# Supplementary material for: Widespread Horizontal Gene Transfer Among Animal Viruses
Source: bioRxiv. 2024 Mar 26:2024.03.25.586562. Preprint. [Version 2] doi: 10.1101/2024.03.25.586562 (PMC11071296; doi:10.1101/2024.03.25.586562)
Supplement: Supplement 7 [file media-7.zip › File7_PDB/Adinto12800_Adintoc3.pdb]

ATOM      1  N   MET A   1     -18.604  12.367  43.028  1.00 55.23           N  
ATOM      2  H   MET A   1     -18.074  11.523  42.864  1.00 55.23           H  
ATOM      3  H2  MET A   1     -19.588  12.142  43.062  1.00 55.23           H  
ATOM      4  H3  MET A   1     -18.334  12.758  43.919  1.00 55.23           H  
ATOM      5  CA  MET A   1     -18.365  13.348  41.944  1.00 55.23           C  
ATOM      6  HA  MET A   1     -17.318  13.653  41.962  1.00 55.23           H  
ATOM      7  C   MET A   1     -19.222  14.573  42.219  1.00 55.23           C  
ATOM      8  CB  MET A   1     -18.683  12.741  40.566  1.00 55.23           C  
ATOM      9  HB2 MET A   1     -18.838  11.667  40.662  1.00 55.23           H  
ATOM     10  HB3 MET A   1     -19.596  13.174  40.157  1.00 55.23           H  
ATOM     11  O   MET A   1     -20.429  14.423  42.373  1.00 55.23           O  
ATOM     12  CG  MET A   1     -17.540  12.961  39.575  1.00 55.23           C  
ATOM     13  HG2 MET A   1     -17.378  14.030  39.436  1.00 55.23           H  
ATOM     14  HG3 MET A   1     -16.631  12.519  39.983  1.00 55.23           H  
ATOM     15  SD  MET A   1     -17.880  12.201  37.967  1.00 55.23           S  
ATOM     16  CE  MET A   1     -16.250  12.319  37.187  1.00 55.23           C  
ATOM     17  HE1 MET A   1     -15.956  13.367  37.116  1.00 55.23           H  
ATOM     18  HE2 MET A   1     -16.298  11.884  36.189  1.00 55.23           H  
ATOM     19  HE3 MET A   1     -15.520  11.768  37.780  1.00 55.23           H  
ATOM     20  N   ASN A   2     -18.617  15.750  42.371  1.00 77.54           N  
ATOM     21  H   ASN A   2     -17.633  15.854  42.166  1.00 77.54           H  
ATOM     22  CA  ASN A   2     -19.333  16.967  42.754  1.00 77.54           C  
ATOM     23  HA  ASN A   2     -20.034  16.719  43.551  1.00 77.54           H  
ATOM     24  C   ASN A   2     -20.140  17.496  41.549  1.00 77.54           C  
ATOM     25  CB  ASN A   2     -18.283  17.975  43.281  1.00 77.54           C  
ATOM     26  HB2 ASN A   2     -17.297  17.511  43.307  1.00 77.54           H  
ATOM     27  HB3 ASN A   2     -18.213  18.834  42.614  1.00 77.54           H  
ATOM     28  O   ASN A   2     -19.584  17.615  40.459  1.00 77.54           O  
ATOM     29  CG  ASN A   2     -18.560  18.491  44.678  1.00 77.54           C  
ATOM     30  ND2 ASN A   2     -17.535  18.905  45.385  1.00 77.54           N  
ATOM     31 HD21 ASN A   2     -17.709  19.207  46.333  1.00 77.54           H  
ATOM     32 HD22 ASN A   2     -16.598  18.840  45.013  1.00 77.54           H  
ATOM     33  OD1 ASN A   2     -19.694  18.542  45.123  1.00 77.54           O  
ATOM     34  N   ARG A   3     -21.433  17.837  41.700  1.00 80.46           N  
ATOM     35  H   ARG A   3     -21.853  17.706  42.609  1.00 80.46           H  
ATOM     36  CA  ARG A   3     -22.269  18.328  40.571  1.00 80.46           C  
ATOM     37  HA  ARG A   3     -22.343  17.544  39.817  1.00 80.46           H  
ATOM     38  C   ARG A   3     -21.627  19.514  39.836  1.00 80.46           C  
ATOM     39  CB  ARG A   3     -23.689  18.709  41.042  1.00 80.46           C  
ATOM     40  HB2 ARG A   3     -24.078  19.478  40.374  1.00 80.46           H  
ATOM     41  HB3 ARG A   3     -23.645  19.135  42.044  1.00 80.46           H  
ATOM     42  O   ARG A   3     -21.637  19.547  38.610  1.00 80.46           O  
ATOM     43  CG  ARG A   3     -24.680  17.534  41.010  1.00 80.46           C  
ATOM     44  HG2 ARG A   3     -24.716  17.126  40.000  1.00 80.46           H  
ATOM     45  HG3 ARG A   3     -24.349  16.757  41.698  1.00 80.46           H  
ATOM     46  CD  ARG A   3     -26.086  18.012  41.411  1.00 80.46           C  
ATOM     47  HD2 ARG A   3     -26.048  18.372  42.439  1.00 80.46           H  
ATOM     48  HD3 ARG A   3     -26.375  18.840  40.763  1.00 80.46           H  
ATOM     49  NE  ARG A   3     -27.097  16.939  41.293  1.00 80.46           N  
ATOM     50  HE  ARG A   3     -26.843  16.126  40.751  1.00 80.46           H  
ATOM     51  NH1 ARG A   3     -28.772  17.947  42.512  1.00 80.46           N  
ATOM     52 HH11 ARG A   3     -28.188  18.758  42.658  1.00 80.46           H  
ATOM     53 HH12 ARG A   3     -29.713  17.933  42.878  1.00 80.46           H  
ATOM     54  NH2 ARG A   3     -29.128  15.945  41.605  1.00 80.46           N  
ATOM     55 HH21 ARG A   3     -30.061  15.962  41.992  1.00 80.46           H  
ATOM     56 HH22 ARG A   3     -28.839  15.144  41.062  1.00 80.46           H  
ATOM     57  CZ  ARG A   3     -28.321  16.950  41.802  1.00 80.46           C  
ATOM     58  N   LYS A   4     -20.996  20.424  40.586  1.00 81.31           N  
ATOM     59  H   LYS A   4     -21.030  20.300  41.588  1.00 81.31           H  
ATOM     60  CA  LYS A   4     -20.269  21.582  40.043  1.00 81.31           C  
ATOM     61  HA  LYS A   4     -20.931  22.140  39.381  1.00 81.31           H  
ATOM     62  C   LYS A   4     -19.067  21.180  39.177  1.00 81.31           C  
ATOM     63  CB  LYS A   4     -19.825  22.506  41.191  1.00 81.31           C  
ATOM     64  HB2 LYS A   4     -19.209  23.299  40.768  1.00 81.31           H  
ATOM     65  HB3 LYS A   4     -19.215  21.944  41.898  1.00 81.31           H  
ATOM     66  O   LYS A   4     -18.827  21.795  38.147  1.00 81.31           O  
ATOM     67  CG  LYS A   4     -21.009  23.156  41.931  1.00 81.31           C  
ATOM     68  HG2 LYS A   4     -21.607  22.385  42.417  1.00 81.31           H  
ATOM     69  HG3 LYS A   4     -21.633  23.682  41.208  1.00 81.31           H  
ATOM     70  CD  LYS A   4     -20.517  24.154  42.991  1.00 81.31           C  
ATOM     71  HD2 LYS A   4     -19.898  24.909  42.504  1.00 81.31           H  
ATOM     72  HD3 LYS A   4     -19.913  23.625  43.728  1.00 81.31           H  
ATOM     73  CE  LYS A   4     -21.702  24.839  43.685  1.00 81.31           C  
ATOM     74  HE2 LYS A   4     -22.322  24.075  44.155  1.00 81.31           H  
ATOM     75  HE3 LYS A   4     -22.306  25.335  42.925  1.00 81.31           H  
ATOM     76  NZ  LYS A   4     -21.254  25.829  44.700  1.00 81.31           N  
ATOM     77  HZ1 LYS A   4     -20.702  25.386  45.421  1.00 81.31           H  
ATOM     78  HZ2 LYS A   4     -22.047  26.275  45.138  1.00 81.31           H  
ATOM     79  HZ3 LYS A   4     -20.695  26.551  44.269  1.00 81.31           H  
ATOM     80  N   GLU A   5     -18.337  20.125  39.542  1.00 81.65           N  
ATOM     81  H   GLU A   5     -18.624  19.580  40.342  1.00 81.65           H  
ATOM     82  CA  GLU A   5     -17.190  19.643  38.754  1.00 81.65           C  
ATOM     83  HA  GLU A   5     -16.505  20.466  38.552  1.00 81.65           H  
ATOM     84  C   GLU A   5     -17.628  19.062  37.407  1.00 81.65           C  
ATOM     85  CB  GLU A   5     -16.436  18.544  39.512  1.00 81.65           C  
ATOM     86  HB2 GLU A   5     -15.706  18.091  38.842  1.00 81.65           H  
ATOM     87  HB3 GLU A   5     -17.154  17.773  39.792  1.00 81.65           H  
ATOM     88  O   GLU A   5     -16.955  19.262  36.398  1.00 81.65           O  
ATOM     89  CG  GLU A   5     -15.691  19.048  40.751  1.00 81.65           C  
ATOM     90  HG2 GLU A   5     -16.365  19.660  41.350  1.00 81.65           H  
ATOM     91  HG3 GLU A   5     -14.861  19.677  40.426  1.00 81.65           H  
ATOM     92  CD  GLU A   5     -15.169  17.895  41.623  1.00 81.65           C  
ATOM     93  OE1 GLU A   5     -14.446  18.210  42.586  1.00 81.65           O  
ATOM     94  OE2 GLU A   5     -15.595  16.729  41.408  1.00 81.65           O  
ATOM     95  N   VAL A   6     -18.765  18.358  37.373  1.00 85.67           N  
ATOM     96  H   VAL A   6     -19.271  18.231  38.238  1.00 85.67           H  
ATOM     97  CA  VAL A   6     -19.319  17.795  36.131  1.00 85.67           C  
ATOM     98  HA  VAL A   6     -18.543  17.212  35.635  1.00 85.67           H  
ATOM     99  C   VAL A   6     -19.725  18.910  35.166  1.00 85.67           C  
ATOM    100  CB  VAL A   6     -20.507  16.860  36.432  1.00 85.67           C  
ATOM    101  HB  VAL A   6     -21.273  17.412  36.977  1.00 85.67           H  
ATOM    102  O   VAL A   6     -19.460  18.816  33.969  1.00 85.67           O  
ATOM    103  CG1 VAL A   6     -21.141  16.302  35.149  1.00 85.67           C  
ATOM    104 HG11 VAL A   6     -21.593  17.111  34.575  1.00 85.67           H  
ATOM    105 HG12 VAL A   6     -21.921  15.585  35.405  1.00 85.67           H  
ATOM    106 HG13 VAL A   6     -20.382  15.806  34.545  1.00 85.67           H  
ATOM    107  CG2 VAL A   6     -20.064  15.669  37.295  1.00 85.67           C  
ATOM    108 HG21 VAL A   6     -19.296  15.095  36.777  1.00 85.67           H  
ATOM    109 HG22 VAL A   6     -20.917  15.020  37.497  1.00 85.67           H  
ATOM    110 HG23 VAL A   6     -19.669  16.017  38.249  1.00 85.67           H  
ATOM    111  N   GLU A   7     -20.329  19.981  35.676  1.00 87.31           N  
ATOM    112  H   GLU A   7     -20.533  20.002  36.665  1.00 87.31           H  
ATOM    113  CA  GLU A   7     -20.751  21.131  34.874  1.00 87.31           C  
ATOM    114  HA  GLU A   7     -21.336  20.776  34.025  1.00 87.31           H  
ATOM    115  C   GLU A   7     -19.556  21.913  34.308  1.00 87.31           C  
ATOM    116  CB  GLU A   7     -21.660  21.996  35.748  1.00 87.31           C  
ATOM    117  HB2 GLU A   7     -22.382  21.337  36.230  1.00 87.31           H  
ATOM    118  HB3 GLU A   7     -21.067  22.486  36.521  1.00 87.31           H  
ATOM    119  O   GLU A   7     -19.518  22.201  33.112  1.00 87.31           O  
ATOM    120  CG  GLU A   7     -22.434  23.042  34.940  1.00 87.31           C  
ATOM    121  HG2 GLU A   7     -22.907  22.545  34.093  1.00 87.31           H  
ATOM    122  HG3 GLU A   7     -21.734  23.784  34.555  1.00 87.31           H  
ATOM    123  CD  GLU A   7     -23.512  23.736  35.787  1.00 87.31           C  
ATOM    124  OE1 GLU A   7     -24.378  24.385  35.167  1.00 87.31           O  
ATOM    125  OE2 GLU A   7     -23.476  23.589  37.033  1.00 87.31           O  
ATOM    126  N   VAL A   8     -18.522  22.146  35.125  1.00 88.26           N  
ATOM    127  H   VAL A   8     -18.624  21.915  36.103  1.00 88.26           H  
ATOM    128  CA  VAL A   8     -17.268  22.776  34.675  1.00 88.26           C  
ATOM    129  HA  VAL A   8     -17.506  23.743  34.230  1.00 88.26           H  
ATOM    130  C   VAL A   8     -16.590  21.942  33.586  1.00 88.26           C  
ATOM    131  CB  VAL A   8     -16.322  23.016  35.868  1.00 88.26           C  
ATOM    132  HB  VAL A   8     -16.212  22.088  36.429  1.00 88.26           H  
ATOM    133  O   VAL A   8     -16.160  22.490  32.570  1.00 88.26           O  
ATOM    134  CG1 VAL A   8     -14.929  23.490  35.433  1.00 88.26           C  
ATOM    135 HG11 VAL A   8     -15.013  24.368  34.793  1.00 88.26           H  
ATOM    136 HG12 VAL A   8     -14.333  23.743  36.310  1.00 88.26           H  
ATOM    137 HG13 VAL A   8     -14.408  22.699  34.894  1.00 88.26           H  
ATOM    138  CG2 VAL A   8     -16.891  24.094  36.800  1.00 88.26           C  
ATOM    139 HG21 VAL A   8     -16.903  25.058  36.292  1.00 88.26           H  
ATOM    140 HG22 VAL A   8     -16.276  24.169  37.696  1.00 88.26           H  
ATOM    141 HG23 VAL A   8     -17.912  23.854  37.097  1.00 88.26           H  
ATOM    142  N   LYS A   9     -16.542  20.611  33.741  1.00 87.29           N  
ATOM    143  H   LYS A   9     -16.897  20.219  34.602  1.00 87.29           H  
ATOM    144  CA  LYS A   9     -15.989  19.709  32.717  1.00 87.29           C  
ATOM    145  HA  LYS A   9     -14.983  20.041  32.462  1.00 87.29           H  
ATOM    146  C   LYS A   9     -16.784  19.772  31.411  1.00 87.29           C  
ATOM    147  CB  LYS A   9     -15.912  18.273  33.254  1.00 87.29           C  
ATOM    148  HB2 LYS A   9     -15.746  17.593  32.418  1.00 87.29           H  
ATOM    149  HB3 LYS A   9     -16.856  18.007  33.730  1.00 87.29           H  
ATOM    150  O   LYS A   9     -16.178  19.870  30.347  1.00 87.29           O  
ATOM    151  CG  LYS A   9     -14.755  18.101  34.250  1.00 87.29           C  
ATOM    152  HG2 LYS A   9     -13.815  18.304  33.736  1.00 87.29           H  
ATOM    153  HG3 LYS A   9     -14.854  18.815  35.068  1.00 87.29           H  
ATOM    154  CD  LYS A   9     -14.717  16.676  34.818  1.00 87.29           C  
ATOM    155  HD2 LYS A   9     -15.661  16.460  35.317  1.00 87.29           H  
ATOM    156  HD3 LYS A   9     -14.571  15.973  33.998  1.00 87.29           H  
ATOM    157  CE  LYS A   9     -13.562  16.557  35.820  1.00 87.29           C  
ATOM    158  HE2 LYS A   9     -13.771  17.207  36.670  1.00 87.29           H  
ATOM    159  HE3 LYS A   9     -12.654  16.925  35.342  1.00 87.29           H  
ATOM    160  NZ  LYS A   9     -13.352  15.160  36.277  1.00 87.29           N  
ATOM    161  HZ1 LYS A   9     -13.133  14.559  35.496  1.00 87.29           H  
ATOM    162  HZ2 LYS A   9     -14.173  14.810  36.751  1.00 87.29           H  
ATOM    163  HZ3 LYS A   9     -12.575  15.120  36.921  1.00 87.29           H  
ATOM    164  N   LYS A  10     -18.121  19.783  31.472  1.00 88.57           N  
ATOM    165  H   LYS A  10     -18.554  19.711  32.382  1.00 88.57           H  
ATOM    166  CA  LYS A  10     -18.976  19.934  30.279  1.00 88.57           C  
ATOM    167  HA  LYS A  10     -18.722  19.159  29.556  1.00 88.57           H  
ATOM    168  C   LYS A  10     -18.727  21.263  29.563  1.00 88.57           C  
ATOM    169  CB  LYS A  10     -20.458  19.798  30.656  1.00 88.57           C  
ATOM    170  HB2 LYS A  10     -20.672  20.401  31.539  1.00 88.57           H  
ATOM    171  HB3 LYS A  10     -21.061  20.182  29.833  1.00 88.57           H  
ATOM    172  O   LYS A  10     -18.554  21.264  28.345  1.00 88.57           O  
ATOM    173  CG  LYS A  10     -20.868  18.340  30.907  1.00 88.57           C  
ATOM    174  HG2 LYS A  10     -20.279  17.917  31.721  1.00 88.57           H  
ATOM    175  HG3 LYS A  10     -20.682  17.758  30.004  1.00 88.57           H  
ATOM    176  CD  LYS A  10     -22.359  18.267  31.255  1.00 88.57           C  
ATOM    177  HD2 LYS A  10     -22.547  18.853  32.154  1.00 88.57           H  
ATOM    178  HD3 LYS A  10     -22.933  18.691  30.430  1.00 88.57           H  
ATOM    179  CE  LYS A  10     -22.788  16.814  31.484  1.00 88.57           C  
ATOM    180  HE2 LYS A  10     -22.256  16.425  32.352  1.00 88.57           H  
ATOM    181  HE3 LYS A  10     -22.487  16.226  30.617  1.00 88.57           H  
ATOM    182  NZ  LYS A  10     -24.256  16.707  31.680  1.00 88.57           N  
ATOM    183  HZ1 LYS A  10     -24.555  17.254  32.474  1.00 88.57           H  
ATOM    184  HZ2 LYS A  10     -24.528  15.745  31.823  1.00 88.57           H  
ATOM    185  HZ3 LYS A  10     -24.744  17.047  30.863  1.00 88.57           H  
ATOM    186  N   LEU A  11     -18.643  22.370  30.304  1.00 90.48           N  
ATOM    187  H   LEU A  11     -18.829  22.300  31.294  1.00 90.48           H  
ATOM    188  CA  LEU A  11     -18.370  23.694  29.738  1.00 90.48           C  
ATOM    189  HA  LEU A  11     -19.121  23.905  28.977  1.00 90.48           H  
ATOM    190  C   LEU A  11     -16.984  23.755  29.073  1.00 90.48           C  
ATOM    191  CB  LEU A  11     -18.480  24.743  30.859  1.00 90.48           C  
ATOM    192  HB2 LEU A  11     -17.589  24.673  31.484  1.00 90.48           H  
ATOM    193  HB3 LEU A  11     -19.338  24.519  31.493  1.00 90.48           H  
ATOM    194  O   LEU A  11     -16.835  24.329  27.994  1.00 90.48           O  
ATOM    195  CG  LEU A  11     -18.623  26.175  30.310  1.00 90.48           C  
ATOM    196  HG  LEU A  11     -18.103  26.269  29.356  1.00 90.48           H  
ATOM    197  CD1 LEU A  11     -20.094  26.536  30.105  1.00 90.48           C  
ATOM    198 HD11 LEU A  11     -20.632  26.488  31.052  1.00 90.48           H  
ATOM    199 HD12 LEU A  11     -20.551  25.835  29.406  1.00 90.48           H  
ATOM    200 HD13 LEU A  11     -20.183  27.541  29.694  1.00 90.48           H  
ATOM    201  CD2 LEU A  11     -18.000  27.188  31.269  1.00 90.48           C  
ATOM    202 HD21 LEU A  11     -18.146  28.198  30.887  1.00 90.48           H  
ATOM    203 HD22 LEU A  11     -18.477  27.106  32.246  1.00 90.48           H  
ATOM    204 HD23 LEU A  11     -16.934  26.989  31.373  1.00 90.48           H  
ATOM    205  N   LEU A  12     -15.970  23.139  29.691  1.00 90.02           N  
ATOM    206  H   LEU A  12     -16.143  22.728  30.597  1.00 90.02           H  
ATOM    207  CA  LEU A  12     -14.619  23.045  29.130  1.00 90.02           C  
ATOM    208  HA  LEU A  12     -14.276  24.048  28.875  1.00 90.02           H  
ATOM    209  C   LEU A  12     -14.592  22.243  27.825  1.00 90.02           C  
ATOM    210  CB  LEU A  12     -13.665  22.424  30.166  1.00 90.02           C  
ATOM    211  HB2 LEU A  12     -14.174  21.599  30.664  1.00 90.02           H  
ATOM    212  HB3 LEU A  12     -12.801  22.007  29.650  1.00 90.02           H  
ATOM    213  O   LEU A  12     -13.970  22.685  26.861  1.00 90.02           O  
ATOM    214  CG  LEU A  12     -13.154  23.421  31.219  1.00 90.02           C  
ATOM    215  HG  LEU A  12     -13.992  23.981  31.635  1.00 90.02           H  
ATOM    216  CD1 LEU A  12     -12.461  22.662  32.350  1.00 90.02           C  
ATOM    217 HD11 LEU A  12     -11.610  22.102  31.962  1.00 90.02           H  
ATOM    218 HD12 LEU A  12     -12.113  23.365  33.106  1.00 90.02           H  
ATOM    219 HD13 LEU A  12     -13.167  21.973  32.813  1.00 90.02           H  
ATOM    220  CD2 LEU A  12     -12.143  24.405  30.618  1.00 90.02           C  
ATOM    221 HD21 LEU A  12     -11.306  23.861  30.180  1.00 90.02           H  
ATOM    222 HD22 LEU A  12     -12.614  25.021  29.853  1.00 90.02           H  
ATOM    223 HD23 LEU A  12     -11.763  25.060  31.402  1.00 90.02           H  
ATOM    224  N   ILE A  13     -15.298  21.111  27.766  1.00 89.14           N  
ATOM    225  H   ILE A  13     -15.761  20.792  28.605  1.00 89.14           H  
ATOM    226  CA  ILE A  13     -15.413  20.296  26.548  1.00 89.14           C  
ATOM    227  HA  ILE A  13     -14.412  20.058  26.188  1.00 89.14           H  
ATOM    228  C   ILE A  13     -16.104  21.093  25.433  1.00 89.14           C  
ATOM    229  CB  ILE A  13     -16.139  18.966  26.859  1.00 89.14           C  
ATOM    230  HB  ILE A  13     -17.074  19.194  27.370  1.00 89.14           H  
ATOM    231  O   ILE A  13     -15.606  21.133  24.310  1.00 89.14           O  
ATOM    232  CG1 ILE A  13     -15.267  18.079  27.780  1.00 89.14           C  
ATOM    233 HG12 ILE A  13     -14.454  17.643  27.201  1.00 89.14           H  
ATOM    234 HG13 ILE A  13     -14.812  18.684  28.565  1.00 89.14           H  
ATOM    235  CG2 ILE A  13     -16.468  18.197  25.565  1.00 89.14           C  
ATOM    236 HG21 ILE A  13     -15.560  18.019  24.990  1.00 89.14           H  
ATOM    237 HG22 ILE A  13     -17.172  18.758  24.950  1.00 89.14           H  
ATOM    238 HG23 ILE A  13     -16.934  17.238  25.794  1.00 89.14           H  
ATOM    239  CD1 ILE A  13     -16.053  16.953  28.465  1.00 89.14           C  
ATOM    240 HD11 ILE A  13     -15.394  16.427  29.157  1.00 89.14           H  
ATOM    241 HD12 ILE A  13     -16.424  16.238  27.730  1.00 89.14           H  
ATOM    242 HD13 ILE A  13     -16.891  17.369  29.024  1.00 89.14           H  
ATOM    243  N   GLN A  14     -17.200  21.795  25.741  1.00 89.33           N  
ATOM    244  H   GLN A  14     -17.574  21.722  26.676  1.00 89.33           H  
ATOM    245  CA  GLN A  14     -17.893  22.646  24.767  1.00 89.33           C  
ATOM    246  HA  GLN A  14     -18.187  22.040  23.910  1.00 89.33           H  
ATOM    247  C   GLN A  14     -16.987  23.763  24.236  1.00 89.33           C  
ATOM    248  CB  GLN A  14     -19.151  23.250  25.400  1.00 89.33           C  
ATOM    249  HB2 GLN A  14     -19.512  24.057  24.763  1.00 89.33           H  
ATOM    250  HB3 GLN A  14     -18.898  23.669  26.374  1.00 89.33           H  
ATOM    251  O   GLN A  14     -16.872  23.936  23.024  1.00 89.33           O  
ATOM    252  CG  GLN A  14     -20.281  22.222  25.555  1.00 89.33           C  
ATOM    253  HG2 GLN A  14     -20.575  21.866  24.568  1.00 89.33           H  
ATOM    254  HG3 GLN A  14     -19.935  21.368  26.137  1.00 89.33           H  
ATOM    255  CD  GLN A  14     -21.505  22.812  26.249  1.00 89.33           C  
ATOM    256  NE2 GLN A  14     -22.633  22.138  26.211  1.00 89.33           N  
ATOM    257 HE21 GLN A  14     -23.429  22.607  26.620  1.00 89.33           H  
ATOM    258 HE22 GLN A  14     -22.715  21.291  25.668  1.00 89.33           H  
ATOM    259  OE1 GLN A  14     -21.478  23.877  26.842  1.00 89.33           O  
ATOM    260  N   ARG A  15     -16.288  24.487  25.123  1.00 90.28           N  
ATOM    261  H   ARG A  15     -16.428  24.299  26.105  1.00 90.28           H  
ATOM    262  CA  ARG A  15     -15.342  25.540  24.718  1.00 90.28           C  
ATOM    263  HA  ARG A  15     -15.859  26.250  24.072  1.00 90.28           H  
ATOM    264  C   ARG A  15     -14.198  24.987  23.869  1.00 90.28           C  
ATOM    265  CB  ARG A  15     -14.801  26.283  25.947  1.00 90.28           C  
ATOM    266  HB2 ARG A  15     -14.480  25.564  26.701  1.00 90.28           H  
ATOM    267  HB3 ARG A  15     -13.932  26.867  25.642  1.00 90.28           H  
ATOM    268  O   ARG A  15     -13.861  25.594  22.857  1.00 90.28           O  
ATOM    269  CG  ARG A  15     -15.839  27.243  26.544  1.00 90.28           C  
ATOM    270  HG2 ARG A  15     -16.704  26.686  26.903  1.00 90.28           H  
ATOM    271  HG3 ARG A  15     -16.165  27.941  25.773  1.00 90.28           H  
ATOM    272  CD  ARG A  15     -15.214  28.030  27.700  1.00 90.28           C  
ATOM    273  HD2 ARG A  15     -14.901  27.322  28.468  1.00 90.28           H  
ATOM    274  HD3 ARG A  15     -14.337  28.560  27.329  1.00 90.28           H  
ATOM    275  NE  ARG A  15     -16.163  28.998  28.279  1.00 90.28           N  
ATOM    276  HE  ARG A  15     -17.081  29.039  27.860  1.00 90.28           H  
ATOM    277  NH1 ARG A  15     -14.783  29.810  29.926  1.00 90.28           N  
ATOM    278 HH11 ARG A  15     -14.045  29.203  29.599  1.00 90.28           H  
ATOM    279 HH12 ARG A  15     -14.620  30.438  30.700  1.00 90.28           H  
ATOM    280  NH2 ARG A  15     -16.858  30.607  29.735  1.00 90.28           N  
ATOM    281 HH21 ARG A  15     -16.677  31.222  30.515  1.00 90.28           H  
ATOM    282 HH22 ARG A  15     -17.758  30.640  29.278  1.00 90.28           H  
ATOM    283  CZ  ARG A  15     -15.931  29.797  29.306  1.00 90.28           C  
ATOM    284  N   ARG A  16     -13.639  23.826  24.232  1.00 89.69           N  
ATOM    285  H   ARG A  16     -13.961  23.394  25.086  1.00 89.69           H  
ATOM    286  CA  ARG A  16     -12.599  23.137  23.448  1.00 89.69           C  
ATOM    287  HA  ARG A  16     -11.747  23.805  23.324  1.00 89.69           H  
ATOM    288  C   ARG A  16     -13.093  22.802  22.041  1.00 89.69           C  
ATOM    289  CB  ARG A  16     -12.142  21.875  24.200  1.00 89.69           C  
ATOM    290  HB2 ARG A  16     -11.757  22.165  25.177  1.00 89.69           H  
ATOM    291  HB3 ARG A  16     -12.998  21.217  24.352  1.00 89.69           H  
ATOM    292  O   ARG A  16     -12.379  23.069  21.079  1.00 89.69           O  
ATOM    293  CG  ARG A  16     -11.050  21.096  23.447  1.00 89.69           C  
ATOM    294  HG2 ARG A  16     -11.407  20.821  22.454  1.00 89.69           H  
ATOM    295  HG3 ARG A  16     -10.164  21.723  23.345  1.00 89.69           H  
ATOM    296  CD  ARG A  16     -10.685  19.807  24.193  1.00 89.69           C  
ATOM    297  HD2 ARG A  16     -10.301  20.068  25.180  1.00 89.69           H  
ATOM    298  HD3 ARG A  16     -11.587  19.207  24.313  1.00 89.69           H  
ATOM    299  NE  ARG A  16      -9.672  19.024  23.458  1.00 89.69           N  
ATOM    300  HE  ARG A  16      -9.320  19.420  22.598  1.00 89.69           H  
ATOM    301  NH1 ARG A  16      -9.538  17.234  24.902  1.00 89.69           N  
ATOM    302 HH11 ARG A  16     -10.243  17.647  25.496  1.00 89.69           H  
ATOM    303 HH12 ARG A  16      -9.172  16.318  25.117  1.00 89.69           H  
ATOM    304  NH2 ARG A  16      -8.287  17.249  23.066  1.00 89.69           N  
ATOM    305 HH21 ARG A  16      -7.918  17.683  22.232  1.00 89.69           H  
ATOM    306 HH22 ARG A  16      -7.920  16.351  23.347  1.00 89.69           H  
ATOM    307  CZ  ARG A  16      -9.174  17.847  23.810  1.00 89.69           C  
ATOM    308  N   ASN A  17     -14.305  22.262  21.919  1.00 88.85           N  
ATOM    309  H   ASN A  17     -14.812  22.021  22.758  1.00 88.85           H  
ATOM    310  CA  ASN A  17     -14.890  21.906  20.626  1.00 88.85           C  
ATOM    311  HA  ASN A  17     -14.192  21.263  20.089  1.00 88.85           H  
ATOM    312  C   ASN A  17     -15.106  23.140  19.740  1.00 88.85           C  
ATOM    313  CB  ASN A  17     -16.192  21.120  20.855  1.00 88.85           C  
ATOM    314  HB2 ASN A  17     -16.711  21.011  19.903  1.00 88.85           H  
ATOM    315  HB3 ASN A  17     -16.842  21.668  21.537  1.00 88.85           H  
ATOM    316  O   ASN A  17     -14.750  23.102  18.566  1.00 88.85           O  
ATOM    317  CG  ASN A  17     -15.955  19.722  21.405  1.00 88.85           C  
ATOM    318  ND2 ASN A  17     -16.999  19.041  21.814  1.00 88.85           N  
ATOM    319 HD21 ASN A  17     -17.932  19.412  21.700  1.00 88.85           H  
ATOM    320 HD22 ASN A  17     -16.818  18.090  22.100  1.00 88.85           H  
ATOM    321  OD1 ASN A  17     -14.847  19.214  21.456  1.00 88.85           O  
ATOM    322  N   ILE A  18     -15.590  24.252  20.307  1.00 90.51           N  
ATOM    323  H   ILE A  18     -15.898  24.202  21.267  1.00 90.51           H  
ATOM    324  CA  ILE A  18     -15.761  25.524  19.582  1.00 90.51           C  
ATOM    325  HA  ILE A  18     -16.382  25.347  18.703  1.00 90.51           H  
ATOM    326  C   ILE A  18     -14.412  26.057  19.077  1.00 90.51           C  
ATOM    327  CB  ILE A  18     -16.477  26.559  20.483  1.00 90.51           C  
ATOM    328  HB  ILE A  18     -15.942  26.616  21.431  1.00 90.51           H  
ATOM    329  O   ILE A  18     -14.295  26.468  17.924  1.00 90.51           O  
ATOM    330  CG1 ILE A  18     -17.934  26.123  20.762  1.00 90.51           C  
ATOM    331 HG12 ILE A  18     -18.534  26.267  19.863  1.00 90.51           H  
ATOM    332 HG13 ILE A  18     -17.967  25.059  21.000  1.00 90.51           H  
ATOM    333  CG2 ILE A  18     -16.471  27.962  19.844  1.00 90.51           C  
ATOM    334 HG21 ILE A  18     -16.937  27.922  18.860  1.00 90.51           H  
ATOM    335 HG22 ILE A  18     -17.016  28.673  20.466  1.00 90.51           H  
ATOM    336 HG23 ILE A  18     -15.453  28.337  19.740  1.00 90.51           H  
ATOM    337  CD1 ILE A  18     -18.589  26.875  21.929  1.00 90.51           C  
ATOM    338 HD11 ILE A  18     -17.977  26.778  22.825  1.00 90.51           H  
ATOM    339 HD12 ILE A  18     -18.721  27.929  21.686  1.00 90.51           H  
ATOM    340 HD13 ILE A  18     -19.570  26.442  22.125  1.00 90.51           H  
ATOM    341  N   VAL A  19     -13.371  26.031  19.918  1.00 88.52           N  
ATOM    342  H   VAL A  19     -13.522  25.705  20.862  1.00 88.52           H  
ATOM    343  CA  VAL A  19     -12.021  26.467  19.521  1.00 88.52           C  
ATOM    344  HA  VAL A  19     -12.092  27.467  19.092  1.00 88.52           H  
ATOM    345  C   VAL A  19     -11.453  25.566  18.421  1.00 88.52           C  
ATOM    346  CB  VAL A  19     -11.079  26.540  20.739  1.00 88.52           C  
ATOM    347  HB  VAL A  19     -11.115  25.595  21.280  1.00 88.52           H  
ATOM    348  O   VAL A  19     -10.905  26.082  17.449  1.00 88.52           O  
ATOM    349  CG1 VAL A  19      -9.622  26.819  20.344  1.00 88.52           C  
ATOM    350 HG11 VAL A  19      -9.563  27.719  19.732  1.00 88.52           H  
ATOM    351 HG12 VAL A  19      -9.012  26.952  21.237  1.00 88.52           H  
ATOM    352 HG13 VAL A  19      -9.212  25.980  19.782  1.00 88.52           H  
ATOM    353  CG2 VAL A  19     -11.509  27.670  21.685  1.00 88.52           C  
ATOM    354 HG21 VAL A  19     -11.395  28.634  21.189  1.00 88.52           H  
ATOM    355 HG22 VAL A  19     -10.890  27.653  22.582  1.00 88.52           H  
ATOM    356 HG23 VAL A  19     -12.551  27.551  21.980  1.00 88.52           H  
ATOM    357  N   LYS A  20     -11.628  24.241  18.527  1.00 87.40           N  
ATOM    358  H   LYS A  20     -12.086  23.888  19.355  1.00 87.40           H  
ATOM    359  CA  LYS A  20     -11.186  23.275  17.506  1.00 87.40           C  
ATOM    360  HA  LYS A  20     -10.125  23.438  17.317  1.00 87.40           H  
ATOM    361  C   LYS A  20     -11.894  23.510  16.168  1.00 87.40           C  
ATOM    362  CB  LYS A  20     -11.374  21.831  18.020  1.00 87.40           C  
ATOM    363  HB2 LYS A  20     -10.938  21.752  19.016  1.00 87.40           H  
ATOM    364  HB3 LYS A  20     -12.438  21.603  18.090  1.00 87.40           H  
ATOM    365  O   LYS A  20     -11.228  23.587  15.143  1.00 87.40           O  
ATOM    366  CG  LYS A  20     -10.682  20.801  17.104  1.00 87.40           C  
ATOM    367  HG2 LYS A  20      -9.621  21.047  17.052  1.00 87.40           H  
ATOM    368  HG3 LYS A  20     -11.095  20.882  16.099  1.00 87.40           H  
ATOM    369  CD  LYS A  20     -10.820  19.335  17.567  1.00 87.40           C  
ATOM    370  HD2 LYS A  20     -11.873  19.055  17.582  1.00 87.40           H  
ATOM    371  HD3 LYS A  20     -10.397  19.226  18.566  1.00 87.40           H  
ATOM    372  CE  LYS A  20     -10.048  18.439  16.574  1.00 87.40           C  
ATOM    373  HE2 LYS A  20     -10.405  18.653  15.566  1.00 87.40           H  
ATOM    374  HE3 LYS A  20      -8.997  18.729  16.589  1.00 87.40           H  
ATOM    375  NZ  LYS A  20     -10.149  16.971  16.820  1.00 87.40           N  
ATOM    376  HZ1 LYS A  20      -9.599  16.487  16.125  1.00 87.40           H  
ATOM    377  HZ2 LYS A  20      -9.772  16.699  17.716  1.00 87.40           H  
ATOM    378  HZ3 LYS A  20     -11.092  16.624  16.714  1.00 87.40           H  
ATOM    379  N   GLN A  21     -13.216  23.700  16.181  1.00 85.14           N  
ATOM    380  H   GLN A  21     -13.707  23.616  17.060  1.00 85.14           H  
ATOM    381  CA  GLN A  21     -13.994  24.036  14.982  1.00 85.14           C  
ATOM    382  HA  GLN A  21     -13.883  23.244  14.242  1.00 85.14           H  
ATOM    383  C   GLN A  21     -13.496  25.331  14.330  1.00 85.14           C  
ATOM    384  CB  GLN A  21     -15.480  24.177  15.343  1.00 85.14           C  
ATOM    385  HB2 GLN A  21     -15.579  24.782  16.244  1.00 85.14           H  
ATOM    386  HB3 GLN A  21     -15.990  24.694  14.531  1.00 85.14           H  
ATOM    387  O   GLN A  21     -13.254  25.356  13.126  1.00 85.14           O  
ATOM    388  CG  GLN A  21     -16.173  22.822  15.544  1.00 85.14           C  
ATOM    389  HG2 GLN A  21     -15.648  22.237  16.299  1.00 85.14           H  
ATOM    390  HG3 GLN A  21     -16.140  22.270  14.605  1.00 85.14           H  
ATOM    391  CD  GLN A  21     -17.632  22.969  15.970  1.00 85.14           C  
ATOM    392  NE2 GLN A  21     -18.385  21.892  16.006  1.00 85.14           N  
ATOM    393 HE21 GLN A  21     -19.363  22.055  16.197  1.00 85.14           H  
ATOM    394 HE22 GLN A  21     -18.041  21.012  15.648  1.00 85.14           H  
ATOM    395  OE1 GLN A  21     -18.127  24.035  16.296  1.00 85.14           O  
ATOM    396  N   LYS A  22     -13.272  26.389  15.123  1.00 84.81           N  
ATOM    397  H   LYS A  22     -13.520  26.315  16.100  1.00 84.81           H  
ATOM    398  CA  LYS A  22     -12.751  27.666  14.614  1.00 84.81           C  
ATOM    399  HA  LYS A  22     -13.393  27.985  13.793  1.00 84.81           H  
ATOM    400  C   LYS A  22     -11.347  27.526  14.019  1.00 84.81           C  
ATOM    401  CB  LYS A  22     -12.808  28.720  15.730  1.00 84.81           C  
ATOM    402  HB2 LYS A  22     -12.117  28.449  16.528  1.00 84.81           H  
ATOM    403  HB3 LYS A  22     -13.819  28.738  16.137  1.00 84.81           H  
ATOM    404  O   LYS A  22     -11.063  28.142  12.999  1.00 84.81           O  
ATOM    405  CG  LYS A  22     -12.463  30.119  15.197  1.00 84.81           C  
ATOM    406  HG2 LYS A  22     -13.098  30.339  14.340  1.00 84.81           H  
ATOM    407  HG3 LYS A  22     -11.421  30.142  14.877  1.00 84.81           H  
ATOM    408  CD  LYS A  22     -12.678  31.194  16.267  1.00 84.81           C  
ATOM    409  HD2 LYS A  22     -13.717  31.165  16.595  1.00 84.81           H  
ATOM    410  HD3 LYS A  22     -12.023  30.996  17.115  1.00 84.81           H  
ATOM    411  CE  LYS A  22     -12.361  32.566  15.663  1.00 84.81           C  
ATOM    412  HE2 LYS A  22     -11.321  32.569  15.337  1.00 84.81           H  
ATOM    413  HE3 LYS A  22     -12.981  32.702  14.777  1.00 84.81           H  
ATOM    414  NZ  LYS A  22     -12.603  33.665  16.629  1.00 84.81           N  
ATOM    415  HZ1 LYS A  22     -12.021  33.551  17.447  1.00 84.81           H  
ATOM    416  HZ2 LYS A  22     -13.574  33.676  16.910  1.00 84.81           H  
ATOM    417  HZ3 LYS A  22     -12.386  34.554  16.202  1.00 84.81           H  
ATOM    418  N   LEU A  23     -10.474  26.730  14.635  1.00 87.09           N  
ATOM    419  H   LEU A  23     -10.765  26.269  15.486  1.00 87.09           H  
ATOM    420  CA  LEU A  23      -9.119  26.482  14.138  1.00 87.09           C  
ATOM    421  HA  LEU A  23      -8.649  27.442  13.926  1.00 87.09           H  
ATOM    422  C   LEU A  23      -9.125  25.693  12.823  1.00 87.09           C  
ATOM    423  CB  LEU A  23      -8.314  25.791  15.248  1.00 87.09           C  
ATOM    424  HB2 LEU A  23      -8.784  24.841  15.504  1.00 87.09           H  
ATOM    425  HB3 LEU A  23      -8.365  26.426  16.132  1.00 87.09           H  
ATOM    426  O   LEU A  23      -8.393  26.055  11.906  1.00 87.09           O  
ATOM    427  CG  LEU A  23      -6.835  25.560  14.871  1.00 87.09           C  
ATOM    428  HG  LEU A  23      -6.562  26.182  14.019  1.00 87.09           H  
ATOM    429  CD1 LEU A  23      -5.924  25.948  16.037  1.00 87.09           C  
ATOM    430 HD11 LEU A  23      -6.058  27.003  16.272  1.00 87.09           H  
ATOM    431 HD12 LEU A  23      -6.157  25.344  16.914  1.00 87.09           H  
ATOM    432 HD13 LEU A  23      -4.883  25.787  15.757  1.00 87.09           H  
ATOM    433  CD2 LEU A  23      -6.568  24.093  14.528  1.00 87.09           C  
ATOM    434 HD21 LEU A  23      -5.513  23.959  14.289  1.00 87.09           H  
ATOM    435 HD22 LEU A  23      -7.168  23.800  13.666  1.00 87.09           H  
ATOM    436 HD23 LEU A  23      -6.828  23.453  15.370  1.00 87.09           H  
ATOM    437  N   ASN A  24      -9.980  24.676  12.702  1.00 81.87           N  
ATOM    438  H   ASN A  24     -10.514  24.386  13.508  1.00 81.87           H  
ATOM    439  CA  ASN A  24     -10.148  23.929  11.454  1.00 81.87           C  
ATOM    440  HA  ASN A  24      -9.179  23.555  11.125  1.00 81.87           H  
ATOM    441  C   ASN A  24     -10.671  24.837  10.330  1.00 81.87           C  
ATOM    442  CB  ASN A  24     -11.070  22.725  11.699  1.00 81.87           C  
ATOM    443  HB2 ASN A  24     -11.327  22.292  10.733  1.00 81.87           H  
ATOM    444  HB3 ASN A  24     -11.994  23.050  12.178  1.00 81.87           H  
ATOM    445  O   ASN A  24     -10.079  24.880   9.258  1.00 81.87           O  
ATOM    446  CG  ASN A  24     -10.433  21.627  12.535  1.00 81.87           C  
ATOM    447  ND2 ASN A  24     -11.134  20.535  12.723  1.00 81.87           N  
ATOM    448 HD21 ASN A  24     -11.975  20.423  12.176  1.00 81.87           H  
ATOM    449 HD22 ASN A  24     -10.588  19.742  13.028  1.00 81.87           H  
ATOM    450  OD1 ASN A  24      -9.314  21.704  13.020  1.00 81.87           O  
ATOM    451  N   ALA A  25     -11.683  25.666  10.610  1.00 80.52           N  
ATOM    452  H   ALA A  25     -12.164  25.568  11.493  1.00 80.52           H  
ATOM    453  CA  ALA A  25     -12.203  26.633   9.642  1.00 80.52           C  
ATOM    454  HA  ALA A  25     -12.497  26.095   8.741  1.00 80.52           H  
ATOM    455  C   ALA A  25     -11.165  27.699   9.222  1.00 80.52           C  
ATOM    456  CB  ALA A  25     -13.452  27.277  10.253  1.00 80.52           C  
ATOM    457  HB1 ALA A  25     -14.188  26.504  10.477  1.00 80.52           H  
ATOM    458  HB2 ALA A  25     -13.193  27.804  11.171  1.00 80.52           H  
ATOM    459  HB3 ALA A  25     -13.890  27.974   9.539  1.00 80.52           H  
ATOM    460  O   ALA A  25     -11.206  28.195   8.096  1.00 80.52           O  
ATOM    461  N   LEU A  26     -10.222  28.058  10.109  1.00 77.40           N  
ATOM    462  H   LEU A  26     -10.270  27.661  11.036  1.00 77.40           H  
ATOM    463  CA  LEU A  26      -9.086  28.927   9.768  1.00 77.40           C  
ATOM    464  HA  LEU A  26      -9.452  29.768   9.180  1.00 77.40           H  
ATOM    465  C   LEU A  26      -8.064  28.206   8.877  1.00 77.40           C  
ATOM    466  CB  LEU A  26      -8.395  29.457  11.043  1.00 77.40           C  
ATOM    467  HB2 LEU A  26      -8.231  28.620  11.722  1.00 77.40           H  
ATOM    468  HB3 LEU A  26      -7.414  29.840  10.763  1.00 77.40           H  
ATOM    469  O   LEU A  26      -7.597  28.803   7.910  1.00 77.40           O  
ATOM    470  CG  LEU A  26      -9.134  30.574  11.799  1.00 77.40           C  
ATOM    471  HG  LEU A  26     -10.148  30.256  12.042  1.00 77.40           H  
ATOM    472  CD1 LEU A  26      -8.426  30.867  13.123  1.00 77.40           C  
ATOM    473 HD11 LEU A  26      -7.399  31.180  12.931  1.00 77.40           H  
ATOM    474 HD12 LEU A  26      -8.953  31.655  13.659  1.00 77.40           H  
ATOM    475 HD13 LEU A  26      -8.417  29.963  13.733  1.00 77.40           H  
ATOM    476  CD2 LEU A  26      -9.197  31.881  11.003  1.00 77.40           C  
ATOM    477 HD21 LEU A  26      -9.716  32.647  11.580  1.00 77.40           H  
ATOM    478 HD22 LEU A  26      -9.739  31.728  10.069  1.00 77.40           H  
ATOM    479 HD23 LEU A  26      -8.189  32.223  10.768  1.00 77.40           H  
ATOM    480  N   LYS A  27      -7.732  26.943   9.180  1.00 79.27           N  
ATOM    481  H   LYS A  27      -8.171  26.518   9.984  1.00 79.27           H  
ATOM    482  CA  LYS A  27      -6.812  26.117   8.375  1.00 79.27           C  
ATOM    483  HA  LYS A  27      -5.859  26.631   8.256  1.00 79.27           H  
ATOM    484  C   LYS A  27      -7.336  25.878   6.958  1.00 79.27           C  
ATOM    485  CB  LYS A  27      -6.583  24.756   9.050  1.00 79.27           C  
ATOM    486  HB2 LYS A  27      -7.535  24.348   9.387  1.00 79.27           H  
ATOM    487  HB3 LYS A  27      -6.192  24.079   8.291  1.00 79.27           H  
ATOM    488  O   LYS A  27      -6.564  25.930   6.010  1.00 79.27           O  
ATOM    489  CG  LYS A  27      -5.585  24.763  10.220  1.00 79.27           C  
ATOM    490  HG2 LYS A  27      -4.628  25.149   9.869  1.00 79.27           H  
ATOM    491  HG3 LYS A  27      -5.950  25.385  11.038  1.00 79.27           H  
ATOM    492  CD  LYS A  27      -5.411  23.309  10.695  1.00 79.27           C  
ATOM    493  HD2 LYS A  27      -6.319  22.989  11.207  1.00 79.27           H  
ATOM    494  HD3 LYS A  27      -5.287  22.678   9.815  1.00 79.27           H  
ATOM    495  CE  LYS A  27      -4.197  23.075  11.600  1.00 79.27           C  
ATOM    496  HE2 LYS A  27      -3.336  23.568  11.151  1.00 79.27           H  
ATOM    497  HE3 LYS A  27      -4.381  23.523  12.577  1.00 79.27           H  
ATOM    498  NZ  LYS A  27      -3.919  21.612  11.721  1.00 79.27           N  
ATOM    499  HZ1 LYS A  27      -4.702  21.101  12.103  1.00 79.27           H  
ATOM    500  HZ2 LYS A  27      -3.091  21.407  12.261  1.00 79.27           H  
ATOM    501  HZ3 LYS A  27      -3.761  21.177  10.823  1.00 79.27           H  
ATOM    502  N   GLU A  28      -8.641  25.667   6.815  1.00 76.44           N  
ATOM    503  H   GLU A  28      -9.192  25.531   7.650  1.00 76.44           H  
ATOM    504  CA  GLU A  28      -9.308  25.470   5.522  1.00 76.44           C  
ATOM    505  HA  GLU A  28      -8.722  24.780   4.915  1.00 76.44           H  
ATOM    506  C   GLU A  28      -9.437  26.771   4.703  1.00 76.44           C  
ATOM    507  CB  GLU A  28     -10.687  24.837   5.773  1.00 76.44           C  
ATOM    508  HB2 GLU A  28     -11.214  25.452   6.502  1.00 76.44           H  
ATOM    509  HB3 GLU A  28     -11.257  24.837   4.844  1.00 76.44           H  
ATOM    510  O   GLU A  28      -9.902  26.743   3.568  1.00 76.44           O  
ATOM    511  CG  GLU A  28     -10.596  23.382   6.276  1.00 76.44           C  
ATOM    512  HG2 GLU A  28     -10.228  22.759   5.462  1.00 76.44           H  
ATOM    513  HG3 GLU A  28      -9.873  23.322   7.089  1.00 76.44           H  
ATOM    514  CD  GLU A  28     -11.942  22.829   6.778  1.00 76.44           C  
ATOM    515  OE1 GLU A  28     -11.938  21.693   7.305  1.00 76.44           O  
ATOM    516  OE2 GLU A  28     -12.962  23.557   6.694  1.00 76.44           O  
ATOM    517  N   GLY A  29      -9.052  27.932   5.253  1.00 69.85           N  
ATOM    518  H   GLY A  29      -8.617  27.908   6.164  1.00 69.85           H  
ATOM    519  CA  GLY A  29      -9.206  29.234   4.590  1.00 69.85           C  
ATOM    520  HA2 GLY A  29      -8.622  29.975   5.135  1.00 69.85           H  
ATOM    521  HA3 GLY A  29      -8.815  29.160   3.575  1.00 69.85           H  
ATOM    522  C   GLY A  29     -10.657  29.733   4.503  1.00 69.85           C  
ATOM    523  O   GLY A  29     -10.904  30.810   3.953  1.00 69.85           O  
ATOM    524  N   ASN A  30     -11.608  29.001   5.091  1.00 63.69           N  
ATOM    525  H   ASN A  30     -11.321  28.134   5.522  1.00 63.69           H  
ATOM    526  CA  ASN A  30     -13.045  29.242   4.960  1.00 63.69           C  
ATOM    527  HA  ASN A  30     -13.287  29.310   3.900  1.00 63.69           H  
ATOM    528  C   ASN A  30     -13.486  30.586   5.566  1.00 63.69           C  
ATOM    529  CB  ASN A  30     -13.799  28.031   5.559  1.00 63.69           C  
ATOM    530  HB2 ASN A  30     -13.327  27.703   6.485  1.00 63.69           H  
ATOM    531  HB3 ASN A  30     -14.825  28.323   5.785  1.00 63.69           H  
ATOM    532  O   ASN A  30     -14.306  31.282   4.978  1.00 63.69           O  
ATOM    533  CG  ASN A  30     -13.893  26.859   4.588  1.00 63.69           C  
ATOM    534  ND2 ASN A  30     -14.041  25.637   5.042  1.00 63.69           N  
ATOM    535 HD21 ASN A  30     -13.883  25.354   5.999  1.00 63.69           H  
ATOM    536 HD22 ASN A  30     -14.043  24.908   4.344  1.00 63.69           H  
ATOM    537  OD1 ASN A  30     -13.856  27.026   3.383  1.00 63.69           O  
ATOM    538  N   ILE A  31     -12.896  31.033   6.682  1.00 60.14           N  
ATOM    539  H   ILE A  31     -12.239  30.414   7.135  1.00 60.14           H  
ATOM    540  CA  ILE A  31     -13.323  32.283   7.351  1.00 60.14           C  
ATOM    541  HA  ILE A  31     -14.411  32.275   7.418  1.00 60.14           H  
ATOM    542  C   ILE A  31     -12.953  33.541   6.542  1.00 60.14           C  
ATOM    543  CB  ILE A  31     -12.765  32.329   8.791  1.00 60.14           C  
ATOM    544  HB  ILE A  31     -11.690  32.150   8.746  1.00 60.14           H  
ATOM    545  O   ILE A  31     -13.706  34.517   6.530  1.00 60.14           O  
ATOM    546  CG1 ILE A  31     -13.430  31.221   9.639  1.00 60.14           C  
ATOM    547 HG12 ILE A  31     -14.433  31.536   9.924  1.00 60.14           H  
ATOM    548 HG13 ILE A  31     -13.533  30.307   9.054  1.00 60.14           H  
ATOM    549  CG2 ILE A  31     -13.007  33.697   9.465  1.00 60.14           C  
ATOM    550 HG21 ILE A  31     -12.454  34.479   8.946  1.00 60.14           H  
ATOM    551 HG22 ILE A  31     -12.667  33.686  10.501  1.00 60.14           H  
ATOM    552 HG23 ILE A  31     -14.070  33.935   9.435  1.00 60.14           H  
ATOM    553  CD1 ILE A  31     -12.638  30.856  10.895  1.00 60.14           C  
ATOM    554 HD11 ILE A  31     -13.216  30.155  11.497  1.00 60.14           H  
ATOM    555 HD12 ILE A  31     -12.411  31.734  11.499  1.00 60.14           H  
ATOM    556 HD13 ILE A  31     -11.717  30.368  10.576  1.00 60.14           H  
ATOM    557  N   ILE A  32     -11.807  33.530   5.851  1.00 62.87           N  
ATOM    558  H   ILE A  32     -11.279  32.669   5.819  1.00 62.87           H  
ATOM    559  CA  ILE A  32     -11.377  34.657   5.001  1.00 62.87           C  
ATOM    560  HA  ILE A  32     -11.502  35.587   5.556  1.00 62.87           H  
ATOM    561  C   ILE A  32     -12.287  34.744   3.770  1.00 62.87           C  
ATOM    562  CB  ILE A  32      -9.885  34.517   4.611  1.00 62.87           C  
ATOM    563  HB  ILE A  32      -9.752  33.566   4.095  1.00 62.87           H  
ATOM    564  O   ILE A  32     -12.699  35.834   3.368  1.00 62.87           O  
ATOM    565  CG1 ILE A  32      -8.992  34.520   5.876  1.00 62.87           C  
ATOM    566 HG12 ILE A  32      -9.348  33.761   6.573  1.00 62.87           H  
ATOM    567 HG13 ILE A  32      -9.068  35.488   6.371  1.00 62.87           H  
ATOM    568  CG2 ILE A  32      -9.459  35.650   3.655  1.00 62.87           C  
ATOM    569 HG21 ILE A  32      -9.595  36.619   4.136  1.00 62.87           H  
ATOM    570 HG22 ILE A  32      -8.416  35.534   3.363  1.00 62.87           H  
ATOM    571 HG23 ILE A  32     -10.049  35.624   2.739  1.00 62.87           H  
ATOM    572  CD1 ILE A  32      -7.513  34.211   5.608  1.00 62.87           C  
ATOM    573 HD11 ILE A  32      -7.043  35.025   5.057  1.00 62.87           H  
ATOM    574 HD12 ILE A  32      -7.423  33.284   5.043  1.00 62.87           H  
ATOM    575 HD13 ILE A  32      -6.993  34.096   6.559  1.00 62.87           H  
ATOM    576  N   GLN A  33     -12.650  33.587   3.212  1.00 65.32           N  
ATOM    577  H   GLN A  33     -12.299  32.724   3.603  1.00 65.32           H  
ATOM    578  CA  GLN A  33     -13.579  33.498   2.094  1.00 65.32           C  
ATOM    579  HA  GLN A  33     -13.245  34.174   1.307  1.00 65.32           H  
ATOM    580  C   GLN A  33     -14.985  33.955   2.507  1.00 65.32           C  
ATOM    581  CB  GLN A  33     -13.557  32.072   1.532  1.00 65.32           C  
ATOM    582  HB2 GLN A  33     -14.354  31.969   0.796  1.00 65.32           H  
ATOM    583  HB3 GLN A  33     -13.741  31.356   2.334  1.00 65.32           H  
ATOM    584  O   GLN A  33     -15.522  34.863   1.877  1.00 65.32           O  
ATOM    585  CG  GLN A  33     -12.209  31.755   0.858  1.00 65.32           C  
ATOM    586  HG2 GLN A  33     -11.399  31.836   1.583  1.00 65.32           H  
ATOM    587  HG3 GLN A  33     -12.028  32.478   0.063  1.00 65.32           H  
ATOM    588  CD  GLN A  33     -12.167  30.357   0.251  1.00 65.32           C  
ATOM    589  NE2 GLN A  33     -11.091  29.987  -0.406  1.00 65.32           N  
ATOM    590 HE21 GLN A  33     -11.099  29.020  -0.699  1.00 65.32           H  
ATOM    591 HE22 GLN A  33     -10.262  30.564  -0.419  1.00 65.32           H  
ATOM    592  OE1 GLN A  33     -13.098  29.581   0.319  1.00 65.32           O  
ATOM    593  N   GLU A  34     -15.550  33.443   3.605  1.00 69.57           N  
ATOM    594  H   GLU A  34     -15.083  32.687   4.084  1.00 69.57           H  
ATOM    595  CA  GLU A  34     -16.882  33.837   4.093  1.00 69.57           C  
ATOM    596  HA  GLU A  34     -17.633  33.544   3.360  1.00 69.57           H  
ATOM    597  C   GLU A  34     -17.013  35.353   4.284  1.00 69.57           C  
ATOM    598  CB  GLU A  34     -17.206  33.140   5.422  1.00 69.57           C  
ATOM    599  HB2 GLU A  34     -18.003  33.700   5.911  1.00 69.57           H  
ATOM    600  HB3 GLU A  34     -16.327  33.164   6.066  1.00 69.57           H  
ATOM    601  O   GLU A  34     -17.964  35.949   3.774  1.00 69.57           O  
ATOM    602  CG  GLU A  34     -17.696  31.695   5.246  1.00 69.57           C  
ATOM    603  HG2 GLU A  34     -16.915  31.102   4.769  1.00 69.57           H  
ATOM    604  HG3 GLU A  34     -18.561  31.706   4.581  1.00 69.57           H  
ATOM    605  CD  GLU A  34     -18.099  31.044   6.581  1.00 69.57           C  
ATOM    606  OE1 GLU A  34     -18.625  29.912   6.531  1.00 69.57           O  
ATOM    607  OE2 GLU A  34     -17.903  31.683   7.645  1.00 69.57           O  
ATOM    608  N   GLN A  35     -16.041  36.004   4.942  1.00 73.38           N  
ATOM    609  H   GLN A  35     -15.273  35.466   5.316  1.00 73.38           H  
ATOM    610  CA  GLN A  35     -16.064  37.458   5.150  1.00 73.38           C  
ATOM    611  HA  GLN A  35     -16.987  37.716   5.670  1.00 73.38           H  
ATOM    612  C   GLN A  35     -16.070  38.246   3.834  1.00 73.38           C  
ATOM    613  CB  GLN A  35     -14.883  37.903   6.022  1.00 73.38           C  
ATOM    614  HB2 GLN A  35     -14.803  38.989   5.966  1.00 73.38           H  
ATOM    615  HB3 GLN A  35     -13.958  37.469   5.642  1.00 73.38           H  
ATOM    616  O   GLN A  35     -16.774  39.255   3.733  1.00 73.38           O  
ATOM    617  CG  GLN A  35     -15.078  37.513   7.494  1.00 73.38           C  
ATOM    618  HG2 GLN A  35     -15.082  36.427   7.589  1.00 73.38           H  
ATOM    619  HG3 GLN A  35     -16.045  37.883   7.834  1.00 73.38           H  
ATOM    620  CD  GLN A  35     -14.004  38.084   8.415  1.00 73.38           C  
ATOM    621  NE2 GLN A  35     -14.086  37.818   9.700  1.00 73.38           N  
ATOM    622 HE21 GLN A  35     -14.798  37.185  10.038  1.00 73.38           H  
ATOM    623 HE22 GLN A  35     -13.344  38.205  10.265  1.00 73.38           H  
ATOM    624  OE1 GLN A  35     -13.094  38.800   8.034  1.00 73.38           O  
ATOM    625  N   SER A  36     -15.346  37.773   2.814  1.00 76.58           N  
ATOM    626  H   SER A  36     -14.801  36.935   2.960  1.00 76.58           H  
ATOM    627  CA  SER A  36     -15.322  38.401   1.487  1.00 76.58           C  
ATOM    628  HA  SER A  36     -15.117  39.463   1.624  1.00 76.58           H  
ATOM    629  C   SER A  36     -16.665  38.296   0.749  1.00 76.58           C  
ATOM    630  CB  SER A  36     -14.173  37.822   0.651  1.00 76.58           C  
ATOM    631  HB2 SER A  36     -13.977  38.498  -0.181  1.00 76.58           H  
ATOM    632  HB3 SER A  36     -13.273  37.766   1.263  1.00 76.58           H  
ATOM    633  O   SER A  36     -17.040  39.208   0.010  1.00 76.58           O  
ATOM    634  OG  SER A  36     -14.462  36.545   0.123  1.00 76.58           O  
ATOM    635  HG  SER A  36     -14.801  35.960   0.805  1.00 76.58           H  
ATOM    636  N   PHE A  37     -17.438  37.233   1.007  1.00 83.56           N  
ATOM    637  H   PHE A  37     -17.067  36.512   1.609  1.00 83.56           H  
ATOM    638  CA  PHE A  37     -18.744  36.997   0.387  1.00 83.56           C  
ATOM    639  HA  PHE A  37     -18.761  37.519  -0.570  1.00 83.56           H  
ATOM    640  C   PHE A  37     -19.926  37.560   1.196  1.00 83.56           C  
ATOM    641  CB  PHE A  37     -18.909  35.499   0.081  1.00 83.56           C  
ATOM    642  HB2 PHE A  37     -18.846  34.941   1.015  1.00 83.56           H  
ATOM    643  HB3 PHE A  37     -19.903  35.332  -0.334  1.00 83.56           H  
ATOM    644  O   PHE A  37     -21.038  37.615   0.667  1.00 83.56           O  
ATOM    645  CG  PHE A  37     -17.897  34.949  -0.913  1.00 83.56           C  
ATOM    646  CD1 PHE A  37     -17.893  35.401  -2.246  1.00 83.56           C  
ATOM    647  HD1 PHE A  37     -18.628  36.122  -2.570  1.00 83.56           H  
ATOM    648  CD2 PHE A  37     -16.964  33.974  -0.518  1.00 83.56           C  
ATOM    649  HD2 PHE A  37     -17.003  33.560   0.478  1.00 83.56           H  
ATOM    650  CE1 PHE A  37     -16.933  34.925  -3.157  1.00 83.56           C  
ATOM    651  HE1 PHE A  37     -16.928  35.282  -4.177  1.00 83.56           H  
ATOM    652  CE2 PHE A  37     -15.985  33.517  -1.419  1.00 83.56           C  
ATOM    653  HE2 PHE A  37     -15.266  32.774  -1.108  1.00 83.56           H  
ATOM    654  CZ  PHE A  37     -15.965  33.997  -2.737  1.00 83.56           C  
ATOM    655  HZ  PHE A  37     -15.219  33.637  -3.430  1.00 83.56           H  
ATOM    656  N   LEU A  38     -19.731  38.043   2.433  1.00 83.90           N  
ATOM    657  H   LEU A  38     -18.821  37.899   2.847  1.00 83.90           H  
ATOM    658  CA  LEU A  38     -20.795  38.651   3.256  1.00 83.90           C  
ATOM    659  HA  LEU A  38     -21.521  37.872   3.488  1.00 83.90           H  
ATOM    660  C   LEU A  38     -21.591  39.771   2.549  1.00 83.90           C  
ATOM    661  CB  LEU A  38     -20.239  39.171   4.598  1.00 83.90           C  
ATOM    662  HB2 LEU A  38     -19.336  39.753   4.411  1.00 83.90           H  
ATOM    663  HB3 LEU A  38     -20.978  39.843   5.035  1.00 83.90           H  
ATOM    664  O   LEU A  38     -22.816  39.793   2.677  1.00 83.90           O  
ATOM    665  CG  LEU A  38     -19.911  38.098   5.648  1.00 83.90           C  
ATOM    666  HG  LEU A  38     -19.173  37.404   5.246  1.00 83.90           H  
ATOM    667  CD1 LEU A  38     -19.304  38.777   6.878  1.00 83.90           C  
ATOM    668 HD11 LEU A  38     -18.994  38.014   7.592  1.00 83.90           H  
ATOM    669 HD12 LEU A  38     -20.032  39.439   7.347  1.00 83.90           H  
ATOM    670 HD13 LEU A  38     -18.424  39.350   6.583  1.00 83.90           H  
ATOM    671  CD2 LEU A  38     -21.139  37.306   6.099  1.00 83.90           C  
ATOM    672 HD21 LEU A  38     -21.510  36.691   5.279  1.00 83.90           H  
ATOM    673 HD22 LEU A  38     -20.859  36.627   6.904  1.00 83.90           H  
ATOM    674 HD23 LEU A  38     -21.929  37.974   6.442  1.00 83.90           H  
ATOM    675  N   PRO A  39     -20.977  40.707   1.794  1.00 83.50           N  
ATOM    676  CA  PRO A  39     -21.731  41.746   1.089  1.00 83.50           C  
ATOM    677  HA  PRO A  39     -22.352  42.283   1.807  1.00 83.50           H  
ATOM    678  C   PRO A  39     -22.626  41.182  -0.021  1.00 83.50           C  
ATOM    679  CB  PRO A  39     -20.678  42.701   0.511  1.00 83.50           C  
ATOM    680  HB2 PRO A  39     -20.460  42.442  -0.525  1.00 83.50           H  
ATOM    681  HB3 PRO A  39     -20.999  43.740   0.579  1.00 83.50           H  
ATOM    682  O   PRO A  39     -23.720  41.696  -0.259  1.00 83.50           O  
ATOM    683  CG  PRO A  39     -19.433  42.442   1.357  1.00 83.50           C  
ATOM    684  HG2 PRO A  39     -19.488  43.013   2.283  1.00 83.50           H  
ATOM    685  HG3 PRO A  39     -18.516  42.672   0.814  1.00 83.50           H  
ATOM    686  CD  PRO A  39     -19.548  40.955   1.663  1.00 83.50           C  
ATOM    687  HD2 PRO A  39     -18.987  40.721   2.568  1.00 83.50           H  
ATOM    688  HD3 PRO A  39     -19.159  40.379   0.824  1.00 83.50           H  
ATOM    689  N   ILE A  40     -22.161  40.125  -0.695  1.00 83.12           N  
ATOM    690  H   ILE A  40     -21.291  39.714  -0.389  1.00 83.12           H  
ATOM    691  CA  ILE A  40     -22.873  39.470  -1.796  1.00 83.12           C  
ATOM    692  HA  ILE A  40     -23.322  40.234  -2.431  1.00 83.12           H  
ATOM    693  C   ILE A  40     -24.016  38.626  -1.234  1.00 83.12           C  
ATOM    694  CB  ILE A  40     -21.896  38.641  -2.664  1.00 83.12           C  
ATOM    695  HB  ILE A  40     -21.405  37.901  -2.031  1.00 83.12           H  
ATOM    696  O   ILE A  40     -25.156  38.790  -1.656  1.00 83.12           O  
ATOM    697  CG1 ILE A  40     -20.812  39.562  -3.275  1.00 83.12           C  
ATOM    698 HG12 ILE A  40     -20.315  40.116  -2.478  1.00 83.12           H  
ATOM    699 HG13 ILE A  40     -21.284  40.285  -3.940  1.00 83.12           H  
ATOM    700  CG2 ILE A  40     -22.664  37.892  -3.770  1.00 83.12           C  
ATOM    701 HG21 ILE A  40     -23.402  37.216  -3.338  1.00 83.12           H  
ATOM    702 HG22 ILE A  40     -21.983  37.277  -4.358  1.00 83.12           H  
ATOM    703 HG23 ILE A  40     -23.168  38.599  -4.429  1.00 83.12           H  
ATOM    704  CD1 ILE A  40     -19.710  38.827  -4.046  1.00 83.12           C  
ATOM    705 HD11 ILE A  40     -19.254  38.071  -3.407  1.00 83.12           H  
ATOM    706 HD12 ILE A  40     -20.111  38.360  -4.946  1.00 83.12           H  
ATOM    707 HD13 ILE A  40     -18.943  39.542  -4.344  1.00 83.12           H  
ATOM    708  N   THR A  41     -23.739  37.785  -0.236  1.00 85.23           N  
ATOM    709  H   THR A  41     -22.784  37.725   0.086  1.00 85.23           H  
ATOM    710  CA  THR A  41     -24.735  36.917   0.413  1.00 85.23           C  
ATOM    711  HA  THR A  41     -25.197  36.283  -0.344  1.00 85.23           H  
ATOM    712  C   THR A  41     -25.859  37.722   1.058  1.00 85.23           C  
ATOM    713  CB  THR A  41     -24.099  35.999   1.464  1.00 85.23           C  
ATOM    714  HB  THR A  41     -24.884  35.486   2.019  1.00 85.23           H  
ATOM    715  O   THR A  41     -27.021  37.411   0.819  1.00 85.23           O  
ATOM    716  CG2 THR A  41     -23.171  34.958   0.841  1.00 85.23           C  
ATOM    717 HG21 THR A  41     -22.392  35.428   0.241  1.00 85.23           H  
ATOM    718 HG22 THR A  41     -23.754  34.293   0.203  1.00 85.23           H  
ATOM    719 HG23 THR A  41     -22.711  34.361   1.628  1.00 85.23           H  
ATOM    720  OG1 THR A  41     -23.323  36.758   2.352  1.00 85.23           O  
ATOM    721  HG1 THR A  41     -22.435  36.773   1.988  1.00 85.23           H  
ATOM    722  N   LYS A  42     -25.551  38.825   1.758  1.00 86.25           N  
ATOM    723  H   LYS A  42     -24.579  38.983   1.982  1.00 86.25           H  
ATOM    724  CA  LYS A  42     -26.576  39.743   2.286  1.00 86.25           C  
ATOM    725  HA  LYS A  42     -27.251  39.181   2.932  1.00 86.25           H  
ATOM    726  C   LYS A  42     -27.454  40.328   1.182  1.00 86.25           C  
ATOM    727  CB  LYS A  42     -25.932  40.876   3.095  1.00 86.25           C  
ATOM    728  HB2 LYS A  42     -26.672  41.662   3.244  1.00 86.25           H  
ATOM    729  HB3 LYS A  42     -25.095  41.295   2.536  1.00 86.25           H  
ATOM    730  O   LYS A  42     -28.670  40.336   1.327  1.00 86.25           O  
ATOM    731  CG  LYS A  42     -25.464  40.396   4.473  1.00 86.25           C  
ATOM    732  HG2 LYS A  42     -26.325  40.029   5.033  1.00 86.25           H  
ATOM    733  HG3 LYS A  42     -24.749  39.580   4.365  1.00 86.25           H  
ATOM    734  CD  LYS A  42     -24.816  41.551   5.243  1.00 86.25           C  
ATOM    735  HD2 LYS A  42     -23.956  41.915   4.681  1.00 86.25           H  
ATOM    736  HD3 LYS A  42     -25.544  42.354   5.361  1.00 86.25           H  
ATOM    737  CE  LYS A  42     -24.364  41.049   6.616  1.00 86.25           C  
ATOM    738  HE2 LYS A  42     -23.627  40.259   6.468  1.00 86.25           H  
ATOM    739  HE3 LYS A  42     -25.222  40.604   7.119  1.00 86.25           H  
ATOM    740  NZ  LYS A  42     -23.796  42.144   7.439  1.00 86.25           N  
ATOM    741  HZ1 LYS A  42     -22.992  42.549   6.982  1.00 86.25           H  
ATOM    742  HZ2 LYS A  42     -23.510  41.784   8.339  1.00 86.25           H  
ATOM    743  HZ3 LYS A  42     -24.490  42.862   7.590  1.00 86.25           H  
ATOM    744  N   ARG A  43     -26.867  40.790   0.068  1.00 83.93           N  
ATOM    745  H   ARG A  43     -25.863  40.715  -0.008  1.00 83.93           H  
ATOM    746  CA  ARG A  43     -27.647  41.309  -1.071  1.00 83.93           C  
ATOM    747  HA  ARG A  43     -28.343  42.063  -0.705  1.00 83.93           H  
ATOM    748  C   ARG A  43     -28.531  40.235  -1.696  1.00 83.93           C  
ATOM    749  CB  ARG A  43     -26.738  41.922  -2.145  1.00 83.93           C  
ATOM    750  HB2 ARG A  43     -27.307  41.986  -3.073  1.00 83.93           H  
ATOM    751  HB3 ARG A  43     -25.875  41.280  -2.322  1.00 83.93           H  
ATOM    752  O   ARG A  43     -29.680  40.529  -2.001  1.00 83.93           O  
ATOM    753  CG  ARG A  43     -26.277  43.334  -1.775  1.00 83.93           C  
ATOM    754  HG2 ARG A  43     -27.146  43.932  -1.497  1.00 83.93           H  
ATOM    755  HG3 ARG A  43     -25.590  43.298  -0.929  1.00 83.93           H  
ATOM    756  CD  ARG A  43     -25.595  43.983  -2.983  1.00 83.93           C  
ATOM    757  HD2 ARG A  43     -24.726  43.384  -3.256  1.00 83.93           H  
ATOM    758  HD3 ARG A  43     -26.297  43.980  -3.816  1.00 83.93           H  
ATOM    759  NE  ARG A  43     -25.158  45.360  -2.680  1.00 83.93           N  
ATOM    760  HE  ARG A  43     -24.870  45.531  -1.728  1.00 83.93           H  
ATOM    761  NH1 ARG A  43     -25.385  46.252  -4.790  1.00 83.93           N  
ATOM    762 HH11 ARG A  43     -25.291  47.032  -5.425  1.00 83.93           H  
ATOM    763 HH12 ARG A  43     -25.706  45.357  -5.128  1.00 83.93           H  
ATOM    764  NH2 ARG A  43     -24.615  47.526  -3.130  1.00 83.93           N  
ATOM    765 HH21 ARG A  43     -24.524  48.289  -3.784  1.00 83.93           H  
ATOM    766 HH22 ARG A  43     -24.344  47.659  -2.166  1.00 83.93           H  
ATOM    767  CZ  ARG A  43     -25.058  46.367  -3.532  1.00 83.93           C  
ATOM    768  N   LEU A  44     -28.015  39.019  -1.872  1.00 85.21           N  
ATOM    769  H   LEU A  44     -27.053  38.863  -1.609  1.00 85.21           H  
ATOM    770  CA  LEU A  44     -28.783  37.890  -2.400  1.00 85.21           C  
ATOM    771  HA  LEU A  44     -29.243  38.178  -3.345  1.00 85.21           H  
ATOM    772  C   LEU A  44     -29.932  37.509  -1.466  1.00 85.21           C  
ATOM    773  CB  LEU A  44     -27.856  36.686  -2.635  1.00 85.21           C  
ATOM    774  HB2 LEU A  44     -27.307  36.481  -1.716  1.00 85.21           H  
ATOM    775  HB3 LEU A  44     -28.473  35.813  -2.847  1.00 85.21           H  
ATOM    776  O   LEU A  44     -31.039  37.306  -1.946  1.00 85.21           O  
ATOM    777  CG  LEU A  44     -26.855  36.856  -3.791  1.00 85.21           C  
ATOM    778  HG  LEU A  44     -26.256  37.754  -3.641  1.00 85.21           H  
ATOM    779  CD1 LEU A  44     -25.918  35.649  -3.825  1.00 85.21           C  
ATOM    780 HD11 LEU A  44     -25.386  35.569  -2.877  1.00 85.21           H  
ATOM    781 HD12 LEU A  44     -25.190  35.766  -4.628  1.00 85.21           H  
ATOM    782 HD13 LEU A  44     -26.490  34.736  -3.992  1.00 85.21           H  
ATOM    783  CD2 LEU A  44     -27.545  36.975  -5.151  1.00 85.21           C  
ATOM    784 HD21 LEU A  44     -28.131  37.893  -5.201  1.00 85.21           H  
ATOM    785 HD22 LEU A  44     -26.796  37.002  -5.943  1.00 85.21           H  
ATOM    786 HD23 LEU A  44     -28.201  36.119  -5.312  1.00 85.21           H  
ATOM    787  N   GLN A  45     -29.702  37.500  -0.152  1.00 86.41           N  
ATOM    788  H   GLN A  45     -28.755  37.618   0.176  1.00 86.41           H  
ATOM    789  CA  GLN A  45     -30.738  37.249   0.848  1.00 86.41           C  
ATOM    790  HA  GLN A  45     -31.222  36.302   0.612  1.00 86.41           H  
ATOM    791  C   GLN A  45     -31.820  38.338   0.820  1.00 86.41           C  
ATOM    792  CB  GLN A  45     -30.061  37.117   2.218  1.00 86.41           C  
ATOM    793  HB2 GLN A  45     -29.238  36.408   2.132  1.00 86.41           H  
ATOM    794  HB3 GLN A  45     -29.660  38.081   2.531  1.00 86.41           H  
ATOM    795  O   GLN A  45     -32.999  38.021   0.767  1.00 86.41           O  
ATOM    796  CG  GLN A  45     -31.031  36.596   3.283  1.00 86.41           C  
ATOM    797  HG2 GLN A  45     -31.485  35.667   2.938  1.00 86.41           H  
ATOM    798  HG3 GLN A  45     -31.826  37.325   3.435  1.00 86.41           H  
ATOM    799  CD  GLN A  45     -30.360  36.328   4.625  1.00 86.41           C  
ATOM    800  NE2 GLN A  45     -31.135  35.945   5.612  1.00 86.41           N  
ATOM    801 HE21 GLN A  45     -32.134  36.030   5.489  1.00 86.41           H  
ATOM    802 HE22 GLN A  45     -30.707  35.799   6.515  1.00 86.41           H  
ATOM    803  OE1 GLN A  45     -29.157  36.466   4.817  1.00 86.41           O  
ATOM    804  N   THR A  46     -31.437  39.618   0.723  1.00 84.78           N  
ATOM    805  H   THR A  46     -30.453  39.832   0.805  1.00 84.78           H  
ATOM    806  CA  THR A  46     -32.396  40.725   0.548  1.00 84.78           C  
ATOM    807  HA  THR A  46     -33.117  40.696   1.364  1.00 84.78           H  
ATOM    808  C   THR A  46     -33.179  40.624  -0.765  1.00 84.78           C  
ATOM    809  CB  THR A  46     -31.674  42.082   0.559  1.00 84.78           C  
ATOM    810  HB  THR A  46     -31.056  42.166  -0.335  1.00 84.78           H  
ATOM    811  O   THR A  46     -34.328  41.047  -0.827  1.00 84.78           O  
ATOM    812  CG2 THR A  46     -32.624  43.279   0.604  1.00 84.78           C  
ATOM    813 HG21 THR A  46     -33.332  43.150   1.423  1.00 84.78           H  
ATOM    814 HG22 THR A  46     -33.167  43.351  -0.339  1.00 84.78           H  
ATOM    815 HG23 THR A  46     -32.050  44.192   0.759  1.00 84.78           H  
ATOM    816  OG1 THR A  46     -30.838  42.224   1.679  1.00 84.78           O  
ATOM    817  HG1 THR A  46     -31.088  41.539   2.303  1.00 84.78           H  
ATOM    818  N   ILE A  47     -32.565  40.122  -1.843  1.00 84.46           N  
ATOM    819  H   ILE A  47     -31.609  39.810  -1.751  1.00 84.46           H  
ATOM    820  CA  ILE A  47     -33.255  39.892  -3.120  1.00 84.46           C  
ATOM    821  HA  ILE A  47     -33.869  40.763  -3.350  1.00 84.46           H  
ATOM    822  C   ILE A  47     -34.223  38.712  -2.989  1.00 84.46           C  
ATOM    823  CB  ILE A  47     -32.245  39.709  -4.278  1.00 84.46           C  
ATOM    824  HB  ILE A  47     -31.500  38.974  -3.975  1.00 84.46           H  
ATOM    825  O   ILE A  47     -35.357  38.843  -3.427  1.00 84.46           O  
ATOM    826  CG1 ILE A  47     -31.534  41.046  -4.592  1.00 84.46           C  
ATOM    827 HG12 ILE A  47     -31.268  41.552  -3.664  1.00 84.46           H  
ATOM    828 HG13 ILE A  47     -32.218  41.702  -5.130  1.00 84.46           H  
ATOM    829  CG2 ILE A  47     -32.938  39.195  -5.554  1.00 84.46           C  
ATOM    830 HG21 ILE A  47     -33.776  39.841  -5.819  1.00 84.46           H  
ATOM    831 HG22 ILE A  47     -32.240  39.143  -6.389  1.00 84.46           H  
ATOM    832 HG23 ILE A  47     -33.311  38.184  -5.388  1.00 84.46           H  
ATOM    833  CD1 ILE A  47     -30.250  40.876  -5.416  1.00 84.46           C  
ATOM    834 HD11 ILE A  47     -29.572  40.189  -4.909  1.00 84.46           H  
ATOM    835 HD12 ILE A  47     -29.759  41.844  -5.518  1.00 84.46           H  
ATOM    836 HD13 ILE A  47     -30.476  40.495  -6.412  1.00 84.46           H  
ATOM    837  N   ALA A  48     -33.812  37.609  -2.360  1.00 82.29           N  
ATOM    838  H   ALA A  48     -32.863  37.565  -2.016  1.00 82.29           H  
ATOM    839  CA  ALA A  48     -34.663  36.446  -2.116  1.00 82.29           C  
ATOM    840  HA  ALA A  48     -35.036  36.072  -3.069  1.00 82.29           H  
ATOM    841  C   ALA A  48     -35.891  36.817  -1.267  1.00 82.29           C  
ATOM    842  CB  ALA A  48     -33.817  35.344  -1.467  1.00 82.29           C  
ATOM    843  HB1 ALA A  48     -32.982  35.083  -2.117  1.00 82.29           H  
ATOM    844  HB2 ALA A  48     -34.438  34.462  -1.313  1.00 82.29           H  
ATOM    845  HB3 ALA A  48     -33.437  35.677  -0.501  1.00 82.29           H  
ATOM    846  O   ALA A  48     -37.015  36.596  -1.698  1.00 82.29           O  
ATOM    847  N   GLU A  49     -35.691  37.529  -0.153  1.00 82.70           N  
ATOM    848  H   GLU A  49     -34.743  37.657   0.172  1.00 82.70           H  
ATOM    849  CA  GLU A  49     -36.778  38.042   0.697  1.00 82.70           C  
ATOM    850  HA  GLU A  49     -37.372  37.209   1.071  1.00 82.70           H  
ATOM    851  C   GLU A  49     -37.735  38.981  -0.060  1.00 82.70           C  
ATOM    852  CB  GLU A  49     -36.166  38.808   1.884  1.00 82.70           C  
ATOM    853  HB2 GLU A  49     -36.952  39.380   2.379  1.00 82.70           H  
ATOM    854  HB3 GLU A  49     -35.431  39.512   1.495  1.00 82.70           H  
ATOM    855  O   GLU A  49     -38.924  39.040   0.243  1.00 82.70           O  
ATOM    856  CG  GLU A  49     -35.507  37.897   2.936  1.00 82.70           C  
ATOM    857  HG2 GLU A  49     -34.847  37.187   2.438  1.00 82.70           H  
ATOM    858  HG3 GLU A  49     -36.289  37.324   3.434  1.00 82.70           H  
ATOM    859  CD  GLU A  49     -34.692  38.670   3.993  1.00 82.70           C  
ATOM    860  OE1 GLU A  49     -34.010  37.996   4.804  1.00 82.70           O  
ATOM    861  OE2 GLU A  49     -34.698  39.926   3.973  1.00 82.70           O  
ATOM    862  N   LYS A  50     -37.236  39.718  -1.064  1.00 81.48           N  
ATOM    863  H   LYS A  50     -36.252  39.610  -1.268  1.00 81.48           H  
ATOM    864  CA  LYS A  50     -38.056  40.576  -1.936  1.00 81.48           C  
ATOM    865  HA  LYS A  50     -38.856  41.019  -1.342  1.00 81.48           H  
ATOM    866  C   LYS A  50     -38.770  39.816  -3.055  1.00 81.48           C  
ATOM    867  CB  LYS A  50     -37.190  41.690  -2.536  1.00 81.48           C  
ATOM    868  HB2 LYS A  50     -37.718  42.140  -3.377  1.00 81.48           H  
ATOM    869  HB3 LYS A  50     -36.260  41.262  -2.911  1.00 81.48           H  
ATOM    870  O   LYS A  50     -39.708  40.367  -3.622  1.00 81.48           O  
ATOM    871  CG  LYS A  50     -36.894  42.792  -1.517  1.00 81.48           C  
ATOM    872  HG2 LYS A  50     -37.823  43.299  -1.259  1.00 81.48           H  
ATOM    873  HG3 LYS A  50     -36.470  42.365  -0.608  1.00 81.48           H  
ATOM    874  CD  LYS A  50     -35.914  43.796  -2.126  1.00 81.48           C  
ATOM    875  HD2 LYS A  50     -34.999  43.274  -2.408  1.00 81.48           H  
ATOM    876  HD3 LYS A  50     -36.366  44.245  -3.010  1.00 81.48           H  
ATOM    877  CE  LYS A  50     -35.602  44.869  -1.086  1.00 81.48           C  
ATOM    878  HE2 LYS A  50     -35.166  44.381  -0.214  1.00 81.48           H  
ATOM    879  HE3 LYS A  50     -36.540  45.327  -0.773  1.00 81.48           H  
ATOM    880  NZ  LYS A  50     -34.681  45.888  -1.636  1.00 81.48           N  
ATOM    881  HZ1 LYS A  50     -33.820  45.442  -1.921  1.00 81.48           H  
ATOM    882  HZ2 LYS A  50     -34.481  46.584  -0.932  1.00 81.48           H  
ATOM    883  HZ3 LYS A  50     -35.107  46.334  -2.436  1.00 81.48           H  
ATOM    884  N   LEU A  51     -38.316  38.613  -3.403  1.00 71.08           N  
ATOM    885  H   LEU A  51     -37.554  38.223  -2.866  1.00 71.08           H  
ATOM    886  CA  LEU A  51     -38.896  37.769  -4.453  1.00 71.08           C  
ATOM    887  HA  LEU A  51     -39.460  38.392  -5.147  1.00 71.08           H  
ATOM    888  C   LEU A  51     -39.912  36.761  -3.901  1.00 71.08           C  
ATOM    889  CB  LEU A  51     -37.769  37.059  -5.223  1.00 71.08           C  
ATOM    890  HB2 LEU A  51     -37.114  36.574  -4.499  1.00 71.08           H  
ATOM    891  HB3 LEU A  51     -38.212  36.273  -5.835  1.00 71.08           H  
ATOM    892  O   LEU A  51     -40.819  36.381  -4.634  1.00 71.08           O  
ATOM    893  CG  LEU A  51     -36.933  37.971  -6.139  1.00 71.08           C  
ATOM    894  HG  LEU A  51     -36.553  38.827  -5.582  1.00 71.08           H  
ATOM    895  CD1 LEU A  51     -35.745  37.180  -6.692  1.00 71.08           C  
ATOM    896 HD11 LEU A  51     -36.106  36.343  -7.290  1.00 71.08           H  
ATOM    897 HD12 LEU A  51     -35.119  37.828  -7.305  1.00 71.08           H  
ATOM    898 HD13 LEU A  51     -35.159  36.790  -5.860  1.00 71.08           H  
ATOM    899  CD2 LEU A  51     -37.731  38.510  -7.329  1.00 71.08           C  
ATOM    900 HD21 LEU A  51     -38.528  39.163  -6.972  1.00 71.08           H  
ATOM    901 HD22 LEU A  51     -38.174  37.683  -7.883  1.00 71.08           H  
ATOM    902 HD23 LEU A  51     -37.078  39.085  -7.986  1.00 71.08           H  
ATOM    903  N   ASP A  52     -39.823  36.400  -2.617  1.00 63.53           N  
ATOM    904  H   ASP A  52     -38.977  36.627  -2.115  1.00 63.53           H  
ATOM    905  CA  ASP A  52     -40.790  35.523  -1.935  1.00 63.53           C  
ATOM    906  HA  ASP A  52     -41.005  34.681  -2.594  1.00 63.53           H  
ATOM    907  C   ASP A  52     -42.155  36.204  -1.669  1.00 63.53           C  
ATOM    908  CB  ASP A  52     -40.155  34.952  -0.652  1.00 63.53           C  
ATOM    909  HB2 ASP A  52     -39.783  35.777  -0.044  1.00 63.53           H  
ATOM    910  HB3 ASP A  52     -40.924  34.436  -0.078  1.00 63.53           H  
ATOM    911  O   ASP A  52     -43.086  35.586  -1.151  1.00 63.53           O  
ATOM    912  CG  ASP A  52     -39.018  33.948  -0.908  1.00 63.53           C  
ATOM    913  OD1 ASP A  52     -38.972  33.351  -2.009  1.00 63.53           O  
ATOM    914  OD2 ASP A  52     -38.207  33.753   0.027  1.00 63.53           O  
ATOM    915  N   GLY A  53     -42.314  37.471  -2.071  1.00 49.95           N  
ATOM    916  H   GLY A  53     -41.513  37.904  -2.508  1.00 49.95           H  
ATOM    917  CA  GLY A  53     -43.613  38.110  -2.268  1.00 49.95           C  
ATOM    918  HA2 GLY A  53     -44.350  37.697  -1.580  1.00 49.95           H  
ATOM    919  HA3 GLY A  53     -43.521  39.179  -2.075  1.00 49.95           H  
ATOM    920  C   GLY A  53     -44.105  37.922  -3.706  1.00 49.95           C  
ATOM    921  O   GLY A  53     -43.791  38.733  -4.576  1.00 49.95           O  
ATOM    922  N   GLU A  54     -44.890  36.876  -3.971  1.00 47.87           N  
ATOM    923  H   GLU A  54     -45.050  36.201  -3.237  1.00 47.87           H  
ATOM    924  CA  GLU A  54     -45.652  36.756  -5.225  1.00 47.87           C  
ATOM    925  HA  GLU A  54     -44.948  36.736  -6.057  1.00 47.87           H  
ATOM    926  C   GLU A  54     -46.605  37.963  -5.431  1.00 47.87           C  
ATOM    927  CB  GLU A  54     -46.487  35.461  -5.216  1.00 47.87           C  
ATOM    928  HB2 GLU A  54     -46.958  35.324  -4.242  1.00 47.87           H  
ATOM    929  HB3 GLU A  54     -47.289  35.605  -5.940  1.00 47.87           H  
ATOM    930  O   GLU A  54     -47.064  38.525  -4.432  1.00 47.87           O  
ATOM    931  CG  GLU A  54     -45.707  34.189  -5.599  1.00 47.87           C  
ATOM    932  HG2 GLU A  54     -44.882  34.476  -6.251  1.00 47.87           H  
ATOM    933  HG3 GLU A  54     -45.283  33.748  -4.697  1.00 47.87           H  
ATOM    934  CD  GLU A  54     -46.564  33.146  -6.350  1.00 47.87           C  
ATOM    935  OE1 GLU A  54     -45.958  32.240  -6.963  1.00 47.87           O  
ATOM    936  OE2 GLU A  54     -47.810  33.287  -6.388  1.00 47.87           O  
ATOM    937  N   PRO A  55     -47.008  38.346  -6.670  1.00 45.65           N  
ATOM    938  CA  PRO A  55     -46.880  37.602  -7.930  1.00 45.65           C  
ATOM    939  HA  PRO A  55     -46.237  36.728  -7.825  1.00 45.65           H  
ATOM    940  C   PRO A  55     -46.389  38.442  -9.142  1.00 45.65           C  
ATOM    941  CB  PRO A  55     -48.334  37.146  -8.165  1.00 45.65           C  
ATOM    942  HB2 PRO A  55     -48.532  36.226  -7.616  1.00 45.65           H  
ATOM    943  HB3 PRO A  55     -48.561  36.979  -9.218  1.00 45.65           H  
ATOM    944  O   PRO A  55     -46.327  39.669  -9.120  1.00 45.65           O  
ATOM    945  CG  PRO A  55     -49.194  38.276  -7.579  1.00 45.65           C  
ATOM    946  HG2 PRO A  55     -49.943  37.862  -6.903  1.00 45.65           H  
ATOM    947  HG3 PRO A  55     -49.673  38.853  -8.370  1.00 45.65           H  
ATOM    948  CD  PRO A  55     -48.213  39.159  -6.810  1.00 45.65           C  
ATOM    949  HD2 PRO A  55     -47.993  40.064  -7.377  1.00 45.65           H  
ATOM    950  HD3 PRO A  55     -48.656  39.447  -5.857  1.00 45.65           H  
ATOM    951  N   ASN A  56     -46.236  37.757 -10.284  1.00 38.98           N  
ATOM    952  H   ASN A  56     -46.234  36.751 -10.189  1.00 38.98           H  
ATOM    953  CA  ASN A  56     -46.513  38.291 -11.631  1.00 38.98           C  
ATOM    954  HA  ASN A  56     -46.778  37.409 -12.214  1.00 38.98           H  
ATOM    955  C   ASN A  56     -45.339  38.924 -12.416  1.00 38.98           C  
ATOM    956  CB  ASN A  56     -47.794  39.166 -11.576  1.00 38.98           C  
ATOM    957  HB2 ASN A  56     -47.525  40.216 -11.459  1.00 38.98           H  
ATOM    958  HB3 ASN A  56     -48.391  38.894 -10.705  1.00 38.98           H  
ATOM    959  O   ASN A  56     -45.362  40.106 -12.757  1.00 38.98           O  
ATOM    960  CG  ASN A  56     -48.735  39.021 -12.744  1.00 38.98           C  
ATOM    961  ND2 ASN A  56     -49.875  39.666 -12.657  1.00 38.98           N  
ATOM    962 HD21 ASN A  56     -50.072  40.218 -11.835  1.00 38.98           H  
ATOM    963 HD22 ASN A  56     -50.548  39.505 -13.393  1.00 38.98           H  
ATOM    964  OD1 ASN A  56     -48.507  38.310 -13.709  1.00 38.98           O  
ATOM    965  N   ILE A  57     -44.360  38.111 -12.840  1.00 49.39           N  
ATOM    966  H   ILE A  57     -44.329  37.161 -12.499  1.00 49.39           H  
ATOM    967  CA  ILE A  57     -43.549  38.440 -14.026  1.00 49.39           C  
ATOM    968  HA  ILE A  57     -43.988  39.325 -14.485  1.00 49.39           H  
ATOM    969  C   ILE A  57     -43.682  37.315 -15.054  1.00 49.39           C  
ATOM    970  CB  ILE A  57     -42.095  38.852 -13.707  1.00 49.39           C  
ATOM    971  HB  ILE A  57     -41.591  38.016 -13.222  1.00 49.39           H  
ATOM    972  O   ILE A  57     -43.350  36.158 -14.818  1.00 49.39           O  
ATOM    973  CG1 ILE A  57     -42.084  40.061 -12.739  1.00 49.39           C  
ATOM    974 HG12 ILE A  57     -42.508  40.934 -13.235  1.00 49.39           H  
ATOM    975 HG13 ILE A  57     -42.701  39.834 -11.870  1.00 49.39           H  
ATOM    976  CG2 ILE A  57     -41.355  39.188 -15.027  1.00 49.39           C  
ATOM    977 HG21 ILE A  57     -40.669  40.026 -14.904  1.00 49.39           H  
ATOM    978 HG22 ILE A  57     -42.050  39.449 -15.825  1.00 49.39           H  
ATOM    979 HG23 ILE A  57     -40.773  38.321 -15.339  1.00 49.39           H  
ATOM    980  CD1 ILE A  57     -40.698  40.416 -12.187  1.00 49.39           C  
ATOM    981 HD11 ILE A  57     -40.248  39.537 -11.725  1.00 49.39           H  
ATOM    982 HD12 ILE A  57     -40.040  40.788 -12.972  1.00 49.39           H  
ATOM    983 HD13 ILE A  57     -40.803  41.194 -11.430  1.00 49.39           H  
ATOM    984  N   LYS A  58     -44.258  37.717 -16.187  1.00 48.26           N  
ATOM    985  H   LYS A  58     -44.489  38.700 -16.203  1.00 48.26           H  
ATOM    986  CA  LYS A  58     -44.588  36.960 -17.393  1.00 48.26           C  
ATOM    987  HA  LYS A  58     -45.536  36.444 -17.243  1.00 48.26           H  
ATOM    988  C   LYS A  58     -43.520  35.923 -17.742  1.00 48.26           C  
ATOM    989  CB  LYS A  58     -44.722  37.978 -18.540  1.00 48.26           C  
ATOM    990  HB2 LYS A  58     -43.789  38.537 -18.619  1.00 48.26           H  
ATOM    991  HB3 LYS A  58     -44.871  37.444 -19.478  1.00 48.26           H  
ATOM    992  O   LYS A  58     -42.352  36.255 -17.922  1.00 48.26           O  
ATOM    993  CG  LYS A  58     -45.893  38.957 -18.336  1.00 48.26           C  
ATOM    994  HG2 LYS A  58     -46.832  38.431 -18.513  1.00 48.26           H  
ATOM    995  HG3 LYS A  58     -45.900  39.337 -17.315  1.00 48.26           H  
ATOM    996  CD  LYS A  58     -45.787  40.159 -19.282  1.00 48.26           C  
ATOM    997  HD2 LYS A  58     -45.793  39.809 -20.314  1.00 48.26           H  
ATOM    998  HD3 LYS A  58     -44.848  40.677 -19.087  1.00 48.26           H  
ATOM    999  CE  LYS A  58     -46.965  41.109 -19.039  1.00 48.26           C  
ATOM   1000  HE2 LYS A  58     -47.003  41.345 -17.976  1.00 48.26           H  
ATOM   1001  HE3 LYS A  58     -47.890  40.593 -19.297  1.00 48.26           H  
ATOM   1002  NZ  LYS A  58     -46.828  42.359 -19.828  1.00 48.26           N  
ATOM   1003  HZ1 LYS A  58     -47.609  42.975 -19.653  1.00 48.26           H  
ATOM   1004  HZ2 LYS A  58     -45.981  42.842 -19.567  1.00 48.26           H  
ATOM   1005  HZ3 LYS A  58     -46.786  42.154 -20.816  1.00 48.26           H  
ATOM   1006  N   SER A  59     -43.965  34.688 -17.940  1.00 40.25           N  
ATOM   1007  H   SER A  59     -44.939  34.488 -17.763  1.00 40.25           H  
ATOM   1008  CA  SER A  59     -43.220  33.648 -18.636  1.00 40.25           C  
ATOM   1009  HA  SER A  59     -42.264  33.495 -18.134  1.00 40.25           H  
ATOM   1010  C   SER A  59     -42.939  34.091 -20.076  1.00 40.25           C  
ATOM   1011  CB  SER A  59     -44.011  32.332 -18.571  1.00 40.25           C  
ATOM   1012  HB2 SER A  59     -43.885  31.906 -17.576  1.00 40.25           H  
ATOM   1013  HB3 SER A  59     -43.614  31.627 -19.302  1.00 40.25           H  
ATOM   1014  O   SER A  59     -43.750  33.915 -20.986  1.00 40.25           O  
ATOM   1015  OG  SER A  59     -45.400  32.537 -18.795  1.00 40.25           O  
ATOM   1016  HG  SER A  59     -45.868  31.734 -18.555  1.00 40.25           H  
ATOM   1017  N   GLU A  60     -41.778  34.702 -20.298  1.00 42.93           N  
ATOM   1018  H   GLU A  60     -41.202  34.966 -19.512  1.00 42.93           H  
ATOM   1019  CA  GLU A  60     -41.258  34.888 -21.644  1.00 42.93           C  
ATOM   1020  HA  GLU A  60     -42.092  35.223 -22.261  1.00 42.93           H  
ATOM   1021  C   GLU A  60     -40.803  33.538 -22.204  1.00 42.93           C  
ATOM   1022  CB  GLU A  60     -40.176  35.978 -21.715  1.00 42.93           C  
ATOM   1023  HB2 GLU A  60     -39.313  35.602 -22.264  1.00 42.93           H  
ATOM   1024  HB3 GLU A  60     -39.861  36.259 -20.710  1.00 42.93           H  
ATOM   1025  O   GLU A  60     -40.073  32.765 -21.581  1.00 42.93           O  
ATOM   1026  CG  GLU A  60     -40.742  37.202 -22.455  1.00 42.93           C  
ATOM   1027  HG2 GLU A  60     -41.635  37.542 -21.930  1.00 42.93           H  
ATOM   1028  HG3 GLU A  60     -41.044  36.887 -23.454  1.00 42.93           H  
ATOM   1029  CD  GLU A  60     -39.762  38.375 -22.577  1.00 42.93           C  
ATOM   1030  OE1 GLU A  60     -40.148  39.344 -23.269  1.00 42.93           O  
ATOM   1031  OE2 GLU A  60     -38.654  38.295 -22.005  1.00 42.93           O  
ATOM   1032  N   LYS A  61     -41.324  33.237 -23.393  1.00 42.94           N  
ATOM   1033  H   LYS A  61     -41.901  33.951 -23.815  1.00 42.94           H  
ATOM   1034  CA  LYS A  61     -41.141  31.985 -24.121  1.00 42.94           C  
ATOM   1035  HA  LYS A  61     -41.630  31.185 -23.566  1.00 42.94           H  
ATOM   1036  C   LYS A  61     -39.660  31.633 -24.267  1.00 42.94           C  
ATOM   1037  CB  LYS A  61     -41.779  32.126 -25.513  1.00 42.94           C  
ATOM   1038  HB2 LYS A  61     -41.409  31.324 -26.152  1.00 42.94           H  
ATOM   1039  HB3 LYS A  61     -41.465  33.073 -25.955  1.00 42.94           H  
ATOM   1040  O   LYS A  61     -38.879  32.398 -24.825  1.00 42.94           O  
ATOM   1041  CG  LYS A  61     -43.311  32.043 -25.486  1.00 42.94           C  
ATOM   1042  HG2 LYS A  61     -43.706  32.741 -24.747  1.00 42.94           H  
ATOM   1043  HG3 LYS A  61     -43.606  31.032 -25.207  1.00 42.94           H  
ATOM   1044  CD  LYS A  61     -43.895  32.394 -26.861  1.00 42.94           C  
ATOM   1045  HD2 LYS A  61     -43.429  31.766 -27.621  1.00 42.94           H  
ATOM   1046  HD3 LYS A  61     -43.675  33.439 -27.079  1.00 42.94           H  
ATOM   1047  CE  LYS A  61     -45.410  32.167 -26.869  1.00 42.94           C  
ATOM   1048  HE2 LYS A  61     -45.605  31.108 -26.695  1.00 42.94           H  
ATOM   1049  HE3 LYS A  61     -45.845  32.722 -26.038  1.00 42.94           H  
ATOM   1050  NZ  LYS A  61     -46.027  32.603 -28.148  1.00 42.94           N  
ATOM   1051  HZ1 LYS A  61     -47.025  32.444 -28.128  1.00 42.94           H  
ATOM   1052  HZ2 LYS A  61     -45.872  33.590 -28.294  1.00 42.94           H  
ATOM   1053  HZ3 LYS A  61     -45.636  32.094 -28.928  1.00 42.94           H  
ATOM   1054  N   LEU A  62     -39.338  30.392 -23.904  1.00 40.79           N  
ATOM   1055  H   LEU A  62     -40.019  29.887 -23.355  1.00 40.79           H  
ATOM   1056  CA  LEU A  62     -38.155  29.662 -24.355  1.00 40.79           C  
ATOM   1057  HA  LEU A  62     -37.259  30.130 -23.947  1.00 40.79           H  
ATOM   1058  C   LEU A  62     -38.075  29.694 -25.889  1.00 40.79           C  
ATOM   1059  CB  LEU A  62     -38.262  28.208 -23.847  1.00 40.79           C  
ATOM   1060  HB2 LEU A  62     -39.290  27.871 -23.979  1.00 40.79           H  
ATOM   1061  HB3 LEU A  62     -37.636  27.564 -24.464  1.00 40.79           H  
ATOM   1062  O   LEU A  62     -38.693  28.881 -26.581  1.00 40.79           O  
ATOM   1063  CG  LEU A  62     -37.842  28.026 -22.377  1.00 40.79           C  
ATOM   1064  HG  LEU A  62     -38.131  28.904 -21.798  1.00 40.79           H  
ATOM   1065  CD1 LEU A  62     -38.535  26.804 -21.776  1.00 40.79           C  
ATOM   1066 HD11 LEU A  62     -38.275  25.905 -22.335  1.00 40.79           H  
ATOM   1067 HD12 LEU A  62     -39.616  26.947 -21.792  1.00 40.79           H  
ATOM   1068 HD13 LEU A  62     -38.223  26.685 -20.739  1.00 40.79           H  
ATOM   1069  CD2 LEU A  62     -36.330  27.819 -22.275  1.00 40.79           C  
ATOM   1070 HD21 LEU A  62     -36.026  26.920 -22.810  1.00 40.79           H  
ATOM   1071 HD22 LEU A  62     -35.809  28.684 -22.687  1.00 40.79           H  
ATOM   1072 HD23 LEU A  62     -36.049  27.721 -21.227  1.00 40.79           H  
ATOM   1073  N   ILE A  63     -37.281  30.613 -26.435  1.00 39.62           N  
ATOM   1074  H   ILE A  63     -36.919  31.345 -25.839  1.00 39.62           H  
ATOM   1075  CA  ILE A  63     -36.791  30.503 -27.806  1.00 39.62           C  
ATOM   1076  HA  ILE A  63     -37.603  30.156 -28.445  1.00 39.62           H  
ATOM   1077  C   ILE A  63     -35.709  29.423 -27.785  1.00 39.62           C  
ATOM   1078  CB  ILE A  63     -36.320  31.864 -28.370  1.00 39.62           C  
ATOM   1079  HB  ILE A  63     -35.575  32.285 -27.695  1.00 39.62           H  
ATOM   1080  O   ILE A  63     -34.555  29.668 -27.436  1.00 39.62           O  
ATOM   1081  CG1 ILE A  63     -37.525  32.831 -28.456  1.00 39.62           C  
ATOM   1082 HG12 ILE A  63     -37.999  32.901 -27.477  1.00 39.62           H  
ATOM   1083 HG13 ILE A  63     -38.263  32.434 -29.154  1.00 39.62           H  
ATOM   1084  CG2 ILE A  63     -35.678  31.679 -29.763  1.00 39.62           C  
ATOM   1085 HG21 ILE A  63     -34.814  31.017 -29.702  1.00 39.62           H  
ATOM   1086 HG22 ILE A  63     -35.325  32.637 -30.144  1.00 39.62           H  
ATOM   1087 HG23 ILE A  63     -36.404  31.260 -30.459  1.00 39.62           H  
ATOM   1088  CD1 ILE A  63     -37.164  34.260 -28.877  1.00 39.62           C  
ATOM   1089 HD11 ILE A  63     -38.045  34.895 -28.774  1.00 39.62           H  
ATOM   1090 HD12 ILE A  63     -36.840  34.287 -29.918  1.00 39.62           H  
ATOM   1091 HD13 ILE A  63     -36.374  34.649 -28.236  1.00 39.62           H  
ATOM   1092  N   LYS A  64     -36.098  28.205 -28.174  1.00 38.72           N  
ATOM   1093  H   LYS A  64     -37.087  28.069 -28.326  1.00 38.72           H  
ATOM   1094  CA  LYS A  64     -35.169  27.163 -28.617  1.00 38.72           C  
ATOM   1095  HA  LYS A  64     -34.419  26.981 -27.847  1.00 38.72           H  
ATOM   1096  C   LYS A  64     -34.455  27.676 -29.869  1.00 38.72           C  
ATOM   1097  CB  LYS A  64     -35.927  25.854 -28.916  1.00 38.72           C  
ATOM   1098  HB2 LYS A  64     -35.248  25.177 -29.435  1.00 38.72           H  
ATOM   1099  HB3 LYS A  64     -36.761  26.067 -29.584  1.00 38.72           H  
ATOM   1100  O   LYS A  64     -34.947  27.511 -30.981  1.00 38.72           O  
ATOM   1101  CG  LYS A  64     -36.450  25.135 -27.663  1.00 38.72           C  
ATOM   1102  HG2 LYS A  64     -35.611  24.890 -27.013  1.00 38.72           H  
ATOM   1103  HG3 LYS A  64     -37.136  25.790 -27.126  1.00 38.72           H  
ATOM   1104  CD  LYS A  64     -37.185  23.845 -28.061  1.00 38.72           C  
ATOM   1105  HD2 LYS A  64     -36.503  23.205 -28.621  1.00 38.72           H  
ATOM   1106  HD3 LYS A  64     -38.032  24.101 -28.698  1.00 38.72           H  
ATOM   1107  CE  LYS A  64     -37.683  23.096 -26.818  1.00 38.72           C  
ATOM   1108  HE2 LYS A  64     -36.824  22.857 -26.190  1.00 38.72           H  
ATOM   1109  HE3 LYS A  64     -38.333  23.760 -26.250  1.00 38.72           H  
ATOM   1110  NZ  LYS A  64     -38.412  21.852 -27.178  1.00 38.72           N  
ATOM   1111  HZ1 LYS A  64     -37.813  21.225 -27.696  1.00 38.72           H  
ATOM   1112  HZ2 LYS A  64     -39.222  22.062 -27.745  1.00 38.72           H  
ATOM   1113  HZ3 LYS A  64     -38.724  21.371 -26.347  1.00 38.72           H  
ATOM   1114  N   LYS A  65     -33.304  28.327 -29.702  1.00 43.12           N  
ATOM   1115  H   LYS A  65     -33.017  28.543 -28.758  1.00 43.12           H  
ATOM   1116  CA  LYS A  65     -32.364  28.533 -30.806  1.00 43.12           C  
ATOM   1117  HA  LYS A  65     -32.927  28.654 -31.731  1.00 43.12           H  
ATOM   1118  C   LYS A  65     -31.551  27.252 -30.956  1.00 43.12           C  
ATOM   1119  CB  LYS A  65     -31.511  29.802 -30.596  1.00 43.12           C  
ATOM   1120  HB2 LYS A  65     -31.661  30.193 -29.589  1.00 43.12           H  
ATOM   1121  HB3 LYS A  65     -30.455  29.559 -30.709  1.00 43.12           H  
ATOM   1122  O   LYS A  65     -30.646  26.987 -30.172  1.00 43.12           O  
ATOM   1123  CG  LYS A  65     -31.874  30.882 -31.630  1.00 43.12           C  
ATOM   1124  HG2 LYS A  65     -32.939  31.103 -31.558  1.00 43.12           H  
ATOM   1125  HG3 LYS A  65     -31.660  30.504 -32.629  1.00 43.12           H  
ATOM   1126  CD  LYS A  65     -31.079  32.175 -31.400  1.00 43.12           C  
ATOM   1127  HD2 LYS A  65     -30.013  31.955 -31.446  1.00 43.12           H  
ATOM   1128  HD3 LYS A  65     -31.318  32.561 -30.409  1.00 43.12           H  
ATOM   1129  CE  LYS A  65     -31.437  33.223 -32.464  1.00 43.12           C  
ATOM   1130  HE2 LYS A  65     -32.519  33.354 -32.469  1.00 43.12           H  
ATOM   1131  HE3 LYS A  65     -31.143  32.842 -33.442  1.00 43.12           H  
ATOM   1132  NZ  LYS A  65     -30.773  34.526 -32.197  1.00 43.12           N  
ATOM   1133  HZ1 LYS A  65     -29.768  34.423 -32.189  1.00 43.12           H  
ATOM   1134  HZ2 LYS A  65     -31.058  34.892 -31.300  1.00 43.12           H  
ATOM   1135  HZ3 LYS A  65     -31.018  35.205 -32.903  1.00 43.12           H  
ATOM   1136  N   GLU A  66     -31.905  26.452 -31.960  1.00 35.81           N  
ATOM   1137  H   GLU A  66     -32.731  26.690 -32.491  1.00 35.81           H  
ATOM   1138  CA  GLU A  66     -31.029  25.417 -32.506  1.00 35.81           C  
ATOM   1139  HA  GLU A  66     -30.819  24.660 -31.750  1.00 35.81           H  
ATOM   1140  C   GLU A  66     -29.712  26.072 -32.942  1.00 35.81           C  
ATOM   1141  CB  GLU A  66     -31.659  24.743 -33.739  1.00 35.81           C  
ATOM   1142  HB2 GLU A  66     -30.864  24.195 -34.246  1.00 35.81           H  
ATOM   1143  HB3 GLU A  66     -32.026  25.511 -34.420  1.00 35.81           H  
ATOM   1144  O   GLU A  66     -29.638  26.722 -33.986  1.00 35.81           O  
ATOM   1145  CG  GLU A  66     -32.787  23.745 -33.458  1.00 35.81           C  
ATOM   1146  HG2 GLU A  66     -33.650  24.285 -33.069  1.00 35.81           H  
ATOM   1147  HG3 GLU A  66     -32.446  23.048 -32.692  1.00 35.81           H  
ATOM   1148  CD  GLU A  66     -33.189  22.956 -34.725  1.00 35.81           C  
ATOM   1149  OE1 GLU A  66     -33.850  21.911 -34.557  1.00 35.81           O  
ATOM   1150  OE2 GLU A  66     -32.797  23.348 -35.858  1.00 35.81           O  
ATOM   1151  N   VAL A  67     -28.650  25.901 -32.158  1.00 39.80           N  
ATOM   1152  H   VAL A  67     -28.770  25.465 -31.254  1.00 39.80           H  
ATOM   1153  CA  VAL A  67     -27.294  26.184 -32.627  1.00 39.80           C  
ATOM   1154  HA  VAL A  67     -27.331  26.987 -33.363  1.00 39.80           H  
ATOM   1155  C   VAL A  67     -26.798  24.930 -33.342  1.00 39.80           C  
ATOM   1156  CB  VAL A  67     -26.367  26.680 -31.502  1.00 39.80           C  
ATOM   1157  HB  VAL A  67     -26.283  25.918 -30.727  1.00 39.80           H  
ATOM   1158  O   VAL A  67     -26.216  24.031 -32.744  1.00 39.80           O  
ATOM   1159  CG1 VAL A  67     -24.969  27.002 -32.051  1.00 39.80           C  
ATOM   1160 HG11 VAL A  67     -25.034  27.743 -32.848  1.00 39.80           H  
ATOM   1161 HG12 VAL A  67     -24.496  26.097 -32.432  1.00 39.80           H  
ATOM   1162 HG13 VAL A  67     -24.343  27.393 -31.249  1.00 39.80           H  
ATOM   1163  CG2 VAL A  67     -26.925  27.968 -30.877  1.00 39.80           C  
ATOM   1164 HG21 VAL A  67     -26.244  28.327 -30.105  1.00 39.80           H  
ATOM   1165 HG22 VAL A  67     -27.045  28.738 -31.639  1.00 39.80           H  
ATOM   1166 HG23 VAL A  67     -27.889  27.770 -30.409  1.00 39.80           H  
ATOM   1167  N   LYS A  68     -27.053  24.866 -34.653  1.00 39.23           N  
ATOM   1168  H   LYS A  68     -27.641  25.592 -35.036  1.00 39.23           H  
ATOM   1169  CA  LYS A  68     -26.334  23.977 -35.573  1.00 39.23           C  
ATOM   1170  HA  LYS A  68     -26.260  22.981 -35.135  1.00 39.23           H  
ATOM   1171  C   LYS A  68     -24.910  24.513 -35.736  1.00 39.23           C  
ATOM   1172  CB  LYS A  68     -27.072  23.882 -36.927  1.00 39.23           C  
ATOM   1173  HB2 LYS A  68     -27.371  24.880 -37.249  1.00 39.23           H  
ATOM   1174  HB3 LYS A  68     -26.392  23.470 -37.673  1.00 39.23           H  
ATOM   1175  O   LYS A  68     -24.652  25.313 -36.633  1.00 39.23           O  
ATOM   1176  CG  LYS A  68     -28.302  22.966 -36.852  1.00 39.23           C  
ATOM   1177  HG2 LYS A  68     -27.973  21.951 -36.633  1.00 39.23           H  
ATOM   1178  HG3 LYS A  68     -28.940  23.304 -36.036  1.00 39.23           H  
ATOM   1179  CD  LYS A  68     -29.130  22.964 -38.148  1.00 39.23           C  
ATOM   1180  HD2 LYS A  68     -29.484  23.977 -38.338  1.00 39.23           H  
ATOM   1181  HD3 LYS A  68     -28.525  22.615 -38.985  1.00 39.23           H  
ATOM   1182  CE  LYS A  68     -30.327  22.025 -37.929  1.00 39.23           C  
ATOM   1183  HE2 LYS A  68     -29.990  20.989 -37.955  1.00 39.23           H  
ATOM   1184  HE3 LYS A  68     -30.714  22.210 -36.927  1.00 39.23           H  
ATOM   1185  NZ  LYS A  68     -31.443  22.245 -38.878  1.00 39.23           N  
ATOM   1186  HZ1 LYS A  68     -31.797  23.184 -38.762  1.00 39.23           H  
ATOM   1187  HZ2 LYS A  68     -31.197  22.050 -39.838  1.00 39.23           H  
ATOM   1188  HZ3 LYS A  68     -32.217  21.660 -38.596  1.00 39.23           H  
ATOM   1189  N   SER A  69     -23.979  24.086 -34.885  1.00 38.24           N  
ATOM   1190  H   SER A  69     -24.241  23.489 -34.114  1.00 38.24           H  
ATOM   1191  CA  SER A  69     -22.549  24.296 -35.127  1.00 38.24           C  
ATOM   1192  HA  SER A  69     -22.404  25.309 -35.500  1.00 38.24           H  
ATOM   1193  C   SER A  69     -22.078  23.327 -36.217  1.00 38.24           C  
ATOM   1194  CB  SER A  69     -21.727  24.205 -33.835  1.00 38.24           C  
ATOM   1195  HB2 SER A  69     -21.960  25.064 -33.206  1.00 38.24           H  
ATOM   1196  HB3 SER A  69     -20.665  24.226 -34.078  1.00 38.24           H  
ATOM   1197  O   SER A  69     -21.808  22.149 -36.001  1.00 38.24           O  
ATOM   1198  OG  SER A  69     -22.029  23.026 -33.122  1.00 38.24           O  
ATOM   1199  HG  SER A  69     -21.492  22.981 -32.327  1.00 38.24           H  
ATOM   1200  N   ARG A  70     -22.022  23.837 -37.450  1.00 37.58           N  
ATOM   1201  H   ARG A  70     -22.325  24.794 -37.563  1.00 37.58           H  
ATOM   1202  CA  ARG A  70     -21.366  23.176 -38.581  1.00 37.58           C  
ATOM   1203  HA  ARG A  70     -21.612  22.114 -38.583  1.00 37.58           H  
ATOM   1204  C   ARG A  70     -19.850  23.308 -38.403  1.00 37.58           C  
ATOM   1205  CB  ARG A  70     -21.821  23.819 -39.907  1.00 37.58           C  
ATOM   1206  HB2 ARG A  70     -21.223  23.400 -40.716  1.00 37.58           H  
ATOM   1207  HB3 ARG A  70     -21.623  24.890 -39.866  1.00 37.58           H  
ATOM   1208  O   ARG A  70     -19.284  24.326 -38.786  1.00 37.58           O  
ATOM   1209  CG  ARG A  70     -23.304  23.606 -40.243  1.00 37.58           C  
ATOM   1210  HG2 ARG A  70     -23.920  24.011 -39.440  1.00 37.58           H  
ATOM   1211  HG3 ARG A  70     -23.507  22.541 -40.351  1.00 37.58           H  
ATOM   1212  CD  ARG A  70     -23.639  24.334 -41.554  1.00 37.58           C  
ATOM   1213  HD2 ARG A  70     -23.372  25.385 -41.444  1.00 37.58           H  
ATOM   1214  HD3 ARG A  70     -23.038  23.904 -42.355  1.00 37.58           H  
ATOM   1215  NE  ARG A  70     -25.071  24.227 -41.898  1.00 37.58           N  
ATOM   1216  HE  ARG A  70     -25.644  23.667 -41.283  1.00 37.58           H  
ATOM   1217  NH1 ARG A  70     -25.023  25.571 -43.765  1.00 37.58           N  
ATOM   1218 HH11 ARG A  70     -25.497  26.031 -44.529  1.00 37.58           H  
ATOM   1219 HH12 ARG A  70     -24.029  25.701 -43.642  1.00 37.58           H  
ATOM   1220  NH2 ARG A  70     -26.952  24.660 -43.118  1.00 37.58           N  
ATOM   1221 HH21 ARG A  70     -27.396  25.119 -43.901  1.00 37.58           H  
ATOM   1222 HH22 ARG A  70     -27.492  24.050 -42.521  1.00 37.58           H  
ATOM   1223  CZ  ARG A  70     -25.672  24.818 -42.920  1.00 37.58           C  
ATOM   1224  N   PHE A  71     -19.186  22.289 -37.864  1.00 41.48           N  
ATOM   1225  H   PHE A  71     -19.707  21.521 -37.467  1.00 41.48           H  
ATOM   1226  CA  PHE A  71     -17.735  22.149 -38.018  1.00 41.48           C  
ATOM   1227  HA  PHE A  71     -17.281  23.139 -38.060  1.00 41.48           H  
ATOM   1228  C   PHE A  71     -17.446  21.470 -39.361  1.00 41.48           C  
ATOM   1229  CB  PHE A  71     -17.105  21.447 -36.808  1.00 41.48           C  
ATOM   1230  HB2 PHE A  71     -17.725  20.605 -36.502  1.00 41.48           H  
ATOM   1231  HB3 PHE A  71     -16.135  21.047 -37.101  1.00 41.48           H  
ATOM   1232  O   PHE A  71     -17.491  20.251 -39.496  1.00 41.48           O  
ATOM   1233  CG  PHE A  71     -16.884  22.390 -35.638  1.00 41.48           C  
ATOM   1234  CD1 PHE A  71     -15.754  23.233 -35.621  1.00 41.48           C  
ATOM   1235  HD1 PHE A  71     -15.035  23.195 -36.426  1.00 41.48           H  
ATOM   1236  CD2 PHE A  71     -17.812  22.450 -34.582  1.00 41.48           C  
ATOM   1237  HD2 PHE A  71     -18.682  21.809 -34.586  1.00 41.48           H  
ATOM   1238  CE1 PHE A  71     -15.550  24.124 -34.552  1.00 41.48           C  
ATOM   1239  HE1 PHE A  71     -14.679  24.763 -34.536  1.00 41.48           H  
ATOM   1240  CE2 PHE A  71     -17.604  23.337 -33.510  1.00 41.48           C  
ATOM   1241  HE2 PHE A  71     -18.306  23.370 -32.690  1.00 41.48           H  
ATOM   1242  CZ  PHE A  71     -16.474  24.174 -33.494  1.00 41.48           C  
ATOM   1243  HZ  PHE A  71     -16.310  24.848 -32.667  1.00 41.48           H  
ATOM   1244  N   SER A  72     -17.208  22.298 -40.379  1.00 40.37           N  
ATOM   1245  H   SER A  72     -17.231  23.289 -40.184  1.00 40.37           H  
ATOM   1246  CA  SER A  72     -16.721  21.881 -41.694  1.00 40.37           C  
ATOM   1247  HA  SER A  72     -17.193  20.941 -41.982  1.00 40.37           H  
ATOM   1248  C   SER A  72     -15.207  21.686 -41.633  1.00 40.37           C  
ATOM   1249  CB  SER A  72     -17.093  22.944 -42.735  1.00 40.37           C  
ATOM   1250  HB2 SER A  72     -18.176  22.966 -42.851  1.00 40.37           H  
ATOM   1251  HB3 SER A  72     -16.758  23.923 -42.392  1.00 40.37           H  
ATOM   1252  O   SER A  72     -14.459  22.652 -41.498  1.00 40.37           O  
ATOM   1253  OG  SER A  72     -16.497  22.671 -43.985  1.00 40.37           O  
ATOM   1254  HG  SER A  72     -15.561  22.879 -43.934  1.00 40.37           H  
ATOM   1255  N   SER A  73     -14.753  20.441 -41.758  1.00 45.31           N  
ATOM   1256  H   SER A  73     -15.419  19.684 -41.813  1.00 45.31           H  
ATOM   1257  CA  SER A  73     -13.345  20.094 -41.974  1.00 45.31           C  
ATOM   1258  HA  SER A  73     -12.754  20.552 -41.181  1.00 45.31           H  
ATOM   1259  C   SER A  73     -12.888  20.601 -43.353  1.00 45.31           C  
ATOM   1260  CB  SER A  73     -13.142  18.568 -41.914  1.00 45.31           C  
ATOM   1261  HB2 SER A  73     -12.200  18.348 -41.412  1.00 45.31           H  
ATOM   1262  HB3 SER A  73     -13.082  18.172 -42.928  1.00 45.31           H  
ATOM   1263  O   SER A  73     -13.593  20.363 -44.338  1.00 45.31           O  
ATOM   1264  OG  SER A  73     -14.207  17.897 -41.259  1.00 45.31           O  
ATOM   1265  HG  SER A  73     -14.177  18.100 -40.321  1.00 45.31           H  
ATOM   1266  N   PRO A  74     -11.713  21.242 -43.492  1.00 38.87           N  
ATOM   1267  CA  PRO A  74     -11.166  21.561 -44.801  1.00 38.87           C  
ATOM   1268  HA  PRO A  74     -11.955  21.928 -45.459  1.00 38.87           H  
ATOM   1269  C   PRO A  74     -10.544  20.302 -45.417  1.00 38.87           C  
ATOM   1270  CB  PRO A  74     -10.160  22.694 -44.575  1.00 38.87           C  
ATOM   1271  HB2 PRO A  74     -10.622  23.644 -44.843  1.00 38.87           H  
ATOM   1272  HB3 PRO A  74      -9.253  22.550 -45.162  1.00 38.87           H  
ATOM   1273  O   PRO A  74      -9.494  19.833 -44.983  1.00 38.87           O  
ATOM   1274  CG  PRO A  74      -9.853  22.686 -43.074  1.00 38.87           C  
ATOM   1275  HG2 PRO A  74     -10.016  23.679 -42.656  1.00 38.87           H  
ATOM   1276  HG3 PRO A  74      -8.824  22.374 -42.898  1.00 38.87           H  
ATOM   1277  CD  PRO A  74     -10.817  21.683 -42.438  1.00 38.87           C  
ATOM   1278  HD2 PRO A  74     -10.259  20.832 -42.048  1.00 38.87           H  
ATOM   1279  HD3 PRO A  74     -11.371  22.170 -41.635  1.00 38.87           H  
ATOM   1280  N   LYS A  75     -11.181  19.751 -46.456  1.00 37.78           N  
ATOM   1281  H   LYS A  75     -12.065  20.157 -46.728  1.00 37.78           H  
ATOM   1282  CA  LYS A  75     -10.552  18.779 -47.359  1.00 37.78           C  
ATOM   1283  HA  LYS A  75      -9.883  18.131 -46.792  1.00 37.78           H  
ATOM   1284  C   LYS A  75      -9.711  19.543 -48.384  1.00 37.78           C  
ATOM   1285  CB  LYS A  75     -11.610  17.902 -48.057  1.00 37.78           C  
ATOM   1286  HB2 LYS A  75     -11.119  17.346 -48.856  1.00 37.78           H  
ATOM   1287  HB3 LYS A  75     -12.370  18.540 -48.509  1.00 37.78           H  
ATOM   1288  O   LYS A  75     -10.266  20.187 -49.268  1.00 37.78           O  
ATOM   1289  CG  LYS A  75     -12.281  16.892 -47.112  1.00 37.78           C  
ATOM   1290  HG2 LYS A  75     -11.515  16.268 -46.653  1.00 37.78           H  
ATOM   1291  HG3 LYS A  75     -12.815  17.429 -46.328  1.00 37.78           H  
ATOM   1292  CD  LYS A  75     -13.270  16.000 -47.880  1.00 37.78           C  
ATOM   1293  HD2 LYS A  75     -12.736  15.473 -48.670  1.00 37.78           H  
ATOM   1294  HD3 LYS A  75     -14.038  16.630 -48.328  1.00 37.78           H  
ATOM   1295  CE  LYS A  75     -13.922  14.983 -46.933  1.00 37.78           C  
ATOM   1296  HE2 LYS A  75     -14.405  15.529 -46.123  1.00 37.78           H  
ATOM   1297  HE3 LYS A  75     -13.139  14.366 -46.494  1.00 37.78           H  
ATOM   1298  NZ  LYS A  75     -14.915  14.130 -47.635  1.00 37.78           N  
ATOM   1299  HZ1 LYS A  75     -15.650  14.696 -48.036  1.00 37.78           H  
ATOM   1300  HZ2 LYS A  75     -14.472  13.605 -48.376  1.00 37.78           H  
ATOM   1301  HZ3 LYS A  75     -15.334  13.475 -46.991  1.00 37.78           H  
ATOM   1302  N   LYS A  76      -8.382  19.449 -48.291  1.00 42.51           N  
ATOM   1303  H   LYS A  76      -8.001  18.950 -47.499  1.00 42.51           H  
ATOM   1304  CA  LYS A  76      -7.484  19.735 -49.419  1.00 42.51           C  
ATOM   1305  HA  LYS A  76      -7.939  20.484 -50.067  1.00 42.51           H  
ATOM   1306  C   LYS A  76      -7.327  18.460 -50.243  1.00 42.51           C  
ATOM   1307  CB  LYS A  76      -6.122  20.280 -48.949  1.00 42.51           C  
ATOM   1308  HB2 LYS A  76      -5.830  19.798 -48.016  1.00 42.51           H  
ATOM   1309  HB3 LYS A  76      -5.373  20.032 -49.701  1.00 42.51           H  
ATOM   1310  O   LYS A  76      -6.758  17.478 -49.782  1.00 42.51           O  
ATOM   1311  CG  LYS A  76      -6.127  21.809 -48.781  1.00 42.51           C  
ATOM   1312  HG2 LYS A  76      -6.846  22.086 -48.011  1.00 42.51           H  
ATOM   1313  HG3 LYS A  76      -6.424  22.270 -49.723  1.00 42.51           H  
ATOM   1314  CD  LYS A  76      -4.733  22.322 -48.387  1.00 42.51           C  
ATOM   1315  HD2 LYS A  76      -4.466  21.904 -47.417  1.00 42.51           H  
ATOM   1316  HD3 LYS A  76      -4.006  21.986 -49.126  1.00 42.51           H  
ATOM   1317  CE  LYS A  76      -4.707  23.856 -48.312  1.00 42.51           C  
ATOM   1318  HE2 LYS A  76      -4.978  24.258 -49.288  1.00 42.51           H  
ATOM   1319  HE3 LYS A  76      -5.463  24.180 -47.597  1.00 42.51           H  
ATOM   1320  NZ  LYS A  76      -3.371  24.368 -47.904  1.00 42.51           N  
ATOM   1321  HZ1 LYS A  76      -2.661  24.086 -48.565  1.00 42.51           H  
ATOM   1322  HZ2 LYS A  76      -3.109  24.015 -46.995  1.00 42.51           H  
ATOM   1323  HZ3 LYS A  76      -3.369  25.377 -47.862  1.00 42.51           H  
ATOM   1324  N   SER A  77      -7.858  18.490 -51.457  1.00 36.96           N  
ATOM   1325  H   SER A  77      -8.385  19.310 -51.724  1.00 36.96           H  
ATOM   1326  CA  SER A  77      -7.571  17.547 -52.533  1.00 36.96           C  
ATOM   1327  HA  SER A  77      -7.363  16.557 -52.128  1.00 36.96           H  
ATOM   1328  C   SER A  77      -6.361  18.044 -53.323  1.00 36.96           C  
ATOM   1329  CB  SER A  77      -8.792  17.471 -53.461  1.00 36.96           C  
ATOM   1330  HB2 SER A  77      -9.613  16.982 -52.937  1.00 36.96           H  
ATOM   1331  HB3 SER A  77      -8.543  16.885 -54.346  1.00 36.96           H  
ATOM   1332  O   SER A  77      -6.424  19.148 -53.862  1.00 36.96           O  
ATOM   1333  OG  SER A  77      -9.201  18.772 -53.847  1.00 36.96           O  
ATOM   1334  HG  SER A  77      -8.441  19.228 -54.215  1.00 36.96           H  
ATOM   1335  N   ILE A  78      -5.301  17.243 -53.444  1.00 42.94           N  
ATOM   1336  H   ILE A  78      -5.267  16.376 -52.925  1.00 42.94           H  
ATOM   1337  CA  ILE A  78      -4.268  17.431 -54.471  1.00 42.94           C  
ATOM   1338  HA  ILE A  78      -4.663  18.116 -55.222  1.00 42.94           H  
ATOM   1339  C   ILE A  78      -4.023  16.097 -55.188  1.00 42.94           C  
ATOM   1340  CB  ILE A  78      -2.987  18.110 -53.920  1.00 42.94           C  
ATOM   1341  HB  ILE A  78      -2.706  17.628 -52.984  1.00 42.94           H  
ATOM   1342  O   ILE A  78      -3.692  15.091 -54.572  1.00 42.94           O  
ATOM   1343  CG1 ILE A  78      -3.295  19.605 -53.653  1.00 42.94           C  
ATOM   1344 HG12 ILE A  78      -3.629  20.080 -54.575  1.00 42.94           H  
ATOM   1345 HG13 ILE A  78      -4.104  19.666 -52.925  1.00 42.94           H  
ATOM   1346  CG2 ILE A  78      -1.807  17.973 -54.902  1.00 42.94           C  
ATOM   1347 HG21 ILE A  78      -0.912  18.438 -54.488  1.00 42.94           H  
ATOM   1348 HG22 ILE A  78      -1.560  16.924 -55.064  1.00 42.94           H  
ATOM   1349 HG23 ILE A  78      -2.043  18.444 -55.856  1.00 42.94           H  
ATOM   1350  CD1 ILE A  78      -2.143  20.434 -53.075  1.00 42.94           C  
ATOM   1351 HD11 ILE A  78      -1.736  19.940 -52.193  1.00 42.94           H  
ATOM   1352 HD12 ILE A  78      -2.515  21.419 -52.793  1.00 42.94           H  
ATOM   1353 HD13 ILE A  78      -1.356  20.563 -53.819  1.00 42.94           H  
ATOM   1354  N   ALA A  79      -4.301  16.165 -56.491  1.00 38.31           N  
ATOM   1355  H   ALA A  79      -4.682  17.061 -56.760  1.00 38.31           H  
ATOM   1356  CA  ALA A  79      -3.816  15.420 -57.651  1.00 38.31           C  
ATOM   1357  HA  ALA A  79      -4.639  15.432 -58.366  1.00 38.31           H  
ATOM   1358  C   ALA A  79      -3.390  13.945 -57.517  1.00 38.31           C  
ATOM   1359  CB  ALA A  79      -2.720  16.270 -58.299  1.00 38.31           C  
ATOM   1360  HB1 ALA A  79      -2.409  15.815 -59.240  1.00 38.31           H  
ATOM   1361  HB2 ALA A  79      -1.855  16.320 -57.638  1.00 38.31           H  
ATOM   1362  HB3 ALA A  79      -3.082  17.278 -58.501  1.00 38.31           H  
ATOM   1363  O   ALA A  79      -2.349  13.596 -56.969  1.00 38.31           O  
ATOM   1364  N   LYS A  80      -4.166  13.104 -58.213  1.00 38.10           N  
ATOM   1365  H   LYS A  80      -4.962  13.529 -58.665  1.00 38.10           H  
ATOM   1366  CA  LYS A  80      -3.779  11.788 -58.726  1.00 38.10           C  
ATOM   1367  HA  LYS A  80      -3.343  11.186 -57.929  1.00 38.10           H  
ATOM   1368  C   LYS A  80      -2.754  11.953 -59.856  1.00 38.10           C  
ATOM   1369  CB  LYS A  80      -5.023  11.098 -59.325  1.00 38.10           C  
ATOM   1370  HB2 LYS A  80      -5.442  11.744 -60.097  1.00 38.10           H  
ATOM   1371  HB3 LYS A  80      -4.702  10.175 -59.808  1.00 38.10           H  
ATOM   1372  O   LYS A  80      -3.042  12.663 -60.815  1.00 38.10           O  
ATOM   1373  CG  LYS A  80      -6.131  10.746 -58.322  1.00 38.10           C  
ATOM   1374  HG2 LYS A  80      -6.398  11.627 -57.739  1.00 38.10           H  
ATOM   1375  HG3 LYS A  80      -5.768   9.971 -57.646  1.00 38.10           H  
ATOM   1376  CD  LYS A  80      -7.382  10.250 -59.065  1.00 38.10           C  
ATOM   1377  HD2 LYS A  80      -7.105   9.424 -59.721  1.00 38.10           H  
ATOM   1378  HD3 LYS A  80      -7.777  11.066 -59.670  1.00 38.10           H  
ATOM   1379  CE  LYS A  80      -8.446   9.778 -58.068  1.00 38.10           C  
ATOM   1380  HE2 LYS A  80      -8.614  10.575 -57.344  1.00 38.10           H  
ATOM   1381  HE3 LYS A  80      -8.056   8.917 -57.526  1.00 38.10           H  
ATOM   1382  NZ  LYS A  80      -9.721   9.428 -58.745  1.00 38.10           N  
ATOM   1383  HZ1 LYS A  80     -10.439   9.221 -58.066  1.00 38.10           H  
ATOM   1384  HZ2 LYS A  80     -10.036  10.187 -59.332  1.00 38.10           H  
ATOM   1385  HZ3 LYS A  80      -9.595   8.611 -59.325  1.00 38.10           H  
ATOM   1386  N   HIS A  81      -1.668  11.189 -59.818  1.00 41.19           N  
ATOM   1387  H   HIS A  81      -1.440  10.709 -58.959  1.00 41.19           H  
ATOM   1388  CA  HIS A  81      -0.991  10.724 -61.027  1.00 41.19           C  
ATOM   1389  HA  HIS A  81      -1.622  10.944 -61.888  1.00 41.19           H  
ATOM   1390  C   HIS A  81      -0.858   9.202 -60.960  1.00 41.19           C  
ATOM   1391  CB  HIS A  81       0.345  11.445 -61.265  1.00 41.19           C  
ATOM   1392  HB2 HIS A  81       1.031  10.768 -61.773  1.00 41.19           H  
ATOM   1393  HB3 HIS A  81       0.797  11.725 -60.314  1.00 41.19           H  
ATOM   1394  O   HIS A  81      -0.135   8.655 -60.134  1.00 41.19           O  
ATOM   1395  CG  HIS A  81       0.175  12.661 -62.143  1.00 41.19           C  
ATOM   1396  CD2 HIS A  81       0.268  13.972 -61.762  1.00 41.19           C  
ATOM   1397  HD2 HIS A  81       0.495  14.331 -60.769  1.00 41.19           H  
ATOM   1398  ND1 HIS A  81      -0.143  12.652 -63.485  1.00 41.19           N  
ATOM   1399  HD1 HIS A  81      -0.213  11.837 -64.078  1.00 41.19           H  
ATOM   1400  CE1 HIS A  81      -0.244  13.926 -63.898  1.00 41.19           C  
ATOM   1401  HE1 HIS A  81      -0.459  14.240 -64.908  1.00 41.19           H  
ATOM   1402  NE2 HIS A  81      -0.004  14.765 -62.882  1.00 41.19           N  
ATOM   1403  N   ASN A  82      -1.614   8.538 -61.833  1.00 38.30           N  
ATOM   1404  H   ASN A  82      -2.169   9.087 -62.473  1.00 38.30           H  
ATOM   1405  CA  ASN A  82      -1.466   7.128 -62.154  1.00 38.30           C  
ATOM   1406  HA  ASN A  82      -1.298   6.546 -61.248  1.00 38.30           H  
ATOM   1407  C   ASN A  82      -0.271   6.970 -63.099  1.00 38.30           C  
ATOM   1408  CB  ASN A  82      -2.741   6.640 -62.877  1.00 38.30           C  
ATOM   1409  HB2 ASN A  82      -2.959   7.307 -63.711  1.00 38.30           H  
ATOM   1410  HB3 ASN A  82      -2.549   5.651 -63.292  1.00 38.30           H  
ATOM   1411  O   ASN A  82      -0.222   7.645 -64.130  1.00 38.30           O  
ATOM   1412  CG  ASN A  82      -3.973   6.513 -62.003  1.00 38.30           C  
ATOM   1413  ND2 ASN A  82      -5.147   6.563 -62.589  1.00 38.30           N  
ATOM   1414 HD21 ASN A  82      -5.934   6.330 -62.001  1.00 38.30           H  
ATOM   1415 HD22 ASN A  82      -5.209   6.616 -63.596  1.00 38.30           H  
ATOM   1416  OD1 ASN A  82      -3.920   6.345 -60.801  1.00 38.30           O  
ATOM   1417  N   ARG A  83       0.606   6.003 -62.832  1.00 34.46           N  
ATOM   1418  H   ARG A  83       0.606   5.576 -61.917  1.00 34.46           H  
ATOM   1419  CA  ARG A  83       1.301   5.288 -63.903  1.00 34.46           C  
ATOM   1420  HA  ARG A  83       0.669   5.356 -64.789  1.00 34.46           H  
ATOM   1421  C   ARG A  83       1.412   3.811 -63.532  1.00 34.46           C  
ATOM   1422  CB  ARG A  83       2.647   5.950 -64.257  1.00 34.46           C  
ATOM   1423  HB2 ARG A  83       2.578   7.021 -64.066  1.00 34.46           H  
ATOM   1424  HB3 ARG A  83       3.446   5.541 -63.639  1.00 34.46           H  
ATOM   1425  O   ARG A  83       1.994   3.454 -62.518  1.00 34.46           O  
ATOM   1426  CG  ARG A  83       2.967   5.748 -65.749  1.00 34.46           C  
ATOM   1427  HG2 ARG A  83       2.111   6.086 -66.333  1.00 34.46           H  
ATOM   1428  HG3 ARG A  83       3.136   4.691 -65.953  1.00 34.46           H  
ATOM   1429  CD  ARG A  83       4.195   6.557 -66.186  1.00 34.46           C  
ATOM   1430  HD2 ARG A  83       5.092   6.053 -65.826  1.00 34.46           H  
ATOM   1431  HD3 ARG A  83       4.144   7.547 -65.731  1.00 34.46           H  
ATOM   1432  NE  ARG A  83       4.247   6.713 -67.656  1.00 34.46           N  
ATOM   1433  HE  ARG A  83       3.511   6.267 -68.185  1.00 34.46           H  
ATOM   1434  NH1 ARG A  83       6.196   7.922 -67.765  1.00 34.46           N  
ATOM   1435 HH11 ARG A  83       6.911   8.390 -68.304  1.00 34.46           H  
ATOM   1436 HH12 ARG A  83       6.320   7.798 -66.770  1.00 34.46           H  
ATOM   1437  NH2 ARG A  83       5.065   7.491 -69.638  1.00 34.46           N  
ATOM   1438 HH21 ARG A  83       4.303   7.052 -70.134  1.00 34.46           H  
ATOM   1439 HH22 ARG A  83       5.788   7.971 -70.155  1.00 34.46           H  
ATOM   1440  CZ  ARG A  83       5.165   7.373 -68.343  1.00 34.46           C  
ATOM   1441  N   SER A  84       0.750   3.011 -64.363  1.00 40.81           N  
ATOM   1442  H   SER A  84       0.308   3.485 -65.137  1.00 40.81           H  
ATOM   1443  CA  SER A  84       0.901   1.572 -64.604  1.00 40.81           C  
ATOM   1444  HA  SER A  84       0.325   0.996 -63.880  1.00 40.81           H  
ATOM   1445  C   SER A  84       2.373   1.131 -64.555  1.00 40.81           C  
ATOM   1446  CB  SER A  84       0.340   1.371 -66.020  1.00 40.81           C  
ATOM   1447  HB2 SER A  84       0.539   0.357 -66.368  1.00 40.81           H  
ATOM   1448  HB3 SER A  84      -0.740   1.515 -65.998  1.00 40.81           H  
ATOM   1449  O   SER A  84       3.228   1.913 -64.957  1.00 40.81           O  
ATOM   1450  OG  SER A  84       0.909   2.333 -66.905  1.00 40.81           O  
ATOM   1451  HG  SER A  84       1.862   2.213 -66.883  1.00 40.81           H  
ATOM   1452  N   THR A  85       2.728  -0.079 -64.123  1.00 39.93           N  
ATOM   1453  H   THR A  85       3.653  -0.076 -63.718  1.00 39.93           H  
ATOM   1454  CA  THR A  85       2.515  -1.334 -64.873  1.00 39.93           C  
ATOM   1455  HA  THR A  85       1.471  -1.455 -65.162  1.00 39.93           H  
ATOM   1456  C   THR A  85       2.976  -2.550 -64.052  1.00 39.93           C  
ATOM   1457  CB  THR A  85       3.432  -1.374 -66.123  1.00 39.93           C  
ATOM   1458  HB  THR A  85       3.518  -2.406 -66.462  1.00 39.93           H  
ATOM   1459  O   THR A  85       4.056  -2.458 -63.483  1.00 39.93           O  
ATOM   1460  CG2 THR A  85       2.939  -0.550 -67.314  1.00 39.93           C  
ATOM   1461 HG21 THR A  85       3.591  -0.751 -68.164  1.00 39.93           H  
ATOM   1462 HG22 THR A  85       2.993   0.518 -67.103  1.00 39.93           H  
ATOM   1463 HG23 THR A  85       1.926  -0.847 -67.587  1.00 39.93           H  
ATOM   1464  OG1 THR A  85       4.718  -0.890 -65.811  1.00 39.93           O  
ATOM   1465  HG1 THR A  85       5.062  -1.417 -65.086  1.00 39.93           H  
ATOM   1466  N   ALA A  86       2.226  -3.664 -64.157  1.00 38.41           N  
ATOM   1467  H   ALA A  86       1.308  -3.540 -64.561  1.00 38.41           H  
ATOM   1468  CA  ALA A  86       2.651  -5.082 -64.068  1.00 38.41           C  
ATOM   1469  HA  ALA A  86       1.760  -5.696 -64.199  1.00 38.41           H  
ATOM   1470  C   ALA A  86       3.309  -5.565 -62.755  1.00 38.41           C  
ATOM   1471  CB  ALA A  86       3.566  -5.356 -65.271  1.00 38.41           C  
ATOM   1472  HB1 ALA A  86       3.072  -5.085 -66.204  1.00 38.41           H  
ATOM   1473  HB2 ALA A  86       3.828  -6.413 -65.299  1.00 38.41           H  
ATOM   1474  HB3 ALA A  86       4.488  -4.785 -65.160  1.00 38.41           H  
ATOM   1475  O   ALA A  86       4.056  -4.841 -62.125  1.00 38.41           O  
ATOM   1476  N   SER A  87       3.168  -6.787 -62.265  1.00 46.98           N  
ATOM   1477  H   SER A  87       3.825  -6.948 -61.514  1.00 46.98           H  
ATOM   1478  CA  SER A  87       2.320  -7.961 -62.475  1.00 46.98           C  
ATOM   1479  HA  SER A  87       1.268  -7.677 -62.493  1.00 46.98           H  
ATOM   1480  C   SER A  87       2.579  -8.838 -61.236  1.00 46.98           C  
ATOM   1481  CB  SER A  87       2.681  -8.745 -63.754  1.00 46.98           C  
ATOM   1482  HB2 SER A  87       2.282  -9.758 -63.699  1.00 46.98           H  
ATOM   1483  HB3 SER A  87       2.220  -8.245 -64.605  1.00 46.98           H  
ATOM   1484  O   SER A  87       3.623  -8.709 -60.603  1.00 46.98           O  
ATOM   1485  OG  SER A  87       4.074  -8.799 -63.979  1.00 46.98           O  
ATOM   1486  HG  SER A  87       4.442  -9.488 -63.422  1.00 46.98           H  
ATOM   1487  N   ASP A  88       1.632  -9.716 -60.924  1.00 45.26           N  
ATOM   1488  H   ASP A  88       0.850  -9.765 -61.561  1.00 45.26           H  
ATOM   1489  CA  ASP A  88       1.733 -10.853 -59.994  1.00 45.26           C  
ATOM   1490  HA  ASP A  88       1.065 -11.579 -60.457  1.00 45.26           H  
ATOM   1491  C   ASP A  88       1.128 -10.664 -58.593  1.00 45.26           C  
ATOM   1492  CB  ASP A  88       3.072 -11.613 -60.055  1.00 45.26           C  
ATOM   1493  HB2 ASP A  88       2.970 -12.512 -59.447  1.00 45.26           H  
ATOM   1494  HB3 ASP A  88       3.875 -11.017 -59.623  1.00 45.26           H  
ATOM   1495  O   ASP A  88       1.658 -10.042 -57.675  1.00 45.26           O  
ATOM   1496  CG  ASP A  88       3.423 -12.046 -61.488  1.00 45.26           C  
ATOM   1497  OD1 ASP A  88       2.489 -12.122 -62.325  1.00 45.26           O  
ATOM   1498  OD2 ASP A  88       4.619 -12.283 -61.754  1.00 45.26           O  
ATOM   1499  N   ALA A  89      -0.059 -11.259 -58.477  1.00 47.13           N  
ATOM   1500  H   ALA A  89      -0.332 -11.810 -59.278  1.00 47.13           H  
ATOM   1501  CA  ALA A  89      -0.824 -11.536 -57.272  1.00 47.13           C  
ATOM   1502  HA  ALA A  89      -0.542 -10.815 -56.503  1.00 47.13           H  
ATOM   1503  C   ALA A  89      -0.487 -12.965 -56.765  1.00 47.13           C  
ATOM   1504  CB  ALA A  89      -2.305 -11.336 -57.644  1.00 47.13           C  
ATOM   1505  HB1 ALA A  89      -2.955 -11.361 -56.770  1.00 47.13           H  
ATOM   1506  HB2 ALA A  89      -2.614 -12.123 -58.332  1.00 47.13           H  
ATOM   1507  HB3 ALA A  89      -2.434 -10.369 -58.132  1.00 47.13           H  
ATOM   1508  O   ALA A  89       0.092 -13.755 -57.508  1.00 47.13           O  
ATOM   1509  N   PRO A  90      -0.834 -13.307 -55.510  1.00 41.43           N  
ATOM   1510  CA  PRO A  90       0.081 -13.955 -54.569  1.00 41.43           C  
ATOM   1511  HA  PRO A  90       1.111 -13.806 -54.891  1.00 41.43           H  
ATOM   1512  C   PRO A  90      -0.156 -15.463 -54.364  1.00 41.43           C  
ATOM   1513  CB  PRO A  90      -0.164 -13.178 -53.271  1.00 41.43           C  
ATOM   1514  HB2 PRO A  90       0.318 -12.202 -53.332  1.00 41.43           H  
ATOM   1515  HB3 PRO A  90       0.174 -13.712 -52.383  1.00 41.43           H  
ATOM   1516  O   PRO A  90      -1.185 -16.017 -54.742  1.00 41.43           O  
ATOM   1517  CG  PRO A  90      -1.681 -13.003 -53.296  1.00 41.43           C  
ATOM   1518  HG2 PRO A  90      -2.005 -12.178 -52.662  1.00 41.43           H  
ATOM   1519  HG3 PRO A  90      -2.167 -13.931 -52.996  1.00 41.43           H  
ATOM   1520  CD  PRO A  90      -1.945 -12.728 -54.769  1.00 41.43           C  
ATOM   1521  HD2 PRO A  90      -2.891 -13.173 -55.076  1.00 41.43           H  
ATOM   1522  HD3 PRO A  90      -1.969 -11.646 -54.897  1.00 41.43           H  
ATOM   1523  N   SER A  91       0.792 -16.100 -53.670  1.00 43.67           N  
ATOM   1524  H   SER A  91       1.598 -15.563 -53.384  1.00 43.67           H  
ATOM   1525  CA  SER A  91       0.815 -17.523 -53.314  1.00 43.67           C  
ATOM   1526  HA  SER A  91      -0.086 -18.016 -53.679  1.00 43.67           H  
ATOM   1527  C   SER A  91       0.912 -17.716 -51.789  1.00 43.67           C  
ATOM   1528  CB  SER A  91       2.021 -18.151 -54.039  1.00 43.67           C  
ATOM   1529  HB2 SER A  91       1.768 -18.304 -55.088  1.00 43.67           H  
ATOM   1530  HB3 SER A  91       2.860 -17.457 -53.989  1.00 43.67           H  
ATOM   1531  O   SER A  91       1.918 -17.321 -51.209  1.00 43.67           O  
ATOM   1532  OG  SER A  91       2.455 -19.369 -53.480  1.00 43.67           O  
ATOM   1533  HG  SER A  91       2.920 -19.182 -52.662  1.00 43.67           H  
ATOM   1534  N   PHE A  92      -0.107 -18.378 -51.206  1.00 41.84           N  
ATOM   1535  H   PHE A  92      -0.939 -18.438 -51.777  1.00 41.84           H  
ATOM   1536  CA  PHE A  92       0.030 -19.516 -50.261  1.00 41.84           C  
ATOM   1537  HA  PHE A  92      -0.960 -19.942 -50.097  1.00 41.84           H  
ATOM   1538  C   PHE A  92       0.624 -19.182 -48.869  1.00 41.84           C  
ATOM   1539  CB  PHE A  92       0.858 -20.554 -51.044  1.00 41.84           C  
ATOM   1540  HB2 PHE A  92       1.917 -20.337 -50.910  1.00 41.84           H  
ATOM   1541  HB3 PHE A  92       0.638 -20.444 -52.106  1.00 41.84           H  
ATOM   1542  O   PHE A  92       1.787 -18.836 -48.755  1.00 41.84           O  
ATOM   1543  CG  PHE A  92       0.614 -22.016 -50.807  1.00 41.84           C  
ATOM   1544  CD1 PHE A  92       1.682 -22.843 -50.422  1.00 41.84           C  
ATOM   1545  HD1 PHE A  92       2.641 -22.420 -50.161  1.00 41.84           H  
ATOM   1546  CD2 PHE A  92      -0.622 -22.580 -51.177  1.00 41.84           C  
ATOM   1547  HD2 PHE A  92      -1.436 -21.950 -51.504  1.00 41.84           H  
ATOM   1548  CE1 PHE A  92       1.519 -24.237 -50.432  1.00 41.84           C  
ATOM   1549  HE1 PHE A  92       2.337 -24.881 -50.146  1.00 41.84           H  
ATOM   1550  CE2 PHE A  92      -0.800 -23.971 -51.128  1.00 41.84           C  
ATOM   1551  HE2 PHE A  92      -1.757 -24.412 -51.363  1.00 41.84           H  
ATOM   1552  CZ  PHE A  92       0.274 -24.800 -50.764  1.00 41.84           C  
ATOM   1553  HZ  PHE A  92       0.133 -25.869 -50.704  1.00 41.84           H  
ATOM   1554  N   LEU A  93      -0.055 -19.204 -47.715  1.00 43.76           N  
ATOM   1555  H   LEU A  93       0.500 -18.765 -46.994  1.00 43.76           H  
ATOM   1556  CA  LEU A  93      -1.115 -20.081 -47.198  1.00 43.76           C  
ATOM   1557  HA  LEU A  93      -1.032 -19.945 -46.120  1.00 43.76           H  
ATOM   1558  C   LEU A  93      -0.834 -21.588 -47.337  1.00 43.76           C  
ATOM   1559  CB  LEU A  93      -2.544 -19.601 -47.554  1.00 43.76           C  
ATOM   1560  HB2 LEU A  93      -2.468 -18.841 -48.333  1.00 43.76           H  
ATOM   1561  HB3 LEU A  93      -3.141 -20.413 -47.967  1.00 43.76           H  
ATOM   1562  O   LEU A  93      -1.684 -22.314 -47.824  1.00 43.76           O  
ATOM   1563  CG  LEU A  93      -3.305 -18.999 -46.353  1.00 43.76           C  
ATOM   1564  HG  LEU A  93      -2.702 -18.201 -45.919  1.00 43.76           H  
ATOM   1565  CD1 LEU A  93      -4.617 -18.387 -46.843  1.00 43.76           C  
ATOM   1566 HD11 LEU A  93      -4.408 -17.625 -47.594  1.00 43.76           H  
ATOM   1567 HD12 LEU A  93      -5.145 -17.925 -46.009  1.00 43.76           H  
ATOM   1568 HD13 LEU A  93      -5.244 -19.163 -47.283  1.00 43.76           H  
ATOM   1569  CD2 LEU A  93      -3.651 -20.005 -45.249  1.00 43.76           C  
ATOM   1570 HD21 LEU A  93      -4.221 -19.516 -44.458  1.00 43.76           H  
ATOM   1571 HD22 LEU A  93      -4.238 -20.824 -45.667  1.00 43.76           H  
ATOM   1572 HD23 LEU A  93      -2.742 -20.423 -44.815  1.00 43.76           H  
ATOM   1573  N   ASP A  94       0.355 -22.019 -46.908  1.00 41.74           N  
ATOM   1574  H   ASP A  94       1.086 -21.332 -46.794  1.00 41.74           H  
ATOM   1575  CA  ASP A  94       0.737 -23.380 -46.462  1.00 41.74           C  
ATOM   1576  HA  ASP A  94       0.183 -23.636 -45.559  1.00 41.74           H  
ATOM   1577  C   ASP A  94       2.247 -23.307 -46.135  1.00 41.74           C  
ATOM   1578  CB  ASP A  94       0.490 -24.418 -47.570  1.00 41.74           C  
ATOM   1579  HB2 ASP A  94       1.451 -24.820 -47.893  1.00 41.74           H  
ATOM   1580  HB3 ASP A  94       0.025 -23.913 -48.417  1.00 41.74           H  
ATOM   1581  O   ASP A  94       2.960 -22.529 -46.757  1.00 41.74           O  
ATOM   1582  CG  ASP A  94      -0.414 -25.597 -47.211  1.00 41.74           C  
ATOM   1583  OD1 ASP A  94      -0.692 -25.772 -46.001  1.00 41.74           O  
ATOM   1584  OD2 ASP A  94      -0.732 -26.376 -48.138  1.00 41.74           O  
ATOM   1585  N   THR A  95       2.877 -24.006 -45.200  1.00 41.84           N  
ATOM   1586  H   THR A  95       3.836 -23.711 -45.087  1.00 41.84           H  
ATOM   1587  CA  THR A  95       2.627 -25.323 -44.622  1.00 41.84           C  
ATOM   1588  HA  THR A  95       1.561 -25.471 -44.449  1.00 41.84           H  
ATOM   1589  C   THR A  95       3.406 -25.411 -43.299  1.00 41.84           C  
ATOM   1590  CB  THR A  95       3.190 -26.455 -45.523  1.00 41.84           C  
ATOM   1591  HB  THR A  95       3.821 -27.103 -44.914  1.00 41.84           H  
ATOM   1592  O   THR A  95       4.509 -24.885 -43.157  1.00 41.84           O  
ATOM   1593  CG2 THR A  95       2.131 -27.351 -46.154  1.00 41.84           C  
ATOM   1594 HG21 THR A  95       2.578 -28.322 -46.369  1.00 41.84           H  
ATOM   1595 HG22 THR A  95       1.778 -26.937 -47.099  1.00 41.84           H  
ATOM   1596 HG23 THR A  95       1.295 -27.503 -45.472  1.00 41.84           H  
ATOM   1597  OG1 THR A  95       3.992 -25.965 -46.576  1.00 41.84           O  
ATOM   1598  HG1 THR A  95       3.442 -25.394 -47.117  1.00 41.84           H  
ATOM   1599  N   SER A  96       2.802 -26.105 -42.340  1.00 38.36           N  
ATOM   1600  H   SER A  96       1.862 -26.384 -42.583  1.00 38.36           H  
ATOM   1601  CA  SER A  96       3.415 -26.971 -41.323  1.00 38.36           C  
ATOM   1602  HA  SER A  96       3.012 -26.693 -40.349  1.00 38.36           H  
ATOM   1603  C   SER A  96       4.951 -27.035 -41.208  1.00 38.36           C  
ATOM   1604  CB  SER A  96       2.936 -28.396 -41.647  1.00 38.36           C  
ATOM   1605  HB2 SER A  96       3.366 -29.099 -40.933  1.00 38.36           H  
ATOM   1606  HB3 SER A  96       1.850 -28.443 -41.567  1.00 38.36           H  
ATOM   1607  O   SER A  96       5.612 -27.621 -42.062  1.00 38.36           O  
ATOM   1608  OG  SER A  96       3.321 -28.762 -42.959  1.00 38.36           O  
ATOM   1609  HG  SER A  96       4.258 -28.573 -43.044  1.00 38.36           H  
ATOM   1610  N   VAL A  97       5.481 -26.668 -40.036  1.00 45.37           N  
ATOM   1611  H   VAL A  97       4.933 -26.085 -39.420  1.00 45.37           H  
ATOM   1612  CA  VAL A  97       6.570 -27.435 -39.406  1.00 45.37           C  
ATOM   1613  HA  VAL A  97       6.574 -28.429 -39.853  1.00 45.37           H  
ATOM   1614  C   VAL A  97       6.255 -27.592 -37.920  1.00 45.37           C  
ATOM   1615  CB  VAL A  97       7.982 -26.862 -39.639  1.00 45.37           C  
ATOM   1616  HB  VAL A  97       8.069 -25.892 -39.150  1.00 45.37           H  
ATOM   1617  O   VAL A  97       6.165 -26.625 -37.166  1.00 45.37           O  
ATOM   1618  CG1 VAL A  97       9.040 -27.815 -39.059  1.00 45.37           C  
ATOM   1619 HG11 VAL A  97      10.038 -27.421 -39.251  1.00 45.37           H  
ATOM   1620 HG12 VAL A  97       8.920 -27.907 -37.979  1.00 45.37           H  
ATOM   1621 HG13 VAL A  97       8.956 -28.802 -39.515  1.00 45.37           H  
ATOM   1622  CG2 VAL A  97       8.313 -26.694 -41.127  1.00 45.37           C  
ATOM   1623 HG21 VAL A  97       9.332 -26.323 -41.243  1.00 45.37           H  
ATOM   1624 HG22 VAL A  97       8.218 -27.646 -41.650  1.00 45.37           H  
ATOM   1625 HG23 VAL A  97       7.639 -25.967 -41.581  1.00 45.37           H  
ATOM   1626  N   VAL A  98       6.029 -28.849 -37.551  1.00 45.10           N  
ATOM   1627  H   VAL A  98       6.156 -29.549 -38.268  1.00 45.10           H  
ATOM   1628  CA  VAL A  98       5.845 -29.374 -36.200  1.00 45.10           C  
ATOM   1629  HA  VAL A  98       5.166 -28.733 -35.637  1.00 45.10           H  
ATOM   1630  C   VAL A  98       7.208 -29.413 -35.510  1.00 45.10           C  
ATOM   1631  CB  VAL A  98       5.250 -30.799 -36.309  1.00 45.10           C  
ATOM   1632  HB  VAL A  98       5.912 -31.409 -36.926  1.00 45.10           H  
ATOM   1633  O   VAL A  98       8.163 -29.942 -36.072  1.00 45.10           O  
ATOM   1634  CG1 VAL A  98       5.096 -31.503 -34.957  1.00 45.10           C  
ATOM   1635 HG11 VAL A  98       6.071 -31.652 -34.493  1.00 45.10           H  
ATOM   1636 HG12 VAL A  98       4.464 -30.915 -34.291  1.00 45.10           H  
ATOM   1637 HG13 VAL A  98       4.645 -32.485 -35.097  1.00 45.10           H  
ATOM   1638  CG2 VAL A  98       3.873 -30.770 -36.992  1.00 45.10           C  
ATOM   1639 HG21 VAL A  98       3.188 -30.143 -36.423  1.00 45.10           H  
ATOM   1640 HG22 VAL A  98       3.955 -30.390 -38.011  1.00 45.10           H  
ATOM   1641 HG23 VAL A  98       3.469 -31.781 -37.043  1.00 45.10           H  
ATOM   1642  N   ALA A  99       7.290 -28.900 -34.286  1.00 41.50           N  
ATOM   1643  H   ALA A  99       6.492 -28.408 -33.909  1.00 41.50           H  
ATOM   1644  CA  ALA A  99       8.357 -29.241 -33.353  1.00 41.50           C  
ATOM   1645  HA  ALA A  99       8.790 -30.200 -33.638  1.00 41.50           H  
ATOM   1646  C   ALA A  99       7.743 -29.405 -31.957  1.00 41.50           C  
ATOM   1647  CB  ALA A  99       9.480 -28.199 -33.420  1.00 41.50           C  
ATOM   1648  HB1 ALA A  99       9.894 -28.170 -34.427  1.00 41.50           H  
ATOM   1649  HB2 ALA A  99      10.268 -28.471 -32.717  1.00 41.50           H  
ATOM   1650  HB3 ALA A  99       9.092 -27.215 -33.159  1.00 41.50           H  
ATOM   1651  O   ALA A  99       7.455 -28.431 -31.261  1.00 41.50           O  
ATOM   1652  N   GLU A 100       7.490 -30.665 -31.599  1.00 35.42           N  
ATOM   1653  H   GLU A 100       7.732 -31.395 -32.254  1.00 35.42           H  
ATOM   1654  CA  GLU A 100       7.213 -31.116 -30.238  1.00 35.42           C  
ATOM   1655  HA  GLU A 100       6.358 -30.573 -29.837  1.00 35.42           H  
ATOM   1656  C   GLU A 100       8.436 -30.860 -29.351  1.00 35.42           C  
ATOM   1657  CB  GLU A 100       6.904 -32.623 -30.239  1.00 35.42           C  
ATOM   1658  HB2 GLU A 100       6.961 -32.995 -29.216  1.00 35.42           H  
ATOM   1659  HB3 GLU A 100       7.666 -33.132 -30.830  1.00 35.42           H  
ATOM   1660  O   GLU A 100       9.576 -31.106 -29.743  1.00 35.42           O  
ATOM   1661  CG  GLU A 100       5.506 -32.948 -30.780  1.00 35.42           C  
ATOM   1662  HG2 GLU A 100       4.767 -32.504 -30.113  1.00 35.42           H  
ATOM   1663  HG3 GLU A 100       5.388 -32.487 -31.760  1.00 35.42           H  
ATOM   1664  CD  GLU A 100       5.259 -34.459 -30.916  1.00 35.42           C  
ATOM   1665  OE1 GLU A 100       4.110 -34.877 -30.653  1.00 35.42           O  
ATOM   1666  OE2 GLU A 100       6.208 -35.173 -31.310  1.00 35.42           O  
ATOM   1667  N   GLY A 101       8.197 -30.371 -28.138  1.00 36.38           N  
ATOM   1668  H   GLY A 101       7.244 -30.144 -27.891  1.00 36.38           H  
ATOM   1669  CA  GLY A 101       9.251 -30.052 -27.182  1.00 36.38           C  
ATOM   1670  HA2 GLY A 101       9.994 -30.849 -27.170  1.00 36.38           H  
ATOM   1671  HA3 GLY A 101       9.742 -29.126 -27.481  1.00 36.38           H  
ATOM   1672  C   GLY A 101       8.695 -29.882 -25.778  1.00 36.38           C  
ATOM   1673  O   GLY A 101       8.672 -28.776 -25.255  1.00 36.38           O  
ATOM   1674  N   THR A 102       8.198 -30.996 -25.235  1.00 37.48           N  
ATOM   1675  H   THR A 102       8.180 -31.781 -25.871  1.00 37.48           H  
ATOM   1676  CA  THR A 102       8.156 -31.383 -23.813  1.00 37.48           C  
ATOM   1677  HA  THR A 102       7.363 -32.126 -23.725  1.00 37.48           H  
ATOM   1678  C   THR A 102       7.841 -30.301 -22.772  1.00 37.48           C  
ATOM   1679  CB  THR A 102       9.445 -32.120 -23.421  1.00 37.48           C  
ATOM   1680  HB  THR A 102       9.408 -32.368 -22.360  1.00 37.48           H  
ATOM   1681  O   THR A 102       8.682 -29.488 -22.389  1.00 37.48           O  
ATOM   1682  CG2 THR A 102       9.618 -33.411 -24.226  1.00 37.48           C  
ATOM   1683 HG21 THR A 102       8.743 -34.050 -24.102  1.00 37.48           H  
ATOM   1684 HG22 THR A 102       9.766 -33.190 -25.283  1.00 37.48           H  
ATOM   1685 HG23 THR A 102      10.494 -33.943 -23.856  1.00 37.48           H  
ATOM   1686  OG1 THR A 102      10.560 -31.299 -23.672  1.00 37.48           O  
ATOM   1687  HG1 THR A 102      10.360 -30.452 -23.266  1.00 37.48           H  
ATOM   1688  N   SER A 103       6.635 -30.433 -22.223  1.00 32.80           N  
ATOM   1689  H   SER A 103       6.036 -31.131 -22.638  1.00 32.80           H  
ATOM   1690  CA  SER A 103       6.252 -30.111 -20.848  1.00 32.80           C  
ATOM   1691  HA  SER A 103       5.891 -29.084 -20.792  1.00 32.80           H  
ATOM   1692  C   SER A 103       7.396 -30.306 -19.848  1.00 32.80           C  
ATOM   1693  CB  SER A 103       5.103 -31.067 -20.475  1.00 32.80           C  
ATOM   1694  HB2 SER A 103       4.935 -31.055 -19.398  1.00 32.80           H  
ATOM   1695  HB3 SER A 103       4.191 -30.737 -20.972  1.00 32.80           H  
ATOM   1696  O   SER A 103       7.779 -31.434 -19.548  1.00 32.80           O  
ATOM   1697  OG  SER A 103       5.409 -32.384 -20.914  1.00 32.80           O  
ATOM   1698  HG  SER A 103       6.122 -32.695 -20.351  1.00 32.80           H  
ATOM   1699  N   ASN A 104       7.898 -29.197 -19.314  1.00 38.54           N  
ATOM   1700  H   ASN A 104       7.587 -28.311 -19.686  1.00 38.54           H  
ATOM   1701  CA  ASN A 104       8.567 -29.163 -18.023  1.00 38.54           C  
ATOM   1702  HA  ASN A 104       8.523 -30.147 -17.556  1.00 38.54           H  
ATOM   1703  C   ASN A 104       7.750 -28.234 -17.129  1.00 38.54           C  
ATOM   1704  CB  ASN A 104      10.046 -28.759 -18.173  1.00 38.54           C  
ATOM   1705  HB2 ASN A 104      10.173 -28.134 -19.056  1.00 38.54           H  
ATOM   1706  HB3 ASN A 104      10.339 -28.178 -17.299  1.00 38.54           H  
ATOM   1707  O   ASN A 104       7.971 -27.021 -17.091  1.00 38.54           O  
ATOM   1708  CG  ASN A 104      10.995 -29.946 -18.241  1.00 38.54           C  
ATOM   1709  ND2 ASN A 104      12.222 -29.724 -18.650  1.00 38.54           N  
ATOM   1710 HD21 ASN A 104      12.794 -30.554 -18.717  1.00 38.54           H  
ATOM   1711 HD22 ASN A 104      12.482 -28.823 -19.025  1.00 38.54           H  
ATOM   1712  OD1 ASN A 104      10.699 -31.073 -17.897  1.00 38.54           O  
ATOM   1713  N   ASP A 105       6.790 -28.847 -16.442  1.00 35.57           N  
ATOM   1714  H   ASP A 105       6.630 -29.828 -16.623  1.00 35.57           H  
ATOM   1715  CA  ASP A 105       6.310 -28.393 -15.146  1.00 35.57           C  
ATOM   1716  HA  ASP A 105       5.848 -27.410 -15.230  1.00 35.57           H  
ATOM   1717  C   ASP A 105       7.531 -28.313 -14.225  1.00 35.57           C  
ATOM   1718  CB  ASP A 105       5.276 -29.395 -14.598  1.00 35.57           C  
ATOM   1719  HB2 ASP A 105       5.073 -29.148 -13.556  1.00 35.57           H  
ATOM   1720  HB3 ASP A 105       5.691 -30.402 -14.631  1.00 35.57           H  
ATOM   1721  O   ASP A 105       8.003 -29.313 -13.694  1.00 35.57           O  
ATOM   1722  CG  ASP A 105       3.949 -29.360 -15.357  1.00 35.57           C  
ATOM   1723  OD1 ASP A 105       3.482 -28.237 -15.657  1.00 35.57           O  
ATOM   1724  OD2 ASP A 105       3.421 -30.454 -15.656  1.00 35.57           O  
ATOM   1725  N   ASN A 106       8.114 -27.123 -14.124  1.00 42.47           N  
ATOM   1726  H   ASN A 106       7.735 -26.364 -14.671  1.00 42.47           H  
ATOM   1727  CA  ASN A 106       9.107 -26.817 -13.112  1.00 42.47           C  
ATOM   1728  HA  ASN A 106       9.214 -27.665 -12.434  1.00 42.47           H  
ATOM   1729  C   ASN A 106       8.563 -25.663 -12.291  1.00 42.47           C  
ATOM   1730  CB  ASN A 106      10.483 -26.543 -13.736  1.00 42.47           C  
ATOM   1731  HB2 ASN A 106      10.358 -25.967 -14.653  1.00 42.47           H  
ATOM   1732  HB3 ASN A 106      11.076 -25.955 -13.036  1.00 42.47           H  
ATOM   1733  O   ASN A 106       8.533 -24.514 -12.737  1.00 42.47           O  
ATOM   1734  CG  ASN A 106      11.256 -27.821 -14.012  1.00 42.47           C  
ATOM   1735  ND2 ASN A 106      12.002 -27.871 -15.091  1.00 42.47           N  
ATOM   1736 HD21 ASN A 106      11.957 -27.122 -15.767  1.00 42.47           H  
ATOM   1737 HD22 ASN A 106      12.425 -28.773 -15.259  1.00 42.47           H  
ATOM   1738  OD1 ASN A 106      11.273 -28.769 -13.253  1.00 42.47           O  
ATOM   1739  N   ASP A 107       8.136 -26.034 -11.090  1.00 36.86           N  
ATOM   1740  H   ASP A 107       8.093 -27.027 -10.908  1.00 36.86           H  
ATOM   1741  CA  ASP A 107       7.907 -25.192  -9.933  1.00 36.86           C  
ATOM   1742  HA  ASP A 107       6.926 -24.722 -10.007  1.00 36.86           H  
ATOM   1743  C   ASP A 107       8.991 -24.111  -9.827  1.00 36.86           C  
ATOM   1744  CB  ASP A 107       7.929 -26.100  -8.692  1.00 36.86           C  
ATOM   1745  HB2 ASP A 107       8.885 -26.622  -8.636  1.00 36.86           H  
ATOM   1746  HB3 ASP A 107       7.834 -25.477  -7.802  1.00 36.86           H  
ATOM   1747  O   ASP A 107      10.073 -24.312  -9.267  1.00 36.86           O  
ATOM   1748  CG  ASP A 107       6.789 -27.117  -8.692  1.00 36.86           C  
ATOM   1749  OD1 ASP A 107       5.630 -26.659  -8.788  1.00 36.86           O  
ATOM   1750  OD2 ASP A 107       7.094 -28.325  -8.592  1.00 36.86           O  
ATOM   1751  N   ILE A 108       8.710 -22.924 -10.366  1.00 43.15           N  
ATOM   1752  H   ILE A 108       7.864 -22.837 -10.911  1.00 43.15           H  
ATOM   1753  CA  ILE A 108       9.451 -21.728  -9.986  1.00 43.15           C  
ATOM   1754  HA  ILE A 108      10.501 -21.987  -9.853  1.00 43.15           H  
ATOM   1755  C   ILE A 108       8.888 -21.346  -8.629  1.00 43.15           C  
ATOM   1756  CB  ILE A 108       9.397 -20.607 -11.045  1.00 43.15           C  
ATOM   1757  HB  ILE A 108       8.356 -20.349 -11.239  1.00 43.15           H  
ATOM   1758  O   ILE A 108       7.899 -20.625  -8.524  1.00 43.15           O  
ATOM   1759  CG1 ILE A 108      10.048 -21.112 -12.353  1.00 43.15           C  
ATOM   1760 HG12 ILE A 108       9.510 -21.996 -12.697  1.00 43.15           H  
ATOM   1761 HG13 ILE A 108      11.079 -21.406 -12.157  1.00 43.15           H  
ATOM   1762  CG2 ILE A 108      10.134 -19.353 -10.522  1.00 43.15           C  
ATOM   1763 HG21 ILE A 108      11.182 -19.583 -10.333  1.00 43.15           H  
ATOM   1764 HG22 ILE A 108       9.675 -19.003  -9.597  1.00 43.15           H  
ATOM   1765 HG23 ILE A 108      10.056 -18.539 -11.242  1.00 43.15           H  
ATOM   1766  CD1 ILE A 108      10.032 -20.102 -13.507  1.00 43.15           C  
ATOM   1767 HD11 ILE A 108      10.701 -19.267 -13.295  1.00 43.15           H  
ATOM   1768 HD12 ILE A 108      10.371 -20.593 -14.419  1.00 43.15           H  
ATOM   1769 HD13 ILE A 108       9.018 -19.733 -13.661  1.00 43.15           H  
ATOM   1770  N   ALA A 109       9.522 -21.890  -7.593  1.00 39.20           N  
ATOM   1771  H   ALA A 109      10.190 -22.622  -7.789  1.00 39.20           H  
ATOM   1772  CA  ALA A 109       9.436 -21.367  -6.248  1.00 39.20           C  
ATOM   1773  HA  ALA A 109       8.457 -21.603  -5.831  1.00 39.20           H  
ATOM   1774  C   ALA A 109       9.605 -19.843  -6.326  1.00 39.20           C  
ATOM   1775  CB  ALA A 109      10.524 -22.041  -5.399  1.00 39.20           C  
ATOM   1776  HB1 ALA A 109      11.509 -21.839  -5.821  1.00 39.20           H  
ATOM   1777  HB2 ALA A 109      10.355 -23.117  -5.375  1.00 39.20           H  
ATOM   1778  HB3 ALA A 109      10.482 -21.652  -4.382  1.00 39.20           H  
ATOM   1779  O   ALA A 109      10.686 -19.347  -6.668  1.00 39.20           O  
ATOM   1780  N   ASP A 110       8.513 -19.125  -6.052  1.00 41.07           N  
ATOM   1781  H   ASP A 110       7.640 -19.622  -5.949  1.00 41.07           H  
ATOM   1782  CA  ASP A 110       8.488 -17.696  -5.761  1.00 41.07           C  
ATOM   1783  HA  ASP A 110       8.873 -17.139  -6.615  1.00 41.07           H  
ATOM   1784  C   ASP A 110       9.442 -17.480  -4.574  1.00 41.07           C  
ATOM   1785  CB  ASP A 110       7.039 -17.221  -5.461  1.00 41.07           C  
ATOM   1786  HB2 ASP A 110       7.098 -16.381  -4.769  1.00 41.07           H  
ATOM   1787  HB3 ASP A 110       6.492 -18.017  -4.956  1.00 41.07           H  
ATOM   1788  O   ASP A 110       9.085 -17.576  -3.403  1.00 41.07           O  
ATOM   1789  CG  ASP A 110       6.220 -16.719  -6.673  1.00 41.07           C  
ATOM   1790  OD1 ASP A 110       6.836 -16.249  -7.659  1.00 41.07           O  
ATOM   1791  OD2 ASP A 110       4.962 -16.697  -6.590  1.00 41.07           O  
ATOM   1792  N   ARG A 111      10.725 -17.278  -4.882  1.00 40.54           N  
ATOM   1793  H   ARG A 111      10.985 -17.425  -5.847  1.00 40.54           H  
ATOM   1794  CA  ARG A 111      11.698 -16.740  -3.942  1.00 40.54           C  
ATOM   1795  HA  ARG A 111      11.540 -17.208  -2.970  1.00 40.54           H  
ATOM   1796  C   ARG A 111      11.328 -15.274  -3.806  1.00 40.54           C  
ATOM   1797  CB  ARG A 111      13.143 -16.995  -4.419  1.00 40.54           C  
ATOM   1798  HB2 ARG A 111      13.129 -17.496  -5.387  1.00 40.54           H  
ATOM   1799  HB3 ARG A 111      13.671 -16.049  -4.539  1.00 40.54           H  
ATOM   1800  O   ARG A 111      11.738 -14.448  -4.625  1.00 40.54           O  
ATOM   1801  CG  ARG A 111      13.924 -17.858  -3.418  1.00 40.54           C  
ATOM   1802  HG2 ARG A 111      13.975 -17.343  -2.458  1.00 40.54           H  
ATOM   1803  HG3 ARG A 111      13.410 -18.810  -3.287  1.00 40.54           H  
ATOM   1804  CD  ARG A 111      15.341 -18.111  -3.944  1.00 40.54           C  
ATOM   1805  HD2 ARG A 111      15.844 -17.154  -4.076  1.00 40.54           H  
ATOM   1806  HD3 ARG A 111      15.252 -18.598  -4.916  1.00 40.54           H  
ATOM   1807  NE  ARG A 111      16.128 -18.952  -3.020  1.00 40.54           N  
ATOM   1808  HE  ARG A 111      15.887 -18.882  -2.041  1.00 40.54           H  
ATOM   1809  NH1 ARG A 111      17.475 -19.971  -4.581  1.00 40.54           N  
ATOM   1810 HH11 ARG A 111      16.979 -19.478  -5.310  1.00 40.54           H  
ATOM   1811 HH12 ARG A 111      18.192 -20.644  -4.810  1.00 40.54           H  
ATOM   1812  NH2 ARG A 111      17.716 -20.474  -2.423  1.00 40.54           N  
ATOM   1813 HH21 ARG A 111      18.444 -21.128  -2.672  1.00 40.54           H  
ATOM   1814 HH22 ARG A 111      17.443 -20.375  -1.455  1.00 40.54           H  
ATOM   1815  CZ  ARG A 111      17.098 -19.790  -3.345  1.00 40.54           C  
ATOM   1816  N   ASP A 112      10.510 -14.996  -2.799  1.00 43.89           N  
ATOM   1817  H   ASP A 112      10.047 -15.773  -2.350  1.00 43.89           H  
ATOM   1818  CA  ASP A 112      10.185 -13.665  -2.308  1.00 43.89           C  
ATOM   1819  HA  ASP A 112       9.697 -13.096  -3.099  1.00 43.89           H  
ATOM   1820  C   ASP A 112      11.484 -12.952  -1.921  1.00 43.89           C  
ATOM   1821  CB  ASP A 112       9.212 -13.767  -1.119  1.00 43.89           C  
ATOM   1822  HB2 ASP A 112       9.645 -14.411  -0.354  1.00 43.89           H  
ATOM   1823  HB3 ASP A 112       9.080 -12.773  -0.692  1.00 43.89           H  
ATOM   1824  O   ASP A 112      11.933 -12.958  -0.779  1.00 43.89           O  
ATOM   1825  CG  ASP A 112       7.832 -14.300  -1.516  1.00 43.89           C  
ATOM   1826  OD1 ASP A 112       7.363 -13.926  -2.619  1.00 43.89           O  
ATOM   1827  OD2 ASP A 112       7.248 -15.053  -0.707  1.00 43.89           O  
ATOM   1828  N   ASN A 113      12.146 -12.355  -2.908  1.00 40.12           N  
ATOM   1829  H   ASN A 113      11.834 -12.536  -3.852  1.00 40.12           H  
ATOM   1830  CA  ASN A 113      13.196 -11.384  -2.671  1.00 40.12           C  
ATOM   1831  HA  ASN A 113      13.773 -11.701  -1.802  1.00 40.12           H  
ATOM   1832  C   ASN A 113      12.507 -10.062  -2.301  1.00 40.12           C  
ATOM   1833  CB  ASN A 113      14.146 -11.335  -3.886  1.00 40.12           C  
ATOM   1834  HB2 ASN A 113      14.373 -12.354  -4.199  1.00 40.12           H  
ATOM   1835  HB3 ASN A 113      13.657 -10.818  -4.711  1.00 40.12           H  
ATOM   1836  O   ASN A 113      12.498  -9.112  -3.086  1.00 40.12           O  
ATOM   1837  CG  ASN A 113      15.471 -10.654  -3.572  1.00 40.12           C  
ATOM   1838  ND2 ASN A 113      16.235 -10.293  -4.576  1.00 40.12           N  
ATOM   1839 HD21 ASN A 113      17.094  -9.833  -4.309  1.00 40.12           H  
ATOM   1840 HD22 ASN A 113      15.930 -10.419  -5.530  1.00 40.12           H  
ATOM   1841  OD1 ASN A 113      15.871 -10.467  -2.440  1.00 40.12           O  
ATOM   1842  N   GLU A 114      11.890 -10.017  -1.115  1.00 42.93           N  
ATOM   1843  H   GLU A 114      11.856 -10.874  -0.581  1.00 42.93           H  
ATOM   1844  CA  GLU A 114      11.560  -8.785  -0.383  1.00 42.93           C  
ATOM   1845  HA  GLU A 114      11.150  -8.056  -1.083  1.00 42.93           H  
ATOM   1846  C   GLU A 114      12.862  -8.167   0.159  1.00 42.93           C  
ATOM   1847  CB  GLU A 114      10.495  -9.026   0.711  1.00 42.93           C  
ATOM   1848  HB2 GLU A 114      10.518  -8.191   1.411  1.00 42.93           H  
ATOM   1849  HB3 GLU A 114      10.726  -9.944   1.251  1.00 42.93           H  
ATOM   1850  O   GLU A 114      13.059  -7.946   1.347  1.00 42.93           O  
ATOM   1851  CG  GLU A 114       9.069  -9.087   0.135  1.00 42.93           C  
ATOM   1852  HG2 GLU A 114       8.914  -8.206  -0.488  1.00 42.93           H  
ATOM   1853  HG3 GLU A 114       8.988  -9.961  -0.512  1.00 42.93           H  
ATOM   1854  CD  GLU A 114       7.962  -9.141   1.207  1.00 42.93           C  
ATOM   1855  OE1 GLU A 114       6.822  -8.732   0.861  1.00 42.93           O  
ATOM   1856  OE2 GLU A 114       8.245  -9.604   2.331  1.00 42.93           O  
ATOM   1857  N   GLY A 115      13.810  -7.923  -0.746  1.00 36.60           N  
ATOM   1858  H   GLY A 115      13.609  -8.158  -1.708  1.00 36.60           H  
ATOM   1859  CA  GLY A 115      15.032  -7.194  -0.464  1.00 36.60           C  
ATOM   1860  HA2 GLY A 115      15.776  -7.416  -1.228  1.00 36.60           H  
ATOM   1861  HA3 GLY A 115      15.430  -7.488   0.507  1.00 36.60           H  
ATOM   1862  C   GLY A 115      14.745  -5.697  -0.474  1.00 36.60           C  
ATOM   1863  O   GLY A 115      14.736  -5.072  -1.531  1.00 36.60           O  
ATOM   1864  N   ASN A 116      14.550  -5.139   0.718  1.00 37.46           N  
ATOM   1865  H   ASN A 116      14.433  -5.788   1.483  1.00 37.46           H  
ATOM   1866  CA  ASN A 116      15.032  -3.809   1.108  1.00 37.46           C  
ATOM   1867  HA  ASN A 116      14.761  -3.700   2.158  1.00 37.46           H  
ATOM   1868  C   ASN A 116      14.422  -2.557   0.447  1.00 37.46           C  
ATOM   1869  CB  ASN A 116      16.573  -3.814   1.069  1.00 37.46           C  
ATOM   1870  HB2 ASN A 116      16.951  -2.871   1.466  1.00 37.46           H  
ATOM   1871  HB3 ASN A 116      16.906  -3.898   0.035  1.00 37.46           H  
ATOM   1872  O   ASN A 116      15.057  -1.510   0.479  1.00 37.46           O  
ATOM   1873  CG  ASN A 116      17.191  -4.925   1.894  1.00 37.46           C  
ATOM   1874  ND2 ASN A 116      18.414  -5.296   1.603  1.00 37.46           N  
ATOM   1875 HD21 ASN A 116      18.940  -4.802   0.897  1.00 37.46           H  
ATOM   1876 HD22 ASN A 116      18.803  -6.014   2.198  1.00 37.46           H  
ATOM   1877  OD1 ASN A 116      16.596  -5.489   2.793  1.00 37.46           O  
ATOM   1878  N   ASN A 117      13.187  -2.609  -0.060  1.00 38.89           N  
ATOM   1879  H   ASN A 117      12.721  -3.505  -0.077  1.00 38.89           H  
ATOM   1880  CA  ASN A 117      12.449  -1.399  -0.469  1.00 38.89           C  
ATOM   1881  HA  ASN A 117      13.077  -0.526  -0.295  1.00 38.89           H  
ATOM   1882  C   ASN A 117      11.199  -1.142   0.402  1.00 38.89           C  
ATOM   1883  CB  ASN A 117      12.160  -1.427  -1.981  1.00 38.89           C  
ATOM   1884  HB2 ASN A 117      11.531  -0.576  -2.239  1.00 38.89           H  
ATOM   1885  HB3 ASN A 117      11.619  -2.343  -2.220  1.00 38.89           H  
ATOM   1886  O   ASN A 117      10.192  -0.637  -0.094  1.00 38.89           O  
ATOM   1887  CG  ASN A 117      13.398  -1.323  -2.858  1.00 38.89           C  
ATOM   1888  ND2 ASN A 117      13.331  -1.834  -4.064  1.00 38.89           N  
ATOM   1889 HD21 ASN A 117      12.518  -2.359  -4.355  1.00 38.89           H  
ATOM   1890 HD22 ASN A 117      14.192  -1.757  -4.586  1.00 38.89           H  
ATOM   1891  OD1 ASN A 117      14.423  -0.764  -2.530  1.00 38.89           O  
ATOM   1892  N   GLU A 118      11.239  -1.481   1.697  1.00 50.17           N  
ATOM   1893  H   GLU A 118      12.089  -1.894   2.054  1.00 50.17           H  
ATOM   1894  CA  GLU A 118      10.303  -0.930   2.696  1.00 50.17           C  
ATOM   1895  HA  GLU A 118       9.332  -0.782   2.223  1.00 50.17           H  
ATOM   1896  C   GLU A 118      10.759   0.472   3.140  1.00 50.17           C  
ATOM   1897  CB  GLU A 118      10.070  -1.860   3.912  1.00 50.17           C  
ATOM   1898  HB2 GLU A 118       9.546  -1.274   4.667  1.00 50.17           H  
ATOM   1899  HB3 GLU A 118      11.028  -2.171   4.328  1.00 50.17           H  
ATOM   1900  O   GLU A 118      10.816   0.781   4.328  1.00 50.17           O  
ATOM   1901  CG  GLU A 118       9.186  -3.094   3.661  1.00 50.17           C  
ATOM   1902  HG2 GLU A 118       9.793  -3.888   3.226  1.00 50.17           H  
ATOM   1903  HG3 GLU A 118       8.417  -2.824   2.937  1.00 50.17           H  
ATOM   1904  CD  GLU A 118       8.496  -3.591   4.957  1.00 50.17           C  
ATOM   1905  OE1 GLU A 118       7.313  -4.014   4.878  1.00 50.17           O  
ATOM   1906  OE2 GLU A 118       9.055  -3.433   6.065  1.00 50.17           O  
ATOM   1907  N   GLU A 119      11.076   1.354   2.190  1.00 46.89           N  
ATOM   1908  H   GLU A 119      11.013   1.079   1.220  1.00 46.89           H  
ATOM   1909  CA  GLU A 119      11.059   2.783   2.487  1.00 46.89           C  
ATOM   1910  HA  GLU A 119      11.561   2.949   3.440  1.00 46.89           H  
ATOM   1911  C   GLU A 119       9.575   3.138   2.655  1.00 46.89           C  
ATOM   1912  CB  GLU A 119      11.836   3.576   1.420  1.00 46.89           C  
ATOM   1913  HB2 GLU A 119      12.640   2.943   1.046  1.00 46.89           H  
ATOM   1914  HB3 GLU A 119      11.181   3.822   0.584  1.00 46.89           H  
ATOM   1915  O   GLU A 119       8.817   3.335   1.694  1.00 46.89           O  
ATOM   1916  CG  GLU A 119      12.480   4.851   1.996  1.00 46.89           C  
ATOM   1917  HG2 GLU A 119      13.019   4.587   2.906  1.00 46.89           H  
ATOM   1918  HG3 GLU A 119      11.691   5.554   2.261  1.00 46.89           H  
ATOM   1919  CD  GLU A 119      13.460   5.514   1.008  1.00 46.89           C  
ATOM   1920  OE1 GLU A 119      14.410   6.175   1.485  1.00 46.89           O  
ATOM   1921  OE2 GLU A 119      13.268   5.337  -0.219  1.00 46.89           O  
ATOM   1922  N   LEU A 120       9.098   3.022   3.900  1.00 53.76           N  
ATOM   1923  H   LEU A 120       9.742   2.726   4.619  1.00 53.76           H  
ATOM   1924  CA  LEU A 120       7.809   3.567   4.287  1.00 53.76           C  
ATOM   1925  HA  LEU A 120       7.020   3.073   3.719  1.00 53.76           H  
ATOM   1926  C   LEU A 120       7.859   5.034   3.880  1.00 53.76           C  
ATOM   1927  CB  LEU A 120       7.557   3.397   5.799  1.00 53.76           C  
ATOM   1928  HB2 LEU A 120       8.413   3.808   6.335  1.00 53.76           H  
ATOM   1929  HB3 LEU A 120       6.687   3.994   6.073  1.00 53.76           H  
ATOM   1930  O   LEU A 120       8.764   5.753   4.287  1.00 53.76           O  
ATOM   1931  CG  LEU A 120       7.327   1.946   6.261  1.00 53.76           C  
ATOM   1932  HG  LEU A 120       8.173   1.327   5.961  1.00 53.76           H  
ATOM   1933  CD1 LEU A 120       7.212   1.902   7.786  1.00 53.76           C  
ATOM   1934 HD11 LEU A 120       6.374   2.514   8.117  1.00 53.76           H  
ATOM   1935 HD12 LEU A 120       8.130   2.289   8.228  1.00 53.76           H  
ATOM   1936 HD13 LEU A 120       7.071   0.874   8.120  1.00 53.76           H  
ATOM   1937  CD2 LEU A 120       6.041   1.345   5.680  1.00 53.76           C  
ATOM   1938 HD21 LEU A 120       5.889   0.349   6.094  1.00 53.76           H  
ATOM   1939 HD22 LEU A 120       6.134   1.256   4.598  1.00 53.76           H  
ATOM   1940 HD23 LEU A 120       5.191   1.978   5.936  1.00 53.76           H  
ATOM   1941  N   ASP A 121       6.911   5.435   3.034  1.00 61.93           N  
ATOM   1942  H   ASP A 121       6.174   4.787   2.797  1.00 61.93           H  
ATOM   1943  CA  ASP A 121       6.707   6.846   2.725  1.00 61.93           C  
ATOM   1944  HA  ASP A 121       7.549   7.232   2.150  1.00 61.93           H  
ATOM   1945  C   ASP A 121       6.631   7.594   4.062  1.00 61.93           C  
ATOM   1946  CB  ASP A 121       5.416   6.941   1.898  1.00 61.93           C  
ATOM   1947  HB2 ASP A 121       5.532   6.337   0.998  1.00 61.93           H  
ATOM   1948  HB3 ASP A 121       4.595   6.515   2.475  1.00 61.93           H  
ATOM   1949  O   ASP A 121       6.002   7.068   4.986  1.00 61.93           O  
ATOM   1950  CG  ASP A 121       5.042   8.358   1.472  1.00 61.93           C  
ATOM   1951  OD1 ASP A 121       5.953   9.194   1.342  1.00 61.93           O  
ATOM   1952  OD2 ASP A 121       3.832   8.566   1.231  1.00 61.93           O  
ATOM   1953  N   ASP A 122       7.295   8.744   4.203  1.00 63.27           N  
ATOM   1954  H   ASP A 122       7.798   9.120   3.412  1.00 63.27           H  
ATOM   1955  CA  ASP A 122       7.407   9.447   5.493  1.00 63.27           C  
ATOM   1956  HA  ASP A 122       8.016   8.852   6.174  1.00 63.27           H  
ATOM   1957  C   ASP A 122       6.025   9.609   6.150  1.00 63.27           C  
ATOM   1958  CB  ASP A 122       8.080  10.817   5.289  1.00 63.27           C  
ATOM   1959  HB2 ASP A 122       7.658  11.303   4.409  1.00 63.27           H  
ATOM   1960  HB3 ASP A 122       7.852  11.444   6.152  1.00 63.27           H  
ATOM   1961  O   ASP A 122       5.855   9.352   7.339  1.00 63.27           O  
ATOM   1962  CG  ASP A 122       9.607  10.742   5.172  1.00 63.27           C  
ATOM   1963  OD1 ASP A 122      10.215   9.975   5.959  1.00 63.27           O  
ATOM   1964  OD2 ASP A 122      10.167  11.501   4.350  1.00 63.27           O  
ATOM   1965  N   SER A 123       4.997   9.843   5.325  1.00 66.05           N  
ATOM   1966  H   SER A 123       5.229   9.971   4.350  1.00 66.05           H  
ATOM   1967  CA  SER A 123       3.586   9.906   5.724  1.00 66.05           C  
ATOM   1968  HA  SER A 123       3.470  10.747   6.407  1.00 66.05           H  
ATOM   1969  C   SER A 123       3.064   8.652   6.449  1.00 66.05           C  
ATOM   1970  CB  SER A 123       2.735  10.168   4.470  1.00 66.05           C  
ATOM   1971  HB2 SER A 123       1.739  10.470   4.794  1.00 66.05           H  
ATOM   1972  HB3 SER A 123       3.169  10.989   3.899  1.00 66.05           H  
ATOM   1973  O   SER A 123       2.253   8.742   7.371  1.00 66.05           O  
ATOM   1974  OG  SER A 123       2.603   9.021   3.636  1.00 66.05           O  
ATOM   1975  HG  SER A 123       3.075   9.132   2.808  1.00 66.05           H  
ATOM   1976  N   VAL A 124       3.513   7.466   6.036  1.00 69.26           N  
ATOM   1977  H   VAL A 124       4.241   7.485   5.336  1.00 69.26           H  
ATOM   1978  CA  VAL A 124       3.118   6.169   6.597  1.00 69.26           C  
ATOM   1979  HA  VAL A 124       2.060   6.207   6.852  1.00 69.26           H  
ATOM   1980  C   VAL A 124       3.886   5.884   7.883  1.00 69.26           C  
ATOM   1981  CB  VAL A 124       3.338   5.038   5.571  1.00 69.26           C  
ATOM   1982  HB  VAL A 124       4.393   4.969   5.308  1.00 69.26           H  
ATOM   1983  O   VAL A 124       3.315   5.319   8.818  1.00 69.26           O  
ATOM   1984  CG1 VAL A 124       2.886   3.689   6.132  1.00 69.26           C  
ATOM   1985 HG11 VAL A 124       2.942   2.915   5.366  1.00 69.26           H  
ATOM   1986 HG12 VAL A 124       1.857   3.801   6.475  1.00 69.26           H  
ATOM   1987 HG13 VAL A 124       3.512   3.395   6.974  1.00 69.26           H  
ATOM   1988  CG2 VAL A 124       2.521   5.260   4.289  1.00 69.26           C  
ATOM   1989 HG21 VAL A 124       1.458   5.295   4.527  1.00 69.26           H  
ATOM   1990 HG22 VAL A 124       2.798   6.210   3.831  1.00 69.26           H  
ATOM   1991 HG23 VAL A 124       2.712   4.459   3.575  1.00 69.26           H  
ATOM   1992  N   ARG A 125       5.165   6.277   7.945  1.00 70.25           N  
ATOM   1993  H   ARG A 125       5.537   6.803   7.167  1.00 70.25           H  
ATOM   1994  CA  ARG A 125       5.974   6.163   9.164  1.00 70.25           C  
ATOM   1995  HA  ARG A 125       5.927   5.138   9.531  1.00 70.25           H  
ATOM   1996  C   ARG A 125       5.398   7.039  10.274  1.00 70.25           C  
ATOM   1997  CB  ARG A 125       7.432   6.521   8.853  1.00 70.25           C  
ATOM   1998  HB2 ARG A 125       7.809   5.845   8.086  1.00 70.25           H  
ATOM   1999  HB3 ARG A 125       7.481   7.540   8.470  1.00 70.25           H  
ATOM   2000  O   ARG A 125       5.149   6.521  11.360  1.00 70.25           O  
ATOM   2001  CG  ARG A 125       8.304   6.402  10.113  1.00 70.25           C  
ATOM   2002  HG2 ARG A 125       8.191   5.403  10.534  1.00 70.25           H  
ATOM   2003  HG3 ARG A 125       7.984   7.129  10.859  1.00 70.25           H  
ATOM   2004  CD  ARG A 125       9.784   6.640   9.817  1.00 70.25           C  
ATOM   2005  HD2 ARG A 125      10.335   6.498  10.747  1.00 70.25           H  
ATOM   2006  HD3 ARG A 125      10.124   5.906   9.086  1.00 70.25           H  
ATOM   2007  NE  ARG A 125      10.035   7.997   9.302  1.00 70.25           N  
ATOM   2008  HE  ARG A 125       9.239   8.578   9.082  1.00 70.25           H  
ATOM   2009  NH1 ARG A 125      12.318   7.965   9.484  1.00 70.25           N  
ATOM   2010 HH11 ARG A 125      12.239   7.105  10.008  1.00 70.25           H  
ATOM   2011 HH12 ARG A 125      13.206   8.406   9.290  1.00 70.25           H  
ATOM   2012  NH2 ARG A 125      11.322   9.670   8.457  1.00 70.25           N  
ATOM   2013 HH21 ARG A 125      12.225  10.054   8.217  1.00 70.25           H  
ATOM   2014 HH22 ARG A 125      10.599   9.905   7.793  1.00 70.25           H  
ATOM   2015  CZ  ARG A 125      11.215   8.544   9.092  1.00 70.25           C  
ATOM   2016  N   ASP A 126       5.104   8.298   9.965  1.00 69.74           N  
ATOM   2017  H   ASP A 126       5.431   8.673   9.087  1.00 69.74           H  
ATOM   2018  CA  ASP A 126       4.515   9.243  10.914  1.00 69.74           C  
ATOM   2019  HA  ASP A 126       5.185   9.370  11.765  1.00 69.74           H  
ATOM   2020  C   ASP A 126       3.171   8.713  11.430  1.00 69.74           C  
ATOM   2021  CB  ASP A 126       4.322  10.608  10.231  1.00 69.74           C  
ATOM   2022  HB2 ASP A 126       3.788  11.262  10.920  1.00 69.74           H  
ATOM   2023  HB3 ASP A 126       3.697  10.477   9.348  1.00 69.74           H  
ATOM   2024  O   ASP A 126       2.929   8.660  12.635  1.00 69.74           O  
ATOM   2025  CG  ASP A 126       5.622  11.316   9.817  1.00 69.74           C  
ATOM   2026  OD1 ASP A 126       6.720  10.829  10.173  1.00 69.74           O  
ATOM   2027  OD2 ASP A 126       5.486  12.361   9.140  1.00 69.74           O  
ATOM   2028  N   ALA A 127       2.307   8.220  10.531  1.00 68.38           N  
ATOM   2029  H   ALA A 127       2.537   8.302   9.551  1.00 68.38           H  
ATOM   2030  CA  ALA A 127       1.027   7.631  10.921  1.00 68.38           C  
ATOM   2031  HA  ALA A 127       0.453   8.392  11.451  1.00 68.38           H  
ATOM   2032  C   ALA A 127       1.189   6.434  11.876  1.00 68.38           C  
ATOM   2033  CB  ALA A 127       0.254   7.233   9.659  1.00 68.38           C  
ATOM   2034  HB1 ALA A 127       0.158   8.094   8.998  1.00 68.38           H  
ATOM   2035  HB2 ALA A 127       0.781   6.434   9.136  1.00 68.38           H  
ATOM   2036  HB3 ALA A 127      -0.741   6.887   9.939  1.00 68.38           H  
ATOM   2037  O   ALA A 127       0.387   6.279  12.797  1.00 68.38           O  
ATOM   2038  N   LYS A 128       2.219   5.599  11.684  1.00 72.96           N  
ATOM   2039  H   LYS A 128       2.860   5.805  10.931  1.00 72.96           H  
ATOM   2040  CA  LYS A 128       2.506   4.457  12.562  1.00 72.96           C  
ATOM   2041  HA  LYS A 128       1.586   3.890  12.704  1.00 72.96           H  
ATOM   2042  C   LYS A 128       2.950   4.908  13.955  1.00 72.96           C  
ATOM   2043  CB  LYS A 128       3.546   3.547  11.891  1.00 72.96           C  
ATOM   2044  HB2 LYS A 128       3.186   3.275  10.899  1.00 72.96           H  
ATOM   2045  HB3 LYS A 128       4.491   4.080  11.784  1.00 72.96           H  
ATOM   2046  O   LYS A 128       2.456   4.366  14.942  1.00 72.96           O  
ATOM   2047  CG  LYS A 128       3.781   2.266  12.705  1.00 72.96           C  
ATOM   2048  HG2 LYS A 128       2.829   1.750  12.835  1.00 72.96           H  
ATOM   2049  HG3 LYS A 128       4.179   2.521  13.688  1.00 72.96           H  
ATOM   2050  CD  LYS A 128       4.769   1.329  12.003  1.00 72.96           C  
ATOM   2051  HD2 LYS A 128       5.728   1.834  11.883  1.00 72.96           H  
ATOM   2052  HD3 LYS A 128       4.372   1.061  11.024  1.00 72.96           H  
ATOM   2053  CE  LYS A 128       4.938   0.068  12.857  1.00 72.96           C  
ATOM   2054  HE2 LYS A 128       5.349   0.349  13.827  1.00 72.96           H  
ATOM   2055  HE3 LYS A 128       3.952  -0.362  13.036  1.00 72.96           H  
ATOM   2056  NZ  LYS A 128       5.801  -0.940  12.199  1.00 72.96           N  
ATOM   2057  HZ1 LYS A 128       5.824  -1.776  12.765  1.00 72.96           H  
ATOM   2058  HZ2 LYS A 128       6.741  -0.590  12.078  1.00 72.96           H  
ATOM   2059  HZ3 LYS A 128       5.423  -1.190  11.296  1.00 72.96           H  
ATOM   2060  N   GLU A 129       3.836   5.896  14.036  1.00 70.14           N  
ATOM   2061  H   GLU A 129       4.187   6.307  13.183  1.00 70.14           H  
ATOM   2062  CA  GLU A 129       4.321   6.446  15.309  1.00 70.14           C  
ATOM   2063  HA  GLU A 129       4.730   5.638  15.916  1.00 70.14           H  
ATOM   2064  C   GLU A 129       3.170   7.073  16.112  1.00 70.14           C  
ATOM   2065  CB  GLU A 129       5.457   7.437  15.009  1.00 70.14           C  
ATOM   2066  HB2 GLU A 129       6.159   6.936  14.342  1.00 70.14           H  
ATOM   2067  HB3 GLU A 129       5.055   8.310  14.495  1.00 70.14           H  
ATOM   2068  O   GLU A 129       2.959   6.730  17.277  1.00 70.14           O  
ATOM   2069  CG  GLU A 129       6.219   7.883  16.268  1.00 70.14           C  
ATOM   2070  HG2 GLU A 129       6.502   6.993  16.830  1.00 70.14           H  
ATOM   2071  HG3 GLU A 129       5.550   8.480  16.888  1.00 70.14           H  
ATOM   2072  CD  GLU A 129       7.490   8.697  15.953  1.00 70.14           C  
ATOM   2073  OE1 GLU A 129       8.208   9.058  16.914  1.00 70.14           O  
ATOM   2074  OE2 GLU A 129       7.781   8.919  14.755  1.00 70.14           O  
ATOM   2075  N   TYR A 130       2.311   7.860  15.454  1.00 69.63           N  
ATOM   2076  H   TYR A 130       2.541   8.135  14.510  1.00 69.63           H  
ATOM   2077  CA  TYR A 130       1.121   8.427  16.094  1.00 69.63           C  
ATOM   2078  HA  TYR A 130       1.449   9.000  16.962  1.00 69.63           H  
ATOM   2079  C   TYR A 130       0.147   7.366  16.616  1.00 69.63           C  
ATOM   2080  CB  TYR A 130       0.389   9.364  15.123  1.00 69.63           C  
ATOM   2081  HB2 TYR A 130      -0.636   9.496  15.468  1.00 69.63           H  
ATOM   2082  HB3 TYR A 130       0.343   8.902  14.136  1.00 69.63           H  
ATOM   2083  O   TYR A 130      -0.465   7.569  17.664  1.00 69.63           O  
ATOM   2084  CG  TYR A 130       1.005  10.743  15.027  1.00 69.63           C  
ATOM   2085  CD1 TYR A 130       0.997  11.585  16.156  1.00 69.63           C  
ATOM   2086  HD1 TYR A 130       0.564  11.236  17.082  1.00 69.63           H  
ATOM   2087  CD2 TYR A 130       1.593  11.188  13.829  1.00 69.63           C  
ATOM   2088  HD2 TYR A 130       1.578  10.562  12.949  1.00 69.63           H  
ATOM   2089  CE1 TYR A 130       1.611  12.849  16.097  1.00 69.63           C  
ATOM   2090  HE1 TYR A 130       1.641  13.474  16.978  1.00 69.63           H  
ATOM   2091  CE2 TYR A 130       2.219  12.444  13.767  1.00 69.63           C  
ATOM   2092  HE2 TYR A 130       2.710  12.770  12.862  1.00 69.63           H  
ATOM   2093  OH  TYR A 130       2.845  14.486  14.854  1.00 69.63           O  
ATOM   2094  HH  TYR A 130       2.967  14.847  15.735  1.00 69.63           H  
ATOM   2095  CZ  TYR A 130       2.236  13.274  14.905  1.00 69.63           C  
ATOM   2096  N   ILE A 131      -0.026   6.242  15.914  1.00 71.40           N  
ATOM   2097  H   ILE A 131       0.500   6.128  15.059  1.00 71.40           H  
ATOM   2098  CA  ILE A 131      -0.905   5.153  16.366  1.00 71.40           C  
ATOM   2099  HA  ILE A 131      -1.879   5.575  16.615  1.00 71.40           H  
ATOM   2100  C   ILE A 131      -0.374   4.512  17.650  1.00 71.40           C  
ATOM   2101  CB  ILE A 131      -1.100   4.113  15.240  1.00 71.40           C  
ATOM   2102  HB  ILE A 131      -0.131   3.892  14.792  1.00 71.40           H  
ATOM   2103  O   ILE A 131      -1.169   4.210  18.541  1.00 71.40           O  
ATOM   2104  CG1 ILE A 131      -2.031   4.699  14.166  1.00 71.40           C  
ATOM   2105 HG12 ILE A 131      -3.041   4.754  14.571  1.00 71.40           H  
ATOM   2106 HG13 ILE A 131      -1.713   5.716  13.934  1.00 71.40           H  
ATOM   2107  CG2 ILE A 131      -1.701   2.797  15.759  1.00 71.40           C  
ATOM   2108 HG21 ILE A 131      -0.988   2.325  16.435  1.00 71.40           H  
ATOM   2109 HG22 ILE A 131      -1.866   2.094  14.942  1.00 71.40           H  
ATOM   2110 HG23 ILE A 131      -2.637   2.987  16.284  1.00 71.40           H  
ATOM   2111  CD1 ILE A 131      -2.057   3.899  12.859  1.00 71.40           C  
ATOM   2112 HD11 ILE A 131      -2.586   4.469  12.095  1.00 71.40           H  
ATOM   2113 HD12 ILE A 131      -1.040   3.713  12.514  1.00 71.40           H  
ATOM   2114 HD13 ILE A 131      -2.578   2.953  13.006  1.00 71.40           H  
ATOM   2115  N   GLN A 132       0.941   4.319  17.761  1.00 70.84           N  
ATOM   2116  H   GLN A 132       1.546   4.638  17.017  1.00 70.84           H  
ATOM   2117  CA  GLN A 132       1.557   3.715  18.944  1.00 70.84           C  
ATOM   2118  HA  GLN A 132       1.028   2.794  19.188  1.00 70.84           H  
ATOM   2119  C   GLN A 132       1.435   4.633  20.166  1.00 70.84           C  
ATOM   2120  CB  GLN A 132       3.022   3.366  18.646  1.00 70.84           C  
ATOM   2121  HB2 GLN A 132       3.507   3.070  19.576  1.00 70.84           H  
ATOM   2122  HB3 GLN A 132       3.539   4.240  18.250  1.00 70.84           H  
ATOM   2123  O   GLN A 132       1.010   4.185  21.235  1.00 70.84           O  
ATOM   2124  CG  GLN A 132       3.127   2.201  17.649  1.00 70.84           C  
ATOM   2125  HG2 GLN A 132       2.598   1.339  18.055  1.00 70.84           H  
ATOM   2126  HG3 GLN A 132       2.648   2.474  16.708  1.00 70.84           H  
ATOM   2127  CD  GLN A 132       4.562   1.783  17.348  1.00 70.84           C  
ATOM   2128  NE2 GLN A 132       4.759   0.730  16.582  1.00 70.84           N  
ATOM   2129 HE21 GLN A 132       3.976   0.160  16.296  1.00 70.84           H  
ATOM   2130 HE22 GLN A 132       5.721   0.429  16.529  1.00 70.84           H  
ATOM   2131  OE1 GLN A 132       5.544   2.340  17.805  1.00 70.84           O  
ATOM   2132  N   ASP A 133       1.702   5.928  19.992  1.00 68.11           N  
ATOM   2133  H   ASP A 133       2.133   6.221  19.127  1.00 68.11           H  
ATOM   2134  CA  ASP A 133       1.560   6.922  21.059  1.00 68.11           C  
ATOM   2135  HA  ASP A 133       2.127   6.601  21.933  1.00 68.11           H  
ATOM   2136  C   ASP A 133       0.101   7.088  21.496  1.00 68.11           C  
ATOM   2137  CB  ASP A 133       2.111   8.269  20.570  1.00 68.11           C  
ATOM   2138  HB2 ASP A 133       1.764   8.461  19.554  1.00 68.11           H  
ATOM   2139  HB3 ASP A 133       1.711   9.056  21.209  1.00 68.11           H  
ATOM   2140  O   ASP A 133      -0.218   7.118  22.689  1.00 68.11           O  
ATOM   2141  CG  ASP A 133       3.637   8.368  20.622  1.00 68.11           C  
ATOM   2142  OD1 ASP A 133       4.278   7.418  21.127  1.00 68.11           O  
ATOM   2143  OD2 ASP A 133       4.118   9.462  20.256  1.00 68.11           O  
ATOM   2144  N   PHE A 134      -0.816   7.155  20.528  1.00 67.61           N  
ATOM   2145  H   PHE A 134      -0.497   7.139  19.569  1.00 67.61           H  
ATOM   2146  CA  PHE A 134      -2.243   7.308  20.794  1.00 67.61           C  
ATOM   2147  HA  PHE A 134      -2.359   8.096  21.537  1.00 67.61           H  
ATOM   2148  C   PHE A 134      -2.868   6.038  21.382  1.00 67.61           C  
ATOM   2149  CB  PHE A 134      -2.939   7.740  19.500  1.00 67.61           C  
ATOM   2150  HB2 PHE A 134      -2.367   8.552  19.052  1.00 67.61           H  
ATOM   2151  HB3 PHE A 134      -2.945   6.907  18.798  1.00 67.61           H  
ATOM   2152  O   PHE A 134      -3.801   6.117  22.183  1.00 67.61           O  
ATOM   2153  CG  PHE A 134      -4.342   8.259  19.705  1.00 67.61           C  
ATOM   2154  CD1 PHE A 134      -5.436   7.624  19.099  1.00 67.61           C  
ATOM   2155  HD1 PHE A 134      -5.285   6.756  18.474  1.00 67.61           H  
ATOM   2156  CD2 PHE A 134      -4.543   9.430  20.459  1.00 67.61           C  
ATOM   2157  HD2 PHE A 134      -3.695   9.934  20.898  1.00 67.61           H  
ATOM   2158  CE1 PHE A 134      -6.724   8.163  19.256  1.00 67.61           C  
ATOM   2159  HE1 PHE A 134      -7.555   7.734  18.715  1.00 67.61           H  
ATOM   2160  CE2 PHE A 134      -5.839   9.937  20.652  1.00 67.61           C  
ATOM   2161  HE2 PHE A 134      -5.988  10.826  21.247  1.00 67.61           H  
ATOM   2162  CZ  PHE A 134      -6.936   9.292  20.061  1.00 67.61           C  
ATOM   2163  HZ  PHE A 134      -7.935   9.686  20.178  1.00 67.61           H  
ATOM   2164  N   GLY A 135      -2.323   4.871  21.042  1.00 64.40           N  
ATOM   2165  H   GLY A 135      -1.576   4.880  20.362  1.00 64.40           H  
ATOM   2166  CA  GLY A 135      -2.736   3.567  21.545  1.00 64.40           C  
ATOM   2167  HA2 GLY A 135      -2.000   2.856  21.170  1.00 64.40           H  
ATOM   2168  HA3 GLY A 135      -3.733   3.319  21.181  1.00 64.40           H  
ATOM   2169  C   GLY A 135      -2.693   3.425  23.060  1.00 64.40           C  
ATOM   2170  O   GLY A 135      -3.550   2.764  23.644  1.00 64.40           O  
ATOM   2171  N   ASN A 136      -1.741   4.104  23.698  1.00 66.69           N  
ATOM   2172  H   ASN A 136      -1.072   4.613  23.137  1.00 66.69           H  
ATOM   2173  CA  ASN A 136      -1.569   4.100  25.149  1.00 66.69           C  
ATOM   2174  HA  ASN A 136      -1.860   3.121  25.528  1.00 66.69           H  
ATOM   2175  C   ASN A 136      -2.474   5.116  25.872  1.00 66.69           C  
ATOM   2176  CB  ASN A 136      -0.074   4.299  25.443  1.00 66.69           C  
ATOM   2177  HB2 ASN A 136       0.077   4.417  26.516  1.00 66.69           H  
ATOM   2178  HB3 ASN A 136       0.276   5.202  24.943  1.00 66.69           H  
ATOM   2179  O   ASN A 136      -2.440   5.217  27.101  1.00 66.69           O  
ATOM   2180  CG  ASN A 136       0.762   3.112  24.992  1.00 66.69           C  
ATOM   2181  ND2 ASN A 136       1.995   3.337  24.608  1.00 66.69           N  
ATOM   2182 HD21 ASN A 136       2.301   4.282  24.429  1.00 66.69           H  
ATOM   2183 HD22 ASN A 136       2.472   2.551  24.189  1.00 66.69           H  
ATOM   2184  OD1 ASN A 136       0.332   1.970  25.003  1.00 66.69           O  
ATOM   2185  N   SER A 137      -3.299   5.873  25.140  1.00 74.05           N  
ATOM   2186  H   SER A 137      -3.312   5.735  24.139  1.00 74.05           H  
ATOM   2187  CA  SER A 137      -4.233   6.834  25.724  1.00 74.05           C  
ATOM   2188  HA  SER A 137      -3.681   7.393  26.480  1.00 74.05           H  
ATOM   2189  C   SER A 137      -5.442   6.131  26.367  1.00 74.05           C  
ATOM   2190  CB  SER A 137      -4.702   7.831  24.665  1.00 74.05           C  
ATOM   2191  HB2 SER A 137      -5.241   7.299  23.882  1.00 74.05           H  
ATOM   2192  HB3 SER A 137      -3.836   8.328  24.227  1.00 74.05           H  
ATOM   2193  O   SER A 137      -6.051   5.252  25.746  1.00 74.05           O  
ATOM   2194  OG  SER A 137      -5.566   8.795  25.244  1.00 74.05           O  
ATOM   2195  HG  SER A 137      -5.844   9.390  24.544  1.00 74.05           H  
ATOM   2196  N   PRO A 138      -5.879   6.544  27.574  1.00 75.29           N  
ATOM   2197  CA  PRO A 138      -7.081   5.997  28.209  1.00 75.29           C  
ATOM   2198  HA  PRO A 138      -6.952   4.928  28.379  1.00 75.29           H  
ATOM   2199  C   PRO A 138      -8.344   6.199  27.357  1.00 75.29           C  
ATOM   2200  CB  PRO A 138      -7.186   6.721  29.557  1.00 75.29           C  
ATOM   2201  HB2 PRO A 138      -8.221   6.893  29.854  1.00 75.29           H  
ATOM   2202  HB3 PRO A 138      -6.668   6.138  30.318  1.00 75.29           H  
ATOM   2203  O   PRO A 138      -9.247   5.361  27.391  1.00 75.29           O  
ATOM   2204  CG  PRO A 138      -6.438   8.035  29.330  1.00 75.29           C  
ATOM   2205  HG2 PRO A 138      -7.095   8.754  28.842  1.00 75.29           H  
ATOM   2206  HG3 PRO A 138      -6.043   8.444  30.260  1.00 75.29           H  
ATOM   2207  CD  PRO A 138      -5.324   7.626  28.374  1.00 75.29           C  
ATOM   2208  HD2 PRO A 138      -4.467   7.254  28.935  1.00 75.29           H  
ATOM   2209  HD3 PRO A 138      -5.034   8.483  27.767  1.00 75.29           H  
ATOM   2210  N   ASP A 139      -8.389   7.266  26.554  1.00 75.54           N  
ATOM   2211  H   ASP A 139      -7.618   7.917  26.576  1.00 75.54           H  
ATOM   2212  CA  ASP A 139      -9.508   7.561  25.654  1.00 75.54           C  
ATOM   2213  HA  ASP A 139     -10.438   7.551  26.223  1.00 75.54           H  
ATOM   2214  C   ASP A 139      -9.633   6.501  24.546  1.00 75.54           C  
ATOM   2215  CB  ASP A 139      -9.328   8.962  25.038  1.00 75.54           C  
ATOM   2216  HB2 ASP A 139      -8.339   9.030  24.587  1.00 75.54           H  
ATOM   2217  HB3 ASP A 139     -10.061   9.078  24.240  1.00 75.54           H  
ATOM   2218  O   ASP A 139     -10.743   6.109  24.181  1.00 75.54           O  
ATOM   2219  CG  ASP A 139      -9.521  10.135  26.016  1.00 75.54           C  
ATOM   2220  OD1 ASP A 139      -9.909   9.902  27.183  1.00 75.54           O  
ATOM   2221  OD2 ASP A 139      -9.295  11.288  25.577  1.00 75.54           O  
ATOM   2222  N   MET A 140      -8.503   5.975  24.058  1.00 73.47           N  
ATOM   2223  H   MET A 140      -7.620   6.262  24.456  1.00 73.47           H  
ATOM   2224  CA  MET A 140      -8.498   4.903  23.062  1.00 73.47           C  
ATOM   2225  HA  MET A 140      -9.242   5.145  22.303  1.00 73.47           H  
ATOM   2226  C   MET A 140      -8.934   3.573  23.645  1.00 73.47           C  
ATOM   2227  CB  MET A 140      -7.114   4.758  22.413  1.00 73.47           C  
ATOM   2228  HB2 MET A 140      -6.997   3.752  22.011  1.00 73.47           H  
ATOM   2229  HB3 MET A 140      -6.322   4.925  23.144  1.00 73.47           H  
ATOM   2230  O   MET A 140      -9.724   2.868  23.027  1.00 73.47           O  
ATOM   2231  CG  MET A 140      -6.981   5.750  21.266  1.00 73.47           C  
ATOM   2232  HG2 MET A 140      -5.991   5.637  20.823  1.00 73.47           H  
ATOM   2233  HG3 MET A 140      -7.059   6.759  21.670  1.00 73.47           H  
ATOM   2234  SD  MET A 140      -8.242   5.533  19.968  1.00 73.47           S  
ATOM   2235  CE  MET A 140      -7.578   4.090  19.115  1.00 73.47           C  
ATOM   2236  HE1 MET A 140      -8.196   3.865  18.246  1.00 73.47           H  
ATOM   2237  HE2 MET A 140      -6.558   4.293  18.789  1.00 73.47           H  
ATOM   2238  HE3 MET A 140      -7.581   3.235  19.790  1.00 73.47           H  
ATOM   2239  N   MET A 141      -8.499   3.250  24.860  1.00 73.87           N  
ATOM   2240  H   MET A 141      -7.820   3.852  25.304  1.00 73.87           H  
ATOM   2241  CA  MET A 141      -8.974   2.053  25.557  1.00 73.87           C  
ATOM   2242  HA  MET A 141      -8.801   1.183  24.923  1.00 73.87           H  
ATOM   2243  C   MET A 141     -10.486   2.118  25.814  1.00 73.87           C  
ATOM   2244  CB  MET A 141      -8.185   1.875  26.859  1.00 73.87           C  
ATOM   2245  HB2 MET A 141      -8.194   2.807  27.424  1.00 73.87           H  
ATOM   2246  HB3 MET A 141      -8.652   1.098  27.466  1.00 73.87           H  
ATOM   2247  O   MET A 141     -11.185   1.117  25.657  1.00 73.87           O  
ATOM   2248  CG  MET A 141      -6.734   1.469  26.572  1.00 73.87           C  
ATOM   2249  HG2 MET A 141      -6.154   1.548  27.491  1.00 73.87           H  
ATOM   2250  HG3 MET A 141      -6.301   2.168  25.856  1.00 73.87           H  
ATOM   2251  SD  MET A 141      -6.553  -0.215  25.914  1.00 73.87           S  
ATOM   2252  CE  MET A 141      -6.346  -1.139  27.458  1.00 73.87           C  
ATOM   2253  HE1 MET A 141      -5.458  -0.781  27.979  1.00 73.87           H  
ATOM   2254  HE2 MET A 141      -6.226  -2.198  27.230  1.00 73.87           H  
ATOM   2255  HE3 MET A 141      -7.223  -1.002  28.090  1.00 73.87           H  
ATOM   2256  N   TYR A 142     -11.020   3.302  26.140  1.00 79.73           N  
ATOM   2257  H   TYR A 142     -10.405   4.090  26.281  1.00 79.73           H  
ATOM   2258  CA  TYR A 142     -12.465   3.508  26.234  1.00 79.73           C  
ATOM   2259  HA  TYR A 142     -12.869   2.773  26.930  1.00 79.73           H  
ATOM   2260  C   TYR A 142     -13.153   3.276  24.883  1.00 79.73           C  
ATOM   2261  CB  TYR A 142     -12.763   4.903  26.796  1.00 79.73           C  
ATOM   2262  HB2 TYR A 142     -12.217   5.027  27.731  1.00 79.73           H  
ATOM   2263  HB3 TYR A 142     -12.393   5.660  26.105  1.00 79.73           H  
ATOM   2264  O   TYR A 142     -14.124   2.525  24.832  1.00 79.73           O  
ATOM   2265  CG  TYR A 142     -14.236   5.156  27.064  1.00 79.73           C  
ATOM   2266  CD1 TYR A 142     -15.019   5.846  26.119  1.00 79.73           C  
ATOM   2267  HD1 TYR A 142     -14.578   6.176  25.190  1.00 79.73           H  
ATOM   2268  CD2 TYR A 142     -14.818   4.708  28.266  1.00 79.73           C  
ATOM   2269  HD2 TYR A 142     -14.214   4.176  28.986  1.00 79.73           H  
ATOM   2270  CE1 TYR A 142     -16.378   6.107  26.384  1.00 79.73           C  
ATOM   2271  HE1 TYR A 142     -16.992   6.614  25.654  1.00 79.73           H  
ATOM   2272  CE2 TYR A 142     -16.177   4.966  28.536  1.00 79.73           C  
ATOM   2273  HE2 TYR A 142     -16.623   4.620  29.456  1.00 79.73           H  
ATOM   2274  OH  TYR A 142     -18.280   5.888  27.822  1.00 79.73           O  
ATOM   2275  HH  TYR A 142     -18.622   5.316  28.514  1.00 79.73           H  
ATOM   2276  CZ  TYR A 142     -16.959   5.672  27.592  1.00 79.73           C  
ATOM   2277  N   TYR A 143     -12.629   3.838  23.790  1.00 79.07           N  
ATOM   2278  H   TYR A 143     -11.836   4.455  23.895  1.00 79.07           H  
ATOM   2279  CA  TYR A 143     -13.152   3.614  22.438  1.00 79.07           C  
ATOM   2280  HA  TYR A 143     -14.192   3.942  22.407  1.00 79.07           H  
ATOM   2281  C   TYR A 143     -13.138   2.129  22.042  1.00 79.07           C  
ATOM   2282  CB  TYR A 143     -12.352   4.470  21.448  1.00 79.07           C  
ATOM   2283  HB2 TYR A 143     -12.462   5.519  21.721  1.00 79.07           H  
ATOM   2284  HB3 TYR A 143     -11.293   4.225  21.529  1.00 79.07           H  
ATOM   2285  O   TYR A 143     -14.164   1.596  21.625  1.00 79.07           O  
ATOM   2286  CG  TYR A 143     -12.778   4.300  20.004  1.00 79.07           C  
ATOM   2287  CD1 TYR A 143     -11.977   3.560  19.112  1.00 79.07           C  
ATOM   2288  HD1 TYR A 143     -11.053   3.119  19.456  1.00 79.07           H  
ATOM   2289  CD2 TYR A 143     -13.979   4.882  19.557  1.00 79.07           C  
ATOM   2290  HD2 TYR A 143     -14.596   5.444  20.241  1.00 79.07           H  
ATOM   2291  CE1 TYR A 143     -12.370   3.413  17.767  1.00 79.07           C  
ATOM   2292  HE1 TYR A 143     -11.746   2.861  17.080  1.00 79.07           H  
ATOM   2293  CE2 TYR A 143     -14.380   4.727  18.217  1.00 79.07           C  
ATOM   2294  HE2 TYR A 143     -15.302   5.164  17.861  1.00 79.07           H  
ATOM   2295  OH  TYR A 143     -13.963   3.864  16.024  1.00 79.07           O  
ATOM   2296  HH  TYR A 143     -13.309   3.399  15.497  1.00 79.07           H  
ATOM   2297  CZ  TYR A 143     -13.576   3.996  17.320  1.00 79.07           C  
ATOM   2298  N   LEU A 144     -12.021   1.428  22.267  1.00 81.46           N  
ATOM   2299  H   LEU A 144     -11.218   1.927  22.621  1.00 81.46           H  
ATOM   2300  CA  LEU A 144     -11.878  -0.004  21.989  1.00 81.46           C  
ATOM   2301  HA  LEU A 144     -12.055  -0.178  20.927  1.00 81.46           H  
ATOM   2302  C   LEU A 144     -12.903  -0.852  22.748  1.00 81.46           C  
ATOM   2303  CB  LEU A 144     -10.456  -0.464  22.359  1.00 81.46           C  
ATOM   2304  HB2 LEU A 144     -10.238  -0.129  23.373  1.00 81.46           H  
ATOM   2305  HB3 LEU A 144     -10.439  -1.554  22.368  1.00 81.46           H  
ATOM   2306  O   LEU A 144     -13.419  -1.817  22.194  1.00 81.46           O  
ATOM   2307  CG  LEU A 144      -9.335   0.018  21.423  1.00 81.46           C  
ATOM   2308  HG  LEU A 144      -9.334   1.106  21.350  1.00 81.46           H  
ATOM   2309  CD1 LEU A 144      -7.988  -0.438  21.984  1.00 81.46           C  
ATOM   2310 HD11 LEU A 144      -7.179  -0.060  21.359  1.00 81.46           H  
ATOM   2311 HD12 LEU A 144      -7.947  -1.527  22.021  1.00 81.46           H  
ATOM   2312 HD13 LEU A 144      -7.854  -0.035  22.987  1.00 81.46           H  
ATOM   2313  CD2 LEU A 144      -9.480  -0.549  20.013  1.00 81.46           C  
ATOM   2314 HD21 LEU A 144     -10.319  -0.073  19.505  1.00 81.46           H  
ATOM   2315 HD22 LEU A 144      -8.570  -0.334  19.453  1.00 81.46           H  
ATOM   2316 HD23 LEU A 144      -9.627  -1.629  20.048  1.00 81.46           H  
ATOM   2317  N   ASN A 145     -13.234  -0.487  23.988  1.00 82.20           N  
ATOM   2318  H   ASN A 145     -12.742   0.290  24.405  1.00 82.20           H  
ATOM   2319  CA  ASN A 145     -14.226  -1.209  24.788  1.00 82.20           C  
ATOM   2320  HA  ASN A 145     -14.007  -2.275  24.731  1.00 82.20           H  
ATOM   2321  C   ASN A 145     -15.667  -1.054  24.274  1.00 82.20           C  
ATOM   2322  CB  ASN A 145     -14.103  -0.762  26.253  1.00 82.20           C  
ATOM   2323  HB2 ASN A 145     -14.980  -1.101  26.804  1.00 82.20           H  
ATOM   2324  HB3 ASN A 145     -14.068   0.326  26.304  1.00 82.20           H  
ATOM   2325  O   ASN A 145     -16.494  -1.910  24.575  1.00 82.20           O  
ATOM   2326  CG  ASN A 145     -12.888  -1.349  26.948  1.00 82.20           C  
ATOM   2327  ND2 ASN A 145     -12.399  -0.703  27.979  1.00 82.20           N  
ATOM   2328 HD21 ASN A 145     -11.547  -1.091  28.358  1.00 82.20           H  
ATOM   2329 HD22 ASN A 145     -12.728   0.230  28.187  1.00 82.20           H  
ATOM   2330  OD1 ASN A 145     -12.383  -2.408  26.616  1.00 82.20           O  
ATOM   2331  N   HIS A 146     -15.964  -0.002  23.503  1.00 85.10           N  
ATOM   2332  H   HIS A 146     -15.226   0.640  23.253  1.00 85.10           H  
ATOM   2333  CA  HIS A 146     -17.280   0.201  22.876  1.00 85.10           C  
ATOM   2334  HA  HIS A 146     -18.049  -0.234  23.514  1.00 85.10           H  
ATOM   2335  C   HIS A 146     -17.406  -0.497  21.521  1.00 85.10           C  
ATOM   2336  CB  HIS A 146     -17.580   1.701  22.733  1.00 85.10           C  
ATOM   2337  HB2 HIS A 146     -16.755   2.197  22.223  1.00 85.10           H  
ATOM   2338  HB3 HIS A 146     -18.475   1.829  22.124  1.00 85.10           H  
ATOM   2339  O   HIS A 146     -18.516  -0.623  21.009  1.00 85.10           O  
ATOM   2340  CG  HIS A 146     -17.821   2.359  24.061  1.00 85.10           C  
ATOM   2341  CD2 HIS A 146     -19.028   2.665  24.628  1.00 85.10           C  
ATOM   2342  HD2 HIS A 146     -19.995   2.529  24.166  1.00 85.10           H  
ATOM   2343  ND1 HIS A 146     -16.861   2.609  25.000  1.00 85.10           N  
ATOM   2344  HD1 HIS A 146     -15.869   2.458  24.886  1.00 85.10           H  
ATOM   2345  CE1 HIS A 146     -17.467   3.005  26.119  1.00 85.10           C  
ATOM   2346  HE1 HIS A 146     -16.956   3.164  27.057  1.00 85.10           H  
ATOM   2347  NE2 HIS A 146     -18.794   3.085  25.944  1.00 85.10           N  
ATOM   2348  N   LEU A 147     -16.291  -0.942  20.937  1.00 85.40           N  
ATOM   2349  H   LEU A 147     -15.410  -0.834  21.420  1.00 85.40           H  
ATOM   2350  CA  LEU A 147     -16.304  -1.688  19.688  1.00 85.40           C  
ATOM   2351  HA  LEU A 147     -17.044  -1.236  19.027  1.00 85.40           H  
ATOM   2352  C   LEU A 147     -16.738  -3.136  19.918  1.00 85.40           C  
ATOM   2353  CB  LEU A 147     -14.929  -1.627  19.003  1.00 85.40           C  
ATOM   2354  HB2 LEU A 147     -14.942  -2.289  18.137  1.00 85.40           H  
ATOM   2355  HB3 LEU A 147     -14.184  -2.011  19.699  1.00 85.40           H  
ATOM   2356  O   LEU A 147     -16.370  -3.785  20.907  1.00 85.40           O  
ATOM   2357  CG  LEU A 147     -14.499  -0.226  18.539  1.00 85.40           C  
ATOM   2358  HG  LEU A 147     -14.512   0.463  19.383  1.00 85.40           H  
ATOM   2359  CD1 LEU A 147     -13.071  -0.302  17.999  1.00 85.40           C  
ATOM   2360 HD11 LEU A 147     -12.718   0.702  17.761  1.00 85.40           H  
ATOM   2361 HD12 LEU A 147     -13.042  -0.919  17.101  1.00 85.40           H  
ATOM   2362 HD13 LEU A 147     -12.417  -0.740  18.752  1.00 85.40           H  
ATOM   2363  CD2 LEU A 147     -15.397   0.325  17.432  1.00 85.40           C  
ATOM   2364 HD21 LEU A 147     -15.413  -0.358  16.583  1.00 85.40           H  
ATOM   2365 HD22 LEU A 147     -15.025   1.302  17.123  1.00 85.40           H  
ATOM   2366 HD23 LEU A 147     -16.411   0.463  17.807  1.00 85.40           H  
ATOM   2367  N   ASP A 148     -17.461  -3.651  18.930  1.00 88.22           N  
ATOM   2368  H   ASP A 148     -17.776  -3.041  18.189  1.00 88.22           H  
ATOM   2369  CA  ASP A 148     -17.803  -5.062  18.822  1.00 88.22           C  
ATOM   2370  HA  ASP A 148     -18.346  -5.343  19.724  1.00 88.22           H  
ATOM   2371  C   ASP A 148     -16.549  -5.950  18.765  1.00 88.22           C  
ATOM   2372  CB  ASP A 148     -18.697  -5.265  17.585  1.00 88.22           C  
ATOM   2373  HB2 ASP A 148     -18.465  -6.228  17.130  1.00 88.22           H  
ATOM   2374  HB3 ASP A 148     -18.466  -4.505  16.839  1.00 88.22           H  
ATOM   2375  O   ASP A 148     -15.465  -5.492  18.382  1.00 88.22           O  
ATOM   2376  CG  ASP A 148     -20.197  -5.240  17.899  1.00 88.22           C  
ATOM   2377  OD1 ASP A 148     -20.568  -5.179  19.091  1.00 88.22           O  
ATOM   2378  OD2 ASP A 148     -20.977  -5.351  16.934  1.00 88.22           O  
ATOM   2379  N   PRO A 149     -16.662  -7.239  19.143  1.00 89.15           N  
ATOM   2380  CA  PRO A 149     -15.507  -8.117  19.318  1.00 89.15           C  
ATOM   2381  HA  PRO A 149     -14.875  -7.721  20.113  1.00 89.15           H  
ATOM   2382  C   PRO A 149     -14.642  -8.240  18.059  1.00 89.15           C  
ATOM   2383  CB  PRO A 149     -16.086  -9.469  19.756  1.00 89.15           C  
ATOM   2384  HB2 PRO A 149     -15.542 -10.310  19.326  1.00 89.15           H  
ATOM   2385  HB3 PRO A 149     -16.072  -9.531  20.844  1.00 89.15           H  
ATOM   2386  O   PRO A 149     -13.421  -8.296  18.185  1.00 89.15           O  
ATOM   2387  CG  PRO A 149     -17.537  -9.431  19.273  1.00 89.15           C  
ATOM   2388  HG2 PRO A 149     -17.585  -9.716  18.222  1.00 89.15           H  
ATOM   2389  HG3 PRO A 149     -18.185 -10.069  19.875  1.00 89.15           H  
ATOM   2390  CD  PRO A 149     -17.898  -7.958  19.421  1.00 89.15           C  
ATOM   2391  HD2 PRO A 149     -18.699  -7.706  18.725  1.00 89.15           H  
ATOM   2392  HD3 PRO A 149     -18.218  -7.751  20.442  1.00 89.15           H  
ATOM   2393  N   LEU A 150     -15.256  -8.231  16.869  1.00 90.03           N  
ATOM   2394  H   LEU A 150     -16.258  -8.105  16.848  1.00 90.03           H  
ATOM   2395  CA  LEU A 150     -14.544  -8.329  15.593  1.00 90.03           C  
ATOM   2396  HA  LEU A 150     -13.826  -9.144  15.675  1.00 90.03           H  
ATOM   2397  C   LEU A 150     -13.688  -7.080  15.309  1.00 90.03           C  
ATOM   2398  CB  LEU A 150     -15.524  -8.665  14.448  1.00 90.03           C  
ATOM   2399  HB2 LEU A 150     -15.008  -8.522  13.499  1.00 90.03           H  
ATOM   2400  HB3 LEU A 150     -16.368  -7.976  14.478  1.00 90.03           H  
ATOM   2401  O   LEU A 150     -12.463  -7.214  15.291  1.00 90.03           O  
ATOM   2402  CG  LEU A 150     -16.109 -10.085  14.474  1.00 90.03           C  
ATOM   2403  HG  LEU A 150     -16.634 -10.249  15.416  1.00 90.03           H  
ATOM   2404  CD1 LEU A 150     -17.107 -10.233  13.324  1.00 90.03           C  
ATOM   2405 HD11 LEU A 150     -17.563 -11.223  13.354  1.00 90.03           H  
ATOM   2406 HD12 LEU A 150     -17.894  -9.486  13.425  1.00 90.03           H  
ATOM   2407 HD13 LEU A 150     -16.606 -10.090  12.367  1.00 90.03           H  
ATOM   2408  CD2 LEU A 150     -15.040 -11.165  14.301  1.00 90.03           C  
ATOM   2409 HD21 LEU A 150     -14.369 -11.175  15.160  1.00 90.03           H  
ATOM   2410 HD22 LEU A 150     -15.513 -12.145  14.234  1.00 90.03           H  
ATOM   2411 HD23 LEU A 150     -14.462 -10.980  13.396  1.00 90.03           H  
ATOM   2412  N   PRO A 151     -14.252  -5.865  15.131  1.00 90.36           N  
ATOM   2413  CA  PRO A 151     -13.432  -4.675  14.907  1.00 90.36           C  
ATOM   2414  HA  PRO A 151     -12.846  -4.816  13.998  1.00 90.36           H  
ATOM   2415  C   PRO A 151     -12.449  -4.406  16.050  1.00 90.36           C  
ATOM   2416  CB  PRO A 151     -14.400  -3.507  14.694  1.00 90.36           C  
ATOM   2417  HB2 PRO A 151     -14.431  -3.258  13.633  1.00 90.36           H  
ATOM   2418  HB3 PRO A 151     -14.115  -2.624  15.265  1.00 90.36           H  
ATOM   2419  O   PRO A 151     -11.319  -3.993  15.787  1.00 90.36           O  
ATOM   2420  CG  PRO A 151     -15.768  -4.024  15.129  1.00 90.36           C  
ATOM   2421  HG2 PRO A 151     -16.560  -3.629  14.494  1.00 90.36           H  
ATOM   2422  HG3 PRO A 151     -15.945  -3.750  16.169  1.00 90.36           H  
ATOM   2423  CD  PRO A 151     -15.667  -5.539  15.019  1.00 90.36           C  
ATOM   2424  HD2 PRO A 151     -16.262  -6.007  15.803  1.00 90.36           H  
ATOM   2425  HD3 PRO A 151     -16.031  -5.841  14.037  1.00 90.36           H  
ATOM   2426  N   ARG A 152     -12.823  -4.701  17.304  1.00 90.21           N  
ATOM   2427  H   ARG A 152     -13.763  -5.032  17.466  1.00 90.21           H  
ATOM   2428  CA  ARG A 152     -11.930  -4.545  18.459  1.00 90.21           C  
ATOM   2429  HA  ARG A 152     -11.630  -3.499  18.523  1.00 90.21           H  
ATOM   2430  C   ARG A 152     -10.647  -5.356  18.316  1.00 90.21           C  
ATOM   2431  CB  ARG A 152     -12.687  -4.921  19.737  1.00 90.21           C  
ATOM   2432  HB2 ARG A 152     -13.581  -4.301  19.807  1.00 90.21           H  
ATOM   2433  HB3 ARG A 152     -12.995  -5.965  19.682  1.00 90.21           H  
ATOM   2434  O   ARG A 152      -9.579  -4.823  18.597  1.00 90.21           O  
ATOM   2435  CG  ARG A 152     -11.837  -4.699  20.997  1.00 90.21           C  
ATOM   2436  HG2 ARG A 152     -11.001  -5.397  21.021  1.00 90.21           H  
ATOM   2437  HG3 ARG A 152     -11.446  -3.682  20.986  1.00 90.21           H  
ATOM   2438  CD  ARG A 152     -12.684  -4.876  22.258  1.00 90.21           C  
ATOM   2439  HD2 ARG A 152     -12.087  -4.593  23.125  1.00 90.21           H  
ATOM   2440  HD3 ARG A 152     -13.528  -4.190  22.188  1.00 90.21           H  
ATOM   2441  NE  ARG A 152     -13.168  -6.259  22.425  1.00 90.21           N  
ATOM   2442  HE  ARG A 152     -12.539  -6.999  22.148  1.00 90.21           H  
ATOM   2443  NH1 ARG A 152     -15.251  -5.718  23.238  1.00 90.21           N  
ATOM   2444 HH11 ARG A 152     -15.131  -4.772  22.906  1.00 90.21           H  
ATOM   2445 HH12 ARG A 152     -16.183  -5.980  23.527  1.00 90.21           H  
ATOM   2446  NH2 ARG A 152     -14.639  -7.859  23.089  1.00 90.21           N  
ATOM   2447 HH21 ARG A 152     -15.544  -8.104  23.465  1.00 90.21           H  
ATOM   2448 HH22 ARG A 152     -13.968  -8.570  22.837  1.00 90.21           H  
ATOM   2449  CZ  ARG A 152     -14.346  -6.600  22.917  1.00 90.21           C  
ATOM   2450  N   GLU A 153     -10.729  -6.609  17.871  1.00 90.75           N  
ATOM   2451  H   GLU A 153     -11.636  -6.987  17.637  1.00 90.75           H  
ATOM   2452  CA  GLU A 153      -9.552  -7.465  17.699  1.00 90.75           C  
ATOM   2453  HA  GLU A 153      -9.036  -7.545  18.656  1.00 90.75           H  
ATOM   2454  C   GLU A 153      -8.558  -6.869  16.691  1.00 90.75           C  
ATOM   2455  CB  GLU A 153     -10.001  -8.870  17.268  1.00 90.75           C  
ATOM   2456  HB2 GLU A 153     -10.412  -8.825  16.259  1.00 90.75           H  
ATOM   2457  HB3 GLU A 153     -10.774  -9.222  17.950  1.00 90.75           H  
ATOM   2458  O   GLU A 153      -7.362  -6.783  16.973  1.00 90.75           O  
ATOM   2459  CG  GLU A 153      -8.830  -9.862  17.300  1.00 90.75           C  
ATOM   2460  HG2 GLU A 153      -7.997  -9.451  16.728  1.00 90.75           H  
ATOM   2461  HG3 GLU A 153      -8.493  -9.978  18.330  1.00 90.75           H  
ATOM   2462  CD  GLU A 153      -9.165 -11.240  16.717  1.00 90.75           C  
ATOM   2463  OE1 GLU A 153      -8.175 -11.921  16.347  1.00 90.75           O  
ATOM   2464  OE2 GLU A 153     -10.352 -11.610  16.643  1.00 90.75           O  
ATOM   2465  N   TYR A 154      -9.048  -6.415  15.534  1.00 90.94           N  
ATOM   2466  H   TYR A 154     -10.042  -6.498  15.372  1.00 90.94           H  
ATOM   2467  CA  TYR A 154      -8.199  -5.861  14.478  1.00 90.94           C  
ATOM   2468  HA  TYR A 154      -7.352  -6.531  14.327  1.00 90.94           H  
ATOM   2469  C   TYR A 154      -7.613  -4.500  14.849  1.00 90.94           C  
ATOM   2470  CB  TYR A 154      -8.979  -5.782  13.162  1.00 90.94           C  
ATOM   2471  HB2 TYR A 154      -8.427  -5.148  12.468  1.00 90.94           H  
ATOM   2472  HB3 TYR A 154      -9.947  -5.312  13.334  1.00 90.94           H  
ATOM   2473  O   TYR A 154      -6.420  -4.284  14.649  1.00 90.94           O  
ATOM   2474  CG  TYR A 154      -9.168  -7.136  12.511  1.00 90.94           C  
ATOM   2475  CD1 TYR A 154      -8.148  -7.667  11.699  1.00 90.94           C  
ATOM   2476  HD1 TYR A 154      -7.250  -7.094  11.523  1.00 90.94           H  
ATOM   2477  CD2 TYR A 154     -10.343  -7.876  12.735  1.00 90.94           C  
ATOM   2478  HD2 TYR A 154     -11.130  -7.463  13.349  1.00 90.94           H  
ATOM   2479  CE1 TYR A 154      -8.309  -8.934  11.111  1.00 90.94           C  
ATOM   2480  HE1 TYR A 154      -7.546  -9.343  10.464  1.00 90.94           H  
ATOM   2481  CE2 TYR A 154     -10.502  -9.152  12.165  1.00 90.94           C  
ATOM   2482  HE2 TYR A 154     -11.401  -9.719  12.356  1.00 90.94           H  
ATOM   2483  OH  TYR A 154      -9.615 -10.898  10.763  1.00 90.94           O  
ATOM   2484  HH  TYR A 154     -10.478 -11.284  10.927  1.00 90.94           H  
ATOM   2485  CZ  TYR A 154      -9.482  -9.680  11.345  1.00 90.94           C  
ATOM   2486  N   VAL A 155      -8.414  -3.599  15.426  1.00 88.57           N  
ATOM   2487  H   VAL A 155      -9.386  -3.833  15.572  1.00 88.57           H  
ATOM   2488  CA  VAL A 155      -7.936  -2.267  15.825  1.00 88.57           C  
ATOM   2489  HA  VAL A 155      -7.392  -1.831  14.988  1.00 88.57           H  
ATOM   2490  C   VAL A 155      -6.946  -2.375  16.987  1.00 88.57           C  
ATOM   2491  CB  VAL A 155      -9.110  -1.326  16.161  1.00 88.57           C  
ATOM   2492  HB  VAL A 155      -9.688  -1.751  16.983  1.00 88.57           H  
ATOM   2493  O   VAL A 155      -5.915  -1.710  16.965  1.00 88.57           O  
ATOM   2494  CG1 VAL A 155      -8.629   0.076  16.559  1.00 88.57           C  
ATOM   2495 HG11 VAL A 155      -8.107   0.545  15.724  1.00 88.57           H  
ATOM   2496 HG12 VAL A 155      -7.939   0.025  17.401  1.00 88.57           H  
ATOM   2497 HG13 VAL A 155      -9.481   0.692  16.845  1.00 88.57           H  
ATOM   2498  CG2 VAL A 155     -10.031  -1.114  14.949  1.00 88.57           C  
ATOM   2499 HG21 VAL A 155     -10.393  -2.065  14.559  1.00 88.57           H  
ATOM   2500 HG22 VAL A 155     -10.893  -0.517  15.245  1.00 88.57           H  
ATOM   2501 HG23 VAL A 155      -9.491  -0.603  14.153  1.00 88.57           H  
ATOM   2502  N   HIS A 156      -7.197  -3.249  17.968  1.00 87.07           N  
ATOM   2503  H   HIS A 156      -8.051  -3.787  17.947  1.00 87.07           H  
ATOM   2504  CA  HIS A 156      -6.269  -3.467  19.080  1.00 87.07           C  
ATOM   2505  HA  HIS A 156      -6.078  -2.510  19.566  1.00 87.07           H  
ATOM   2506  C   HIS A 156      -4.915  -4.009  18.601  1.00 87.07           C  
ATOM   2507  CB  HIS A 156      -6.916  -4.410  20.100  1.00 87.07           C  
ATOM   2508  HB2 HIS A 156      -7.863  -3.981  20.427  1.00 87.07           H  
ATOM   2509  HB3 HIS A 156      -7.119  -5.371  19.628  1.00 87.07           H  
ATOM   2510  O   HIS A 156      -3.870  -3.499  19.001  1.00 87.07           O  
ATOM   2511  CG  HIS A 156      -6.063  -4.633  21.320  1.00 87.07           C  
ATOM   2512  CD2 HIS A 156      -5.471  -5.806  21.702  1.00 87.07           C  
ATOM   2513  HD2 HIS A 156      -5.531  -6.749  21.179  1.00 87.07           H  
ATOM   2514  ND1 HIS A 156      -5.719  -3.681  22.252  1.00 87.07           N  
ATOM   2515  HD1 HIS A 156      -5.933  -2.694  22.216  1.00 87.07           H  
ATOM   2516  CE1 HIS A 156      -4.938  -4.267  23.173  1.00 87.07           C  
ATOM   2517  HE1 HIS A 156      -4.485  -3.763  24.014  1.00 87.07           H  
ATOM   2518  NE2 HIS A 156      -4.773  -5.568  22.889  1.00 87.07           N  
ATOM   2519  N   LYS A 157      -4.923  -4.995  17.694  1.00 87.91           N  
ATOM   2520  H   LYS A 157      -5.812  -5.379  17.405  1.00 87.91           H  
ATOM   2521  CA  LYS A 157      -3.692  -5.539  17.104  1.00 87.91           C  
ATOM   2522  HA  LYS A 157      -2.991  -5.794  17.899  1.00 87.91           H  
ATOM   2523  C   LYS A 157      -2.960  -4.521  16.223  1.00 87.91           C  
ATOM   2524  CB  LYS A 157      -4.018  -6.799  16.303  1.00 87.91           C  
ATOM   2525  HB2 LYS A 157      -3.138  -7.061  15.715  1.00 87.91           H  
ATOM   2526  HB3 LYS A 157      -4.854  -6.582  15.638  1.00 87.91           H  
ATOM   2527  O   LYS A 157      -1.739  -4.479  16.262  1.00 87.91           O  
ATOM   2528  CG  LYS A 157      -4.357  -8.017  17.166  1.00 87.91           C  
ATOM   2529  HG2 LYS A 157      -3.471  -8.309  17.729  1.00 87.91           H  
ATOM   2530  HG3 LYS A 157      -5.154  -7.774  17.869  1.00 87.91           H  
ATOM   2531  CD  LYS A 157      -4.802  -9.177  16.264  1.00 87.91           C  
ATOM   2532  HD2 LYS A 157      -5.718  -8.893  15.747  1.00 87.91           H  
ATOM   2533  HD3 LYS A 157      -4.021  -9.388  15.533  1.00 87.91           H  
ATOM   2534  CE  LYS A 157      -5.054 -10.416  17.124  1.00 87.91           C  
ATOM   2535  HE2 LYS A 157      -5.776 -10.160  17.900  1.00 87.91           H  
ATOM   2536  HE3 LYS A 157      -4.118 -10.690  17.610  1.00 87.91           H  
ATOM   2537  NZ  LYS A 157      -5.568 -11.554  16.328  1.00 87.91           N  
ATOM   2538  HZ1 LYS A 157      -5.022 -11.727  15.497  1.00 87.91           H  
ATOM   2539  HZ2 LYS A 157      -5.629 -12.392  16.890  1.00 87.91           H  
ATOM   2540  HZ3 LYS A 157      -6.536 -11.411  16.076  1.00 87.91           H  
ATOM   2541  N   MET A 158      -3.692  -3.686  15.481  1.00 87.32           N  
ATOM   2542  H   MET A 158      -4.691  -3.825  15.448  1.00 87.32           H  
ATOM   2543  CA  MET A 158      -3.115  -2.613  14.662  1.00 87.32           C  
ATOM   2544  HA  MET A 158      -2.404  -3.042  13.957  1.00 87.32           H  
ATOM   2545  C   MET A 158      -2.363  -1.590  15.520  1.00 87.32           C  
ATOM   2546  CB  MET A 158      -4.248  -1.927  13.883  1.00 87.32           C  
ATOM   2547  HB2 MET A 158      -4.790  -2.671  13.301  1.00 87.32           H  
ATOM   2548  HB3 MET A 158      -4.944  -1.484  14.596  1.00 87.32           H  
ATOM   2549  O   MET A 158      -1.288  -1.135  15.142  1.00 87.32           O  
ATOM   2550  CG  MET A 158      -3.760  -0.835  12.925  1.00 87.32           C  
ATOM   2551  HG2 MET A 158      -3.238  -1.311  12.095  1.00 87.32           H  
ATOM   2552  HG3 MET A 158      -3.053  -0.179  13.433  1.00 87.32           H  
ATOM   2553  SD  MET A 158      -5.098   0.197  12.261  1.00 87.32           S  
ATOM   2554  CE  MET A 158      -5.438   1.226  13.716  1.00 87.32           C  
ATOM   2555  HE1 MET A 158      -4.530   1.750  14.014  1.00 87.32           H  
ATOM   2556  HE2 MET A 158      -6.209   1.957  13.470  1.00 87.32           H  
ATOM   2557  HE3 MET A 158      -5.783   0.606  14.543  1.00 87.32           H  
ATOM   2558  N   ILE A 159      -2.920  -1.242  16.682  1.00 83.60           N  
ATOM   2559  H   ILE A 159      -3.824  -1.627  16.915  1.00 83.60           H  
ATOM   2560  CA  ILE A 159      -2.295  -0.313  17.628  1.00 83.60           C  
ATOM   2561  HA  ILE A 159      -2.027   0.601  17.098  1.00 83.60           H  
ATOM   2562  C   ILE A 159      -0.989  -0.886  18.193  1.00 83.60           C  
ATOM   2563  CB  ILE A 159      -3.315   0.045  18.727  1.00 83.60           C  
ATOM   2564  HB  ILE A 159      -3.763  -0.874  19.105  1.00 83.60           H  
ATOM   2565  O   ILE A 159       0.004  -0.173  18.317  1.00 83.60           O  
ATOM   2566  CG1 ILE A 159      -4.428   0.952  18.153  1.00 83.60           C  
ATOM   2567 HG12 ILE A 159      -4.034   1.956  17.993  1.00 83.60           H  
ATOM   2568 HG13 ILE A 159      -4.753   0.573  17.184  1.00 83.60           H  
ATOM   2569  CG2 ILE A 159      -2.626   0.756  19.893  1.00 83.60           C  
ATOM   2570 HG21 ILE A 159      -3.359   1.056  20.642  1.00 83.60           H  
ATOM   2571 HG22 ILE A 159      -1.918   0.093  20.391  1.00 83.60           H  
ATOM   2572 HG23 ILE A 159      -2.086   1.619  19.504  1.00 83.60           H  
ATOM   2573  CD1 ILE A 159      -5.664   1.037  19.054  1.00 83.60           C  
ATOM   2574 HD11 ILE A 159      -6.451   1.575  18.526  1.00 83.60           H  
ATOM   2575 HD12 ILE A 159      -5.436   1.568  19.979  1.00 83.60           H  
ATOM   2576 HD13 ILE A 159      -6.018   0.032  19.281  1.00 83.60           H  
ATOM   2577  N   GLY A 160      -0.987  -2.181  18.508  1.00 80.03           N  
ATOM   2578  H   GLY A 160      -1.844  -2.700  18.375  1.00 80.03           H  
ATOM   2579  CA  GLY A 160       0.170  -2.903  19.034  1.00 80.03           C  
ATOM   2580  HA2 GLY A 160      -0.183  -3.716  19.669  1.00 80.03           H  
ATOM   2581  HA3 GLY A 160       0.767  -2.227  19.646  1.00 80.03           H  
ATOM   2582  C   GLY A 160       1.091  -3.506  17.970  1.00 80.03           C  
ATOM   2583  O   GLY A 160       1.808  -4.451  18.292  1.00 80.03           O  
ATOM   2584  N   ASP A 161       1.059  -3.039  16.715  1.00 82.29           N  
ATOM   2585  H   ASP A 161       0.433  -2.280  16.488  1.00 82.29           H  
ATOM   2586  CA  ASP A 161       1.807  -3.676  15.625  1.00 82.29           C  
ATOM   2587  HA  ASP A 161       1.642  -4.750  15.712  1.00 82.29           H  
ATOM   2588  C   ASP A 161       3.324  -3.439  15.729  1.00 82.29           C  
ATOM   2589  CB  ASP A 161       1.262  -3.276  14.246  1.00 82.29           C  
ATOM   2590  HB2 ASP A 161       0.191  -3.477  14.217  1.00 82.29           H  
ATOM   2591  HB3 ASP A 161       1.413  -2.209  14.088  1.00 82.29           H  
ATOM   2592  O   ASP A 161       3.886  -2.476  15.192  1.00 82.29           O  
ATOM   2593  CG  ASP A 161       1.947  -4.068  13.120  1.00 82.29           C  
ATOM   2594  OD1 ASP A 161       2.534  -5.144  13.384  1.00 82.29           O  
ATOM   2595  OD2 ASP A 161       1.888  -3.629  11.952  1.00 82.29           O  
ATOM   2596  N   VAL A 162       3.995  -4.366  16.412  1.00 77.91           N  
ATOM   2597  H   VAL A 162       3.440  -5.017  16.949  1.00 77.91           H  
ATOM   2598  CA  VAL A 162       5.459  -4.438  16.503  1.00 77.91           C  
ATOM   2599  HA  VAL A 162       5.856  -3.427  16.590  1.00 77.91           H  
ATOM   2600  C   VAL A 162       6.061  -5.063  15.239  1.00 77.91           C  
ATOM   2601  CB  VAL A 162       5.878  -5.230  17.761  1.00 77.91           C  
ATOM   2602  HB  VAL A 162       5.525  -6.257  17.670  1.00 77.91           H  
ATOM   2603  O   VAL A 162       7.154  -4.683  14.822  1.00 77.91           O  
ATOM   2604  CG1 VAL A 162       7.401  -5.254  17.946  1.00 77.91           C  
ATOM   2605 HG11 VAL A 162       7.874  -5.783  17.118  1.00 77.91           H  
ATOM   2606 HG12 VAL A 162       7.656  -5.778  18.867  1.00 77.91           H  
ATOM   2607 HG13 VAL A 162       7.789  -4.236  17.991  1.00 77.91           H  
ATOM   2608  CG2 VAL A 162       5.284  -4.625  19.041  1.00 77.91           C  
ATOM   2609 HG21 VAL A 162       5.561  -3.574  19.123  1.00 77.91           H  
ATOM   2610 HG22 VAL A 162       5.649  -5.164  19.915  1.00 77.91           H  
ATOM   2611 HG23 VAL A 162       4.197  -4.708  19.032  1.00 77.91           H  
ATOM   2612  N   HIS A 163       5.349  -5.997  14.603  1.00 79.34           N  
ATOM   2613  H   HIS A 163       4.399  -6.162  14.903  1.00 79.34           H  
ATOM   2614  CA  HIS A 163       5.877  -6.847  13.530  1.00 79.34           C  
ATOM   2615  HA  HIS A 163       6.963  -6.872  13.620  1.00 79.34           H  
ATOM   2616  C   HIS A 163       5.618  -6.320  12.114  1.00 79.34           C  
ATOM   2617  CB  HIS A 163       5.377  -8.283  13.729  1.00 79.34           C  
ATOM   2618  HB2 HIS A 163       4.288  -8.282  13.764  1.00 79.34           H  
ATOM   2619  HB3 HIS A 163       5.691  -8.903  12.889  1.00 79.34           H  
ATOM   2620  O   HIS A 163       6.026  -6.955  11.145  1.00 79.34           O  
ATOM   2621  CG  HIS A 163       5.903  -8.908  14.994  1.00 79.34           C  
ATOM   2622  CD2 HIS A 163       5.160  -9.489  15.985  1.00 79.34           C  
ATOM   2623  HD2 HIS A 163       4.086  -9.603  15.983  1.00 79.34           H  
ATOM   2624  ND1 HIS A 163       7.222  -8.977  15.377  1.00 79.34           N  
ATOM   2625  HD1 HIS A 163       8.011  -8.633  14.848  1.00 79.34           H  
ATOM   2626  CE1 HIS A 163       7.274  -9.577  16.577  1.00 79.34           C  
ATOM   2627  HE1 HIS A 163       8.177  -9.767  17.138  1.00 79.34           H  
ATOM   2628  NE2 HIS A 163       6.041  -9.903  16.993  1.00 79.34           N  
ATOM   2629  N   ASN A 164       5.011  -5.138  11.980  1.00 84.04           N  
ATOM   2630  H   ASN A 164       4.505  -4.800  12.786  1.00 84.04           H  
ATOM   2631  CA  ASN A 164       4.701  -4.529  10.686  1.00 84.04           C  
ATOM   2632  HA  ASN A 164       4.144  -3.618  10.904  1.00 84.04           H  
ATOM   2633  C   ASN A 164       3.742  -5.405   9.853  1.00 84.04           C  
ATOM   2634  CB  ASN A 164       6.028  -4.154   9.975  1.00 84.04           C  
ATOM   2635  HB2 ASN A 164       6.817  -4.018  10.715  1.00 84.04           H  
ATOM   2636  HB3 ASN A 164       6.340  -4.979   9.334  1.00 84.04           H  
ATOM   2637  O   ASN A 164       3.849  -5.447   8.624  1.00 84.04           O  
ATOM   2638  CG  ASN A 164       5.976  -2.876   9.166  1.00 84.04           C  
ATOM   2639  ND2 ASN A 164       6.783  -2.740   8.132  1.00 84.04           N  
ATOM   2640 HD21 ASN A 164       7.458  -3.444   7.871  1.00 84.04           H  
ATOM   2641 HD22 ASN A 164       6.935  -1.815   7.756  1.00 84.04           H  
ATOM   2642  OD1 ASN A 164       5.265  -1.936   9.491  1.00 84.04           O  
ATOM   2643  N   GLU A 165       2.830  -6.119  10.522  1.00 87.38           N  
ATOM   2644  H   GLU A 165       2.763  -5.953  11.516  1.00 87.38           H  
ATOM   2645  CA  GLU A 165       1.844  -7.020   9.909  1.00 87.38           C  
ATOM   2646  HA  GLU A 165       2.327  -7.598   9.121  1.00 87.38           H  
ATOM   2647  C   GLU A 165       0.670  -6.262   9.274  1.00 87.38           C  
ATOM   2648  CB  GLU A 165       1.293  -7.990  10.968  1.00 87.38           C  
ATOM   2649  HB2 GLU A 165       0.940  -7.422  11.829  1.00 87.38           H  
ATOM   2650  HB3 GLU A 165       0.443  -8.518  10.534  1.00 87.38           H  
ATOM   2651  O   GLU A 165      -0.013  -6.788   8.381  1.00 87.38           O  
ATOM   2652  CG  GLU A 165       2.323  -9.032  11.424  1.00 87.38           C  
ATOM   2653  HG2 GLU A 165       3.193  -8.513  11.828  1.00 87.38           H  
ATOM   2654  HG3 GLU A 165       2.648  -9.599  10.552  1.00 87.38           H  
ATOM   2655  CD  GLU A 165       1.766 -10.012  12.475  1.00 87.38           C  
ATOM   2656  OE1 GLU A 165       2.592 -10.675  13.140  1.00 87.38           O  
ATOM   2657  OE2 GLU A 165       0.521 -10.162  12.565  1.00 87.38           O  
ATOM   2658  N   PHE A 166       0.433  -5.028   9.723  1.00 89.41           N  
ATOM   2659  H   PHE A 166       1.043  -4.647  10.432  1.00 89.41           H  
ATOM   2660  CA  PHE A 166      -0.679  -4.195   9.288  1.00 89.41           C  
ATOM   2661  HA  PHE A 166      -1.474  -4.855   8.943  1.00 89.41           H  
ATOM   2662  C   PHE A 166      -0.298  -3.309   8.101  1.00 89.41           C  
ATOM   2663  CB  PHE A 166      -1.255  -3.412  10.473  1.00 89.41           C  
ATOM   2664  HB2 PHE A 166      -1.939  -2.653  10.093  1.00 89.41           H  
ATOM   2665  HB3 PHE A 166      -0.454  -2.891  10.998  1.00 89.41           H  
ATOM   2666  O   PHE A 166       0.829  -2.833   7.957  1.00 89.41           O  
ATOM   2667  CG  PHE A 166      -2.007  -4.307  11.440  1.00 89.41           C  
ATOM   2668  CD1 PHE A 166      -3.407  -4.394  11.371  1.00 89.41           C  
ATOM   2669  HD1 PHE A 166      -3.941  -3.766  10.674  1.00 89.41           H  
ATOM   2670  CD2 PHE A 166      -1.312  -5.105  12.365  1.00 89.41           C  
ATOM   2671  HD2 PHE A 166      -0.233  -5.073  12.406  1.00 89.41           H  
ATOM   2672  CE1 PHE A 166      -4.103  -5.290  12.202  1.00 89.41           C  
ATOM   2673  HE1 PHE A 166      -5.181  -5.348  12.167  1.00 89.41           H  
ATOM   2674  CE2 PHE A 166      -1.999  -6.000  13.198  1.00 89.41           C  
ATOM   2675  HE2 PHE A 166      -1.443  -6.624  13.881  1.00 89.41           H  
ATOM   2676  CZ  PHE A 166      -3.395  -6.112  13.089  1.00 89.41           C  
ATOM   2677  HZ  PHE A 166      -3.932  -6.849  13.668  1.00 89.41           H  
ATOM   2678  N   ASP A 167      -1.255  -3.125   7.195  1.00 90.05           N  
ATOM   2679  H   ASP A 167      -2.180  -3.466   7.413  1.00 90.05           H  
ATOM   2680  CA  ASP A 167      -1.086  -2.310   6.000  1.00 90.05           C  
ATOM   2681  HA  ASP A 167      -0.025  -2.215   5.767  1.00 90.05           H  
ATOM   2682  C   ASP A 167      -1.647  -0.907   6.219  1.00 90.05           C  
ATOM   2683  CB  ASP A 167      -1.748  -2.991   4.803  1.00 90.05           C  
ATOM   2684  HB2 ASP A 167      -2.795  -3.183   5.038  1.00 90.05           H  
ATOM   2685  HB3 ASP A 167      -1.265  -3.950   4.619  1.00 90.05           H  
ATOM   2686  O   ASP A 167      -2.857  -0.698   6.196  1.00 90.05           O  
ATOM   2687  CG  ASP A 167      -1.666  -2.145   3.530  1.00 90.05           C  
ATOM   2688  OD1 ASP A 167      -0.765  -1.286   3.389  1.00 90.05           O  
ATOM   2689  OD2 ASP A 167      -2.546  -2.359   2.671  1.00 90.05           O  
ATOM   2690  N   PHE A 168      -0.752   0.064   6.351  1.00 87.49           N  
ATOM   2691  H   PHE A 168       0.215  -0.200   6.469  1.00 87.49           H  
ATOM   2692  CA  PHE A 168      -1.103   1.475   6.501  1.00 87.49           C  
ATOM   2693  HA  PHE A 168      -2.089   1.552   6.958  1.00 87.49           H  
ATOM   2694  C   PHE A 168      -1.177   2.235   5.165  1.00 87.49           C  
ATOM   2695  CB  PHE A 168      -0.091   2.100   7.466  1.00 87.49           C  
ATOM   2696  HB2 PHE A 168      -0.290   3.167   7.561  1.00 87.49           H  
ATOM   2697  HB3 PHE A 168       0.904   1.966   7.041  1.00 87.49           H  
ATOM   2698  O   PHE A 168      -1.519   3.416   5.156  1.00 87.49           O  
ATOM   2699  CG  PHE A 168      -0.103   1.486   8.850  1.00 87.49           C  
ATOM   2700  CD1 PHE A 168      -1.214   1.682   9.688  1.00 87.49           C  
ATOM   2701  HD1 PHE A 168      -2.046   2.284   9.353  1.00 87.49           H  
ATOM   2702  CD2 PHE A 168       0.971   0.688   9.290  1.00 87.49           C  
ATOM   2703  HD2 PHE A 168       1.825   0.517   8.651  1.00 87.49           H  
ATOM   2704  CE1 PHE A 168      -1.258   1.077  10.955  1.00 87.49           C  
ATOM   2705  HE1 PHE A 168      -2.125   1.209  11.584  1.00 87.49           H  
ATOM   2706  CE2 PHE A 168       0.928   0.087  10.560  1.00 87.49           C  
ATOM   2707  HE2 PHE A 168       1.734  -0.554  10.889  1.00 87.49           H  
ATOM   2708  CZ  PHE A 168      -0.185   0.284  11.395  1.00 87.49           C  
ATOM   2709  HZ  PHE A 168      -0.222  -0.189  12.366  1.00 87.49           H  
ATOM   2710  N   ARG A 169      -0.857   1.590   4.029  1.00 86.49           N  
ATOM   2711  H   ARG A 169      -0.654   0.602   4.084  1.00 86.49           H  
ATOM   2712  CA  ARG A 169      -0.848   2.238   2.704  1.00 86.49           C  
ATOM   2713  HA  ARG A 169      -0.752   3.314   2.844  1.00 86.49           H  
ATOM   2714  C   ARG A 169      -2.163   2.042   1.958  1.00 86.49           C  
ATOM   2715  CB  ARG A 169       0.359   1.748   1.894  1.00 86.49           C  
ATOM   2716  HB2 ARG A 169       1.254   1.869   2.505  1.00 86.49           H  
ATOM   2717  HB3 ARG A 169       0.239   0.690   1.660  1.00 86.49           H  
ATOM   2718  O   ARG A 169      -2.744   3.011   1.483  1.00 86.49           O  
ATOM   2719  CG  ARG A 169       0.523   2.551   0.592  1.00 86.49           C  
ATOM   2720  HG2 ARG A 169       0.642   3.609   0.828  1.00 86.49           H  
ATOM   2721  HG3 ARG A 169      -0.371   2.435  -0.021  1.00 86.49           H  
ATOM   2722  CD  ARG A 169       1.725   2.077  -0.232  1.00 86.49           C  
ATOM   2723  HD2 ARG A 169       1.705   2.592  -1.192  1.00 86.49           H  
ATOM   2724  HD3 ARG A 169       1.591   1.012  -0.422  1.00 86.49           H  
ATOM   2725  NE  ARG A 169       3.018   2.298   0.461  1.00 86.49           N  
ATOM   2726  HE  ARG A 169       3.134   1.825   1.346  1.00 86.49           H  
ATOM   2727  NH1 ARG A 169       3.957   3.870  -0.935  1.00 86.49           N  
ATOM   2728 HH11 ARG A 169       4.711   4.534  -1.039  1.00 86.49           H  
ATOM   2729 HH12 ARG A 169       3.042   4.106  -1.293  1.00 86.49           H  
ATOM   2730  NH2 ARG A 169       5.132   3.122   0.778  1.00 86.49           N  
ATOM   2731 HH21 ARG A 169       5.270   2.535   1.589  1.00 86.49           H  
ATOM   2732 HH22 ARG A 169       5.906   3.712   0.511  1.00 86.49           H  
ATOM   2733  CZ  ARG A 169       4.018   3.092   0.102  1.00 86.49           C  
ATOM   2734  N   TYR A 170      -2.628   0.797   1.844  1.00 89.73           N  
ATOM   2735  H   TYR A 170      -2.085   0.041   2.236  1.00 89.73           H  
ATOM   2736  CA  TYR A 170      -3.922   0.483   1.217  1.00 89.73           C  
ATOM   2737  HA  TYR A 170      -4.317   1.382   0.745  1.00 89.73           H  
ATOM   2738  C   TYR A 170      -4.982   0.029   2.226  1.00 89.73           C  
ATOM   2739  CB  TYR A 170      -3.754  -0.569   0.119  1.00 89.73           C  
ATOM   2740  HB2 TYR A 170      -4.689  -0.625  -0.439  1.00 89.73           H  
ATOM   2741  HB3 TYR A 170      -3.608  -1.545   0.583  1.00 89.73           H  
ATOM   2742  O   TYR A 170      -6.105  -0.308   1.835  1.00 89.73           O  
ATOM   2743  CG  TYR A 170      -2.637  -0.321  -0.869  1.00 89.73           C  
ATOM   2744  CD1 TYR A 170      -2.773   0.689  -1.838  1.00 89.73           C  
ATOM   2745  HD1 TYR A 170      -3.646   1.323  -1.822  1.00 89.73           H  
ATOM   2746  CD2 TYR A 170      -1.486  -1.130  -0.848  1.00 89.73           C  
ATOM   2747  HD2 TYR A 170      -1.380  -1.889  -0.087  1.00 89.73           H  
ATOM   2748  CE1 TYR A 170      -1.766   0.894  -2.800  1.00 89.73           C  
ATOM   2749  HE1 TYR A 170      -1.857   1.694  -3.520  1.00 89.73           H  
ATOM   2750  CE2 TYR A 170      -0.488  -0.943  -1.821  1.00 89.73           C  
ATOM   2751  HE2 TYR A 170       0.382  -1.583  -1.829  1.00 89.73           H  
ATOM   2752  OH  TYR A 170       0.360   0.237  -3.719  1.00 89.73           O  
ATOM   2753  HH  TYR A 170       0.193   0.942  -4.349  1.00 89.73           H  
ATOM   2754  CZ  TYR A 170      -0.622   0.069  -2.796  1.00 89.73           C  
ATOM   2755  N   GLY A 171      -4.615  -0.034   3.504  1.00 91.54           N  
ATOM   2756  H   GLY A 171      -3.670   0.228   3.745  1.00 91.54           H  
ATOM   2757  CA  GLY A 171      -5.498  -0.366   4.608  1.00 91.54           C  
ATOM   2758  HA2 GLY A 171      -6.424  -0.811   4.242  1.00 91.54           H  
ATOM   2759  HA3 GLY A 171      -5.007  -1.104   5.242  1.00 91.54           H  
ATOM   2760  C   GLY A 171      -5.865   0.847   5.452  1.00 91.54           C  
ATOM   2761  O   GLY A 171      -5.960   1.974   4.960  1.00 91.54           O  
ATOM   2762  N   VAL A 172      -6.131   0.587   6.729  1.00 92.40           N  
ATOM   2763  H   VAL A 172      -5.914  -0.334   7.082  1.00 92.40           H  
ATOM   2764  CA  VAL A 172      -6.583   1.604   7.680  1.00 92.40           C  
ATOM   2765  HA  VAL A 172      -7.241   2.296   7.154  1.00 92.40           H  
ATOM   2766  C   VAL A 172      -5.391   2.385   8.204  1.00 92.40           C  
ATOM   2767  CB  VAL A 172      -7.378   0.995   8.846  1.00 92.40           C  
ATOM   2768  HB  VAL A 172      -6.728   0.357   9.445  1.00 92.40           H  
ATOM   2769  O   VAL A 172      -4.411   1.807   8.662  1.00 92.40           O  
ATOM   2770  CG1 VAL A 172      -7.976   2.077   9.748  1.00 92.40           C  
ATOM   2771 HG11 VAL A 172      -8.609   2.744   9.162  1.00 92.40           H  
ATOM   2772 HG12 VAL A 172      -8.562   1.612  10.541  1.00 92.40           H  
ATOM   2773 HG13 VAL A 172      -7.177   2.655  10.212  1.00 92.40           H  
ATOM   2774  CG2 VAL A 172      -8.522   0.142   8.302  1.00 92.40           C  
ATOM   2775 HG21 VAL A 172      -8.081  -0.742   7.842  1.00 92.40           H  
ATOM   2776 HG22 VAL A 172      -9.094   0.699   7.560  1.00 92.40           H  
ATOM   2777 HG23 VAL A 172      -9.174  -0.182   9.113  1.00 92.40           H  
ATOM   2778  N   ARG A 173      -5.511   3.708   8.192  1.00 89.88           N  
ATOM   2779  H   ARG A 173      -6.357   4.095   7.799  1.00 89.88           H  
ATOM   2780  CA  ARG A 173      -4.579   4.633   8.834  1.00 89.88           C  
ATOM   2781  HA  ARG A 173      -3.837   4.058   9.389  1.00 89.88           H  
ATOM   2782  C   ARG A 173      -5.320   5.492   9.845  1.00 89.88           C  
ATOM   2783  CB  ARG A 173      -3.830   5.454   7.772  1.00 89.88           C  
ATOM   2784  HB2 ARG A 173      -3.076   6.068   8.266  1.00 89.88           H  
ATOM   2785  HB3 ARG A 173      -3.315   4.767   7.101  1.00 89.88           H  
ATOM   2786  O   ARG A 173      -6.514   5.743   9.697  1.00 89.88           O  
ATOM   2787  CG  ARG A 173      -4.756   6.364   6.950  1.00 89.88           C  
ATOM   2788  HG2 ARG A 173      -5.228   7.095   7.607  1.00 89.88           H  
ATOM   2789  HG3 ARG A 173      -5.529   5.763   6.471  1.00 89.88           H  
ATOM   2790  CD  ARG A 173      -3.978   7.097   5.856  1.00 89.88           C  
ATOM   2791  HD2 ARG A 173      -3.161   7.661   6.304  1.00 89.88           H  
ATOM   2792  HD3 ARG A 173      -3.543   6.356   5.185  1.00 89.88           H  
ATOM   2793  NE  ARG A 173      -4.867   7.987   5.083  1.00 89.88           N  
ATOM   2794  HE  ARG A 173      -5.289   7.597   4.252  1.00 89.88           H  
ATOM   2795  NH1 ARG A 173      -4.648   9.893   6.364  1.00 89.88           N  
ATOM   2796 HH11 ARG A 173      -4.875  10.858   6.553  1.00 89.88           H  
ATOM   2797 HH12 ARG A 173      -3.997   9.419   6.974  1.00 89.88           H  
ATOM   2798  NH2 ARG A 173      -5.987   9.888   4.574  1.00 89.88           N  
ATOM   2799 HH21 ARG A 173      -6.150  10.873   4.722  1.00 89.88           H  
ATOM   2800 HH22 ARG A 173      -6.460   9.392   3.831  1.00 89.88           H  
ATOM   2801  CZ  ARG A 173      -5.158   9.249   5.348  1.00 89.88           C  
ATOM   2802  N   TYR A 174      -4.609   5.964  10.854  1.00 86.18           N  
ATOM   2803  H   TYR A 174      -3.621   5.761  10.901  1.00 86.18           H  
ATOM   2804  CA  TYR A 174      -5.135   6.964  11.771  1.00 86.18           C  
ATOM   2805  HA  TYR A 174      -6.221   6.884  11.832  1.00 86.18           H  
ATOM   2806  C   TYR A 174      -4.791   8.356  11.251  1.00 86.18           C  
ATOM   2807  CB  TYR A 174      -4.572   6.705  13.161  1.00 86.18           C  
ATOM   2808  HB2 TYR A 174      -4.838   5.692  13.463  1.00 86.18           H  
ATOM   2809  HB3 TYR A 174      -3.486   6.780  13.101  1.00 86.18           H  
ATOM   2810  O   TYR A 174      -3.656   8.611  10.852  1.00 86.18           O  
ATOM   2811  CG  TYR A 174      -5.068   7.662  14.217  1.00 86.18           C  
ATOM   2812  CD1 TYR A 174      -4.189   8.622  14.750  1.00 86.18           C  
ATOM   2813  HD1 TYR A 174      -3.165   8.671  14.409  1.00 86.18           H  
ATOM   2814  CD2 TYR A 174      -6.403   7.594  14.661  1.00 86.18           C  
ATOM   2815  HD2 TYR A 174      -7.081   6.863  14.247  1.00 86.18           H  
ATOM   2816  CE1 TYR A 174      -4.640   9.514  15.737  1.00 86.18           C  
ATOM   2817  HE1 TYR A 174      -3.960  10.243  16.154  1.00 86.18           H  
ATOM   2818  CE2 TYR A 174      -6.859   8.490  15.645  1.00 86.18           C  
ATOM   2819  HE2 TYR A 174      -7.881   8.454  15.995  1.00 86.18           H  
ATOM   2820  OH  TYR A 174      -6.416  10.326  17.118  1.00 86.18           O  
ATOM   2821  HH  TYR A 174      -5.718  10.933  17.374  1.00 86.18           H  
ATOM   2822  CZ  TYR A 174      -5.976   9.449  16.182  1.00 86.18           C  
ATOM   2823  N   ASP A 175      -5.782   9.240  11.221  1.00 86.77           N  
ATOM   2824  H   ASP A 175      -6.698   8.968  11.550  1.00 86.77           H  
ATOM   2825  CA  ASP A 175      -5.584  10.644  10.900  1.00 86.77           C  
ATOM   2826  HA  ASP A 175      -4.657  10.751  10.336  1.00 86.77           H  
ATOM   2827  C   ASP A 175      -5.505  11.466  12.198  1.00 86.77           C  
ATOM   2828  CB  ASP A 175      -6.696  11.120   9.966  1.00 86.77           C  
ATOM   2829  HB2 ASP A 175      -6.754  10.430   9.125  1.00 86.77           H  
ATOM   2830  HB3 ASP A 175      -7.654  11.107  10.485  1.00 86.77           H  
ATOM   2831  O   ASP A 175      -6.540  11.673  12.851  1.00 86.77           O  
ATOM   2832  CG  ASP A 175      -6.428  12.524   9.426  1.00 86.77           C  
ATOM   2833  OD1 ASP A 175      -5.549  13.228   9.959  1.00 86.77           O  
ATOM   2834  OD2 ASP A 175      -7.129  12.876   8.452  1.00 86.77           O  
ATOM   2835  N   PRO A 176      -4.305  11.945  12.585  1.00 81.50           N  
ATOM   2836  CA  PRO A 176      -4.116  12.691  13.824  1.00 81.50           C  
ATOM   2837  HA  PRO A 176      -4.527  12.126  14.660  1.00 81.50           H  
ATOM   2838  C   PRO A 176      -4.799  14.065  13.808  1.00 81.50           C  
ATOM   2839  CB  PRO A 176      -2.596  12.810  13.989  1.00 81.50           C  
ATOM   2840  HB2 PRO A 176      -2.304  13.720  14.511  1.00 81.50           H  
ATOM   2841  HB3 PRO A 176      -2.220  11.935  14.520  1.00 81.50           H  
ATOM   2842  O   PRO A 176      -5.060  14.622  14.873  1.00 81.50           O  
ATOM   2843  CG  PRO A 176      -2.074  12.788  12.554  1.00 81.50           C  
ATOM   2844  HG2 PRO A 176      -1.045  12.434  12.501  1.00 81.50           H  
ATOM   2845  HG3 PRO A 176      -2.163  13.782  12.114  1.00 81.50           H  
ATOM   2846  CD  PRO A 176      -3.040  11.831  11.864  1.00 81.50           C  
ATOM   2847  HD2 PRO A 176      -2.665  10.811  11.943  1.00 81.50           H  
ATOM   2848  HD3 PRO A 176      -3.144  12.119  10.818  1.00 81.50           H  
ATOM   2849  N   GLU A 177      -5.125  14.632  12.641  1.00 82.63           N  
ATOM   2850  H   GLU A 177      -4.945  14.144  11.775  1.00 82.63           H  
ATOM   2851  CA  GLU A 177      -5.774  15.947  12.580  1.00 82.63           C  
ATOM   2852  HA  GLU A 177      -5.267  16.622  13.270  1.00 82.63           H  
ATOM   2853  C   GLU A 177      -7.245  15.875  13.014  1.00 82.63           C  
ATOM   2854  CB  GLU A 177      -5.666  16.541  11.168  1.00 82.63           C  
ATOM   2855  HB2 GLU A 177      -6.185  15.902  10.454  1.00 82.63           H  
ATOM   2856  HB3 GLU A 177      -6.170  17.507  11.186  1.00 82.63           H  
ATOM   2857  O   GLU A 177      -7.751  16.730  13.758  1.00 82.63           O  
ATOM   2858  CG  GLU A 177      -4.216  16.755  10.708  1.00 82.63           C  
ATOM   2859  HG2 GLU A 177      -3.618  17.060  11.567  1.00 82.63           H  
ATOM   2860  HG3 GLU A 177      -3.807  15.819  10.326  1.00 82.63           H  
ATOM   2861  CD  GLU A 177      -4.148  17.849   9.635  1.00 82.63           C  
ATOM   2862  OE1 GLU A 177      -3.470  18.876   9.907  1.00 82.63           O  
ATOM   2863  OE2 GLU A 177      -4.875  17.744   8.626  1.00 82.63           O  
ATOM   2864  N   HIS A 178      -7.933  14.818  12.581  1.00 82.23           N  
ATOM   2865  H   HIS A 178      -7.440  14.155  12.001  1.00 82.23           H  
ATOM   2866  CA  HIS A 178      -9.359  14.620  12.835  1.00 82.23           C  
ATOM   2867  HA  HIS A 178      -9.790  15.572  13.145  1.00 82.23           H  
ATOM   2868  C   HIS A 178      -9.650  13.649  13.987  1.00 82.23           C  
ATOM   2869  CB  HIS A 178     -10.057  14.248  11.525  1.00 82.23           C  
ATOM   2870  HB2 HIS A 178      -9.588  13.361  11.100  1.00 82.23           H  
ATOM   2871  HB3 HIS A 178     -11.102  14.013  11.728  1.00 82.23           H  
ATOM   2872  O   HIS A 178     -10.765  13.662  14.500  1.00 82.23           O  
ATOM   2873  CG  HIS A 178     -10.006  15.380  10.526  1.00 82.23           C  
ATOM   2874  CD2 HIS A 178      -9.100  15.541   9.512  1.00 82.23           C  
ATOM   2875  HD2 HIS A 178      -8.264  14.893   9.293  1.00 82.23           H  
ATOM   2876  ND1 HIS A 178     -10.839  16.478  10.498  1.00 82.23           N  
ATOM   2877  HD1 HIS A 178     -11.677  16.594  11.050  1.00 82.23           H  
ATOM   2878  CE1 HIS A 178     -10.460  17.267   9.477  1.00 82.23           C  
ATOM   2879  HE1 HIS A 178     -10.953  18.175   9.162  1.00 82.23           H  
ATOM   2880  NE2 HIS A 178      -9.426  16.715   8.832  1.00 82.23           N  
ATOM   2881  N   ASN A 179      -8.649  12.909  14.474  1.00 83.83           N  
ATOM   2882  H   ASN A 179      -7.749  12.980  14.020  1.00 83.83           H  
ATOM   2883  CA  ASN A 179      -8.800  11.788  15.407  1.00 83.83           C  
ATOM   2884  HA  ASN A 179      -7.820  11.311  15.443  1.00 83.83           H  
ATOM   2885  C   ASN A 179      -9.747  10.699  14.881  1.00 83.83           C  
ATOM   2886  CB  ASN A 179      -9.162  12.243  16.836  1.00 83.83           C  
ATOM   2887  HB2 ASN A 179     -10.103  12.793  16.818  1.00 83.83           H  
ATOM   2888  HB3 ASN A 179      -9.315  11.349  17.441  1.00 83.83           H  
ATOM   2889  O   ASN A 179     -10.585  10.176  15.615  1.00 83.83           O  
ATOM   2890  CG  ASN A 179      -8.112  13.057  17.554  1.00 83.83           C  
ATOM   2891  ND2 ASN A 179      -8.394  13.449  18.774  1.00 83.83           N  
ATOM   2892 HD21 ASN A 179      -7.566  13.752  19.267  1.00 83.83           H  
ATOM   2893 HD22 ASN A 179      -9.167  12.988  19.233  1.00 83.83           H  
ATOM   2894  OD1 ASN A 179      -7.033  13.359  17.094  1.00 83.83           O  
ATOM   2895  N   GLU A 180      -9.625  10.373  13.597  1.00 87.57           N  
ATOM   2896  H   GLU A 180      -8.852  10.761  13.076  1.00 87.57           H  
ATOM   2897  CA  GLU A 180     -10.476   9.394  12.924  1.00 87.57           C  
ATOM   2898  HA  GLU A 180     -11.089   8.871  13.658  1.00 87.57           H  
ATOM   2899  C   GLU A 180      -9.627   8.343  12.216  1.00 87.57           C  
ATOM   2900  CB  GLU A 180     -11.424  10.078  11.928  1.00 87.57           C  
ATOM   2901  HB2 GLU A 180     -11.924   9.306  11.343  1.00 87.57           H  
ATOM   2902  HB3 GLU A 180     -10.842  10.702  11.250  1.00 87.57           H  
ATOM   2903  O   GLU A 180      -8.522   8.616  11.744  1.00 87.57           O  
ATOM   2904  CG  GLU A 180     -12.498  10.931  12.622  1.00 87.57           C  
ATOM   2905  HG2 GLU A 180     -13.064  10.292  13.299  1.00 87.57           H  
ATOM   2906  HG3 GLU A 180     -12.009  11.705  13.213  1.00 87.57           H  
ATOM   2907  CD  GLU A 180     -13.472  11.604  11.639  1.00 87.57           C  
ATOM   2908  OE1 GLU A 180     -14.320  12.384  12.125  1.00 87.57           O  
ATOM   2909  OE2 GLU A 180     -13.384  11.341  10.410  1.00 87.57           O  
ATOM   2910  N   LEU A 181     -10.164   7.131  12.104  1.00 90.38           N  
ATOM   2911  H   LEU A 181     -11.103   6.983  12.446  1.00 90.38           H  
ATOM   2912  CA  LEU A 181      -9.603   6.127  11.213  1.00 90.38           C  
ATOM   2913  HA  LEU A 181      -8.515   6.180  11.248  1.00 90.38           H  
ATOM   2914  C   LEU A 181     -10.031   6.456   9.783  1.00 90.38           C  
ATOM   2915  CB  LEU A 181     -10.048   4.726  11.657  1.00 90.38           C  
ATOM   2916  HB2 LEU A 181     -11.138   4.699  11.667  1.00 90.38           H  
ATOM   2917  HB3 LEU A 181      -9.702   4.000  10.921  1.00 90.38           H  
ATOM   2918  O   LEU A 181     -11.190   6.780   9.535  1.00 90.38           O  
ATOM   2919  CG  LEU A 181      -9.518   4.319  13.046  1.00 90.38           C  
ATOM   2920  HG  LEU A 181      -9.802   5.071  13.783  1.00 90.38           H  
ATOM   2921  CD1 LEU A 181     -10.154   2.994  13.458  1.00 90.38           C  
ATOM   2922 HD11 LEU A 181     -11.237   3.119  13.455  1.00 90.38           H  
ATOM   2923 HD12 LEU A 181      -9.826   2.720  14.460  1.00 90.38           H  
ATOM   2924 HD13 LEU A 181      -9.876   2.209  12.755  1.00 90.38           H  
ATOM   2925  CD2 LEU A 181      -7.999   4.148  13.078  1.00 90.38           C  
ATOM   2926 HD21 LEU A 181      -7.683   3.865  14.082  1.00 90.38           H  
ATOM   2927 HD22 LEU A 181      -7.505   5.085  12.818  1.00 90.38           H  
ATOM   2928 HD23 LEU A 181      -7.693   3.377  12.371  1.00 90.38           H  
ATOM   2929  N   LYS A 182      -9.102   6.371   8.836  1.00 92.66           N  
ATOM   2930  H   LYS A 182      -8.169   6.105   9.117  1.00 92.66           H  
ATOM   2931  CA  LYS A 182      -9.343   6.614   7.413  1.00 92.66           C  
ATOM   2932  HA  LYS A 182     -10.418   6.671   7.242  1.00 92.66           H  
ATOM   2933  C   LYS A 182      -8.838   5.450   6.578  1.00 92.66           C  
ATOM   2934  CB  LYS A 182      -8.721   7.954   6.968  1.00 92.66           C  
ATOM   2935  HB2 LYS A 182      -7.662   7.971   7.222  1.00 92.66           H  
ATOM   2936  HB3 LYS A 182      -8.819   8.035   5.886  1.00 92.66           H  
ATOM   2937  O   LYS A 182      -7.872   4.779   6.932  1.00 92.66           O  
ATOM   2938  CG  LYS A 182      -9.427   9.160   7.612  1.00 92.66           C  
ATOM   2939  HG2 LYS A 182     -10.504   9.044   7.489  1.00 92.66           H  
ATOM   2940  HG3 LYS A 182      -9.203   9.186   8.679  1.00 92.66           H  
ATOM   2941  CD  LYS A 182      -9.023  10.497   6.976  1.00 92.66           C  
ATOM   2942  HD2 LYS A 182      -7.962  10.676   7.155  1.00 92.66           H  
ATOM   2943  HD3 LYS A 182      -9.206  10.458   5.902  1.00 92.66           H  
ATOM   2944  CE  LYS A 182      -9.863  11.626   7.594  1.00 92.66           C  
ATOM   2945  HE2 LYS A 182     -10.913  11.462   7.354  1.00 92.66           H  
ATOM   2946  HE3 LYS A 182      -9.763  11.570   8.678  1.00 92.66           H  
ATOM   2947  NZ  LYS A 182      -9.427  12.972   7.140  1.00 92.66           N  
ATOM   2948  HZ1 LYS A 182      -8.482  13.125   7.460  1.00 92.66           H  
ATOM   2949  HZ2 LYS A 182      -9.459  13.076   6.136  1.00 92.66           H  
ATOM   2950  HZ3 LYS A 182      -9.977  13.699   7.574  1.00 92.66           H  
ATOM   2951  N   ILE A 183      -9.472   5.250   5.432  1.00 93.22           N  
ATOM   2952  H   ILE A 183     -10.256   5.853   5.225  1.00 93.22           H  
ATOM   2953  CA  ILE A 183      -8.970   4.404   4.353  1.00 93.22           C  
ATOM   2954  HA  ILE A 183      -7.925   4.168   4.556  1.00 93.22           H  
ATOM   2955  C   ILE A 183      -9.017   5.224   3.069  1.00 93.22           C  
ATOM   2956  CB  ILE A 183      -9.726   3.061   4.289  1.00 93.22           C  
ATOM   2957  HB  ILE A 183      -9.622   2.594   5.268  1.00 93.22           H  
ATOM   2958  O   ILE A 183     -10.065   5.740   2.679  1.00 93.22           O  
ATOM   2959  CG1 ILE A 183      -9.071   2.129   3.247  1.00 93.22           C  
ATOM   2960 HG12 ILE A 183      -9.297   2.482   2.240  1.00 93.22           H  
ATOM   2961 HG13 ILE A 183      -7.989   2.154   3.372  1.00 93.22           H  
ATOM   2962  CG2 ILE A 183     -11.227   3.227   4.002  1.00 93.22           C  
ATOM   2963 HG21 ILE A 183     -11.748   2.294   4.213  1.00 93.22           H  
ATOM   2964 HG22 ILE A 183     -11.656   4.002   4.638  1.00 93.22           H  
ATOM   2965 HG23 ILE A 183     -11.376   3.493   2.955  1.00 93.22           H  
ATOM   2966  CD1 ILE A 183      -9.521   0.670   3.376  1.00 93.22           C  
ATOM   2967 HD11 ILE A 183     -10.591   0.578   3.194  1.00 93.22           H  
ATOM   2968 HD12 ILE A 183      -9.288   0.303   4.376  1.00 93.22           H  
ATOM   2969 HD13 ILE A 183      -8.987   0.062   2.644  1.00 93.22           H  
ATOM   2970  N   GLY A 184      -7.860   5.409   2.438  1.00 91.99           N  
ATOM   2971  H   GLY A 184      -7.026   4.971   2.803  1.00 91.99           H  
ATOM   2972  CA  GLY A 184      -7.726   6.367   1.346  1.00 91.99           C  
ATOM   2973  HA2 GLY A 184      -8.337   6.040   0.505  1.00 91.99           H  
ATOM   2974  HA3 GLY A 184      -6.683   6.382   1.028  1.00 91.99           H  
ATOM   2975  C   GLY A 184      -8.135   7.787   1.764  1.00 91.99           C  
ATOM   2976  O   GLY A 184      -7.615   8.334   2.745  1.00 91.99           O  
ATOM   2977  N   ASN A 185      -9.080   8.371   1.025  1.00 92.43           N  
ATOM   2978  H   ASN A 185      -9.441   7.866   0.228  1.00 92.43           H  
ATOM   2979  CA  ASN A 185      -9.652   9.694   1.289  1.00 92.43           C  
ATOM   2980  HA  ASN A 185      -8.918  10.279   1.842  1.00 92.43           H  
ATOM   2981  C   ASN A 185     -10.925   9.680   2.165  1.00 92.43           C  
ATOM   2982  CB  ASN A 185      -9.886  10.417  -0.052  1.00 92.43           C  
ATOM   2983  HB2 ASN A 185      -8.965  10.415  -0.635  1.00 92.43           H  
ATOM   2984  HB3 ASN A 185     -10.144  11.456   0.155  1.00 92.43           H  
ATOM   2985  O   ASN A 185     -11.451  10.750   2.462  1.00 92.43           O  
ATOM   2986  CG  ASN A 185     -10.999   9.817  -0.898  1.00 92.43           C  
ATOM   2987  ND2 ASN A 185     -11.426  10.495  -1.937  1.00 92.43           N  
ATOM   2988 HD21 ASN A 185     -12.251  10.131  -2.393  1.00 92.43           H  
ATOM   2989 HD22 ASN A 185     -11.029  11.401  -2.137  1.00 92.43           H  
ATOM   2990  OD1 ASN A 185     -11.520   8.748  -0.640  1.00 92.43           O  
ATOM   2991  N   ALA A 186     -11.426   8.512   2.581  1.00 93.93           N  
ATOM   2992  H   ALA A 186     -10.925   7.661   2.368  1.00 93.93           H  
ATOM   2993  CA  ALA A 186     -12.691   8.386   3.307  1.00 93.93           C  
ATOM   2994  HA  ALA A 186     -13.223   9.337   3.270  1.00 93.93           H  
ATOM   2995  C   ALA A 186     -12.491   8.024   4.788  1.00 93.93           C  
ATOM   2996  CB  ALA A 186     -13.562   7.352   2.592  1.00 93.93           C  
ATOM   2997  HB1 ALA A 186     -14.540   7.305   3.072  1.00 93.93           H  
ATOM   2998  HB2 ALA A 186     -13.086   6.374   2.662  1.00 93.93           H  
ATOM   2999  HB3 ALA A 186     -13.686   7.632   1.546  1.00 93.93           H  
ATOM   3000  O   ALA A 186     -11.604   7.237   5.127  1.00 93.93           O  
ATOM   3001  N   SER A 187     -13.355   8.553   5.662  1.00 93.63           N  
ATOM   3002  H   SER A 187     -14.013   9.251   5.348  1.00 93.63           H  
ATOM   3003  CA  SER A 187     -13.417   8.161   7.077  1.00 93.63           C  
ATOM   3004  HA  SER A 187     -12.399   8.100   7.464  1.00 93.63           H  
ATOM   3005  C   SER A 187     -14.043   6.773   7.246  1.00 93.63           C  
ATOM   3006  CB  SER A 187     -14.152   9.204   7.933  1.00 93.63           C  
ATOM   3007  HB2 SER A 187     -14.164   8.865   8.969  1.00 93.63           H  
ATOM   3008  HB3 SER A 187     -15.180   9.309   7.586  1.00 93.63           H  
ATOM   3009  O   SER A 187     -15.000   6.421   6.548  1.00 93.63           O  
ATOM   3010  OG  SER A 187     -13.495  10.457   7.872  1.00 93.63           O  
ATOM   3011  HG  SER A 187     -13.509  10.832   8.755  1.00 93.63           H  
ATOM   3012  N   LEU A 188     -13.478   6.001   8.174  1.00 93.40           N  
ATOM   3013  H   LEU A 188     -12.724   6.403   8.712  1.00 93.40           H  
ATOM   3014  CA  LEU A 188     -13.888   4.662   8.577  1.00 93.40           C  
ATOM   3015  HA  LEU A 188     -14.617   4.282   7.860  1.00 93.40           H  
ATOM   3016  C   LEU A 188     -14.544   4.725   9.959  1.00 93.40           C  
ATOM   3017  CB  LEU A 188     -12.658   3.730   8.575  1.00 93.40           C  
ATOM   3018  HB2 LEU A 188     -12.289   3.629   7.555  1.00 93.40           H  
ATOM   3019  HB3 LEU A 188     -11.875   4.198   9.172  1.00 93.40           H  
ATOM   3020  O   LEU A 188     -13.926   5.150  10.935  1.00 93.40           O  
ATOM   3021  CG  LEU A 188     -12.926   2.331   9.164  1.00 93.40           C  
ATOM   3022  HG  LEU A 188     -13.350   2.422  10.165  1.00 93.40           H  
ATOM   3023  CD1 LEU A 188     -13.878   1.508   8.301  1.00 93.40           C  
ATOM   3024 HD11 LEU A 188     -14.803   2.055   8.121  1.00 93.40           H  
ATOM   3025 HD12 LEU A 188     -14.139   0.603   8.849  1.00 93.40           H  
ATOM   3026 HD13 LEU A 188     -13.401   1.243   7.357  1.00 93.40           H  
ATOM   3027  CD2 LEU A 188     -11.621   1.550   9.288  1.00 93.40           C  
ATOM   3028 HD21 LEU A 188     -10.956   2.069   9.978  1.00 93.40           H  
ATOM   3029 HD22 LEU A 188     -11.147   1.471   8.309  1.00 93.40           H  
ATOM   3030 HD23 LEU A 188     -11.822   0.553   9.678  1.00 93.40           H  
ATOM   3031  N   GLN A 189     -15.776   4.240  10.040  1.00 92.60           N  
ATOM   3032  H   GLN A 189     -16.218   3.917   9.192  1.00 92.60           H  
ATOM   3033  CA  GLN A 189     -16.515   4.047  11.283  1.00 92.60           C  
ATOM   3034  HA  GLN A 189     -15.854   4.215  12.133  1.00 92.60           H  
ATOM   3035  C   GLN A 189     -17.003   2.598  11.370  1.00 92.60           C  
ATOM   3036  CB  GLN A 189     -17.672   5.055  11.372  1.00 92.60           C  
ATOM   3037  HB2 GLN A 189     -18.328   4.928  10.511  1.00 92.60           H  
ATOM   3038  HB3 GLN A 189     -18.250   4.857  12.275  1.00 92.60           H  
ATOM   3039  O   GLN A 189     -17.071   1.888  10.364  1.00 92.60           O  
ATOM   3040  CG  GLN A 189     -17.194   6.514  11.403  1.00 92.60           C  
ATOM   3041  HG2 GLN A 189     -16.581   6.724  10.526  1.00 92.60           H  
ATOM   3042  HG3 GLN A 189     -16.584   6.673  12.292  1.00 92.60           H  
ATOM   3043  CD  GLN A 189     -18.343   7.518  11.407  1.00 92.60           C  
ATOM   3044  NE2 GLN A 189     -18.049   8.796  11.504  1.00 92.60           N  
ATOM   3045 HE21 GLN A 189     -17.092   9.109  11.582  1.00 92.60           H  
ATOM   3046 HE22 GLN A 189     -18.834   9.431  11.499  1.00 92.60           H  
ATOM   3047  OE1 GLN A 189     -19.515   7.196  11.308  1.00 92.60           O  
ATOM   3048  N   PHE A 190     -17.332   2.158  12.579  1.00 91.93           N  
ATOM   3049  H   PHE A 190     -17.328   2.800  13.358  1.00 91.93           H  
ATOM   3050  CA  PHE A 190     -17.835   0.812  12.836  1.00 91.93           C  
ATOM   3051  HA  PHE A 190     -17.843   0.232  11.913  1.00 91.93           H  
ATOM   3052  C   PHE A 190     -19.272   0.903  13.341  1.00 91.93           C  
ATOM   3053  CB  PHE A 190     -16.911   0.093  13.826  1.00 91.93           C  
ATOM   3054  HB2 PHE A 190     -17.263  -0.932  13.946  1.00 91.93           H  
ATOM   3055  HB3 PHE A 190     -16.992   0.580  14.798  1.00 91.93           H  
ATOM   3056  O   PHE A 190     -19.543   1.653  14.278  1.00 91.93           O  
ATOM   3057  CG  PHE A 190     -15.452   0.060  13.403  1.00 91.93           C  
ATOM   3058  CD1 PHE A 190     -15.040  -0.771  12.346  1.00 91.93           C  
ATOM   3059  HD1 PHE A 190     -15.774  -1.377  11.835  1.00 91.93           H  
ATOM   3060  CD2 PHE A 190     -14.509   0.874  14.055  1.00 91.93           C  
ATOM   3061  HD2 PHE A 190     -14.828   1.526  14.855  1.00 91.93           H  
ATOM   3062  CE1 PHE A 190     -13.688  -0.795  11.952  1.00 91.93           C  
ATOM   3063  HE1 PHE A 190     -13.368  -1.424  11.135  1.00 91.93           H  
ATOM   3064  CE2 PHE A 190     -13.158   0.836  13.675  1.00 91.93           C  
ATOM   3065  HE2 PHE A 190     -12.433   1.436  14.205  1.00 91.93           H  
ATOM   3066  CZ  PHE A 190     -12.748   0.010  12.617  1.00 91.93           C  
ATOM   3067  HZ  PHE A 190     -11.710   0.001  12.319  1.00 91.93           H  
ATOM   3068  N   ASP A 191     -20.172   0.145  12.720  1.00 91.28           N  
ATOM   3069  H   ASP A 191     -19.852  -0.476  11.990  1.00 91.28           H  
ATOM   3070  CA  ASP A 191     -21.557  -0.021  13.165  1.00 91.28           C  
ATOM   3071  HA  ASP A 191     -21.718   0.547  14.081  1.00 91.28           H  
ATOM   3072  C   ASP A 191     -21.787  -1.493  13.490  1.00 91.28           C  
ATOM   3073  CB  ASP A 191     -22.538   0.535  12.133  1.00 91.28           C  
ATOM   3074  HB2 ASP A 191     -22.314   1.595  12.019  1.00 91.28           H  
ATOM   3075  HB3 ASP A 191     -22.391   0.033  11.176  1.00 91.28           H  
ATOM   3076  O   ASP A 191     -22.026  -2.339  12.620  1.00 91.28           O  
ATOM   3077  CG  ASP A 191     -23.999   0.400  12.581  1.00 91.28           C  
ATOM   3078  OD1 ASP A 191     -24.236   0.381  13.810  1.00 91.28           O  
ATOM   3079  OD2 ASP A 191     -24.870   0.338  11.683  1.00 91.28           O  
ATOM   3080  N   GLY A 192     -21.563  -1.804  14.761  1.00 90.03           N  
ATOM   3081  H   GLY A 192     -21.378  -1.049  15.406  1.00 90.03           H  
ATOM   3082  CA  GLY A 192     -21.401  -3.162  15.238  1.00 90.03           C  
ATOM   3083  HA2 GLY A 192     -22.333  -3.713  15.114  1.00 90.03           H  
ATOM   3084  HA3 GLY A 192     -21.166  -3.110  16.301  1.00 90.03           H  
ATOM   3085  C   GLY A 192     -20.261  -3.891  14.516  1.00 90.03           C  
ATOM   3086  O   GLY A 192     -19.121  -3.423  14.486  1.00 90.03           O  
ATOM   3087  N   ASN A 193     -20.581  -5.018  13.880  1.00 91.66           N  
ATOM   3088  H   ASN A 193     -21.505  -5.390  14.050  1.00 91.66           H  
ATOM   3089  CA  ASN A 193     -19.637  -5.764  13.048  1.00 91.66           C  
ATOM   3090  HA  ASN A 193     -18.663  -5.761  13.537  1.00 91.66           H  
ATOM   3091  C   ASN A 193     -19.429  -5.145  11.659  1.00 91.66           C  
ATOM   3092  CB  ASN A 193     -20.122  -7.217  12.919  1.00 91.66           C  
ATOM   3093  HB2 ASN A 193     -21.146  -7.222  12.544  1.00 91.66           H  
ATOM   3094  HB3 ASN A 193     -19.495  -7.743  12.199  1.00 91.66           H  
ATOM   3095  O   ASN A 193     -18.523  -5.574  10.961  1.00 91.66           O  
ATOM   3096  CG  ASN A 193     -20.055  -7.992  14.221  1.00 91.66           C  
ATOM   3097  ND2 ASN A 193     -20.825  -9.048  14.337  1.00 91.66           N  
ATOM   3098 HD21 ASN A 193     -21.490  -9.275  13.612  1.00 91.66           H  
ATOM   3099 HD22 ASN A 193     -20.808  -9.491  15.245  1.00 91.66           H  
ATOM   3100  OD1 ASN A 193     -19.274  -7.729  15.117  1.00 91.66           O  
ATOM   3101  N   ASN A 194     -20.263  -4.201  11.220  1.00 93.67           N  
ATOM   3102  H   ASN A 194     -20.911  -3.782  11.871  1.00 93.67           H  
ATOM   3103  CA  ASN A 194     -20.206  -3.644   9.870  1.00 93.67           C  
ATOM   3104  HA  ASN A 194     -19.799  -4.400   9.198  1.00 93.67           H  
ATOM   3105  C   ASN A 194     -19.267  -2.438   9.780  1.00 93.67           C  
ATOM   3106  CB  ASN A 194     -21.626  -3.315   9.389  1.00 93.67           C  
ATOM   3107  HB2 ASN A 194     -21.587  -2.837   8.411  1.00 93.67           H  
ATOM   3108  HB3 ASN A 194     -22.084  -2.609  10.082  1.00 93.67           H  
ATOM   3109  O   ASN A 194     -18.979  -1.751  10.761  1.00 93.67           O  
ATOM   3110  CG  ASN A 194     -22.495  -4.550   9.264  1.00 93.67           C  
ATOM   3111  ND2 ASN A 194     -23.766  -4.425   9.566  1.00 93.67           N  
ATOM   3112 HD21 ASN A 194     -24.330  -5.262   9.540  1.00 93.67           H  
ATOM   3113 HD22 ASN A 194     -24.084  -3.566   9.990  1.00 93.67           H  
ATOM   3114  OD1 ASN A 194     -22.062  -5.628   8.877  1.00 93.67           O  
ATOM   3115  N   LEU A 195     -18.805  -2.169   8.561  1.00 93.46           N  
ATOM   3116  H   LEU A 195     -19.152  -2.724   7.792  1.00 93.46           H  
ATOM   3117  CA  LEU A 195     -17.892  -1.073   8.253  1.00 93.46           C  
ATOM   3118  HA  LEU A 195     -17.459  -0.669   9.167  1.00 93.46           H  
ATOM   3119  C   LEU A 195     -18.665   0.038   7.548  1.00 93.46           C  
ATOM   3120  CB  LEU A 195     -16.762  -1.606   7.359  1.00 93.46           C  
ATOM   3121  HB2 LEU A 195     -17.226  -2.017   6.461  1.00 93.46           H  
ATOM   3122  HB3 LEU A 195     -16.125  -0.778   7.047  1.00 93.46           H  
ATOM   3123  O   LEU A 195     -19.306  -0.212   6.530  1.00 93.46           O  
ATOM   3124  CG  LEU A 195     -15.899  -2.704   8.006  1.00 93.46           C  
ATOM   3125  HG  LEU A 195     -16.504  -3.364   8.627  1.00 93.46           H  
ATOM   3126  CD1 LEU A 195     -15.255  -3.546   6.911  1.00 93.46           C  
ATOM   3127 HD11 LEU A 195     -14.724  -2.895   6.216  1.00 93.46           H  
ATOM   3128 HD12 LEU A 195     -16.037  -4.083   6.375  1.00 93.46           H  
ATOM   3129 HD13 LEU A 195     -14.573  -4.271   7.354  1.00 93.46           H  
ATOM   3130  CD2 LEU A 195     -14.788  -2.098   8.853  1.00 93.46           C  
ATOM   3131 HD21 LEU A 195     -15.228  -1.418   9.582  1.00 93.46           H  
ATOM   3132 HD22 LEU A 195     -14.256  -2.896   9.371  1.00 93.46           H  
ATOM   3133 HD23 LEU A 195     -14.087  -1.559   8.216  1.00 93.46           H  
ATOM   3134  N   ILE A 196     -18.562   1.266   8.043  1.00 94.77           N  
ATOM   3135  H   ILE A 196     -18.034   1.403   8.893  1.00 94.77           H  
ATOM   3136  CA  ILE A 196     -19.080   2.457   7.370  1.00 94.77           C  
ATOM   3137  HA  ILE A 196     -19.740   2.152   6.558  1.00 94.77           H  
ATOM   3138  C   ILE A 196     -17.892   3.208   6.781  1.00 94.77           C  
ATOM   3139  CB  ILE A 196     -19.925   3.333   8.313  1.00 94.77           C  
ATOM   3140  HB  ILE A 196     -19.272   3.722   9.093  1.00 94.77           H  
ATOM   3141  O   ILE A 196     -17.064   3.744   7.516  1.00 94.77           O  
ATOM   3142  CG1 ILE A 196     -21.022   2.488   9.000  1.00 94.77           C  
ATOM   3143 HG12 ILE A 196     -20.551   1.793   9.695  1.00 94.77           H  
ATOM   3144 HG13 ILE A 196     -21.543   1.894   8.249  1.00 94.77           H  
ATOM   3145  CG2 ILE A 196     -20.494   4.527   7.516  1.00 94.77           C  
ATOM   3146 HG21 ILE A 196     -20.978   5.228   8.196  1.00 94.77           H  
ATOM   3147 HG22 ILE A 196     -19.697   5.072   7.010  1.00 94.77           H  
ATOM   3148 HG23 ILE A 196     -21.221   4.172   6.786  1.00 94.77           H  
ATOM   3149  CD1 ILE A 196     -22.053   3.297   9.796  1.00 94.77           C  
ATOM   3150 HD11 ILE A 196     -22.571   4.006   9.150  1.00 94.77           H  
ATOM   3151 HD12 ILE A 196     -22.815   2.622  10.187  1.00 94.77           H  
ATOM   3152 HD13 ILE A 196     -21.566   3.824  10.615  1.00 94.77           H  
ATOM   3153  N   ILE A 197     -17.789   3.233   5.452  1.00 94.13           N  
ATOM   3154  H   ILE A 197     -18.522   2.790   4.918  1.00 94.13           H  
ATOM   3155  CA  ILE A 197     -16.677   3.873   4.739  1.00 94.13           C  
ATOM   3156  HA  ILE A 197     -16.060   4.421   5.451  1.00 94.13           H  
ATOM   3157  C   ILE A 197     -17.246   4.878   3.747  1.00 94.13           C  
ATOM   3158  CB  ILE A 197     -15.763   2.835   4.053  1.00 94.13           C  
ATOM   3159  HB  ILE A 197     -16.348   2.276   3.324  1.00 94.13           H  
ATOM   3160  O   ILE A 197     -17.956   4.504   2.813  1.00 94.13           O  
ATOM   3161  CG1 ILE A 197     -15.179   1.833   5.071  1.00 94.13           C  
ATOM   3162 HG12 ILE A 197     -15.967   1.464   5.728  1.00 94.13           H  
ATOM   3163 HG13 ILE A 197     -14.440   2.353   5.681  1.00 94.13           H  
ATOM   3164  CG2 ILE A 197     -14.631   3.565   3.307  1.00 94.13           C  
ATOM   3165 HG21 ILE A 197     -14.073   4.193   4.001  1.00 94.13           H  
ATOM   3166 HG22 ILE A 197     -15.037   4.185   2.508  1.00 94.13           H  
ATOM   3167 HG23 ILE A 197     -13.952   2.845   2.851  1.00 94.13           H  
ATOM   3168  CD1 ILE A 197     -14.536   0.599   4.431  1.00 94.13           C  
ATOM   3169 HD11 ILE A 197     -13.644   0.881   3.872  1.00 94.13           H  
ATOM   3170 HD12 ILE A 197     -14.246  -0.102   5.214  1.00 94.13           H  
ATOM   3171 HD13 ILE A 197     -15.255   0.113   3.771  1.00 94.13           H  
ATOM   3172  N   GLY A 198     -16.943   6.163   3.951  1.00 88.80           N  
ATOM   3173  H   GLY A 198     -16.363   6.395   4.744  1.00 88.80           H  
ATOM   3174  CA  GLY A 198     -17.430   7.237   3.075  1.00 88.80           C  
ATOM   3175  HA2 GLY A 198     -17.053   7.079   2.064  1.00 88.80           H  
ATOM   3176  HA3 GLY A 198     -17.054   8.191   3.442  1.00 88.80           H  
ATOM   3177  C   GLY A 198     -18.962   7.329   3.006  1.00 88.80           C  
ATOM   3178  O   GLY A 198     -19.506   7.664   1.958  1.00 88.80           O  
ATOM   3179  N   GLY A 199     -19.656   6.975   4.094  1.00 90.06           N  
ATOM   3180  H   GLY A 199     -19.138   6.699   4.916  1.00 90.06           H  
ATOM   3181  CA  GLY A 199     -21.123   6.957   4.171  1.00 90.06           C  
ATOM   3182  HA2 GLY A 199     -21.521   7.820   3.637  1.00 90.06           H  
ATOM   3183  HA3 GLY A 199     -21.420   7.039   5.217  1.00 90.06           H  
ATOM   3184  C   GLY A 199     -21.796   5.702   3.598  1.00 90.06           C  
ATOM   3185  O   GLY A 199     -23.022   5.647   3.557  1.00 90.06           O  
ATOM   3186  N   LEU A 200     -21.026   4.699   3.161  1.00 93.88           N  
ATOM   3187  H   LEU A 200     -20.023   4.807   3.203  1.00 93.88           H  
ATOM   3188  CA  LEU A 200     -21.545   3.418   2.677  1.00 93.88           C  
ATOM   3189  HA  LEU A 200     -22.621   3.497   2.520  1.00 93.88           H  
ATOM   3190  C   LEU A 200     -21.319   2.311   3.705  1.00 93.88           C  
ATOM   3191  CB  LEU A 200     -20.878   3.053   1.341  1.00 93.88           C  
ATOM   3192  HB2 LEU A 200     -21.172   2.040   1.067  1.00 93.88           H  
ATOM   3193  HB3 LEU A 200     -19.799   3.054   1.491  1.00 93.88           H  
ATOM   3194  O   LEU A 200     -20.215   2.174   4.231  1.00 93.88           O  
ATOM   3195  CG  LEU A 200     -21.216   3.998   0.177  1.00 93.88           C  
ATOM   3196  HG  LEU A 200     -20.993   5.028   0.453  1.00 93.88           H  
ATOM   3197  CD1 LEU A 200     -20.348   3.627  -1.027  1.00 93.88           C  
ATOM   3198 HD11 LEU A 200     -19.299   3.751  -0.759  1.00 93.88           H  
ATOM   3199 HD12 LEU A 200     -20.540   2.594  -1.318  1.00 93.88           H  
ATOM   3200 HD13 LEU A 200     -20.579   4.293  -1.859  1.00 93.88           H  
ATOM   3201  CD2 LEU A 200     -22.685   3.896  -0.240  1.00 93.88           C  
ATOM   3202 HD21 LEU A 200     -22.865   4.525  -1.112  1.00 93.88           H  
ATOM   3203 HD22 LEU A 200     -23.323   4.254   0.568  1.00 93.88           H  
ATOM   3204 HD23 LEU A 200     -22.942   2.863  -0.476  1.00 93.88           H  
ATOM   3205  N   ASN A 201     -22.348   1.493   3.925  1.00 95.33           N  
ATOM   3206  H   ASN A 201     -23.221   1.678   3.451  1.00 95.33           H  
ATOM   3207  CA  ASN A 201     -22.296   0.351   4.832  1.00 95.33           C  
ATOM   3208  HA  ASN A 201     -21.573   0.561   5.621  1.00 95.33           H  
ATOM   3209  C   ASN A 201     -21.832  -0.904   4.085  1.00 95.33           C  
ATOM   3210  CB  ASN A 201     -23.671   0.141   5.496  1.00 95.33           C  
ATOM   3211  HB2 ASN A 201     -23.640  -0.780   6.079  1.00 95.33           H  
ATOM   3212  HB3 ASN A 201     -24.436   0.032   4.728  1.00 95.33           H  
ATOM   3213  O   ASN A 201     -22.428  -1.295   3.080  1.00 95.33           O  
ATOM   3214  CG  ASN A 201     -24.075   1.264   6.438  1.00 95.33           C  
ATOM   3215  ND2 ASN A 201     -25.234   1.178   7.043  1.00 95.33           N  
ATOM   3216 HD21 ASN A 201     -25.396   1.879   7.751  1.00 95.33           H  
ATOM   3217 HD22 ASN A 201     -25.789   0.336   6.991  1.00 95.33           H  
ATOM   3218  OD1 ASN A 201     -23.371   2.233   6.642  1.00 95.33           O  
ATOM   3219  N   TYR A 202     -20.807  -1.564   4.614  1.00 94.69           N  
ATOM   3220  H   TYR A 202     -20.354  -1.158   5.420  1.00 94.69           H  
ATOM   3221  CA  TYR A 202     -20.284  -2.836   4.132  1.00 94.69           C  
ATOM   3222  HA  TYR A 202     -20.844  -3.146   3.250  1.00 94.69           H  
ATOM   3223  C   TYR A 202     -20.453  -3.902   5.211  1.00 94.69           C  
ATOM   3224  CB  TYR A 202     -18.813  -2.693   3.726  1.00 94.69           C  
ATOM   3225  HB2 TYR A 202     -18.230  -2.401   4.599  1.00 94.69           H  
ATOM   3226  HB3 TYR A 202     -18.445  -3.666   3.400  1.00 94.69           H  
ATOM   3227  O   TYR A 202     -20.166  -3.668   6.386  1.00 94.69           O  
ATOM   3228  CG  TYR A 202     -18.565  -1.685   2.623  1.00 94.69           C  
ATOM   3229  CD1 TYR A 202     -18.632  -2.086   1.276  1.00 94.69           C  
ATOM   3230  HD1 TYR A 202     -18.884  -3.109   1.038  1.00 94.69           H  
ATOM   3231  CD2 TYR A 202     -18.303  -0.341   2.942  1.00 94.69           C  
ATOM   3232  HD2 TYR A 202     -18.306  -0.020   3.973  1.00 94.69           H  
ATOM   3233  CE1 TYR A 202     -18.390  -1.160   0.242  1.00 94.69           C  
ATOM   3234  HE1 TYR A 202     -18.421  -1.471  -0.791  1.00 94.69           H  
ATOM   3235  CE2 TYR A 202     -18.104   0.597   1.914  1.00 94.69           C  
ATOM   3236  HE2 TYR A 202     -17.977   1.640   2.161  1.00 94.69           H  
ATOM   3237  OH  TYR A 202     -17.891   1.112  -0.405  1.00 94.69           O  
ATOM   3238  HH  TYR A 202     -17.715   1.955   0.020  1.00 94.69           H  
ATOM   3239  CZ  TYR A 202     -18.122   0.187   0.566  1.00 94.69           C  
ATOM   3240  N   THR A 203     -20.897  -5.090   4.805  1.00 94.17           N  
ATOM   3241  H   THR A 203     -21.085  -5.245   3.824  1.00 94.17           H  
ATOM   3242  CA  THR A 203     -21.046  -6.235   5.706  1.00 94.17           C  
ATOM   3243  HA  THR A 203     -21.663  -5.942   6.555  1.00 94.17           H  
ATOM   3244  C   THR A 203     -19.682  -6.678   6.217  1.00 94.17           C  
ATOM   3245  CB  THR A 203     -21.728  -7.412   5.003  1.00 94.17           C  
ATOM   3246  HB  THR A 203     -21.701  -8.285   5.655  1.00 94.17           H  
ATOM   3247  O   THR A 203     -18.820  -7.052   5.418  1.00 94.17           O  
ATOM   3248  CG2 THR A 203     -23.183  -7.097   4.658  1.00 94.17           C  
ATOM   3249 HG21 THR A 203     -23.729  -6.847   5.567  1.00 94.17           H  
ATOM   3250 HG22 THR A 203     -23.238  -6.261   3.960  1.00 94.17           H  
ATOM   3251 HG23 THR A 203     -23.640  -7.974   4.199  1.00 94.17           H  
ATOM   3252  OG1 THR A 203     -21.057  -7.707   3.798  1.00 94.17           O  
ATOM   3253  HG1 THR A 203     -20.123  -7.764   4.011  1.00 94.17           H  
ATOM   3254  N   GLY A 204     -19.477  -6.656   7.530  1.00 91.94           N  
ATOM   3255  H   GLY A 204     -20.213  -6.346   8.149  1.00 91.94           H  
ATOM   3256  CA  GLY A 204     -18.194  -7.046   8.100  1.00 91.94           C  
ATOM   3257  HA2 GLY A 204     -18.087  -6.635   9.104  1.00 91.94           H  
ATOM   3258  HA3 GLY A 204     -17.382  -6.636   7.499  1.00 91.94           H  
ATOM   3259  C   GLY A 204     -18.040  -8.554   8.208  1.00 91.94           C  
ATOM   3260  O   GLY A 204     -18.605  -9.197   9.090  1.00 91.94           O  
ATOM   3261  N   THR A 205     -17.235  -9.116   7.313  1.00 94.05           N  
ATOM   3262  H   THR A 205     -16.860  -8.543   6.570  1.00 94.05           H  
ATOM   3263  CA  THR A 205     -16.790 -10.509   7.368  1.00 94.05           C  
ATOM   3264  HA  THR A 205     -17.442 -11.056   8.049  1.00 94.05           H  
ATOM   3265  C   THR A 205     -15.351 -10.568   7.885  1.00 94.05           C  
ATOM   3266  CB  THR A 205     -16.888 -11.183   5.993  1.00 94.05           C  
ATOM   3267  HB  THR A 205     -16.564 -12.220   6.082  1.00 94.05           H  
ATOM   3268  O   THR A 205     -14.563  -9.662   7.596  1.00 94.05           O  
ATOM   3269  CG2 THR A 205     -18.309 -11.158   5.436  1.00 94.05           C  
ATOM   3270 HG21 THR A 205     -18.623 -10.134   5.236  1.00 94.05           H  
ATOM   3271 HG22 THR A 205     -18.994 -11.614   6.151  1.00 94.05           H  
ATOM   3272 HG23 THR A 205     -18.336 -11.722   4.503  1.00 94.05           H  
ATOM   3273  OG1 THR A 205     -16.043 -10.518   5.091  1.00 94.05           O  
ATOM   3274  HG1 THR A 205     -16.160 -10.901   4.219  1.00 94.05           H  
ATOM   3275  N   PRO A 206     -14.943 -11.631   8.603  1.00 93.19           N  
ATOM   3276  CA  PRO A 206     -13.555 -11.789   9.040  1.00 93.19           C  
ATOM   3277  HA  PRO A 206     -13.335 -11.020   9.781  1.00 93.19           H  
ATOM   3278  C   PRO A 206     -12.543 -11.669   7.890  1.00 93.19           C  
ATOM   3279  CB  PRO A 206     -13.497 -13.167   9.706  1.00 93.19           C  
ATOM   3280  HB2 PRO A 206     -12.774 -13.189  10.521  1.00 93.19           H  
ATOM   3281  HB3 PRO A 206     -13.262 -13.935   8.969  1.00 93.19           H  
ATOM   3282  O   PRO A 206     -11.489 -11.064   8.068  1.00 93.19           O  
ATOM   3283  CG  PRO A 206     -14.925 -13.374  10.211  1.00 93.19           C  
ATOM   3284  HG2 PRO A 206     -15.172 -14.430  10.313  1.00 93.19           H  
ATOM   3285  HG3 PRO A 206     -15.054 -12.856  11.162  1.00 93.19           H  
ATOM   3286  CD  PRO A 206     -15.776 -12.695   9.140  1.00 93.19           C  
ATOM   3287  HD2 PRO A 206     -16.688 -12.307   9.594  1.00 93.19           H  
ATOM   3288  HD3 PRO A 206     -16.015 -13.406   8.349  1.00 93.19           H  
ATOM   3289  N   GLY A 207     -12.896 -12.163   6.696  1.00 94.44           N  
ATOM   3290  H   GLY A 207     -13.785 -12.634   6.606  1.00 94.44           H  
ATOM   3291  CA  GLY A 207     -12.054 -12.058   5.504  1.00 94.44           C  
ATOM   3292  HA2 GLY A 207     -11.049 -12.398   5.755  1.00 94.44           H  
ATOM   3293  HA3 GLY A 207     -12.462 -12.698   4.722  1.00 94.44           H  
ATOM   3294  C   GLY A 207     -11.935 -10.638   4.952  1.00 94.44           C  
ATOM   3295  O   GLY A 207     -10.852 -10.237   4.524  1.00 94.44           O  
ATOM   3296  N   LEU A 208     -13.003  -9.834   5.015  1.00 94.87           N  
ATOM   3297  H   LEU A 208     -13.876 -10.192   5.377  1.00 94.87           H  
ATOM   3298  CA  LEU A 208     -12.941  -8.419   4.646  1.00 94.87           C  
ATOM   3299  HA  LEU A 208     -12.466  -8.349   3.667  1.00 94.87           H  
ATOM   3300  C   LEU A 208     -12.076  -7.623   5.631  1.00 94.87           C  
ATOM   3301  CB  LEU A 208     -14.366  -7.849   4.542  1.00 94.87           C  
ATOM   3302  HB2 LEU A 208     -14.923  -8.434   3.811  1.00 94.87           H  
ATOM   3303  HB3 LEU A 208     -14.859  -7.955   5.508  1.00 94.87           H  
ATOM   3304  O   LEU A 208     -11.256  -6.815   5.200  1.00 94.87           O  
ATOM   3305  CG  LEU A 208     -14.419  -6.369   4.128  1.00 94.87           C  
ATOM   3306  HG  LEU A 208     -13.891  -5.766   4.867  1.00 94.87           H  
ATOM   3307  CD1 LEU A 208     -13.796  -6.132   2.750  1.00 94.87           C  
ATOM   3308 HD11 LEU A 208     -12.721  -6.301   2.801  1.00 94.87           H  
ATOM   3309 HD12 LEU A 208     -13.966  -5.100   2.444  1.00 94.87           H  
ATOM   3310 HD13 LEU A 208     -14.239  -6.808   2.018  1.00 94.87           H  
ATOM   3311  CD2 LEU A 208     -15.868  -5.893   4.089  1.00 94.87           C  
ATOM   3312 HD21 LEU A 208     -16.325  -6.039   5.068  1.00 94.87           H  
ATOM   3313 HD22 LEU A 208     -16.433  -6.467   3.355  1.00 94.87           H  
ATOM   3314 HD23 LEU A 208     -15.906  -4.834   3.836  1.00 94.87           H  
ATOM   3315  N   TYR A 209     -12.206  -7.879   6.936  1.00 94.39           N  
ATOM   3316  H   TYR A 209     -12.904  -8.547   7.232  1.00 94.39           H  
ATOM   3317  CA  TYR A 209     -11.329  -7.271   7.942  1.00 94.39           C  
ATOM   3318  HA  TYR A 209     -11.402  -6.186   7.867  1.00 94.39           H  
ATOM   3319  C   TYR A 209      -9.863  -7.640   7.702  1.00 94.39           C  
ATOM   3320  CB  TYR A 209     -11.754  -7.687   9.353  1.00 94.39           C  
ATOM   3321  HB2 TYR A 209     -10.883  -7.582  10.000  1.00 94.39           H  
ATOM   3322  HB3 TYR A 209     -12.047  -8.737   9.367  1.00 94.39           H  
ATOM   3323  O   TYR A 209      -8.996  -6.769   7.745  1.00 94.39           O  
ATOM   3324  CG  TYR A 209     -12.853  -6.832   9.945  1.00 94.39           C  
ATOM   3325  CD1 TYR A 209     -12.514  -5.649  10.626  1.00 94.39           C  
ATOM   3326  HD1 TYR A 209     -11.475  -5.383  10.749  1.00 94.39           H  
ATOM   3327  CD2 TYR A 209     -14.202  -7.214   9.837  1.00 94.39           C  
ATOM   3328  HD2 TYR A 209     -14.470  -8.143   9.357  1.00 94.39           H  
ATOM   3329  CE1 TYR A 209     -13.522  -4.827  11.163  1.00 94.39           C  
ATOM   3330  HE1 TYR A 209     -13.258  -3.916  11.680  1.00 94.39           H  
ATOM   3331  CE2 TYR A 209     -15.213  -6.400  10.377  1.00 94.39           C  
ATOM   3332  HE2 TYR A 209     -16.252  -6.688  10.320  1.00 94.39           H  
ATOM   3333  OH  TYR A 209     -15.858  -4.413  11.532  1.00 94.39           O  
ATOM   3334  HH  TYR A 209     -15.541  -3.620  11.971  1.00 94.39           H  
ATOM   3335  CZ  TYR A 209     -14.876  -5.199  11.028  1.00 94.39           C  
ATOM   3336  N   GLU A 210      -9.571  -8.899   7.375  1.00 93.77           N  
ATOM   3337  H   GLU A 210     -10.297  -9.600   7.407  1.00 93.77           H  
ATOM   3338  CA  GLU A 210      -8.206  -9.314   7.073  1.00 93.77           C  
ATOM   3339  HA  GLU A 210      -7.585  -9.027   7.922  1.00 93.77           H  
ATOM   3340  C   GLU A 210      -7.637  -8.591   5.841  1.00 93.77           C  
ATOM   3341  CB  GLU A 210      -8.149 -10.840   6.917  1.00 93.77           C  
ATOM   3342  HB2 GLU A 210      -8.734 -11.311   7.706  1.00 93.77           H  
ATOM   3343  HB3 GLU A 210      -8.538 -11.139   5.943  1.00 93.77           H  
ATOM   3344  O   GLU A 210      -6.505  -8.106   5.881  1.00 93.77           O  
ATOM   3345  CG  GLU A 210      -6.691 -11.270   7.070  1.00 93.77           C  
ATOM   3346  HG2 GLU A 210      -6.344 -10.899   8.034  1.00 93.77           H  
ATOM   3347  HG3 GLU A 210      -6.093 -10.793   6.293  1.00 93.77           H  
ATOM   3348  CD  GLU A 210      -6.448 -12.775   7.031  1.00 93.77           C  
ATOM   3349  OE1 GLU A 210      -5.333 -13.174   7.443  1.00 93.77           O  
ATOM   3350  OE2 GLU A 210      -7.304 -13.539   6.554  1.00 93.77           O  
ATOM   3351  N   LEU A 211      -8.438  -8.452   4.778  1.00 94.11           N  
ATOM   3352  H   LEU A 211      -9.346  -8.891   4.815  1.00 94.11           H  
ATOM   3353  CA  LEU A 211      -8.079  -7.698   3.572  1.00 94.11           C  
ATOM   3354  HA  LEU A 211      -7.139  -8.085   3.178  1.00 94.11           H  
ATOM   3355  C   LEU A 211      -7.864  -6.209   3.848  1.00 94.11           C  
ATOM   3356  CB  LEU A 211      -9.197  -7.857   2.527  1.00 94.11           C  
ATOM   3357  HB2 LEU A 211     -10.158  -7.725   3.023  1.00 94.11           H  
ATOM   3358  HB3 LEU A 211      -9.107  -7.064   1.785  1.00 94.11           H  
ATOM   3359  O   LEU A 211      -6.989  -5.595   3.244  1.00 94.11           O  
ATOM   3360  CG  LEU A 211      -9.190  -9.205   1.792  1.00 94.11           C  
ATOM   3361  HG  LEU A 211      -9.026 -10.022   2.495  1.00 94.11           H  
ATOM   3362  CD1 LEU A 211     -10.526  -9.402   1.082  1.00 94.11           C  
ATOM   3363 HD11 LEU A 211     -11.311  -9.491   1.832  1.00 94.11           H  
ATOM   3364 HD12 LEU A 211     -10.742  -8.548   0.439  1.00 94.11           H  
ATOM   3365 HD13 LEU A 211     -10.504 -10.316   0.488  1.00 94.11           H  
ATOM   3366  CD2 LEU A 211      -8.108  -9.236   0.717  1.00 94.11           C  
ATOM   3367 HD21 LEU A 211      -8.327  -8.496  -0.053  1.00 94.11           H  
ATOM   3368 HD22 LEU A 211      -8.064 -10.231   0.273  1.00 94.11           H  
ATOM   3369 HD23 LEU A 211      -7.144  -9.002   1.170  1.00 94.11           H  
ATOM   3370  N   ILE A 212      -8.645  -5.612   4.742  1.00 94.37           N  
ATOM   3371  H   ILE A 212      -9.382  -6.156   5.168  1.00 94.37           H  
ATOM   3372  CA  ILE A 212      -8.539  -4.190   5.063  1.00 94.37           C  
ATOM   3373  HA  ILE A 212      -8.383  -3.632   4.139  1.00 94.37           H  
ATOM   3374  C   ILE A 212      -7.308  -3.921   5.931  1.00 94.37           C  
ATOM   3375  CB  ILE A 212      -9.868  -3.706   5.678  1.00 94.37           C  
ATOM   3376  HB  ILE A 212     -10.202  -4.437   6.414  1.00 94.37           H  
ATOM   3377  O   ILE A 212      -6.534  -3.024   5.612  1.00 94.37           O  
ATOM   3378  CG1 ILE A 212     -10.924  -3.599   4.560  1.00 94.37           C  
ATOM   3379 HG12 ILE A 212     -10.948  -4.529   3.991  1.00 94.37           H  
ATOM   3380 HG13 ILE A 212     -10.653  -2.795   3.876  1.00 94.37           H  
ATOM   3381  CG2 ILE A 212      -9.703  -2.361   6.394  1.00 94.37           C  
ATOM   3382 HG21 ILE A 212     -10.661  -1.977   6.745  1.00 94.37           H  
ATOM   3383 HG22 ILE A 212      -9.233  -1.630   5.736  1.00 94.37           H  
ATOM   3384 HG23 ILE A 212      -9.087  -2.519   7.279  1.00 94.37           H  
ATOM   3385  CD1 ILE A 212     -12.336  -3.349   5.086  1.00 94.37           C  
ATOM   3386 HD11 ILE A 212     -13.050  -3.470   4.271  1.00 94.37           H  
ATOM   3387 HD12 ILE A 212     -12.430  -2.335   5.475  1.00 94.37           H  
ATOM   3388 HD13 ILE A 212     -12.564  -4.068   5.873  1.00 94.37           H  
ATOM   3389  N   PHE A 213      -7.089  -4.711   6.981  1.00 93.13           N  
ATOM   3390  H   PHE A 213      -7.747  -5.455   7.166  1.00 93.13           H  
ATOM   3391  CA  PHE A 213      -6.088  -4.409   8.003  1.00 93.13           C  
ATOM   3392  HA  PHE A 213      -5.939  -3.331   8.050  1.00 93.13           H  
ATOM   3393  C   PHE A 213      -4.705  -5.010   7.730  1.00 93.13           C  
ATOM   3394  CB  PHE A 213      -6.630  -4.852   9.365  1.00 93.13           C  
ATOM   3395  HB2 PHE A 213      -5.791  -4.940  10.056  1.00 93.13           H  
ATOM   3396  HB3 PHE A 213      -7.071  -5.846   9.285  1.00 93.13           H  
ATOM   3397  O   PHE A 213      -3.708  -4.339   7.980  1.00 93.13           O  
ATOM   3398  CG  PHE A 213      -7.634  -3.889   9.970  1.00 93.13           C  
ATOM   3399  CD1 PHE A 213      -7.191  -2.850  10.810  1.00 93.13           C  
ATOM   3400  HD1 PHE A 213      -6.139  -2.731  11.025  1.00 93.13           H  
ATOM   3401  CD2 PHE A 213      -9.008  -4.018   9.693  1.00 93.13           C  
ATOM   3402  HD2 PHE A 213      -9.363  -4.804   9.043  1.00 93.13           H  
ATOM   3403  CE1 PHE A 213      -8.117  -1.961  11.381  1.00 93.13           C  
ATOM   3404  HE1 PHE A 213      -7.770  -1.170  12.029  1.00 93.13           H  
ATOM   3405  CE2 PHE A 213      -9.932  -3.117  10.248  1.00 93.13           C  
ATOM   3406  HE2 PHE A 213     -10.983  -3.205  10.016  1.00 93.13           H  
ATOM   3407  CZ  PHE A 213      -9.487  -2.098  11.104  1.00 93.13           C  
ATOM   3408  HZ  PHE A 213     -10.195  -1.409  11.540  1.00 93.13           H  
ATOM   3409  N   LYS A 214      -4.600  -6.246   7.226  1.00 92.77           N  
ATOM   3410  H   LYS A 214      -5.433  -6.733   6.929  1.00 92.77           H  
ATOM   3411  CA  LYS A 214      -3.298  -6.926   7.098  1.00 92.77           C  
ATOM   3412  HA  LYS A 214      -2.640  -6.557   7.885  1.00 92.77           H  
ATOM   3413  C   LYS A 214      -2.596  -6.614   5.774  1.00 92.77           C  
ATOM   3414  CB  LYS A 214      -3.433  -8.441   7.308  1.00 92.77           C  
ATOM   3415  HB2 LYS A 214      -4.073  -8.864   6.534  1.00 92.77           H  
ATOM   3416  HB3 LYS A 214      -2.441  -8.880   7.195  1.00 92.77           H  
ATOM   3417  O   LYS A 214      -3.239  -6.358   4.749  1.00 92.77           O  
ATOM   3418  CG  LYS A 214      -3.976  -8.827   8.694  1.00 92.77           C  
ATOM   3419  HG2 LYS A 214      -5.045  -8.616   8.734  1.00 92.77           H  
ATOM   3420  HG3 LYS A 214      -3.465  -8.258   9.470  1.00 92.77           H  
ATOM   3421  CD  LYS A 214      -3.725 -10.323   8.916  1.00 92.77           C  
ATOM   3422  HD2 LYS A 214      -4.032 -10.862   8.020  1.00 92.77           H  
ATOM   3423  HD3 LYS A 214      -2.657 -10.488   9.056  1.00 92.77           H  
ATOM   3424  CE  LYS A 214      -4.483 -10.871  10.126  1.00 92.77           C  
ATOM   3425  HE2 LYS A 214      -3.999 -10.529  11.041  1.00 92.77           H  
ATOM   3426  HE3 LYS A 214      -5.498 -10.476  10.101  1.00 92.77           H  
ATOM   3427  NZ  LYS A 214      -4.528 -12.352  10.056  1.00 92.77           N  
ATOM   3428  HZ1 LYS A 214      -3.605 -12.741  10.186  1.00 92.77           H  
ATOM   3429  HZ2 LYS A 214      -4.844 -12.647   9.143  1.00 92.77           H  
ATOM   3430  HZ3 LYS A 214      -5.170 -12.738  10.734  1.00 92.77           H  
ATOM   3431  N   LYS A 215      -1.263  -6.717   5.772  1.00 90.65           N  
ATOM   3432  H   LYS A 215      -0.803  -6.813   6.666  1.00 90.65           H  
ATOM   3433  CA  LYS A 215      -0.436  -6.714   4.548  1.00 90.65           C  
ATOM   3434  HA  LYS A 215      -0.756  -5.912   3.883  1.00 90.65           H  
ATOM   3435  C   LYS A 215      -0.563  -8.008   3.746  1.00 90.65           C  
ATOM   3436  CB  LYS A 215       1.039  -6.498   4.908  1.00 90.65           C  
ATOM   3437  HB2 LYS A 215       1.340  -7.231   5.656  1.00 90.65           H  
ATOM   3438  HB3 LYS A 215       1.634  -6.672   4.011  1.00 90.65           H  
ATOM   3439  O   LYS A 215      -0.650  -7.967   2.518  1.00 90.65           O  
ATOM   3440  CG  LYS A 215       1.357  -5.093   5.431  1.00 90.65           C  
ATOM   3441  HG2 LYS A 215       0.887  -4.959   6.405  1.00 90.65           H  
ATOM   3442  HG3 LYS A 215       1.005  -4.338   4.728  1.00 90.65           H  
ATOM   3443  CD  LYS A 215       2.875  -4.983   5.570  1.00 90.65           C  
ATOM   3444  HD2 LYS A 215       3.335  -5.118   4.591  1.00 90.65           H  
ATOM   3445  HD3 LYS A 215       3.217  -5.797   6.210  1.00 90.65           H  
ATOM   3446  CE  LYS A 215       3.355  -3.657   6.153  1.00 90.65           C  
ATOM   3447  HE2 LYS A 215       3.114  -2.837   5.476  1.00 90.65           H  
ATOM   3448  HE3 LYS A 215       2.847  -3.492   7.104  1.00 90.65           H  
ATOM   3449  NZ  LYS A 215       4.815  -3.755   6.385  1.00 90.65           N  
ATOM   3450  HZ1 LYS A 215       5.198  -2.946   6.853  1.00 90.65           H  
ATOM   3451  HZ2 LYS A 215       5.386  -3.926   5.570  1.00 90.65           H  
ATOM   3452  HZ3 LYS A 215       4.984  -4.533   7.006  1.00 90.65           H  
ATOM   3453  N   HIS A 216      -0.612  -9.143   4.446  1.00 90.57           N  
ATOM   3454  H   HIS A 216      -0.508  -9.068   5.448  1.00 90.57           H  
ATOM   3455  CA  HIS A 216      -0.665 -10.487   3.863  1.00 90.57           C  
ATOM   3456  HA  HIS A 216      -0.685 -10.415   2.776  1.00 90.57           H  
ATOM   3457  C   HIS A 216      -1.936 -11.220   4.318  1.00 90.57           C  
ATOM   3458  CB  HIS A 216       0.613 -11.263   4.209  1.00 90.57           C  
ATOM   3459  HB2 HIS A 216       0.672 -11.409   5.288  1.00 90.57           H  
ATOM   3460  HB3 HIS A 216       0.574 -12.245   3.736  1.00 90.57           H  
ATOM   3461  O   HIS A 216      -1.890 -12.016   5.259  1.00 90.57           O  
ATOM   3462  CG  HIS A 216       1.860 -10.558   3.754  1.00 90.57           C  
ATOM   3463  CD2 HIS A 216       2.621  -9.720   4.520  1.00 90.57           C  
ATOM   3464  HD2 HIS A 216       2.451  -9.463   5.555  1.00 90.57           H  
ATOM   3465  ND1 HIS A 216       2.439 -10.608   2.503  1.00 90.57           N  
ATOM   3466  HD1 HIS A 216       2.200 -11.237   1.750  1.00 90.57           H  
ATOM   3467  CE1 HIS A 216       3.536  -9.824   2.526  1.00 90.57           C  
ATOM   3468  HE1 HIS A 216       4.263  -9.716   1.735  1.00 90.57           H  
ATOM   3469  NE2 HIS A 216       3.647  -9.231   3.721  1.00 90.57           N  
ATOM   3470  N   PRO A 217      -3.090 -10.937   3.691  1.00 91.43           N  
ATOM   3471  CA  PRO A 217      -4.337 -11.615   4.019  1.00 91.43           C  
ATOM   3472  HA  PRO A 217      -4.501 -11.575   5.096  1.00 91.43           H  
ATOM   3473  C   PRO A 217      -4.278 -13.084   3.582  1.00 91.43           C  
ATOM   3474  CB  PRO A 217      -5.425 -10.810   3.300  1.00 91.43           C  
ATOM   3475  HB2 PRO A 217      -6.279 -11.424   3.014  1.00 91.43           H  
ATOM   3476  HB3 PRO A 217      -5.749  -9.990   3.941  1.00 91.43           H  
ATOM   3477  O   PRO A 217      -3.943 -13.372   2.429  1.00 91.43           O  
ATOM   3478  CG  PRO A 217      -4.690 -10.239   2.087  1.00 91.43           C  
ATOM   3479  HG2 PRO A 217      -5.133  -9.308   1.732  1.00 91.43           H  
ATOM   3480  HG3 PRO A 217      -4.652 -10.986   1.294  1.00 91.43           H  
ATOM   3481  CD  PRO A 217      -3.289  -9.974   2.618  1.00 91.43           C  
ATOM   3482  HD2 PRO A 217      -2.560 -10.095   1.816  1.00 91.43           H  
ATOM   3483  HD3 PRO A 217      -3.239  -8.965   3.026  1.00 91.43           H  
ATOM   3484  N   LYS A 218      -4.595 -14.008   4.499  1.00 89.52           N  
ATOM   3485  H   LYS A 218      -4.838 -13.698   5.429  1.00 89.52           H  
ATOM   3486  CA  LYS A 218      -4.546 -15.461   4.248  1.00 89.52           C  
ATOM   3487  HA  LYS A 218      -3.988 -15.656   3.333  1.00 89.52           H  
ATOM   3488  C   LYS A 218      -5.929 -16.074   4.020  1.00 89.52           C  
ATOM   3489  CB  LYS A 218      -3.827 -16.170   5.409  1.00 89.52           C  
ATOM   3490  HB2 LYS A 218      -4.333 -15.931   6.344  1.00 89.52           H  
ATOM   3491  HB3 LYS A 218      -3.895 -17.247   5.251  1.00 89.52           H  
ATOM   3492  O   LYS A 218      -6.055 -16.983   3.207  1.00 89.52           O  
ATOM   3493  CG  LYS A 218      -2.342 -15.785   5.513  1.00 89.52           C  
ATOM   3494  HG2 LYS A 218      -1.849 -16.005   4.566  1.00 89.52           H  
ATOM   3495  HG3 LYS A 218      -2.258 -14.717   5.712  1.00 89.52           H  
ATOM   3496  CD  LYS A 218      -1.641 -16.557   6.640  1.00 89.52           C  
ATOM   3497  HD2 LYS A 218      -2.145 -16.344   7.583  1.00 89.52           H  
ATOM   3498  HD3 LYS A 218      -1.700 -17.626   6.434  1.00 89.52           H  
ATOM   3499  CE  LYS A 218      -0.171 -16.123   6.726  1.00 89.52           C  
ATOM   3500  HE2 LYS A 218      -0.139 -15.044   6.874  1.00 89.52           H  
ATOM   3501  HE3 LYS A 218       0.308 -16.334   5.771  1.00 89.52           H  
ATOM   3502  NZ  LYS A 218       0.557 -16.809   7.825  1.00 89.52           N  
ATOM   3503  HZ1 LYS A 218       1.517 -16.496   7.853  1.00 89.52           H  
ATOM   3504  HZ2 LYS A 218       0.555 -17.810   7.686  1.00 89.52           H  
ATOM   3505  HZ3 LYS A 218       0.137 -16.598   8.719  1.00 89.52           H  
ATOM   3506  N   SER A 219      -6.953 -15.585   4.717  1.00 89.93           N  
ATOM   3507  H   SER A 219      -6.785 -14.823   5.358  1.00 89.93           H  
ATOM   3508  CA  SER A 219      -8.304 -16.151   4.738  1.00 89.93           C  
ATOM   3509  HA  SER A 219      -8.355 -16.992   4.048  1.00 89.93           H  
ATOM   3510  C   SER A 219      -9.351 -15.136   4.280  1.00 89.93           C  
ATOM   3511  CB  SER A 219      -8.630 -16.709   6.133  1.00 89.93           C  
ATOM   3512  HB2 SER A 219      -9.686 -16.979   6.168  1.00 89.93           H  
ATOM   3513  HB3 SER A 219      -8.050 -17.620   6.281  1.00 89.93           H  
ATOM   3514  O   SER A 219      -9.882 -14.368   5.072  1.00 89.93           O  
ATOM   3515  OG  SER A 219      -8.345 -15.833   7.209  1.00 89.93           O  
ATOM   3516  HG  SER A 219      -8.135 -14.955   6.882  1.00 89.93           H  
ATOM   3517  N   PHE A 220      -9.689 -15.147   2.990  1.00 92.20           N  
ATOM   3518  H   PHE A 220      -9.232 -15.789   2.358  1.00 92.20           H  
ATOM   3519  CA  PHE A 220     -10.775 -14.327   2.450  1.00 92.20           C  
ATOM   3520  HA  PHE A 220     -11.502 -14.146   3.241  1.00 92.20           H  
ATOM   3521  C   PHE A 220     -11.524 -15.045   1.325  1.00 92.20           C  
ATOM   3522  CB  PHE A 220     -10.235 -12.962   1.998  1.00 92.20           C  
ATOM   3523  HB2 PHE A 220      -9.767 -12.471   2.851  1.00 92.20           H  
ATOM   3524  HB3 PHE A 220     -11.078 -12.339   1.701  1.00 92.20           H  
ATOM   3525  O   PHE A 220     -10.963 -15.867   0.600  1.00 92.20           O  
ATOM   3526  CG  PHE A 220      -9.240 -13.017   0.854  1.00 92.20           C  
ATOM   3527  CD1 PHE A 220      -7.863 -13.121   1.119  1.00 92.20           C  
ATOM   3528  HD1 PHE A 220      -7.516 -13.165   2.141  1.00 92.20           H  
ATOM   3529  CD2 PHE A 220      -9.691 -13.001  -0.478  1.00 92.20           C  
ATOM   3530  HD2 PHE A 220     -10.750 -12.955  -0.684  1.00 92.20           H  
ATOM   3531  CE1 PHE A 220      -6.940 -13.197   0.060  1.00 92.20           C  
ATOM   3532  HE1 PHE A 220      -5.887 -13.296   0.277  1.00 92.20           H  
ATOM   3533  CE2 PHE A 220      -8.773 -13.101  -1.537  1.00 92.20           C  
ATOM   3534  HE2 PHE A 220      -9.137 -13.157  -2.553  1.00 92.20           H  
ATOM   3535  CZ  PHE A 220      -7.396 -13.188  -1.270  1.00 92.20           C  
ATOM   3536  HZ  PHE A 220      -6.689 -13.287  -2.081  1.00 92.20           H  
ATOM   3537  N   THR A 221     -12.801 -14.710   1.167  1.00 94.85           N  
ATOM   3538  H   THR A 221     -13.206 -14.043   1.809  1.00 94.85           H  
ATOM   3539  CA  THR A 221     -13.658 -15.206   0.085  1.00 94.85           C  
ATOM   3540  HA  THR A 221     -13.331 -16.209  -0.189  1.00 94.85           H  
ATOM   3541  C   THR A 221     -13.537 -14.296  -1.139  1.00 94.85           C  
ATOM   3542  CB  THR A 221     -15.124 -15.284   0.548  1.00 94.85           C  
ATOM   3543  HB  THR A 221     -15.546 -14.279   0.577  1.00 94.85           H  
ATOM   3544  O   THR A 221     -13.243 -13.106  -1.022  1.00 94.85           O  
ATOM   3545  CG2 THR A 221     -15.998 -16.158  -0.356  1.00 94.85           C  
ATOM   3546 HG21 THR A 221     -16.981 -16.268   0.101  1.00 94.85           H  
ATOM   3547 HG22 THR A 221     -16.126 -15.701  -1.337  1.00 94.85           H  
ATOM   3548 HG23 THR A 221     -15.549 -17.146  -0.459  1.00 94.85           H  
ATOM   3549  OG1 THR A 221     -15.211 -15.831   1.838  1.00 94.85           O  
ATOM   3550  HG1 THR A 221     -15.012 -15.114   2.445  1.00 94.85           H  
ATOM   3551  N   GLU A 222     -13.852 -14.794  -2.336  1.00 93.22           N  
ATOM   3552  H   GLU A 222     -14.005 -15.788  -2.427  1.00 93.22           H  
ATOM   3553  CA  GLU A 222     -13.900 -13.955  -3.546  1.00 93.22           C  
ATOM   3554  HA  GLU A 222     -12.914 -13.512  -3.689  1.00 93.22           H  
ATOM   3555  C   GLU A 222     -14.915 -12.794  -3.422  1.00 93.22           C  
ATOM   3556  CB  GLU A 222     -14.208 -14.857  -4.754  1.00 93.22           C  
ATOM   3557  HB2 GLU A 222     -15.219 -15.251  -4.648  1.00 93.22           H  
ATOM   3558  HB3 GLU A 222     -13.523 -15.704  -4.746  1.00 93.22           H  
ATOM   3559  O   GLU A 222     -14.712 -11.718  -3.985  1.00 93.22           O  
ATOM   3560  CG  GLU A 222     -14.099 -14.157  -6.120  1.00 93.22           C  
ATOM   3561  HG2 GLU A 222     -14.859 -13.378  -6.176  1.00 93.22           H  
ATOM   3562  HG3 GLU A 222     -14.340 -14.887  -6.893  1.00 93.22           H  
ATOM   3563  CD  GLU A 222     -12.713 -13.554  -6.425  1.00 93.22           C  
ATOM   3564  OE1 GLU A 222     -12.671 -12.606  -7.243  1.00 93.22           O  
ATOM   3565  OE2 GLU A 222     -11.696 -14.003  -5.852  1.00 93.22           O  
ATOM   3566  N   GLY A 223     -15.987 -12.972  -2.637  1.00 93.99           N  
ATOM   3567  H   GLY A 223     -16.091 -13.866  -2.178  1.00 93.99           H  
ATOM   3568  CA  GLY A 223     -16.922 -11.895  -2.284  1.00 93.99           C  
ATOM   3569  HA2 GLY A 223     -17.323 -11.445  -3.192  1.00 93.99           H  
ATOM   3570  HA3 GLY A 223     -17.747 -12.316  -1.708  1.00 93.99           H  
ATOM   3571  C   GLY A 223     -16.278 -10.789  -1.439  1.00 93.99           C  
ATOM   3572  O   GLY A 223     -16.464  -9.604  -1.727  1.00 93.99           O  
ATOM   3573  N   ASP A 224     -15.449 -11.166  -0.461  1.00 94.99           N  
ATOM   3574  H   ASP A 224     -15.306 -12.151  -0.289  1.00 94.99           H  
ATOM   3575  CA  ASP A 224     -14.702 -10.226   0.383  1.00 94.99           C  
ATOM   3576  HA  ASP A 224     -15.396  -9.518   0.835  1.00 94.99           H  
ATOM   3577  C   ASP A 224     -13.688  -9.448  -0.461  1.00 94.99           C  
ATOM   3578  CB  ASP A 224     -13.961 -10.964   1.511  1.00 94.99           C  
ATOM   3579  HB2 ASP A 224     -13.166 -11.572   1.078  1.00 94.99           H  
ATOM   3580  HB3 ASP A 224     -13.497 -10.220   2.158  1.00 94.99           H  
ATOM   3581  O   ASP A 224     -13.587  -8.226  -0.356  1.00 94.99           O  
ATOM   3582  CG  ASP A 224     -14.854 -11.852   2.375  1.00 94.99           C  
ATOM   3583  OD1 ASP A 224     -15.996 -11.439   2.665  1.00 94.99           O  
ATOM   3584  OD2 ASP A 224     -14.397 -12.964   2.727  1.00 94.99           O  
ATOM   3585  N   LYS A 225     -13.001 -10.142  -1.380  1.00 93.89           N  
ATOM   3586  H   LYS A 225     -13.120 -11.145  -1.382  1.00 93.89           H  
ATOM   3587  CA  LYS A 225     -12.063  -9.528  -2.327  1.00 93.89           C  
ATOM   3588  HA  LYS A 225     -11.288  -9.013  -1.759  1.00 93.89           H  
ATOM   3589  C   LYS A 225     -12.749  -8.478  -3.195  1.00 93.89           C  
ATOM   3590  CB  LYS A 225     -11.412 -10.621  -3.180  1.00 93.89           C  
ATOM   3591  HB2 LYS A 225     -12.176 -11.107  -3.786  1.00 93.89           H  
ATOM   3592  HB3 LYS A 225     -10.973 -11.370  -2.521  1.00 93.89           H  
ATOM   3593  O   LYS A 225     -12.246  -7.363  -3.301  1.00 93.89           O  
ATOM   3594  CG  LYS A 225     -10.314 -10.063  -4.098  1.00 93.89           C  
ATOM   3595  HG2 LYS A 225      -9.491  -9.680  -3.494  1.00 93.89           H  
ATOM   3596  HG3 LYS A 225     -10.710  -9.260  -4.720  1.00 93.89           H  
ATOM   3597  CD  LYS A 225      -9.819 -11.185  -5.008  1.00 93.89           C  
ATOM   3598  HD2 LYS A 225     -10.666 -11.564  -5.580  1.00 93.89           H  
ATOM   3599  HD3 LYS A 225      -9.427 -12.000  -4.399  1.00 93.89           H  
ATOM   3600  CE  LYS A 225      -8.740 -10.715  -5.980  1.00 93.89           C  
ATOM   3601  HE2 LYS A 225      -7.877 -10.355  -5.420  1.00 93.89           H  
ATOM   3602  HE3 LYS A 225      -9.140  -9.892  -6.573  1.00 93.89           H  
ATOM   3603  NZ  LYS A 225      -8.365 -11.847  -6.858  1.00 93.89           N  
ATOM   3604  HZ1 LYS A 225      -9.197 -12.214  -7.298  1.00 93.89           H  
ATOM   3605  HZ2 LYS A 225      -7.980 -12.602  -6.309  1.00 93.89           H  
ATOM   3606  HZ3 LYS A 225      -7.696 -11.568  -7.561  1.00 93.89           H  
ATOM   3607  N   LYS A 226     -13.897  -8.795  -3.800  1.00 94.23           N  
ATOM   3608  H   LYS A 226     -14.246  -9.736  -3.681  1.00 94.23           H  
ATOM   3609  CA  LYS A 226     -14.660  -7.833  -4.617  1.00 94.23           C  
ATOM   3610  HA  LYS A 226     -14.027  -7.456  -5.419  1.00 94.23           H  
ATOM   3611  C   LYS A 226     -15.082  -6.610  -3.807  1.00 94.23           C  
ATOM   3612  CB  LYS A 226     -15.891  -8.516  -5.221  1.00 94.23           C  
ATOM   3613  HB2 LYS A 226     -16.568  -7.754  -5.608  1.00 94.23           H  
ATOM   3614  HB3 LYS A 226     -16.412  -9.078  -4.446  1.00 94.23           H  
ATOM   3615  O   LYS A 226     -14.927  -5.491  -4.286  1.00 94.23           O  
ATOM   3616  CG  LYS A 226     -15.498  -9.447  -6.372  1.00 94.23           C  
ATOM   3617  HG2 LYS A 226     -15.070  -8.856  -7.182  1.00 94.23           H  
ATOM   3618  HG3 LYS A 226     -14.751 -10.165  -6.035  1.00 94.23           H  
ATOM   3619  CD  LYS A 226     -16.728 -10.199  -6.882  1.00 94.23           C  
ATOM   3620  HD2 LYS A 226     -17.161 -10.766  -6.058  1.00 94.23           H  
ATOM   3621  HD3 LYS A 226     -17.462  -9.486  -7.259  1.00 94.23           H  
ATOM   3622  CE  LYS A 226     -16.300 -11.159  -7.993  1.00 94.23           C  
ATOM   3623  HE2 LYS A 226     -15.861 -10.581  -8.807  1.00 94.23           H  
ATOM   3624  HE3 LYS A 226     -15.518 -11.810  -7.602  1.00 94.23           H  
ATOM   3625  NZ  LYS A 226     -17.445 -11.963  -8.481  1.00 94.23           N  
ATOM   3626  HZ1 LYS A 226     -18.171 -11.367  -8.854  1.00 94.23           H  
ATOM   3627  HZ2 LYS A 226     -17.135 -12.603  -9.198  1.00 94.23           H  
ATOM   3628  HZ3 LYS A 226     -17.825 -12.508  -7.720  1.00 94.23           H  
ATOM   3629  N   THR A 227     -15.550  -6.827  -2.581  1.00 95.34           N  
ATOM   3630  H   THR A 227     -15.660  -7.783  -2.273  1.00 95.34           H  
ATOM   3631  CA  THR A 227     -15.951  -5.754  -1.661  1.00 95.34           C  
ATOM   3632  HA  THR A 227     -16.698  -5.129  -2.150  1.00 95.34           H  
ATOM   3633  C   THR A 227     -14.765  -4.859  -1.300  1.00 95.34           C  
ATOM   3634  CB  THR A 227     -16.581  -6.349  -0.394  1.00 95.34           C  
ATOM   3635  HB  THR A 227     -15.838  -6.908   0.175  1.00 95.34           H  
ATOM   3636  O   THR A 227     -14.858  -3.638  -1.390  1.00 95.34           O  
ATOM   3637  CG2 THR A 227     -17.185  -5.263   0.488  1.00 95.34           C  
ATOM   3638 HG21 THR A 227     -17.716  -5.722   1.321  1.00 95.34           H  
ATOM   3639 HG22 THR A 227     -17.884  -4.676  -0.107  1.00 95.34           H  
ATOM   3640 HG23 THR A 227     -16.404  -4.614   0.884  1.00 95.34           H  
ATOM   3641  OG1 THR A 227     -17.631  -7.217  -0.762  1.00 95.34           O  
ATOM   3642  HG1 THR A 227     -17.258  -8.079  -0.964  1.00 95.34           H  
ATOM   3643  N   TYR A 228     -13.613  -5.454  -0.984  1.00 95.06           N  
ATOM   3644  H   TYR A 228     -13.594  -6.459  -0.887  1.00 95.06           H  
ATOM   3645  CA  TYR A 228     -12.378  -4.719  -0.721  1.00 95.06           C  
ATOM   3646  HA  TYR A 228     -12.556  -4.018   0.094  1.00 95.06           H  
ATOM   3647  C   TYR A 228     -11.921  -3.898  -1.935  1.00 95.06           C  
ATOM   3648  CB  TYR A 228     -11.287  -5.704  -0.283  1.00 95.06           C  
ATOM   3649  HB2 TYR A 228     -11.593  -6.183   0.647  1.00 95.06           H  
ATOM   3650  HB3 TYR A 228     -11.180  -6.483  -1.037  1.00 95.06           H  
ATOM   3651  O   TYR A 228     -11.578  -2.726  -1.797  1.00 95.06           O  
ATOM   3652  CG  TYR A 228      -9.947  -5.033  -0.066  1.00 95.06           C  
ATOM   3653  CD1 TYR A 228      -8.872  -5.285  -0.940  1.00 95.06           C  
ATOM   3654  HD1 TYR A 228      -8.991  -5.991  -1.748  1.00 95.06           H  
ATOM   3655  CD2 TYR A 228      -9.803  -4.101   0.978  1.00 95.06           C  
ATOM   3656  HD2 TYR A 228     -10.632  -3.904   1.642  1.00 95.06           H  
ATOM   3657  CE1 TYR A 228      -7.654  -4.595  -0.771  1.00 95.06           C  
ATOM   3658  HE1 TYR A 228      -6.825  -4.762  -1.443  1.00 95.06           H  
ATOM   3659  CE2 TYR A 228      -8.597  -3.394   1.137  1.00 95.06           C  
ATOM   3660  HE2 TYR A 228      -8.497  -2.654   1.917  1.00 95.06           H  
ATOM   3661  OH  TYR A 228      -6.380  -2.904   0.358  1.00 95.06           O  
ATOM   3662  HH  TYR A 228      -6.465  -2.168   0.969  1.00 95.06           H  
ATOM   3663  CZ  TYR A 228      -7.523  -3.633   0.256  1.00 95.06           C  
ATOM   3664  N   LEU A 229     -11.959  -4.475  -3.140  1.00 94.14           N  
ATOM   3665  H   LEU A 229     -12.243  -5.443  -3.197  1.00 94.14           H  
ATOM   3666  CA  LEU A 229     -11.606  -3.761  -4.370  1.00 94.14           C  
ATOM   3667  HA  LEU A 229     -10.611  -3.331  -4.252  1.00 94.14           H  
ATOM   3668  C   LEU A 229     -12.544  -2.580  -4.650  1.00 94.14           C  
ATOM   3669  CB  LEU A 229     -11.610  -4.743  -5.554  1.00 94.14           C  
ATOM   3670  HB2 LEU A 229     -11.545  -4.162  -6.474  1.00 94.14           H  
ATOM   3671  HB3 LEU A 229     -12.563  -5.272  -5.570  1.00 94.14           H  
ATOM   3672  O   LEU A 229     -12.087  -1.531  -5.105  1.00 94.14           O  
ATOM   3673  CG  LEU A 229     -10.467  -5.771  -5.566  1.00 94.14           C  
ATOM   3674  HG  LEU A 229     -10.543  -6.437  -4.706  1.00 94.14           H  
ATOM   3675  CD1 LEU A 229     -10.572  -6.621  -6.833  1.00 94.14           C  
ATOM   3676 HD11 LEU A 229     -11.536  -7.129  -6.850  1.00 94.14           H  
ATOM   3677 HD12 LEU A 229      -9.778  -7.368  -6.838  1.00 94.14           H  
ATOM   3678 HD13 LEU A 229     -10.475  -5.989  -7.716  1.00 94.14           H  
ATOM   3679  CD2 LEU A 229      -9.085  -5.127  -5.502  1.00 94.14           C  
ATOM   3680 HD21 LEU A 229      -8.917  -4.714  -4.507  1.00 94.14           H  
ATOM   3681 HD22 LEU A 229      -8.997  -4.331  -6.241  1.00 94.14           H  
ATOM   3682 HD23 LEU A 229      -8.323  -5.884  -5.688  1.00 94.14           H  
ATOM   3683  N   ASP A 230     -13.835  -2.731  -4.361  1.00 94.28           N  
ATOM   3684  H   ASP A 230     -14.153  -3.627  -4.022  1.00 94.28           H  
ATOM   3685  CA  ASP A 230     -14.824  -1.659  -4.481  1.00 94.28           C  
ATOM   3686  HA  ASP A 230     -14.771  -1.247  -5.489  1.00 94.28           H  
ATOM   3687  C   ASP A 230     -14.531  -0.514  -3.495  1.00 94.28           C  
ATOM   3688  CB  ASP A 230     -16.217  -2.275  -4.285  1.00 94.28           C  
ATOM   3689  HB2 ASP A 230     -16.290  -3.176  -4.894  1.00 94.28           H  
ATOM   3690  HB3 ASP A 230     -16.344  -2.563  -3.242  1.00 94.28           H  
ATOM   3691  O   ASP A 230     -14.488   0.650  -3.898  1.00 94.28           O  
ATOM   3692  CG  ASP A 230     -17.366  -1.358  -4.696  1.00 94.28           C  
ATOM   3693  OD1 ASP A 230     -17.190  -0.484  -5.575  1.00 94.28           O  
ATOM   3694  OD2 ASP A 230     -18.482  -1.557  -4.164  1.00 94.28           O  
ATOM   3695  N   ILE A 231     -14.195  -0.840  -2.239  1.00 94.89           N  
ATOM   3696  H   ILE A 231     -14.258  -1.812  -1.972  1.00 94.89           H  
ATOM   3697  CA  ILE A 231     -13.734   0.133  -1.235  1.00 94.89           C  
ATOM   3698  HA  ILE A 231     -14.516   0.878  -1.091  1.00 94.89           H  
ATOM   3699  C   ILE A 231     -12.494   0.876  -1.743  1.00 94.89           C  
ATOM   3700  CB  ILE A 231     -13.473  -0.559   0.125  1.00 94.89           C  
ATOM   3701  HB  ILE A 231     -12.834  -1.426  -0.038  1.00 94.89           H  
ATOM   3702  O   ILE A 231     -12.515   2.100  -1.837  1.00 94.89           O  
ATOM   3703  CG1 ILE A 231     -14.799  -1.039   0.757  1.00 94.89           C  
ATOM   3704 HG12 ILE A 231     -15.329  -0.183   1.175  1.00 94.89           H  
ATOM   3705 HG13 ILE A 231     -15.439  -1.478  -0.008  1.00 94.89           H  
ATOM   3706  CG2 ILE A 231     -12.748   0.387   1.103  1.00 94.89           C  
ATOM   3707 HG21 ILE A 231     -12.601  -0.108   2.063  1.00 94.89           H  
ATOM   3708 HG22 ILE A 231     -13.334   1.295   1.247  1.00 94.89           H  
ATOM   3709 HG23 ILE A 231     -11.759   0.652   0.729  1.00 94.89           H  
ATOM   3710  CD1 ILE A 231     -14.610  -2.094   1.855  1.00 94.89           C  
ATOM   3711 HD11 ILE A 231     -14.011  -1.704   2.678  1.00 94.89           H  
ATOM   3712 HD12 ILE A 231     -15.586  -2.388   2.242  1.00 94.89           H  
ATOM   3713 HD13 ILE A 231     -14.119  -2.972   1.436  1.00 94.89           H  
ATOM   3714  N   VAL A 232     -11.439   0.158  -2.140  1.00 93.94           N  
ATOM   3715  H   VAL A 232     -11.501  -0.846  -2.050  1.00 93.94           H  
ATOM   3716  CA  VAL A 232     -10.170   0.743  -2.617  1.00 93.94           C  
ATOM   3717  HA  VAL A 232      -9.750   1.361  -1.824  1.00 93.94           H  
ATOM   3718  C   VAL A 232     -10.371   1.649  -3.834  1.00 93.94           C  
ATOM   3719  CB  VAL A 232      -9.176  -0.387  -2.957  1.00 93.94           C  
ATOM   3720  HB  VAL A 232      -9.682  -1.130  -3.573  1.00 93.94           H  
ATOM   3721  O   VAL A 232      -9.664   2.650  -3.999  1.00 93.94           O  
ATOM   3722  CG1 VAL A 232      -7.932   0.083  -3.723  1.00 93.94           C  
ATOM   3723 HG11 VAL A 232      -7.446   0.902  -3.192  1.00 93.94           H  
ATOM   3724 HG12 VAL A 232      -7.226  -0.743  -3.813  1.00 93.94           H  
ATOM   3725 HG13 VAL A 232      -8.208   0.399  -4.728  1.00 93.94           H  
ATOM   3726  CG2 VAL A 232      -8.680  -1.068  -1.680  1.00 93.94           C  
ATOM   3727 HG21 VAL A 232      -8.053  -1.921  -1.941  1.00 93.94           H  
ATOM   3728 HG22 VAL A 232      -9.517  -1.430  -1.084  1.00 93.94           H  
ATOM   3729 HG23 VAL A 232      -8.101  -0.370  -1.076  1.00 93.94           H  
ATOM   3730  N   LYS A 233     -11.322   1.302  -4.707  1.00 93.23           N  
ATOM   3731  H   LYS A 233     -11.834   0.449  -4.533  1.00 93.23           H  
ATOM   3732  CA  LYS A 233     -11.672   2.108  -5.874  1.00 93.23           C  
ATOM   3733  HA  LYS A 233     -10.751   2.421  -6.364  1.00 93.23           H  
ATOM   3734  C   LYS A 233     -12.410   3.383  -5.471  1.00 93.23           C  
ATOM   3735  CB  LYS A 233     -12.471   1.249  -6.858  1.00 93.23           C  
ATOM   3736  HB2 LYS A 233     -13.429   0.976  -6.414  1.00 93.23           H  
ATOM   3737  HB3 LYS A 233     -11.911   0.336  -7.059  1.00 93.23           H  
ATOM   3738  O   LYS A 233     -12.032   4.448  -5.948  1.00 93.23           O  
ATOM   3739  CG  LYS A 233     -12.702   1.987  -8.182  1.00 93.23           C  
ATOM   3740  HG2 LYS A 233     -11.741   2.256  -8.620  1.00 93.23           H  
ATOM   3741  HG3 LYS A 233     -13.281   2.893  -8.004  1.00 93.23           H  
ATOM   3742  CD  LYS A 233     -13.472   1.088  -9.150  1.00 93.23           C  
ATOM   3743  HD2 LYS A 233     -12.894   0.183  -9.339  1.00 93.23           H  
ATOM   3744  HD3 LYS A 233     -14.424   0.814  -8.695  1.00 93.23           H  
ATOM   3745  CE  LYS A 233     -13.717   1.839 -10.460  1.00 93.23           C  
ATOM   3746  HE2 LYS A 233     -14.248   2.763 -10.231  1.00 93.23           H  
ATOM   3747  HE3 LYS A 233     -12.755   2.105 -10.896  1.00 93.23           H  
ATOM   3748  NZ  LYS A 233     -14.508   1.013 -11.402  1.00 93.23           N  
ATOM   3749  HZ1 LYS A 233     -15.392   0.766 -10.980  1.00 93.23           H  
ATOM   3750  HZ2 LYS A 233     -14.012   0.162 -11.623  1.00 93.23           H  
ATOM   3751  HZ3 LYS A 233     -14.691   1.525 -12.254  1.00 93.23           H  
ATOM   3752  N   ARG A 234     -13.421   3.288  -4.598  1.00 92.89           N  
ATOM   3753  H   ARG A 234     -13.650   2.372  -4.238  1.00 92.89           H  
ATOM   3754  CA  ARG A 234     -14.212   4.443  -4.138  1.00 92.89           C  
ATOM   3755  HA  ARG A 234     -14.554   5.019  -4.997  1.00 92.89           H  
ATOM   3756  C   ARG A 234     -13.403   5.422  -3.302  1.00 92.89           C  
ATOM   3757  CB  ARG A 234     -15.426   3.978  -3.322  1.00 92.89           C  
ATOM   3758  HB2 ARG A 234     -15.121   3.252  -2.569  1.00 92.89           H  
ATOM   3759  HB3 ARG A 234     -15.840   4.846  -2.809  1.00 92.89           H  
ATOM   3760  O   ARG A 234     -13.576   6.624  -3.452  1.00 92.89           O  
ATOM   3761  CG  ARG A 234     -16.522   3.382  -4.210  1.00 92.89           C  
ATOM   3762  HG2 ARG A 234     -16.232   2.387  -4.547  1.00 92.89           H  
ATOM   3763  HG3 ARG A 234     -16.674   4.020  -5.080  1.00 92.89           H  
ATOM   3764  CD  ARG A 234     -17.834   3.307  -3.425  1.00 92.89           C  
ATOM   3765  HD2 ARG A 234     -18.143   4.315  -3.149  1.00 92.89           H  
ATOM   3766  HD3 ARG A 234     -17.661   2.745  -2.507  1.00 92.89           H  
ATOM   3767  NE  ARG A 234     -18.888   2.687  -4.246  1.00 92.89           N  
ATOM   3768  HE  ARG A 234     -19.190   3.188  -5.069  1.00 92.89           H  
ATOM   3769  NH1 ARG A 234     -19.079   0.733  -3.062  1.00 92.89           N  
ATOM   3770 HH11 ARG A 234     -18.608   1.112  -2.253  1.00 92.89           H  
ATOM   3771 HH12 ARG A 234     -19.096  -0.270  -3.183  1.00 92.89           H  
ATOM   3772  NH2 ARG A 234     -19.888   0.824  -5.101  1.00 92.89           N  
ATOM   3773 HH21 ARG A 234     -19.893   1.241  -6.021  1.00 92.89           H  
ATOM   3774 HH22 ARG A 234     -19.785  -0.178  -5.027  1.00 92.89           H  
ATOM   3775  CZ  ARG A 234     -19.289   1.437  -4.128  1.00 92.89           C  
ATOM   3776  N   THR A 235     -12.514   4.917  -2.454  1.00 93.70           N  
ATOM   3777  H   THR A 235     -12.458   3.916  -2.336  1.00 93.70           H  
ATOM   3778  CA  THR A 235     -11.709   5.755  -1.558  1.00 93.70           C  
ATOM   3779  HA  THR A 235     -12.285   6.653  -1.338  1.00 93.70           H  
ATOM   3780  C   THR A 235     -10.393   6.221  -2.174  1.00 93.70           C  
ATOM   3781  CB  THR A 235     -11.452   5.061  -0.223  1.00 93.70           C  
ATOM   3782  HB  THR A 235     -10.945   5.769   0.433  1.00 93.70           H  
ATOM   3783  O   THR A 235      -9.562   6.828  -1.498  1.00 93.70           O  
ATOM   3784  CG2 THR A 235     -12.766   4.636   0.433  1.00 93.70           C  
ATOM   3785 HG21 THR A 235     -13.487   5.451   0.369  1.00 93.70           H  
ATOM   3786 HG22 THR A 235     -12.590   4.415   1.485  1.00 93.70           H  
ATOM   3787 HG23 THR A 235     -13.184   3.756  -0.055  1.00 93.70           H  
ATOM   3788  OG1 THR A 235     -10.643   3.918  -0.401  1.00 93.70           O  
ATOM   3789  HG1 THR A 235     -10.578   3.505   0.463  1.00 93.70           H  
ATOM   3790  N   ASN A 236     -10.162   5.899  -3.454  1.00 93.28           N  
ATOM   3791  H   ASN A 236     -10.902   5.434  -3.959  1.00 93.28           H  
ATOM   3792  CA  ASN A 236      -8.919   6.181  -4.170  1.00 93.28           C  
ATOM   3793  HA  ASN A 236      -8.953   5.618  -5.103  1.00 93.28           H  
ATOM   3794  C   ASN A 236      -7.654   5.689  -3.436  1.00 93.28           C  
ATOM   3795  CB  ASN A 236      -8.869   7.674  -4.539  1.00 93.28           C  
ATOM   3796  HB2 ASN A 236      -7.920   7.912  -5.019  1.00 93.28           H  
ATOM   3797  HB3 ASN A 236      -8.931   8.263  -3.624  1.00 93.28           H  
ATOM   3798  O   ASN A 236      -6.566   6.190  -3.700  1.00 93.28           O  
ATOM   3799  CG  ASN A 236      -9.972   8.094  -5.487  1.00 93.28           C  
ATOM   3800  ND2 ASN A 236     -10.746   9.084  -5.113  1.00 93.28           N  
ATOM   3801 HD21 ASN A 236     -10.610   9.498  -4.202  1.00 93.28           H  
ATOM   3802 HD22 ASN A 236     -11.518   9.337  -5.714  1.00 93.28           H  
ATOM   3803  OD1 ASN A 236     -10.112   7.563  -6.583  1.00 93.28           O  
ATOM   3804  N   ALA A 237      -7.759   4.679  -2.563  1.00 92.27           N  
ATOM   3805  H   ALA A 237      -8.683   4.331  -2.348  1.00 92.27           H  
ATOM   3806  CA  ALA A 237      -6.631   4.162  -1.780  1.00 92.27           C  
ATOM   3807  HA  ALA A 237      -6.239   4.964  -1.153  1.00 92.27           H  
ATOM   3808  C   ALA A 237      -5.469   3.656  -2.656  1.00 92.27           C  
ATOM   3809  CB  ALA A 237      -7.153   3.067  -0.845  1.00 92.27           C  
ATOM   3810  HB1 ALA A 237      -7.640   2.276  -1.415  1.00 92.27           H  
ATOM   3811  HB2 ALA A 237      -6.324   2.644  -0.278  1.00 92.27           H  
ATOM   3812  HB3 ALA A 237      -7.868   3.494  -0.143  1.00 92.27           H  
ATOM   3813  O   ALA A 237      -4.317   3.647  -2.244  1.00 92.27           O  
ATOM   3814  N   HIS A 238      -5.765   3.251  -3.892  1.00 91.28           N  
ATOM   3815  H   HIS A 238      -6.732   3.321  -4.176  1.00 91.28           H  
ATOM   3816  CA  HIS A 238      -4.785   2.795  -4.877  1.00 91.28           C  
ATOM   3817  HA  HIS A 238      -4.010   2.234  -4.354  1.00 91.28           H  
ATOM   3818  C   HIS A 238      -4.075   3.930  -5.639  1.00 91.28           C  
ATOM   3819  CB  HIS A 238      -5.488   1.838  -5.851  1.00 91.28           C  
ATOM   3820  HB2 HIS A 238      -4.741   1.412  -6.521  1.00 91.28           H  
ATOM   3821  HB3 HIS A 238      -5.923   1.012  -5.288  1.00 91.28           H  
ATOM   3822  O   HIS A 238      -3.175   3.646  -6.432  1.00 91.28           O  
ATOM   3823  CG  HIS A 238      -6.568   2.498  -6.680  1.00 91.28           C  
ATOM   3824  CD2 HIS A 238      -6.471   2.825  -8.006  1.00 91.28           C  
ATOM   3825  HD2 HIS A 238      -5.616   2.635  -8.638  1.00 91.28           H  
ATOM   3826  ND1 HIS A 238      -7.810   2.928  -6.251  1.00 91.28           N  
ATOM   3827  HD1 HIS A 238      -8.237   2.784  -5.347  1.00 91.28           H  
ATOM   3828  CE1 HIS A 238      -8.423   3.522  -7.287  1.00 91.28           C  
ATOM   3829  HE1 HIS A 238      -9.402   3.975  -7.244  1.00 91.28           H  
ATOM   3830  NE2 HIS A 238      -7.654   3.470  -8.387  1.00 91.28           N  
ATOM   3831  N   LYS A 239      -4.483   5.191  -5.463  1.00 91.07           N  
ATOM   3832  H   LYS A 239      -5.145   5.382  -4.725  1.00 91.07           H  
ATOM   3833  CA  LYS A 239      -3.910   6.363  -6.141  1.00 91.07           C  
ATOM   3834  HA  LYS A 239      -3.289   6.045  -6.978  1.00 91.07           H  
ATOM   3835  C   LYS A 239      -3.007   7.142  -5.197  1.00 91.07           C  
ATOM   3836  CB  LYS A 239      -5.012   7.279  -6.690  1.00 91.07           C  
ATOM   3837  HB2 LYS A 239      -5.671   7.582  -5.876  1.00 91.07           H  
ATOM   3838  HB3 LYS A 239      -4.552   8.178  -7.100  1.00 91.07           H  
ATOM   3839  O   LYS A 239      -3.182   7.106  -3.981  1.00 91.07           O  
ATOM   3840  CG  LYS A 239      -5.825   6.602  -7.797  1.00 91.07           C  
ATOM   3841  HG2 LYS A 239      -5.159   6.299  -8.605  1.00 91.07           H  
ATOM   3842  HG3 LYS A 239      -6.328   5.723  -7.393  1.00 91.07           H  
ATOM   3843  CD  LYS A 239      -6.875   7.574  -8.336  1.00 91.07           C  
ATOM   3844  HD2 LYS A 239      -6.383   8.470  -8.714  1.00 91.07           H  
ATOM   3845  HD3 LYS A 239      -7.539   7.856  -7.519  1.00 91.07           H  
ATOM   3846  CE  LYS A 239      -7.681   6.932  -9.462  1.00 91.07           C  
ATOM   3847  HE2 LYS A 239      -8.022   5.951  -9.131  1.00 91.07           H  
ATOM   3848  HE3 LYS A 239      -7.026   6.805 -10.324  1.00 91.07           H  
ATOM   3849  NZ  LYS A 239      -8.837   7.788  -9.806  1.00 91.07           N  
ATOM   3850  HZ1 LYS A 239      -9.382   7.424 -10.574  1.00 91.07           H  
ATOM   3851  HZ2 LYS A 239      -8.518   8.712 -10.060  1.00 91.07           H  
ATOM   3852  HZ3 LYS A 239      -9.436   7.901  -9.001  1.00 91.07           H  
ATOM   3853  N   ARG A 240      -2.057   7.871  -5.779  1.00 89.02           N  
ATOM   3854  H   ARG A 240      -2.026   7.896  -6.788  1.00 89.02           H  
ATOM   3855  CA  ARG A 240      -1.209   8.797  -5.025  1.00 89.02           C  
ATOM   3856  HA  ARG A 240      -0.707   8.248  -4.229  1.00 89.02           H  
ATOM   3857  C   ARG A 240      -2.075   9.870  -4.349  1.00 89.02           C  
ATOM   3858  CB  ARG A 240      -0.161   9.416  -5.950  1.00 89.02           C  
ATOM   3859  HB2 ARG A 240       0.371  10.195  -5.403  1.00 89.02           H  
ATOM   3860  HB3 ARG A 240      -0.671   9.865  -6.802  1.00 89.02           H  
ATOM   3861  O   ARG A 240      -3.138  10.237  -4.861  1.00 89.02           O  
ATOM   3862  CG  ARG A 240       0.860   8.419  -6.497  1.00 89.02           C  
ATOM   3863  HG2 ARG A 240       1.419   7.979  -5.671  1.00 89.02           H  
ATOM   3864  HG3 ARG A 240       0.356   7.633  -7.059  1.00 89.02           H  
ATOM   3865  CD  ARG A 240       1.810   9.179  -7.423  1.00 89.02           C  
ATOM   3866  HD2 ARG A 240       1.227   9.659  -8.209  1.00 89.02           H  
ATOM   3867  HD3 ARG A 240       2.311   9.951  -6.839  1.00 89.02           H  
ATOM   3868  NE  ARG A 240       2.806   8.281  -8.030  1.00 89.02           N  
ATOM   3869  HE  ARG A 240       2.636   7.288  -7.950  1.00 89.02           H  
ATOM   3870  NH1 ARG A 240       4.165   9.922  -8.880  1.00 89.02           N  
ATOM   3871 HH11 ARG A 240       5.008  10.208  -9.357  1.00 89.02           H  
ATOM   3872 HH12 ARG A 240       3.543  10.617  -8.492  1.00 89.02           H  
ATOM   3873  NH2 ARG A 240       4.726   7.778  -9.146  1.00 89.02           N  
ATOM   3874 HH21 ARG A 240       5.557   8.086  -9.630  1.00 89.02           H  
ATOM   3875 HH22 ARG A 240       4.555   6.793  -9.005  1.00 89.02           H  
ATOM   3876  CZ  ARG A 240       3.889   8.663  -8.683  1.00 89.02           C  
ATOM   3877  N   ASN A 241      -1.666  10.260  -3.141  1.00 87.57           N  
ATOM   3878  H   ASN A 241      -0.762   9.940  -2.825  1.00 87.57           H  
ATOM   3879  CA  ASN A 241      -2.353  11.225  -2.272  1.00 87.57           C  
ATOM   3880  HA  ASN A 241      -1.923  11.124  -1.276  1.00 87.57           H  
ATOM   3881  C   ASN A 241      -3.863  10.980  -2.100  1.00 87.57           C  
ATOM   3882  CB  ASN A 241      -2.039  12.646  -2.760  1.00 87.57           C  
ATOM   3883  HB2 ASN A 241      -2.469  13.379  -2.077  1.00 87.57           H  
ATOM   3884  HB3 ASN A 241      -2.494  12.795  -3.739  1.00 87.57           H  
ATOM   3885  O   ASN A 241      -4.618  11.912  -1.823  1.00 87.57           O  
ATOM   3886  CG  ASN A 241      -0.553  12.926  -2.845  1.00 87.57           C  
ATOM   3887  ND2 ASN A 241      -0.136  13.729  -3.788  1.00 87.57           N  
ATOM   3888 HD21 ASN A 241       0.858  13.896  -3.852  1.00 87.57           H  
ATOM   3889 HD22 ASN A 241      -0.779  13.969  -4.528  1.00 87.57           H  
ATOM   3890  OD1 ASN A 241       0.242  12.419  -2.071  1.00 87.57           O  
ATOM   3891  N   TYR A 242      -4.327   9.746  -2.327  1.00 90.76           N  
ATOM   3892  H   TYR A 242      -3.659   9.026  -2.565  1.00 90.76           H  
ATOM   3893  CA  TYR A 242      -5.740   9.364  -2.305  1.00 90.76           C  
ATOM   3894  HA  TYR A 242      -5.793   8.369  -2.746  1.00 90.76           H  
ATOM   3895  C   TYR A 242      -6.648  10.252  -3.175  1.00 90.76           C  
ATOM   3896  CB  TYR A 242      -6.200   9.248  -0.850  1.00 90.76           C  
ATOM   3897  HB2 TYR A 242      -6.393  10.246  -0.457  1.00 90.76           H  
ATOM   3898  HB3 TYR A 242      -7.137   8.691  -0.838  1.00 90.76           H  
ATOM   3899  O   TYR A 242      -7.843  10.404  -2.914  1.00 90.76           O  
ATOM   3900  CG  TYR A 242      -5.201   8.541   0.047  1.00 90.76           C  
ATOM   3901  CD1 TYR A 242      -4.802   7.227  -0.261  1.00 90.76           C  
ATOM   3902  HD1 TYR A 242      -5.171   6.750  -1.157  1.00 90.76           H  
ATOM   3903  CD2 TYR A 242      -4.620   9.211   1.142  1.00 90.76           C  
ATOM   3904  HD2 TYR A 242      -4.874  10.243   1.337  1.00 90.76           H  
ATOM   3905  CE1 TYR A 242      -3.907   6.542   0.580  1.00 90.76           C  
ATOM   3906  HE1 TYR A 242      -3.602   5.529   0.362  1.00 90.76           H  
ATOM   3907  CE2 TYR A 242      -3.678   8.550   1.954  1.00 90.76           C  
ATOM   3908  HE2 TYR A 242      -3.204   9.072   2.772  1.00 90.76           H  
ATOM   3909  OH  TYR A 242      -2.449   6.549   2.474  1.00 90.76           O  
ATOM   3910  HH  TYR A 242      -1.989   7.121   3.093  1.00 90.76           H  
ATOM   3911  CZ  TYR A 242      -3.338   7.205   1.687  1.00 90.76           C  
ATOM   3912  N   SER A 243      -6.076  10.852  -4.219  1.00 91.08           N  
ATOM   3913  H   SER A 243      -5.098  10.668  -4.392  1.00 91.08           H  
ATOM   3914  CA  SER A 243      -6.737  11.845  -5.058  1.00 91.08           C  
ATOM   3915  HA  SER A 243      -7.600  12.247  -4.527  1.00 91.08           H  
ATOM   3916  C   SER A 243      -7.235  11.218  -6.353  1.00 91.08           C  
ATOM   3917  CB  SER A 243      -5.783  13.011  -5.309  1.00 91.08           C  
ATOM   3918  HB2 SER A 243      -4.800  12.633  -5.592  1.00 91.08           H  
ATOM   3919  HB3 SER A 243      -6.173  13.644  -6.105  1.00 91.08           H  
ATOM   3920  O   SER A 243      -6.547  10.419  -6.986  1.00 91.08           O  
ATOM   3921  OG  SER A 243      -5.684  13.772  -4.125  1.00 91.08           O  
ATOM   3922  HG  SER A 243      -5.230  13.260  -3.451  1.00 91.08           H  
ATOM   3923  N   GLU A 244      -8.442  11.587  -6.787  1.00 89.75           N  
ATOM   3924  H   GLU A 244      -8.988  12.225  -6.226  1.00 89.75           H  
ATOM   3925  CA  GLU A 244      -9.068  10.987  -7.971  1.00 89.75           C  
ATOM   3926  HA  GLU A 244      -9.093   9.908  -7.825  1.00 89.75           H  
ATOM   3927  C   GLU A 244      -8.281  11.264  -9.264  1.00 89.75           C  
ATOM   3928  CB  GLU A 244     -10.515  11.483  -8.083  1.00 89.75           C  
ATOM   3929  HB2 GLU A 244     -11.021  11.268  -7.141  1.00 89.75           H  
ATOM   3930  HB3 GLU A 244     -10.520  12.560  -8.250  1.00 89.75           H  
ATOM   3931  O   GLU A 244      -8.217  10.406 -10.145  1.00 89.75           O  
ATOM   3932  CG  GLU A 244     -11.266  10.777  -9.224  1.00 89.75           C  
ATOM   3933  HG2 GLU A 244     -10.833  11.079 -10.178  1.00 89.75           H  
ATOM   3934  HG3 GLU A 244     -11.121   9.702  -9.117  1.00 89.75           H  
ATOM   3935  CD  GLU A 244     -12.770  11.078  -9.251  1.00 89.75           C  
ATOM   3936  OE1 GLU A 244     -13.453  10.393 -10.046  1.00 89.75           O  
ATOM   3937  OE2 GLU A 244     -13.219  11.942  -8.467  1.00 89.75           O  
ATOM   3938  N   ASN A 245      -7.633  12.424  -9.351  1.00 89.74           N  
ATOM   3939  H   ASN A 245      -7.719  13.068  -8.577  1.00 89.74           H  
ATOM   3940  CA  ASN A 245      -6.906  12.865 -10.543  1.00 89.74           C  
ATOM   3941  HA  ASN A 245      -7.409  12.473 -11.427  1.00 89.74           H  
ATOM   3942  C   ASN A 245      -5.461  12.354 -10.607  1.00 89.74           C  
ATOM   3943  CB  ASN A 245      -6.969  14.399 -10.594  1.00 89.74           C  
ATOM   3944  HB2 ASN A 245      -6.508  14.812  -9.697  1.00 89.74           H  
ATOM   3945  HB3 ASN A 245      -6.413  14.757 -11.460  1.00 89.74           H  
ATOM   3946  O   ASN A 245      -4.770  12.585 -11.599  1.00 89.74           O  
ATOM   3947  CG  ASN A 245      -8.394  14.902 -10.721  1.00 89.74           C  
ATOM   3948  ND2 ASN A 245      -8.708  16.026 -10.123  1.00 89.74           N  
ATOM   3949 HD21 ASN A 245      -8.025  16.546  -9.592  1.00 89.74           H  
ATOM   3950 HD22 ASN A 245      -9.677  16.304 -10.197  1.00 89.74           H  
ATOM   3951  OD1 ASN A 245      -9.243  14.295 -11.347  1.00 89.74           O  
ATOM   3952  N   GLU A 246      -4.987  11.681  -9.561  1.00 89.51           N  
ATOM   3953  H   GLU A 246      -5.604  11.444  -8.797  1.00 89.51           H  
ATOM   3954  CA  GLU A 246      -3.603  11.239  -9.485  1.00 89.51           C  
ATOM   3955  HA  GLU A 246      -3.000  11.904 -10.103  1.00 89.51           H  
ATOM   3956  C   GLU A 246      -3.389   9.837 -10.060  1.00 89.51           C  
ATOM   3957  CB  GLU A 246      -3.066  11.377  -8.060  1.00 89.51           C  
ATOM   3958  HB2 GLU A 246      -2.097  10.879  -8.044  1.00 89.51           H  
ATOM   3959  HB3 GLU A 246      -3.736  10.884  -7.356  1.00 89.51           H  
ATOM   3960  O   GLU A 246      -4.304   9.027 -10.237  1.00 89.51           O  
ATOM   3961  CG  GLU A 246      -2.874  12.856  -7.683  1.00 89.51           C  
ATOM   3962  HG2 GLU A 246      -3.850  13.317  -7.533  1.00 89.51           H  
ATOM   3963  HG3 GLU A 246      -2.394  13.367  -8.518  1.00 89.51           H  
ATOM   3964  CD  GLU A 246      -1.991  13.057  -6.444  1.00 89.51           C  
ATOM   3965  OE1 GLU A 246      -2.022  14.160  -5.864  1.00 89.51           O  
ATOM   3966  OE2 GLU A 246      -1.207  12.146  -6.111  1.00 89.51           O  
ATOM   3967  N   GLN A 247      -2.129   9.555 -10.384  1.00 89.03           N  
ATOM   3968  H   GLN A 247      -1.418  10.234 -10.154  1.00 89.03           H  
ATOM   3969  CA  GLN A 247      -1.720   8.269 -10.930  1.00 89.03           C  
ATOM   3970  HA  GLN A 247      -2.388   8.021 -11.755  1.00 89.03           H  
ATOM   3971  C   GLN A 247      -1.843   7.156  -9.883  1.00 89.03           C  
ATOM   3972  CB  GLN A 247      -0.288   8.362 -11.471  1.00 89.03           C  
ATOM   3973  HB2 GLN A 247       0.035   7.372 -11.795  1.00 89.03           H  
ATOM   3974  HB3 GLN A 247       0.374   8.694 -10.671  1.00 89.03           H  
ATOM   3975  O   GLN A 247      -1.741   7.382  -8.676  1.00 89.03           O  
ATOM   3976  CG  GLN A 247      -0.178   9.325 -12.666  1.00 89.03           C  
ATOM   3977  HG2 GLN A 247      -0.501  10.323 -12.372  1.00 89.03           H  
ATOM   3978  HG3 GLN A 247      -0.831   8.976 -13.466  1.00 89.03           H  
ATOM   3979  CD  GLN A 247       1.245   9.433 -13.206  1.00 89.03           C  
ATOM   3980  NE2 GLN A 247       1.430  10.037 -14.358  1.00 89.03           N  
ATOM   3981 HE21 GLN A 247       0.660  10.475 -14.844  1.00 89.03           H  
ATOM   3982 HE22 GLN A 247       2.390  10.128 -14.659  1.00 89.03           H  
ATOM   3983  OE1 GLN A 247       2.213   8.987 -12.611  1.00 89.03           O  
ATOM   3984  N   ILE A 248      -2.007   5.924 -10.366  1.00 89.04           N  
ATOM   3985  H   ILE A 248      -2.060   5.803 -11.367  1.00 89.04           H  
ATOM   3986  CA  ILE A 248      -2.004   4.728  -9.521  1.00 89.04           C  
ATOM   3987  HA  ILE A 248      -2.774   4.848  -8.759  1.00 89.04           H  
ATOM   3988  C   ILE A 248      -0.650   4.620  -8.817  1.00 89.04           C  
ATOM   3989  CB  ILE A 248      -2.344   3.464 -10.340  1.00 89.04           C  
ATOM   3990  HB  ILE A 248      -1.608   3.357 -11.136  1.00 89.04           H  
ATOM   3991  O   ILE A 248       0.409   4.664  -9.447  1.00 89.04           O  
ATOM   3992  CG1 ILE A 248      -3.739   3.649 -10.986  1.00 89.04           C  
ATOM   3993 HG12 ILE A 248      -4.470   3.889 -10.214  1.00 89.04           H  
ATOM   3994 HG13 ILE A 248      -3.700   4.492 -11.676  1.00 89.04           H  
ATOM   3995  CG2 ILE A 248      -2.281   2.199  -9.462  1.00 89.04           C  
ATOM   3996 HG21 ILE A 248      -3.011   2.265  -8.656  1.00 89.04           H  
ATOM   3997 HG22 ILE A 248      -1.285   2.075  -9.036  1.00 89.04           H  
ATOM   3998 HG23 ILE A 248      -2.495   1.317 -10.066  1.00 89.04           H  
ATOM   3999  CD1 ILE A 248      -4.252   2.452 -11.788  1.00 89.04           C  
ATOM   4000 HD11 ILE A 248      -3.462   2.054 -12.425  1.00 89.04           H  
ATOM   4001 HD12 ILE A 248      -5.090   2.766 -12.410  1.00 89.04           H  
ATOM   4002 HD13 ILE A 248      -4.612   1.687 -11.099  1.00 89.04           H  
ATOM   4003  N   GLN A 249      -0.687   4.449  -7.501  1.00 85.45           N  
ATOM   4004  H   GLN A 249      -1.587   4.368  -7.051  1.00 85.45           H  
ATOM   4005  CA  GLN A 249       0.492   4.245  -6.679  1.00 85.45           C  
ATOM   4006  HA  GLN A 249       1.325   4.796  -7.117  1.00 85.45           H  
ATOM   4007  C   GLN A 249       0.856   2.760  -6.684  1.00 85.45           C  
ATOM   4008  CB  GLN A 249       0.235   4.826  -5.288  1.00 85.45           C  
ATOM   4009  HB2 GLN A 249      -0.520   4.237  -4.767  1.00 85.45           H  
ATOM   4010  HB3 GLN A 249      -0.148   5.839  -5.407  1.00 85.45           H  
ATOM   4011  O   GLN A 249       0.534   2.013  -5.759  1.00 85.45           O  
ATOM   4012  CG  GLN A 249       1.522   4.890  -4.452  1.00 85.45           C  
ATOM   4013  HG2 GLN A 249       1.873   3.880  -4.238  1.00 85.45           H  
ATOM   4014  HG3 GLN A 249       2.295   5.418  -5.010  1.00 85.45           H  
ATOM   4015  CD  GLN A 249       1.302   5.620  -3.133  1.00 85.45           C  
ATOM   4016  NE2 GLN A 249       2.311   5.763  -2.308  1.00 85.45           N  
ATOM   4017 HE21 GLN A 249       3.251   5.707  -2.673  1.00 85.45           H  
ATOM   4018 HE22 GLN A 249       2.107   6.389  -1.542  1.00 85.45           H  
ATOM   4019  OE1 GLN A 249       0.238   6.113  -2.830  1.00 85.45           O  
ATOM   4020  N   GLY A 250       1.495   2.328  -7.772  1.00 83.49           N  
ATOM   4021  H   GLY A 250       1.671   2.985  -8.518  1.00 83.49           H  
ATOM   4022  CA  GLY A 250       2.017   0.972  -7.882  1.00 83.49           C  
ATOM   4023  HA2 GLY A 250       2.281   0.744  -8.915  1.00 83.49           H  
ATOM   4024  HA3 GLY A 250       1.243   0.283  -7.546  1.00 83.49           H  
ATOM   4025  C   GLY A 250       3.232   0.756  -6.992  1.00 83.49           C  
ATOM   4026  O   GLY A 250       4.129   1.596  -6.951  1.00 83.49           O  
ATOM   4027  N   ASN A 251       3.262  -0.370  -6.278  1.00 87.11           N  
ATOM   4028  H   ASN A 251       2.490  -1.017  -6.341  1.00 87.11           H  
ATOM   4029  CA  ASN A 251       4.397  -0.753  -5.445  1.00 87.11           C  
ATOM   4030  HA  ASN A 251       5.284  -0.253  -5.834  1.00 87.11           H  
ATOM   4031  C   ASN A 251       4.692  -2.260  -5.535  1.00 87.11           C  
ATOM   4032  CB  ASN A 251       4.181  -0.226  -4.008  1.00 87.11           C  
ATOM   4033  HB2 ASN A 251       3.846   0.810  -4.055  1.00 87.11           H  
ATOM   4034  HB3 ASN A 251       5.135  -0.231  -3.482  1.00 87.11           H  
ATOM   4035  O   ASN A 251       3.975  -3.031  -6.176  1.00 87.11           O  
ATOM   4036  CG  ASN A 251       3.191  -1.007  -3.167  1.00 87.11           C  
ATOM   4037  ND2 ASN A 251       2.952  -0.582  -1.952  1.00 87.11           N  
ATOM   4038 HD21 ASN A 251       3.382   0.270  -1.621  1.00 87.11           H  
ATOM   4039 HD22 ASN A 251       2.286  -1.096  -1.395  1.00 87.11           H  
ATOM   4040  OD1 ASN A 251       2.703  -2.059  -3.535  1.00 87.11           O  
ATOM   4041  N   ALA A 252       5.780  -2.684  -4.893  1.00 87.09           N  
ATOM   4042  H   ALA A 252       6.349  -2.017  -4.393  1.00 87.09           H  
ATOM   4043  CA  ALA A 252       6.205  -4.078  -4.897  1.00 87.09           C  
ATOM   4044  HA  ALA A 252       5.968  -4.483  -5.881  1.00 87.09           H  
ATOM   4045  C   ALA A 252       5.478  -4.964  -3.866  1.00 87.09           C  
ATOM   4046  CB  ALA A 252       7.730  -4.124  -4.745  1.00 87.09           C  
ATOM   4047  HB1 ALA A 252       8.087  -5.152  -4.809  1.00 87.09           H  
ATOM   4048  HB2 ALA A 252       8.017  -3.723  -3.773  1.00 87.09           H  
ATOM   4049  HB3 ALA A 252       8.205  -3.534  -5.528  1.00 87.09           H  
ATOM   4050  O   ALA A 252       5.789  -6.155  -3.812  1.00 87.09           O  
ATOM   4051  N   SER A 253       4.531  -4.415  -3.094  1.00 87.92           N  
ATOM   4052  H   SER A 253       4.237  -3.468  -3.286  1.00 87.92           H  
ATOM   4053  CA  SER A 253       3.866  -5.129  -1.998  1.00 87.92           C  
ATOM   4054  HA  SER A 253       4.643  -5.526  -1.346  1.00 87.92           H  
ATOM   4055  C   SER A 253       3.032  -6.307  -2.498  1.00 87.92           C  
ATOM   4056  CB  SER A 253       2.991  -4.192  -1.149  1.00 87.92           C  
ATOM   4057  HB2 SER A 253       2.707  -4.713  -0.234  1.00 87.92           H  
ATOM   4058  HB3 SER A 253       3.563  -3.307  -0.872  1.00 87.92           H  
ATOM   4059  O   SER A 253       2.455  -6.269  -3.593  1.00 87.92           O  
ATOM   4060  OG  SER A 253       1.811  -3.812  -1.838  1.00 87.92           O  
ATOM   4061  HG  SER A 253       2.073  -3.227  -2.553  1.00 87.92           H  
ATOM   4062  N   TYR A 254       2.923  -7.341  -1.661  1.00 89.83           N  
ATOM   4063  H   TYR A 254       3.494  -7.352  -0.828  1.00 89.83           H  
ATOM   4064  CA  TYR A 254       2.067  -8.500  -1.910  1.00 89.83           C  
ATOM   4065  HA  TYR A 254       2.465  -9.072  -2.748  1.00 89.83           H  
ATOM   4066  C   TYR A 254       0.631  -8.082  -2.254  1.00 89.83           C  
ATOM   4067  CB  TYR A 254       2.084  -9.383  -0.657  1.00 89.83           C  
ATOM   4068  HB2 TYR A 254       1.790  -8.791   0.210  1.00 89.83           H  
ATOM   4069  HB3 TYR A 254       3.104  -9.729  -0.486  1.00 89.83           H  
ATOM   4070  O   TYR A 254       0.070  -8.499  -3.271  1.00 89.83           O  
ATOM   4071  CG  TYR A 254       1.172 -10.585  -0.761  1.00 89.83           C  
ATOM   4072  CD1 TYR A 254      -0.139 -10.531  -0.242  1.00 89.83           C  
ATOM   4073  HD1 TYR A 254      -0.482  -9.643   0.266  1.00 89.83           H  
ATOM   4074  CD2 TYR A 254       1.636 -11.754  -1.391  1.00 89.83           C  
ATOM   4075  HD2 TYR A 254       2.654 -11.814  -1.747  1.00 89.83           H  
ATOM   4076  CE1 TYR A 254      -0.994 -11.643  -0.374  1.00 89.83           C  
ATOM   4077  HE1 TYR A 254      -1.996 -11.612   0.029  1.00 89.83           H  
ATOM   4078  CE2 TYR A 254       0.784 -12.866  -1.521  1.00 89.83           C  
ATOM   4079  HE2 TYR A 254       1.142 -13.781  -1.969  1.00 89.83           H  
ATOM   4080  OH  TYR A 254      -1.352 -13.883  -1.162  1.00 89.83           O  
ATOM   4081  HH  TYR A 254      -2.154 -13.802  -0.641  1.00 89.83           H  
ATOM   4082  CZ  TYR A 254      -0.533 -12.809  -1.022  1.00 89.83           C  
ATOM   4083  N   LYS A 255       0.064  -7.183  -1.442  1.00 90.05           N  
ATOM   4084  H   LYS A 255       0.592  -6.894  -0.631  1.00 90.05           H  
ATOM   4085  CA  LYS A 255      -1.310  -6.699  -1.580  1.00 90.05           C  
ATOM   4086  HA  LYS A 255      -1.981  -7.557  -1.542  1.00 90.05           H  
ATOM   4087  C   LYS A 255      -1.545  -5.989  -2.908  1.00 90.05           C  
ATOM   4088  CB  LYS A 255      -1.602  -5.774  -0.398  1.00 90.05           C  
ATOM   4089  HB2 LYS A 255      -1.207  -4.777  -0.591  1.00 90.05           H  
ATOM   4090  HB3 LYS A 255      -1.102  -6.170   0.486  1.00 90.05           H  
ATOM   4091  O   LYS A 255      -2.529  -6.275  -3.593  1.00 90.05           O  
ATOM   4092  CG  LYS A 255      -3.100  -5.699  -0.092  1.00 90.05           C  
ATOM   4093  HG2 LYS A 255      -3.658  -5.318  -0.947  1.00 90.05           H  
ATOM   4094  HG3 LYS A 255      -3.458  -6.695   0.170  1.00 90.05           H  
ATOM   4095  CD  LYS A 255      -3.270  -4.770   1.105  1.00 90.05           C  
ATOM   4096  HD2 LYS A 255      -3.237  -3.742   0.744  1.00 90.05           H  
ATOM   4097  HD3 LYS A 255      -2.450  -4.922   1.808  1.00 90.05           H  
ATOM   4098  CE  LYS A 255      -4.569  -5.010   1.858  1.00 90.05           C  
ATOM   4099  HE2 LYS A 255      -4.673  -6.069   2.094  1.00 90.05           H  
ATOM   4100  HE3 LYS A 255      -5.411  -4.724   1.228  1.00 90.05           H  
ATOM   4101  NZ  LYS A 255      -4.581  -4.237   3.118  1.00 90.05           N  
ATOM   4102  HZ1 LYS A 255      -5.523  -4.158   3.476  1.00 90.05           H  
ATOM   4103  HZ2 LYS A 255      -4.152  -3.331   2.992  1.00 90.05           H  
ATOM   4104  HZ3 LYS A 255      -4.044  -4.728   3.819  1.00 90.05           H  
ATOM   4105  N   TYR A 256      -0.617  -5.122  -3.321  1.00 90.77           N  
ATOM   4106  H   TYR A 256       0.178  -4.924  -2.730  1.00 90.77           H  
ATOM   4107  CA  TYR A 256      -0.724  -4.477  -4.622  1.00 90.77           C  
ATOM   4108  HA  TYR A 256      -1.706  -4.006  -4.668  1.00 90.77           H  
ATOM   4109  C   TYR A 256      -0.643  -5.499  -5.752  1.00 90.77           C  
ATOM   4110  CB  TYR A 256       0.308  -3.368  -4.804  1.00 90.77           C  
ATOM   4111  HB2 TYR A 256       0.189  -2.645  -3.996  1.00 90.77           H  
ATOM   4112  HB3 TYR A 256       1.305  -3.802  -4.741  1.00 90.77           H  
ATOM   4113  O   TYR A 256      -1.550  -5.573  -6.574  1.00 90.77           O  
ATOM   4114  CG  TYR A 256       0.160  -2.642  -6.129  1.00 90.77           C  
ATOM   4115  CD1 TYR A 256       0.973  -3.002  -7.220  1.00 90.77           C  
ATOM   4116  HD1 TYR A 256       1.730  -3.762  -7.099  1.00 90.77           H  
ATOM   4117  CD2 TYR A 256      -0.822  -1.644  -6.285  1.00 90.77           C  
ATOM   4118  HD2 TYR A 256      -1.431  -1.356  -5.441  1.00 90.77           H  
ATOM   4119  CE1 TYR A 256       0.804  -2.371  -8.466  1.00 90.77           C  
ATOM   4120  HE1 TYR A 256       1.431  -2.634  -9.305  1.00 90.77           H  
ATOM   4121  CE2 TYR A 256      -1.005  -1.020  -7.534  1.00 90.77           C  
ATOM   4122  HE2 TYR A 256      -1.752  -0.247  -7.644  1.00 90.77           H  
ATOM   4123  OH  TYR A 256      -0.331  -0.769  -9.830  1.00 90.77           O  
ATOM   4124  HH  TYR A 256      -1.080  -0.168  -9.842  1.00 90.77           H  
ATOM   4125  CZ  TYR A 256      -0.194  -1.390  -8.630  1.00 90.77           C  
ATOM   4126  N   LYS A 257       0.397  -6.338  -5.771  1.00 89.82           N  
ATOM   4127  H   LYS A 257       1.076  -6.266  -5.028  1.00 89.82           H  
ATOM   4128  CA  LYS A 257       0.638  -7.286  -6.866  1.00 89.82           C  
ATOM   4129  HA  LYS A 257       0.688  -6.738  -7.807  1.00 89.82           H  
ATOM   4130  C   LYS A 257      -0.475  -8.318  -7.035  1.00 89.82           C  
ATOM   4131  CB  LYS A 257       1.970  -8.004  -6.635  1.00 89.82           C  
ATOM   4132  HB2 LYS A 257       2.014  -8.348  -5.602  1.00 89.82           H  
ATOM   4133  HB3 LYS A 257       2.017  -8.878  -7.284  1.00 89.82           H  
ATOM   4134  O   LYS A 257      -0.864  -8.579  -8.171  1.00 89.82           O  
ATOM   4135  CG  LYS A 257       3.182  -7.116  -6.945  1.00 89.82           C  
ATOM   4136  HG2 LYS A 257       3.123  -6.182  -6.386  1.00 89.82           H  
ATOM   4137  HG3 LYS A 257       3.211  -6.898  -8.012  1.00 89.82           H  
ATOM   4138  CD  LYS A 257       4.446  -7.875  -6.531  1.00 89.82           C  
ATOM   4139  HD2 LYS A 257       4.418  -7.993  -5.448  1.00 89.82           H  
ATOM   4140  HD3 LYS A 257       4.453  -8.866  -6.985  1.00 89.82           H  
ATOM   4141  CE  LYS A 257       5.723  -7.136  -6.928  1.00 89.82           C  
ATOM   4142  HE2 LYS A 257       5.554  -6.068  -6.792  1.00 89.82           H  
ATOM   4143  HE3 LYS A 257       5.929  -7.320  -7.982  1.00 89.82           H  
ATOM   4144  NZ  LYS A 257       6.853  -7.585  -6.076  1.00 89.82           N  
ATOM   4145  HZ1 LYS A 257       7.729  -7.148  -6.325  1.00 89.82           H  
ATOM   4146  HZ2 LYS A 257       6.964  -8.589  -6.092  1.00 89.82           H  
ATOM   4147  HZ3 LYS A 257       6.658  -7.338  -5.116  1.00 89.82           H  
ATOM   4148  N   LYS A 258      -0.970  -8.913  -5.945  1.00 89.35           N  
ATOM   4149  H   LYS A 258      -0.581  -8.652  -5.051  1.00 89.35           H  
ATOM   4150  CA  LYS A 258      -1.916 -10.044  -5.994  1.00 89.35           C  
ATOM   4151  HA  LYS A 258      -1.803 -10.567  -6.944  1.00 89.35           H  
ATOM   4152  C   LYS A 258      -3.386  -9.618  -5.944  1.00 89.35           C  
ATOM   4153  CB  LYS A 258      -1.593 -11.037  -4.860  1.00 89.35           C  
ATOM   4154  HB2 LYS A 258      -2.351 -11.821  -4.846  1.00 89.35           H  
ATOM   4155  HB3 LYS A 258      -1.661 -10.510  -3.909  1.00 89.35           H  
ATOM   4156  O   LYS A 258      -4.236 -10.348  -6.451  1.00 89.35           O  
ATOM   4157  CG  LYS A 258      -0.206 -11.710  -4.941  1.00 89.35           C  
ATOM   4158  HG2 LYS A 258      -0.031 -12.186  -3.976  1.00 89.35           H  
ATOM   4159  HG3 LYS A 258       0.564 -10.951  -5.072  1.00 89.35           H  
ATOM   4160  CD  LYS A 258      -0.046 -12.798  -6.026  1.00 89.35           C  
ATOM   4161  HD2 LYS A 258      -0.830 -13.544  -5.898  1.00 89.35           H  
ATOM   4162  HD3 LYS A 258      -0.129 -12.350  -7.016  1.00 89.35           H  
ATOM   4163  CE  LYS A 258       1.337 -13.472  -5.859  1.00 89.35           C  
ATOM   4164  HE2 LYS A 258       1.429 -13.801  -4.824  1.00 89.35           H  
ATOM   4165  HE3 LYS A 258       2.112 -12.721  -6.016  1.00 89.35           H  
ATOM   4166  NZ  LYS A 258       1.592 -14.642  -6.753  1.00 89.35           N  
ATOM   4167  HZ1 LYS A 258       2.508 -15.026  -6.572  1.00 89.35           H  
ATOM   4168  HZ2 LYS A 258       1.569 -14.401  -7.733  1.00 89.35           H  
ATOM   4169  HZ3 LYS A 258       0.948 -15.398  -6.570  1.00 89.35           H  
ATOM   4170  N   ILE A 259      -3.701  -8.468  -5.339  1.00 90.40           N  
ATOM   4171  H   ILE A 259      -2.957  -7.917  -4.934  1.00 90.40           H  
ATOM   4172  CA  ILE A 259      -5.090  -8.045  -5.097  1.00 90.40           C  
ATOM   4173  HA  ILE A 259      -5.765  -8.805  -5.491  1.00 90.40           H  
ATOM   4174  C   ILE A 259      -5.417  -6.771  -5.882  1.00 90.40           C  
ATOM   4175  CB  ILE A 259      -5.393  -7.946  -3.579  1.00 90.40           C  
ATOM   4176  HB  ILE A 259      -4.755  -7.184  -3.133  1.00 90.40           H  
ATOM   4177  O   ILE A 259      -6.279  -6.806  -6.757  1.00 90.40           O  
ATOM   4178  CG1 ILE A 259      -5.118  -9.293  -2.865  1.00 90.40           C  
ATOM   4179 HG12 ILE A 259      -5.895 -10.010  -3.132  1.00 90.40           H  
ATOM   4180 HG13 ILE A 259      -4.161  -9.706  -3.185  1.00 90.40           H  
ATOM   4181  CG2 ILE A 259      -6.856  -7.518  -3.357  1.00 90.40           C  
ATOM   4182 HG21 ILE A 259      -7.086  -7.478  -2.292  1.00 90.40           H  
ATOM   4183 HG22 ILE A 259      -7.022  -6.518  -3.758  1.00 90.40           H  
ATOM   4184 HG23 ILE A 259      -7.537  -8.218  -3.840  1.00 90.40           H  
ATOM   4185  CD1 ILE A 259      -5.041  -9.183  -1.340  1.00 90.40           C  
ATOM   4186 HD11 ILE A 259      -4.211  -8.535  -1.060  1.00 90.40           H  
ATOM   4187 HD12 ILE A 259      -5.969  -8.783  -0.931  1.00 90.40           H  
ATOM   4188 HD13 ILE A 259      -4.871 -10.176  -0.924  1.00 90.40           H  
ATOM   4189  N   ILE A 260      -4.731  -5.657  -5.610  1.00 90.12           N  
ATOM   4190  H   ILE A 260      -3.996  -5.715  -4.920  1.00 90.12           H  
ATOM   4191  CA  ILE A 260      -5.118  -4.323  -6.116  1.00 90.12           C  
ATOM   4192  HA  ILE A 260      -6.202  -4.232  -6.045  1.00 90.12           H  
ATOM   4193  C   ILE A 260      -4.759  -4.127  -7.597  1.00 90.12           C  
ATOM   4194  CB  ILE A 260      -4.498  -3.214  -5.235  1.00 90.12           C  
ATOM   4195  HB  ILE A 260      -3.415  -3.314  -5.305  1.00 90.12           H  
ATOM   4196  O   ILE A 260      -5.470  -3.421  -8.311  1.00 90.12           O  
ATOM   4197  CG1 ILE A 260      -4.929  -3.391  -3.758  1.00 90.12           C  
ATOM   4198 HG12 ILE A 260      -6.004  -3.232  -3.670  1.00 90.12           H  
ATOM   4199 HG13 ILE A 260      -4.714  -4.406  -3.425  1.00 90.12           H  
ATOM   4200  CG2 ILE A 260      -4.824  -1.794  -5.733  1.00 90.12           C  
ATOM   4201 HG21 ILE A 260      -5.901  -1.628  -5.707  1.00 90.12           H  
ATOM   4202 HG22 ILE A 260      -4.333  -1.051  -5.106  1.00 90.12           H  
ATOM   4203 HG23 ILE A 260      -4.456  -1.642  -6.748  1.00 90.12           H  
ATOM   4204  CD1 ILE A 260      -4.207  -2.460  -2.785  1.00 90.12           C  
ATOM   4205 HD11 ILE A 260      -4.426  -2.775  -1.765  1.00 90.12           H  
ATOM   4206 HD12 ILE A 260      -3.130  -2.514  -2.946  1.00 90.12           H  
ATOM   4207 HD13 ILE A 260      -4.552  -1.434  -2.911  1.00 90.12           H  
ATOM   4208  N   SER A 261      -3.700  -4.771  -8.094  1.00 87.11           N  
ATOM   4209  H   SER A 261      -3.135  -5.319  -7.461  1.00 87.11           H  
ATOM   4210  CA  SER A 261      -3.252  -4.692  -9.494  1.00 87.11           C  
ATOM   4211  HA  SER A 261      -2.926  -3.672  -9.701  1.00 87.11           H  
ATOM   4212  C   SER A 261      -4.370  -5.044 -10.480  1.00 87.11           C  
ATOM   4213  CB  SER A 261      -2.063  -5.634  -9.723  1.00 87.11           C  
ATOM   4214  HB2 SER A 261      -1.687  -5.500 -10.738  1.00 87.11           H  
ATOM   4215  HB3 SER A 261      -1.262  -5.400  -9.022  1.00 87.11           H  
ATOM   4216  O   SER A 261      -4.448  -4.452 -11.558  1.00 87.11           O  
ATOM   4217  OG  SER A 261      -2.489  -6.974  -9.560  1.00 87.11           O  
ATOM   4218  HG  SER A 261      -1.797  -7.507  -9.161  1.00 87.11           H  
ATOM   4219  N   ALA A 262      -5.297  -5.918 -10.073  1.00 84.77           N  
ATOM   4220  H   ALA A 262      -5.151  -6.364  -9.178  1.00 84.77           H  
ATOM   4221  CA  ALA A 262      -6.480  -6.292 -10.838  1.00 84.77           C  
ATOM   4222  HA  ALA A 262      -6.156  -6.742 -11.777  1.00 84.77           H  
ATOM   4223  C   ALA A 262      -7.382  -5.092 -11.191  1.00 84.77           C  
ATOM   4224  CB  ALA A 262      -7.248  -7.347 -10.034  1.00 84.77           C  
ATOM   4225  HB1 ALA A 262      -6.597  -8.192  -9.811  1.00 84.77           H  
ATOM   4226  HB2 ALA A 262      -8.100  -7.698 -10.617  1.00 84.77           H  
ATOM   4227  HB3 ALA A 262      -7.611  -6.915  -9.101  1.00 84.77           H  
ATOM   4228  O   ALA A 262      -8.021  -5.110 -12.237  1.00 84.77           O  
ATOM   4229  N   LEU A 263      -7.403  -4.024 -10.379  1.00 80.25           N  
ATOM   4230  H   LEU A 263      -6.831  -4.046  -9.546  1.00 80.25           H  
ATOM   4231  CA  LEU A 263      -8.132  -2.784 -10.688  1.00 80.25           C  
ATOM   4232  HA  LEU A 263      -9.134  -3.034 -11.038  1.00 80.25           H  
ATOM   4233  C   LEU A 263      -7.471  -1.961 -11.800  1.00 80.25           C  
ATOM   4234  CB  LEU A 263      -8.226  -1.901  -9.429  1.00 80.25           C  
ATOM   4235  HB2 LEU A 263      -8.577  -0.910  -9.718  1.00 80.25           H  
ATOM   4236  HB3 LEU A 263      -7.227  -1.769  -9.013  1.00 80.25           H  
ATOM   4237  O   LEU A 263      -8.149  -1.204 -12.491  1.00 80.25           O  
ATOM   4238  CG  LEU A 263      -9.164  -2.438  -8.341  1.00 80.25           C  
ATOM   4239  HG  LEU A 263      -8.915  -3.481  -8.148  1.00 80.25           H  
ATOM   4240  CD1 LEU A 263      -8.982  -1.618  -7.062  1.00 80.25           C  
ATOM   4241 HD11 LEU A 263      -9.663  -1.973  -6.289  1.00 80.25           H  
ATOM   4242 HD12 LEU A 263      -7.960  -1.728  -6.701  1.00 80.25           H  
ATOM   4243 HD13 LEU A 263      -9.186  -0.565  -7.255  1.00 80.25           H  
ATOM   4244  CD2 LEU A 263     -10.627  -2.347  -8.780  1.00 80.25           C  
ATOM   4245 HD21 LEU A 263     -10.838  -1.346  -9.158  1.00 80.25           H  
ATOM   4246 HD22 LEU A 263     -11.285  -2.539  -7.933  1.00 80.25           H  
ATOM   4247 HD23 LEU A 263     -10.827  -3.086  -9.555  1.00 80.25           H  
ATOM   4248  N   SER A 264      -6.149  -2.077 -11.949  1.00 67.58           N  
ATOM   4249  H   SER A 264      -5.677  -2.794 -11.417  1.00 67.58           H  
ATOM   4250  CA  SER A 264      -5.368  -1.296 -12.920  1.00 67.58           C  
ATOM   4251  HA  SER A 264      -5.756  -0.278 -12.962  1.00 67.58           H  
ATOM   4252  C   SER A 264      -5.451  -1.882 -14.327  1.00 67.58           C  
ATOM   4253  CB  SER A 264      -3.902  -1.232 -12.489  1.00 67.58           C  
ATOM   4254  HB2 SER A 264      -3.472  -2.234 -12.503  1.00 67.58           H  
ATOM   4255  HB3 SER A 264      -3.346  -0.603 -13.184  1.00 67.58           H  
ATOM   4256  O   SER A 264      -5.317  -1.161 -15.317  1.00 67.58           O  
ATOM   4257  OG  SER A 264      -3.793  -0.695 -11.186  1.00 67.58           O  
ATOM   4258  HG  SER A 264      -4.442  -1.130 -10.628  1.00 67.58           H  
ATOM   4259  N   ILE A 265      -5.708  -3.187 -14.427  1.00 61.31           N  
ATOM   4260  H   ILE A 265      -5.828  -3.717 -13.575  1.00 61.31           H  
ATOM   4261  CA  ILE A 265      -5.953  -3.873 -15.691  1.00 61.31           C  
ATOM   4262  HA  ILE A 265      -5.314  -3.436 -16.458  1.00 61.31           H  
ATOM   4263  C   ILE A 265      -7.406  -3.589 -16.077  1.00 61.31           C  
ATOM   4264  CB  ILE A 265      -5.610  -5.380 -15.599  1.00 61.31           C  
ATOM   4265  HB  ILE A 265      -6.328  -5.862 -14.937  1.00 61.31           H  
ATOM   4266  O   ILE A 265      -8.293  -4.422 -15.911  1.00 61.31           O  
ATOM   4267  CG1 ILE A 265      -4.190  -5.608 -15.023  1.00 61.31           C  
ATOM   4268 HG12 ILE A 265      -3.446  -5.219 -15.718  1.00 61.31           H  
ATOM   4269 HG13 ILE A 265      -4.079  -5.070 -14.082  1.00 61.31           H  
ATOM   4270  CG2 ILE A 265      -5.712  -6.011 -17.004  1.00 61.31           C  
ATOM   4271 HG21 ILE A 265      -6.702  -5.839 -17.427  1.00 61.31           H  
ATOM   4272 HG22 ILE A 265      -5.568  -7.090 -16.945  1.00 61.31           H  
ATOM   4273 HG23 ILE A 265      -4.962  -5.580 -17.668  1.00 61.31           H  
ATOM   4274  CD1 ILE A 265      -3.874  -7.076 -14.714  1.00 61.31           C  
ATOM   4275 HD11 ILE A 265      -2.910  -7.136 -14.209  1.00 61.31           H  
ATOM   4276 HD12 ILE A 265      -3.821  -7.660 -15.632  1.00 61.31           H  
ATOM   4277 HD13 ILE A 265      -4.641  -7.490 -14.058  1.00 61.31           H  
ATOM   4278  N   GLN A 266      -7.670  -2.382 -16.588  1.00 53.65           N  
ATOM   4279  H   GLN A 266      -6.928  -1.698 -16.620  1.00 53.65           H  
ATOM   4280  CA  GLN A 266      -8.896  -2.173 -17.350  1.00 53.65           C  
ATOM   4281  HA  GLN A 266      -9.743  -2.309 -16.677  1.00 53.65           H  
ATOM   4282  C   GLN A 266      -8.909  -3.236 -18.454  1.00 53.65           C  
ATOM   4283  CB  GLN A 266      -8.963  -0.771 -17.968  1.00 53.65           C  
ATOM   4284  HB2 GLN A 266      -9.795  -0.749 -18.672  1.00 53.65           H  
ATOM   4285  HB3 GLN A 266      -8.043  -0.566 -18.516  1.00 53.65           H  
ATOM   4286  O   GLN A 266      -7.918  -3.333 -19.190  1.00 53.65           O  
ATOM   4287  CG  GLN A 266      -9.189   0.318 -16.912  1.00 53.65           C  
ATOM   4288  HG2 GLN A 266      -8.340   0.342 -16.229  1.00 53.65           H  
ATOM   4289  HG3 GLN A 266     -10.084   0.082 -16.337  1.00 53.65           H  
ATOM   4290  CD  GLN A 266      -9.363   1.707 -17.522  1.00 53.65           C  
ATOM   4291  NE2 GLN A 266      -9.513   2.729 -16.709  1.00 53.65           N  
ATOM   4292 HE21 GLN A 266      -9.616   3.631 -17.151  1.00 53.65           H  
ATOM   4293 HE22 GLN A 266      -9.463   2.606 -15.708  1.00 53.65           H  
ATOM   4294  OE1 GLN A 266      -9.369   1.911 -18.725  1.00 53.65           O  
ATOM   4295  N   PRO A 267      -9.971  -4.052 -18.580  1.00 46.79           N  
ATOM   4296  CA  PRO A 267     -10.073  -4.956 -19.706  1.00 46.79           C  
ATOM   4297  HA  PRO A 267      -9.249  -5.669 -19.702  1.00 46.79           H  
ATOM   4298  C   PRO A 267     -10.002  -4.070 -20.943  1.00 46.79           C  
ATOM   4299  CB  PRO A 267     -11.403  -5.694 -19.533  1.00 46.79           C  
ATOM   4300  HB2 PRO A 267     -11.872  -5.938 -20.486  1.00 46.79           H  
ATOM   4301  HB3 PRO A 267     -11.228  -6.607 -18.964  1.00 46.79           H  
ATOM   4302  O   PRO A 267     -10.852  -3.201 -21.141  1.00 46.79           O  
ATOM   4303  CG  PRO A 267     -12.248  -4.737 -18.690  1.00 46.79           C  
ATOM   4304  HG2 PRO A 267     -12.983  -5.270 -18.087  1.00 46.79           H  
ATOM   4305  HG3 PRO A 267     -12.742  -4.008 -19.333  1.00 46.79           H  
ATOM   4306  CD  PRO A 267     -11.210  -4.032 -17.819  1.00 46.79           C  
ATOM   4307  HD2 PRO A 267     -11.071  -4.584 -16.890  1.00 46.79           H  
ATOM   4308  HD3 PRO A 267     -11.541  -3.014 -17.612  1.00 46.79           H  
ATOM   4309  N   LEU A 268      -8.940  -4.236 -21.729  1.00 44.32           N  
ATOM   4310  H   LEU A 268      -8.226  -4.880 -21.419  1.00 44.32           H  
ATOM   4311  CA  LEU A 268      -8.742  -3.533 -22.986  1.00 44.32           C  
ATOM   4312  HA  LEU A 268      -8.920  -2.469 -22.831  1.00 44.32           H  
ATOM   4313  C   LEU A 268      -9.783  -4.041 -23.989  1.00 44.32           C  
ATOM   4314  CB  LEU A 268      -7.303  -3.745 -23.483  1.00 44.32           C  
ATOM   4315  HB2 LEU A 268      -7.120  -4.817 -23.553  1.00 44.32           H  
ATOM   4316  HB3 LEU A 268      -7.252  -3.328 -24.489  1.00 44.32           H  
ATOM   4317  O   LEU A 268      -9.465  -4.714 -24.962  1.00 44.32           O  
ATOM   4318  CG  LEU A 268      -6.191  -3.101 -22.640  1.00 44.32           C  
ATOM   4319  HG  LEU A 268      -6.312  -3.380 -21.593  1.00 44.32           H  
ATOM   4320  CD1 LEU A 268      -4.835  -3.642 -23.107  1.00 44.32           C  
ATOM   4321 HD11 LEU A 268      -4.028  -3.111 -22.601  1.00 44.32           H  
ATOM   4322 HD12 LEU A 268      -4.731  -3.577 -24.190  1.00 44.32           H  
ATOM   4323 HD13 LEU A 268      -4.768  -4.693 -22.828  1.00 44.32           H  
ATOM   4324  CD2 LEU A 268      -6.222  -1.572 -22.744  1.00 44.32           C  
ATOM   4325 HD21 LEU A 268      -5.326  -1.147 -22.291  1.00 44.32           H  
ATOM   4326 HD22 LEU A 268      -7.079  -1.206 -22.179  1.00 44.32           H  
ATOM   4327 HD23 LEU A 268      -6.333  -1.244 -23.777  1.00 44.32           H  
ATOM   4328  N   THR A 269     -11.046  -3.711 -23.754  1.00 48.01           N  
ATOM   4329  H   THR A 269     -11.221  -3.181 -22.912  1.00 48.01           H  
ATOM   4330  CA  THR A 269     -12.177  -3.880 -24.659  1.00 48.01           C  
ATOM   4331  HA  THR A 269     -12.123  -4.860 -25.134  1.00 48.01           H  
ATOM   4332  C   THR A 269     -12.048  -2.825 -25.758  1.00 48.01           C  
ATOM   4333  CB  THR A 269     -13.513  -3.795 -23.891  1.00 48.01           C  
ATOM   4334  HB  THR A 269     -14.333  -3.715 -24.605  1.00 48.01           H  
ATOM   4335  O   THR A 269     -12.801  -1.867 -25.827  1.00 48.01           O  
ATOM   4336  CG2 THR A 269     -13.743  -5.025 -23.015  1.00 48.01           C  
ATOM   4337 HG21 THR A 269     -12.937  -5.129 -22.289  1.00 48.01           H  
ATOM   4338 HG22 THR A 269     -14.694  -4.925 -22.492  1.00 48.01           H  
ATOM   4339 HG23 THR A 269     -13.781  -5.917 -23.640  1.00 48.01           H  
ATOM   4340  OG1 THR A 269     -13.540  -2.687 -23.020  1.00 48.01           O  
ATOM   4341  HG1 THR A 269     -13.085  -2.921 -22.207  1.00 48.01           H  
ATOM   4342  N   SER A 270     -10.971  -2.919 -26.544  1.00 50.65           N  
ATOM   4343  H   SER A 270     -10.374  -3.708 -26.341  1.00 50.65           H  
ATOM   4344  CA  SER A 270     -10.726  -2.195 -27.810  1.00 50.65           C  
ATOM   4345  HA  SER A 270     -11.336  -2.654 -28.588  1.00 50.65           H  
ATOM   4346  C   SER A 270      -9.272  -2.272 -28.279  1.00 50.65           C  
ATOM   4347  CB  SER A 270     -11.087  -0.700 -27.762  1.00 50.65           C  
ATOM   4348  HB2 SER A 270     -12.169  -0.579 -27.799  1.00 50.65           H  
ATOM   4349  HB3 SER A 270     -10.676  -0.190 -28.634  1.00 50.65           H  
ATOM   4350  O   SER A 270      -8.999  -1.932 -29.432  1.00 50.65           O  
ATOM   4351  OG  SER A 270     -10.587  -0.097 -26.590  1.00 50.65           O  
ATOM   4352  HG  SER A 270     -11.261  -0.245 -25.923  1.00 50.65           H  
ATOM   4353  N   ARG A 271      -8.313  -2.750 -27.470  1.00 47.20           N  
ATOM   4354  H   ARG A 271      -8.559  -3.092 -26.552  1.00 47.20           H  
ATOM   4355  CA  ARG A 271      -6.982  -3.030 -28.022  1.00 47.20           C  
ATOM   4356  HA  ARG A 271      -6.776  -2.323 -28.826  1.00 47.20           H  
ATOM   4357  C   ARG A 271      -7.024  -4.401 -28.668  1.00 47.20           C  
ATOM   4358  CB  ARG A 271      -5.838  -2.849 -27.020  1.00 47.20           C  
ATOM   4359  HB2 ARG A 271      -4.915  -3.162 -27.508  1.00 47.20           H  
ATOM   4360  HB3 ARG A 271      -5.985  -3.492 -26.152  1.00 47.20           H  
ATOM   4361  O   ARG A 271      -6.994  -5.414 -27.978  1.00 47.20           O  
ATOM   4362  CG  ARG A 271      -5.708  -1.368 -26.623  1.00 47.20           C  
ATOM   4363  HG2 ARG A 271      -6.572  -1.062 -26.034  1.00 47.20           H  
ATOM   4364  HG3 ARG A 271      -5.681  -0.765 -27.530  1.00 47.20           H  
ATOM   4365  CD  ARG A 271      -4.417  -1.109 -25.837  1.00 47.20           C  
ATOM   4366  HD2 ARG A 271      -3.581  -1.547 -26.382  1.00 47.20           H  
ATOM   4367  HD3 ARG A 271      -4.484  -1.596 -24.864  1.00 47.20           H  
ATOM   4368  NE  ARG A 271      -4.164   0.332 -25.656  1.00 47.20           N  
ATOM   4369  HE  ARG A 271      -4.709   0.965 -26.224  1.00 47.20           H  
ATOM   4370  NH1 ARG A 271      -2.623   0.164 -23.956  1.00 47.20           N  
ATOM   4371 HH11 ARG A 271      -2.036   0.616 -23.270  1.00 47.20           H  
ATOM   4372 HH12 ARG A 271      -2.840  -0.818 -23.860  1.00 47.20           H  
ATOM   4373  NH2 ARG A 271      -3.094   2.163 -24.828  1.00 47.20           N  
ATOM   4374 HH21 ARG A 271      -3.632   2.763 -25.437  1.00 47.20           H  
ATOM   4375 HH22 ARG A 271      -2.475   2.590 -24.154  1.00 47.20           H  
ATOM   4376  CZ  ARG A 271      -3.301   0.877 -24.815  1.00 47.20           C  
ATOM   4377  N   ARG A 272      -7.096  -4.393 -30.006  1.00 49.45           N  
ATOM   4378  H   ARG A 272      -7.264  -3.496 -30.437  1.00 49.45           H  
ATOM   4379  CA  ARG A 272      -6.741  -5.531 -30.865  1.00 49.45           C  
ATOM   4380  HA  ARG A 272      -7.606  -6.186 -30.967  1.00 49.45           H  
ATOM   4381  C   ARG A 272      -5.590  -6.295 -30.207  1.00 49.45           C  
ATOM   4382  CB  ARG A 272      -6.257  -5.036 -32.238  1.00 49.45           C  
ATOM   4383  HB2 ARG A 272      -5.849  -5.886 -32.786  1.00 49.45           H  
ATOM   4384  HB3 ARG A 272      -5.457  -4.310 -32.099  1.00 49.45           H  
ATOM   4385  O   ARG A 272      -4.668  -5.619 -29.732  1.00 49.45           O  
ATOM   4386  CG  ARG A 272      -7.373  -4.409 -33.081  1.00 49.45           C  
ATOM   4387  HG2 ARG A 272      -7.794  -3.547 -32.564  1.00 49.45           H  
ATOM   4388  HG3 ARG A 272      -8.157  -5.149 -33.240  1.00 49.45           H  
ATOM   4389  CD  ARG A 272      -6.811  -3.962 -34.436  1.00 49.45           C  
ATOM   4390  HD2 ARG A 272      -6.079  -3.171 -34.274  1.00 49.45           H  
ATOM   4391  HD3 ARG A 272      -6.313  -4.811 -34.903  1.00 49.45           H  
ATOM   4392  NE  ARG A 272      -7.880  -3.477 -35.329  1.00 49.45           N  
ATOM   4393  HE  ARG A 272      -8.815  -3.442 -34.949  1.00 49.45           H  
ATOM   4394  NH1 ARG A 272      -6.582  -3.148 -37.200  1.00 49.45           N  
ATOM   4395 HH11 ARG A 272      -6.502  -2.914 -38.179  1.00 49.45           H  
ATOM   4396 HH12 ARG A 272      -5.764  -3.449 -36.690  1.00 49.45           H  
ATOM   4397  NH2 ARG A 272      -8.779  -2.779 -37.302  1.00 49.45           N  
ATOM   4398 HH21 ARG A 272      -9.702  -2.779 -36.892  1.00 49.45           H  
ATOM   4399 HH22 ARG A 272      -8.670  -2.547 -38.279  1.00 49.45           H  
ATOM   4400  CZ  ARG A 272      -7.741  -3.137 -36.600  1.00 49.45           C  
ATOM   4401  N   PRO A 273      -5.622  -7.637 -30.173  1.00 46.61           N  
ATOM   4402  CA  PRO A 273      -4.494  -8.400 -29.673  1.00 46.61           C  
ATOM   4403  HA  PRO A 273      -4.368  -8.247 -28.601  1.00 46.61           H  
ATOM   4404  C   PRO A 273      -3.265  -7.894 -30.422  1.00 46.61           C  
ATOM   4405  CB  PRO A 273      -4.820  -9.873 -29.955  1.00 46.61           C  
ATOM   4406  HB2 PRO A 273      -5.297 -10.309 -29.077  1.00 46.61           H  
ATOM   4407  HB3 PRO A 273      -3.935 -10.448 -30.225  1.00 46.61           H  
ATOM   4408  O   PRO A 273      -3.151  -8.065 -31.636  1.00 46.61           O  
ATOM   4409  CG  PRO A 273      -5.832  -9.816 -31.100  1.00 46.61           C  
ATOM   4410  HG2 PRO A 273      -5.304  -9.762 -32.053  1.00 46.61           H  
ATOM   4411  HG3 PRO A 273      -6.507 -10.671 -31.088  1.00 46.61           H  
ATOM   4412  CD  PRO A 273      -6.572  -8.505 -30.850  1.00 46.61           C  
ATOM   4413  HD2 PRO A 273      -6.902  -8.090 -31.802  1.00 46.61           H  
ATOM   4414  HD3 PRO A 273      -7.426  -8.683 -30.197  1.00 46.61           H  
ATOM   4415  N   ARG A 274      -2.363  -7.192 -29.723  1.00 49.64           N  
ATOM   4416  H   ARG A 274      -2.539  -7.038 -28.740  1.00 49.64           H  
ATOM   4417  CA  ARG A 274      -1.000  -7.127 -30.223  1.00 49.64           C  
ATOM   4418  HA  ARG A 274      -0.987  -6.763 -31.250  1.00 49.64           H  
ATOM   4419  C   ARG A 274      -0.592  -8.581 -30.216  1.00 49.64           C  
ATOM   4420  CB  ARG A 274      -0.062  -6.284 -29.353  1.00 49.64           C  
ATOM   4421  HB2 ARG A 274      -0.194  -6.551 -28.305  1.00 49.64           H  
ATOM   4422  HB3 ARG A 274       0.963  -6.518 -29.638  1.00 49.64           H  
ATOM   4423  O   ARG A 274      -0.605  -9.206 -29.158  1.00 49.64           O  
ATOM   4424  CG  ARG A 274      -0.283  -4.780 -29.541  1.00 49.64           C  
ATOM   4425  HG2 ARG A 274      -0.240  -4.520 -30.599  1.00 49.64           H  
ATOM   4426  HG3 ARG A 274      -1.266  -4.523 -29.147  1.00 49.64           H  
ATOM   4427  CD  ARG A 274       0.806  -4.015 -28.779  1.00 49.64           C  
ATOM   4428  HD2 ARG A 274       1.040  -4.562 -27.866  1.00 49.64           H  
ATOM   4429  HD3 ARG A 274       1.704  -3.968 -29.394  1.00 49.64           H  
ATOM   4430  NE  ARG A 274       0.360  -2.659 -28.414  1.00 49.64           N  
ATOM   4431  HE  ARG A 274      -0.473  -2.319 -28.873  1.00 49.64           H  
ATOM   4432  NH1 ARG A 274       2.095  -2.172 -26.987  1.00 49.64           N  
ATOM   4433 HH11 ARG A 274       2.582  -1.525 -26.384  1.00 49.64           H  
ATOM   4434 HH12 ARG A 274       2.547  -3.035 -27.254  1.00 49.64           H  
ATOM   4435  NH2 ARG A 274       0.441  -0.702 -27.251  1.00 49.64           N  
ATOM   4436 HH21 ARG A 274      -0.358  -0.367 -27.769  1.00 49.64           H  
ATOM   4437 HH22 ARG A 274       0.975  -0.063 -26.680  1.00 49.64           H  
ATOM   4438  CZ  ARG A 274       0.963  -1.857 -27.554  1.00 49.64           C  
ATOM   4439  N   ILE A 275      -0.319  -9.112 -31.396  1.00 48.44           N  
ATOM   4440  H   ILE A 275      -0.483  -8.557 -32.224  1.00 48.44           H  
ATOM   4441  CA  ILE A 275       0.447 -10.334 -31.545  1.00 48.44           C  
ATOM   4442  HA  ILE A 275      -0.041 -11.153 -31.017  1.00 48.44           H  
ATOM   4443  C   ILE A 275       1.778 -10.016 -30.863  1.00 48.44           C  
ATOM   4444  CB  ILE A 275       0.564 -10.696 -33.043  1.00 48.44           C  
ATOM   4445  HB  ILE A 275       1.005  -9.852 -33.572  1.00 48.44           H  
ATOM   4446  O   ILE A 275       2.668  -9.398 -31.440  1.00 48.44           O  
ATOM   4447  CG1 ILE A 275      -0.840 -10.974 -33.637  1.00 48.44           C  
ATOM   4448 HG12 ILE A 275      -1.252 -11.878 -33.188  1.00 48.44           H  
ATOM   4449 HG13 ILE A 275      -1.513 -10.149 -33.399  1.00 48.44           H  
ATOM   4450  CG2 ILE A 275       1.485 -11.915 -33.226  1.00 48.44           C  
ATOM   4451 HG21 ILE A 275       1.066 -12.787 -32.724  1.00 48.44           H  
ATOM   4452 HG22 ILE A 275       2.477 -11.714 -32.824  1.00 48.44           H  
ATOM   4453 HG23 ILE A 275       1.608 -12.142 -34.285  1.00 48.44           H  
ATOM   4454  CD1 ILE A 275      -0.855 -11.125 -35.162  1.00 48.44           C  
ATOM   4455 HD11 ILE A 275      -0.392 -10.255 -35.628  1.00 48.44           H  
ATOM   4456 HD12 ILE A 275      -0.322 -12.027 -35.464  1.00 48.44           H  
ATOM   4457 HD13 ILE A 275      -1.886 -11.204 -35.506  1.00 48.44           H  
ATOM   4458  N   ILE A 276       1.848 -10.295 -29.565  1.00 50.76           N  
ATOM   4459  H   ILE A 276       1.023 -10.669 -29.117  1.00 50.76           H  
ATOM   4460  CA  ILE A 276       3.087 -10.305 -28.816  1.00 50.76           C  
ATOM   4461  HA  ILE A 276       3.734  -9.491 -29.143  1.00 50.76           H  
ATOM   4462  C   ILE A 276       3.703 -11.625 -29.245  1.00 50.76           C  
ATOM   4463  CB  ILE A 276       2.847 -10.164 -27.293  1.00 50.76           C  
ATOM   4464  HB  ILE A 276       2.175 -10.959 -26.970  1.00 50.76           H  
ATOM   4465  O   ILE A 276       3.368 -12.680 -28.712  1.00 50.76           O  
ATOM   4466  CG1 ILE A 276       2.199  -8.797 -26.966  1.00 50.76           C  
ATOM   4467 HG12 ILE A 276       2.912  -7.998 -27.170  1.00 50.76           H  
ATOM   4468 HG13 ILE A 276       1.335  -8.641 -27.612  1.00 50.76           H  
ATOM   4469  CG2 ILE A 276       4.181 -10.304 -26.535  1.00 50.76           C  
ATOM   4470 HG21 ILE A 276       4.618 -11.283 -26.730  1.00 50.76           H  
ATOM   4471 HG22 ILE A 276       4.884  -9.534 -26.854  1.00 50.76           H  
ATOM   4472 HG23 ILE A 276       4.020 -10.235 -25.459  1.00 50.76           H  
ATOM   4473  CD1 ILE A 276       1.700  -8.668 -25.520  1.00 50.76           C  
ATOM   4474 HD11 ILE A 276       1.032  -9.496 -25.283  1.00 50.76           H  
ATOM   4475 HD12 ILE A 276       2.538  -8.663 -24.824  1.00 50.76           H  
ATOM   4476 HD13 ILE A 276       1.154  -7.731 -25.412  1.00 50.76           H  
ATOM   4477  N   ALA A 277       4.535 -11.559 -30.284  1.00 54.94           N  
ATOM   4478  H   ALA A 277       4.656 -10.673 -30.754  1.00 54.94           H  
ATOM   4479  CA  ALA A 277       5.472 -12.627 -30.583  1.00 54.94           C  
ATOM   4480  HA  ALA A 277       4.912 -13.481 -30.964  1.00 54.94           H  
ATOM   4481  C   ALA A 277       6.192 -13.012 -29.275  1.00 54.94           C  
ATOM   4482  CB  ALA A 277       6.448 -12.135 -31.659  1.00 54.94           C  
ATOM   4483  HB1 ALA A 277       7.000 -11.268 -31.297  1.00 54.94           H  
ATOM   4484  HB2 ALA A 277       7.156 -12.926 -31.904  1.00 54.94           H  
ATOM   4485  HB3 ALA A 277       5.900 -11.865 -32.562  1.00 54.94           H  
ATOM   4486  O   ALA A 277       6.473 -12.119 -28.462  1.00 54.94           O  
ATOM   4487  N   PRO A 278       6.445 -14.308 -29.029  1.00 51.17           N  
ATOM   4488  CA  PRO A 278       6.976 -14.785 -27.763  1.00 51.17           C  
ATOM   4489  HA  PRO A 278       6.282 -14.545 -26.957  1.00 51.17           H  
ATOM   4490  C   PRO A 278       8.316 -14.104 -27.500  1.00 51.17           C  
ATOM   4491  CB  PRO A 278       7.078 -16.309 -27.895  1.00 51.17           C  
ATOM   4492  HB2 PRO A 278       6.161 -16.765 -27.521  1.00 51.17           H  
ATOM   4493  HB3 PRO A 278       7.942 -16.716 -27.370  1.00 51.17           H  
ATOM   4494  O   PRO A 278       9.334 -14.396 -28.118  1.00 51.17           O  
ATOM   4495  CG  PRO A 278       7.173 -16.534 -29.403  1.00 51.17           C  
ATOM   4496  HG2 PRO A 278       8.209 -16.427 -29.725  1.00 51.17           H  
ATOM   4497  HG3 PRO A 278       6.783 -17.510 -29.693  1.00 51.17           H  
ATOM   4498  CD  PRO A 278       6.337 -15.397 -29.982  1.00 51.17           C  
ATOM   4499  HD2 PRO A 278       5.295 -15.709 -30.057  1.00 51.17           H  
ATOM   4500  HD3 PRO A 278       6.720 -15.117 -30.963  1.00 51.17           H  
ATOM   4501  N   SER A 279       8.303 -13.141 -26.584  1.00 49.01           N  
ATOM   4502  H   SER A 279       7.407 -12.863 -26.209  1.00 49.01           H  
ATOM   4503  CA  SER A 279       9.508 -12.479 -26.125  1.00 49.01           C  
ATOM   4504  HA  SER A 279      10.152 -12.266 -26.978  1.00 49.01           H  
ATOM   4505  C   SER A 279      10.229 -13.450 -25.201  1.00 49.01           C  
ATOM   4506  CB  SER A 279       9.147 -11.148 -25.458  1.00 49.01           C  
ATOM   4507  HB2 SER A 279       8.790 -10.453 -26.218  1.00 49.01           H  
ATOM   4508  HB3 SER A 279       8.351 -11.310 -24.731  1.00 49.01           H  
ATOM   4509  O   SER A 279      10.036 -13.421 -23.986  1.00 49.01           O  
ATOM   4510  OG  SER A 279      10.263 -10.595 -24.792  1.00 49.01           O  
ATOM   4511  HG  SER A 279      10.415 -11.167 -24.036  1.00 49.01           H  
ATOM   4512  N   THR A 280      11.097 -14.279 -25.774  1.00 50.03           N  
ATOM   4513  H   THR A 280      11.095 -14.342 -26.782  1.00 50.03           H  
ATOM   4514  CA  THR A 280      12.175 -14.991 -25.081  1.00 50.03           C  
ATOM   4515  HA  THR A 280      11.759 -15.545 -24.240  1.00 50.03           H  
ATOM   4516  C   THR A 280      13.189 -13.983 -24.537  1.00 50.03           C  
ATOM   4517  CB  THR A 280      12.867 -15.986 -26.028  1.00 50.03           C  
ATOM   4518  HB  THR A 280      13.756 -16.392 -25.546  1.00 50.03           H  
ATOM   4519  O   THR A 280      14.349 -13.947 -24.936  1.00 50.03           O  
ATOM   4520  CG2 THR A 280      11.958 -17.152 -26.406  1.00 50.03           C  
ATOM   4521 HG21 THR A 280      11.092 -16.792 -26.961  1.00 50.03           H  
ATOM   4522 HG22 THR A 280      12.511 -17.849 -27.036  1.00 50.03           H  
ATOM   4523 HG23 THR A 280      11.625 -17.674 -25.509  1.00 50.03           H  
ATOM   4524  OG1 THR A 280      13.235 -15.321 -27.213  1.00 50.03           O  
ATOM   4525  HG1 THR A 280      14.029 -14.815 -27.026  1.00 50.03           H  
ATOM   4526  N   ARG A 281      12.765 -13.105 -23.628  1.00 50.49           N  
ATOM   4527  H   ARG A 281      11.798 -13.168 -23.341  1.00 50.49           H  
ATOM   4528  CA  ARG A 281      13.677 -12.236 -22.892  1.00 50.49           C  
ATOM   4529  HA  ARG A 281      14.620 -12.145 -23.432  1.00 50.49           H  
ATOM   4530  C   ARG A 281      14.026 -12.924 -21.587  1.00 50.49           C  
ATOM   4531  CB  ARG A 281      13.140 -10.807 -22.746  1.00 50.49           C  
ATOM   4532  HB2 ARG A 281      13.698 -10.302 -21.958  1.00 50.49           H  
ATOM   4533  HB3 ARG A 281      12.087 -10.833 -22.467  1.00 50.49           H  
ATOM   4534  O   ARG A 281      13.424 -12.677 -20.544  1.00 50.49           O  
ATOM   4535  CG  ARG A 281      13.334 -10.019 -24.053  1.00 50.49           C  
ATOM   4536  HG2 ARG A 281      14.390 -10.008 -24.323  1.00 50.49           H  
ATOM   4537  HG3 ARG A 281      12.791 -10.511 -24.860  1.00 50.49           H  
ATOM   4538  CD  ARG A 281      12.861  -8.568 -23.879  1.00 50.49           C  
ATOM   4539  HD2 ARG A 281      12.236  -8.497 -22.989  1.00 50.49           H  
ATOM   4540  HD3 ARG A 281      13.738  -7.937 -23.734  1.00 50.49           H  
ATOM   4541  NE  ARG A 281      12.076  -8.098 -25.033  1.00 50.49           N  
ATOM   4542  HE  ARG A 281      11.719  -8.816 -25.649  1.00 50.49           H  
ATOM   4543  NH1 ARG A 281      12.002  -5.878 -24.457  1.00 50.49           N  
ATOM   4544 HH11 ARG A 281      11.777  -4.923 -24.696  1.00 50.49           H  
ATOM   4545 HH12 ARG A 281      12.599  -6.075 -23.667  1.00 50.49           H  
ATOM   4546  NH2 ARG A 281      11.005  -6.565 -26.332  1.00 50.49           N  
ATOM   4547 HH21 ARG A 281      10.801  -5.602 -26.559  1.00 50.49           H  
ATOM   4548 HH22 ARG A 281      10.812  -7.288 -27.011  1.00 50.49           H  
ATOM   4549  CZ  ARG A 281      11.698  -6.855 -25.267  1.00 50.49           C  
ATOM   4550  N   LYS A 282      15.079 -13.746 -21.666  1.00 50.85           N  
ATOM   4551  H   LYS A 282      15.413 -13.933 -22.601  1.00 50.85           H  
ATOM   4552  CA  LYS A 282      16.069 -13.792 -20.588  1.00 50.85           C  
ATOM   4553  HA  LYS A 282      15.662 -14.325 -19.729  1.00 50.85           H  
ATOM   4554  C   LYS A 282      16.348 -12.342 -20.195  1.00 50.85           C  
ATOM   4555  CB  LYS A 282      17.370 -14.465 -21.066  1.00 50.85           C  
ATOM   4556  HB2 LYS A 282      18.187 -14.133 -20.425  1.00 50.85           H  
ATOM   4557  HB3 LYS A 282      17.597 -14.149 -22.084  1.00 50.85           H  
ATOM   4558  O   LYS A 282      16.670 -11.523 -21.052  1.00 50.85           O  
ATOM   4559  CG  LYS A 282      17.310 -15.997 -20.990  1.00 50.85           C  
ATOM   4560  HG2 LYS A 282      17.129 -16.294 -19.958  1.00 50.85           H  
ATOM   4561  HG3 LYS A 282      16.491 -16.361 -21.611  1.00 50.85           H  
ATOM   4562  CD  LYS A 282      18.630 -16.623 -21.472  1.00 50.85           C  
ATOM   4563  HD2 LYS A 282      18.768 -16.387 -22.528  1.00 50.85           H  
ATOM   4564  HD3 LYS A 282      19.457 -16.197 -20.905  1.00 50.85           H  
ATOM   4565  CE  LYS A 282      18.613 -18.146 -21.279  1.00 50.85           C  
ATOM   4566  HE2 LYS A 282      18.503 -18.362 -20.216  1.00 50.85           H  
ATOM   4567  HE3 LYS A 282      17.740 -18.551 -21.790  1.00 50.85           H  
ATOM   4568  NZ  LYS A 282      19.846 -18.790 -21.805  1.00 50.85           N  
ATOM   4569  HZ1 LYS A 282      19.812 -19.790 -21.667  1.00 50.85           H  
ATOM   4570  HZ2 LYS A 282      19.946 -18.621 -22.796  1.00 50.85           H  
ATOM   4571  HZ3 LYS A 282      20.669 -18.438 -21.338  1.00 50.85           H  
ATOM   4572  N   ARG A 283      16.138 -12.032 -18.918  1.00 48.21           N  
ATOM   4573  H   ARG A 283      15.823 -12.776 -18.312  1.00 48.21           H  
ATOM   4574  CA  ARG A 283      16.453 -10.741 -18.306  1.00 48.21           C  
ATOM   4575  HA  ARG A 283      15.878  -9.943 -18.775  1.00 48.21           H  
ATOM   4576  C   ARG A 283      17.940 -10.445 -18.525  1.00 48.21           C  
ATOM   4577  CB  ARG A 283      16.138 -10.807 -16.800  1.00 48.21           C  
ATOM   4578  HB2 ARG A 283      16.636 -11.676 -16.370  1.00 48.21           H  
ATOM   4579  HB3 ARG A 283      16.562  -9.919 -16.331  1.00 48.21           H  
ATOM   4580  O   ARG A 283      18.771 -10.887 -17.744  1.00 48.21           O  
ATOM   4581  CG  ARG A 283      14.644 -10.859 -16.444  1.00 48.21           C  
ATOM   4582  HG2 ARG A 283      14.154  -9.957 -16.810  1.00 48.21           H  
ATOM   4583  HG3 ARG A 283      14.178 -11.735 -16.896  1.00 48.21           H  
ATOM   4584  CD  ARG A 283      14.519 -10.939 -14.915  1.00 48.21           C  
ATOM   4585  HD2 ARG A 283      14.950 -11.882 -14.580  1.00 48.21           H  
ATOM   4586  HD3 ARG A 283      15.093 -10.122 -14.477  1.00 48.21           H  
ATOM   4587  NE  ARG A 283      13.122 -10.842 -14.450  1.00 48.21           N  
ATOM   4588  HE  ARG A 283      12.405 -10.766 -15.157  1.00 48.21           H  
ATOM   4589  NH1 ARG A 283      13.571 -10.983 -12.197  1.00 48.21           N  
ATOM   4590 HH11 ARG A 283      14.556 -11.078 -12.397  1.00 48.21           H  
ATOM   4591 HH12 ARG A 283      13.247 -11.028 -11.242  1.00 48.21           H  
ATOM   4592  NH2 ARG A 283      11.465 -10.759 -12.884  1.00 48.21           N  
ATOM   4593 HH21 ARG A 283      11.173 -10.836 -11.920  1.00 48.21           H  
ATOM   4594 HH22 ARG A 283      10.766 -10.714 -13.612  1.00 48.21           H  
ATOM   4595  CZ  ARG A 283      12.728 -10.860 -13.186  1.00 48.21           C  
ATOM   4596  N   LEU A 284      18.265  -9.729 -19.593  1.00 47.34           N  
ATOM   4597  H   LEU A 284      17.541  -9.504 -20.260  1.00 47.34           H  
ATOM   4598  CA  LEU A 284      19.529  -9.026 -19.747  1.00 47.34           C  
ATOM   4599  HA  LEU A 284      20.109  -9.142 -18.831  1.00 47.34           H  
ATOM   4600  C   LEU A 284      19.213  -7.543 -19.862  1.00 47.34           C  
ATOM   4601  CB  LEU A 284      20.374  -9.554 -20.919  1.00 47.34           C  
ATOM   4602  HB2 LEU A 284      19.736  -9.931 -21.718  1.00 47.34           H  
ATOM   4603  HB3 LEU A 284      20.927  -8.707 -21.327  1.00 47.34           H  
ATOM   4604  O   LEU A 284      18.160  -7.168 -20.374  1.00 47.34           O  
ATOM   4605  CG  LEU A 284      21.397 -10.621 -20.478  1.00 47.34           C  
ATOM   4606  HG  LEU A 284      21.707 -10.436 -19.449  1.00 47.34           H  
ATOM   4607  CD1 LEU A 284      20.824 -12.036 -20.572  1.00 47.34           C  
ATOM   4608 HD11 LEU A 284      19.951 -12.116 -19.926  1.00 47.34           H  
ATOM   4609 HD12 LEU A 284      20.541 -12.252 -21.602  1.00 47.34           H  
ATOM   4610 HD13 LEU A 284      21.576 -12.753 -20.241  1.00 47.34           H  
ATOM   4611  CD2 LEU A 284      22.651 -10.541 -21.345  1.00 47.34           C  
ATOM   4612 HD21 LEU A 284      23.370 -11.297 -21.030  1.00 47.34           H  
ATOM   4613 HD22 LEU A 284      23.117  -9.561 -21.239  1.00 47.34           H  
ATOM   4614 HD23 LEU A 284      22.396 -10.702 -22.393  1.00 47.34           H  
ATOM   4615  N   GLY A 285      20.097  -6.756 -19.259  1.00 49.56           N  
ATOM   4616  H   GLY A 285      20.959  -7.185 -18.955  1.00 49.56           H  
ATOM   4617  CA  GLY A 285      19.890  -5.377 -18.863  1.00 49.56           C  
ATOM   4618  HA2 GLY A 285      19.236  -5.369 -17.991  1.00 49.56           H  
ATOM   4619  HA3 GLY A 285      20.847  -4.945 -18.567  1.00 49.56           H  
ATOM   4620  C   GLY A 285      19.286  -4.476 -19.929  1.00 49.56           C  
ATOM   4621  O   GLY A 285      19.348  -4.728 -21.128  1.00 49.56           O  
ATOM   4622  N   LEU A 286      18.709  -3.400 -19.414  1.00 41.71           N  
ATOM   4623  H   LEU A 286      18.753  -3.315 -18.409  1.00 41.71           H  
ATOM   4624  CA  LEU A 286      18.192  -2.230 -20.101  1.00 41.71           C  
ATOM   4625  HA  LEU A 286      17.395  -2.537 -20.778  1.00 41.71           H  
ATOM   4626  C   LEU A 286      19.302  -1.543 -20.934  1.00 41.71           C  
ATOM   4627  CB  LEU A 286      17.626  -1.338 -18.970  1.00 41.71           C  
ATOM   4628  HB2 LEU A 286      18.446  -0.771 -18.529  1.00 41.71           H  
ATOM   4629  HB3 LEU A 286      17.227  -1.960 -18.169  1.00 41.71           H  
ATOM   4630  O   LEU A 286      19.723  -0.436 -20.633  1.00 41.71           O  
ATOM   4631  CG  LEU A 286      16.512  -0.372 -19.390  1.00 41.71           C  
ATOM   4632  HG  LEU A 286      16.726   0.040 -20.376  1.00 41.71           H  
ATOM   4633  CD1 LEU A 286      15.163  -1.099 -19.415  1.00 41.71           C  
ATOM   4634 HD11 LEU A 286      14.387  -0.401 -19.727  1.00 41.71           H  
ATOM   4635 HD12 LEU A 286      15.205  -1.921 -20.131  1.00 41.71           H  
ATOM   4636 HD13 LEU A 286      14.921  -1.486 -18.426  1.00 41.71           H  
ATOM   4637  CD2 LEU A 286      16.411   0.770 -18.378  1.00 41.71           C  
ATOM   4638 HD21 LEU A 286      15.613   1.454 -18.668  1.00 41.71           H  
ATOM   4639 HD22 LEU A 286      16.216   0.380 -17.380  1.00 41.71           H  
ATOM   4640 HD23 LEU A 286      17.348   1.327 -18.366  1.00 41.71           H  
ATOM   4641  N   GLY A 287      19.824  -2.223 -21.952  1.00 49.42           N  
ATOM   4642  H   GLY A 287      19.511  -3.174 -22.085  1.00 49.42           H  
ATOM   4643  CA  GLY A 287      20.574  -1.620 -23.041  1.00 49.42           C  
ATOM   4644  HA2 GLY A 287      21.235  -0.839 -22.666  1.00 49.42           H  
ATOM   4645  HA3 GLY A 287      21.166  -2.375 -23.560  1.00 49.42           H  
ATOM   4646  C   GLY A 287      19.558  -1.038 -24.006  1.00 49.42           C  
ATOM   4647  O   GLY A 287      18.588  -1.712 -24.356  1.00 49.42           O  
ATOM   4648  N   MET A 288      19.730   0.226 -24.381  1.00 49.53           N  
ATOM   4649  H   MET A 288      20.543   0.721 -24.042  1.00 49.53           H  
ATOM   4650  CA  MET A 288      18.921   0.871 -25.409  1.00 49.53           C  
ATOM   4651  HA  MET A 288      17.904   1.017 -25.046  1.00 49.53           H  
ATOM   4652  C   MET A 288      18.886  -0.030 -26.648  1.00 49.53           C  
ATOM   4653  CB  MET A 288      19.536   2.235 -25.754  1.00 49.53           C  
ATOM   4654  HB2 MET A 288      19.014   2.637 -26.622  1.00 49.53           H  
ATOM   4655  HB3 MET A 288      20.587   2.111 -26.016  1.00 49.53           H  
ATOM   4656  O   MET A 288      19.883  -0.168 -27.351  1.00 49.53           O  
ATOM   4657  CG  MET A 288      19.421   3.238 -24.601  1.00 49.53           C  
ATOM   4658  HG2 MET A 288      18.367   3.399 -24.375  1.00 49.53           H  
ATOM   4659  HG3 MET A 288      19.896   2.816 -23.715  1.00 49.53           H  
ATOM   4660  SD  MET A 288      20.194   4.846 -24.924  1.00 49.53           S  
ATOM   4661  CE  MET A 288      19.189   5.452 -26.309  1.00 49.53           C  
ATOM   4662  HE1 MET A 288      18.134   5.443 -26.035  1.00 49.53           H  
ATOM   4663  HE2 MET A 288      19.347   4.827 -27.187  1.00 49.53           H  
ATOM   4664  HE3 MET A 288      19.489   6.472 -26.549  1.00 49.53           H  
ATOM   4665  N   LEU A 289      17.754  -0.692 -26.891  1.00 55.45           N  
ATOM   4666  H   LEU A 289      16.991  -0.608 -26.234  1.00 55.45           H  
ATOM   4667  CA  LEU A 289      17.532  -1.404 -28.140  1.00 55.45           C  
ATOM   4668  HA  LEU A 289      18.409  -1.999 -28.393  1.00 55.45           H  
ATOM   4669  C   LEU A 289      17.367  -0.323 -29.208  1.00 55.45           C  
ATOM   4670  CB  LEU A 289      16.300  -2.327 -28.024  1.00 55.45           C  
ATOM   4671  HB2 LEU A 289      15.463  -1.735 -27.657  1.00 55.45           H  
ATOM   4672  HB3 LEU A 289      16.040  -2.677 -29.023  1.00 55.45           H  
ATOM   4673  O   LEU A 289      16.310   0.299 -29.287  1.00 55.45           O  
ATOM   4674  CG  LEU A 289      16.493  -3.553 -27.110  1.00 55.45           C  
ATOM   4675  HG  LEU A 289      16.866  -3.230 -26.138  1.00 55.45           H  
ATOM   4676  CD1 LEU A 289      15.149  -4.256 -26.890  1.00 55.45           C  
ATOM   4677 HD11 LEU A 289      15.291  -5.104 -26.220  1.00 55.45           H  
ATOM   4678 HD12 LEU A 289      14.759  -4.602 -27.847  1.00 55.45           H  
ATOM   4679 HD13 LEU A 289      14.447  -3.552 -26.441  1.00 55.45           H  
ATOM   4680  CD2 LEU A 289      17.463  -4.577 -27.704  1.00 55.45           C  
ATOM   4681 HD21 LEU A 289      17.130  -4.885 -28.695  1.00 55.45           H  
ATOM   4682 HD22 LEU A 289      17.533  -5.449 -27.053  1.00 55.45           H  
ATOM   4683 HD23 LEU A 289      18.457  -4.138 -27.786  1.00 55.45           H  
ATOM   4684  N   MET A 290      18.433  -0.060 -29.967  1.00 54.14           N  
ATOM   4685  H   MET A 290      19.303  -0.526 -29.753  1.00 54.14           H  
ATOM   4686  CA  MET A 290      18.349   0.721 -31.199  1.00 54.14           C  
ATOM   4687  HA  MET A 290      18.031   1.739 -30.972  1.00 54.14           H  
ATOM   4688  C   MET A 290      17.301   0.061 -32.096  1.00 54.14           C  
ATOM   4689  CB  MET A 290      19.711   0.764 -31.908  1.00 54.14           C  
ATOM   4690  HB2 MET A 290      19.569   1.075 -32.943  1.00 54.14           H  
ATOM   4691  HB3 MET A 290      20.130  -0.242 -31.923  1.00 54.14           H  
ATOM   4692  O   MET A 290      17.322  -1.153 -32.313  1.00 54.14           O  
ATOM   4693  CG  MET A 290      20.727   1.713 -31.260  1.00 54.14           C  
ATOM   4694  HG2 MET A 290      21.717   1.377 -31.567  1.00 54.14           H  
ATOM   4695  HG3 MET A 290      20.673   1.636 -30.174  1.00 54.14           H  
ATOM   4696  SD  MET A 290      20.561   3.451 -31.757  1.00 54.14           S  
ATOM   4697  CE  MET A 290      22.315   3.881 -31.954  1.00 54.14           C  
ATOM   4698  HE1 MET A 290      22.844   3.725 -31.014  1.00 54.14           H  
ATOM   4699  HE2 MET A 290      22.762   3.260 -32.730  1.00 54.14           H  
ATOM   4700  HE3 MET A 290      22.401   4.928 -32.246  1.00 54.14           H  
ATOM   4701  N   GLU A 291      16.351   0.853 -32.576  1.00 60.99           N  
ATOM   4702  H   GLU A 291      16.388   1.842 -32.376  1.00 60.99           H  
ATOM   4703  CA  GLU A 291      15.354   0.401 -33.535  1.00 60.99           C  
ATOM   4704  HA  GLU A 291      14.904  -0.520 -33.166  1.00 60.99           H  
ATOM   4705  C   GLU A 291      16.096   0.112 -34.849  1.00 60.99           C  
ATOM   4706  CB  GLU A 291      14.262   1.488 -33.631  1.00 60.99           C  
ATOM   4707  HB2 GLU A 291      14.569   2.268 -34.328  1.00 60.99           H  
ATOM   4708  HB3 GLU A 291      14.160   1.945 -32.647  1.00 60.99           H  
ATOM   4709  O   GLU A 291      16.651   1.021 -35.462  1.00 60.99           O  
ATOM   4710  CG  GLU A 291      12.872   0.958 -34.015  1.00 60.99           C  
ATOM   4711  HG2 GLU A 291      12.876   0.678 -35.068  1.00 60.99           H  
ATOM   4712  HG3 GLU A 291      12.673   0.059 -33.430  1.00 60.99           H  
ATOM   4713  CD  GLU A 291      11.755   1.988 -33.745  1.00 60.99           C  
ATOM   4714  OE1 GLU A 291      10.618   1.544 -33.454  1.00 60.99           O  
ATOM   4715  OE2 GLU A 291      12.029   3.208 -33.806  1.00 60.99           O  
ATOM   4716  N   ALA A 292      16.191  -1.159 -35.250  1.00 67.01           N  
ATOM   4717  H   ALA A 292      15.811  -1.895 -34.672  1.00 67.01           H  
ATOM   4718  CA  ALA A 292      16.785  -1.512 -36.536  1.00 67.01           C  
ATOM   4719  HA  ALA A 292      17.768  -1.047 -36.615  1.00 67.01           H  
ATOM   4720  C   ALA A 292      15.885  -0.947 -37.646  1.00 67.01           C  
ATOM   4721  CB  ALA A 292      16.964  -3.035 -36.621  1.00 67.01           C  
ATOM   4722  HB1 ALA A 292      17.626  -3.374 -35.824  1.00 67.01           H  
ATOM   4723  HB2 ALA A 292      15.999  -3.533 -36.531  1.00 67.01           H  
ATOM   4724  HB3 ALA A 292      17.406  -3.294 -37.583  1.00 67.01           H  
ATOM   4725  O   ALA A 292      14.801  -1.474 -37.903  1.00 67.01           O  
ATOM   4726  N   SER A 293      16.290   0.162 -38.265  1.00 70.66           N  
ATOM   4727  H   SER A 293      17.128   0.628 -37.947  1.00 70.66           H  
ATOM   4728  CA  SER A 293      15.550   0.737 -39.385  1.00 70.66           C  
ATOM   4729  HA  SER A 293      14.493   0.772 -39.121  1.00 70.66           H  
ATOM   4730  C   SER A 293      15.721  -0.148 -40.618  1.00 70.66           C  
ATOM   4731  CB  SER A 293      16.005   2.171 -39.677  1.00 70.66           C  
ATOM   4732  HB2 SER A 293      15.854   2.788 -38.791  1.00 70.66           H  
ATOM   4733  HB3 SER A 293      15.400   2.577 -40.488  1.00 70.66           H  
ATOM   4734  O   SER A 293      16.848  -0.393 -41.037  1.00 70.66           O  
ATOM   4735  OG  SER A 293      17.367   2.216 -40.052  1.00 70.66           O  
ATOM   4736  HG  SER A 293      17.601   1.400 -40.499  1.00 70.66           H  
ATOM   4737  N   ASN A 294      14.621  -0.553 -41.253  1.00 76.17           N  
ATOM   4738  H   ASN A 294      13.728  -0.352 -40.825  1.00 76.17           H  
ATOM   4739  CA  ASN A 294      14.630  -1.239 -42.555  1.00 76.17           C  
ATOM   4740  HA  ASN A 294      15.459  -1.947 -42.570  1.00 76.17           H  
ATOM   4741  C   ASN A 294      14.868  -0.271 -43.734  1.00 76.17           C  
ATOM   4742  CB  ASN A 294      13.315  -2.023 -42.732  1.00 76.17           C  
ATOM   4743  HB2 ASN A 294      13.281  -2.447 -43.735  1.00 76.17           H  
ATOM   4744  HB3 ASN A 294      12.472  -1.338 -42.629  1.00 76.17           H  
ATOM   4745  O   ASN A 294      14.411  -0.531 -44.847  1.00 76.17           O  
ATOM   4746  CG  ASN A 294      13.160  -3.189 -41.780  1.00 76.17           C  
ATOM   4747  ND2 ASN A 294      11.958  -3.453 -41.326  1.00 76.17           N  
ATOM   4748 HD21 ASN A 294      11.167  -2.888 -41.602  1.00 76.17           H  
ATOM   4749 HD22 ASN A 294      11.909  -4.233 -40.686  1.00 76.17           H  
ATOM   4750  OD1 ASN A 294      14.086  -3.903 -41.450  1.00 76.17           O  
ATOM   4751  N   ASN A 295      15.505   0.877 -43.496  1.00 74.50           N  
ATOM   4752  H   ASN A 295      16.006   0.972 -42.623  1.00 74.50           H  
ATOM   4753  CA  ASN A 295      15.816   1.812 -44.569  1.00 74.50           C  
ATOM   4754  HA  ASN A 295      14.914   1.956 -45.163  1.00 74.50           H  
ATOM   4755  C   ASN A 295      16.906   1.184 -45.454  1.00 74.50           C  
ATOM   4756  CB  ASN A 295      16.237   3.171 -43.989  1.00 74.50           C  
ATOM   4757  HB2 ASN A 295      16.588   3.809 -44.799  1.00 74.50           H  
ATOM   4758  HB3 ASN A 295      17.069   3.025 -43.300  1.00 74.50           H  
ATOM   4759  O   ASN A 295      17.837   0.586 -44.907  1.00 74.50           O  
ATOM   4760  CG  ASN A 295      15.113   3.901 -43.272  1.00 74.50           C  
ATOM   4761  ND2 ASN A 295      15.442   4.940 -42.544  1.00 74.50           N  
ATOM   4762 HD21 ASN A 295      14.692   5.436 -42.084  1.00 74.50           H  
ATOM   4763 HD22 ASN A 295      16.410   5.224 -42.492  1.00 74.50           H  
ATOM   4764  OD1 ASN A 295      13.941   3.562 -43.335  1.00 74.50           O  
ATOM   4765  N   PRO A 296      16.797   1.274 -46.792  1.00 76.03           N  
ATOM   4766  CA  PRO A 296      17.866   0.820 -47.670  1.00 76.03           C  
ATOM   4767  HA  PRO A 296      18.007  -0.255 -47.556  1.00 76.03           H  
ATOM   4768  C   PRO A 296      19.167   1.539 -47.294  1.00 76.03           C  
ATOM   4769  CB  PRO A 296      17.400   1.125 -49.097  1.00 76.03           C  
ATOM   4770  HB2 PRO A 296      16.886   0.254 -49.504  1.00 76.03           H  
ATOM   4771  HB3 PRO A 296      18.226   1.416 -49.746  1.00 76.03           H  
ATOM   4772  O   PRO A 296      19.159   2.732 -46.998  1.00 76.03           O  
ATOM   4773  CG  PRO A 296      16.399   2.265 -48.914  1.00 76.03           C  
ATOM   4774  HG2 PRO A 296      16.936   3.213 -48.880  1.00 76.03           H  
ATOM   4775  HG3 PRO A 296      15.650   2.280 -49.706  1.00 76.03           H  
ATOM   4776  CD  PRO A 296      15.778   1.984 -47.548  1.00 76.03           C  
ATOM   4777  HD2 PRO A 296      14.902   1.345 -47.661  1.00 76.03           H  
ATOM   4778  HD3 PRO A 296      15.505   2.926 -47.072  1.00 76.03           H  
ATOM   4779  N   ILE A 297      20.265   0.787 -47.246  1.00 77.42           N  
ATOM   4780  H   ILE A 297      20.203  -0.187 -47.507  1.00 77.42           H  
ATOM   4781  CA  ILE A 297      21.595   1.343 -47.000  1.00 77.42           C  
ATOM   4782  HA  ILE A 297      21.547   2.035 -46.159  1.00 77.42           H  
ATOM   4783  C   ILE A 297      21.985   2.126 -48.258  1.00 77.42           C  
ATOM   4784  CB  ILE A 297      22.608   0.221 -46.658  1.00 77.42           C  
ATOM   4785  HB  ILE A 297      22.645  -0.473 -47.498  1.00 77.42           H  
ATOM   4786  O   ILE A 297      22.192   1.524 -49.313  1.00 77.42           O  
ATOM   4787  CG1 ILE A 297      22.170  -0.563 -45.396  1.00 77.42           C  
ATOM   4788 HG12 ILE A 297      21.129  -0.871 -45.498  1.00 77.42           H  
ATOM   4789 HG13 ILE A 297      22.239   0.086 -44.523  1.00 77.42           H  
ATOM   4790  CG2 ILE A 297      24.017   0.813 -46.462  1.00 77.42           C  
ATOM   4791 HG21 ILE A 297      24.743   0.024 -46.267  1.00 77.42           H  
ATOM   4792 HG22 ILE A 297      24.021   1.522 -45.634  1.00 77.42           H  
ATOM   4793 HG23 ILE A 297      24.343   1.327 -47.366  1.00 77.42           H  
ATOM   4794  CD1 ILE A 297      22.983  -1.839 -45.140  1.00 77.42           C  
ATOM   4795 HD11 ILE A 297      22.976  -2.470 -46.029  1.00 77.42           H  
ATOM   4796 HD12 ILE A 297      24.011  -1.592 -44.876  1.00 77.42           H  
ATOM   4797 HD13 ILE A 297      22.537  -2.389 -44.311  1.00 77.42           H  
ATOM   4798  N   ASP A 298      22.062   3.451 -48.150  1.00 75.33           N  
ATOM   4799  H   ASP A 298      21.784   3.894 -47.286  1.00 75.33           H  
ATOM   4800  CA  ASP A 298      22.565   4.310 -49.222  1.00 75.33           C  
ATOM   4801  HA  ASP A 298      22.227   3.922 -50.183  1.00 75.33           H  
ATOM   4802  C   ASP A 298      24.099   4.266 -49.211  1.00 75.33           C  
ATOM   4803  CB  ASP A 298      22.022   5.747 -49.083  1.00 75.33           C  
ATOM   4804  HB2 ASP A 298      22.116   6.069 -48.045  1.00 75.33           H  
ATOM   4805  HB3 ASP A 298      22.644   6.404 -49.691  1.00 75.33           H  
ATOM   4806  O   ASP A 298      24.749   4.826 -48.328  1.00 75.33           O  
ATOM   4807  CG  ASP A 298      20.568   5.932 -49.550  1.00 75.33           C  
ATOM   4808  OD1 ASP A 298      20.039   5.048 -50.264  1.00 75.33           O  
ATOM   4809  OD2 ASP A 298      19.991   6.995 -49.222  1.00 75.33           O  
ATOM   4810  N   TYR A 299      24.685   3.566 -50.183  1.00 78.67           N  
ATOM   4811  H   TYR A 299      24.097   3.089 -50.851  1.00 78.67           H  
ATOM   4812  CA  TYR A 299      26.135   3.516 -50.367  1.00 78.67           C  
ATOM   4813  HA  TYR A 299      26.612   3.487 -49.388  1.00 78.67           H  
ATOM   4814  C   TYR A 299      26.618   4.772 -51.098  1.00 78.67           C  
ATOM   4815  CB  TYR A 299      26.541   2.243 -51.122  1.00 78.67           C  
ATOM   4816  HB2 TYR A 299      26.007   2.201 -52.071  1.00 78.67           H  
ATOM   4817  HB3 TYR A 299      27.604   2.303 -51.355  1.00 78.67           H  
ATOM   4818  O   TYR A 299      26.189   5.049 -52.220  1.00 78.67           O  
ATOM   4819  CG  TYR A 299      26.295   0.963 -50.348  1.00 78.67           C  
ATOM   4820  CD1 TYR A 299      27.259   0.502 -49.431  1.00 78.67           C  
ATOM   4821  HD1 TYR A 299      28.171   1.062 -49.285  1.00 78.67           H  
ATOM   4822  CD2 TYR A 299      25.096   0.245 -50.525  1.00 78.67           C  
ATOM   4823  HD2 TYR A 299      24.340   0.615 -51.201  1.00 78.67           H  
ATOM   4824  CE1 TYR A 299      27.031  -0.677 -48.695  1.00 78.67           C  
ATOM   4825  HE1 TYR A 299      27.772  -1.016 -47.987  1.00 78.67           H  
ATOM   4826  CE2 TYR A 299      24.865  -0.936 -49.796  1.00 78.67           C  
ATOM   4827  HE2 TYR A 299      23.938  -1.479 -49.913  1.00 78.67           H  
ATOM   4828  OH  TYR A 299      25.604  -2.533 -48.166  1.00 78.67           O  
ATOM   4829  HH  TYR A 299      26.333  -2.701 -47.564  1.00 78.67           H  
ATOM   4830  CZ  TYR A 299      25.831  -1.398 -48.880  1.00 78.67           C  
ATOM   4831  N   VAL A 300      27.540   5.506 -50.475  1.00 76.25           N  
ATOM   4832  H   VAL A 300      27.837   5.226 -49.551  1.00 76.25           H  
ATOM   4833  CA  VAL A 300      28.226   6.655 -51.078  1.00 76.25           C  
ATOM   4834  HA  VAL A 300      27.744   6.918 -52.019  1.00 76.25           H  
ATOM   4835  C   VAL A 300      29.665   6.243 -51.377  1.00 76.25           C  
ATOM   4836  CB  VAL A 300      28.155   7.895 -50.162  1.00 76.25           C  
ATOM   4837  HB  VAL A 300      28.667   7.686 -49.223  1.00 76.25           H  
ATOM   4838  O   VAL A 300      30.439   5.995 -50.457  1.00 76.25           O  
ATOM   4839  CG1 VAL A 300      28.818   9.108 -50.828  1.00 76.25           C  
ATOM   4840 HG11 VAL A 300      28.336   9.331 -51.780  1.00 76.25           H  
ATOM   4841 HG12 VAL A 300      28.745   9.975 -50.170  1.00 76.25           H  
ATOM   4842 HG13 VAL A 300      29.876   8.909 -51.002  1.00 76.25           H  
ATOM   4843  CG2 VAL A 300      26.700   8.273 -49.846  1.00 76.25           C  
ATOM   4844 HG21 VAL A 300      26.217   7.473 -49.285  1.00 76.25           H  
ATOM   4845 HG22 VAL A 300      26.146   8.444 -50.769  1.00 76.25           H  
ATOM   4846 HG23 VAL A 300      26.677   9.175 -49.234  1.00 76.25           H  
ATOM   4847  N   TYR A 301      30.010   6.137 -52.660  1.00 78.95           N  
ATOM   4848  H   TYR A 301      29.333   6.388 -53.366  1.00 78.95           H  
ATOM   4849  CA  TYR A 301      31.372   5.838 -53.108  1.00 78.95           C  
ATOM   4850  HA  TYR A 301      31.856   5.191 -52.377  1.00 78.95           H  
ATOM   4851  C   TYR A 301      32.190   7.128 -53.210  1.00 78.95           C  
ATOM   4852  CB  TYR A 301      31.337   5.093 -54.450  1.00 78.95           C  
ATOM   4853  HB2 TYR A 301      32.360   4.982 -54.810  1.00 78.95           H  
ATOM   4854  HB3 TYR A 301      30.803   5.699 -55.183  1.00 78.95           H  
ATOM   4855  O   TYR A 301      31.678   8.137 -53.695  1.00 78.95           O  
ATOM   4856  CG  TYR A 301      30.706   3.715 -54.377  1.00 78.95           C  
ATOM   4857  CD1 TYR A 301      31.488   2.612 -53.985  1.00 78.95           C  
ATOM   4858  HD1 TYR A 301      32.532   2.757 -53.749  1.00 78.95           H  
ATOM   4859  CD2 TYR A 301      29.341   3.535 -54.679  1.00 78.95           C  
ATOM   4860  HD2 TYR A 301      28.737   4.384 -54.964  1.00 78.95           H  
ATOM   4861  CE1 TYR A 301      30.913   1.331 -53.893  1.00 78.95           C  
ATOM   4862  HE1 TYR A 301      31.521   0.494 -53.585  1.00 78.95           H  
ATOM   4863  CE2 TYR A 301      28.760   2.255 -54.592  1.00 78.95           C  
ATOM   4864  HE2 TYR A 301      27.712   2.111 -54.808  1.00 78.95           H  
ATOM   4865  OH  TYR A 301      28.986  -0.083 -54.110  1.00 78.95           O  
ATOM   4866  HH  TYR A 301      29.623  -0.718 -53.773  1.00 78.95           H  
ATOM   4867  CZ  TYR A 301      29.546   1.152 -54.199  1.00 78.95           C  
ATOM   4868  N   TRP A 302      33.445   7.076 -52.770  1.00 84.94           N  
ATOM   4869  H   TRP A 302      33.805   6.213 -52.387  1.00 84.94           H  
ATOM   4870  CA  TRP A 302      34.422   8.158 -52.868  1.00 84.94           C  
ATOM   4871  HA  TRP A 302      34.133   8.847 -53.661  1.00 84.94           H  
ATOM   4872  C   TRP A 302      35.787   7.559 -53.235  1.00 84.94           C  
ATOM   4873  CB  TRP A 302      34.458   8.936 -51.541  1.00 84.94           C  
ATOM   4874  HB2 TRP A 302      35.177   9.749 -51.646  1.00 84.94           H  
ATOM   4875  HB3 TRP A 302      33.482   9.395 -51.386  1.00 84.94           H  
ATOM   4876  O   TRP A 302      36.165   6.526 -52.683  1.00 84.94           O  
ATOM   4877  CG  TRP A 302      34.815   8.152 -50.306  1.00 84.94           C  
ATOM   4878  CD1 TRP A 302      33.950   7.529 -49.467  1.00 84.94           C  
ATOM   4879  HD1 TRP A 302      32.877   7.508 -49.589  1.00 84.94           H  
ATOM   4880  CD2 TRP A 302      36.147   7.892 -49.761  1.00 84.94           C  
ATOM   4881  CE2 TRP A 302      36.007   7.113 -48.573  1.00 84.94           C  
ATOM   4882  CE3 TRP A 302      37.461   8.237 -50.151  1.00 84.94           C  
ATOM   4883  HE3 TRP A 302      37.607   8.802 -51.060  1.00 84.94           H  
ATOM   4884  NE1 TRP A 302      34.651   6.929 -48.434  1.00 84.94           N  
ATOM   4885  HE1 TRP A 302      34.234   6.415 -47.671  1.00 84.94           H  
ATOM   4886  CH2 TRP A 302      38.396   7.079 -48.210  1.00 84.94           C  
ATOM   4887  HH2 TRP A 302      39.250   6.779 -47.620  1.00 84.94           H  
ATOM   4888  CZ2 TRP A 302      37.103   6.718 -47.797  1.00 84.94           C  
ATOM   4889  HZ2 TRP A 302      36.947   6.150 -46.892  1.00 84.94           H  
ATOM   4890  CZ3 TRP A 302      38.573   7.828 -49.389  1.00 84.94           C  
ATOM   4891  HZ3 TRP A 302      39.569   8.084 -49.719  1.00 84.94           H  
ATOM   4892  N   ASP A 303      36.503   8.188 -54.170  1.00 82.76           N  
ATOM   4893  H   ASP A 303      36.101   9.000 -54.617  1.00 82.76           H  
ATOM   4894  CA  ASP A 303      37.809   7.700 -54.654  1.00 82.76           C  
ATOM   4895  HA  ASP A 303      37.995   6.695 -54.274  1.00 82.76           H  
ATOM   4896  C   ASP A 303      38.979   8.579 -54.173  1.00 82.76           C  
ATOM   4897  CB  ASP A 303      37.806   7.621 -56.194  1.00 82.76           C  
ATOM   4898  HB2 ASP A 303      38.830   7.458 -56.529  1.00 82.76           H  
ATOM   4899  HB3 ASP A 303      37.481   8.582 -56.595  1.00 82.76           H  
ATOM   4900  O   ASP A 303      40.086   8.085 -53.950  1.00 82.76           O  
ATOM   4901  CG  ASP A 303      36.946   6.499 -56.800  1.00 82.76           C  
ATOM   4902  OD1 ASP A 303      36.737   5.459 -56.135  1.00 82.76           O  
ATOM   4903  OD2 ASP A 303      36.559   6.649 -57.983  1.00 82.76           O  
ATOM   4904  N   ASP A 304      38.742   9.883 -53.990  1.00 86.23           N  
ATOM   4905  H   ASP A 304      37.809  10.224 -54.174  1.00 86.23           H  
ATOM   4906  CA  ASP A 304      39.725  10.854 -53.499  1.00 86.23           C  
ATOM   4907  HA  ASP A 304      40.672  10.342 -53.332  1.00 86.23           H  
ATOM   4908  C   ASP A 304      39.228  11.465 -52.177  1.00 86.23           C  
ATOM   4909  CB  ASP A 304      40.004  11.928 -54.574  1.00 86.23           C  
ATOM   4910  HB2 ASP A 304      39.076  12.451 -54.804  1.00 86.23           H  
ATOM   4911  HB3 ASP A 304      40.336  11.427 -55.483  1.00 86.23           H  
ATOM   4912  O   ASP A 304      38.121  12.010 -52.127  1.00 86.23           O  
ATOM   4913  CG  ASP A 304      41.073  12.970 -54.184  1.00 86.23           C  
ATOM   4914  OD1 ASP A 304      41.592  12.937 -53.048  1.00 86.23           O  
ATOM   4915  OD2 ASP A 304      41.380  13.874 -54.993  1.00 86.23           O  
ATOM   4916  N   PRO A 305      40.026  11.441 -51.096  1.00 85.35           N  
ATOM   4917  CA  PRO A 305      39.661  12.109 -49.854  1.00 85.35           C  
ATOM   4918  HA  PRO A 305      38.801  11.593 -49.426  1.00 85.35           H  
ATOM   4919  C   PRO A 305      39.333  13.601 -49.980  1.00 85.35           C  
ATOM   4920  CB  PRO A 305      40.862  11.926 -48.948  1.00 85.35           C  
ATOM   4921  HB2 PRO A 305      40.490  11.807 -47.930  1.00 85.35           H  
ATOM   4922  HB3 PRO A 305      41.538  12.776 -49.034  1.00 85.35           H  
ATOM   4923  O   PRO A 305      38.603  14.139 -49.145  1.00 85.35           O  
ATOM   4924  CG  PRO A 305      41.558  10.666 -49.457  1.00 85.35           C  
ATOM   4925  HG2 PRO A 305      41.094   9.788 -49.007  1.00 85.35           H  
ATOM   4926  HG3 PRO A 305      42.629  10.683 -49.254  1.00 85.35           H  
ATOM   4927  CD  PRO A 305      41.267  10.691 -50.949  1.00 85.35           C  
ATOM   4928  HD2 PRO A 305      41.159   9.672 -51.320  1.00 85.35           H  
ATOM   4929  HD3 PRO A 305      42.082  11.196 -51.468  1.00 85.35           H  
ATOM   4930  N   ASN A 306      39.831  14.283 -51.016  1.00 87.43           N  
ATOM   4931  H   ASN A 306      40.430  13.803 -51.672  1.00 87.43           H  
ATOM   4932  CA  ASN A 306      39.459  15.675 -51.275  1.00 87.43           C  
ATOM   4933  HA  ASN A 306      39.686  16.268 -50.389  1.00 87.43           H  
ATOM   4934  C   ASN A 306      37.950  15.833 -51.546  1.00 87.43           C  
ATOM   4935  CB  ASN A 306      40.291  16.213 -52.445  1.00 87.43           C  
ATOM   4936  HB2 ASN A 306      40.113  15.596 -53.326  1.00 87.43           H  
ATOM   4937  HB3 ASN A 306      39.970  17.228 -52.678  1.00 87.43           H  
ATOM   4938  O   ASN A 306      37.362  16.832 -51.127  1.00 87.43           O
[truncated: 49,581 more chars]
