# Supplementary material for: Widespread Horizontal Gene Transfer Among Animal Viruses
Source: bioRxiv. 2024 Mar 26:2024.03.25.586562. Preprint. [Version 2] doi: 10.1101/2024.03.25.586562 (PMC11071296; doi:10.1101/2024.03.25.586562)
Supplement: Supplement 7 [file media-7.zip › File7_PDB/Parvo3960_VP.pdb]

ATOM      1  N   MET A   1      -8.166  13.700 -49.167  1.00 50.72           N  
ATOM      2  H   MET A   1      -7.742  14.529 -49.557  1.00 50.72           H  
ATOM      3  H2  MET A   1      -8.762  13.958 -48.393  1.00 50.72           H  
ATOM      4  H3  MET A   1      -8.777  13.261 -49.842  1.00 50.72           H  
ATOM      5  CA  MET A   1      -7.167  12.729 -48.668  1.00 50.72           C  
ATOM      6  HA  MET A   1      -7.714  12.067 -47.997  1.00 50.72           H  
ATOM      7  C   MET A   1      -6.126  13.363 -47.753  1.00 50.72           C  
ATOM      8  CB  MET A   1      -6.538  11.810 -49.729  1.00 50.72           C  
ATOM      9  HB2 MET A   1      -6.235  12.381 -50.607  1.00 50.72           H  
ATOM     10  HB3 MET A   1      -5.653  11.343 -49.295  1.00 50.72           H  
ATOM     11  O   MET A   1      -6.008  12.879 -46.641  1.00 50.72           O  
ATOM     12  CG  MET A   1      -7.513  10.690 -50.124  1.00 50.72           C  
ATOM     13  HG2 MET A   1      -8.233  11.089 -50.839  1.00 50.72           H  
ATOM     14  HG3 MET A   1      -8.057  10.359 -49.240  1.00 50.72           H  
ATOM     15  SD  MET A   1      -6.709   9.233 -50.845  1.00 50.72           S  
ATOM     16  CE  MET A   1      -8.140   8.378 -51.556  1.00 50.72           C  
ATOM     17  HE1 MET A   1      -8.865   8.162 -50.771  1.00 50.72           H  
ATOM     18  HE2 MET A   1      -7.815   7.443 -52.010  1.00 50.72           H  
ATOM     19  HE3 MET A   1      -8.604   9.005 -52.317  1.00 50.72           H  
ATOM     20  N   MET A   2      -5.380  14.408 -48.147  1.00 48.01           N  
ATOM     21  H   MET A   2      -5.435  14.773 -49.087  1.00 48.01           H  
ATOM     22  CA  MET A   2      -4.397  15.035 -47.234  1.00 48.01           C  
ATOM     23  HA  MET A   2      -3.880  14.231 -46.710  1.00 48.01           H  
ATOM     24  C   MET A   2      -5.066  15.891 -46.139  1.00 48.01           C  
ATOM     25  CB  MET A   2      -3.346  15.815 -48.048  1.00 48.01           C  
ATOM     26  HB2 MET A   2      -3.592  16.877 -48.069  1.00 48.01           H  
ATOM     27  HB3 MET A   2      -3.352  15.450 -49.075  1.00 48.01           H  
ATOM     28  O   MET A   2      -4.661  15.824 -44.983  1.00 48.01           O  
ATOM     29  CG  MET A   2      -1.922  15.620 -47.511  1.00 48.01           C  
ATOM     30  HG2 MET A   2      -1.804  16.192 -46.590  1.00 48.01           H  
ATOM     31  HG3 MET A   2      -1.774  14.565 -47.283  1.00 48.01           H  
ATOM     32  SD  MET A   2      -0.641  16.111 -48.701  1.00 48.01           S  
ATOM     33  CE  MET A   2       0.845  15.536 -47.838  1.00 48.01           C  
ATOM     34  HE1 MET A   2       0.790  14.457 -47.691  1.00 48.01           H  
ATOM     35  HE2 MET A   2       0.919  16.031 -46.869  1.00 48.01           H  
ATOM     36  HE3 MET A   2       1.726  15.776 -48.433  1.00 48.01           H  
ATOM     37  N   ASP A   3      -6.151  16.595 -46.479  1.00 52.56           N  
ATOM     38  H   ASP A   3      -6.334  16.767 -47.457  1.00 52.56           H  
ATOM     39  CA  ASP A   3      -6.908  17.422 -45.523  1.00 52.56           C  
ATOM     40  HA  ASP A   3      -6.213  18.073 -44.993  1.00 52.56           H  
ATOM     41  C   ASP A   3      -7.645  16.590 -44.460  1.00 52.56           C  
ATOM     42  CB  ASP A   3      -7.900  18.312 -46.291  1.00 52.56           C  
ATOM     43  HB2 ASP A   3      -8.487  18.883 -45.572  1.00 52.56           H  
ATOM     44  HB3 ASP A   3      -8.582  17.676 -46.856  1.00 52.56           H  
ATOM     45  O   ASP A   3      -7.726  16.991 -43.300  1.00 52.56           O  
ATOM     46  CG  ASP A   3      -7.212  19.298 -47.242  1.00 52.56           C  
ATOM     47  OD1 ASP A   3      -6.047  19.662 -46.971  1.00 52.56           O  
ATOM     48  OD2 ASP A   3      -7.831  19.609 -48.281  1.00 52.56           O  
ATOM     49  N   ASP A   4      -8.121  15.394 -44.821  1.00 52.08           N  
ATOM     50  H   ASP A   4      -8.067  15.133 -45.795  1.00 52.08           H  
ATOM     51  CA  ASP A   4      -8.835  14.500 -43.899  1.00 52.08           C  
ATOM     52  HA  ASP A   4      -9.654  15.054 -43.440  1.00 52.08           H  
ATOM     53  C   ASP A   4      -7.914  14.006 -42.769  1.00 52.08           C  
ATOM     54  CB  ASP A   4      -9.444  13.320 -44.677  1.00 52.08           C  
ATOM     55  HB2 ASP A   4      -8.639  12.687 -45.050  1.00 52.08           H  
ATOM     56  HB3 ASP A   4     -10.055  12.724 -43.998  1.00 52.08           H  
ATOM     57  O   ASP A   4      -8.305  13.996 -41.604  1.00 52.08           O  
ATOM     58  CG  ASP A   4     -10.310  13.780 -45.853  1.00 52.08           C  
ATOM     59  OD1 ASP A   4     -11.237  14.582 -45.624  1.00 52.08           O  
ATOM     60  OD2 ASP A   4      -9.956  13.406 -47.006  1.00 52.08           O  
ATOM     61  N   LEU A   5      -6.653  13.685 -43.091  1.00 43.38           N  
ATOM     62  H   LEU A   5      -6.380  13.764 -44.060  1.00 43.38           H  
ATOM     63  CA  LEU A   5      -5.665  13.198 -42.122  1.00 43.38           C  
ATOM     64  HA  LEU A   5      -6.127  12.395 -41.547  1.00 43.38           H  
ATOM     65  C   LEU A   5      -5.227  14.295 -41.136  1.00 43.38           C  
ATOM     66  CB  LEU A   5      -4.452  12.645 -42.895  1.00 43.38           C  
ATOM     67  HB2 LEU A   5      -3.778  13.470 -43.125  1.00 43.38           H  
ATOM     68  HB3 LEU A   5      -4.782  12.232 -43.849  1.00 43.38           H  
ATOM     69  O   LEU A   5      -5.045  14.038 -39.944  1.00 43.38           O  
ATOM     70  CG  LEU A   5      -3.707  11.551 -42.104  1.00 43.38           C  
ATOM     71  HG  LEU A   5      -3.968  11.607 -41.047  1.00 43.38           H  
ATOM     72  CD1 LEU A   5      -4.081  10.165 -42.635  1.00 43.38           C  
ATOM     73 HD11 LEU A   5      -3.577   9.398 -42.048  1.00 43.38           H  
ATOM     74 HD12 LEU A   5      -3.794  10.067 -43.682  1.00 43.38           H  
ATOM     75 HD13 LEU A   5      -5.157  10.021 -42.540  1.00 43.38           H  
ATOM     76  CD2 LEU A   5      -2.191  11.716 -42.217  1.00 43.38           C  
ATOM     77 HD21 LEU A   5      -1.901  12.679 -41.798  1.00 43.38           H  
ATOM     78 HD22 LEU A   5      -1.695  10.927 -41.653  1.00 43.38           H  
ATOM     79 HD23 LEU A   5      -1.885  11.665 -43.262  1.00 43.38           H  
ATOM     80  N   VAL A   6      -5.072  15.531 -41.624  1.00 49.62           N  
ATOM     81  H   VAL A   6      -5.247  15.678 -42.608  1.00 49.62           H  
ATOM     82  CA  VAL A   6      -4.733  16.694 -40.787  1.00 49.62           C  
ATOM     83  HA  VAL A   6      -3.876  16.439 -40.163  1.00 49.62           H  
ATOM     84  C   VAL A   6      -5.889  17.028 -39.843  1.00 49.62           C  
ATOM     85  CB  VAL A   6      -4.350  17.909 -41.656  1.00 49.62           C  
ATOM     86  HB  VAL A   6      -5.158  18.120 -42.357  1.00 49.62           H  
ATOM     87  O   VAL A   6      -5.654  17.289 -38.659  1.00 49.62           O  
ATOM     88  CG1 VAL A   6      -4.087  19.167 -40.816  1.00 49.62           C  
ATOM     89 HG11 VAL A   6      -3.328  18.966 -40.060  1.00 49.62           H  
ATOM     90 HG12 VAL A   6      -3.751  19.976 -41.463  1.00 49.62           H  
ATOM     91 HG13 VAL A   6      -5.007  19.493 -40.331  1.00 49.62           H  
ATOM     92  CG2 VAL A   6      -3.068  17.621 -42.451  1.00 49.62           C  
ATOM     93 HG21 VAL A   6      -2.235  17.440 -41.771  1.00 49.62           H  
ATOM     94 HG22 VAL A   6      -3.204  16.745 -43.086  1.00 49.62           H  
ATOM     95 HG23 VAL A   6      -2.836  18.470 -43.093  1.00 49.62           H  
ATOM     96  N   ASN A   7      -7.131  16.957 -40.329  1.00 54.59           N  
ATOM     97  H   ASN A   7      -7.257  16.766 -41.313  1.00 54.59           H  
ATOM     98  CA  ASN A   7      -8.330  17.145 -39.511  1.00 54.59           C  
ATOM     99  HA  ASN A   7      -8.255  18.090 -38.972  1.00 54.59           H  
ATOM    100  C   ASN A   7      -8.477  16.045 -38.449  1.00 54.59           C  
ATOM    101  CB  ASN A   7      -9.555  17.227 -40.433  1.00 54.59           C  
ATOM    102  HB2 ASN A   7      -9.529  16.412 -41.156  1.00 54.59           H  
ATOM    103  HB3 ASN A   7     -10.463  17.124 -39.838  1.00 54.59           H  
ATOM    104  O   ASN A   7      -8.828  16.329 -37.304  1.00 54.59           O  
ATOM    105  CG  ASN A   7      -9.646  18.556 -41.163  1.00 54.59           C  
ATOM    106  ND2 ASN A   7     -10.343  18.600 -42.272  1.00 54.59           N  
ATOM    107 HD21 ASN A   7     -10.658  17.741 -42.699  1.00 54.59           H  
ATOM    108 HD22 ASN A   7     -10.310  19.475 -42.777  1.00 54.59           H  
ATOM    109  OD1 ASN A   7      -9.132  19.578 -40.737  1.00 54.59           O  
ATOM    110  N   GLU A   8      -8.146  14.796 -38.777  1.00 53.51           N  
ATOM    111  H   GLU A   8      -7.956  14.574 -39.744  1.00 53.51           H  
ATOM    112  CA  GLU A   8      -8.217  13.702 -37.812  1.00 53.51           C  
ATOM    113  HA  GLU A   8      -9.190  13.765 -37.325  1.00 53.51           H  
ATOM    114  C   GLU A   8      -7.154  13.832 -36.710  1.00 53.51           C  
ATOM    115  CB  GLU A   8      -8.180  12.361 -38.551  1.00 53.51           C  
ATOM    116  HB2 GLU A   8      -8.934  12.411 -39.337  1.00 53.51           H  
ATOM    117  HB3 GLU A   8      -7.203  12.200 -39.006  1.00 53.51           H  
ATOM    118  O   GLU A   8      -7.498  13.753 -35.528  1.00 53.51           O  
ATOM    119  CG  GLU A   8      -8.520  11.203 -37.598  1.00 53.51           C  
ATOM    120  HG2 GLU A   8      -7.609  10.885 -37.091  1.00 53.51           H  
ATOM    121  HG3 GLU A   8      -9.206  11.567 -36.833  1.00 53.51           H  
ATOM    122  CD  GLU A   8      -9.182  10.002 -38.290  1.00 53.51           C  
ATOM    123  OE1 GLU A   8      -9.732   9.171 -37.529  1.00 53.51           O  
ATOM    124  OE2 GLU A   8      -9.142   9.915 -39.536  1.00 53.51           O  
ATOM    125  N   LEU A   9      -5.901  14.149 -37.060  1.00 40.86           N  
ATOM    126  H   LEU A   9      -5.688  14.196 -38.047  1.00 40.86           H  
ATOM    127  CA  LEU A   9      -4.820  14.400 -36.094  1.00 40.86           C  
ATOM    128  HA  LEU A   9      -4.713  13.525 -35.453  1.00 40.86           H  
ATOM    129  C   LEU A   9      -5.118  15.590 -35.173  1.00 40.86           C  
ATOM    130  CB  LEU A   9      -3.506  14.652 -36.856  1.00 40.86           C  
ATOM    131  HB2 LEU A   9      -3.718  15.300 -37.706  1.00 40.86           H  
ATOM    132  HB3 LEU A   9      -2.810  15.184 -36.207  1.00 40.86           H  
ATOM    133  O   LEU A   9      -4.890  15.512 -33.964  1.00 40.86           O  
ATOM    134  CG  LEU A   9      -2.817  13.369 -37.349  1.00 40.86           C  
ATOM    135  HG  LEU A   9      -3.548  12.715 -37.824  1.00 40.86           H  
ATOM    136  CD1 LEU A   9      -1.741  13.726 -38.376  1.00 40.86           C  
ATOM    137 HD11 LEU A   9      -0.998  14.388 -37.934  1.00 40.86           H  
ATOM    138 HD12 LEU A   9      -2.208  14.217 -39.229  1.00 40.86           H  
ATOM    139 HD13 LEU A   9      -1.256  12.815 -38.727  1.00 40.86           H  
ATOM    140  CD2 LEU A   9      -2.142  12.619 -36.195  1.00 40.86           C  
ATOM    141 HD21 LEU A   9      -2.888  12.293 -35.470  1.00 40.86           H  
ATOM    142 HD22 LEU A   9      -1.640  11.733 -36.585  1.00 40.86           H  
ATOM    143 HD23 LEU A   9      -1.410  13.259 -35.702  1.00 40.86           H  
ATOM    144  N   SER A  10      -5.652  16.683 -35.723  1.00 44.58           N  
ATOM    145  H   SER A  10      -5.836  16.681 -36.716  1.00 44.58           H  
ATOM    146  CA  SER A  10      -6.049  17.850 -34.927  1.00 44.58           C  
ATOM    147  HA  SER A  10      -5.226  18.090 -34.254  1.00 44.58           H  
ATOM    148  C   SER A  10      -7.251  17.541 -34.030  1.00 44.58           C  
ATOM    149  CB  SER A  10      -6.267  19.089 -35.802  1.00 44.58           C  
ATOM    150  HB2 SER A  10      -6.758  19.864 -35.214  1.00 44.58           H  
ATOM    151  HB3 SER A  10      -5.298  19.468 -36.128  1.00 44.58           H  
ATOM    152  O   SER A  10      -7.230  17.914 -32.859  1.00 44.58           O  
ATOM    153  OG  SER A  10      -7.038  18.807 -36.942  1.00 44.58           O  
ATOM    154  HG  SER A  10      -6.505  18.334 -37.586  1.00 44.58           H  
ATOM    155  N   SER A  11      -8.230  16.756 -34.496  1.00 45.42           N  
ATOM    156  H   SER A  11      -8.237  16.527 -35.480  1.00 45.42           H  
ATOM    157  CA  SER A  11      -9.335  16.285 -33.649  1.00 45.42           C  
ATOM    158  HA  SER A  11      -9.790  17.160 -33.186  1.00 45.42           H  
ATOM    159  C   SER A  11      -8.859  15.368 -32.516  1.00 45.42           C  
ATOM    160  CB  SER A  11     -10.421  15.594 -34.483  1.00 45.42           C  
ATOM    161  HB2 SER A  11     -11.362  15.655 -33.935  1.00 45.42           H  
ATOM    162  HB3 SER A  11     -10.552  16.114 -35.431  1.00 45.42           H  
ATOM    163  O   SER A  11      -9.331  15.499 -31.388  1.00 45.42           O  
ATOM    164  OG  SER A  11     -10.141  14.225 -34.713  1.00 45.42           O  
ATOM    165  HG  SER A  11      -9.298  14.148 -35.166  1.00 45.42           H  
ATOM    166  N   GLN A  12      -7.894  14.475 -32.771  1.00 38.82           N  
ATOM    167  H   GLN A  12      -7.568  14.377 -33.722  1.00 38.82           H  
ATOM    168  CA  GLN A  12      -7.314  13.615 -31.740  1.00 38.82           C  
ATOM    169  HA  GLN A  12      -8.117  13.115 -31.199  1.00 38.82           H  
ATOM    170  C   GLN A  12      -6.521  14.429 -30.721  1.00 38.82           C  
ATOM    171  CB  GLN A  12      -6.398  12.551 -32.356  1.00 38.82           C  
ATOM    172  HB2 GLN A  12      -5.717  13.014 -33.071  1.00 38.82           H  
ATOM    173  HB3 GLN A  12      -5.803  12.120 -31.551  1.00 38.82           H  
ATOM    174  O   GLN A  12      -6.594  14.141 -29.529  1.00 38.82           O  
ATOM    175  CG  GLN A  12      -7.170  11.414 -33.039  1.00 38.82           C  
ATOM    176  HG2 GLN A  12      -7.678  11.791 -33.927  1.00 38.82           H  
ATOM    177  HG3 GLN A  12      -7.926  11.028 -32.356  1.00 38.82           H  
ATOM    178  CD  GLN A  12      -6.262  10.254 -33.443  1.00 38.82           C  
ATOM    179  NE2 GLN A  12      -6.777   9.280 -34.158  1.00 38.82           N  
ATOM    180 HE21 GLN A  12      -7.692   9.370 -34.576  1.00 38.82           H  
ATOM    181 HE22 GLN A  12      -6.135   8.566 -34.472  1.00 38.82           H  
ATOM    182  OE1 GLN A  12      -5.093  10.177 -33.092  1.00 38.82           O  
ATOM    183  N   ARG A  13      -5.800  15.462 -31.169  1.00 38.49           N  
ATOM    184  H   ARG A  13      -5.745  15.611 -32.166  1.00 38.49           H  
ATOM    185  CA  ARG A  13      -5.090  16.381 -30.278  1.00 38.49           C  
ATOM    186  HA  ARG A  13      -4.460  15.798 -29.606  1.00 38.49           H  
ATOM    187  C   ARG A  13      -6.056  17.153 -29.385  1.00 38.49           C  
ATOM    188  CB  ARG A  13      -4.197  17.310 -31.103  1.00 38.49           C  
ATOM    189  HB2 ARG A  13      -3.533  16.709 -31.724  1.00 38.49           H  
ATOM    190  HB3 ARG A  13      -4.811  17.937 -31.749  1.00 38.49           H  
ATOM    191  O   ARG A  13      -5.841  17.164 -28.181  1.00 38.49           O  
ATOM    192  CG  ARG A  13      -3.358  18.196 -30.180  1.00 38.49           C  
ATOM    193  HG2 ARG A  13      -2.756  17.577 -29.514  1.00 38.49           H  
ATOM    194  HG3 ARG A  13      -4.013  18.827 -29.580  1.00 38.49           H  
ATOM    195  CD  ARG A  13      -2.447  19.093 -31.004  1.00 38.49           C  
ATOM    196  HD2 ARG A  13      -3.048  19.634 -31.734  1.00 38.49           H  
ATOM    197  HD3 ARG A  13      -1.712  18.475 -31.522  1.00 38.49           H  
ATOM    198  NE  ARG A  13      -1.779  20.055 -30.125  1.00 38.49           N  
ATOM    199  HE  ARG A  13      -2.185  20.186 -29.209  1.00 38.49           H  
ATOM    200  NH1 ARG A  13      -0.316  20.920 -31.670  1.00 38.49           N  
ATOM    201 HH11 ARG A  13      -0.736  20.330 -32.374  1.00 38.49           H  
ATOM    202 HH12 ARG A  13       0.421  21.573 -31.895  1.00 38.49           H  
ATOM    203  NH2 ARG A  13      -0.306  21.646 -29.545  1.00 38.49           N  
ATOM    204 HH21 ARG A  13      -0.773  21.634 -28.649  1.00 38.49           H  
ATOM    205 HH22 ARG A  13       0.417  22.322 -29.744  1.00 38.49           H  
ATOM    206  CZ  ARG A  13      -0.799  20.865 -30.456  1.00 38.49           C  
ATOM    207  N   VAL A  14      -7.135  17.710 -29.941  1.00 38.30           N  
ATOM    208  H   VAL A  14      -7.228  17.689 -30.947  1.00 38.30           H  
ATOM    209  CA  VAL A  14      -8.175  18.381 -29.145  1.00 38.30           C  
ATOM    210  HA  VAL A  14      -7.701  19.153 -28.539  1.00 38.30           H  
ATOM    211  C   VAL A  14      -8.810  17.393 -28.172  1.00 38.30           C  
ATOM    212  CB  VAL A  14      -9.234  19.067 -30.027  1.00 38.30           C  
ATOM    213  HB  VAL A  14      -9.632  18.346 -30.740  1.00 38.30           H  
ATOM    214  O   VAL A  14      -8.851  17.685 -26.990  1.00 38.30           O  
ATOM    215  CG1 VAL A  14     -10.398  19.636 -29.202  1.00 38.30           C  
ATOM    216 HG11 VAL A  14     -10.947  18.837 -28.704  1.00 38.30           H  
ATOM    217 HG12 VAL A  14     -10.018  20.323 -28.446  1.00 38.30           H  
ATOM    218 HG13 VAL A  14     -11.092  20.169 -29.853  1.00 38.30           H  
ATOM    219  CG2 VAL A  14      -8.612  20.239 -30.798  1.00 38.30           C  
ATOM    220 HG21 VAL A  14      -7.770  19.902 -31.402  1.00 38.30           H  
ATOM    221 HG22 VAL A  14      -9.356  20.686 -31.457  1.00 38.30           H  
ATOM    222 HG23 VAL A  14      -8.255  20.994 -30.098  1.00 38.30           H  
ATOM    223  N   ARG A  15      -9.199  16.184 -28.607  1.00 39.67           N  
ATOM    224  H   ARG A  15      -9.137  15.988 -29.595  1.00 39.67           H  
ATOM    225  CA  ARG A  15      -9.730  15.150 -27.696  1.00 39.67           C  
ATOM    226  HA  ARG A  15     -10.613  15.544 -27.192  1.00 39.67           H  
ATOM    227  C   ARG A  15      -8.754  14.797 -26.574  1.00 39.67           C  
ATOM    228  CB  ARG A  15     -10.102  13.872 -28.458  1.00 39.67           C  
ATOM    229  HB2 ARG A  15     -10.254  13.069 -27.735  1.00 39.67           H  
ATOM    230  HB3 ARG A  15      -9.274  13.589 -29.108  1.00 39.67           H  
ATOM    231  O   ARG A  15      -9.206  14.570 -25.462  1.00 39.67           O  
ATOM    232  CG  ARG A  15     -11.388  14.011 -29.281  1.00 39.67           C  
ATOM    233  HG2 ARG A  15     -12.226  14.242 -28.623  1.00 39.67           H  
ATOM    234  HG3 ARG A  15     -11.280  14.819 -30.004  1.00 39.67           H  
ATOM    235  CD  ARG A  15     -11.659  12.690 -30.009  1.00 39.67           C  
ATOM    236  HD2 ARG A  15     -12.011  11.957 -29.283  1.00 39.67           H  
ATOM    237  HD3 ARG A  15     -10.726  12.335 -30.446  1.00 39.67           H  
ATOM    238  NE  ARG A  15     -12.644  12.852 -31.091  1.00 39.67           N  
ATOM    239  HE  ARG A  15     -12.921  13.799 -31.309  1.00 39.67           H  
ATOM    240  NH1 ARG A  15     -12.812  10.636 -31.671  1.00 39.67           N  
ATOM    241 HH11 ARG A  15     -13.132   9.924 -32.311  1.00 39.67           H  
ATOM    242 HH12 ARG A  15     -12.229  10.398 -30.881  1.00 39.67           H  
ATOM    243  NH2 ARG A  15     -13.857  12.178 -32.897  1.00 39.67           N  
ATOM    244 HH21 ARG A  15     -14.142  11.449 -33.535  1.00 39.67           H  
ATOM    245 HH22 ARG A  15     -14.039  13.143 -33.133  1.00 39.67           H  
ATOM    246  CZ  ARG A  15     -13.102  11.892 -31.875  1.00 39.67           C  
ATOM    247  N   ARG A  16      -7.443  14.757 -26.842  1.00 34.72           N  
ATOM    248  H   ARG A  16      -7.153  14.930 -27.794  1.00 34.72           H  
ATOM    249  CA  ARG A  16      -6.410  14.546 -25.814  1.00 34.72           C  
ATOM    250  HA  ARG A  16      -6.698  13.708 -25.180  1.00 34.72           H  
ATOM    251  C   ARG A  16      -6.304  15.737 -24.870  1.00 34.72           C  
ATOM    252  CB  ARG A  16      -5.044  14.245 -26.447  1.00 34.72           C  
ATOM    253  HB2 ARG A  16      -4.273  14.373 -25.687  1.00 34.72           H  
ATOM    254  HB3 ARG A  16      -4.848  14.956 -27.249  1.00 34.72           H  
ATOM    255  O   ARG A  16      -6.305  15.521 -23.671  1.00 34.72           O  
ATOM    256  CG  ARG A  16      -4.946  12.812 -26.983  1.00 34.72           C  
ATOM    257  HG2 ARG A  16      -5.741  12.625 -27.704  1.00 34.72           H  
ATOM    258  HG3 ARG A  16      -5.049  12.108 -26.157  1.00 34.72           H  
ATOM    259  CD  ARG A  16      -3.582  12.617 -27.653  1.00 34.72           C  
ATOM    260  HD2 ARG A  16      -3.449  13.399 -28.401  1.00 34.72           H  
ATOM    261  HD3 ARG A  16      -2.806  12.718 -26.894  1.00 34.72           H  
ATOM    262  NE  ARG A  16      -3.475  11.300 -28.306  1.00 34.72           N  
ATOM    263  HE  ARG A  16      -4.281  10.695 -28.240  1.00 34.72           H  
ATOM    264  NH1 ARG A  16      -1.319  11.534 -29.056  1.00 34.72           N  
ATOM    265 HH11 ARG A  16      -1.242  12.378 -28.508  1.00 34.72           H  
ATOM    266 HH12 ARG A  16      -0.508  11.151 -29.519  1.00 34.72           H  
ATOM    267  NH2 ARG A  16      -2.478   9.702 -29.587  1.00 34.72           N  
ATOM    268 HH21 ARG A  16      -3.337   9.172 -29.593  1.00 34.72           H  
ATOM    269 HH22 ARG A  16      -1.690   9.391 -30.138  1.00 34.72           H  
ATOM    270  CZ  ARG A  16      -2.429  10.852 -28.975  1.00 34.72           C  
ATOM    271  N   GLU A  17      -6.258  16.966 -25.379  1.00 34.71           N  
ATOM    272  H   GLU A  17      -6.261  17.073 -26.383  1.00 34.71           H  
ATOM    273  CA  GLU A  17      -6.225  18.188 -24.560  1.00 34.71           C  
ATOM    274  HA  GLU A  17      -5.400  18.130 -23.850  1.00 34.71           H  
ATOM    275  C   GLU A  17      -7.500  18.333 -23.708  1.00 34.71           C  
ATOM    276  CB  GLU A  17      -5.976  19.420 -25.458  1.00 34.71           C  
ATOM    277  HB2 GLU A  17      -6.182  20.321 -24.879  1.00 34.71           H  
ATOM    278  HB3 GLU A  17      -6.665  19.391 -26.303  1.00 34.71           H  
ATOM    279  O   GLU A  17      -7.418  18.704 -22.540  1.00 34.71           O  
ATOM    280  CG  GLU A  17      -4.518  19.498 -25.973  1.00 34.71           C  
ATOM    281  HG2 GLU A  17      -3.857  19.613 -25.114  1.00 34.71           H  
ATOM    282  HG3 GLU A  17      -4.263  18.553 -26.452  1.00 34.71           H  
ATOM    283  CD  GLU A  17      -4.237  20.642 -26.977  1.00 34.71           C  
ATOM    284  OE1 GLU A  17      -3.118  20.659 -27.568  1.00 34.71           O  
ATOM    285  OE2 GLU A  17      -5.137  21.478 -27.206  1.00 34.71           O  
ATOM    286  N   THR A  18      -8.668  17.954 -24.238  1.00 29.63           N  
ATOM    287  H   THR A  18      -8.693  17.713 -25.218  1.00 29.63           H  
ATOM    288  CA  THR A  18      -9.932  17.910 -23.490  1.00 29.63           C  
ATOM    289  HA  THR A  18     -10.019  18.833 -22.916  1.00 29.63           H  
ATOM    290  C   THR A  18      -9.948  16.766 -22.477  1.00 29.63           C  
ATOM    291  CB  THR A  18     -11.155  17.819 -24.420  1.00 29.63           C  
ATOM    292  HB  THR A  18     -11.248  16.804 -24.806  1.00 29.63           H  
ATOM    293  O   THR A  18     -10.297  17.005 -21.335  1.00 29.63           O  
ATOM    294  CG2 THR A  18     -12.444  18.209 -23.709  1.00 29.63           C  
ATOM    295 HG21 THR A  18     -12.676  17.466 -22.946  1.00 29.63           H  
ATOM    296 HG22 THR A  18     -12.340  19.182 -23.229  1.00 29.63           H  
ATOM    297 HG23 THR A  18     -13.269  18.242 -24.420  1.00 29.63           H  
ATOM    298  OG1 THR A  18     -11.044  18.704 -25.511  1.00 29.63           O  
ATOM    299  HG1 THR A  18     -10.573  19.478 -25.194  1.00 29.63           H  
ATOM    300  N   ALA A  19      -9.487  15.557 -22.817  1.00 27.99           N  
ATOM    301  H   ALA A  19      -9.222  15.381 -23.776  1.00 27.99           H  
ATOM    302  CA  ALA A  19      -9.361  14.451 -21.858  1.00 27.99           C  
ATOM    303  HA  ALA A  19     -10.326  14.293 -21.377  1.00 27.99           H  
ATOM    304  C   ALA A  19      -8.338  14.739 -20.741  1.00 27.99           C  
ATOM    305  CB  ALA A  19      -8.986  13.177 -22.624  1.00 27.99           C  
ATOM    306  HB1 ALA A  19      -9.763  12.941 -23.350  1.00 27.99           H  
ATOM    307  HB2 ALA A  19      -8.032  13.314 -23.133  1.00 27.99           H  
ATOM    308  HB3 ALA A  19      -8.896  12.348 -21.922  1.00 27.99           H  
ATOM    309  O   ALA A  19      -8.521  14.287 -19.613  1.00 27.99           O  
ATOM    310  N   LEU A  20      -7.290  15.516 -21.043  1.00 28.89           N  
ATOM    311  H   LEU A  20      -7.170  15.776 -22.012  1.00 28.89           H  
ATOM    312  CA  LEU A  20      -6.316  16.041 -20.081  1.00 28.89           C  
ATOM    313  HA  LEU A  20      -5.953  15.223 -19.458  1.00 28.89           H  
ATOM    314  C   LEU A  20      -6.947  17.075 -19.135  1.00 28.89           C  
ATOM    315  CB  LEU A  20      -5.132  16.678 -20.846  1.00 28.89           C  
ATOM    316  HB2 LEU A  20      -4.593  17.341 -20.170  1.00 28.89           H  
ATOM    317  HB3 LEU A  20      -5.534  17.300 -21.646  1.00 28.89           H  
ATOM    318  O   LEU A  20      -6.598  17.098 -17.959  1.00 28.89           O  
ATOM    319  CG  LEU A  20      -4.122  15.682 -21.447  1.00 28.89           C  
ATOM    320  HG  LEU A  20      -4.643  14.832 -21.888  1.00 28.89           H  
ATOM    321  CD1 LEU A  20      -3.262  16.358 -22.521  1.00 28.89           C  
ATOM    322 HD11 LEU A  20      -2.501  15.661 -22.871  1.00 28.89           H  
ATOM    323 HD12 LEU A  20      -3.886  16.642 -23.368  1.00 28.89           H  
ATOM    324 HD13 LEU A  20      -2.779  17.245 -22.110  1.00 28.89           H  
ATOM    325  CD2 LEU A  20      -3.164  15.159 -20.378  1.00 28.89           C  
ATOM    326 HD21 LEU A  20      -2.526  15.965 -20.016  1.00 28.89           H  
ATOM    327 HD22 LEU A  20      -3.727  14.762 -19.534  1.00 28.89           H  
ATOM    328 HD23 LEU A  20      -2.543  14.366 -20.794  1.00 28.89           H  
ATOM    329  N   ALA A  21      -7.863  17.915 -19.631  1.00 28.34           N  
ATOM    330  H   ALA A  21      -8.068  17.876 -20.619  1.00 28.34           H  
ATOM    331  CA  ALA A  21      -8.593  18.894 -18.822  1.00 28.34           C  
ATOM    332  HA  ALA A  21      -7.904  19.337 -18.103  1.00 28.34           H  
ATOM    333  C   ALA A  21      -9.743  18.263 -18.010  1.00 28.34           C  
ATOM    334  CB  ALA A  21      -9.097  20.006 -19.751  1.00 28.34           C  
ATOM    335  HB1 ALA A  21      -9.592  20.775 -19.158  1.00 28.34           H  
ATOM    336  HB2 ALA A  21      -8.260  20.448 -20.291  1.00 28.34           H  
ATOM    337  HB3 ALA A  21      -9.815  19.598 -20.463  1.00 28.34           H  
ATOM    338  O   ALA A  21      -9.951  18.632 -16.856  1.00 28.34           O  
ATOM    339  N   ASP A  22     -10.442  17.285 -18.591  1.00 25.26           N  
ATOM    340  H   ASP A  22     -10.261  17.114 -19.570  1.00 25.26           H  
ATOM    341  CA  ASP A  22     -11.604  16.594 -18.016  1.00 25.26           C  
ATOM    342  HA  ASP A  22     -12.082  17.258 -17.295  1.00 25.26           H  
ATOM    343  C   ASP A  22     -11.222  15.309 -17.254  1.00 25.26           C  
ATOM    344  CB  ASP A  22     -12.633  16.285 -19.124  1.00 25.26           C  
ATOM    345  HB2 ASP A  22     -12.147  15.702 -19.907  1.00 25.26           H  
ATOM    346  HB3 ASP A  22     -13.424  15.664 -18.704  1.00 25.26           H  
ATOM    347  O   ASP A  22     -12.094  14.589 -16.762  1.00 25.26           O  
ATOM    348  CG  ASP A  22     -13.314  17.514 -19.746  1.00 25.26           C  
ATOM    349  OD1 ASP A  22     -13.244  18.616 -19.156  1.00 25.26           O  
ATOM    350  OD2 ASP A  22     -13.963  17.326 -20.801  1.00 25.26           O  
ATOM    351  N   CYS A  23      -9.926  14.991 -17.165  1.00 27.42           N  
ATOM    352  H   CYS A  23      -9.273  15.621 -17.608  1.00 27.42           H  
ATOM    353  CA  CYS A  23      -9.365  13.842 -16.442  1.00 27.42           C  
ATOM    354  HA  CYS A  23      -8.329  13.746 -16.764  1.00 27.42           H  
ATOM    355  C   CYS A  23     -10.023  12.483 -16.771  1.00 27.42           C  
ATOM    356  CB  CYS A  23      -9.355  14.150 -14.936  1.00 27.42           C  
ATOM    357  HB2 CYS A  23      -9.002  13.277 -14.387  1.00 27.42           H  
ATOM    358  HB3 CYS A  23     -10.372  14.375 -14.616  1.00 27.42           H  
ATOM    359  O   CYS A  23     -10.156  11.623 -15.899  1.00 27.42           O  
ATOM    360  SG  CYS A  23      -8.264  15.557 -14.574  1.00 27.42           S  
ATOM    361  HG  CYS A  23      -8.681  15.755 -13.320  1.00 27.42           H  
ATOM    362  N   THR A  24     -10.440  12.257 -18.020  1.00 21.23           N  
ATOM    363  H   THR A  24     -10.274  12.978 -18.707  1.00 21.23           H  
ATOM    364  CA  THR A  24     -11.074  10.999 -18.457  1.00 21.23           C  
ATOM    365  HA  THR A  24     -11.288  10.392 -17.577  1.00 21.23           H  
ATOM    366  C   THR A  24     -10.113  10.175 -19.314  1.00 21.23           C  
ATOM    367  CB  THR A  24     -12.427  11.226 -19.169  1.00 21.23           C  
ATOM    368  HB  THR A  24     -12.480  10.602 -20.062  1.00 21.23           H  
ATOM    369  O   THR A  24      -9.978  10.401 -20.514  1.00 21.23           O  
ATOM    370  CG2 THR A  24     -13.602  10.844 -18.271  1.00 21.23           C  
ATOM    371 HG21 THR A  24     -14.538  11.038 -18.795  1.00 21.23           H  
ATOM    372 HG22 THR A  24     -13.546   9.785 -18.018  1.00 21.23           H  
ATOM    373 HG23 THR A  24     -13.572  11.437 -17.357  1.00 21.23           H  
ATOM    374  OG1 THR A  24     -12.637  12.567 -19.547  1.00 21.23           O  
ATOM    375  HG1 THR A  24     -12.613  13.107 -18.754  1.00 21.23           H  
ATOM    376  N   PHE A  25      -9.457   9.176 -18.712  1.00 26.77           N  
ATOM    377  H   PHE A  25      -9.577   9.053 -17.717  1.00 26.77           H  
ATOM    378  CA  PHE A  25      -8.572   8.237 -19.416  1.00 26.77           C  
ATOM    379  HA  PHE A  25      -8.401   8.606 -20.427  1.00 26.77           H  
ATOM    380  C   PHE A  25      -9.217   6.852 -19.538  1.00 26.77           C  
ATOM    381  CB  PHE A  25      -7.198   8.177 -18.739  1.00 26.77           C  
ATOM    382  HB2 PHE A  25      -7.317   7.836 -17.711  1.00 26.77           H  
ATOM    383  HB3 PHE A  25      -6.579   7.444 -19.257  1.00 26.77           H  
ATOM    384  O   PHE A  25      -9.805   6.330 -18.589  1.00 26.77           O  
ATOM    385  CG  PHE A  25      -6.474   9.509 -18.747  1.00 26.77           C  
ATOM    386  CD1 PHE A  25      -5.721   9.900 -19.872  1.00 26.77           C  
ATOM    387  HD1 PHE A  25      -5.616   9.233 -20.715  1.00 26.77           H  
ATOM    388  CD2 PHE A  25      -6.585  10.375 -17.643  1.00 26.77           C  
ATOM    389  HD2 PHE A  25      -7.171  10.089 -16.783  1.00 26.77           H  
ATOM    390  CE1 PHE A  25      -5.081  11.151 -19.890  1.00 26.77           C  
ATOM    391  HE1 PHE A  25      -4.484  11.444 -20.741  1.00 26.77           H  
ATOM    392  CE2 PHE A  25      -5.945  11.626 -17.662  1.00 26.77           C  
ATOM    393  HE2 PHE A  25      -6.033  12.295 -16.819  1.00 26.77           H  
ATOM    394  CZ  PHE A  25      -5.196  12.012 -18.785  1.00 26.77           C  
ATOM    395  HZ  PHE A  25      -4.701  12.971 -18.791  1.00 26.77           H  
ATOM    396  N   SER A  26      -9.114   6.238 -20.722  1.00 23.68           N  
ATOM    397  H   SER A  26      -8.594   6.689 -21.461  1.00 23.68           H  
ATOM    398  CA  SER A  26      -9.631   4.889 -20.960  1.00 23.68           C  
ATOM    399  HA  SER A  26     -10.629   4.825 -20.526  1.00 23.68           H  
ATOM    400  C   SER A  26      -8.738   3.853 -20.280  1.00 23.68           C  
ATOM    401  CB  SER A  26      -9.768   4.594 -22.457  1.00 23.68           C  
ATOM    402  HB2 SER A  26     -10.201   3.602 -22.584  1.00 23.68           H  
ATOM    403  HB3 SER A  26     -10.433   5.326 -22.915  1.00 23.68           H  
ATOM    404  O   SER A  26      -7.582   3.682 -20.655  1.00 23.68           O  
ATOM    405  OG  SER A  26      -8.511   4.634 -23.102  1.00 23.68           O  
ATOM    406  HG  SER A  26      -7.850   4.340 -22.470  1.00 23.68           H  
ATOM    407  N   ASN A  27      -9.311   3.152 -19.309  1.00 25.00           N  
ATOM    408  H   ASN A  27     -10.236   3.447 -19.032  1.00 25.00           H  
ATOM    409  CA  ASN A  27      -8.709   2.084 -18.522  1.00 25.00           C  
ATOM    410  HA  ASN A  27      -7.856   2.487 -17.976  1.00 25.00           H  
ATOM    411  C   ASN A  27      -8.220   0.925 -19.429  1.00 25.00           C  
ATOM    412  CB  ASN A  27      -9.824   1.682 -17.519  1.00 25.00           C  
ATOM    413  HB2 ASN A  27     -10.378   2.574 -17.226  1.00 25.00           H  
ATOM    414  HB3 ASN A  27     -10.528   0.994 -17.987  1.00 25.00           H  
ATOM    415  O   ASN A  27      -8.999   0.036 -19.768  1.00 25.00           O  
ATOM    416  CG  ASN A  27      -9.336   1.077 -16.222  1.00 25.00           C  
ATOM    417  ND2 ASN A  27     -10.228   0.814 -15.294  1.00 25.00           N  
ATOM    418 HD21 ASN A  27     -11.200   1.053 -15.424  1.00 25.00           H  
ATOM    419 HD22 ASN A  27      -9.850   0.506 -14.410  1.00 25.00           H  
ATOM    420  OD1 ASN A  27      -8.164   0.843 -16.014  1.00 25.00           O  
ATOM    421  N   GLN A  28      -6.956   0.935 -19.870  1.00 23.83           N  
ATOM    422  H   GLN A  28      -6.379   1.736 -19.657  1.00 23.83           H  
ATOM    423  CA  GLN A  28      -6.345  -0.176 -20.620  1.00 23.83           C  
ATOM    424  HA  GLN A  28      -7.135  -0.840 -20.971  1.00 23.83           H  
ATOM    425  C   GLN A  28      -5.485  -1.045 -19.696  1.00 23.83           C  
ATOM    426  CB  GLN A  28      -5.596   0.293 -21.882  1.00 23.83           C  
ATOM    427  HB2 GLN A  28      -5.100  -0.578 -22.309  1.00 23.83           H  
ATOM    428  HB3 GLN A  28      -4.834   1.027 -21.619  1.00 23.83           H  
ATOM    429  O   GLN A  28      -4.281  -1.195 -19.877  1.00 23.83           O  
ATOM    430  CG  GLN A  28      -6.540   0.883 -22.944  1.00 23.83           C  
ATOM    431  HG2 GLN A  28      -7.463   0.305 -22.966  1.00 23.83           H  
ATOM    432  HG3 GLN A  28      -6.790   1.906 -22.663  1.00 23.83           H  
ATOM    433  CD  GLN A  28      -5.964   0.882 -24.362  1.00 23.83           C  
ATOM    434  NE2 GLN A  28      -6.649   1.488 -25.307  1.00 23.83           N  
ATOM    435 HE21 GLN A  28      -7.450   2.054 -25.066  1.00 23.83           H  
ATOM    436 HE22 GLN A  28      -6.206   1.496 -26.214  1.00 23.83           H  
ATOM    437  OE1 GLN A  28      -4.940   0.309 -24.687  1.00 23.83           O  
ATOM    438  N   SER A  29      -6.109  -1.650 -18.685  1.00 25.54           N  
ATOM    439  H   SER A  29      -7.106  -1.522 -18.579  1.00 25.54           H  
ATOM    440  CA  SER A  29      -5.465  -2.702 -17.897  1.00 25.54           C  
ATOM    441  HA  SER A  29      -4.496  -2.334 -17.560  1.00 25.54           H  
ATOM    442  C   SER A  29      -5.220  -3.931 -18.787  1.00 25.54           C  
ATOM    443  CB  SER A  29      -6.282  -3.038 -16.638  1.00 25.54           C  
ATOM    444  HB2 SER A  29      -6.045  -2.306 -15.866  1.00 25.54           H  
ATOM    445  HB3 SER A  29      -5.991  -4.023 -16.273  1.00 25.54           H  
ATOM    446  O   SER A  29      -6.156  -4.579 -19.265  1.00 25.54           O  
ATOM    447  OG  SER A  29      -7.681  -3.006 -16.866  1.00 25.54           O  
ATOM    448  HG  SER A  29      -7.997  -2.156 -16.549  1.00 25.54           H  
ATOM    449  N   LYS A  30      -3.949  -4.275 -19.037  1.00 23.76           N  
ATOM    450  H   LYS A  30      -3.220  -3.662 -18.701  1.00 23.76           H  
ATOM    451  CA  LYS A  30      -3.586  -5.570 -19.633  1.00 23.76           C  
ATOM    452  HA  LYS A  30      -4.048  -5.640 -20.618  1.00 23.76           H  
ATOM    453  C   LYS A  30      -4.163  -6.682 -18.752  1.00 23.76           C  
ATOM    454  CB  LYS A  30      -2.057  -5.720 -19.770  1.00 23.76           C  
ATOM    455  HB2 LYS A  30      -1.795  -6.771 -19.652  1.00 23.76           H  
ATOM    456  HB3 LYS A  30      -1.562  -5.167 -18.971  1.00 23.76           H  
ATOM    457  O   LYS A  30      -3.898  -6.732 -17.554  1.00 23.76           O  
ATOM    458  CG  LYS A  30      -1.525  -5.259 -21.137  1.00 23.76           C  
ATOM    459  HG2 LYS A  30      -1.977  -5.866 -21.922  1.00 23.76           H  
ATOM    460  HG3 LYS A  30      -1.796  -4.215 -21.294  1.00 23.76           H  
ATOM    461  CD  LYS A  30       0.004  -5.402 -21.196  1.00 23.76           C  
ATOM    462  HD2 LYS A  30       0.433  -4.771 -20.418  1.00 23.76           H  
ATOM    463  HD3 LYS A  30       0.285  -6.437 -21.001  1.00 23.76           H  
ATOM    464  CE  LYS A  30       0.553  -4.967 -22.561  1.00 23.76           C  
ATOM    465  HE2 LYS A  30       0.246  -5.689 -23.319  1.00 23.76           H  
ATOM    466  HE3 LYS A  30       0.107  -4.005 -22.812  1.00 23.76           H  
ATOM    467  NZ  LYS A  30       2.031  -4.824 -22.531  1.00 23.76           N  
ATOM    468  HZ1 LYS A  30       2.286  -4.114 -21.858  1.00 23.76           H  
ATOM    469  HZ2 LYS A  30       2.490  -5.684 -22.267  1.00 23.76           H  
ATOM    470  HZ3 LYS A  30       2.383  -4.507 -23.423  1.00 23.76           H  
ATOM    471  N   LYS A  31      -4.937  -7.589 -19.357  1.00 22.53           N  
ATOM    472  H   LYS A  31      -5.151  -7.423 -20.330  1.00 22.53           H  
ATOM    473  CA  LYS A  31      -5.447  -8.813 -18.721  1.00 22.53           C  
ATOM    474  HA  LYS A  31      -6.020  -8.551 -17.832  1.00 22.53           H  
ATOM    475  C   LYS A  31      -4.270  -9.691 -18.268  1.00 22.53           C  
ATOM    476  CB  LYS A  31      -6.348  -9.588 -19.705  1.00 22.53           C  
ATOM    477  HB2 LYS A  31      -5.818  -9.719 -20.648  1.00 22.53           H  
ATOM    478  HB3 LYS A  31      -6.529 -10.578 -19.285  1.00 22.53           H  
ATOM    479  O   LYS A  31      -3.803 -10.531 -19.031  1.00 22.53           O  
ATOM    480  CG  LYS A  31      -7.713  -8.939 -19.975  1.00 22.53           C  
ATOM    481  HG2 LYS A  31      -7.571  -7.951 -20.413  1.00 22.53           H  
ATOM    482  HG3 LYS A  31      -8.253  -8.836 -19.034  1.00 22.53           H  
ATOM    483  CD  LYS A  31      -8.526  -9.816 -20.942  1.00 22.53           C  
ATOM    484  HD2 LYS A  31      -7.997  -9.876 -21.893  1.00 22.53           H  
ATOM    485  HD3 LYS A  31      -8.616 -10.817 -20.522  1.00 22.53           H  
ATOM    486  CE  LYS A  31      -9.924  -9.229 -21.163  1.00 22.53           C  
ATOM    487  HE2 LYS A  31      -9.817  -8.216 -21.552  1.00 22.53           H  
ATOM    488  HE3 LYS A  31     -10.426  -9.159 -20.198  1.00 22.53           H  
ATOM    489  NZ  LYS A  31     -10.723 -10.059 -22.100  1.00 22.53           N  
ATOM    490  HZ1 LYS A  31     -10.267 -10.112 -23.000  1.00 22.53           H  
ATOM    491  HZ2 LYS A  31     -10.832 -10.995 -21.735  1.00 22.53           H  
ATOM    492  HZ3 LYS A  31     -11.640  -9.656 -22.229  1.00 22.53           H  
ATOM    493  N   MET A  32      -3.770  -9.490 -17.052  1.00 25.84           N  
ATOM    494  H   MET A  32      -4.084  -8.684 -16.530  1.00 25.84           H  
ATOM    495  CA  MET A  32      -2.837 -10.423 -16.420  1.00 25.84           C  
ATOM    496  HA  MET A  32      -2.051 -10.671 -17.134  1.00 25.84           H  
ATOM    497  C   MET A  32      -3.572 -11.718 -16.065  1.00 25.84           C  
ATOM    498  CB  MET A  32      -2.174  -9.801 -15.182  1.00 25.84           C  
ATOM    499  HB2 MET A  32      -2.925  -9.314 -14.561  1.00 25.84           H  
ATOM    500  HB3 MET A  32      -1.711 -10.598 -14.600  1.00 25.84           H  
ATOM    501  O   MET A  32      -4.714 -11.691 -15.602  1.00 25.84           O  
ATOM    502  CG  MET A  32      -1.085  -8.794 -15.569  1.00 25.84           C  
ATOM    503  HG2 MET A  32      -1.544  -7.993 -16.150  1.00 25.84           H  
ATOM    504  HG3 MET A  32      -0.345  -9.288 -16.199  1.00 25.84           H  
ATOM    505  SD  MET A  32      -0.225  -8.035 -14.164  1.00 25.84           S  
ATOM    506  CE  MET A  32       0.688  -9.443 -13.473  1.00 25.84           C  
ATOM    507  HE1 MET A  32      -0.007 -10.191 -13.091  1.00 25.84           H  
ATOM    508  HE2 MET A  32       1.314  -9.093 -12.652  1.00 25.84           H  
ATOM    509  HE3 MET A  32       1.323  -9.884 -14.241  1.00 25.84           H  
ATOM    510  N   ALA A  33      -2.917 -12.855 -16.299  1.00 22.37           N  
ATOM    511  H   ALA A  33      -1.978 -12.808 -16.667  1.00 22.37           H  
ATOM    512  CA  ALA A  33      -3.424 -14.164 -15.910  1.00 22.37           C  
ATOM    513  HA  ALA A  33      -4.408 -14.307 -16.356  1.00 22.37           H  
ATOM    514  C   ALA A  33      -3.563 -14.223 -14.379  1.00 22.37           C  
ATOM    515  CB  ALA A  33      -2.481 -15.239 -16.469  1.00 22.37           C  
ATOM    516  HB1 ALA A  33      -1.482 -15.112 -16.053  1.00 22.37           H  
ATOM    517  HB2 ALA A  33      -2.434 -15.166 -17.555  1.00 22.37           H  
ATOM    518  HB3 ALA A  33      -2.853 -16.226 -16.194  1.00 22.37           H  
ATOM    519  O   ALA A  33      -2.572 -14.218 -13.653  1.00 22.37           O  
ATOM    520  N   GLN A  34      -4.809 -14.238 -13.901  1.00 24.27           N  
ATOM    521  H   GLN A  34      -5.569 -14.166 -14.562  1.00 24.27           H  
ATOM    522  CA  GLN A  34      -5.158 -14.364 -12.489  1.00 24.27           C  
ATOM    523  HA  GLN A  34      -4.669 -13.578 -11.912  1.00 24.27           H  
ATOM    524  C   GLN A  34      -4.699 -15.727 -11.965  1.00 24.27           C  
ATOM    525  CB  GLN A  34      -6.688 -14.248 -12.330  1.00 24.27           C  
ATOM    526  HB2 GLN A  34      -6.967 -14.625 -11.346  1.00 24.27           H  
ATOM    527  HB3 GLN A  34      -7.167 -14.880 -13.077  1.00 24.27           H  
ATOM    528  O   GLN A  34      -5.206 -16.757 -12.408  1.00 24.27           O  
ATOM    529  CG  GLN A  34      -7.220 -12.812 -12.445  1.00 24.27           C  
ATOM    530  HG2 GLN A  34      -6.857 -12.358 -13.367  1.00 24.27           H  
ATOM    531  HG3 GLN A  34      -6.842 -12.228 -11.606  1.00 24.27           H  
ATOM    532  CD  GLN A  34      -8.749 -12.748 -12.457  1.00 24.27           C  
ATOM    533  NE2 GLN A  34      -9.340 -11.666 -11.999  1.00 24.27           N  
ATOM    534 HE21 GLN A  34      -8.801 -10.895 -11.633  1.00 24.27           H  
ATOM    535 HE22 GLN A  34     -10.350 -11.673 -12.017  1.00 24.27           H  
ATOM    536  OE1 GLN A  34      -9.446 -13.646 -12.900  1.00 24.27           O  
ATOM    537  N   GLN A  35      -3.789 -15.753 -10.991  1.00 23.09           N  
ATOM    538  H   GLN A  35      -3.367 -14.889 -10.681  1.00 23.09           H  
ATOM    539  CA  GLN A  35      -3.663 -16.927 -10.134  1.00 23.09           C  
ATOM    540  HA  GLN A  35      -3.971 -17.797 -10.714  1.00 23.09           H  
ATOM    541  C   GLN A  35      -4.644 -16.780  -8.969  1.00 23.09           C  
ATOM    542  CB  GLN A  35      -2.207 -17.172  -9.709  1.00 23.09           C  
ATOM    543  HB2 GLN A  35      -1.534 -16.749 -10.454  1.00 23.09           H  
ATOM    544  HB3 GLN A  35      -2.010 -16.693  -8.750  1.00 23.09           H  
ATOM    545  O   GLN A  35      -4.741 -15.720  -8.352  1.00 23.09           O  
ATOM    546  CG  GLN A  35      -1.931 -18.684  -9.623  1.00 23.09           C  
ATOM    547  HG2 GLN A  35      -2.154 -19.139 -10.588  1.00 23.09           H  
ATOM    548  HG3 GLN A  35      -2.586 -19.130  -8.874  1.00 23.09           H  
ATOM    549  CD  GLN A  35      -0.489 -19.030  -9.263  1.00 23.09           C  
ATOM    550  NE2 GLN A  35      -0.086 -20.272  -9.423  1.00 23.09           N  
ATOM    551 HE21 GLN A  35      -0.710 -20.983  -9.776  1.00 23.09           H  
ATOM    552 HE22 GLN A  35       0.873 -20.452  -9.163  1.00 23.09           H  
ATOM    553  OE1 GLN A  35       0.306 -18.216  -8.832  1.00 23.09           O  
ATOM    554  N   VAL A  36      -5.400 -17.847  -8.705  1.00 22.74           N  
ATOM    555  H   VAL A  36      -5.282 -18.662  -9.290  1.00 22.74           H  
ATOM    556  CA  VAL A  36      -6.392 -17.933  -7.628  1.00 22.74           C  
ATOM    557  HA  VAL A  36      -7.010 -17.035  -7.642  1.00 22.74           H  
ATOM    558  C   VAL A  36      -5.657 -17.977  -6.289  1.00 22.74           C  
ATOM    559  CB  VAL A  36      -7.317 -19.158  -7.822  1.00 22.74           C  
ATOM    560  HB  VAL A  36      -6.728 -20.073  -7.744  1.00 22.74           H  
ATOM    561  O   VAL A  36      -5.399 -19.040  -5.731  1.00 22.74           O  
ATOM    562  CG1 VAL A  36      -8.441 -19.204  -6.777  1.00 22.74           C  
ATOM    563 HG11 VAL A  36      -9.072 -20.075  -6.948  1.00 22.74           H  
ATOM    564 HG12 VAL A  36      -9.046 -18.300  -6.840  1.00 22.74           H  
ATOM    565 HG13 VAL A  36      -8.021 -19.278  -5.774  1.00 22.74           H  
ATOM    566  CG2 VAL A  36      -7.980 -19.150  -9.208  1.00 22.74           C  
ATOM    567 HG21 VAL A  36      -8.656 -20.000  -9.300  1.00 22.74           H  
ATOM    568 HG22 VAL A  36      -7.231 -19.228  -9.996  1.00 22.74           H  
ATOM    569 HG23 VAL A  36      -8.545 -18.228  -9.344  1.00 22.74           H  
ATOM    570  N   VAL A  37      -5.278 -16.814  -5.776  1.00 24.67           N  
ATOM    571  H   VAL A  37      -5.398 -15.985  -6.340  1.00 24.67           H  
ATOM    572  CA  VAL A  37      -5.057 -16.649  -4.340  1.00 24.67           C  
ATOM    573  HA  VAL A  37      -4.462 -17.487  -3.976  1.00 24.67           H  
ATOM    574  C   VAL A  37      -6.446 -16.709  -3.703  1.00 24.67           C  
ATOM    575  CB  VAL A  37      -4.287 -15.354  -4.044  1.00 24.67           C  
ATOM    576  HB  VAL A  37      -4.898 -14.506  -4.353  1.00 24.67           H  
ATOM    577  O   VAL A  37      -7.411 -16.247  -4.312  1.00 24.67           O  
ATOM    578  CG1 VAL A  37      -3.928 -15.241  -2.556  1.00 24.67           C  
ATOM    579 HG11 VAL A  37      -4.838 -15.179  -1.960  1.00 24.67           H  
ATOM    580 HG12 VAL A  37      -3.330 -16.097  -2.242  1.00 24.67           H  
ATOM    581 HG13 VAL A  37      -3.360 -14.326  -2.390  1.00 24.67           H  
ATOM    582  CG2 VAL A  37      -2.984 -15.288  -4.848  1.00 24.67           C  
ATOM    583 HG21 VAL A  37      -2.470 -14.357  -4.607  1.00 24.67           H  
ATOM    584 HG22 VAL A  37      -2.339 -16.132  -4.604  1.00 24.67           H  
ATOM    585 HG23 VAL A  37      -3.187 -15.281  -5.918  1.00 24.67           H  
ATOM    586  N   GLY A  38      -6.566 -17.402  -2.564  1.00 25.14           N  
ATOM    587  H   GLY A  38      -5.717 -17.748  -2.141  1.00 25.14           H  
ATOM    588  CA  GLY A  38      -7.848 -17.773  -1.951  1.00 25.14           C  
ATOM    589  HA2 GLY A  38      -7.676 -18.127  -0.934  1.00 25.14           H  
ATOM    590  HA3 GLY A  38      -8.283 -18.587  -2.530  1.00 25.14           H  
ATOM    591  C   GLY A  38      -8.861 -16.626  -1.897  1.00 25.14           C  
ATOM    592  O   GLY A  38      -8.493 -15.462  -1.991  1.00 25.14           O  
ATOM    593  N   SER A  39     -10.141 -16.961  -1.725  1.00 27.42           N  
ATOM    594  H   SER A  39     -10.341 -17.932  -1.529  1.00 27.42           H  
ATOM    595  CA  SER A  39     -11.330 -16.106  -1.920  1.00 27.42           C  
ATOM    596  HA  SER A  39     -11.447 -15.952  -2.993  1.00 27.42           H  
ATOM    597  C   SER A  39     -11.346 -14.692  -1.296  1.00 27.42           C  
ATOM    598  CB  SER A  39     -12.555 -16.894  -1.429  1.00 27.42           C  
ATOM    599  HB2 SER A  39     -13.451 -16.273  -1.473  1.00 27.42           H  
ATOM    600  HB3 SER A  39     -12.703 -17.752  -2.084  1.00 27.42           H  
ATOM    601  O   SER A  39     -12.321 -13.976  -1.495  1.00 27.42           O  
ATOM    602  OG  SER A  39     -12.354 -17.365  -0.106  1.00 27.42           O  
ATOM    603  HG  SER A  39     -12.613 -16.669   0.502  1.00 27.42           H  
ATOM    604  N   ALA A  40     -10.314 -14.270  -0.564  1.00 33.89           N  
ATOM    605  H   ALA A  40      -9.498 -14.864  -0.554  1.00 33.89           H  
ATOM    606  CA  ALA A  40     -10.177 -12.974   0.092  1.00 33.89           C  
ATOM    607  HA  ALA A  40     -11.167 -12.527   0.186  1.00 33.89           H  
ATOM    608  C   ALA A  40      -9.309 -11.926  -0.649  1.00 33.89           C  
ATOM    609  CB  ALA A  40      -9.665 -13.236   1.513  1.00 33.89           C  
ATOM    610  HB1 ALA A  40      -8.665 -13.668   1.480  1.00 33.89           H  
ATOM    611  HB2 ALA A  40     -10.340 -13.913   2.037  1.00 33.89           H  
ATOM    612  HB3 ALA A  40      -9.626 -12.298   2.067  1.00 33.89           H  
ATOM    613  O   ALA A  40      -9.235 -10.795  -0.179  1.00 33.89           O  
ATOM    614  N   SER A  41      -8.674 -12.221  -1.793  1.00 32.42           N  
ATOM    615  H   SER A  41      -8.678 -13.173  -2.129  1.00 32.42           H  
ATOM    616  CA  SER A  41      -7.913 -11.204  -2.550  1.00 32.42           C  
ATOM    617  HA  SER A  41      -7.959 -10.245  -2.034  1.00 32.42           H  
ATOM    618  C   SER A  41      -8.498 -10.969  -3.944  1.00 32.42           C  
ATOM    619  CB  SER A  41      -6.424 -11.558  -2.608  1.00 32.42           C  
ATOM    620  HB2 SER A  41      -6.022 -11.621  -1.596  1.00 32.42           H  
ATOM    621  HB3 SER A  41      -5.889 -10.778  -3.151  1.00 32.42           H  
ATOM    622  O   SER A  41      -8.186 -11.696  -4.887  1.00 32.42           O  
ATOM    623  OG  SER A  41      -6.241 -12.789  -3.265  1.00 32.42           O  
ATOM    624  HG  SER A  41      -6.783 -12.773  -4.057  1.00 32.42           H  
ATOM    625  N   GLN A  42      -9.337  -9.942  -4.098  1.00 29.67           N  
ATOM    626  H   GLN A  42      -9.559  -9.372  -3.295  1.00 29.67           H  
ATOM    627  CA  GLN A  42      -9.680  -9.423  -5.424  1.00 29.67           C  
ATOM    628  HA  GLN A  42      -9.674 -10.250  -6.134  1.00 29.67           H  
ATOM    629  C   GLN A  42      -8.626  -8.384  -5.842  1.00 29.67           C  
ATOM    630  CB  GLN A  42     -11.096  -8.829  -5.450  1.00 29.67           C  
ATOM    631  HB2 GLN A  42     -11.215  -8.112  -4.637  1.00 29.67           H  
ATOM    632  HB3 GLN A  42     -11.225  -8.302  -6.395  1.00 29.67           H  
ATOM    633  O   GLN A  42      -8.409  -7.425  -5.100  1.00 29.67           O  
ATOM    634  CG  GLN A  42     -12.176  -9.918  -5.349  1.00 29.67           C  
ATOM    635  HG2 GLN A  42     -12.141 -10.374  -4.360  1.00 29.67           H  
ATOM    636  HG3 GLN A  42     -11.974 -10.692  -6.089  1.00 29.67           H  
ATOM    637  CD  GLN A  42     -13.587  -9.387  -5.592  1.00 29.67           C  
ATOM    638  NE2 GLN A  42     -14.570 -10.255  -5.693  1.00 29.67           N  
ATOM    639 HE21 GLN A  42     -14.403 -11.241  -5.555  1.00 29.67           H  
ATOM    640 HE22 GLN A  42     -15.487  -9.853  -5.827  1.00 29.67           H  
ATOM    641  OE1 GLN A  42     -13.848  -8.202  -5.704  1.00 29.67           O  
ATOM    642  N   PRO A  43      -7.952  -8.544  -6.994  1.00 30.06           N  
ATOM    643  CA  PRO A  43      -7.093  -7.500  -7.532  1.00 30.06           C  
ATOM    644  HA  PRO A  43      -6.409  -7.151  -6.758  1.00 30.06           H  
ATOM    645  C   PRO A  43      -7.943  -6.320  -8.018  1.00 30.06           C  
ATOM    646  CB  PRO A  43      -6.285  -8.162  -8.651  1.00 30.06           C  
ATOM    647  HB2 PRO A  43      -6.066  -7.472  -9.465  1.00 30.06           H  
ATOM    648  HB3 PRO A  43      -5.358  -8.559  -8.235  1.00 30.06           H  
ATOM    649  O   PRO A  43      -8.920  -6.507  -8.745  1.00 30.06           O  
ATOM    650  CG  PRO A  43      -7.171  -9.321  -9.108  1.00 30.06           C  
ATOM    651  HG2 PRO A  43      -7.865  -8.965  -9.869  1.00 30.06           H  
ATOM    652  HG3 PRO A  43      -6.580 -10.153  -9.492  1.00 30.06           H  
ATOM    653  CD  PRO A  43      -7.953  -9.715  -7.857  1.00 30.06           C  
ATOM    654  HD2 PRO A  43      -8.967 -10.002  -8.137  1.00 30.06           H  
ATOM    655  HD3 PRO A  43      -7.451 -10.538  -7.350  1.00 30.06           H  
ATOM    656  N   THR A  44      -7.537  -5.107  -7.649  1.00 28.82           N  
ATOM    657  H   THR A  44      -6.695  -5.043  -7.095  1.00 28.82           H  
ATOM    658  CA  THR A  44      -8.146  -3.852  -8.109  1.00 28.82           C  
ATOM    659  HA  THR A  44      -8.907  -4.080  -8.856  1.00 28.82           H  
ATOM    660  C   THR A  44      -7.074  -2.999  -8.768  1.00 28.82           C  
ATOM    661  CB  THR A  44      -8.849  -3.088  -6.977  1.00 28.82           C  
ATOM    662  HB  THR A  44      -8.139  -2.852  -6.184  1.00 28.82           H  
ATOM    663  O   THR A  44      -6.007  -2.777  -8.192  1.00 28.82           O  
ATOM    664  CG2 THR A  44      -9.556  -1.810  -7.429  1.00 28.82           C  
ATOM    665 HG21 THR A  44      -8.826  -1.095  -7.808  1.00 28.82           H  
ATOM    666 HG22 THR A  44     -10.064  -1.347  -6.583  1.00 28.82           H  
ATOM    667 HG23 THR A  44     -10.278  -2.032  -8.215  1.00 28.82           H  
ATOM    668  OG1 THR A  44      -9.874  -3.900  -6.472  1.00 28.82           O  
ATOM    669  HG1 THR A  44     -10.576  -3.316  -6.175  1.00 28.82           H  
ATOM    670  N   SER A  45      -7.378  -2.540  -9.980  1.00 30.75           N  
ATOM    671  H   SER A  45      -8.294  -2.757 -10.346  1.00 30.75           H  
ATOM    672  CA  SER A  45      -6.608  -1.533 -10.709  1.00 30.75           C  
ATOM    673  HA  SER A  45      -5.549  -1.636 -10.475  1.00 30.75           H  
ATOM    674  C   SER A  45      -7.088  -0.149 -10.274  1.00 30.75           C  
ATOM    675  CB  SER A  45      -6.806  -1.748 -12.212  1.00 30.75           C  
ATOM    676  HB2 SER A  45      -6.458  -2.745 -12.480  1.00 30.75           H  
ATOM    677  HB3 SER A  45      -7.867  -1.671 -12.451  1.00 30.75           H  
ATOM    678  O   SER A  45      -8.296   0.099 -10.253  1.00 30.75           O  
ATOM    679  OG  SER A  45      -6.100  -0.794 -12.972  1.00 30.75           O  
ATOM    680  HG  SER A  45      -5.159  -0.865 -12.794  1.00 30.75           H  
ATOM    681  N   ILE A  46      -6.165   0.729  -9.883  1.00 27.76           N  
ATOM    682  H   ILE A  46      -5.189   0.470  -9.911  1.00 27.76           H  
ATOM    683  CA  ILE A  46      -6.472   2.073  -9.385  1.00 27.76           C  
ATOM    684  HA  ILE A  46      -7.535   2.276  -9.519  1.00 27.76           H  
ATOM    685  C   ILE A  46      -5.688   3.091 -10.215  1.00 27.76           C  
ATOM    686  CB  ILE A  46      -6.160   2.192  -7.875  1.00 27.76           C  
ATOM    687  HB  ILE A  46      -5.086   2.064  -7.741  1.00 27.76           H  
ATOM    688  O   ILE A  46      -4.477   2.960 -10.394  1.00 27.76           O  
ATOM    689  CG1 ILE A  46      -6.895   1.106  -7.049  1.00 27.76           C  
ATOM    690 HG12 ILE A  46      -7.968   1.293  -7.059  1.00 27.76           H  
ATOM    691 HG13 ILE A  46      -6.716   0.125  -7.490  1.00 27.76           H  
ATOM    692  CG2 ILE A  46      -6.525   3.595  -7.362  1.00 27.76           C  
ATOM    693 HG21 ILE A  46      -6.019   4.368  -7.941  1.00 27.76           H  
ATOM    694 HG22 ILE A  46      -6.173   3.713  -6.337  1.00 27.76           H  
ATOM    695 HG23 ILE A  46      -7.602   3.757  -7.409  1.00 27.76           H  
ATOM    696  CD1 ILE A  46      -6.406   1.007  -5.605  1.00 27.76           C  
ATOM    697 HD11 ILE A  46      -6.853   0.134  -5.129  1.00 27.76           H  
ATOM    698 HD12 ILE A  46      -5.322   0.892  -5.614  1.00 27.76           H  
ATOM    699 HD13 ILE A  46      -6.689   1.899  -5.047  1.00 27.76           H  
ATOM    700  N   GLY A  47      -6.385   4.118 -10.706  1.00 26.40           N  
ATOM    701  H   GLY A  47      -7.371   4.177 -10.495  1.00 26.40           H  
ATOM    702  CA  GLY A  47      -5.764   5.257 -11.379  1.00 26.40           C  
ATOM    703  HA2 GLY A  47      -6.523   5.841 -11.900  1.00 26.40           H  
ATOM    704  HA3 GLY A  47      -5.043   4.898 -12.114  1.00 26.40           H  
ATOM    705  C   GLY A  47      -5.058   6.171 -10.378  1.00 26.40           C  
ATOM    706  O   GLY A  47      -5.649   6.572  -9.375  1.00 26.40           O  
ATOM    707  N   VAL A  48      -3.796   6.507 -10.641  1.00 28.08           N  
ATOM    708  H   VAL A  48      -3.361   6.146 -11.478  1.00 28.08           H  
ATOM    709  CA  VAL A  48      -3.021   7.470  -9.846  1.00 28.08           C  
ATOM    710  HA  VAL A  48      -3.575   7.709  -8.938  1.00 28.08           H  
ATOM    711  C   VAL A  48      -2.837   8.750 -10.648  1.00 28.08           C  
ATOM    712  CB  VAL A  48      -1.650   6.911  -9.429  1.00 28.08           C  
ATOM    713  HB  VAL A  48      -1.000   6.908 -10.304  1.00 28.08           H  
ATOM    714  O   VAL A  48      -2.520   8.708 -11.833  1.00 28.08           O  
ATOM    715  CG1 VAL A  48      -0.938   7.825  -8.434  1.00 28.08           C  
ATOM    716 HG11 VAL A  48      -0.045   7.334  -8.049  1.00 28.08           H  
ATOM    717 HG12 VAL A  48      -0.629   8.745  -8.931  1.00 28.08           H  
ATOM    718 HG13 VAL A  48      -1.618   8.075  -7.619  1.00 28.08           H  
ATOM    719  CG2 VAL A  48      -1.775   5.488  -8.865  1.00 28.08           C  
ATOM    720 HG21 VAL A  48      -2.620   5.414  -8.179  1.00 28.08           H  
ATOM    721 HG22 VAL A  48      -1.974   4.810  -9.695  1.00 28.08           H  
ATOM    722 HG23 VAL A  48      -0.847   5.183  -8.383  1.00 28.08           H  
ATOM    723  N   HIS A  49      -2.982   9.898  -9.987  1.00 31.23           N  
ATOM    724  H   HIS A  49      -3.242   9.873  -9.012  1.00 31.23           H  
ATOM    725  CA  HIS A  49      -2.739  11.210 -10.580  1.00 31.23           C  
ATOM    726  HA  HIS A  49      -2.384  11.097 -11.605  1.00 31.23           H  
ATOM    727  C   HIS A  49      -1.655  11.942  -9.786  1.00 31.23           C  
ATOM    728  CB  HIS A  49      -4.053  12.003 -10.630  1.00 31.23           C  
ATOM    729  HB2 HIS A  49      -4.414  12.163  -9.615  1.00 31.23           H  
ATOM    730  HB3 HIS A  49      -3.858  12.979 -11.075  1.00 31.23           H  
ATOM    731  O   HIS A  49      -1.865  12.312  -8.636  1.00 31.23           O  
ATOM    732  CG  HIS A  49      -5.136  11.325 -11.433  1.00 31.23           C  
ATOM    733  CD2 HIS A  49      -6.415  11.066 -11.019  1.00 31.23           C  
ATOM    734  HD2 HIS A  49      -6.835  11.316 -10.056  1.00 31.23           H  
ATOM    735  ND1 HIS A  49      -5.020  10.835 -12.715  1.00 31.23           N  
ATOM    736  HD1 HIS A  49      -4.180  10.794 -13.274  1.00 31.23           H  
ATOM    737  CE1 HIS A  49      -6.203  10.305 -13.066  1.00 31.23           C  
ATOM    738  HE1 HIS A  49      -6.412   9.827 -14.012  1.00 31.23           H  
ATOM    739  NE2 HIS A  49      -7.083  10.418 -12.060  1.00 31.23           N  
ATOM    740  N   GLY A  50      -0.486  12.157 -10.392  1.00 29.95           N  
ATOM    741  H   GLY A  50      -0.374  11.848 -11.347  1.00 29.95           H  
ATOM    742  CA  GLY A  50       0.580  12.979  -9.818  1.00 29.95           C  
ATOM    743  HA2 GLY A  50       0.426  13.115  -8.747  1.00 29.95           H  
ATOM    744  HA3 GLY A  50       1.537  12.477  -9.960  1.00 29.95           H  
ATOM    745  C   GLY A  50       0.656  14.344 -10.499  1.00 29.95           C  
ATOM    746  O   GLY A  50       0.698  14.415 -11.723  1.00 29.95           O  
ATOM    747  N   GLN A  51       0.719  15.428  -9.721  1.00 27.76           N  
ATOM    748  H   GLN A  51       0.668  15.305  -8.719  1.00 27.76           H  
ATOM    749  CA  GLN A  51       1.230  16.713 -10.206  1.00 27.76           C  
ATOM    750  HA  GLN A  51       1.009  16.826 -11.268  1.00 27.76           H  
ATOM    751  C   GLN A  51       2.751  16.721 -10.028  1.00 27.76           C  
ATOM    752  CB  GLN A  51       0.592  17.889  -9.448  1.00 27.76           C  
ATOM    753  HB2 GLN A  51       0.598  17.682  -8.378  1.00 27.76           H  
ATOM    754  HB3 GLN A  51       1.195  18.780  -9.625  1.00 27.76           H  
ATOM    755  O   GLN A  51       3.238  16.565  -8.913  1.00 27.76           O  
ATOM    756  CG  GLN A  51      -0.841  18.192  -9.913  1.00 27.76           C  
ATOM    757  HG2 GLN A  51      -1.482  17.336  -9.705  1.00 27.76           H  
ATOM    758  HG3 GLN A  51      -0.835  18.361 -10.990  1.00 27.76           H  
ATOM    759  CD  GLN A  51      -1.437  19.424  -9.232  1.00 27.76           C  
ATOM    760  NE2 GLN A  51      -2.497  19.985  -9.771  1.00 27.76           N  
ATOM    761 HE21 GLN A  51      -2.866  20.790  -9.286  1.00 27.76           H  
ATOM    762 HE22 GLN A  51      -2.914  19.606 -10.609  1.00 27.76           H  
ATOM    763  OE1 GLN A  51      -0.978  19.907  -8.210  1.00 27.76           O  
ATOM    764  N   THR A  52       3.503  16.898 -11.113  1.00 31.37           N  
ATOM    765  H   THR A  52       3.054  16.969 -12.015  1.00 31.37           H  
ATOM    766  CA  THR A  52       4.970  17.007 -11.071  1.00 31.37           C  
ATOM    767  HA  THR A  52       5.340  16.632 -10.117  1.00 31.37           H  
ATOM    768  C   THR A  52       5.400  18.468 -11.202  1.00 31.37           C  
ATOM    769  CB  THR A  52       5.626  16.171 -12.184  1.00 31.37           C  
ATOM    770  HB  THR A  52       6.708  16.257 -12.084  1.00 31.37           H  
ATOM    771  O   THR A  52       4.966  19.135 -12.140  1.00 31.37           O  
ATOM    772  CG2 THR A  52       5.245  14.690 -12.127  1.00 31.37           C  
ATOM    773 HG21 THR A  52       5.808  14.146 -12.885  1.00 31.37           H  
ATOM    774 HG22 THR A  52       5.486  14.285 -11.144  1.00 31.37           H  
ATOM    775 HG23 THR A  52       4.180  14.562 -12.321  1.00 31.37           H  
ATOM    776  OG1 THR A  52       5.250  16.656 -13.453  1.00 31.37           O  
ATOM    777  HG1 THR A  52       5.062  17.594 -13.369  1.00 31.37           H  
ATOM    778  N   ASP A  53       6.309  18.959 -10.356  1.00 33.15           N  
ATOM    779  H   ASP A  53       6.650  18.394  -9.591  1.00 33.15           H  
ATOM    780  CA  ASP A  53       6.918  20.300 -10.458  1.00 33.15           C  
ATOM    781  HA  ASP A  53       6.195  20.946 -10.954  1.00 33.15           H  
ATOM    782  C   ASP A  53       8.172  20.328 -11.363  1.00 33.15           C  
ATOM    783  CB  ASP A  53       7.140  20.918  -9.054  1.00 33.15           C  
ATOM    784  HB2 ASP A  53       6.178  20.958  -8.543  1.00 33.15           H  
ATOM    785  HB3 ASP A  53       7.478  21.947  -9.177  1.00 33.15           H  
ATOM    786  O   ASP A  53       9.063  21.158 -11.197  1.00 33.15           O  
ATOM    787  CG  ASP A  53       8.134  20.170  -8.146  1.00 33.15           C  
ATOM    788  OD1 ASP A  53       8.137  18.924  -8.195  1.00 33.15           O  
ATOM    789  OD2 ASP A  53       8.864  20.819  -7.352  1.00 33.15           O  
ATOM    790  N   GLY A  54       8.277  19.410 -12.333  1.00 28.64           N  
ATOM    791  H   GLY A  54       7.496  18.782 -12.459  1.00 28.64           H  
ATOM    792  CA  GLY A  54       9.426  19.296 -13.250  1.00 28.64           C  
ATOM    793  HA2 GLY A  54       9.721  20.294 -13.573  1.00 28.64           H  
ATOM    794  HA3 GLY A  54       9.121  18.728 -14.129  1.00 28.64           H  
ATOM    795  C   GLY A  54      10.665  18.612 -12.651  1.00 28.64           C  
ATOM    796  O   GLY A  54      11.583  18.237 -13.377  1.00 28.64           O  
ATOM    797  N   ILE A  55      10.668  18.378 -11.340  1.00 33.11           N  
ATOM    798  H   ILE A  55       9.887  18.742 -10.812  1.00 33.11           H  
ATOM    799  CA  ILE A  55      11.544  17.450 -10.623  1.00 33.11           C  
ATOM    800  HA  ILE A  55      12.184  16.919 -11.327  1.00 33.11           H  
ATOM    801  C   ILE A  55      10.586  16.459  -9.966  1.00 33.11           C  
ATOM    802  CB  ILE A  55      12.421  18.212  -9.599  1.00 33.11           C  
ATOM    803  HB  ILE A  55      11.760  18.709  -8.889  1.00 33.11           H  
ATOM    804  O   ILE A  55       9.607  16.880  -9.369  1.00 33.11           O  
ATOM    805  CG1 ILE A  55      13.281  19.290 -10.305  1.00 33.11           C  
ATOM    806 HG12 ILE A  55      13.977  18.807 -10.991  1.00 33.11           H  
ATOM    807 HG13 ILE A  55      12.635  19.942 -10.894  1.00 33.11           H  
ATOM    808  CG2 ILE A  55      13.324  17.228  -8.827  1.00 33.11           C  
ATOM    809 HG21 ILE A  55      14.024  16.753  -9.513  1.00 33.11           H  
ATOM    810 HG22 ILE A  55      13.884  17.744  -8.046  1.00 33.11           H  
ATOM    811 HG23 ILE A  55      12.728  16.448  -8.352  1.00 33.11           H  
ATOM    812  CD1 ILE A  55      14.065  20.203  -9.355  1.00 33.11           C  
ATOM    813 HD11 ILE A  55      14.840  19.641  -8.835  1.00 33.11           H  
ATOM    814 HD12 ILE A  55      14.541  20.995  -9.933  1.00 33.11           H  
ATOM    815 HD13 ILE A  55      13.385  20.653  -8.631  1.00 33.11           H  
ATOM    816  N   PHE A  56      10.794  15.150 -10.080  1.00 38.66           N  
ATOM    817  H   PHE A  56      11.595  14.810 -10.593  1.00 38.66           H  
ATOM    818  CA  PHE A  56       9.862  14.180  -9.490  1.00 38.66           C  
ATOM    819  HA  PHE A  56       8.838  14.478  -9.714  1.00 38.66           H  
ATOM    820  C   PHE A  56      10.010  14.158  -7.967  1.00 38.66           C  
ATOM    821  CB  PHE A  56      10.091  12.790 -10.096  1.00 38.66           C  
ATOM    822  HB2 PHE A  56      11.146  12.527 -10.010  1.00 38.66           H  
ATOM    823  HB3 PHE A  56       9.528  12.060  -9.514  1.00 38.66           H  
ATOM    824  O   PHE A  56      10.606  13.235  -7.440  1.00 38.66           O  
ATOM    825  CG  PHE A  56       9.660  12.657 -11.537  1.00 38.66           C  
ATOM    826  CD1 PHE A  56       8.405  12.101 -11.841  1.00 38.66           C  
ATOM    827  HD1 PHE A  56       7.732  11.802 -11.051  1.00 38.66           H  
ATOM    828  CD2 PHE A  56      10.526  13.049 -12.575  1.00 38.66           C  
ATOM    829  HD2 PHE A  56      11.491  13.477 -12.349  1.00 38.66           H  
ATOM    830  CE1 PHE A  56       8.027  11.912 -13.180  1.00 38.66           C  
ATOM    831  HE1 PHE A  56       7.061  11.488 -13.411  1.00 38.66           H  
ATOM    832  CE2 PHE A  56      10.154  12.842 -13.915  1.00 38.66           C  
ATOM    833  HE2 PHE A  56      10.819  13.129 -14.715  1.00 38.66           H  
ATOM    834  CZ  PHE A  56       8.906  12.269 -14.216  1.00 38.66           C  
ATOM    835  HZ  PHE A  56       8.612  12.117 -15.244  1.00 38.66           H  
ATOM    836  N   LYS A  57       9.545  15.184  -7.247  1.00 34.90           N  
ATOM    837  H   LYS A  57       9.169  15.977  -7.746  1.00 34.90           H  
ATOM    838  CA  LYS A  57       9.717  15.262  -5.791  1.00 34.90           C  
ATOM    839  HA  LYS A  57      10.620  14.724  -5.502  1.00 34.90           H  
ATOM    840  C   LYS A  57       8.591  14.598  -5.032  1.00 34.90           C  
ATOM    841  CB  LYS A  57       9.849  16.711  -5.334  1.00 34.90           C  
ATOM    842  HB2 LYS A  57       9.032  17.301  -5.750  1.00 34.90           H  
ATOM    843  HB3 LYS A  57       9.785  16.745  -4.247  1.00 34.90           H  
ATOM    844  O   LYS A  57       8.877  14.001  -4.001  1.00 34.90           O  
ATOM    845  CG  LYS A  57      11.191  17.299  -5.765  1.00 34.90           C  
ATOM    846  HG2 LYS A  57      11.238  17.319  -6.854  1.00 34.90           H  
ATOM    847  HG3 LYS A  57      12.011  16.701  -5.368  1.00 34.90           H  
ATOM    848  CD  LYS A  57      11.281  18.724  -5.236  1.00 34.90           C  
ATOM    849  HD2 LYS A  57      10.422  19.276  -5.618  1.00 34.90           H  
ATOM    850  HD3 LYS A  57      11.247  18.722  -4.146  1.00 34.90           H  
ATOM    851  CE  LYS A  57      12.564  19.386  -5.722  1.00 34.90           C  
ATOM    852  HE2 LYS A  57      13.415  18.980  -5.175  1.00 34.90           H  
ATOM    853  HE3 LYS A  57      12.682  19.151  -6.780  1.00 34.90           H  
ATOM    854  NZ  LYS A  57      12.445  20.849  -5.553  1.00 34.90           N  
ATOM    855  HZ1 LYS A  57      12.328  21.093  -4.580  1.00 34.90           H  
ATOM    856  HZ2 LYS A  57      11.616  21.151  -6.044  1.00 34.90           H  
ATOM    857  HZ3 LYS A  57      13.238  21.333  -5.950  1.00 34.90           H  
ATOM    858  N   THR A  58       7.353  14.708  -5.519  1.00 36.74           N  
ATOM    859  H   THR A  58       7.210  15.232  -6.370  1.00 36.74           H  
ATOM    860  CA  THR A  58       6.172  14.208  -4.810  1.00 36.74           C  
ATOM    861  HA  THR A  58       6.486  13.360  -4.202  1.00 36.74           H  
ATOM    862  C   THR A  58       5.072  13.776  -5.782  1.00 36.74           C  
ATOM    863  CB  THR A  58       5.608  15.255  -3.836  1.00 36.74           C  
ATOM    864  HB  THR A  58       5.132  16.057  -4.400  1.00 36.74           H  
ATOM    865  O   THR A  58       4.695  14.547  -6.656  1.00 36.74           O  
ATOM    866  CG2 THR A  58       4.596  14.640  -2.871  1.00 36.74           C  
ATOM    867 HG21 THR A  58       3.717  14.295  -3.416  1.00 36.74           H  
ATOM    868 HG22 THR A  58       5.050  13.796  -2.351  1.00 36.74           H  
ATOM    869 HG23 THR A  58       4.276  15.382  -2.139  1.00 36.74           H  
ATOM    870  OG1 THR A  58       6.610  15.819  -3.014  1.00 36.74           O  
ATOM    871  HG1 THR A  58       6.211  16.594  -2.611  1.00 36.74           H  
ATOM    872  N   ALA A  59       4.509  12.583  -5.600  1.00 41.20           N  
ATOM    873  H   ALA A  59       4.904  11.980  -4.893  1.00 41.20           H  
ATOM    874  CA  ALA A  59       3.245  12.159  -6.201  1.00 41.20           C  
ATOM    875  HA  ALA A  59       2.830  12.973  -6.795  1.00 41.20           H  
ATOM    876  C   ALA A  59       2.244  11.821  -5.088  1.00 41.20           C  
ATOM    877  CB  ALA A  59       3.492  10.970  -7.131  1.00 41.20           C  
ATOM    878  HB1 ALA A  59       2.554  10.656  -7.589  1.00 41.20           H  
ATOM    879  HB2 ALA A  59       3.904  10.143  -6.553  1.00 41.20           H  
ATOM    880  HB3 ALA A  59       4.196  11.252  -7.914  1.00 41.20           H  
ATOM    881  O   ALA A  59       2.619  11.214  -4.084  1.00 41.20           O  
ATOM    882  N   ILE A  60       0.981  12.217  -5.253  1.00 40.49           N  
ATOM    883  H   ILE A  60       0.714  12.662  -6.120  1.00 40.49           H  
ATOM    884  CA  ILE A  60      -0.098  11.884  -4.317  1.00 40.49           C  
ATOM    885  HA  ILE A  60       0.324  11.422  -3.424  1.00 40.49           H  
ATOM    886  C   ILE A  60      -0.999  10.854  -4.990  1.00 40.49           C  
ATOM    887  CB  ILE A  60      -0.868  13.140  -3.852  1.00 40.49           C  
ATOM    888  HB  ILE A  60      -1.298  13.634  -4.723  1.00 40.49           H  
ATOM    889  O   ILE A  60      -1.617  11.130  -6.009  1.00 40.49           O  
ATOM    890  CG1 ILE A  60       0.092  14.123  -3.139  1.00 40.49           C  
ATOM    891 HG12 ILE A  60       0.901  14.388  -3.819  1.00 40.49           H  
ATOM    892 HG13 ILE A  60       0.533  13.635  -2.270  1.00 40.49           H  
ATOM    893  CG2 ILE A  60      -2.011  12.724  -2.905  1.00 40.49           C  
ATOM    894 HG21 ILE A  60      -2.595  13.594  -2.604  1.00 40.49           H  
ATOM    895 HG22 ILE A  60      -2.697  12.039  -3.403  1.00 40.49           H  
ATOM    896 HG23 ILE A  60      -1.592  12.240  -2.023  1.00 40.49           H  
ATOM    897  CD1 ILE A  60      -0.563  15.436  -2.692  1.00 40.49           C  
ATOM    898 HD11 ILE A  60      -1.264  15.258  -1.877  1.00 40.49           H  
ATOM    899 HD12 ILE A  60       0.209  16.119  -2.338  1.00 40.49           H  
ATOM    900 HD13 ILE A  60      -1.084  15.896  -3.532  1.00 40.49           H  
ATOM    901  N   CYS A  61      -1.087   9.666  -4.410  1.00 42.00           N  
ATOM    902  H   CYS A  61      -0.552   9.506  -3.569  1.00 42.00           H  
ATOM    903  CA  CYS A  61      -1.975   8.607  -4.857  1.00 42.00           C  
ATOM    904  HA  CYS A  61      -2.392   8.864  -5.831  1.00 42.00           H  
ATOM    905  C   CYS A  61      -3.146   8.469  -3.884  1.00 42.00           C  
ATOM    906  CB  CYS A  61      -1.145   7.329  -4.999  1.00 42.00           C  
ATOM    907  HB2 CYS A  61      -0.695   7.079  -4.038  1.00 42.00           H  
ATOM    908  HB3 CYS A  61      -0.340   7.479  -5.719  1.00 42.00           H  
ATOM    909  O   CYS A  61      -2.938   8.392  -2.673  1.00 42.00           O  
ATOM    910  SG  CYS A  61      -2.202   5.964  -5.531  1.00 42.00           S  
ATOM    911  HG  CYS A  61      -2.365   6.349  -6.799  1.00 42.00           H  
ATOM    912  N   THR A  62      -4.371   8.438  -4.409  1.00 39.42           N  
ATOM    913  H   THR A  62      -4.466   8.425  -5.415  1.00 39.42           H  
ATOM    914  CA  THR A  62      -5.566   8.091  -3.630  1.00 39.42           C  
ATOM    915  HA  THR A  62      -5.321   8.064  -2.568  1.00 39.42           H  
ATOM    916  C   THR A  62      -6.018   6.707  -4.054  1.00 39.42           C  
ATOM    917  CB  THR A  62      -6.698   9.107  -3.813  1.00 39.42           C  
ATOM    918  HB  THR A  62      -7.043   9.096  -4.847  1.00 39.42           H  
ATOM    919  O   THR A  62      -6.213   6.461  -5.241  1.00 39.42           O  
ATOM    920  CG2 THR A  62      -7.874   8.826  -2.877  1.00 39.42           C  
ATOM    921 HG21 THR A  62      -8.627   9.604  -3.003  1.00 39.42           H  
ATOM    922 HG22 THR A  62      -7.535   8.820  -1.841  1.00 39.42           H  
ATOM    923 HG23 THR A  62      -8.327   7.864  -3.119  1.00 39.42           H  
ATOM    924  OG1 THR A  62      -6.224  10.396  -3.498  1.00 39.42           O  
ATOM    925  HG1 THR A  62      -5.555  10.620  -4.150  1.00 39.42           H  
ATOM    926  N   MET A  63      -6.174   5.806  -3.088  1.00 45.25           N  
ATOM    927  H   MET A  63      -5.972   6.074  -2.135  1.00 45.25           H  
ATOM    928  CA  MET A  63      -6.528   4.415  -3.353  1.00 45.25           C  
ATOM    929  HA  MET A  63      -6.668   4.274  -4.425  1.00 45.25           H  
ATOM    930  C   MET A  63      -7.834   4.015  -2.689  1.00 45.25           C  
ATOM    931  CB  MET A  63      -5.397   3.497  -2.899  1.00 45.25           C  
ATOM    932  HB2 MET A  63      -5.762   2.470  -2.924  1.00 45.25           H  
ATOM    933  HB3 MET A  63      -5.111   3.738  -1.875  1.00 45.25           H  
ATOM    934  O   MET A  63      -8.040   4.320  -1.516  1.00 45.25           O  
ATOM    935  CG  MET A  63      -4.189   3.647  -3.823  1.00 45.25           C  
ATOM    936  HG2 MET A  63      -3.886   4.694  -3.829  1.00 45.25           H  
ATOM    937  HG3 MET A  63      -4.478   3.370  -4.836  1.00 45.25           H  
ATOM    938  SD  MET A  63      -2.753   2.667  -3.357  1.00 45.25           S  
ATOM    939  CE  MET A  63      -3.543   1.071  -3.068  1.00 45.25           C  
ATOM    940  HE1 MET A  63      -4.404   0.949  -3.725  1.00 45.25           H  
ATOM    941  HE2 MET A  63      -2.836   0.282  -3.327  1.00 45.25           H  
ATOM    942  HE3 MET A  63      -3.869   0.999  -2.030  1.00 45.25           H  
ATOM    943  N   GLN A  64      -8.660   3.281  -3.439  1.00 42.96           N  
ATOM    944  H   GLN A  64      -8.399   3.093  -4.397  1.00 42.96           H  
ATOM    945  CA  GLN A  64      -9.815   2.549  -2.930  1.00 42.96           C  
ATOM    946  HA  GLN A  64      -9.962   2.781  -1.875  1.00 42.96           H  
ATOM    947  C   GLN A  64      -9.556   1.051  -3.052  1.00 42.96           C  
ATOM    948  CB  GLN A  64     -11.093   2.938  -3.682  1.00 42.96           C  
ATOM    949  HB2 GLN A  64     -11.886   2.247  -3.397  1.00 42.96           H  
ATOM    950  HB3 GLN A  64     -10.935   2.863  -4.758  1.00 42.96           H  
ATOM    951  O   GLN A  64      -9.356   0.521  -4.145  1.00 42.96           O  
ATOM    952  CG  GLN A  64     -11.534   4.357  -3.314  1.00 42.96           C  
ATOM    953  HG2 GLN A  64     -10.811   5.082  -3.689  1.00 42.96           H  
ATOM    954  HG3 GLN A  64     -11.566   4.434  -2.227  1.00 42.96           H  
ATOM    955  CD  GLN A  64     -12.912   4.714  -3.854  1.00 42.96           C  
ATOM    956  NE2 GLN A  64     -13.550   5.714  -3.289  1.00 42.96           N  
ATOM    957 HE21 GLN A  64     -14.467   5.919  -3.660  1.00 42.96           H  
ATOM    958 HE22 GLN A  64     -13.148   6.174  -2.485  1.00 42.96           H  
ATOM    959  OE1 GLN A  64     -13.442   4.120  -4.777  1.00 42.96           O  
ATOM    960  N   ILE A  65      -9.549   0.370  -1.913  1.00 48.98           N  
ATOM    961  H   ILE A  65      -9.701   0.878  -1.054  1.00 48.98           H  
ATOM    962  CA  ILE A  65      -9.403  -1.084  -1.850  1.00 48.98           C  
ATOM    963  HA  ILE A  65      -8.778  -1.404  -2.684  1.00 48.98           H  
ATOM    964  C   ILE A  65     -10.778  -1.748  -1.973  1.00 48.98           C  
ATOM    965  CB  ILE A  65      -8.694  -1.464  -0.546  1.00 48.98           C  
ATOM    966  HB  ILE A  65      -9.267  -1.040   0.278  1.00 48.98           H  
ATOM    967  O   ILE A  65     -11.753  -1.213  -1.436  1.00 48.98           O  
ATOM    968  CG1 ILE A  65      -7.283  -0.846  -0.542  1.00 48.98           C  
ATOM    969 HG12 ILE A  65      -6.758  -1.097  -1.463  1.00 48.98           H  
ATOM    970 HG13 ILE A  65      -7.368   0.239  -0.483  1.00 48.98           H  
ATOM    971  CG2 ILE A  65      -8.588  -2.969  -0.295  1.00 48.98           C  
ATOM    972 HG21 ILE A  65      -8.403  -3.104   0.771  1.00 48.98           H  
ATOM    973 HG22 ILE A  65      -9.526  -3.491  -0.483  1.00 48.98           H  
ATOM    974 HG23 ILE A  65      -7.788  -3.412  -0.887  1.00 48.98           H  
ATOM    975  CD1 ILE A  65      -6.444  -1.316   0.642  1.00 48.98           C  
ATOM    976 HD11 ILE A  65      -5.872  -2.204   0.373  1.00 48.98           H  
ATOM    977 HD12 ILE A  65      -7.065  -1.524   1.514  1.00 48.98           H  
ATOM    978 HD13 ILE A  65      -5.772  -0.501   0.908  1.00 48.98           H  
ATOM    979  N   PRO A  66     -10.873  -2.914  -2.642  1.00 47.10           N  
ATOM    980  CA  PRO A  66     -12.103  -3.678  -2.679  1.00 47.10           C  
ATOM    981  HA  PRO A  66     -12.886  -3.065  -3.124  1.00 47.10           H  
ATOM    982  C   PRO A  66     -12.537  -4.084  -1.276  1.00 47.10           C  
ATOM    983  CB  PRO A  66     -11.851  -4.888  -3.581  1.00 47.10           C  
ATOM    984  HB2 PRO A  66     -12.387  -5.778  -3.249  1.00 47.10           H  
ATOM    985  HB3 PRO A  66     -12.127  -4.641  -4.607  1.00 47.10           H  
ATOM    986  O   PRO A  66     -11.750  -4.306  -0.360  1.00 47.10           O  
ATOM    987  CG  PRO A  66     -10.341  -5.076  -3.495  1.00 47.10           C  
ATOM    988  HG2 PRO A  66     -10.098  -5.677  -2.618  1.00 47.10           H  
ATOM    989  HG3 PRO A  66      -9.942  -5.537  -4.398  1.00 47.10           H  
ATOM    990  CD  PRO A  66      -9.811  -3.655  -3.299  1.00 47.10           C  
ATOM    991  HD2 PRO A  66      -8.893  -3.687  -2.711  1.00 47.10           H  
ATOM    992  HD3 PRO A  66      -9.597  -3.170  -4.251  1.00 47.10           H  
ATOM    993  N   GLN A  67     -13.842  -4.189  -1.147  1.00 51.30           N  
ATOM    994  H   GLN A  67     -14.410  -4.003  -1.962  1.00 51.30           H  
ATOM    995  CA  GLN A  67     -14.531  -4.509   0.078  1.00 51.30           C  
ATOM    996  HA  GLN A  67     -14.308  -3.751   0.830  1.00 51.30           H  
ATOM    997  C   GLN A  67     -14.149  -5.909   0.595  1.00 51.30           C  
ATOM    998  CB  GLN A  67     -15.991  -4.416  -0.333  1.00 51.30           C  
ATOM    999  HB2 GLN A  67     -16.190  -5.202  -1.062  1.00 51.30           H  
ATOM   1000  HB3 GLN A  67     -16.177  -3.463  -0.827  1.00 51.30           H  
ATOM   1001  O   GLN A  67     -14.440  -6.907  -0.065  1.00 51.30           O  
ATOM   1002  CG  GLN A  67     -16.956  -4.522   0.825  1.00 51.30           C  
ATOM   1003  HG2 GLN A  67     -16.522  -5.085   1.651  1.00 51.30           H  
ATOM   1004  HG3 GLN A  67     -17.209  -3.512   1.149  1.00 51.30           H  
ATOM   1005  CD  GLN A  67     -18.174  -5.234   0.298  1.00 51.30           C  
ATOM   1006  NE2 GLN A  67     -18.229  -6.531   0.477  1.00 51.30           N  
ATOM   1007 HE21 GLN A  67     -18.822  -7.055  -0.150  1.00 51.30           H  
ATOM   1008 HE22 GLN A  67     -17.438  -6.983   0.914  1.00 51.30           H  
ATOM   1009  OE1 GLN A  67     -19.045  -4.704  -0.371  1.00 51.30           O  
ATOM   1010  N   ILE A  68     -13.556  -5.994   1.789  1.00 57.95           N  
ATOM   1011  H   ILE A  68     -13.311  -5.135   2.261  1.00 57.95           H  
ATOM   1012  CA  ILE A  68     -13.196  -7.276   2.424  1.00 57.95           C  
ATOM   1013  HA  ILE A  68     -13.242  -8.065   1.674  1.00 57.95           H  
ATOM   1014  C   ILE A  68     -14.202  -7.632   3.511  1.00 57.95           C  
ATOM   1015  CB  ILE A  68     -11.748  -7.265   2.957  1.00 57.95           C  
ATOM   1016  HB  ILE A  68     -11.622  -6.422   3.637  1.00 57.95           H  
ATOM   1017  O   ILE A  68     -14.514  -6.798   4.362  1.00 57.95           O  
ATOM   1018  CG1 ILE A  68     -10.799  -7.092   1.758  1.00 57.95           C  
ATOM   1019 HG12 ILE A  68     -10.971  -6.121   1.294  1.00 57.95           H  
ATOM   1020 HG13 ILE A  68     -11.007  -7.866   1.020  1.00 57.95           H  
ATOM   1021  CG2 ILE A  68     -11.412  -8.561   3.723  1.00 57.95           C  
ATOM   1022 HG21 ILE A  68     -10.436  -8.474   4.199  1.00 57.95           H  
ATOM   1023 HG22 ILE A  68     -11.413  -9.423   3.056  1.00 57.95           H  
ATOM   1024 HG23 ILE A  68     -12.117  -8.741   4.535  1.00 57.95           H  
ATOM   1025  CD1 ILE A  68      -9.322  -7.172   2.121  1.00 57.95           C  
ATOM   1026 HD11 ILE A  68      -8.760  -7.053   1.195  1.00 57.95           H  
ATOM   1027 HD12 ILE A  68      -9.064  -8.155   2.514  1.00 57.95           H  
ATOM   1028 HD13 ILE A  68      -9.073  -6.404   2.853  1.00 57.95           H  
ATOM   1029  N   ASP A  69     -14.681  -8.878   3.486  1.00 62.34           N  
ATOM   1030  H   ASP A  69     -14.331  -9.517   2.787  1.00 62.34           H  
ATOM   1031  CA  ASP A  69     -15.431  -9.462   4.594  1.00 62.34           C  
ATOM   1032  HA  ASP A  69     -16.083  -8.697   5.015  1.00 62.34           H  
ATOM   1033  C   ASP A  69     -14.467  -9.939   5.686  1.00 62.34           C  
ATOM   1034  CB  ASP A  69     -16.342 -10.594   4.100  1.00 62.34           C  
ATOM   1035  HB2 ASP A  69     -16.950 -10.215   3.279  1.00 62.34           H  
ATOM   1036  HB3 ASP A  69     -15.736 -11.418   3.723  1.00 62.34           H  
ATOM   1037  O   ASP A  69     -13.704 -10.880   5.484  1.00 62.34           O  
ATOM   1038  CG  ASP A  69     -17.280 -11.113   5.197  1.00 62.34           C  
ATOM   1039  OD1 ASP A  69     -17.119 -10.737   6.382  1.00 62.34           O  
ATOM   1040  OD2 ASP A  69     -18.205 -11.873   4.859  1.00 62.34           O  
ATOM   1041  N   VAL A  70     -14.510  -9.284   6.846  1.00 68.39           N  
ATOM   1042  H   VAL A  70     -15.183  -8.534   6.921  1.00 68.39           H  
ATOM   1043  CA  VAL A  70     -13.656  -9.600   8.005  1.00 68.39           C  
ATOM   1044  HA  VAL A  70     -12.888 -10.301   7.676  1.00 68.39           H  
ATOM   1045  C   VAL A  70     -14.407 -10.337   9.123  1.00 68.39           C  
ATOM   1046  CB  VAL A  70     -12.907  -8.355   8.512  1.00 68.39           C  
ATOM   1047  HB  VAL A  70     -12.286  -8.634   9.363  1.00 68.39           H  
ATOM   1048  O   VAL A  70     -13.930 -10.415  10.258  1.00 68.39           O  
ATOM   1049  CG1 VAL A  70     -11.978  -7.759   7.447  1.00 68.39           C  
ATOM   1050 HG11 VAL A  70     -12.559  -7.371   6.611  1.00 68.39           H  
ATOM   1051 HG12 VAL A  70     -11.390  -6.949   7.879  1.00 68.39           H  
ATOM   1052 HG13 VAL A  70     -11.302  -8.528   7.074  1.00 68.39           H  
ATOM   1053  CG2 VAL A  70     -13.873  -7.254   8.951  1.00 68.39           C  
ATOM   1054 HG21 VAL A  70     -14.526  -7.616   9.746  1.00 68.39           H  
ATOM   1055 HG22 VAL A  70     -14.477  -6.935   8.101  1.00 68.39           H  
ATOM   1056 HG23 VAL A  70     -13.294  -6.404   9.310  1.00 68.39           H  
ATOM   1057  N   THR A  71     -15.599 -10.871   8.837  1.00 68.72           N  
ATOM   1058  H   THR A  71     -15.953 -10.781   7.896  1.00 68.72           H  
ATOM   1059  CA  THR A  71     -16.465 -11.526   9.839  1.00 68.72           C  
ATOM   1060  HA  THR A  71     -16.583 -10.846  10.682  1.00 68.72           H  
ATOM   1061  C   THR A  71     -15.916 -12.834  10.387  1.00 68.72           C  
ATOM   1062  CB  THR A  71     -17.859 -11.823   9.294  1.00 68.72           C  
ATOM   1063  HB  THR A  71     -18.412 -12.404  10.032  1.00 68.72           H  
ATOM   1064  O   THR A  71     -16.261 -13.235  11.500  1.00 68.72           O  
ATOM   1065  CG2 THR A  71     -18.625 -10.535   9.052  1.00 68.72           C  
ATOM   1066 HG21 THR A  71     -19.435 -10.772   8.362  1.00 68.72           H  
ATOM   1067 HG22 THR A  71     -17.974  -9.788   8.597  1.00 68.72           H  
ATOM   1068 HG23 THR A  71     -19.024 -10.157   9.993  1.00 68.72           H  
ATOM   1069  OG1 THR A  71     -17.810 -12.570   8.106  1.00 68.72           O  
ATOM   1070  HG1 THR A  71     -17.629 -11.965   7.383  1.00 68.72           H  
ATOM   1071  N   ASP A  72     -15.021 -13.483   9.645  1.00 75.22           N  
ATOM   1072  H   ASP A  72     -14.779 -13.084   8.749  1.00 75.22           H  
ATOM   1073  CA  ASP A  72     -14.376 -14.731  10.047  1.00 75.22           C  
ATOM   1074  HA  ASP A  72     -15.153 -15.391  10.433  1.00 75.22           H  
ATOM   1075  C   ASP A  72     -13.350 -14.556  11.181  1.00 75.22           C  
ATOM   1076  CB  ASP A  72     -13.770 -15.418   8.814  1.00 75.22           C  
ATOM   1077  HB2 ASP A  72     -13.528 -16.445   9.087  1.00 75.22           H  
ATOM   1078  HB3 ASP A  72     -14.519 -15.460   8.023  1.00 75.22           H  
ATOM   1079  O   ASP A  72     -12.825 -15.550  11.691  1.00 75.22           O  
ATOM   1080  CG  ASP A  72     -12.500 -14.763   8.267  1.00 75.22           C  
ATOM   1081  OD1 ASP A  72     -12.124 -13.663   8.736  1.00 75.22           O  
ATOM   1082  OD2 ASP A  72     -11.860 -15.426   7.422  1.00 75.22           O  
ATOM   1083  N   ARG A  73     -13.081 -13.307  11.595  1.00 72.18           N  
ATOM   1084  H   ARG A  73     -13.520 -12.565  11.069  1.00 72.18           H  
ATOM   1085  CA  ARG A  73     -12.116 -12.928  12.643  1.00 72.18           C  
ATOM   1086  HA  ARG A  73     -12.110 -11.839  12.699  1.00 72.18           H  
ATOM   1087  C   ARG A  73     -10.671 -13.327  12.317  1.00 72.18           C  
ATOM   1088  CB  ARG A  73     -12.566 -13.462  14.016  1.00 72.18           C  
ATOM   1089  HB2 ARG A  73     -12.428 -14.543  14.037  1.00 72.18           H  
ATOM   1090  HB3 ARG A  73     -11.921 -13.030  14.783  1.00 72.18           H  
ATOM   1091  O   ARG A  73      -9.807 -13.309  13.201  1.00 72.18           O  
ATOM   1092  CG  ARG A  73     -14.024 -13.137  14.374  1.00 72.18           C  
ATOM   1093  HG2 ARG A  73     -14.141 -12.058  14.469  1.00 72.18           H  
ATOM   1094  HG3 ARG A  73     -14.698 -13.509  13.602  1.00 72.18           H  
ATOM   1095  CD  ARG A  73     -14.387 -13.823  15.692  1.00 72.18           C  
ATOM   1096  HD2 ARG A  73     -14.259 -14.898  15.567  1.00 72.18           H  
ATOM   1097  HD3 ARG A  73     -13.704 -13.470  16.464  1.00 72.18           H  
ATOM   1098  NE  ARG A  73     -15.777 -13.540  16.095  1.00 72.18           N  
ATOM   1099  HE  ARG A  73     -16.348 -13.027  15.439  1.00 72.18           H  
ATOM   1100  NH1 ARG A  73     -15.728 -14.702  18.069  1.00 72.18           N  
ATOM   1101 HH11 ARG A  73     -16.178 -14.977  18.930  1.00 72.18           H  
ATOM   1102 HH12 ARG A  73     -14.795 -15.014  17.840  1.00 72.18           H  
ATOM   1103  NH2 ARG A  73     -17.546 -13.538  17.546  1.00 72.18           N  
ATOM   1104 HH21 ARG A  73     -17.976 -12.750  17.083  1.00 72.18           H  
ATOM   1105 HH22 ARG A  73     -17.934 -13.767  18.450  1.00 72.18           H  
ATOM   1106  CZ  ARG A  73     -16.348 -13.928  17.221  1.00 72.18           C  
ATOM   1107  N   LYS A  74     -10.383 -13.704  11.070  1.00 77.62           N  
ATOM   1108  H   LYS A  74     -11.112 -13.640  10.374  1.00 77.62           H  
ATOM   1109  CA  LYS A  74      -9.034 -14.047  10.615  1.00 77.62           C  
ATOM   1110  HA  LYS A  74      -8.469 -14.441  11.459  1.00 77.62           H  
ATOM   1111  C   LYS A  74      -8.308 -12.800  10.135  1.00 77.62           C  
ATOM   1112  CB  LYS A  74      -9.083 -15.124   9.526  1.00 77.62           C  
ATOM   1113  HB2 LYS A  74      -9.644 -14.748   8.670  1.00 77.62           H  
ATOM   1114  HB3 LYS A  74      -8.068 -15.340   9.190  1.00 77.62           H  
ATOM   1115  O   LYS A  74      -8.899 -11.747   9.923  1.00 77.62           O  
ATOM   1116  CG  LYS A  74      -9.714 -16.420  10.046  1.00 77.62           C  
ATOM   1117  HG2 LYS A  74      -9.178 -16.766  10.929  1.00 77.62           H  
ATOM   1118  HG3 LYS A  74     -10.756 -16.236  10.308  1.00 77.62           H  
ATOM   1119  CD  LYS A  74      -9.665 -17.497   8.964  1.00 77.62           C  
ATOM   1120  HD2 LYS A  74     -10.100 -17.092   8.050  1.00 77.62           H  
ATOM   1121  HD3 LYS A  74      -8.630 -17.777   8.767  1.00 77.62           H  
ATOM   1122  CE  LYS A  74     -10.470 -18.710   9.422  1.00 77.62           C  
ATOM   1123  HE2 LYS A  74     -11.419 -18.349   9.817  1.00 77.62           H  
ATOM   1124  HE3 LYS A  74      -9.935 -19.217  10.225  1.00 77.62           H  
ATOM   1125  NZ  LYS A  74     -10.718 -19.612   8.277  1.00 77.62           N  
ATOM   1126  HZ1 LYS A  74      -9.848 -19.937   7.880  1.00 77.62           H  
ATOM   1127  HZ2 LYS A  74     -11.294 -20.395   8.551  1.00 77.62           H  
ATOM   1128  HZ3 LYS A  74     -11.209 -19.088   7.567  1.00 77.62           H  
ATOM   1129  N   TRP A  75      -6.993 -12.932   9.998  1.00 72.20           N  
ATOM   1130  H   TRP A  75      -6.587 -13.846  10.134  1.00 72.20           H  
ATOM   1131  CA  TRP A  75      -6.179 -11.917   9.345  1.00 72.20           C  
ATOM   1132  HA  TRP A  75      -6.447 -10.933   9.728  1.00 72.20           H  
ATOM   1133  C   TRP A  75      -6.451 -11.921   7.842  1.00 72.20           C  
ATOM   1134  CB  TRP A  75      -4.699 -12.169   9.645  1.00 72.20           C  
ATOM   1135  HB2 TRP A  75      -4.444 -13.198   9.392  1.00 72.20           H  
ATOM   1136  HB3 TRP A  75      -4.105 -11.520   9.002  1.00 72.20           H  
ATOM   1137  O   TRP A  75      -6.257 -12.943   7.185  1.00 72.20           O  
ATOM   1138  CG  TRP A  75      -4.299 -11.883  11.058  1.00 72.20           C  
ATOM   1139  CD1 TRP A  75      -3.907 -12.787  11.985  1.00 72.20           C  
ATOM   1140  HD1 TRP A  75      -3.834 -13.850  11.810  1.00 72.20           H  
ATOM   1141  CD2 TRP A  75      -4.214 -10.580  11.705  1.00 72.20           C  
ATOM   1142  CE2 TRP A  75      -3.716 -10.765  13.028  1.00 72.20           C  
ATOM   1143  CE3 TRP A  75      -4.502  -9.260  11.303  1.00 72.20           C  
ATOM   1144  HE3 TRP A  75      -4.902  -9.083  10.315  1.00 72.20           H  
ATOM   1145  NE1 TRP A  75      -3.566 -12.130  13.153  1.00 72.20           N  
ATOM   1146  HE1 TRP A  75      -3.178 -12.592  13.963  1.00 72.20           H  
ATOM   1147  CH2 TRP A  75      -3.760  -8.385  13.457  1.00 72.20           C  
ATOM   1148  HH2 TRP A  75      -3.573  -7.540  14.104  1.00 72.20           H  
ATOM   1149  CZ2 TRP A  75      -3.482  -9.690  13.898  1.00 72.20           C  
ATOM   1150  HZ2 TRP A  75      -3.084  -9.857  14.888  1.00 72.20           H  
ATOM   1151  CZ3 TRP A  75      -4.274  -8.173  12.166  1.00 72.20           C  
ATOM   1152  HZ3 TRP A  75      -4.492  -7.169  11.833  1.00 72.20           H  
ATOM   1153  N   HIS A  76      -6.852 -10.767   7.320  1.00 62.47           N  
ATOM   1154  H   HIS A  76      -7.073 -10.006   7.946  1.00 62.47           H  
ATOM   1155  CA  HIS A  76      -6.988 -10.501   5.892  1.00 62.47           C  
ATOM   1156  HA  HIS A  76      -6.989 -11.440   5.337  1.00 62.47           H  
ATOM   1157  C   HIS A  76      -5.819  -9.653   5.427  1.00 62.47           C  
ATOM   1158  CB  HIS A  76      -8.315  -9.799   5.610  1.00 62.47           C  
ATOM   1159  HB2 HIS A  76      -8.337  -9.498   4.563  1.00 62.47           H  
ATOM   1160  HB3 HIS A  76      -8.408  -8.907   6.229  1.00 62.47           H  
ATOM   1161  O   HIS A  76      -5.569  -8.590   5.994  1.00 62.47           O  
ATOM   1162  CG  HIS A  76      -9.480 -10.708   5.864  1.00 62.47           C  
ATOM   1163  CD2 HIS A  76     -10.066 -10.930   7.073  1.00 62.47           C  
ATOM   1164  HD2 HIS A  76      -9.798 -10.465   8.011  1.00 62.47           H  
ATOM   1165  ND1 HIS A  76     -10.035 -11.564   4.916  1.00 62.47           N  
ATOM   1166  CE1 HIS A  76     -10.967 -12.269   5.576  1.00 62.47           C  
ATOM   1167  HE1 HIS A  76     -11.589 -13.035   5.138  1.00 62.47           H  
ATOM   1168  NE2 HIS A  76     -10.990 -11.927   6.872  1.00 62.47           N  
ATOM   1169  HE2 HIS A  76     -11.515 -12.422   7.579  1.00 62.47           H  
ATOM   1170  N   THR A  77      -5.105 -10.128   4.410  1.00 59.38           N  
ATOM   1171  H   THR A  77      -5.373 -11.007   3.993  1.00 59.38           H  
ATOM   1172  CA  THR A  77      -3.945  -9.435   3.850  1.00 59.38           C  
ATOM   1173  HA  THR A  77      -3.509  -8.805   4.626  1.00 59.38           H  
ATOM   1174  C   THR A  77      -4.355  -8.540   2.689  1.00 59.38           C  
ATOM   1175  CB  THR A  77      -2.861 -10.420   3.398  1.00 59.38           C  
ATOM   1176  HB  THR A  77      -3.253 -11.052   2.601  1.00 59.38           H  
ATOM   1177  O   THR A  77      -4.945  -8.988   1.710  1.00 59.38           O  
ATOM   1178  CG2 THR A  77      -1.619  -9.694   2.893  1.00 59.38           C  
ATOM   1179 HG21 THR A  77      -0.782 -10.388   2.822  1.00 59.38           H  
ATOM   1180 HG22 THR A  77      -1.380  -8.870   3.565  1.00 59.38           H  
ATOM   1181 HG23 THR A  77      -1.810  -9.287   1.899  1.00 59.38           H  
ATOM   1182  OG1 THR A  77      -2.464 -11.249   4.470  1.00 59.38           O  
ATOM   1183  HG1 THR A  77      -1.981 -10.722   5.111  1.00 59.38           H  
ATOM   1184  N   LEU A  78      -3.963  -7.280   2.786  1.00 55.60           N  
ATOM   1185  H   LEU A  78      -3.525  -6.996   3.650  1.00 55.60           H  
ATOM   1186  CA  LEU A  78      -4.061  -6.261   1.760  1.00 55.60           C  
ATOM   1187  HA  LEU A  78      -4.686  -6.609   0.938  1.00 55.60           H  
ATOM   1188  C   LEU A  78      -2.667  -5.998   1.204  1.00 55.60           C  
ATOM   1189  CB  LEU A  78      -4.675  -5.016   2.411  1.00 55.60           C  
ATOM   1190  HB2 LEU A  78      -4.190  -4.873   3.376  1.00 55.60           H  
ATOM   1191  HB3 LEU A  78      -4.483  -4.141   1.790  1.00 55.60           H  
ATOM   1192  O   LEU A  78      -1.787  -5.529   1.929  1.00 55.60           O  
ATOM   1193  CG  LEU A  78      -6.172  -5.145   2.689  1.00 55.60           C  
ATOM   1194  HG  LEU A  78      -6.386  -6.055   3.250  1.00 55.60           H  
ATOM   1195  CD1 LEU A  78      -6.663  -3.950   3.505  1.00 55.60           C  
ATOM   1196 HD11 LEU A  78      -6.341  -3.019   3.041  1.00 55.60           H  
ATOM   1197 HD12 LEU A  78      -7.751  -3.970   3.570  1.00 55.60           H  
ATOM   1198 HD13 LEU A  78      -6.259  -4.025   4.515  1.00 55.60           H  
ATOM   1199  CD2 LEU A  78      -6.886  -5.202   1.351  1.00 55.60           C  
ATOM   1200 HD21 LEU A  78      -6.755  -6.186   0.899  1.00 55.60           H  
ATOM   1201 HD22 LEU A  78      -6.473  -4.453   0.675  1.00 55.60           H  
ATOM   1202 HD23 LEU A  78      -7.951  -5.022   1.494  1.00 55.60           H  
ATOM   1203  N   MET A  79      -2.477  -6.336  -0.069  1.00 50.52           N  
ATOM   1204  H   MET A  79      -3.266  -6.653  -0.614  1.00 50.52           H  
ATOM   1205  CA  MET A  79      -1.216  -6.143  -0.775  1.00 50.52           C  
ATOM   1206  HA  MET A  79      -0.395  -6.132  -0.058  1.00 50.52           H  
ATOM   1207  C   MET A  79      -1.225  -4.804  -1.499  1.00 50.52           C  
ATOM   1208  CB  MET A  79      -0.966  -7.289  -1.764  1.00 50.52           C  
ATOM   1209  HB2 MET A  79      -0.143  -7.017  -2.425  1.00 50.52           H  
ATOM   1210  HB3 MET A  79      -1.858  -7.449  -2.369  1.00 50.52           H  
ATOM   1211  O   MET A  79      -2.178  -4.458  -2.195  1.00 50.52           O  
ATOM   1212  CG  MET A  79      -0.582  -8.578  -1.032  1.00 50.52           C  
ATOM   1213  HG2 MET A  79       0.316  -8.364  -0.452  1.00 50.52           H  
ATOM   1214  HG3 MET A  79      -1.379  -8.854  -0.341  1.00 50.52           H  
ATOM   1215  SD  MET A  79      -0.204 -10.004  -2.088  1.00 50.52           S  
ATOM   1216  CE  MET A  79      -1.884 -10.425  -2.607  1.00 50.52           C  
ATOM   1217  HE1 MET A  79      -2.357  -9.575  -3.098  1.00 50.52           H  
ATOM   1218  HE2 MET A  79      -2.474 -10.690  -1.730  1.00 50.52           H  
ATOM   1219  HE3 MET A  79      -1.851 -11.283  -3.278  1.00 50.52           H  
ATOM   1220  N   PHE A  80      -0.123  -4.075  -1.376  1.00 47.93           N  
ATOM   1221  H   PHE A  80       0.611  -4.401  -0.764  1.00 47.93           H  
ATOM   1222  CA  PHE A  80       0.090  -2.823  -2.085  1.00 47.93           C  
ATOM   1223  HA  PHE A  80      -0.746  -2.617  -2.753  1.00 47.93           H  
ATOM   1224  C   PHE A  80       1.357  -2.910  -2.912  1.00 47.93           C  
ATOM   1225  CB  PHE A  80       0.203  -1.677  -1.083  1.00 47.93           C  
ATOM   1226  HB2 PHE A  80       1.095  -1.820  -0.473  1.00 47.93           H  
ATOM   1227  HB3 PHE A  80       0.324  -0.742  -1.630  1.00 47.93           H  
ATOM   1228  O   PHE A  80       2.408  -3.301  -2.404  1.00 47.93           O  
ATOM   1229  CG  PHE A  80      -0.993  -1.564  -0.178  1.00 47.93           C  
ATOM   1230  CD1 PHE A  80      -2.137  -0.911  -0.635  1.00 47.93           C  
ATOM   1231  HD1 PHE A  80      -2.130  -0.524  -1.643  1.00 47.93           H  
ATOM   1232  CD2 PHE A  80      -0.974  -2.120   1.106  1.00 47.93           C  
ATOM   1233  HD2 PHE A  80      -0.109  -2.665   1.453  1.00 47.93           H  
ATOM   1234  CE1 PHE A  80      -3.241  -0.730   0.203  1.00 47.93           C  
ATOM   1235  HE1 PHE A  80      -4.079  -0.156  -0.165  1.00 47.93           H  
ATOM   1236  CE2 PHE A  80      -2.091  -1.973   1.932  1.00 47.93           C  
ATOM   1237  HE2 PHE A  80      -2.056  -2.398   2.924  1.00 47.93           H  
ATOM   1238  CZ  PHE A  80      -3.223  -1.269   1.501  1.00 47.93           C  
ATOM   1239  HZ  PHE A  80      -4.060  -1.142   2.172  1.00 47.93           H  
ATOM   1240  N   GLY A  81       1.277  -2.460  -4.157  1.00 45.84           N  
ATOM   1241  H   GLY A  81       0.379  -2.214  -4.548  1.00 45.84           H  
ATOM   1242  CA  GLY A  81       2.460  -2.052  -4.895  1.00 45.84           C  
ATOM   1243  HA2 GLY A  81       2.915  -2.891  -5.420  1.00 45.84           H  
ATOM   1244  HA3 GLY A  81       3.204  -1.668  -4.197  1.00 45.84           H  
ATOM   1245  C   GLY A  81       2.137  -0.946  -5.880  1.00 45.84           C  
ATOM   1246  O   GLY A  81       0.976  -0.649  -6.157  1.00 45.84           O  
ATOM   1247  N   ALA A  82       3.191  -0.321  -6.378  1.00 44.33           N  
ATOM   1248  H   ALA A  82       4.115  -0.660  -6.149  1.00 44.33           H  
ATOM   1249  CA  ALA A  82       3.116   0.645  -7.454  1.00 44.33           C  
ATOM   1250  HA  ALA A  82       2.076   0.849  -7.707  1.00 44.33           H  
ATOM   1251  C   ALA A  82       3.784   0.044  -8.691  1.00 44.33           C  
ATOM   1252  CB  ALA A  82       3.753   1.961  -6.993  1.00 44.33           C  
ATOM   1253  HB1 ALA A  82       3.692   2.694  -7.797  1.00 44.33           H  
ATOM   1254  HB2 ALA A  82       4.802   1.798  -6.742  1.00 44.33           H  
ATOM   1255  HB3 ALA A  82       3.224   2.344  -6.121  1.00 44.33           H  
ATOM   1256  O   ALA A  82       4.759  -0.690  -8.592  1.00 44.33           O  
ATOM   1257  N   GLU A  83       3.258   0.363  -9.857  1.00 44.55           N  
ATOM   1258  H   GLU A  83       2.384   0.870  -9.865  1.00 44.55           H  
ATOM   1259  CA  GLU A  83       3.919   0.221 -11.141  1.00 44.55           C  
ATOM   1260  HA  GLU A  83       4.854  -0.327 -11.025  1.00 44.55           H  
ATOM   1261  C   GLU A  83       4.226   1.629 -11.649  1.00 44.55           C  
ATOM   1262  CB  GLU A  83       3.016  -0.567 -12.095  1.00 44.55           C  
ATOM   1263  HB2 GLU A  83       2.737  -1.504 -11.613  1.00 44.55           H  
ATOM   1264  HB3 GLU A  83       2.113   0.016 -12.277  1.00 44.55           H  
ATOM   1265  O   GLU A  83       3.442   2.559 -11.443  1.00 44.55           O  
ATOM   1266  CG  GLU A  83       3.689  -0.884 -13.438  1.00 44.55           C  
ATOM   1267  HG2 GLU A  83       4.570  -1.497 -13.250  1.00 44.55           H  
ATOM   1268  HG3 GLU A  83       4.022   0.046 -13.899  1.00 44.55           H  
ATOM   1269  CD  GLU A  83       2.752  -1.614 -14.416  1.00 44.55           C  
ATOM   1270  OE1 GLU A  83       3.156  -1.742 -15.596  1.00 44.55           O  
ATOM   1271  OE2 GLU A  83       1.645  -2.029 -13.993  1.00 44.55           O  
ATOM   1272  N   VAL A  84       5.377   1.798 -12.292  1.00 41.21           N  
ATOM   1273  H   VAL A  84       5.961   0.993 -12.467  1.00 41.21           H  
ATOM   1274  CA  VAL A  84       5.748   3.044 -12.959  1.00 41.21           C  
ATOM   1275  HA  VAL A  84       5.009   3.818 -12.754  1.00 41.21           H  
ATOM   1276  C   VAL A  84       5.746   2.770 -14.456  1.00 41.21           C  
ATOM   1277  CB  VAL A  84       7.109   3.550 -12.465  1.00 41.21           C  
ATOM   1278  HB  VAL A  84       7.886   2.830 -12.721  1.00 41.21           H  
ATOM   1279  O   VAL A  84       6.598   2.045 -14.972  1.00 41.21           O  
ATOM   1280  CG1 VAL A  84       7.450   4.897 -13.100  1.00 41.21           C  
ATOM   1281 HG11 VAL A  84       8.405   5.258 -12.720  1.00 41.21           H  
ATOM   1282 HG12 VAL A  84       7.530   4.782 -14.181  1.00 41.21           H  
ATOM   1283 HG13 VAL A  84       6.664   5.613 -12.860  1.00 41.21           H  
ATOM   1284  CG2 VAL A  84       7.127   3.758 -10.948  1.00 41.21           C  
ATOM   1285 HG21 VAL A  84       6.401   4.520 -10.664  1.00 41.21           H  
ATOM   1286 HG22 VAL A  84       8.136   4.052 -10.661  1.00 41.21           H  
ATOM   1287 HG23 VAL A  84       6.891   2.826 -10.434  1.00 41.21           H  
ATOM   1288  N   VAL A  85       4.778   3.346 -15.159  1.00 41.23           N  
ATOM   1289  H   VAL A  85       4.156   3.989 -14.691  1.00 41.23           H  
ATOM   1290  CA  VAL A  85       4.606   3.186 -16.601  1.00 41.23           C  
ATOM   1291  HA  VAL A  85       5.260   2.392 -16.962  1.00 41.23           H  
ATOM   1292  C   VAL A  85       4.999   4.475 -17.293  1.00 41.23           C  
ATOM   1293  CB  VAL A  85       3.164   2.789 -16.966  1.00 41.23           C  
ATOM   1294  HB  VAL A  85       2.478   3.586 -16.679  1.00 41.23           H  
ATOM   1295  O   VAL A  85       4.465   5.538 -17.014  1.00 41.23           O  
ATOM   1296  CG1 VAL A  85       3.039   2.540 -18.476  1.00 41.23           C  
ATOM   1297 HG11 VAL A  85       3.742   1.771 -18.795  1.00 41.23           H  
ATOM   1298 HG12 VAL A  85       3.217   3.461 -19.032  1.00 41.23           H  
ATOM   1299 HG13 VAL A  85       2.025   2.212 -18.705  1.00 41.23           H  
ATOM   1300  CG2 VAL A  85       2.751   1.506 -16.240  1.00 41.23           C  
ATOM   1301 HG21 VAL A  85       1.770   1.180 -16.584  1.00 41.23           H  
ATOM   1302 HG22 VAL A  85       3.472   0.713 -16.437  1.00 41.23           H  
ATOM   1303 HG23 VAL A  85       2.690   1.681 -15.166  1.00 41.23           H  
ATOM   1304  N   ARG A  86       5.909   4.408 -18.257  1.00 36.92           N  
ATOM   1305  H   ARG A  86       6.334   3.514 -18.456  1.00 36.92           H  
ATOM   1306  CA  ARG A  86       6.107   5.508 -19.195  1.00 36.92           C  
ATOM   1307  HA  ARG A  86       5.894   6.450 -18.690  1.00 36.92           H  
ATOM   1308  C   ARG A  86       5.126   5.363 -20.354  1.00 36.92           C  
ATOM   1309  CB  ARG A  86       7.560   5.540 -19.647  1.00 36.92           C  
ATOM   1310  HB2 ARG A  86       8.211   5.469 -18.776  1.00 36.92           H  
ATOM   1311  HB3 ARG A  86       7.735   4.685 -20.300  1.00 36.92           H  
ATOM   1312  O   ARG A  86       5.172   4.388 -21.102  1.00 36.92           O  
ATOM   1313  CG  ARG A  86       7.874   6.826 -20.410  1.00 36.92           C  
ATOM   1314  HG2 ARG A  86       7.718   7.693 -19.767  1.00 36.92           H  
ATOM   1315  HG3 ARG A  86       7.229   6.902 -21.285  1.00 36.92           H  
ATOM   1316  CD  ARG A  86       9.329   6.766 -20.866  1.00 36.92           C  
ATOM   1317  HD2 ARG A  86       9.978   6.756 -19.991  1.00 36.92           H  
ATOM   1318  HD3 ARG A  86       9.470   5.835 -21.415  1.00 36.92           H  
ATOM   1319  NE  ARG A  86       9.659   7.923 -21.713  1.00 36.92           N  
ATOM   1320  HE  ARG A  86       9.219   8.795 -21.456  1.00 36.92           H  
ATOM   1321  NH1 ARG A  86      11.017   6.829 -23.216  1.00 36.92           N  
ATOM   1322 HH11 ARG A  86      10.854   5.963 -22.722  1.00 36.92           H  
ATOM   1323 HH12 ARG A  86      11.534   6.813 -24.083  1.00 36.92           H  
ATOM   1324  NH2 ARG A  86      10.540   8.991 -23.512  1.00 36.92           N  
ATOM   1325 HH21 ARG A  86      10.005   9.810 -23.262  1.00 36.92           H  
ATOM   1326 HH22 ARG A  86      11.011   8.947 -24.404  1.00 36.92           H  
ATOM   1327  CZ  ARG A  86      10.402   7.905 -22.804  1.00 36.92           C  
ATOM   1328  N   THR A  87       4.283   6.368 -20.513  1.00 37.43           N  
ATOM   1329  H   THR A  87       4.338   7.124 -19.845  1.00 37.43           H  
ATOM   1330  CA  THR A  87       3.368   6.541 -21.643  1.00 37.43           C  
ATOM   1331  HA  THR A  87       2.857   5.597 -21.835  1.00 37.43           H  
ATOM   1332  C   THR A  87       4.115   6.963 -22.913  1.00 37.43           C  
ATOM   1333  CB  THR A  87       2.309   7.598 -21.326  1.00 37.43           C  
ATOM   1334  HB  THR A  87       1.626   7.693 -22.171  1.00 37.43           H  
ATOM   1335  O   THR A  87       5.256   7.441 -22.874  1.00 37.43           O  
ATOM   1336  CG2 THR A  87       1.506   7.281 -20.075  1.00 37.43           C  
ATOM   1337 HG21 THR A  87       2.147   7.218 -19.195  1.00 37.43           H  
ATOM   1338 HG22 THR A  87       0.971   6.340 -20.201  1.00 37.43           H  
ATOM   1339 HG23 THR A  87       0.775   8.077 -19.932  1.00 37.43           H  
ATOM   1340  OG1 THR A  87       2.991   8.803 -21.127  1.00 37.43           O  
ATOM   1341  HG1 THR A  87       3.401   8.759 -20.260  1.00 37.43           H  
ATOM   1342  N   LYS A  88       3.461   6.796 -24.068  1.00 37.93           N  
ATOM   1343  H   LYS A  88       2.507   6.469 -24.012  1.00 37.93           H  
ATOM   1344  CA  LYS A  88       4.033   7.081 -25.397  1.00 37.93           C  
ATOM   1345  HA  LYS A  88       4.969   6.534 -25.506  1.00 37.93           H  
ATOM   1346  C   LYS A  88       4.380   8.557 -25.615  1.00 37.93           C  
ATOM   1347  CB  LYS A  88       3.055   6.620 -26.485  1.00 37.93           C  
ATOM   1348  HB2 LYS A  88       2.093   7.110 -26.340  1.00 37.93           H  
ATOM   1349  HB3 LYS A  88       3.453   6.920 -27.455  1.00 37.93           H  
ATOM   1350  O   LYS A  88       5.294   8.868 -26.370  1.00 37.93           O  
ATOM   1351  CG  LYS A  88       2.868   5.098 -26.484  1.00 37.93           C  
ATOM   1352  HG2 LYS A  88       2.409   4.785 -25.547  1.00 37.93           H  
ATOM   1353  HG3 LYS A  88       3.840   4.615 -26.581  1.00 37.93           H  
ATOM   1354  CD  LYS A  88       1.973   4.673 -27.650  1.00 37.93           C  
ATOM   1355  HD2 LYS A  88       1.006   5.170 -27.565  1.00 37.93           H  
ATOM   1356  HD3 LYS A  88       2.451   4.954 -28.588  1.00 37.93           H  
ATOM   1357  CE  LYS A  88       1.783   3.157 -27.596  1.00 37.93           C  
ATOM   1358  HE2 LYS A  88       1.285   2.904 -26.660  1.00 37.93           H  
ATOM   1359  HE3 LYS A  88       2.767   2.687 -27.584  1.00 37.93           H  
ATOM   1360  NZ  LYS A  88       0.995   2.667 -28.749  1.00 37.93           N  
ATOM   1361  HZ1 LYS A  88       1.472   2.880 -29.614  1.00 37.93           H  
ATOM   1362  HZ2 LYS A  88       0.079   3.091 -28.744  1.00 37.93           H  
ATOM   1363  HZ3 LYS A  88       0.883   1.666 -28.677  1.00 37.93           H  
ATOM   1364  N   ASP A  89       3.681   9.465 -24.947  1.00 35.42           N  
ATOM   1365  H   ASP A  89       2.932   9.154 -24.344  1.00 35.42           H  
ATOM   1366  CA  ASP A  89       3.925  10.910 -24.928  1.00 35.42           C  
ATOM   1367  HA  ASP A  89       4.257  11.202 -25.925  1.00 35.42           H  
ATOM   1368  C   ASP A  89       5.077  11.315 -23.992  1.00 35.42           C  
ATOM   1369  CB  ASP A  89       2.607  11.670 -24.668  1.00 35.42           C  
ATOM   1370  HB2 ASP A  89       1.998  11.592 -25.568  1.00 35.42           H  
ATOM   1371  HB3 ASP A  89       2.827  12.728 -24.529  1.00 35.42           H  
ATOM   1372  O   ASP A  89       5.408  12.491 -23.863  1.00 35.42           O  
ATOM   1373  CG  ASP A  89       1.755  11.159 -23.495  1.00 35.42           C  
ATOM   1374  OD1 ASP A  89       1.559   9.925 -23.426  1.00 35.42           O  
ATOM   1375  OD2 ASP A  89       1.229  12.017 -22.760  1.00 35.42           O  
ATOM   1376  N   GLY A  90       5.758  10.336 -23.389  1.00 30.67           N  
ATOM   1377  H   GLY A  90       5.410   9.392 -23.483  1.00 30.67           H  
ATOM   1378  CA  GLY A  90       6.913  10.557 -22.530  1.00 30.67           C  
ATOM   1379  HA2 GLY A  90       7.518  11.366 -22.938  1.00 30.67           H  
ATOM   1380  HA3 GLY A  90       7.499   9.638 -22.510  1.00 30.67           H  
ATOM   1381  C   GLY A  90       6.548  10.913 -21.092  1.00 30.67           C  
ATOM   1382  O   GLY A  90       7.465  11.106 -20.292  1.00 30.67           O  
ATOM   1383  N   MET A  91       5.255  10.949 -20.757  1.00 31.19           N  
ATOM   1384  H   MET A  91       4.567  10.736 -21.464  1.00 31.19           H  
ATOM   1385  CA  MET A  91       4.769  11.110 -19.389  1.00 31.19           C  
ATOM   1386  HA  MET A  91       5.348  11.897 -18.908  1.00 31.19           H  
ATOM   1387  C   MET A  91       4.990   9.813 -18.612  1.00 31.19           C  
ATOM   1388  CB  MET A  91       3.287  11.536 -19.369  1.00 31.19           C  
ATOM   1389  HB2 MET A  91       2.654  10.789 -19.847  1.00 31.19           H  
ATOM   1390  HB3 MET A  91       2.953  11.622 -18.334  1.00 31.19           H  
ATOM   1391  O   MET A  91       4.865   8.716 -19.154  1.00 31.19           O  
ATOM   1392  CG  MET A  91       3.051  12.873 -20.077  1.00 31.19           C  
ATOM   1393  HG2 MET A  91       3.547  12.866 -21.048  1.00 31.19           H  
ATOM   1394  HG3 MET A  91       1.984  12.981 -20.268  1.00 31.19           H  
ATOM   1395  SD  MET A  91       3.621  14.308 -19.127  1.00 31.19           S  
ATOM   1396  CE  MET A  91       2.135  14.575 -18.123  1.00 31.19           C  
ATOM   1397  HE1 MET A  91       1.932  13.690 -17.520  1.00 31.19           H  
ATOM   1398  HE2 MET A  91       2.287  15.432 -17.466  1.00 31.19           H  
ATOM   1399  HE3 MET A  91       1.283  14.766 -18.775  1.00 31.19           H  
ATOM   1400  N   VAL A  92       5.326   9.926 -17.334  1.00 35.95           N  
ATOM   1401  H   VAL A  92       5.352  10.847 -16.921  1.00 35.95           H  
ATOM   1402  CA  VAL A  92       5.412   8.773 -16.436  1.00 35.95           C  
ATOM   1403  HA  VAL A  92       5.503   7.853 -17.012  1.00 35.95           H  
ATOM   1404  C   VAL A  92       4.104   8.700 -15.657  1.00 35.95           C  
ATOM   1405  CB  VAL A  92       6.655   8.861 -15.539  1.00 35.95           C  
ATOM   1406  HB  VAL A  92       6.623   9.782 -14.956  1.00 35.95           H  
ATOM   1407  O   VAL A  92       3.847   9.529 -14.788  1.00 35.95           O  
ATOM   1408  CG1 VAL A  92       6.719   7.671 -14.587  1.00 35.95           C  
ATOM   1409 HG11 VAL A  92       7.635   7.712 -13.998  1.00 35.95           H  
ATOM   1410 HG12 VAL A  92       5.869   7.692 -13.906  1.00 35.95           H  
ATOM   1411 HG13 VAL A  92       6.686   6.745 -15.160  1.00 35.95           H  
ATOM   1412  CG2 VAL A  92       7.945   8.854 -16.376  1.00 35.95           C  
ATOM   1413 HG21 VAL A  92       7.992   7.944 -16.974  1.00 35.95           H  
ATOM   1414 HG22 VAL A  92       7.968   9.720 -17.038  1.00 35.95           H  
ATOM   1415 HG23 VAL A  92       8.812   8.899 -15.717  1.00 35.95           H  
ATOM   1416  N   GLU A  93       3.272   7.728 -16.002  1.00 35.15           N  
ATOM   1417  H   GLU A  93       3.595   7.058 -16.686  1.00 35.15           H  
ATOM   1418  CA  GLU A  93       2.124   7.297 -15.222  1.00 35.15           C  
ATOM   1419  HA  GLU A  93       1.657   8.169 -14.763  1.00 35.15           H  
ATOM   1420  C   GLU A  93       2.566   6.361 -14.099  1.00 35.15           C  
ATOM   1421  CB  GLU A  93       1.084   6.611 -16.117  1.00 35.15           C  
ATOM   1422  HB2 GLU A  93       0.401   6.038 -15.490  1.00 35.15           H  
ATOM   1423  HB3 GLU A  93       1.585   5.930 -16.805  1.00 35.15           H  
ATOM   1424  O   GLU A  93       3.558   5.637 -14.176  1.00 35.15           O  
ATOM   1425  CG  GLU A  93       0.266   7.649 -16.898  1.00 35.15           C  
ATOM   1426  HG2 GLU A  93       0.944   8.285 -17.467  1.00 35.15           H  
ATOM   1427  HG3 GLU A  93      -0.250   8.286 -16.179  1.00 35.15           H  
ATOM   1428  CD  GLU A  93      -0.773   7.020 -17.841  1.00 35.15           C  
ATOM   1429  OE1 GLU A  93      -1.429   7.803 -18.561  1.00 35.15           O  
ATOM   1430  OE2 GLU A  93      -0.907   5.776 -17.844  1.00 35.15           O  
ATOM   1431  N   MET A  94       1.802   6.380 -13.021  1.00 40.22           N  
ATOM   1432  H   MET A  94       0.942   6.907 -13.052  1.00 40.22           H  
ATOM   1433  CA  MET A  94       1.982   5.483 -11.898  1.00 40.22           C  
ATOM   1434  HA  MET A  94       2.786   4.775 -12.099  1.00 40.22           H  
ATOM   1435  C   MET A  94       0.681   4.724 -11.726  1.00 40.22           C  
ATOM   1436  CB  MET A  94       2.352   6.325 -10.689  1.00 40.22           C  
ATOM   1437  HB2 MET A  94       1.523   6.992 -10.454  1.00 40.22           H  
ATOM   1438  HB3 MET A  94       3.216   6.927 -10.969  1.00 40.22           H  
ATOM   1439  O   MET A  94      -0.390   5.314 -11.809  1.00 40.22           O  
ATOM   1440  CG  MET A  94       2.699   5.506  -9.450  1.00 40.22           C  
ATOM   1441  HG2 MET A  94       1.912   4.777  -9.256  1.00 40.22           H  
ATOM   1442  HG3 MET A  94       3.632   4.972  -9.626  1.00 40.22           H  
ATOM   1443  SD  MET A  94       2.857   6.569  -7.997  1.00 40.22           S  
ATOM   1444  CE  MET A  94       3.939   7.880  -8.656  1.00 40.22           C  
ATOM   1445  HE1 MET A  94       4.735   7.446  -9.262  1.00 40.22           H  
ATOM   1446  HE2 MET A  94       4.386   8.437  -7.833  1.00 40.22           H  
ATOM   1447  HE3 MET A  94       3.354   8.563  -9.272  1.00 40.22           H  
ATOM   1448  N   ILE A  95       0.754   3.424 -11.498  1.00 39.04           N  
ATOM   1449  H   ILE A  95       1.662   2.981 -11.489  1.00 39.04           H  
ATOM   1450  CA  ILE A  95      -0.428   2.599 -11.281  1.00 39.04           C  
ATOM   1451  HA  ILE A  95      -1.318   3.225 -11.213  1.00 39.04           H  
ATOM   1452  C   ILE A  95      -0.236   1.917  -9.938  1.00 39.04           C  
ATOM   1453  CB  ILE A  95      -0.665   1.620 -12.450  1.00 39.04           C  
ATOM   1454  HB  ILE A  95       0.131   0.875 -12.458  1.00 39.04           H  
ATOM   1455  O   ILE A  95       0.610   1.043  -9.790  1.00 39.04           O  
ATOM   1456  CG1 ILE A  95      -0.658   2.352 -13.815  1.00 39.04           C  
ATOM   1457 HG12 ILE A  95      -1.442   3.109 -13.829  1.00 39.04           H  
ATOM   1458 HG13 ILE A  95       0.299   2.854 -13.954  1.00 39.04           H  
ATOM   1459  CG2 ILE A  95      -2.003   0.896 -12.217  1.00 39.04           C  
ATOM   1460 HG21 ILE A  95      -2.125   0.095 -12.946  1.00 39.04           H  
ATOM   1461 HG22 ILE A  95      -2.831   1.599 -12.307  1.00 39.04           H  
ATOM   1462 HG23 ILE A  95      -2.028   0.444 -11.225  1.00 39.04           H  
ATOM   1463  CD1 ILE A  95      -0.838   1.426 -15.023  1.00 39.04           C  
ATOM   1464 HD11 ILE A  95      -0.110   0.616 -14.981  1.00 39.04           H  
ATOM   1465 HD12 ILE A  95      -1.846   1.011 -15.039  1.00 39.04           H  
ATOM   1466 HD13 ILE A  95      -0.685   1.996 -15.939  1.00 39.04           H  
ATOM   1467  N   ALA A  96      -0.985   2.339  -8.925  1.00 34.72           N  
ATOM   1468  H   ALA A  96      -1.713   3.014  -9.106  1.00 34.72           H  
ATOM   1469  CA  ALA A  96      -1.014   1.617  -7.667  1.00 34.72           C  
ATOM   1470  HA  ALA A  96      -0.014   1.247  -7.440  1.00 34.72           H  
ATOM   1471  C   ALA A  96      -1.950   0.420  -7.840  1.00 34.72           C  
ATOM   1472  CB  ALA A  96      -1.410   2.555  -6.531  1.00 34.72           C  
ATOM   1473  HB1 ALA A  96      -0.748   3.421  -6.516  1.00 34.72           H  
ATOM   1474  HB2 ALA A  96      -1.301   2.015  -5.591  1.00 34.72           H  
ATOM   1475  HB3 ALA A  96      -2.442   2.882  -6.652  1.00 34.72           H  
ATOM   1476  O   ALA A  96      -3.142   0.579  -8.098  1.00 34.72           O  
ATOM   1477  N   ASN A  97      -1.409  -0.785  -7.728  1.00 35.57           N  
ATOM   1478  H   ASN A  97      -0.445  -0.847  -7.434  1.00 35.57           H  
ATOM   1479  CA  ASN A  97      -2.168  -2.016  -7.878  1.00 35.57           C  
ATOM   1480  HA  ASN A  97      -3.148  -1.800  -8.303  1.00 35.57           H  
ATOM   1481  C   ASN A  97      -2.404  -2.632  -6.486  1.00 35.57           C  
ATOM   1482  CB  ASN A  97      -1.421  -2.925  -8.877  1.00 35.57           C  
ATOM   1483  HB2 ASN A  97      -0.366  -2.950  -8.606  1.00 35.57           H  
ATOM   1484  HB3 ASN A  97      -1.830  -3.934  -8.825  1.00 35.57           H  
ATOM   1485  O   ASN A  97      -1.487  -2.702  -5.661  1.00 35.57           O  
ATOM   1486  CG  ASN A  97      -1.527  -2.468 -10.327  1.00 35.57           C  
ATOM   1487  ND2 ASN A  97      -0.447  -2.527 -11.078  1.00 35.57           N  
ATOM   1488 HD21 ASN A  97       0.455  -2.778 -10.700  1.00 35.57           H  
ATOM   1489 HD22 ASN A  97      -0.499  -2.199 -12.032  1.00 35.57           H  
ATOM   1490  OD1 ASN A  97      -2.592  -2.101 -10.799  1.00 35.57           O  
ATOM   1491  N   ASN A  98      -3.620  -3.132  -6.229  1.00 28.83           N  
ATOM   1492  H   ASN A  98      -4.347  -3.000  -6.918  1.00 28.83           H  
ATOM   1493  CA  ASN A  98      -3.812  -4.176  -5.217  1.00 28.83           C  
ATOM   1494  HA  ASN A  98      -3.179  -3.963  -4.355  1.00 28.83           H  
ATOM   1495  C   ASN A  98      -3.328  -5.480  -5.854  1.00 28.83           C  
ATOM   1496  CB  ASN A  98      -5.266  -4.220  -4.720  1.00 28.83           C  
ATOM   1497  HB2 ASN A  98      -5.537  -3.233  -4.345  1.00 28.83           H  
ATOM   1498  HB3 ASN A  98      -5.933  -4.468  -5.546  1.00 28.83           H  
ATOM   1499  O   ASN A  98      -4.057  -6.159  -6.581  1.00 28.83           O  
ATOM   1500  CG  ASN A  98      -5.490  -5.227  -3.595  1.00 28.83           C  
ATOM   1501  ND2 ASN A  98      -6.678  -5.255  -3.042  1.00 28.83           N  
ATOM   1502 HD21 ASN A  98      -6.825  -5.983  -2.357  1.00 28.83           H  
ATOM   1503 HD22 ASN A  98      -7.443  -4.744  -3.460  1.00 28.83           H  
ATOM   1504  OD1 ASN A  98      -4.638  -6.006  -3.199  1.00 28.83           O  
ATOM   1505  N   ILE A  99      -2.032  -5.727  -5.716  1.00 30.17           N  
ATOM   1506  H   ILE A  99      -1.494  -5.102  -5.133  1.00 30.17           H  
ATOM   1507  CA  ILE A  99      -1.338  -6.780  -6.438  1.00 30.17           C  
ATOM   1508  HA  ILE A  99      -1.712  -6.833  -7.461  1.00 30.17           H  
ATOM   1509  C   ILE A  99      -1.650  -8.093  -5.740  1.00 30.17           C  
ATOM   1510  CB  ILE A  99       0.171  -6.476  -6.491  1.00 30.17           C  
ATOM   1511  HB  ILE A  99       0.538  -6.357  -5.471  1.00 30.17           H  
ATOM   1512  O   ILE A  99      -0.983  -8.458  -4.779  1.00 30.17           O  
ATOM   1513  CG1 ILE A  99       0.436  -5.175  -7.269  1.00 30.17           C  
ATOM   1514 HG12 ILE A  99       0.199  -5.315  -8.324  1.00 30.17           H  
ATOM   1515 HG13 ILE A  99      -0.208  -4.394  -6.864  1.00 30.17           H  
ATOM   1516  CG2 ILE A  99       0.926  -7.624  -7.151  1.00 30.17           C  
ATOM   1517 HG21 ILE A  99       1.993  -7.404  -7.103  1.00 30.17           H  
ATOM   1518 HG22 ILE A  99       0.773  -8.553  -6.602  1.00 30.17           H  
ATOM   1519 HG23 ILE A  99       0.581  -7.750  -8.177  1.00 30.17           H  
ATOM   1520  CD1 ILE A  99       1.860  -4.649  -7.133  1.00 30.17           C  
ATOM   1521 HD11 ILE A  99       2.533  -5.244  -7.749  1.00 30.17           H  
ATOM   1522 HD12 ILE A  99       2.174  -4.724  -6.092  1.00 30.17           H  
ATOM   1523 HD13 ILE A  99       1.903  -3.614  -7.470  1.00 30.17           H  
ATOM   1524  N   GLY A 100      -2.640  -8.826  -6.244  1.00 21.99           N  
ATOM   1525  H   GLY A 100      -3.227  -8.394  -6.943  1.00 21.99           H  
ATOM   1526  CA  GLY A 100      -2.687 -10.276  -6.090  1.00 21.99           C  
ATOM   1527  HA2 GLY A 100      -3.526 -10.676  -6.659  1.00 21.99           H  
ATOM   1528  HA3 GLY A 100      -2.816 -10.553  -5.044  1.00 21.99           H  
ATOM   1529  C   GLY A 100      -1.397 -10.878  -6.648  1.00 21.99           C  
ATOM   1530  O   GLY A 100      -1.349 -11.195  -7.825  1.00 21.99           O  
ATOM   1531  N   THR A 101      -0.346 -10.946  -5.828  1.00 23.22           N  
ATOM   1532  H   THR A 101      -0.457 -10.478  -4.940  1.00 23.22           H  
ATOM   1533  CA  THR A 101       0.914 -11.673  -6.051  1.00 23.22           C  
ATOM   1534  HA  THR A 101       1.619 -11.321  -5.298  1.00 23.22           H  
ATOM   1535  C   THR A 101       1.579 -11.436  -7.422  1.00 23.22           C  
ATOM   1536  CB  THR A 101       0.687 -13.178  -5.791  1.00 23.22           C  
ATOM   1537  HB  THR A 101       0.208 -13.639  -6.655  1.00 23.22           H  
ATOM   1538  O   THR A 101       1.347 -12.179  -8.373  1.00 23.22           O  
ATOM   1539  CG2 THR A 101       1.982 -13.918  -5.463  1.00 23.22           C  
ATOM   1540 HG21 THR A 101       2.464 -13.477  -4.590  1.00 23.22           H  
ATOM   1541 HG22 THR A 101       1.760 -14.967  -5.267  1.00 23.22           H  
ATOM   1542 HG23 THR A 101       2.660 -13.861  -6.315  1.00 23.22           H  
ATOM   1543  OG1 THR A 101      -0.148 -13.370  -4.668  1.00 23.22           O  
ATOM   1544  HG1 THR A 101       0.270 -12.945  -3.916  1.00 23.22           H  
ATOM   1545  N   ILE A 102       2.512 -10.476  -7.525  1.00 22.97           N  
ATOM   1546  H   ILE A 102       2.690  -9.867  -6.740  1.00 22.97           H  
ATOM   1547  CA  ILE A 102       3.519 -10.547  -8.598  1.00 22.97           C  
ATOM   1548  HA  ILE A 102       3.010 -10.735  -9.543  1.00 22.97           H  
ATOM   1549  C   ILE A 102       4.412 -11.750  -8.283  1.00 22.97           C  
ATOM   1550  CB  ILE A 102       4.352  -9.254  -8.781  1.00 22.97           C  
ATOM   1551  HB  ILE A 102       4.773  -8.963  -7.819  1.00 22.97           H  
ATOM   1552  O   ILE A 102       5.140 -11.774  -7.290  1.00 22.97           O  
ATOM   1553  CG1 ILE A 102       3.538  -8.093  -9.383  1.00 22.97           C  
ATOM   1554 HG12 ILE A 102       2.511  -8.127  -9.020  1.00 22.97           H  
ATOM   1555 HG13 ILE A 102       3.452  -8.211 -10.464  1.00 22.97           H  
ATOM   1556  CG2 ILE A 102       5.488  -9.486  -9.796  1.00 22.97           C  
ATOM   1557 HG21 ILE A 102       6.120  -8.601  -9.866  1.00 22.97           H  
ATOM   1558 HG22 ILE A 102       5.087  -9.705 -10.786  1.00 22.97           H  
ATOM   1559 HG23 ILE A 102       6.121 -10.326  -9.509  1.00 22.97           H  
ATOM   1560  CD1 ILE A 102       4.165  -6.723  -9.095  1.00 22.97           C  
ATOM   1561 HD11 ILE A 102       3.537  -5.946  -9.532  1.00 22.97           H  
ATOM   1562 HD12 ILE A 102       4.270  -6.577  -8.020  1.00 22.97           H  
ATOM   1563 HD13 ILE A 102       5.148  -6.644  -9.557  1.00 22.97           H  
ATOM   1564  N   ASN A 103       4.357 -12.763  -9.141  1.00 21.66           N  
ATOM   1565  H   ASN A 103       3.684 -12.709  -9.892  1.00 21.66           H  
ATOM   1566  CA  ASN A 103       5.323 -13.851  -9.156  1.00 21.66           C  
ATOM   1567  HA  ASN A 103       5.543 -14.150  -8.131  1.00 21.66           H  
ATOM   1568  C   ASN A 103       6.629 -13.346  -9.795  1.00 21.66           C  
ATOM   1569  CB  ASN A 103       4.681 -15.048  -9.880  1.00 21.66           C  
ATOM   1570  HB2 ASN A 103       4.518 -14.803 -10.929  1.00 21.66           H  
ATOM   1571  HB3 ASN A 103       3.714 -15.254  -9.422  1.00 21.66           H  
ATOM   1572  O   ASN A 103       6.834 -13.488 -10.998  1.00 21.66           O  
ATOM   1573  CG  ASN A 103       5.513 -16.317  -9.813  1.00 21.66           C  
ATOM   1574  ND2 ASN A 103       4.895 -17.447 -10.062  1.00 21.66           N  
ATOM   1575 HD21 ASN A 103       5.453 -18.289 -10.058  1.00 21.66           H  
ATOM   1576 HD22 ASN A 103       3.908 -17.451 -10.275  1.00 21.66           H  
ATOM   1577  OD1 ASN A 103       6.705 -16.324  -9.538  1.00 21.66           O  
ATOM   1578  N   LEU A 104       7.504 -12.738  -8.988  1.00 23.89           N  
ATOM   1579  H   LEU A 104       7.213 -12.513  -8.048  1.00 23.89           H  
ATOM   1580  CA  LEU A 104       8.835 -12.303  -9.437  1.00 23.89           C  
ATOM   1581  HA  LEU A 104       8.740 -11.783 -10.390  1.00 23.89           H  
ATOM   1582  C   LEU A 104       9.775 -13.488  -9.709  1.00 23.89           C  
ATOM   1583  CB  LEU A 104       9.439 -11.343  -8.393  1.00 23.89           C  
ATOM   1584  HB2 LEU A 104      10.482 -11.155  -8.651  1.00 23.89           H  
ATOM   1585  HB3 LEU A 104       9.423 -11.827  -7.417  1.00 23.89           H  
ATOM   1586  O   LEU A 104      10.696 -13.386 -10.516  1.00 23.89           O  
ATOM   1587  CG  LEU A 104       8.723  -9.985  -8.298  1.00 23.89           C  
ATOM   1588  HG  LEU A 104       7.668 -10.157  -8.086  1.00 23.89           H  
ATOM   1589  CD1 LEU A 104       9.266  -9.189  -7.118  1.00 23.89           C  
ATOM   1590 HD11 LEU A 104      10.345  -9.074  -7.223  1.00 23.89           H  
ATOM   1591 HD12 LEU A 104       9.045  -9.713  -6.189  1.00 23.89           H  
ATOM   1592 HD13 LEU A 104       8.809  -8.199  -7.100  1.00 23.89           H  
ATOM   1593  CD2 LEU A 104       8.867  -9.197  -9.598  1.00 23.89           C  
ATOM   1594 HD21 LEU A 104       8.397  -8.220  -9.483  1.00 23.89           H  
ATOM   1595 HD22 LEU A 104       9.923  -9.039  -9.819  1.00 23.89           H  
ATOM   1596 HD23 LEU A 104       8.391  -9.703 -10.438  1.00 23.89           H  
ATOM   1597  N   GLY A 105       9.517 -14.644  -9.091  1.00 21.65           N  
ATOM   1598  H   GLY A 105       8.705 -14.692  -8.492  1.00 21.65           H  
ATOM   1599  CA  GLY A 105      10.377 -15.823  -9.204  1.00 21.65           C  
ATOM   1600  HA2 GLY A 105      11.408 -15.532  -9.004  1.00 21.65           H  
ATOM   1601  HA3 GLY A 105      10.073 -16.551  -8.451  1.00 21.65           H  
ATOM   1602  C   GLY A 105      10.333 -16.516 -10.568  1.00 21.65           C  
ATOM   1603  O   GLY A 105      11.322 -17.126 -10.966  1.00 21.65           O  
ATOM   1604  N   MET A 106       9.225 -16.424 -11.312  1.00 20.14           N  
ATOM   1605  H   MET A 106       8.427 -15.938 -10.928  1.00 20.14           H  
ATOM   1606  CA  MET A 106       9.080 -17.160 -12.576  1.00 20.14           C  
ATOM   1607  HA  MET A 106       9.817 -17.964 -12.595  1.00 20.14           H  
ATOM   1608  C   MET A 106       9.389 -16.365 -13.845  1.00 20.14           C  
ATOM   1609  CB  MET A 106       7.707 -17.840 -12.660  1.00 20.14           C  
ATOM   1610  HB2 MET A 106       6.920 -17.147 -12.363  1.00 20.14           H  
ATOM   1611  HB3 MET A 106       7.525 -18.137 -13.692  1.00 20.14           H  
ATOM   1612  O   MET A 106       9.538 -16.996 -14.889  1.00 20.14           O  
ATOM   1613  CG  MET A 106       7.669 -19.098 -11.784  1.00 20.14           C  
ATOM   1614  HG2 MET A 106       8.589 -19.665 -11.929  1.00 20.14           H  
ATOM   1615  HG3 MET A 106       7.630 -18.788 -10.740  1.00 20.14           H  
ATOM   1616  SD  MET A 106       6.273 -20.210 -12.117  1.00 20.14           S  
ATOM   1617  CE  MET A 106       6.791 -20.913 -13.712  1.00 20.14           C  
ATOM   1618  HE1 MET A 106       6.834 -20.131 -14.470  1.00 20.14           H  
ATOM   1619  HE2 MET A 106       6.071 -21.670 -14.023  1.00 20.14           H  
ATOM   1620  HE3 MET A 106       7.774 -21.372 -13.609  1.00 20.14           H  
ATOM   1621  N   LEU A 107       9.520 -15.033 -13.799  1.00 21.98           N  
ATOM   1622  H   LEU A 107       9.402 -14.547 -12.922  1.00 21.98           H  
ATOM   1623  CA  LEU A 107       9.704 -14.262 -15.038  1.00 21.98           C  
ATOM   1624  HA  LEU A 107       9.346 -14.893 -15.850  1.00 21.98           H  
ATOM   1625  C   LEU A 107      11.164 -14.017 -15.435  1.00 21.98           C  
ATOM   1626  CB  LEU A 107       8.809 -13.006 -15.039  1.00 21.98           C  
ATOM   1627  HB2 LEU A 107       8.166 -13.035 -14.159  1.00 21.98           H  
ATOM   1628  HB3 LEU A 107       9.424 -12.111 -14.947  1.00 21.98           H  
ATOM   1629  O   LEU A 107      11.406 -13.789 -16.614  1.00 21.98           O  
ATOM   1630  CG  LEU A 107       7.918 -12.920 -16.305  1.00 21.98           C  
ATOM   1631  HG  LEU A 107       7.856 -13.886 -16.805  1.00 21.98           H  
ATOM   1632  CD1 LEU A 107       6.486 -12.541 -15.928  1.00 21.98           C  
ATOM   1633 HD11 LEU A 107       6.068 -13.303 -15.270  1.00 21.98           H  
ATOM   1634 HD12 LEU A 107       5.873 -12.474 -16.827  1.00 21.98           H  
ATOM   1635 HD13 LEU A 107       6.481 -11.580 -15.415  1.00 21.98           H  
ATOM   1636  CD2 LEU A 107       8.443 -11.900 -17.313  1.00 21.98           C  
ATOM   1637 HD21 LEU A 107       9.457 -12.170 -17.607  1.00 21.98           H  
ATOM   1638 HD22 LEU A 107       8.457 -10.905 -16.868  1.00 21.98           H  
ATOM   1639 HD23 LEU A 107       7.810 -11.892 -18.201  1.00 21.98           H  
ATOM   1640  N   MET A 108      12.140 -14.153 -14.528  1.00 22.42           N  
ATOM   1641  H   MET A 108      11.889 -14.268 -13.556  1.00 22.42           H  
ATOM   1642  CA  MET A 108      13.559 -14.051 -14.918  1.00 22.42           C  
ATOM   1643  HA  MET A 108      13.626 -14.129 -16.003  1.00 22.42           H  
ATOM   1644  C   MET A 108      14.474 -15.184 -14.446  1.00 22.42           C  
ATOM   1645  CB  MET A 108      14.131 -12.668 -14.570  1.00 22.42           C  
ATOM   1646  HB2 MET A 108      15.184 -12.657 -14.848  1.00 22.42           H  
ATOM   1647  HB3 MET A 108      14.057 -12.483 -13.498  1.00 22.42           H  
ATOM   1648  O   MET A 108      15.625 -15.210 -14.857  1.00 22.42           O  
ATOM   1649  CG  MET A 108      13.430 -11.543 -15.346  1.00 22.42           C  
ATOM   1650  HG2 MET A 108      12.973 -11.957 -16.245  1.00 22.42           H  
ATOM   1651  HG3 MET A 108      12.636 -11.121 -14.729  1.00 22.42           H  
ATOM   1652  SD  MET A 108      14.519 -10.218 -15.923  1.00 22.42           S  
ATOM   1653  CE  MET A 108      15.242  -9.652 -14.361  1.00 22.42           C  
ATOM   1654  HE1 MET A 108      15.923  -8.826 -14.563  1.00 22.42           H  
ATOM   1655  HE2 MET A 108      15.797 -10.464 -13.893  1.00 22.42           H  
ATOM   1656  HE3 MET A 108      14.452  -9.312 -13.691  1.00 22.42           H  
ATOM   1657  N   GLY A 109      14.016 -16.145 -13.633  1.00 20.94           N  
ATOM   1658  H   GLY A 109      13.054 -16.112 -13.328  1.00 20.94           H  
ATOM   1659  CA  GLY A 109      14.825 -17.325 -13.277  1.00 20.94           C  
ATOM   1660  HA2 GLY A 109      14.245 -17.950 -12.599  1.00 20.94           H  
ATOM   1661  HA3 GLY A 109      15.028 -17.897 -14.183  1.00 20.94           H  
ATOM   1662  C   GLY A 109      16.177 -17.030 -12.600  1.00 20.94           C  
ATOM   1663  O   GLY A 109      17.029 -17.915 -12.539  1.00 20.94           O  
ATOM   1664  N   ILE A 110      16.394 -15.813 -12.090  1.00 21.57           N  
ATOM   1665  H   ILE A 110      15.663 -15.123 -12.182  1.00 21.57           H  
ATOM   1666  CA  ILE A 110      17.656 -15.388 -11.474  1.00 21.57           C  
ATOM   1667  HA  ILE A 110      18.422 -16.133 -11.689  1.00 21.57           H  
ATOM   1668  C   ILE A 110      17.459 -15.279  -9.955  1.00 21.57           C  
ATOM   1669  CB  ILE A 110      18.176 -14.079 -12.108  1.00 21.57           C  
ATOM   1670  HB  ILE A 110      17.385 -13.330 -12.064  1.00 21.57           H  
ATOM   1671  O   ILE A 110      16.667 -14.451  -9.501  1.00 21.57           O  
ATOM   1672  CG1 ILE A 110      18.587 -14.309 -13.581  1.00 21.57           C  
ATOM   1673 HG12 ILE A 110      19.563 -14.793 -13.616  1.00 21.57           H  
ATOM   1674 HG13 ILE A 110      17.889 -14.987 -14.072  1.00 21.57           H  
ATOM   1675  CG2 ILE A 110      19.406 -13.558 -11.339  1.00 21.57           C  
ATOM   1676 HG21 ILE A 110      20.183 -14.322 -11.298  1.00 21.57           H  
ATOM   1677 HG22 ILE A 110      19.806 -12.667 -11.823  1.00 21.57           H  
ATOM   1678 HG23 ILE A 110      19.127 -13.275 -10.324  1.00 21.57           H  
ATOM   1679  CD1 ILE A 110      18.642 -13.017 -14.407  1.00 21.57           C  
ATOM   1680 HD11 ILE A 110      18.877 -13.263 -15.442  1.00 21.57           H  
ATOM   1681 HD12 ILE A 110      17.674 -12.516 -14.376  1.00 21.57           H  
ATOM   1682 HD13 ILE A 110      19.410 -12.346 -14.024  1.00 21.57           H  
ATOM   1683  N   PRO A 111      18.176 -16.081  -9.145  1.00 21.59           N  
ATOM   1684  CA  PRO A 111      18.176 -15.936  -7.697  1.00 21.59           C  
ATOM   1685  HA  PRO A 111      17.135 -15.909  -7.374  1.00 21.59           H  
ATOM   1686  C   PRO A 111      18.929 -14.663  -7.272  1.00 21.59           C  
ATOM   1687  CB  PRO A 111      18.842 -17.189  -7.120  1.00 21.59           C  
ATOM   1688  HB2 PRO A 111      19.819 -16.944  -6.704  1.00 21.59           H  
ATOM   1689  HB3 PRO A 111      18.216 -17.646  -6.353  1.00 21.59           H  
ATOM   1690  O   PRO A 111      19.997 -14.366  -7.817  1.00 21.59           O  
ATOM   1691  CG  PRO A 111      19.017 -18.128  -8.312  1.00 21.59           C  
ATOM   1692  HG2 PRO A 111      18.174 -18.817  -8.359  1.00 21.59           H  
ATOM   1693  HG3 PRO A 111      19.955 -18.681  -8.252  1.00 21.59           H  
ATOM   1694  CD  PRO A 111      18.988 -17.217  -9.533  1.00 21.59           C  
ATOM   1695  HD2 PRO A 111      18.560 -17.760 -10.375  1.00 21.59           H  
ATOM   1696  HD3 PRO A 111      19.995 -16.875  -9.770  1.00 21.59           H  
ATOM   1697  N   PRO A 112      18.421 -13.926  -6.276  1.00 23.25           N  
ATOM   1698  CA  PRO A 112      18.958 -12.624  -5.905  1.00 23.25           C  
ATOM   1699  HA  PRO A 112      19.119 -12.040  -6.811  1.00 23.25           H  
ATOM   1700  C   PRO A 112      20.276 -12.670  -5.125  1.00 23.25           C  
ATOM   1701  CB  PRO A 112      17.836 -11.984  -5.112  1.00 23.25           C  
ATOM   1702  HB2 PRO A 112      17.193 -11.515  -5.858  1.00 23.25           H  
ATOM   1703  HB3 PRO A 112      18.197 -11.272  -4.370  1.00 23.25           H  
ATOM   1704  O   PRO A 112      20.496 -13.539  -4.282  1.00 23.25           O  
ATOM   1705  CG  PRO A 112      17.068 -13.141  -4.484  1.00 23.25           C  
ATOM   1706  HG2 PRO A 112      17.580 -13.480  -3.584  1.00 23.25           H  
ATOM   1707  HG3 PRO A 112      16.032 -12.879  -4.268  1.00 23.25           H  
ATOM   1708  CD  PRO A 112      17.174 -14.199  -5.573  1.00 23.25           C  
ATOM   1709  HD2 PRO A 112      17.174 -15.194  -5.130  1.00 23.25           H  
ATOM   1710  HD3 PRO A 112      16.338 -14.089  -6.264  1.00 23.25           H  
ATOM   1711  N   GLN A 113      21.144 -11.683  -5.379  1.00 22.08           N  
ATOM   1712  H   GLN A 113      20.882 -10.990  -6.066  1.00 22.08           H  
ATOM   1713  CA  GLN A 113      22.361 -11.413  -4.607  1.00 22.08           C  
ATOM   1714  HA  GLN A 113      22.269 -11.912  -3.643  1.00 22.08           H  
ATOM   1715  C   GLN A 113      22.517  -9.915  -4.313  1.00 22.08           C  
ATOM   1716  CB  GLN A 113      23.616 -11.965  -5.305  1.00 22.08           C  
ATOM   1717  HB2 GLN A 113      24.490 -11.598  -4.768  1.00 22.08           H  
ATOM   1718  HB3 GLN A 113      23.664 -11.603  -6.332  1.00 22.08           H  
ATOM   1719  O   GLN A 113      22.133  -9.064  -5.114  1.00 22.08           O  
ATOM   1720  CG  GLN A 113      23.643 -13.501  -5.286  1.00 22.08           C  
ATOM   1721  HG2 GLN A 113      22.875 -13.884  -5.957  1.00 22.08           H  
ATOM   1722  HG3 GLN A 113      23.414 -13.850  -4.279  1.00 22.08           H  
ATOM   1723  CD  GLN A 113      24.984 -14.099  -5.689  1.00 22.08           C  
ATOM   1724  NE2 GLN A 113      25.101 -15.408  -5.712  1.00 22.08           N  
ATOM   1725 HE21 GLN A 113      24.302 -15.971  -5.458  1.00 22.08           H  
ATOM   1726 HE22 GLN A 113      26.018 -15.813  -5.837  1.00 22.08           H  
ATOM   1727  OE1 GLN A 113      25.957 -13.429  -5.993  1.00 22.08           O  
ATOM   1728  N   GLN A 114      23.083  -9.632  -3.140  1.00 22.52           N  
ATOM   1729  H   GLN A 114      23.422 -10.414  -2.598  1.00 22.52           H  
ATOM   1730  CA  GLN A 114      23.240  -8.318  -2.515  1.00 22.52           C  
ATOM   1731  HA  GLN A 114      22.280  -7.803  -2.555  1.00 22.52           H  
ATOM   1732  C   GLN A 114      24.298  -7.462  -3.243  1.00 22.52           C  
ATOM   1733  CB  GLN A 114      23.617  -8.598  -1.044  1.00 22.52           C  
ATOM   1734  HB2 GLN A 114      23.156  -9.538  -0.741  1.00 22.52           H  
ATOM   1735  HB3 GLN A 114      24.697  -8.726  -0.967  1.00 22.52           H  
ATOM   1736  O   GLN A 114      25.360  -7.974  -3.593  1.00 22.52           O  
ATOM   1737  CG  GLN A 114      23.153  -7.548  -0.030  1.00 22.52           C  
ATOM   1738  HG2 GLN A 114      23.669  -6.606  -0.216  1.00 22.52           H  
ATOM   1739  HG3 GLN A 114      22.082  -7.386  -0.149  1.00 22.52           H  
ATOM   1740  CD  GLN A 114      23.421  -7.986   1.414  1.00 22.52           C  
ATOM   1741  NE2 GLN A 114      22.864  -7.304   2.391  1.00 22.52           N  
ATOM   1742 HE21 GLN A 114      22.329  -6.470   2.193  1.00 22.52           H  
ATOM   1743 HE22 GLN A 114      23.118  -7.598   3.323  1.00 22.52           H  
ATOM   1744  OE1 GLN A 114      24.121  -8.941   1.706  1.00 22.52           O  
ATOM   1745  N   VAL A 115      24.028  -6.167  -3.451  1.00 25.63           N  
ATOM   1746  H   VAL A 115      23.153  -5.791  -3.116  1.00 25.63           H  
ATOM   1747  CA  VAL A 115      24.943  -5.207  -4.107  1.00 25.63           C  
ATOM   1748  HA  VAL A 115      25.918  -5.676  -4.236  1.00 25.63           H  
ATOM   1749  C   VAL A 115      25.135  -3.981  -3.216  1.00 25.63           C  
ATOM   1750  CB  VAL A 115      24.433  -4.794  -5.506  1.00 25.63           C  
ATOM   1751  HB  VAL A 115      23.470  -4.294  -5.406  1.00 25.63           H  
ATOM   1752  O   VAL A 115      24.197  -3.553  -2.549  1.00 25.63           O  
ATOM   1753  CG1 VAL A 115      25.404  -3.849  -6.230  1.00 25.63           C  
ATOM   1754 HG11 VAL A 115      26.403  -4.282  -6.276  1.00 25.63           H  
ATOM   1755 HG12 VAL A 115      25.051  -3.662  -7.244  1.00 25.63           H  
ATOM   1756 HG13 VAL A 115      25.435  -2.882  -5.727  1.00 25.63           H  
ATOM   1757  CG2 VAL A 115      24.251  -6.024  -6.399  1.00 25.63           C  
ATOM   1758 HG21 VAL A 115      25.174  -6.604  -6.433  1.00 25.63           H  
ATOM   1759 HG22 VAL A 115      23.996  -5.705  -7.410  1.00 25.63           H  
ATOM   1760 HG23 VAL A 115      23.444  -6.650  -6.019  1.00 25.63           H  
ATOM   1761  N   THR A 116      26.353  -3.434  -3.196  1.00 25.09           N  
ATOM   1762  H   THR A 116      27.087  -3.873  -3.734  1.00 25.09           H  
ATOM   1763  CA  THR A 116      26.789  -2.366  -2.279  1.00 25.09           C  
ATOM   1764  HA  THR A 116      26.007  -2.208  -1.537  1.00 25.09           H  
ATOM   1765  C   THR A 116      26.991  -0.989  -2.925  1.00 25.09           C  
ATOM   1766  CB  THR A 116      28.054  -2.801  -1.512  1.00 25.09           C  
ATOM   1767  HB  THR A 116      28.496  -1.950  -0.993  1.00 25.09           H  
ATOM   1768  O   THR A 116      27.436  -0.082  -2.231  1.00 25.09           O  
ATOM   1769  CG2 THR A 116      27.729  -3.868  -0.465  1.00 25.09           C  
ATOM   1770 HG21 THR A 116      27.000  -3.476   0.244  1.00 25.09           H  
ATOM   1771 HG22 THR A 116      27.325  -4.758  -0.947  1.00 25.09           H  
ATOM   1772 HG23 THR A 116      28.639  -4.134   0.072  1.00 25.09           H  
ATOM   1773  OG1 THR A 116      29.007  -3.359  -2.393  1.00 25.09           O  
ATOM   1774  HG1 THR A 116      29.533  -2.636  -2.743  1.00 25.09           H  
ATOM   1775  N   GLU A 117      26.658  -0.776  -4.205  1.00 24.51           N  
ATOM   1776  H   GLU A 117      26.229  -1.517  -4.740  1.00 24.51           H  
ATOM   1777  CA  GLU A 117      26.826   0.531  -4.872  1.00 24.51           C  
ATOM   1778  HA  GLU A 117      26.797   1.308  -4.108  1.00 24.51           H  
ATOM   1779  C   GLU A 117      25.684   0.867  -5.854  1.00 24.51           C  
ATOM   1780  CB  GLU A 117      28.206   0.626  -5.552  1.00 24.51           C  
ATOM   1781  HB2 GLU A 117      28.251   1.571  -6.094  1.00 24.51           H  
ATOM   1782  HB3 GLU A 117      28.319  -0.192  -6.262  1.00 24.51           H  
ATOM   1783  O   GLU A 117      25.005  -0.018  -6.372  1.00 24.51           O  
ATOM   1784  CG  GLU A 117      29.357   0.594  -4.526  1.00 24.51           C  
ATOM   1785  HG2 GLU A 117      29.163   1.353  -3.768  1.00 24.51           H  
ATOM   1786  HG3 GLU A 117      29.375  -0.384  -4.044  1.00 24.51           H  
ATOM   1787  CD  GLU A 117      30.749   0.845  -5.114  1.00 24.51           C  
ATOM   1788  OE1 GLU A 117      31.710   0.818  -4.312  1.00 24.51           O  
ATOM   1789  OE2 GLU A 117      30.851   1.071  -6.340  1.00 24.51           O  
ATOM   1790  N   ALA A 118      25.446   2.170  -6.065  1.00 26.95           N  
ATOM   1791  H   ALA A 118      26.106   2.829  -5.676  1.00 26.95           H  
ATOM   1792  CA  ALA A 118      24.289   2.717  -6.780  1.00 26.95           C  
ATOM   1793  HA  ALA A 118      23.394   2.264  -6.352  1.00 26.95           H  
ATOM   1794  C   ALA A 118      24.294   2.411  -8.291  1.00 26.95           C  
ATOM   1795  CB  ALA A 118      24.230   4.232  -6.527  1.00 26.95           C  
ATOM   1796  HB1 ALA A 118      25.123   4.706  -6.935  1.00 26.95           H  
ATOM   1797  HB2 ALA A 118      24.168   4.422  -5.455  1.00 26.95           H  
ATOM   1798  HB3 ALA A 118      23.348   4.645  -7.016  1.00 26.95           H  
ATOM   1799  O   ALA A 118      25.292   2.628  -8.977  1.00 26.95           O  
ATOM   1800  N   ALA A 119      23.143   1.990  -8.823  1.00 25.15           N  
ATOM   1801  H   ALA A 119      22.360   1.831  -8.205  1.00 25.15           H  
ATOM   1802  CA  ALA A 119      22.954   1.674 -10.237  1.00 25.15           C  
ATOM   1803  HA  ALA A 119      23.919   1.384 -10.654  1.00 25.15           H  
ATOM   1804  C   ALA A 119      22.426   2.865 -11.062  1.00 25.15           C  
ATOM   1805  CB  ALA A 119      22.036   0.459 -10.332  1.00 25.15           C  
ATOM   1806  HB1 ALA A 119      22.468  -0.359  -9.755  1.00 25.15           H  
ATOM   1807  HB2 ALA A 119      21.051   0.705  -9.934  1.00 25.15           H  
ATOM   1808  HB3 ALA A 119      21.946   0.146 -11.373  1.00 25.15           H  
ATOM   1809  O   ALA A 119      21.688   3.717 -10.563  1.00 25.15           O  
ATOM   1810  N   HIS A 120      22.786   2.896 -12.349  1.00 27.58           N  
ATOM   1811  H   HIS A 120      23.340   2.127 -12.698  1.00 27.58           H  
ATOM   1812  CA  HIS A 120      22.400   3.922 -13.321  1.00 27.58           C  
ATOM   1813  HA  HIS A 120      21.800   4.692 -12.834  1.00 27.58           H  
ATOM   1814  C   HIS A 120      21.569   3.301 -14.454  1.00 27.58           C  
ATOM   1815  CB  HIS A 120      23.671   4.576 -13.894  1.00 27.58           C  
ATOM   1816  HB2 HIS A 120      24.313   3.803 -14.317  1.00 27.58           H  
ATOM   1817  HB3 HIS A 120      23.380   5.238 -14.709  1.00 27.58           H  
ATOM   1818  O   HIS A 120      22.046   2.390 -15.127  1.00 27.58           O  
ATOM   1819  CG  HIS A 120      24.472   5.377 -12.897  1.00 27.58           C  
ATOM   1820  CD2 HIS A 120      25.476   4.927 -12.077  1.00 27.58           C  
ATOM   1821  HD2 HIS A 120      25.832   3.910 -11.998  1.00 27.58           H  
ATOM   1822  ND1 HIS A 120      24.345   6.728 -12.677  1.00 27.58           N  
ATOM   1823  HD1 HIS A 120      23.696   7.342 -13.148  1.00 27.58           H  
ATOM   1824  CE1 HIS A 120      25.254   7.087 -11.757  1.00 27.58           C  
ATOM   1825  HE1 HIS A 120      25.412   8.094 -11.398  1.00 27.58           H  
ATOM   1826  NE2 HIS A 120      25.963   6.027 -11.357  1.00 27.58           N  
ATOM   1827  N   LEU A 121      20.359   3.816 -14.708  1.00 29.07           N  
ATOM   1828  H   LEU A 121      20.006   4.544 -14.103  1.00 29.07           H  
ATOM   1829  CA  LEU A 121      19.570   3.462 -15.897  1.00 29.07           C  
ATOM   1830  HA  LEU A 121      19.891   2.482 -16.249  1.00 29.07           H  
ATOM   1831  C   LEU A 121      19.818   4.483 -17.014  1.00 29.07           C  
ATOM   1832  CB  LEU A 121      18.077   3.370 -15.535  1.00 29.07           C  
ATOM   1833  HB2 LEU A 121      17.952   2.686 -14.696  1.00 29.07           H  
ATOM   1834  HB3 LEU A 121      17.751   4.359 -15.211  1.00 29.07           H  
ATOM   1835  O   LEU A 121      19.779   5.687 -16.762  1.00 29.07           O  
ATOM   1836  CG  LEU A 121      17.165   2.911 -16.693  1.00 29.07           C  
ATOM   1837  HG  LEU A 121      17.390   3.485 -17.592  1.00 29.07           H  
ATOM   1838  CD1 LEU A 121      17.345   1.423 -16.996  1.00 29.07           C  
ATOM   1839 HD11 LEU A 121      16.671   1.126 -17.799  1.00 29.07           H  
ATOM   1840 HD12 LEU A 121      18.366   1.213 -17.313  1.00 29.07           H  
ATOM   1841 HD13 LEU A 121      17.117   0.828 -16.111  1.00 29.07           H  
ATOM   1842  CD2 LEU A 121      15.700   3.167 -16.345  1.00 29.07           C  
ATOM   1843 HD21 LEU A 121      15.065   2.854 -17.174  1.00 29.07           H  
ATOM   1844 HD22 LEU A 121      15.539   4.229 -16.162  1.00 29.07           H  
ATOM   1845 HD23 LEU A 121      15.423   2.601 -15.456  1.00 29.07           H  
ATOM   1846  N   TYR A 122      20.018   4.000 -18.240  1.00 28.87           N  
ATOM   1847  H   TYR A 122      19.985   2.998 -18.366  1.00 28.87           H  
ATOM   1848  CA  TYR A 122      20.261   4.807 -19.435  1.00 28.87           C  
ATOM   1849  HA  TYR A 122      20.447   5.845 -19.159  1.00 28.87           H  
ATOM   1850  C   TYR A 122      19.046   4.744 -20.364  1.00 28.87           C  
ATOM   1851  CB  TYR A 122      21.493   4.265 -20.172  1.00 28.87           C  
ATOM   1852  HB2 TYR A 122      21.310   3.220 -20.420  1.00 28.87           H  
ATOM   1853  HB3 TYR A 122      21.590   4.802 -21.116  1.00 28.87           H  
ATOM   1854  O   TYR A 122      18.727   3.677 -20.883  1.00 28.87           O  
ATOM   1855  CG  TYR A 122      22.810   4.354 -19.425  1.00 28.87           C  
ATOM   1856  CD1 TYR A 122      23.772   5.301 -19.822  1.00 28.87           C  
ATOM   1857  HD1 TYR A 122      23.562   5.994 -20.623  1.00 28.87           H  
ATOM   1858  CD2 TYR A 122      23.116   3.432 -18.402  1.00 28.87           C  
ATOM   1859  HD2 TYR A 122      22.399   2.679 -18.109  1.00 28.87           H  
ATOM   1860  CE1 TYR A 122      25.037   5.307 -19.210  1.00 28.87           C  
ATOM   1861  HE1 TYR A 122      25.801   5.995 -19.542  1.00 28.87           H  
ATOM   1862  CE2 TYR A 122      24.365   3.471 -17.755  1.00 28.87           C  
ATOM   1863  HE2 TYR A 122      24.579   2.771 -16.961  1.00 28.87           H  
ATOM   1864  OH  TYR A 122      26.531   4.486 -17.529  1.00 28.87           O  
ATOM   1865  HH  TYR A 122      26.632   3.789 -16.878  1.00 28.87           H  
ATOM   1866  CZ  TYR A 122      25.327   4.419 -18.155  1.00 28.87           C  
ATOM   1867  N   ILE A 123      18.390   5.878 -20.622  1.00 30.69           N  
ATOM   1868  H   ILE A 123      18.632   6.704 -20.093  1.00 30.69           H  
ATOM   1869  CA  ILE A 123      17.312   5.960 -21.620  1.00 30.69           C  
ATOM   1870  HA  ILE A 123      17.114   4.964 -22.017  1.00 30.69           H  
ATOM   1871  C   ILE A 123      17.760   6.867 -22.768  1.00 30.69           C  
ATOM   1872  CB  ILE A 123      15.974   6.422 -21.005  1.00 30.69           C  
ATOM   1873  HB  ILE A 123      16.088   7.452 -20.667  1.00 30.69           H  
ATOM   1874  O   ILE A 123      17.810   8.087 -22.582  1.00 30.69           O  
ATOM   1875  CG1 ILE A 123      15.599   5.530 -19.797  1.00 30.69           C  
ATOM   1876 HG12 ILE A 123      15.634   4.483 -20.097  1.00 30.69           H  
ATOM   1877 HG13 ILE A 123      16.340   5.663 -19.009  1.00 30.69           H  
ATOM   1878  CG2 ILE A 123      14.862   6.416 -22.073  1.00 30.69           C  
ATOM   1879 HG21 ILE A 123      15.138   7.036 -22.925  1.00 30.69           H  
ATOM   1880 HG22 ILE A 123      14.689   5.397 -22.420  1.00 30.69           H  
ATOM   1881 HG23 ILE A 123      13.935   6.813 -21.661  1.00 30.69           H  
ATOM   1882  CD1 ILE A 123      14.212   5.807 -19.197  1.00 30.69           C  
ATOM   1883 HD11 ILE A 123      13.456   5.281 -19.779  1.00 30.69           H  
ATOM   1884 HD12 ILE A 123      13.973   6.871 -19.214  1.00 30.69           H  
ATOM   1885 HD13 ILE A 123      14.176   5.437 -18.172  1.00 30.69           H  
ATOM   1886  N   PRO A 124      18.089   6.320 -23.950  1.00 31.57           N  
ATOM   1887  CA  PRO A 124      18.329   7.136 -25.127  1.00 31.57           C  
ATOM   1888  HA  PRO A 124      19.020   7.938 -24.869  1.00 31.57           H  
ATOM   1889  C   PRO A 124      17.010   7.726 -25.656  1.00 31.57           C  
ATOM   1890  CB  PRO A 124      19.035   6.222 -26.130  1.00 31.57           C  
ATOM   1891  HB2 PRO A 124      18.784   6.468 -27.161  1.00 31.57           H  
ATOM   1892  HB3 PRO A 124      20.112   6.283 -25.975  1.00 31.57           H  
ATOM   1893  O   PRO A 124      16.017   7.016 -25.811  1.00 31.57           O  
ATOM   1894  CG  PRO A 124      18.550   4.824 -25.751  1.00 31.57           C  
ATOM   1895  HG2 PRO A 124      19.292   4.061 -25.988  1.00 31.57           H  
ATOM   1896  HG3 PRO A 124      17.615   4.614 -26.270  1.00 31.57           H  
ATOM   1897  CD  PRO A 124      18.286   4.908 -24.248  1.00 31.57           C  
ATOM   1898  HD2 PRO A 124      19.150   4.536 -23.698  1.00 31.57           H  
ATOM   1899  HD3 PRO A 124      17.402   4.319 -24.003  1.00 31.57           H  
ATOM   1900  N   THR A 125      16.994   9.023 -25.968  1.00 28.99           N  
ATOM   1901  H   THR A 125      17.809   9.567 -25.722  1.00 28.99           H  
ATOM   1902  CA  THR A 125      15.940   9.649 -26.788  1.00 28.99           C  
ATOM   1903  HA  THR A 125      15.150   8.921 -26.968  1.00 28.99           H  
ATOM   1904  C   THR A 125      16.502  10.057 -28.143  1.00 28.99           C  
ATOM   1905  CB  THR A 125      15.280  10.869 -26.132  1.00 28.99           C  
ATOM   1906  HB  THR A 125      14.552  11.279 -26.832  1.00 28.99           H  
ATOM   1907  O   THR A 125      17.548  10.715 -28.205  1.00 28.99           O  
ATOM   1908  CG2 THR A 125      14.551  10.530 -24.835  1.00 28.99           C  
ATOM   1909 HG21 THR A 125      15.261  10.147 -24.102  1.00 28.99           H  
ATOM   1910 HG22 THR A 125      13.793   9.771 -25.030  1.00 28.99           H  
ATOM   1911 HG23 THR A 125      14.071  11.426 -24.443  1.00 28.99           H  
ATOM   1912  OG1 THR A 125      16.246  11.857 -25.870  1.00 28.99           O  
ATOM   1913  HG1 THR A 125      16.925  11.726 -26.537  1.00 28.99           H  
ATOM   1914  N   PHE A 126      15.774   9.717 -29.204  1.00 29.26           N  
ATOM   1915  H   PHE A 126      14.915   9.205 -29.065  1.00 29.26           H  
ATOM   1916  CA  PHE A 126      16.137   9.987 -30.593  1.00 29.26           C  
ATOM   1917  HA  PHE A 126      17.206  10.189 -30.650  1.00 29.26           H  
ATOM   1918  C   PHE A 126      15.391  11.214 -31.138  1.00 29.26           C  
ATOM   1919  CB  PHE A 126      15.863   8.733 -31.435  1.00 29.26           C  
ATOM   1920  HB2 PHE A 126      14.797   8.506 -31.402  1.00 29.26           H  
ATOM   1921  HB3 PHE A 126      16.113   8.950 -32.473  1.00 29.26           H  
ATOM   1922  O   PHE A 126      14.248  11.476 -30.768  1.00 29.26           O  
ATOM   1923  CG  PHE A 126      16.641   7.505 -30.995  1.00 29.26           C  
ATOM   1924  CD1 PHE A 126      17.875   7.205 -31.601  1.00 29.26           C  
ATOM   1925  HD1 PHE A 126      18.264   7.845 -32.379  1.00 29.26           H  
ATOM   1926  CD2 PHE A 126      16.124   6.641 -30.008  1.00 29.26           C  
ATOM   1927  HD2 PHE A 126      15.158   6.836 -29.566  1.00 29.26           H  
ATOM   1928  CE1 PHE A 126      18.567   6.036 -31.240  1.00 29.26           C  
ATOM   1929  HE1 PHE A 126      19.482   5.775 -31.749  1.00 29.26           H  
ATOM   1930  CE2 PHE A 126      16.847   5.503 -29.608  1.00 29.26           C  
ATOM   1931  HE2 PHE A 126      16.439   4.843 -28.857  1.00 29.26           H  
ATOM   1932  CZ  PHE A 126      18.073   5.201 -30.223  1.00 29.26           C  
ATOM   1933  HZ  PHE A 126      18.613   4.308 -29.946  1.00 29.26           H  
ATOM   1934  N   SER A 127      16.040  11.969 -32.025  1.00 29.53           N  
ATOM   1935  H   SER A 127      16.975  11.682 -32.280  1.00 29.53           H  
ATOM   1936  CA  SER A 127      15.411  13.003 -32.857  1.00 29.53           C  
ATOM   1937  HA  SER A 127      14.336  12.832 -32.906  1.00 29.53           H  
ATOM   1938  C   SER A 127      16.000  12.884 -34.259  1.00 29.53           C  
ATOM   1939  CB  SER A 127      15.664  14.391 -32.261  1.00 29.53           C  
ATOM   1940  HB2 SER A 127      15.239  14.429 -31.258  1.00 29.53           H  
ATOM   1941  HB3 SER A 127      16.742  14.537 -32.192  1.00 29.53           H  
ATOM   1942  O   SER A 127      17.139  13.292 -34.487  1.00 29.53           O  
ATOM   1943  OG  SER A 127      15.115  15.440 -33.042  1.00 29.53           O  
ATOM   1944  HG  SER A 127      14.184  15.255 -33.187  1.00 29.53           H  
ATOM   1945  N   GLY A 128      15.247  12.264 -35.172  1.00 37.28           N  
ATOM   1946  H   GLY A 128      14.362  11.873 -34.884  1.00 37.28           H  
ATOM   1947  CA  GLY A 128      15.800  11.784 -36.442  1.00 37.28           C  
ATOM   1948  HA2 GLY A 128      16.236  12.620 -36.988  1.00 37.28           H  
ATOM   1949  HA3 GLY A 128      15.011  11.343 -37.051  1.00 37.28           H  
ATOM   1950  C   GLY A 128      16.877  10.718 -36.212  1.00 37.28           C  
ATOM   1951  O   GLY A 128      16.779   9.939 -35.267  1.00 37.28           O  
ATOM   1952  N   ASP A 129      17.938  10.750 -37.024  1.00 34.20           N  
ATOM   1953  H   ASP A 129      17.934  11.400 -37.796  1.00 34.20           H  
ATOM   1954  CA  ASP A 129      19.022   9.760 -37.002  1.00 34.20           C  
ATOM   1955  HA  ASP A 129      18.553   8.784 -36.879  1.00 34.20           H  
ATOM   1956  C   ASP A 129      20.033   9.928 -35.844  1.00 34.20           C  
ATOM   1957  CB  ASP A 129      19.764   9.755 -38.355  1.00 34.20           C  
ATOM   1958  HB2 ASP A 129      20.121  10.763 -38.563  1.00 34.20           H  
ATOM   1959  HB3 ASP A 129      20.636   9.104 -38.288  1.00 34.20           H  
ATOM   1960  O   ASP A 129      21.078   9.285 -35.853  1.00 34.20           O  
ATOM   1961  CG  ASP A 129      18.936   9.244 -39.535  1.00 34.20           C  
ATOM   1962  OD1 ASP A 129      18.240   8.223 -39.367  1.00 34.20           O  
ATOM   1963  OD2 ASP A 129      19.082   9.831 -40.629  1.00 34.20           O  
ATOM   1964  N   GLU A 130      19.796  10.780 -34.846  1.00 29.48           N  
ATOM   1965  H   GLU A 130      18.908  11.262 -34.834  1.00 29.48           H  
ATOM   1966  CA  GLU A 130      20.747  11.016 -33.747  1.00 29.48           C  
ATOM   1967  HA  GLU A 130      21.661  10.446 -33.915  1.00 29.48           H  
ATOM   1968  C   GLU A 130      20.184  10.570 -32.389  1.00 29.48           C  
ATOM   1969  CB  GLU A 130      21.159  12.496 -33.690  1.00 29.48           C  
ATOM   1970  HB2 GLU A 130      21.724  12.659 -32.772  1.00 29.48           H  
ATOM   1971  HB3 GLU A 130      20.256  13.104 -33.644  1.00 29.48           H  
ATOM   1972  O   GLU A 130      19.103  11.005 -31.976  1.00 29.48           O  
ATOM   1973  CG  GLU A 130      22.030  12.951 -34.872  1.00 29.48           C  
ATOM   1974  HG2 GLU A 130      21.477  12.811 -35.801  1.00 29.48           H  
ATOM   1975  HG3 GLU A 130      22.923  12.327 -34.905  1.00 29.48           H  
ATOM   1976  CD  GLU A 130      22.435  14.433 -34.751  1.00 29.48           C  
ATOM   1977  OE1 GLU A 130      23.512  14.784 -35.278  1.00 29.48           O  
ATOM   1978  OE2 GLU A 130      21.662  15.230 -34.141  1.00 29.48           O  
ATOM   1979  N   VAL A 131      20.964   9.777 -31.636  1.00 32.15           N  
ATOM   1980  H   VAL A 131      21.823   9.434 -32.041  1.00 32.15           H  
ATOM   1981  CA  VAL A 131      20.777   9.616 -30.182  1.00 32.15           C  
ATOM   1982  HA  VAL A 131      19.732   9.388 -29.973  1.00 32.15           H  
ATOM   1983  C   VAL A 131      21.149  10.948 -29.531  1.00 32.15           C  
ATOM   1984  CB  VAL A 131      21.661   8.494 -29.586  1.00 32.15           C  
ATOM   1985  HB  VAL A 131      22.711   8.737 -29.751  1.00 32.15           H  
ATOM   1986  O   VAL A 131      22.330  11.250 -29.358  1.00 32.15           O  
ATOM   1987  CG1 VAL A 131      21.413   8.351 -28.075  1.00 32.15           C  
ATOM   1988 HG11 VAL A 131      20.349   8.209 -27.882  1.00 32.15           H  
ATOM   1989 HG12 VAL A 131      21.759   9.238 -27.545  1.00 32.15           H  
ATOM   1990 HG13 VAL A 131      21.965   7.494 -27.688  1.00 32.15           H  
ATOM   1991  CG2 VAL A 131      21.415   7.118 -30.200  1.00 32.15           C  
ATOM   1992 HG21 VAL A 131      22.221   6.444 -29.911  1.00 32.15           H  
ATOM   1993 HG22 VAL A 131      21.387   7.175 -31.288  1.00 32.15           H  
ATOM   1994 HG23 VAL A 131      20.481   6.716 -29.807  1.00 32.15           H  
ATOM   1995  N   ARG A 132      20.164  11.788 -29.200  1.00 30.76           N  
ATOM   1996  H   ARG A 132      19.214  11.502 -29.389  1.00 30.76           H  
ATOM   1997  CA  ARG A 132      20.444  13.150 -28.711  1.00 30.76           C  
ATOM   1998  HA  ARG A 132      21.411  13.464 -29.103  1.00 30.76           H  
ATOM   1999  C   ARG A 132      20.620  13.251 -27.209  1.00 30.76           C  
ATOM   2000  CB  ARG A 132      19.394  14.144 -29.213  1.00 30.76           C  
ATOM   2001  HB2 ARG A 132      18.387  13.766 -29.034  1.00 30.76           H  
ATOM   2002  HB3 ARG A 132      19.518  15.076 -28.661  1.00 30.76           H  
ATOM   2003  O   ARG A 132      21.373  14.109 -26.758  1.00 30.76           O  
ATOM   2004  CG  ARG A 132      19.605  14.417 -30.705  1.00 30.76           C  
ATOM   2005  HG2 ARG A 132      19.147  13.623 -31.296  1.00 30.76           H  
ATOM   2006  HG3 ARG A 132      20.671  14.446 -30.928  1.00 30.76           H  
ATOM   2007  CD  ARG A 132      19.004  15.764 -31.093  1.00 30.76           C  
ATOM   2008  HD2 ARG A 132      19.405  16.534 -30.434  1.00 30.76           H  
ATOM   2009  HD3 ARG A 132      17.921  15.728 -30.972  1.00 30.76           H  
ATOM   2010  NE  ARG A 132      19.376  16.091 -32.471  1.00 30.76           N  
ATOM   2011  HE  ARG A 132      20.144  15.583 -32.886  1.00 30.76           H  
ATOM   2012  NH1 ARG A 132      17.842  17.751 -32.893  1.00 30.76           N  
ATOM   2013 HH11 ARG A 132      17.293  17.422 -32.112  1.00 30.76           H  
ATOM   2014 HH12 ARG A 132      17.420  18.353 -33.585  1.00 30.76           H  
ATOM   2015  NH2 ARG A 132      19.426  17.195 -34.400  1.00 30.76           N  
ATOM   2016 HH21 ARG A 132      19.050  17.806 -35.111  1.00 30.76           H  
ATOM   2017 HH22 ARG A 132      20.224  16.609 -34.601  1.00 30.76           H  
ATOM   2018  CZ  ARG A 132      18.865  17.017 -33.246  1.00 30.76           C  
ATOM   2019  N   ASN A 133      19.947  12.402 -26.438  1.00 30.39           N  
ATOM   2020  H   ASN A 133      19.396  11.679 -26.876  1.00 30.39           H  
ATOM   2021  CA  ASN A 133      20.048  12.443 -24.983  1.00 30.39           C  
ATOM   2022  HA  ASN A 133      20.958  12.973 -24.700  1.00 30.39           H  
ATOM   2023  C   ASN A 133      20.145  11.029 -24.439  1.00 30.39           C  
ATOM   2024  CB  ASN A 133      18.856  13.188 -24.352  1.00 30.39           C  
ATOM   2025  HB2 ASN A 133      19.100  13.421 -23.315  1.00 30.39           H  
ATOM   2026  HB3 ASN A 133      17.988  12.530 -24.312  1.00 30.39           H  
ATOM   2027  O   ASN A 133      19.315  10.197 -24.788  1.00 30.39           O  
ATOM   2028  CG  ASN A 133      18.491  14.491 -25.040  1.00 30.39           C  
ATOM   2029  ND2 ASN A 133      17.307  14.580 -25.599  1.00 30.39           N  
ATOM   2030 HD21 ASN A 133      17.037  15.468 -25.997  1.00 30.39           H  
ATOM   2031 HD22 ASN A 133      16.687  13.784 -25.557  1.00 30.39           H  
ATOM   2032  OD1 ASN A 133      19.254  15.442 -25.081  1.00 30.39           O  
ATOM   2033  N   TYR A 134      21.106  10.792 -23.551  1.00 31.29           N  
ATOM   2034  H   TYR A 134      21.757  11.531 -23.328  1.00 31.29           H  
ATOM   2035  CA  TYR A 134      20.955   9.746 -22.554  1.00 31.29           C  
ATOM   2036  HA  TYR A 134      20.260   8.984 -22.908  1.00 31.29           H  
ATOM   2037  C   TYR A 134      20.378  10.415 -21.322  1.00 31.29           C  
ATOM   2038  CB  TYR A 134      22.274   9.048 -22.222  1.00 31.29           C  
ATOM   2039  HB2 TYR A 134      22.946   9.745 -21.721  1.00 31.29           H  
ATOM   2040  HB3 TYR A 134      22.060   8.271 -21.488  1.00 31.29           H  
ATOM   2041  O   TYR A 134      21.000  11.307 -20.746  1.00 31.29           O  
ATOM   2042  CG  TYR A 134      22.964   8.409 -23.408  1.00 31.29           C  
ATOM   2043  CD1 TYR A 134      22.805   7.028 -23.620  1.00 31.29           C  
ATOM   2044  HD1 TYR A 134      22.208   6.436 -22.942  1.00 31.29           H  
ATOM   2045  CD2 TYR A 134      23.734   9.175 -24.307  1.00 31.29           C  
ATOM   2046  HD2 TYR A 134      23.845  10.239 -24.157  1.00 31.29           H  
ATOM   2047  CE1 TYR A 134      23.417   6.411 -24.724  1.00 31.29           C  
ATOM   2048  HE1 TYR A 134      23.301   5.351 -24.898  1.00 31.29           H  
ATOM   2049  CE2 TYR A 134      24.346   8.562 -25.416  1.00 31.29           C  
ATOM   2050  HE2 TYR A 134      24.929   9.150 -26.109  1.00 31.29           H  
ATOM   2051  OH  TYR A 134      24.762   6.571 -26.694  1.00 31.29           O  
ATOM   2052  HH  TYR A 134      25.262   7.191 -27.230  1.00 31.29           H  
ATOM   2053  CZ  TYR A 134      24.187   7.175 -25.623  1.00 31.29           C  
ATOM   2054  N   ASN A 135      19.190   9.993 -20.928  1.00 29.07           N  
ATOM   2055  H   ASN A 135      18.704   9.300 -21.480  1.00 29.07           H  
ATOM   2056  CA  ASN A 135      18.683  10.311 -19.613  1.00 29.07           C  
ATOM   2057  HA  ASN A 135      19.034  11.295 -19.300  1.00 29.07           H  
ATOM   2058  C   ASN A 135      19.258   9.262 -18.668  1.00 29.07           C  
ATOM   2059  CB  ASN A 135      17.156  10.355 -19.661  1.00 29.07           C  
ATOM   2060  HB2 ASN A 135      16.762  10.537 -18.661  1.00 29.07           H  
ATOM   2061  HB3 ASN A 135      16.786   9.393 -20.015  1.00 29.07           H  
ATOM   2062  O   ASN A 135      18.905   8.085 -18.750  1.00 29.07           O  
ATOM   2063  CG  ASN A 135      16.653  11.450 -20.582  1.00 29.07           C  
ATOM   2064  ND2 ASN A 135      15.649  11.164 -21.376  1.00 29.07           N  
ATOM   2065 HD21 ASN A 135      15.342  11.905 -21.990  1.00 29.07           H  
ATOM   2066 HD22 ASN A 135      15.256  10.233 -21.382  1.00 29.07           H  
ATOM   2067  OD1 ASN A 135      17.160  12.558 -20.635  1.00 29.07           O  
ATOM   2068  N   PHE A 136      20.192   9.690 -17.825  1.00 31.93           N  
ATOM   2069  H   PHE A 136      20.488  10.654 -17.879  1.00 31.93           H  
ATOM   2070  CA  PHE A 136      20.600   8.903 -16.672  1.00 31.93           C  
ATOM   2071  HA  PHE A 136      20.670   7.850 -16.944  1.00 31.93           H  
ATOM   2072  C   PHE A 136      19.556   9.102 -15.598  1.00 31.93           C  
ATOM   2073  CB  PHE A 136      21.949   9.354 -16.123  1.00 31.93           C  
ATOM   2074  HB2 PHE A 136      21.910  10.420 -15.901  1.00 31.93           H  
ATOM   2075  HB3 PHE A 136      22.127   8.836 -15.181  1.00 31.93           H  
ATOM   2076  O   PHE A 136      19.333  10.243 -15.201  1.00 31.93           O  
ATOM   2077  CG  PHE A 136      23.103   9.083 -17.047  1.00 31.93           C  
ATOM   2078  CD1 PHE A 136      23.951   7.993 -16.797  1.00 31.93           C  
ATOM   2079  HD1 PHE A 136      23.771   7.330 -15.964  1.00 31.93           H  
ATOM   2080  CD2 PHE A 136      23.349   9.937 -18.137  1.00 31.93           C  
ATOM   2081  HD2 PHE A 136      22.700  10.777 -18.337  1.00 31.93           H  
ATOM   2082  CE1 PHE A 136      25.078   7.797 -17.605  1.00 31.93           C  
ATOM   2083  HE1 PHE A 136      25.776   7.009 -17.363  1.00 31.93           H  
ATOM   2084  CE2 PHE A 136      24.438   9.690 -18.985  1.00 31.93           C  
ATOM   2085  HE2 PHE A 136      24.611  10.335 -19.833  1.00 31.93           H  
ATOM   2086  CZ  PHE A 136      25.310   8.624 -18.716  1.00 31.93           C  
ATOM   2087  HZ  PHE A 136      26.172   8.454 -19.344  1.00 31.93           H  
ATOM   2088  N   PHE A 137      18.984   8.016 -15.101  1.00 33.53           N  
ATOM   2089  H   PHE A 137      19.188   7.121 -15.523  1.00 33.53           H  
ATOM   2090  CA  PHE A 137      18.161   8.059 -13.905  1.00 33.53           C  
ATOM   2091  HA  PHE A 137      17.856   9.086 -13.705  1.00 33.53           H  
ATOM   2092  C   PHE A 137      19.009   7.582 -12.740  1.00 33.53           C  
ATOM   2093  CB  PHE A 137      16.872   7.264 -14.099  1.00 33.53           C  
ATOM   2094  HB2 PHE A 137      17.107   6.219 -14.303  1.00 33.53           H  
ATOM   2095  HB3 PHE A 137      16.289   7.299 -13.178  1.00 33.53           H  
ATOM   2096  O   PHE A 137      19.401   6.416 -12.678  1.00 33.53           O  
ATOM   2097  CG  PHE A 137      16.044   7.827 -15.230  1.00 33.53           C  
ATOM   2098  CD1 PHE A 137      15.111   8.844 -14.980  1.00 33.53           C  
ATOM   2099  HD1 PHE A 137      14.984   9.202 -13.968  1.00 33.53           H  
ATOM   2100  CD2 PHE A 137      16.301   7.438 -16.552  1.00 33.53           C  
ATOM   2101  HD2 PHE A 137      17.063   6.706 -16.771  1.00 33.53           H  
ATOM   2102  CE1 PHE A 137      14.362   9.416 -16.021  1.00 33.53           C  
ATOM   2103  HE1 PHE A 137      13.621  10.172 -15.807  1.00 33.53           H  
ATOM   2104  CE2 PHE A 137      15.623   8.080 -17.595  1.00 33.53           C  
ATOM   2105  HE2 PHE A 137      15.901   7.855 -18.613  1.00 33.53           H  
ATOM   2106  CZ  PHE A 137      14.619   9.028 -17.342  1.00 33.53           C  
ATOM   2107  HZ  PHE A 137      14.084   9.491 -18.158  1.00 33.53           H  
ATOM   2108  N   LYS A 138      19.311   8.501 -11.823  1.00 35.18           N  
ATOM   2109  H   LYS A 138      19.004   9.448 -11.994  1.00 35.18           H  
ATOM   2110  CA  LYS A 138      19.757   8.127 -10.483  1.00 35.18           C  
ATOM   2111  HA  LYS A 138      20.173   7.120 -10.509  1.00 35.18           H  
ATOM   2112  C   LYS A 138      18.531   8.108  -9.593  1.00 35.18           C  
ATOM   2113  CB  LYS A 138      20.856   9.067  -9.976  1.00 35.18           C  
ATOM   2114  HB2 LYS A 138      20.471  10.085  -9.907  1.00 35.18           H  
ATOM   2115  HB3 LYS A 138      21.685   9.051 -10.684  1.00 35.18           H  
ATOM   2116  O   LYS A 138      17.977   9.167  -9.301  1.00 35.18           O  
ATOM   2117  CG  LYS A 138      21.356   8.611  -8.597  1.00 35.18           C  
ATOM   2118  HG2 LYS A 138      21.668   7.568  -8.658  1.00 35.18           H  
ATOM   2119  HG3 LYS A 138      20.550   8.694  -7.867  1.00 35.18           H  
ATOM   2120  CD  LYS A 138      22.541   9.457  -8.125  1.00 35.18           C  
ATOM   2121  HD2 LYS A 138      22.231  10.498  -8.028  1.00 35.18           H  
ATOM   2122  HD3 LYS A 138      23.342   9.383  -8.861  1.00 35.18           H  
ATOM   2123  CE  LYS A 138      23.027   8.922  -6.775  1.00 35.18           C  
ATOM   2124  HE2 LYS A 138      22.236   9.060  -6.037  1.00 35.18           H  
ATOM   2125  HE3 LYS A 138      23.196   7.849  -6.873  1.00 35.18           H  
ATOM   2126  NZ  LYS A 138      24.278   9.586  -6.335  1.00 35.18           N  
ATOM   2127  HZ1 LYS A 138      25.014   9.410  -7.003  1.00 35.18           H  
ATOM   2128  HZ2 LYS A 138      24.579   9.203  -5.450  1.00 35.18           H  
ATOM   2129  HZ3 LYS A 138      24.147  10.583  -6.240  1.00 35.18           H  
ATOM   2130  N   PHE A 139      18.133   6.912  -9.182  1.00 37.08           N  
ATOM   2131  H   PHE A 139      18.634   6.095  -9.501  1.00 37.08           H  
ATOM   2132  CA  PHE A 139      17.088   6.715  -8.194  1.00 37.08           C  
ATOM   2133  HA  PHE A 139      16.386   7.549  -8.222  1.00 37.08           H  
ATOM   2134  C   PHE A 139      17.737   6.659  -6.813  1.00 37.08           C  
ATOM   2135  CB  PHE A 139      16.326   5.434  -8.533  1.00 37.08           C  
ATOM   2136  HB2 PHE A 139      16.046   5.456  -9.587  1.00 37.08           H  
ATOM   2137  HB3 PHE A 139      16.967   4.565  -8.387  1.00 37.08           H  
ATOM   2138  O   PHE A 139      18.400   5.683  -6.477  1.00 37.08           O  
ATOM   2139  CG  PHE A 139      15.071   5.283  -7.713  1.00 37.08           C  
ATOM   2140  CD1 PHE A 139      15.085   4.562  -6.507  1.00 37.08           C  
ATOM   2141  HD1 PHE A 139      16.006   4.123  -6.153  1.00 37.08           H  
ATOM   2142  CD2 PHE A 139      13.884   5.874  -8.172  1.00 37.08           C  
ATOM   2143  HD2 PHE A 139      13.873   6.439  -9.093  1.00 37.08           H  
ATOM   2144  CE1 PHE A 139      13.887   4.367  -5.799  1.00 37.08           C  
ATOM   2145  HE1 PHE A 139      13.884   3.759  -4.906  1.00 37.08           H  
ATOM   2146  CE2 PHE A 139      12.695   5.698  -7.457  1.00 37.08           C  
ATOM   2147  HE2 PHE A 139      11.780   6.124  -7.841  1.00 37.08           H  
ATOM   2148  CZ  PHE A 139      12.692   4.928  -6.287  1.00 37.08           C  
ATOM   2149  HZ  PHE A 139      11.747   4.745  -5.797  1.00 37.08           H  
ATOM   2150  N   LYS A 140      17.601   7.718  -6.012  1.00 37.54           N  
ATOM   2151  H   LYS A 140      17.082   8.518  -6.345  1.00 37.54           H  
ATOM   2152  CA  LYS A 140      18.199   7.756  -4.663  1.00 37.54           C  
ATOM   2153  HA  LYS A 140      19.117   7.168  -4.667  1.00 37.54           H  
ATOM   2154  C   LYS A 140      17.304   7.110  -3.594  1.00 37.54           C  
ATOM   2155  CB  LYS A 140      18.548   9.201  -4.330  1.00 37.54           C  
ATOM   2156  HB2 LYS A 140      17.624   9.667  -3.986  1.00 37.54           H  
ATOM   2157  HB3 LYS A 140      18.872   9.715  -5.234  1.00 37.54           H  
ATOM   2158  O   LYS A 140      17.634   7.131  -2.417  1.00 37.54           O  
ATOM   2159  CG  LYS A 140      19.649   9.365  -3.264  1.00 37.54           C  
ATOM   2160  HG2 LYS A 140      20.626   9.136  -3.689  1.00 37.54           H  
ATOM   2161  HG3 LYS A 140      19.470   8.738  -2.391  1.00 37.54           H  
ATOM   2162  CD  LYS A 140      19.574  10.825  -2.848  1.00 37.54           C  
ATOM   2163  HD2 LYS A 140      18.552  10.973  -2.498  1.00 37.54           H  
ATOM   2164  HD3 LYS A 140      19.745  11.449  -3.725  1.00 37.54           H  
ATOM   2165  CE  LYS A 140      20.466  11.298  -1.711  1.00 37.54           C  
ATOM   2166  HE2 LYS A 140      20.201  10.735  -0.816  1.00 37.54           H  
ATOM   2167  HE3 LYS A 140      21.515  11.122  -1.947  1.00 37.54           H  
ATOM   2168  NZ  LYS A 140      20.181  12.742  -1.523  1.00 37.54           N  
ATOM   2169  HZ1 LYS A 140      20.631  13.312  -2.226  1.00 37.54           H  
ATOM   2170  HZ2 LYS A 140      19.206  12.905  -1.727  1.00 37.54           H  
ATOM   2171  HZ3 LYS A 140      20.374  13.072  -0.588  1.00 37.54           H  
ATOM   2172  N   GLY A 141      16.161   6.573  -4.005  1.00 39.65           N  
ATOM   2173  H   GLY A 141      15.941   6.622  -4.989  1.00 39.65           H  
ATOM   2174  CA  GLY A 141      15.184   5.957  -3.124  1.00 39.65           C  
ATOM   2175  HA2 GLY A 141      15.134   4.894  -3.360  1.00 39.65           H  
ATOM   2176  HA3 GLY A 141      15.484   6.047  -2.080  1.00 39.65           H  
ATOM   2177  C   GLY A 141      13.792   6.554  -3.276  1.00 39.65           C  
ATOM   2178  O   GLY A 141      13.565   7.552  -3.970  1.00 39.65           O  
ATOM   2179  N   PHE A 142      12.849   5.906  -2.609  1.00 45.14           N  
ATOM   2180  H   PHE A 142      13.124   5.077  -2.100  1.00 45.14           H  
ATOM   2181  CA  PHE A 142      11.484   6.361  -2.440  1.00 45.14           C  
ATOM   2182  HA  PHE A 142      11.377   7.334  -2.920  1.00 45.14           H  
ATOM   2183  C   PHE A 142      11.168   6.528  -0.961  1.00 45.14           C  
ATOM   2184  CB  PHE A 142      10.499   5.399  -3.111  1.00 45.14           C  
ATOM   2185  HB2 PHE A 142       9.487   5.742  -2.897  1.00 45.14           H  
ATOM   2186  HB3 PHE A 142      10.628   5.455  -4.192  1.00 45.14           H  
ATOM   2187  O   PHE A 142      11.660   5.786  -0.115  1.00 45.14           O  
ATOM   2188  CG  PHE A 142      10.587   3.954  -2.666  1.00 45.14           C  
ATOM   2189  CD1 PHE A 142      11.300   2.999  -3.414  1.00 45.14           C  
ATOM   2190  HD1 PHE A 142      11.819   3.277  -4.319  1.00 45.14           H  
ATOM   2191  CD2 PHE A 142       9.931   3.554  -1.492  1.00 45.14           C  
ATOM   2192  HD2 PHE A 142       9.415   4.286  -0.888  1.00 45.14           H  
ATOM   2193  CE1 PHE A 142      11.324   1.655  -3.017  1.00 45.14           C  
ATOM   2194  HE1 PHE A 142      11.866   0.926  -3.603  1.00 45.14           H  
ATOM   2195  CE2 PHE A 142       9.945   2.205  -1.097  1.00 45.14           C  
ATOM   2196  HE2 PHE A 142       9.456   1.896  -0.185  1.00 45.14           H  
ATOM   2197  CZ  PHE A 142      10.620   1.255  -1.874  1.00 45.14           C  
ATOM   2198  HZ  PHE A 142      10.653   0.223  -1.557  1.00 45.14           H  
ATOM   2199  N   THR A 143      10.306   7.492  -0.665  1.00 44.78           N  
ATOM   2200  H   THR A 143      10.016   8.105  -1.413  1.00 44.78           H  
ATOM   2201  CA  THR A 143       9.585   7.579   0.596  1.00 44.78           C  
ATOM   2202  HA  THR A 143       9.967   6.817   1.276  1.00 44.78           H  
ATOM   2203  C   THR A 143       8.105   7.365   0.316  1.00 44.78           C  
ATOM   2204  CB  THR A 143       9.818   8.918   1.293  1.00 44.78           C  
ATOM   2205  HB  THR A 143       9.385   9.728   0.706  1.00 44.78           H  
ATOM   2206  O   THR A 143       7.516   8.234  -0.317  1.00 44.78           O  
ATOM   2207  CG2 THR A 143       9.201   8.915   2.681  1.00 44.78           C  
ATOM   2208 HG21 THR A 143       9.475   9.832   3.202  1.00 44.78           H  
ATOM   2209 HG22 THR A 143       8.114   8.855   2.611  1.00 44.78           H  
ATOM   2210 HG23 THR A 143       9.582   8.055   3.231  1.00 44.78           H  
ATOM   2211  OG1 THR A 143      11.199   9.146   1.455  1.00 44.78           O  
ATOM   2212  HG1 THR A 143      11.588   9.091   0.579  1.00 44.78           H  
ATOM   2213  N   PHE A 144       7.501   6.263   0.767  1.00 44.18           N  
ATOM   2214  H   PHE A 144       8.057   5.592   1.277  1.00 44.18           H  
ATOM   2215  CA  PHE A 144       6.037   6.133   0.796  1.00 44.18           C  
ATOM   2216  HA  PHE A 144       5.595   6.732   0.000  1.00 44.18           H  
ATOM   2217  C   PHE A 144       5.527   6.667   2.129  1.00 44.18           C  
ATOM   2218  CB  PHE A 144       5.576   4.679   0.600  1.00 44.18           C  
ATOM   2219  HB2 PHE A 144       6.089   4.022   1.303  1.00 44.18           H  
ATOM   2220  HB3 PHE A 144       4.516   4.626   0.847  1.00 44.18           H  
ATOM   2221  O   PHE A 144       6.022   6.244   3.165  1.00 44.18           O  
ATOM   2222  CG  PHE A 144       5.741   4.140  -0.802  1.00 44.18           C  
ATOM   2223  CD1 PHE A 144       4.767   4.429  -1.764  1.00 44.18           C  
ATOM   2224  HD1 PHE A 144       3.917   5.030  -1.479  1.00 44.18           H  
ATOM   2225  CD2 PHE A 144       6.832   3.336  -1.154  1.00 44.18           C  
ATOM   2226  HD2 PHE A 144       7.548   3.061  -0.393  1.00 44.18           H  
ATOM   2227  CE1 PHE A 144       4.888   3.961  -3.081  1.00 44.18           C  
ATOM   2228  HE1 PHE A 144       4.130   4.195  -3.814  1.00 44.18           H  
ATOM   2229  CE2 PHE A 144       6.975   2.881  -2.480  1.00 44.18           C  
ATOM   2230  HE2 PHE A 144       7.818   2.267  -2.761  1.00 44.18           H  
ATOM   2231  CZ  PHE A 144       6.007   3.198  -3.447  1.00 44.18           C  
ATOM   2232  HZ  PHE A 144       6.114   2.841  -4.460  1.00 44.18           H  
ATOM   2233  N   SER A 145       4.546   7.564   2.137  1.00 47.39           N  
ATOM   2234  H   SER A 145       4.257   7.966   1.257  1.00 47.39           H  
ATOM   2235  CA  SER A 145       3.820   7.957   3.345  1.00 47.39           C  
ATOM   2236  HA  SER A 145       4.234   7.418   4.198  1.00 47.39           H  
ATOM   2237  C   SER A 145       2.352   7.601   3.192  1.00 47.39           C  
ATOM   2238  CB  SER A 145       4.022   9.430   3.697  1.00 47.39           C  
ATOM   2239  HB2 SER A 145       3.529  10.048   2.947  1.00 47.39           H  
ATOM   2240  HB3 SER A 145       5.089   9.654   3.693  1.00 47.39           H  
ATOM   2241  O   SER A 145       1.668   8.213   2.380  1.00 47.39           O  
ATOM   2242  OG  SER A 145       3.483   9.744   4.979  1.00 47.39           O  
ATOM   2243  HG  SER A 145       3.905   9.175   5.627  1.00 47.39           H  
ATOM   2244  N   TRP A 146       1.860   6.639   3.972  1.00 48.22           N  
ATOM   2245  H   TRP A 146       2.487   6.158   4.602  1.00 48.22           H  
ATOM   2246  CA  TRP A 146       0.425   6.352   4.033  1.00 48.22           C  
ATOM   2247  HA  TRP A 146      -0.036   6.629   3.086  1.00 48.22           H  
ATOM   2248  C   TRP A 146      -0.223   7.183   5.135  1.00 48.22           C  
ATOM   2249  CB  TRP A 146       0.152   4.863   4.229  1.00 48.22           C  
ATOM   2250  HB2 TRP A 146      -0.927   4.748   4.327  1.00 48.22           H  
ATOM   2251  HB3 TRP A 146       0.619   4.513   5.150  1.00 48.22           H  
ATOM   2252  O   TRP A 146       0.220   7.142   6.287  1.00 48.22           O  
ATOM   2253  CG  TRP A 146       0.561   3.985   3.096  1.00 48.22           C  
ATOM   2254  CD1 TRP A 146       1.825   3.704   2.719  1.00 48.22           C  
ATOM   2255  HD1 TRP A 146       2.711   4.120   3.175  1.00 48.22           H  
ATOM   2256  CD2 TRP A 146      -0.288   3.389   2.074  1.00 48.22           C  
ATOM   2257  CE2 TRP A 146       0.545   2.738   1.121  1.00 48.22           C  
ATOM   2258  CE3 TRP A 146      -1.673   3.367   1.837  1.00 48.22           C  
ATOM   2259  HE3 TRP A 146      -2.327   3.762   2.600  1.00 48.22           H  
ATOM   2260  NE1 TRP A 146       1.817   2.888   1.610  1.00 48.22           N  
ATOM   2261  HE1 TRP A 146       2.648   2.563   1.138  1.00 48.22           H  
ATOM   2262  CH2 TRP A 146      -1.337   2.190  -0.265  1.00 48.22           C  
ATOM   2263  HH2 TRP A 146      -1.738   1.715  -1.149  1.00 48.22           H  
ATOM   2264  CZ2 TRP A 146       0.041   2.142  -0.035  1.00 48.22           C  
ATOM   2265  HZ2 TRP A 146       0.700   1.667  -0.746  1.00 48.22           H  
ATOM   2266  CZ3 TRP A 146      -2.197   2.787   0.666  1.00 48.22           C  
ATOM   2267  HZ3 TRP A 146      -3.261   2.740   0.490  1.00 48.22           H  
ATOM   2268  N   ARG A 147      -1.272   7.931   4.788  1.00 47.81           N  
ATOM   2269  H   ARG A 147      -1.541   7.937   3.815  1.00 47.81           H  
ATOM   2270  CA  ARG A 147      -2.042   8.775   5.710  1.00 47.81           C  
ATOM   2271  HA  ARG A 147      -1.830   8.465   6.733  1.00 47.81           H  
ATOM   2272  C   ARG A 147      -3.542   8.592   5.491  1.00 47.81           C  
ATOM   2273  CB  ARG A 147      -1.630  10.252   5.553  1.00 47.81           C  
ATOM   2274  HB2 ARG A 147      -1.866  10.587   4.543  1.00 47.81           H  
ATOM   2275  HB3 ARG A 147      -2.201  10.855   6.259  1.00 47.81           H  
ATOM   2276  O   ARG A 147      -3.973   8.233   4.398  1.00 47.81           O  
ATOM   2277  CG  ARG A 147      -0.132  10.463   5.817  1.00 47.81           C  
ATOM   2278  HG2 ARG A 147       0.133  10.018   6.776  1.00 47.81           H  
ATOM   2279  HG3 ARG A 147       0.443   9.978   5.028  1.00 47.81           H  
ATOM   2280  CD  ARG A 147       0.235  11.946   5.849  1.00 47.81           C  
ATOM   2281  HD2 ARG A 147      -0.198  12.428   4.972  1.00 47.81           H  
ATOM   2282  HD3 ARG A 147      -0.179  12.400   6.749  1.00 47.81           H  
ATOM   2283  NE  ARG A 147       1.695  12.111   5.821  1.00 47.81           N  
ATOM   2284  HE  ARG A 147       2.238  11.262   5.745  1.00 47.81           H  
ATOM   2285  NH1 ARG A 147       1.746  14.392   5.516  1.00 47.81           N  
ATOM   2286 HH11 ARG A 147       0.776  14.464   5.787  1.00 47.81           H  
ATOM   2287 HH12 ARG A 147       2.270  15.183   5.169  1.00 47.81           H  
ATOM   2288  NH2 ARG A 147       3.551  13.164   5.108  1.00 47.81           N  
ATOM   2289 HH21 ARG A 147       3.953  12.237   5.114  1.00 47.81           H  
ATOM   2290 HH22 ARG A 147       3.681  13.615   4.214  1.00 47.81           H  
ATOM   2291  CZ  ARG A 147       2.323  13.225   5.511  1.00 47.81           C  
ATOM   2292  N   ASN A 148      -4.315   8.902   6.532  1.00 46.35           N  
ATOM   2293  H   ASN A 148      -3.859   9.246   7.365  1.00 46.35           H  
ATOM   2294  CA  ASN A 148      -5.782   8.962   6.518  1.00 46.35           C  
ATOM   2295  HA  ASN A 148      -6.114   9.153   7.538  1.00 46.35           H  
ATOM   2296  C   ASN A 148      -6.450   7.644   6.100  1.00 46.35           C  
ATOM   2297  CB  ASN A 148      -6.232  10.162   5.663  1.00 46.35           C  
ATOM   2298  HB2 ASN A 148      -5.964   9.985   4.622  1.00 46.35           H  
ATOM   2299  HB3 ASN A 148      -7.317  10.251   5.714  1.00 46.35           H  
ATOM   2300  O   ASN A 148      -7.129   7.592   5.080  1.00 46.35           O  
ATOM   2301  CG  ASN A 148      -5.636  11.479   6.114  1.00 46.35           C  
ATOM   2302  ND2 ASN A 148      -5.481  12.418   5.212  1.00 46.35           N  
ATOM   2303 HD21 ASN A 148      -5.141  13.309   5.544  1.00 46.35           H  
ATOM   2304 HD22 ASN A 148      -5.796  12.265   4.265  1.00 46.35           H  
ATOM   2305  OD1 ASN A 148      -5.285  11.679   7.264  1.00 46.35           O  
ATOM   2306  N   PHE A 149      -6.265   6.593   6.902  1.00 48.89           N  
ATOM   2307  H   PHE A 149      -5.809   6.730   7.792  1.00 48.89           H  
ATOM   2308  CA  PHE A 149      -6.937   5.311   6.695  1.00 48.89           C  
ATOM   2309  HA  PHE A 149      -6.862   5.013   5.650  1.00 48.89           H  
ATOM   2310  C   PHE A 149      -8.402   5.497   7.061  1.00 48.89           C  
ATOM   2311  CB  PHE A 149      -6.280   4.218   7.561  1.00 48.89           C  
ATOM   2312  HB2 PHE A 149      -6.961   3.371   7.639  1.00 48.89           H  
ATOM   2313  HB3 PHE A 149      -6.112   4.605   8.566  1.00 48.89           H  
ATOM   2314  O   PHE A 149      -8.692   5.750   8.220  1.00 48.89           O  
ATOM   2315  CG  PHE A 149      -4.955   3.737   7.013  1.00 48.89           C  
ATOM   2316  CD1 PHE A 149      -4.788   2.420   6.550  1.00 48.89           C  
ATOM   2317  HD1 PHE A 149      -5.566   1.685   6.697  1.00 48.89           H  
ATOM   2318  CD2 PHE A 149      -3.874   4.628   6.931  1.00 48.89           C  
ATOM   2319  HD2 PHE A 149      -3.956   5.628   7.329  1.00 48.89           H  
ATOM   2320  CE1 PHE A 149      -3.592   2.035   5.926  1.00 48.89           C  
ATOM   2321  HE1 PHE A 149      -3.471   1.030   5.548  1.00 48.89           H  
ATOM   2322  CE2 PHE A 149      -2.672   4.232   6.330  1.00 48.89           C  
ATOM   2323  HE2 PHE A 149      -1.849   4.930   6.284  1.00 48.89           H  
ATOM   2324  CZ  PHE A 149      -2.535   2.942   5.807  1.00 48.89           C  
ATOM   2325  HZ  PHE A 149      -1.615   2.643   5.326  1.00 48.89           H  
ATOM   2326  N   ALA A 150      -9.335   5.391   6.122  1.00 48.33           N  
ATOM   2327  H   ALA A 150      -9.048   5.258   5.163  1.00 48.33           H  
ATOM   2328  CA  ALA A 150     -10.750   5.314   6.484  1.00 48.33           C  
ATOM   2329  HA  ALA A 150     -10.886   5.593   7.529  1.00 48.33           H  
ATOM   2330  C   ALA A 150     -11.222   3.874   6.359  1.00 48.33           C  
ATOM   2331  CB  ALA A 150     -11.582   6.309   5.671  1.00 48.33           C  
ATOM   2332  HB1 ALA A 150     -11.154   7.307   5.759  1.00 48.33           H  
ATOM   2333  HB2 ALA A 150     -12.598   6.320   6.066  1.00 48.33           H  
ATOM   2334  HB3 ALA A 150     -11.608   6.000   4.626  1.00 48.33           H  
ATOM   2335  O   ALA A 150     -11.196   3.353   5.251  1.00 48.33           O  
ATOM   2336  N   ILE A 151     -11.642   3.271   7.475  1.00 50.36           N  
ATOM   2337  H   ILE A 151     -11.679   3.837   8.311  1.00 50.36           H  
ATOM   2338  CA  ILE A 151     -12.399   2.021   7.524  1.00 50.36           C  
ATOM   2339  HA  ILE A 151     -12.157   1.408   6.656  1.00 50.36           H  
ATOM   2340  C   ILE A 151     -13.872   2.405   7.469  1.00 50.36           C  
ATOM   2341  CB  ILE A 151     -12.062   1.191   8.785  1.00 50.36           C  
ATOM   2342  HB  ILE A 151     -12.222   1.818   9.663  1.00 50.36           H  
ATOM   2343  O   ILE A 151     -14.424   2.946   8.426  1.00 50.36           O  
ATOM   2344  CG1 ILE A 151     -10.577   0.766   8.749  1.00 50.36           C  
ATOM   2345 HG12 ILE A 151     -10.372   0.236   7.819  1.00 50.36           H  
ATOM   2346 HG13 ILE A 151      -9.950   1.657   8.778  1.00 50.36           H  
ATOM   2347  CG2 ILE A 151     -12.979  -0.045   8.913  1.00 50.36           C  
ATOM   2348 HG21 ILE A 151     -14.028   0.229   8.805  1.00 50.36           H  
ATOM   2349 HG22 ILE A 151     -12.728  -0.790   8.158  1.00 50.36           H  
ATOM   2350 HG23 ILE A 151     -12.870  -0.493   9.901  1.00 50.36           H  
ATOM   2351  CD1 ILE A 151     -10.175  -0.134   9.922  1.00 50.36           C  
ATOM   2352 HD11 ILE A 151      -9.092  -0.264   9.930  1.00 50.36           H  
ATOM   2353 HD12 ILE A 151     -10.637  -1.116   9.815  1.00 50.36           H  
ATOM   2354 HD13 ILE A 151     -10.509   0.308  10.860  1.00 50.36           H  
ATOM   2355  N   THR A 152     -14.525   2.130   6.347  1.00 52.23           N  
ATOM   2356  H   THR A 152     -14.021   1.672   5.601  1.00 52.23           H  
ATOM   2357  CA  THR A 152     -15.995   2.168   6.316  1.00 52.23           C  
ATOM   2358  HA  THR A 152     -16.367   2.880   7.053  1.00 52.23           H  
ATOM   2359  C   THR A 152     -16.498   0.794   6.711  1.00 52.23           C  
ATOM   2360  CB  THR A 152     -16.534   2.620   4.959  1.00 52.23           C  
ATOM   2361  HB  THR A 152     -16.277   1.885   4.196  1.00 52.23           H  
ATOM   2362  O   THR A 152     -16.009  -0.184   6.154  1.00 52.23           O  
ATOM   2363  CG2 THR A 152     -18.045   2.828   4.960  1.00 52.23           C  
ATOM   2364 HG21 THR A 152     -18.557   1.888   5.166  1.00 52.23           H  
ATOM   2365 HG22 THR A 152     -18.323   3.567   5.711  1.00 52.23           H  
ATOM   2366 HG23 THR A 152     -18.360   3.184   3.979  1.00 52.23           H  
ATOM   2367  OG1 THR A 152     -15.917   3.839   4.615  1.00 52.23           O  
ATOM   2368  HG1 THR A 152     -14.989   3.647   4.462  1.00 52.23           H  
ATOM   2369  N   VAL A 153     -17.420   0.729   7.674  1.00 51.76           N  
ATOM   2370  H   VAL A 153     -17.778   1.594   8.054  1.00 51.76           H  
ATOM   2371  CA  VAL A 153     -18.085  -0.509   8.089  1.00 51.76           C  
ATOM   2372  HA  VAL A 153     -17.600  -1.362   7.613  1.00 51.76           H  
ATOM   2373  C   VAL A 153     -19.522  -0.452   7.601  1.00 51.76           C  
ATOM   2374  CB  VAL A 153     -18.017  -0.733   9.614  1.00 51.76           C  
ATOM   2375  HB  VAL A 153     -18.430   0.132  10.131  1.00 51.76           H  
ATOM   2376  O   VAL A 153     -20.346   0.293   8.132  1.00 51.76           O  
ATOM   2377  CG1 VAL A 153     -18.822  -1.976  10.025  1.00 51.76           C  
ATOM   2378 HG11 VAL A 153     -18.632  -2.792   9.327  1.00 51.76           H  
ATOM   2379 HG12 VAL A 153     -18.570  -2.281  11.041  1.00 51.76           H  
ATOM   2380 HG13 VAL A 153     -19.887  -1.746   9.993  1.00 51.76           H  
ATOM   2381  CG2 VAL A 153     -16.567  -0.913  10.077  1.00 51.76           C  
ATOM   2382 HG21 VAL A 153     -16.013   0.008   9.896  1.00 51.76           H  
ATOM   2383 HG22 VAL A 153     -16.097  -1.734   9.535  1.00 51.76           H  
ATOM   2384 HG23 VAL A 153     -16.544  -1.115  11.148  1.00 51.76           H  
ATOM   2385  N   GLU A 154     -19.845  -1.257   6.595  1.00 54.15           N  
ATOM   2386  H   GLU A 154     -19.123  -1.823   6.171  1.00 54.15           H  
ATOM   2387  CA  GLU A 154     -21.242  -1.498   6.239  1.00 54.15           C  
ATOM   2388  HA  GLU A 154     -21.845  -0.645   6.550  1.00 54.15           H  
ATOM   2389  C   GLU A 154     -21.751  -2.725   6.993  1.00 54.15           C  
ATOM   2390  CB  GLU A 154     -21.437  -1.629   4.727  1.00 54.15           C  
ATOM   2391  HB2 GLU A 154     -22.467  -1.930   4.535  1.00 54.15           H  
ATOM   2392  HB3 GLU A 154     -20.773  -2.404   4.343  1.00 54.15           H  
ATOM   2393  O   GLU A 154     -21.142  -3.791   6.938  1.00 54.15           O  
ATOM   2394  CG  GLU A 154     -21.172  -0.303   4.002  1.00 54.15           C  
ATOM   2395  HG2 GLU A 154     -21.858   0.449   4.394  1.00 54.15           H  
ATOM   2396  HG3 GLU A 154     -20.154   0.027   4.210  1.00 54.15           H  
ATOM   2397  CD  GLU A 154     -21.355  -0.426   2.484  1.00 54.15           C  
ATOM   2398  OE1 GLU A 154     -21.578   0.622   1.849  1.00 54.15           O  
ATOM   2399  OE2 GLU A 154     -21.238  -1.559   1.953  1.00 54.15           O  
ATOM   2400  N   ARG A 155     -22.871  -2.558   7.702  1.00 53.31           N  
ATOM   2401  H   ARG A 155     -23.283  -1.636   7.702  1.00 53.31           H  
ATOM   2402  CA  ARG A 155     -23.637  -3.628   8.347  1.00 53.31           C  
ATOM   2403  HA  ARG A 155     -23.041  -4.541   8.364  1.00 53.31           H  
ATOM   2404  C   ARG A 155     -24.893  -3.900   7.524  1.00 53.31           C  
ATOM   2405  CB  ARG A 155     -23.958  -3.209   9.797  1.00 53.31           C  
ATOM   2406  HB2 ARG A 155     -24.405  -2.215   9.783  1.00 53.31           H  
ATOM   2407  HB3 ARG A 155     -23.025  -3.152  10.358  1.00 53.31           H  
ATOM   2408  O   ARG A 155     -25.604  -2.958   7.165  1.00 53.31           O  
ATOM   2409  CG  ARG A 155     -24.921  -4.164  10.520  1.00 53.31           C  
ATOM   2410  HG2 ARG A 155     -25.864  -4.180   9.973  1.00 53.31           H  
ATOM   2411  HG3 ARG A 155     -24.494  -5.166  10.558  1.00 53.31           H  
ATOM   2412  CD  ARG A 155     -25.233  -3.669  11.933  1.00 53.31           C  
ATOM   2413  HD2 ARG A 155     -25.617  -2.651  11.865  1.00 53.31           H  
ATOM   2414  HD3 ARG A 155     -24.307  -3.649  12.509  1.00 53.31           H  
ATOM   2415  NE  ARG A 155     -26.223  -4.521  12.626  1.00 53.31           N  
ATOM   2416  HE  ARG A 155     -26.476  -5.396  12.189  1.00 53.31           H  
ATOM   2417  NH1 ARG A 155     -26.465  -3.155  14.467  1.00 53.31           N  
ATOM   2418 HH11 ARG A 155     -26.778  -3.035  15.419  1.00 53.31           H  
ATOM   2419 HH12 ARG A 155     -25.958  -2.411  14.009  1.00 53.31           H  
ATOM   2420  NH2 ARG A 155     -27.395  -5.127  14.504  1.00 53.31           N  
ATOM   2421 HH21 ARG A 155     -27.631  -4.900  15.460  1.00 53.31           H  
ATOM   2422 HH22 ARG A 155     -27.844  -5.900  14.035  1.00 53.31           H  
ATOM   2423  CZ  ARG A 155     -26.689  -4.272  13.839  1.00 53.31           C  
ATOM   2424  N   ASP A 156     -25.220  -5.171   7.306  1.00 51.85           N  
ATOM   2425  H   ASP A 156     -24.594  -5.903   7.609  1.00 51.85           H  
ATOM   2426  CA  ASP A 156     -26.561  -5.541   6.855  1.00 51.85           C  
ATOM   2427  HA  ASP A 156     -26.864  -4.842   6.076  1.00 51.85           H  
ATOM   2428  C   ASP A 156     -27.555  -5.407   8.023  1.00 51.85           C  
ATOM   2429  CB  ASP A 156     -26.564  -6.937   6.216  1.00 51.85           C  
ATOM   2430  HB2 ASP A 156     -26.262  -7.675   6.960  1.00 51.85           H  
ATOM   2431  HB3 ASP A 156     -25.841  -6.955   5.401  1.00 51.85           H  
ATOM   2432  O   ASP A 156     -27.342  -5.913   9.125  1.00 51.85           O  
ATOM   2433  CG  ASP A 156     -27.943  -7.309   5.658  1.00 51.85           C  
ATOM   2434  OD1 ASP A 156     -28.777  -6.391   5.471  1.00 51.85           O  
ATOM   2435  OD2 ASP A 156     -28.185  -8.524   5.494  1.00 51.85           O  
ATOM   2436  N   THR A 157     -28.654  -4.687   7.808  1.00 48.52           N  
ATOM   2437  H   THR A 157     -28.827  -4.398   6.856  1.00 48.52           H  
ATOM   2438  CA  THR A 157     -29.674  -4.409   8.834  1.00 48.52           C  
ATOM   2439  HA  THR A 157     -29.146  -4.154   9.752  1.00 48.52           H  
ATOM   2440  C   THR A 157     -30.534  -5.608   9.225  1.00 48.52           C  
ATOM   2441  CB  THR A 157     -30.572  -3.225   8.441  1.00 48.52           C  
ATOM   2442  HB  THR A 157     -31.545  -3.301   8.927  1.00 48.52           H  
ATOM   2443  O   THR A 157     -31.501  -5.443   9.964  1.00 48.52           O  
ATOM   2444  CG2 THR A 157     -29.909  -1.956   8.971  1.00 48.52           C  
ATOM   2445 HG21 THR A 157     -28.964  -1.769   8.461  1.00 48.52           H  
ATOM   2446 HG22 THR A 157     -29.691  -2.078  10.032  1.00 48.52           H  
ATOM   2447 HG23 THR A 157     -30.604  -1.118   8.915  1.00 48.52           H  
ATOM   2448  OG1 THR A 157     -30.781  -3.165   7.034  1.00 48.52           O  
ATOM   2449  HG1 THR A 157     -30.963  -4.065   6.754  1.00 48.52           H  
ATOM   2450  N   SER A 158     -30.206  -6.813   8.769  1.00 48.35           N  
ATOM   2451  H   SER A 158     -29.362  -6.921   8.226  1.00 48.35           H  
ATOM   2452  CA  SER A 158     -31.026  -8.013   8.943  1.00 48.35           C  
ATOM   2453  HA  SER A 158     -32.053  -7.734   8.707  1.00 48.35           H  
ATOM   2454  C   SER A 158     -31.091  -8.579  10.379  1.00 48.35           C  
ATOM   2455  CB  SER A 158     -30.620  -9.058   7.891  1.00 48.35           C  
ATOM   2456  HB2 SER A 158     -30.923  -8.705   6.906  1.00 48.35           H  
ATOM   2457  HB3 SER A 158     -31.124 -10.004   8.088  1.00 48.35           H  
ATOM   2458  O   SER A 158     -31.749  -9.591  10.594  1.00 48.35           O  
ATOM   2459  OG  SER A 158     -29.221  -9.254   7.875  1.00 48.35           O  
ATOM   2460  HG  SER A 158     -28.905  -9.139   6.976  1.00 48.35           H  
ATOM   2461  N   GLY A 159     -30.533  -7.921  11.404  1.00 46.70           N  
ATOM   2462  H   GLY A 159     -30.039  -7.063  11.202  1.00 46.70           H  
ATOM   2463  CA  GLY A 159     -30.692  -8.347  12.803  1.00 46.70           C  
ATOM   2464  HA2 GLY A 159     -29.916  -9.073  13.046  1.00 46.70           H  
ATOM   2465  HA3 GLY A 159     -31.658  -8.834  12.936  1.00 46.70           H  
ATOM   2466  C   GLY A 159     -30.586  -7.188  13.784  1.00 46.70           C  
ATOM   2467  O   GLY A 159     -29.544  -6.546  13.849  1.00 46.70           O  
ATOM   2468  N   GLY A 160     -31.641  -6.915  14.556  1.00 46.93           N  
ATOM   2469  H   GLY A 160     -32.460  -7.495  14.435  1.00 46.93           H  
ATOM   2470  CA  GLY A 160     -31.749  -5.820  15.534  1.00 46.93           C  
ATOM   2471  HA2 GLY A 160     -31.422  -4.894  15.060  1.00 46.93           H  
ATOM   2472  HA3 GLY A 160     -32.794  -5.699  15.821  1.00 46.93           H  
ATOM   2473  C   GLY A 160     -30.925  -6.004  16.815  1.00 46.93           C  
ATOM   2474  O   GLY A 160     -31.462  -5.930  17.914  1.00 46.93           O  
ATOM   2475  N   ILE A 161     -29.626  -6.262  16.686  1.00 48.19           N  
ATOM   2476  H   ILE A 161     -29.263  -6.367  15.750  1.00 48.19           H  
ATOM   2477  CA  ILE A 161     -28.715  -6.403  17.828  1.00 48.19           C  
ATOM   2478  HA  ILE A 161     -29.255  -6.873  18.650  1.00 48.19           H  
ATOM   2479  C   ILE A 161     -28.274  -5.008  18.289  1.00 48.19           C  
ATOM   2480  CB  ILE A 161     -27.529  -7.333  17.476  1.00 48.19           C  
ATOM   2481  HB  ILE A 161     -26.974  -6.892  16.648  1.00 48.19           H  
ATOM   2482  O   ILE A 161     -27.619  -4.294  17.519  1.00 48.19           O  
ATOM   2483  CG1 ILE A 161     -28.052  -8.721  17.029  1.00 48.19           C  
ATOM   2484 HG12 ILE A 161     -28.815  -8.608  16.259  1.00 48.19           H  
ATOM   2485 HG13 ILE A 161     -28.507  -9.228  17.880  1.00 48.19           H  
ATOM   2486  CG2 ILE A 161     -26.576  -7.463  18.679  1.00 48.19           C  
ATOM   2487 HG21 ILE A 161     -25.734  -8.115  18.442  1.00 48.19           H  
ATOM   2488 HG22 ILE A 161     -27.103  -7.865  19.544  1.00 48.19           H  
ATOM   2489 HG23 ILE A 161     -26.155  -6.492  18.938  1.00 48.19           H  
ATOM   2490  CD1 ILE A 161     -26.968  -9.618  16.431  1.00 48.19           C  
ATOM   2491 HD11 ILE A 161     -26.207  -9.827  17.183  1.00 48.19           H  
ATOM   2492 HD12 ILE A 161     -27.414 -10.559  16.109  1.00 48.19           H  
ATOM   2493 HD13 ILE A 161     -26.506  -9.129  15.574  1.00 48.19           H  
ATOM   2494  N   GLN A 162     -28.635  -4.648  19.528  1.00 48.74           N  
ATOM   2495  H   GLN A 162     -29.221  -5.289  20.043  1.00 48.74           H  
ATOM   2496  CA  GLN A 162     -27.946  -3.630  20.327  1.00 48.74           C  
ATOM   2497  HA  GLN A 162     -27.807  -2.720  19.744  1.00 48.74           H  
ATOM   2498  C   GLN A 162     -26.573  -4.198  20.700  1.00 48.74           C  
ATOM   2499  CB  GLN A 162     -28.745  -3.306  21.607  1.00 48.74           C  
ATOM   2500  HB2 GLN A 162     -29.058  -4.235  22.082  1.00 48.74           H  
ATOM   2501  HB3 GLN A 162     -28.088  -2.780  22.299  1.00 48.74           H  
ATOM   2502  O   GLN A 162     -26.495  -5.271  21.299  1.00 48.74           O  
ATOM   2503  CG  GLN A 162     -29.973  -2.415  21.356  1.00 48.74           C  
ATOM   2504  HG2 GLN A 162     -29.643  -1.487  20.890  1.00 48.74           H  
ATOM   2505  HG3 GLN A 162     -30.654  -2.919  20.670  1.00 48.74           H  
ATOM   2506  CD  GLN A 162     -30.744  -2.073  22.634  1.00 48.74           C  
ATOM   2507  NE2 GLN A 162     -31.622  -1.094  22.595  1.00 48.74           N  
ATOM   2508 HE21 GLN A 162     -31.743  -0.538  21.761  1.00 48.74           H  
ATOM   2509 HE22 GLN A 162     -32.075  -0.888  23.474  1.00 48.74           H  
ATOM   2510  OE1 GLN A 162     -30.602  -2.674  23.684  1.00 48.74           O  
ATOM   2511  N   MET A 163     -25.491  -3.535  20.295  1.00 50.02           N  
ATOM   2512  H   MET A 163     -25.590  -2.623  19.873  1.00 50.02           H  
ATOM   2513  CA  MET A 163     -24.147  -3.973  20.671  1.00 50.02           C  
ATOM   2514  HA  MET A 163     -24.086  -5.058  20.580  1.00 50.02           H  
ATOM   2515  C   MET A 163     -23.911  -3.606  22.138  1.00 50.02           C  
ATOM   2516  CB  MET A 163     -23.080  -3.370  19.742  1.00 50.02           C  
ATOM   2517  HB2 MET A 163     -22.105  -3.745  20.054  1.00 50.02           H  
ATOM   2518  HB3 MET A 163     -23.076  -2.283  19.831  1.00 50.02           H  
ATOM   2519  O   MET A 163     -24.033  -2.440  22.500  1.00 50.02           O  
ATOM   2520  CG  MET A 163     -23.313  -3.765  18.276  1.00 50.02           C  
ATOM   2521  HG2 MET A 163     -24.117  -3.150  17.871  1.00 50.02           H  
ATOM   2522  HG3 MET A 163     -23.644  -4.804  18.250  1.00 50.02           H  
ATOM   2523  SD  MET A 163     -21.873  -3.637  17.178  1.00 50.02           S  
ATOM   2524  CE  MET A 163     -21.458  -1.878  17.339  1.00 50.02           C  
ATOM   2525  HE1 MET A 163     -22.299  -1.260  17.025  1.00 50.02           H  
ATOM   2526  HE2 MET A 163     -20.585  -1.649  16.728  1.00 50.02           H  
ATOM   2527  HE3 MET A 163     -21.214  -1.653  18.377  1.00 50.02           H  
ATOM   2528  N   LEU A 164     -23.622  -4.601  22.980  1.00 50.04           N  
ATOM   2529  H   LEU A 164     -23.633  -5.550  22.635  1.00 50.04           H  
ATOM   2530  CA  LEU A 164     -23.118  -4.368  24.339  1.00 50.04           C  
ATOM   2531  HA  LEU A 164     -23.580  -3.473  24.755  1.00 50.04           H  
ATOM   2532  C   LEU A 164     -21.608  -4.100  24.336  1.00 50.04           C  
ATOM   2533  CB  LEU A 164     -23.451  -5.579  25.231  1.00 50.04           C  
ATOM   2534  HB2 LEU A 164     -23.187  -6.490  24.694  1.00 50.04           H  
ATOM   2535  HB3 LEU A 164     -22.825  -5.542  26.123  1.00 50.04           H  
ATOM   2536  O   LEU A 164     -21.120  -3.396  25.214  1.00 50.04           O  
ATOM   2537  CG  LEU A 164     -24.922  -5.644  25.676  1.00 50.04           C  
ATOM   2538  HG  LEU A 164     -25.573  -5.501  24.813  1.00 50.04           H  
ATOM   2539  CD1 LEU A 164     -25.224  -7.017  26.280  1.00 50.04           C  
ATOM   2540 HD11 LEU A 164     -24.583  -7.189  27.144  1.00 50.04           H  
ATOM   2541 HD12 LEU A 164     -25.036  -7.790  25.536  1.00 50.04           H  
ATOM   2542 HD13 LEU A 164     -26.270  -7.064  26.584  1.00 50.04           H  
ATOM   2543  CD2 LEU A 164     -25.251  -4.585  26.734  1.00 50.04           C  
ATOM   2544 HD21 LEU A 164     -25.115  -3.587  26.316  1.00 50.04           H  
ATOM   2545 HD22 LEU A 164     -24.593  -4.700  27.595  1.00 50.04           H  
ATOM   2546 HD23 LEU A 164     -26.289  -4.687  27.049  1.00 50.04           H  
ATOM   2547  N   ASP A 165     -20.903  -4.630  23.333  1.00 55.48           N  
ATOM   2548  H   ASP A 165     -21.390  -5.137  22.608  1.00 55.48           H  
ATOM   2549  CA  ASP A 165     -19.450  -4.584  23.239  1.00 55.48           C  
ATOM   2550  HA  ASP A 165     -19.048  -4.083  24.120  1.00 55.48           H  
ATOM   2551  C   ASP A 165     -18.999  -3.806  22.000  1.00 55.48           C  
ATOM   2552  CB  ASP A 165     -18.875  -6.010  23.219  1.00 55.48           C  
ATOM   2553  HB2 ASP A 165     -19.248  -6.525  22.334  1.00 55.48           H  
ATOM   2554  HB3 ASP A 165     -17.790  -5.947  23.135  1.00 55.48           H  
ATOM   2555  O   ASP A 165     -19.552  -3.961  20.906  1.00 55.48           O  
ATOM   2556  CG  ASP A 165     -19.214  -6.836  24.466  1.00 55.48           C  
ATOM   2557  OD1 ASP A 165     -19.224  -6.269  25.580  1.00 55.48           O  
ATOM   2558  OD2 ASP A 165     -19.440  -8.057  24.294  1.00 55.48           O  
ATOM   2559  N   ASP A 166     -17.951  -3.005  22.179  1.00 59.72           N  
ATOM   2560  H   ASP A 166     -17.580  -2.904  23.113  1.00 59.72           H  
ATOM   2561  CA  ASP A 166     -17.249  -2.325  21.100  1.00 59.72           C  
ATOM   2562  HA  ASP A 166     -17.961  -1.720  20.538  1.00 59.72           H  
ATOM   2563  C   ASP A 166     -16.602  -3.347  20.147  1.00 59.72           C  
ATOM   2564  CB  ASP A 166     -16.176  -1.402  21.702  1.00 59.72           C  
ATOM   2565  HB2 ASP A 166     -15.577  -1.964  22.419  1.00 59.72           H  
ATOM   2566  HB3 ASP A 166     -15.512  -1.091  20.895  1.00 59.72           H  
ATOM   2567  O   ASP A 166     -15.849  -4.232  20.570  1.00 59.72           O  
ATOM   2568  CG  ASP A 166     -16.738  -0.143  22.370  1.00 59.72           C  
ATOM   2569  OD1 ASP A 166     -17.660   0.459  21.781  1.00 59.72           O  
ATOM   2570  OD2 ASP A 166     -16.156   0.293  23.391  1.00 59.72           O  
ATOM   2571  N   ILE A 167     -16.844  -3.207  18.837  1.00 61.47           N  
ATOM   2572  H   ILE A 167     -17.494  -2.493  18.543  1.00 61.47           H  
ATOM   2573  CA  ILE A 167     -16.077  -3.956  17.831  1.00 61.47           C  
ATOM   2574  HA  ILE A 167     -16.059  -5.009  18.111  1.00 61.47           H  
ATOM   2575  C   ILE A 167     -14.658  -3.419  17.831  1.00 61.47           C  
ATOM   2576  CB  ILE A 167     -16.663  -3.829  16.412  1.00 61.47           C  
ATOM   2577  HB  ILE A 167     -16.757  -2.768  16.181  1.00 61.47           H  
ATOM   2578  O   ILE A 167     -14.457  -2.256  17.508  1.00 61.47           O  
ATOM   2579  CG1 ILE A 167     -18.069  -4.450  16.366  1.00 61.47           C  
ATOM   2580 HG12 ILE A 167     -18.703  -3.953  17.100  1.00 61.47           H  
ATOM   2581 HG13 ILE A 167     -18.013  -5.509  16.619  1.00 61.47           H  
ATOM   2582  CG2 ILE A 167     -15.716  -4.476  15.370  1.00 61.47           C  
ATOM   2583 HG21 ILE A 167     -16.154  -4.464  14.373  1.00 61.47           H  
ATOM   2584 HG22 ILE A 167     -14.784  -3.914  15.303  1.00 61.47           H  
ATOM   2585 HG23 ILE A 167     -15.486  -5.501  15.662  1.00 61.47           H  
ATOM   2586  CD1 ILE A 167     -18.731  -4.293  14.997  1.00 61.47           C  
ATOM   2587 HD11 ILE A 167     -18.545  -3.284  14.631  1.00 61.47           H  
ATOM   2588 HD12 ILE A 167     -19.803  -4.471  15.087  1.00 61.47           H  
ATOM   2589 HD13 ILE A 167     -18.321  -5.018  14.294  1.00 61.47           H  
ATOM   2590  N   VAL A 168     -13.682  -4.284  18.086  1.00 65.16           N  
ATOM   2591  H   VAL A 168     -13.934  -5.244  18.273  1.00 65.16           H  
ATOM   2592  CA  VAL A 168     -12.268  -3.916  18.070  1.00 65.16           C  
ATOM   2593  HA  VAL A 168     -12.173  -2.835  18.170  1.00 65.16           H  
ATOM   2594  C   VAL A 168     -11.667  -4.332  16.736  1.00 65.16           C  
ATOM   2595  CB  VAL A 168     -11.538  -4.562  19.261  1.00 65.16           C  
ATOM   2596  HB  VAL A 168     -11.710  -5.639  19.248  1.00 65.16           H  
ATOM   2597  O   VAL A 168     -11.593  -5.516  16.435  1.00 65.16           O  
ATOM   2598  CG1 VAL A 168     -10.023  -4.318  19.197  1.00 65.16           C  
ATOM   2599 HG11 VAL A 168      -9.553  -4.626  20.131  1.00 65.16           H  
ATOM   2600 HG12 VAL A 168      -9.818  -3.262  19.024  1.00 65.16           H  
ATOM   2601 HG13 VAL A 168      -9.586  -4.893  18.381  1.00 65.16           H  
ATOM   2602  CG2 VAL A 168     -12.100  -4.041  20.589  1.00 65.16           C  
ATOM   2603 HG21 VAL A 168     -12.099  -2.951  20.602  1.00 65.16           H  
ATOM   2604 HG22 VAL A 168     -13.131  -4.372  20.712  1.00 65.16           H  
ATOM   2605 HG23 VAL A 168     -11.514  -4.416  21.427  1.00 65.16           H  
ATOM   2606  N   PHE A 169     -11.173  -3.400  15.930  1.00 66.10           N  
ATOM   2607  H   PHE A 169     -11.268  -2.427  16.184  1.00 66.10           H  
ATOM   2608  CA  PHE A 169     -10.304  -3.776  14.812  1.00 66.10           C  
ATOM   2609  HA  PHE A 169     -10.619  -4.745  14.425  1.00 66.10           H  
ATOM   2610  C   PHE A 169      -8.874  -3.946  15.300  1.00 66.10           C  
ATOM   2611  CB  PHE A 169     -10.436  -2.792  13.654  1.00 66.10           C  
ATOM   2612  HB2 PHE A 169     -10.281  -1.775  14.014  1.00 66.10           H  
ATOM   2613  HB3 PHE A 169      -9.667  -3.006  12.911  1.00 66.10           H  
ATOM   2614  O   PHE A 169      -8.428  -3.228  16.182  1.00 66.10           O  
ATOM   2615  CG  PHE A 169     -11.790  -2.916  12.994  1.00 66.10           C  
ATOM   2616  CD1 PHE A 169     -12.032  -3.954  12.073  1.00 66.10           C  
ATOM   2617  HD1 PHE A 169     -11.241  -4.640  11.808  1.00 66.10           H  
ATOM   2618  CD2 PHE A 169     -12.829  -2.041  13.351  1.00 66.10           C  
ATOM   2619  HD2 PHE A 169     -12.659  -1.252  14.069  1.00 66.10           H  
ATOM   2620  CE1 PHE A 169     -13.310  -4.106  11.507  1.00 66.10           C  
ATOM   2621  HE1 PHE A 169     -13.505  -4.898  10.800  1.00 66.10           H  
ATOM   2622  CE2 PHE A 169     -14.097  -2.189  12.770  1.00 66.10           C  
ATOM   2623  HE2 PHE A 169     -14.881  -1.490  13.018  1.00 66.10           H  
ATOM   2624  CZ  PHE A 169     -14.345  -3.225  11.856  1.00 66.10           C  
ATOM   2625  HZ  PHE A 169     -15.324  -3.335  11.414  1.00 66.10           H  
ATOM   2626  N   GLN A 170      -8.147  -4.899  14.727  1.00 65.56           N  
ATOM   2627  H   GLN A 170      -8.587  -5.492  14.039  1.00 65.56           H  
ATOM   2628  CA  GLN A 170      -6.697  -4.936  14.830  1.00 65.56           C  
ATOM   2629  HA  GLN A 170      -6.348  -4.089  15.422  1.00 65.56           H  
ATOM   2630  C   GLN A 170      -6.112  -4.786  13.441  1.00 65.56           C  
ATOM   2631  CB  GLN A 170      -6.209  -6.211  15.514  1.00 65.56           C  
ATOM   2632  HB2 GLN A 170      -6.657  -7.081  15.033  1.00 65.56           H  
ATOM   2633  HB3 GLN A 170      -5.126  -6.265  15.407  1.00 65.56           H  
ATOM   2634  O   GLN A 170      -6.510  -5.479  12.504  1.00 65.56           O  
ATOM   2635  CG  GLN A 170      -6.549  -6.204  17.008  1.00 65.56           C  
ATOM   2636  HG2 GLN A 170      -6.183  -5.280  17.454  1.00 65.56           H  
ATOM   2637  HG3 GLN A 170      -7.630  -6.241  17.145  1.00 65.56           H  
ATOM   2638  CD  GLN A 170      -5.919  -7.378  17.736  1.00 65.56           C  
ATOM   2639  NE2 GLN A 170      -5.796  -7.323  19.042  1.00 65.56           N  
ATOM   2640 HE21 GLN A 170      -5.318  -8.073  19.518  1.00 65.56           H  
ATOM   2641 HE22 GLN A 170      -6.113  -6.502  19.537  1.00 65.56           H  
ATOM   2642  OE1 GLN A 170      -5.523  -8.371  17.148  1.00 65.56           O  
ATOM   2643  N   VAL A 171      -5.159  -3.871  13.334  1.00 63.44           N  
ATOM   2644  H   VAL A 171      -4.893  -3.351  14.157  1.00 63.44           H  
ATOM   2645  CA  VAL A 171      -4.464  -3.540  12.099  1.00 63.44           C  
ATOM   2646  HA  VAL A 171      -4.751  -4.236  11.310  1.00 63.44           H  
ATOM   2647  C   VAL A 171      -2.977  -3.685  12.375  1.00 63.44           C  
ATOM   2648  CB  VAL A 171      -4.829  -2.114  11.649  1.00 63.44           C  
ATOM   2649  HB  VAL A 171      -4.481  -1.392  12.387  1.00 63.44           H  
ATOM   2650  O   VAL A 171      -2.481  -3.106  13.339  1.00 63.44           O  
ATOM   2651  CG1 VAL A 171      -4.176  -1.811  10.309  1.00 63.44           C  
ATOM   2652 HG11 VAL A 171      -4.523  -2.544   9.581  1.00 63.44           H  
ATOM   2653 HG12 VAL A 171      -4.455  -0.810   9.980  1.00 63.44           H  
ATOM   2654 HG13 VAL A 171      -3.091  -1.855  10.397  1.00 63.44           H  
ATOM   2655  CG2 VAL A 171      -6.343  -1.934  11.460  1.00 63.44           C  
ATOM   2656 HG21 VAL A 171      -6.556  -0.932  11.088  1.00 63.44           H  
ATOM   2657 HG22 VAL A 171      -6.724  -2.670  10.752  1.00 63.44           H  
ATOM   2658 HG23 VAL A 171      -6.860  -2.051  12.413  1.00 63.44           H  
ATOM   2659  N   ARG A 172      -2.264  -4.464  11.560  1.00 64.08           N  
ATOM   2660  H   ARG A 172      -2.738  -4.919  10.792  1.00 64.08           H  
ATOM   2661  CA  ARG A 172      -0.808  -4.598  11.671  1.00 64.08           C  
ATOM   2662  HA  ARG A 172      -0.441  -3.756  12.258  1.00 64.08           H  
ATOM   2663  C   ARG A 172      -0.126  -4.500  10.320  1.00 64.08           C  
ATOM   2664  CB  ARG A 172      -0.413  -5.869  12.442  1.00 64.08           C  
ATOM   2665  HB2 ARG A 172       0.650  -5.811  12.676  1.00 64.08           H  
ATOM   2666  HB3 ARG A 172      -0.958  -5.891  13.386  1.00 64.08           H  
ATOM   2667  O   ARG A 172      -0.685  -4.869   9.287  1.00 64.08           O  
ATOM   2668  CG  ARG A 172      -0.672  -7.176  11.680  1.00 64.08           C  
ATOM   2669  HG2 ARG A 172      -0.107  -7.181  10.747  1.00 64.08           H  
ATOM   2670  HG3 ARG A 172      -1.736  -7.267  11.462  1.00 64.08           H  
ATOM   2671  CD  ARG A 172      -0.219  -8.357  12.536  1.00 64.08           C  
ATOM   2672  HD2 ARG A 172      -0.783  -8.355  13.469  1.00 64.08           H  
ATOM   2673  HD3 ARG A 172       0.839  -8.237  12.770  1.00 64.08           H  
ATOM   2674  NE  ARG A 172      -0.425  -9.635  11.846  1.00 64.08           N  
ATOM   2675  HE  ARG A 172      -0.812  -9.624  10.913  1.00 64.08           H  
ATOM   2676  NH1 ARG A 172       0.536 -11.002  13.417  1.00 64.08           N  
ATOM   2677 HH11 ARG A 172       0.830 -10.186  13.935  1.00 64.08           H  
ATOM   2678 HH12 ARG A 172       0.938 -11.893  13.670  1.00 64.08           H  
ATOM   2679  NH2 ARG A 172      -0.289 -11.857  11.516  1.00 64.08           N  
ATOM   2680 HH21 ARG A 172       0.039 -12.782  11.756  1.00 64.08           H  
ATOM   2681 HH22 ARG A 172      -0.637 -11.626  10.596  1.00 64.08           H  
ATOM   2682  CZ  ARG A 172      -0.064 -10.824  12.271  1.00 64.08           C  
ATOM   2683  N   LYS A 173       1.116  -4.029  10.352  1.00 54.43           N  
ATOM   2684  H   LYS A 173       1.508  -3.802  11.255  1.00 54.43           H  
ATOM   2685  CA  LYS A 173       2.021  -4.059   9.209  1.00 54.43           C  
ATOM   2686  HA  LYS A 173       1.452  -3.986   8.283  1.00 54.43           H  
ATOM   2687  C   LYS A 173       2.757  -5.387   9.220  1.00 54.43           C  
ATOM   2688  CB  LYS A 173       2.975  -2.862   9.305  1.00 54.43           C  
ATOM   2689  HB2 LYS A 173       3.434  -2.854  10.293  1.00 54.43           H  
ATOM   2690  HB3 LYS A 173       2.396  -1.945   9.189  1.00 54.43           H  
ATOM   2691  O   LYS A 173       3.426  -5.706  10.196  1.00 54.43           O  
ATOM   2692  CG  LYS A 173       4.087  -2.895   8.246  1.00 54.43           C  
ATOM   2693  HG2 LYS A 173       3.652  -2.939   7.247  1.00 54.43           H  
ATOM   2694  HG3 LYS A 173       4.709  -3.775   8.403  1.00 54.43           H  
ATOM   2695  CD  LYS A 173       4.961  -1.644   8.374  1.00 54.43           C  
ATOM   2696  HD2 LYS A 173       5.185  -1.468   9.426  1.00 54.43           H  
ATOM   2697  HD3 LYS A 173       4.413  -0.787   7.982  1.00 54.43           H  
ATOM   2698  CE  LYS A 173       6.276  -1.835   7.617  1.00 54.43           C  
ATOM   2699  HE2 LYS A 173       6.816  -2.658   8.083  1.00 54.43           H  
ATOM   2700  HE3 LYS A 173       6.059  -2.126   6.589  1.00 54.43           H  
ATOM   2701  NZ  LYS A 173       7.101  -0.601   7.657  1.00 54.43           N  
ATOM   2702  HZ1 LYS A 173       6.636   0.157   7.180  1.00 54.43           H  
ATOM   2703  HZ2 LYS A 173       7.266  -0.324   8.614  1.00 54.43           H  
ATOM   2704  HZ3 LYS A 173       7.999  -0.753   7.220  1.00 54.43           H  
ATOM   2705  N   ARG A 174       2.710  -6.106   8.107  1.00 52.70           N  
ATOM   2706  H   ARG A 174       2.093  -5.815   7.362  1.00 52.70           H  
ATOM   2707  CA  ARG A 174       3.634  -7.199   7.845  1.00 52.70           C  
ATOM   2708  HA  ARG A 174       4.260  -7.354   8.724  1.00 52.70           H  
ATOM   2709  C   ARG A 174       4.546  -6.798   6.700  1.00 52.70           C  
ATOM   2710  CB  ARG A 174       2.843  -8.488   7.640  1.00 52.70           C  
ATOM   2711  HB2 ARG A 174       2.238  -8.429   6.735  1.00 52.70           H  
ATOM   2712  HB3 ARG A 174       2.163  -8.604   8.484  1.00 52.70           H  
ATOM   2713  O   ARG A 174       4.103  -6.485   5.596  1.00 52.70           O  
ATOM   2714  CG  ARG A 174       3.766  -9.706   7.591  1.00 52.70           C  
ATOM   2715  HG2 ARG A 174       4.380  -9.738   8.492  1.00 52.70           H  
ATOM   2716  HG3 ARG A 174       4.406  -9.664   6.710  1.00 52.70           H  
ATOM   2717  CD  ARG A 174       2.881 -10.944   7.533  1.00 52.70           C  
ATOM   2718  HD2 ARG A 174       2.177 -10.911   8.365  1.00 52.70           H  
ATOM   2719  HD3 ARG A 174       2.314 -10.924   6.603  1.00 52.70           H  
ATOM   2720  NE  ARG A 174       3.659 -12.185   7.624  1.00 52.70           N  
ATOM   2721  HE  ARG A 174       4.639 -12.105   7.855  1.00 52.70           H  
ATOM   2722  NH1 ARG A 174       1.859 -13.539   7.220  1.00 52.70           N  
ATOM   2723 HH11 ARG A 174       1.261 -12.725   7.202  1.00 52.70           H  
ATOM   2724 HH12 ARG A 174       1.447 -14.445   7.048  1.00 52.70           H  
ATOM   2725  NH2 ARG A 174       3.890 -14.442   7.584  1.00 52.70           N  
ATOM   2726 HH21 ARG A 174       4.871 -14.332   7.795  1.00 52.70           H  
ATOM   2727 HH22 ARG A 174       3.489 -15.361   7.459  1.00 52.70           H  
ATOM   2728  CZ  ARG A 174       3.134 -13.384   7.474  1.00 52.70           C  
ATOM   2729  N   TYR A 175       5.841  -6.786   6.976  1.00 47.61           N  
ATOM   2730  H   TYR A 175       6.145  -7.062   7.899  1.00 47.61           H  
ATOM   2731  CA  TYR A 175       6.822  -6.780   5.909  1.00 47.61           C  
ATOM   2732  HA  TYR A 175       6.496  -6.138   5.091  1.00 47.61           H  
ATOM   2733  C   TYR A 175       6.946  -8.207   5.400  1.00 47.61           C  
ATOM   2734  CB  TYR A 175       8.154  -6.260   6.434  1.00 47.61           C  
ATOM   2735  HB2 TYR A 175       8.011  -5.252   6.823  1.00 47.61           H  
ATOM   2736  HB3 TYR A 175       8.476  -6.891   7.263  1.00 47.61           H  
ATOM   2737  O   TYR A 175       7.382  -9.092   6.138  1.00 47.61           O  
ATOM   2738  CG  TYR A 175       9.244  -6.219   5.382  1.00 47.61           C  
ATOM   2739  CD1 TYR A 175      10.318  -7.124   5.425  1.00 47.61           C  
ATOM   2740  HD1 TYR A 175      10.339  -7.904   6.172  1.00 47.61           H  
ATOM   2741  CD2 TYR A 175       9.200  -5.244   4.373  1.00 47.61           C  
ATOM   2742  HD2 TYR A 175       8.315  -4.635   4.264  1.00 47.61           H  
ATOM   2743  CE1 TYR A 175      11.406  -6.961   4.548  1.00 47.61           C  
ATOM   2744  HE1 TYR A 175      12.286  -7.583   4.619  1.00 47.61           H  
ATOM   2745  CE2 TYR A 175      10.270  -5.097   3.473  1.00 47.61           C  
ATOM   2746  HE2 TYR A 175      10.243  -4.331   2.712  1.00 47.61           H  
ATOM   2747  OH  TYR A 175      12.414  -5.865   2.692  1.00 47.61           O  
ATOM   2748  HH  TYR A 175      12.316  -5.179   2.028  1.00 47.61           H  
ATOM   2749  CZ  TYR A 175      11.379  -5.962   3.560  1.00 47.61           C  
ATOM   2750  N   GLN A 176       6.563  -8.449   4.151  1.00 43.20           N  
ATOM   2751  H   GLN A 176       6.191  -7.709   3.572  1.00 43.20           H  
ATOM   2752  CA  GLN A 176       7.072  -9.627   3.484  1.00 43.20           C  
ATOM   2753  HA  GLN A 176       7.249 -10.413   4.218  1.00 43.20           H  
ATOM   2754  C   GLN A 176       8.408  -9.238   2.877  1.00 43.20           C  
ATOM   2755  CB  GLN A 176       6.054 -10.188   2.495  1.00 43.20           C  
ATOM   2756  HB2 GLN A 176       5.924  -9.515   1.648  1.00 43.20           H  
ATOM   2757  HB3 GLN A 176       5.103 -10.284   3.019  1.00 43.20           H  
ATOM   2758  O   GLN A 176       8.480  -8.523   1.880  1.00 43.20           O  
ATOM   2759  CG  GLN A 176       6.500 -11.578   2.011  1.00 43.20           C  
ATOM   2760  HG2 GLN A 176       6.862 -12.165   2.855  1.00 43.20           H  
ATOM   2761  HG3 GLN A 176       7.315 -11.468   1.296  1.00 43.20           H  
ATOM   2762  CD  GLN A 176       5.368 -12.362   1.358  1.00 43.20           C  
ATOM   2763  NE2 GLN A 176       5.612 -13.591   0.960  1.00 43.20           N  
ATOM   2764 HE21 GLN A 176       4.852 -14.048   0.477  1.00 43.20           H  
ATOM   2765 HE22 GLN A 176       6.552 -13.961   0.985  1.00 43.20           H  
ATOM   2766  OE1 GLN A 176       4.240 -11.917   1.229  1.00 43.20           O  
ATOM   2767  N   ASN A 177       9.479  -9.704   3.509  1.00 39.50           N  
ATOM   2768  H   ASN A 177       9.364 -10.232   4.363  1.00 39.50           H  
ATOM   2769  CA  ASN A 177      10.762  -9.705   2.846  1.00 39.50           C  
ATOM   2770  HA  ASN A 177      11.009  -8.689   2.538  1.00 39.50           H  
ATOM   2771  C   ASN A 177      10.626 -10.586   1.601  1.00 39.50           C  
ATOM   2772  CB  ASN A 177      11.836 -10.233   3.810  1.00 39.50           C  
ATOM   2773  HB2 ASN A 177      11.707 -11.303   3.970  1.00 39.50           H  
ATOM   2774  HB3 ASN A 177      11.758  -9.735   4.777  1.00 39.50           H  
ATOM   2775  O   ASN A 177      10.445 -11.795   1.731  1.00 39.50           O  
ATOM   2776  CG  ASN A 177      13.216  -9.988   3.249  1.00 39.50           C  
ATOM   2777  ND2 ASN A 177      14.239 -10.309   3.991  1.00 39.50           N  
ATOM   2778 HD21 ASN A 177      15.101  -9.844   3.742  1.00 39.50           H  
ATOM   2779 HD22 ASN A 177      14.102 -10.651   4.932  1.00 39.50           H  
ATOM   2780  OD1 ASN A 177      13.382  -9.527   2.135  1.00 39.50           O  
ATOM   2781  N   LEU A 178      10.706 -10.003   0.406  1.00 39.51           N  
ATOM   2782  H   LEU A 178      10.781  -8.996   0.361  1.00 39.51           H  
ATOM   2783  CA  LEU A 178      10.696 -10.767  -0.845  1.00 39.51           C  
ATOM   2784  HA  LEU A 178       9.920 -11.530  -0.772  1.00 39.51           H  
ATOM   2785  C   LEU A 178      11.995 -11.569  -1.065  1.00 39.51           C  
ATOM   2786  CB  LEU A 178      10.354  -9.832  -2.023  1.00 39.51           C  
ATOM   2787  HB2 LEU A 178      10.519 -10.362  -2.961  1.00 39.51           H  
ATOM   2788  HB3 LEU A 178      11.034  -8.980  -2.005  1.00 39.51           H  
ATOM   2789  O   LEU A 178      12.164 -12.174  -2.115  1.00 39.51           O  
ATOM   2790  CG  LEU A 178       8.906  -9.314  -2.019  1.00 39.51           C  
ATOM   2791  HG  LEU A 178       8.693  -8.822  -1.071  1.00 39.51           H  
ATOM   2792  CD1 LEU A 178       8.733  -8.291  -3.139  1.00 39.51           C  
ATOM   2793 HD11 LEU A 178       7.709  -7.916  -3.155  1.00 39.51           H  
ATOM   2794 HD12 LEU A 178       8.958  -8.743  -4.104  1.00 39.51           H  
ATOM   2795 HD13 LEU A 178       9.406  -7.447  -2.987  1.00 39.51           H  
ATOM   2796  CD2 LEU A 178       7.897 -10.445  -2.229  1.00 39.51           C  
ATOM   2797 HD21 LEU A 178       8.083 -10.942  -3.181  1.00 39.51           H  
ATOM   2798 HD22 LEU A 178       7.947 -11.169  -1.415  1.00 39.51           H  
ATOM   2799 HD23 LEU A 178       6.893 -10.020  -2.228  1.00 39.51           H  
ATOM   2800  N   GLY A 179      12.901 -11.596  -0.081  1.00 32.84           N  
ATOM   2801  H   GLY A 179      12.685 -11.082   0.761  1.00 32.84           H  
ATOM   2802  CA  GLY A 179      14.209 -12.255  -0.157  1.00 32.84           C  
ATOM   2803  HA2 GLY A 179      14.330 -12.891   0.720  1.00 32.84           H  
ATOM   2804  HA3 GLY A 179      14.263 -12.884  -1.045  1.00 32.84           H  
ATOM   2805  C   GLY A 179      15.392 -11.282  -0.200  1.00 32.84           C  
ATOM   2806  O   GLY A 179      16.498 -11.680  -0.546  1.00 32.84           O  
ATOM   2807  N   TYR A 180      15.182 -10.016   0.164  1.00 35.78           N  
ATOM   2808  H   TYR A 180      14.274  -9.781   0.539  1.00 35.78           H  
ATOM   2809  CA  TYR A 180      16.100  -8.898  -0.033  1.00 35.78           C  
ATOM   2810  HA  TYR A 180      17.085  -9.282  -0.297  1.00 35.78           H  
ATOM   2811  C   TYR A 180      16.250  -8.063   1.257  1.00 35.78           C  
ATOM   2812  CB  TYR A 180      15.594  -8.056  -1.218  1.00 35.78           C  
ATOM   2813  HB2 TYR A 180      14.649  -7.591  -0.941  1.00 35.78           H  
ATOM   2814  HB3 TYR A 180      16.306  -7.251  -1.401  1.00 35.78           H  
ATOM   2815  O   TYR A 180      15.730  -6.957   1.368  1.00 35.78           O  
ATOM   2816  CG  TYR A 180      15.379  -8.824  -2.511  1.00 35.78           C  
ATOM   2817  CD1 TYR A 180      16.388  -8.874  -3.487  1.00 35.78           C  
ATOM   2818  HD1 TYR A 180      17.323  -8.357  -3.327  1.00 35.78           H  
ATOM   2819  CD2 TYR A 180      14.139  -9.440  -2.762  1.00 35.78           C  
ATOM   2820  HD2 TYR A 180      13.350  -9.373  -2.028  1.00 35.78           H  
ATOM   2821  CE1 TYR A 180      16.137  -9.506  -4.718  1.00 35.78           C  
ATOM   2822  HE1 TYR A 180      16.871  -9.438  -5.507  1.00 35.78           H  
ATOM   2823  CE2 TYR A 180      13.925 -10.163  -3.949  1.00 35.78           C  
ATOM   2824  HE2 TYR A 180      12.988 -10.669  -4.130  1.00 35.78           H  
ATOM   2825  OH  TYR A 180      14.701 -10.893  -6.084  1.00 35.78           O  
ATOM   2826  HH  TYR A 180      15.317 -10.666  -6.784  1.00 35.78           H  
ATOM   2827  CZ  TYR A 180      14.925 -10.202  -4.935  1.00 35.78           C  
ATOM   2828  N   GLY A 181      16.987  -8.586   2.246  1.00 31.22           N  
ATOM   2829  H   GLY A 181      17.341  -9.521   2.105  1.00 31.22           H  
ATOM   2830  CA  GLY A 181      17.471  -7.817   3.410  1.00 31.22           C  
ATOM   2831  HA2 GLY A 181      18.546  -7.974   3.495  1.00 31.22           H  
ATOM   2832  HA3 GLY A 181      17.317  -6.752   3.239  1.00 31.22           H  
ATOM   2833  C   GLY A 181      16.812  -8.163   4.754  1.00 31.22           C  
ATOM   2834  O   GLY A 181      15.600  -8.113   4.907  1.00 31.22           O  
ATOM   2835  N   ASN A 182      17.624  -8.512   5.755  1.00 31.90           N  
ATOM   2836  H   ASN A 182      18.618  -8.493   5.575  1.00 31.90           H  
ATOM   2837  CA  ASN A 182      17.195  -9.155   7.010  1.00 31.90           C  
ATOM   2838  HA  ASN A 182      16.369  -9.826   6.773  1.00 31.90           H  
ATOM   2839  C   ASN A 182      16.613  -8.235   8.107  1.00 31.90           C  
ATOM   2840  CB  ASN A 182      18.369 -10.013   7.541  1.00 31.90           C  
ATOM   2841  HB2 ASN A 182      18.223 -10.231   8.599  1.00 31.90           H  
ATOM   2842  HB3 ASN A 182      19.306  -9.465   7.451  1.00 31.90           H  
ATOM   2843  O   ASN A 182      16.430  -8.696   9.228  1.00 31.90           O  
ATOM   2844  CG  ASN A 182      18.489 -11.362   6.857  1.00 31.90           C  
ATOM   2845  ND2 ASN A 182      19.584 -12.055   7.060  1.00 31.90           N  
ATOM   2846 HD21 ASN A 182      20.298 -11.719   7.690  1.00 31.90           H  
ATOM   2847 HD22 ASN A 182      19.623 -12.958   6.609  1.00 31.90           H  
ATOM   2848  OD1 ASN A 182      17.616 -11.815   6.138  1.00 31.90           O  
ATOM   2849  N   ASN A 183      16.292  -6.969   7.834  1.00 34.67           N  
ATOM   2850  H   ASN A 183      16.332  -6.652   6.875  1.00 34.67           H  
ATOM   2851  CA  ASN A 183      15.983  -6.001   8.899  1.00 34.67           C  
ATOM   2852  HA  ASN A 183      15.987  -6.504   9.866  1.00 34.67           H  
ATOM   2853  C   ASN A 183      14.581  -5.395   8.785  1.00 34.67           C  
ATOM   2854  CB  ASN A 183      17.090  -4.936   8.964  1.00 34.67           C  
ATOM   2855  HB2 ASN A 183      17.223  -4.487   7.980  1.00 34.67           H  
ATOM   2856  HB3 ASN A 183      16.784  -4.149   9.654  1.00 34.67           H  
ATOM   2857  O   ASN A 183      14.434  -4.185   8.629  1.00 34.67           O  
ATOM   2858  CG  ASN A 183      18.423  -5.454   9.467  1.00 34.67           C  
ATOM   2859  ND2 ASN A 183      19.448  -4.642   9.384  1.00 34.67           N  
ATOM   2860 HD21 ASN A 183      19.335  -3.707   9.019  1.00 34.67           H  
ATOM   2861 HD22 ASN A 183      20.319  -4.994   9.755  1.00 34.67           H  
ATOM   2862  OD1 ASN A 183      18.586  -6.564   9.939  1.00 34.67           O  
ATOM   2863  N   ALA A 184      13.543  -6.219   8.903  1.00 39.30           N  
ATOM   2864  H   ALA A 184      13.713  -7.204   9.047  1.00 39.30           H  
ATOM   2865  CA  ALA A 184      12.218  -5.703   9.219  1.00 39.30           C  
ATOM   2866  HA  ALA A 184      12.190  -4.619   9.107  1.00 39.30           H  
ATOM   2867  C   ALA A 184      11.895  -6.009  10.674  1.00 39.30           C  
ATOM   2868  CB  ALA A 184      11.201  -6.255   8.241  1.00 39.30           C  
ATOM   2869  HB1 ALA A 184      11.448  -5.849   7.259  1.00 39.30           H  
ATOM   2870  HB2 ALA A 184      10.205  -5.927   8.536  1.00 39.30           H  
ATOM   2871  HB3 ALA A 184      11.240  -7.344   8.236  1.00 39.30           H  
ATOM   2872  O   ALA A 184      11.580  -7.140  11.026  1.00 39.30           O  
ATOM   2873  N   SER A 185      12.000  -4.988  11.519  1.00 35.25           N  
ATOM   2874  H   SER A 185      12.297  -4.083  11.181  1.00 35.25           H  
ATOM   2875  CA  SER A 185      11.336  -5.001  12.811  1.00 35.25           C  
ATOM   2876  HA  SER A 185      11.532  -5.952  13.308  1.00 35.25           H  
ATOM   2877  C   SER A 185       9.833  -4.880  12.575  1.00 35.25           C  
ATOM   2878  CB  SER A 185      11.866  -3.880  13.712  1.00 35.25           C  
ATOM   2879  HB2 SER A 185      12.857  -4.158  14.072  1.00 35.25           H  
ATOM   2880  HB3 SER A 185      11.204  -3.771  14.571  1.00 35.25           H  
ATOM   2881  O   SER A 185       9.363  -3.941  11.921  1.00 35.25           O  
ATOM   2882  OG  SER A 185      11.967  -2.641  13.026  1.00 35.25           O  
ATOM   2883  HG  SER A 185      11.553  -1.972  13.575  1.00 35.25           H  
ATOM   2884  N   ASP A 186       9.080  -5.843  13.096  1.00 39.13           N  
ATOM   2885  H   ASP A 186       9.519  -6.647  13.522  1.00 39.13           H  
ATOM   2886  CA  ASP A 186       7.638  -5.728  13.243  1.00 39.13           C  
ATOM   2887  HA  ASP A 186       7.179  -5.620  12.260  1.00 39.13           H  
ATOM   2888  C   ASP A 186       7.355  -4.474  14.083  1.00 39.13           C  
ATOM   2889  CB  ASP A 186       7.078  -7.001  13.902  1.00 39.13           C  
ATOM   2890  HB2 ASP A 186       6.006  -6.867  14.045  1.00 39.13           H  
ATOM   2891  HB3 ASP A 186       7.541  -7.139  14.879  1.00 39.13           H  
ATOM   2892  O   ASP A 186       7.774  -4.372  15.235  1.00 39.13           O  
ATOM   2893  CG  ASP A 186       7.285  -8.256  13.046  1.00 39.13           C  
ATOM   2894  OD1 ASP A 186       6.969  -8.188  11.833  1.00 39.13           O  
ATOM   2895  OD2 ASP A 186       7.767  -9.270  13.598  1.00 39.13           O  
ATOM   2896  N   ILE A 187       6.702  -3.469  13.496  1.00 37.63           N  
ATOM   2897  H   ILE A 187       6.407  -3.596  12.538  1.00 37.63           H  
ATOM   2898  CA  ILE A 187       6.099  -2.391  14.283  1.00 37.63           C  
ATOM   2899  HA  ILE A 187       6.574  -2.342  15.263  1.00 37.63           H  
ATOM   2900  C   ILE A 187       4.656  -2.823  14.508  1.00 37.63           C  
ATOM   2901  CB  ILE A 187       6.282  -0.994  13.650  1.00 37.63           C  
ATOM   2902  HB  ILE A 187       5.840  -0.996  12.653  1.00 37.63           H  
ATOM   2903  O   ILE A 187       3.789  -2.629  13.653  1.00 37.63           O  
ATOM   2904  CG1 ILE A 187       7.791  -0.661  13.533  1.00 37.63           C  
ATOM   2905 HG12 ILE A 187       8.242  -0.680  14.526  1.00 37.63           H  
ATOM   2906 HG13 ILE A 187       8.277  -1.431  12.934  1.00 37.63           H  
ATOM   2907  CG2 ILE A 187       5.564   0.064  14.512  1.00 37.63           C  
ATOM   2908 HG21 ILE A 187       5.630   1.050  14.052  1.00 37.63           H  
ATOM   2909 HG22 ILE A 187       4.506  -0.177  14.613  1.00 37.63           H  
ATOM   2910 HG23 ILE A 187       6.004   0.100  15.509  1.00 37.63           H  
ATOM   2911  CD1 ILE A 187       8.101   0.691  12.877  1.00 37.63           C  
ATOM   2912 HD11 ILE A 187       9.176   0.771  12.714  1.00 37.63           H  
ATOM   2913 HD12 ILE A 187       7.589   0.764  11.917  1.00 37.63           H  
ATOM   2914 HD13 ILE A 187       7.789   1.511  13.524  1.00 37.63           H  
ATOM   2915  N   GLU A 188       4.445  -3.482  15.643  1.00 44.21           N  
ATOM   2916  H   GLU A 188       5.238  -3.666  16.241  1.00 44.21           H  
ATOM   2917  CA  GLU A 188       3.140  -3.863  16.164  1.00 44.21           C  
ATOM   2918  HA  GLU A 188       2.423  -3.956  15.348  1.00 44.21           H  
ATOM   2919  C   GLU A 188       2.656  -2.785  17.131  1.00 44.21           C  
ATOM   2920  CB  GLU A 188       3.206  -5.210  16.910  1.00 44.21           C  
ATOM   2921  HB2 GLU A 188       2.223  -5.395  17.344  1.00 44.21           H  
ATOM   2922  HB3 GLU A 188       3.932  -5.141  17.720  1.00 44.21           H  
ATOM   2923  O   GLU A 188       3.207  -2.634  18.215  1.00 44.21           O  
ATOM   2924  CG  GLU A 188       3.568  -6.408  16.023  1.00 44.21           C  
ATOM   2925  HG2 GLU A 188       4.611  -6.316  15.720  1.00 44.21           H  
ATOM   2926  HG3 GLU A 188       2.947  -6.374  15.128  1.00 44.21           H  
ATOM   2927  CD  GLU A 188       3.359  -7.756  16.740  1.00 44.21           C  
ATOM   2928  OE1 GLU A 188       2.948  -8.718  16.042  1.00 44.21           O  
ATOM   2929  OE2 GLU A 188       3.527  -7.812  17.979  1.00 44.21           O  
ATOM   2930  N   GLU A 189       1.579  -2.086  16.791  1.00 46.77           N  
ATOM   2931  H   GLU A 189       1.222  -2.150  15.848  1.00 46.77           H  
ATOM   2932  CA  GLU A 189       0.658  -1.606  17.818  1.00 46.77           C  
ATOM   2933  HA  GLU A 189       0.856  -2.141  18.747  1.00 46.77           H  
ATOM   2934  C   GLU A 189      -0.759  -1.930  17.339  1.00 46.77           C  
ATOM   2935  CB  GLU A 189       0.838  -0.116  18.150  1.00 46.77           C  
ATOM   2936  HB2 GLU A 189       0.863   0.471  17.232  1.00 46.77           H  
ATOM   2937  HB3 GLU A 189      -0.023   0.194  18.741  1.00 46.77           H  
ATOM   2938  O   GLU A 189      -1.223  -1.332  16.363  1.00 46.77           O  
ATOM   2939  CG  GLU A 189       2.115   0.141  18.975  1.00 46.77           C  
ATOM   2940  HG2 GLU A 189       2.981  -0.043  18.340  1.00 46.77           H  
ATOM   2941  HG3 GLU A 189       2.137  -0.559  19.810  1.00 46.77           H  
ATOM   2942  CD  GLU A 189       2.227   1.566  19.538  1.00 46.77           C  
ATOM   2943  OE1 GLU A 189       3.256   1.848  20.193  1.00 46.77           O  
ATOM   2944  OE2 GLU A 189       1.306   2.383  19.301  1.00 46.77           O  
ATOM   2945  N   PRO A 190      -1.458  -2.906  17.952  1.00 48.45           N  
ATOM   2946  CA  PRO A 190      -2.871  -3.101  17.681  1.00 48.45           C  
ATOM   2947  HA  PRO A 190      -3.024  -3.283  16.617  1.00 48.45           H  
ATOM   2948  C   PRO A 190      -3.624  -1.831  18.089  1.00 48.45           C  
ATOM   2949  CB  PRO A 190      -3.286  -4.346  18.474  1.00 48.45           C  
ATOM   2950  HB2 PRO A 190      -4.299  -4.267  18.867  1.00 48.45           H  
ATOM   2951  HB3 PRO A 190      -3.198  -5.222  17.831  1.00 48.45           H  
ATOM   2952  O   PRO A 190      -3.827  -1.557  19.270  1.00 48.45           O  
ATOM   2953  CG  PRO A 190      -2.251  -4.440  19.594  1.00 48.45           C  
ATOM   2954  HG2 PRO A 190      -2.081  -5.471  19.904  1.00 48.45           H  
ATOM   2955  HG3 PRO A 190      -2.577  -3.837  20.441  1.00 48.45           H  
ATOM   2956  CD  PRO A 190      -0.995  -3.820  18.988  1.00 48.45           C  
ATOM   2957  HD2 PRO A 190      -0.445  -3.305  19.775  1.00 48.45           H  
ATOM   2958  HD3 PRO A 190      -0.373  -4.595  18.538  1.00 48.45           H  
ATOM   2959  N   MET A 191      -4.044  -1.046  17.101  1.00 51.35           N  
ATOM   2960  H   MET A 191      -3.708  -1.232  16.166  1.00 51.35           H  
ATOM   2961  CA  MET A 191      -4.920   0.097  17.328  1.00 51.35           C  
ATOM   2962  HA  MET A 191      -4.546   0.670  18.177  1.00 51.35           H  
ATOM   2963  C   MET A 191      -6.321  -0.415  17.651  1.00 51.35           C  
ATOM   2964  CB  MET A 191      -4.915   1.007  16.093  1.00 51.35           C  
ATOM   2965  HB2 MET A 191      -5.220   0.437  15.215  1.00 51.35           H  
ATOM   2966  HB3 MET A 191      -3.901   1.374  15.933  1.00 51.35           H  
ATOM   2967  O   MET A 191      -6.940  -1.040  16.801  1.00 51.35           O  
ATOM   2968  CG  MET A 191      -5.863   2.202  16.259  1.00 51.35           C  
ATOM   2969  HG2 MET A 191      -5.612   2.741  17.173  1.00 51.35           H  
ATOM   2970  HG3 MET A 191      -6.882   1.828  16.359  1.00 51.35           H  
ATOM   2971  SD  MET A 191      -5.847   3.366  14.869  1.00 51.35           S  
ATOM   2972  CE  MET A 191      -4.314   4.264  15.225  1.00 51.35           C  
ATOM   2973  HE1 MET A 191      -3.465   3.583  15.181  1.00 51.35           H  
ATOM   2974  HE2 MET A 191      -4.183   5.059  14.490  1.00 51.35           H  
ATOM   2975  HE3 MET A 191      -4.373   4.707  16.219  1.00 51.35           H  
ATOM   2976  N   THR A 192      -6.822  -0.131  18.853  1.00 48.02           N  
ATOM   2977  H   THR A 192      -6.261   0.417  19.489  1.00 48.02           H  
ATOM   2978  CA  THR A 192      -8.208  -0.429  19.235  1.00 48.02           C  
ATOM   2979  HA  THR A 192      -8.544  -1.313  18.693  1.00 48.02           H  
ATOM   2980  C   THR A 192      -9.102   0.740  18.844  1.00 48.02           C  
ATOM   2981  CB  THR A 192      -8.314  -0.739  20.732  1.00 48.02           C  
ATOM   2982  HB  THR A 192      -7.907   0.094  21.306  1.00 48.02           H  
ATOM   2983  O   THR A 192      -8.824   1.886  19.193  1.00 48.02           O  
ATOM   2984  CG2 THR A 192      -9.744  -1.006  21.197  1.00 48.02           C  
ATOM   2985 HG21 THR A 192     -10.244  -1.697  20.518  1.00 48.02           H  
ATOM   2986 HG22 THR A 192     -10.303  -0.071  21.220  1.00 48.02           H  
ATOM   2987 HG23 THR A 192      -9.736  -1.427  22.203  1.00 48.02           H  
ATOM   2988  OG1 THR A 192      -7.547  -1.893  20.998  1.00 48.02           O  
ATOM   2989  HG1 THR A 192      -6.651  -1.715  20.702  1.00 48.02           H  
ATOM   2990  N   VAL A 193     -10.169   0.446  18.113  1.00 49.78           N  
ATOM   2991  H   VAL A 193     -10.356  -0.525  17.903  1.00 49.78           H  
ATOM   2992  CA  VAL A 193     -11.181   1.416  17.691  1.00 49.78           C  
ATOM   2993  HA  VAL A 193     -10.931   2.415  18.048  1.00 49.78           H  
ATOM   2994  C   VAL A 193     -12.476   0.958  18.317  1.00 49.78           C  
ATOM   2995  CB  VAL A 193     -11.327   1.444  16.163  1.00 49.78           C  
ATOM   2996  HB  VAL A 193     -11.736   0.493  15.822  1.00 49.78           H  
ATOM   2997  O   VAL A 193     -12.864  -0.171  18.067  1.00 49.78           O  
ATOM   2998  CG1 VAL A 193     -12.265   2.569  15.710  1.00 49.78           C  
ATOM   2999 HG11 VAL A 193     -12.357   2.537  14.625  1.00 49.78           H  
ATOM   3000 HG12 VAL A 193     -13.255   2.433  16.147  1.00 49.78           H  
ATOM   3001 HG13 VAL A 193     -11.869   3.538  16.013  1.00 49.78           H  
ATOM   3002  CG2 VAL A 193      -9.967   1.617  15.486  1.00 49.78           C  
ATOM   3003 HG21 VAL A 193      -9.572   2.615  15.681  1.00 49.78           H  
ATOM   3004 HG22 VAL A 193     -10.088   1.421  14.421  1.00 49.78           H  
ATOM   3005 HG23 VAL A 193      -9.248   0.876  15.835  1.00 49.78           H  
ATOM   3006  N   ASN A 194     -13.114   1.800  19.121  1.00 50.66           N  
ATOM   3007  H   ASN A 194     -12.739   2.725  19.276  1.00 50.66           H  
ATOM   3008  CA  ASN A 194     -14.381   1.462  19.757  1.00 50.66           C  
ATOM   3009  HA  ASN A 194     -14.478   0.377  19.806  1.00 50.66           H  
ATOM   3010  C   ASN A 194     -15.534   1.990  18.906  1.00 50.66           C  
ATOM   3011  CB  ASN A 194     -14.383   2.007  21.190  1.00 50.66           C  
ATOM   3012  HB2 ASN A 194     -15.401   1.996  21.578  1.00 50.66           H  
ATOM   3013  HB3 ASN A 194     -14.051   3.045  21.193  1.00 50.66           H  
ATOM   3014  O   ASN A 194     -15.560   3.176  18.568  1.00 50.66           O  
ATOM   3015  CG  ASN A 194     -13.502   1.202  22.134  1.00 50.66           C  
ATOM   3016  ND2 ASN A 194     -13.382   1.638  23.360  1.00 50.66           N  
ATOM   3017 HD21 ASN A 194     -14.172   2.176  23.687  1.00 50.66           H  
ATOM   3018 HD22 ASN A 194     -12.960   0.958  23.976  1.00 50.66           H  
ATOM   3019  OD1 ASN A 194     -12.885   0.203  21.800  1.00 50.66           O  
ATOM   3020  N   LEU A 195     -16.462   1.107  18.532  1.00 51.64           N  
ATOM   3021  H   LEU A 195     -16.401   0.170  18.905  1.00 51.64           H  
ATOM   3022  CA  LEU A 195     -17.629   1.450  17.723  1.00 51.64           C  
ATOM   3023  HA  LEU A 195     -17.538   2.472  17.356  1.00 51.64           H  
ATOM   3024  C   LEU A 195     -18.885   1.402  18.583  1.00 51.64           C  
ATOM   3025  CB  LEU A 195     -17.751   0.518  16.506  1.00 51.64           C  
ATOM   3026  HB2 LEU A 195     -17.952  -0.496  16.852  1.00 51.64           H  
ATOM   3027  HB3 LEU A 195     -18.616   0.854  15.934  1.00 51.64           H  
ATOM   3028  O   LEU A 195     -19.540   0.366  18.670  1.00 51.64           O  
ATOM   3029  CG  LEU A 195     -16.532   0.462  15.577  1.00 51.64           C  
ATOM   3030  HG  LEU A 195     -15.706  -0.026  16.094  1.00 51.64           H  
ATOM   3031  CD1 LEU A 195     -16.891  -0.374  14.343  1.00 51.64           C  
ATOM   3032 HD11 LEU A 195     -16.463   0.060  13.440  1.00 51.64           H  
ATOM   3033 HD12 LEU A 195     -16.506  -1.385  14.481  1.00 51.64           H  
ATOM   3034 HD13 LEU A 195     -17.972  -0.440  14.223  1.00 51.64           H  
ATOM   3035  CD2 LEU A 195     -16.063   1.850  15.154  1.00 51.64           C  
ATOM   3036 HD21 LEU A 195     -16.873   2.388  14.662  1.00 51.64           H  
ATOM   3037 HD22 LEU A 195     -15.188   1.744  14.511  1.00 51.64           H  
ATOM   3038 HD23 LEU A 195     -15.740   2.416  16.027  1.00 51.64           H  
ATOM   3039  N   THR A 196     -19.244   2.538  19.172  1.00 47.75           N  
ATOM   3040  H   THR A 196     -18.631   3.340  19.136  1.00 47.75           H  
ATOM   3041  CA  THR A 196     -20.419   2.632  20.044  1.00 47.75           C  
ATOM   3042  HA  THR A 196     -20.495   1.703  20.610  1.00 47.75           H  
ATOM   3043  C   THR A 196     -21.745   2.758  19.288  1.00 47.75           C  
ATOM   3044  CB  THR A 196     -20.250   3.766  21.066  1.00 47.75           C  
ATOM   3045  HB  THR A 196     -21.222   4.036  21.479  1.00 47.75           H  
ATOM   3046  O   THR A 196     -22.791   2.520  19.884  1.00 47.75           O  
ATOM   3047  CG2 THR A 196     -19.338   3.344  22.216  1.00 47.75           C  
ATOM   3048 HG21 THR A 196     -19.747   2.458  22.702  1.00 47.75           H  
ATOM   3049 HG22 THR A 196     -18.346   3.097  21.838  1.00 47.75           H  
ATOM   3050 HG23 THR A 196     -19.262   4.145  22.950  1.00 47.75           H  
ATOM   3051  OG1 THR A 196     -19.654   4.906  20.477  1.00 47.75           O  
ATOM   3052  HG1 THR A 196     -19.520   5.542  21.184  1.00 47.75           H  
ATOM   3053  N   ASP A 197     -21.745   3.073  17.985  1.00 47.16           N  
ATOM   3054  H   ASP A 197     -20.867   3.304  17.543  1.00 47.16           H  
ATOM   3055  CA  ASP A 197     -22.991   3.226  17.218  1.00 47.16           C  
ATOM   3056  HA  ASP A 197     -23.730   2.535  17.622  1.00 47.16           H  
ATOM   3057  C   ASP A 197     -22.820   2.886  15.724  1.00 47.16           C  
ATOM   3058  CB  ASP A 197     -23.534   4.654  17.442  1.00 47.16           C  
ATOM   3059  HB2 ASP A 197     -22.935   5.372  16.882  1.00 47.16           H  
ATOM   3060  HB3 ASP A 197     -23.447   4.907  18.499  1.00 47.16           H  
ATOM   3061  O   ASP A 197     -22.456   3.726  14.908  1.00 47.16           O  
ATOM   3062  CG  ASP A 197     -25.010   4.802  17.060  1.00 47.16           C  
ATOM   3063  OD1 ASP A 197     -25.622   3.801  16.623  1.00 47.16           O  
ATOM   3064  OD2 ASP A 197     -25.534   5.933  17.180  1.00 47.16           O  
ATOM   3065  N   LEU A 198     -23.059   1.629  15.333  1.00 48.23           N  
ATOM   3066  H   LEU A 198     -23.385   0.980  16.036  1.00 48.23           H  
ATOM   3067  CA  LEU A 198     -23.091   1.232  13.918  1.00 48.23           C  
ATOM   3068  HA  LEU A 198     -22.357   1.823  13.369  1.00 48.23           H  
ATOM   3069  C   LEU A 198     -24.451   1.566  13.285  1.00 48.23           C  
ATOM   3070  CB  LEU A 198     -22.747  -0.261  13.747  1.00 48.23           C  
ATOM   3071  HB2 LEU A 198     -23.124  -0.587  12.777  1.00 48.23           H  
ATOM   3072  HB3 LEU A 198     -23.276  -0.829  14.512  1.00 48.23           H  
ATOM   3073  O   LEU A 198     -25.265   0.672  13.029  1.00 48.23           O  
ATOM   3074  CG  LEU A 198     -21.259  -0.633  13.781  1.00 48.23           C  
ATOM   3075  HG  LEU A 198     -20.805  -0.323  14.722  1.00 48.23           H  
ATOM   3076  CD1 LEU A 198     -21.172  -2.151  13.634  1.00 48.23           C  
ATOM   3077 HD11 LEU A 198     -20.128  -2.437  13.508  1.00 48.23           H  
ATOM   3078 HD12 LEU A 198     -21.581  -2.637  14.520  1.00 48.23           H  
ATOM   3079 HD13 LEU A 198     -21.719  -2.480  12.751  1.00 48.23           H  
ATOM   3080  CD2 LEU A 198     -20.485  -0.031  12.606  1.00 48.23           C  
ATOM   3081 HD21 LEU A 198     -20.466   1.055  12.696  1.00 48.23           H  
ATOM   3082 HD22 LEU A 198     -19.457  -0.393  12.596  1.00 48.23           H  
ATOM   3083 HD23 LEU A 198     -20.963  -0.293  11.662  1.00 48.23           H  
ATOM   3084  N   ASN A 199     -24.686   2.839  12.973  1.00 47.40           N  
ATOM   3085  H   ASN A 199     -24.025   3.533  13.290  1.00 47.40           H  
ATOM   3086  CA  ASN A 199     -25.714   3.196  11.995  1.00 47.40           C  
ATOM   3087  HA  ASN A 199     -26.599   2.594  12.203  1.00 47.40           H  
ATOM   3088  C   ASN A 199     -25.250   2.806  10.574  1.00 47.40           C  
ATOM   3089  CB  ASN A 199     -26.111   4.673  12.173  1.00 47.40           C  
ATOM   3090  HB2 ASN A 199     -25.216   5.291  12.239  1.00 47.40           H  
ATOM   3091  HB3 ASN A 199     -26.701   5.008  11.320  1.00 47.40           H  
ATOM   3092  O   ASN A 199     -24.049   2.732  10.299  1.00 47.40           O  
ATOM   3093  CG  ASN A 199     -26.967   4.848  13.421  1.00 47.40           C  
ATOM   3094  ND2 ASN A 199     -26.671   5.811  14.259  1.00 47.40           N  
ATOM   3095 HD21 ASN A 199     -26.991   5.653  15.204  1.00 47.40           H  
ATOM   3096 HD22 ASN A 199     -25.794   6.305  14.178  1.00 47.40           H  
ATOM   3097  OD1 ASN A 199     -27.922   4.116  13.623  1.00 47.40           O  
ATOM   3098  N   LYS A 200     -26.196   2.505   9.664  1.00 45.97           N  
ATOM   3099  H   LYS A 200     -27.160   2.610   9.945  1.00 45.97           H  
ATOM   3100  CA  LYS A 200     -25.887   2.133   8.264  1.00 45.97           C  
ATOM   3101  HA  LYS A 200     -25.419   1.149   8.252  1.00 45.97           H  
ATOM   3102  C   LYS A 200     -24.898   3.132   7.647  1.00 45.97           C  
ATOM   3103  CB  LYS A 200     -27.146   2.127   7.373  1.00 45.97           C  
ATOM   3104  HB2 LYS A 200     -27.760   2.997   7.605  1.00 45.97           H  
ATOM   3105  HB3 LYS A 200     -26.815   2.233   6.340  1.00 45.97           H  
ATOM   3106  O   LYS A 200     -25.170   4.328   7.646  1.00 45.97           O  
ATOM   3107  CG  LYS A 200     -28.002   0.857   7.443  1.00 45.97           C  
ATOM   3108  HG2 LYS A 200     -28.520   0.824   8.401  1.00 45.97           H  
ATOM   3109  HG3 LYS A 200     -27.359  -0.018   7.351  1.00 45.97           H  
ATOM   3110  CD  LYS A 200     -29.020   0.857   6.285  1.00 45.97           C  
ATOM   3111  HD2 LYS A 200     -29.631   1.759   6.332  1.00 45.97           H  
ATOM   3112  HD3 LYS A 200     -28.481   0.837   5.338  1.00 45.97           H  
ATOM   3113  CE  LYS A 200     -29.909  -0.376   6.394  1.00 45.97           C  
ATOM   3114  HE2 LYS A 200     -30.518  -0.255   7.290  1.00 45.97           H  
ATOM   3115  HE3 LYS A 200     -29.270  -1.250   6.521  1.00 45.97           H  
ATOM   3116  NZ  LYS A 200     -30.813  -0.606   5.250  1.00 45.97           N  
ATOM   3117  HZ1 LYS A 200     -31.309  -1.470   5.415  1.00 45.97           H  
ATOM   3118  HZ2 LYS A 200     -31.473   0.151   5.148  1.00 45.97           H  
ATOM   3119  HZ3 LYS A 200     -30.278  -0.712   4.400  1.00 45.97           H  
ATOM   3120  N   GLY A 201     -23.815   2.625   7.056  1.00 47.11           N  
ATOM   3121  H   GLY A 201     -23.631   1.635   7.142  1.00 47.11           H  
ATOM   3122  CA  GLY A 201     -22.875   3.434   6.272  1.00 47.11           C  
ATOM   3123  HA2 GLY A 201     -22.268   2.769   5.658  1.00 47.11           H  
ATOM   3124  HA3 GLY A 201     -23.432   4.094   5.607  1.00 47.11           H  
ATOM   3125  C   GLY A 201     -21.919   4.298   7.098  1.00 47.11           C  
ATOM   3126  O   GLY A 201     -21.474   5.334   6.610  1.00 47.11           O  
ATOM   3127  N   MET A 202     -21.598   3.911   8.337  1.00 48.10           N  
ATOM   3128  H   MET A 202     -22.008   3.073   8.725  1.00 48.10           H  
ATOM   3129  CA  MET A 202     -20.646   4.668   9.147  1.00 48.10           C  
ATOM   3130  HA  MET A 202     -20.946   5.715   9.095  1.00 48.10           H  
ATOM   3131  C   MET A 202     -19.215   4.558   8.591  1.00 48.10           C  
ATOM   3132  CB  MET A 202     -20.739   4.252  10.620  1.00 48.10           C  
ATOM   3133  HB2 MET A 202     -20.361   3.238  10.745  1.00 48.10           H  
ATOM   3134  HB3 MET A 202     -21.783   4.280  10.931  1.00 48.10           H  
ATOM   3135  O   MET A 202     -18.642   3.471   8.477  1.00 48.10           O  
ATOM   3136  CG  MET A 202     -19.947   5.230  11.496  1.00 48.10           C  
ATOM   3137  HG2 MET A 202     -18.881   5.122  11.294  1.00 48.10           H  
ATOM   3138  HG3 MET A 202     -20.240   6.246  11.231  1.00 48.10           H  
ATOM   3139  SD  MET A 202     -20.228   5.041  13.269  1.00 48.10           S  
ATOM   3140  CE  MET A 202     -19.321   3.516  13.611  1.00 48.10           C  
ATOM   3141  HE1 MET A 202     -19.781   3.001  14.454  1.00 48.10           H  
ATOM   3142  HE2 MET A 202     -19.322   2.869  12.733  1.00 48.10           H  
ATOM   3143  HE3 MET A 202     -18.295   3.781  13.863  1.00 48.10           H  
ATOM   3144  N   GLN A 203     -18.630   5.714   8.274  1.00 47.63           N  
ATOM   3145  H   GLN A 203     -19.179   6.558   8.346  1.00 47.63           H  
ATOM   3146  CA  GLN A 203     -17.232   5.864   7.881  1.00 47.63           C  
ATOM   3147  HA  GLN A 203     -16.860   4.913   7.499  1.00 47.63           H  
ATOM   3148  C   GLN A 203     -16.399   6.261   9.103  1.00 47.63           C  
ATOM   3149  CB  GLN A 203     -17.144   6.893   6.742  1.00 47.63           C  
ATOM   3150  HB2 GLN A 203     -17.499   7.861   7.098  1.00 47.63           H  
ATOM   3151  HB3 GLN A 203     -17.792   6.566   5.929  1.00 47.63           H  
ATOM   3152  O   GLN A 203     -16.640   7.305   9.706  1.00 47.63           O  
ATOM   3153  CG  GLN A 203     -15.717   7.046   6.196  1.00 47.63           C  
ATOM   3154  HG2 GLN A 203     -15.064   7.425   6.982  1.00 47.63           H  
ATOM   3155  HG3 GLN A 203     -15.346   6.069   5.887  1.00 47.63           H  
ATOM   3156  CD  GLN A 203     -15.628   7.998   5.005  1.00 47.63           C  
ATOM   3157  NE2 GLN A 203     -14.486   8.070   4.355  1.00 47.63           N  
ATOM   3158 HE21 GLN A 203     -14.472   8.743   3.602  1.00 47.63           H  
ATOM   3159 HE22 GLN A 203     -13.680   7.572   4.704  1.00 47.63           H  
ATOM   3160  OE1 GLN A 203     -16.540   8.720   4.645  1.00 47.63           O  
ATOM   3161  N   ILE A 204     -15.404   5.449   9.462  1.00 47.54           N  
ATOM   3162  H   ILE A 204     -15.255   4.588   8.955  1.00 47.54           H  
ATOM   3163  CA  ILE A 204     -14.470   5.749  10.549  1.00 47.54           C  
ATOM   3164  HA  ILE A 204     -14.804   6.634  11.091  1.00 47.54           H  
ATOM   3165  C   ILE A 204     -13.103   6.038   9.945  1.00 47.54           C  
ATOM   3166  CB  ILE A 204     -14.399   4.590  11.561  1.00 47.54           C  
ATOM   3167  HB  ILE A 204     -14.000   3.722  11.037  1.00 47.54           H  
ATOM   3168  O   ILE A 204     -12.482   5.172   9.331  1.00 47.54           O  
ATOM   3169  CG1 ILE A 204     -15.781   4.235  12.162  1.00 47.54           C  
ATOM   3170 HG12 ILE A 204     -15.825   4.495  13.220  1.00 47.54           H  
ATOM   3171 HG13 ILE A 204     -16.585   4.775  11.662  1.00 47.54           H  
ATOM   3172  CG2 ILE A 204     -13.426   4.924  12.705  1.00 47.54           C  
ATOM   3173 HG21 ILE A 204     -12.407   5.015  12.331  1.00 47.54           H  
ATOM   3174 HG22 ILE A 204     -13.450   4.121  13.442  1.00 47.54           H  
ATOM   3175 HG23 ILE A 204     -13.720   5.854  13.193  1.00 47.54           H  
ATOM   3176  CD1 ILE A 204     -16.032   2.737  11.999  1.00 47.54           C  
ATOM   3177 HD11 ILE A 204     -15.202   2.164  12.412  1.00 47.54           H  
ATOM   3178 HD12 ILE A 204     -16.972   2.447  12.468  1.00 47.54           H  
ATOM   3179 HD13 ILE A 204     -16.106   2.500  10.937  1.00 47.54           H  
ATOM   3180  N   THR A 205     -12.600   7.251  10.143  1.00 47.10           N  
ATOM   3181  H   THR A 205     -13.161   7.942  10.620  1.00 47.10           H  
ATOM   3182  CA  THR A 205     -11.211   7.578   9.815  1.00 47.10           C  
ATOM   3183  HA  THR A 205     -10.903   7.016   8.933  1.00 47.10           H  
ATOM   3184  C   THR A 205     -10.324   7.163  10.981  1.00 47.10           C  
ATOM   3185  CB  THR A 205     -11.039   9.059   9.462  1.00 47.10           C  
ATOM   3186  HB  THR A 205     -11.231   9.674  10.341  1.00 47.10           H  
ATOM   3187  O   THR A 205     -10.459   7.696  12.076  1.00 47.10           O  
ATOM   3188  CG2 THR A 205      -9.643   9.359   8.911  1.00 47.10           C  
ATOM   3189 HG21 THR A 205      -9.576  10.409   8.628  1.00 47.10           H  
ATOM   3190 HG22 THR A 205      -8.891   9.155   9.674  1.00 47.10           H  
ATOM   3191 HG23 THR A 205      -9.446   8.735   8.039  1.00 47.10           H  
ATOM   3192  OG1 THR A 205     -11.953   9.404   8.443  1.00 47.10           O  
ATOM   3193  HG1 THR A 205     -12.027  10.361   8.421  1.00 47.10           H  
ATOM   3194  N   LEU A 206      -9.411   6.228  10.747  1.00 48.24           N  
ATOM   3195  H   LEU A 206      -9.380   5.833   9.818  1.00 48.24           H  
ATOM   3196  CA  LEU A 206      -8.262   5.953  11.596  1.00 48.24           C  
ATOM   3197  HA  LEU A 206      -8.553   6.048  12.642  1.00 48.24           H  
ATOM   3198  C   LEU A 206      -7.160   6.971  11.281  1.00 48.24           C  
ATOM   3199  CB  LEU A 206      -7.754   4.515  11.375  1.00 48.24           C  
ATOM   3200  HB2 LEU A 206      -7.355   4.427  10.365  1.00 48.24           H  
ATOM   3201  HB3 LEU A 206      -6.934   4.347  12.073  1.00 48.24           H  
ATOM   3202  O   LEU A 206      -6.467   6.846  10.260  1.00 48.24           O  
ATOM   3203  CG  LEU A 206      -8.794   3.404  11.548  1.00 48.24           C  
ATOM   3204  HG  LEU A 206      -9.522   3.456  10.739  1.00 48.24           H  
ATOM   3205  CD1 LEU A 206      -8.082   2.052  11.490  1.00 48.24           C  
ATOM   3206 HD11 LEU A 206      -7.725   1.866  10.477  1.00 48.24           H  
ATOM   3207 HD12 LEU A 206      -7.238   2.044  12.179  1.00 48.24           H  
ATOM   3208 HD13 LEU A 206      -8.763   1.259  11.798  1.00 48.24           H  
ATOM   3209  CD2 LEU A 206      -9.531   3.517  12.872  1.00 48.24           C  
ATOM   3210 HD21 LEU A 206     -10.332   2.778  12.873  1.00 48.24           H  
ATOM   3211 HD22 LEU A 206     -10.014   4.489  12.973  1.00 48.24           H  
ATOM   3212 HD23 LEU A 206      -8.831   3.369  13.695  1.00 48.24           H  
ATOM   3213  N   PRO A 207      -6.942   7.984  12.137  1.00 42.92           N  
ATOM   3214  CA  PRO A 207      -5.703   8.727  12.095  1.00 42.92           C  
ATOM   3215  HA  PRO A 207      -5.471   9.055  11.081  1.00 42.92           H  
ATOM   3216  C   PRO A 207      -4.603   7.791  12.598  1.00 42.92           C  
ATOM   3217  CB  PRO A 207      -5.932   9.950  12.987  1.00 42.92           C  
ATOM   3218  HB2 PRO A 207      -5.007  10.315  13.434  1.00 42.92           H  
ATOM   3219  HB3 PRO A 207      -6.407  10.738  12.403  1.00 42.92           H  
ATOM   3220  O   PRO A 207      -4.348   7.680  13.795  1.00 42.92           O  
ATOM   3221  CG  PRO A 207      -6.914   9.438  14.040  1.00 42.92           C  
ATOM   3222  HG2 PRO A 207      -6.376   8.940  14.847  1.00 42.92           H  
ATOM   3223  HG3 PRO A 207      -7.531  10.243  14.440  1.00 42.92           H  
ATOM   3224  CD  PRO A 207      -7.750   8.418  13.272  1.00 42.92           C  
ATOM   3225  HD2 PRO A 207      -8.023   7.592  13.929  1.00 42.92           H  
ATOM   3226  HD3 PRO A 207      -8.640   8.929  12.904  1.00 42.92           H  
ATOM   3227  N   LEU A 208      -3.919   7.103  11.686  1.00 42.81           N  
ATOM   3228  H   LEU A 208      -4.224   7.137  10.724  1.00 42.81           H  
ATOM   3229  CA  LEU A 208      -2.571   6.659  12.014  1.00 42.81           C  
ATOM   3230  HA  LEU A 208      -2.609   6.029  12.903  1.00 42.81           H  
ATOM   3231  C   LEU A 208      -1.760   7.910  12.351  1.00 42.81           C  
ATOM   3232  CB  LEU A 208      -1.962   5.869  10.863  1.00 42.81           C  
ATOM   3233  HB2 LEU A 208      -1.991   6.496   9.972  1.00 42.81           H  
ATOM   3234  HB3 LEU A 208      -0.918   5.660  11.095  1.00 42.81           H  
ATOM   3235  O   LEU A 208      -1.981   8.954  11.734  1.00 42.81           O  
ATOM   3236  CG  LEU A 208      -2.692   4.543  10.593  1.00 42.81           C  
ATOM   3237  HG  LEU A 208      -3.744   4.720  10.369  1.00 42.81           H  
ATOM   3238  CD1 LEU A 208      -2.017   3.960   9.377  1.00 42.81           C  
ATOM   3239 HD11 LEU A 208      -1.926   4.732   8.613  1.00 42.81           H  
ATOM   3240 HD12 LEU A 208      -0.997   3.687   9.647  1.00 42.81           H  
ATOM   3241 HD13 LEU A 208      -2.564   3.094   9.003  1.00 42.81           H  
ATOM   3242  CD2 LEU A 208      -2.554   3.524  11.727  1.00 42.81           C  
ATOM   3243 HD21 LEU A 208      -1.507   3.383  11.995  1.00 42.81           H  
ATOM   3244 HD22 LEU A 208      -2.976   2.570  11.410  1.00 42.81           H  
ATOM   3245 HD23 LEU A 208      -3.113   3.863  12.599  1.00 42.81           H  
ATOM   3246  N   THR A 209      -0.909   7.799  13.375  1.00 41.94           N  
ATOM   3247  H   THR A 209      -0.820   6.882  13.788  1.00 41.94           H  
ATOM   3248  CA  THR A 209      -0.148   8.887  14.016  1.00 41.94           C  
ATOM   3249  HA  THR A 209      -0.784   9.334  14.781  1.00 41.94           H  
ATOM   3250  C   THR A 209       0.268   9.994  13.041  1.00 41.94           C  
ATOM   3251  CB  THR A 209       1.109   8.316  14.700  1.00 41.94           C  
ATOM   3252  HB  THR A 209       1.661   9.134  15.163  1.00 41.94           H  
ATOM   3253  O   THR A 209       0.544   9.718  11.882  1.00 41.94           O  
ATOM   3254  CG2 THR A 209       0.777   7.288  15.781  1.00 41.94           C  
ATOM   3255 HG21 THR A 209       0.335   6.391  15.348  1.00 41.94           H  
ATOM   3256 HG22 THR A 209       1.685   7.009  16.316  1.00 41.94           H  
ATOM   3257 HG23 THR A 209       0.077   7.718  16.498  1.00 41.94           H  
ATOM   3258  OG1 THR A 209       1.943   7.670  13.770  1.00 41.94           O  
ATOM   3259  HG1 THR A 209       2.349   6.923  14.217  1.00 41.94           H  
ATOM   3260  N   GLN A 210       0.368  11.251  13.497  1.00 35.73           N  
ATOM   3261  H   GLN A 210       0.128  11.409  14.465  1.00 35.73           H  
ATOM   3262  CA  GLN A 210       0.606  12.457  12.667  1.00 35.73           C  
ATOM   3263  HA  GLN A 210      -0.319  12.708  12.148  1.00 35.73           H  
ATOM   3264  C   GLN A 210       1.702  12.355  11.578  1.00 35.73           C  
ATOM   3265  CB  GLN A 210       0.991  13.624  13.594  1.00 35.73           C  
ATOM   3266  HB2 GLN A 210       1.794  13.301  14.258  1.00 35.73           H  
ATOM   3267  HB3 GLN A 210       1.373  14.443  12.985  1.00 35.73           H  
ATOM   3268  O   GLN A 210       1.741  13.183  10.671  1.00 35.73           O  
ATOM   3269  CG  GLN A 210      -0.171  14.186  14.426  1.00 35.73           C  
ATOM   3270  HG2 GLN A 210      -0.966  14.508  13.754  1.00 35.73           H  
ATOM   3271  HG3 GLN A 210      -0.567  13.411  15.084  1.00 35.73           H  
ATOM   3272  CD  GLN A 210       0.260  15.377  15.283  1.00 35.73           C  
ATOM   3273  NE2 GLN A 210      -0.669  16.112  15.852  1.00 35.73           N  
ATOM   3274 HE21 GLN A 210      -1.650  15.906  15.730  1.00 35.73           H  
ATOM   3275 HE22 GLN A 210      -0.339  16.884  16.414  1.00 35.73           H  
ATOM   3276  OE1 GLN A 210       1.432  15.664  15.466  1.00 35.73           O  
ATOM   3277  N   LYS A 211       2.604  11.370  11.654  1.00 40.60           N  
ATOM   3278  H   LYS A 211       2.424  10.649  12.337  1.00 40.60           H  
ATOM   3279  CA  LYS A 211       3.665  11.129  10.670  1.00 40.60           C  
ATOM   3280  HA  LYS A 211       3.868  12.061  10.143  1.00 40.60           H  
ATOM   3281  C   LYS A 211       3.288  10.142   9.553  1.00 40.60           C  
ATOM   3282  CB  LYS A 211       4.945  10.729  11.419  1.00 40.60           C  
ATOM   3283  HB2 LYS A 211       5.720  10.496  10.690  1.00 40.60           H  
ATOM   3284  HB3 LYS A 211       4.759   9.841  12.024  1.00 40.60           H  
ATOM   3285  O   LYS A 211       4.033  10.036   8.582  1.00 40.60           O  
ATOM   3286  CG  LYS A 211       5.425  11.889  12.310  1.00 40.60           C  
ATOM   3287  HG2 LYS A 211       5.516  12.788  11.701  1.00 40.60           H  
ATOM   3288  HG3 LYS A 211       4.699  12.075  13.101  1.00 40.60           H  
ATOM   3289  CD  LYS A 211       6.782  11.591  12.951  1.00 40.60           C  
ATOM   3290  HD2 LYS A 211       6.689  10.717  13.596  1.00 40.60           H  
ATOM   3291  HD3 LYS A 211       7.510  11.383  12.167  1.00 40.60           H  
ATOM   3292  CE  LYS A 211       7.232  12.806  13.771  1.00 40.60           C  
ATOM   3293  HE2 LYS A 211       6.482  13.004  14.536  1.00 40.60           H  
ATOM   3294  HE3 LYS A 211       7.271  13.674  13.112  1.00 40.60           H  
ATOM   3295  NZ  LYS A 211       8.557  12.579  14.398  1.00 40.60           N  
ATOM   3296  HZ1 LYS A 211       9.259  12.401  13.694  1.00 40.60           H  
ATOM   3297  HZ2 LYS A 211       8.520  11.783  15.018  1.00 40.60           H  
ATOM   3298  HZ3 LYS A 211       8.838  13.386  14.937  1.00 40.60           H  
ATOM   3299  N   GLY A 212       2.141   9.466   9.638  1.00 42.00           N  
ATOM   3300  H   GLY A 212       1.562   9.612  10.453  1.00 42.00           H  
ATOM   3301  CA  GLY A 212       1.775   8.369   8.746  1.00 42.00           C  
ATOM   3302  HA2 GLY A 212       1.741   8.733   7.719  1.00 42.00           H  
ATOM   3303  HA3 GLY A 212       0.788   7.992   9.014  1.00 42.00           H  
ATOM   3304  C   GLY A 212       2.777   7.215   8.811  1.00 42.00           C  
ATOM   3305  O   GLY A 212       3.720   7.217   9.605  1.00 42.00           O  
ATOM   3306  N   TRP A 213       2.607   6.218   7.948  1.00 43.08           N  
ATOM   3307  H   TRP A 213       1.810   6.238   7.329  1.00 43.08           H  
ATOM   3308  CA  TRP A 213       3.649   5.209   7.748  1.00 43.08           C  
ATOM   3309  HA  TRP A 213       4.188   5.028   8.678  1.00 43.08           H  
ATOM   3310  C   TRP A 213       4.642   5.696   6.711  1.00 43.08           C  
ATOM   3311  CB  TRP A 213       3.048   3.889   7.292  1.00 43.08           C  
ATOM   3312  HB2 TRP A 213       3.874   3.208   7.090  1.00 43.08           H  
ATOM   3313  HB3 TRP A 213       2.492   4.055   6.369  1.00 43.08           H  
ATOM   3314  O   TRP A 213       4.299   5.713   5.536  1.00 43.08           O  
ATOM   3315  CG  TRP A 213       2.150   3.191   8.240  1.00 43.08           C  
ATOM   3316  CD1 TRP A 213       2.098   3.365   9.580  1.00 43.08           C  
ATOM   3317  HD1 TRP A 213       2.706   4.053  10.149  1.00 43.08           H  
ATOM   3318  CD2 TRP A 213       1.158   2.182   7.912  1.00 43.08           C  
ATOM   3319  CE2 TRP A 213       0.521   1.793   9.125  1.00 43.08           C  
ATOM   3320  CE3 TRP A 213       0.716   1.582   6.712  1.00 43.08           C  
ATOM   3321  HE3 TRP A 213       1.182   1.846   5.774  1.00 43.08           H  
ATOM   3322  NE1 TRP A 213       1.167   2.502  10.112  1.00 43.08           N  
ATOM   3323  HE1 TRP A 213       0.950   2.444  11.097  1.00 43.08           H  
ATOM   3324  CH2 TRP A 213      -1.068   0.462   7.924  1.00 43.08           C  
ATOM   3325  HH2 TRP A 213      -2.016  -0.057   7.915  1.00 43.08           H  
ATOM   3326  CZ2 TRP A 213      -0.586   0.946   9.144  1.00 43.08           C  
ATOM   3327  HZ2 TRP A 213      -1.108   0.739  10.066  1.00 43.08           H  
ATOM   3328  CZ3 TRP A 213      -0.387   0.712   6.721  1.00 43.08           C  
ATOM   3329  HZ3 TRP A 213      -0.767   0.308   5.794  1.00 43.08           H  
ATOM   3330  N   ILE A 214       5.844   6.083   7.139  1.00 41.16           N  
ATOM   3331  H   ILE A 214       6.029   6.054   8.132  1.00 41.16           H  
ATOM   3332  CA  ILE A 214       6.938   6.500   6.257  1.00 41.16           C  
ATOM   3333  HA  ILE A 214       6.513   6.876   5.326  1.00 41.16           H  
ATOM   3334  C   ILE A 214       7.809   5.277   5.944  1.00 41.16           C  
ATOM   3335  CB  ILE A 214       7.734   7.669   6.876  1.00 41.16           C  
ATOM   3336  HB  ILE A 214       8.193   7.331   7.806  1.00 41.16           H  
ATOM   3337  O   ILE A 214       8.389   4.679   6.849  1.00 41.16           O  
ATOM   3338  CG1 ILE A 214       6.788   8.856   7.182  1.00 41.16           C  
ATOM   3339 HG12 ILE A 214       6.047   8.531   7.913  1.00 41.16           H  
ATOM   3340 HG13 ILE A 214       6.260   9.146   6.273  1.00 41.16           H  
ATOM   3341  CG2 ILE A 214       8.842   8.132   5.922  1.00 41.16           C  
ATOM   3342 HG21 ILE A 214       9.436   7.292   5.563  1.00 41.16           H  
ATOM   3343 HG22 ILE A 214       8.378   8.652   5.084  1.00 41.16           H  
ATOM   3344 HG23 ILE A 214       9.526   8.809   6.433  1.00 41.16           H  
ATOM   3345  CD1 ILE A 214       7.475  10.096   7.767  1.00 41.16           C  
ATOM   3346 HD11 ILE A 214       8.062   9.816   8.642  1.00 41.16           H  
ATOM   3347 HD12 ILE A 214       6.717  10.820   8.065  1.00 41.16           H  
ATOM   3348 HD13 ILE A 214       8.122  10.562   7.023  1.00 41.16           H  
ATOM   3349  N   PHE A 215       7.897   4.894   4.675  1.00 44.49           N  
ATOM   3350  H   PHE A 215       7.354   5.402   3.992  1.00 44.49           H  
ATOM   3351  CA  PHE A 215       8.717   3.783   4.199  1.00 44.49           C  
ATOM   3352  HA  PHE A 215       9.156   3.251   5.044  1.00 44.49           H  
ATOM   3353  C   PHE A 215       9.829   4.316   3.320  1.00 44.49           C  
ATOM   3354  CB  PHE A 215       7.890   2.789   3.381  1.00 44.49           C  
ATOM   3355  HB2 PHE A 215       7.605   3.255   2.437  1.00 44.49           H  
ATOM   3356  HB3 PHE A 215       8.536   1.952   3.115  1.00 44.49           H  
ATOM   3357  O   PHE A 215       9.533   4.959   2.321  1.00 44.49           O  
ATOM   3358  CG  PHE A 215       6.650   2.252   4.054  1.00 44.49           C  
ATOM   3359  CD1 PHE A 215       6.692   0.982   4.644  1.00 44.49           C  
ATOM   3360  HD1 PHE A 215       7.615   0.421   4.620  1.00 44.49           H  
ATOM   3361  CD2 PHE A 215       5.439   2.968   4.041  1.00 44.49           C  
ATOM   3362  HD2 PHE A 215       5.386   3.950   3.594  1.00 44.49           H  
ATOM   3363  CE1 PHE A 215       5.520   0.404   5.157  1.00 44.49           C  
ATOM   3364  HE1 PHE A 215       5.500  -0.635   5.450  1.00 44.49           H  
ATOM   3365  CE2 PHE A 215       4.292   2.410   4.626  1.00 44.49           C  
ATOM   3366  HE2 PHE A 215       3.362   2.959   4.659  1.00 44.49           H  
ATOM   3367  CZ  PHE A 215       4.323   1.125   5.174  1.00 44.49           C  
ATOM   3368  HZ  PHE A 215       3.418   0.679   5.560  1.00 44.49           H  
ATOM   3369  N   HIS A 216      11.074   3.992   3.648  1.00 38.82           N  
ATOM   3370  H   HIS A 216      11.240   3.423   4.465  1.00 38.82           H  
ATOM   3371  CA  HIS A 216      12.210   4.238   2.773  1.00 38.82           C  
ATOM   3372  HA  HIS A 216      11.936   4.977   2.020  1.00 38.82           H  
ATOM   3373  C   HIS A 216      12.586   2.942   2.065  1.00 38.82           C  
ATOM   3374  CB  HIS A 216      13.372   4.829   3.575  1.00 38.82           C  
ATOM   3375  HB2 HIS A 216      14.228   4.959   2.913  1.00 38.82           H  
ATOM   3376  HB3 HIS A 216      13.659   4.139   4.368  1.00 38.82           H  
ATOM   3377  O   HIS A 216      12.776   1.921   2.725  1.00 38.82           O  
ATOM   3378  CG  HIS A 216      13.021   6.167   4.172  1.00 38.82           C  
ATOM   3379  CD2 HIS A 216      12.743   6.435   5.485  1.00 38.82           C  
ATOM   3380  HD2 HIS A 216      12.765   5.722   6.296  1.00 38.82           H  
ATOM   3381  ND1 HIS A 216      12.848   7.339   3.475  1.00 38.82           N  
ATOM   3382  HD1 HIS A 216      12.905   7.456   2.473  1.00 38.82           H  
ATOM   3383  CE1 HIS A 216      12.489   8.293   4.346  1.00 38.82           C  
ATOM   3384  HE1 HIS A 216      12.260   9.313   4.078  1.00 38.82           H  
ATOM   3385  NE2 HIS A 216      12.404   7.790   5.588  1.00 38.82           N  
ATOM   3386  N   GLY A 217      12.696   2.975   0.743  1.00 38.41           N  
ATOM   3387  H   GLY A 217      12.486   3.831   0.249  1.00 38.41           H  
ATOM   3388  CA  GLY A 217      13.335   1.898  -0.001  1.00 38.41           C  
ATOM   3389  HA2 GLY A 217      12.598   1.236  -0.455  1.00 38.41           H  
ATOM   3390  HA3 GLY A 217      13.936   1.291   0.676  1.00 38.41           H  
ATOM   3391  C   GLY A 217      14.258   2.448  -1.070  1.00 38.41           C  
ATOM   3392  O   GLY A 217      14.020   3.515  -1.635  1.00 38.41           O  
ATOM   3393  N   GLU A 218      15.336   1.718  -1.314  1.00 33.60           N  
ATOM   3394  H   GLU A 218      15.460   0.847  -0.819  1.00 33.60           H  
ATOM   3395  CA  GLU A 218      16.301   1.994  -2.368  1.00 33.60           C  
ATOM   3396  HA  GLU A 218      16.131   2.988  -2.783  1.00 33.60           H  
ATOM   3397  C   GLU A 218      16.089   0.969  -3.482  1.00 33.60           C  
ATOM   3398  CB  GLU A 218      17.731   1.969  -1.810  1.00 33.60           C  
ATOM   3399  HB2 GLU A 218      17.910   1.012  -1.321  1.00 33.60           H  
ATOM   3400  HB3 GLU A 218      18.426   2.075  -2.643  1.00 33.60           H  
ATOM   3401  O   GLU A 218      15.986  -0.229  -3.223  1.00 33.60           O  
ATOM   3402  CG  GLU A 218      17.971   3.120  -0.814  1.00 33.60           C  
ATOM   3403  HG2 GLU A 218      17.726   4.058  -1.311  1.00 33.60           H  
ATOM   3404  HG3 GLU A 218      17.295   3.005   0.034  1.00 33.60           H  
ATOM   3405  CD  GLU A 218      19.414   3.187  -0.287  1.00 33.60           C  
ATOM   3406  OE1 GLU A 218      19.755   4.235   0.308  1.00 33.60           O  
ATOM   3407  OE2 GLU A 218      20.164   2.203  -0.470  1.00 33.60           O  
ATOM   3408  N   LEU A 219      15.987   1.439  -4.725  1.00 33.56           N  
ATOM   3409  H   LEU A 219      16.129   2.426  -4.888  1.00 33.56           H  
ATOM   3410  CA  LEU A 219      15.940   0.562  -5.890  1.00 33.56           C  
ATOM   3411  HA  LEU A 219      15.380  -0.337  -5.635  1.00 33.56           H  
ATOM   3412  C   LEU A 219      17.378   0.170  -6.241  1.00 33.56           C  
ATOM   3413  CB  LEU A 219      15.215   1.285  -7.036  1.00 33.56           C  
ATOM   3414  HB2 LEU A 219      14.268   1.674  -6.659  1.00 33.56           H  
ATOM   3415  HB3 LEU A 219      15.832   2.125  -7.354  1.00 33.56           H  
ATOM   3416  O   LEU A 219      18.128   0.976  -6.792  1.00 33.56           O  
ATOM   3417  CG  LEU A 219      14.922   0.424  -8.274  1.00 33.56           C  
ATOM   3418  HG  LEU A 219      15.843  -0.020  -8.650  1.00 33.56           H  
ATOM   3419  CD1 LEU A 219      13.910  -0.681  -7.974  1.00 33.56           C  
ATOM   3420 HD11 LEU A 219      13.021  -0.262  -7.502  1.00 33.56           H  
ATOM   3421 HD12 LEU A 219      14.351  -1.423  -7.308  1.00 33.56           H  
ATOM   3422 HD13 LEU A 219      13.636  -1.188  -8.899  1.00 33.56           H  
ATOM   3423  CD2 LEU A 219      14.334   1.339  -9.347  1.00 33.56           C  
ATOM   3424 HD21 LEU A 219      15.084   2.062  -9.668  1.00 33.56           H  
ATOM   3425 HD22 LEU A 219      13.467   1.870  -8.952  1.00 33.56           H  
ATOM   3426 HD23 LEU A 219      14.007   0.745 -10.200  1.00 33.56           H  
ATOM   3427  N   LEU A 220      17.765  -1.055  -5.892  1.00 28.43           N  
ATOM   3428  H   LEU A 220      17.111  -1.634  -5.385  1.00 28.43           H  
ATOM   3429  CA  LEU A 220      19.064  -1.629  -6.236  1.00 28.43           C  
ATOM   3430  HA  LEU A 220      19.785  -0.836  -6.438  1.00 28.43           H  
ATOM   3431  C   LEU A 220      18.914  -2.461  -7.516  1.00 28.43           C  
ATOM   3432  CB  LEU A 220      19.585  -2.474  -5.053  1.00 28.43           C  
ATOM   3433  HB2 LEU A 220      18.817  -3.204  -4.797  1.00 28.43           H  
ATOM   3434  HB3 LEU A 220      20.465  -3.029  -5.380  1.00 28.43           H  
ATOM   3435  O   LEU A 220      18.518  -3.622  -7.454  1.00 28.43           O  
ATOM   3436  CG  LEU A 220      19.952  -1.680  -3.784  1.00 28.43           C  
ATOM   3437  HG  LEU A 220      19.138  -1.003  -3.525  1.00 28.43           H  
ATOM   3438  CD1 LEU A 220      20.164  -2.646  -2.617  1.00 28.43           C  
ATOM   3439 HD11 LEU A 220      20.997  -3.315  -2.832  1.00 28.43           H  
ATOM   3440 HD12 LEU A 220      20.387  -2.074  -1.715  1.00 28.43           H  
ATOM   3441 HD13 LEU A 220      19.256  -3.224  -2.448  1.00 28.43           H  
ATOM   3442  CD2 LEU A 220      21.239  -0.871  -3.967  1.00 28.43           C  
ATOM   3443 HD21 LEU A 220      21.107  -0.132  -4.757  1.00 28.43           H  
ATOM   3444 HD22 LEU A 220      21.467  -0.341  -3.042  1.00 28.43           H  
ATOM   3445 HD23 LEU A 220      22.071  -1.529  -4.217  1.00 28.43           H  
ATOM   3446  N   TYR A 221      19.239  -1.896  -8.681  1.00 29.46           N  
ATOM   3447  H   TYR A 221      19.535  -0.930  -8.694  1.00 29.46           H  
ATOM   3448  CA  TYR A 221      19.490  -2.734  -9.858  1.00 29.46           C  
ATOM   3449  HA  TYR A 221      18.729  -3.514  -9.898  1.00 29.46           H  
ATOM   3450  C   TYR A 221      20.851  -3.423  -9.698  1.00 29.46           C  
ATOM   3451  CB  TYR A 221      19.384  -1.947 -11.171  1.00 29.46           C  
ATOM   3452  HB2 TYR A 221      19.950  -1.019 -11.090  1.00 29.46           H  
ATOM   3453  HB3 TYR A 221      19.842  -2.536 -11.965  1.00 29.46           H  
ATOM   3454  O   TYR A 221      21.866  -2.771  -9.463  1.00 29.46           O  
ATOM   3455  CG  TYR A 221      17.962  -1.634 -11.590  1.00 29.46           C  
ATOM   3456  CD1 TYR A 221      17.168  -2.643 -12.170  1.00 29.46           C  
ATOM   3457  HD1 TYR A 221      17.572  -3.632 -12.325  1.00 29.46           H  
ATOM   3458  CD2 TYR A 221      17.432  -0.342 -11.406  1.00 29.46           C  
ATOM   3459  HD2 TYR A 221      18.039   0.438 -10.972  1.00 29.46           H  
ATOM   3460  CE1 TYR A 221      15.829  -2.381 -12.520  1.00 29.46           C  
ATOM   3461  HE1 TYR A 221      15.211  -3.167 -12.928  1.00 29.46           H  
ATOM   3462  CE2 TYR A 221      16.109  -0.067 -11.800  1.00 29.46           C  
ATOM   3463  HE2 TYR A 221      15.699   0.926 -11.692  1.00 29.46           H  
ATOM   3464  OH  TYR A 221      13.989  -0.838 -12.606  1.00 29.46           O  
ATOM   3465  HH  TYR A 221      13.491  -1.639 -12.787  1.00 29.46           H  
ATOM   3466  CZ  TYR A 221      15.293  -1.093 -12.322  1.00 29.46           C  
ATOM   3467  N   SER A 222      20.867  -4.750  -9.816  1.00 26.52           N  
ATOM   3468  H   SER A 222      19.992  -5.215 -10.014  1.00 26.52           H  
ATOM   3469  CA  SER A 222      22.071  -5.580  -9.752  1.00 26.52           C  
ATOM   3470  HA  SER A 222      22.875  -5.025  -9.268  1.00 26.52           H  
ATOM   3471  C   SER A 222      22.512  -5.953 -11.163  1.00 26.52           C  
ATOM   3472  CB  SER A 222      21.783  -6.829  -8.910  1.00 26.52           C  
ATOM   3473  HB2 SER A 222      21.507  -6.518  -7.903  1.00 26.52           H  
ATOM   3474  HB3 SER A 222      20.946  -7.374  -9.347  1.00 26.52           H  
ATOM   3475  O   SER A 222      21.843  -6.728 -11.840  1.00 26.52           O  
ATOM   3476  OG  SER A 222      22.905  -7.689  -8.839  1.00 26.52           O  
ATOM   3477  HG  SER A 222      22.755  -8.291  -8.106  1.00 26.52           H  
ATOM   3478  N   LEU A 223      23.651  -5.419 -11.604  1.00 24.36           N  
ATOM   3479  H   LEU A 223      24.118  -4.745 -11.015  1.00 24.36           H  
ATOM   3480  CA  LEU A 223      24.428  -5.980 -12.708  1.00 24.36           C  
ATOM   3481  HA  LEU A 223      23.955  -6.893 -13.069  1.00 24.36           H  
ATOM   3482  C   LEU A 223      25.790  -6.364 -12.130  1.00 24.36           C  
ATOM   3483  CB  LEU A 223      24.532  -4.987 -13.881  1.00 24.36           C  
ATOM   3484  HB2 LEU A 223      24.879  -4.030 -13.491  1.00 24.36           H  
ATOM   3485  HB3 LEU A 223      25.284  -5.349 -14.582  1.00 24.36           H  
ATOM   3486  O   LEU A 223      26.498  -5.529 -11.566  1.00 24.36           O  
ATOM   3487  CG  LEU A 223      23.213  -4.771 -14.651  1.00 24.36           C  
ATOM   3488  HG  LEU A 223      22.418  -4.513 -13.950  1.00 24.36           H  
ATOM   3489  CD1 LEU A 223      23.377  -3.609 -15.633  1.00 24.36           C  
ATOM   3490 HD11 LEU A 223      22.432  -3.436 -16.149  1.00 24.36           H  
ATOM   3491 HD12 LEU A 223      24.149  -3.842 -16.365  1.00 24.36           H  
ATOM   3492 HD13 LEU A 223      23.651  -2.704 -15.091  1.00 24.36           H  
ATOM   3493  CD2 LEU A 223      22.796  -6.008 -15.452  1.00 24.36           C  
ATOM   3494 HD21 LEU A 223      23.590  -6.302 -16.139  1.00 24.36           H  
ATOM   3495 HD22 LEU A 223      21.894  -5.787 -16.022  1.00 24.36           H  
ATOM   3496 HD23 LEU A 223      22.564  -6.831 -14.777  1.00 24.36           H  
ATOM   3497  N   LYS A 224      26.138  -7.649 -12.199  1.00 23.86           N  
ATOM   3498  H   LYS A 224      25.531  -8.282 -12.701  1.00 23.86           H  
ATOM   3499  CA  LYS A 224      27.383  -8.156 -11.623  1.00 23.86           C  
ATOM   3500  HA  LYS A 224      27.515  -7.683 -10.650  1.00 23.86           H  
ATOM   3501  C   LYS A 224      28.607  -7.794 -12.462  1.00 23.86           C  
ATOM   3502  CB  LYS A 224      27.322  -9.681 -11.437  1.00 23.86           C  
ATOM   3503  HB2 LYS A 224      28.289 -10.105 -11.706  1.00 23.86           H  
ATOM   3504  HB3 LYS A 224      26.581 -10.115 -12.108  1.00 23.86           H  
ATOM   3505  O   LYS A 224      28.647  -8.038 -13.663  1.00 23.86           O  
ATOM   3506  CG  LYS A 224      27.017 -10.077  -9.990  1.00 23.86           C  
ATOM   3507  HG2 LYS A 224      27.697  -9.554  -9.317  1.00 23.86           H  
ATOM   3508  HG3 LYS A 224      25.988  -9.817  -9.743  1.00 23.86           H  
ATOM   3509  CD  LYS A 224      27.233 -11.584  -9.848  1.00 23.86           C  
ATOM   3510  HD2 LYS A 224      28.253 -11.827 -10.149  1.00 23.86           H  
ATOM   3511  HD3 LYS A 224      26.535 -12.112 -10.498  1.00 23.86           H  
ATOM   3512  CE  LYS A 224      27.022 -12.012  -8.404  1.00 23.86           C  
ATOM   3513  HE2 LYS A 224      25.979 -11.847  -8.133  1.00 23.86           H  
ATOM   3514  HE3 LYS A 224      27.635 -11.393  -7.750  1.00 23.86           H  
ATOM   3515  NZ  LYS A 224      27.374 -13.436  -8.233  1.00 23.86           N  
ATOM   3516  HZ1 LYS A 224      28.363 -13.586  -8.374  1.00 23.86           H  
ATOM   3517  HZ2 LYS A 224      26.835 -14.012  -8.864  1.00 23.86           H  
ATOM   3518  HZ3 LYS A 224      27.127 -13.690  -7.287  1.00 23.86           H  
ATOM   3519  N   GLY A 225      29.673  -7.452 -11.741  1.00 26.40           N  
ATOM   3520  H   GLY A 225      29.488  -7.008 -10.853  1.00 26.40           H  
ATOM   3521  CA  GLY A 225      30.910  -8.232 -11.796  1.00 26.40           C  
ATOM   3522  HA2 GLY A 225      31.270  -8.393 -10.780  1.00 26.40           H  
ATOM   3523  HA3 GLY A 225      30.708  -9.210 -12.232  1.00 26.40           H  
ATOM   3524  C   GLY A 225      32.044  -7.596 -12.574  1.00 26.40           C  
ATOM   3525  O   GLY A 225      32.802  -6.825 -12.010  1.00 26.40           O  
ATOM   3526  N   GLU A 226      32.196  -7.939 -13.847  1.00 29.43           N  
ATOM   3527  H   GLU A 226      31.586  -8.643 -14.237  1.00 29.43           H  
ATOM   3528  CA  GLU A 226      33.317  -7.461 -14.675  1.00 29.43           C  
ATOM   3529  HA  GLU A 226      33.700  -6.533 -14.251  1.00 29.43           H  
ATOM   3530  C   GLU A 226      32.881  -7.084 -16.105  1.00 29.43           C  
ATOM   3531  CB  GLU A 226      34.475  -8.479 -14.629  1.00 29.43           C  
ATOM   3532  HB2 GLU A 226      35.230  -8.177 -15.355  1.00 29.43           H  
ATOM   3533  HB3 GLU A 226      34.104  -9.467 -14.902  1.00 29.43           H  
ATOM   3534  O   GLU A 226      33.659  -6.506 -16.861  1.00 29.43           O  
ATOM   3535  CG  GLU A 226      35.140  -8.525 -13.236  1.00 29.43           C  
ATOM   3536  HG2 GLU A 226      34.432  -8.937 -12.516  1.00 29.43           H  
ATOM   3537  HG3 GLU A 226      35.380  -7.505 -12.936  1.00 29.43           H  
ATOM   3538  CD  GLU A 226      36.417  -9.374 -13.180  1.00 29.43           C  
ATOM   3539  OE1 GLU A 226      37.302  -9.029 -12.363  1.00 29.43           O  
ATOM   3540  OE2 GLU A 226      36.495 -10.373 -13.928  1.00 29.43           O  
ATOM   3541  N   ASP A 227      31.595  -7.258 -16.438  1.00 29.69           N  
ATOM   3542  H   ASP A 227      30.990  -7.739 -15.788  1.00 29.69           H  
ATOM   3543  CA  ASP A 227      31.019  -6.911 -17.747  1.00 29.69           C  
ATOM   3544  HA  ASP A 227      31.805  -6.999 -18.497  1.00 29.69           H  
ATOM   3545  C   ASP A 227      30.518  -5.457 -17.851  1.00 29.69           C  
ATOM   3546  CB  ASP A 227      29.925  -7.927 -18.112  1.00 29.69           C  
ATOM   3547  HB2 ASP A 227      29.342  -7.542 -18.949  1.00 29.69           H  
ATOM   3548  HB3 ASP A 227      29.250  -8.052 -17.265  1.00 29.69           H  
ATOM   3549  O   ASP A 227      30.033  -5.030 -18.902  1.00 29.69           O  
ATOM   3550  CG  ASP A 227      30.497  -9.280 -18.544  1.00 29.69           C  
ATOM   3551  OD1 ASP A 227      31.515  -9.272 -19.270  1.00 29.69           O  
ATOM   3552  OD2 ASP A 227      29.877 -10.305 -18.187  1.00 29.69           O  
ATOM   3553  N   MET A 228      30.701  -4.634 -16.809  1.00 26.21           N  
ATOM   3554  H   MET A 228      31.104  -5.027 -15.970  1.00 26.21           H  
ATOM   3555  CA  MET A 228      30.346  -3.204 -16.849  1.00 26.21           C  
ATOM   3556  HA  MET A 228      29.301  -3.120 -17.145  1.00 26.21           H  
ATOM   3557  C   MET A 228      31.131  -2.406 -17.899  1.00 26.21           C  
ATOM   3558  CB  MET A 228      30.512  -2.552 -15.465  1.00 26.21           C  
ATOM   3559  HB2 MET A 228      30.604  -1.474 -15.601  1.00 26.21           H  
ATOM   3560  HB3 MET A 228      31.424  -2.904 -14.982  1.00 26.21           H  
ATOM   3561  O   MET A 228      30.678  -1.341 -18.313  1.00 26.21           O  
ATOM   3562  CG  MET A 228      29.301  -2.807 -14.558  1.00 26.21           C  
ATOM   3563  HG2 MET A 228      29.560  -3.547 -13.802  1.00 26.21           H  
ATOM   3564  HG3 MET A 228      28.488  -3.222 -15.154  1.00 26.21           H  
ATOM   3565  SD  MET A 228      28.661  -1.305 -13.760  1.00 26.21           S  
ATOM   3566  CE  MET A 228      29.349  -1.485 -12.093  1.00 26.21           C  
ATOM   3567  HE1 MET A 228      29.055  -0.632 -11.483  1.00 26.21           H  
ATOM   3568  HE2 MET A 228      28.966  -2.398 -11.636  1.00 26.21           H  
ATOM   3569  HE3 MET A 228      30.437  -1.533 -12.145  1.00 26.21           H  
ATOM   3570  N   LYS A 229      32.275  -2.912 -18.380  1.00 27.45           N  
ATOM   3571  H   LYS A 229      32.587  -3.808 -18.034  1.00 27.45           H  
ATOM   3572  CA  LYS A 229      32.994  -2.270 -19.492  1.00 27.45           C  
ATOM   3573  HA  LYS A 229      32.953  -1.190 -19.350  1.00 27.45           H  
ATOM   3574  C   LYS A 229      32.321  -2.477 -20.852  1.00 27.45           C  
ATOM   3575  CB  LYS A 229      34.471  -2.686 -19.504  1.00 27.45           C  
ATOM   3576  HB2 LYS A 229      34.903  -2.421 -20.469  1.00 27.45           H  
ATOM   3577  HB3 LYS A 229      34.558  -3.765 -19.373  1.00 27.45           H  
ATOM   3578  O   LYS A 229      32.573  -1.677 -21.743  1.00 27.45           O  
ATOM   3579  CG  LYS A 229      35.246  -1.945 -18.403  1.00 27.45           C  
ATOM   3580  HG2 LYS A 229      35.106  -0.871 -18.525  1.00 27.45           H  
ATOM   3581  HG3 LYS A 229      34.865  -2.243 -17.426  1.00 27.45           H  
ATOM   3582  CD  LYS A 229      36.741  -2.262 -18.481  1.00 27.45           C  
ATOM   3583  HD2 LYS A 229      36.880  -3.334 -18.341  1.00 27.45           H  
ATOM   3584  HD3 LYS A 229      37.117  -1.980 -19.465  1.00 27.45           H  
ATOM   3585  CE  LYS A 229      37.495  -1.490 -17.395  1.00 27.45           C  
ATOM   3586  HE2 LYS A 229      37.350  -0.423 -17.559  1.00 27.45           H  
ATOM   3587  HE3 LYS A 229      37.059  -1.745 -16.429  1.00 27.45           H  
ATOM   3588  NZ  LYS A 229      38.937  -1.832 -17.410  1.00 27.45           N  
ATOM   3589  HZ1 LYS A 229      39.432  -1.329 -16.687  1.00 27.45           H  
ATOM   3590  HZ2 LYS A 229      39.051  -2.822 -17.246  1.00 27.45           H  
ATOM   3591  HZ3 LYS A 229      39.340  -1.614 -18.310  1.00 27.45           H  
ATOM   3592  N   ASN A 230      31.441  -3.474 -21.002  1.00 32.06           N  
ATOM   3593  H   ASN A 230      31.228  -4.055 -20.203  1.00 32.06           H  
ATOM   3594  CA  ASN A 230      30.862  -3.836 -22.300  1.00 32.06           C  
ATOM   3595  HA  ASN A 230      31.100  -3.057 -23.024  1.00 32.06           H  
ATOM   3596  C   ASN A 230      29.327  -3.923 -22.355  1.00 32.06           C  
ATOM   3597  CB  ASN A 230      31.532  -5.140 -22.777  1.00 32.06           C  
ATOM   3598  HB2 ASN A 230      30.923  -5.599 -23.555  1.00 32.06           H  
ATOM   3599  HB3 ASN A 230      31.615  -5.841 -21.946  1.00 32.06           H  
ATOM   3600  O   ASN A 230      28.789  -4.069 -23.453  1.00 32.06           O  
ATOM   3601  CG  ASN A 230      32.898  -4.912 -23.397  1.00 32.06           C  
ATOM   3602  ND2 ASN A 230      33.750  -5.904 -23.334  1.00 32.06           N  
ATOM   3603 HD21 ASN A 230      33.545  -6.761 -22.838  1.00 32.06           H  
ATOM   3604 HD22 ASN A 230      34.642  -5.794 -23.793  1.00 32.06           H  
ATOM   3605  OD1 ASN A 230      33.176  -3.872 -23.968  1.00 32.06           O  
ATOM   3606  N   TYR A 231      28.596  -3.844 -21.240  1.00 27.01           N  
ATOM   3607  H   TYR A 231      29.071  -3.817 -20.350  1.00 27.01           H  
ATOM   3608  CA  TYR A 231      27.175  -4.206 -21.247  1.00 27.01           C  
ATOM   3609  HA  TYR A 231      26.767  -4.059 -22.247  1.00 27.01           H  
ATOM   3610  C   TYR A 231      26.300  -3.331 -20.324  1.00 27.01           C  
ATOM   3611  CB  TYR A 231      27.059  -5.721 -20.946  1.00 27.01           C  
ATOM   3612  HB2 TYR A 231      27.773  -5.998 -20.170  1.00 27.01           H  
ATOM   3613  HB3 TYR A 231      26.069  -5.918 -20.534  1.00 27.01           H  
ATOM   3614  O   TYR A 231      25.923  -3.736 -19.232  1.00 27.01           O  
ATOM   3615  CG  TYR A 231      27.239  -6.640 -22.154  1.00 27.01           C  
ATOM   3616  CD1 TYR A 231      26.108  -7.163 -22.799  1.00 27.01           C  
ATOM   3617  HD1 TYR A 231      25.145  -6.980 -22.347  1.00 27.01           H  
ATOM   3618  CD2 TYR A 231      28.511  -7.025 -22.609  1.00 27.01           C  
ATOM   3619  HD2 TYR A 231      29.384  -6.713 -22.054  1.00 27.01           H  
ATOM   3620  CE1 TYR A 231      26.219  -7.968 -23.949  1.00 27.01           C  
ATOM   3621  HE1 TYR A 231      25.339  -8.374 -24.426  1.00 27.01           H  
ATOM   3622  CE2 TYR A 231      28.647  -7.846 -23.747  1.00 27.01           C  
ATOM   3623  HE2 TYR A 231      29.637  -8.136 -24.066  1.00 27.01           H  
ATOM   3624  OH  TYR A 231      27.642  -9.106 -25.521  1.00 27.01           O  
ATOM   3625  HH  TYR A 231      28.543  -9.435 -25.531  1.00 27.01           H  
ATOM   3626  CZ  TYR A 231      27.499  -8.305 -24.430  1.00 27.01           C  
ATOM   3627  N   ILE A 232      25.795  -2.205 -20.847  1.00 28.07           N  
ATOM   3628  H   ILE A 232      26.275  -1.846 -21.660  1.00 28.07           H  
ATOM   3629  CA  ILE A 232      24.326  -2.130 -20.930  1.00 28.07           C  
ATOM   3630  HA  ILE A 232      23.870  -2.422 -19.984  1.00 28.07           H  
ATOM   3631  C   ILE A 232      24.012  -3.153 -22.010  1.00 28.07           C  
ATOM   3632  CB  ILE A 232      23.800  -0.739 -21.353  1.00 28.07           C  
ATOM   3633  HB  ILE A 232      24.226  -0.505 -22.329  1.00 28.07           H  
ATOM   3634  O   ILE A 232      24.390  -2.943 -23.167  1.00 28.07           O  
ATOM   3635  CG1 ILE A 232      24.231   0.367 -20.371  1.00 28.07           C  
ATOM   3636 HG12 ILE A 232      23.632   0.324 -19.461  1.00 28.07           H  
ATOM   3637 HG13 ILE A 232      25.277   0.231 -20.097  1.00 28.07           H  
ATOM   3638  CG2 ILE A 232      22.261  -0.764 -21.494  1.00 28.07           C  
ATOM   3639 HG21 ILE A 232      21.889   0.208 -21.819  1.00 28.07           H  
ATOM   3640 HG22 ILE A 232      21.801  -1.018 -20.540  1.00 28.07           H  
ATOM   3641 HG23 ILE A 232      21.953  -1.498 -22.239  1.00 28.07           H  
ATOM   3642  CD1 ILE A 232      24.109   1.750 -21.016  1.00 28.07           C  
ATOM   3643 HD11 ILE A 232      24.597   1.753 -21.991  1.00 28.07           H  
ATOM   3644 HD12 ILE A 232      23.062   2.025 -21.140  1.00 28.07           H  
ATOM   3645 HD13 ILE A 232      24.622   2.483 -20.393  1.00 28.07           H  
ATOM   3646  N   SER A 233      23.456  -4.310 -21.658  1.00 26.01           N  
ATOM   3647  H   SER A 233      23.162  -4.464 -20.704  1.00 26.01           H  
ATOM   3648  CA  SER A 233      23.134  -5.277 -22.698  1.00 26.01           C  
ATOM   3649  HA  SER A 233      24.050  -5.449 -23.263  1.00 26.01           H  
ATOM   3650  C   SER A 233      22.142  -4.621 -23.657  1.00 26.01           C  
ATOM   3651  CB  SER A 233      22.693  -6.643 -22.140  1.00 26.01           C  
ATOM   3652  HB2 SER A 233      23.126  -6.807 -21.153  1.00 26.01           H  
ATOM   3653  HB3 SER A 233      23.069  -7.417 -22.809  1.00 26.01           H  
ATOM   3654  O   SER A 233      21.028  -4.252 -23.293  1.00 26.01           O  
ATOM   3655  OG  SER A 233      21.300  -6.811 -22.087  1.00 26.01           O  
ATOM   3656  HG  SER A 233      20.959  -6.484 -21.251  1.00 26.01           H  
ATOM   3657  N   TYR A 234      22.579  -4.450 -24.903  1.00 29.53           N  
ATOM   3658  H   TYR A 234      23.566  -4.602 -25.058  1.00 29.53           H  
ATOM   3659  CA  TYR A 234      21.787  -3.988 -26.043  1.00 29.53           C  
ATOM   3660  HA  TYR A 234      21.545  -2.933 -25.920  1.00 29.53           H  
ATOM   3661  C   TYR A 234      20.453  -4.756 -26.202  1.00 29.53           C  
ATOM   3662  CB  TYR A 234      22.661  -4.176 -27.300  1.00 29.53           C  
ATOM   3663  HB2 TYR A 234      22.004  -4.407 -28.138  1.00 29.53           H  
ATOM   3664  HB3 TYR A 234      23.303  -5.049 -27.181  1.00 29.53           H  
ATOM   3665  O   TYR A 234      19.580  -4.307 -26.939  1.00 29.53           O  
ATOM   3666  CG  TYR A 234      23.516  -2.987 -27.712  1.00 29.53           C  
ATOM   3667  CD1 TYR A 234      23.118  -2.226 -28.828  1.00 29.53           C  
ATOM   3668  HD1 TYR A 234      22.198  -2.459 -29.345  1.00 29.53           H  
ATOM   3669  CD2 TYR A 234      24.709  -2.655 -27.032  1.00 29.53           C  
ATOM   3670  HD2 TYR A 234      25.009  -3.210 -26.155  1.00 29.53           H  
ATOM   3671  CE1 TYR A 234      23.903  -1.149 -29.277  1.00 29.53           C  
ATOM   3672  HE1 TYR A 234      23.593  -0.560 -30.127  1.00 29.53           H  
ATOM   3673  CE2 TYR A 234      25.500  -1.575 -27.479  1.00 29.53           C  
ATOM   3674  HE2 TYR A 234      26.403  -1.315 -26.946  1.00 29.53           H  
ATOM   3675  OH  TYR A 234      25.850   0.221 -29.045  1.00 29.53           O  
ATOM   3676  HH  TYR A 234      26.608   0.376 -28.477  1.00 29.53           H  
ATOM   3677  CZ  TYR A 234      25.097  -0.822 -28.605  1.00 29.53           C  
ATOM   3678  N   TYR A 235      20.298  -5.903 -25.529  1.00 23.67           N  
ATOM   3679  H   TYR A 235      21.008  -6.146 -24.853  1.00 23.67           H  
ATOM   3680  CA  TYR A 235      19.121  -6.765 -25.561  1.00 23.67           C  
ATOM   3681  HA  TYR A 235      18.772  -6.840 -26.590  1.00 23.67           H  
ATOM   3682  C   TYR A 235      17.933  -6.216 -24.752  1.00 23.67           C  
ATOM   3683  CB  TYR A 235      19.531  -8.175 -25.100  1.00 23.67           C  
ATOM   3684  HB2 TYR A 235      20.270  -8.114 -24.301  1.00 23.67           H  
ATOM   3685  HB3 TYR A 235      18.655  -8.668 -24.678  1.00 23.67           H  
ATOM   3686  O   TYR A 235      16.814  -6.271 -25.252  1.00 23.67           O  
ATOM   3687  CG  TYR A 235      20.056  -9.049 -26.227  1.00 23.67           C  
ATOM   3688  CD1 TYR A 235      19.148  -9.853 -26.941  1.00 23.67           C  
ATOM   3689  HD1 TYR A 235      18.103  -9.858 -26.668  1.00 23.67           H  
ATOM   3690  CD2 TYR A 235      21.421  -9.044 -26.585  1.00 23.67           C  
ATOM   3691  HD2 TYR A 235      22.112  -8.427 -26.031  1.00 23.67           H  
ATOM   3692  CE1 TYR A 235      19.595 -10.650 -28.010  1.00 23.67           C  
ATOM   3693  HE1 TYR A 235      18.902 -11.271 -28.557  1.00 23.67           H  
ATOM   3694  CE2 TYR A 235      21.872  -9.835 -27.664  1.00 23.67           C  
ATOM   3695  HE2 TYR A 235      22.915  -9.823 -27.945  1.00 23.67           H  
ATOM   3696  OH  TYR A 235      21.366 -11.394 -29.432  1.00 23.67           O  
ATOM   3697  HH  TYR A 235      22.294 -11.276 -29.647  1.00 23.67           H  
ATOM   3698  CZ  TYR A 235      20.955 -10.639 -28.379  1.00 23.67           C  
ATOM   3699  N   GLU A 236      18.128  -5.636 -23.562  1.00 30.50           N  
ATOM   3700  H   GLU A 236      19.062  -5.573 -23.183  1.00 30.50           H  
ATOM   3701  CA  GLU A 236      16.990  -5.253 -22.696  1.00 30.50           C  
ATOM   3702  HA  GLU A 236      16.251  -6.053 -22.707  1.00 30.50           H  
ATOM   3703  C   GLU A 236      16.249  -4.000 -23.180  1.00 30.50           C  
ATOM   3704  CB  GLU A 236      17.450  -5.071 -21.245  1.00 30.50           C  
ATOM   3705  HB2 GLU A 236      16.685  -4.519 -20.699  1.00 30.50           H  
ATOM   3706  HB3 GLU A 236      18.373  -4.492 -21.234  1.00 30.50           H  
ATOM   3707  O   GLU A 236      15.021  -3.954 -23.148  1.00 30.50           O  
ATOM   3708  CG  GLU A 236      17.652  -6.425 -20.550  1.00 30.50           C  
ATOM   3709  HG2 GLU A 236      18.419  -6.985 -21.087  1.00 30.50           H  
ATOM   3710  HG3 GLU A 236      16.721  -6.988 -20.607  1.00 30.50           H  
ATOM   3711  CD  GLU A 236      18.078  -6.278 -19.083  1.00 30.50           C  
ATOM   3712  OE1 GLU A 236      17.887  -7.258 -18.333  1.00 30.50           O  
ATOM   3713  OE2 GLU A 236      18.654  -5.218 -18.746  1.00 30.50           O  
ATOM   3714  N   VAL A 237      16.968  -3.004 -23.710  1.00 31.91           N  
ATOM   3715  H   VAL A 237      17.974  -3.087 -23.694  1.00 31.91           H  
ATOM   3716  CA  VAL A 237      16.338  -1.785 -24.252  1.00 31.91           C  
ATOM   3717  HA  VAL A 237      15.569  -1.461 -23.550  1.00 31.91           H  
ATOM   3718  C   VAL A 237      15.628  -2.077 -25.578  1.00 31.91           C  
ATOM   3719  CB  VAL A 237      17.358  -0.635 -24.389  1.00 31.91           C  
ATOM   3720  HB  VAL A 237      18.118  -0.918 -25.117  1.00 31.91           H  
ATOM   3721  O   VAL A 237      14.578  -1.504 -25.851  1.00 31.91           O  
ATOM   3722  CG1 VAL A 237      16.700   0.672 -24.854  1.00 31.91           C  
ATOM   3723 HG11 VAL A 237      16.277   0.551 -25.851  1.00 31.91           H  
ATOM   3724 HG12 VAL A 237      17.440   1.471 -24.891  1.00 31.91           H  
ATOM   3725 HG13 VAL A 237      15.903   0.949 -24.163  1.00 31.91           H  
ATOM   3726  CG2 VAL A 237      18.052  -0.344 -23.050  1.00 31.91           C  
ATOM   3727 HG21 VAL A 237      18.728   0.505 -23.152  1.00 31.91           H  
ATOM   3728 HG22 VAL A 237      17.309  -0.117 -22.285  1.00 31.91           H  
ATOM   3729 HG23 VAL A 237      18.638  -1.205 -22.727  1.00 31.91           H  
ATOM   3730  N   ALA A 238      16.154  -2.999 -26.392  1.00 29.30           N  
ATOM   3731  H   ALA A 238      16.977  -3.501 -26.089  1.00 29.30           H  
ATOM   3732  CA  ALA A 238      15.600  -3.314 -27.709  1.00 29.30           C  
ATOM   3733  HA  ALA A 238      15.450  -2.379 -28.249  1.00 29.30           H  
ATOM   3734  C   ALA A 238      14.233  -4.015 -27.654  1.00 29.30           C  
ATOM   3735  CB  ALA A 238      16.623  -4.154 -28.480  1.00 29.30           C  
ATOM   3736  HB1 ALA A 238      17.555  -3.598 -28.583  1.00 29.30           H  
ATOM   3737  HB2 ALA A 238      16.232  -4.381 -29.472  1.00 29.30           H  
ATOM   3738  HB3 ALA A 238      16.815  -5.085 -27.948  1.00 29.30           H  
ATOM   3739  O   ALA A 238      13.432  -3.822 -28.562  1.00 29.30           O  
ATOM   3740  N   HIS A 239      13.936  -4.788 -26.602  1.00 33.32           N  
ATOM   3741  H   HIS A 239      14.637  -4.939 -25.891  1.00 33.32           H  
ATOM   3742  CA  HIS A 239      12.608  -5.391 -26.412  1.00 33.32           C  
ATOM   3743  HA  HIS A 239      12.300  -5.860 -27.346  1.00 33.32           H  
ATOM   3744  C   HIS A 239      11.513  -4.374 -26.071  1.00 33.32           C  
ATOM   3745  CB  HIS A 239      12.683  -6.468 -25.322  1.00 33.32           C  
ATOM   3746  HB2 HIS A 239      13.218  -6.079 -24.455  1.00 33.32           H  
ATOM   3747  HB3 HIS A 239      11.674  -6.727 -25.002  1.00 33.32           H  
ATOM   3748  O   HIS A 239      10.330  -4.687 -26.182  1.00 33.32           O  
ATOM   3749  CG  HIS A 239      13.340  -7.728 -25.811  1.00 33.32           C  
ATOM   3750  CD2 HIS A 239      14.502  -8.287 -25.353  1.00 33.32           C  
ATOM   3751  HD2 HIS A 239      15.115  -7.908 -24.549  1.00 33.32           H  
ATOM   3752  ND1 HIS A 239      12.864  -8.539 -26.814  1.00 33.32           N  
ATOM   3753  HD1 HIS A 239      11.996  -8.410 -27.313  1.00 33.32           H  
ATOM   3754  CE1 HIS A 239      13.724  -9.559 -26.964  1.00 33.32           C  
ATOM   3755  HE1 HIS A 239      13.610 -10.370 -27.668  1.00 33.32           H  
ATOM   3756  NE2 HIS A 239      14.746  -9.443 -26.105  1.00 33.32           N  
ATOM   3757  N   LEU A 240      11.900  -3.166 -25.664  1.00 33.96           N  
ATOM   3758  H   LEU A 240      12.888  -2.973 -25.581  1.00 33.96           H  
ATOM   3759  CA  LEU A 240      10.971  -2.094 -25.330  1.00 33.96           C  
ATOM   3760  HA  LEU A 240      10.009  -2.520 -25.046  1.00 33.96           H  
ATOM   3761  C   LEU A 240      10.707  -1.151 -26.512  1.00 33.96           C  
ATOM   3762  CB  LEU A 240      11.529  -1.324 -24.135  1.00 33.96           C  
ATOM   3763  HB2 LEU A 240      10.735  -0.620 -23.887  1.00 33.96           H  
ATOM   3764  HB3 LEU A 240      12.419  -0.783 -24.455  1.00 33.96           H  
ATOM   3765  O   LEU A 240       9.820  -0.300 -26.440  1.00 33.96           O  
ATOM   3766  CG  LEU A 240      11.847  -2.141 -22.868  1.00 33.96           C  
ATOM   3767  HG  LEU A 240      12.365  -3.061 -23.139  1.00 33.96           H  
ATOM   3768  CD1 LEU A 240      12.753  -1.379 -21.897  1.00 33.96           C  
ATOM   3769 HD11 LEU A 240      12.222  -0.554 -21.423  1.00 33.96           H  
ATOM   3770 HD12 LEU A 240      13.634  -1.017 -22.426  1.00 33.96           H  
ATOM   3771 HD13 LEU A 240      13.085  -2.067 -21.120  1.00 33.96           H  
ATOM   3772  CD2 LEU A 240      10.555  -2.500 -22.133  1.00 33.96           C  
ATOM   3773 HD21 LEU A 240      10.015  -1.598 -21.845  1.00 33.96           H  
ATOM   3774 HD22 LEU A 240       9.922  -3.110 -22.778  1.00 33.96           H  
ATOM   3775 HD23 LEU A 240      10.794  -3.076 -21.240  1.00 33.96           H  
ATOM   3776  N   LEU A 241      11.476  -1.297 -27.592  1.00 33.52           N  
ATOM   3777  H   LEU A 241      12.119  -2.076 -27.617  1.00 33.52           H  
ATOM   3778  CA  LEU A 241      11.329  -0.520 -28.811  1.00 33.52           C  
ATOM   3779  HA  LEU A 241      10.818   0.410 -28.564  1.00 33.52           H  
ATOM   3780  C   LEU A 241      10.450  -1.285 -29.807  1.00 33.52           C  
ATOM   3781  CB  LEU A 241      12.710  -0.167 -29.391  1.00 33.52           C  
ATOM   3782  HB2 LEU A 241      13.218  -1.098 -29.645  1.00 33.52           H  
ATOM   3783  HB3 LEU A 241      12.557   0.393 -30.313  1.00 33.52           H  
ATOM   3784  O   LEU A 241      10.643  -2.480 -30.038  1.00 33.52           O  
ATOM   3785  CG  LEU A 241      13.618   0.654 -28.455  1.00 33.52           C  
ATOM   3786  HG  LEU A 241      13.761   0.115 -27.519  1.00 33.52           H  
ATOM   3787  CD1 LEU A 241      14.994   0.855 -29.091  1.00 33.52           C  
ATOM   3788 HD11 LEU A 241      14.892   1.437 -30.007  1.00 33.52           H  
ATOM   3789 HD12 LEU A 241      15.432  -0.116 -29.321  1.00 33.52           H  
ATOM   3790 HD13 LEU A 241      15.646   1.383 -28.395  1.00 33.52           H  
ATOM   3791  CD2 LEU A 241      13.051   2.030 -28.124  1.00 33.52           C  
ATOM   3792 HD21 LEU A 241      12.778   2.554 -29.040  1.00 33.52           H  
ATOM   3793 HD22 LEU A 241      12.167   1.897 -27.501  1.00 33.52           H  
ATOM   3794 HD23 LEU A 241      13.788   2.613 -27.571  1.00 33.52           H  
ATOM   3795  N   ASP A 242       9.486  -0.600 -30.407  1.00 38.34           N  
ATOM   3796  H   ASP A 242       9.426   0.393 -30.231  1.00 38.34           H  
ATOM   3797  CA  ASP A 242       8.725  -1.131 -31.528  1.00 38.34           C  
ATOM   3798  HA  ASP A 242       8.443  -2.155 -31.281  1.00 38.34           H  
ATOM   3799  C   ASP A 242       9.582  -1.209 -32.807  1.00 38.34           C  
ATOM   3800  CB  ASP A 242       7.412  -0.343 -31.697  1.00 38.34           C  
ATOM   3801  HB2 ASP A 242       6.796  -0.850 -32.440  1.00 38.34           H  
ATOM   3802  HB3 ASP A 242       6.870  -0.378 -30.753  1.00 38.34           H  
ATOM   3803  O   ASP A 242      10.770  -0.867 -32.835  1.00 38.34           O  
ATOM   3804  CG  ASP A 242       7.571   1.120 -32.122  1.00 38.34           C  
ATOM   3805  OD1 ASP A 242       8.632   1.475 -32.687  1.00 38.34           O  
ATOM   3806  OD2 ASP A 242       6.590   1.863 -31.912  1.00 38.34           O  
ATOM   3807  N   ALA A 243       8.983  -1.699 -33.896  1.00 39.57           N  
ATOM   3808  H   ALA A 243       7.996  -1.906 -33.847  1.00 39.57           H  
ATOM   3809  CA  ALA A 243       9.666  -1.845 -35.181  1.00 39.57           C  
ATOM   3810  HA  ALA A 243      10.523  -2.505 -35.042  1.00 39.57           H  
ATOM   3811  C   ALA A 243      10.207  -0.516 -35.748  1.00 39.57           C  
ATOM   3812  CB  ALA A 243       8.689  -2.504 -36.162  1.00 39.57           C  
ATOM   3813  HB1 ALA A 243       7.827  -1.854 -36.317  1.00 39.57           H  
ATOM   3814  HB2 ALA A 243       8.355  -3.464 -35.770  1.00 39.57           H  
ATOM   3815  HB3 ALA A 243       9.186  -2.661 -37.119  1.00 39.57           H  
ATOM   3816  O   ALA A 243      11.126  -0.538 -36.566  1.00 39.57           O  
ATOM   3817  N   GLU A 244       9.663   0.621 -35.311  1.00 36.29           N  
ATOM   3818  H   GLU A 244       9.005   0.588 -34.545  1.00 36.29           H  
ATOM   3819  CA  GLU A 244      10.035   1.966 -35.751  1.00 36.29           C  
ATOM   3820  HA  GLU A 244      10.450   1.915 -36.758  1.00 36.29           H  
ATOM   3821  C   GLU A 244      11.131   2.578 -34.860  1.00 36.29           C  
ATOM   3822  CB  GLU A 244       8.768   2.836 -35.811  1.00 36.29           C  
ATOM   3823  HB2 GLU A 244       8.296   2.840 -34.829  1.00 36.29           H  
ATOM   3824  HB3 GLU A 244       9.043   3.859 -36.069  1.00 36.29           H  
ATOM   3825  O   GLU A 244      11.614   3.678 -35.126  1.00 36.29           O  
ATOM   3826  CG  GLU A 244       7.766   2.316 -36.860  1.00 36.29           C  
ATOM   3827  HG2 GLU A 244       7.613   1.245 -36.724  1.00 36.29           H  
ATOM   3828  HG3 GLU A 244       8.198   2.462 -37.851  1.00 36.29           H  
ATOM   3829  CD  GLU A 244       6.388   2.993 -36.798  1.00 36.29           C  
ATOM   3830  OE1 GLU A 244       5.521   2.566 -37.596  1.00 36.29           O  
ATOM   3831  OE2 GLU A 244       6.201   3.924 -35.980  1.00 36.29           O  
ATOM   3832  N   GLY A 245      11.577   1.853 -33.826  1.00 35.53           N  
ATOM   3833  H   GLY A 245      11.097   0.989 -33.618  1.00 35.53           H  
ATOM   3834  CA  GLY A 245      12.557   2.339 -32.859  1.00 35.53           C  
ATOM   3835  HA2 GLY A 245      12.950   1.488 -32.303  1.00 35.53           H  
ATOM   3836  HA3 GLY A 245      13.376   2.831 -33.385  1.00 35.53           H  
ATOM   3837  C   GLY A 245      11.968   3.331 -31.858  1.00 35.53           C  
ATOM   3838  O   GLY A 245      12.724   3.951 -31.106  1.00 35.53           O  
ATOM   3839  N   ASN A 246      10.641   3.481 -31.826  1.00 37.28           N  
ATOM   3840  H   ASN A 246      10.070   2.873 -32.395  1.00 37.28           H  
ATOM   3841  CA  ASN A 246       9.966   4.208 -30.766  1.00 37.28           C  
ATOM   3842  HA  ASN A 246      10.555   5.087 -30.504  1.00 37.28           H  
ATOM   3843  C   ASN A 246       9.866   3.294 -29.554  1.00 37.28           C  
ATOM   3844  CB  ASN A 246       8.578   4.671 -31.220  1.00 37.28           C  
ATOM   3845  HB2 ASN A 246       8.080   5.205 -30.410  1.00 37.28           H  
ATOM   3846  HB3 ASN A 246       7.971   3.798 -31.462  1.00 37.28           H  
ATOM   3847  O   ASN A 246       9.677   2.088 -29.683  1.00 37.28           O  
ATOM   3848  CG  ASN A 246       8.633   5.585 -32.421  1.00 37.28           C  
ATOM   3849  ND2 ASN A 246       7.911   5.261 -33.468  1.00 37.28           N  
ATOM   3850 HD21 ASN A 246       7.410   4.384 -33.495  1.00 37.28           H  
ATOM   3851 HD22 ASN A 246       7.977   5.817 -34.309  1.00 37.28           H  
ATOM   3852  OD1 ASN A 246       9.306   6.607 -32.405  1.00 37.28           O  
ATOM   3853  N   PHE A 247       9.955   3.858 -28.356  1.00 35.24           N  
ATOM   3854  H   PHE A 247      10.028   4.864 -28.292  1.00 35.24           H  
ATOM   3855  CA  PHE A 247       9.547   3.096 -27.186  1.00 35.24           C  
ATOM   3856  HA  PHE A 247      10.069   2.139 -27.180  1.00 35.24           H  
ATOM   3857  C   PHE A 247       8.050   2.788 -27.310  1.00 35.24           C  
ATOM   3858  CB  PHE A 247       9.917   3.847 -25.901  1.00 35.24           C  
ATOM   3859  HB2 PHE A 247      10.305   4.837 -26.143  1.00 35.24           H  
ATOM   3860  HB3 PHE A 247       9.018   4.006 -25.306  1.00 35.24           H  
ATOM   3861  O   PHE A 247       7.231   3.704 -27.427  1.00 35.24           O  
ATOM   3862  CG  PHE A 247      10.933   3.120 -25.044  1.00 35.24           C  
ATOM   3863  CD1 PHE A 247      10.495   2.188 -24.100  1.00 35.24           C  
ATOM   3864  HD1 PHE A 247       9.451   1.913 -24.062  1.00 35.24           H  
ATOM   3865  CD2 PHE A 247      12.312   3.367 -25.172  1.00 35.24           C  
ATOM   3866  HD2 PHE A 247      12.668   4.047 -25.932  1.00 35.24           H  
ATOM   3867  CE1 PHE A 247      11.408   1.616 -23.201  1.00 35.24           C  
ATOM   3868  HE1 PHE A 247      11.057   0.915 -22.458  1.00 35.24           H  
ATOM   3869  CE2 PHE A 247      13.236   2.712 -24.336  1.00 35.24           C  
ATOM   3870  HE2 PHE A 247      14.294   2.883 -24.462  1.00 35.24           H  
ATOM   3871  CZ  PHE A 247      12.781   1.854 -23.325  1.00 35.24           C  
ATOM   3872  HZ  PHE A 247      13.484   1.363 -22.669  1.00 35.24           H  
ATOM   3873  N   GLY A 248       7.698   1.503 -27.238  1.00 35.06           N  
ATOM   3874  H   GLY A 248       8.438   0.821 -27.146  1.00 35.06           H  
ATOM   3875  CA  GLY A 248       6.376   1.121 -26.760  1.00 35.06           C  
ATOM   3876  HA2 GLY A 248       6.282   0.035 -26.769  1.00 35.06           H  
ATOM   3877  HA3 GLY A 248       5.611   1.558 -27.401  1.00 35.06           H  
ATOM   3878  C   GLY A 248       6.192   1.626 -25.326  1.00 35.06           C  
ATOM   3879  O   GLY A 248       7.117   2.170 -24.725  1.00 35.06           O  
ATOM   3880  N   GLU A 249       5.003   1.467 -24.749  1.00 31.53           N  
ATOM   3881  H   GLU A 249       4.272   0.968 -25.236  1.00 31.53           H  
ATOM   3882  CA  GLU A 249       4.821   1.718 -23.312  1.00 31.53           C  
ATOM   3883  HA  GLU A 249       4.897   2.786 -23.108  1.00 31.53           H  
ATOM   3884  C   GLU A 249       5.921   0.992 -22.521  1.00 31.53           C  
ATOM   3885  CB  GLU A 249       3.439   1.228 -22.875  1.00 31.53           C  
ATOM   3886  HB2 GLU A 249       3.399   1.177 -21.787  1.00 31.53           H  
ATOM   3887  HB3 GLU A 249       3.290   0.226 -23.280  1.00 31.53           H  
ATOM   3888  O   GLU A 249       6.028  -0.235 -22.565  1.00 31.53           O  
ATOM   3889  CG  GLU A 249       2.329   2.170 -23.362  1.00 31.53           C  
ATOM   3890  HG2 GLU A 249       2.336   3.071 -22.748  1.00 31.53           H  
ATOM   3891  HG3 GLU A 249       2.543   2.469 -24.388  1.00 31.53           H  
ATOM   3892  CD  GLU A 249       0.938   1.525 -23.341  1.00 31.53           C  
ATOM   3893  OE1 GLU A 249       0.053   2.149 -23.971  1.00 31.53           O  
ATOM   3894  OE2 GLU A 249       0.801   0.375 -22.862  1.00 31.53           O  
ATOM   3895  N   ALA A 250       6.783   1.763 -21.857  1.00 33.49           N  
ATOM   3896  H   ALA A 250       6.609   2.758 -21.838  1.00 33.49           H  
ATOM   3897  CA  ALA A 250       7.875   1.232 -21.058  1.00 33.49           C  
ATOM   3898  HA  ALA A 250       8.166   0.252 -21.436  1.00 33.49           H  
ATOM   3899  C   ALA A 250       7.381   1.104 -19.627  1.00 33.49           C  
ATOM   3900  CB  ALA A 250       9.094   2.159 -21.108  1.00 33.49           C  
ATOM   3901  HB1 ALA A 250       9.003   2.977 -20.394  1.00 33.49           H  
ATOM   3902  HB2 ALA A 250       9.985   1.603 -20.818  1.00 33.49           H  
ATOM   3903  HB3 ALA A 250       9.171   2.631 -22.088  1.00 33.49           H  
ATOM   3904  O   ALA A 250       7.369   2.084 -18.884  1.00 33.49           O  
ATOM   3905  N   SER A 251       6.975  -0.083 -19.215  1.00 32.72           N  
ATOM   3906  H   SER A 251       6.893  -0.847 -19.871  1.00 32.72           H  
ATOM   3907  CA  SER A 251       6.810  -0.371 -17.793  1.00 32.72           C  
ATOM   3908  HA  SER A 251       6.326   0.463 -17.284  1.00 32.72           H  
ATOM   3909  C   SER A 251       8.204  -0.578 -17.195  1.00 32.72           C  
ATOM   3910  CB  SER A 251       5.913  -1.599 -17.625  1.00 32.72           C  
ATOM   3911  HB2 SER A 251       4.900  -1.369 -17.954  1.00 32.72           H  
ATOM   3912  HB3 SER A 251       5.884  -1.893 -16.576  1.00 32.72           H  
ATOM   3913  O   SER A 251       8.858  -1.580 -17.501  1.00 32.72           O  
ATOM   3914  OG  SER A 251       6.453  -2.647 -18.420  1.00 32.72           O  
ATOM   3915  HG  SER A 251       7.395  -2.628 -18.237  1.00 32.72           H  
ATOM   3916  N   VAL A 252       8.686   0.361 -16.379  1.00 33.93           N  
ATOM   3917  H   VAL A 252       8.074   1.122 -16.122  1.00 33.93           H  
ATOM   3918  CA  VAL A 252       9.825   0.084 -15.498  1.00 33.93           C  
ATOM   3919  HA  VAL A 252      10.494  -0.630 -15.979  1.00 33.93           H  
ATOM   3920  C   VAL A 252       9.238  -0.574 -14.261  1.00 33.93           C  
ATOM   3921  CB  VAL A 252      10.665   1.331 -15.165  1.00 33.93           C  
ATOM   3922  HB  VAL A 252      10.029   2.099 -14.725  1.00 33.93           H  
ATOM   3923  O   VAL A 252       8.629   0.080 -13.414  1.00 33.93           O  
ATOM   3924  CG1 VAL A 252      11.797   0.995 -14.184  1.00 33.93           C  
ATOM   3925 HG11 VAL A 252      11.388   0.650 -13.234  1.00 33.93           H  
ATOM   3926 HG12 VAL A 252      12.437   0.217 -14.601  1.00 33.93           H  
ATOM   3927 HG13 VAL A 252      12.397   1.884 -13.988  1.00 33.93           H  
ATOM   3928  CG2 VAL A 252      11.320   1.896 -16.434  1.00 33.93           C  
ATOM   3929 HG21 VAL A 252      10.548   2.198 -17.142  1.00 33.93           H  
ATOM   3930 HG22 VAL A 252      11.954   1.140 -16.897  1.00 33.93           H  
ATOM   3931 HG23 VAL A 252      11.922   2.769 -16.181  1.00 33.93           H  
ATOM   3932  N   TRP A 253       9.405  -1.890 -14.178  1.00 32.00           N  
ATOM   3933  H   TRP A 253       9.853  -2.379 -14.940  1.00 32.00           H  
ATOM   3934  CA  TRP A 253       9.054  -2.648 -12.989  1.00 32.00           C  
ATOM   3935  HA  TRP A 253       8.106  -2.281 -12.595  1.00 32.00           H  
ATOM   3936  C   TRP A 253      10.147  -2.404 -11.953  1.00 32.00           C  
ATOM   3937  CB  TRP A 253       8.863  -4.129 -13.334  1.00 32.00           C  
ATOM   3938  HB2 TRP A 253       8.595  -4.667 -12.425  1.00 32.00           H  
ATOM   3939  HB3 TRP A 253       9.806  -4.540 -13.693  1.00 32.00           H  
ATOM   3940  O   TRP A 253      11.292  -2.827 -12.114  1.00 32.00           O  
ATOM   3941  CG  TRP A 253       7.804  -4.378 -14.366  1.00 32.00           C  
ATOM   3942  CD1 TRP A 253       8.007  -4.390 -15.703  1.00 32.00           C  
ATOM   3943  HD1 TRP A 253       8.961  -4.235 -16.185  1.00 32.00           H  
ATOM   3944  CD2 TRP A 253       6.367  -4.577 -14.179  1.00 32.00           C  
ATOM   3945  CE2 TRP A 253       5.760  -4.690 -15.465  1.00 32.00           C  
ATOM   3946  CE3 TRP A 253       5.507  -4.639 -13.060  1.00 32.00           C  
ATOM   3947  HE3 TRP A 253       5.926  -4.544 -12.069  1.00 32.00           H  
ATOM   3948  NE1 TRP A 253       6.804  -4.581 -16.350  1.00 32.00           N  
ATOM   3949  HE1 TRP A 253       6.679  -4.464 -17.346  1.00 32.00           H  
ATOM   3950  CH2 TRP A 253       3.550  -4.872 -14.510  1.00 32.00           C  
ATOM   3951  HH2 TRP A 253       2.477  -4.904 -14.624  1.00 32.00           H  
ATOM   3952  CZ2 TRP A 253       4.379  -4.831 -15.642  1.00 32.00           C  
ATOM   3953  HZ2 TRP A 253       3.949  -4.835 -16.633  1.00 32.00           H  
ATOM   3954  CZ3 TRP A 253       4.115  -4.786 -13.224  1.00 32.00           C  
ATOM   3955  HZ3 TRP A 253       3.466  -4.784 -12.361  1.00 32.00           H  
ATOM   3956  N   ALA A 254       9.805  -1.644 -10.922  1.00 34.09           N  
ATOM   3957  H   ALA A 254       8.859  -1.292 -10.881  1.00 34.09           H  
ATOM   3958  CA  ALA A 254      10.566  -1.635  -9.692  1.00 34.09           C  
ATOM   3959  HA  ALA A 254      11.599  -1.926  -9.882  1.00 34.09           H  
ATOM   3960  C   ALA A 254       9.939  -2.683  -8.771  1.00 34.09           C  
ATOM   3961  CB  ALA A 254      10.573  -0.215  -9.120  1.00 34.09           C  
ATOM   3962  HB1 ALA A 254      11.296   0.393  -9.665  1.00 34.09           H  
ATOM   3963  HB2 ALA A 254       9.586   0.232  -9.234  1.00 34.09           H  
ATOM   3964  HB3 ALA A 254      10.831  -0.241  -8.061  1.00 34.09           H  
ATOM   3965  O   ALA A 254       8.738  -2.639  -8.504  1.00 34.09           O  
ATOM   3966  N   ASP A 255      10.755  -3.619  -8.291  1.00 33.46           N  
ATOM   3967  H   ASP A 255      11.701  -3.686  -8.637  1.00 33.46           H  
ATOM   3968  CA  ASP A 255      10.341  -4.559  -7.256  1.00 33.46           C  
ATOM   3969  HA  ASP A 255       9.353  -4.951  -7.498  1.00 33.46           H  
ATOM   3970  C   ASP A 255      10.229  -3.789  -5.946  1.00 33.46           C  
ATOM   3971  CB  ASP A 255      11.308  -5.749  -7.167  1.00 33.46           C  
ATOM   3972  HB2 ASP A 255      11.080  -6.316  -6.264  1.00 33.46           H  
ATOM   3973  HB3 ASP A 255      12.332  -5.382  -7.090  1.00 33.46           H  
ATOM   3974  O   ASP A 255      11.195  -3.595  -5.205  1.00 33.46           O  
ATOM   3975  CG  ASP A 255      11.191  -6.697  -8.362  1.00 33.46           C  
ATOM   3976  OD1 ASP A 255      10.193  -6.577  -9.103  1.00 33.46           O  
ATOM   3977  OD2 ASP A 255      12.094  -7.549  -8.508  1.00 33.46           O  
ATOM   3978  N   PHE A 256       9.035  -3.270  -5.685  1.00 38.08           N  
ATOM   3979  H   PHE A 256       8.319  -3.336  -6.394  1.00 38.08           H  
ATOM   3980  CA  PHE A 256       8.742  -2.650  -4.409  1.00 38.08           C  
ATOM   3981  HA  PHE A 256       9.592  -2.015  -4.158  1.00 38.08           H  
ATOM   3982  C   PHE A 256       8.593  -3.750  -3.358  1.00 38.08           C  
ATOM   3983  CB  PHE A 256       7.504  -1.756  -4.503  1.00 38.08           C  
ATOM   3984  HB2 PHE A 256       7.290  -1.341  -3.518  1.00 38.08           H  
ATOM   3985  HB3 PHE A 256       6.647  -2.361  -4.801  1.00 38.08           H  
ATOM   3986  O   PHE A 256       7.982  -4.786  -3.638  1.00 38.08           O  
ATOM   3987  CG  PHE A 256       7.686  -0.616  -5.483  1.00 38.08           C  
ATOM   3988  CD1 PHE A 256       8.399   0.538  -5.109  1.00 38.08           C  
ATOM   3989  HD1 PHE A 256       8.803   0.620  -4.111  1.00 38.08           H  
ATOM   3990  CD2 PHE A 256       7.197  -0.731  -6.794  1.00 38.08           C  
ATOM   3991  HD2 PHE A 256       6.688  -1.629  -7.112  1.00 38.08           H  
ATOM   3992  CE1 PHE A 256       8.595   1.582  -6.031  1.00 38.08           C  
ATOM   3993  HE1 PHE A 256       9.135   2.470  -5.738  1.00 38.08           H  
ATOM   3994  CE2 PHE A 256       7.407   0.304  -7.719  1.00 38.08           C  
ATOM   3995  HE2 PHE A 256       7.056   0.193  -8.734  1.00 38.08           H  
ATOM   3996  CZ  PHE A 256       8.091   1.467  -7.338  1.00 38.08           C  
ATOM   3997  HZ  PHE A 256       8.245   2.261  -8.053  1.00 38.08           H  
ATOM   3998  N   PRO A 257       9.100  -3.545  -2.130  1.00 39.32           N  
ATOM   3999  CA  PRO A 257       8.725  -4.411  -1.032  1.00 39.32           C  
ATOM   4000  HA  PRO A 257       9.109  -5.416  -1.212  1.00 39.32           H  
ATOM   4001  C   PRO A 257       7.197  -4.456  -0.956  1.00 39.32           C  
ATOM   4002  CB  PRO A 257       9.388  -3.828   0.215  1.00 39.32           C  
ATOM   4003  HB2 PRO A 257       8.702  -3.805   1.062  1.00 39.32           H  
ATOM   4004  HB3 PRO A 257      10.264  -4.432   0.449  1.00 39.32           H  
ATOM   4005  O   PRO A 257       6.551  -3.426  -0.758  1.00 39.32           O  
ATOM   4006  CG  PRO A 257       9.843  -2.419  -0.171  1.00 39.32           C  
ATOM   4007  HG2 PRO A 257      10.820  -2.184   0.253  1.00 39.32           H  
ATOM   4008  HG3 PRO A 257       9.106  -1.686   0.157  1.00 39.32           H  
ATOM   4009  CD  PRO A 257       9.883  -2.408  -1.692  1.00 39.32           C  
ATOM   4010  HD2 PRO A 257      10.908  -2.513  -2.048  1.00 39.32           H  
ATOM   4011  HD3 PRO A 257       9.442  -1.480  -2.057  1.00 39.32           H  
ATOM   4012  N   LEU A 258       6.629  -5.650  -1.152  1.00 41.47           N  
ATOM   4013  H   LEU A 258       7.216  -6.428  -1.419  1.00 41.47           H  
ATOM   4014  CA  LEU A 258       5.206  -5.882  -0.955  1.00 41.47           C  
ATOM   4015  HA  LEU A 258       4.641  -5.114  -1.482  1.00 41.47           H  
ATOM   4016  C   LEU A 258       4.941  -5.716   0.540  1.00 41.47           C  
ATOM   4017  CB  LEU A 258       4.780  -7.268  -1.484  1.00 41.47           C  
ATOM   4018  HB2 LEU A 258       3.789  -7.495  -1.089  1.00 41.47           H  
ATOM   4019  HB3 LEU A 258       5.467  -8.017  -1.091  1.00 41.47           H  
ATOM   4020  O   LEU A 258       5.309  -6.556   1.367  1.00 41.47           O  
ATOM   4021  CG  LEU A 258       4.719  -7.391  -3.021  1.00 41.47           C  
ATOM   4022  HG  LEU A 258       5.689  -7.133  -3.447  1.00 41.47           H  
ATOM   4023  CD1 LEU A 258       4.364  -8.824  -3.430  1.00 41.47           C  
ATOM   4024 HD11 LEU A 258       4.992  -9.545  -2.907  1.00 41.47           H  
ATOM   4025 HD12 LEU A 258       4.509  -8.942  -4.504  1.00 41.47           H  
ATOM   4026 HD13 LEU A 258       3.325  -9.034  -3.176  1.00 41.47           H  
ATOM   4027  CD2 LEU A 258       3.654  -6.494  -3.656  1.00 41.47           C  
ATOM   4028 HD21 LEU A 258       3.918  -5.446  -3.516  1.00 41.47           H  
ATOM   4029 HD22 LEU A 258       2.679  -6.681  -3.205  1.00 41.47           H  
ATOM   4030 HD23 LEU A 258       3.602  -6.683  -4.728  1.00 41.47           H  
ATOM   4031  N   TYR A 259       4.349  -4.581   0.895  1.00 49.46           N  
ATOM   4032  H   TYR A 259       4.132  -3.904   0.178  1.00 49.46           H  
ATOM   4033  CA  TYR A 259       3.851  -4.382   2.242  1.00 49.46           C  
ATOM   4034  HA  TYR A 259       4.483  -4.937   2.934  1.00 49.46           H  
ATOM   4035  C   TYR A 259       2.451  -4.963   2.323  1.00 49.46           C  
ATOM   4036  CB  TYR A 259       3.919  -2.919   2.670  1.00 49.46           C  
ATOM   4037  HB2 TYR A 259       3.362  -2.310   1.958  1.00 49.46           H  
ATOM   4038  HB3 TYR A 259       3.433  -2.815   3.641  1.00 49.46           H  
ATOM   4039  O   TYR A 259       1.563  -4.621   1.542  1.00 49.46           O  
ATOM   4040  CG  TYR A 259       5.340  -2.408   2.789  1.00 49.46           C  
ATOM   4041  CD1 TYR A 259       6.147  -2.777   3.886  1.00 49.46           C  
ATOM   4042  HD1 TYR A 259       5.743  -3.439   4.638  1.00 49.46           H  
ATOM   4043  CD2 TYR A 259       5.861  -1.578   1.783  1.00 49.46           C  
ATOM   4044  HD2 TYR A 259       5.257  -1.321   0.924  1.00 49.46           H  
ATOM   4045  CE1 TYR A 259       7.475  -2.308   3.971  1.00 49.46           C  
ATOM   4046  HE1 TYR A 259       8.105  -2.580   4.805  1.00 49.46           H  
ATOM   4047  CE2 TYR A 259       7.181  -1.109   1.867  1.00 49.46           C  
ATOM   4048  HE2 TYR A 259       7.572  -0.466   1.092  1.00 49.46           H  
ATOM   4049  OH  TYR A 259       9.292  -1.073   2.993  1.00 49.46           O  
ATOM   4050  HH  TYR A 259       9.823  -1.513   3.661  1.00 49.46           H  
ATOM   4051  CZ  TYR A 259       8.004  -1.504   2.938  1.00 49.46           C  
ATOM   4052  N   ASN A 260       2.288  -5.831   3.312  1.00 53.08           N  
ATOM   4053  H   ASN A 260       3.076  -6.044   3.906  1.00 53.08           H  
ATOM   4054  CA  ASN A 260       1.029  -6.447   3.653  1.00 53.08           C  
ATOM   4055  HA  ASN A 260       0.343  -6.408   2.807  1.00 53.08           H  
ATOM   4056  C   ASN A 260       0.443  -5.640   4.808  1.00 53.08           C  
ATOM   4057  CB  ASN A 260       1.321  -7.917   3.995  1.00 53.08           C  
ATOM   4058  HB2 ASN A 260       0.472  -8.366   4.510  1.00 53.08           H  
ATOM   4059  HB3 ASN A 260       2.177  -7.951   4.670  1.00 53.08           H  
ATOM   4060  O   ASN A 260       1.001  -5.611   5.908  1.00 53.08           O  
ATOM   4061  CG  ASN A 260       1.676  -8.748   2.773  1.00 53.08           C  
ATOM   4062  ND2 ASN A 260       2.273  -9.901   2.966  1.00 53.08           N  
ATOM   4063 HD21 ASN A 260       2.472 -10.235   3.898  1.00 53.08           H  
ATOM   4064 HD22 ASN A 260       2.562 -10.396   2.135  1.00 53.08           H  
ATOM   4065  OD1 ASN A 260       1.436  -8.380   1.641  1.00 53.08           O  
ATOM   4066  N   LEU A 261      -0.674  -4.967   4.567  1.00 58.12           N  
ATOM   4067  H   LEU A 261      -1.074  -5.022   3.641  1.00 58.12           H  
ATOM   4068  CA  LEU A 261      -1.535  -4.560   5.665  1.00 58.12           C  
ATOM   4069  HA  LEU A 261      -0.936  -4.259   6.525  1.00 58.12           H  
ATOM   4070  C   LEU A 261      -2.370  -5.768   6.047  1.00 58.12           C  
ATOM   4071  CB  LEU A 261      -2.393  -3.379   5.225  1.00 58.12           C  
ATOM   4072  HB2 LEU A 261      -2.903  -3.653   4.302  1.00 58.12           H  
ATOM   4073  HB3 LEU A 261      -1.733  -2.535   5.022  1.00 58.12           H  
ATOM   4074  O   LEU A 261      -3.063  -6.325   5.205  1.00 58.12           O  
ATOM   4075  CG  LEU A 261      -3.454  -2.951   6.236  1.00 58.12           C  
ATOM   4076  HG  LEU A 261      -4.099  -3.785   6.510  1.00 58.12           H  
ATOM   4077  CD1 LEU A 261      -2.736  -2.430   7.466  1.00 58.12           C  
ATOM   4078 HD11 LEU A 261      -1.753  -2.037   7.206  1.00 58.12           H  
ATOM   4079 HD12 LEU A 261      -2.601  -3.247   8.175  1.00 58.12           H  
ATOM   4080 HD13 LEU A 261      -3.350  -1.651   7.918  1.00 58.12           H  
ATOM   4081  CD2 LEU A 261      -4.325  -1.858   5.624  1.00 58.12           C  
ATOM   4082 HD21 LEU A 261      -3.690  -1.035   5.295  1.00 58.12           H  
ATOM   4083 HD22 LEU A 261      -4.846  -2.251   4.752  1.00 58.12           H  
ATOM   4084 HD23 LEU A 261      -5.060  -1.507   6.348  1.00 58.12           H  
ATOM   4085  N   GLU A 262      -2.315  -6.179   7.302  1.00 62.21           N  
ATOM   4086  H   GLU A 262      -1.736  -5.686   7.966  1.00 62.21           H  
ATOM   4087  CA  GLU A 262      -3.212  -7.209   7.799  1.00 62.21           C  
ATOM   4088  HA  GLU A 262      -3.747  -7.654   6.960  1.00 62.21           H  
ATOM   4089  C   GLU A 262      -4.261  -6.569   8.705  1.00 62.21           C  
ATOM   4090  CB  GLU A 262      -2.439  -8.364   8.443  1.00 62.21           C  
ATOM   4091  HB2 GLU A 262      -1.810  -7.970   9.242  1.00 62.21           H  
ATOM   4092  HB3 GLU A 262      -3.162  -9.059   8.869  1.00 62.21           H  
ATOM   4093  O   GLU A 262      -3.931  -5.801   9.612  1.00 62.21           O  
ATOM   4094  CG  GLU A 262      -1.566  -9.144   7.435  1.00 62.21           C  
ATOM   4095  HG2 GLU A 262      -2.199  -9.500   6.623  1.00 62.21           H  
ATOM   4096  HG3 GLU A 262      -0.815  -8.476   7.013  1.00 62.21           H  
ATOM   4097  CD  GLU A 262      -0.849 -10.348   8.073  1.00 62.21           C  
ATOM   4098  OE1 GLU A 262      -0.202 -11.152   7.357  1.00 62.21           O  
ATOM   4099  OE2 GLU A 262      -0.906 -10.484   9.314  1.00 62.21           O  
ATOM   4100  N   ILE A 263      -5.529  -6.884   8.451  1.00 66.41           N  
ATOM   4101  H   ILE A 263      -5.723  -7.486   7.663  1.00 66.41           H  
ATOM   4102  CA  ILE A 263      -6.666  -6.438   9.255  1.00 66.41           C  
ATOM   4103  HA  ILE A 263      -6.277  -5.930  10.137  1.00 66.41           H  
ATOM   4104  C   ILE A 263      -7.464  -7.640   9.749  1.00 66.41           C  
ATOM   4105  CB  ILE A 263      -7.532  -5.409   8.494  1.00 66.41           C  
ATOM   4106  HB  ILE A 263      -6.882  -4.573   8.235  1.00 66.41           H  
ATOM   4107  O   ILE A 263      -7.646  -8.618   9.025  1.00 66.41           O  
ATOM   4108  CG1 ILE A 263      -8.648  -4.878   9.422  1.00 66.41           C  
ATOM   4109 HG12 ILE A 263      -8.234  -4.668  10.408  1.00 66.41           H  
ATOM   4110 HG13 ILE A 263      -9.422  -5.637   9.532  1.00 66.41           H  
ATOM   4111  CG2 ILE A 263      -8.116  -5.981   7.186  1.00 66.41           C  
ATOM   4112 HG21 ILE A 263      -8.832  -6.775   7.399  1.00 66.41           H  
ATOM   4113 HG22 ILE A 263      -8.615  -5.199   6.614  1.00 66.41           H  
ATOM   4114 HG23 ILE A 263      -7.320  -6.385   6.559  1.00 66.41           H  
ATOM   4115  CD1 ILE A 263      -9.306  -3.596   8.914  1.00 66.41           C  
ATOM   4116 HD11 ILE A 263      -8.573  -2.790   8.879  1.00 66.41           H  
ATOM   4117 HD12 ILE A 263      -9.716  -3.763   7.919  1.00 66.41           H  
ATOM   4118 HD13 ILE A 263     -10.116  -3.323   9.591  1.00 66.41           H  
ATOM   4119  N   ARG A 264      -7.958  -7.565  10.983  1.00 69.28           N  
ATOM   4120  H   ARG A 264      -7.701  -6.768  11.547  1.00 69.28           H  
ATOM   4121  CA  ARG A 264      -8.977  -8.481  11.501  1.00 69.28           C  
ATOM   4122  HA  ARG A 264      -9.543  -8.875  10.657  1.00 69.28           H  
ATOM   4123  C   ARG A 264      -9.956  -7.748  12.403  1.00 69.28           C  
ATOM   4124  CB  ARG A 264      -8.329  -9.679  12.209  1.00 69.28           C  
ATOM   4125  HB2 ARG A 264      -7.613 -10.139  11.527  1.00 69.28           H  
ATOM   4126  HB3 ARG A 264      -9.108 -10.411  12.422  1.00 69.28           H  
ATOM   4127  O   ARG A 264      -9.574  -6.800  13.091  1.00 69.28           O  
ATOM   4128  CG  ARG A 264      -7.601  -9.339  13.516  1.00 69.28           C  
ATOM   4129  HG2 ARG A 264      -8.288  -8.873  14.222  1.00 69.28           H  
ATOM   4130  HG3 ARG A 264      -6.773  -8.662  13.307  1.00 69.28           H  
ATOM   4131  CD  ARG A 264      -7.073 -10.637  14.124  1.00 69.28           C  
ATOM   4132  HD2 ARG A 264      -7.922 -11.285  14.337  1.00 69.28           H  
ATOM   4133  HD3 ARG A 264      -6.434 -11.130  13.391  1.00 69.28           H  
ATOM   4134  NE  ARG A 264      -6.312 -10.403  15.362  1.00 69.28           N  
ATOM   4135  HE  ARG A 264      -6.178  -9.449  15.665  1.00 69.28           H  
ATOM   4136  NH1 ARG A 264      -5.866 -12.597  15.829  1.00 69.28           N  
ATOM   4137 HH11 ARG A 264      -6.451 -12.834  15.040  1.00 69.28           H  
ATOM   4138 HH12 ARG A 264      -5.530 -13.301  16.470  1.00 69.28           H  
ATOM   4139  NH2 ARG A 264      -5.111 -11.016  17.196  1.00 69.28           N  
ATOM   4140 HH21 ARG A 264      -5.059 -10.029  17.405  1.00 69.28           H  
ATOM   4141 HH22 ARG A 264      -4.668 -11.705  17.788  1.00 69.28           H  
ATOM   4142  CZ  ARG A 264      -5.770 -11.332  16.122  1.00 69.28           C  
ATOM   4143  N   ALA A 265     -11.196  -8.219  12.437  1.00 72.87           N  
ATOM   4144  H   ALA A 265     -11.441  -9.001  11.846  1.00 72.87           H  
ATOM   4145  CA  ALA A 265     -12.159  -7.801  13.442  1.00 72.87           C  
ATOM   4146  HA  ALA A 265     -11.925  -6.788  13.768  1.00 72.87           H  
ATOM   4147  C   ALA A 265     -12.086  -8.723  14.669  1.00 72.87           C  
ATOM   4148  CB  ALA A 265     -13.549  -7.753  12.817  1.00 72.87           C  
ATOM   4149  HB1 ALA A 265     -13.845  -8.751  12.492  1.00 72.87           H  
ATOM   4150  HB2 ALA A 265     -14.249  -7.377  13.563  1.00 72.87           H  
ATOM   4151  HB3 ALA A 265     -13.549  -7.077  11.963  1.00 72.87           H  
ATOM   4152  O   ALA A 265     -12.125  -9.950  14.562  1.00 72.87           O  
ATOM   4153  N   MET A 266     -11.990  -8.112  15.840  1.00 71.33           N  
ATOM   4154  H   MET A 266     -12.003  -7.102  15.837  1.00 71.33           H  
ATOM   4155  CA  MET A 266     -12.031  -8.721  17.162  1.00 71.33           C  
ATOM   4156  HA  MET A 266     -12.030  -9.806  17.063  1.00 71.33           H  
ATOM   4157  C   MET A 266     -13.328  -8.303  17.858  1.00 71.33           C  
ATOM   4158  CB  MET A 266     -10.800  -8.299  17.985  1.00 71.33           C  
ATOM   4159  HB2 MET A 266     -10.782  -7.213  18.079  1.00 71.33           H  
ATOM   4160  HB3 MET A 266     -10.881  -8.710  18.991  1.00 71.33           H  
ATOM   4161  O   MET A 266     -13.916  -7.271  17.543  1.00 71.33           O  
ATOM   4162  CG  MET A 266      -9.467  -8.730  17.365  1.00 71.33           C  
ATOM   4163  HG2 MET A 266      -8.663  -8.324  17.980  1.00 71.33           H  
ATOM   4164  HG3 MET A 266      -9.380  -8.281  16.375  1.00 71.33           H  
ATOM   4165  SD  MET A 266      -9.211 -10.519  17.211  1.00 71.33           S  
ATOM   4166  CE  MET A 266      -9.161 -10.990  18.962  1.00 71.33           C  
ATOM   4167  HE1 MET A 266      -8.382 -10.424  19.472  1.00 71.33           H  
ATOM   4168  HE2 MET A 266      -8.948 -12.055  19.045  1.00 71.33           H  
ATOM   4169  HE3 MET A 266     -10.124 -10.786  19.431  1.00 71.33           H  
ATOM   4170  N   ASN A 267     -13.783  -9.122  18.806  1.00 71.36           N  
ATOM   4171  H   ASN A 267     -13.191  -9.878  19.118  1.00 71.36           H  
ATOM   4172  CA  ASN A 267     -15.005  -8.870  19.576  1.00 71.36           C  
ATOM   4173  HA  ASN A 267     -15.233  -9.779  20.133  1.00 71.36           H  
ATOM   4174  C   ASN A 267     -16.251  -8.613  18.709  1.00 71.36           C  
ATOM   4175  CB  ASN A 267     -14.744  -7.773  20.624  1.00 71.36           C  
ATOM   4176  HB2 ASN A 267     -15.657  -7.587  21.190  1.00 71.36           H  
ATOM   4177  HB3 ASN A 267     -14.482  -6.838  20.129  1.00 71.36           H  
ATOM   4178  O   ASN A 267     -17.093  -7.795  19.050  1.00 71.36           O  
ATOM   4179  CG  ASN A 267     -13.663  -8.136  21.620  1.00 71.36           C  
ATOM   4180  ND2 ASN A 267     -13.232  -7.176  22.400  1.00 71.36           N  
ATOM   4181 HD21 ASN A 267     -12.573  -7.418  23.126  1.00 71.36           H  
ATOM   4182 HD22 ASN A 267     -13.684  -6.273  22.358  1.00 71.36           H  
ATOM   4183  OD1 ASN A 267     -13.186  -9.262  21.696  1.00 71.36           O  
ATOM   4184  N   LEU A 268     -16.395  -9.327  17.584  1.00 65.82           N  
ATOM   4185  H   LEU A 268     -15.643  -9.935  17.292  1.00 65.82           H  
ATOM   4186  CA  LEU A 268     -17.635  -9.275  16.809  1.00 65.82           C  
ATOM   4187  HA  LEU A 268     -17.853  -8.232  16.581  1.00 65.82           H  
ATOM   4188  C   LEU A 268     -18.797  -9.845  17.630  1.00 65.82           C  
ATOM   4189  CB  LEU A 268     -17.497 -10.060  15.495  1.00 65.82           C  
ATOM   4190  HB2 LEU A 268     -18.483 -10.129  15.036  1.00 65.82           H  
ATOM   4191  HB3 LEU A 268     -17.159 -11.073  15.715  1.00 65.82           H  
ATOM   4192  O   LEU A 268     -18.725 -11.033  17.981  1.00 65.82           O  
ATOM   4193  CG  LEU A 268     -16.537  -9.422  14.487  1.00 65.82           C  
ATOM   4194  HG  LEU A 268     -15.523  -9.425  14.887  1.00 65.82           H  
ATOM   4195  CD1 LEU A 268     -16.560 -10.242  13.204  1.00 65.82           C  
ATOM   4196 HD11 LEU A 268     -16.253 -11.269  13.402  1.00 65.82           H  
ATOM   4197 HD12 LEU A 268     -17.564 -10.244  12.778  1.00 65.82           H  
ATOM   4198 HD13 LEU A 268     -15.866  -9.807  12.484  1.00 65.82           H  
ATOM   4199  CD2 LEU A 268     -16.956  -7.991  14.184  1.00 65.82           C  
ATOM   4200 HD21 LEU A 268     -16.677  -7.342  15.014  1.00 65.82           H  
ATOM   4201 HD22 LEU A 268     -18.036  -7.943  14.045  1.00 65.82           H  
ATOM   4202 HD23 LEU A 268     -16.435  -7.632  13.297  1.00 65.82           H  
ATOM   4203  N   PRO A 269     -19.873  -9.077  17.884  1.00 59.85           N  
ATOM   4204  CA  PRO A 269     -21.053  -9.609  18.543  1.00 59.85           C  
ATOM   4205  HA  PRO A 269     -20.768  -9.924  19.547  1.00 59.85           H  
ATOM   4206  C   PRO A 269     -21.618 -10.801  17.767  1.00 59.85           C  
ATOM   4207  CB  PRO A 269     -22.054  -8.454  18.653  1.00 59.85           C  
ATOM   4208  HB2 PRO A 269     -22.761  -8.482  17.823  1.00 59.85           H  
ATOM   4209  HB3 PRO A 269     -22.589  -8.477  19.601  1.00 59.85           H  
ATOM   4210  O   PRO A 269     -21.587 -10.849  16.533  1.00 59.85           O  
ATOM   4211  CG  PRO A 269     -21.181  -7.206  18.536  1.00 59.85           C  
ATOM   4212  HG2 PRO A 269     -21.732  -6.370  18.105  1.00 59.85           H  
ATOM   4213  HG3 PRO A 269     -20.786  -6.940  19.516  1.00 59.85           H  
ATOM   4214  CD  PRO A 269     -20.037  -7.652  17.631  1.00 59.85           C  
ATOM   4215  HD2 PRO A 269     -20.301  -7.493  16.585  1.00 59.85           H  
ATOM   4216  HD3 PRO A 269     -19.142  -7.083  17.883  1.00 59.85           H  
ATOM   4217  N   VAL A 270     -22.136 -11.785  18.498  1.00 57.35           N  
ATOM   4218  H   VAL A 270     -22.171 -11.669  19.501  1.00 57.35           H  
ATOM   4219  CA  VAL A 270     -22.772 -12.966  17.902  1.00 57.35           C  
ATOM   4220  HA  VAL A 270     -22.043 -13.473  17.270  1.00 57.35           H  
ATOM   4221  C   VAL A 270     -23.944 -12.514  17.028  1.00 57.35           C  
ATOM   4222  CB  VAL A 270     -23.242 -13.942  18.996  1.00 57.35           C  
ATOM   4223  HB  VAL A 270     -23.940 -13.434  19.661  1.00 57.35           H  
ATOM   4224  O   VAL A 270     -24.812 -11.792  17.499  1.00 57.35           O  
ATOM   4225  CG1 VAL A 270     -23.942 -15.170  18.400  1.00 57.35           C  
ATOM   4226 HG11 VAL A 270     -24.860 -14.871  17.893  1.00 57.35           H  
ATOM   4227 HG12 VAL A 270     -23.285 -15.679  17.695  1.00 57.35           H  
ATOM   4228 HG13 VAL A 270     -24.215 -15.860  19.198  1.00 57.35           H  
ATOM   4229  CG2 VAL A 270     -22.051 -14.441  19.829  1.00 57.35           C  
ATOM   4230 HG21 VAL A 270     -21.321 -14.931  19.185  1.00 57.35           H  
ATOM   4231 HG22 VAL A 270     -21.577 -13.610  20.349  1.00 57.35           H  
ATOM   4232 HG23 VAL A 270     -22.401 -15.150  20.580  1.00 57.35           H  
ATOM   4233  N   GLY A 271     -23.971 -12.940  15.763  1.00 57.68           N  
ATOM   4234  H   GLY A 271     -23.196 -13.494  15.428  1.00 57.68           H  
ATOM   4235  CA  GLY A 271     -25.025 -12.587  14.802  1.00 57.68           C  
ATOM   4236  HA2 GLY A 271     -25.226 -13.451  14.168  1.00 57.68           H  
ATOM   4237  HA3 GLY A 271     -25.944 -12.345  15.336  1.00 57.68           H  
ATOM   4238  C   GLY A 271     -24.694 -11.406  13.884  1.00 57.68           C  
ATOM   4239  O   GLY A 271     -25.436 -11.159  12.935  1.00 57.68           O  
ATOM   4240  N   VAL A 272     -23.572 -10.711  14.099  1.00 56.55           N  
ATOM   4241  H   VAL A 272     -22.993 -10.932  14.896  1.00 56.55           H  
ATOM   4242  CA  VAL A 272     -23.066  -9.740  13.123  1.00 56.55           C  
ATOM   4243  HA  VAL A 272     -23.916  -9.191  12.715  1.00 56.55           H  
ATOM   4244  C   VAL A 272     -22.396 -10.491  11.971  1.00 56.55           C  
ATOM   4245  CB  VAL A 272     -22.136  -8.702  13.772  1.00 56.55           C  
ATOM   4246  HB  VAL A 272     -21.266  -9.193  14.209  1.00 56.55           H  
ATOM   4247  O   VAL A 272     -21.413 -11.202  12.166  1.00 56.55           O  
ATOM   4248  CG1 VAL A 272     -21.673  -7.681  12.732  1.00 56.55           C  
ATOM   4249 HG11 VAL A 272     -21.168  -6.856  13.234  1.00 56.55           H  
ATOM   4250 HG12 VAL A 272     -22.524  -7.283  12.180  1.00 56.55           H  
ATOM   4251 HG13 VAL A 272     -20.982  -8.156  12.035  1.00 56.55           H  
ATOM   4252  CG2 VAL A 272     -22.878  -7.924  14.867  1.00 56.55           C  
ATOM   4253 HG21 VAL A 272     -23.741  -7.410  14.445  1.00 56.55           H  
ATOM   4254 HG22 VAL A 272     -22.213  -7.190  15.322  1.00 56.55           H  
ATOM   4255 HG23 VAL A 272     -23.219  -8.610  15.642  1.00 56.55           H  
ATOM   4256  N   SER A 273     -22.946 -10.336  10.769  1.00 56.59           N  
ATOM   4257  H   SER A 273     -23.729  -9.704  10.679  1.00 56.59           H  
ATOM   4258  CA  SER A 273     -22.416 -10.883   9.517  1.00 56.59           C  
ATOM   4259  HA  SER A 273     -21.409 -11.264   9.690  1.00 56.59           H  
ATOM   4260  C   SER A 273     -22.306  -9.772   8.467  1.00 56.59           C  
ATOM   4261  CB  SER A 273     -23.269 -12.063   9.031  1.00 56.59           C  
ATOM   4262  HB2 SER A 273     -22.851 -12.449   8.101  1.00 56.59           H  
ATOM   4263  HB3 SER A 273     -23.241 -12.857   9.776  1.00 56.59           H  
ATOM   4264  O   SER A 273     -22.891  -8.700   8.632  1.00 56.59           O  
ATOM   4265  OG  SER A 273     -24.612 -11.681   8.809  1.00 56.59           O  
ATOM   4266  HG  SER A 273     -25.033 -11.505   9.654  1.00 56.59           H  
ATOM   4267  N   ASN A 274     -21.530 -10.013   7.409  1.00 55.93           N  
ATOM   4268  H   ASN A 274     -21.117 -10.930   7.314  1.00 55.93           H  
ATOM   4269  CA  ASN A 274     -21.246  -9.071   6.327  1.00 55.93           C  
ATOM   4270  HA  ASN A 274     -20.498  -9.545   5.691  1.00 55.93           H  
ATOM   4271  C   ASN A 274     -20.618  -7.737   6.777  1.00 55.93           C  
ATOM   4272  CB  ASN A 274     -22.518  -8.889   5.478  1.00 55.93           C  
ATOM   4273  HB2 ASN A 274     -22.287  -8.279   4.605  1.00 55.93           H  
ATOM   4274  HB3 ASN A 274     -23.275  -8.366   6.063  1.00 55.93           H  
ATOM   4275  O   ASN A 274     -21.055  -6.683   6.323  1.00 55.93           O  
ATOM   4276  CG  ASN A 274     -23.082 -10.205   4.985  1.00 55.93           C  
ATOM   4277  ND2 ASN A 274     -24.382 -10.377   5.010  1.00 55.93           N  
ATOM   4278 HD21 ASN A 274     -24.715 -11.288   4.730  1.00 55.93           H  
ATOM   4279 HD22 ASN A 274     -24.995  -9.687   5.419  1.00 55.93           H  
ATOM   4280  OD1 ASN A 274     -22.366 -11.092   4.561  1.00 55.93           O  
ATOM   4281  N   ILE A 275     -19.594  -7.763   7.642  1.00 57.27           N  
ATOM   4282  H   ILE A 275     -19.229  -8.663   7.919  1.00 57.27           H  
ATOM   4283  CA  ILE A 275     -18.780  -6.565   7.903  1.00 57.27           C  
ATOM   4284  HA  ILE A 275     -19.443  -5.701   7.945  1.00 57.27           H  
ATOM   4285  C   ILE A 275     -17.832  -6.371   6.744  1.00 57.27           C  
ATOM   4286  CB  ILE A 275     -18.002  -6.602   9.227  1.00 57.27           C  
ATOM   4287  HB  ILE A 275     -17.494  -7.562   9.317  1.00 57.27           H  
ATOM   4288  O   ILE A 275     -16.896  -7.139   6.534  1.00 57.27           O  
ATOM   4289  CG1 ILE A 275     -19.032  -6.446  10.355  1.00 57.27           C  
ATOM   4290 HG12 ILE A 275     -19.855  -7.146  10.207  1.00 57.27           H  
ATOM   4291 HG13 ILE A 275     -19.438  -5.435  10.352  1.00 57.27           H  
ATOM   4292  CG2 ILE A 275     -16.945  -5.472   9.316  1.00 57.27           C  
ATOM   4293 HG21 ILE A 275     -17.422  -4.495   9.232  1.00 57.27           H  
ATOM   4294 HG22 ILE A 275     -16.207  -5.556   8.518  1.00 57.27           H  
ATOM   4295 HG23 ILE A 275     -16.388  -5.523  10.252  1.00 57.27           H  
ATOM   4296  CD1 ILE A 275     -18.410  -6.735  11.710  1.00 57.27           C  
ATOM   4297 HD11 ILE A 275     -17.589  -6.051  11.929  1.00 57.27           H  
ATOM   4298 HD12 ILE A 275     -18.061  -7.767  11.709  1.00 57.27           H  
ATOM   4299 HD13 ILE A 275     -19.157  -6.597  12.491  1.00 57.27           H  
ATOM   4300  N   LYS A 276     -18.084  -5.288   6.037  1.00 59.00           N  
ATOM   4301  H   LYS A 276     -18.901  -4.754   6.295  1.00 59.00           H  
ATOM   4302  CA  LYS A 276     -17.372  -4.893   4.841  1.00 59.00           C  
ATOM   4303  HA  LYS A 276     -16.804  -5.726   4.426  1.00 59.00           H  
ATOM   4304  C   LYS A 276     -16.426  -3.767   5.192  1.00 59.00           C  
ATOM   4305  CB  LYS A 276     -18.458  -4.449   3.874  1.00 59.00           C  
ATOM   4306  HB2 LYS A 276     -19.127  -3.762   4.391  1.00 59.00           H  
ATOM   4307  HB3 LYS A 276     -18.019  -3.889   3.048  1.00 59.00           H  
ATOM   4308  O   LYS A 276     -16.902  -2.731   5.640  1.00 59.00           O  
ATOM   4309  CG  LYS A 276     -19.267  -5.656   3.383  1.00 59.00           C  
ATOM   4310  HG2 LYS A 276     -19.715  -6.186   4.224  1.00 59.00           H  
ATOM   4311  HG3 LYS A 276     -18.602  -6.362   2.885  1.00 59.00           H  
ATOM   4312  CD  LYS A 276     -20.401  -5.174   2.478  1.00 59.00           C  
ATOM   4313  HD2 LYS A 276     -21.186  -4.753   3.106  1.00 59.00           H  
ATOM   4314  HD3 LYS A 276     -20.052  -4.353   1.852  1.00 59.00           H  
ATOM   4315  CE  LYS A 276     -21.000  -6.307   1.635  1.00 59.00           C  
ATOM   4316  HE2 LYS A 276     -21.817  -6.761   2.196  1.00 59.00           H  
ATOM   4317  HE3 LYS A 276     -20.240  -7.071   1.474  1.00 59.00           H  
ATOM   4318  NZ  LYS A 276     -21.473  -5.763   0.339  1.00 59.00           N  
ATOM   4319  HZ1 LYS A 276     -21.875  -6.473  -0.257  1.00 59.00           H  
ATOM   4320  HZ2 LYS A 276     -22.136  -5.018   0.501  1.00 59.00           H  
ATOM   4321  HZ3 LYS A 276     -20.695  -5.320  -0.129  1.00 59.00           H  
ATOM   4322  N   VAL A 277     -15.125  -3.977   5.002  1.00 53.85           N  
ATOM   4323  H   VAL A 277     -14.829  -4.894   4.700  1.00 53.85           H  
ATOM   4324  CA  VAL A 277     -14.109  -2.937   5.193  1.00 53.85           C  
ATOM   4325  HA  VAL A 277     -14.534  -2.142   5.806  1.00 53.85           H  
ATOM   4326  C   VAL A 277     -13.725  -2.338   3.850  1.00 53.85           C  
ATOM   4327  CB  VAL A 277     -12.868  -3.451   5.944  1.00 53.85           C  
ATOM   4328  HB  VAL A 277     -12.452  -4.310   5.418  1.00 53.85           H  
ATOM   4329  O   VAL A 277     -13.283  -3.049   2.949  1.00 53.85           O  
ATOM   4330  CG1 VAL A 277     -11.794  -2.351   6.014  1.00 53.85           C  
ATOM   4331 HG11 VAL A 277     -12.251  -1.371   6.150  1.00 53.85           H  
ATOM   4332 HG12 VAL A 277     -11.231  -2.337   5.081  1.00 53.85           H  
ATOM   4333 HG13 VAL A 277     -11.100  -2.535   6.834  1.00 53.85           H  
ATOM   4334  CG2 VAL A 277     -13.242  -3.895   7.364  1.00 53.85           C  
ATOM   4335 HG21 VAL A 277     -13.624  -3.050   7.936  1.00 53.85           H  
ATOM   4336 HG22 VAL A 277     -14.007  -4.671   7.320  1.00 53.85           H  
ATOM   4337 HG23 VAL A 277     -12.365  -4.306   7.863  1.00 53.85           H  
ATOM   4338  N   TYR A 278     -13.846  -1.020   3.759  1.00 53.97           N  
ATOM   4339  H   TYR A 278     -14.275  -0.537   4.535  1.00 53.97           H  
ATOM   4340  CA  TYR A 278     -13.258  -0.212   2.694  1.00 53.97           C  
ATOM   4341  HA  TYR A 278     -12.980  -0.842   1.849  1.00 53.97           H  
ATOM   4342  C   TYR A 278     -12.017   0.467   3.245  1.00 53.97           C  
ATOM   4343  CB  TYR A 278     -14.270   0.829   2.212  1.00 53.97           C  
ATOM   4344  HB2 TYR A 278     -13.815   1.412   1.411  1.00 53.97           H  
ATOM   4345  HB3 TYR A 278     -14.490   1.518   3.027  1.00 53.97           H  
ATOM   4346  O   TYR A 278     -12.073   0.943   4.375  1.00 53.97           O  
ATOM   4347  CG  TYR A 278     -15.565   0.222   1.708  1.00 53.97           C  
ATOM   4348  CD1 TYR A 278     -15.740   0.007   0.329  1.00 53.97           C  
ATOM   4349  HD1 TYR A 278     -14.961   0.278  -0.368  1.00 53.97           H  
ATOM   4350  CD2 TYR A 278     -16.575  -0.174   2.610  1.00 53.97           C  
ATOM   4351  HD2 TYR A 278     -16.430  -0.095   3.677  1.00 53.97           H  
ATOM   4352  CE1 TYR A 278     -16.937  -0.565  -0.144  1.00 53.97           C  
ATOM   4353  HE1 TYR A 278     -17.088  -0.728  -1.201  1.00 53.97           H  
ATOM   4354  CE2 TYR A 278     -17.780  -0.719   2.137  1.00 53.97           C  
ATOM   4355  HE2 TYR A 278     -18.554  -1.020   2.828  1.00 53.97           H  
ATOM   4356  OH  TYR A 278     -19.124  -1.448   0.283  1.00 53.97           O  
ATOM   4357  HH  TYR A 278     -19.842  -1.457   0.921  1.00 53.97           H  
ATOM   4358  CZ  TYR A 278     -17.972  -0.903   0.755  1.00 53.97           C  
ATOM   4359  N   LEU A 279     -10.935   0.536   2.468  1.00 50.72           N  
ATOM   4360  H   LEU A 279     -10.970   0.121   1.548  1.00 50.72           H  
ATOM   4361  CA  LEU A 279      -9.783   1.361   2.810  1.00 50.72           C  
ATOM   4362  HA  LEU A 279      -9.949   1.805   3.792  1.00 50.72           H  
ATOM   4363  C   LEU A 279      -9.651   2.502   1.811  1.00 50.72           C  
ATOM   4364  CB  LEU A 279      -8.493   0.527   2.876  1.00 50.72           C  
ATOM   4365  HB2 LEU A 279      -8.171   0.342   1.851  1.00 50.72           H  
ATOM   4366  HB3 LEU A 279      -8.676  -0.426   3.371  1.00 50.72           H  
ATOM   4367  O   LEU A 279      -9.391   2.261   0.631  1.00 50.72           O  
ATOM   4368  CG  LEU A 279      -7.386   1.295   3.614  1.00 50.72           C  
ATOM   4369  HG  LEU A 279      -7.412   2.342   3.312  1.00 50.72           H  
ATOM   4370  CD1 LEU A 279      -7.619   1.228   5.121  1.00 50.72           C  
ATOM   4371 HD11 LEU A 279      -8.679   1.142   5.357  1.00 50.72           H  
ATOM   4372 HD12 LEU A 279      -7.273   2.164   5.558  1.00 50.72           H  
ATOM   4373 HD13 LEU A 279      -7.107   0.367   5.552  1.00 50.72           H  
ATOM   4374  CD2 LEU A 279      -5.990   0.769   3.300  1.00 50.72           C  
ATOM   4375 HD21 LEU A 279      -5.267   1.231   3.973  1.00 50.72           H  
ATOM   4376 HD22 LEU A 279      -5.959  -0.315   3.414  1.00 50.72           H  
ATOM   4377 HD23 LEU A 279      -5.722   1.073   2.288  1.00 50.72           H  
ATOM   4378  N   ASN A 280      -9.772   3.727   2.318  1.00 49.12           N  
ATOM   4379  H   ASN A 280     -10.035   3.806   3.290  1.00 49.12           H  
ATOM   4380  CA  ASN A 280      -9.243   4.906   1.645  1.00 49.12           C  
ATOM   4381  HA  ASN A 280      -9.121   4.697   0.582  1.00 49.12           H  
ATOM   4382  C   ASN A 280      -7.884   5.219   2.246  1.00 49.12           C  
ATOM   4383  CB  ASN A 280     -10.193   6.098   1.792  1.00 49.12           C  
ATOM   4384  HB2 ASN A 280     -10.317   6.334   2.849  1.00 49.12           H  
ATOM   4385  HB3 ASN A 280      -9.755   6.966   1.300  1.00 49.12           H  
ATOM   4386  O   ASN A 280      -7.763   5.257   3.470  1.00 49.12           O  
ATOM   4387  CG  ASN A 280     -11.537   5.836   1.146  1.00 49.12           C  
ATOM   4388  ND2 ASN A 280     -12.623   6.177   1.797  1.00 49.12           N  
ATOM   4389 HD21 ASN A 280     -12.572   6.591   2.717  1.00 49.12           H  
ATOM   4390 HD22 ASN A 280     -13.497   5.956   1.342  1.00 49.12           H  
ATOM   4391  OD1 ASN A 280     -11.639   5.341   0.041  1.00 49.12           O  
ATOM   4392  N   ALA A 281      -6.888   5.462   1.407  1.00 48.79           N  
ATOM   4393  H   ALA A 281      -7.039   5.371   0.413  1.00 48.79           H  
ATOM   4394  CA  ALA A 281      -5.617   5.971   1.880  1.00 48.79           C  
ATOM   4395  HA  ALA A 281      -5.769   6.490   2.826  1.00 48.79           H  
ATOM   4396  C   ALA A 281      -5.017   6.973   0.902  1.00 48.79           C  
ATOM   4397  CB  ALA A 281      -4.669   4.813   2.130  1.00 48.79           C  
ATOM   4398  HB1 ALA A 281      -5.103   4.113   2.843  1.00 48.79           H  
ATOM   4399  HB2 ALA A 281      -4.476   4.314   1.180  1.00 48.79           H  
ATOM   4400  HB3 ALA A 281      -3.753   5.236   2.543  1.00 48.79           H  
ATOM   4401  O   ALA A 281      -5.142   6.834  -0.318  1.00 48.79           O  
ATOM   4402  N   VAL A 282      -4.344   7.966   1.478  1.00 48.13           N  
ATOM   4403  H   VAL A 282      -4.298   7.986   2.487  1.00 48.13           H  
ATOM   4404  CA  VAL A 282      -3.495   8.899   0.749  1.00 48.13           C  
ATOM   4405  HA  VAL A 282      -3.784   8.907  -0.302  1.00 48.13           H  
ATOM   4406  C   VAL A 282      -2.069   8.396   0.862  1.00 48.13           C  
ATOM   4407  CB  VAL A 282      -3.634  10.334   1.282  1.00 48.13           C  
ATOM   4408  HB  VAL A 282      -3.321  10.375   2.325  1.00 48.13           H  
ATOM   4409  O   VAL A 282      -1.512   8.320   1.959  1.00 48.13           O  
ATOM   4410  CG1 VAL A 282      -2.765  11.298   0.466  1.00 48.13           C  
ATOM   4411 HG11 VAL A 282      -1.711  11.037   0.559  1.00 48.13           H  
ATOM   4412 HG12 VAL A 282      -2.900  12.318   0.827  1.00 48.13           H  
ATOM   4413 HG13 VAL A 282      -3.061  11.247  -0.582  1.00 48.13           H  
ATOM   4414  CG2 VAL A 282      -5.088  10.816   1.190  1.00 48.13           C  
ATOM   4415 HG21 VAL A 282      -5.157  11.859   1.498  1.00 48.13           H  
ATOM   4416 HG22 VAL A 282      -5.723  10.217   1.843  1.00 48.13           H  
ATOM   4417 HG23 VAL A 282      -5.446  10.722   0.165  1.00 48.13           H  
ATOM   4418  N   CYS A 283      -1.486   8.056  -0.275  1.00 48.38           N  
ATOM   4419  H   CYS A 283      -2.027   8.122  -1.126  1.00 48.38           H  
ATOM   4420  CA  CYS A 283      -0.088   7.709  -0.399  1.00 48.38           C  
ATOM   4421  HA  CYS A 283       0.327   7.470   0.580  1.00 48.38           H  
ATOM   4422  C   CYS A 283       0.673   8.917  -0.961  1.00 48.38           C  
ATOM   4423  CB  CYS A 283      -0.000   6.432  -1.236  1.00 48.38           C  
ATOM   4424  HB2 CYS A 283      -0.663   6.500  -2.099  1.00 48.38           H  
ATOM   4425  HB3 CYS A 283      -0.316   5.579  -0.635  1.00 48.38           H  
ATOM   4426  O   CYS A 283       0.490   9.295  -2.114  1.00 48.38           O  
ATOM   4427  SG  CYS A 283       1.700   6.193  -1.783  1.00 48.38           S  
ATOM   4428  HG  CYS A 283       1.749   7.263  -2.582  1.00 48.38           H  
ATOM   4429  N   GLU A 284       1.534   9.529  -0.152  1.00 47.38           N  
ATOM   4430  H   GLU A 284       1.623   9.177   0.790  1.00 47.38           H  
ATOM   4431  CA  GLU A 284       2.499  10.532  -0.608  1.00 47.38           C  
ATOM   4432  HA  GLU A 284       2.132  11.015  -1.514  1.00 47.38           H  
ATOM   4433  C   GLU A 284       3.808   9.811  -0.938  1.00 47.38           C  
ATOM   4434  CB  GLU A 284       2.668  11.624   0.466  1.00 47.38           C  
ATOM   4435  HB2 GLU A 284       1.690  12.044   0.699  1.00 47.38           H  
ATOM   4436  HB3 GLU A 284       3.057  11.157   1.371  1.00 47.38           H  
ATOM   4437  O   GLU A 284       4.460   9.261  -0.050  1.00 47.38           O  
ATOM   4438  CG  GLU A 284       3.611  12.775   0.072  1.00 47.38           C  
ATOM   4439  HG2 GLU A 284       3.139  13.340  -0.732  1.00 47.38           H  
ATOM   4440  HG3 GLU A 284       4.542  12.356  -0.309  1.00 47.38           H  
ATOM   4441  CD  GLU A 284       3.954  13.736   1.236  1.00 47.38           C  
ATOM   4442  OE1 GLU A 284       4.783  14.653   1.023  1.00 47.38           O  
ATOM   4443  OE2 GLU A 284       3.489  13.550   2.390  1.00 47.38           O  
ATOM   4444  N   TRP A 285       4.194   9.801  -2.210  1.00 47.99           N  
ATOM   4445  H   TRP A 285       3.608  10.246  -2.902  1.00 47.99           H  
ATOM   4446  CA  TRP A 285       5.473   9.263  -2.648  1.00 47.99           C  
ATOM   4447  HA  TRP A 285       5.879   8.624  -1.863  1.00 47.99           H  
ATOM   4448  C   TRP A 285       6.448  10.400  -2.914  1.00 47.99           C  
ATOM   4449  CB  TRP A 285       5.303   8.361  -3.873  1.00 47.99           C  
ATOM   4450  HB2 TRP A 285       4.692   7.503  -3.590  1.00 47.99           H  
ATOM   4451  HB3 TRP A 285       4.762   8.913  -4.641  1.00 47.99           H  
ATOM   4452  O   TRP A 285       6.195  11.212  -3.795  1.00 47.99           O  
ATOM   4453  CG  TRP A 285       6.577   7.848  -4.486  1.00 47.99           C  
ATOM   4454  CD1 TRP A 285       7.815   7.848  -3.943  1.00 47.99           C  
ATOM   4455  HD1 TRP A 285       8.062   8.163  -2.940  1.00 47.99           H  
ATOM   4456  CD2 TRP A 285       6.740   7.137  -5.742  1.00 47.99           C  
ATOM   4457  CE2 TRP A 285       8.123   6.926  -5.990  1.00 47.99           C  
ATOM   4458  CE3 TRP A 285       5.847   6.550  -6.642  1.00 47.99           C  
ATOM   4459  HE3 TRP A 285       4.801   6.568  -6.374  1.00 47.99           H  
ATOM   4460  NE1 TRP A 285       8.734   7.397  -4.860  1.00 47.99           N  
ATOM   4461  HE1 TRP A 285       9.724   7.329  -4.673  1.00 47.99           H  
ATOM   4462  CH2 TRP A 285       7.673   5.792  -8.063  1.00 47.99           C  
ATOM   4463  HH2 TRP A 285       8.027   5.287  -8.950  1.00 47.99           H  
ATOM   4464  CZ2 TRP A 285       8.599   6.290  -7.139  1.00 47.99           C  
ATOM   4465  HZ2 TRP A 285       9.658   6.152  -7.297  1.00 47.99           H  
ATOM   4466  CZ3 TRP A 285       6.298   5.888  -7.799  1.00 47.99           C  
ATOM   4467  HZ3 TRP A 285       5.592   5.423  -8.471  1.00 47.99           H  
ATOM   4468  N   LYS A 286       7.584  10.422  -2.208  1.00 46.84           N  
ATOM   4469  H   LYS A 286       7.680   9.740  -1.470  1.00 46.84           H  
ATOM   4470  CA  LYS A 286       8.749  11.223  -2.601  1.00 46.84           C  
ATOM   4471  HA  LYS A 286       8.412  11.925  -3.364  1.00 46.84           H  
ATOM   4472  C   LYS A 286       9.826  10.381  -3.252  1.00 46.84           C  
ATOM   4473  CB  LYS A 286       9.326  12.026  -1.430  1.00 46.84           C  
ATOM   4474  HB2 LYS A 286       9.730  11.350  -0.677  1.00 46.84           H  
ATOM   4475  HB3 LYS A 286      10.136  12.653  -1.802  1.00 46.84           H  
ATOM   4476  O   LYS A 286      10.282   9.418  -2.642  1.00 46.84           O  
ATOM   4477  CG  LYS A 286       8.253  12.915  -0.807  1.00 46.84           C  
ATOM   4478  HG2 LYS A 286       7.826  13.555  -1.579  1.00 46.84           H  
ATOM   4479  HG3 LYS A 286       7.460  12.288  -0.400  1.00 46.84           H  
ATOM   4480  CD  LYS A 286       8.813  13.782   0.318  1.00 46.84           C  
ATOM   4481  HD2 LYS A 286       9.225  13.151   1.106  1.00 46.84           H  
ATOM   4482  HD3 LYS A 286       9.569  14.463  -0.071  1.00 46.84           H  
ATOM   4483  CE  LYS A 286       7.593  14.546   0.813  1.00 46.84           C  
ATOM   4484  HE2 LYS A 286       7.193  15.146  -0.004  1.00 46.84           H  
ATOM   4485  HE3 LYS A 286       6.819  13.816   1.051  1.00 46.84           H  
ATOM   4486  NZ  LYS A 286       7.833  15.388   1.998  1.00 46.84           N  
ATOM   4487  HZ1 LYS A 286       8.469  16.140   1.774  1.00 46.84           H  
ATOM   4488  HZ2 LYS A 286       8.180  14.826   2.762  1.00 46.84           H  
ATOM   4489  HZ3 LYS A 286       6.932  15.767   2.251  1.00 46.84           H  
ATOM   4490  N   THR A 287      10.269  10.747  -4.445  1.00 44.98           N  
ATOM   4491  H   THR A 287       9.898  11.590  -4.861  1.00 44.98           H  
ATOM   4492  CA  THR A 287      11.490  10.194  -5.036  1.00 44.98           C  
ATOM   4493  HA  THR A 287      11.942   9.499  -4.328  1.00 44.98           H  
ATOM   4494  C   THR A 287      12.509  11.309  -5.221  1.00 44.98           C  
ATOM   4495  CB  THR A 287      11.209   9.373  -6.307  1.00 44.98           C  
ATOM   4496  HB  THR A 287      10.520   8.570  -6.047  1.00 44.98           H  
ATOM   4497  O   THR A 287      12.164  12.474  -5.379  1.00 44.98           O  
ATOM   4498  CG2 THR A 287      10.600  10.143  -7.472  1.00 44.98           C  
ATOM   4499 HG21 THR A 287      11.341  10.828  -7.885  1.00 44.98           H  
ATOM   4500 HG22 THR A 287      10.296   9.441  -8.248  1.00 44.98           H  
ATOM   4501 HG23 THR A 287       9.724  10.701  -7.141  1.00 44.98           H  
ATOM   4502  OG1 THR A 287      12.396   8.769  -6.762  1.00 44.98           O  
ATOM   4503  HG1 THR A 287      12.675   8.106  -6.125  1.00 44.98           H  
ATOM   4504  N   GLU A 288      13.789  10.974  -5.145  1.00 37.66           N  
ATOM   4505  H   GLU A 288      14.018  10.005  -4.975  1.00 37.66           H  
ATOM   4506  CA  GLU A 288      14.827  11.813  -5.733  1.00 37.66           C  
ATOM   4507  HA  GLU A 288      14.419  12.777  -6.036  1.00 37.66           H  
ATOM   4508  C   GLU A 288      15.281  11.100  -6.999  1.00 37.66           C  
ATOM   4509  CB  GLU A 288      15.966  12.098  -4.744  1.00 37.66           C  
ATOM   4510  HB2 GLU A 288      16.851  12.385  -5.311  1.00 37.66           H  
ATOM   4511  HB3 GLU A 288      16.180  11.194  -4.174  1.00 37.66           H  
ATOM   4512  O   GLU A 288      16.117  10.193  -6.961  1.00 37.66           O  
ATOM   4513  CG  GLU A 288      15.625  13.232  -3.764  1.00 37.66           C  
ATOM   4514  HG2 GLU A 288      15.361  14.119  -4.338  1.00 37.66           H  
ATOM   4515  HG3 GLU A 288      14.755  12.937  -3.177  1.00 37.66           H  
ATOM   4516  CD  GLU A 288      16.783  13.592  -2.809  1.00 37.66           C  
ATOM   4517  OE1 GLU A 288      16.540  14.296  -1.809  1.00 37.66           O  
ATOM   4518  OE2 GLU A 288      17.949  13.194  -3.040  1.00 37.66           O  
ATOM   4519  N   MET A 289      14.674  11.496  -8.116  1.00 37.16           N  
ATOM   4520  H   MET A 289      13.929  12.175  -8.044  1.00 37.16           H  
ATOM   4521  CA  MET A 289      15.074  11.064  -9.443  1.00 37.16           C  
ATOM   4522  HA  MET A 289      15.750  10.213  -9.351  1.00 37.16           H  
ATOM   4523  C   MET A 289      15.819  12.207 -10.123  1.00 37.16           C  
ATOM   4524  CB  MET A 289      13.850  10.581 -10.223  1.00 37.16           C  
ATOM   4525  HB2 MET A 289      13.329   9.831  -9.627  1.00 37.16           H  
ATOM   4526  HB3 MET A 289      13.174  11.415 -10.409  1.00 37.16           H  
ATOM   4527  O   MET A 289      15.237  13.242 -10.449  1.00 37.16           O  
ATOM   4528  CG  MET A 289      14.268   9.943 -11.548  1.00 37.16           C  
ATOM   4529  HG2 MET A 289      15.099   9.263 -11.362  1.00 37.16           H  
ATOM   4530  HG3 MET A 289      14.610  10.725 -12.227  1.00 37.16           H  
ATOM   4531  SD  MET A 289      12.954   8.990 -12.353  1.00 37.16           S  
ATOM   4532  CE  MET A 289      11.756  10.293 -12.668  1.00 37.16           C  
ATOM   4533  HE1 MET A 289      11.369  10.653 -11.714  1.00 37.16           H  
ATOM   4534  HE2 MET A 289      12.237  11.100 -13.219  1.00 37.16           H  
ATOM   4535  HE3 MET A 289      10.929   9.894 -13.255  1.00 37.16           H  
ATOM   4536  N   TYR A 290      17.118  12.024 -10.334  1.00 31.54           N  
ATOM   4537  H   TYR A 290      17.537  11.158 -10.024  1.00 31.54           H  
ATOM   4538  CA  TYR A 290      17.904  12.951 -11.141  1.00 31.54           C  
ATOM   4539  HA  TYR A 290      17.446  13.939 -11.113  1.00 31.54           H  
ATOM   4540  C   TYR A 290      17.910  12.454 -12.577  1.00 31.54           C  
ATOM   4541  CB  TYR A 290      19.327  13.093 -10.597  1.00 31.54           C  
ATOM   4542  HB2 TYR A 290      19.836  12.132 -10.666  1.00 31.54           H  
ATOM   4543  HB3 TYR A 290      19.873  13.794 -11.228  1.00 31.54           H  
ATOM   4544  O   TYR A 290      18.337  11.327 -12.814  1.00 31.54           O  
ATOM   4545  CG  TYR A 290      19.380  13.580  -9.165  1.00 31.54           C  
ATOM   4546  CD1 TYR A 290      19.392  14.962  -8.890  1.00 31.54           C  
ATOM   4547  HD1 TYR A 290      19.370  15.674  -9.701  1.00 31.54           H  
ATOM   4548  CD2 TYR A 290      19.374  12.648  -8.109  1.00 31.54           C  
ATOM   4549  HD2 TYR A 290      19.299  11.591  -8.316  1.00 31.54           H  
ATOM   4550  CE1 TYR A 290      19.421  15.414  -7.557  1.00 31.54           C  
ATOM   4551  HE1 TYR A 290      19.432  16.473  -7.344  1.00 31.54           H  
ATOM   4552  CE2 TYR A 290      19.413  13.098  -6.777  1.00 31.54           C  
ATOM   4553  HE2 TYR A 290      19.371  12.399  -5.955  1.00 31.54           H  
ATOM   4554  OH  TYR A 290      19.514  14.901  -5.213  1.00 31.54           O  
ATOM   4555  HH  TYR A 290      19.351  15.843  -5.125  1.00 31.54           H  
ATOM   4556  CZ  TYR A 290      19.446  14.479  -6.500  1.00 31.54           C  
ATOM   4557  N   CYS A 291      17.475  13.306 -13.505  1.00 29.53           N  
ATOM   4558  H   CYS A 291      17.087  14.187 -13.198  1.00 29.53           H  
ATOM   4559  CA  CYS A 291      17.734  13.157 -14.929  1.00 29.53           C  
ATOM   4560  HA  CYS A 291      17.962  12.117 -15.162  1.00 29.53           H  
ATOM   4561  C   CYS A 291      18.946  14.029 -15.276  1.00 29.53           C  
ATOM   4562  CB  CYS A 291      16.470  13.533 -15.709  1.00 29.53           C  
ATOM   4563  HB2 CYS A 291      15.644  12.903 -15.379  1.00 29.53           H  
ATOM   4564  HB3 CYS A 291      16.214  14.578 -15.538  1.00 29.53           H  
ATOM   4565  O   CYS A 291      18.838  15.257 -15.306  1.00 29.53           O  
ATOM   4566  SG  CYS A 291      16.746  13.253 -17.477  1.00 29.53           S  
ATOM   4567  HG  CYS A 291      17.607  14.252 -17.689  1.00 29.53           H  
ATOM   4568  N   LEU A 292      20.118  13.429 -15.499  1.00 28.06           N  
ATOM   4569  H   LEU A 292      20.161  12.421 -15.456  1.00 28.06           H  
ATOM   4570  CA  LEU A 292      21.283  14.194 -15.957  1.00 28.06           C  
ATOM   4571  HA  LEU A 292      21.297  15.160 -15.453  1.00 28.06           H  
ATOM   4572  C   LEU A 292      21.134  14.476 -17.457  1.00 28.06           C  
ATOM   4573  CB  LEU A 292      22.602  13.478 -15.618  1.00 28.06           C  
ATOM   4574  HB2 LEU A 292      23.422  14.035 -16.073  1.00 28.06           H  
ATOM   4575  HB3 LEU A 292      22.591  12.492 -16.083  1.00 28.06           H  
ATOM   4576  O   LEU A 292      21.404  13.615 -18.288  1.00 28.06           O  
ATOM   4577  CG  LEU A 292      22.893  13.331 -14.113  1.00 28.06           C  
ATOM   4578  HG  LEU A 292      22.057  12.829 -13.626  1.00 28.06           H  
ATOM   4579  CD1 LEU A 292      24.143  12.474 -13.918  1.00 28.06           C  
ATOM   4580 HD11 LEU A 292      24.336  12.336 -12.854  1.00 28.06           H  
ATOM   4581 HD12 LEU A 292      25.005  12.958 -14.377  1.00 28.06           H  
ATOM   4582 HD13 LEU A 292      23.997  11.497 -14.378  1.00 28.06           H  
ATOM   4583  CD2 LEU A 292      23.132  14.679 -13.426  1.00 28.06           C  
ATOM   4584 HD21 LEU A 292      22.226  15.285 -13.459  1.00 28.06           H  
ATOM   4585 HD22 LEU A 292      23.946  15.210 -13.920  1.00 28.06           H  
ATOM   4586 HD23 LEU A 292      23.396  14.516 -12.382  1.00 28.06           H  
ATOM   4587  N   GLY A 293      20.669  15.679 -17.795  1.00 24.48           N  
ATOM   4588  H   GLY A 293      20.366  16.289 -17.049  1.00 24.48           H  
ATOM   4589  CA  GLY A 293      20.580  16.153 -19.175  1.00 24.48           C  
ATOM   4590  HA2 GLY A 293      20.133  15.368 -19.785  1.00 24.48           H  
ATOM   4591  HA3 GLY A 293      19.927  17.025 -19.217  1.00 24.48           H  
ATOM   4592  C   GLY A 293      21.942  16.530 -19.775  1.00 24.48           C  
ATOM   4593  O   GLY A 293      22.907  16.772 -19.051  1.00 24.48           O  
ATOM   4594  N   LYS A 294      21.965  16.596 -21.115  1.00 27.10           N  
ATOM   4595  H   LYS A 294      21.102  16.280 -21.533  1.00 27.10           H  
ATOM   4596  CA  LYS A 294      22.973  17.047 -22.110  1.00 27.10           C  
ATOM   4597  HA  LYS A 294      23.170  16.187 -22.750  1.00 27.10           H  
ATOM   4598  C   LYS A 294      24.373  17.521 -21.653  1.00 27.10           C  
ATOM   4599  CB  LYS A 294      22.288  18.131 -22.975  1.00 27.10           C  
ATOM   4600  HB2 LYS A 294      21.208  17.988 -22.942  1.00 27.10           H  
ATOM   4601  HB3 LYS A 294      22.502  19.118 -22.565  1.00 27.10           H  
ATOM   4602  O   LYS A 294      25.348  17.216 -22.329  1.00 27.10           O  
ATOM   4603  CG  LYS A 294      22.701  18.079 -24.454  1.00 27.10           C  
ATOM   4604  HG2 LYS A 294      22.479  17.088 -24.850  1.00 27.10           H  
ATOM   4605  HG3 LYS A 294      23.772  18.263 -24.540  1.00 27.10           H  
ATOM   4606  CD  LYS A 294      21.933  19.130 -25.272  1.00 27.10           C  
ATOM   4607  HD2 LYS A 294      20.863  18.974 -25.137  1.00 27.10           H  
ATOM   4608  HD3 LYS A 294      22.200  20.124 -24.913  1.00 27.10           H  
ATOM   4609  CE  LYS A 294      22.282  18.996 -26.758  1.00 27.10           C  
ATOM   4610  HE2 LYS A 294      23.364  19.075 -26.869  1.00 27.10           H  
ATOM   4611  HE3 LYS A 294      21.992  17.999 -27.089  1.00 27.10           H  
ATOM   4612  NZ  LYS A 294      21.604  20.031 -27.579  1.00 27.10           N  
ATOM   4613  HZ1 LYS A 294      21.888  20.956 -27.288  1.00 27.10           H  
ATOM   4614  HZ2 LYS A 294      20.602  19.949 -27.484  1.00 27.10           H  
ATOM   4615  HZ3 LYS A 294      21.845  19.912 -28.553  1.00 27.10           H  
ATOM   4616  N   GLY A 295      24.495  18.272 -20.558  1.00 24.80           N  
ATOM   4617  H   GLY A 295      23.674  18.356 -19.974  1.00 24.80           H  
ATOM   4618  CA  GLY A 295      25.747  18.862 -20.071  1.00 24.80           C  
ATOM   4619  HA2 GLY A 295      25.505  19.728 -19.454  1.00 24.80           H  
ATOM   4620  HA3 GLY A 295      26.334  19.213 -20.920  1.00 24.80           H  
ATOM   4621  C   GLY A 295      26.646  17.944 -19.234  1.00 24.80           C  
ATOM   4622  O   GLY A 295      27.832  18.224 -19.122  1.00 24.80           O  
ATOM   4623  N   TYR A 296      26.139  16.843 -18.668  1.00 25.00           N  
ATOM   4624  H   TYR A 296      25.149  16.659 -18.747  1.00 25.00           H  
ATOM   4625  CA  TYR A 296      26.983  15.927 -17.873  1.00 25.00           C  
ATOM   4626  HA  TYR A 296      27.735  16.523 -17.355  1.00 25.00           H  
ATOM   4627  C   TYR A 296      27.782  14.926 -18.728  1.00 25.00           C  
ATOM   4628  CB  TYR A 296      26.139  15.235 -16.790  1.00 25.00           C  
ATOM   4629  HB2 TYR A 296      25.082  15.457 -16.943  1.00 25.00           H  
ATOM   4630  HB3 TYR A 296      26.249  14.154 -16.876  1.00 25.00           H  
ATOM   4631  O   TYR A 296      28.768  14.352 -18.270  1.00 25.00           O  
ATOM   4632  CG  TYR A 296      26.527  15.654 -15.384  1.00 25.00           C  
ATOM   4633  CD1 TYR A 296      27.444  14.880 -14.647  1.00 25.00           C  
ATOM   4634  HD1 TYR A 296      27.870  13.988 -15.081  1.00 25.00           H  
ATOM   4635  CD2 TYR A 296      25.997  16.835 -14.828  1.00 25.00           C  
ATOM   4636  HD2 TYR A 296      25.308  17.436 -15.401  1.00 25.00           H  
ATOM   4637  CE1 TYR A 296      27.814  15.274 -13.346  1.00 25.00           C  
ATOM   4638  HE1 TYR A 296      28.517  14.688 -12.773  1.00 25.00           H  
ATOM   4639  CE2 TYR A 296      26.366  17.233 -13.528  1.00 25.00           C  
ATOM   4640  HE2 TYR A 296      25.957  18.138 -13.103  1.00 25.00           H  
ATOM   4641  OH  TYR A 296      27.636  16.825 -11.529  1.00 25.00           O  
ATOM   4642  HH  TYR A 296      27.231  17.656 -11.270  1.00 25.00           H  
ATOM   4643  CZ  TYR A 296      27.276  16.449 -12.784  1.00 25.00           C  
ATOM   4644  N   LEU A 297      27.387  14.739 -19.992  1.00 27.65           N  
ATOM   4645  H   LEU A 297      26.592  15.269 -20.320  1.00 27.65           H  
ATOM   4646  CA  LEU A 297      28.015  13.795 -20.922  1.00 27.65           C  
ATOM   4647  HA  LEU A 297      28.371  12.934 -20.356  1.00 27.65           H  
ATOM   4648  C   LEU A 297      29.241  14.336 -21.652  1.00 27.65           C  
ATOM   4649  CB  LEU A 297      26.974  13.322 -21.938  1.00 27.65           C  
ATOM   4650  HB2 LEU A 297      26.279  14.137 -22.140  1.00 27.65           H  
ATOM   4651  HB3 LEU A 297      27.457  13.073 -22.883  1.00 27.65           H  
ATOM   4652  O   LEU A 297      29.971  13.541 -22.232  1.00 27.65           O  
ATOM   4653  CG  LEU A 297      26.221  12.083 -21.451  1.00 27.65           C  
ATOM   4654  HG  LEU A 297      25.950  12.197 -20.401  1.00 27.65           H  
ATOM   4655  CD1 LEU A 297      24.948  11.989 -22.277  1.00 27.65           C  
ATOM   4656 HD11 LEU A 297      25.192  11.987 -23.339  1.00 27.65           H  
ATOM   4657 HD12 LEU A 297      24.291  12.827 -22.048  1.00 27.65           H  
ATOM   4658 HD13 LEU A 297      24.441  11.059 -22.021  1.00 27.65           H  
ATOM   4659  CD2 LEU A 297      27.037  10.799 -21.640  1.00 27.65           C  
ATOM   4660 HD21 LEU A 297      27.314  10.678 -22.687  1.00 27.65           H  
ATOM   4661 HD22 LEU A 297      26.452   9.932 -21.331  1.00 27.65           H  
ATOM   4662 HD23 LEU A 297      27.946  10.835 -21.039  1.00 27.65           H  
ATOM   4663  N   SER A 298      29.534  15.639 -21.591  1.00 24.25           N  
ATOM   4664  H   SER A 298      28.944  16.279 -21.079  1.00 24.25           H  
ATOM   4665  CA  SER A 298      30.830  16.120 -22.088  1.00 24.25           C  
ATOM   4666  HA  SER A 298      30.946  15.785 -23.119  1.00 24.25           H  
ATOM   4667  C   SER A 298      32.012  15.529 -21.308  1.00 24.25           C  
ATOM   4668  CB  SER A 298      30.893  17.649 -22.095  1.00 24.25           C  
ATOM   4669  HB2 SER A 298      31.893  17.973 -22.383  1.00 24.25           H  
ATOM   4670  HB3 SER A 298      30.183  18.027 -22.831  1.00 24.25           H  
ATOM   4671  O   SER A 298      33.143  15.618 -21.774  1.00 24.25           O  
ATOM   4672  OG  SER A 298      30.563  18.188 -20.832  1.00 24.25           O  
ATOM   4673  HG  SER A 298      31.184  17.881 -20.168  1.00 24.25           H  
ATOM   4674  N   THR A 299      31.764  14.914 -20.145  1.00 23.55           N  
ATOM   4675  H   THR A 299      30.822  14.951 -19.782  1.00 23.55           H  
ATOM   4676  CA  THR A 299      32.810  14.414 -19.242  1.00 23.55           C  
ATOM   4677  HA  THR A 299      33.781  14.617 -19.695  1.00 23.55           H  
ATOM   4678  C   THR A 299      32.775  12.900 -19.019  1.00 23.55           C  
ATOM   4679  CB  THR A 299      32.767  15.149 -17.889  1.00 23.55           C  
ATOM   4680  HB  THR A 299      32.253  14.527 -17.156  1.00 23.55           H  
ATOM   4681  O   THR A 299      33.722  12.354 -18.459  1.00 23.55           O  
ATOM   4682  CG2 THR A 299      34.175  15.469 -17.392  1.00 23.55           C  
ATOM   4683 HG21 THR A 299      34.682  16.123 -18.102  1.00 23.55           H  
ATOM   4684 HG22 THR A 299      34.746  14.547 -17.283  1.00 23.55           H  
ATOM   4685 HG23 THR A 299      34.121  15.961 -16.421  1.00 23.55           H  
ATOM   4686  OG1 THR A 299      32.085  16.388 -17.972  1.00 23.55           O  
ATOM   4687  HG1 THR A 299      31.975  16.713 -17.076  1.00 23.55           H  
ATOM   4688  N   LEU A 300      31.736  12.190 -19.474  1.00 25.34           N  
ATOM   4689  H   LEU A 300      31.024  12.664 -20.012  1.00 25.34           H  
ATOM   4690  CA  LEU A 300      31.690  10.726 -19.401  1.00 25.34           C  
ATOM   4691  HA  LEU A 300      32.341  10.406 -18.588  1.00 25.34           H  
ATOM   4692  C   LEU A 300      32.336  10.140 -20.659  1.00 25.34           C  
ATOM   4693  CB  LEU A 300      30.268  10.238 -19.046  1.00 25.34           C  
ATOM   4694  HB2 LEU A 300      29.908   9.527 -19.790  1.00 25.34           H  
ATOM   4695  HB3 LEU A 300      29.590  11.091 -19.068  1.00 25.34           H  
ATOM   4696  O   LEU A 300      31.689   9.736 -21.622  1.00 25.34           O  
ATOM   4697  CG  LEU A 300      30.222   9.587 -17.644  1.00 25.34           C  
ATOM   4698  HG  LEU A 300      31.015   9.991 -17.015  1.00 25.34           H  
ATOM   4699  CD1 LEU A 300      28.904   9.903 -16.941  1.00 25.34           C  
ATOM   4700 HD11 LEU A 300      28.802  10.982 -16.820  1.00 25.34           H  
ATOM   4701 HD12 LEU A 300      28.067   9.523 -17.527  1.00 25.34           H  
ATOM   4702 HD13 LEU A 300      28.893   9.436 -15.957  1.00 25.34           H  
ATOM   4703  CD2 LEU A 300      30.384   8.068 -17.730  1.00 25.34           C  
ATOM   4704 HD21 LEU A 300      31.320   7.826 -18.235  1.00 25.34           H  
ATOM   4705 HD22 LEU A 300      30.407   7.641 -16.727  1.00 25.34           H  
ATOM   4706 HD23 LEU A 300      29.555   7.629 -18.285  1.00 25.34           H  
ATOM   4707  N   ILE A 301      33.666  10.164 -20.632  1.00 23.75           N  
ATOM   4708  H   ILE A 301      34.092  10.587 -19.819  1.00 23.75           H  
ATOM   4709  CA  ILE A 301      34.545   9.474 -21.568  1.00 23.75           C  
ATOM   4710  HA  ILE A 301      34.318   9.786 -22.587  1.00 23.75           H  
ATOM   4711  C   ILE A 301      34.261   7.977 -21.418  1.00 23.75           C  
ATOM   4712  CB  ILE A 301      36.021   9.821 -21.236  1.00 23.75           C  
ATOM   4713  HB  ILE A 301      36.230   9.504 -20.215  1.00 23.75           H  
ATOM   4714  O   ILE A 301      34.709   7.361 -20.456  1.00 23.75           O  
ATOM   4715  CG1 ILE A 301      36.270  11.347 -21.323  1.00 23.75           C  
ATOM   4716 HG12 ILE A 301      35.543  11.875 -20.706  1.00 23.75           H  
ATOM   4717 HG13 ILE A 301      36.135  11.680 -22.353  1.00 23.75           H  
ATOM   4718  CG2 ILE A 301      36.976   9.066 -22.178  1.00 23.75           C  
ATOM   4719 HG21 ILE A 301      36.796   9.394 -23.202  1.00 23.75           H  
ATOM   4720 HG22 ILE A 301      38.014   9.255 -21.906  1.00 23.75           H  
ATOM   4721 HG23 ILE A 301      36.812   7.991 -22.112  1.00 23.75           H  
ATOM   4722  CD1 ILE A 301      37.656  11.786 -20.833  1.00 23.75           C  
ATOM   4723 HD11 ILE A 301      37.837  11.397 -19.831  1.00 23.75           H  
ATOM   4724 HD12 ILE A 301      37.696  12.875 -20.802  1.00 23.75           H  
ATOM   4725 HD13 ILE A 301      38.433  11.433 -21.511  1.00 23.75           H  
ATOM   4726  N   LEU A 302      33.496   7.391 -22.339  1.00 27.43           N  
ATOM   4727  H   LEU A 302      33.056   7.967 -23.042  1.00 27.43           H  
ATOM   4728  CA  LEU A 302      33.401   5.938 -22.451  1.00 27.43           C  
ATOM   4729  HA  LEU A 302      33.222   5.513 -21.463  1.00 27.43           H  
ATOM   4730  C   LEU A 302      34.750   5.435 -22.991  1.00 27.43           C  
ATOM   4731  CB  LEU A 302      32.235   5.546 -23.378  1.00 27.43           C  
ATOM   4732  HB2 LEU A 302      32.351   6.080 -24.321  1.00 27.43           H  
ATOM   4733  HB3 LEU A 302      32.306   4.479 -23.593  1.00 27.43           H  
ATOM   4734  O   LEU A 302      35.095   5.776 -24.128  1.00 27.43           O  
ATOM   4735  CG  LEU A 302      30.835   5.837 -22.806  1.00 27.43           C  
ATOM   4736  HG  LEU A 302      30.778   6.876 -22.482  1.00 27.43           H  
ATOM   4737  CD1 LEU A 302      29.784   5.619 -23.896  1.00 27.43           C  
ATOM   4738 HD11 LEU A 302      29.813   4.585 -24.240  1.00 27.43           H  
ATOM   4739 HD12 LEU A 302      29.980   6.287 -24.735  1.00 27.43           H  
ATOM   4740 HD13 LEU A 302      28.793   5.838 -23.499  1.00 27.43           H  
ATOM   4741  CD2 LEU A 302      30.491   4.927 -21.623  1.00 27.43           C  
ATOM   4742 HD21 LEU A 302      31.160   5.128 -20.786  1.00 27.43           H  
ATOM   4743 HD22 LEU A 302      30.581   3.880 -21.913  1.00 27.43           H  
ATOM   4744 HD23 LEU A 302      29.470   5.119 -21.293  1.00 27.43           H  
ATOM   4745  N   PRO A 303      35.550   4.682 -22.216  1.00 23.55           N  
ATOM   4746  CA  PRO A 303      36.771   4.104 -22.747  1.00 23.55           C  
ATOM   4747  HA  PRO A 303      37.388   4.875 -23.210  1.00 23.55           H  
ATOM   4748  C   PRO A 303      36.389   3.058 -23.796  1.00 23.55           C  
ATOM   4749  CB  PRO A 303      37.514   3.519 -21.544  1.00 23.55           C  
ATOM   4750  HB2 PRO A 303      38.083   2.627 -21.808  1.00 23.55           H  
ATOM   4751  HB3 PRO A 303      38.173   4.279 -21.125  1.00 23.55           H  
ATOM   4752  O   PRO A 303      35.627   2.135 -23.514  1.00 23.55           O  
ATOM   4753  CG  PRO A 303      36.401   3.208 -20.543  1.00 23.55           C  
ATOM   4754  HG2 PRO A 303      36.003   2.212 -20.739  1.00 23.55           H  
ATOM   4755  HG3 PRO A 303      36.753   3.280 -19.513  1.00 23.55           H  
ATOM   4756  CD  PRO A 303      35.324   4.249 -20.843  1.00 23.55           C  
ATOM   4757  HD2 PRO A 303      34.337   3.801 -20.725  1.00 23.55           H  
ATOM   4758  HD3 PRO A 303      35.445   5.089 -20.160  1.00 23.55           H  
ATOM   4759  N   ARG A 304      36.909   3.204 -25.018  1.00 27.02           N  
ATOM   4760  H   ARG A 304      37.539   3.976 -25.183  1.00 27.02           H  
ATOM   4761  CA  ARG A 304      36.873   2.113 -25.992  1.00 27.02           C  
ATOM   4762  HA  ARG A 304      35.857   1.723 -26.056  1.00 27.02           H  
ATOM   4763  C   ARG A 304      37.755   0.977 -25.492  1.00 27.02           C  
ATOM   4764  CB  ARG A 304      37.339   2.586 -27.373  1.00 27.02           C  
ATOM   4765  HB2 ARG A 304      37.652   1.721 -27.958  1.00 27.02           H  
ATOM   4766  HB3 ARG A 304      38.200   3.245 -27.258  1.00 27.02           H  
ATOM   4767  O   ARG A 304      38.819   1.212 -24.915  1.00 27.02           O  
ATOM   4768  CG  ARG A 304      36.226   3.310 -28.134  1.00 27.02           C  
ATOM   4769  HG2 ARG A 304      35.370   2.644 -28.243  1.00 27.02           H  
ATOM   4770  HG3 ARG A 304      35.924   4.200 -27.582  1.00 27.02           H  
ATOM   4771  CD  ARG A 304      36.743   3.707 -29.518  1.00 27.02           C  
ATOM   4772  HD2 ARG A 304      37.112   2.816 -30.025  1.00 27.02           H  
ATOM   4773  HD3 ARG A 304      37.579   4.394 -29.384  1.00 27.02           H  
ATOM   4774  NE  ARG A 304      35.685   4.340 -30.332  1.00 27.02           N  
ATOM   4775  HE  ARG A 304      34.745   4.300 -29.964  1.00 27.02           H  
ATOM   4776  NH1 ARG A 304      37.077   5.086 -31.984  1.00 27.02           N  
ATOM   4777 HH11 ARG A 304      37.251   5.586 -32.844  1.00 27.02           H  
ATOM   4778 HH12 ARG A 304      37.841   4.654 -31.484  1.00 27.02           H  
ATOM   4779  NH2 ARG A 304      34.889   5.563 -32.084  1.00 27.02           N  
ATOM   4780 HH21 ARG A 304      33.954   5.471 -31.715  1.00 27.02           H  
ATOM   4781 HH22 ARG A 304      35.077   6.151 -32.884  1.00 27.02           H  
ATOM   4782  CZ  ARG A 304      35.885   4.989 -31.463  1.00 27.02           C  
ATOM   4783  N   GLU A 305      37.316  -0.249 -25.741  1.00 27.77           N  
ATOM   4784  H   GLU A 305      36.420  -0.371 -26.192  1.00 27.77           H  
ATOM   4785  CA  GLU A 305      38.142  -1.438 -25.559  1.00 27.77           C  
ATOM   4786  HA  GLU A 305      38.375  -1.539 -24.499  1.00 27.77           H  
ATOM   4787  C   GLU A 305      39.459  -1.270 -26.337  1.00 27.77           C  
ATOM   4788  CB  GLU A 305      37.360  -2.684 -26.022  1.00 27.77           C  
ATOM   4789  HB2 GLU A 305      37.919  -3.202 -26.801  1.00 27.77           H  
ATOM   4790  HB3 GLU A 305      36.397  -2.386 -26.438  1.00 27.77           H  
ATOM   4791  O   GLU A 305      39.454  -1.157 -27.560  1.00 27.77           O  
ATOM   4792  CG  GLU A 305      37.124  -3.659 -24.864  1.00 27.77           C  
ATOM   4793  HG2 GLU A 305      36.568  -3.145 -24.079  1.00 27.77           H  
ATOM   4794  HG3 GLU A 305      38.093  -3.945 -24.455  1.00 27.77           H  
ATOM   4795  CD  GLU A 305      36.359  -4.924 -25.287  1.00 27.77           C  
ATOM   4796  OE1 GLU A 305      36.268  -5.833 -24.432  1.00 27.77           O  
ATOM   4797  OE2 GLU A 305      35.865  -4.990 -26.434  1.00 27.77           O  
ATOM   4798  N   GLY A 306      40.579  -1.202 -25.610  1.00 31.96           N  
ATOM   4799  H   GLY A 306      40.486  -1.209 -24.604  1.00 31.96           H  
ATOM   4800  CA  GLY A 306      41.934  -1.115 -26.168  1.00 31.96           C  
ATOM   4801  HA2 GLY A 306      42.584  -1.794 -25.616  1.00 31.96           H  
ATOM   4802  HA3 GLY A 306      41.914  -1.450 -27.204  1.00 31.96           H  
ATOM   4803  C   GLY A 306      42.596   0.269 -26.161  1.00 31.96           C  
ATOM   4804  O   GLY A 306      43.814   0.341 -26.307  1.00 31.96           O  
ATOM   4805  N   ASP A 307      41.866   1.359 -25.918  1.00 25.61           N  
ATOM   4806  H   ASP A 307      40.870   1.266 -25.780  1.00 25.61           H  
ATOM   4807  CA  ASP A 307      42.431   2.701 -26.093  1.00 25.61           C  
ATOM   4808  HA  ASP A 307      43.261   2.637 -26.798  1.00 25.61           H  
ATOM   4809  C   ASP A 307      43.043   3.261 -24.793  1.00 25.61           C  
ATOM   4810  CB  ASP A 307      41.403   3.642 -26.756  1.00 25.61           C  
ATOM   4811  HB2 ASP A 307      40.443   3.539 -26.250  1.00 25.61           H  
ATOM   4812  HB3 ASP A 307      41.742   4.669 -26.617  1.00 25.61           H  
ATOM   4813  O   ASP A 307      42.391   3.948 -24.005  1.00 25.61           O  
ATOM   4814  CG  ASP A 307      41.226   3.425 -28.272  1.00 25.61           C  
ATOM   4815  OD1 ASP A 307      42.160   2.897 -28.913  1.00 25.61           O  
ATOM   4816  OD2 ASP A 307      40.169   3.852 -28.805  1.00 25.61           O  
ATOM   4817  N   GLN A 308      44.356   3.063 -24.611  1.00 25.77           N  
ATOM   4818  H   GLN A 308      44.805   2.419 -25.247  1.00 25.77           H  
ATOM   4819  CA  GLN A 308      45.203   4.046 -23.915  1.00 25.77           C  
ATOM   4820  HA  GLN A 308      44.690   4.381 -23.013  1.00 25.77           H  
ATOM   4821  C   GLN A 308      45.377   5.276 -24.829  1.00 25.77           C  
ATOM   4822  CB  GLN A 308      46.569   3.460 -23.501  1.00 25.77           C  
ATOM   4823  HB2 GLN A 308      47.058   3.012 -24.367  1.00 25.77           H  
ATOM   4824  HB3 GLN A 308      47.187   4.288 -23.155  1.00 25.77           H  
ATOM   4825  O   GLN A 308      46.455   5.537 -25.355  1.00 25.77           O  
ATOM   4826  CG  GLN A 308      46.501   2.429 -22.365  1.00 25.77           C  
ATOM   4827  HG2 GLN A 308      46.053   1.508 -22.738  1.00 25.77           H  
ATOM   4828  HG3 GLN A 308      45.869   2.820 -21.568  1.00 25.77           H  
ATOM   4829  CD  GLN A 308      47.874   2.111 -21.764  1.00 25.77           C  
ATOM   4830  NE2 GLN A 308      47.930   1.281 -20.745  1.00 25.77           N  
ATOM   4831 HE21 GLN A 308      47.095   0.834 -20.395  1.00 25.77           H  
ATOM   4832 HE22 GLN A 308      48.858   1.090 -20.393  1.00 25.77           H  
ATOM   4833  OE1 GLN A 308      48.917   2.599 -22.163  1.00 25.77           O  
ATOM   4834  N   GLY A 309      44.294   6.002 -25.106  1.00 24.83           N  
ATOM   4835  H   GLY A 309      43.404   5.690 -24.745  1.00 24.83           H  
ATOM   4836  CA  GLY A 309      44.311   7.073 -26.100  1.00 24.83           C  
ATOM   4837  HA2 GLY A 309      44.348   6.630 -27.095  1.00 24.83           H  
ATOM   4838  HA3 GLY A 309      45.205   7.683 -25.967  1.00 24.83           H  
ATOM   4839  C   GLY A 309      43.072   7.951 -26.023  1.00 24.83           C  
ATOM   4840  O   GLY A 309      41.950   7.484 -26.158  1.00 24.83           O  
ATOM   4841  N   THR A 310      43.287   9.239 -25.784  1.00 23.92           N  
ATOM   4842  H   THR A 310      44.252   9.534 -25.756  1.00 23.92           H  
ATOM   4843  CA  THR A 310      42.295  10.314 -25.627  1.00 23.92           C  
ATOM   4844  HA  THR A 310      41.911  10.304 -24.607  1.00 23.92           H  
ATOM   4845  C   THR A 310      41.103  10.222 -26.594  1.00 23.92           C  
ATOM   4846  CB  THR A 310      43.022  11.647 -25.864  1.00 23.92           C  
ATOM   4847  HB  THR A 310      42.289  12.449 -25.952  1.00 23.92           H  
ATOM   4848  O   THR A 310      41.240  10.511 -27.785  1.00 23.92           O  
ATOM   4849  CG2 THR A 310      43.989  11.978 -24.729  1.00 23.92           C  
ATOM   4850 HG21 THR A 310      44.758  11.209 -24.643  1.00 23.92           H  
ATOM   4851 HG22 THR A 310      44.471  12.933 -24.935  1.00 23.92           H  
ATOM   4852 HG23 THR A 310      43.441  12.051 -23.790  1.00 23.92           H  
ATOM   4853  OG1 THR A 310      43.789  11.568 -27.046  1.00 23.92           O  
ATOM   4854  HG1 THR A 310      43.216  11.172 -27.706  1.00 23.92           H  
ATOM   4855  N   ALA A 311      39.919   9.872 -26.084  1.00 26.77           N  
ATOM   4856  H   ALA A 311      39.867   9.586 -25.116  1.00 26.77           H  
ATOM   4857  CA  ALA A 311      38.711   9.741 -26.891  1.00 26.77           C  
ATOM   4858  HA  ALA A 311      38.981   9.242 -27.822  1.00 26.77           H  
ATOM   4859  C   ALA A 311      38.106  11.115 -27.233  1.00 26.77           C  
ATOM   4860  CB  ALA A 311      37.713   8.836 -26.161  1.00 26.77           C  
ATOM   4861  HB1 ALA A 311      37.376   9.327 -25.248  1.00 26.77           H  
ATOM   4862  HB2 ALA A 311      36.851   8.653 -26.802  1.00 26.77           H  
ATOM   4863  HB3 ALA A 311      38.181   7.881 -25.919  1.00 26.77           H  
ATOM   4864  O   ALA A 311      37.617  11.835 -26.362  1.00 26.77           O  
ATOM   4865  N   LYS A 312      38.098  11.464 -28.524  1.00 24.74           N  
ATOM   4866  H   LYS A 312      38.552  10.830 -29.166  1.00 24.74           H  
ATOM   4867  CA  LYS A 312      37.165  12.451 -29.086  1.00 24.74           C  
ATOM   4868  HA  LYS A 312      36.973  13.224 -28.343  1.00 24.74           H  
ATOM   4869  C   LYS A 312      35.839  11.737 -29.368  1.00 24.74           C  
ATOM   4870  CB  LYS A 312      37.746  13.107 -30.351  1.00 24.74           C  
ATOM   4871  HB2 LYS A 312      36.929  13.582 -30.893  1.00 24.74           H  
ATOM   4872  HB3 LYS A 312      38.178  12.340 -30.995  1.00 24.74           H  
ATOM   4873  O   LYS A 312      35.828  10.710 -30.042  1.00 24.74           O  
ATOM   4874  CG  LYS A 312      38.799  14.180 -30.028  1.00 24.74           C  
ATOM   4875  HG2 LYS A 312      39.644  13.719 -29.517  1.00 24.74           H  
ATOM   4876  HG3 LYS A 312      38.355  14.927 -29.370  1.00 24.74           H  
ATOM   4877  CD  LYS A 312      39.291  14.868 -31.311  1.00 24.74           C  
ATOM   4878  HD2 LYS A 312      39.773  14.126 -31.946  1.00 24.74           H  
ATOM   4879  HD3 LYS A 312      38.434  15.285 -31.840  1.00 24.74           H  
ATOM   4880  CE  LYS A 312      40.282  15.990 -30.975  1.00 24.74           C  
ATOM   4881  HE2 LYS A 312      39.787  16.705 -30.318  1.00 24.74           H  
ATOM   4882  HE3 LYS A 312      41.116  15.556 -30.423  1.00 24.74           H  
ATOM   4883  NZ  LYS A 312      40.776  16.670 -32.199  1.00 24.74           N  
ATOM   4884  HZ1 LYS A 312      40.007  17.070 -32.716  1.00 24.74           H  
ATOM   4885  HZ2 LYS A 312      41.257  16.012 -32.795  1.00 24.74           H  
ATOM   4886  HZ3 LYS A 312      41.421  17.409 -31.956  1.00 24.74           H  
ATOM   4887  N   GLY A 313      34.746  12.254 -28.808  1.00 29.80           N  
ATOM   4888  H   GLY A 313      34.850  13.090 -28.251  1.00 29.80           H  
ATOM   4889  CA  GLY A 313      33.415  11.648 -28.871  1.00 29.80           C  
ATOM   4890  HA2 GLY A 313      32.718  12.238 -28.276  1.00 29.80           H  
ATOM   4891  HA3 GLY A 313      33.458  10.646 -28.444  1.00 29.80           H  
ATOM   4892  C   GLY A 313      32.867  11.566 -30.294  1.00 29.80           C  
ATOM   4893  O   GLY A 313      32.658  12.591 -30.937  1.00 29.80           O  
ATOM   4894  N   ASN A 314      32.604  10.348 -30.764  1.00 29.95           N  
ATOM   4895  H   ASN A 314      32.805   9.551 -30.177  1.00 29.95           H  
ATOM   4896  CA  ASN A 314      31.836  10.119 -31.982  1.00 29.95           C  
ATOM   4897  HA  ASN A 314      31.850  11.015 -32.603  1.00 29.95           H  
ATOM   4898  C   ASN A 314      30.379   9.839 -31.598  1.00 29.95           C  
ATOM   4899  CB  ASN A 314      32.453   8.973 -32.803  1.00 29.95           C  
ATOM   4900  HB2 ASN A 314      31.729   8.666 -33.558  1.00 29.95           H  
ATOM   4901  HB3 ASN A 314      32.643   8.120 -32.152  1.00 29.95           H  
ATOM   4902  O   ASN A 314      30.093   8.857 -30.913  1.00 29.95           O  
ATOM   4903  CG  ASN A 314      33.734   9.349 -33.530  1.00 29.95           C  
ATOM   4904  ND2 ASN A 314      34.324   8.409 -34.233  1.00 29.95           N  
ATOM   4905 HD21 ASN A 314      35.084   8.758 -34.799  1.00 29.95           H  
ATOM   4906 HD22 ASN A 314      33.772   7.609 -34.509  1.00 29.95           H  
ATOM   4907  OD1 ASN A 314      34.214  10.466 -33.528  1.00 29.95           O  
ATOM   4908  N   THR A 315      29.474  10.704 -32.048  1.00 31.83           N  
ATOM   4909  H   THR A 315      29.795  11.536 -32.521  1.00 31.83           H  
ATOM   4910  CA  THR A 315      28.022  10.496 -32.028  1.00 31.83           C  
ATOM   4911  HA  THR A 315      27.700  10.286 -31.008  1.00 31.83           H  
ATOM   4912  C   THR A 315      27.678   9.313 -32.939  1.00 31.83           C  
ATOM   4913  CB  THR A 315      27.311  11.766 -32.537  1.00 31.83           C  
ATOM   4914  HB  THR A 315      27.436  11.840 -33.617  1.00 31.83           H  
ATOM   4915  O   THR A 315      28.109   9.295 -34.089  1.00 31.83           O  
ATOM   4916  CG2 THR A 315      25.822  11.794 -32.203  1.00 31.83           C  
ATOM   4917 HG21 THR A 315      25.366  12.690 -32.625  1.00 31.83           H  
ATOM   4918 HG22 THR A 315      25.328  10.926 -32.640  1.00 31.83           H  
ATOM   4919 HG23 THR A 315      25.675  11.785 -31.123  1.00 31.83           H  
ATOM   4920  OG1 THR A 315      27.878  12.918 -31.949  1.00 31.83           O  
ATOM   4921  HG1 THR A 315      27.409  13.671 -32.317  1.00 31.83           H  
ATOM   4922  N   LEU A 316      26.928   8.324 -32.443  1.00 35.61           N  
ATOM   4923  H   LEU A 316      26.591   8.403 -31.494  1.00 35.61           H  
ATOM   4924  CA  LEU A 316      26.398   7.226 -33.262  1.00 35.61           C  
ATOM   4925  HA  LEU A 316      27.133   6.942 -34.016  1.00 35.61           H  
ATOM   4926  C   LEU A 316      25.135   7.686 -33.997  1.00 35.61           C  
ATOM   4927  CB  LEU A 316      26.079   6.007 -32.373  1.00 35.61           C  
ATOM   4928  HB2 LEU A 316      25.396   5.347 -32.909  1.00 35.61           H  
ATOM   4929  HB3 LEU A 316      25.552   6.360 -31.486  1.00 35.61           H  
ATOM   4930  O   LEU A 316      24.241   8.271 -33.380  1.00 35.61           O  
ATOM   4931  CG  LEU A 316      27.309   5.186 -31.948  1.00 35.61           C  
ATOM   4932  HG  LEU A 316      28.110   5.857 -31.640  1.00 35.61           H  
ATOM   4933  CD1 LEU A 316      26.954   4.285 -30.763  1.00 35.61           C  
ATOM   4934 HD11 LEU A 316      27.828   3.705 -30.467  1.00 35.61           H  
ATOM   4935 HD12 LEU A 316      26.148   3.604 -31.037  1.00 35.61           H  
ATOM   4936 HD13 LEU A 316      26.637   4.895 -29.917  1.00 35.61           H  
ATOM   4937  CD2 LEU A 316      27.807   4.291 -33.087  1.00 35.61           C  
ATOM   4938 HD21 LEU A 316      28.679   3.727 -32.758  1.00 35.61           H
[truncated: 25,119 more chars]
