# Supplementary material for: Widespread Horizontal Gene Transfer Among Animal Viruses
Source: bioRxiv. 2024 Mar 26:2024.03.25.586562. Preprint. [Version 2] doi: 10.1101/2024.03.25.586562 (PMC11071296; doi:10.1101/2024.03.25.586562)
Supplement: Supplement 7 [file media-7.zip › File7_PDB/Papilloma7600_L2.pdb]

ATOM      1  N   MET A   1     -29.792 -37.559  36.964  1.00 51.16           N  
ATOM      2  H   MET A   1     -28.987 -38.164  36.895  1.00 51.16           H  
ATOM      3  H2  MET A   1     -29.876 -37.029  36.108  1.00 51.16           H  
ATOM      4  H3  MET A   1     -30.622 -38.124  37.072  1.00 51.16           H  
ATOM      5  CA  MET A   1     -29.643 -36.623  38.103  1.00 51.16           C  
ATOM      6  HA  MET A   1     -29.614 -37.178  39.041  1.00 51.16           H  
ATOM      7  C   MET A   1     -30.851 -35.700  38.141  1.00 51.16           C  
ATOM      8  CB  MET A   1     -28.350 -35.799  37.984  1.00 51.16           C  
ATOM      9  HB2 MET A   1     -28.461 -34.872  38.546  1.00 51.16           H  
ATOM     10  HB3 MET A   1     -28.169 -35.544  36.940  1.00 51.16           H  
ATOM     11  O   MET A   1     -31.032 -34.922  37.213  1.00 51.16           O  
ATOM     12  CG  MET A   1     -27.136 -36.539  38.554  1.00 51.16           C  
ATOM     13  HG2 MET A   1     -27.071 -37.535  38.117  1.00 51.16           H  
ATOM     14  HG3 MET A   1     -27.262 -36.639  39.632  1.00 51.16           H  
ATOM     15  SD  MET A   1     -25.583 -35.670  38.229  1.00 51.16           S  
ATOM     16  CE  MET A   1     -24.460 -36.570  39.334  1.00 51.16           C  
ATOM     17  HE1 MET A   1     -24.719 -36.364  40.373  1.00 51.16           H  
ATOM     18  HE2 MET A   1     -23.436 -36.243  39.153  1.00 51.16           H  
ATOM     19  HE3 MET A   1     -24.529 -37.641  39.147  1.00 51.16           H  
ATOM     20  N   VAL A   2     -31.707 -35.822  39.159  1.00 61.88           N  
ATOM     21  H   VAL A   2     -31.504 -36.455  39.920  1.00 61.88           H  
ATOM     22  CA  VAL A   2     -32.861 -34.926  39.347  1.00 61.88           C  
ATOM     23  HA  VAL A   2     -33.402 -34.837  38.406  1.00 61.88           H  
ATOM     24  C   VAL A   2     -32.332 -33.546  39.739  1.00 61.88           C  
ATOM     25  CB  VAL A   2     -33.837 -35.485  40.405  1.00 61.88           C  
ATOM     26  HB  VAL A   2     -33.308 -35.615  41.349  1.00 61.88           H  
ATOM     27  O   VAL A   2     -31.590 -33.413  40.710  1.00 61.88           O  
ATOM     28  CG1 VAL A   2     -35.031 -34.550  40.638  1.00 61.88           C  
ATOM     29 HG11 VAL A   2     -35.571 -34.384  39.706  1.00 61.88           H  
ATOM     30 HG12 VAL A   2     -35.710 -34.997  41.364  1.00 61.88           H  
ATOM     31 HG13 VAL A   2     -34.695 -33.594  41.039  1.00 61.88           H  
ATOM     32  CG2 VAL A   2     -34.388 -36.848  39.962  1.00 61.88           C  
ATOM     33 HG21 VAL A   2     -35.090 -37.219  40.709  1.00 61.88           H  
ATOM     34 HG22 VAL A   2     -33.586 -37.580  39.869  1.00 61.88           H  
ATOM     35 HG23 VAL A   2     -34.910 -36.756  39.010  1.00 61.88           H  
ATOM     36  N   ARG A   3     -32.659 -32.518  38.952  1.00 64.44           N  
ATOM     37  H   ARG A   3     -33.268 -32.700  38.167  1.00 64.44           H  
ATOM     38  CA  ARG A   3     -32.216 -31.140  39.192  1.00 64.44           C  
ATOM     39  HA  ARG A   3     -31.136 -31.149  39.345  1.00 64.44           H  
ATOM     40  C   ARG A   3     -32.884 -30.618  40.468  1.00 64.44           C  
ATOM     41  CB  ARG A   3     -32.549 -30.300  37.945  1.00 64.44           C  
ATOM     42  HB2 ARG A   3     -32.231 -30.858  37.064  1.00 64.44           H  
ATOM     43  HB3 ARG A   3     -33.628 -30.162  37.882  1.00 64.44           H  
ATOM     44  O   ARG A   3     -34.108 -30.557  40.532  1.00 64.44           O  
ATOM     45  CG  ARG A   3     -31.855 -28.929  37.906  1.00 64.44           C  
ATOM     46  HG2 ARG A   3     -32.171 -28.329  38.759  1.00 64.44           H  
ATOM     47  HG3 ARG A   3     -30.776 -29.072  37.944  1.00 64.44           H  
ATOM     48  CD  ARG A   3     -32.234 -28.210  36.601  1.00 64.44           C  
ATOM     49  HD2 ARG A   3     -33.306 -28.013  36.614  1.00 64.44           H  
ATOM     50  HD3 ARG A   3     -32.012 -28.870  35.762  1.00 64.44           H  
ATOM     51  NE  ARG A   3     -31.496 -26.944  36.419  1.00 64.44           N  
ATOM     52  HE  ARG A   3     -30.757 -26.749  37.079  1.00 64.44           H  
ATOM     53  NH1 ARG A   3     -32.586 -26.246  34.517  1.00 64.44           N  
ATOM     54 HH11 ARG A   3     -32.677 -25.604  33.742  1.00 64.44           H  
ATOM     55 HH12 ARG A   3     -33.165 -27.073  34.543  1.00 64.44           H  
ATOM     56  NH2 ARG A   3     -30.911 -25.026  35.332  1.00 64.44           N  
ATOM     57 HH21 ARG A   3     -31.019 -24.410  34.539  1.00 64.44           H  
ATOM     58 HH22 ARG A   3     -30.118 -24.911  35.948  1.00 64.44           H  
ATOM     59  CZ  ARG A   3     -31.669 -26.081  35.430  1.00 64.44           C  
ATOM     60  N   ALA A   4     -32.092 -30.235  41.469  1.00 77.29           N  
ATOM     61  H   ALA A   4     -31.097 -30.395  41.394  1.00 77.29           H  
ATOM     62  CA  ALA A   4     -32.610 -29.661  42.709  1.00 77.29           C  
ATOM     63  HA  ALA A   4     -33.240 -30.410  43.190  1.00 77.29           H  
ATOM     64  C   ALA A   4     -33.471 -28.418  42.415  1.00 77.29           C  
ATOM     65  CB  ALA A   4     -31.441 -29.347  43.650  1.00 77.29           C  
ATOM     66  HB1 ALA A   4     -31.823 -28.947  44.590  1.00 77.29           H  
ATOM     67  HB2 ALA A   4     -30.778 -28.611  43.196  1.00 77.29           H  
ATOM     68  HB3 ALA A   4     -30.880 -30.257  43.862  1.00 77.29           H  
ATOM     69  O   ALA A   4     -33.058 -27.516  41.676  1.00 77.29           O  
ATOM     70  N   ARG A   5     -34.683 -28.377  42.985  1.00 79.94           N  
ATOM     71  H   ARG A   5     -34.954 -29.154  43.570  1.00 79.94           H  
ATOM     72  CA  ARG A   5     -35.628 -27.266  42.817  1.00 79.94           C  
ATOM     73  HA  ARG A   5     -35.750 -27.089  41.749  1.00 79.94           H  
ATOM     74  C   ARG A   5     -35.038 -26.011  43.460  1.00 79.94           C  
ATOM     75  CB  ARG A   5     -36.998 -27.646  43.417  1.00 79.94           C  
ATOM     76  HB2 ARG A   5     -36.932 -27.679  44.504  1.00 79.94           H  
ATOM     77  HB3 ARG A   5     -37.268 -28.641  43.063  1.00 79.94           H  
ATOM     78  O   ARG A   5     -34.907 -25.936  44.677  1.00 79.94           O  
ATOM     79  CG  ARG A   5     -38.108 -26.668  42.992  1.00 79.94           C  
ATOM     80  HG2 ARG A   5     -38.156 -26.670  41.903  1.00 79.94           H  
ATOM     81  HG3 ARG A   5     -37.867 -25.656  43.318  1.00 79.94           H  
ATOM     82  CD  ARG A   5     -39.495 -27.070  43.525  1.00 79.94           C  
ATOM     83  HD2 ARG A   5     -40.240 -26.705  42.817  1.00 79.94           H  
ATOM     84  HD3 ARG A   5     -39.570 -28.157  43.562  1.00 79.94           H  
ATOM     85  NE  ARG A   5     -39.796 -26.490  44.851  1.00 79.94           N  
ATOM     86  HE  ARG A   5     -39.065 -25.957  45.301  1.00 79.94           H  
ATOM     87  NH1 ARG A   5     -41.935 -27.318  45.055  1.00 79.94           N  
ATOM     88 HH11 ARG A   5     -41.824 -27.844  44.200  1.00 79.94           H  
ATOM     89 HH12 ARG A   5     -42.795 -27.399  45.577  1.00 79.94           H  
ATOM     90  NH2 ARG A   5     -41.142 -25.946  46.615  1.00 79.94           N  
ATOM     91 HH21 ARG A   5     -40.407 -25.395  47.035  1.00 79.94           H  
ATOM     92 HH22 ARG A   5     -42.018 -26.046  47.107  1.00 79.94           H  
ATOM     93  CZ  ARG A   5     -40.949 -26.587  45.497  1.00 79.94           C  
ATOM     94  N   ARG A   6     -34.694 -25.013  42.645  1.00 77.26           N  
ATOM     95  H   ARG A   6     -34.771 -25.174  41.651  1.00 77.26           H  
ATOM     96  CA  ARG A   6     -34.186 -23.723  43.127  1.00 77.26           C  
ATOM     97  HA  ARG A   6     -33.371 -23.919  43.824  1.00 77.26           H  
ATOM     98  C   ARG A   6     -35.301 -22.994  43.886  1.00 77.26           C  
ATOM     99  CB  ARG A   6     -33.642 -22.925  41.929  1.00 77.26           C  
ATOM    100  HB2 ARG A   6     -33.075 -23.601  41.290  1.00 77.26           H  
ATOM    101  HB3 ARG A   6     -34.474 -22.527  41.347  1.00 77.26           H  
ATOM    102  O   ARG A   6     -36.284 -22.578  43.278  1.00 77.26           O  
ATOM    103  CG  ARG A   6     -32.707 -21.782  42.348  1.00 77.26           C  
ATOM    104  HG2 ARG A   6     -31.844 -22.201  42.866  1.00 77.26           H  
ATOM    105  HG3 ARG A   6     -33.229 -21.098  43.017  1.00 77.26           H  
ATOM    106  CD  ARG A   6     -32.238 -21.019  41.101  1.00 77.26           C  
ATOM    107  HD2 ARG A   6     -31.882 -21.738  40.362  1.00 77.26           H  
ATOM    108  HD3 ARG A   6     -33.094 -20.487  40.685  1.00 77.26           H  
ATOM    109  NE  ARG A   6     -31.146 -20.073  41.403  1.00 77.26           N  
ATOM    110  HE  ARG A   6     -30.667 -20.206  42.282  1.00 77.26           H  
ATOM    111  NH1 ARG A   6     -31.242 -18.865  39.448  1.00 77.26           N  
ATOM    112 HH11 ARG A   6     -30.865 -18.158  38.833  1.00 77.26           H  
ATOM    113 HH12 ARG A   6     -32.064 -19.381  39.171  1.00 77.26           H  
ATOM    114  NH2 ARG A   6     -29.625 -18.445  40.924  1.00 77.26           N  
ATOM    115 HH21 ARG A   6     -29.207 -17.824  40.246  1.00 77.26           H  
ATOM    116 HH22 ARG A   6     -29.099 -18.699  41.748  1.00 77.26           H  
ATOM    117  CZ  ARG A   6     -30.682 -19.134  40.596  1.00 77.26           C  
ATOM    118  N   ILE A   7     -35.162 -22.857  45.203  1.00 80.92           N  
ATOM    119  H   ILE A   7     -34.368 -23.291  45.651  1.00 80.92           H  
ATOM    120  CA  ILE A   7     -36.077 -22.066  46.038  1.00 80.92           C  
ATOM    121  HA  ILE A   7     -37.098 -22.266  45.715  1.00 80.92           H  
ATOM    122  C   ILE A   7     -35.789 -20.580  45.790  1.00 80.92           C  
ATOM    123  CB  ILE A   7     -35.971 -22.475  47.529  1.00 80.92           C  
ATOM    124  HB  ILE A   7     -34.948 -22.299  47.864  1.00 80.92           H  
ATOM    125  O   ILE A   7     -34.631 -20.177  45.646  1.00 80.92           O  
ATOM    126  CG1 ILE A   7     -36.293 -23.982  47.690  1.00 80.92           C  
ATOM    127 HG12 ILE A   7     -37.327 -24.167  47.399  1.00 80.92           H  
ATOM    128 HG13 ILE A   7     -35.650 -24.565  47.030  1.00 80.92           H  
ATOM    129  CG2 ILE A   7     -36.919 -21.632  48.404  1.00 80.92           C  
ATOM    130 HG21 ILE A   7     -36.658 -20.575  48.350  1.00 80.92           H  
ATOM    131 HG22 ILE A   7     -36.820 -21.913  49.452  1.00 80.92           H  
ATOM    132 HG23 ILE A   7     -37.957 -21.770  48.099  1.00 80.92           H  
ATOM    133  CD1 ILE A   7     -36.068 -24.533  49.103  1.00 80.92           C  
ATOM    134 HD11 ILE A   7     -36.809 -24.133  49.795  1.00 80.92           H  
ATOM    135 HD12 ILE A   7     -35.067 -24.276  49.450  1.00 80.92           H  
ATOM    136 HD13 ILE A   7     -36.167 -25.618  49.086  1.00 80.92           H  
ATOM    137  N   LYS A   8     -36.844 -19.765  45.690  1.00 81.52           N  
ATOM    138  H   LYS A   8     -37.762 -20.141  45.883  1.00 81.52           H  
ATOM    139  CA  LYS A   8     -36.699 -18.311  45.584  1.00 81.52           C  
ATOM    140  HA  LYS A   8     -36.000 -18.079  44.780  1.00 81.52           H  
ATOM    141  C   LYS A   8     -36.101 -17.785  46.891  1.00 81.52           C  
ATOM    142  CB  LYS A   8     -38.045 -17.631  45.281  1.00 81.52           C  
ATOM    143  HB2 LYS A   8     -37.925 -16.558  45.435  1.00 81.52           H  
ATOM    144  HB3 LYS A   8     -38.797 -17.986  45.985  1.00 81.52           H  
ATOM    145  O   LYS A   8     -36.649 -18.018  47.960  1.00 81.52           O  
ATOM    146  CG  LYS A   8     -38.530 -17.858  43.838  1.00 81.52           C  
ATOM    147  HG2 LYS A   8     -37.765 -17.515  43.142  1.00 81.52           H  
ATOM    148  HG3 LYS A   8     -38.707 -18.922  43.675  1.00 81.52           H  
ATOM    149  CD  LYS A   8     -39.832 -17.079  43.583  1.00 81.52           C  
ATOM    150  HD2 LYS A   8     -40.593 -17.429  44.280  1.00 81.52           H  
ATOM    151  HD3 LYS A   8     -39.653 -16.021  43.772  1.00 81.52           H  
ATOM    152  CE  LYS A   8     -40.337 -17.258  42.143  1.00 81.52           C  
ATOM    153  HE2 LYS A   8     -39.564 -16.910  41.457  1.00 81.52           H  
ATOM    154  HE3 LYS A   8     -40.500 -18.320  41.959  1.00 81.52           H  
ATOM    155  NZ  LYS A   8     -41.599 -16.503  41.907  1.00 81.52           N  
ATOM    156  HZ1 LYS A   8     -41.468 -15.514  42.070  1.00 81.52           H  
ATOM    157  HZ2 LYS A   8     -41.926 -16.618  40.958  1.00 81.52           H  
ATOM    158  HZ3 LYS A   8     -42.333 -16.816  42.526  1.00 81.52           H  
ATOM    159  N   ARG A   9     -34.971 -17.092  46.781  1.00 77.63           N  
ATOM    160  H   ARG A   9     -34.617 -16.942  45.847  1.00 77.63           H  
ATOM    161  CA  ARG A   9     -34.384 -16.301  47.867  1.00 77.63           C  
ATOM    162  HA  ARG A   9     -34.564 -16.819  48.809  1.00 77.63           H  
ATOM    163  C   ARG A   9     -35.109 -14.963  47.976  1.00 77.63           C  
ATOM    164  CB  ARG A   9     -32.861 -16.159  47.690  1.00 77.63           C  
ATOM    165  HB2 ARG A   9     -32.484 -15.445  48.422  1.00 77.63           H  
ATOM    166  HB3 ARG A   9     -32.410 -17.128  47.907  1.00 77.63           H  
ATOM    167  O   ARG A   9     -35.592 -14.452  46.965  1.00 77.63           O  
ATOM    168  CG  ARG A   9     -32.420 -15.721  46.281  1.00 77.63           C  
ATOM    169  HG2 ARG A   9     -32.790 -16.434  45.543  1.00 77.63           H  
ATOM    170  HG3 ARG A   9     -32.825 -14.734  46.059  1.00 77.63           H  
ATOM    171  CD  ARG A   9     -30.890 -15.684  46.184  1.00 77.63           C  
ATOM    172  HD2 ARG A   9     -30.490 -16.609  46.599  1.00 77.63           H  
ATOM    173  HD3 ARG A   9     -30.527 -14.849  46.783  1.00 77.63           H  
ATOM    174  NE  ARG A   9     -30.434 -15.544  44.784  1.00 77.63           N  
ATOM    175  HE  ARG A   9     -31.157 -15.426  44.089  1.00 77.63           H  
ATOM    176  NH1 ARG A   9     -28.175 -15.527  45.219  1.00 77.63           N  
ATOM    177 HH11 ARG A   9     -28.360 -15.581  46.210  1.00 77.63           H  
ATOM    178 HH12 ARG A   9     -27.210 -15.472  44.928  1.00 77.63           H  
ATOM    179  NH2 ARG A   9     -28.888 -15.370  43.115  1.00 77.63           N  
ATOM    180 HH21 ARG A   9     -27.918 -15.243  42.862  1.00 77.63           H  
ATOM    181 HH22 ARG A   9     -29.621 -15.169  42.450  1.00 77.63           H  
ATOM    182  CZ  ARG A   9     -29.174 -15.485  44.383  1.00 77.63           C  
ATOM    183  N   ASP A  10     -35.168 -14.438  49.192  1.00 85.68           N  
ATOM    184  H   ASP A  10     -34.758 -14.941  49.966  1.00 85.68           H  
ATOM    185  CA  ASP A  10     -35.702 -13.110  49.484  1.00 85.68           C  
ATOM    186  HA  ASP A  10     -36.710 -13.044  49.076  1.00 85.68           H  
ATOM    187  C   ASP A  10     -34.847 -12.009  48.818  1.00 85.68           C  
ATOM    188  CB  ASP A  10     -35.800 -12.974  51.014  1.00 85.68           C  
ATOM    189  HB2 ASP A  10     -34.802 -12.818  51.423  1.00 85.68           H  
ATOM    190  HB3 ASP A  10     -36.182 -13.910  51.421  1.00 85.68           H  
ATOM    191  O   ASP A  10     -33.738 -12.258  48.326  1.00 85.68           O  
ATOM    192  CG  ASP A  10     -36.728 -11.857  51.497  1.00 85.68           C  
ATOM    193  OD1 ASP A  10     -37.252 -11.083  50.664  1.00 85.68           O  
ATOM    194  OD2 ASP A  10     -36.885 -11.761  52.725  1.00 85.68           O  
ATOM    195  N   SER A  11     -35.378 -10.791  48.752  1.00 89.60           N  
ATOM    196  H   SER A  11     -36.248 -10.658  49.249  1.00 89.60           H  
ATOM    197  CA  SER A  11     -34.688  -9.623  48.214  1.00 89.60           C  
ATOM    198  HA  SER A  11     -34.436  -9.841  47.176  1.00 89.60           H  
ATOM    199  C   SER A  11     -33.384  -9.342  48.970  1.00 89.60           C  
ATOM    200  CB  SER A  11     -35.613  -8.401  48.220  1.00 89.60           C  
ATOM    201  HB2 SER A  11     -35.110  -7.565  47.735  1.00 89.60           H  
ATOM    202  HB3 SER A  11     -36.525  -8.629  47.668  1.00 89.60           H  
ATOM    203  O   SER A  11     -33.275  -9.522  50.183  1.00 89.60           O  
ATOM    204  OG  SER A  11     -35.943  -8.032  49.538  1.00 89.60           O  
ATOM    205  HG  SER A  11     -36.480  -8.720  49.938  1.00 89.60           H  
ATOM    206  N   VAL A  12     -32.370  -8.874  48.237  1.00 87.60           N  
ATOM    207  H   VAL A  12     -32.527  -8.746  47.247  1.00 87.60           H  
ATOM    208  CA  VAL A  12     -31.029  -8.582  48.778  1.00 87.60           C  
ATOM    209  HA  VAL A  12     -30.594  -9.500  49.173  1.00 87.60           H  
ATOM    210  C   VAL A  12     -31.104  -7.583  49.939  1.00 87.60           C  
ATOM    211  CB  VAL A  12     -30.125  -8.039  47.650  1.00 87.60           C  
ATOM    212  HB  VAL A  12     -30.589  -7.146  47.231  1.00 87.60           H  
ATOM    213  O   VAL A  12     -30.399  -7.732  50.934  1.00 87.60           O  
ATOM    214  CG1 VAL A  12     -28.718  -7.667  48.120  1.00 87.60           C  
ATOM    215 HG11 VAL A  12     -28.775  -6.947  48.936  1.00 87.60           H  
ATOM    216 HG12 VAL A  12     -28.183  -8.552  48.464  1.00 87.60           H  
ATOM    217 HG13 VAL A  12     -28.158  -7.199  47.310  1.00 87.60           H  
ATOM    218  CG2 VAL A  12     -29.956  -9.070  46.522  1.00 87.60           C  
ATOM    219 HG21 VAL A  12     -29.515  -9.982  46.923  1.00 87.60           H  
ATOM    220 HG22 VAL A  12     -29.303  -8.659  45.751  1.00 87.60           H  
ATOM    221 HG23 VAL A  12     -30.920  -9.305  46.072  1.00 87.60           H  
ATOM    222  N   THR A  13     -31.997  -6.598  49.833  1.00 88.67           N  
ATOM    223  H   THR A  13     -32.622  -6.582  49.040  1.00 88.67           H  
ATOM    224  CA  THR A  13     -32.225  -5.569  50.851  1.00 88.67           C  
ATOM    225  HA  THR A  13     -31.271  -5.124  51.133  1.00 88.67           H  
ATOM    226  C   THR A  13     -32.848  -6.137  52.124  1.00 88.67           C  
ATOM    227  CB  THR A  13     -33.134  -4.465  50.289  1.00 88.67           C  
ATOM    228  HB  THR A  13     -33.451  -3.806  51.097  1.00 88.67           H  
ATOM    229  O   THR A  13     -32.450  -5.728  53.214  1.00 88.67           O  
ATOM    230  CG2 THR A  13     -32.425  -3.642  49.215  1.00 88.67           C  
ATOM    231 HG21 THR A  13     -33.082  -2.843  48.872  1.00 88.67           H  
ATOM    232 HG22 THR A  13     -32.153  -4.270  48.366  1.00 88.67           H  
ATOM    233 HG23 THR A  13     -31.523  -3.193  49.632  1.00 88.67           H  
ATOM    234  OG1 THR A  13     -34.261  -5.045  49.672  1.00 88.67           O  
ATOM    235  HG1 THR A  13     -34.914  -4.358  49.519  1.00 88.67           H  
ATOM    236  N   ASN A  14     -33.776  -7.094  52.017  1.00 89.90           N  
ATOM    237  H   ASN A  14     -34.088  -7.386  51.102  1.00 89.90           H  
ATOM    238  CA  ASN A  14     -34.409  -7.695  53.191  1.00 89.90           C  
ATOM    239  HA  ASN A  14     -34.649  -6.887  53.883  1.00 89.90           H  
ATOM    240  C   ASN A  14     -33.457  -8.641  53.934  1.00 89.90           C  
ATOM    241  CB  ASN A  14     -35.719  -8.385  52.778  1.00 89.90           C  
ATOM    242  HB2 ASN A  14     -36.237  -7.772  52.040  1.00 89.90           H  
ATOM    243  HB3 ASN A  14     -35.515  -9.365  52.348  1.00 89.90           H  
ATOM    244  O   ASN A  14     -33.345  -8.573  55.158  1.00 89.90           O  
ATOM    245  CG  ASN A  14     -36.687  -8.520  53.939  1.00 89.90           C  
ATOM    246  ND2 ASN A  14     -37.625  -9.425  53.875  1.00 89.90           N  
ATOM    247 HD21 ASN A  14     -37.520 -10.201  53.237  1.00 89.90           H  
ATOM    248 HD22 ASN A  14     -38.225  -9.514  54.682  1.00 89.90           H  
ATOM    249  OD1 ASN A  14     -36.650  -7.759  54.893  1.00 89.90           O  
ATOM    250  N   ILE A  15     -32.680  -9.443  53.194  1.00 89.00           N  
ATOM    251  H   ILE A  15     -32.831  -9.466  52.196  1.00 89.00           H  
ATOM    252  CA  ILE A  15     -31.642 -10.299  53.788  1.00 89.00           C  
ATOM    253  HA  ILE A  15     -32.116 -10.949  54.523  1.00 89.00           H  
ATOM    254  C   ILE A  15     -30.622  -9.440  54.545  1.00 89.00           C  
ATOM    255  CB  ILE A  15     -30.961 -11.189  52.723  1.00 89.00           C  
ATOM    256  HB  ILE A  15     -30.541 -10.547  51.948  1.00 89.00           H  
ATOM    257  O   ILE A  15     -30.305  -9.754  55.689  1.00 89.00           O  
ATOM    258  CG1 ILE A  15     -31.993 -12.141  52.076  1.00 89.00           C  
ATOM    259 HG12 ILE A  15     -32.333 -12.865  52.817  1.00 89.00           H  
ATOM    260 HG13 ILE A  15     -32.863 -11.568  51.754  1.00 89.00           H  
ATOM    261  CG2 ILE A  15     -29.819 -12.008  53.362  1.00 89.00           C  
ATOM    262 HG21 ILE A  15     -30.209 -12.605  54.187  1.00 89.00           H  
ATOM    263 HG22 ILE A  15     -29.039 -11.352  53.748  1.00 89.00           H  
ATOM    264 HG23 ILE A  15     -29.358 -12.674  52.633  1.00 89.00           H  
ATOM    265  CD1 ILE A  15     -31.475 -12.891  50.842  1.00 89.00           C  
ATOM    266 HD11 ILE A  15     -31.110 -12.178  50.103  1.00 89.00           H  
ATOM    267 HD12 ILE A  15     -32.293 -13.465  50.406  1.00 89.00           H  
ATOM    268 HD13 ILE A  15     -30.677 -13.583  51.113  1.00 89.00           H  
ATOM    269  N   TYR A  16     -30.160  -8.335  53.946  1.00 91.72           N  
ATOM    270  H   TYR A  16     -30.455  -8.136  53.001  1.00 91.72           H  
ATOM    271  CA  TYR A  16     -29.201  -7.423  54.576  1.00 91.72           C  
ATOM    272  HA  TYR A  16     -28.301  -7.983  54.829  1.00 91.72           H  
ATOM    273  C   TYR A  16     -29.733  -6.806  55.876  1.00 91.72           C  
ATOM    274  CB  TYR A  16     -28.797  -6.338  53.576  1.00 91.72           C  
ATOM    275  HB2 TYR A  16     -29.675  -5.753  53.300  1.00 91.72           H  
ATOM    276  HB3 TYR A  16     -28.433  -6.829  52.674  1.00 91.72           H  
ATOM    277  O   TYR A  16     -29.015  -6.782  56.875  1.00 91.72           O  
ATOM    278  CG  TYR A  16     -27.709  -5.406  54.081  1.00 91.72           C  
ATOM    279  CD1 TYR A  16     -28.035  -4.120  54.559  1.00 91.72           C  
ATOM    280  HD1 TYR A  16     -29.066  -3.799  54.588  1.00 91.72           H  
ATOM    281  CD2 TYR A  16     -26.362  -5.818  54.051  1.00 91.72           C  
ATOM    282  HD2 TYR A  16     -26.104  -6.804  53.691  1.00 91.72           H  
ATOM    283  CE1 TYR A  16     -27.011  -3.241  54.969  1.00 91.72           C  
ATOM    284  HE1 TYR A  16     -27.252  -2.243  55.306  1.00 91.72           H  
ATOM    285  CE2 TYR A  16     -25.338  -4.947  54.474  1.00 91.72           C  
ATOM    286  HE2 TYR A  16     -24.304  -5.258  54.448  1.00 91.72           H  
ATOM    287  OH  TYR A  16     -24.665  -2.816  55.352  1.00 91.72           O  
ATOM    288  HH  TYR A  16     -23.787  -3.183  55.224  1.00 91.72           H  
ATOM    289  CZ  TYR A  16     -25.655  -3.651  54.923  1.00 91.72           C  
ATOM    290  N   ARG A  17     -31.000  -6.364  55.900  1.00 88.41           N  
ATOM    291  H   ARG A  17     -31.548  -6.436  55.054  1.00 88.41           H  
ATOM    292  CA  ARG A  17     -31.633  -5.811  57.112  1.00 88.41           C  
ATOM    293  HA  ARG A  17     -31.044  -4.968  57.474  1.00 88.41           H  
ATOM    294  C   ARG A  17     -31.644  -6.812  58.270  1.00 88.41           C  
ATOM    295  CB  ARG A  17     -33.064  -5.336  56.807  1.00 88.41           C  
ATOM    296  HB2 ARG A  17     -33.584  -6.094  56.222  1.00 88.41           H  
ATOM    297  HB3 ARG A  17     -33.599  -5.212  57.749  1.00 88.41           H  
ATOM    298  O   ARG A  17     -31.344  -6.421  59.393  1.00 88.41           O  
ATOM    299  CG  ARG A  17     -33.096  -3.991  56.067  1.00 88.41           C  
ATOM    300  HG2 ARG A  17     -32.636  -3.225  56.693  1.00 88.41           H  
ATOM    301  HG3 ARG A  17     -32.537  -4.064  55.135  1.00 88.41           H  
ATOM    302  CD  ARG A  17     -34.548  -3.598  55.769  1.00 88.41           C  
ATOM    303  HD2 ARG A  17     -35.085  -3.507  56.713  1.00 88.41           H  
ATOM    304  HD3 ARG A  17     -35.008  -4.393  55.182  1.00 88.41           H  
ATOM    305  NE  ARG A  17     -34.636  -2.326  55.023  1.00 88.41           N  
ATOM    306  HE  ARG A  17     -33.764  -1.877  54.783  1.00 88.41           H  
ATOM    307  NH1 ARG A  17     -36.928  -2.196  54.950  1.00 88.41           N  
ATOM    308 HH11 ARG A  17     -37.771  -1.702  54.695  1.00 88.41           H  
ATOM    309 HH12 ARG A  17     -36.989  -3.060  55.470  1.00 88.41           H  
ATOM    310  NH2 ARG A  17     -35.707  -0.592  53.999  1.00 88.41           N  
ATOM    311 HH21 ARG A  17     -34.824  -0.146  53.797  1.00 88.41           H  
ATOM    312 HH22 ARG A  17     -36.563  -0.110  53.766  1.00 88.41           H  
ATOM    313  CZ  ARG A  17     -35.751  -1.713  54.663  1.00 88.41           C  
ATOM    314  N   GLY A  18     -31.944  -8.084  58.001  1.00 90.20           N  
ATOM    315  H   GLY A  18     -32.207  -8.323  57.055  1.00 90.20           H  
ATOM    316  CA  GLY A  18     -31.969  -9.130  59.029  1.00 90.20           C  
ATOM    317  HA2 GLY A  18     -32.518  -9.988  58.640  1.00 90.20           H  
ATOM    318  HA3 GLY A  18     -32.492  -8.762  59.912  1.00 90.20           H  
ATOM    319  C   GLY A  18     -30.580  -9.612  59.457  1.00 90.20           C  
ATOM    320  O   GLY A  18     -30.313  -9.768  60.647  1.00 90.20           O  
ATOM    321  N   CYS A  19     -29.669  -9.830  58.506  1.00 90.81           N  
ATOM    322  H   CYS A  19     -29.922  -9.681  57.539  1.00 90.81           H  
ATOM    323  CA  CYS A  19     -28.365 -10.426  58.802  1.00 90.81           C  
ATOM    324  HA  CYS A  19     -28.511 -11.193  59.563  1.00 90.81           H  
ATOM    325  C   CYS A  19     -27.351  -9.429  59.375  1.00 90.81           C  
ATOM    326  CB  CYS A  19     -27.826 -11.133  57.555  1.00 90.81           C  
ATOM    327  HB2 CYS A  19     -28.606 -11.793  57.176  1.00 90.81           H  
ATOM    328  HB3 CYS A  19     -26.989 -11.760  57.860  1.00 90.81           H  
ATOM    329  O   CYS A  19     -26.451  -9.853  60.101  1.00 90.81           O  
ATOM    330  SG  CYS A  19     -27.282 -10.056  56.197  1.00 90.81           S  
ATOM    331  N   LYS A  20     -27.480  -8.121  59.084  1.00 89.31           N  
ATOM    332  H   LYS A  20     -28.202  -7.840  58.435  1.00 89.31           H  
ATOM    333  CA  LYS A  20     -26.523  -7.101  59.548  1.00 89.31           C  
ATOM    334  HA  LYS A  20     -25.518  -7.418  59.269  1.00 89.31           H  
ATOM    335  C   LYS A  20     -26.522  -6.979  61.067  1.00 89.31           C  
ATOM    336  CB  LYS A  20     -26.811  -5.750  58.873  1.00 89.31           C  
ATOM    337  HB2 LYS A  20     -27.805  -5.401  59.151  1.00 89.31           H  
ATOM    338  HB3 LYS A  20     -26.776  -5.890  57.792  1.00 89.31           H  
ATOM    339  O   LYS A  20     -25.456  -6.893  61.664  1.00 89.31           O  
ATOM    340  CG  LYS A  20     -25.763  -4.690  59.255  1.00 89.31           C  
ATOM    341  HG2 LYS A  20     -24.776  -5.067  58.986  1.00 89.31           H  
ATOM    342  HG3 LYS A  20     -25.789  -4.502  60.328  1.00 89.31           H  
ATOM    343  CD  LYS A  20     -26.012  -3.368  58.525  1.00 89.31           C  
ATOM    344  HD2 LYS A  20     -26.920  -2.900  58.905  1.00 89.31           H  
ATOM    345  HD3 LYS A  20     -26.145  -3.591  57.466  1.00 89.31           H  
ATOM    346  CE  LYS A  20     -24.810  -2.434  58.713  1.00 89.31           C  
ATOM    347  HE2 LYS A  20     -24.786  -2.087  59.746  1.00 89.31           H  
ATOM    348  HE3 LYS A  20     -23.903  -3.012  58.536  1.00 89.31           H  
ATOM    349  NZ  LYS A  20     -24.838  -1.290  57.769  1.00 89.31           N  
ATOM    350  HZ1 LYS A  20     -24.009  -0.726  57.879  1.00 89.31           H  
ATOM    351  HZ2 LYS A  20     -25.660  -0.718  57.897  1.00 89.31           H  
ATOM    352  HZ3 LYS A  20     -24.817  -1.647  56.824  1.00 89.31           H  
ATOM    353  N   ALA A  21     -27.701  -7.032  61.687  1.00 86.56           N  
ATOM    354  H   ALA A  21     -28.539  -7.117  61.129  1.00 86.56           H  
ATOM    355  CA  ALA A  21     -27.831  -7.009  63.142  1.00 86.56           C  
ATOM    356  HA  ALA A  21     -27.296  -6.144  63.535  1.00 86.56           H  
ATOM    357  C   ALA A  21     -27.224  -8.260  63.804  1.00 86.56           C  
ATOM    358  CB  ALA A  21     -29.318  -6.860  63.479  1.00 86.56           C  
ATOM    359  HB1 ALA A  21     -29.441  -6.810  64.561  1.00 86.56           H  
ATOM    360  HB2 ALA A  21     -29.712  -5.945  63.038  1.00 86.56           H  
ATOM    361  HB3 ALA A  21     -29.879  -7.714  63.099  1.00 86.56           H  
ATOM    362  O   ALA A  21     -26.710  -8.180  64.914  1.00 86.56           O  
ATOM    363  N   ALA A  22     -27.254  -9.403  63.113  1.00 86.65           N  
ATOM    364  H   ALA A  22     -27.694  -9.401  62.204  1.00 86.65           H  
ATOM    365  CA  ALA A  22     -26.753 -10.679  63.618  1.00 86.65           C  
ATOM    366  HA  ALA A  22     -26.793 -10.668  64.707  1.00 86.65           H  
ATOM    367  C   ALA A  22     -25.288 -10.977  63.238  1.00 86.65           C  
ATOM    368  CB  ALA A  22     -27.710 -11.773  63.125  1.00 86.65           C  
ATOM    369  HB1 ALA A  22     -28.721 -11.561  63.474  1.00 86.65           H  
ATOM    370  HB2 ALA A  22     -27.708 -11.808  62.036  1.00 86.65           H  
ATOM    371  HB3 ALA A  22     -27.398 -12.739  63.522  1.00 86.65           H  
ATOM    372  O   ALA A  22     -24.750 -11.988  63.680  1.00 86.65           O  
ATOM    373  N   GLY A  23     -24.649 -10.163  62.388  1.00 87.28           N  
ATOM    374  H   GLY A  23     -25.133  -9.340  62.059  1.00 87.28           H  
ATOM    375  CA  GLY A  23     -23.286 -10.409  61.894  1.00 87.28           C  
ATOM    376  HA2 GLY A  23     -22.965  -9.544  61.313  1.00 87.28           H  
ATOM    377  HA3 GLY A  23     -22.616 -10.516  62.747  1.00 87.28           H  
ATOM    378  C   GLY A  23     -23.130 -11.660  61.012  1.00 87.28           C  
ATOM    379  O   GLY A  23     -22.014 -12.117  60.792  1.00 87.28           O  
ATOM    380  N   THR A  24     -24.226 -12.228  60.498  1.00 91.11           N  
ATOM    381  H   THR A  24     -25.113 -11.791  60.702  1.00 91.11           H  
ATOM    382  CA  THR A  24     -24.253 -13.516  59.765  1.00 91.11           C  
ATOM    383  HA  THR A  24     -23.264 -13.971  59.825  1.00 91.11           H  
ATOM    384  C   THR A  24     -24.532 -13.354  58.268  1.00 91.11           C  
ATOM    385  CB  THR A  24     -25.237 -14.507  60.409  1.00 91.11           C  
ATOM    386  HB  THR A  24     -25.370 -15.374  59.763  1.00 91.11           H  
ATOM    387  O   THR A  24     -25.040 -14.260  57.606  1.00 91.11           O  
ATOM    388  CG2 THR A  24     -24.746 -15.012  61.764  1.00 91.11           C  
ATOM    389 HG21 THR A  24     -24.594 -14.184  62.456  1.00 91.11           H  
ATOM    390 HG22 THR A  24     -23.797 -15.533  61.634  1.00 91.11           H  
ATOM    391 HG23 THR A  24     -25.471 -15.709  62.184  1.00 91.11           H  
ATOM    392  OG1 THR A  24     -26.484 -13.888  60.621  1.00 91.11           O  
ATOM    393  HG1 THR A  24     -26.578 -13.804  61.573  1.00 91.11           H  
ATOM    394  N   CYS A  25     -24.230 -12.184  57.702  1.00 89.10           N  
ATOM    395  H   CYS A  25     -23.783 -11.474  58.265  1.00 89.10           H  
ATOM    396  CA  CYS A  25     -24.509 -11.910  56.297  1.00 89.10           C  
ATOM    397  HA  CYS A  25     -25.562 -12.135  56.128  1.00 89.10           H  
ATOM    398  C   CYS A  25     -23.662 -12.774  55.351  1.00 89.10           C  
ATOM    399  CB  CYS A  25     -24.296 -10.429  55.984  1.00 89.10           C  
ATOM    400  HB2 CYS A  25     -23.288 -10.144  56.288  1.00 89.10           H  
ATOM    401  HB3 CYS A  25     -24.364 -10.293  54.905  1.00 89.10           H  
ATOM    402  O   CYS A  25     -22.436 -12.774  55.464  1.00 89.10           O  
ATOM    403  SG  CYS A  25     -25.482  -9.309  56.753  1.00 89.10           S  
ATOM    404  N   PRO A  26     -24.280 -13.437  54.353  1.00 89.23           N  
ATOM    405  CA  PRO A  26     -23.534 -14.057  53.267  1.00 89.23           C  
ATOM    406  HA  PRO A  26     -22.926 -14.853  53.696  1.00 89.23           H  
ATOM    407  C   PRO A  26     -22.659 -13.010  52.556  1.00 89.23           C  
ATOM    408  CB  PRO A  26     -24.583 -14.657  52.323  1.00 89.23           C  
ATOM    409  HB2 PRO A  26     -24.814 -13.955  51.521  1.00 89.23           H  
ATOM    410  HB3 PRO A  26     -24.251 -15.609  51.908  1.00 89.23           H  
ATOM    411  O   PRO A  26     -23.156 -11.908  52.281  1.00 89.23           O  
ATOM    412  CG  PRO A  26     -25.817 -14.825  53.209  1.00 89.23           C  
ATOM    413  HG2 PRO A  26     -25.748 -15.765  53.756  1.00 89.23           H  
ATOM    414  HG3 PRO A  26     -26.741 -14.781  52.633  1.00 89.23           H  
ATOM    415  CD  PRO A  26     -25.706 -13.662  54.189  1.00 89.23           C  
ATOM    416  HD2 PRO A  26     -26.170 -12.770  53.768  1.00 89.23           H  
ATOM    417  HD3 PRO A  26     -26.181 -13.931  55.133  1.00 89.23           H  
ATOM    418  N   PRO A  27     -21.404 -13.340  52.197  1.00 87.51           N  
ATOM    419  CA  PRO A  27     -20.466 -12.386  51.595  1.00 87.51           C  
ATOM    420  HA  PRO A  27     -20.273 -11.571  52.293  1.00 87.51           H  
ATOM    421  C   PRO A  27     -21.010 -11.778  50.294  1.00 87.51           C  
ATOM    422  CB  PRO A  27     -19.170 -13.177  51.375  1.00 87.51           C  
ATOM    423  HB2 PRO A  27     -18.514 -13.035  52.234  1.00 87.51           H  
ATOM    424  HB3 PRO A  27     -18.656 -12.881  50.460  1.00 87.51           H  
ATOM    425  O   PRO A  27     -20.795 -10.602  50.019  1.00 87.51           O  
ATOM    426  CG  PRO A  27     -19.624 -14.636  51.321  1.00 87.51           C  
ATOM    427  HG2 PRO A  27     -19.976 -14.875  50.318  1.00 87.51           H  
ATOM    428  HG3 PRO A  27     -18.832 -15.320  51.625  1.00 87.51           H  
ATOM    429  CD  PRO A  27     -20.797 -14.659  52.297  1.00 87.51           C  
ATOM    430  HD2 PRO A  27     -21.494 -15.450  52.021  1.00 87.51           H  
ATOM    431  HD3 PRO A  27     -20.432 -14.811  53.313  1.00 87.51           H  
ATOM    432  N   ASP A  28     -21.807 -12.538  49.539  1.00 88.37           N  
ATOM    433  H   ASP A  28     -21.826 -13.530  49.732  1.00 88.37           H  
ATOM    434  CA  ASP A  28     -22.472 -12.075  48.316  1.00 88.37           C  
ATOM    435  HA  ASP A  28     -21.721 -11.733  47.604  1.00 88.37           H  
ATOM    436  C   ASP A  28     -23.467 -10.928  48.558  1.00 88.37           C  
ATOM    437  CB  ASP A  28     -23.258 -13.242  47.697  1.00 88.37           C  
ATOM    438  HB2 ASP A  28     -23.930 -13.656  48.448  1.00 88.37           H  
ATOM    439  HB3 ASP A  28     -23.874 -12.847  46.888  1.00 88.37           H  
ATOM    440  O   ASP A  28     -23.608 -10.039  47.718  1.00 88.37           O  
ATOM    441  CG  ASP A  28     -22.410 -14.373  47.115  1.00 88.37           C  
ATOM    442  OD1 ASP A  28     -21.167 -14.286  47.175  1.00 88.37           O  
ATOM    443  OD2 ASP A  28     -23.056 -15.318  46.605  1.00 88.37           O  
ATOM    444  N   VAL A  29     -24.195 -10.956  49.680  1.00 90.52           N  
ATOM    445  H   VAL A  29     -23.937 -11.633  50.384  1.00 90.52           H  
ATOM    446  CA  VAL A  29     -25.196  -9.932  50.026  1.00 90.52           C  
ATOM    447  HA  VAL A  29     -25.720  -9.621  49.122  1.00 90.52           H  
ATOM    448  C   VAL A  29     -24.497  -8.699  50.578  1.00 90.52           C  
ATOM    449  CB  VAL A  29     -26.235 -10.476  51.027  1.00 90.52           C  
ATOM    450  HB  VAL A  29     -25.719 -10.868  51.904  1.00 90.52           H  
ATOM    451  O   VAL A  29     -24.826  -7.585  50.177  1.00 90.52           O  
ATOM    452  CG1 VAL A  29     -27.231  -9.406  51.498  1.00 90.52           C  
ATOM    453 HG11 VAL A  29     -26.710  -8.626  52.053  1.00 90.52           H  
ATOM    454 HG12 VAL A  29     -27.969  -9.849  52.166  1.00 90.52           H  
ATOM    455 HG13 VAL A  29     -27.743  -8.953  50.649  1.00 90.52           H  
ATOM    456  CG2 VAL A  29     -27.039 -11.617  50.388  1.00 90.52           C  
ATOM    457 HG21 VAL A  29     -27.760 -12.003  51.109  1.00 90.52           H  
ATOM    458 HG22 VAL A  29     -27.569 -11.251  49.508  1.00 90.52           H  
ATOM    459 HG23 VAL A  29     -26.373 -12.431  50.101  1.00 90.52           H  
ATOM    460  N   LEU A  30     -23.505  -8.907  51.445  1.00 90.26           N  
ATOM    461  H   LEU A  30     -23.264  -9.857  51.691  1.00 90.26           H  
ATOM    462  CA  LEU A  30     -22.729  -7.830  52.048  1.00 90.26           C  
ATOM    463  HA  LEU A  30     -23.416  -7.137  52.532  1.00 90.26           H  
ATOM    464  C   LEU A  30     -21.973  -7.035  50.977  1.00 90.26           C  
ATOM    465  CB  LEU A  30     -21.824  -8.445  53.127  1.00 90.26           C  
ATOM    466  HB2 LEU A  30     -22.456  -9.058  53.770  1.00 90.26           H  
ATOM    467  HB3 LEU A  30     -21.088  -9.106  52.670  1.00 90.26           H  
ATOM    468  O   LEU A  30     -22.182  -5.830  50.859  1.00 90.26           O  
ATOM    469  CG  LEU A  30     -21.118  -7.383  53.993  1.00 90.26           C  
ATOM    470  HG  LEU A  30     -21.664  -6.441  53.934  1.00 90.26           H  
ATOM    471  CD1 LEU A  30     -21.109  -7.832  55.455  1.00 90.26           C  
ATOM    472 HD11 LEU A  30     -22.131  -7.926  55.821  1.00 90.26           H  
ATOM    473 HD12 LEU A  30     -20.600  -7.076  56.052  1.00 90.26           H  
ATOM    474 HD13 LEU A  30     -20.585  -8.783  55.556  1.00 90.26           H  
ATOM    475  CD2 LEU A  30     -19.676  -7.165  53.540  1.00 90.26           C  
ATOM    476 HD21 LEU A  30     -19.652  -6.816  52.507  1.00 90.26           H  
ATOM    477 HD22 LEU A  30     -19.097  -8.085  53.627  1.00 90.26           H  
ATOM    478 HD23 LEU A  30     -19.221  -6.391  54.157  1.00 90.26           H  
ATOM    479  N   ASN A  31     -21.222  -7.718  50.107  1.00 89.57           N  
ATOM    480  H   ASN A  31     -21.079  -8.707  50.255  1.00 89.57           H  
ATOM    481  CA  ASN A  31     -20.441  -7.052  49.065  1.00 89.57           C  
ATOM    482  HA  ASN A  31     -19.809  -6.313  49.557  1.00 89.57           H  
ATOM    483  C   ASN A  31     -21.316  -6.286  48.069  1.00 89.57           C  
ATOM    484  CB  ASN A  31     -19.551  -8.078  48.344  1.00 89.57           C  
ATOM    485  HB2 ASN A  31     -19.069  -7.586  47.499  1.00 89.57           H  
ATOM    486  HB3 ASN A  31     -20.165  -8.897  47.970  1.00 89.57           H  
ATOM    487  O   ASN A  31     -20.920  -5.236  47.569  1.00 89.57           O  
ATOM    488  CG  ASN A  31     -18.439  -8.635  49.213  1.00 89.57           C  
ATOM    489  ND2 ASN A  31     -17.848  -9.739  48.817  1.00 89.57           N  
ATOM    490 HD21 ASN A  31     -18.198 -10.259  48.025  1.00 89.57           H  
ATOM    491 HD22 ASN A  31     -17.117 -10.073  49.428  1.00 89.57           H  
ATOM    492  OD1 ASN A  31     -18.066  -8.103  50.240  1.00 89.57           O  
ATOM    493  N   LYS A  32     -22.520  -6.798  47.789  1.00 89.11           N  
ATOM    494  H   LYS A  32     -22.780  -7.660  48.245  1.00 89.11           H  
ATOM    495  CA  LYS A  32     -23.461  -6.169  46.859  1.00 89.11           C  
ATOM    496  HA  LYS A  32     -22.900  -5.809  45.997  1.00 89.11           H  
ATOM    497  C   LYS A  32     -24.147  -4.934  47.444  1.00 89.11           C  
ATOM    498  CB  LYS A  32     -24.462  -7.230  46.393  1.00 89.11           C  
ATOM    499  HB2 LYS A  32     -23.902  -8.081  46.005  1.00 89.11           H  
ATOM    500  HB3 LYS A  32     -25.072  -7.561  47.234  1.00 89.11           H  
ATOM    501  O   LYS A  32     -24.381  -3.983  46.707  1.00 89.11           O  
ATOM    502  CG  LYS A  32     -25.358  -6.686  45.279  1.00 89.11           C  
ATOM    503  HG2 LYS A  32     -24.731  -6.259  44.497  1.00 89.11           H  
ATOM    504  HG3 LYS A  32     -26.009  -5.908  45.678  1.00 89.11           H  
ATOM    505  CD  LYS A  32     -26.219  -7.796  44.677  1.00 89.11           C  
ATOM    506  HD2 LYS A  32     -26.881  -8.199  45.444  1.00 89.11           H  
ATOM    507  HD3 LYS A  32     -25.573  -8.586  44.295  1.00 89.11           H  
ATOM    508  CE  LYS A  32     -27.022  -7.169  43.536  1.00 89.11           C  
ATOM    509  HE2 LYS A  32     -26.318  -6.730  42.829  1.00 89.11           H  
ATOM    510  HE3 LYS A  32     -27.623  -6.355  43.941  1.00 89.11           H  
ATOM    511  NZ  LYS A  32     -27.879  -8.164  42.855  1.00 89.11           N  
ATOM    512  HZ1 LYS A  32     -27.301  -8.898  42.472  1.00 89.11           H  
ATOM    513  HZ2 LYS A  32     -28.374  -7.710  42.100  1.00 89.11           H  
ATOM    514  HZ3 LYS A  32     -28.546  -8.548  43.508  1.00 89.11           H  
ATOM    515  N   VAL A  33     -24.504  -4.947  48.731  1.00 90.58           N  
ATOM    516  H   VAL A  33     -24.282  -5.758  49.289  1.00 90.58           H  
ATOM    517  CA  VAL A  33     -25.162  -3.798  49.383  1.00 90.58           C  
ATOM    518  HA  VAL A  33     -25.846  -3.335  48.672  1.00 90.58           H  
ATOM    519  C   VAL A  33     -24.151  -2.716  49.755  1.00 90.58           C  
ATOM    520  CB  VAL A  33     -25.991  -4.243  50.602  1.00 90.58           C  
ATOM    521  HB  VAL A  33     -25.357  -4.787  51.302  1.00 90.58           H  
ATOM    522  O   VAL A  33     -24.455  -1.533  49.633  1.00 90.58           O  
ATOM    523  CG1 VAL A  33     -26.633  -3.052  51.323  1.00 90.58           C  
ATOM    524 HG11 VAL A  33     -25.865  -2.472  51.835  1.00 90.58           H  
ATOM    525 HG12 VAL A  33     -27.148  -2.409  50.609  1.00 90.58           H  
ATOM    526 HG13 VAL A  33     -27.346  -3.402  52.069  1.00 90.58           H  
ATOM    527  CG2 VAL A  33     -27.137  -5.155  50.147  1.00 90.58           C  
ATOM    528 HG21 VAL A  33     -26.736  -6.043  49.659  1.00 90.58           H  
ATOM    529 HG22 VAL A  33     -27.784  -4.619  49.451  1.00 90.58           H  
ATOM    530 HG23 VAL A  33     -27.721  -5.470  51.012  1.00 90.58           H  
ATOM    531  N   GLU A  34     -22.937  -3.103  50.144  1.00 90.44           N  
ATOM    532  H   GLU A  34     -22.751  -4.087  50.275  1.00 90.44           H  
ATOM    533  CA  GLU A  34     -21.870  -2.173  50.541  1.00 90.44           C  
ATOM    534  HA  GLU A  34     -22.332  -1.266  50.932  1.00 90.44           H  
ATOM    535  C   GLU A  34     -21.004  -1.703  49.360  1.00 90.44           C  
ATOM    536  CB  GLU A  34     -21.049  -2.784  51.689  1.00 90.44           C  
ATOM    537  HB2 GLU A  34     -20.266  -2.084  51.979  1.00 90.44           H  
ATOM    538  HB3 GLU A  34     -20.589  -3.717  51.363  1.00 90.44           H  
ATOM    539  O   GLU A  34     -20.057  -0.936  49.540  1.00 90.44           O  
ATOM    540  CG  GLU A  34     -21.971  -3.031  52.897  1.00 90.44           C  
ATOM    541  HG2 GLU A  34     -22.488  -2.100  53.127  1.00 90.44           H  
ATOM    542  HG3 GLU A  34     -22.731  -3.767  52.634  1.00 90.44           H  
ATOM    543  CD  GLU A  34     -21.273  -3.518  54.166  1.00 90.44           C  
ATOM    544  OE1 GLU A  34     -22.020  -3.582  55.180  1.00 90.44           O  
ATOM    545  OE2 GLU A  34     -20.063  -3.830  54.123  1.00 90.44           O  
ATOM    546  N   GLN A  35     -21.346  -2.114  48.133  1.00 87.05           N  
ATOM    547  H   GLN A  35     -22.140  -2.734  48.054  1.00 87.05           H  
ATOM    548  CA  GLN A  35     -20.627  -1.768  46.903  1.00 87.05           C  
ATOM    549  HA  GLN A  35     -21.054  -2.378  46.106  1.00 87.05           H  
ATOM    550  C   GLN A  35     -19.131  -2.124  46.981  1.00 87.05           C  
ATOM    551  CB  GLN A  35     -20.849  -0.296  46.527  1.00 87.05           C  
ATOM    552  HB2 GLN A  35     -20.357  -0.103  45.573  1.00 87.05           H  
ATOM    553  HB3 GLN A  35     -20.375   0.330  47.283  1.00 87.05           H  
ATOM    554  O   GLN A  35     -18.253  -1.343  46.599  1.00 87.05           O  
ATOM    555  CG  GLN A  35     -22.319   0.120  46.396  1.00 87.05           C  
ATOM    556  HG2 GLN A  35     -22.778  -0.428  45.573  1.00 87.05           H  
ATOM    557  HG3 GLN A  35     -22.859  -0.112  47.314  1.00 87.05           H  
ATOM    558  CD  GLN A  35     -22.450   1.618  46.143  1.00 87.05           C  
ATOM    559  NE2 GLN A  35     -23.645   2.107  45.899  1.00 87.05           N  
ATOM    560 HE21 GLN A  35     -24.457   1.507  45.896  1.00 87.05           H  
ATOM    561 HE22 GLN A  35     -23.691   3.104  45.740  1.00 87.05           H  
ATOM    562  OE1 GLN A  35     -21.496   2.381  46.173  1.00 87.05           O  
ATOM    563  N   THR A  36     -18.818  -3.280  47.556  1.00 88.12           N  
ATOM    564  H   THR A  36     -19.577  -3.855  47.893  1.00 88.12           H  
ATOM    565  CA  THR A  36     -17.455  -3.806  47.716  1.00 88.12           C  
ATOM    566  HA  THR A  36     -16.744  -3.076  47.329  1.00 88.12           H  
ATOM    567  C   THR A  36     -17.231  -5.061  46.875  1.00 88.12           C  
ATOM    568  CB  THR A  36     -17.098  -4.038  49.194  1.00 88.12           C  
ATOM    569  HB  THR A  36     -16.138  -4.550  49.267  1.00 88.12           H  
ATOM    570  O   THR A  36     -16.251  -5.777  47.085  1.00 88.12           O  
ATOM    571  CG2 THR A  36     -17.001  -2.737  49.984  1.00 88.12           C  
ATOM    572 HG21 THR A  36     -16.284  -2.068  49.510  1.00 88.12           H  
ATOM    573 HG22 THR A  36     -16.669  -2.950  51.000  1.00 88.12           H  
ATOM    574 HG23 THR A  36     -17.976  -2.252  50.031  1.00 88.12           H  
ATOM    575  OG1 THR A  36     -18.089  -4.817  49.802  1.00 88.12           O  
ATOM    576  HG1 THR A  36     -17.884  -4.906  50.736  1.00 88.12           H  
ATOM    577  N   THR A  37     -18.096  -5.332  45.887  1.00 89.76           N  
ATOM    578  H   THR A  37     -18.864  -4.696  45.724  1.00 89.76           H  
ATOM    579  CA  THR A  37     -17.853  -6.413  44.922  1.00 89.76           C  
ATOM    580  HA  THR A  37     -17.683  -7.329  45.487  1.00 89.76           H  
ATOM    581  C   THR A  37     -16.588  -6.140  44.104  1.00 89.76           C  
ATOM    582  CB  THR A  37     -19.040  -6.662  43.975  1.00 89.76           C  
ATOM    583  HB  THR A  37     -18.818  -7.572  43.417  1.00 89.76           H  
ATOM    584  O   THR A  37     -16.166  -4.998  43.954  1.00 89.76           O  
ATOM    585  CG2 THR A  37     -20.377  -6.876  44.676  1.00 89.76           C  
ATOM    586 HG21 THR A  37     -20.695  -5.946  45.147  1.00 89.76           H  
ATOM    587 HG22 THR A  37     -21.127  -7.166  43.940  1.00 89.76           H  
ATOM    588 HG23 THR A  37     -20.287  -7.662  45.426  1.00 89.76           H  
ATOM    589  OG1 THR A  37     -19.199  -5.628  43.041  1.00 89.76           O  
ATOM    590  HG1 THR A  37     -19.662  -4.903  43.468  1.00 89.76           H  
ATOM    591  N   ILE A  38     -15.986  -7.181  43.519  1.00 86.61           N  
ATOM    592  H   ILE A  38     -16.317  -8.114  43.722  1.00 86.61           H  
ATOM    593  CA  ILE A  38     -14.825  -7.023  42.623  1.00 86.61           C  
ATOM    594  HA  ILE A  38     -14.003  -6.582  43.186  1.00 86.61           H  
ATOM    595  C   ILE A  38     -15.155  -6.056  41.472  1.00 86.61           C  
ATOM    596  CB  ILE A  38     -14.372  -8.403  42.091  1.00 86.61           C  
ATOM    597  HB  ILE A  38     -15.233  -8.892  41.636  1.00 86.61           H  
ATOM    598  O   ILE A  38     -14.319  -5.243  41.092  1.00 86.61           O  
ATOM    599  CG1 ILE A  38     -13.865  -9.286  43.257  1.00 86.61           C  
ATOM    600 HG12 ILE A  38     -12.932  -8.876  43.645  1.00 86.61           H  
ATOM    601 HG13 ILE A  38     -14.593  -9.275  44.068  1.00 86.61           H  
ATOM    602  CG2 ILE A  38     -13.281  -8.265  41.012  1.00 86.61           C  
ATOM    603 HG21 ILE A  38     -13.662  -7.727  40.144  1.00 86.61           H  
ATOM    604 HG22 ILE A  38     -12.424  -7.725  41.415  1.00 86.61           H  
ATOM    605 HG23 ILE A  38     -12.953  -9.244  40.662  1.00 86.61           H  
ATOM    606  CD1 ILE A  38     -13.649 -10.756  42.876  1.00 86.61           C  
ATOM    607 HD11 ILE A  38     -14.546 -11.156  42.402  1.00 86.61           H  
ATOM    608 HD12 ILE A  38     -12.799 -10.858  42.201  1.00 86.61           H  
ATOM    609 HD13 ILE A  38     -13.440 -11.332  43.778  1.00 86.61           H  
ATOM    610  N   ALA A  39     -16.387  -6.097  40.955  1.00 86.32           N  
ATOM    611  H   ALA A  39     -17.067  -6.717  41.371  1.00 86.32           H  
ATOM    612  CA  ALA A  39     -16.850  -5.168  39.929  1.00 86.32           C  
ATOM    613  HA  ALA A  39     -16.144  -5.179  39.099  1.00 86.32           H  
ATOM    614  C   ALA A  39     -16.915  -3.724  40.452  1.00 86.32           C  
ATOM    615  CB  ALA A  39     -18.211  -5.649  39.415  1.00 86.32           C  
ATOM    616  HB1 ALA A  39     -18.121  -6.655  39.005  1.00 86.32           H  
ATOM    617  HB2 ALA A  39     -18.942  -5.647  40.224  1.00 86.32           H  
ATOM    618  HB3 ALA A  39     -18.556  -4.976  38.631  1.00 86.32           H  
ATOM    619  O   ALA A  39     -16.417  -2.820  39.786  1.00 86.32           O  
ATOM    620  N   ASP A  40     -17.446  -3.508  41.658  1.00 86.60           N  
ATOM    621  H   ASP A  40     -17.862  -4.280  42.160  1.00 86.60           H  
ATOM    622  CA  ASP A  40     -17.498  -2.176  42.272  1.00 86.60           C  
ATOM    623  HA  ASP A  40     -17.955  -1.481  41.568  1.00 86.60           H  
ATOM    624  C   ASP A  40     -16.104  -1.652  42.621  1.00 86.60           C  
ATOM    625  CB  ASP A  40     -18.344  -2.181  43.548  1.00 86.60           C  
ATOM    626  HB2 ASP A  40     -18.371  -1.167  43.946  1.00 86.60           H  
ATOM    627  HB3 ASP A  40     -17.866  -2.825  44.286  1.00 86.60           H  
ATOM    628  O   ASP A  40     -15.851  -0.462  42.494  1.00 86.60           O  
ATOM    629  CG  ASP A  40     -19.777  -2.641  43.324  1.00 86.60           C  
ATOM    630  OD1 ASP A  40     -20.396  -2.223  42.326  1.00 86.60           O  
ATOM    631  OD2 ASP A  40     -20.221  -3.486  44.139  1.00 86.60           O  
ATOM    632  N   GLN A  41     -15.173  -2.522  43.019  1.00 84.62           N  
ATOM    633  H   GLN A  41     -15.453  -3.484  43.150  1.00 84.62           H  
ATOM    634  CA  GLN A  41     -13.774  -2.157  43.240  1.00 84.62           C  
ATOM    635  HA  GLN A  41     -13.727  -1.297  43.908  1.00 84.62           H  
ATOM    636  C   GLN A  41     -13.102  -1.752  41.926  1.00 84.62           C  
ATOM    637  CB  GLN A  41     -13.018  -3.322  43.889  1.00 84.62           C  
ATOM    638  HB2 GLN A  41     -11.951  -3.096  43.875  1.00 84.62           H  
ATOM    639  HB3 GLN A  41     -13.180  -4.229  43.307  1.00 84.62           H  
ATOM    640  O   GLN A  41     -12.447  -0.715  41.871  1.00 84.62           O  
ATOM    641  CG  GLN A  41     -13.435  -3.568  45.347  1.00 84.62           C  
ATOM    642  HG2 GLN A  41     -13.207  -2.681  45.939  1.00 84.62           H  
ATOM    643  HG3 GLN A  41     -14.509  -3.746  45.408  1.00 84.62           H  
ATOM    644  CD  GLN A  41     -12.707  -4.758  45.962  1.00 84.62           C  
ATOM    645  NE2 GLN A  41     -13.090  -5.184  47.144  1.00 84.62           N  
ATOM    646 HE21 GLN A  41     -13.961  -4.868  47.546  1.00 84.62           H  
ATOM    647 HE22 GLN A  41     -12.594  -5.985  47.506  1.00 84.62           H  
ATOM    648  OE1 GLN A  41     -11.786  -5.333  45.406  1.00 84.62           O  
ATOM    649  N   ILE A  42     -13.307  -2.512  40.847  1.00 83.57           N  
ATOM    650  H   ILE A  42     -13.843  -3.362  40.949  1.00 83.57           H  
ATOM    651  CA  ILE A  42     -12.819  -2.143  39.512  1.00 83.57           C  
ATOM    652  HA  ILE A  42     -11.742  -1.984  39.567  1.00 83.57           H  
ATOM    653  C   ILE A  42     -13.437  -0.820  39.057  1.00 83.57           C  
ATOM    654  CB  ILE A  42     -13.086  -3.274  38.495  1.00 83.57           C  
ATOM    655  HB  ILE A  42     -14.131  -3.574  38.578  1.00 83.57           H  
ATOM    656  O   ILE A  42     -12.739  -0.018  38.457  1.00 83.57           O  
ATOM    657  CG1 ILE A  42     -12.188  -4.492  38.807  1.00 83.57           C  
ATOM    658 HG12 ILE A  42     -11.161  -4.271  38.518  1.00 83.57           H  
ATOM    659 HG13 ILE A  42     -12.183  -4.691  39.878  1.00 83.57           H  
ATOM    660  CG2 ILE A  42     -12.828  -2.810  37.046  1.00 83.57           C  
ATOM    661 HG21 ILE A  42     -13.536  -2.030  36.763  1.00 83.57           H  
ATOM    662 HG22 ILE A  42     -11.814  -2.423  36.950  1.00 83.57           H  
ATOM    663 HG23 ILE A  42     -12.967  -3.632  36.345  1.00 83.57           H  
ATOM    664  CD1 ILE A  42     -12.643  -5.775  38.098  1.00 83.57           C  
ATOM    665 HD11 ILE A  42     -13.692  -5.970  38.320  1.00 83.57           H  
ATOM    666 HD12 ILE A  42     -12.043  -6.612  38.455  1.00 83.57           H  
ATOM    667 HD13 ILE A  42     -12.507  -5.692  37.020  1.00 83.57           H  
ATOM    668  N   LEU A  43     -14.705  -0.541  39.356  1.00 81.54           N  
ATOM    669  H   LEU A  43     -15.273  -1.257  39.787  1.00 81.54           H  
ATOM    670  CA  LEU A  43     -15.316   0.748  39.031  1.00 81.54           C  
ATOM    671  HA  LEU A  43     -15.036   1.022  38.014  1.00 81.54           H  
ATOM    672  C   LEU A  43     -14.782   1.876  39.921  1.00 81.54           C  
ATOM    673  CB  LEU A  43     -16.846   0.631  39.101  1.00 81.54           C  
ATOM    674  HB2 LEU A  43     -17.275   1.633  39.067  1.00 81.54           H  
ATOM    675  HB3 LEU A  43     -17.119   0.188  40.058  1.00 81.54           H  
ATOM    676  O   LEU A  43     -14.434   2.927  39.399  1.00 81.54           O  
ATOM    677  CG  LEU A  43     -17.465  -0.197  37.960  1.00 81.54           C  
ATOM    678  HG  LEU A  43     -16.995  -1.179  37.908  1.00 81.54           H  
ATOM    679  CD1 LEU A  43     -18.957  -0.388  38.230  1.00 81.54           C  
ATOM    680 HD11 LEU A  43     -19.095  -0.903  39.180  1.00 81.54           H  
ATOM    681 HD12 LEU A  43     -19.403  -0.992  37.440  1.00 81.54           H  
ATOM    682 HD13 LEU A  43     -19.458   0.580  38.273  1.00 81.54           H  
ATOM    683  CD2 LEU A  43     -17.310   0.482  36.596  1.00 81.54           C  
ATOM    684 HD21 LEU A  43     -17.722   1.490  36.632  1.00 81.54           H  
ATOM    685 HD22 LEU A  43     -17.841  -0.093  35.837  1.00 81.54           H  
ATOM    686 HD23 LEU A  43     -16.259   0.529  36.311  1.00 81.54           H  
ATOM    687  N   LYS A  44     -14.635   1.673  41.233  1.00 80.60           N  
ATOM    688  H   LYS A  44     -14.969   0.797  41.608  1.00 80.60           H  
ATOM    689  CA  LYS A  44     -14.078   2.665  42.172  1.00 80.60           C  
ATOM    690  HA  LYS A  44     -14.638   3.596  42.090  1.00 80.60           H  
ATOM    691  C   LYS A  44     -12.628   3.026  41.843  1.00 80.60           C  
ATOM    692  CB  LYS A  44     -14.187   2.141  43.617  1.00 80.60           C  
ATOM    693  HB2 LYS A  44     -13.883   1.094  43.646  1.00 80.60           H  
ATOM    694  HB3 LYS A  44     -13.506   2.707  44.252  1.00 80.60           H  
ATOM    695  O   LYS A  44     -12.289   4.203  41.816  1.00 80.60           O  
ATOM    696  CG  LYS A  44     -15.606   2.295  44.190  1.00 80.60           C  
ATOM    697  HG2 LYS A  44     -16.334   1.870  43.500  1.00 80.60           H  
ATOM    698  HG3 LYS A  44     -15.823   3.358  44.299  1.00 80.60           H  
ATOM    699  CD  LYS A  44     -15.751   1.607  45.557  1.00 80.60           C  
ATOM    700  HD2 LYS A  44     -15.604   0.535  45.429  1.00 80.60           H  
ATOM    701  HD3 LYS A  44     -15.001   1.998  46.245  1.00 80.60           H  
ATOM    702  CE  LYS A  44     -17.158   1.875  46.112  1.00 80.60           C  
ATOM    703  HE2 LYS A  44     -17.275   2.948  46.261  1.00 80.60           H  
ATOM    704  HE3 LYS A  44     -17.887   1.567  45.362  1.00 80.60           H  
ATOM    705  NZ  LYS A  44     -17.429   1.150  47.378  1.00 80.60           N  
ATOM    706  HZ1 LYS A  44     -17.483   0.158  47.193  1.00 80.60           H  
ATOM    707  HZ2 LYS A  44     -16.729   1.330  48.085  1.00 80.60           H  
ATOM    708  HZ3 LYS A  44     -18.340   1.397  47.737  1.00 80.60           H  
ATOM    709  N   TYR A  45     -11.782   2.034  41.565  1.00 80.07           N  
ATOM    710  H   TYR A  45     -12.118   1.085  41.645  1.00 80.07           H  
ATOM    711  CA  TYR A  45     -10.363   2.254  41.265  1.00 80.07           C  
ATOM    712  HA  TYR A  45     -10.025   3.147  41.791  1.00 80.07           H  
ATOM    713  C   TYR A  45     -10.099   2.505  39.778  1.00 80.07           C  
ATOM    714  CB  TYR A  45      -9.538   1.063  41.774  1.00 80.07           C  
ATOM    715  HB2 TYR A  45      -8.495   1.227  41.504  1.00 80.07           H  
ATOM    716  HB3 TYR A  45      -9.867   0.156  41.266  1.00 80.07           H  
ATOM    717  O   TYR A  45      -9.210   3.273  39.422  1.00 80.07           O  
ATOM    718  CG  TYR A  45      -9.604   0.861  43.277  1.00 80.07           C  
ATOM    719  CD1 TYR A  45      -9.137   1.872  44.138  1.00 80.07           C  
ATOM    720  HD1 TYR A  45      -8.725   2.782  43.727  1.00 80.07           H  
ATOM    721  CD2 TYR A  45     -10.121  -0.333  43.819  1.00 80.07           C  
ATOM    722  HD2 TYR A  45     -10.433  -1.133  43.163  1.00 80.07           H  
ATOM    723  CE1 TYR A  45      -9.211   1.705  45.533  1.00 80.07           C  
ATOM    724  HE1 TYR A  45      -8.856   2.487  46.189  1.00 80.07           H  
ATOM    725  CE2 TYR A  45     -10.216  -0.498  45.212  1.00 80.07           C  
ATOM    726  HE2 TYR A  45     -10.610  -1.411  45.634  1.00 80.07           H  
ATOM    727  OH  TYR A  45      -9.850   0.357  47.416  1.00 80.07           O  
ATOM    728  HH  TYR A  45      -9.479   1.102  47.895  1.00 80.07           H  
ATOM    729  CZ  TYR A  45      -9.762   0.522  46.072  1.00 80.07           C  
ATOM    730  N   GLY A  46     -10.873   1.875  38.899  1.00 69.82           N  
ATOM    731  H   GLY A  46     -11.587   1.246  39.240  1.00 69.82           H  
ATOM    732  CA  GLY A  46     -10.743   1.998  37.451  1.00 69.82           C  
ATOM    733  HA2 GLY A  46      -9.688   1.997  37.178  1.00 69.82           H  
ATOM    734  HA3 GLY A  46     -11.219   1.147  36.963  1.00 69.82           H  
ATOM    735  C   GLY A  46     -11.378   3.267  36.898  1.00 69.82           C  
ATOM    736  O   GLY A  46     -10.826   3.823  35.957  1.00 69.82           O  
ATOM    737  N   SER A  47     -12.451   3.802  37.495  1.00 65.70           N  
ATOM    738  H   SER A  47     -12.895   3.322  38.266  1.00 65.70           H  
ATOM    739  CA  SER A  47     -13.009   5.098  37.058  1.00 65.70           C  
ATOM    740  HA  SER A  47     -13.216   5.032  35.990  1.00 65.70           H  
ATOM    741  C   SER A  47     -12.027   6.257  37.243  1.00 65.70           C  
ATOM    742  CB  SER A  47     -14.329   5.442  37.756  1.00 65.70           C  
ATOM    743  HB2 SER A  47     -14.686   6.401  37.380  1.00 65.70           H  
ATOM    744  HB3 SER A  47     -15.077   4.683  37.530  1.00 65.70           H  
ATOM    745  O   SER A  47     -12.025   7.180  36.437  1.00 65.70           O  
ATOM    746  OG  SER A  47     -14.154   5.524  39.154  1.00 65.70           O  
ATOM    747  HG  SER A  47     -14.251   4.630  39.489  1.00 65.70           H  
ATOM    748  N   ALA A  48     -11.122   6.177  38.225  1.00 66.54           N  
ATOM    749  H   ALA A  48     -11.206   5.429  38.898  1.00 66.54           H  
ATOM    750  CA  ALA A  48     -10.040   7.148  38.395  1.00 66.54           C  
ATOM    751  HA  ALA A  48     -10.459   8.152  38.327  1.00 66.54           H  
ATOM    752  C   ALA A  48      -8.948   7.038  37.308  1.00 66.54           C  
ATOM    753  CB  ALA A  48      -9.461   6.959  39.802  1.00 66.54           C  
ATOM    754  HB1 ALA A  48      -9.024   5.965  39.898  1.00 66.54           H  
ATOM    755  HB2 ALA A  48     -10.251   7.079  40.545  1.00 66.54           H  
ATOM    756  HB3 ALA A  48      -8.689   7.707  39.983  1.00 66.54           H  
ATOM    757  O   ALA A  48      -8.188   7.981  37.097  1.00 66.54           O  
ATOM    758  N   GLY A  49      -8.852   5.895  36.619  1.00 64.99           N  
ATOM    759  H   GLY A  49      -9.533   5.174  36.811  1.00 64.99           H  
ATOM    760  CA  GLY A  49      -7.844   5.621  35.591  1.00 64.99           C  
ATOM    761  HA2 GLY A  49      -7.483   4.602  35.732  1.00 64.99           H  
ATOM    762  HA3 GLY A  49      -6.998   6.299  35.708  1.00 64.99           H  
ATOM    763  C   GLY A  49      -8.342   5.736  34.149  1.00 64.99           C  
ATOM    764  O   GLY A  49      -7.529   5.670  33.228  1.00 64.99           O  
ATOM    765  N   VAL A  50      -9.651   5.895  33.932  1.00 63.44           N  
ATOM    766  H   VAL A  50     -10.267   5.952  34.730  1.00 63.44           H  
ATOM    767  CA  VAL A  50     -10.255   5.890  32.595  1.00 63.44           C  
ATOM    768  HA  VAL A  50      -9.464   5.798  31.851  1.00 63.44           H  
ATOM    769  C   VAL A  50     -10.947   7.227  32.333  1.00 63.44           C  
ATOM    770  CB  VAL A  50     -11.174   4.670  32.396  1.00 63.44           C  
ATOM    771  HB  VAL A  50     -12.072   4.765  33.007  1.00 63.44           H  
ATOM    772  O   VAL A  50     -12.135   7.406  32.581  1.00 63.44           O  
ATOM    773  CG1 VAL A  50     -11.547   4.562  30.920  1.00 63.44           C  
ATOM    774 HG11 VAL A  50     -12.084   5.459  30.609  1.00 63.44           H  
ATOM    775 HG12 VAL A  50     -10.657   4.458  30.300  1.00 63.44           H  
ATOM    776 HG13 VAL A  50     -12.183   3.688  30.780  1.00 63.44           H  
ATOM    777  CG2 VAL A  50     -10.493   3.329  32.715  1.00 63.44           C  
ATOM    778 HG21 VAL A  50     -10.104   3.316  33.733  1.00 63.44           H  
ATOM    779 HG22 VAL A  50     -11.211   2.516  32.610  1.00 63.44           H  
ATOM    780 HG23 VAL A  50      -9.656   3.165  32.036  1.00 63.44           H  
ATOM    781  N   PHE A  51     -10.178   8.186  31.816  1.00 61.19           N  
ATOM    782  H   PHE A  51      -9.198   7.985  31.675  1.00 61.19           H  
ATOM    783  CA  PHE A  51     -10.693   9.458  31.316  1.00 61.19           C  
ATOM    784  HA  PHE A  51     -11.614   9.706  31.843  1.00 61.19           H  
ATOM    785  C   PHE A  51     -11.011   9.315  29.823  1.00 61.19           C  
ATOM    786  CB  PHE A  51      -9.677  10.572  31.609  1.00 61.19           C  
ATOM    787  HB2 PHE A  51      -9.400  10.519  32.662  1.00 61.19           H  
ATOM    788  HB3 PHE A  51      -8.770  10.403  31.028  1.00 61.19           H  
ATOM    789  O   PHE A  51     -10.117   9.370  28.981  1.00 61.19           O  
ATOM    790  CG  PHE A  51     -10.200  11.970  31.336  1.00 61.19           C  
ATOM    791  CD1 PHE A  51      -9.886  12.634  30.133  1.00 61.19           C  
ATOM    792  HD1 PHE A  51      -9.269  12.148  29.392  1.00 61.19           H  
ATOM    793  CD2 PHE A  51     -10.993  12.617  32.303  1.00 61.19           C  
ATOM    794  HD2 PHE A  51     -11.233  12.117  33.229  1.00 61.19           H  
ATOM    795  CE1 PHE A  51     -10.359  13.940  29.905  1.00 61.19           C  
ATOM    796  HE1 PHE A  51     -10.104  14.460  28.993  1.00 61.19           H  
ATOM    797  CE2 PHE A  51     -11.468  13.920  32.072  1.00 61.19           C  
ATOM    798  HE2 PHE A  51     -12.072  14.416  32.817  1.00 61.19           H  
ATOM    799  CZ  PHE A  51     -11.150  14.582  30.874  1.00 61.19           C  
ATOM    800  HZ  PHE A  51     -11.508  15.586  30.701  1.00 61.19           H  
ATOM    801  N   PHE A  52     -12.286   9.127  29.482  1.00 62.63           N  
ATOM    802  H   PHE A  52     -12.966   9.022  30.222  1.00 62.63           H  
ATOM    803  CA  PHE A  52     -12.755   8.985  28.097  1.00 62.63           C  
ATOM    804  HA  PHE A  52     -12.025   8.381  27.557  1.00 62.63           H  
ATOM    805  C   PHE A  52     -12.832  10.316  27.320  1.00 62.63           C  
ATOM    806  CB  PHE A  52     -14.087   8.215  28.080  1.00 62.63           C  
ATOM    807  HB2 PHE A  52     -14.777   8.688  28.778  1.00 62.63           H  
ATOM    808  HB3 PHE A  52     -14.533   8.279  27.087  1.00 62.63           H  
ATOM    809  O   PHE A  52     -13.664  10.458  26.434  1.00 62.63           O  
ATOM    810  CG  PHE A  52     -13.981   6.737  28.379  1.00 62.63           C  
ATOM    811  CD1 PHE A  52     -13.361   5.882  27.448  1.00 62.63           C  
ATOM    812  HD1 PHE A  52     -12.940   6.287  26.540  1.00 62.63           H  
ATOM    813  CD2 PHE A  52     -14.556   6.207  29.547  1.00 62.63           C  
ATOM    814  HD2 PHE A  52     -15.044   6.858  30.257  1.00 62.63           H  
ATOM    815  CE1 PHE A  52     -13.310   4.498  27.686  1.00 62.63           C  
ATOM    816  HE1 PHE A  52     -12.840   3.843  26.967  1.00 62.63           H  
ATOM    817  CE2 PHE A  52     -14.517   4.821  29.779  1.00 62.63           C  
ATOM    818  HE2 PHE A  52     -14.968   4.415  30.672  1.00 62.63           H  
ATOM    819  CZ  PHE A  52     -13.897   3.967  28.848  1.00 62.63           C  
ATOM    820  HZ  PHE A  52     -13.874   2.902  29.025  1.00 62.63           H  
ATOM    821  N   GLY A  53     -12.000  11.316  27.629  1.00 58.71           N  
ATOM    822  H   GLY A  53     -11.293  11.139  28.328  1.00 58.71           H  
ATOM    823  CA  GLY A  53     -11.869  12.523  26.796  1.00 58.71           C  
ATOM    824  HA2 GLY A  53     -11.450  12.240  25.830  1.00 58.71           H  
ATOM    825  HA3 GLY A  53     -11.172  13.210  27.277  1.00 58.71           H  
ATOM    826  C   GLY A  53     -13.171  13.297  26.527  1.00 58.71           C  
ATOM    827  O   GLY A  53     -13.301  13.889  25.464  1.00 58.71           O  
ATOM    828  N   GLY A  54     -14.144  13.265  27.446  1.00 58.01           N  
ATOM    829  H   GLY A  54     -13.977  12.749  28.298  1.00 58.01           H  
ATOM    830  CA  GLY A  54     -15.468  13.883  27.256  1.00 58.01           C  
ATOM    831  HA2 GLY A  54     -15.372  14.757  26.612  1.00 58.01           H  
ATOM    832  HA3 GLY A  54     -15.840  14.224  28.222  1.00 58.01           H  
ATOM    833  C   GLY A  54     -16.538  12.970  26.639  1.00 58.01           C  
ATOM    834  O   GLY A  54     -17.693  13.371  26.537  1.00 58.01           O  
ATOM    835  N   LEU A  55     -16.209  11.723  26.292  1.00 56.28           N  
ATOM    836  H   LEU A  55     -15.239  11.446  26.350  1.00 56.28           H  
ATOM    837  CA  LEU A  55     -17.178  10.705  25.883  1.00 56.28           C  
ATOM    838  HA  LEU A  55     -18.014  11.186  25.375  1.00 56.28           H  
ATOM    839  C   LEU A  55     -17.733  10.001  27.130  1.00 56.28           C  
ATOM    840  CB  LEU A  55     -16.518   9.726  24.894  1.00 56.28           C  
ATOM    841  HB2 LEU A  55     -15.633   9.298  25.365  1.00 56.28           H  
ATOM    842  HB3 LEU A  55     -17.205   8.903  24.698  1.00 56.28           H  
ATOM    843  O   LEU A  55     -17.116   9.092  27.687  1.00 56.28           O  
ATOM    844  CG  LEU A  55     -16.113  10.366  23.552  1.00 56.28           C  
ATOM    845  HG  LEU A  55     -15.635  11.330  23.723  1.00 56.28           H  
ATOM    846  CD1 LEU A  55     -15.111   9.468  22.826  1.00 56.28           C  
ATOM    847 HD11 LEU A  55     -14.826   9.931  21.881  1.00 56.28           H  
ATOM    848 HD12 LEU A  55     -14.218   9.354  23.440  1.00 56.28           H  
ATOM    849 HD13 LEU A  55     -15.552   8.490  22.635  1.00 56.28           H  
ATOM    850  CD2 LEU A  55     -17.330  10.562  22.644  1.00 56.28           C  
ATOM    851 HD21 LEU A  55     -17.011  10.997  21.696  1.00 56.28           H  
ATOM    852 HD22 LEU A  55     -17.824   9.609  22.455  1.00 56.28           H  
ATOM    853 HD23 LEU A  55     -18.034  11.251  23.111  1.00 56.28           H  
ATOM    854  N   GLY A  56     -18.900  10.432  27.604  1.00 54.52           N  
ATOM    855  H   GLY A  56     -19.338  11.222  27.152  1.00 54.52           H  
ATOM    856  CA  GLY A  56     -19.608   9.755  28.689  1.00 54.52           C  
ATOM    857  HA2 GLY A  56     -20.453  10.366  29.007  1.00 54.52           H  
ATOM    858  HA3 GLY A  56     -18.939   9.622  29.539  1.00 54.52           H  
ATOM    859  C   GLY A  56     -20.142   8.394  28.235  1.00 54.52           C  
ATOM    860  O   GLY A  56     -21.065   8.329  27.428  1.00 54.52           O  
ATOM    861  N   ILE A  57     -19.598   7.297  28.769  1.00 54.84           N  
ATOM    862  H   ILE A  57     -18.794   7.403  29.372  1.00 54.84           H  
ATOM    863  CA  ILE A  57     -20.206   5.969  28.623  1.00 54.84           C  
ATOM    864  HA  ILE A  57     -20.666   5.898  27.637  1.00 54.84           H  
ATOM    865  C   ILE A  57     -21.312   5.857  29.673  1.00 54.84           C  
ATOM    866  CB  ILE A  57     -19.170   4.825  28.731  1.00 54.84           C  
ATOM    867  HB  ILE A  57     -18.781   4.793  29.749  1.00 54.84           H  
ATOM    868  O   ILE A  57     -21.043   5.565  30.839  1.00 54.84           O  
ATOM    869  CG1 ILE A  57     -17.981   5.073  27.775  1.00 54.84           C  
ATOM    870 HG12 ILE A  57     -18.355   5.256  26.768  1.00 54.84           H  
ATOM    871 HG13 ILE A  57     -17.441   5.961  28.102  1.00 54.84           H  
ATOM    872  CG2 ILE A  57     -19.863   3.479  28.427  1.00 54.84           C  
ATOM    873 HG21 ILE A  57     -20.728   3.341  29.075  1.00 54.84           H  
ATOM    874 HG22 ILE A  57     -19.181   2.650  28.613  1.00 54.84           H  
ATOM    875 HG23 ILE A  57     -20.192   3.454  27.388  1.00 54.84           H  
ATOM    876  CD1 ILE A  57     -16.978   3.919  27.719  1.00 54.84           C  
ATOM    877 HD11 ILE A  57     -17.408   3.071  27.188  1.00 54.84           H  
ATOM    878 HD12 ILE A  57     -16.094   4.246  27.171  1.00 54.84           H  
ATOM    879 HD13 ILE A  57     -16.704   3.612  28.729  1.00 54.84           H  
ATOM    880  N   SER A  58     -22.560   6.111  29.282  1.00 54.39           N  
ATOM    881  H   SER A  58     -22.734   6.391  28.328  1.00 54.39           H  
ATOM    882  CA  SER A  58     -23.706   5.809  30.136  1.00 54.39           C  
ATOM    883  HA  SER A  58     -23.432   6.040  31.166  1.00 54.39           H  
ATOM    884  C   SER A  58     -24.020   4.312  30.061  1.00 54.39           C  
ATOM    885  CB  SER A  58     -24.909   6.701  29.804  1.00 54.39           C  
ATOM    886  HB2 SER A  58     -25.700   6.524  30.532  1.00 54.39           H  
ATOM    887  HB3 SER A  58     -24.602   7.745  29.870  1.00 54.39           H  
ATOM    888  O   SER A  58     -24.087   3.708  28.992  1.00 54.39           O  
ATOM    889  OG  SER A  58     -25.406   6.443  28.508  1.00 54.39           O  
ATOM    890  HG  SER A  58     -25.907   7.204  28.204  1.00 54.39           H  
ATOM    891  N   THR A  59     -24.229   3.681  31.214  1.00 56.64           N  
ATOM    892  H   THR A  59     -24.115   4.190  32.079  1.00 56.64           H  
ATOM    893  CA  THR A  59     -24.716   2.298  31.329  1.00 56.64           C  
ATOM    894  HA  THR A  59     -24.295   1.712  30.511  1.00 56.64           H  
ATOM    895  C   THR A  59     -26.240   2.256  31.152  1.00 56.64           C  
ATOM    896  CB  THR A  59     -24.243   1.664  32.648  1.00 56.64           C  
ATOM    897  HB  THR A  59     -24.754   0.714  32.805  1.00 56.64           H  
ATOM    898  O   THR A  59     -26.971   1.681  31.953  1.00 56.64           O  
ATOM    899  CG2 THR A  59     -22.734   1.412  32.644  1.00 56.64           C  
ATOM    900 HG21 THR A  59     -22.195   2.354  32.540  1.00 56.64           H  
ATOM    901 HG22 THR A  59     -22.437   0.931  33.576  1.00 56.64           H  
ATOM    902 HG23 THR A  59     -22.473   0.760  31.811  1.00 56.64           H  
ATOM    903  OG1 THR A  59     -24.507   2.534  33.724  1.00 56.64           O  
ATOM    904  HG1 THR A  59     -24.262   2.091  34.539  1.00 56.64           H  
ATOM    905  N   GLY A  60     -26.743   2.916  30.106  1.00 52.02           N  
ATOM    906  H   GLY A  60     -26.086   3.336  29.464  1.00 52.02           H  
ATOM    907  CA  GLY A  60     -28.151   2.919  29.719  1.00 52.02           C  
ATOM    908  HA2 GLY A  60     -28.782   2.712  30.584  1.00 52.02           H  
ATOM    909  HA3 GLY A  60     -28.417   3.902  29.331  1.00 52.02           H  
ATOM    910  C   GLY A  60     -28.410   1.887  28.627  1.00 52.02           C  
ATOM    911  O   GLY A  60     -27.624   1.738  27.695  1.00 52.02           O  
ATOM    912  N   ARG A  61     -29.511   1.142  28.735  1.00 50.88           N  
ATOM    913  H   ARG A  61     -30.132   1.355  29.503  1.00 50.88           H  
ATOM    914  CA  ARG A  61     -29.954   0.175  27.723  1.00 50.88           C  
ATOM    915  HA  ARG A  61     -29.168  -0.568  27.585  1.00 50.88           H  
ATOM    916  C   ARG A  61     -30.164   0.922  26.395  1.00 50.88           C  
ATOM    917  CB  ARG A  61     -31.227  -0.492  28.274  1.00 50.88           C  
ATOM    918  HB2 ARG A  61     -32.067   0.198  28.184  1.00 50.88           H  
ATOM    919  HB3 ARG A  61     -31.070  -0.682  29.335  1.00 50.88           H  
ATOM    920  O   ARG A  61     -31.052   1.758  26.309  1.00 50.88           O  
ATOM    921  CG  ARG A  61     -31.594  -1.831  27.626  1.00 50.88           C  
ATOM    922  HG2 ARG A  61     -31.857  -1.677  26.579  1.00 50.88           H  
ATOM    923  HG3 ARG A  61     -30.747  -2.513  27.695  1.00 50.88           H  
ATOM    924  CD  ARG A  61     -32.791  -2.415  28.393  1.00 50.88           C  
ATOM    925  HD2 ARG A  61     -32.518  -2.479  29.446  1.00 50.88           H  
ATOM    926  HD3 ARG A  61     -33.634  -1.731  28.297  1.00 50.88           H  
ATOM    927  NE  ARG A  61     -33.185  -3.741  27.882  1.00 50.88           N  
ATOM    928  HE  ARG A  61     -33.149  -3.854  26.879  1.00 50.88           H  
ATOM    929  NH1 ARG A  61     -33.787  -4.698  29.886  1.00 50.88           N  
ATOM    930 HH11 ARG A  61     -33.582  -3.821  30.344  1.00 50.88           H  
ATOM    931 HH12 ARG A  61     -34.196  -5.463  30.402  1.00 50.88           H  
ATOM    932  NH2 ARG A  61     -34.025  -5.852  27.992  1.00 50.88           N  
ATOM    933 HH21 ARG A  61     -34.447  -6.602  28.519  1.00 50.88           H  
ATOM    934 HH22 ARG A  61     -33.989  -5.906  26.984  1.00 50.88           H  
ATOM    935  CZ  ARG A  61     -33.658  -4.753  28.588  1.00 50.88           C  
ATOM    936  N   GLY A  62     -29.319   0.651  25.399  1.00 48.28           N  
ATOM    937  H   GLY A  62     -28.535   0.048  25.605  1.00 48.28           H  
ATOM    938  CA  GLY A  62     -29.304   1.345  24.109  1.00 48.28           C  
ATOM    939  HA2 GLY A  62     -29.217   2.418  24.277  1.00 48.28           H  
ATOM    940  HA3 GLY A  62     -28.439   1.021  23.531  1.00 48.28           H  
ATOM    941  C   GLY A  62     -30.560   1.079  23.282  1.00 48.28           C  
ATOM    942  O   GLY A  62     -30.590   0.164  22.464  1.00 48.28           O  
ATOM    943  N   THR A  63     -31.593   1.882  23.510  1.00 46.38           N  
ATOM    944  H   THR A  63     -31.549   2.486  24.318  1.00 46.38           H  
ATOM    945  CA  THR A  63     -32.737   2.066  22.614  1.00 46.38           C  
ATOM    946  HA  THR A  63     -32.686   1.362  21.784  1.00 46.38           H  
ATOM    947  C   THR A  63     -32.634   3.479  22.056  1.00 46.38           C  
ATOM    948  CB  THR A  63     -34.074   1.846  23.343  1.00 46.38           C  
ATOM    949  HB  THR A  63     -34.893   2.111  22.673  1.00 46.38           H  
ATOM    950  O   THR A  63     -32.791   4.442  22.804  1.00 46.38           O  
ATOM    951  CG2 THR A  63     -34.235   0.390  23.780  1.00 46.38           C  
ATOM    952 HG21 THR A  63     -33.459   0.133  24.501  1.00 46.38           H  
ATOM    953 HG22 THR A  63     -34.161  -0.264  22.911  1.00 46.38           H  
ATOM    954 HG23 THR A  63     -35.213   0.265  24.246  1.00 46.38           H  
ATOM    955  OG1 THR A  63     -34.157   2.628  24.511  1.00 46.38           O  
ATOM    956  HG1 THR A  63     -33.937   3.529  24.265  1.00 46.38           H  
ATOM    957  N   GLY A  64     -32.297   3.606  20.770  1.00 41.63           N  
ATOM    958  H   GLY A  64     -32.168   2.774  20.213  1.00 41.63           H  
ATOM    959  CA  GLY A  64     -32.207   4.896  20.087  1.00 41.63           C  
ATOM    960  HA2 GLY A  64     -31.463   5.522  20.580  1.00 41.63           H  
ATOM    961  HA3 GLY A  64     -31.907   4.746  19.050  1.00 41.63           H  
ATOM    962  C   GLY A  64     -33.560   5.606  20.097  1.00 41.63           C  
ATOM    963  O   GLY A  64     -34.509   5.119  19.487  1.00 41.63           O  
ATOM    964  N   GLY A  65     -33.645   6.723  20.820  1.00 41.26           N  
ATOM    965  H   GLY A  65     -32.822   7.041  21.311  1.00 41.26           H  
ATOM    966  CA  GLY A  65     -34.827   7.574  20.925  1.00 41.26           C  
ATOM    967  HA2 GLY A  65     -35.666   7.128  20.391  1.00 41.26           H  
ATOM    968  HA3 GLY A  65     -35.109   7.673  21.973  1.00 41.26           H  
ATOM    969  C   GLY A  65     -34.548   8.975  20.378  1.00 41.26           C  
ATOM    970  O   GLY A  65     -33.621   9.632  20.832  1.00 41.26           O  
ATOM    971  N   THR A  66     -35.353   9.355  19.382  1.00 53.79           N  
ATOM    972  H   THR A  66     -35.962   8.611  19.071  1.00 53.79           H  
ATOM    973  CA  THR A  66     -35.766  10.676  18.844  1.00 53.79           C  
ATOM    974  HA  THR A  66     -36.126  10.456  17.839  1.00 53.79           H  
ATOM    975  C   THR A  66     -34.771  11.820  18.591  1.00 53.79           C  
ATOM    976  CB  THR A  66     -37.007  11.209  19.581  1.00 53.79           C  
ATOM    977  HB  THR A  66     -37.393  12.081  19.053  1.00 53.79           H  
ATOM    978  O   THR A  66     -35.091  12.666  17.763  1.00 53.79           O  
ATOM    979  CG2 THR A  66     -38.119  10.156  19.668  1.00 53.79           C  
ATOM    980 HG21 THR A  66     -39.019  10.628  20.060  1.00 53.79           H  
ATOM    981 HG22 THR A  66     -38.338   9.762  18.676  1.00 53.79           H  
ATOM    982 HG23 THR A  66     -37.834   9.345  20.338  1.00 53.79           H  
ATOM    983  OG1 THR A  66     -36.693  11.570  20.902  1.00 53.79           O  
ATOM    984  HG1 THR A  66     -36.211  12.400  20.889  1.00 53.79           H  
ATOM    985  N   THR A  67     -33.584  11.875  19.193  1.00 45.37           N  
ATOM    986  H   THR A  67     -33.370  11.206  19.919  1.00 45.37           H  
ATOM    987  CA  THR A  67     -32.552  12.879  18.868  1.00 45.37           C  
ATOM    988  HA  THR A  67     -32.827  13.397  17.950  1.00 45.37           H  
ATOM    989  C   THR A  67     -31.227  12.173  18.577  1.00 45.37           C  
ATOM    990  CB  THR A  67     -32.436  13.972  19.944  1.00 45.37           C  
ATOM    991  HB  THR A  67     -31.570  14.596  19.720  1.00 45.37           H  
ATOM    992  O   THR A  67     -30.478  11.781  19.467  1.00 45.37           O  
ATOM    993  CG2 THR A  67     -33.686  14.854  19.984  1.00 45.37           C  
ATOM    994 HG21 THR A  67     -33.871  15.279  18.998  1.00 45.37           H  
ATOM    995 HG22 THR A  67     -34.552  14.268  20.291  1.00 45.37           H  
ATOM    996 HG23 THR A  67     -33.537  15.668  20.693  1.00 45.37           H  
ATOM    997  OG1 THR A  67     -32.299  13.433  21.235  1.00 45.37           O  
ATOM    998  HG1 THR A  67     -31.843  14.083  21.775  1.00 45.37           H  
ATOM    999  N   GLY A  68     -30.997  11.910  17.287  1.00 45.86           N  
ATOM   1000  H   GLY A  68     -31.654  12.278  16.613  1.00 45.86           H  
ATOM   1001  CA  GLY A  68     -29.867  11.136  16.776  1.00 45.86           C  
ATOM   1002  HA2 GLY A  68     -29.920  10.132  17.197  1.00 45.86           H  
ATOM   1003  HA3 GLY A  68     -29.945  11.057  15.692  1.00 45.86           H  
ATOM   1004  C   GLY A  68     -28.494  11.725  17.110  1.00 45.86           C  
ATOM   1005  O   GLY A  68     -28.357  12.900  17.439  1.00 45.86           O  
ATOM   1006  N   TYR A  69     -27.478  10.864  17.014  1.00 48.11           N  
ATOM   1007  H   TYR A  69     -27.699   9.913  16.756  1.00 48.11           H  
ATOM   1008  CA  TYR A  69     -26.060  11.179  17.180  1.00 48.11           C  
ATOM   1009  HA  TYR A  69     -25.832  11.240  18.244  1.00 48.11           H  
ATOM   1010  C   TYR A  69     -25.683  12.509  16.515  1.00 48.11           C  
ATOM   1011  CB  TYR A  69     -25.239  10.038  16.552  1.00 48.11           C  
ATOM   1012  HB2 TYR A  69     -24.192  10.340  16.528  1.00 48.11           H  
ATOM   1013  HB3 TYR A  69     -25.552   9.893  15.518  1.00 48.11           H  
ATOM   1014  O   TYR A  69     -25.795  12.641  15.301  1.00 48.11           O  
ATOM   1015  CG  TYR A  69     -25.336   8.717  17.293  1.00 48.11           C  
ATOM   1016  CD1 TYR A  69     -24.440   8.455  18.347  1.00 48.11           C  
ATOM   1017  HD1 TYR A  69     -23.695   9.190  18.611  1.00 48.11           H  
ATOM   1018  CD2 TYR A  69     -26.309   7.759  16.942  1.00 48.11           C  
ATOM   1019  HD2 TYR A  69     -26.980   7.946  16.117  1.00 48.11           H  
ATOM   1020  CE1 TYR A  69     -24.518   7.244  19.059  1.00 48.11           C  
ATOM   1021  HE1 TYR A  69     -23.831   7.054  19.870  1.00 48.11           H  
ATOM   1022  CE2 TYR A  69     -26.396   6.549  17.659  1.00 48.11           C  
ATOM   1023  HE2 TYR A  69     -27.137   5.808  17.398  1.00 48.11           H  
ATOM   1024  OH  TYR A  69     -25.583   5.126  19.414  1.00 48.11           O  
ATOM   1025  HH  TYR A  69     -24.923   5.096  20.110  1.00 48.11           H  
ATOM   1026  CZ  TYR A  69     -25.502   6.291  18.719  1.00 48.11           C  
ATOM   1027  N   ILE A  70     -25.206  13.467  17.313  1.00 52.68           N  
ATOM   1028  H   ILE A  70     -25.205  13.310  18.311  1.00 52.68           H  
ATOM   1029  CA  ILE A  70     -24.614  14.716  16.825  1.00 52.68           C  
ATOM   1030  HA  ILE A  70     -25.190  15.068  15.969  1.00 52.68           H  
ATOM   1031  C   ILE A  70     -23.171  14.393  16.402  1.00 52.68           C  
ATOM   1032  CB  ILE A  70     -24.676  15.815  17.915  1.00 52.68           C  
ATOM   1033  HB  ILE A  70     -24.134  15.459  18.791  1.00 52.68           H  
ATOM   1034  O   ILE A  70     -22.354  14.068  17.271  1.00 52.68           O  
ATOM   1035  CG1 ILE A  70     -26.139  16.108  18.331  1.00 52.68           C  
ATOM   1036 HG12 ILE A  70     -26.652  16.627  17.521  1.00 52.68           H  
ATOM   1037 HG13 ILE A  70     -26.669  15.173  18.511  1.00 52.68           H  
ATOM   1038  CG2 ILE A  70     -23.996  17.105  17.414  1.00 52.68           C  
ATOM   1039 HG21 ILE A  70     -24.017  17.876  18.185  1.00 52.68           H  
ATOM   1040 HG22 ILE A  70     -22.950  16.921  17.169  1.00 52.68           H  
ATOM   1041 HG23 ILE A  70     -24.503  17.481  16.525  1.00 52.68           H  
ATOM   1042  CD1 ILE A  70     -26.263  16.934  19.618  1.00 52.68           C  
ATOM   1043 HD11 ILE A  70     -25.865  17.938  19.471  1.00 52.68           H  
ATOM   1044 HD12 ILE A  70     -25.724  16.443  20.429  1.00 52.68           H  
ATOM   1045 HD13 ILE A  70     -27.315  17.017  19.892  1.00 52.68           H  
ATOM   1046  N   PRO A  71     -22.828  14.417  15.101  1.00 49.45           N  
ATOM   1047  CA  PRO A  71     -21.442  14.295  14.672  1.00 49.45           C  
ATOM   1048  HA  PRO A  71     -20.985  13.422  15.138  1.00 49.45           H  
ATOM   1049  C   PRO A  71     -20.663  15.551  15.083  1.00 49.45           C  
ATOM   1050  CB  PRO A  71     -21.496  14.084  13.157  1.00 49.45           C  
ATOM   1051  HB2 PRO A  71     -20.618  14.489  12.653  1.00 49.45           H  
ATOM   1052  HB3 PRO A  71     -21.605  13.021  12.941  1.00 49.45           H  
ATOM   1053  O   PRO A  71     -21.166  16.669  15.004  1.00 49.45           O  
ATOM   1054  CG  PRO A  71     -22.773  14.817  12.747  1.00 49.45           C  
ATOM   1055  HG2 PRO A  71     -23.208  14.398  11.840  1.00 49.45           H  
ATOM   1056  HG3 PRO A  71     -22.557  15.876  12.610  1.00 49.45           H  
ATOM   1057  CD  PRO A  71     -23.696  14.639  13.950  1.00 49.45           C  
ATOM   1058  HD2 PRO A  71     -24.322  13.762  13.783  1.00 49.45           H  
ATOM   1059  HD3 PRO A  71     -24.311  15.530  14.076  1.00 49.45           H  
ATOM   1060  N   LEU A  72     -19.425  15.356  15.541  1.00 43.96           N  
ATOM   1061  H   LEU A  72     -19.078  14.407  15.568  1.00 43.96           H  
ATOM   1062  CA  LEU A  72     -18.500  16.427  15.905  1.00 43.96           C  
ATOM   1063  HA  LEU A  72     -18.887  16.958  16.775  1.00 43.96           H  
ATOM   1064  C   LEU A  72     -18.351  17.429  14.745  1.00 43.96           C  
ATOM   1065  CB  LEU A  72     -17.114  15.831  16.231  1.00 43.96           C  
ATOM   1066  HB2 LEU A  72     -16.791  15.178  15.420  1.00 43.96           H  
ATOM   1067  HB3 LEU A  72     -16.423  16.674  16.243  1.00 43.96           H  
ATOM   1068  O   LEU A  72     -17.938  17.032  13.657  1.00 43.96           O  
ATOM   1069  CG  LEU A  72     -16.973  15.099  17.579  1.00 43.96           C  
ATOM   1070  HG  LEU A  72     -17.602  15.584  18.325  1.00 43.96           H  
ATOM   1071  CD1 LEU A  72     -17.334  13.612  17.502  1.00 43.96           C  
ATOM   1072 HD11 LEU A  72     -16.731  13.116  16.742  1.00 43.96           H  
ATOM   1073 HD12 LEU A  72     -17.157  13.141  18.470  1.00 43.96           H  
ATOM   1074 HD13 LEU A  72     -18.391  13.503  17.262  1.00 43.96           H  
ATOM   1075  CD2 LEU A  72     -15.518  15.194  18.046  1.00 43.96           C  
ATOM   1076 HD21 LEU A  72     -15.243  16.239  18.183  1.00 43.96           H  
ATOM   1077 HD22 LEU A  72     -15.403  14.683  19.002  1.00 43.96           H  
ATOM   1078 HD23 LEU A  72     -14.856  14.740  17.308  1.00 43.96           H  
ATOM   1079  N   GLY A  73     -18.625  18.715  14.990  1.00 41.89           N  
ATOM   1080  H   GLY A  73     -19.018  18.978  15.882  1.00 41.89           H  
ATOM   1081  CA  GLY A  73     -18.350  19.761  14.001  1.00 41.89           C  
ATOM   1082  HA2 GLY A  73     -17.281  19.777  13.789  1.00 41.89           H  
ATOM   1083  HA3 GLY A  73     -18.864  19.496  13.077  1.00 41.89           H  
ATOM   1084  C   GLY A  73     -18.780  21.188  14.345  1.00 41.89           C  
ATOM   1085  O   GLY A  73     -18.109  22.113  13.905  1.00 41.89           O  
ATOM   1086  N   GLU A  74     -19.833  21.411  15.138  1.00 40.18           N  
ATOM   1087  H   GLU A  74     -20.423  20.639  15.416  1.00 40.18           H  
ATOM   1088  CA  GLU A  74     -20.402  22.765  15.252  1.00 40.18           C  
ATOM   1089  HA  GLU A  74     -19.596  23.496  15.182  1.00 40.18           H  
ATOM   1090  C   GLU A  74     -21.106  22.980  16.609  1.00 40.18           C  
ATOM   1091  CB  GLU A  74     -21.337  22.975  14.035  1.00 40.18           C  
ATOM   1092  HB2 GLU A  74     -22.376  22.799  14.317  1.00 40.18           H  
ATOM   1093  HB3 GLU A  74     -21.080  22.246  13.268  1.00 40.18           H  
ATOM   1094  O   GLU A  74     -22.146  22.386  16.878  1.00 40.18           O  
ATOM   1095  CG  GLU A  74     -21.203  24.369  13.404  1.00 40.18           C  
ATOM   1096  HG2 GLU A  74     -20.144  24.591  13.270  1.00 40.18           H  
ATOM   1097  HG3 GLU A  74     -21.613  25.103  14.098  1.00 40.18           H  
ATOM   1098  CD  GLU A  74     -21.906  24.487  12.036  1.00 40.18           C  
ATOM   1099  OE1 GLU A  74     -21.886  25.613  11.490  1.00 40.18           O  
ATOM   1100  OE2 GLU A  74     -22.445  23.470  11.540  1.00 40.18           O  
ATOM   1101  N   GLY A  75     -20.520  23.781  17.510  1.00 46.35           N  
ATOM   1102  H   GLY A  75     -19.617  24.173  17.283  1.00 46.35           H  
ATOM   1103  CA  GLY A  75     -21.133  24.164  18.796  1.00 46.35           C  
ATOM   1104  HA2 GLY A  75     -21.695  23.323  19.200  1.00 46.35           H  
ATOM   1105  HA3 GLY A  75     -21.837  24.973  18.601  1.00 46.35           H  
ATOM   1106  C   GLY A  75     -20.115  24.607  19.864  1.00 46.35           C  
ATOM   1107  O   GLY A  75     -19.030  24.031  19.933  1.00 46.35           O  
ATOM   1108  N   PRO A  76     -20.407  25.641  20.679  1.00 41.57           N  
ATOM   1109  CA  PRO A  76     -19.393  26.479  21.316  1.00 41.57           C  
ATOM   1110  HA  PRO A  76     -18.633  26.724  20.574  1.00 41.57           H  
ATOM   1111  C   PRO A  76     -18.698  25.810  22.510  1.00 41.57           C  
ATOM   1112  CB  PRO A  76     -20.114  27.774  21.704  1.00 41.57           C  
ATOM   1113  HB2 PRO A  76     -20.122  28.457  20.855  1.00 41.57           H  
ATOM   1114  HB3 PRO A  76     -19.668  28.253  22.576  1.00 41.57           H  
ATOM   1115  O   PRO A  76     -19.305  25.174  23.368  1.00 41.57           O  
ATOM   1116  CG  PRO A  76     -21.535  27.290  21.986  1.00 41.57           C  
ATOM   1117  HG2 PRO A  76     -21.591  26.889  22.999  1.00 41.57           H  
ATOM   1118  HG3 PRO A  76     -22.268  28.084  21.850  1.00 41.57           H  
ATOM   1119  CD  PRO A  76     -21.733  26.157  20.979  1.00 41.57           C  
ATOM   1120  HD2 PRO A  76     -22.184  26.561  20.073  1.00 41.57           H  
ATOM   1121  HD3 PRO A  76     -22.369  25.380  21.402  1.00 41.57           H  
ATOM   1122  N   SER A  77     -17.387  26.017  22.557  1.00 38.31           N  
ATOM   1123  H   SER A  77     -17.000  26.591  21.821  1.00 38.31           H  
ATOM   1124  CA  SER A  77     -16.424  25.549  23.550  1.00 38.31           C  
ATOM   1125  HA  SER A  77     -16.375  24.460  23.514  1.00 38.31           H  
ATOM   1126  C   SER A  77     -16.728  26.000  24.986  1.00 38.31           C  
ATOM   1127  CB  SER A  77     -15.063  26.130  23.138  1.00 38.31           C  
ATOM   1128  HB2 SER A  77     -14.752  25.698  22.186  1.00 38.31           H  
ATOM   1129  HB3 SER A  77     -14.318  25.886  23.895  1.00 38.31           H  
ATOM   1130  O   SER A  77     -16.765  27.201  25.258  1.00 38.31           O  
ATOM   1131  OG  SER A  77     -15.167  27.540  23.003  1.00 38.31           O  
ATOM   1132  HG  SER A  77     -15.731  27.849  23.717  1.00 38.31           H  
ATOM   1133  N   VAL A  78     -16.781  25.054  25.930  1.00 42.20           N  
ATOM   1134  H   VAL A  78     -16.810  24.089  25.634  1.00 42.20           H  
ATOM   1135  CA  VAL A  78     -16.545  25.313  27.361  1.00 42.20           C  
ATOM   1136  HA  VAL A  78     -16.713  26.371  27.566  1.00 42.20           H  
ATOM   1137  C   VAL A  78     -15.079  24.993  27.657  1.00 42.20           C  
ATOM   1138  CB  VAL A  78     -17.517  24.527  28.266  1.00 42.20           C  
ATOM   1139  HB  VAL A  78     -17.420  23.461  28.063  1.00 42.20           H  
ATOM   1140  O   VAL A  78     -14.652  23.841  27.592  1.00 42.20           O  
ATOM   1141  CG1 VAL A  78     -17.228  24.776  29.754  1.00 42.20           C  
ATOM   1142 HG11 VAL A  78     -17.290  25.841  29.977  1.00 42.20           H  
ATOM   1143 HG12 VAL A  78     -16.235  24.409  30.015  1.00 42.20           H  
ATOM   1144 HG13 VAL A  78     -17.957  24.244  30.364  1.00 42.20           H  
ATOM   1145  CG2 VAL A  78     -18.967  24.951  27.998  1.00 42.20           C  
ATOM   1146 HG21 VAL A  78     -19.239  24.739  26.963  1.00 42.20           H  
ATOM   1147 HG22 VAL A  78     -19.643  24.394  28.647  1.00 42.20           H  
ATOM   1148 HG23 VAL A  78     -19.091  26.017  28.184  1.00 42.20           H  
ATOM   1149  N   ARG A  79     -14.288  26.036  27.933  1.00 39.56           N  
ATOM   1150  H   ARG A  79     -14.730  26.943  27.977  1.00 39.56           H  
ATOM   1151  CA  ARG A  79     -12.869  25.946  28.311  1.00 39.56           C  
ATOM   1152  HA  ARG A  79     -12.373  25.209  27.680  1.00 39.56           H  
ATOM   1153  C   ARG A  79     -12.748  25.502  29.772  1.00 39.56           C  
ATOM   1154  CB  ARG A  79     -12.183  27.323  28.150  1.00 39.56           C  
ATOM   1155  HB2 ARG A  79     -12.707  28.050  28.769  1.00 39.56           H  
ATOM   1156  HB3 ARG A  79     -11.168  27.235  28.537  1.00 39.56           H  
ATOM   1157  O   ARG A  79     -13.314  26.154  30.641  1.00 39.56           O  
ATOM   1158  CG  ARG A  79     -12.091  27.883  26.718  1.00 39.56           C  
ATOM   1159  HG2 ARG A  79     -11.577  27.168  26.075  1.00 39.56           H  
ATOM   1160  HG3 ARG A  79     -13.095  28.052  26.329  1.00 39.56           H  
ATOM   1161  CD  ARG A  79     -11.317  29.218  26.723  1.00 39.56           C  
ATOM   1162  HD2 ARG A  79     -11.795  29.897  27.429  1.00 39.56           H  
ATOM   1163  HD3 ARG A  79     -10.301  29.037  27.075  1.00 39.56           H  
ATOM   1164  NE  ARG A  79     -11.299  29.870  25.394  1.00 39.56           N  
ATOM   1165  HE  ARG A  79     -12.193  30.162  25.023  1.00 39.56           H  
ATOM   1166  NH1 ARG A  79      -9.026  29.804  24.926  1.00 39.56           N  
ATOM   1167 HH11 ARG A  79      -8.813  29.374  25.815  1.00 39.56           H  
ATOM   1168 HH12 ARG A  79      -8.332  29.742  24.195  1.00 39.56           H  
ATOM   1169  NH2 ARG A  79     -10.403  30.635  23.434  1.00 39.56           N  
ATOM   1170 HH21 ARG A  79     -11.314  30.846  23.053  1.00 39.56           H  
ATOM   1171 HH22 ARG A  79      -9.581  30.683  22.849  1.00 39.56           H  
ATOM   1172  CZ  ARG A  79     -10.251  30.105  24.609  1.00 39.56           C  
ATOM   1173  N   VAL A  80     -11.931  24.488  30.067  1.00 40.99           N  
ATOM   1174  H   VAL A  80     -11.555  23.932  29.311  1.00 40.99           H  
ATOM   1175  CA  VAL A  80     -11.353  24.303  31.412  1.00 40.99           C  
ATOM   1176  HA  VAL A  80     -11.400  25.257  31.938  1.00 40.99           H  
ATOM   1177  C   VAL A  80      -9.884  23.913  31.287  1.00 40.99           C  
ATOM   1178  CB  VAL A  80     -12.115  23.281  32.286  1.00 40.99           C  
ATOM   1179  HB  VAL A  80     -12.078  22.300  31.812  1.00 40.99           H  
ATOM   1180  O   VAL A  80      -9.552  22.830  30.813  1.00 40.99           O  
ATOM   1181  CG1 VAL A  80     -11.481  23.180  33.685  1.00 40.99           C  
ATOM   1182 HG11 VAL A  80     -11.474  24.158  34.166  1.00 40.99           H  
ATOM   1183 HG12 VAL A  80     -12.060  22.490  34.299  1.00 40.99           H  
ATOM   1184 HG13 VAL A  80     -10.465  22.793  33.617  1.00 40.99           H  
ATOM   1185  CG2 VAL A  80     -13.585  23.664  32.493  1.00 40.99           C  
ATOM   1186 HG21 VAL A  80     -14.112  23.655  31.538  1.00 40.99           H  
ATOM   1187 HG22 VAL A  80     -14.072  22.943  33.150  1.00 40.99           H  
ATOM   1188 HG23 VAL A  80     -13.662  24.658  32.933  1.00 40.99           H  
ATOM   1189  N   GLY A  81      -9.008  24.798  31.765  1.00 36.58           N  
ATOM   1190  H   GLY A  81      -9.348  25.704  32.052  1.00 36.58           H  
ATOM   1191  CA  GLY A  81      -7.603  24.499  32.009  1.00 36.58           C  
ATOM   1192  HA2 GLY A  81      -7.525  23.604  32.627  1.00 36.58           H  
ATOM   1193  HA3 GLY A  81      -7.113  24.297  31.057  1.00 36.58           H  
ATOM   1194  C   GLY A  81      -6.868  25.657  32.684  1.00 36.58           C  
ATOM   1195  O   GLY A  81      -6.672  26.692  32.059  1.00 36.58           O  
ATOM   1196  N   GLY A  82      -6.417  25.443  33.930  1.00 34.55           N  
ATOM   1197  H   GLY A  82      -6.723  24.599  34.393  1.00 34.55           H  
ATOM   1198  CA  GLY A  82      -5.239  26.127  34.481  1.00 34.55           C  
ATOM   1199  HA2 GLY A  82      -4.906  26.891  33.778  1.00 34.55           H  
ATOM   1200  HA3 GLY A  82      -4.431  25.399  34.559  1.00 34.55           H  
ATOM   1201  C   GLY A  82      -5.370  26.810  35.850  1.00 34.55           C  
ATOM   1202  O   GLY A  82      -5.289  28.023  35.902  1.00 34.55           O  
ATOM   1203  N   THR A  83      -5.495  26.060  36.955  1.00 41.38           N  
ATOM   1204  H   THR A  83      -5.845  25.120  36.840  1.00 41.38           H  
ATOM   1205  CA  THR A  83      -4.786  26.291  38.247  1.00 41.38           C  
ATOM   1206  HA  THR A  83      -3.725  26.405  38.025  1.00 41.38           H  
ATOM   1207  C   THR A  83      -4.960  25.058  39.160  1.00 41.38           C  
ATOM   1208  CB  THR A  83      -5.223  27.531  39.061  1.00 41.38           C  
ATOM   1209  HB  THR A  83      -4.902  27.376  40.091  1.00 41.38           H  
ATOM   1210  O   THR A  83      -6.006  24.407  39.101  1.00 41.38           O  
ATOM   1211  CG2 THR A  83      -4.608  28.858  38.609  1.00 41.38           C  
ATOM   1212 HG21 THR A  83      -4.496  29.505  39.479  1.00 41.38           H  
ATOM   1213 HG22 THR A  83      -3.625  28.700  38.165  1.00 41.38           H  
ATOM   1214 HG23 THR A  83      -5.255  29.377  37.901  1.00 41.38           H  
ATOM   1215  OG1 THR A  83      -6.617  27.673  39.060  1.00 41.38           O  
ATOM   1216  HG1 THR A  83      -6.863  27.944  38.172  1.00 41.38           H  
ATOM   1217  N   PRO A  84      -3.956  24.667  39.974  1.00 37.76           N  
ATOM   1218  CA  PRO A  84      -4.035  23.481  40.820  1.00 37.76           C  
ATOM   1219  HA  PRO A  84      -4.584  22.683  40.320  1.00 37.76           H  
ATOM   1220  C   PRO A  84      -4.748  23.823  42.132  1.00 37.76           C  
ATOM   1221  CB  PRO A  84      -2.579  23.045  41.013  1.00 37.76           C  
ATOM   1222  HB2 PRO A  84      -2.431  22.461  41.922  1.00 37.76           H  
ATOM   1223  HB3 PRO A  84      -2.255  22.477  40.142  1.00 37.76           H  
ATOM   1224  O   PRO A  84      -4.107  24.063  43.151  1.00 37.76           O  
ATOM   1225  CG  PRO A  84      -1.831  24.380  41.056  1.00 37.76           C  
ATOM   1226  HG2 PRO A  84      -1.835  24.779  42.070  1.00 37.76           H  
ATOM   1227  HG3 PRO A  84      -0.807  24.274  40.700  1.00 37.76           H  
ATOM   1228  CD  PRO A  84      -2.652  25.297  40.141  1.00 37.76           C  
ATOM   1229  HD2 PRO A  84      -2.753  26.284  40.593  1.00 37.76           H  
ATOM   1230  HD3 PRO A  84      -2.153  25.375  39.175  1.00 37.76           H  
ATOM   1231  N   ASN A  85      -6.078  23.827  42.114  1.00 40.93           N  
ATOM   1232  H   ASN A  85      -6.556  23.692  41.234  1.00 40.93           H  
ATOM   1233  CA  ASN A  85      -6.870  24.001  43.327  1.00 40.93           C  
ATOM   1234  HA  ASN A  85      -6.212  24.273  44.152  1.00 40.93           H  
ATOM   1235  C   ASN A  85      -7.520  22.663  43.684  1.00 40.93           C  
ATOM   1236  CB  ASN A  85      -7.847  25.174  43.163  1.00 40.93           C  
ATOM   1237  HB2 ASN A  85      -8.531  24.959  42.342  1.00 40.93           H  
ATOM   1238  HB3 ASN A  85      -8.433  25.288  44.075  1.00 40.93           H  
ATOM   1239  O   ASN A  85      -8.174  22.023  42.862  1.00 40.93           O  
ATOM   1240  CG  ASN A  85      -7.151  26.501  42.877  1.00 40.93           C  
ATOM   1241  ND2 ASN A  85      -7.904  27.524  42.561  1.00 40.93           N  
ATOM   1242 HD21 ASN A  85      -7.416  28.369  42.301  1.00 40.93           H  
ATOM   1243 HD22 ASN A  85      -8.906  27.433  42.473  1.00 40.93           H  
ATOM   1244  OD1 ASN A  85      -5.942  26.650  42.928  1.00 40.93           O  
ATOM   1245  N   VAL A  86      -7.293  22.221  44.917  1.00 34.74           N  
ATOM   1246  H   VAL A  86      -6.733  22.809  45.518  1.00 34.74           H  
ATOM   1247  CA  VAL A  86      -7.890  21.026  45.518  1.00 34.74           C  
ATOM   1248  HA  VAL A  86      -7.658  20.151  44.910  1.00 34.74           H  
ATOM   1249  C   VAL A  86      -9.409  21.218  45.561  1.00 34.74           C  
ATOM   1250  CB  VAL A  86      -7.298  20.839  46.935  1.00 34.74           C  
ATOM   1251  HB  VAL A  86      -7.467  21.745  47.517  1.00 34.74           H  
ATOM   1252  O   VAL A  86      -9.903  21.960  46.404  1.00 34.74           O  
ATOM   1253  CG1 VAL A  86      -7.924  19.663  47.696  1.00 34.74           C  
ATOM   1254 HG11 VAL A  86      -7.452  19.564  48.673  1.00 34.74           H  
ATOM   1255 HG12 VAL A  86      -8.988  19.842  47.851  1.00 34.74           H  
ATOM   1256 HG13 VAL A  86      -7.790  18.739  47.134  1.00 34.74           H  
ATOM   1257  CG2 VAL A  86      -5.781  20.599  46.871  1.00 34.74           C  
ATOM   1258 HG21 VAL A  86      -5.386  20.453  47.877  1.00 34.74           H  
ATOM   1259 HG22 VAL A  86      -5.275  21.460  46.435  1.00 34.74           H  
ATOM   1260 HG23 VAL A  86      -5.566  19.716  46.269  1.00 34.74           H  
ATOM   1261  N   ILE A  87     -10.160  20.575  44.661  1.00 41.89           N  
ATOM   1262  H   ILE A  87      -9.706  20.075  43.910  1.00 41.89           H  
ATOM   1263  CA  ILE A  87     -11.629  20.638  44.670  1.00 41.89           C  
ATOM   1264  HA  ILE A  87     -11.931  21.437  45.348  1.00 41.89           H  
ATOM   1265  C   ILE A  87     -12.184  19.337  45.255  1.00 41.89           C  
ATOM   1266  CB  ILE A  87     -12.230  21.059  43.312  1.00 41.89           C  
ATOM   1267  HB  ILE A  87     -11.933  20.336  42.552  1.00 41.89           H  
ATOM   1268  O   ILE A  87     -12.111  18.254  44.678  1.00 41.89           O  
ATOM   1269  CG1 ILE A  87     -11.711  22.464  42.920  1.00 41.89           C  
ATOM   1270 HG12 ILE A  87     -12.089  23.203  43.627  1.00 41.89           H  
ATOM   1271 HG13 ILE A  87     -10.623  22.483  42.978  1.00 41.89           H  
ATOM   1272  CG2 ILE A  87     -13.768  21.091  43.413  1.00 41.89           C  
ATOM   1273 HG21 ILE A  87     -14.207  21.375  42.456  1.00 41.89           H  
ATOM   1274 HG22 ILE A  87     -14.157  20.102  43.656  1.00 41.89           H  
ATOM   1275 HG23 ILE A  87     -14.090  21.802  44.173  1.00 41.89           H  
ATOM   1276  CD1 ILE A  87     -12.080  22.903  41.499  1.00 41.89           C  
ATOM   1277 HD11 ILE A  87     -13.155  23.061  41.412  1.00 41.89           H  
ATOM   1278 HD12 ILE A  87     -11.761  22.147  40.782  1.00 41.89           H  
ATOM   1279 HD13 ILE A  87     -11.575  23.842  41.272  1.00 41.89           H  
ATOM   1280  N   ARG A  88     -12.701  19.499  46.471  1.00 42.69           N  
ATOM   1281  H   ARG A  88     -12.654  20.449  46.811  1.00 42.69           H  
ATOM   1282  CA  ARG A  88     -13.493  18.567  47.277  1.00 42.69           C  
ATOM   1283  HA  ARG A  88     -12.874  17.710  47.542  1.00 42.69           H  
ATOM   1284  C   ARG A  88     -14.740  18.102  46.501  1.00 42.69           C  
ATOM   1285  CB  ARG A  88     -13.877  19.396  48.515  1.00 42.69           C  
ATOM   1286  HB2 ARG A  88     -14.615  20.143  48.223  1.00 42.69           H  
ATOM   1287  HB3 ARG A  88     -12.987  19.929  48.847  1.00 42.69           H  
ATOM   1288  O   ARG A  88     -15.313  18.914  45.779  1.00 42.69           O  
ATOM   1289  CG  ARG A  88     -14.407  18.627  49.724  1.00 42.69           C  
ATOM   1290  HG2 ARG A  88     -13.658  17.896  50.024  1.00 42.69           H  
ATOM   1291  HG3 ARG A  88     -15.338  18.117  49.477  1.00 42.69           H  
ATOM   1292  CD  ARG A  88     -14.652  19.633  50.862  1.00 42.69           C  
ATOM   1293  HD2 ARG A  88     -14.008  20.503  50.731  1.00 42.69           H  
ATOM   1294  HD3 ARG A  88     -15.681  19.986  50.800  1.00 42.69           H  
ATOM   1295  NE  ARG A  88     -14.340  19.050  52.180  1.00 42.69           N  
ATOM   1296  HE  ARG A  88     -13.387  18.742  52.313  1.00 42.69           H  
ATOM   1297  NH1 ARG A  88     -16.381  19.354  53.196  1.00 42.69           N  
ATOM   1298 HH11 ARG A  88     -16.753  19.746  52.343  1.00 42.69           H  
ATOM   1299 HH12 ARG A  88     -16.968  19.322  54.018  1.00 42.69           H  
ATOM   1300  NH2 ARG A  88     -14.687  18.481  54.351  1.00 42.69           N  
ATOM   1301 HH21 ARG A  88     -15.297  18.440  55.155  1.00 42.69           H  
ATOM   1302 HH22 ARG A  88     -13.720  18.202  54.437  1.00 42.69           H  
ATOM   1303  CZ  ARG A  88     -15.138  18.965  53.228  1.00 42.69           C  
ATOM   1304  N   PRO A  89     -15.219  16.856  46.663  1.00 37.75           N  
ATOM   1305  CA  PRO A  89     -16.449  16.430  46.004  1.00 37.75           C  
ATOM   1306  HA  PRO A  89     -16.422  16.696  44.947  1.00 37.75           H  
ATOM   1307  C   PRO A  89     -17.660  17.119  46.658  1.00 37.75           C  
ATOM   1308  CB  PRO A  89     -16.462  14.901  46.127  1.00 37.75           C  
ATOM   1309  HB2 PRO A  89     -15.931  14.469  45.279  1.00 37.75           H  
ATOM   1310  HB3 PRO A  89     -17.474  14.500  46.181  1.00 37.75           H  
ATOM   1311  O   PRO A  89     -18.042  16.771  47.775  1.00 37.75           O  
ATOM   1312  CG  PRO A  89     -15.671  14.632  47.409  1.00 37.75           C  
ATOM   1313  HG2 PRO A  89     -15.178  13.660  47.380  1.00 37.75           H  
ATOM   1314  HG3 PRO A  89     -16.339  14.691  48.269  1.00 37.75           H  
ATOM   1315  CD  PRO A  89     -14.661  15.779  47.468  1.00 37.75           C  
ATOM   1316  HD2 PRO A  89     -13.719  15.456  47.025  1.00 37.75           H  
ATOM   1317  HD3 PRO A  89     -14.505  16.087  48.501  1.00 37.75           H  
ATOM   1318  N   GLY A  90     -18.242  18.107  45.972  1.00 42.20           N  
ATOM   1319  H   GLY A  90     -17.799  18.408  45.116  1.00 42.20           H  
ATOM   1320  CA  GLY A  90     -19.609  18.594  46.198  1.00 42.20           C  
ATOM   1321  HA2 GLY A  90     -19.698  19.624  45.850  1.00 42.20           H  
ATOM   1322  HA3 GLY A  90     -19.860  18.567  47.258  1.00 42.20           H  
ATOM   1323  C   GLY A  90     -20.563  17.726  45.371  1.00 42.20           C  
ATOM   1324  O   GLY A  90     -20.454  17.712  44.154  1.00 42.20           O  
ATOM   1325  N   VAL A  91     -21.239  16.744  45.971  1.00 42.69           N  
ATOM   1326  H   VAL A  91     -21.150  15.910  45.408  1.00 42.69           H  
ATOM   1327  CA  VAL A  91     -22.611  16.845  46.508  1.00 42.69           C  
ATOM   1328  HA  VAL A  91     -22.792  15.905  47.029  1.00 42.69           H  
ATOM   1329  C   VAL A  91     -23.670  16.921  45.389  1.00 42.69           C  
ATOM   1330  CB  VAL A  91     -22.765  17.923  47.606  1.00 42.69           C  
ATOM   1331  HB  VAL A  91     -22.442  18.885  47.208  1.00 42.69           H  
ATOM   1332  O   VAL A  91     -23.847  17.947  44.757  1.00 42.69           O  
ATOM   1333  CG1 VAL A  91     -24.194  18.067  48.145  1.00 42.69           C  
ATOM   1334 HG11 VAL A  91     -24.240  18.930  48.809  1.00 42.69           H  
ATOM   1335 HG12 VAL A  91     -24.489  17.184  48.712  1.00 42.69           H  
ATOM   1336 HG13 VAL A  91     -24.897  18.248  47.332  1.00 42.69           H  
ATOM   1337  CG2 VAL A  91     -21.910  17.569  48.838  1.00 42.69           C  
ATOM   1338 HG21 VAL A  91     -21.908  18.412  49.529  1.00 42.69           H  
ATOM   1339 HG22 VAL A  91     -22.322  16.697  49.345  1.00 42.69           H  
ATOM   1340 HG23 VAL A  91     -20.881  17.336  48.562  1.00 42.69           H  
ATOM   1341  N   ILE A  92     -24.330  15.766  45.207  1.00 44.44           N  
ATOM   1342  H   ILE A  92     -23.898  14.986  45.682  1.00 44.44           H  
ATOM   1343  CA  ILE A  92     -25.740  15.492  44.858  1.00 44.44           C  
ATOM   1344  HA  ILE A  92     -25.771  14.427  44.627  1.00 44.44           H  
ATOM   1345  C   ILE A  92     -26.341  16.240  43.646  1.00 44.44           C  
ATOM   1346  CB  ILE A  92     -26.649  15.663  46.110  1.00 44.44           C  
ATOM   1347  HB  ILE A  92     -26.827  16.729  46.255  1.00 44.44           H  
ATOM   1348  O   ILE A  92     -26.600  17.434  43.738  1.00 44.44           O  
ATOM   1349  CG1 ILE A  92     -26.047  15.100  47.424  1.00 44.44           C  
ATOM   1350 HG12 ILE A  92     -24.998  15.379  47.531  1.00 44.44           H  
ATOM   1351 HG13 ILE A  92     -26.088  14.011  47.411  1.00 44.44           H  
ATOM   1352  CG2 ILE A  92     -28.000  14.959  45.877  1.00 44.44           C  
ATOM   1353 HG21 ILE A  92     -27.863  13.895  45.688  1.00 44.44           H  
ATOM   1354 HG22 ILE A  92     -28.510  15.413  45.027  1.00 44.44           H  
ATOM   1355 HG23 ILE A  92     -28.660  15.097  46.733  1.00 44.44           H  
ATOM   1356  CD1 ILE A  92     -26.755  15.619  48.683  1.00 44.44           C  
ATOM   1357 HD11 ILE A  92     -26.186  15.325  49.565  1.00 44.44           H  
ATOM   1358 HD12 ILE A  92     -27.756  15.195  48.764  1.00 44.44           H  
ATOM   1359 HD13 ILE A  92     -26.829  16.706  48.656  1.00 44.44           H  
ATOM   1360  N   PRO A  93     -26.725  15.541  42.556  1.00 46.27           N  
ATOM   1361  CA  PRO A  93     -27.768  16.063  41.683  1.00 46.27           C  
ATOM   1362  HA  PRO A  93     -27.584  17.107  41.432  1.00 46.27           H  
ATOM   1363  C   PRO A  93     -29.108  15.943  42.423  1.00 46.27           C  
ATOM   1364  CB  PRO A  93     -27.692  15.216  40.411  1.00 46.27           C  
ATOM   1365  HB2 PRO A  93     -28.660  15.131  39.917  1.00 46.27           H  
ATOM   1366  HB3 PRO A  93     -26.960  15.655  39.733  1.00 46.27           H  
ATOM   1367  O   PRO A  93     -29.582  14.832  42.677  1.00 46.27           O  
ATOM   1368  CG  PRO A  93     -27.180  13.861  40.903  1.00 46.27           C  
ATOM   1369  HG2 PRO A  93     -28.026  13.222  41.156  1.00 46.27           H  
ATOM   1370  HG3 PRO A  93     -26.557  13.376  40.151  1.00 46.27           H  
ATOM   1371  CD  PRO A  93     -26.382  14.177  42.174  1.00 46.27           C  
ATOM   1372  HD2 PRO A  93     -25.314  14.118  41.965  1.00 46.27           H  
ATOM   1373  HD3 PRO A  93     -26.657  13.470  42.956  1.00 46.27           H  
ATOM   1374  N   GLU A  94     -29.700  17.073  42.811  1.00 41.17           N  
ATOM   1375  H   GLU A  94     -29.230  17.955  42.668  1.00 41.17           H  
ATOM   1376  CA  GLU A  94     -31.093  17.112  43.249  1.00 41.17           C  
ATOM   1377  HA  GLU A  94     -31.202  16.486  44.135  1.00 41.17           H  
ATOM   1378  C   GLU A  94     -31.981  16.537  42.145  1.00 41.17           C  
ATOM   1379  CB  GLU A  94     -31.545  18.534  43.615  1.00 41.17           C  
ATOM   1380  HB2 GLU A  94     -32.632  18.579  43.554  1.00 41.17           H  
ATOM   1381  HB3 GLU A  94     -31.125  19.244  42.902  1.00 41.17           H  
ATOM   1382  O   GLU A  94     -32.019  17.004  41.006  1.00 41.17           O  
ATOM   1383  CG  GLU A  94     -31.138  18.904  45.049  1.00 41.17           C  
ATOM   1384  HG2 GLU A  94     -31.529  18.142  45.724  1.00 41.17           H  
ATOM   1385  HG3 GLU A  94     -30.051  18.890  45.122  1.00 41.17           H  
ATOM   1386  CD  GLU A  94     -31.663  20.283  45.479  1.00 41.17           C  
ATOM   1387  OE1 GLU A  94     -31.800  20.470  46.708  1.00 41.17           O  
ATOM   1388  OE2 GLU A  94     -31.916  21.119  44.584  1.00 41.17           O  
ATOM   1389  N   THR A  95     -32.693  15.472  42.497  1.00 37.15           N  
ATOM   1390  H   THR A  95     -32.568  15.098  43.426  1.00 37.15           H  
ATOM   1391  CA  THR A  95     -33.775  14.907  41.706  1.00 37.15           C  
ATOM   1392  HA  THR A  95     -33.456  14.797  40.670  1.00 37.15           H  
ATOM   1393  C   THR A  95     -34.958  15.867  41.749  1.00 37.15           C  
ATOM   1394  CB  THR A  95     -34.174  13.529  42.259  1.00 37.15           C  
ATOM   1395  HB  THR A  95     -35.113  13.217  41.802  1.00 37.15           H  
ATOM   1396  O   THR A  95     -35.842  15.728  42.593  1.00 37.15           O  
ATOM   1397  CG2 THR A  95     -33.118  12.463  41.967  1.00 37.15           C  
ATOM   1398 HG21 THR A  95     -32.976  12.375  40.890  1.00 37.15           H  
ATOM   1399 HG22 THR A  95     -32.172  12.739  42.433  1.00 37.15           H  
ATOM   1400 HG23 THR A  95     -33.451  11.505  42.366  1.00 37.15           H  
ATOM   1401  OG1 THR A  95     -34.334  13.590  43.660  1.00 37.15           O  
ATOM   1402  HG1 THR A  95     -34.981  14.282  43.815  1.00 37.15           H  
ATOM   1403  N   ILE A  96     -34.995  16.827  40.828  1.00 41.08           N  
ATOM   1404  H   ILE A  96     -34.164  17.005  40.282  1.00 41.08           H  
ATOM   1405  CA  ILE A  96     -36.244  17.485  40.443  1.00 41.08           C  
ATOM   1406  HA  ILE A  96     -36.842  17.675  41.335  1.00 41.08           H  
ATOM   1407  C   ILE A  96     -36.996  16.473  39.575  1.00 41.08           C  
ATOM   1408  CB  ILE A  96     -35.983  18.851  39.771  1.00 41.08           C  
ATOM   1409  HB  ILE A  96     -35.302  18.705  38.933  1.00 41.08           H  
ATOM   1410  O   ILE A  96     -36.736  16.316  38.382  1.00 41.08           O  
ATOM   1411  CG1 ILE A  96     -35.327  19.807  40.798  1.00 41.08           C  
ATOM   1412 HG12 ILE A  96     -34.467  19.319  41.256  1.00 41.08           H  
ATOM   1413 HG13 ILE A  96     -36.039  20.036  41.591  1.00 41.08           H  
ATOM   1414  CG2 ILE A  96     -37.301  19.450  39.240  1.00 41.08           C  
ATOM   1415 HG21 ILE A  96     -38.002  19.605  40.060  1.00 41.08           H  
ATOM   1416 HG22 ILE A  96     -37.110  20.404  38.749  1.00 41.08           H  
ATOM   1417 HG23 ILE A  96     -37.756  18.789  38.502  1.00 41.08           H  
ATOM   1418  CD1 ILE A  96     -34.815  21.121  40.196  1.00 41.08           C  
ATOM   1419 HD11 ILE A  96     -35.645  21.732  39.843  1.00 41.08           H  
ATOM   1420 HD12 ILE A  96     -34.277  21.679  40.963  1.00 41.08           H  
ATOM   1421 HD13 ILE A  96     -34.135  20.911  39.370  1.00 41.08           H  
ATOM   1422  N   GLY A  97     -37.863  15.693  40.219  1.00 42.47           N  
ATOM   1423  H   GLY A  97     -37.986  15.848  41.209  1.00 42.47           H  
ATOM   1424  CA  GLY A  97     -38.825  14.848  39.523  1.00 42.47           C  
ATOM   1425  HA2 GLY A  97     -38.293  14.213  38.815  1.00 42.47           H  
ATOM   1426  HA3 GLY A  97     -39.356  14.218  40.236  1.00 42.47           H  
ATOM   1427  C   GLY A  97     -39.847  15.719  38.788  1.00 42.47           C  
ATOM   1428  O   GLY A  97     -40.246  16.755  39.323  1.00 42.47           O  
ATOM   1429  N   PRO A  98     -40.309  15.332  37.589  1.00 45.62           N  
ATOM   1430  CA  PRO A  98     -41.538  15.897  37.079  1.00 45.62           C  
ATOM   1431  HA  PRO A  98     -41.518  16.985  37.155  1.00 45.62           H  
ATOM   1432  C   PRO A  98     -42.685  15.341  37.928  1.00 45.62           C  
ATOM   1433  CB  PRO A  98     -41.599  15.505  35.608  1.00 45.62           C  
ATOM   1434  HB2 PRO A  98     -41.046  16.234  35.016  1.00 45.62           H  
ATOM   1435  HB3 PRO A  98     -42.624  15.417  35.247  1.00 45.62           H  
ATOM   1436  O   PRO A  98     -42.757  14.141  38.206  1.00 45.62           O  
ATOM   1437  CG  PRO A  98     -40.865  14.163  35.579  1.00 45.62           C  
ATOM   1438  HG2 PRO A  98     -41.578  13.359  35.761  1.00 45.62           H  
ATOM   1439  HG3 PRO A  98     -40.357  14.007  34.627  1.00 45.62           H  
ATOM   1440  CD  PRO A  98     -39.871  14.230  36.745  1.00 45.62           C  
ATOM   1441  HD2 PRO A  98     -38.871  14.442  36.366  1.00 45.62           H  
ATOM   1442  HD3 PRO A  98     -39.878  13.290  37.296  1.00 45.62           H  
ATOM   1443  N   ALA A  99     -43.536  16.260  38.369  1.00 47.57           N  
ATOM   1444  H   ALA A  99     -43.349  17.222  38.124  1.00 47.57           H  
ATOM   1445  CA  ALA A  99     -44.780  15.999  39.062  1.00 47.57           C  
ATOM   1446  HA  ALA A  99     -44.546  15.636  40.063  1.00 47.57           H  
ATOM   1447  C   ALA A  99     -45.634  14.937  38.348  1.00 47.57           C  
ATOM   1448  CB  ALA A  99     -45.519  17.337  39.179  1.00 47.57           C  
ATOM   1449  HB1 ALA A  99     -44.896  18.067  39.696  1.00 47.57           H  
ATOM   1450  HB2 ALA A  99     -46.440  17.199  39.745  1.00 47.57           H  
ATOM   1451  HB3 ALA A  99     -45.772  17.710  38.186  1.00 47.57           H  
ATOM   1452  O   ALA A  99     -45.521  14.711  37.143  1.00 47.57           O  
ATOM   1453  N   GLU A 100     -46.480  14.297  39.149  1.00 42.55           N  
ATOM   1454  H   GLU A 100     -46.503  14.600  40.113  1.00 42.55           H  
ATOM   1455  CA  GLU A 100     -47.494  13.311  38.791  1.00 42.55           C  
ATOM   1456  HA  GLU A 100     -47.047  12.318  38.835  1.00 42.55           H  
ATOM   1457  C   GLU A 100     -48.079  13.518  37.385  1.00 42.55           C  
ATOM   1458  CB  GLU A 100     -48.605  13.384  39.852  1.00 42.55           C  
ATOM   1459  HB2 GLU A 100     -48.976  14.408  39.900  1.00 42.55           H  
ATOM   1460  HB3 GLU A 100     -49.424  12.728  39.555  1.00 42.55           H  
ATOM   1461  O   GLU A 100     -48.754  14.504  37.090  1.00 42.55           O  
ATOM   1462  CG  GLU A 100     -48.099  12.941  41.240  1.00 42.55           C  
ATOM   1463  HG2 GLU A 100     -47.200  13.502  41.497  1.00 42.55           H  
ATOM   1464  HG3 GLU A 100     -47.825  11.888  41.182  1.00 42.55           H  
ATOM   1465  CD  GLU A 100     -49.119  13.151  42.369  1.00 42.55           C  
ATOM   1466  OE1 GLU A 100     -48.974  12.447  43.395  1.00 42.55           O  
ATOM   1467  OE2 GLU A 100     -50.008  14.018  42.221  1.00 42.55           O  
ATOM   1468  N   ILE A 101     -47.834  12.535  36.517  1.00 43.04           N  
ATOM   1469  H   ILE A 101     -47.218  11.790  36.810  1.00 43.04           H  
ATOM   1470  CA  ILE A 101     -48.533  12.379  35.246  1.00 43.04           C  
ATOM   1471  HA  ILE A 101     -48.520  13.329  34.711  1.00 43.04           H  
ATOM   1472  C   ILE A 101     -49.983  12.023  35.578  1.00 43.04           C  
ATOM   1473  CB  ILE A 101     -47.833  11.311  34.372  1.00 43.04           C  
ATOM   1474  HB  ILE A 101     -47.745  10.398  34.961  1.00 43.04           H  
ATOM   1475  O   ILE A 101     -50.307  10.875  35.886  1.00 43.04           O  
ATOM   1476  CG1 ILE A 101     -46.413  11.779  33.971  1.00 43.04           C  
ATOM   1477 HG12 ILE A 101     -45.941  12.308  34.799  1.00 43.04           H  
ATOM   1478 HG13 ILE A 101     -46.481  12.477  33.137  1.00 43.04           H  
ATOM   1479  CG2 ILE A 101     -48.651  10.991  33.105  1.00 43.04           C  
ATOM   1480 HG21 ILE A 101     -48.842  11.904  32.541  1.00 43.04           H  
ATOM   1481 HG22 ILE A 101     -49.607  10.540  33.372  1.00 43.04           H  
ATOM   1482 HG23 ILE A 101     -48.118  10.284  32.469  1.00 43.04           H  
ATOM   1483  CD1 ILE A 101     -45.482  10.621  33.591  1.00 43.04           C  
ATOM   1484 HD11 ILE A 101     -45.386   9.936  34.433  1.00 43.04           H  
ATOM   1485 HD12 ILE A 101     -45.869  10.083  32.726  1.00 43.04           H  
ATOM   1486 HD13 ILE A 101     -44.497  11.018  33.346  1.00 43.04           H  
ATOM   1487  N   ILE A 102     -50.853  13.026  35.514  1.00 48.55           N  
ATOM   1488  H   ILE A 102     -50.479  13.958  35.413  1.00 48.55           H  
ATOM   1489  CA  ILE A 102     -52.294  12.838  35.362  1.00 48.55           C  
ATOM   1490  HA  ILE A 102     -52.642  12.156  36.139  1.00 48.55           H  
ATOM   1491  C   ILE A 102     -52.503  12.226  33.965  1.00 48.55           C  
ATOM   1492  CB  ILE A 102     -53.034  14.188  35.514  1.00 48.55           C  
ATOM   1493  HB  ILE A 102     -52.687  14.855  34.725  1.00 48.55           H  
ATOM   1494  O   ILE A 102     -52.029  12.807  32.984  1.00 48.55           O  
ATOM   1495  CG1 ILE A 102     -52.724  14.851  36.879  1.00 48.55           C  
ATOM   1496 HG12 ILE A 102     -51.647  14.878  37.043  1.00 48.55           H  
ATOM   1497 HG13 ILE A 102     -53.166  14.260  37.682  1.00 48.55           H  
ATOM   1498  CG2 ILE A 102     -54.553  13.985  35.341  1.00 48.55           C  
ATOM   1499 HG21 ILE A 102     -55.069  14.943  35.386  1.00 48.55           H  
ATOM   1500 HG22 ILE A 102     -54.774  13.545  34.368  1.00 48.55           H  
ATOM   1501 HG23 ILE A 102     -54.938  13.333  36.125  1.00 48.55           H  
ATOM   1502  CD1 ILE A 102     -53.213  16.300  36.991  1.00 48.55           C  
ATOM   1503 HD11 ILE A 102     -54.302  16.340  36.988  1.00 48.55           H  
ATOM   1504 HD12 ILE A 102     -52.855  16.727  37.928  1.00 48.55           H  
ATOM   1505 HD13 ILE A 102     -52.822  16.890  36.162  1.00 48.55           H  
ATOM   1506  N   PRO A 103     -53.169  11.066  33.821  1.00 43.24           N  
ATOM   1507  CA  PRO A 103     -53.437  10.500  32.508  1.00 43.24           C  
ATOM   1508  HA  PRO A 103     -52.533  10.504  31.899  1.00 43.24           H  
ATOM   1509  C   PRO A 103     -54.514  11.350  31.825  1.00 43.24           C  
ATOM   1510  CB  PRO A 103     -53.859   9.052  32.771  1.00 43.24           C  
ATOM   1511  HB2 PRO A 103     -54.562   8.686  32.022  1.00 43.24           H  
ATOM   1512  HB3 PRO A 103     -52.973   8.418  32.801  1.00 43.24           H  
ATOM   1513  O   PRO A 103     -55.677  11.328  32.224  1.00 43.24           O  
ATOM   1514  CG  PRO A 103     -54.490   9.106  34.164  1.00 43.24           C  
ATOM   1515  HG2 PRO A 103     -54.374   8.160  34.694  1.00 43.24           H  
ATOM   1516  HG3 PRO A 103     -55.545   9.363  34.078  1.00 43.24           H  
ATOM   1517  CD  PRO A 103     -53.746  10.241  34.871  1.00 43.24           C  
ATOM   1518  HD2 PRO A 103     -54.437  10.815  35.487  1.00 43.24           H  
ATOM   1519  HD3 PRO A 103     -52.944   9.830  35.484  1.00 43.24           H  
ATOM   1520  N   ILE A 104     -54.118  12.131  30.817  1.00 48.20           N  
ATOM   1521  H   ILE A 104     -53.135  12.171  30.591  1.00 48.20           H  
ATOM   1522  CA  ILE A 104     -55.060  12.847  29.954  1.00 48.20           C  
ATOM   1523  HA  ILE A 104     -55.882  13.211  30.570  1.00 48.20           H  
ATOM   1524  C   ILE A 104     -55.631  11.831  28.972  1.00 48.20           C  
ATOM   1525  CB  ILE A 104     -54.429  14.088  29.290  1.00 48.20           C  
ATOM   1526  HB  ILE A 104     -53.522  13.787  28.766  1.00 48.20           H  
ATOM   1527  O   ILE A 104     -54.960  11.360  28.053  1.00 48.20           O  
ATOM   1528  CG1 ILE A 104     -54.068  15.109  30.396  1.00 48.20           C  
ATOM   1529 HG12 ILE A 104     -54.980  15.452  30.885  1.00 48.20           H  
ATOM   1530 HG13 ILE A 104     -53.450  14.622  31.150  1.00 48.20           H  
ATOM   1531  CG2 ILE A 104     -55.403  14.717  28.272  1.00 48.20           C  
ATOM   1532 HG21 ILE A 104     -55.648  14.002  27.486  1.00 48.20           H  
ATOM   1533 HG22 ILE A 104     -56.326  15.021  28.766  1.00 48.20           H  
ATOM   1534 HG23 ILE A 104     -54.949  15.582  27.789  1.00 48.20           H  
ATOM   1535  CD1 ILE A 104     -53.285  16.330  29.902  1.00 48.20           C  
ATOM   1536 HD11 ILE A 104     -52.977  16.927  30.760  1.00 48.20           H  
ATOM   1537 HD12 ILE A 104     -53.906  16.949  29.255  1.00 48.20           H  
ATOM   1538 HD13 ILE A 104     -52.397  16.006  29.359  1.00 48.20           H  
ATOM   1539  N   ASP A 105     -56.875  11.473  29.261  1.00 43.76           N  
ATOM   1540  H   ASP A 105     -57.279  11.864  30.100  1.00 43.76           H  
ATOM   1541  CA  ASP A 105     -57.744  10.631  28.465  1.00 43.76           C  
ATOM   1542  HA  ASP A 105     -57.211   9.700  28.274  1.00 43.76           H  
ATOM   1543  C   ASP A 105     -58.069  11.295  27.117  1.00 43.76           C  
ATOM   1544  CB  ASP A 105     -59.002  10.320  29.301  1.00 43.76           C  
ATOM   1545  HB2 ASP A 105     -59.726  11.126  29.177  1.00 43.76           H  
ATOM   1546  HB3 ASP A 105     -58.727  10.287  30.355  1.00 43.76           H  
ATOM   1547  O   ASP A 105     -58.105  12.518  26.957  1.00 43.76           O  
ATOM   1548  CG  ASP A 105     -59.666   8.980  28.973  1.00 43.76           C  
ATOM   1549  OD1 ASP A 105     -59.207   8.313  28.017  1.00 43.76           O  
ATOM   1550  OD2 ASP A 105     -60.614   8.625  29.707  1.00 43.76           O  
ATOM   1551  N   THR A 106     -58.269  10.444  26.128  1.00 35.36           N  
ATOM   1552  H   THR A 106     -58.379   9.477  26.397  1.00 35.36           H  
ATOM   1553  CA  THR A 106     -58.333  10.734  24.699  1.00 35.36           C  
ATOM   1554  HA  THR A 106     -57.454  11.306  24.402  1.00 35.36           H  
ATOM   1555  C   THR A 106     -59.587  11.508  24.290  1.00 35.36           C  
ATOM   1556  CB  THR A 106     -58.337   9.377  23.966  1.00 35.36           C  
ATOM   1557  HB  THR A 106     -58.592   9.535  22.919  1.00 35.36           H  
ATOM   1558  O   THR A 106     -60.598  10.878  24.002  1.00 35.36           O  
ATOM   1559  CG2 THR A 106     -56.991   8.661  24.030  1.00 35.36           C  
ATOM   1560 HG21 THR A 106     -56.217   9.290  23.591  1.00 35.36           H  
ATOM   1561 HG22 THR A 106     -57.055   7.728  23.470  1.00 35.36           H  
ATOM   1562 HG23 THR A 106     -56.732   8.438  25.065  1.00 35.36           H  
ATOM   1563  OG1 THR A 106     -59.270   8.496  24.552  1.00 35.36           O  
ATOM   1564  HG1 THR A 106     -60.058   9.012  24.739  1.00 35.36           H  
ATOM   1565  N   VAL A 107     -59.549  12.840  24.156  1.00 44.25           N  
ATOM   1566  H   VAL A 107     -58.786  13.352  24.576  1.00 44.25           H  
ATOM   1567  CA  VAL A 107     -60.518  13.560  23.303  1.00 44.25           C  
ATOM   1568  HA  VAL A 107     -60.639  12.958  22.402  1.00 44.25           H  
ATOM   1569  C   VAL A 107     -59.982  14.937  22.877  1.00 44.25           C  
ATOM   1570  CB  VAL A 107     -61.934  13.736  23.934  1.00 44.25           C  
ATOM   1571  HB  VAL A 107     -62.047  14.777  24.236  1.00 44.25           H  
ATOM   1572  O   VAL A 107     -59.720  15.783  23.722  1.00 44.25           O  
ATOM   1573  CG1 VAL A 107     -63.001  13.454  22.865  1.00 44.25           C  
ATOM   1574 HG11 VAL A 107     -62.950  12.410  22.554  1.00 44.25           H  
ATOM   1575 HG12 VAL A 107     -63.992  13.658  23.271  1.00 44.25           H  
ATOM   1576 HG13 VAL A 107     -62.843  14.101  22.002  1.00 44.25           H  
ATOM   1577  CG2 VAL A 107     -62.318  12.904  25.170  1.00 44.25           C  
ATOM   1578 HG21 VAL A 107     -61.521  12.932  25.914  1.00 44.25           H  
ATOM   1579 HG22 VAL A 107     -62.554  11.872  24.908  1.00 44.25           H  
ATOM   1580 HG23 VAL A 107     -63.209  13.336  25.624  1.00 44.25           H  
ATOM   1581  N   ASN A 108     -59.920  15.163  21.559  1.00 53.50           N  
ATOM   1582  H   ASN A 108     -60.180  14.375  20.983  1.00 53.50           H  
ATOM   1583  CA  ASN A 108     -59.693  16.424  20.821  1.00 53.50           C  
ATOM   1584  HA  ASN A 108     -60.258  16.278  19.900  1.00 53.50           H  
ATOM   1585  C   ASN A 108     -58.241  16.756  20.394  1.00 53.50           C  
ATOM   1586  CB  ASN A 108     -60.410  17.621  21.469  1.00 53.50           C  
ATOM   1587  HB2 ASN A 108     -59.953  17.857  22.429  1.00 53.50           H  
ATOM   1588  HB3 ASN A 108     -60.288  18.495  20.829  1.00 53.50           H  
ATOM   1589  O   ASN A 108     -57.408  17.096  21.231  1.00 53.50           O  
ATOM   1590  CG  ASN A 108     -61.898  17.384  21.641  1.00 53.50           C  
ATOM   1591  ND2 ASN A 108     -62.530  18.087  22.549  1.00 53.50           N  
ATOM   1592 HD21 ASN A 108     -62.006  18.691  23.166  1.00 53.50           H  
ATOM   1593 HD22 ASN A 108     -63.513  17.889  22.665  1.00 53.50           H  
ATOM   1594  OD1 ASN A 108     -62.519  16.587  20.957  1.00 53.50           O  
ATOM   1595  N   PRO A 109     -57.934  16.724  19.078  1.00 47.27           N  
ATOM   1596  CA  PRO A 109     -56.650  17.171  18.544  1.00 47.27           C  
ATOM   1597  HA  PRO A 109     -55.834  16.827  19.180  1.00 47.27           H  
ATOM   1598  C   PRO A 109     -56.615  18.706  18.456  1.00 47.27           C  
ATOM   1599  CB  PRO A 109     -56.542  16.499  17.171  1.00 47.27           C  
ATOM   1600  HB2 PRO A 109     -56.148  15.490  17.296  1.00 47.27           H  
ATOM   1601  HB3 PRO A 109     -55.917  17.067  16.483  1.00 47.27           H  
ATOM   1602  O   PRO A 109     -57.530  19.314  17.904  1.00 47.27           O  
ATOM   1603  CG  PRO A 109     -57.992  16.419  16.692  1.00 47.27           C  
ATOM   1604  HG2 PRO A 109     -58.258  17.338  16.168  1.00 47.27           H  
ATOM   1605  HG3 PRO A 109     -58.150  15.556  16.045  1.00 47.27           H  
ATOM   1606  CD  PRO A 109     -58.805  16.311  17.981  1.00 47.27           C  
ATOM   1607  HD2 PRO A 109     -59.677  16.961  17.915  1.00 47.27           H  
ATOM   1608  HD3 PRO A 109     -59.114  15.276  18.131  1.00 47.27           H  
ATOM   1609  N   ILE A 110     -55.564  19.329  18.998  1.00 51.68           N  
ATOM   1610  H   ILE A 110     -54.832  18.767  19.408  1.00 51.68           H  
ATOM   1611  CA  ILE A 110     -55.330  20.781  18.930  1.00 51.68           C  
ATOM   1612  HA  ILE A 110     -56.242  21.253  18.564  1.00 51.68           H  
ATOM   1613  C   ILE A 110     -54.241  21.087  17.887  1.00 51.68           C  
ATOM   1614  CB  ILE A 110     -55.074  21.377  20.338  1.00 51.68           C  
ATOM   1615  HB  ILE A 110     -54.294  20.790  20.823  1.00 51.68           H  
ATOM   1616  O   ILE A 110     -53.230  20.393  17.796  1.00 51.68           O  
ATOM   1617  CG1 ILE A 110     -56.374  21.281  21.178  1.00 51.68           C  
ATOM   1618 HG12 ILE A 110     -56.746  20.257  21.146  1.00 51.68           H  
ATOM   1619 HG13 ILE A 110     -57.136  21.923  20.738  1.00 51.68           H  
ATOM   1620  CG2 ILE A 110     -54.596  22.842  20.265  1.00 51.68           C  
ATOM   1621 HG21 ILE A 110     -53.662  22.910  19.707  1.00 51.68           H  
ATOM   1622 HG22 ILE A 110     -55.349  23.465  19.783  1.00 51.68           H  
ATOM   1623 HG23 ILE A 110     -54.394  23.228  21.265  1.00 51.68           H  
ATOM   1624  CD1 ILE A 110     -56.214  21.647  22.659  1.00 51.68           C  
ATOM   1625 HD11 ILE A 110     -55.424  21.044  23.106  1.00 51.68           H  
ATOM   1626 HD12 ILE A 110     -55.977  22.705  22.772  1.00 51.68           H  
ATOM   1627 HD13 ILE A 110     -57.150  21.445  23.181  1.00 51.68           H  
ATOM   1628  N   ASP A 111     -54.536  22.121  17.100  1.00 56.34           N  
ATOM   1629  H   ASP A 111     -55.375  22.617  17.364  1.00 56.34           H  
ATOM   1630  CA  ASP A 111     -53.969  22.610  15.834  1.00 56.34           C  
ATOM   1631  HA  ASP A 111     -54.112  21.829  15.087  1.00 56.34           H  
ATOM   1632  C   ASP A 111     -52.474  23.032  15.895  1.00 56.34           C  
ATOM   1633  CB  ASP A 111     -54.848  23.833  15.463  1.00 56.34           C  
ATOM   1634  HB2 ASP A 111     -55.775  23.804  16.035  1.00 56.34           H  
ATOM   1635  HB3 ASP A 111     -54.337  24.749  15.759  1.00 56.34           H  
ATOM   1636  O   ASP A 111     -52.075  23.722  16.838  1.00 56.34           O  
ATOM   1637  CG  ASP A 111     -55.266  23.961  13.997  1.00 56.34           C  
ATOM   1638  OD1 ASP A 111     -54.741  23.206  13.152  1.00 56.34           O  
ATOM   1639  OD2 ASP A 111     -56.158  24.799  13.747  1.00 56.34           O  
ATOM   1640  N   PRO A 112     -51.627  22.701  14.894  1.00 52.69           N  
ATOM   1641  CA  PRO A 112     -50.183  22.974  14.904  1.00 52.69           C  
ATOM   1642  HA  PRO A 112     -49.816  22.865  15.924  1.00 52.69           H  
ATOM   1643  C   PRO A 112     -49.777  24.393  14.439  1.00 52.69           C  
ATOM   1644  CB  PRO A 112     -49.577  21.846  14.056  1.00 52.69           C  
ATOM   1645  HB2 PRO A 112     -49.478  20.951  14.671  1.00 52.69           H  
ATOM   1646  HB3 PRO A 112     -48.613  22.097  13.615  1.00 52.69           H  
ATOM   1647  O   PRO A 112     -48.712  24.563  13.846  1.00 52.69           O  
ATOM   1648  CG  PRO A 112     -50.646  21.611  12.996  1.00 52.69           C  
ATOM   1649  HG2 PRO A 112     -50.590  20.606  12.578  1.00 52.69           H  
ATOM   1650  HG3 PRO A 112     -50.557  22.362  12.212  1.00 52.69           H  
ATOM   1651  CD  PRO A 112     -51.943  21.828  13.768  1.00 52.69           C  
ATOM   1652  HD2 PRO A 112     -52.664  22.286  13.092  1.00 52.69           H  
ATOM   1653  HD3 PRO A 112     -52.317  20.872  14.135  1.00 52.69           H  
ATOM   1654  N   THR A 113     -50.581  25.432  14.694  1.00 60.29           N  
ATOM   1655  H   THR A 113     -51.465  25.247  15.148  1.00 60.29           H  
ATOM   1656  CA  THR A 113     -50.324  26.804  14.189  1.00 60.29           C  
ATOM   1657  HA  THR A 113     -49.387  26.799  13.632  1.00 60.29           H  
ATOM   1658  C   THR A 113     -50.116  27.879  15.264  1.00 60.29           C  
ATOM   1659  CB  THR A 113     -51.401  27.245  13.185  1.00 60.29           C  
ATOM   1660  HB  THR A 113     -51.180  28.251  12.829  1.00 60.29           H  
ATOM   1661  O   THR A 113     -50.080  29.063  14.931  1.00 60.29           O  
ATOM   1662  CG2 THR A 113     -51.475  26.326  11.966  1.00 60.29           C  
ATOM   1663 HG21 THR A 113     -51.816  25.334  12.262  1.00 60.29           H  
ATOM   1664 HG22 THR A 113     -52.186  26.738  11.249  1.00 60.29           H  
ATOM   1665 HG23 THR A 113     -50.494  26.250  11.497  1.00 60.29           H  
ATOM   1666  OG1 THR A 113     -52.663  27.244  13.806  1.00 60.29           O  
ATOM   1667  HG1 THR A 113     -52.816  28.112  14.186  1.00 60.29           H  
ATOM   1668  N   ALA A 114     -49.968  27.525  16.545  1.00 55.91           N  
ATOM   1669  H   ALA A 114     -49.981  26.544  16.784  1.00 55.91           H  
ATOM   1670  CA  ALA A 114     -49.825  28.509  17.626  1.00 55.91           C  
ATOM   1671  HA  ALA A 114     -50.150  29.482  17.259  1.00 55.91           H  
ATOM   1672  C   ALA A 114     -48.367  28.681  18.108  1.00 55.91           C  
ATOM   1673  CB  ALA A 114     -50.795  28.154  18.755  1.00 55.91           C  
ATOM   1674  HB1 ALA A 114     -50.740  28.909  19.539  1.00 55.91           H  
ATOM   1675  HB2 ALA A 114     -51.814  28.113  18.370  1.00 55.91           H  
ATOM   1676  HB3 ALA A 114     -50.532  27.184  19.178  1.00 55.91           H  
ATOM   1677  O   ALA A 114     -47.735  27.749  18.602  1.00 55.91           O  
ATOM   1678  N   SER A 115     -47.850  29.906  17.978  1.00 45.80           N  
ATOM   1679  H   SER A 115     -48.412  30.589  17.489  1.00 45.80           H  
ATOM   1680  CA  SER A 115     -46.486  30.331  18.319  1.00 45.80           C  
ATOM   1681  HA  SER A 115     -45.789  29.573  17.962  1.00 45.80           H  
ATOM   1682  C   SER A 115     -46.281  30.535  19.829  1.00 45.80           C  
ATOM   1683  CB  SER A 115     -46.177  31.652  17.597  1.00 45.80           C  
ATOM   1684  HB2 SER A 115     -46.721  32.463  18.082  1.00 45.80           H  
ATOM   1685  HB3 SER A 115     -45.109  31.858  17.660  1.00 45.80           H  
ATOM   1686  O   SER A 115     -47.052  31.240  20.474  1.00 45.80           O  
ATOM   1687  OG  SER A 115     -46.576  31.591  16.239  1.00 45.80           O  
ATOM   1688  HG  SER A 115     -46.382  32.428  15.811  1.00 45.80           H  
ATOM   1689  N   SER A 116     -45.195  29.985  20.383  1.00 50.68           N  
ATOM   1690  H   SER A 116     -44.610  29.413  19.791  1.00 50.68           H  
ATOM   1691  CA  SER A 116     -44.788  30.126  21.791  1.00 50.68           C  
ATOM   1692  HA  SER A 116     -45.637  30.456  22.390  1.00 50.68           H  
ATOM   1693  C   SER A 116     -43.667  31.164  21.939  1.00 50.68           C  
ATOM   1694  CB  SER A 116     -44.359  28.747  22.324  1.00 50.68           C  
ATOM   1695  HB2 SER A 116     -45.246  28.152  22.538  1.00 50.68           H  
ATOM   1696  HB3 SER A 116     -43.773  28.233  21.562  1.00 50.68           H  
ATOM   1697  O   SER A 116     -42.493  30.833  21.773  1.00 50.68           O  
ATOM   1698  OG  SER A 116     -43.563  28.855  23.488  1.00 50.68           O  
ATOM   1699  HG  SER A 116     -42.746  29.292  23.235  1.00 50.68           H  
ATOM   1700  N   VAL A 117     -44.011  32.407  22.283  1.00 47.53           N  
ATOM   1701  H   VAL A 117     -44.994  32.623  22.370  1.00 47.53           H  
ATOM   1702  CA  VAL A 117     -43.059  33.430  22.755  1.00 47.53           C  
ATOM   1703  HA  VAL A 117     -42.129  32.946  23.055  1.00 47.53           H  
ATOM   1704  C   VAL A 117     -43.662  34.112  23.983  1.00 47.53           C  
ATOM   1705  CB  VAL A 117     -42.721  34.471  21.661  1.00 47.53           C  
ATOM   1706  HB  VAL A 117     -43.632  34.993  21.369  1.00 47.53           H  
ATOM   1707  O   VAL A 117     -44.768  34.639  23.905  1.00 47.53           O  
ATOM   1708  CG1 VAL A 117     -41.708  35.509  22.170  1.00 47.53           C  
ATOM   1709 HG11 VAL A 117     -40.794  35.013  22.500  1.00 47.53           H  
ATOM   1710 HG12 VAL A 117     -41.465  36.210  21.371  1.00 47.53           H  
ATOM   1711 HG13 VAL A 117     -42.130  36.078  22.998  1.00 47.53           H  
ATOM   1712  CG2 VAL A 117     -42.118  33.823  20.406  1.00 47.53           C  
ATOM   1713 HG21 VAL A 117     -42.844  33.151  19.948  1.00 47.53           H  
ATOM   1714 HG22 VAL A 117     -41.227  33.255  20.671  1.00 47.53           H  
ATOM   1715 HG23 VAL A 117     -41.856  34.591  19.679  1.00 47.53           H  
ATOM   1716  N   VAL A 118     -42.943  34.117  25.109  1.00 51.80           N  
ATOM   1717  H   VAL A 118     -42.035  33.675  25.105  1.00 51.80           H  
ATOM   1718  CA  VAL A 118     -43.300  34.874  26.323  1.00 51.80           C  
ATOM   1719  HA  VAL A 118     -44.224  35.422  26.143  1.00 51.80           H  
ATOM   1720  C   VAL A 118     -42.164  35.863  26.618  1.00 51.80           C  
ATOM   1721  CB  VAL A 118     -43.552  33.946  27.531  1.00 51.80           C  
ATOM   1722  HB  VAL A 118     -42.645  33.381  27.747  1.00 51.80           H  
ATOM   1723  O   VAL A 118     -41.016  35.423  26.702  1.00 51.80           O  
ATOM   1724  CG1 VAL A 118     -43.940  34.746  28.783  1.00 51.80           C  
ATOM   1725 HG11 VAL A 118     -44.835  35.338  28.592  1.00 51.80           H  
ATOM   1726 HG12 VAL A 118     -44.134  34.064  29.611  1.00 51.80           H  
ATOM   1727 HG13 VAL A 118     -43.127  35.408  29.081  1.00 51.80           H  
ATOM   1728  CG2 VAL A 118     -44.686  32.950  27.249  1.00 51.80           C  
ATOM   1729 HG21 VAL A 118     -44.412  32.293  26.423  1.00 51.80           H  
ATOM   1730 HG22 VAL A 118     -44.866  32.334  28.129  1.00 51.80           H  
ATOM   1731 HG23 VAL A 118     -45.599  33.487  26.990  1.00 51.80           H  
ATOM   1732  N   PRO A 119     -42.431  37.177  26.753  1.00 45.63           N  
ATOM   1733  CA  PRO A 119     -41.407  38.164  27.073  1.00 45.63           C  
ATOM   1734  HA  PRO A 119     -40.469  37.918  26.575  1.00 45.63           H  
ATOM   1735  C   PRO A 119     -41.171  38.224  28.591  1.00 45.63           C  
ATOM   1736  CB  PRO A 119     -41.949  39.479  26.506  1.00 45.63           C  
ATOM   1737  HB2 PRO A 119     -41.722  39.536  25.442  1.00 45.63           H  
ATOM   1738  HB3 PRO A 119     -41.549  40.348  27.029  1.00 45.63           H  
ATOM   1739  O   PRO A 119     -42.119  38.153  29.371  1.00 45.63           O  
ATOM   1740  CG  PRO A 119     -43.461  39.344  26.700  1.00 45.63           C  
ATOM   1741  HG2 PRO A 119     -44.013  39.901  25.942  1.00 45.63           H  
ATOM   1742  HG3 PRO A 119     -43.734  39.691  27.696  1.00 45.63           H  
ATOM   1743  CD  PRO A 119     -43.722  37.839  26.595  1.00 45.63           C  
ATOM   1744  HD2 PRO A 119     -44.418  37.524  27.374  1.00 45.63           H  
ATOM   1745  HD3 PRO A 119     -44.131  37.611  25.611  1.00 45.63           H  
ATOM   1746  N   LEU A 120     -39.913  38.377  29.015  1.00 42.06           N  
ATOM   1747  H   LEU A 120     -39.176  38.456  28.329  1.00 42.06           H  
ATOM   1748  CA  LEU A 120     -39.564  38.686  30.405  1.00 42.06           C  
ATOM   1749  HA  LEU A 120     -40.326  38.283  31.071  1.00 42.06           H  
ATOM   1750  C   LEU A 120     -39.544  40.211  30.586  1.00 42.06           C  
ATOM   1751  CB  LEU A 120     -38.205  38.069  30.801  1.00 42.06           C  
ATOM   1752  HB2 LEU A 120     -37.466  38.250  30.020  1.00 42.06           H  
ATOM   1753  HB3 LEU A 120     -37.867  38.608  31.686  1.00 42.06           H  
ATOM   1754  O   LEU A 120     -38.839  40.905  29.858  1.00 42.06           O  
ATOM   1755  CG  LEU A 120     -38.243  36.570  31.163  1.00 42.06           C  
ATOM   1756  HG  LEU A 120     -39.156  36.356  31.718  1.00 42.06           H  
ATOM   1757  CD1 LEU A 120     -38.181  35.659  29.935  1.00 42.06           C  
ATOM   1758 HD11 LEU A 120     -38.182  34.616  30.250  1.00 42.06           H  
ATOM   1759 HD12 LEU A 120     -37.277  35.864  29.361  1.00 42.06           H  
ATOM   1760 HD13 LEU A 120     -39.055  35.826  29.305  1.00 42.06           H  
ATOM   1761  CD2 LEU A 120     -37.054  36.223  32.062  1.00 42.06           C  
ATOM   1762 HD21 LEU A 120     -36.118  36.441  31.547  1.00 42.06           H  
ATOM   1763 HD22 LEU A 120     -37.102  36.810  32.979  1.00 42.06           H  
ATOM   1764 HD23 LEU A 120     -37.086  35.166  32.326  1.00 42.06           H  
ATOM   1765  N   THR A 121     -40.297  40.716  31.562  1.00 54.19           N  
ATOM   1766  H   THR A 121     -40.868  40.083  32.104  1.00 54.19           H  
ATOM   1767  CA  THR A 121     -40.243  42.110  32.030  1.00 54.19           C  
ATOM   1768  HA  THR A 121     -39.421  42.613  31.520  1.00 54.19           H  
ATOM   1769  C   THR A 121     -39.932  42.166  33.520  1.00 54.19           C  
ATOM   1770  CB  THR A 121     -41.522  42.911  31.736  1.00 54.19           C  
ATOM   1771  HB  THR A 121     -41.572  43.763  32.414  1.00 54.19           H  
ATOM   1772  O   THR A 121     -40.427  41.350  34.297  1.00 54.19           O  
ATOM   1773  CG2 THR A 121     -41.531  43.453  30.309  1.00 54.19           C  
ATOM   1774 HG21 THR A 121     -40.668  44.101  30.155  1.00 54.19           H  
ATOM   1775 HG22 THR A 121     -41.491  42.625  29.601  1.00 54.19           H  
ATOM   1776 HG23 THR A 121     -42.443  44.027  30.145  1.00 54.19           H  
ATOM   1777  OG1 THR A 121     -42.678  42.123  31.913  1.00 54.19           O  
ATOM   1778  HG1 THR A 121     -42.654  41.796  32.815  1.00 54.19           H  
ATOM   1779  N   ASP A 122     -39.103  43.152  33.854  1.00 43.18           N  
ATOM   1780  H   ASP A 122     -38.785  43.742  33.098  1.00 43.18           H  
ATOM   1781  CA  ASP A 122     -38.391  43.389  35.105  1.00 43.18           C  
ATOM   1782  HA  ASP A 122     -37.791  42.503  35.317  1.00 43.18           H  
ATOM   1783  C   ASP A 122     -39.252  43.674  36.348  1.00 43.18           C  
ATOM   1784  CB  ASP A 122     -37.431  44.568  34.872  1.00 43.18           C  
ATOM   1785  HB2 ASP A 122     -36.968  44.845  35.820  1.00 43.18           H  
ATOM   1786  HB3 ASP A 122     -37.997  45.428  34.515  1.00 43.18           H  
ATOM   1787  O   ASP A 122     -40.370  44.186  36.298  1.00 43.18           O  
ATOM   1788  CG  ASP A 122     -36.310  44.230  33.889  1.00 43.18           C  
ATOM   1789  OD1 ASP A 122     -35.655  43.189  34.113  1.00 43.18           O  
ATOM   1790  OD2 ASP A 122     -36.136  45.005  32.923  1.00 43.18           O  
ATOM   1791  N   SER A 123     -38.647  43.360  37.491  1.00 37.87           N  
ATOM   1792  H   SER A 123     -37.708  42.997  37.399  1.00 37.87           H  
ATOM   1793  CA  SER A 123     -39.117  43.498  38.868  1.00 37.87           C  
ATOM   1794  HA  SER A 123     -40.123  43.087  38.954  1.00 37.87           H  
ATOM   1795  C   SER A 123     -39.089  44.929  39.424  1.00 37.87           C  
ATOM   1796  CB  SER A 123     -38.142  42.677  39.727  1.00 37.87           C  
ATOM   1797  HB2 SER A 123     -38.230  41.621  39.471  1.00 37.87           H  
ATOM   1798  HB3 SER A 123     -38.386  42.803  40.782  1.00 37.87           H  
ATOM   1799  O   SER A 123     -38.056  45.584  39.318  1.00 37.87           O  
ATOM   1800  OG  SER A 123     -36.808  43.109  39.489  1.00 37.87           O  
ATOM   1801  HG  SER A 123     -36.827  44.062  39.374  1.00 37.87           H  
ATOM   1802  N   THR A 124     -40.114  45.317  40.200  1.00 41.47           N  
ATOM   1803  H   THR A 124     -40.978  44.802  40.114  1.00 41.47           H  
ATOM   1804  CA  THR A 124     -39.995  46.219  41.373  1.00 41.47           C  
ATOM   1805  HA  THR A 124     -39.063  45.997  41.892  1.00 41.47           H  
ATOM   1806  C   THR A 124     -41.164  46.020  42.356  1.00 41.47           C  
ATOM   1807  CB  THR A 124     -39.986  47.728  41.022  1.00 41.47           C  
ATOM   1808  HB  THR A 124     -40.058  48.273  41.964  1.00 41.47           H  
ATOM   1809  O   THR A 124     -42.307  46.253  41.973  1.00 41.47           O  
ATOM   1810  CG2 THR A 124     -38.741  48.254  40.311  1.00 41.47           C  
ATOM   1811 HG21 THR A 124     -38.735  49.343  40.362  1.00 41.47           H  
ATOM   1812 HG22 THR A 124     -38.760  47.965  39.260  1.00 41.47           H  
ATOM   1813 HG23 THR A 124     -37.840  47.868  40.787  1.00 41.47           H  
ATOM   1814  OG1 THR A 124     -41.099  48.083  40.238  1.00 41.47           O  
ATOM   1815  HG1 THR A 124     -41.851  47.596  40.581  1.00 41.47           H  
ATOM   1816  N   GLY A 125     -40.884  45.717  43.633  1.00 45.95           N  
ATOM   1817  H   GLY A 125     -39.944  45.422  43.859  1.00 45.95           H  
ATOM   1818  CA  GLY A 125     -41.765  46.088  44.762  1.00 45.95           C  
ATOM   1819  HA2 GLY A 125     -42.673  46.546  44.371  1.00 45.95           H  
ATOM   1820  HA3 GLY A 125     -41.271  46.878  45.328  1.00 45.95           H  
ATOM   1821  C   GLY A 125     -42.242  44.948  45.690  1.00 45.95           C  
ATOM   1822  O   GLY A 125     -42.885  44.033  45.188  1.00 45.95           O  
ATOM   1823  N   PRO A 126     -41.970  44.996  47.017  1.00 45.48           N  
ATOM   1824  CA  PRO A 126     -42.157  43.889  47.967  1.00 45.48           C  
ATOM   1825  HA  PRO A 126     -42.204  42.931  47.448  1.00 45.48           H  
ATOM   1826  C   PRO A 126     -43.402  44.045  48.865  1.00 45.48           C  
ATOM   1827  CB  PRO A 126     -40.887  43.964  48.823  1.00 45.48           C  
ATOM   1828  HB2 PRO A 126     -40.052  43.531  48.273  1.00 45.48           H  
ATOM   1829  HB3 PRO A 126     -41.006  43.465  49.785  1.00 45.48           H  
ATOM   1830  O   PRO A 126     -43.767  45.171  49.182  1.00 45.48           O  
ATOM   1831  CG  PRO A 126     -40.671  45.472  48.985  1.00 45.48           C  
ATOM   1832  HG2 PRO A 126     -39.612  45.708  49.094  1.00 45.48           H  
ATOM   1833  HG3 PRO A 126     -41.228  45.837  49.848  1.00 45.48           H  
ATOM   1834  CD  PRO A 126     -41.250  46.070  47.702  1.00 45.48           C  
ATOM   1835  HD2 PRO A 126     -40.418  46.430  47.098  1.00 45.48           H  
ATOM   1836  HD3 PRO A 126     -41.929  46.888  47.943  1.00 45.48           H  
ATOM   1837  N   ASP A 127     -43.994  42.940  49.342  1.00 45.76           N  
ATOM   1838  H   ASP A 127     -43.781  42.050  48.915  1.00 45.76           H  
ATOM   1839  CA  ASP A 127     -44.667  42.888  50.657  1.00 45.76           C  
ATOM   1840  HA  ASP A 127     -43.930  43.241  51.379  1.00 45.76           H  
ATOM   1841  C   ASP A 127     -45.054  41.446  51.076  1.00 45.76           C  
ATOM   1842  CB  ASP A 127     -45.913  43.817  50.737  1.00 45.76           C  
ATOM   1843  HB2 ASP A 127     -46.794  43.210  50.944  1.00 45.76           H  
ATOM   1844  HB3 ASP A 127     -46.096  44.290  49.772  1.00 45.76           H  
ATOM   1845  O   ASP A 127     -45.793  40.757  50.382  1.00 45.76           O  
ATOM   1846  CG  ASP A 127     -45.843  44.912  51.824  1.00 45.76           C  
ATOM   1847  OD1 ASP A 127     -44.814  45.017  52.535  1.00 45.76           O  
ATOM   1848  OD2 ASP A 127     -46.870  45.608  51.996  1.00 45.76           O  
ATOM   1849  N   LEU A 128     -44.552  41.049  52.254  1.00 42.71           N  
ATOM   1850  H   LEU A 128     -43.853  41.687  52.607  1.00 42.71           H  
ATOM   1851  CA  LEU A 128     -45.213  40.274  53.323  1.00 42.71           C  
ATOM   1852  HA  LEU A 128     -44.462  40.133  54.100  1.00 42.71           H  
ATOM   1853  C   LEU A 128     -45.769  38.861  53.029  1.00 42.71           C  
ATOM   1854  CB  LEU A 128     -46.318  41.167  53.937  1.00 42.71           C  
ATOM   1855  HB2 LEU A 128     -46.775  40.647  54.779  1.00 42.71           H  
ATOM   1856  HB3 LEU A 128     -47.090  41.305  53.181  1.00 42.71           H  
ATOM   1857  O   LEU A 128     -46.830  38.717  52.433  1.00 42.71           O  
ATOM   1858  CG  LEU A 128     -45.850  42.557  54.405  1.00 42.71           C  
ATOM   1859  HG  LEU A 128     -45.247  43.003  53.614  1.00 42.71           H  
ATOM   1860  CD1 LEU A 128     -47.044  43.469  54.676  1.00 42.71           C  
ATOM   1861 HD11 LEU A 128     -46.684  44.470  54.912  1.00 42.71           H  
ATOM   1862 HD12 LEU A 128     -47.653  43.547  53.776  1.00 42.71           H  
ATOM   1863 HD13 LEU A 128     -47.646  43.079  55.497  1.00 42.71           H  
ATOM   1864  CD2 LEU A 128     -44.966  42.497  55.649  1.00 42.71           C  
ATOM   1865 HD21 LEU A 128     -44.065  41.920  55.441  1.00 42.71           H  
ATOM   1866 HD22 LEU A 128     -45.515  42.048  56.476  1.00 42.71           H  
ATOM   1867 HD23 LEU A 128     -44.668  43.511  55.916  1.00 42.71           H  
ATOM   1868  N   LEU A 129     -45.143  37.826  53.622  1.00 48.26           N  
ATOM   1869  H   LEU A 129     -44.142  37.927  53.712  1.00 48.26           H  
ATOM   1870  CA  LEU A 129     -45.728  36.867  54.598  1.00 48.26           C  
ATOM   1871  HA  LEU A 129     -45.833  37.413  55.535  1.00 48.26           H  
ATOM   1872  C   LEU A 129     -44.760  35.682  54.890  1.00 48.26           C  
ATOM   1873  CB  LEU A 129     -47.126  36.358  54.175  1.00 48.26           C  
ATOM   1874  HB2 LEU A 129     -47.299  35.359  54.575  1.00 48.26           H  
ATOM   1875  HB3 LEU A 129     -47.145  36.257  53.090  1.00 48.26           H  
ATOM   1876  O   LEU A 129     -43.890  35.393  54.072  1.00 48.26           O  
ATOM   1877  CG  LEU A 129     -48.288  37.271  54.641  1.00 48.26           C  
ATOM   1878  HG  LEU A 129     -48.087  38.319  54.417  1.00 48.26           H  
ATOM   1879  CD1 LEU A 129     -49.569  36.869  53.914  1.00 48.26           C  
ATOM   1880 HD11 LEU A 129     -49.415  36.982  52.841  1.00 48.26           H  
ATOM   1881 HD12 LEU A 129     -49.820  35.832  54.137  1.00 48.26           H  
ATOM   1882 HD13 LEU A 129     -50.387  37.523  54.212  1.00 48.26           H  
ATOM   1883  CD2 LEU A 129     -48.557  37.207  56.148  1.00 48.26           C  
ATOM   1884 HD21 LEU A 129     -48.725  36.175  56.456  1.00 48.26           H  
ATOM   1885 HD22 LEU A 129     -47.717  37.636  56.695  1.00 48.26           H  
ATOM   1886 HD23 LEU A 129     -49.441  37.799  56.382  1.00 48.26           H  
ATOM   1887  N   PRO A 130     -44.854  35.028  56.072  1.00 41.84           N  
ATOM   1888  CA  PRO A 130     -43.763  34.266  56.678  1.00 41.84           C  
ATOM   1889  HA  PRO A 130     -42.804  34.704  56.402  1.00 41.84           H  
ATOM   1890  C   PRO A 130     -43.770  32.786  56.273  1.00 41.84           C  
ATOM   1891  CB  PRO A 130     -43.972  34.437  58.187  1.00 41.84           C  
ATOM   1892  HB2 PRO A 130     -43.525  33.625  58.761  1.00 41.84           H  
ATOM   1893  HB3 PRO A 130     -43.562  35.396  58.503  1.00 41.84           H  
ATOM   1894  O   PRO A 130     -44.768  32.084  56.424  1.00 41.84           O  
ATOM   1895  CG  PRO A 130     -45.494  34.459  58.320  1.00 41.84           C  
ATOM   1896  HG2 PRO A 130     -45.880  33.442  58.380  1.00 41.84           H  
ATOM   1897  HG3 PRO A 130     -45.809  35.033  59.192  1.00 41.84           H  
ATOM   1898  CD  PRO A 130     -45.956  35.113  57.020  1.00 41.84           C  
ATOM   1899  HD2 PRO A 130     -46.182  36.158  57.231  1.00 41.84           H  
ATOM   1900  HD3 PRO A 130     -46.839  34.598  56.640  1.00 41.84           H  
ATOM   1901  N   GLY A 131     -42.622  32.299  55.819  1.00 47.86           N  
ATOM   1902  H   GLY A 131     -41.870  32.949  55.635  1.00 47.86           H  
ATOM   1903  CA  GLY A 131     -42.367  30.896  55.511  1.00 47.86           C  
ATOM   1904  HA2 GLY A 131     -42.985  30.585  54.668  1.00 47.86           H  
ATOM   1905  HA3 GLY A 131     -42.593  30.269  56.373  1.00 47.86           H  
ATOM   1906  C   GLY A 131     -40.905  30.750  55.128  1.00 47.86           C  
ATOM   1907  O   GLY A 131     -40.536  31.001  53.987  1.00 47.86           O  
ATOM   1908  N   GLU A 132     -40.078  30.449  56.123  1.00 36.58           N  
ATOM   1909  H   GLU A 132     -40.478  30.251  57.029  1.00 36.58           H  
ATOM   1910  CA  GLU A 132     -38.619  30.386  56.049  1.00 36.58           C  
ATOM   1911  HA  GLU A 132     -38.219  31.383  55.862  1.00 36.58           H  
ATOM   1912  C   GLU A 132     -38.139  29.453  54.928  1.00 36.58           C  
ATOM   1913  CB  GLU A 132     -38.079  29.896  57.405  1.00 36.58           C  
ATOM   1914  HB2 GLU A 132     -38.526  28.926  57.626  1.00 36.58           H  
ATOM   1915  HB3 GLU A 132     -36.999  29.772  57.328  1.00 36.58           H  
ATOM   1916  O   GLU A 132     -38.164  28.231  55.059  1.00 36.58           O  
ATOM   1917  CG  GLU A 132     -38.375  30.863  58.564  1.00 36.58           C  
ATOM   1918  HG2 GLU A 132     -39.449  31.043  58.617  1.00 36.58           H  
ATOM   1919  HG3 GLU A 132     -37.887  31.814  58.352  1.00 36.58           H  
ATOM   1920  CD  GLU A 132     -37.909  30.331  59.932  1.00 36.58           C  
ATOM   1921  OE1 GLU A 132     -37.766  31.172  60.848  1.00 36.58           O  
ATOM   1922  OE2 GLU A 132     -37.775  29.095  60.085  1.00 36.58           O  
ATOM   1923  N   ILE A 133     -37.666  30.038  53.830  1.00 41.53           N  
ATOM   1924  H   ILE A 133     -37.834  31.026  53.703  1.00 41.53           H  
ATOM   1925  CA  ILE A 133     -36.704  29.405  52.934  1.00 41.53           C  
ATOM   1926  HA  ILE A 133     -36.200  28.602  53.473  1.00 41.53           H  
ATOM   1927  C   ILE A 133     -35.679  30.489  52.608  1.00 41.53           C  
ATOM   1928  CB  ILE A 133     -37.352  28.789  51.670  1.00 41.53           C  
ATOM   1929  HB  ILE A 133     -37.683  29.600  51.022  1.00 41.53           H  
ATOM   1930  O   ILE A 133     -35.933  31.393  51.814  1.00 41.53           O  
ATOM   1931  CG1 ILE A 133     -38.582  27.905  51.995  1.00 41.53           C  
ATOM   1932 HG12 ILE A 133     -39.304  28.487  52.568  1.00 41.53           H  
ATOM   1933 HG13 ILE A 133     -38.272  27.053  52.599  1.00 41.53           H  
ATOM   1934  CG2 ILE A 133     -36.286  27.957  50.928  1.00 41.53           C  
ATOM   1935 HG21 ILE A 133     -36.067  27.044  51.482  1.00 41.53           H  
ATOM   1936 HG22 ILE A 133     -36.645  27.698  49.932  1.00 41.53           H  
ATOM   1937 HG23 ILE A 133     -35.367  28.530  50.804  1.00 41.53           H  
ATOM   1938  CD1 ILE A 133     -39.332  27.396  50.760  1.00 41.53           C  
ATOM   1939 HD11 ILE A 133     -38.697  26.735  50.171  1.00 41.53           H  
ATOM   1940 HD12 ILE A 133     -40.212  26.836  51.077  1.00 41.53           H  
ATOM   1941 HD13 ILE A 133     -39.649  28.239  50.146  1.00 41.53           H  
ATOM   1942  N   GLU A 134     -34.537  30.434  53.287  1.00 37.64           N  
ATOM   1943  H   GLU A 134     -34.416  29.700  53.971  1.00 37.64           H  
ATOM   1944  CA  GLU A 134     -33.379  31.282  53.016  1.00 37.64           C  
ATOM   1945  HA  GLU A 134     -33.677  32.330  53.047  1.00 37.64           H  
ATOM   1946  C   GLU A 134     -32.840  30.972  51.611  1.00 37.64           C  
ATOM   1947  CB  GLU A 134     -32.292  31.052  54.083  1.00 37.64           C  
ATOM   1948  HB2 GLU A 134     -32.066  29.986  54.130  1.00 37.64           H  
ATOM   1949  HB3 GLU A 134     -31.392  31.583  53.770  1.00 37.64           H  
ATOM   1950  O   GLU A 134     -32.021  30.076  51.414  1.00 37.64           O  
ATOM   1951  CG  GLU A 134     -32.676  31.553  55.485  1.00 37.64           C  
ATOM   1952  HG2 GLU A 134     -33.559  31.012  55.826  1.00 37.64           H  
ATOM   1953  HG3 GLU A 134     -32.932  32.610  55.414  1.00 37.64           H  
ATOM   1954  CD  GLU A 134     -31.541  31.362  56.511  1.00 37.64           C  
ATOM   1955  OE1 GLU A 134     -31.500  32.152  57.480  1.00 37.64           O  
ATOM   1956  OE2 GLU A 134     -30.719  30.434  56.328  1.00 37.64           O  
ATOM   1957  N   THR A 135     -33.303  31.706  50.600  1.00 40.29           N  
ATOM   1958  H   THR A 135     -34.107  32.297  50.755  1.00 40.29           H  
ATOM   1959  CA  THR A 135     -32.686  31.699  49.271  1.00 40.29           C  
ATOM   1960  HA  THR A 135     -32.286  30.705  49.067  1.00 40.29           H  
ATOM   1961  C   THR A 135     -31.516  32.676  49.272  1.00 40.29           C  
ATOM   1962  CB  THR A 135     -33.692  32.006  48.154  1.00 40.29           C  
ATOM   1963  HB  THR A 135     -33.154  32.070  47.208  1.00 40.29           H  
ATOM   1964  O   THR A 135     -31.663  33.859  48.960  1.00 40.29           O  
ATOM   1965  CG2 THR A 135     -34.756  30.914  48.033  1.00 40.29           C  
ATOM   1966 HG21 THR A 135     -35.422  31.151  47.203  1.00 40.29           H  
ATOM   1967 HG22 THR A 135     -35.341  30.857  48.951  1.00 40.29           H  
ATOM   1968 HG23 THR A 135     -34.281  29.951  47.846  1.00 40.29           H  
ATOM   1969  OG1 THR A 135     -34.338  33.233  48.393  1.00 40.29           O  
ATOM   1970  HG1 THR A 135     -33.642  33.875  48.546  1.00 40.29           H  
ATOM   1971  N   ILE A 136     -30.341  32.183  49.655  1.00 44.05           N  
ATOM   1972  H   ILE A 136     -30.320  31.235  50.003  1.00 44.05           H  
ATOM   1973  CA  ILE A 136     -29.069  32.882  49.463  1.00 44.05           C  
ATOM   1974  HA  ILE A 136     -29.178  33.921  49.774  1.00 44.05           H  
ATOM   1975  C   ILE A 136     -28.759  32.866  47.961  1.00 44.05           C  
ATOM   1976  CB  ILE A 136     -27.980  32.235  50.350  1.00 44.05           C  
ATOM   1977  HB  ILE A 136     -28.021  31.156  50.202  1.00 44.05           H  
ATOM   1978  O   ILE A 136     -28.277  31.879  47.412  1.00 44.05           O  
ATOM   1979  CG1 ILE A 136     -28.276  32.557  51.837  1.00 44.05           C  
ATOM   1980 HG12 ILE A 136     -29.349  32.674  51.994  1.00 44.05           H  
ATOM   1981 HG13 ILE A 136     -27.804  33.499  52.114  1.00 44.05           H  
ATOM   1982  CG2 ILE A 136     -26.560  32.712  49.991  1.00 44.05           C  
ATOM   1983 HG21 ILE A 136     -26.280  32.369  48.995  1.00 44.05           H  
ATOM   1984 HG22 ILE A 136     -26.503  33.800  50.025  1.00 44.05           H  
ATOM   1985 HG23 ILE A 136     -25.839  32.297  50.695  1.00 44.05           H  
ATOM   1986  CD1 ILE A 136     -27.814  31.454  52.792  1.00 44.05           C  
ATOM   1987 HD11 ILE A 136     -28.054  31.738  53.817  1.00 44.05           H  
ATOM   1988 HD12 ILE A 136     -26.737  31.308  52.706  1.00 44.05           H  
ATOM   1989 HD13 ILE A 136     -28.328  30.522  52.558  1.00 44.05           H  
ATOM   1990  N   ALA A 137     -29.092  33.961  47.279  1.00 41.54           N  
ATOM   1991  H   ALA A 137     -29.594  34.689  47.767  1.00 41.54           H  
ATOM   1992  CA  ALA A 137     -28.655  34.227  45.916  1.00 41.54           C  
ATOM   1993  HA  ALA A 137     -28.602  33.289  45.363  1.00 41.54           H  
ATOM   1994  C   ALA A 137     -27.247  34.836  45.966  1.00 41.54           C  
ATOM   1995  CB  ALA A 137     -29.688  35.121  45.219  1.00 41.54           C  
ATOM   1996  HB1 ALA A 137     -29.783  36.068  45.750  1.00 41.54           H  
ATOM   1997  HB2 ALA A 137     -29.368  35.319  44.195  1.00 41.54           H  
ATOM   1998  HB3 ALA A 137     -30.656  34.621  45.200  1.00 41.54           H  
ATOM   1999  O   ALA A 137     -27.075  36.044  46.133  1.00 41.54           O  
ATOM   2000  N   GLU A 138     -26.228  33.986  45.864  1.00 47.59           N  
ATOM   2001  H   GLU A 138     -26.424  32.996  45.826  1.00 47.59           H  
ATOM   2002  CA  GLU A 138     -24.834  34.415  45.779  1.00 47.59           C  
ATOM   2003  HA  GLU A 138     -24.702  35.255  46.461  1.00 47.59           H  
ATOM   2004  C   GLU A 138     -24.541  34.908  44.350  1.00 47.59           C  
ATOM   2005  CB  GLU A 138     -23.915  33.284  46.272  1.00 47.59           C  
ATOM   2006  HB2 GLU A 138     -24.462  32.679  46.995  1.00 47.59           H  
ATOM   2007  HB3 GLU A 138     -23.640  32.640  45.436  1.00 47.59           H  
ATOM   2008  O   GLU A 138     -24.321  34.136  43.411  1.00 47.59           O  
ATOM   2009  CG  GLU A 138     -22.656  33.818  46.975  1.00 47.59           C  
ATOM   2010  HG2 GLU A 138     -22.066  34.388  46.258  1.00 47.59           H  
ATOM   2011  HG3 GLU A 138     -22.970  34.495  47.769  1.00 47.59           H  
ATOM   2012  CD  GLU A 138     -21.794  32.697  47.586  1.00 47.59           C  
ATOM   2013  OE1 GLU A 138     -20.987  33.018  48.489  1.00 47.59           O  
ATOM   2014  OE2 GLU A 138     -21.943  31.530  47.156  1.00 47.59           O  
ATOM   2015  N   ILE A 139     -24.604  36.229  44.173  1.00 46.15           N  
ATOM   2016  H   ILE A 139     -24.887  36.788  44.965  1.00 46.15           H  
ATOM   2017  CA  ILE A 139     -24.260  36.927  42.931  1.00 46.15           C  
ATOM   2018  HA  ILE A 139     -24.761  36.439  42.096  1.00 46.15           H  
ATOM   2019  C   ILE A 139     -22.743  36.814  42.747  1.00 46.15           C  
ATOM   2020  CB  ILE A 139     -24.722  38.404  42.995  1.00 46.15           C  
ATOM   2021  HB  ILE A 139     -24.189  38.885  43.816  1.00 46.15           H  
ATOM   2022  O   ILE A 139     -21.972  37.481  43.434  1.00 46.15           O  
ATOM   2023  CG1 ILE A 139     -26.241  38.533  43.269  1.00 46.15           C  
ATOM   2024 HG12 ILE A 139     -26.575  37.766  43.968  1.00 46.15           H  
ATOM   2025 HG13 ILE A 139     -26.798  38.393  42.343  1.00 46.15           H  
ATOM   2026  CG2 ILE A 139     -24.368  39.140  41.687  1.00 46.15           C  
ATOM   2027 HG21 ILE A 139     -24.694  40.179  41.737  1.00 46.15           H  
ATOM   2028 HG22 ILE A 139     -23.289  39.137  41.531  1.00 46.15           H  
ATOM   2029 HG23 ILE A 139     -24.852  38.656  40.839  1.00 46.15           H  
ATOM   2030  CD1 ILE A 139     -26.616  39.882  43.895  1.00 46.15           C  
ATOM   2031 HD11 ILE A 139     -26.367  40.701  43.219  1.00 46.15           H  
ATOM   2032 HD12 ILE A 139     -26.086  40.014  44.838  1.00 46.15           H  
ATOM   2033 HD13 ILE A 139     -27.689  39.902  44.088  1.00 46.15           H  
ATOM   2034  N   HIS A 140     -22.304  35.957  41.829  1.00 51.53           N  
ATOM   2035  H   HIS A 140     -22.975  35.397  41.324  1.00 51.53           H  
ATOM   2036  CA  HIS A 140     -20.886  35.813  41.512  1.00 51.53           C  
ATOM   2037  HA  HIS A 140     -20.326  35.922  42.440  1.00 51.53           H  
ATOM   2038  C   HIS A 140     -20.454  36.909  40.517  1.00 51.53           C  
ATOM   2039  CB  HIS A 140     -20.607  34.401  40.991  1.00 51.53           C  
ATOM   2040  HB2 HIS A 140     -19.607  34.382  40.559  1.00 51.53           H  
ATOM   2041  HB3 HIS A 140     -21.316  34.152  40.202  1.00 51.53           H  
ATOM   2042  O   HIS A 140     -21.097  37.065  39.474  1.00 51.53           O  
ATOM   2043  CG  HIS A 140     -20.674  33.353  42.075  1.00 51.53           C  
ATOM   2044  CD2 HIS A 140     -19.597  32.759  42.674  1.00 51.53           C  
ATOM   2045  HD2 HIS A 140     -18.559  32.952  42.448  1.00 51.53           H  
ATOM   2046  ND1 HIS A 140     -21.804  32.832  42.674  1.00 51.53           N  
ATOM   2047  HD1 HIS A 140     -22.745  33.195  42.619  1.00 51.53           H  
ATOM   2048  CE1 HIS A 140     -21.407  31.940  43.599  1.00 51.53           C  
ATOM   2049  HE1 HIS A 140     -22.056  31.425  44.293  1.00 51.53           H  
ATOM   2050  NE2 HIS A 140     -20.068  31.849  43.618  1.00 51.53           N  
ATOM   2051  N   PRO A 141     -19.384  37.675  40.802  1.00 54.53           N  
ATOM   2052  CA  PRO A 141     -18.911  38.738  39.922  1.00 54.53           C  
ATOM   2053  HA  PRO A 141     -19.743  39.393  39.665  1.00 54.53           H  
ATOM   2054  C   PRO A 141     -18.317  38.156  38.632  1.00 54.53           C  
ATOM   2055  CB  PRO A 141     -17.889  39.528  40.746  1.00 54.53           C  
ATOM   2056  HB2 PRO A 141     -18.402  40.308  41.308  1.00 54.53           H  
ATOM   2057  HB3 PRO A 141     -17.103  39.959  40.126  1.00 54.53           H  
ATOM   2058  O   PRO A 141     -17.598  37.157  38.652  1.00 54.53           O  
ATOM   2059  CG  PRO A 141     -17.337  38.484  41.718  1.00 54.53           C  
ATOM   2060  HG2 PRO A 141     -16.971  38.941  42.637  1.00 54.53           H  
ATOM   2061  HG3 PRO A 141     -16.544  37.917  41.231  1.00 54.53           H  
ATOM   2062  CD  PRO A 141     -18.532  37.571  41.977  1.00 54.53           C  
ATOM   2063  HD2 PRO A 141     -18.190  36.547  42.131  1.00 54.53           H  
ATOM   2064  HD3 PRO A 141     -19.081  37.921  42.851  1.00 54.53           H  
ATOM   2065  N   VAL A 142     -18.613  38.802  37.502  1.00 50.17           N  
ATOM   2066  H   VAL A 142     -19.209  39.616  37.566  1.00 50.17           H  
ATOM   2067  CA  VAL A 142     -18.052  38.467  36.185  1.00 50.17           C  
ATOM   2068  HA  VAL A 142     -18.316  37.434  35.960  1.00 50.17           H  
ATOM   2069  C   VAL A 142     -16.523  38.622  36.236  1.00 50.17           C  
ATOM   2070  CB  VAL A 142     -18.651  39.377  35.092  1.00 50.17           C  
ATOM   2071  HB  VAL A 142     -18.428  40.417  35.332  1.00 50.17           H  
ATOM   2072  O   VAL A 142     -16.046  39.664  36.687  1.00 50.17           O  
ATOM   2073  CG1 VAL A 142     -18.089  39.074  33.696  1.00 50.17           C  
ATOM   2074 HG11 VAL A 142     -17.013  39.246  33.674  1.00 50.17           H  
ATOM   2075 HG12 VAL A 142     -18.547  39.740  32.964  1.00 50.17           H  
ATOM   2076 HG13 VAL A 142     -18.299  38.041  33.419  1.00 50.17           H  
ATOM   2077  CG2 VAL A 142     -20.178  39.219  35.017  1.00 50.17           C  
ATOM   2078 HG21 VAL A 142     -20.641  39.526  35.955  1.00 50.17           H  
ATOM   2079 HG22 VAL A 142     -20.577  39.849  34.223  1.00 50.17           H  
ATOM   2080 HG23 VAL A 142     -20.438  38.180  34.816  1.00 50.17           H  
ATOM   2081  N   PRO A 143     -15.731  37.630  35.788  1.00 49.53           N  
ATOM   2082  CA  PRO A 143     -14.279  37.740  35.814  1.00 49.53           C  
ATOM   2083  HA  PRO A 143     -13.955  38.074  36.799  1.00 49.53           H  
ATOM   2084  C   PRO A 143     -13.797  38.752  34.763  1.00 49.53           C  
ATOM   2085  CB  PRO A 143     -13.760  36.317  35.581  1.00 49.53           C  
ATOM   2086  HB2 PRO A 143     -12.812  36.307  35.043  1.00 49.53           H  
ATOM   2087  HB3 PRO A 143     -13.656  35.813  36.542  1.00 49.53           H  
ATOM   2088  O   PRO A 143     -14.101  38.623  33.577  1.00 49.53           O  
ATOM   2089  CG  PRO A 143     -14.877  35.646  34.780  1.00 49.53           C  
ATOM   2090  HG2 PRO A 143     -14.738  35.854  33.719  1.00 49.53           H  
ATOM   2091  HG3 PRO A 143     -14.912  34.571  34.957  1.00 49.53           H  
ATOM   2092  CD  PRO A 143     -16.149  36.339  35.268  1.00 49.53           C  
ATOM   2093  HD2 PRO A 143     -16.598  35.758  36.073  1.00 49.53           H  
ATOM   2094  HD3 PRO A 143     -16.852  36.451  34.443  1.00 49.53           H  
ATOM   2095  N   GLU A 144     -13.021  39.746  35.203  1.00 47.48           N  
ATOM   2096  H   GLU A 144     -12.892  39.848  36.199  1.00 47.48           H  
ATOM   2097  CA  GLU A 144     -12.280  40.669  34.337  1.00 47.48           C  
ATOM   2098  HA  GLU A 144     -12.983  41.241  33.731  1.00 47.48           H  
ATOM   2099  C   GLU A 144     -11.349  39.886  33.400  1.00 47.48           C  
ATOM   2100  CB  GLU A 144     -11.444  41.653  35.179  1.00 47.48           C  
ATOM   2101  HB2 GLU A 144     -11.020  41.116  36.028  1.00 47.48           H  
ATOM   2102  HB3 GLU A 144     -10.621  42.022  34.567  1.00 47.48           H  
ATOM   2103  O   GLU A 144     -10.340  39.306  33.812  1.00 47.48           O  
ATOM   2104  CG  GLU A 144     -12.231  42.878  35.667  1.00 47.48           C  
ATOM   2105  HG2 GLU A 144     -13.080  42.536  36.259  1.00 47.48           H  
ATOM   2106  HG3 GLU A 144     -12.616  43.409  34.796  1.00 47.48           H  
ATOM   2107  CD  GLU A 144     -11.369  43.828  36.520  1.00 47.48           C  
ATOM   2108  OE1 GLU A 144     -11.651  45.047  36.496  1.00 47.48           O  
ATOM   2109  OE2 GLU A 144     -10.431  43.336  37.191  1.00 47.48           O  
ATOM   2110  N   VAL A 145     -11.679  39.884  32.109  1.00 49.42           N  
ATOM   2111  H   VAL A 145     -12.553  40.312  31.840  1.00 49.42           H  
ATOM   2112  CA  VAL A 145     -10.784  39.406  31.056  1.00 49.42           C  
ATOM   2113  HA  VAL A 145     -10.330  38.467  31.374  1.00 49.42           H  
ATOM   2114  C   VAL A 145      -9.687  40.452  30.883  1.00 49.42           C  
ATOM   2115  CB  VAL A 145     -11.552  39.147  29.743  1.00 49.42           C  
ATOM   2116  HB  VAL A 145     -12.022  40.071  29.407  1.00 49.42           H  
ATOM   2117  O   VAL A 145      -9.931  41.539  30.361  1.00 49.42           O  
ATOM   2118  CG1 VAL A 145     -10.621  38.636  28.635  1.00 49.42           C  
ATOM   2119 HG11 VAL A 145     -11.199  38.436  27.732  1.00 49.42           H  
ATOM   2120 HG12 VAL A 145      -9.874  39.392  28.395  1.00 49.42           H  
ATOM   2121 HG13 VAL A 145     -10.119  37.723  28.953  1.00 49.42           H  
ATOM   2122  CG2 VAL A 145     -12.651  38.094  29.950  1.00 49.42           C  
ATOM   2123 HG21 VAL A 145     -12.216  37.163  30.313  1.00 49.42           H  
ATOM   2124 HG22 VAL A 145     -13.383  38.448  30.676  1.00 49.42           H  
ATOM   2125 HG23 VAL A 145     -13.168  37.910  29.009  1.00 49.42           H  
ATOM   2126  N   ARG A 146      -8.467  40.138  31.331  1.00 50.27           N  
ATOM   2127  H   ARG A 146      -8.358  39.265  31.828  1.00 50.27           H  
ATOM   2128  CA  ARG A 146      -7.288  40.947  31.001  1.00 50.27           C  
ATOM   2129  HA  ARG A 146      -7.467  41.961  31.358  1.00 50.27           H  
ATOM   2130  C   ARG A 146      -7.117  40.979  29.476  1.00 50.27           C  
ATOM   2131  CB  ARG A 146      -6.015  40.388  31.650  1.00 50.27           C  
ATOM   2132  HB2 ARG A 146      -5.155  40.826  31.143  1.00 50.27           H  
ATOM   2133  HB3 ARG A 146      -5.975  39.307  31.514  1.00 50.27           H  
ATOM   2134  O   ARG A 146      -7.091  39.903  28.874  1.00 50.27           O  
ATOM   2135  CG  ARG A 146      -5.921  40.737  33.138  1.00 50.27           C  
ATOM   2136  HG2 ARG A 146      -6.735  40.260  33.684  1.00 50.27           H  
ATOM   2137  HG3 ARG A 146      -5.994  41.818  33.259  1.00 50.27           H  
ATOM   2138  CD  ARG A 146      -4.574  40.256  33.687  1.00 50.27           C  
ATOM   2139  HD2 ARG A 146      -3.787  40.668  33.054  1.00 50.27           H  
ATOM   2140  HD3 ARG A 146      -4.535  39.168  33.633  1.00 50.27           H  
ATOM   2141  NE  ARG A 146      -4.381  40.690  35.083  1.00 50.27           N  
ATOM   2142  HE  ARG A 146      -5.223  40.819  35.626  1.00 50.27           H  
ATOM   2143  NH1 ARG A 146      -2.091  40.879  35.040  1.00 50.27           N  
ATOM   2144 HH11 ARG A 146      -1.227  41.160  35.482  1.00 50.27           H  
ATOM   2145 HH12 ARG A 146      -2.100  40.602  34.069  1.00 50.27           H  
ATOM   2146  NH2 ARG A 146      -3.213  41.392  36.900  1.00 50.27           N  
ATOM   2147 HH21 ARG A 146      -4.085  41.530  37.390  1.00 50.27           H  
ATOM   2148 HH22 ARG A 146      -2.341  41.650  37.341  1.00 50.27           H  
ATOM   2149  CZ  ARG A 146      -3.233  40.981  35.664  1.00 50.27           C  
ATOM   2150  N   PRO A 147      -6.971  42.159  28.849  1.00 45.97           N  
ATOM   2151  CA  PRO A 147      -6.631  42.227  27.438  1.00 45.97           C  
ATOM   2152  HA  PRO A 147      -7.359  41.670  26.849  1.00 45.97           H  
ATOM   2153  C   PRO A 147      -5.242  41.611  27.250  1.00 45.97           C  
ATOM   2154  CB  PRO A 147      -6.706  43.710  27.061  1.00 45.97           C  
ATOM   2155  HB2 PRO A 147      -5.982  43.975  26.290  1.00 45.97           H  
ATOM   2156  HB3 PRO A 147      -7.717  43.947  26.729  1.00 45.97           H  
ATOM   2157  O   PRO A 147      -4.284  41.974  27.932  1.00 45.97           O  
ATOM   2158  CG  PRO A 147      -6.422  44.432  28.377  1.00 45.97           C  
ATOM   2159  HG2 PRO A 147      -5.345  44.535  28.508  1.00 45.97           H  
ATOM   2160  HG3 PRO A 147      -6.903  45.410  28.413  1.00 45.97           H  
ATOM   2161  CD  PRO A 147      -6.979  43.488  29.442  1.00 45.97           C  
ATOM   2162  HD2 PRO A 147      -6.351  43.534  30.332  1.00 45.97           H  
ATOM   2163  HD3 PRO A 147      -8.004  43.767  29.685  1.00 45.97           H  
ATOM   2164  N   VAL A 148      -5.149  40.618  26.370  1.00 50.61           N  
ATOM   2165  H   VAL A 148      -5.979  40.351  25.860  1.00 50.61           H  
ATOM   2166  CA  VAL A 148      -3.864  40.104  25.899  1.00 50.61           C  
ATOM   2167  HA  VAL A 148      -3.167  40.036  26.733  1.00 50.61           H  
ATOM   2168  C   VAL A 148      -3.337  41.133  24.906  1.00 50.61           C  
ATOM   2169  CB  VAL A 148      -4.016  38.703  25.273  1.00 50.61           C  
ATOM   2170  HB  VAL A 148      -4.751  38.741  24.470  1.00 50.61           H  
ATOM   2171  O   VAL A 148      -3.905  41.293  23.828  1.00 50.61           O  
ATOM   2172  CG1 VAL A 148      -2.691  38.183  24.699  1.00 50.61           C  
ATOM   2173 HG11 VAL A 148      -2.357  38.832  23.890  1.00 50.61           H  
ATOM   2174 HG12 VAL A 148      -2.829  37.181  24.295  1.00 50.61           H  
ATOM   2175 HG13 VAL A 148      -1.926  38.161  25.475  1.00 50.61           H  
ATOM   2176  CG2 VAL A 148      -4.499  37.690  26.324  1.00 50.61           C  
ATOM   2177 HG21 VAL A 148      -3.785  37.637  27.146  1.00 50.61           H  
ATOM   2178 HG22 VAL A 148      -4.600  36.706  25.866  1.00 50.61           H  
ATOM   2179 HG23 VAL A 148      -5.471  37.989  26.715  1.00 50.61           H  
ATOM   2180  N   ASP A 149      -2.280  41.847  25.290  1.00 46.95           N  
ATOM   2181  H   ASP A 149      -1.960  41.773  26.245  1.00 46.95           H  
ATOM   2182  CA  ASP A 149      -1.573  42.781  24.415  1.00 46.95           C  
ATOM   2183  HA  ASP A 149      -2.287  43.483  23.985  1.00 46.95           H  
ATOM   2184  C   ASP A 149      -0.916  42.003  23.265  1.00 46.95           C  
ATOM   2185  CB  ASP A 149      -0.524  43.583  25.212  1.00 46.95           C  
ATOM   2186  HB2 ASP A 149       0.153  44.059  24.504  1.00 46.95           H  
ATOM   2187  HB3 ASP A 149       0.064  42.899  25.824  1.00 46.95           H  
ATOM   2188  O   ASP A 149       0.157  41.415  23.409  1.00 46.95           O  
ATOM   2189  CG  ASP A 149      -1.112  44.692  26.094  1.00 46.95           C  
ATOM   2190  OD1 ASP A 149      -2.159  45.259  25.710  1.00 46.95           O  
ATOM   2191  OD2 ASP A 149      -0.482  44.982  27.137  1.00 46.95           O  
ATOM   2192  N   THR A 150      -1.564  41.979  22.102  1.00 51.52           N  
ATOM   2193  H   THR A 150      -2.501  42.356  22.065  1.00 51.52           H  
ATOM   2194  CA  THR A 150      -0.917  41.591  20.847  1.00 51.52           C  
ATOM   2195  HA  THR A 150      -0.251  40.748  21.027  1.00 51.52           H  
ATOM   2196  C   THR A 150      -0.087  42.774  20.359  1.00 51.52           C  
ATOM   2197  CB  THR A 150      -1.937  41.172  19.778  1.00 51.52           C  
ATOM   2198  HB  THR A 150      -1.412  41.009  18.837  1.00 51.52           H  
ATOM   2199  O   THR A 150      -0.638  43.841  20.079  1.00 51.52           O  
ATOM   2200  CG2 THR A 150      -2.667  39.884  20.160  1.00 51.52           C  
ATOM   2201 HG21 THR A 150      -3.232  40.031  21.080  1.00 51.52           H  
ATOM   2202 HG22 THR A 150      -3.354  39.609  19.359  1.00 51.52           H  
ATOM   2203 HG23 THR A 150      -1.946  39.079  20.302  1.00 51.52           H  
ATOM   2204  OG1 THR A 150      -2.904  42.181  19.595  1.00 51.52           O  
ATOM   2205  HG1 THR A 150      -2.434  43.018  19.610  1.00 51.52           H  
ATOM   2206  N   SER A 151       1.232  42.613  20.253  1.00 50.67           N  
ATOM   2207  H   SER A 151       1.652  41.733  20.517  1.00 50.67           H  
ATOM   2208  CA  SER A 151       2.111  43.655  19.723  1.00 50.67           C  
ATOM   2209  HA  SER A 151       1.909  44.586  20.253  1.00 50.67           H  
ATOM   2210  C   SER A 151       1.839  43.874  18.235  1.00 50.67           C  
ATOM   2211  CB  SER A 151       3.581  43.292  19.958  1.00 50.67           C  
ATOM   2212  HB2 SER A 151       3.781  43.280  21.029  1.00 50.67           H  
ATOM   2213  HB3 SER A 151       4.218  44.042  19.490  1.00 50.67           H  
ATOM   2214  O   SER A 151       2.164  43.025  17.408  1.00 50.67           O  
ATOM   2215  OG  SER A 151       3.875  42.019  19.416  1.00 50.67           O  
ATOM   2216  HG  SER A 151       3.549  41.997  18.514  1.00 50.67           H  
ATOM   2217  N   VAL A 152       1.258  45.021  17.893  1.00 46.53           N  
ATOM   2218  H   VAL A 152       0.931  45.628  18.631  1.00 46.53           H  
ATOM   2219  CA  VAL A 152       1.133  45.490  16.511  1.00 46.53           C  
ATOM   2220  HA  VAL A 152       1.061  44.633  15.842  1.00 46.53           H  
ATOM   2221  C   VAL A 152       2.400  46.269  16.165  1.00 46.53           C  
ATOM   2222  CB  VAL A 152      -0.139  46.342  16.326  1.00 46.53           C  
ATOM   2223  HB  VAL A 152      -0.083  47.223  16.966  1.00 46.53           H  
ATOM   2224  O   VAL A 152       2.614  47.373  16.662  1.00 46.53           O  
ATOM   2225  CG1 VAL A 152      -0.298  46.799  14.871  1.00 46.53           C  
ATOM   2226 HG11 VAL A 152      -1.190  47.417  14.773  1.00 46.53           H  
ATOM   2227 HG12 VAL A 152      -0.384  45.932  14.215  1.00 46.53           H  
ATOM   2228 HG13 VAL A 152       0.567  47.388  14.567  1.00 46.53           H  
ATOM   2229  CG2 VAL A 152      -1.398  45.549  16.705  1.00 46.53           C  
ATOM   2230 HG21 VAL A 152      -2.288  46.153  16.527  1.00 46.53           H  
ATOM   2231 HG22 VAL A 152      -1.374  45.285  17.762  1.00 46.53           H  
ATOM   2232 HG23 VAL A 152      -1.457  44.634  16.115  1.00 46.53           H  
ATOM   2233  N   THR A 153       3.262  45.701  15.328  1.00 49.02           N  
ATOM   2234  H   THR A 153       3.106  44.757  15.004  1.00 49.02           H  
ATOM   2235  CA  THR A 153       4.412  46.406  14.752  1.00 49.02           C  
ATOM   2236  HA  THR A 153       4.775  47.147  15.463  1.00 49.02           H  
ATOM   2237  C   THR A 153       3.967  47.156  13.498  1.00 49.02           C  
ATOM   2238  CB  THR A 153       5.577  45.443  14.458  1.00 49.02           C  
ATOM   2239  HB  THR A 153       6.207  45.857  13.671  1.00 49.02           H  
ATOM   2240  O   THR A 153       3.732  46.570  12.445  1.00 49.02           O  
ATOM   2241  CG2 THR A 153       6.429  45.224  15.708  1.00 49.02           C  
ATOM   2242 HG21 THR A 153       6.854  46.173  16.035  1.00 49.02           H  
ATOM   2243 HG22 THR A 153       5.815  44.807  16.507  1.00 49.02           H  
ATOM   2244 HG23 THR A 153       7.242  44.534  15.482  1.00 49.02           H  
ATOM   2245  OG1 THR A 153       5.100  44.174  14.071  1.00 49.02           O  
ATOM   2246  HG1 THR A 153       5.839  43.652  13.751  1.00 49.02           H  
ATOM   2247  N   THR A 154       3.821  48.477  13.607  1.00 47.99           N  
ATOM   2248  H   THR A 154       3.920  48.908  14.515  1.00 47.99           H  
ATOM   2249  CA  THR A 154       3.624  49.358  12.448  1.00 47.99           C  
ATOM   2250  HA  THR A 154       3.210  48.789  11.616  1.00 47.99           H  
ATOM   2251  C   THR A 154       4.968  49.926  12.005  1.00 47.99           C  
ATOM   2252  CB  THR A 154       2.645  50.506  12.747  1.00 47.99           C  
ATOM   2253  HB  THR A 154       2.603  51.159  11.875  1.00 47.99           H  
ATOM   2254  O   THR A 154       5.521  50.786  12.693  1.00 47.99           O  
ATOM   2255  CG2 THR A 154       1.232  50.011  13.048  1.00 47.99           C  
ATOM   2256 HG21 THR A 154       0.559  50.865  13.118  1.00 47.99           H  
ATOM   2257 HG22 THR A 154       1.225  49.479  13.999  1.00 47.99           H  
ATOM   2258 HG23 THR A 154       0.892  49.348  12.252  1.00 47.99           H  
ATOM   2259  OG1 THR A 154       3.080  51.255  13.858  1.00 47.99           O  
ATOM   2260  HG1 THR A 154       4.023  51.383  13.734  1.00 47.99           H  
ATOM   2261  N   ASP A 155       5.473  49.493  10.852  1.00 50.51           N  
ATOM   2262  H   ASP A 155       5.009  48.748  10.353  1.00 50.51           H  
ATOM   2263  CA  ASP A 155       6.568  50.189  10.178  1.00 50.51           C  
ATOM   2264  HA  ASP A 155       7.237  50.577  10.946  1.00 50.51           H  
ATOM   2265  C   ASP A 155       6.033  51.418   9.431  1.00 50.51           C  
ATOM   2266  CB  ASP A 155       7.377  49.244   9.266  1.00 50.51           C  
ATOM   2267  HB2 ASP A 155       6.751  48.406   8.960  1.00 50.51           H  
ATOM   2268  HB3 ASP A 155       7.656  49.787   8.362  1.00 50.51           H  
ATOM   2269  O   ASP A 155       4.945  51.430   8.849  1.00 50.51           O  
ATOM   2270  CG  ASP A 155       8.676  48.720   9.901  1.00 50.51           C  
ATOM   2271  OD1 ASP A 155       9.176  49.361  10.853  1.00 50.51           O  
ATOM   2272  OD2 ASP A 155       9.192  47.709   9.378  1.00 50.51           O  
ATOM   2273  N   THR A 156       6.787  52.510   9.497  1.00 50.38           N  
ATOM   2274  H   THR A 156       7.672  52.436   9.979  1.00 50.38           H  
ATOM   2275  CA  THR A 156       6.387  53.815   8.972  1.00 50.38           C  
ATOM   2276  HA  THR A 156       5.425  54.072   9.417  1.00 50.38           H  
ATOM   2277  C   THR A 156       6.228  53.807   7.445  1.00 50.38           C  
ATOM   2278  CB  THR A 156       7.409  54.882   9.386  1.00 50.38           C  
ATOM   2279  HB  THR A 156       7.176  55.812   8.867  1.00 50.38           H  
ATOM   2280  O   THR A 156       7.161  53.450   6.733  1.00 50.38           O  
ATOM   2281  CG2 THR A 156       7.391  55.151  10.892  1.00 50.38           C  
ATOM   2282 HG21 THR A 156       7.699  54.259  11.439  1.00 50.38           H  
ATOM   2283 HG22 THR A 156       8.082  55.961  11.126  1.00 50.38           H  
ATOM   2284 HG23 THR A 156       6.387  55.431  11.208  1.00 50.38           H  
ATOM   2285  OG1 THR A 156       8.710  54.475   9.029  1.00 50.38           O  
ATOM   2286  HG1 THR A 156       8.626  53.843   8.311  1.00 50.38           H  
ATOM   2287  N   ARG A 157       5.092  54.346   6.969  1.00 46.74           N  
ATOM   2288  H   ARG A 157       4.394  54.519   7.678  1.00 46.74           H  
ATOM   2289  CA  ARG A 157       4.677  54.600   5.567  1.00 46.74           C  
ATOM   2290  HA  ARG A 157       3.800  55.244   5.622  1.00 46.74           H  
ATOM   2291  C   ARG A 157       4.193  53.378   4.759  1.00 46.74           C  
ATOM   2292  CB  ARG A 157       5.729  55.419   4.782  1.00 46.74           C  
ATOM   2293  HB2 ARG A 157       5.347  55.567   3.772  1.00 46.74           H  
ATOM   2294  HB3 ARG A 157       6.653  54.849   4.694  1.00 46.74           H  
ATOM   2295  O   ARG A 157       4.912  52.836   3.933  1.00 46.74           O  
ATOM   2296  CG  ARG A 157       6.035  56.800   5.379  1.00 46.74           C  
ATOM   2297  HG2 ARG A 157       6.510  56.683   6.353  1.00 46.74           H  
ATOM   2298  HG3 ARG A 157       5.104  57.354   5.499  1.00 46.74           H  
ATOM   2299  CD  ARG A 157       6.974  57.577   4.445  1.00 46.74           C  
ATOM   2300  HD2 ARG A 157       7.900  57.017   4.323  1.00 46.74           H  
ATOM   2301  HD3 ARG A 157       6.505  57.646   3.463  1.00 46.74           H  
ATOM   2302  NE  ARG A 157       7.235  58.946   4.940  1.00 46.74           N  
ATOM   2303  HE  ARG A 157       6.502  59.622   4.781  1.00 46.74           H  
ATOM   2304  NH1 ARG A 157       9.347  58.610   5.787  1.00 46.74           N  
ATOM   2305 HH11 ARG A 157       9.278  57.628   5.559  1.00 46.74           H  
ATOM   2306 HH12 ARG A 157      10.171  58.951   6.261  1.00 46.74           H  
ATOM   2307  NH2 ARG A 157       8.424  60.636   5.895  1.00 46.74           N  
ATOM   2308 HH21 ARG A 157       7.660  61.275   5.726  1.00 46.74           H  
ATOM   2309 HH22 ARG A 157       9.262  60.963   6.355  1.00 46.74           H  
ATOM   2310  CZ  ARG A 157       8.331  59.386   5.534  1.00 46.74           C  
ATOM   2311  N   GLY A 158       2.890  53.096   4.861  1.00 54.86           N  
ATOM   2312  H   GLY A 158       2.387  53.471   5.653  1.00 54.86           H  
ATOM   2313  CA  GLY A 158       2.084  52.632   3.718  1.00 54.86           C  
ATOM   2314  HA2 GLY A 158       2.565  52.956   2.795  1.00 54.86           H  
ATOM   2315  HA3 GLY A 158       1.113  53.125   3.768  1.00 54.86           H  
ATOM   2316  C   GLY A 158       1.805  51.132   3.568  1.00 54.86           C  
ATOM   2317  O   GLY A 158       1.164  50.764   2.588  1.00 54.86           O  
ATOM   2318  N   SER A 159       2.219  50.268   4.494  1.00 46.90           N  
ATOM   2319  H   SER A 159       2.780  50.585   5.272  1.00 46.90           H  
ATOM   2320  CA  SER A 159       1.964  48.821   4.423  1.00 46.90           C  
ATOM   2321  HA  SER A 159       1.622  48.576   3.417  1.00 46.90           H  
ATOM   2322  C   SER A 159       0.853  48.367   5.383  1.00 46.90           C  
ATOM   2323  CB  SER A 159       3.269  48.041   4.612  1.00 46.90           C  
ATOM   2324  HB2 SER A 159       3.049  46.982   4.744  1.00 46.90           H  
ATOM   2325  HB3 SER A 159       3.890  48.166   3.725  1.00 46.90           H  
ATOM   2326  O   SER A 159       0.725  48.844   6.508  1.00 46.90           O  
ATOM   2327  OG  SER A 159       3.978  48.530   5.732  1.00 46.90           O  
ATOM   2328  HG  SER A 159       4.710  47.945   5.941  1.00 46.90           H  
ATOM   2329  N   SER A 160       0.007  47.458   4.896  1.00 46.54           N  
ATOM   2330  H   SER A 160       0.204  47.084   3.979  1.00 46.54           H  
ATOM   2331  CA  SER A 160      -1.128  46.840   5.593  1.00 46.54           C  
ATOM   2332  HA  SER A 160      -1.877  47.603   5.805  1.00 46.54           H  
ATOM   2333  C   SER A 160      -0.724  46.162   6.906  1.00 46.54           C  
ATOM   2334  CB  SER A 160      -1.735  45.785   4.659  1.00 46.54           C  
ATOM   2335  HB2 SER A 160      -2.214  46.280   3.814  1.00 46.54           H  
ATOM   2336  HB3 SER A 160      -2.483  45.200   5.194  1.00 46.54           H  
ATOM   2337  O   SER A 160       0.285  45.462   6.947  1.00 46.54           O  
ATOM   2338  OG  SER A 160      -0.712  44.929   4.176  1.00 46.54           O  
ATOM   2339  HG  SER A 160      -0.207  44.618   4.931  1.00 46.54           H  
ATOM   2340  N   SER A 161      -1.551  46.299   7.948  1.00 47.75           N  
ATOM   2341  H   SER A 161      -2.392  46.848   7.839  1.00 47.75           H  
ATOM   2342  CA  SER A 161      -1.366  45.632   9.242  1.00 47.75           C  
ATOM   2343  HA  SER A 161      -0.415  45.948   9.670  1.00 47.75           H  
ATOM   2344  C   SER A 161      -1.358  44.109   9.082  1.00 47.75           C  
ATOM   2345  CB  SER A 161      -2.491  46.038  10.205  1.00 47.75           C  
ATOM   2346  HB2 SER A 161      -2.446  47.111  10.391  1.00 47.75           H  
ATOM   2347  HB3 SER A 161      -2.361  45.514  11.152  1.00 47.75           H  
ATOM   2348  O   SER A 161      -2.375  43.521   8.709  1.00 47.75           O  
ATOM   2349  OG  SER A 161      -3.752  45.704   9.652  1.00 47.75           O  
ATOM   2350  HG  SER A 161      -3.684  44.806   9.320  1.00 47.75           H  
ATOM   2351  N   VAL A 162      -0.231  43.466   9.383  1.00 46.39           N  
ATOM   2352  H   VAL A 162       0.580  44.003   9.654  1.00 46.39           H  
ATOM   2353  CA  VAL A 162      -0.129  42.004   9.445  1.00 46.39           C  
ATOM   2354  HA  VAL A 162      -0.878  41.564   8.786  1.00 46.39           H  
ATOM   2355  C   VAL A 162      -0.433  41.569  10.876  1.00 46.39           C  
ATOM   2356  CB  VAL A 162       1.248  41.514   8.960  1.00 46.39           C  
ATOM   2357  HB  VAL A 162       2.029  41.940   9.590  1.00 46.39           H  
ATOM   2358  O   VAL A 162       0.280  41.935  11.805  1.00 46.39           O  
ATOM   2359  CG1 VAL A 162       1.346  39.984   9.016  1.00 46.39           C  
ATOM   2360 HG11 VAL A 162       2.317  39.663   8.637  1.00 46.39           H  
ATOM   2361 HG12 VAL A 162       1.263  39.641  10.048  1.00 46.39           H  
ATOM   2362 HG13 VAL A 162       0.556  39.528   8.420  1.00 46.39           H  
ATOM   2363  CG2 VAL A 162       1.498  41.948   7.507  1.00 46.39           C  
ATOM   2364 HG21 VAL A 162       2.460  41.562   7.169  1.00 46.39           H  
ATOM   2365 HG22 VAL A 162       0.707  41.570   6.859  1.00 46.39           H  
ATOM   2366 HG23 VAL A 162       1.529  43.035   7.441  1.00 46.39           H  
ATOM   2367  N   LEU A 163      -1.519  40.815  11.052  1.00 53.48           N  
ATOM   2368  H   LEU A 163      -2.066  40.566  10.240  1.00 53.48           H  
ATOM   2369  CA  LEU A 163      -1.898  40.211  12.328  1.00 53.48           C  
ATOM   2370  HA  LEU A 163      -1.545  40.857  13.132  1.00 53.48           H  
ATOM   2371  C   LEU A 163      -1.186  38.858  12.454  1.00 53.48           C  
ATOM   2372  CB  LEU A 163      -3.442  40.096  12.399  1.00 53.48           C  
ATOM   2373  HB2 LEU A 163      -3.737  39.053  12.279  1.00 53.48           H  
ATOM   2374  HB3 LEU A 163      -3.878  40.620  11.548  1.00 53.48           H  
ATOM   2375  O   LEU A 163      -1.528  37.905  11.754  1.00 53.48           O  
ATOM   2376  CG  LEU A 163      -4.061  40.660  13.698  1.00 53.48           C  
ATOM   2377  HG  LEU A 163      -3.285  41.084  14.335  1.00 53.48           H  
ATOM   2378  CD1 LEU A 163      -5.066  41.767  13.372  1.00 53.48           C  
ATOM   2379 HD11 LEU A 163      -5.469  42.180  14.297  1.00 53.48           H  
ATOM   2380 HD12 LEU A 163      -4.563  42.565  12.826  1.00 53.48           H  
ATOM   2381 HD13 LEU A 163      -5.882  41.371  12.767  1.00 53.48           H  
ATOM   2382  CD2 LEU A 163      -4.784  39.571  14.491  1.00 53.48           C  
ATOM   2383 HD21 LEU A 163      -5.199  39.996  15.405  1.00 53.48           H  
ATOM   2384 HD22 LEU A 163      -5.588  39.139  13.894  1.00 53.48           H  
ATOM   2385 HD23 LEU A 163      -4.074  38.790  14.762  1.00 53.48           H  
ATOM   2386  N   GLU A 164      -0.180  38.767  13.321  1.00 49.01           N  
ATOM   2387  H   GLU A 164       0.116  39.589  13.829  1.00 49.01           H  
ATOM   2388  CA  GLU A 164       0.492  37.501  13.616  1.00 49.01           C  
ATOM   2389  HA  GLU A 164       0.567  36.927  12.692  1.00 49.01           H  
ATOM   2390  C   GLU A 164      -0.366  36.690  14.605  1.00 49.01           C  
ATOM   2391  CB  GLU A 164       1.933  37.766  14.090  1.00 49.01           C  
ATOM   2392  HB2 GLU A 164       2.386  38.491  13.414  1.00 49.01           H  
ATOM   2393  HB3 GLU A 164       1.921  38.189  15.095  1.00 49.01           H  
ATOM   2394  O   GLU A 164      -0.333  36.902  15.816  1.00 49.01           O  
ATOM   2395  CG  GLU A 164       2.785  36.485  14.061  1.00 49.01           C  
ATOM   2396  HG2 GLU A 164       2.718  36.051  13.064  1.00 49.01           H  
ATOM   2397  HG3 GLU A 164       2.360  35.767  14.763  1.00 49.01           H  
ATOM   2398  CD  GLU A 164       4.269  36.713  14.407  1.00 49.01           C  
ATOM   2399  OE1 GLU A 164       5.042  35.739  14.243  1.00 49.01           O  
ATOM   2400  OE2 GLU A 164       4.630  37.835  14.824  1.00 49.01           O  
ATOM   2401  N   VAL A 165      -1.195  35.778  14.084  1.00 54.32           N  
ATOM   2402  H   VAL A 165      -1.252  35.709  13.078  1.00 54.32           H  
ATOM   2403  CA  VAL A 165      -1.968  34.832  14.904  1.00 54.32           C  
ATOM   2404  HA  VAL A 165      -2.241  35.321  15.839  1.00 54.32           H  
ATOM   2405  C   VAL A 165      -1.067  33.646  15.239  1.00 54.32           C  
ATOM   2406  CB  VAL A 165      -3.282  34.393  14.222  1.00 54.32           C  
ATOM   2407  HB  VAL A 165      -3.055  33.878  13.289  1.00 54.32           H  
ATOM   2408  O   VAL A 165      -0.911  32.721  14.441  1.00 54.32           O  
ATOM   2409  CG1 VAL A 165      -4.095  33.452  15.125  1.00 54.32           C  
ATOM   2410 HG11 VAL A 165      -3.535  32.538  15.321  1.00 54.32           H  
ATOM   2411 HG12 VAL A 165      -4.319  33.942  16.073  1.00 54.32           H  
ATOM   2412 HG13 VAL A 165      -5.028  33.181  14.632  1.00 54.32           H  
ATOM   2413  CG2 VAL A 165      -4.170  35.603  13.900  1.00 54.32           C  
ATOM   2414 HG21 VAL A 165      -3.663  36.265  13.198  1.00 54.32           H  
ATOM   2415 HG22 VAL A 165      -4.394  36.156  14.812  1.00 54.32           H  
ATOM   2416 HG23 VAL A 165      -5.101  35.269  13.442  1.00 54.32           H  
ATOM   2417  N   ALA A 166      -0.457  33.673  16.423  1.00 56.73           N  
ATOM   2418  H   ALA A 166      -0.540  34.502  16.993  1.00 56.73           H  
ATOM   2419  CA  ALA A 166       0.239  32.509  16.956  1.00 56.73           C  
ATOM   2420  HA  ALA A 166       1.003  32.223  16.233  1.00 56.73           H  
ATOM   2421  C   ALA A 166      -0.767  31.350  17.150  1.00 56.73           C  
ATOM   2422  CB  ALA A 166       0.937  32.892  18.266  1.00 56.73           C  
ATOM   2423  HB1 ALA A 166       1.643  33.703  18.084  1.00 56.73           H  
ATOM   2424  HB2 ALA A 166       0.199  33.215  19.000  1.00 56.73           H  
ATOM   2425  HB3 ALA A 166       1.477  32.030  18.659  1.00 56.73           H  
ATOM   2426  O   ALA A 166      -1.826  31.568  17.747  1.00 56.73           O  
ATOM   2427  N   PRO A 167      -0.483  30.123  16.667  1.00 51.68           N  
ATOM   2428  CA  PRO A 167      -1.366  28.986  16.898  1.00 51.68           C  
ATOM   2429  HA  PRO A 167      -2.361  29.217  16.516  1.00 51.68           H  
ATOM   2430  C   PRO A 167      -1.468  28.696  18.403  1.00 51.68           C  
ATOM   2431  CB  PRO A 167      -0.777  27.826  16.087  1.00 51.68           C  
ATOM   2432  HB2 PRO A 167      -0.904  26.867  16.589  1.00 51.68           H  
ATOM   2433  HB3 PRO A 167      -1.246  27.803  15.103  1.00 51.68           H  
ATOM   2434  O   PRO A 167      -0.455  28.619  19.100  1.00 51.68           O  
ATOM   2435  CG  PRO A 167       0.699  28.196  15.933  1.00 51.68           C  
ATOM   2436  HG2 PRO A 167       1.127  27.785  15.018  1.00 51.68           H  
ATOM   2437  HG3 PRO A 167       1.251  27.845  16.804  1.00 51.68           H  
ATOM   2438  CD  PRO A 167       0.696  29.723  15.918  1.00 51.68           C  
ATOM   2439  HD2 PRO A 167       0.609  30.087  14.894  1.00 51.68           H  
ATOM   2440  HD3 PRO A 167       1.609  30.100  16.379  1.00 51.68           H  
ATOM   2441  N   GLU A 168      -2.700  28.551  18.899  1.00 58.46           N  
ATOM   2442  H   GLU A 168      -3.483  28.669  18.272  1.00 58.46           H  
ATOM   2443  CA  GLU A 168      -3.004  28.278  20.308  1.00 58.46           C  
ATOM   2444  HA  GLU A 168      -2.660  29.142  20.876  1.00 58.46           H  
ATOM   2445  C   GLU A 168      -2.245  27.009  20.766  1.00 58.46           C  
ATOM   2446  CB  GLU A 168      -4.541  28.165  20.477  1.00 58.46           C  
ATOM   2447  HB2 GLU A 168      -5.010  28.834  19.756  1.00 58.46           H  
ATOM   2448  HB3 GLU A 168      -4.854  27.149  20.238  1.00 58.46           H  
ATOM   2449  O   GLU A 168      -2.262  25.993  20.059  1.00 58.46           O  
ATOM   2450  CG  GLU A 168      -5.083  28.560  21.870  1.00 58.46           C  
ATOM   2451  HG2 GLU A 168      -4.696  27.854  22.605  1.00 58.46           H  
ATOM   2452  HG3 GLU A 168      -4.697  29.548  22.120  1.00 58.46           H  
ATOM   2453  CD  GLU A 168      -6.633  28.586  21.957  1.00 58.46           C  
ATOM   2454  OE1 GLU A 168      -7.185  29.214  22.904  1.00 58.46           O  
ATOM   2455  OE2 GLU A 168      -7.289  27.957  21.101  1.00 58.46           O  
ATOM   2456  N   PRO A 169      -1.527  27.036  21.907  1.00 50.27           N  
ATOM   2457  CA  PRO A 169      -0.698  25.914  22.327  1.00 50.27           C  
ATOM   2458  HA  PRO A 169      -0.024  25.635  21.517  1.00 50.27           H  
ATOM   2459  C   PRO A 169      -1.580  24.711  22.681  1.00 50.27           C  
ATOM   2460  CB  PRO A 169       0.133  26.430  23.508  1.00 50.27           C  
ATOM   2461  HB2 PRO A 169       1.072  26.840  23.136  1.00 50.27           H  
ATOM   2462  HB3 PRO A 169       0.326  25.654  24.249  1.00 50.27           H  
ATOM   2463  O   PRO A 169      -2.264  24.695  23.703  1.00 50.27           O  
ATOM   2464  CG  PRO A 169      -0.720  27.563  24.079  1.00 50.27           C  
ATOM   2465  HG2 PRO A 169      -0.113  28.311  24.589  1.00 50.27           H  
ATOM   2466  HG3 PRO A 169      -1.470  27.153  24.755  1.00 50.27           H  
ATOM   2467  CD  PRO A 169      -1.408  28.141  22.844  1.00 50.27           C  
ATOM   2468  HD2 PRO A 169      -2.384  28.545  23.114  1.00 50.27           H  
ATOM   2469  HD3 PRO A 169      -0.785  28.919  22.404  1.00 50.27           H  
ATOM   2470  N   VAL A 170      -1.548  23.678  21.837  1.00 58.96           N  
ATOM   2471  H   VAL A 170      -1.076  23.810  20.954  1.00 58.96           H  
ATOM   2472  CA  VAL A 170      -2.218  22.400  22.106  1.00 58.96           C  
ATOM   2473  HA  VAL A 170      -3.262  22.624  22.324  1.00 58.96           H  
ATOM   2474  C   VAL A 170      -1.547  21.749  23.327  1.00 58.96           C  
ATOM   2475  CB  VAL A 170      -2.177  21.462  20.884  1.00 58.96           C  
ATOM   2476  HB  VAL A 170      -1.149  21.150  20.702  1.00 58.96           H  
ATOM   2477  O   VAL A 170      -0.326  21.557  23.313  1.00 58.96           O  
ATOM   2478  CG1 VAL A 170      -3.036  20.211  21.116  1.00 58.96           C  
ATOM   2479 HG11 VAL A 170      -4.073  20.497  21.295  1.00 58.96           H  
ATOM   2480 HG12 VAL A 170      -2.991  19.566  20.239  1.00 58.96           H  
ATOM   2481 HG13 VAL A 170      -2.662  19.650  21.972  1.00 58.96           H  
ATOM   2482  CG2 VAL A 170      -2.699  22.152  19.615  1.00 58.96           C  
ATOM   2483 HG21 VAL A 170      -2.711  21.448  18.783  1.00 58.96           H  
ATOM   2484 HG22 VAL A 170      -2.056  22.989  19.342  1.00 58.96           H  
ATOM   2485 HG23 VAL A 170      -3.708  22.529  19.782  1.00 58.96           H  
ATOM   2486  N   PRO A 171      -2.290  21.401  24.395  1.00 50.76           N  
ATOM   2487  CA  PRO A 171      -1.697  20.801  25.584  1.00 50.76           C  
ATOM   2488  HA  PRO A 171      -0.909  21.462  25.945  1.00 50.76           H  
ATOM   2489  C   PRO A 171      -1.107  19.417  25.253  1.00 50.76           C  
ATOM   2490  CB  PRO A 171      -2.818  20.741  26.625  1.00 50.76           C  
ATOM   2491  HB2 PRO A 171      -2.734  19.870  27.274  1.00 50.76           H  
ATOM   2492  HB3 PRO A 171      -2.811  21.658  27.216  1.00 50.76           H  
ATOM   2493  O   PRO A 171      -1.682  18.672  24.455  1.00 50.76           O  
ATOM   2494  CG  PRO A 171      -4.089  20.697  25.777  1.00 50.76           C  
ATOM   2495  HG2 PRO A 171      -4.288  19.670  25.471  1.00 50.76           H  
ATOM   2496  HG3 PRO A 171      -4.946  21.111  26.308  1.00 50.76           H  
ATOM   2497  CD  PRO A 171      -3.729  21.531  24.549  1.00 50.76           C  
ATOM   2498  HD2 PRO A 171      -3.978  22.578  24.724  1.00 50.76           H  
ATOM   2499  HD3 PRO A 171      -4.262  21.156  23.676  1.00 50.76           H  
ATOM   2500  N   PRO A 172       0.028  19.028  25.865  1.00 50.61           N  
ATOM   2501  CA  PRO A 172       0.699  17.777  25.542  1.00 50.61           C  
ATOM   2502  HA  PRO A 172       0.880  17.726  24.468  1.00 50.61           H  
ATOM   2503  C   PRO A 172      -0.158  16.579  25.964  1.00 50.61           C  
ATOM   2504  CB  PRO A 172       2.046  17.837  26.274  1.00 50.61           C  
ATOM   2505  HB2 PRO A 172       2.788  18.300  25.623  1.00 50.61           H  
ATOM   2506  HB3 PRO A 172       2.387  16.854  26.596  1.00 50.61           H  
ATOM   2507  O   PRO A 172      -0.346  16.306  27.152  1.00 50.61           O  
ATOM   2508  CG  PRO A 172       1.769  18.762  27.460  1.00 50.61           C  
ATOM   2509  HG2 PRO A 172       2.673  19.264  27.803  1.00 50.61           H  
ATOM   2510  HG3 PRO A 172       1.313  18.195  28.272  1.00 50.61           H  
ATOM   2511  CD  PRO A 172       0.754  19.754  26.894  1.00 50.61           C  
ATOM   2512  HD2 PRO A 172       0.087  20.103  27.683  1.00 50.61           H  
ATOM   2513  HD3 PRO A 172       1.275  20.596  26.440  1.00 50.61           H  
ATOM   2514  N   THR A 173      -0.645  15.809  24.992  1.00 51.42           N  
ATOM   2515  H   THR A 173      -0.562  16.117  24.034  1.00 51.42           H  
ATOM   2516  CA  THR A 173      -1.242  14.498  25.254  1.00 51.42           C  
ATOM   2517  HA  THR A 173      -1.973  14.597  26.057  1.00 51.42           H  
ATOM   2518  C   THR A 173      -0.136  13.542  25.702  1.00 51.42           C  
ATOM   2519  CB  THR A 173      -1.972  13.945  24.019  1.00 51.42           C  
ATOM   2520  HB  THR A 173      -2.352  12.951  24.255  1.00 51.42           H  
ATOM   2521  O   THR A 173       0.756  13.211  24.921  1.00 51.42           O  
ATOM   2522  CG2 THR A 173      -3.145  14.832  23.601  1.00 51.42           C  
ATOM   2523 HG21 THR A 173      -3.663  14.374  22.759  1.00 51.42           H  
ATOM   2524 HG22 THR A 173      -2.789  15.817  23.299  1.00 51.42           H  
ATOM   2525 HG23 THR A 173      -3.844  14.943  24.430  1.00 51.42           H  
ATOM   2526  OG1 THR A 173      -1.097  13.848  22.918  1.00 51.42           O  
ATOM   2527  HG1 THR A 173      -0.250  13.534  23.242  1.00 51.42           H  
ATOM   2528  N   ARG A 174      -0.159  13.087  26.961  1.00 49.02           N  
ATOM   2529  H   ARG A 174      -0.871  13.450  27.579  1.00 49.02           H  
ATOM   2530  CA  ARG A 174       0.781  12.066  27.453  1.00 49.02           C  
ATOM   2531  HA  ARG A 174       1.791  12.348  27.158  1.00 49.02           H  
ATOM   2532  C   ARG A 174       0.491  10.720  26.781  1.00 49.02           C  
ATOM   2533  CB  ARG A 174       0.715  11.949  28.990  1.00 49.02           C  
ATOM   2534  HB2 ARG A 174       0.851  10.904  29.271  1.00 49.02           H  
ATOM   2535  HB3 ARG A 174      -0.268  12.260  29.345  1.00 49.02           H  
ATOM   2536  O   ARG A 174      -0.386   9.983  27.223  1.00 49.02           O  
ATOM   2537  CG  ARG A 174       1.811  12.748  29.706  1.00 49.02           C  
ATOM   2538  HG2 ARG A 174       1.712  13.808  29.473  1.00 49.02           H  
ATOM   2539  HG3 ARG A 174       2.785  12.395  29.366  1.00 49.02           H  
ATOM   2540  CD  ARG A 174       1.691  12.533  31.223  1.00 49.02           C  
ATOM   2541  HD2 ARG A 174       1.584  11.466  31.417  1.00 49.02           H  
ATOM   2542  HD3 ARG A 174       0.794  13.043  31.573  1.00 49.02           H  
ATOM   2543  NE  ARG A 174       2.872  13.034  31.953  1.00 49.02           N  
ATOM   2544  HE  ARG A 174       3.576  13.505  31.404  1.00 49.02           H  
ATOM   2545  NH1 ARG A 174       2.183  12.448  34.065  1.00 49.02           N  
ATOM   2546 HH11 ARG A 174       1.286  12.185  33.682  1.00 49.02           H  
ATOM   2547 HH12 ARG A 174       2.305  12.509  35.065  1.00 49.02           H  
ATOM   2548  NH2 ARG A 174       4.165  13.433  33.787  1.00 49.02           N  
ATOM   2549 HH21 ARG A 174       4.294  13.440  34.788  1.00 49.02           H  
ATOM   2550 HH22 ARG A 174       4.853  13.887  33.203  1.00 49.02           H  
ATOM   2551  CZ  ARG A 174       3.068  12.969  33.259  1.00 49.02           C  
ATOM   2552  N   THR A 175       1.265  10.366  25.763  1.00 49.83           N  
ATOM   2553  H   THR A 175       1.886  11.052  25.359  1.00 49.83           H  
ATOM   2554  CA  THR A 175       1.377   8.993  25.255  1.00 49.83           C  
ATOM   2555  HA  THR A 175       0.487   8.431  25.539  1.00 49.83           H  
ATOM   2556  C   THR A 175       2.589   8.324  25.919  1.00 49.83           C  
ATOM   2557  CB  THR A 175       1.445   8.972  23.717  1.00 49.83           C  
ATOM   2558  HB  THR A 175       1.583   7.945  23.376  1.00 49.83           H  
ATOM   2559  O   THR A 175       3.643   8.936  26.086  1.00 49.83           O  
ATOM   2560  CG2 THR A 175       0.172   9.540  23.084  1.00 49.83           C  
ATOM   2561 HG21 THR A 175       0.060  10.595  23.334  1.00 49.83           H  
ATOM   2562 HG22 THR A 175      -0.698   8.992  23.443  1.00 49.83           H  
ATOM   2563 HG23 THR A 175       0.226   9.441  22.000  1.00 49.83           H  
ATOM   2564  OG1 THR A 175       2.519   9.758  23.270  1.00 49.83           O  
ATOM   2565  HG1 THR A 175       2.428   9.904  22.326  1.00 49.83           H  
ATOM   2566  N   ARG A 176       2.446   7.077  26.390  1.00 50.98           N  
ATOM   2567  H   ARG A 176       1.572   6.603  26.216  1.00 50.98           H  
ATOM   2568  CA  ARG A 176       3.574   6.276  26.903  1.00 50.98           C  
ATOM   2569  HA  ARG A 176       4.425   6.926  27.105  1.00 50.98           H  
ATOM   2570  C   ARG A 176       4.010   5.301  25.822  1.00 50.98           C  
ATOM   2571  CB  ARG A 176       3.215   5.521  28.194  1.00 50.98           C  
ATOM   2572  HB2 ARG A 176       2.191   5.153  28.133  1.00 50.98           H  
ATOM   2573  HB3 ARG A 176       3.874   4.657  28.276  1.00 50.98           H  
ATOM   2574  O   ARG A 176       3.209   4.484  25.384  1.00 50.98           O  
ATOM   2575  CG  ARG A 176       3.397   6.365  29.463  1.00 50.98           C  
ATOM   2576  HG2 ARG A 176       2.706   7.208  29.445  1.00 50.98           H  
ATOM   2577  HG3 ARG A 176       4.420   6.740  29.502  1.00 50.98           H  
ATOM   2578  CD  ARG A 176       3.127   5.492  30.698  1.00 50.98           C  
ATOM   2579  HD2 ARG A 176       3.772   4.614  30.655  1.00 50.98           H  
ATOM   2580  HD3 ARG A 176       2.088   5.167  30.665  1.00 50.98           H  
ATOM   2581  NE  ARG A 176       3.385   6.213  31.960  1.00 50.98           N  
ATOM   2582  HE  ARG A 176       3.863   7.099  31.885  1.00 50.98           H  
ATOM   2583  NH1 ARG A 176       2.457   4.659  33.379  1.00 50.98           N  
ATOM   2584 HH11 ARG A 176       2.221   4.083  32.584  1.00 50.98           H  
ATOM   2585 HH12 ARG A 176       2.188   4.372  34.309  1.00 50.98           H  
ATOM   2586  NH2 ARG A 176       3.369   6.509  34.221  1.00 50.98           N  
ATOM   2587 HH21 ARG A 176       3.887   7.369  34.117  1.00 50.98           H  
ATOM   2588 HH22 ARG A 176       3.147   6.168  35.145  1.00 50.98           H  
ATOM   2589  CZ  ARG A 176       3.069   5.792  33.174  1.00 50.98           C  
ATOM   2590  N   ILE A 177       5.280   5.367  25.440  1.00 53.22           N  
ATOM   2591  H   ILE A 177       5.871   6.079  25.844  1.00 53.22           H  
ATOM   2592  CA  ILE A 177       5.892   4.501  24.430  1.00 53.22           C  
ATOM   2593  HA  ILE A 177       5.177   3.749  24.095  1.00 53.22           H  
ATOM   2594  C   ILE A 177       7.061   3.786  25.099  1.00 53.22           C  
ATOM   2595  CB  ILE A 177       6.303   5.344  23.207  1.00 53.22           C  
ATOM   2596  HB  ILE A 177       6.920   6.173  23.551  1.00 53.22           H  
ATOM   2597  O   ILE A 177       7.930   4.429  25.684  1.00 53.22           O  
ATOM   2598  CG1 ILE A 177       5.015   5.898  22.553  1.00 53.22           C  
ATOM   2599 HG12 ILE A 177       4.521   5.109  21.986  1.00 53.22           H  
ATOM   2600 HG13 ILE A 177       4.310   6.260  23.301  1.00 53.22           H  
ATOM   2601  CG2 ILE A 177       7.119   4.517  22.193  1.00 53.22           C  
ATOM   2602 HG21 ILE A 177       7.397   5.131  21.336  1.00 53.22           H  
ATOM   2603 HG22 ILE A 177       8.043   4.157  22.646  1.00 53.22           H  
ATOM   2604 HG23 ILE A 177       6.536   3.668  21.836  1.00 53.22           H  
ATOM   2605  CD1 ILE A 177       5.288   7.073  21.643  1.00 53.22           C  
ATOM   2606 HD11 ILE A 177       5.956   6.739  20.848  1.00 53.22           H  
ATOM   2607 HD12 ILE A 177       5.731   7.875  22.233  1.00 53.22           H  
ATOM   2608 HD13 ILE A 177       4.353   7.422  21.206  1.00 53.22           H  
ATOM   2609  N   SER A 178       7.063   2.455  25.066  1.00 52.59           N  
ATOM   2610  H   SER A 178       6.319   1.971  24.583  1.00 52.59           H  
ATOM   2611  CA  SER A 178       8.172   1.649  25.581  1.00 52.59           C  
ATOM   2612  HA  SER A 178       8.705   2.208  26.350  1.00 52.59           H  
ATOM   2613  C   SER A 178       9.146   1.322  24.455  1.00 52.59           C  
ATOM   2614  CB  SER A 178       7.661   0.357  26.221  1.00 52.59           C  
ATOM   2615  HB2 SER A 178       8.511  -0.221  26.583  1.00 52.59           H  
ATOM   2616  HB3 SER A 178       7.009   0.590  27.063  1.00 52.59           H  
ATOM   2617  O   SER A 178       8.745   0.734  23.451  1.00 52.59           O  
ATOM   2618  OG  SER A 178       6.946  -0.391  25.258  1.00 52.59           O  
ATOM   2619  HG  SER A 178       7.371  -0.251  24.409  1.00 52.59           H  
ATOM   2620  N   ARG A 179      10.423   1.651  24.649  1.00 57.62           N  
ATOM   2621  H   ARG A 179      10.665   2.110  25.515  1.00 57.62           H  
ATOM   2622  CA  ARG A 179      11.524   1.367  23.724  1.00 57.62           C  
ATOM   2623  HA  ARG A 179      11.140   0.859  22.839  1.00 57.62           H  
ATOM   2624  C   ARG A 179      12.553   0.457  24.391  1.00 57.62           C  
ATOM   2625  CB  ARG A 179      12.146   2.704  23.301  1.00 57.62           C  
ATOM   2626  HB2 ARG A 179      11.381   3.315  22.821  1.00 57.62           H  
ATOM   2627  HB3 ARG A 179      12.497   3.225  24.192  1.00 57.62           H  
ATOM   2628  O   ARG A 179      12.851   0.631  25.569  1.00 57.62           O  
ATOM   2629  CG  ARG A 179      13.320   2.519  22.334  1.00 57.62           C  
ATOM   2630  HG2 ARG A 179      12.974   2.041  21.418  1.00 57.62           H  
ATOM   2631  HG3 ARG A 179      14.097   1.908  22.793  1.00 57.62           H  
ATOM   2632  CD  ARG A 179      13.924   3.874  22.015  1.00 57.62           C  
ATOM   2633  HD2 ARG A 179      14.231   4.345  22.949  1.00 57.62           H  
ATOM   2634  HD3 ARG A 179      13.170   4.494  21.532  1.00 57.62           H  
ATOM   2635  NE  ARG A 179      15.085   3.732  21.126  1.00 57.62           N  
ATOM   2636  HE  ARG A 179      15.214   2.864  20.626  1.00 57.62           H  
ATOM   2637  NH1 ARG A 179      15.666   5.909  21.296  1.00 57.62           N  
ATOM   2638 HH11 ARG A 179      14.940   6.055  21.983  1.00 57.62           H  
ATOM   2639 HH12 ARG A 179      16.100   6.695  20.834  1.00 57.62           H  
ATOM   2640  NH2 ARG A 179      16.764   4.602  19.853  1.00 57.62           N  
ATOM   2641 HH21 ARG A 179      17.061   5.461  19.413  1.00 57.62           H  
ATOM   2642 HH22 ARG A 179      16.756   3.792  19.249  1.00 57.62           H  
ATOM   2643  CZ  ARG A 179      15.839   4.739  20.757  1.00 57.62           C  
ATOM   2644  N   THR A 180      13.144  -0.454  23.627  1.00 64.06           N  
ATOM   2645  H   THR A 180      12.823  -0.580  22.678  1.00 64.06           H  
ATOM   2646  CA  THR A 180      14.330  -1.222  24.029  1.00 64.06           C  
ATOM   2647  HA  THR A 180      14.545  -1.059  25.085  1.00 64.06           H  
ATOM   2648  C   THR A 180      15.537  -0.749  23.220  1.00 64.06           C  
ATOM   2649  CB  THR A 180      14.098  -2.729  23.831  1.00 64.06           C  
ATOM   2650  HB  THR A 180      15.029  -3.263  24.022  1.00 64.06           H  
ATOM   2651  O   THR A 180      15.519  -0.856  21.997  1.00 64.06           O  
ATOM   2652  CG2 THR A 180      13.017  -3.260  24.774  1.00 64.06           C  
ATOM   2653 HG21 THR A 180      12.058  -2.790  24.556  1.00 64.06           H  
ATOM   2654 HG22 THR A 180      12.923  -4.337  24.639  1.00 64.06           H  
ATOM   2655 HG23 THR A 180      13.296  -3.054  25.808  1.00 64.06           H  
ATOM   2656  OG1 THR A 180      13.669  -2.994  22.515  1.00 64.06           O  
ATOM   2657  HG1 THR A 180      14.311  -2.607  21.915  1.00 64.06           H  
ATOM   2658  N   GLN A 181      16.568  -0.216  23.879  1.00 64.65           N  
ATOM   2659  H   GLN A 181      16.530  -0.164  24.887  1.00 64.65           H  
ATOM   2660  CA  GLN A 181      17.859   0.118  23.263  1.00 64.65           C  
ATOM   2661  HA  GLN A 181      17.770   0.112  22.176  1.00 64.65           H  
ATOM   2662  C   GLN A 181      18.903  -0.933  23.651  1.00 64.65           C  
ATOM   2663  CB  GLN A 181      18.328   1.516  23.703  1.00 64.65           C  
ATOM   2664  HB2 GLN A 181      18.196   1.614  24.780  1.00 64.65           H  
ATOM   2665  HB3 GLN A 181      19.392   1.613  23.484  1.00 64.65           H  
ATOM   2666  O   GLN A 181      18.979  -1.322  24.816  1.00 64.65           O  
ATOM   2667  CG  GLN A 181      17.599   2.658  22.982  1.00 64.65           C  
ATOM   2668  HG2 GLN A 181      17.779   2.572  21.910  1.00 64.65           H  
ATOM   2669  HG3 GLN A 181      16.528   2.576  23.169  1.00 64.65           H  
ATOM   2670  CD  GLN A 181      18.069   4.027  23.470  1.00 64.65           C  
ATOM   2671  NE2 GLN A 181      18.248   4.999  22.608  1.00 64.65           N  
ATOM   2672 HE21 GLN A 181      18.202   4.830  21.613  1.00 64.65           H  
ATOM   2673 HE22 GLN A 181      18.663   5.840  22.984  1.00 64.65           H  
ATOM   2674  OE1 GLN A 181      18.280   4.257  24.644  1.00 64.65           O  
ATOM   2675  N   TYR A 182      19.722  -1.363  22.690  1.00 61.80           N  
ATOM   2676  H   TYR A 182      19.621  -0.982  21.760  1.00 61.80           H  
ATOM   2677  CA  TYR A 182      20.922  -2.163  22.943  1.00 61.80           C  
ATOM   2678  HA  TYR A 182      20.876  -2.589  23.945  1.00 61.80           H  
ATOM   2679  C   TYR A 182      22.152  -1.255  22.878  1.00 61.80           C  
ATOM   2680  CB  TYR A 182      21.015  -3.330  21.950  1.00 61.80           C  
ATOM   2681  HB2 TYR A 182      22.039  -3.703  21.948  1.00 61.80           H  
ATOM   2682  HB3 TYR A 182      20.803  -2.972  20.942  1.00 61.80           H  
ATOM   2683  O   TYR A 182      22.341  -0.532  21.901  1.00 61.80           O  
ATOM   2684  CG  TYR A 182      20.097  -4.489  22.288  1.00 61.80           C  
ATOM   2685  CD1 TYR A 182      20.541  -5.489  23.175  1.00 61.80           C  
ATOM   2686  HD1 TYR A 182      21.533  -5.431  23.598  1.00 61.80           H  
ATOM   2687  CD2 TYR A 182      18.806  -4.568  21.729  1.00 61.80           C  
ATOM   2688  HD2 TYR A 182      18.467  -3.805  21.044  1.00 61.80           H  
ATOM   2689  CE1 TYR A 182      19.701  -6.570  23.504  1.00 61.80           C  
ATOM   2690  HE1 TYR A 182      20.051  -7.336  24.180  1.00 61.80           H  
ATOM   2691  CE2 TYR A 182      17.961  -5.646  22.058  1.00 61.80           C  
ATOM   2692  HE2 TYR A 182      16.972  -5.719  21.630  1.00 61.80           H  
ATOM   2693  OH  TYR A 182      17.595  -7.692  23.258  1.00 61.80           O  
ATOM   2694  HH  TYR A 182      18.040  -8.310  23.843  1.00 61.80           H  
ATOM   2695  CZ  TYR A 182      18.408  -6.649  22.943  1.00 61.80           C  
ATOM   2696  N   HIS A 183      22.983  -1.277  23.919  1.00 63.24           N  
ATOM   2697  H   HIS A 183      22.793  -1.899  24.692  1.00 63.24           H  
ATOM   2698  CA  HIS A 183      24.208  -0.484  23.965  1.00 63.24           C  
ATOM   2699  HA  HIS A 183      24.031   0.461  23.452  1.00 63.24           H  
ATOM   2700  C   HIS A 183      25.332  -1.234  23.243  1.00 63.24           C  
ATOM   2701  CB  HIS A 183      24.560  -0.159  25.424  1.00 63.24           C  
ATOM   2702  HB2 HIS A 183      23.657   0.182  25.929  1.00 63.24           H  
ATOM   2703  HB3 HIS A 183      24.901  -1.063  25.928  1.00 63.24           H  
ATOM   2704  O   HIS A 183      25.773  -2.286  23.701  1.00 63.24           O  
ATOM   2705  CG  HIS A 183      25.604   0.920  25.601  1.00 63.24           C  
ATOM   2706  CD2 HIS A 183      25.968   1.474  26.800  1.00 63.24           C  
ATOM   2707  HD2 HIS A 183      25.578   1.202  27.770  1.00 63.24           H  
ATOM   2708  ND1 HIS A 183      26.330   1.576  24.623  1.00 63.24           N  
ATOM   2709  HD1 HIS A 183      26.370   1.375  23.634  1.00 63.24           H  
ATOM   2710  CE1 HIS A 183      27.100   2.497  25.224  1.00 63.24           C  
ATOM   2711  HE1 HIS A 183      27.798   3.147  24.717  1.00 63.24           H  
ATOM   2712  NE2 HIS A 183      26.911   2.473  26.551  1.00 63.24           N  
ATOM   2713  N   ASN A 184      25.796  -0.689  22.118  1.00 63.04           N  
ATOM   2714  H   ASN A 184      25.344   0.134  21.745  1.00 63.04           H  
ATOM   2715  CA  ASN A 184      27.027  -1.129  21.468  1.00 63.04           C  
ATOM   2716  HA  ASN A 184      27.257  -2.141  21.800  1.00 63.04           H  
ATOM   2717  C   ASN A 184      28.174  -0.179  21.878  1.00 63.04           C  
ATOM   2718  CB  ASN A 184      26.792  -1.191  19.946  1.00 63.04           C  
ATOM   2719  HB2 ASN A 184      26.644  -0.185  19.553  1.00 63.04           H  
ATOM   2720  HB3 ASN A 184      25.894  -1.776  19.748  1.00 63.04           H  
ATOM   2721  O   ASN A 184      27.984   1.035  21.797  1.00 63.04           O  
ATOM   2722  CG  ASN A 184      27.945  -1.835  19.196  1.00 63.04           C  
ATOM   2723  ND2 ASN A 184      27.759  -2.179  17.948  1.00 63.04           N  
ATOM   2724 HD21 ASN A 184      28.594  -2.474  17.464  1.00 63.04           H  
ATOM   2725 HD22 ASN A 184      26.904  -1.936  17.467  1.00 63.04           H  
ATOM   2726  OD1 ASN A 184      29.030  -2.030  19.711  1.00 63.04           O  
ATOM   2727  N   PRO A 185      29.340  -0.671  22.337  1.00 75.72           N  
ATOM   2728  CA  PRO A 185      30.491   0.178  22.651  1.00 75.72           C  
ATOM   2729  HA  PRO A 185      30.181   0.974  23.329  1.00 75.72           H  
ATOM   2730  C   PRO A 185      31.145   0.849  21.428  1.00 75.72           C  
ATOM   2731  CB  PRO A 185      31.477  -0.739  23.386  1.00 75.72           C  
ATOM   2732  HB2 PRO A 185      31.283  -0.692  24.457  1.00 75.72           H  
ATOM   2733  HB3 PRO A 185      32.516  -0.482  23.182  1.00 75.72           H  
ATOM   2734  O   PRO A 185      31.927   1.775  21.615  1.00 75.72           O  
ATOM   2735  CG  PRO A 185      31.129  -2.133  22.868  1.00 75.72           C  
ATOM   2736  HG2 PRO A 185      31.592  -2.292  21.894  1.00 75.72           H  
ATOM   2737  HG3 PRO A 185      31.423  -2.914  23.570  1.00 75.72           H  
ATOM   2738  CD  PRO A 185      29.616  -2.053  22.711  1.00 75.72           C  
ATOM   2739  HD2 PRO A 185      29.286  -2.777  21.966  1.00 75.72           H  
ATOM   2740  HD3 PRO A 185      29.136  -2.266  23.666  1.00 75.72           H  
ATOM   2741  N   SER A 186      30.859   0.420  20.191  1.00 74.76           N  
ATOM   2742  H   SER A 186      30.259  -0.383  20.070  1.00 74.76           H  
ATOM   2743  CA  SER A 186      31.504   0.988  18.994  1.00 74.76           C  
ATOM   2744  HA  SER A 186      32.519   1.282  19.260  1.00 74.76           H  
ATOM   2745  C   SER A 186      30.837   2.248  18.430  1.00 74.76           C  
ATOM   2746  CB  SER A 186      31.632  -0.078  17.901  1.00 74.76           C  
ATOM   2747  HB2 SER A 186      32.155   0.345  17.044  1.00 74.76           H  
ATOM   2748  HB3 SER A 186      32.219  -0.912  18.286  1.00 74.76           H  
ATOM   2749  O   SER A 186      31.475   2.969  17.671  1.00 74.76           O  
ATOM   2750  OG  SER A 186      30.367  -0.557  17.489  1.00 74.76           O  
ATOM   2751  HG  SER A 186      29.856   0.175  17.135  1.00 74.76           H  
ATOM   2752  N   PHE A 187      29.567   2.517  18.746  1.00 65.92           N  
ATOM   2753  H   PHE A 187      29.086   1.916  19.400  1.00 65.92           H  
ATOM   2754  CA  PHE A 187      28.872   3.740  18.324  1.00 65.92           C  
ATOM   2755  HA  PHE A 187      29.557   4.578  18.450  1.00 65.92           H  
ATOM   2756  C   PHE A 187      27.643   4.012  19.194  1.00 65.92           C  
ATOM   2757  CB  PHE A 187      28.475   3.682  16.836  1.00 65.92           C  
ATOM   2758  HB2 PHE A 187      27.951   4.602  16.578  1.00 65.92           H  
ATOM   2759  HB3 PHE A 187      29.381   3.663  16.229  1.00 65.92           H  
ATOM   2760  O   PHE A 187      26.984   3.095  19.686  1.00 65.92           O  
ATOM   2761  CG  PHE A 187      27.607   2.503  16.446  1.00 65.92           C  
ATOM   2762  CD1 PHE A 187      28.206   1.316  15.990  1.00 65.92           C  
ATOM   2763  HD1 PHE A 187      29.278   1.277  15.863  1.00 65.92           H  
ATOM   2764  CD2 PHE A 187      26.205   2.600  16.503  1.00 65.92           C  
ATOM   2765  HD2 PHE A 187      25.738   3.521  16.821  1.00 65.92           H  
ATOM   2766  CE1 PHE A 187      27.413   0.209  15.641  1.00 65.92           C  
ATOM   2767  HE1 PHE A 187      27.877  -0.692  15.268  1.00 65.92           H  
ATOM   2768  CE2 PHE A 187      25.410   1.504  16.125  1.00 65.92           C  
ATOM   2769  HE2 PHE A 187      24.334   1.589  16.132  1.00 65.92           H  
ATOM   2770  CZ  PHE A 187      26.012   0.304  15.709  1.00 65.92           C  
ATOM   2771  HZ  PHE A 187      25.396  -0.526  15.397  1.00 65.92           H  
ATOM   2772  N   GLN A 188      27.326   5.293  19.367  1.00 61.51           N  
ATOM   2773  H   GLN A 188      27.871   5.997  18.890  1.00 61.51           H  
ATOM   2774  CA  GLN A 188      26.215   5.756  20.189  1.00 61.51           C  
ATOM   2775  HA  GLN A 188      25.945   4.963  20.886  1.00 61.51           H  
ATOM   2776  C   GLN A 188      25.006   6.056  19.295  1.00 61.51           C  
ATOM   2777  CB  GLN A 188      26.690   6.974  21.003  1.00 61.51           C  
ATOM   2778  HB2 GLN A 188      27.776   6.945  21.087  1.00 61.51           H  
ATOM   2779  HB3 GLN A 188      26.422   7.897  20.488  1.00 61.51           H  
ATOM   2780  O   GLN A 188      25.083   6.890  18.398  1.00 61.51           O  
ATOM   2781  CG  GLN A 188      26.123   6.993  22.429  1.00 61.51           C  
ATOM   2782  HG2 GLN A 188      25.040   7.109  22.388  1.00 61.51           H  
ATOM   2783  HG3 GLN A 188      26.355   6.048  22.919  1.00 61.51           H  
ATOM   2784  CD  GLN A 188      26.712   8.122  23.273  1.00 61.51           C  
ATOM   2785  NE2 GLN A 188      26.358   8.214  24.536  1.00 61.51           N  
ATOM   2786 HE21 GLN A 188      25.712   7.559  24.953  1.00 61.51           H  
ATOM   2787 HE22 GLN A 188      26.777   8.982  25.041  1.00 61.51           H  
ATOM   2788  OE1 GLN A 188      27.504   8.935  22.838  1.00 61.51           O  
ATOM   2789  N   ILE A 189      23.884   5.369  19.523  1.00 55.93           N  
ATOM   2790  H   ILE A 189      23.880   4.674  20.256  1.00 55.93           H  
ATOM   2791  CA  ILE A 189      22.647   5.595  18.766  1.00 55.93           C  
ATOM   2792  HA  ILE A 189      22.901   5.955  17.769  1.00 55.93           H  
ATOM   2793  C   ILE A 189      21.847   6.692  19.474  1.00 55.93           C  
ATOM   2794  CB  ILE A 189      21.835   4.289  18.580  1.00 55.93           C  
ATOM   2795  HB  ILE A 189      21.501   3.950  19.561  1.00 55.93           H  
ATOM   2796  O   ILE A 189      21.120   6.423  20.433  1.00 55.93           O  
ATOM   2797  CG1 ILE A 189      22.690   3.165  17.948  1.00 55.93           C  
ATOM   2798 HG12 ILE A 189      23.628   3.061  18.494  1.00 55.93           H  
ATOM   2799 HG13 ILE A 189      22.929   3.424  16.917  1.00 55.93           H  
ATOM   2800  CG2 ILE A 189      20.595   4.569  17.705  1.00 55.93           C  
ATOM   2801 HG21 ILE A 189      19.979   3.675  17.613  1.00 55.93           H  
ATOM   2802 HG22 ILE A 189      20.902   4.886  16.708  1.00 55.93           H  
ATOM   2803 HG23 ILE A 189      19.977   5.350  18.147  1.00 55.93           H  
ATOM   2804  CD1 ILE A 189      22.010   1.789  17.984  1.00 55.93           C  
ATOM   2805 HD11 ILE A 189      21.684   1.562  18.999  1.00 55.93           H  
ATOM   2806 HD12 ILE A 189      22.716   1.022  17.668  1.00 55.93           H  
ATOM   2807 HD13 ILE A 189      21.153   1.768  17.312  1.00 55.93           H  
ATOM   2808  N   ILE A 190      21.982   7.932  19.005  1.00 57.33           N  
ATOM   2809  H   ILE A 190      22.634   8.093  18.251  1.00 57.33           H  
ATOM   2810  CA  ILE A 190      21.093   9.035  19.382  1.00 57.33           C  
ATOM   2811  HA  ILE A 190      20.689   8.856  20.379  1.00 57.33           H  
ATOM   2812  C   ILE A 190      19.950   9.027  18.371  1.00 57.33           C  
ATOM   2813  CB  ILE A 190      21.831  10.394  19.414  1.00 57.33           C  
ATOM   2814  HB  ILE A 190      22.153  10.640  18.402  1.00 57.33           H  
ATOM   2815  O   ILE A 190      20.161   9.287  17.193  1.00 57.33           O  
ATOM   2816  CG1 ILE A 190      23.085  10.329  20.319  1.00 57.33           C  
ATOM   2817 HG12 ILE A 190      22.783  10.155  21.351  1.00 57.33           H  
ATOM   2818 HG13 ILE A 190      23.719   9.499  20.008  1.00 57.33           H  
ATOM   2819  CG2 ILE A 190      20.861  11.488  19.903  1.00 57.33           C  
ATOM   2820 HG21 ILE A 190      20.551  11.300  20.931  1.00 57.33           H  
ATOM   2821 HG22 ILE A 190      19.982  11.538  19.260  1.00 57.33           H  
ATOM   2822 HG23 ILE A 190      21.336  12.467  19.850  1.00 57.33           H  
ATOM   2823  CD1 ILE A 190      23.957  11.588  20.255  1.00 57.33           C  
ATOM   2824 HD11 ILE A 190      24.877  11.415  20.813  1.00 57.33           H  
ATOM   2825 HD12 ILE A 190      23.438  12.438  20.698  1.00 57.33           H  
ATOM   2826 HD13 ILE A 190      24.210  11.814  19.219  1.00 57.33           H  
ATOM   2827  N   SER A 191      18.739   8.679  18.805  1.00 56.91           N  
ATOM   2828  H   SER A 191      18.614   8.484  19.788  1.00 56.91           H  
ATOM   2829  CA  SER A 191      17.561   8.789  17.942  1.00 56.91           C  
ATOM   2830  HA  SER A 191      17.867   9.011  16.920  1.00 56.91           H  
ATOM   2831  C   SER A 191      16.692   9.948  18.418  1.00 56.91           C  
ATOM   2832  CB  SER A 191      16.791   7.474  17.866  1.00 56.91           C  
ATOM   2833  HB2 SER A 191      16.037   7.540  17.081  1.00 56.91           H  
ATOM   2834  HB3 SER A 191      17.468   6.648  17.646  1.00 56.91           H  
ATOM   2835  O   SER A 191      16.011   9.853  19.444  1.00 56.91           O  
ATOM   2836  OG  SER A 191      16.162   7.300  19.106  1.00 56.91           O  
ATOM   2837  HG  SER A 191      15.813   8.168  19.320  1.00 56.91           H  
ATOM   2838  N   GLU A 192      16.677  11.018  17.645  1.00 53.30           N  
ATOM   2839  H   GLU A 192      17.317  11.077  16.866  1.00 53.30           H  
ATOM   2840  CA  GLU A 192      15.733  12.116  17.798  1.00 53.30           C  
ATOM   2841  HA  GLU A 192      15.360  12.166  18.821  1.00 53.30           H  
ATOM   2842  C   GLU A 192      14.547  11.854  16.871  1.00 53.30           C  
ATOM   2843  CB  GLU A 192      16.429  13.445  17.495  1.00 53.30           C  
ATOM   2844  HB2 GLU A 192      15.675  14.231  17.444  1.00 53.30           H  
ATOM   2845  HB3 GLU A 192      16.932  13.371  16.531  1.00 53.30           H  
ATOM   2846  O   GLU A 192      14.498  12.306  15.733  1.00 53.30           O  
ATOM   2847  CG  GLU A 192      17.441  13.807  18.591  1.00 53.30           C  
ATOM   2848  HG2 GLU A 192      16.907  13.904  19.536  1.00 53.30           H  
ATOM   2849  HG3 GLU A 192      18.162  12.996  18.694  1.00 53.30           H  
ATOM   2850  CD  GLU A 192      18.200  15.106  18.293  1.00 53.30           C  
ATOM   2851  OE1 GLU A 192      18.931  15.540  19.209  1.00 53.30           O  
ATOM   2852  OE2 GLU A 192      18.043  15.646  17.176  1.00 53.30           O  
ATOM   2853  N   SER A 193      13.585  11.055  17.324  1.00 54.47           N  
ATOM   2854  H   SER A 193      13.667  10.659  18.250  1.00 54.47           H  
ATOM   2855  CA  SER A 193      12.270  11.023  16.685  1.00 54.47           C  
ATOM   2856  HA  SER A 193      12.185  11.869  16.003  1.00 54.47           H  
ATOM   2857  C   SER A 193      11.214  11.223  17.754  1.00 54.47           C  
ATOM   2858  CB  SER A 193      12.044   9.772  15.825  1.00 54.47           C  
ATOM   2859  HB2 SER A 193      12.639   9.859  14.916  1.00 54.47           H  
ATOM   2860  HB3 SER A 193      10.993   9.717  15.544  1.00 54.47           H  
ATOM   2861  O   SER A 193      11.150  10.488  18.739  1.00 54.47           O  
ATOM   2862  OG  SER A 193      12.413   8.585  16.494  1.00 54.47           O  
ATOM   2863  HG  SER A 193      13.372   8.539  16.482  1.00 54.47           H  
ATOM   2864  N   THR A 194      10.417  12.275  17.586  1.00 56.28           N  
ATOM   2865  H   THR A 194      10.541  12.873  16.782  1.00 56.28           H  
ATOM   2866  CA  THR A 194       9.211  12.504  18.370  1.00 56.28           C  
ATOM   2867  HA  THR A 194       9.418  12.248  19.409  1.00 56.28           H  
ATOM   2868  C   THR A 194       8.121  11.598  17.802  1.00 56.28           C  
ATOM   2869  CB  THR A 194       8.783  13.978  18.339  1.00 56.28           C  
ATOM   2870  HB  THR A 194       7.740  14.060  18.645  1.00 56.28           H  
ATOM   2871  O   THR A 194       7.691  11.789  16.664  1.00 56.28           O  
ATOM   2872  CG2 THR A 194       9.642  14.810  19.290  1.00 56.28           C  
ATOM   2873 HG21 THR A 194      10.690  14.752  18.995  1.00 56.28           H  
ATOM   2874 HG22 THR A 194       9.320  15.851  19.264  1.00 56.28           H  
ATOM   2875 HG23 THR A 194       9.536  14.436  20.308  1.00 56.28           H  
ATOM   2876  OG1 THR A 194       8.948  14.534  17.055  1.00 56.28           O  
ATOM   2877  HG1 THR A 194       8.593  15.426  17.071  1.00 56.28           H  
ATOM   2878  N   PRO A 195       7.686  10.569  18.540  1.00 53.77           N  
ATOM   2879  CA  PRO A 195       6.658   9.671  18.045  1.00 53.77           C  
ATOM   2880  HA  PRO A 195       6.933   9.284  17.064  1.00 53.77           H  
ATOM   2881  C   PRO A 195       5.329  10.422  17.943  1.00 53.77           C  
ATOM   2882  CB  PRO A 195       6.616   8.524  19.043  1.00 53.77           C  
ATOM   2883  HB2 PRO A 195       5.604   8.129  19.132  1.00 53.77           H  
ATOM   2884  HB3 PRO A 195       7.303   7.741  18.723  1.00 53.77           H  
ATOM   2885  O   PRO A 195       4.838  10.975  18.930  1.00 53.77           O  
ATOM   2886  CG  PRO A 195       7.128   9.158  20.341  1.00 53.77           C  
ATOM   2887  HG2 PRO A 195       6.307   9.657  20.857  1.00 53.77           H  
ATOM   2888  HG3 PRO A 195       7.620   8.431  20.986  1.00 53.77           H  
ATOM   2889  CD  PRO A 195       8.118  10.202  19.876  1.00 53.77           C  
ATOM   2890  HD2 PRO A 195       8.103  11.052  20.557  1.00 53.77           H  
ATOM   2891  HD3 PRO A 195       9.112   9.757  19.833  1.00 53.77           H  
ATOM   2892  N   SER A 196       4.743  10.442  16.747  1.00 55.92           N  
ATOM   2893  H   SER A 196       5.206   9.983  15.976  1.00 55.92           H  
ATOM   2894  CA  SER A 196       3.379  10.940  16.570  1.00 55.92           C  
ATOM   2895  HA  SER A 196       3.262  11.824  17.196  1.00 55.92           H  
ATOM   2896  C   SER A 196       2.372   9.891  17.051  1.00 55.92           C  
ATOM   2897  CB  SER A 196       3.122  11.388  15.127  1.00 55.92           C  
ATOM   2898  HB2 SER A 196       3.995  11.919  14.748  1.00 55.92           H  
ATOM   2899  HB3 SER A 196       2.274  12.073  15.120  1.00 55.92           H  
ATOM   2900  O   SER A 196       2.614   8.684  16.961  1.00 55.92           O  
ATOM   2901  OG  SER A 196       2.814  10.302  14.281  1.00 55.92           O  
ATOM   2902  HG  SER A 196       3.378   9.554  14.490  1.00 55.92           H  
ATOM   2903  N   SER A 197       1.243  10.344  17.590  1.00 52.12           N  
ATOM   2904  H   SER A 197       1.120  11.340  17.700  1.00 52.12           H  
ATOM   2905  CA  SER A 197       0.162   9.486  18.076  1.00 52.12           C  
ATOM   2906  HA  SER A 197       0.503   8.956  18.965  1.00 52.12           H  
ATOM   2907  C   SER A 197      -0.272   8.461  17.014  1.00 52.12           C  
ATOM   2908  CB  SER A 197      -1.027  10.377  18.462  1.00 52.12           C  
ATOM   2909  HB2 SER A 197      -1.402  10.886  17.575  1.00 52.12           H  
ATOM   2910  HB3 SER A 197      -1.822   9.762  18.883  1.00 52.12           H  
ATOM   2911  O   SER A 197      -0.799   8.845  15.975  1.00 52.12           O  
ATOM   2912  OG  SER A 197      -0.613  11.342  19.416  1.00 52.12           O  
ATOM   2913  HG  SER A 197      -1.319  11.979  19.549  1.00 52.12           H  
ATOM   2914  N   GLY A 198      -0.078   7.162  17.283  1.00 56.94           N  
ATOM   2915  H   GLY A 198       0.446   6.925  18.114  1.00 56.94           H  
ATOM   2916  CA  GLY A 198      -0.537   6.058  16.421  1.00 56.94           C  
ATOM   2917  HA2 GLY A 198      -1.272   5.470  16.969  1.00 56.94           H  
ATOM   2918  HA3 GLY A 198      -1.033   6.463  15.539  1.00 56.94           H  
ATOM   2919  C   GLY A 198       0.545   5.093  15.915  1.00 56.94           C  
ATOM   2920  O   GLY A 198       0.198   4.048  15.370  1.00 56.94           O  
ATOM   2921  N   GLU A 199       1.835   5.374  16.114  1.00 55.77           N  
ATOM   2922  H   GLU A 199       2.094   6.272  16.499  1.00 55.77           H  
ATOM   2923  CA  GLU A 199       2.912   4.461  15.699  1.00 55.77           C  
ATOM   2924  HA  GLU A 199       2.579   3.910  14.819  1.00 55.77           H  
ATOM   2925  C   GLU A 199       3.251   3.419  16.782  1.00 55.77           C  
ATOM   2926  CB  GLU A 199       4.163   5.247  15.277  1.00 55.77           C  
ATOM   2927  HB2 GLU A 199       4.993   4.547  15.181  1.00 55.77           H  
ATOM   2928  HB3 GLU A 199       4.409   5.975  16.049  1.00 55.77           H  
ATOM   2929  O   GLU A 199       3.588   3.761  17.915  1.00 55.77           O  
ATOM   2930  CG  GLU A 199       3.972   5.950  13.921  1.00 55.77           C  
ATOM   2931  HG2 GLU A 199       3.671   5.205  13.185  1.00 55.77           H  
ATOM   2932  HG3 GLU A 199       3.167   6.680  14.010  1.00 55.77           H  
ATOM   2933  CD  GLU A 199       5.243   6.666  13.433  1.00 55.77           C  
ATOM   2934  OE1 GLU A 199       5.403   6.789  12.195  1.00 55.77           O  
ATOM   2935  OE2 GLU A 199       6.036   7.109  14.294  1.00 55.77           O  
ATOM   2936  N   SER A 200       3.202   2.128  16.430  1.00 53.58           N  
ATOM   2937  H   SER A 200       2.822   1.889  15.525  1.00 53.58           H  
ATOM   2938  CA  SER A 200       3.578   1.014  17.321  1.00 53.58           C  
ATOM   2939  HA  SER A 200       3.504   1.359  18.352  1.00 53.58           H  
ATOM   2940  C   SER A 200       5.022   0.521  17.143  1.00 53.58           C  
ATOM   2941  CB  SER A 200       2.580  -0.140  17.171  1.00 53.58           C  
ATOM   2942  HB2 SER A 200       1.583   0.221  17.426  1.00 53.58           H  
ATOM   2943  HB3 SER A 200       2.843  -0.944  17.859  1.00 53.58           H  
ATOM   2944  O   SER A 200       5.464  -0.345  17.894  1.00 53.58           O  
ATOM   2945  OG  SER A 200       2.564  -0.635  15.845  1.00 53.58           O  
ATOM   2946  HG  SER A 200       3.408  -1.049  15.652  1.00 53.58           H  
ATOM   2947  N   SER A 201       5.767   1.035  16.160  1.00 51.72           N  
ATOM   2948  H   SER A 201       5.356   1.746  15.572  1.00 51.72           H  
ATOM   2949  CA  SER A 201       7.157   0.637  15.895  1.00 51.72           C  
ATOM   2950  HA  SER A 201       7.708   0.615  16.836  1.00 51.72           H  
ATOM   2951  C   SER A 201       7.844   1.632  14.954  1.00 51.72           C  
ATOM   2952  CB  SER A 201       7.199  -0.778  15.288  1.00 51.72           C  
ATOM   2953  HB2 SER A 201       8.202  -0.983  14.914  1.00 51.72           H  
ATOM   2954  HB3 SER A 201       6.965  -1.509  16.062  1.00 51.72           H  
ATOM   2955  O   SER A 201       7.540   1.652  13.762  1.00 51.72           O  
ATOM   2956  OG  SER A 201       6.259  -0.913  14.236  1.00 51.72           O  
ATOM   2957  HG  SER A 201       6.424  -0.182  13.636  1.00 51.72           H  
ATOM   2958  N   LEU A 202       8.774   2.431  15.484  1.00 54.03           N  
ATOM   2959  H   LEU A 202       8.960   2.360  16.474  1.00 54.03           H  
ATOM   2960  CA  LEU A 202       9.706   3.247  14.699  1.00 54.03           C  
ATOM   2961  HA  LEU A 202       9.171   3.729  13.881  1.00 54.03           H  
ATOM   2962  C   LEU A 202      10.782   2.329  14.101  1.00 54.03           C  
ATOM   2963  CB  LEU A 202      10.323   4.334  15.608  1.00 54.03           C  
ATOM   2964  HB2 LEU A 202      11.311   4.602  15.233  1.00 54.03           H  
ATOM   2965  HB3 LEU A 202      10.468   3.918  16.605  1.00 54.03           H  
ATOM   2966  O   LEU A 202      11.404   1.552  14.824  1.00 54.03           O  
ATOM   2967  CG  LEU A 202       9.465   5.615  15.692  1.00 54.03           C  
ATOM   2968  HG  LEU A 202       8.412   5.353  15.595  1.00 54.03           H  
ATOM   2969  CD1 LEU A 202       9.655   6.315  17.038  1.00 54.03           C  
ATOM   2970 HD11 LEU A 202       9.071   7.235  17.049  1.00 54.03           H  
ATOM   2971 HD12 LEU A 202      10.706   6.563  17.183  1.00 54.03           H  
ATOM   2972 HD13 LEU A 202       9.312   5.667  17.845  1.00 54.03           H  
ATOM   2973  CD2 LEU A 202       9.848   6.592  14.580  1.00 54.03           C  
ATOM   2974 HD21 LEU A 202       9.729   6.114  13.608  1.00 54.03           H  
ATOM   2975 HD22 LEU A 202      10.879   6.924  14.702  1.00 54.03           H  
ATOM   2976 HD23 LEU A 202       9.182   7.454  14.617  1.00 54.03           H  
ATOM   2977  N   ALA A 203      10.989   2.395  12.786  1.00 53.30           N  
ATOM   2978  H   ALA A 203      10.463   3.068  12.247  1.00 53.30           H  
ATOM   2979  CA  ALA A 203      12.149   1.773  12.157  1.00 53.30           C  
ATOM   2980  HA  ALA A 203      12.306   0.783  12.584  1.00 53.30           H  
ATOM   2981  C   ALA A 203      13.384   2.638  12.460  1.00 53.30           C  
ATOM   2982  CB  ALA A 203      11.885   1.616  10.652  1.00 53.30           C  
ATOM   2983  HB1 ALA A 203      11.007   0.990  10.493  1.00 53.30           H  
ATOM   2984  HB2 ALA A 203      11.721   2.594  10.199  1.00 53.30           H  
ATOM   2985  HB3 ALA A 203      12.749   1.149  10.180  1.00 53.30           H  
ATOM   2986  O   ALA A 203      13.413   3.803  12.068  1.00 53.30           O  
ATOM   2987  N   ASP A 204      14.385   2.082  13.151  1.00 51.92           N  
ATOM   2988  H   ASP A 204      14.268   1.150  13.522  1.00 51.92           H  
ATOM   2989  CA  ASP A 204      15.679   2.739  13.380  1.00 51.92           C  
ATOM   2990  HA  ASP A 204      15.512   3.743  13.770  1.00 51.92           H  
ATOM   2991  C   ASP A 204      16.409   2.883  12.030  1.00 51.92           C  
ATOM   2992  CB  ASP A 204      16.532   1.954  14.410  1.00 51.92           C  
ATOM   2993  HB2 ASP A 204      16.390   0.884  14.254  1.00 51.92           H  
ATOM   2994  HB3 ASP A 204      17.582   2.172  14.217  1.00 51.92           H  
ATOM   2995  O   ASP A 204      17.115   1.983  11.575  1.00 51.92           O  
ATOM   2996  CG  ASP A 204      16.288   2.297  15.894  1.00 51.92           C  
ATOM   2997  OD1 ASP A 204      15.782   3.400  16.204  1.00 51.92           O  
ATOM   2998  OD2 ASP A 204      16.668   1.474  16.759  1.00 51.92           O  
ATOM   2999  N   GLN A 205      16.200   4.009  11.348  1.00 53.70           N  
ATOM   3000  H   GLN A 205      15.530   4.668  11.719  1.00 53.70           H  
ATOM   3001  CA  GLN A 205      17.001   4.406  10.195  1.00 53.70           C  
ATOM   3002  HA  GLN A 205      17.346   3.518   9.665  1.00 53.70           H  
ATOM   3003  C   GLN A 205      18.226   5.159  10.714  1.00 53.70           C  
ATOM   3004  CB  GLN A 205      16.171   5.245   9.210  1.00 53.70           C  
ATOM   3005  HB2 GLN A 205      16.825   5.587   8.407  1.00 53.70           H  
ATOM   3006  HB3 GLN A 205      15.767   6.117   9.724  1.00 53.70           H  
ATOM   3007  O   GLN A 205      18.109   6.255  11.260  1.00 53.70           O  
ATOM   3008  CG  GLN A 205      15.018   4.431   8.602  1.00 53.70           C  
ATOM   3009  HG2 GLN A 205      15.427   3.542   8.120  1.00 53.70           H  
ATOM   3010  HG3 GLN A 205      14.342   4.108   9.393  1.00 53.70           H  
ATOM   3011  CD  GLN A 205      14.202   5.205   7.571  1.00 53.70           C  
ATOM   3012  NE2 GLN A 205      13.219   4.576   6.964  1.00 53.70           N  
ATOM   3013 HE21 GLN A 205      12.747   5.109   6.247  1.00 53.70           H  
ATOM   3014 HE22 GLN A 205      13.041   3.601   7.157  1.00 53.70           H  
ATOM   3015  OE1 GLN A 205      14.407   6.367   7.272  1.00 53.70           O  
ATOM   3016  N   ILE A 206      19.404   4.551  10.576  1.00 47.44           N  
ATOM   3017  H   ILE A 206      19.427   3.636  10.150  1.00 47.44           H  
ATOM   3018  CA  ILE A 206      20.676   5.171  10.950  1.00 47.44           C  
ATOM   3019  HA  ILE A 206      20.542   5.741  11.869  1.00 47.44           H  
ATOM   3020  C   ILE A 206      21.054   6.139   9.829  1.00 47.44           C  
ATOM   3021  CB  ILE A 206      21.765   4.101  11.205  1.00 47.44           C  
ATOM   3022  HB  ILE A 206      21.912   3.534  10.286  1.00 47.44           H  
ATOM   3023  O   ILE A 206      21.487   5.716   8.759  1.00 47.44           O  
ATOM   3024  CG1 ILE A 206      21.327   3.118  12.320  1.00 47.44           C  
ATOM   3025 HG12 ILE A 206      20.320   2.753  12.118  1.00 47.44           H  
ATOM   3026 HG13 ILE A 206      21.306   3.638  13.278  1.00 47.44           H  
ATOM   3027  CG2 ILE A 206      23.097   4.780  11.582  1.00 47.44           C  
ATOM   3028 HG21 ILE A 206      23.423   5.447  10.784  1.00 47.44           H  
ATOM   3029 HG22 ILE A 206      22.985   5.354  12.502  1.00 47.44           H  
ATOM   3030 HG23 ILE A 206      23.881   4.034  11.716  1.00 47.44           H  
ATOM   3031  CD1 ILE A 206      22.223   1.879  12.437  1.00 47.44           C  
ATOM   3032 HD11 ILE A 206      22.288   1.374  11.474  1.00 47.44           H  
ATOM   3033 HD12 ILE A 206      23.222   2.156  12.774  1.00 47.44           H  
ATOM   3034 HD13 ILE A 206      21.791   1.193  13.167  1.00 47.44           H  
ATOM   3035  N   VAL A 207      20.876   7.437  10.066  1.00 47.91           N  
ATOM   3036  H   VAL A 207      20.458   7.718  10.942  1.00 47.91           H  
ATOM   3037  CA  VAL A 207      21.380   8.485   9.174  1.00 47.91           C  
ATOM   3038  HA  VAL A 207      21.605   8.053   8.199  1.00 47.91           H  
ATOM   3039  C   VAL A 207      22.678   9.010   9.773  1.00 47.91           C  
ATOM   3040  CB  VAL A 207      20.343   9.598   8.937  1.00 47.91           C  
ATOM   3041  HB  VAL A 207      20.150  10.127   9.870  1.00 47.91           H  
ATOM   3042  O   VAL A 207      22.679   9.600  10.850  1.00 47.91           O  
ATOM   3043  CG1 VAL A 207      20.857  10.593   7.888  1.00 47.91           C  
ATOM   3044 HG11 VAL A 207      21.814  11.010   8.199  1.00 47.91           H  
ATOM   3045 HG12 VAL A 207      20.988  10.096   6.927  1.00 47.91           H  
ATOM   3046 HG13 VAL A 207      20.145  11.411   7.776  1.00 47.91           H  
ATOM   3047  CG2 VAL A 207      19.018   9.024   8.411  1.00 47.91           C  
ATOM   3048 HG21 VAL A 207      19.194   8.441   7.508  1.00 47.91           H  
ATOM   3049 HG22 VAL A 207      18.326   9.837   8.188  1.00 47.91           H  
ATOM   3050 HG23 VAL A 207      18.559   8.385   9.166  1.00 47.91           H  
ATOM   3051  N   VAL A 208      23.795   8.761   9.091  1.00 47.89           N  
ATOM   3052  H   VAL A 208      23.727   8.260   8.217  1.00 47.89           H  
ATOM   3053  CA  VAL A 208      25.105   9.290   9.481  1.00 47.89           C  
ATOM   3054  HA  VAL A 208      25.149   9.381  10.566  1.00 47.89           H  
ATOM   3055  C   VAL A 208      25.239  10.684   8.878  1.00 47.89           C  
ATOM   3056  CB  VAL A 208      26.252   8.353   9.048  1.00 47.89           C  
ATOM   3057  HB  VAL A 208      26.268   8.268   7.961  1.00 47.89           H  
ATOM   3058  O   VAL A 208      25.480  10.828   7.683  1.00 47.89           O  
ATOM   3059  CG1 VAL A 208      27.610   8.884   9.525  1.00 47.89           C  
ATOM   3060 HG11 VAL A 208      28.402   8.198   9.225  1.00 47.89           H  
ATOM   3061 HG12 VAL A 208      27.616   8.988  10.610  1.00 47.89           H  
ATOM   3062 HG13 VAL A 208      27.817   9.853   9.071  1.00 47.89           H  
ATOM   3063  CG2 VAL A 208      26.068   6.945   9.636  1.00 47.89           C  
ATOM   3064 HG21 VAL A 208      25.162   6.486   9.240  1.00 47.89           H  
ATOM   3065 HG22 VAL A 208      26.915   6.317   9.357  1.00 47.89           H  
ATOM   3066 HG23 VAL A 208      26.002   6.999  10.722  1.00 47.89           H  
ATOM   3067  N   THR A 209      25.045  11.717   9.694  1.00 51.42           N  
ATOM   3068  H   THR A 209      24.738  11.544  10.640  1.00 51.42           H  
ATOM   3069  CA  THR A 209      25.300  13.109   9.302  1.00 51.42           C  
ATOM   3070  HA  THR A 209      25.391  13.175   8.218  1.00 51.42           H  
ATOM   3071  C   THR A 209      26.611  13.589   9.914  1.00 51.42           C  
ATOM   3072  CB  THR A 209      24.153  14.046   9.714  1.00 51.42           C  
ATOM   3073  HB  THR A 209      24.425  15.068   9.450  1.00 51.42           H  
ATOM   3074  O   THR A 209      26.767  13.555  11.135  1.00 51.42           O  
ATOM   3075  CG2 THR A 209      22.837  13.692   9.026  1.00 51.42           C  
ATOM   3076 HG21 THR A 209      22.103  14.470   9.236  1.00 51.42           H  
ATOM   3077 HG22 THR A 209      22.984  13.618   7.949  1.00 51.42           H  
ATOM   3078 HG23 THR A 209      22.464  12.746   9.419  1.00 51.42           H  
ATOM   3079  OG1 THR A 209      23.926  13.972  11.102  1.00 51.42           O  
ATOM   3080  HG1 THR A 209      24.779  14.003  11.542  1.00 51.42           H  
ATOM   3081  N   ASN A 210      27.527  14.105   9.093  1.00 44.47           N  
ATOM   3082  H   ASN A 210      27.363  14.077   8.097  1.00 44.47           H  
ATOM   3083  CA  ASN A 210      28.657  14.898   9.578  1.00 44.47           C  
ATOM   3084  HA  ASN A 210      29.079  14.433  10.469  1.00 44.47           H  
ATOM   3085  C   ASN A 210      28.137  16.288   9.976  1.00 44.47           C  
ATOM   3086  CB  ASN A 210      29.755  14.974   8.495  1.00 44.47           C  
ATOM   3087  HB2 ASN A 210      29.306  15.173   7.521  1.00 44.47           H  
ATOM   3088  HB3 ASN A 210      30.414  15.809   8.728  1.00 44.47           H  
ATOM   3089  O   ASN A 210      28.082  17.190   9.147  1.00 44.47           O  
ATOM   3090  CG  ASN A 210      30.628  13.736   8.401  1.00 44.47           C  
ATOM   3091  ND2 ASN A 210      31.579  13.735   7.496  1.00 44.47           N  
ATOM   3092 HD21 ASN A 210      32.139  12.897   7.438  1.00 44.47           H  
ATOM   3093 HD22 ASN A 210      31.688  14.514   6.862  1.00 44.47           H  
ATOM   3094  OD1 ASN A 210      30.497  12.773   9.134  1.00 44.47           O  
ATOM   3095  N   GLY A 211      27.692  16.451  11.223  1.00 52.46           N  
ATOM   3096  H   GLY A 211      27.695  15.653  11.842  1.00 52.46           H  
ATOM   3097  CA  GLY A 211      27.219  17.731  11.754  1.00 52.46           C  
ATOM   3098  HA2 GLY A 211      27.112  18.470  10.960  1.00 52.46           H  
ATOM   3099  HA3 GLY A 211      26.239  17.591  12.211  1.00 52.46           H  
ATOM   3100  C   GLY A 211      28.167  18.268  12.820  1.00 52.46           C  
ATOM   3101  O   GLY A 211      28.329  17.649  13.870  1.00 52.46           O  
ATOM   3102  N   SER A 212      28.791  19.420  12.573  1.00 51.35           N  
ATOM   3103  H   SER A 212      28.592  19.908  11.711  1.00 51.35           H  
ATOM   3104  CA  SER A 212      29.472  20.194  13.612  1.00 51.35           C  
ATOM   3105  HA  SER A 212      30.175  19.540  14.127  1.00 51.35           H  
ATOM   3106  C   SER A 212      28.434  20.692  14.632  1.00 51.35           C  
ATOM   3107  CB  SER A 212      30.273  21.343  12.979  1.00 51.35           C  
ATOM   3108  HB2 SER A 212      31.119  20.922  12.436  1.00 51.35           H  
ATOM   3109  HB3 SER A 212      30.649  22.000  13.763  1.00 51.35           H  
ATOM   3110  O   SER A 212      27.418  21.282  14.274  1.00 51.35           O  
ATOM   3111  OG  SER A 212      29.475  22.084  12.076  1.00 51.35           O  
ATOM   3112  HG  SER A 212      29.998  22.780  11.671  1.00 51.35           H  
ATOM   3113  N   GLY A 213      28.655  20.396  15.915  1.00 45.26           N  
ATOM   3114  H   GLY A 213      29.480  19.858  16.137  1.00 45.26           H  
ATOM   3115  CA  GLY A 213      27.694  20.624  17.002  1.00 45.26           C  
ATOM   3116  HA2 GLY A 213      26.719  20.244  16.696  1.00 45.26           H  
ATOM   3117  HA3 GLY A 213      28.010  20.064  17.882  1.00 45.26           H  
ATOM   3118  C   GLY A 213      27.528  22.092  17.407  1.00 45.26           C  
ATOM   3119  O   GLY A 213      27.988  22.487  18.476  1.00 45.26           O  
ATOM   3120  N   GLY A 214      26.863  22.896  16.576  1.00 53.33           N  
ATOM   3121  H   GLY A 214      26.568  22.511  15.690  1.00 53.33           H  
ATOM   3122  CA  GLY A 214      26.501  24.283  16.881  1.00 53.33           C  
ATOM   3123  HA2 GLY A 214      26.938  24.591  17.831  1.00 53.33           H  
ATOM   3124  HA3 GLY A 214      26.904  24.932  16.103  1.00 53.33           H  
ATOM   3125  C   GLY A 214      24.987  24.495  16.933  1.00 53.33           C  
ATOM   3126  O   GLY A 214      24.273  24.137  15.999  1.00 53.33           O  
ATOM   3127  N   GLN A 215      24.491  25.118  18.005  1.00 56.53           N  
ATOM   3128  H   GLN A 215      25.123  25.389  18.744  1.00 56.53           H  
ATOM   3129  CA  GLN A 215      23.102  25.572  18.092  1.00 56.53           C  
ATOM   3130  HA  GLN A 215      22.456  24.785  17.702  1.00 56.53           H  
ATOM   3131  C   GLN A 215      22.918  26.826  17.228  1.00 56.53           C  
ATOM   3132  CB  GLN A 215      22.728  25.801  19.567  1.00 56.53           C  
ATOM   3133  HB2 GLN A 215      23.378  26.558  20.006  1.00 56.53           H  
ATOM   3134  HB3 GLN A 215      22.909  24.861  20.088  1.00 56.53           H  
ATOM   3135  O   GLN A 215      23.478  27.879  17.532  1.00 56.53           O  
ATOM   3136  CG  GLN A 215      21.257  26.233  19.739  1.00 56.53           C  
ATOM   3137  HG2 GLN A 215      21.218  27.310  19.898  1.00 56.53           H  
ATOM   3138  HG3 GLN A 215      20.704  26.018  18.825  1.00 56.53           H  
ATOM   3139  CD  GLN A 215      20.521  25.537  20.884  1.00 56.53           C  
ATOM   3140  NE2 GLN A 215      19.225  25.730  20.990  1.00 56.53           N  
ATOM   3141 HE21 GLN A 215      18.769  25.227  21.738  1.00 56.53           H  
ATOM   3142 HE22 GLN A 215      18.733  26.311  20.327  1.00 56.53           H  
ATOM   3143  OE1 GLN A 215      21.062  24.804  21.692  1.00 56.53           O  
ATOM   3144  N   GLN A 216      22.142  26.723  16.146  1.00 53.61           N  
ATOM   3145  H   GLN A 216      21.744  25.827  15.905  1.00 53.61           H  
ATOM   3146  CA  GLN A 216      21.825  27.883  15.315  1.00 53.61           C  
ATOM   3147  HA  GLN A 216      22.742  28.451  15.162  1.00 53.61           H  
ATOM   3148  C   GLN A 216      20.831  28.810  16.027  1.00 53.61           C  
ATOM   3149  CB  GLN A 216      21.309  27.474  13.927  1.00 53.61           C  
ATOM   3150  HB2 GLN A 216      20.498  26.751  14.019  1.00 53.61           H  
ATOM   3151  HB3 GLN A 216      20.907  28.375  13.464  1.00 53.61           H  
ATOM   3152  O   GLN A 216      19.737  28.400  16.413  1.00 53.61           O  
ATOM   3153  CG  GLN A 216      22.419  26.913  13.017  1.00 53.61           C  
ATOM   3154  HG2 GLN A 216      22.607  25.870  13.273  1.00 53.61           H  
ATOM   3155  HG3 GLN A 216      23.339  27.473  13.185  1.00 53.61           H  
ATOM   3156  CD  GLN A 216      22.087  27.019  11.527  1.00 53.61           C  
ATOM   3157  NE2 GLN A 216      22.987  26.625  10.654  1.00 53.61           N  
ATOM   3158 HE21 GLN A 216      23.866  26.221  10.944  1.00 53.61           H  
ATOM   3159 HE22 GLN A 216      22.740  26.717   9.679  1.00 53.61           H  
ATOM   3160  OE1 GLN A 216      21.037  27.480  11.113  1.00 53.61           O  
ATOM   3161  N   ILE A 217      21.227  30.074  16.181  1.00 48.35           N  
ATOM   3162  H   ILE A 217      22.151  30.317  15.853  1.00 48.35           H  
ATOM   3163  CA  ILE A 217      20.380  31.182  16.629  1.00 48.35           C  
ATOM   3164  HA  ILE A 217      19.426  30.792  16.983  1.00 48.35           H  
ATOM   3165  C   ILE A 217      20.126  32.064  15.402  1.00 48.35           C  
ATOM   3166  CB  ILE A 217      21.046  31.952  17.797  1.00 48.35           C  
ATOM   3167  HB  ILE A 217      22.011  32.325  17.455  1.00 48.35           H  
ATOM   3168  O   ILE A 217      21.061  32.612  14.822  1.00 48.35           O  
ATOM   3169  CG1 ILE A 217      21.286  31.020  19.011  1.00 48.35           C  
ATOM   3170 HG12 ILE A 217      21.842  30.140  18.686  1.00 48.35           H  
ATOM   3171 HG13 ILE A 217      20.328  30.681  19.405  1.00 48.35           H  
ATOM   3172  CG2 ILE A 217      20.179  33.160  18.205  1.00 48.35           C  
ATOM   3173 HG21 ILE A 217      20.034  33.831  17.358  1.00 48.35           H  
ATOM   3174 HG22 ILE A 217      19.208  32.822  18.568  1.00 48.35           H  
ATOM   3175 HG23 ILE A 217      20.673  33.735  18.987  1.00 48.35           H  
ATOM   3176  CD1 ILE A 217      22.098  31.660  20.145  1.00 48.35           C  
ATOM   3177 HD11 ILE A 217      21.522  32.446  20.633  1.00 48.35           H  
ATOM   3178 HD12 ILE A 217      22.338  30.898  20.886  1.00 48.35           H  
ATOM   3179 HD13 ILE A 217      23.025  32.075  19.750  1.00 48.35           H  
ATOM   3180  N   GLY A 218      18.860  32.179  15.002  1.00 47.91           N  
ATOM   3181  H   GLY A 218      18.175  31.618  15.490  1.00 47.91           H  
ATOM   3182  CA  GLY A 218      18.415  32.858  13.782  1.00 47.91           C  
ATOM   3183  HA2 GLY A 218      17.822  33.732  14.052  1.00 47.91           H  
ATOM   3184  HA3 GLY A 218      19.268  33.184  13.187  1.00 47.91           H  
ATOM   3185  C   GLY A 218      17.575  31.908  12.931  1.00 47.91           C  
ATOM   3186  O   GLY A 218      17.944  30.750  12.774  1.00 47.91           O  
ATOM   3187  N   GLY A 219      16.416  32.369  12.448  1.00 53.97           N  
ATOM   3188  H   GLY A 219      16.179  33.336  12.612  1.00 53.97           H  
ATOM   3189  CA  GLY A 219      15.475  31.559  11.660  1.00 53.97           C  
ATOM   3190  HA2 GLY A 219      15.055  30.786  12.304  1.00 53.97           H  
ATOM   3191  HA3 GLY A 219      14.662  32.192  11.305  1.00 53.97           H  
ATOM   3192  C   GLY A 219      16.125  30.874  10.448  1.00 53.97           C  
ATOM   3193  O   GLY A 219      17.249  31.225  10.084  1.00 53.97           O  
ATOM   3194  N   PRO A 220      15.441  29.901   9.816  1.00 56.56           N  
ATOM   3195  CA  PRO A 220      16.039  29.043   8.798  1.00 56.56           C  
ATOM   3196  HA  PRO A 220      16.822  28.429   9.242  1.00 56.56           H  
ATOM   3197  C   PRO A 220      16.645  29.897   7.682  1.00 56.56           C  
ATOM   3198  CB  PRO A 220      14.900  28.139   8.302  1.00 56.56           C  
ATOM   3199  HB2 PRO A 220      14.888  27.222   8.890  1.00 56.56           H  
ATOM   3200  HB3 PRO A 220      14.989  27.904   7.241  1.00 56.56           H  
ATOM   3201  O   PRO A 220      15.921  30.477   6.872  1.00 56.56           O  
ATOM   3202  CG  PRO A 220      13.638  28.950   8.602  1.00 56.56           C  
ATOM   3203  HG2 PRO A 220      12.765  28.310   8.733  1.00 56.56           H  
ATOM   3204  HG3 PRO A 220      13.466  29.675   7.807  1.00 56.56           H  
ATOM   3205  CD  PRO A 220      14.006  29.679   9.894  1.00 56.56           C  
ATOM   3206  HD2 PRO A 220      13.784  29.046  10.753  1.00 56.56           H  
ATOM   3207  HD3 PRO A 220      13.456  30.617   9.961  1.00 56.56           H  
ATOM   3208  N   ARG A 221      17.979  29.989   7.642  1.00 50.72           N  
ATOM   3209  H   ARG A 221      18.517  29.554   8.378  1.00 50.72           H  
ATOM   3210  CA  ARG A 221      18.679  30.554   6.492  1.00 50.72           C  
ATOM   3211  HA  ARG A 221      18.215  31.499   6.212  1.00 50.72           H  
ATOM   3212  C   ARG A 221      18.468  29.570   5.356  1.00 50.72           C  
ATOM   3213  CB  ARG A 221      20.165  30.802   6.789  1.00 50.72           C  
ATOM   3214  HB2 ARG A 221      20.614  29.904   7.214  1.00 50.72           H  
ATOM   3215  HB3 ARG A 221      20.672  31.023   5.849  1.00 50.72           H  
ATOM   3216  O   ARG A 221      18.984  28.458   5.376  1.00 50.72           O  
ATOM   3217  CG  ARG A 221      20.358  31.989   7.745  1.00 50.72           C  
ATOM   3218  HG2 ARG A 221      19.924  31.750   8.716  1.00 50.72           H  
ATOM   3219  HG3 ARG A 221      19.858  32.867   7.336  1.00 50.72           H  
ATOM   3220  CD  ARG A 221      21.850  32.293   7.911  1.00 50.72           C  
ATOM   3221  HD2 ARG A 221      22.272  32.506   6.928  1.00 50.72           H  
ATOM   3222  HD3 ARG A 221      22.343  31.409   8.315  1.00 50.72           H  
ATOM   3223  NE  ARG A 221      22.072  33.442   8.810  1.00 50.72           N  
ATOM   3224  HE  ARG A 221      21.260  33.799   9.293  1.00 50.72           H  
ATOM   3225  NH1 ARG A 221      24.339  33.588   8.504  1.00 50.72           N  
ATOM   3226 HH11 ARG A 221      24.289  32.797   7.878  1.00 50.72           H  
ATOM   3227 HH12 ARG A 221      25.232  34.023   8.688  1.00 50.72           H  
ATOM   3228  NH2 ARG A 221      23.317  35.023   9.879  1.00 50.72           N  
ATOM   3229 HH21 ARG A 221      22.486  35.361  10.342  1.00 50.72           H  
ATOM   3230 HH22 ARG A 221      24.213  35.450  10.063  1.00 50.72           H  
ATOM   3231  CZ  ARG A 221      23.237  34.011   9.059  1.00 50.72           C  
ATOM   3232  N   ILE A 222      17.623  29.959   4.410  1.00 51.70           N  
ATOM   3233  H   ILE A 222      17.158  30.848   4.525  1.00 51.70           H  
ATOM   3234  CA  ILE A 222      17.475  29.258   3.142  1.00 51.70           C  
ATOM   3235  HA  ILE A 222      17.404  28.185   3.320  1.00 51.70           H  
ATOM   3236  C   ILE A 222      18.770  29.542   2.381  1.00 51.70           C  
ATOM   3237  CB  ILE A 222      16.203  29.728   2.396  1.00 51.70           C  
ATOM   3238  HB  ILE A 222      16.307  30.790   2.176  1.00 51.70           H  
ATOM   3239  O   ILE A 222      18.891  30.562   1.707  1.00 51.70           O  
ATOM   3240  CG1 ILE A 222      14.931  29.530   3.258  1.00 51.70           C  
ATOM   3241 HG12 ILE A 222      15.097  29.916   4.264  1.00 51.70           H  
ATOM   3242 HG13 ILE A 222      14.708  28.467   3.344  1.00 51.70           H  
ATOM   3243  CG2 ILE A 222      16.059  28.960   1.068  1.00 51.70           C  
ATOM   3244 HG21 ILE A 222      15.893  27.900   1.258  1.00 51.70           H  
ATOM   3245 HG22 ILE A 222      16.966  29.065   0.472  1.00 51.70           H  
ATOM   3246 HG23 ILE A 222      15.233  29.364   0.482  1.00 51.70           H  
ATOM   3247  CD1 ILE A 222      13.701  30.265   2.712  1.00 51.70           C  
ATOM   3248 HD11 ILE A 222      13.920  31.328   2.606  1.00 51.70           H  
ATOM   3249 HD12 ILE A 222      13.405  29.856   1.746  1.00 51.70           H  
ATOM   3250 HD13 ILE A 222      12.872  30.144   3.409  1.00 51.70           H  
ATOM   3251  N   GLU A 223      19.770  28.686   2.559  1.00 54.67           N  
ATOM   3252  H   GLU A 223      19.681  27.947   3.242  1.00 54.67           H  
ATOM   3253  CA  GLU A 223      20.944  28.670   1.695  1.00 54.67           C  
ATOM   3254  HA  GLU A 223      21.292  29.689   1.524  1.00 54.67           H  
ATOM   3255  C   GLU A 223      20.490  28.103   0.349  1.00 54.67           C  
ATOM   3256  CB  GLU A 223      22.102  27.896   2.348  1.00 54.67           C  
ATOM   3257  HB2 GLU A 223      21.737  26.937   2.716  1.00 54.67           H  
ATOM   3258  HB3 GLU A 223      22.877  27.724   1.601  1.00 54.67           H  
ATOM   3259  O   GLU A 223      20.302  26.901   0.171  1.00 54.67           O  
ATOM   3260  CG  GLU A 223      22.698  28.720   3.505  1.00 54.67           C  
ATOM   3261  HG2 GLU A 223      21.905  28.953   4.216  1.00 54.67           H  
ATOM   3262  HG3 GLU A 223      23.060  29.666   3.102  1.00 54.67           H  
ATOM   3263  CD  GLU A 223      23.842  28.032   4.268  1.00 54.67           C  
ATOM   3264  OE1 GLU A 223      24.361  28.694   5.200  1.00 54.67           O  
ATOM   3265  OE2 GLU A 223      24.158  26.863   3.965  1.00 54.67           O  
ATOM   3266  N   ILE A 224      20.190  29.006  -0.582  1.00 55.74           N  
ATOM   3267  H   ILE A 224      20.279  29.983  -0.344  1.00 55.74           H  
ATOM   3268  CA  ILE A 224      20.022  28.654  -1.986  1.00 55.74           C  
ATOM   3269  HA  ILE A 224      19.431  27.742  -2.073  1.00 55.74           H  
ATOM   3270  C   ILE A 224      21.437  28.384  -2.492  1.00 55.74           C  
ATOM   3271  CB  ILE A 224      19.317  29.791  -2.769  1.00 55.74           C  
ATOM   3272  HB  ILE A 224      19.948  30.679  -2.732  1.00 55.74           H  
ATOM   3273  O   ILE A 224      22.199  29.330  -2.692  1.00 55.74           O  
ATOM   3274  CG1 ILE A 224      17.951  30.151  -2.135  1.00 55.74           C  
ATOM   3275 HG12 ILE A 224      17.276  29.299  -2.211  1.00 55.74           H  
ATOM   3276 HG13 ILE A 224      18.096  30.376  -1.079  1.00 55.74           H  
ATOM   3277  CG2 ILE A 224      19.146  29.380  -4.245  1.00 55.74           C  
ATOM   3278 HG21 ILE A 224      18.492  28.511  -4.323  1.00 55.74           H  
ATOM   3279 HG22 ILE A 224      20.113  29.133  -4.682  1.00 55.74           H  
ATOM   3280 HG23 ILE A 224      18.730  30.204  -4.824  1.00 55.74           H  
ATOM   3281  CD1 ILE A 224      17.279  31.387  -2.744  1.00 55.74           C  
ATOM   3282 HD11 ILE A 224      17.969  32.231  -2.730  1.00 55.74           H  
ATOM   3283 HD12 ILE A 224      16.395  31.641  -2.158  1.00 55.74           H  
ATOM   3284 HD13 ILE A 224      16.967  31.186  -3.770  1.00 55.74           H  
ATOM   3285  N   GLU A 225      21.814  27.116  -2.656  1.00 54.53           N  
ATOM   3286  H   GLU A 225      21.216  26.366  -2.339  1.00 54.53           H  
ATOM   3287  CA  GLU A 225      23.058  26.780  -3.350  1.00 54.53           C  
ATOM   3288  HA  GLU A 225      23.888  27.295  -2.867  1.00 54.53           H  
ATOM   3289  C   GLU A 225      22.952  27.298  -4.789  1.00 54.53           C  
ATOM   3290  CB  GLU A 225      23.362  25.272  -3.310  1.00 54.53           C  
ATOM   3291  HB2 GLU A 225      24.185  25.086  -3.999  1.00 54.53           H  
ATOM   3292  HB3 GLU A 225      22.491  24.709  -3.646  1.00 54.53           H  
ATOM   3293  O   GLU A 225      22.229  26.746  -5.622  1.00 54.53           O  
ATOM   3294  CG  GLU A 225      23.784  24.793  -1.909  1.00 54.53           C  
ATOM   3295  HG2 GLU A 225      22.911  24.802  -1.258  1.00 54.53           H  
ATOM   3296  HG3 GLU A 225      24.511  25.500  -1.509  1.00 54.53           H  
ATOM   3297  CD  GLU A 225      24.412  23.385  -1.910  1.00 54.53           C  
ATOM   3298  OE1 GLU A 225      25.036  23.032  -0.885  1.00 54.53           O  
ATOM   3299  OE2 GLU A 225      24.234  22.648  -2.908  1.00 54.53           O  
ATOM   3300  N   MET A 226      23.619  28.419  -5.071  1.00 55.45           N  
ATOM   3301  H   MET A 226      24.126  28.879  -4.329  1.00 55.45           H  
ATOM   3302  CA  MET A 226      23.769  28.908  -6.434  1.00 55.45           C  
ATOM   3303  HA  MET A 226      22.811  28.841  -6.950  1.00 55.45           H  
ATOM   3304  C   MET A 226      24.766  27.996  -7.142  1.00 55.45           C  
ATOM   3305  CB  MET A 226      24.232  30.371  -6.474  1.00 55.45           C  
ATOM   3306  HB2 MET A 226      25.180  30.475  -5.946  1.00 55.45           H  
ATOM   3307  HB3 MET A 226      24.391  30.638  -7.519  1.00 55.45           H  
ATOM   3308  O   MET A 226      25.966  28.070  -6.893  1.00 55.45           O  
ATOM   3309  CG  MET A 226      23.212  31.349  -5.879  1.00 55.45           C  
ATOM   3310  HG2 MET A 226      23.305  31.332  -4.793  1.00 55.45           H  
ATOM   3311  HG3 MET A 226      22.208  31.006  -6.133  1.00 55.45           H  
ATOM   3312  SD  MET A 226      23.371  33.063  -6.468  1.00 55.45           S  
ATOM   3313  CE  MET A 226      25.144  33.361  -6.218  1.00 55.45           C  
ATOM   3314  HE1 MET A 226      25.727  32.714  -6.874  1.00 55.45           H  
ATOM   3315  HE2 MET A 226      25.409  33.158  -5.181  1.00 55.45           H  
ATOM   3316  HE3 MET A 226      25.374  34.400  -6.453  1.00 55.45           H  
ATOM   3317  N   GLN A 227      24.266  27.127  -8.016  1.00 65.58           N  
ATOM   3318  H   GLN A 227      23.263  27.035  -8.090  1.00 65.58           H  
ATOM   3319  CA  GLN A 227      25.109  26.388  -8.948  1.00 65.58           C  
ATOM   3320  HA  GLN A 227      25.882  25.861  -8.388  1.00 65.58           H  
ATOM   3321  C   GLN A 227      25.761  27.400  -9.906  1.00 65.58           C  
ATOM   3322  CB  GLN A 227      24.238  25.365  -9.698  1.00 65.58           C  
ATOM   3323  HB2 GLN A 227      23.563  24.871  -8.998  1.00 65.58           H  
ATOM   3324  HB3 GLN A 227      23.612  25.903 -10.411  1.00 65.58           H  
ATOM   3325  O   GLN A 227      25.052  28.136 -10.597  1.00 65.58           O  
ATOM   3326  CG  GLN A 227      25.054  24.310 -10.470  1.00 65.58           C  
ATOM   3327  HG2 GLN A 227      25.989  24.747 -10.820  1.00 65.58           H  
ATOM   3328  HG3 GLN A 227      24.486  24.019 -11.354  1.00 65.58           H  
ATOM   3329  CD  GLN A 227      25.344  23.029  -9.686  1.00 65.58           C  
ATOM   3330  NE2 GLN A 227      26.354  22.282 -10.074  1.00 65.58           N  
ATOM   3331 HE21 GLN A 227      26.930  22.557 -10.856  1.00 65.58           H  
ATOM   3332 HE22 GLN A 227      26.521  21.436  -9.547  1.00 65.58           H  
ATOM   3333  OE1 GLN A 227      24.654  22.642  -8.756  1.00 65.58           O  
ATOM   3334  N   GLU A 228      27.093  27.460  -9.951  1.00 58.33           N  
ATOM   3335  H   GLU A 228      27.642  26.893  -9.321  1.00 58.33           H  
ATOM   3336  CA  GLU A 228      27.800  28.268 -10.950  1.00 58.33           C  
ATOM   3337  HA  GLU A 228      27.433  29.292 -10.893  1.00 58.33           H  
ATOM   3338  C   GLU A 228      27.491  27.732 -12.353  1.00 58.33           C  
ATOM   3339  CB  GLU A 228      29.318  28.293 -10.698  1.00 58.33           C  
ATOM   3340  HB2 GLU A 228      29.807  28.659 -11.601  1.00 58.33           H  
ATOM   3341  HB3 GLU A 228      29.668  27.280 -10.498  1.00 58.33           H  
ATOM   3342  O   GLU A 228      27.704  26.556 -12.648  1.00 58.33           O  
ATOM   3343  CG  GLU A 228      29.704  29.226  -9.537  1.00 58.33           C  
ATOM   3344  HG2 GLU A 228      29.253  28.850  -8.619  1.00 58.33           H  
ATOM   3345  HG3 GLU A 228      29.285  30.212  -9.738  1.00 58.33           H  
ATOM   3346  CD  GLU A 228      31.226  29.355  -9.336  1.00 58.33           C  
ATOM   3347  OE1 GLU A 228      31.633  30.339  -8.675  1.00 58.33           O  
ATOM   3348  OE2 GLU A 228      31.977  28.490  -9.841  1.00 58.33           O  
ATOM   3349  N   ILE A 229      26.970  28.600 -13.223  1.00 60.41           N  
ATOM   3350  H   ILE A 229      26.796  29.543 -12.907  1.00 60.41           H  
ATOM   3351  CA  ILE A 229      26.763  28.296 -14.640  1.00 60.41           C  
ATOM   3352  HA  ILE A 229      26.249  27.338 -14.719  1.00 60.41           H  
ATOM   3353  C   ILE A 229      28.157  28.213 -15.285  1.00 60.41           C  
ATOM   3354  CB  ILE A 229      25.887  29.381 -15.313  1.00 60.41           C  
ATOM   3355  HB  ILE A 229      26.404  30.337 -15.230  1.00 60.41           H  
ATOM   3356  O   ILE A 229      28.859  29.229 -15.304  1.00 60.41           O  
ATOM   3357  CG1 ILE A 229      24.512  29.513 -14.613  1.00 60.41           C  
ATOM   3358 HG12 ILE A 229      24.653  29.602 -13.536  1.00 60.41           H  
ATOM   3359 HG13 ILE A 229      23.921  28.615 -14.796  1.00 60.41           H  
ATOM   3360  CG2 ILE A 229      25.700  29.062 -16.810  1.00 60.41           C  
ATOM   3361 HG21 ILE A 229      26.665  29.004 -17.313  1.00 60.41           H  
ATOM   3362 HG22 ILE A 229      25.184  28.109 -16.929  1.00 60.41           H  
ATOM   3363 HG23 ILE A 229      25.125  29.846 -17.301  1.00 60.41           H  
ATOM   3364  CD1 ILE A 229      23.710  30.746 -15.049  1.00 60.41           C  
ATOM   3365 HD11 ILE A 229      24.312  31.646 -14.923  1.00 60.41           H  
ATOM   3366 HD12 ILE A 229      22.815  30.828 -14.433  1.00 60.41           H  
ATOM   3367 HD13 ILE A 229      23.402  30.654 -16.091  1.00 60.41           H  
ATOM   3368  N   PRO A 230      28.595  27.055 -15.812  1.00 59.22           N  
ATOM   3369  CA  PRO A 230      29.910  26.953 -16.428  1.00 59.22           C  
ATOM   3370  HA  PRO A 230      30.666  27.315 -15.731  1.00 59.22           H  
ATOM   3371  C   PRO A 230      29.957  27.804 -17.704  1.00 59.22           C  
ATOM   3372  CB  PRO A 230      30.139  25.459 -16.676  1.00 59.22           C  
ATOM   3373  HB2 PRO A 230      30.730  25.272 -17.573  1.00 59.22           H  
ATOM   3374  HB3 PRO A 230      30.622  25.019 -15.803  1.00 59.22           H  
ATOM   3375  O   PRO A 230      29.092  27.716 -18.570  1.00 59.22           O  
ATOM   3376  CG  PRO A 230      28.723  24.895 -16.805  1.00 59.22           C  
ATOM   3377  HG2 PRO A 230      28.676  23.846 -16.512  1.00 59.22           H  
ATOM   3378  HG3 PRO A 230      28.374  25.018 -17.830  1.00 59.22           H  
ATOM   3379  CD  PRO A 230      27.893  25.781 -15.877  1.00 59.22           C  
ATOM   3380  HD2 PRO A 230      26.887  25.898 -16.279  1.00 59.22           H  
ATOM   3381  HD3 PRO A 230      27.853  25.333 -14.884  1.00 59.22           H  
ATOM   3382  N   SER A 231      31.000  28.624 -17.845  1.00 66.62           N  
ATOM   3383  H   SER A 231      31.664  28.688 -17.087  1.00 66.62           H  
ATOM   3384  CA  SER A 231      31.211  29.512 -19.001  1.00 66.62           C  
ATOM   3385  HA  SER A 231      30.262  29.994 -19.238  1.00 66.62           H  
ATOM   3386  C   SER A 231      31.665  28.787 -20.277  1.00 66.62           C  
ATOM   3387  CB  SER A 231      32.212  30.606 -18.619  1.00 66.62           C  
ATOM   3388  HB2 SER A 231      32.416  31.240 -19.481  1.00 66.62           H  
ATOM   3389  HB3 SER A 231      31.775  31.219 -17.831  1.00 66.62           H  
ATOM   3390  O   SER A 231      31.860  29.422 -21.313  1.00 66.62           O  
ATOM   3391  OG  SER A 231      33.421  30.033 -18.142  1.00 66.62           O  
ATOM   3392  HG  SER A 231      33.958  30.735 -17.770  1.00 66.62           H  
ATOM   3393  N   ARG A 232      31.835  27.461 -20.223  1.00 52.33           N  
ATOM   3394  H   ARG A 232      31.561  26.997 -19.369  1.00 52.33           H  
ATOM   3395  CA  ARG A 232      32.262  26.621 -21.345  1.00 52.33           C  
ATOM   3396  HA  ARG A 232      32.062  27.159 -22.271  1.00 52.33           H  
ATOM   3397  C   ARG A 232      31.435  25.336 -21.382  1.00 52.33           C  
ATOM   3398  CB  ARG A 232      33.785  26.387 -21.271  1.00 52.33           C  
ATOM   3399  HB2 ARG A 232      34.094  25.830 -22.156  1.00 52.33           H  
ATOM   3400  HB3 ARG A 232      34.280  27.357 -21.297  1.00 52.33           H  
ATOM   3401  O   ARG A 232      31.391  24.606 -20.397  1.00 52.33           O  
ATOM   3402  CG  ARG A 232      34.254  25.624 -20.019  1.00 52.33           C  
ATOM   3403  HG2 ARG A 232      33.849  26.085 -19.118  1.00 52.33           H  
ATOM   3404  HG3 ARG A 232      33.893  24.597 -20.080  1.00 52.33           H  
ATOM   3405  CD  ARG A 232      35.781  25.595 -19.915  1.00 52.33           C  
ATOM   3406  HD2 ARG A 232      36.196  25.364 -20.896  1.00 52.33           H  
ATOM   3407  HD3 ARG A 232      36.126  26.583 -19.608  1.00 52.33           H  
ATOM   3408  NE  ARG A 232      36.212  24.554 -18.962  1.00 52.33           N  
ATOM   3409  HE  ARG A 232      35.615  23.741 -18.903  1.00 52.33           H  
ATOM   3410  NH1 ARG A 232      38.123  25.545 -18.163  1.00 52.33           N  
ATOM   3411 HH11 ARG A 232      37.936  26.344 -18.751  1.00 52.33           H  
ATOM   3412 HH12 ARG A 232      38.923  25.523 -17.547  1.00 52.33           H  
ATOM   3413  NH2 ARG A 232      37.540  23.511 -17.445  1.00 52.33           N  
ATOM   3414 HH21 ARG A 232      36.912  22.720 -17.448  1.00 52.33           H  
ATOM   3415 HH22 ARG A 232      38.362  23.481 -16.858  1.00 52.33           H  
ATOM   3416  CZ  ARG A 232      37.287  24.544 -18.198  1.00 52.33           C  
ATOM   3417  N   TYR A 233      30.794  25.078 -22.519  1.00 56.02           N  
ATOM   3418  H   TYR A 233      30.886  25.733 -23.281  1.00 56.02           H  
ATOM   3419  CA  TYR A 233      30.118  23.813 -22.803  1.00 56.02           C  
ATOM   3420  HA  TYR A 233      29.501  23.519 -21.954  1.00 56.02           H  
ATOM   3421  C   TYR A 233      31.177  22.725 -23.039  1.00 56.02           C  
ATOM   3422  CB  TYR A 233      29.211  23.978 -24.040  1.00 56.02           C  
ATOM   3423  HB2 TYR A 233      29.718  24.583 -24.791  1.00 56.02           H  
ATOM   3424  HB3 TYR A 233      29.064  22.994 -24.484  1.00 56.02           H  
ATOM   3425  O   TYR A 233      31.935  22.812 -24.004  1.00 56.02           O  
ATOM   3426  CG  TYR A 233      27.835  24.561 -23.762  1.00 56.02           C  
ATOM   3427  CD1 TYR A 233      26.757  23.688 -23.513  1.00 56.02           C  
ATOM   3428  HD1 TYR A 233      26.916  22.620 -23.504  1.00 56.02           H  
ATOM   3429  CD2 TYR A 233      27.617  25.955 -23.770  1.00 56.02           C  
ATOM   3430  HD2 TYR A 233      28.439  26.627 -23.963  1.00 56.02           H  
ATOM   3431  CE1 TYR A 233      25.468  24.200 -23.274  1.00 56.02           C  
ATOM   3432  HE1 TYR A 233      24.641  23.533 -23.080  1.00 56.02           H  
ATOM   3433  CE2 TYR A 233      26.327  26.471 -23.526  1.00 56.02           C  
ATOM   3434  HE2 TYR A 233      26.164  27.539 -23.528  1.00 56.02           H  
ATOM   3435  OH  TYR A 233      24.005  26.082 -23.039  1.00 56.02           O  
ATOM   3436  HH  TYR A 233      23.993  27.042 -23.050  1.00 56.02           H  
ATOM   3437  CZ  TYR A 233      25.250  25.591 -23.276  1.00 56.02           C  
ATOM   3438  N   SER A 234      31.250  21.717 -22.170  1.00 55.18           N  
ATOM   3439  H   SER A 234      30.658  21.721 -21.352  1.00 55.18           H  
ATOM   3440  CA  SER A 234      31.920  20.445 -22.466  1.00 55.18           C  
ATOM   3441  HA  SER A 234      32.631  20.588 -23.279  1.00 55.18           H  
ATOM   3442  C   SER A 234      30.869  19.441 -22.932  1.00 55.18           C  
ATOM   3443  CB  SER A 234      32.717  19.924 -21.260  1.00 55.18           C  
ATOM   3444  HB2 SER A 234      33.599  20.552 -21.134  1.00 55.18           H  
ATOM   3445  HB3 SER A 234      33.045  18.901 -21.445  1.00 55.18           H  
ATOM   3446  O   SER A 234      29.854  19.257 -22.270  1.00 55.18           O  
ATOM   3447  OG  SER A 234      31.964  19.973 -20.065  1.00 55.18           O  
ATOM   3448  HG  SER A 234      31.405  19.195 -20.006  1.00 55.18           H  
ATOM   3449  N   PHE A 235      31.103  18.808 -24.081  1.00 52.80           N  
ATOM   3450  H   PHE A 235      31.962  19.016 -24.571  1.00 52.80           H  
ATOM   3451  CA  PHE A 235      30.218  17.818 -24.709  1.00 52.80           C  
ATOM   3452  HA  PHE A 235      29.188  18.157 -24.604  1.00 52.80           H  
ATOM   3453  C   PHE A 235      30.284  16.435 -24.033  1.00 52.80           C  
ATOM   3454  CB  PHE A 235      30.545  17.726 -26.211  1.00 52.80           C  
ATOM   3455  HB2 PHE A 235      29.949  16.928 -26.654  1.00 52.80           H  
ATOM   3456  HB3 PHE A 235      31.591  17.446 -26.333  1.00 52.80           H  
ATOM   3457  O   PHE A 235      30.286  15.412 -24.712  1.00 52.80           O  
ATOM   3458  CG  PHE A 235      30.267  18.980 -27.012  1.00 52.80           C  
ATOM   3459  CD1 PHE A 235      28.996  19.168 -27.586  1.00 52.80           C  
ATOM   3460  HD1 PHE A 235      28.221  18.431 -27.436  1.00 52.80           H  
ATOM   3461  CD2 PHE A 235      31.279  19.935 -27.221  1.00 52.80           C  
ATOM   3462  HD2 PHE A 235      32.261  19.787 -26.796  1.00 52.80           H  
ATOM   3463  CE1 PHE A 235      28.738  20.305 -28.370  1.00 52.80           C  
ATOM   3464  HE1 PHE A 235      27.764  20.442 -28.816  1.00 52.80           H  
ATOM   3465  CE2 PHE A 235      31.019  21.076 -28.000  1.00 52.80           C  
ATOM   3466  HE2 PHE A 235      31.797  21.808 -28.160  1.00 52.80           H  
ATOM   3467  CZ  PHE A 235      29.750  21.259 -28.577  1.00 52.80           C  
ATOM   3468  HZ  PHE A 235      29.552  22.132 -29.182  1.00 52.80           H  
ATOM   3469  N   GLU A 236      30.364  16.380 -22.705  1.00 55.87           N  
ATOM   3470  H   GLU A 236      30.220  17.228 -22.177  1.00 55.87           H  
ATOM   3471  CA  GLU A 236      30.181  15.111 -22.001  1.00 55.87           C  
ATOM   3472  HA  GLU A 236      30.649  14.308 -22.569  1.00 55.87           H  
ATOM   3473  C   GLU A 236      28.682  14.823 -21.955  1.00 55.87           C  
ATOM   3474  CB  GLU A 236      30.855  15.125 -20.621  1.00 55.87           C  
ATOM   3475  HB2 GLU A 236      30.629  16.061 -20.111  1.00 55.87           H  
ATOM   3476  HB3 GLU A 236      30.469  14.293 -20.031  1.00 55.87           H  
ATOM   3477  O   GLU A 236      27.898  15.592 -21.398  1.00 55.87           O  
ATOM   3478  CG  GLU A 236      32.377  14.951 -20.784  1.00 55.87           C  
ATOM   3479  HG2 GLU A 236      32.751  15.748 -21.426  1.00 55.87           H  
ATOM   3480  HG3 GLU A 236      32.565  14.002 -21.287  1.00 55.87           H  
ATOM   3481  CD  GLU A 236      33.166  14.982 -19.464  1.00 55.87           C  
ATOM   3482  OE1 GLU A 236      34.402  14.794 -19.542  1.00 55.87           O  
ATOM   3483  OE2 GLU A 236      32.566  15.264 -18.404  1.00 55.87           O  
ATOM   3484  N   ILE A 237      28.279  13.744 -22.624  1.00 53.88           N  
ATOM   3485  H   ILE A 237      28.980  13.188 -23.094  1.00 53.88           H  
ATOM   3486  CA  ILE A 237      26.919  13.215 -22.583  1.00 53.88           C  
ATOM   3487  HA  ILE A 237      26.207  14.016 -22.781  1.00 53.88           H  
ATOM   3488  C   ILE A 237      26.705  12.717 -21.150  1.00 53.88           C  
ATOM   3489  CB  ILE A 237      26.746  12.105 -23.655  1.00 53.88           C  
ATOM   3490  HB  ILE A 237      27.478  11.323 -23.454  1.00 53.88           H  
ATOM   3491  O   ILE A 237      27.042  11.581 -20.827  1.00 53.88           O  
ATOM   3492  CG1 ILE A 237      27.005  12.654 -25.082  1.00 53.88           C  
ATOM   3493 HG12 ILE A 237      26.177  13.298 -25.378  1.00 53.88           H  
ATOM   3494 HG13 ILE A 237      27.910  13.262 -25.092  1.00 53.88           H  
ATOM   3495  CG2 ILE A 237      25.339  11.480 -23.585  1.00 53.88           C  
ATOM   3496 HG21 ILE A 237      25.154  11.073 -22.591  1.00 53.88           H  
ATOM   3497 HG22 ILE A 237      24.580  12.233 -23.798  1.00 53.88           H  
ATOM   3498 HG23 ILE A 237      25.250  10.658 -24.294  1.00 53.88           H  
ATOM   3499  CD1 ILE A 237      27.200  11.561 -26.143  1.00 53.88           C  
ATOM   3500 HD11 ILE A 237      28.031  10.915 -25.860  1.00 53.88           H  
ATOM   3501 HD12 ILE A 237      26.295  10.963 -26.255  1.00 53.88           H  
ATOM   3502 HD13 ILE A 237      27.425  12.030 -27.101  1.00 53.88           H  
ATOM   3503  N   GLU A 238      26.207  13.586 -20.268  1.00 50.90           N  
ATOM   3504  H   GLU A 238      26.138  14.559 -20.529  1.00 50.90           H  
ATOM   3505  CA  GLU A 238      25.651  13.148 -18.990  1.00 50.90           C  
ATOM   3506  HA  GLU A 238      26.427  12.639 -18.419  1.00 50.90           H  
ATOM   3507  C   GLU A 238      24.542  12.136 -19.300  1.00 50.90           C  
ATOM   3508  CB  GLU A 238      25.112  14.326 -18.151  1.00 50.90           C  
ATOM   3509  HB2 GLU A 238      24.435  13.922 -17.399  1.00 50.90           H  
ATOM   3510  HB3 GLU A 238      24.546  14.999 -18.795  1.00 50.90           H  
ATOM   3511  O   GLU A 238      23.640  12.415 -20.097  1.00 50.90           O  
ATOM   3512  CG  GLU A 238      26.217  15.106 -17.413  1.00 50.90           C  
ATOM   3513  HG2 GLU A 238      26.876  15.563 -18.152  1.00 50.90           H  
ATOM   3514  HG3 GLU A 238      26.805  14.397 -16.830  1.00 50.90           H  
ATOM   3515  CD  GLU A 238      25.675  16.204 -16.471  1.00 50.90           C  
ATOM   3516  OE1 GLU A 238      26.418  16.605 -15.545  1.00 50.90           O  
ATOM   3517  OE2 GLU A 238      24.515  16.649 -16.652  1.00 50.90           O  
ATOM   3518  N   GLU A 239      24.645  10.944 -18.705  1.00 55.64           N  
ATOM   3519  H   GLU A 239      25.452  10.764 -18.124  1.00 55.64           H  
ATOM   3520  CA  GLU A 239      23.646   9.883 -18.817  1.00 55.64           C  
ATOM   3521  HA  GLU A 239      23.762   9.409 -19.791  1.00 55.64           H  
ATOM   3522  C   GLU A 239      22.230  10.459 -18.681  1.00 55.64           C  
ATOM   3523  CB  GLU A 239      23.844   8.831 -17.715  1.00 55.64           C  
ATOM   3524  HB2 GLU A 239      24.031   9.344 -16.772  1.00 55.64           H  
ATOM   3525  HB3 GLU A 239      22.923   8.258 -17.612  1.00 55.64           H  
ATOM   3526  O   GLU A 239      21.971  11.300 -17.807  1.00 55.64           O  
ATOM   3527  CG  GLU A 239      24.973   7.837 -18.012  1.00 55.64           C  
ATOM   3528  HG2 GLU A 239      25.903   8.388 -18.149  1.00 55.64           H  
ATOM   3529  HG3 GLU A 239      24.743   7.318 -18.942  1.00 55.64           H  
ATOM   3530  CD  GLU A 239      25.148   6.823 -16.868  1.00 55.64           C  
ATOM   3531  OE1 GLU A 239      25.378   5.631 -17.173  1.00 55.64           O  
ATOM   3532  OE2 GLU A 239      25.050   7.240 -15.689  1.00 55.64           O  
ATOM   3533  N   PRO A 240      21.278  10.020 -19.522  1.00 48.18           N  
ATOM   3534  CA  PRO A 240      19.941  10.560 -19.482  1.00 48.18           C  
ATOM   3535  HA  PRO A 240      19.979  11.647 -19.553  1.00 48.18           H  
ATOM   3536  C   PRO A 240      19.299  10.156 -18.154  1.00 48.18           C  
ATOM   3537  CB  PRO A 240      19.233  10.002 -20.721  1.00 48.18           C  
ATOM   3538  HB2 PRO A 240      18.164   9.866 -20.561  1.00 48.18           H  
ATOM   3539  HB3 PRO A 240      19.409  10.670 -21.565  1.00 48.18           H  
ATOM   3540  O   PRO A 240      18.877   9.017 -17.968  1.00 48.18           O  
ATOM   3541  CG  PRO A 240      19.948   8.674 -20.972  1.00 48.18           C  
ATOM   3542  HG2 PRO A 240      19.927   8.398 -22.027  1.00 48.18           H  
ATOM   3543  HG3 PRO A 240      19.497   7.890 -20.365  1.00 48.18           H  
ATOM   3544  CD  PRO A 240      21.374   8.939 -20.489  1.00 48.18           C  
ATOM   3545  HD2 PRO A 240      21.992   9.260 -21.327  1.00 48.18           H  
ATOM   3546  HD3 PRO A 240      21.791   8.039 -20.037  1.00 48.18           H  
ATOM   3547  N   THR A 241      19.183  11.141 -17.263  1.00 50.83           N  
ATOM   3548  H   THR A 241      19.880  11.862 -17.381  1.00 50.83           H  
ATOM   3549  CA  THR A 241      18.079  11.423 -16.322  1.00 50.83           C  
ATOM   3550  HA  THR A 241      17.676  12.383 -16.647  1.00 50.83           H  
ATOM   3551  C   THR A 241      18.557  11.641 -14.877  1.00 50.83           C  
ATOM   3552  CB  THR A 241      16.869  10.451 -16.364  1.00 50.83           C  
ATOM   3553  HB  THR A 241      17.058   9.575 -15.742  1.00 50.83           H  
ATOM   3554  O   THR A 241      18.284  10.823 -13.996  1.00 50.83           O  
ATOM   3555  CG2 THR A 241      15.595  11.161 -15.908  1.00 50.83           C  
ATOM   3556 HG21 THR A 241      15.713  11.507 -14.881  1.00 50.83           H  
ATOM   3557 HG22 THR A 241      15.384  12.009 -16.559  1.00 50.83           H  
ATOM   3558 HG23 THR A 241      14.761  10.459 -15.944  1.00 50.83           H  
ATOM   3559  OG1 THR A 241      16.527  10.011 -17.651  1.00 50.83           O  
ATOM   3560  HG1 THR A 241      17.241   9.420 -17.898  1.00 50.83           H  
ATOM   3561  N   PRO A 242      19.185  12.788 -14.550  1.00 53.79           N  
ATOM   3562  CA  PRO A 242      19.114  13.284 -13.179  1.00 53.79           C  
ATOM   3563  HA  PRO A 242      19.567  12.551 -12.513  1.00 53.79           H  
ATOM   3564  C   PRO A 242      17.629  13.498 -12.806  1.00 53.79           C  
ATOM   3565  CB  PRO A 242      19.944  14.572 -13.163  1.00 53.79           C  
ATOM   3566  HB2 PRO A 242      19.547  15.310 -12.466  1.00 53.79           H  
ATOM   3567  HB3 PRO A 242      20.977  14.329 -12.914  1.00 53.79           H  
ATOM   3568  O   PRO A 242      16.853  13.966 -13.648  1.00 53.79           O  
ATOM   3569  CG  PRO A 242      19.883  15.067 -14.610  1.00 53.79           C  
ATOM   3570  HG2 PRO A 242      18.984  15.667 -14.751  1.00 53.79           H  
ATOM   3571  HG3 PRO A 242      20.769  15.640 -14.880  1.00 53.79           H  
ATOM   3572  CD  PRO A 242      19.770  13.785 -15.437  1.00 53.79           C  
ATOM   3573  HD2 PRO A 242      20.763  13.455 -15.740  1.00 53.79           H  
ATOM   3574  HD3 PRO A 242      19.154  13.966 -16.319  1.00 53.79           H  
ATOM   3575  N   PRO A 243      17.187  13.169 -11.572  1.00 56.77           N  
ATOM   3576  CA  PRO A 243      15.791  13.351 -11.167  1.00 56.77           C  
ATOM   3577  HA  PRO A 243      15.143  12.703 -11.758  1.00 56.77           H  
ATOM   3578  C   PRO A 243      15.394  14.810 -11.393  1.00 56.77           C  
ATOM   3579  CB  PRO A 243      15.727  12.949  -9.689  1.00 56.77           C  
ATOM   3580  HB2 PRO A 243      15.459  11.896  -9.617  1.00 56.77           H  
ATOM   3581  HB3 PRO A 243      15.022  13.559  -9.124  1.00 56.77           H  
ATOM   3582  O   PRO A 243      16.183  15.703 -11.067  1.00 56.77           O  
ATOM   3583  CG  PRO A 243      17.167  13.140  -9.203  1.00 56.77           C  
ATOM   3584  HG2 PRO A 243      17.332  14.186  -8.947  1.00 56.77           H  
ATOM   3585  HG3 PRO A 243      17.398  12.494  -8.356  1.00 56.77           H  
ATOM   3586  CD  PRO A 243      17.998  12.776 -10.433  1.00 56.77           C  
ATOM   3587  HD2 PRO A 243      18.950  13.306 -10.415  1.00 56.77           H  
ATOM   3588  HD3 PRO A 243      18.165  11.699 -10.469  1.00 56.77           H  
ATOM   3589  N   ARG A 244      14.202  15.067 -11.950  1.00 55.18           N  
ATOM   3590  H   ARG A 244      13.566  14.297 -12.100  1.00 55.18           H  
ATOM   3591  CA  ARG A 244      13.760  16.421 -12.317  1.00 55.18           C  
ATOM   3592  HA  ARG A 244      14.478  16.842 -13.022  1.00 55.18           H  
ATOM   3593  C   ARG A 244      13.748  17.308 -11.068  1.00 55.18           C  
ATOM   3594  CB  ARG A 244      12.377  16.369 -12.992  1.00 55.18           C  
ATOM   3595  HB2 ARG A 244      12.028  17.392 -13.135  1.00 55.18           H  
ATOM   3596  HB3 ARG A 244      11.674  15.860 -12.333  1.00 55.18           H  
ATOM   3597  O   ARG A 244      12.798  17.322 -10.286  1.00 55.18           O  
ATOM   3598  CG  ARG A 244      12.387  15.663 -14.359  1.00 55.18           C  
ATOM   3599  HG2 ARG A 244      12.661  14.616 -14.227  1.00 55.18           H  
ATOM   3600  HG3 ARG A 244      13.117  16.142 -15.011  1.00 55.18           H  
ATOM   3601  CD  ARG A 244      10.995  15.745 -15.002  1.00 55.18           C  
ATOM   3602  HD2 ARG A 244      10.278  15.270 -14.333  1.00 55.18           H  
ATOM   3603  HD3 ARG A 244      10.729  16.797 -15.110  1.00 55.18           H  
ATOM   3604  NE  ARG A 244      10.955  15.060 -16.311  1.00 55.18           N  
ATOM   3605  HE  ARG A 244      11.449  14.180 -16.358  1.00 55.18           H  
ATOM   3606  NH1 ARG A 244       9.594  16.523 -17.458  1.00 55.18           N  
ATOM   3607 HH11 ARG A 244       9.542  17.104 -16.633  1.00 55.18           H  
ATOM   3608 HH12 ARG A 244       9.115  16.775 -18.310  1.00 55.18           H  
ATOM   3609  NH2 ARG A 244      10.359  14.696 -18.477  1.00 55.18           N  
ATOM   3610 HH21 ARG A 244       9.891  14.974 -19.327  1.00 55.18           H  
ATOM   3611 HH22 ARG A 244      10.894  13.839 -18.473  1.00 55.18           H  
ATOM   3612  CZ  ARG A 244      10.306  15.429 -17.402  1.00 55.18           C  
ATOM   3613  N   ARG A 245      14.827  18.060 -10.839  1.00 54.67           N  
ATOM   3614  H   ARG A 245      15.628  17.901 -11.433  1.00 54.67           H  
ATOM   3615  CA  ARG A 245      14.940  18.966  -9.692  1.00 54.67           C  
ATOM   3616  HA  ARG A 245      14.571  18.451  -8.805  1.00 54.67           H  
ATOM   3617  C   ARG A 245      14.025  20.163  -9.945  1.00 54.67           C  
ATOM   3618  CB  ARG A 245      16.407  19.369  -9.440  1.00 54.67           C  
ATOM   3619  HB2 ARG A 245      16.846  19.744 -10.365  1.00 54.67           H  
ATOM   3620  HB3 ARG A 245      16.413  20.181  -8.713  1.00 54.67           H  
ATOM   3621  O   ARG A 245      14.363  21.065 -10.699  1.00 54.67           O  
ATOM   3622  CG  ARG A 245      17.274  18.219  -8.891  1.00 54.67           C  
ATOM   3623  HG2 ARG A 245      16.786  17.781  -8.020  1.00 54.67           H  
ATOM   3624  HG3 ARG A 245      17.388  17.453  -9.658  1.00 54.67           H  
ATOM   3625  CD  ARG A 245      18.666  18.729  -8.486  1.00 54.67           C  
ATOM   3626  HD2 ARG A 245      18.545  19.513  -7.738  1.00 54.67           H  
ATOM   3627  HD3 ARG A 245      19.149  19.160  -9.363  1.00 54.67           H  
ATOM   3628  NE  ARG A 245      19.524  17.652  -7.946  1.00 54.67           N  
ATOM   3629  HE  ARG A 245      19.321  16.714  -8.259  1.00 54.67           H  
ATOM   3630  NH1 ARG A 245      21.055  18.987  -6.853  1.00 54.67           N  
ATOM   3631 HH11 ARG A 245      21.927  19.091  -6.354  1.00 54.67           H  
ATOM   3632 HH12 ARG A 245      20.629  19.819  -7.236  1.00 54.67           H  
ATOM   3633  NH2 ARG A 245      21.318  16.779  -6.838  1.00 54.67           N  
ATOM   3634 HH21 ARG A 245      22.198  16.930  -6.365  1.00 54.67           H  
ATOM   3635 HH22 ARG A 245      21.101  15.857  -7.188  1.00 54.67           H  
ATOM   3636  CZ  ARG A 245      20.620  17.812  -7.217  1.00 54.67           C  
ATOM   3637  N   SER A 246      12.844  20.165  -9.323  1.00 57.74           N  
ATOM   3638  H   SER A 246      12.543  19.301  -8.896  1.00 57.74           H  
ATOM   3639  CA  SER A 246      11.964  21.339  -9.320  1.00 57.74           C  
ATOM   3640  HA  SER A 246      11.757  21.613 -10.355  1.00 57.74           H  
ATOM   3641  C   SER A 246      12.668  22.514  -8.631  1.00 57.74           C  
ATOM   3642  CB  SER A 246      10.635  21.021  -8.632  1.00 57.74           C  
ATOM   3643  HB2 SER A 246      10.823  20.765  -7.589  1.00 57.74           H  
ATOM   3644  HB3 SER A 246      10.162  20.172  -9.126  1.00 57.74           H  
ATOM   3645  O   SER A 246      13.143  22.374  -7.501  1.00 57.74           O  
ATOM   3646  OG  SER A 246       9.771  22.137  -8.685  1.00 57.74           O  
ATOM   3647  HG  SER A 246       9.346  22.166  -9.545  1.00 57.74           H  
ATOM   3648  N   SER A 247      12.725  23.655  -9.320  1.00 56.75           N  
ATOM   3649  H   SER A 247      12.315  23.679 -10.243  1.00 56.75           H  
ATOM   3650  CA  SER A 247      13.400  24.893  -8.907  1.00 56.75           C  
ATOM   3651  HA  SER A 247      14.400  24.643  -8.553  1.00 56.75           H  
ATOM   3652  C   SER A 247      12.700  25.646  -7.769  1.00 56.75           C  
ATOM   3653  CB  SER A 247      13.544  25.807 -10.131  1.00 56.75           C  
ATOM   3654  HB2 SER A 247      14.239  25.350 -10.835  1.00 56.75           H  
ATOM   3655  HB3 SER A 247      13.944  26.774  -9.826  1.00 56.75           H  
ATOM   3656  O   SER A 247      13.200  26.671  -7.312  1.00 56.75           O  
ATOM   3657  OG  SER A 247      12.287  25.978 -10.767  1.00 56.75           O  
ATOM   3658  HG  SER A 247      12.401  26.604 -11.486  1.00 56.75           H  
ATOM   3659  N   THR A 248      11.559  25.155  -7.276  1.00 64.10           N  
ATOM   3660  H   THR A 248      11.189  24.297  -7.662  1.00 64.10           H  
ATOM   3661  CA  THR A 248      10.826  25.777  -6.170  1.00 64.10           C  
ATOM   3662  HA  THR A 248      11.199  26.794  -6.055  1.00 64.10           H  
ATOM   3663  C   THR A 248      11.064  25.017  -4.854  1.00 64.10           C  
ATOM   3664  CB  THR A 248       9.336  25.944  -6.497  1.00 64.10           C  
ATOM   3665  HB  THR A 248       8.827  26.353  -5.623  1.00 64.10           H  
ATOM   3666  O   THR A 248      10.783  23.815  -4.755  1.00 64.10           O  
ATOM   3667  CG2 THR A 248       9.120  26.895  -7.675  1.00 64.10           C  
ATOM   3668 HG21 THR A 248       9.571  26.493  -8.582  1.00 64.10           H  
ATOM   3669 HG22 THR A 248       9.576  27.860  -7.454  1.00 64.10           H  
ATOM   3670 HG23 THR A 248       8.053  27.046  -7.837  1.00 64.10           H  
ATOM   3671  OG1 THR A 248       8.736  24.721  -6.844  1.00 64.10           O  
ATOM   3672  HG1 THR A 248       8.259  24.860  -7.665  1.00 64.10           H  
ATOM   3673  N   PRO A 249      11.576  25.678  -3.795  1.00 48.23           N  
ATOM   3674  CA  PRO A 249      11.835  25.041  -2.507  1.00 48.23           C  
ATOM   3675  HA  PRO A 249      12.268  24.053  -2.661  1.00 48.23           H  
ATOM   3676  C   PRO A 249      10.533  24.880  -1.710  1.00 48.23           C  
ATOM   3677  CB  PRO A 249      12.882  25.931  -1.825  1.00 48.23           C  
ATOM   3678  HB2 PRO A 249      12.846  25.877  -0.736  1.00 48.23           H  
ATOM   3679  HB3 PRO A 249      13.875  25.653  -2.177  1.00 48.23           H  
ATOM   3680  O   PRO A 249      10.291  25.566  -0.721  1.00 48.23           O  
ATOM   3681  CG  PRO A 249      12.537  27.325  -2.345  1.00 48.23           C  
ATOM   3682  HG2 PRO A 249      13.400  27.990  -2.322  1.00 48.23           H  
ATOM   3683  HG3 PRO A 249      11.715  27.744  -1.765  1.00 48.23           H  
ATOM   3684  CD  PRO A 249      12.073  27.052  -3.776  1.00 48.23           C  
ATOM   3685  HD2 PRO A 249      12.919  27.139  -4.457  1.00 48.23           H  
ATOM   3686  HD3 PRO A 249      11.293  27.761  -4.054  1.00 48.23           H  
ATOM   3687  N   VAL A 250       9.663  23.950  -2.108  1.00 58.05           N  
ATOM   3688  H   VAL A 250       9.836  23.498  -2.994  1.00 58.05           H  
ATOM   3689  CA  VAL A 250       8.421  23.673  -1.367  1.00 58.05           C  
ATOM   3690  HA  VAL A 250       8.187  24.561  -0.780  1.00 58.05           H  
ATOM   3691  C   VAL A 250       8.648  22.545  -0.355  1.00 58.05           C  
ATOM   3692  CB  VAL A 250       7.196  23.478  -2.283  1.00 58.05           C  
ATOM   3693  HB  VAL A 250       7.171  22.458  -2.666  1.00 58.05           H  
ATOM   3694  O   VAL A 250       8.130  21.434  -0.480  1.00 58.05           O  
ATOM   3695  CG1 VAL A 250       5.929  23.764  -1.465  1.00 58.05           C  
ATOM   3696 HG11 VAL A 250       5.900  24.814  -1.176  1.00 58.05           H  
ATOM   3697 HG12 VAL A 250       5.049  23.553  -2.073  1.00 58.05           H  
ATOM   3698 HG13 VAL A 250       5.905  23.152  -0.563  1.00 58.05           H  
ATOM   3699  CG2 VAL A 250       7.179  24.444  -3.474  1.00 58.05           C  
ATOM   3700 HG21 VAL A 250       6.243  24.346  -4.023  1.00 58.05           H  
ATOM   3701 HG22 VAL A 250       7.990  24.206  -4.162  1.00 58.05           H  
ATOM   3702 HG23 VAL A 250       7.287  25.474  -3.133  1.00 58.05           H  
ATOM   3703  N   ASN A 251       9.454  22.816   0.677  1.00 57.24           N  
ATOM   3704  H   ASN A 251       9.909  23.718   0.677  1.00 57.24           H  
ATOM   3705  CA  ASN A 251       9.794  21.837   1.722  1.00 57.24           C  
ATOM   3706  HA  ASN A 251      10.249  20.967   1.248  1.00 57.24           H  
ATOM   3707  C   ASN A 251       8.555  21.312   2.476  1.00 57.24           C  
ATOM   3708  CB  ASN A 251      10.818  22.471   2.684  1.00 57.24           C  
ATOM   3709  HB2 ASN A 251      10.889  21.867   3.589  1.00 57.24           H  
ATOM   3710  HB3 ASN A 251      10.495  23.474   2.966  1.00 57.24           H  
ATOM   3711  O   ASN A 251       8.506  20.137   2.845  1.00 57.24           O  
ATOM   3712  CG  ASN A 251      12.215  22.534   2.088  1.00 57.24           C  
ATOM   3713  ND2 ASN A 251      13.034  23.472   2.503  1.00 57.24           N  
ATOM   3714 HD21 ASN A 251      12.749  24.194   3.150  1.00 57.24           H  
ATOM   3715 HD22 ASN A 251      13.952  23.482   2.083  1.00 57.24           H  
ATOM   3716  OD1 ASN A 251      12.585  21.722   1.259  1.00 57.24           O  
ATOM   3717  N   ALA A 252       7.531  22.152   2.663  1.00 56.17           N  
ATOM   3718  H   ALA A 252       7.628  23.106   2.348  1.00 56.17           H  
ATOM   3719  CA  ALA A 252       6.273  21.753   3.294  1.00 56.17           C  
ATOM   3720  HA  ALA A 252       6.496  21.257   4.239  1.00 56.17           H  
ATOM   3721  C   ALA A 252       5.482  20.753   2.429  1.00 56.17           C  
ATOM   3722  CB  ALA A 252       5.462  23.016   3.602  1.00 56.17           C  
ATOM   3723  HB1 ALA A 252       4.536  22.743   4.108  1.00 56.17           H  
ATOM   3724  HB2 ALA A 252       5.215  23.546   2.682  1.00 56.17           H  
ATOM   3725  HB3 ALA A 252       6.032  23.678   4.254  1.00 56.17           H  
ATOM   3726  O   ALA A 252       5.052  19.711   2.927  1.00 56.17           O  
ATOM   3727  N   ALA A 253       5.376  21.008   1.119  1.00 57.44           N  
ATOM   3728  H   ALA A 253       5.770  21.861   0.750  1.00 57.44           H  
ATOM   3729  CA  ALA A 253       4.724  20.088   0.190  1.00 57.44           C  
ATOM   3730  HA  ALA A 253       3.736  19.844   0.580  1.00 57.44           H  
ATOM   3731  C   ALA A 253       5.506  18.777   0.066  1.00 57.44           C  
ATOM   3732  CB  ALA A 253       4.539  20.753  -1.175  1.00 57.44           C  
ATOM   3733  HB1 ALA A 253       3.949  21.663  -1.068  1.00 57.44           H  
ATOM   3734  HB2 ALA A 253       5.507  20.978  -1.623  1.00 57.44           H  
ATOM   3735  HB3 ALA A 253       4.001  20.075  -1.838  1.00 57.44           H  
ATOM   3736  O   ALA A 253       4.900  17.710   0.081  1.00 57.44           O  
ATOM   3737  N   ARG A 254       6.847  18.821   0.046  1.00 60.10           N  
ATOM   3738  H   ARG A 254       7.293  19.725  -0.008  1.00 60.10           H  
ATOM   3739  CA  ARG A 254       7.676  17.603   0.029  1.00 60.10           C  
ATOM   3740  HA  ARG A 254       7.371  16.990  -0.820  1.00 60.10           H  
ATOM   3741  C   ARG A 254       7.449  16.721   1.261  1.00 60.10           C  
ATOM   3742  CB  ARG A 254       9.163  17.952  -0.140  1.00 60.10           C  
ATOM   3743  HB2 ARG A 254       9.443  18.727   0.574  1.00 60.10           H  
ATOM   3744  HB3 ARG A 254       9.753  17.061   0.077  1.00 60.10           H  
ATOM   3745  O   ARG A 254       7.355  15.505   1.107  1.00 60.10           O  
ATOM   3746  CG  ARG A 254       9.504  18.411  -1.568  1.00 60.10           C  
ATOM   3747  HG2 ARG A 254       9.189  17.645  -2.278  1.00 60.10           H  
ATOM   3748  HG3 ARG A 254       8.976  19.337  -1.795  1.00 60.10           H  
ATOM   3749  CD  ARG A 254      11.016  18.635  -1.714  1.00 60.10           C  
ATOM   3750  HD2 ARG A 254      11.530  17.694  -1.516  1.00 60.10           H  
ATOM   3751  HD3 ARG A 254      11.335  19.370  -0.975  1.00 60.10           H  
ATOM   3752  NE  ARG A 254      11.378  19.119  -3.061  1.00 60.10           N  
ATOM   3753  HE  ARG A 254      10.625  19.396  -3.675  1.00 60.10           H  
ATOM   3754  NH1 ARG A 254      13.664  18.991  -2.837  1.00 60.10           N  
ATOM   3755 HH11 ARG A 254      14.585  19.175  -3.210  1.00 60.10           H  
ATOM   3756 HH12 ARG A 254      13.564  18.641  -1.895  1.00 60.10           H  
ATOM   3757  NH2 ARG A 254      12.789  19.827  -4.708  1.00 60.10           N  
ATOM   3758 HH21 ARG A 254      13.721  20.027  -5.043  1.00 60.10           H  
ATOM   3759 HH22 ARG A 254      12.021  20.215  -5.236  1.00 60.10           H  
ATOM   3760  CZ  ARG A 254      12.603  19.302  -3.530  1.00 60.10           C  
ATOM   3761  N   ARG A 255       7.297  17.293   2.466  1.00 60.03           N  
ATOM   3762  H   ARG A 255       7.399  18.295   2.532  1.00 60.03           H  
ATOM   3763  CA  ARG A 255       6.978  16.507   3.678  1.00 60.03           C  
ATOM   3764  HA  ARG A 255       7.654  15.653   3.731  1.00 60.03           H  
ATOM   3765  C   ARG A 255       5.573  15.909   3.636  1.00 60.03           C  
ATOM   3766  CB  ARG A 255       7.140  17.338   4.956  1.00 60.03           C  
ATOM   3767  HB2 ARG A 255       6.603  18.280   4.851  1.00 60.03           H  
ATOM   3768  HB3 ARG A 255       6.691  16.782   5.780  1.00 60.03           H  
ATOM   3769  O   ARG A 255       5.423  14.728   3.948  1.00 60.03           O  
ATOM   3770  CG  ARG A 255       8.603  17.618   5.320  1.00 60.03           C  
ATOM   3771  HG2 ARG A 255       9.175  16.689   5.323  1.00 60.03           H  
ATOM   3772  HG3 ARG A 255       9.032  18.290   4.578  1.00 60.03           H  
ATOM   3773  CD  ARG A 255       8.664  18.251   6.719  1.00 60.03           C  
ATOM   3774  HD2 ARG A 255       7.672  18.622   6.979  1.00 60.03           H  
ATOM   3775  HD3 ARG A 255       8.941  17.486   7.444  1.00 60.03           H  
ATOM   3776  NE  ARG A 255       9.622  19.370   6.781  1.00 60.03           N  
ATOM   3777  HE  ARG A 255      10.378  19.364   6.111  1.00 60.03           H  
ATOM   3778  NH1 ARG A 255       8.665  20.484   8.553  1.00 60.03           N  
ATOM   3779 HH11 ARG A 255       8.674  21.257   9.204  1.00 60.03           H  
ATOM   3780 HH12 ARG A 255       7.992  19.740   8.668  1.00 60.03           H  
ATOM   3781  NH2 ARG A 255      10.448  21.352   7.542  1.00 60.03           N  
ATOM   3782 HH21 ARG A 255      10.420  22.119   8.198  1.00 60.03           H  
ATOM   3783 HH22 ARG A 255      11.220  21.293   6.893  1.00 60.03           H  
ATOM   3784  CZ  ARG A 255       9.573  20.390   7.620  1.00 60.03           C  
ATOM   3785  N   ALA A 256       4.572  16.688   3.221  1.00 57.27           N  
ATOM   3786  H   ALA A 256       4.762  17.655   3.002  1.00 57.27           H  
ATOM   3787  CA  ALA A 256       3.198  16.203   3.078  1.00 57.27           C  
ATOM   3788  HA  ALA A 256       2.864  15.797   4.033  1.00 57.27           H  
ATOM   3789  C   ALA A 256       3.112  15.071   2.038  1.00 57.27           C  
ATOM   3790  CB  ALA A 256       2.296  17.389   2.717  1.00 57.27           C  
ATOM   3791  HB1 ALA A 256       2.358  18.153   3.491  1.00 57.27           H  
ATOM   3792  HB2 ALA A 256       1.262  17.051   2.638  1.00 57.27           H  
ATOM   3793  HB3 ALA A 256       2.601  17.821   1.764  1.00 57.27           H  
ATOM   3794  O   ALA A 256       2.562  14.006   2.318  1.00 57.27           O  
ATOM   3795  N   LEU A 257       3.761  15.250   0.883  1.00 59.38           N  
ATOM   3796  H   LEU A 257       4.169  16.155   0.697  1.00 59.38           H  
ATOM   3797  CA  LEU A 257       3.897  14.214  -0.140  1.00 59.38           C  
ATOM   3798  HA  LEU A 257       2.903  13.859  -0.416  1.00 59.38           H  
ATOM   3799  C   LEU A 257       4.664  12.999   0.388  1.00 59.38           C  
ATOM   3800  CB  LEU A 257       4.592  14.797  -1.384  1.00 59.38           C  
ATOM   3801  HB2 LEU A 257       4.861  13.976  -2.050  1.00 59.38           H  
ATOM   3802  HB3 LEU A 257       5.518  15.279  -1.070  1.00 59.38           H  
ATOM   3803  O   LEU A 257       4.286  11.876   0.083  1.00 59.38           O  
ATOM   3804  CG  LEU A 257       3.744  15.804  -2.185  1.00 59.38           C  
ATOM   3805  HG  LEU A 257       3.361  16.584  -1.528  1.00 59.38           H  
ATOM   3806  CD1 LEU A 257       4.618  16.453  -3.260  1.00 59.38           C  
ATOM   3807 HD11 LEU A 257       4.027  17.178  -3.820  1.00 59.38           H  
ATOM   3808 HD12 LEU A 257       5.451  16.977  -2.792  1.00 59.38           H  
ATOM   3809 HD13 LEU A 257       4.997  15.700  -3.950  1.00 59.38           H  
ATOM   3810  CD2 LEU A 257       2.549  15.136  -2.866  1.00 59.38           C  
ATOM   3811 HD21 LEU A 257       2.017  15.871  -3.470  1.00 59.38           H  
ATOM   3812 HD22 LEU A 257       2.879  14.326  -3.516  1.00 59.38           H  
ATOM   3813 HD23 LEU A 257       1.853  14.748  -2.122  1.00 59.38           H  
ATOM   3814  N   GLY A 258       5.697  13.186   1.212  1.00 60.33           N  
ATOM   3815  H   GLY A 258       6.013  14.131   1.371  1.00 60.33           H  
ATOM   3816  CA  GLY A 258       6.448  12.093   1.831  1.00 60.33           C  
ATOM   3817  HA2 GLY A 258       6.864  11.453   1.053  1.00 60.33           H  
ATOM   3818  HA3 GLY A 258       7.270  12.522   2.404  1.00 60.33           H  
ATOM   3819  C   GLY A 258       5.609  11.227   2.779  1.00 60.33           C  
ATOM   3820  O   GLY A 258       5.758  10.005   2.778  1.00 60.33           O  
ATOM   3821  N   ALA A 259       4.709  11.826   3.564  1.00 61.17           N  
ATOM   3822  H   ALA A 259       4.639  12.833   3.541  1.00 61.17           H  
ATOM   3823  CA  ALA A 259       3.777  11.082   4.416  1.00 61.17           C  
ATOM   3824  HA  ALA A 259       4.333  10.350   5.001  1.00 61.17           H  
ATOM   3825  C   ALA A 259       2.739  10.307   3.583  1.00 61.17           C  
ATOM   3826  CB  ALA A 259       3.110  12.063   5.387  1.00 61.17           C  
ATOM   3827  HB1 ALA A 259       3.868  12.565   5.988  1.00 61.17           H  
ATOM   3828  HB2 ALA A 259       2.436  11.519   6.048  1.00 61.17           H  
ATOM   3829  HB3 ALA A 259       2.539  12.810   4.836  1.00 61.17           H  
ATOM   3830  O   ALA A 259       2.485   9.131   3.844  1.00 61.17           O  
ATOM   3831  N   ILE A 260       2.206  10.931   2.528  1.00 61.29           N  
ATOM   3832  H   ILE A 260       2.428  11.906   2.385  1.00 61.29           H  
ATOM   3833  CA  ILE A 260       1.246  10.293   1.616  1.00 61.29           C  
ATOM   3834  HA  ILE A 260       0.442   9.852   2.206  1.00 61.29           H  
ATOM   3835  C   ILE A 260       1.909   9.142   0.839  1.00 61.29           C  
ATOM   3836  CB  ILE A 260       0.624  11.360   0.686  1.00 61.29           C  
ATOM   3837  HB  ILE A 260       1.430  11.875   0.163  1.00 61.29           H  
ATOM   3838  O   ILE A 260       1.359   8.044   0.770  1.00 61.29           O  
ATOM   3839  CG1 ILE A 260      -0.197  12.397   1.490  1.00 61.29           C  
ATOM   3840 HG12 ILE A 260      -1.124  11.939   1.833  1.00 61.29           H  
ATOM   3841 HG13 ILE A 260       0.354  12.708   2.378  1.00 61.29           H  
ATOM   3842  CG2 ILE A 260      -0.287  10.694  -0.354  1.00 61.29           C  
ATOM   3843 HG21 ILE A 260      -1.060  10.104   0.138  1.00 61.29           H  
ATOM   3844 HG22 ILE A 260      -0.759  11.445  -0.987  1.00 61.29           H  
ATOM   3845 HG23 ILE A 260       0.297  10.040  -1.003  1.00 61.29           H  
ATOM   3846  CD1 ILE A 260      -0.527  13.667   0.694  1.00 61.29           C  
ATOM   3847 HD11 ILE A 260      -1.012  14.387   1.353  1.00 61.29           H  
ATOM   3848 HD12 ILE A 260       0.389  14.111   0.304  1.00 61.29           H  
ATOM   3849 HD13 ILE A 260      -1.204  13.444  -0.131  1.00 61.29           H  
ATOM   3850  N   ARG A 261       3.132   9.348   0.328  1.00 65.09           N  
ATOM   3851  H   ARG A 261       3.512  10.281   0.400  1.00 65.09           H  
ATOM   3852  CA  ARG A 261       3.937   8.316  -0.351  1.00 65.09           C  
ATOM   3853  HA  ARG A 261       3.383   7.933  -1.208  1.00 65.09           H  
ATOM   3854  C   ARG A 261       4.194   7.116   0.556  1.00 65.09           C  
ATOM   3855  CB  ARG A 261       5.277   8.903  -0.832  1.00 65.09           C  
ATOM   3856  HB2 ARG A 261       5.956   8.082  -1.060  1.00 65.09           H  
ATOM   3857  HB3 ARG A 261       5.720   9.487  -0.026  1.00 65.09           H  
ATOM   3858  O   ARG A 261       4.099   5.985   0.088  1.00 65.09           O  
ATOM   3859  CG  ARG A 261       5.155   9.769  -2.098  1.00 65.09           C  
ATOM   3860  HG2 ARG A 261       4.398  10.541  -1.963  1.00 65.09           H  
ATOM   3861  HG3 ARG A 261       4.849   9.141  -2.935  1.00 65.09           H  
ATOM   3862  CD  ARG A 261       6.513  10.414  -2.420  1.00 65.09           C  
ATOM   3863  HD2 ARG A 261       6.877  10.927  -1.530  1.00 65.09           H  
ATOM   3864  HD3 ARG A 261       7.215   9.621  -2.678  1.00 65.09           H  
ATOM   3865  NE  ARG A 261       6.423  11.394  -3.522  1.00 65.09           N  
ATOM   3866  HE  ARG A 261       5.505  11.760  -3.731  1.00 65.09           H  
ATOM   3867  NH1 ARG A 261       8.641  11.394  -4.153  1.00 65.09           N  
ATOM   3868 HH11 ARG A 261       8.833  10.634  -3.515  1.00 65.09           H  
ATOM   3869 HH12 ARG A 261       9.332  11.636  -4.849  1.00 65.09           H  
ATOM   3870  NH2 ARG A 261       7.211  12.726  -5.204  1.00 65.09           N  
ATOM   3871 HH21 ARG A 261       7.960  12.974  -5.834  1.00 65.09           H  
ATOM   3872 HH22 ARG A 261       6.289  13.106  -5.366  1.00 65.09           H  
ATOM   3873  CZ  ARG A 261       7.420  11.828  -4.282  1.00 65.09           C  
ATOM   3874  N   ARG A 262       4.468   7.337   1.848  1.00 65.27           N  
ATOM   3875  H   ARG A 262       4.544   8.293   2.165  1.00 65.27           H  
ATOM   3876  CA  ARG A 262       4.601   6.240   2.819  1.00 65.27           C  
ATOM   3877  HA  ARG A 262       5.355   5.537   2.466  1.00 65.27           H  
ATOM   3878  C   ARG A 262       3.319   5.417   2.905  1.00 65.27           C  
ATOM   3879  CB  ARG A 262       5.021   6.768   4.199  1.00 65.27           C  
ATOM   3880  HB2 ARG A 262       4.462   7.669   4.451  1.00 65.27           H  
ATOM   3881  HB3 ARG A 262       4.790   6.005   4.943  1.00 65.27           H  
ATOM   3882  O   ARG A 262       3.394   4.200   2.841  1.00 65.27           O  
ATOM   3883  CG  ARG A 262       6.527   7.052   4.265  1.00 65.27           C  
ATOM   3884  HG2 ARG A 262       7.054   6.128   4.025  1.00 65.27           H  
ATOM   3885  HG3 ARG A 262       6.815   7.801   3.528  1.00 65.27           H  
ATOM   3886  CD  ARG A 262       6.950   7.485   5.677  1.00 65.27           C  
ATOM   3887  HD2 ARG A 262       7.880   6.971   5.921  1.00 65.27           H  
ATOM   3888  HD3 ARG A 262       6.196   7.164   6.396  1.00 65.27           H  
ATOM   3889  NE  ARG A 262       7.182   8.938   5.792  1.00 65.27           N  
ATOM   3890  HE  ARG A 262       7.203   9.461   4.928  1.00 65.27           H  
ATOM   3891  NH1 ARG A 262       7.339   9.010   8.089  1.00 65.27           N  
ATOM   3892 HH11 ARG A 262       7.019   8.054   8.155  1.00 65.27           H  
ATOM   3893 HH12 ARG A 262       7.524   9.506   8.949  1.00 65.27           H  
ATOM   3894  NH2 ARG A 262       7.826  10.827   6.899  1.00 65.27           N  
ATOM   3895 HH21 ARG A 262       7.972  11.299   6.018  1.00 65.27           H  
ATOM   3896 HH22 ARG A 262       8.059  11.281   7.770  1.00 65.27           H  
ATOM   3897  CZ  ARG A 262       7.444   9.580   6.920  1.00 65.27           C  
ATOM   3898  N   GLY A 263       2.151   6.056   2.967  1.00 67.64           N  
ATOM   3899  H   GLY A 263       2.148   7.066   3.003  1.00 67.64           H  
ATOM   3900  CA  GLY A 263       0.870   5.342   2.956  1.00 67.64           C  
ATOM   3901  HA2 GLY A 263       0.060   6.069   3.010  1.00 67.64           H  
ATOM   3902  HA3 GLY A 263       0.809   4.685   3.823  1.00 67.64           H  
ATOM   3903  C   GLY A 263       0.659   4.496   1.694  1.00 67.64           C  
ATOM   3904  O   GLY A 263       0.174   3.375   1.782  1.00 67.64           O  
ATOM   3905  N   ILE A 264       1.083   5.005   0.538  1.00 75.74           N  
ATOM   3906  H   ILE A 264       1.446   5.948   0.551  1.00 75.74           H  
ATOM   3907  CA  ILE A 264       0.876   4.371  -0.770  1.00 75.74           C  
ATOM   3908  HA  ILE A 264      -0.146   3.997  -0.827  1.00 75.74           H  
ATOM   3909  C   ILE A 264       1.791   3.169  -1.007  1.00 75.74           C  
ATOM   3910  CB  ILE A 264       1.065   5.445  -1.857  1.00 75.74           C  
ATOM   3911  HB  ILE A 264       1.964   6.022  -1.638  1.00 75.74           H  
ATOM   3912  O   ILE A 264       1.334   2.119  -1.458  1.00 75.74           O  
ATOM   3913  CG1 ILE A 264      -0.154   6.381  -1.819  1.00 75.74           C  
ATOM   3914 HG12 ILE A 264      -0.356   6.696  -0.795  1.00 75.74           H  
ATOM   3915 HG13 ILE A 264      -1.033   5.851  -2.183  1.00 75.74           H  
ATOM   3916  CG2 ILE A 264       1.241   4.812  -3.238  1.00 75.74           C  
ATOM   3917 HG21 ILE A 264       0.479   4.043  -3.365  1.00 75.74           H  
ATOM   3918 HG22 ILE A 264       1.167   5.552  -4.034  1.00 75.74           H  
ATOM   3919 HG23 ILE A 264       2.221   4.343  -3.327  1.00 75.74           H  
ATOM   3920  CD1 ILE A 264       0.043   7.642  -2.645  1.00 75.74           C  
ATOM   3921 HD11 ILE A 264       0.074   7.407  -3.709  1.00 75.74           H  
ATOM   3922 HD12 ILE A 264      -0.818   8.283  -2.458  1.00 75.74           H  
ATOM   3923 HD13 ILE A 264       0.959   8.153  -2.346  1.00 75.74           H  
ATOM   3924  N   TYR A 265       3.084   3.316  -0.719  1.00 72.51           N  
ATOM   3925  H   TYR A 265       3.390   4.206  -0.353  1.00 72.51           H  
ATOM   3926  CA  TYR A 265       4.104   2.333  -1.091  1.00 72.51           C  
ATOM   3927  HA  TYR A 265       3.717   1.752  -1.928  1.00 72.51           H  
ATOM   3928  C   TYR A 265       4.398   1.300   0.009  1.00 72.51           C  
ATOM   3929  CB  TYR A 265       5.353   3.063  -1.609  1.00 72.51           C  
ATOM   3930  HB2 TYR A 265       6.148   2.336  -1.774  1.00 72.51           H  
ATOM   3931  HB3 TYR A 265       5.702   3.761  -0.849  1.00 72.51           H  
ATOM   3932  O   TYR A 265       5.298   0.470  -0.142  1.00 72.51           O  
ATOM   3933  CG  TYR A 265       5.123   3.795  -2.922  1.00 72.51           C  
ATOM   3934  CD1 TYR A 265       4.976   3.057  -4.110  1.00 72.51           C  
ATOM   3935  HD1 TYR A 265       5.041   1.979  -4.092  1.00 72.51           H  
ATOM   3936  CD2 TYR A 265       5.046   5.202  -2.966  1.00 72.51           C  
ATOM   3937  HD2 TYR A 265       5.177   5.774  -2.059  1.00 72.51           H  
ATOM   3938  CE1 TYR A 265       4.743   3.715  -5.331  1.00 72.51           C  
ATOM   3939  HE1 TYR A 265       4.629   3.144  -6.240  1.00 72.51           H  
ATOM   3940  CE2 TYR A 265       4.799   5.867  -4.185  1.00 72.51           C  
ATOM   3941  HE2 TYR A 265       4.722   6.944  -4.219  1.00 72.51           H  
ATOM   3942  OH  TYR A 265       4.412   5.733  -6.564  1.00 72.51           O  
ATOM   3943  HH  TYR A 265       4.309   6.686  -6.503  1.00 72.51           H  
ATOM   3944  CZ  TYR A 265       4.648   5.121  -5.373  1.00 72.51           C  
ATOM   3945  N   ASN A 266       3.626   1.296   1.099  1.00 79.75           N  
ATOM   3946  H   ASN A 266       2.898   1.992   1.171  1.00 79.75           H  
ATOM   3947  CA  ASN A 266       3.728   0.292   2.153  1.00 79.75           C  
ATOM   3948  HA  ASN A 266       4.779   0.163   2.411  1.00 79.75           H  
ATOM   3949  C   ASN A 266       3.211  -1.076   1.676  1.00 79.75           C  
ATOM   3950  CB  ASN A 266       2.978   0.791   3.404  1.00 79.75           C  
ATOM   3951  HB2 ASN A 266       2.041   1.262   3.105  1.00 79.75           H  
ATOM   3952  HB3 ASN A 266       2.734  -0.058   4.042  1.00 79.75           H  
ATOM   3953  O   ASN A 266       2.079  -1.451   1.968  1.00 79.75           O  
ATOM   3954  CG  ASN A 266       3.777   1.753   4.260  1.00 79.75           C  
ATOM   3955  ND2 ASN A 266       3.131   2.375   5.220  1.00 79.75           N  
ATOM   3956 HD21 ASN A 266       2.124   2.324   5.259  1.00 79.75           H  
ATOM   3957 HD22 ASN A 266       3.670   3.045   5.751  1.00 79.75           H  
ATOM   3958  OD1 ASN A 266       4.981   1.908   4.142  1.00 79.75           O  
ATOM   3959  N   ARG A 267       4.082  -1.877   1.040  1.00 74.41           N  
ATOM   3960  H   ARG A 267       4.942  -1.433   0.751  1.00 74.41           H  
ATOM   3961  CA  ARG A 267       3.768  -3.218   0.487  1.00 74.41           C  
ATOM   3962  HA  ARG A 267       3.074  -3.100  -0.345  1.00 74.41           H  
ATOM   3963  C   ARG A 267       3.055  -4.184   1.451  1.00 74.41           C  
ATOM   3964  CB  ARG A 267       5.058  -3.896  -0.021  1.00 74.41           C  
ATOM   3965  HB2 ARG A 267       4.813  -4.919  -0.306  1.00 74.41           H  
ATOM   3966  HB3 ARG A 267       5.784  -3.941   0.791  1.00 74.41           H  
ATOM   3967  O   ARG A 267       2.427  -5.129   1.002  1.00 74.41           O  
ATOM   3968  CG  ARG A 267       5.701  -3.216  -1.242  1.00 74.41           C  
ATOM   3969  HG2 ARG A 267       4.966  -3.153  -2.044  1.00 74.41           H  
ATOM   3970  HG3 ARG A 267       6.028  -2.211  -0.977  1.00 74.41           H  
ATOM   3971  CD  ARG A 267       6.910  -4.037  -1.723  1.00 74.41           C  
ATOM   3972  HD2 ARG A 267       6.574  -5.046  -1.962  1.00 74.41           H  
ATOM   3973  HD3 ARG A 267       7.639  -4.093  -0.915  1.00 74.41           H  
ATOM   3974  NE  ARG A 267       7.545  -3.447  -2.920  1.00 74.41           N  
ATOM   3975  HE  ARG A 267       7.051  -2.694  -3.376  1.00 74.41           H  
ATOM   3976  NH1 ARG A 267       9.340  -4.883  -3.073  1.00 74.41           N  
ATOM   3977 HH11 ARG A 267       8.974  -5.431  -2.307  1.00 74.41           H  
ATOM   3978 HH12 ARG A 267      10.149  -5.211  -3.581  1.00 74.41           H  
ATOM   3979  NH2 ARG A 267       9.102  -3.262  -4.578  1.00 74.41           N  
ATOM   3980 HH21 ARG A 267       8.570  -2.523  -5.015  1.00 74.41           H  
ATOM   3981 HH22 ARG A 267       9.922  -3.611  -5.052  1.00 74.41           H  
ATOM   3982  CZ  ARG A 267       8.655  -3.863  -3.512  1.00 74.41           C  
ATOM   3983  N   ARG A 268       3.163  -3.979   2.771  1.00 79.09           N  
ATOM   3984  H   ARG A 268       3.655  -3.143   3.054  1.00 79.09           H  
ATOM   3985  CA  ARG A 268       2.480  -4.799   3.793  1.00 79.09           C  
ATOM   3986  HA  ARG A 268       2.462  -5.839   3.465  1.00 79.09           H  
ATOM   3987  C   ARG A 268       1.008  -4.431   4.007  1.00 79.09           C  
ATOM   3988  CB  ARG A 268       3.220  -4.702   5.135  1.00 79.09           C  
ATOM   3989  HB2 ARG A 268       3.278  -3.657   5.440  1.00 79.09           H  
ATOM   3990  HB3 ARG A 268       2.642  -5.242   5.885  1.00 79.09           H  
ATOM   3991  O   ARG A 268       0.268  -5.234   4.559  1.00 79.09           O  
ATOM   3992  CG  ARG A 268       4.628  -5.306   5.089  1.00 79.09           C  
ATOM   3993  HG2 ARG A 268       4.569  -6.339   4.747  1.00 79.09           H  
ATOM   3994  HG3 ARG A 268       5.253  -4.735   4.402  1.00 79.09           H  
ATOM   3995  CD  ARG A 268       5.245  -5.269   6.492  1.00 79.09           C  
ATOM   3996  HD2 ARG A 268       4.613  -5.848   7.164  1.00 79.09           H  
ATOM   3997  HD3 ARG A 268       5.272  -4.235   6.837  1.00 79.09           H  
ATOM   3998  NE  ARG A 268       6.610  -5.827   6.497  1.00 79.09           N  
ATOM   3999  HE  ARG A 268       6.959  -6.182   5.618  1.00 79.09           H  
ATOM   4000  NH1 ARG A 268       7.033  -5.556   8.737  1.00 79.09           N  
ATOM   4001 HH11 ARG A 268       7.672  -5.608   9.517  1.00 79.09           H  
ATOM   4002 HH12 ARG A 268       6.108  -5.168   8.855  1.00 79.09           H  
ATOM   4003  NH2 ARG A 268       8.596  -6.448   7.416  1.00 79.09           N  
ATOM   4004 HH21 ARG A 268       9.199  -6.562   8.218  1.00 79.09           H  
ATOM   4005 HH22 ARG A 268       8.918  -6.762   6.512  1.00 79.09           H  
ATOM   4006  CZ  ARG A 268       7.403  -5.941   7.546  1.00 79.09           C  
ATOM   4007  N   LEU A 269       0.619  -3.207   3.659  1.00 82.49           N  
ATOM   4008  H   LEU A 269       1.266  -2.642   3.127  1.00 82.49           H  
ATOM   4009  CA  LEU A 269      -0.706  -2.637   3.925  1.00 82.49           C  
ATOM   4010  HA  LEU A 269      -1.300  -3.326   4.525  1.00 82.49           H  
ATOM   4011  C   LEU A 269      -1.489  -2.405   2.631  1.00 82.49           C  
ATOM   4012  CB  LEU A 269      -0.534  -1.311   4.692  1.00 82.49           C  
ATOM   4013  HB2 LEU A 269      -1.504  -0.820   4.759  1.00 82.49           H  
ATOM   4014  HB3 LEU A 269       0.117  -0.663   4.105  1.00 82.49           H  
ATOM   4015  O   LEU A 269      -2.707  -2.574   2.623  1.00 82.49           O  
ATOM   4016  CG  LEU A 269       0.043  -1.454   6.112  1.00 82.49           C  
ATOM   4017  HG  LEU A 269       0.946  -2.063   6.086  1.00 82.49           H  
ATOM   4018  CD1 LEU A 269       0.423  -0.077   6.657  1.00 82.49           C  
ATOM   4019 HD11 LEU A 269      -0.457   0.565   6.687  1.00 82.49           H  
ATOM   4020 HD12 LEU A 269       1.177   0.375   6.014  1.00 82.49           H  
ATOM   4021 HD13 LEU A 269       0.831  -0.176   7.663  1.00 82.49           H  
ATOM   4022  CD2 LEU A 269      -0.958  -2.091   7.078  1.00 82.49           C  
ATOM   4023 HD21 LEU A 269      -1.187  -3.107   6.758  1.00 82.49           H  
ATOM   4024 HD22 LEU A 269      -1.878  -1.507   7.101  1.00 82.49           H  
ATOM   4025 HD23 LEU A 269      -0.532  -2.133   8.081  1.00 82.49           H  
ATOM   4026  N   THR A 270      -0.791  -2.030   1.556  1.00 88.52           N  
ATOM   4027  H   THR A 270       0.203  -1.872   1.639  1.00 88.52           H  
ATOM   4028  CA  THR A 270      -1.376  -1.669   0.266  1.00 88.52           C  
ATOM   4029  HA  THR A 270      -2.462  -1.734   0.343  1.00 88.52           H  
ATOM   4030  C   THR A 270      -0.929  -2.631  -0.835  1.00 88.52           C  
ATOM   4031  CB  THR A 270      -1.044  -0.214  -0.107  1.00 88.52           C  
ATOM   4032  HB  THR A 270      -1.408  -0.017  -1.115  1.00 88.52           H  
ATOM   4033  O   THR A 270       0.263  -2.799  -1.100  1.00 88.52           O  
ATOM   4034  CG2 THR A 270      -1.694   0.779   0.856  1.00 88.52           C  
ATOM   4035 HG21 THR A 270      -1.512   1.795   0.503  1.00 88.52           H  
ATOM   4036 HG22 THR A 270      -1.280   0.670   1.858  1.00 88.52           H  
ATOM   4037 HG23 THR A 270      -2.770   0.612   0.887  1.00 88.52           H  
ATOM   4038  OG1 THR A 270       0.344   0.027  -0.058  1.00 88.52           O  
ATOM   4039  HG1 THR A 270       0.531   0.815  -0.573  1.00 88.52           H  
ATOM   4040  N   GLN A 271      -1.894  -3.258  -1.510  1.00 91.72           N  
ATOM   4041  H   GLN A 271      -2.853  -3.096  -1.236  1.00 91.72           H  
ATOM   4042  CA  GLN A 271      -1.644  -4.012  -2.742  1.00 91.72           C  
ATOM   4043  HA  GLN A 271      -0.762  -4.638  -2.608  1.00 91.72           H  
ATOM   4044  C   GLN A 271      -1.385  -3.029  -3.890  1.00 91.72           C  
ATOM   4045  CB  GLN A 271      -2.853  -4.916  -3.035  1.00 91.72           C  
ATOM   4046  HB2 GLN A 271      -3.744  -4.296  -3.132  1.00 91.72           H  
ATOM   4047  HB3 GLN A 271      -2.995  -5.597  -2.196  1.00 91.72           H  
ATOM   4048  O   GLN A 271      -2.126  -2.065  -4.022  1.00 91.72           O  
ATOM   4049  CG  GLN A 271      -2.675  -5.740  -4.322  1.00 91.72           C  
ATOM   4050  HG2 GLN A 271      -2.529  -5.073  -5.172  1.00 91.72           H  
ATOM   4051  HG3 GLN A 271      -1.788  -6.367  -4.227  1.00 91.72           H  
ATOM   4052  CD  GLN A 271      -3.867  -6.636  -4.647  1.00 91.72           C  
ATOM   4053  NE2 GLN A 271      -3.812  -7.355  -5.746  1.00 91.72           N  
ATOM   4054 HE21 GLN A 271      -4.563  -8.001  -5.943  1.00 91.72           H  
ATOM   4055 HE22 GLN A 271      -3.019  -7.287  -6.368  1.00 91.72           H  
ATOM   4056  OE1 GLN A 271      -4.867  -6.701  -3.948  1.00 91.72           O  
ATOM   4057  N   GLN A 272      -0.378  -3.253  -4.733  1.00 92.37           N  
ATOM   4058  H   GLN A 272       0.164  -4.100  -4.643  1.00 92.37           H  
ATOM   4059  CA  GLN A 272      -0.101  -2.389  -5.890  1.00 92.37           C  
ATOM   4060  HA  GLN A 272      -0.587  -1.422  -5.754  1.00 92.37           H  
ATOM   4061  C   GLN A 272      -0.682  -3.011  -7.164  1.00 92.37           C  
ATOM   4062  CB  GLN A 272       1.410  -2.132  -6.006  1.00 92.37           C  
ATOM   4063  HB2 GLN A 272       1.596  -1.524  -6.892  1.00 92.37           H  
ATOM   4064  HB3 GLN A 272       1.938  -3.079  -6.118  1.00 92.37           H  
ATOM   4065  O   GLN A 272      -0.430  -4.185  -7.424  1.00 92.37           O  
ATOM   4066  CG  GLN A 272       1.952  -1.381  -4.780  1.00 92.37           C  
ATOM   4067  HG2 GLN A 272       1.372  -0.470  -4.632  1.00 92.37           H  
ATOM   4068  HG3 GLN A 272       1.830  -2.003  -3.893  1.00 92.37           H  
ATOM   4069  CD  GLN A 272       3.424  -0.994  -4.886  1.00 92.37           C  
ATOM   4070  NE2 GLN A 272       3.999  -0.502  -3.811  1.00 92.37           N  
ATOM   4071 HE21 GLN A 272       4.962  -0.217  -3.915  1.00 92.37           H  
ATOM   4072 HE22 GLN A 272       3.455  -0.384  -2.968  1.00 92.37           H  
ATOM   4073  OE1 GLN A 272       4.095  -1.097  -5.896  1.00 92.37           O  
ATOM   4074  N   VAL A 273      -1.452  -2.238  -7.933  1.00 94.45           N  
ATOM   4075  H   VAL A 273      -1.651  -1.292  -7.640  1.00 94.45           H  
ATOM   4076  CA  VAL A 273      -2.087  -2.679  -9.186  1.00 94.45           C  
ATOM   4077  HA  VAL A 273      -1.640  -3.618  -9.515  1.00 94.45           H  
ATOM   4078  C   VAL A 273      -1.841  -1.632 -10.272  1.00 94.45           C  
ATOM   4079  CB  VAL A 273      -3.598  -2.925  -8.990  1.00 94.45           C  
ATOM   4080  HB  VAL A 273      -4.070  -2.000  -8.659  1.00 94.45           H  
ATOM   4081  O   VAL A 273      -2.194  -0.465 -10.093  1.00 94.45           O  
ATOM   4082  CG1 VAL A 273      -4.263  -3.380 -10.292  1.00 94.45           C  
ATOM   4083 HG11 VAL A 273      -3.784  -4.277 -10.683  1.00 94.45           H  
ATOM   4084 HG12 VAL A 273      -5.315  -3.605 -10.112  1.00 94.45           H  
ATOM   4085 HG13 VAL A 273      -4.220  -2.599 -11.051  1.00 94.45           H  
ATOM   4086  CG2 VAL A 273      -3.864  -4.005  -7.931  1.00 94.45           C  
ATOM   4087 HG21 VAL A 273      -4.938  -4.175  -7.846  1.00 94.45           H  
ATOM   4088 HG22 VAL A 273      -3.484  -3.680  -6.962  1.00 94.45           H  
ATOM   4089 HG23 VAL A 273      -3.376  -4.935  -8.224  1.00 94.45           H  
ATOM   4090  N   ASN A 274      -1.222  -2.047 -11.379  1.00 94.03           N  
ATOM   4091  H   ASN A 274      -1.049  -3.036 -11.494  1.00 94.03           H  
ATOM   4092  CA  ASN A 274      -1.025  -1.206 -12.559  1.00 94.03           C  
ATOM   4093  HA  ASN A 274      -0.858  -0.176 -12.245  1.00 94.03           H  
ATOM   4094  C   ASN A 274      -2.277  -1.260 -13.440  1.00 94.03           C  
ATOM   4095  CB  ASN A 274       0.210  -1.689 -13.339  1.00 94.03           C  
ATOM   4096  HB2 ASN A 274       0.011  -2.680 -13.748  1.00 94.03           H  
ATOM   4097  HB3 ASN A 274       1.069  -1.758 -12.671  1.00 94.03           H  
ATOM   4098  O   ASN A 274      -2.684  -2.348 -13.836  1.00 94.03           O  
ATOM   4099  CG  ASN A 274       0.573  -0.758 -14.486  1.00 94.03           C  
ATOM   4100  ND2 ASN A 274       1.450  -1.180 -15.365  1.00 94.03           N  
ATOM   4101 HD21 ASN A 274       1.641  -0.555 -16.136  1.00 94.03           H  
ATOM   4102 HD22 ASN A 274       1.775  -2.136 -15.365  1.00 94.03           H  
ATOM   4103  OD1 ASN A 274       0.115   0.364 -14.591  1.00 94.03           O  
ATOM   4104  N   VAL A 275      -2.869  -0.110 -13.751  1.00 93.91           N  
ATOM   4105  H   VAL A 275      -2.411   0.746 -13.473  1.00 93.91           H  
ATOM   4106  CA  VAL A 275      -4.109  -0.007 -14.526  1.00 93.91           C  
ATOM   4107  HA  VAL A 275      -4.545  -1.000 -14.641  1.00 93.91           H  
ATOM   4108  C   VAL A 275      -3.789   0.535 -15.914  1.00 93.91           C  
ATOM   4109  CB  VAL A 275      -5.150   0.867 -13.801  1.00 93.91           C  
ATOM   4110  HB  VAL A 275      -4.776   1.887 -13.713  1.00 93.91           H  
ATOM   4111  O   VAL A 275      -3.434   1.704 -16.068  1.00 93.91           O  
ATOM   4112  CG1 VAL A 275      -6.475   0.890 -14.574  1.00 93.91           C  
ATOM   4113 HG11 VAL A 275      -7.223   1.452 -14.014  1.00 93.91           H  
ATOM   4114 HG12 VAL A 275      -6.839  -0.125 -14.729  1.00 93.91           H  
ATOM   4115 HG13 VAL A 275      -6.338   1.374 -15.541  1.00 93.91           H  
ATOM   4116  CG2 VAL A 275      -5.433   0.339 -12.388  1.00 93.91           C  
ATOM   4117 HG21 VAL A 275      -4.520   0.346 -11.792  1.00 93.91           H  
ATOM   4118 HG22 VAL A 275      -5.817  -0.680 -12.444  1.00 93.91           H  
ATOM   4119 HG23 VAL A 275      -6.164   0.982 -11.899  1.00 93.91           H  
ATOM   4120  N   SER A 276      -3.943  -0.302 -16.940  1.00 90.71           N  
ATOM   4121  H   SER A 276      -4.195  -1.264 -16.763  1.00 90.71           H  
ATOM   4122  CA  SER A 276      -3.717   0.078 -18.341  1.00 90.71           C  
ATOM   4123  HA  SER A 276      -2.810   0.679 -18.401  1.00 90.71           H  
ATOM   4124  C   SER A 276      -4.859   0.914 -18.927  1.00 90.71           C  
ATOM   4125  CB  SER A 276      -3.491  -1.183 -19.184  1.00 90.71           C  
ATOM   4126  HB2 SER A 276      -3.478  -0.932 -20.245  1.00 90.71           H  
ATOM   4127  HB3 SER A 276      -2.526  -1.613 -18.917  1.00 90.71           H  
ATOM   4128  O   SER A 276      -4.619   1.760 -19.793  1.00 90.71           O  
ATOM   4129  OG  SER A 276      -4.499  -2.143 -18.920  1.00 90.71           O  
ATOM   4130  HG  SER A 276      -5.237  -2.041 -19.525  1.00 90.71           H  
ATOM   4131  N   ASP A 277      -6.089   0.745 -18.437  1.00 92.55           N  
ATOM   4132  H   ASP A 277      -6.230   0.006 -17.763  1.00 92.55           H  
ATOM   4133  CA  ASP A 277      -7.279   1.348 -19.043  1.00 92.55           C  
ATOM   4134  HA  ASP A 277      -7.319   0.980 -20.068  1.00 92.55           H  
ATOM   4135  C   ASP A 277      -7.221   2.888 -19.066  1.00 92.55           C  
ATOM   4136  CB  ASP A 277      -8.559   0.877 -18.337  1.00 92.55           C  
ATOM   4137  HB2 ASP A 277      -9.402   1.443 -18.732  1.00 92.55           H  
ATOM   4138  HB3 ASP A 277      -8.480   1.092 -17.271  1.00 92.55           H  
ATOM   4139  O   ASP A 277      -6.935   3.530 -18.050  1.00 92.55           O  
ATOM   4140  CG  ASP A 277      -8.846  -0.611 -18.549  1.00 92.55           C  
ATOM   4141  OD1 ASP A 277      -8.364  -1.151 -19.567  1.00 92.55           O  
ATOM   4142  OD2 ASP A 277      -9.535  -1.176 -17.673  1.00 92.55           O  
ATOM   4143  N   PRO A 278      -7.507   3.540 -20.210  1.00 91.07           N  
ATOM   4144  CA  PRO A 278      -7.490   5.001 -20.316  1.00 91.07           C  
ATOM   4145  HA  PRO A 278      -6.543   5.399 -19.952  1.00 91.07           H  
ATOM   4146  C   PRO A 278      -8.610   5.659 -19.501  1.00 91.07           C  
ATOM   4147  CB  PRO A 278      -7.616   5.291 -21.813  1.00 91.07           C  
ATOM   4148  HB2 PRO A 278      -8.137   6.228 -22.011  1.00 91.07           H  
ATOM   4149  HB3 PRO A 278      -6.624   5.309 -22.264  1.00 91.07           H  
ATOM   4150  O   PRO A 278      -8.440   6.782 -19.026  1.00 91.07           O  
ATOM   4151  CG  PRO A 278      -8.392   4.087 -22.348  1.00 91.07           C  
ATOM   4152  HG2 PRO A 278      -9.459   4.231 -22.181  1.00 91.07           H  
ATOM   4153  HG3 PRO A 278      -8.191   3.912 -23.405  1.00 91.07           H  
ATOM   4154  CD  PRO A 278      -7.887   2.937 -21.480  1.00 91.07           C  
ATOM   4155  HD2 PRO A 278      -7.012   2.481 -21.942  1.00 91.07           H  
ATOM   4156  HD3 PRO A 278      -8.674   2.193 -21.354  1.00 91.07           H  
ATOM   4157  N   LEU A 279      -9.716   4.938 -19.270  1.00 90.58           N  
ATOM   4158  H   LEU A 279      -9.776   4.015 -19.676  1.00 90.58           H  
ATOM   4159  CA  LEU A 279     -10.821   5.388 -18.419  1.00 90.58           C  
ATOM   4160  HA  LEU A 279     -11.222   6.321 -18.816  1.00 90.58           H  
ATOM   4161  C   LEU A 279     -10.363   5.692 -16.991  1.00 90.58           C  
ATOM   4162  CB  LEU A 279     -11.932   4.325 -18.391  1.00 90.58           C  
ATOM   4163  HB2 LEU A 279     -11.501   3.381 -18.060  1.00 90.58           H  
ATOM   4164  HB3 LEU A 279     -12.675   4.624 -17.652  1.00 90.58           H  
ATOM   4165  O   LEU A 279     -10.954   6.545 -16.341  1.00 90.58           O  
ATOM   4166  CG  LEU A 279     -12.654   4.097 -19.730  1.00 90.58           C  
ATOM   4167  HG  LEU A 279     -11.933   3.773 -20.480  1.00 90.58           H  
ATOM   4168  CD1 LEU A 279     -13.699   2.996 -19.557  1.00 90.58           C  
ATOM   4169 HD11 LEU A 279     -13.218   2.079 -19.220  1.00 90.58           H  
ATOM   4170 HD12 LEU A 279     -14.446   3.295 -18.822  1.00 90.58           H  
ATOM   4171 HD13 LEU A 279     -14.189   2.795 -20.510  1.00 90.58           H  
ATOM   4172  CD2 LEU A 279     -13.360   5.358 -20.235  1.00 90.58           C  
ATOM   4173 HD21 LEU A 279     -13.943   5.120 -21.125  1.00 90.58           H  
ATOM   4174 HD22 LEU A 279     -12.628   6.119 -20.504  1.00 90.58           H  
ATOM   4175 HD23 LEU A 279     -14.025   5.750 -19.465  1.00 90.58           H  
ATOM   4176  N   PHE A 280      -9.268   5.082 -16.524  1.00 93.21           N  
ATOM   4177  H   PHE A 280      -8.787   4.414 -17.108  1.00 93.21           H  
ATOM   4178  CA  PHE A 280      -8.718   5.365 -15.203  1.00 93.21           C  
ATOM   4179  HA  PHE A 280      -9.470   5.115 -14.455  1.00 93.21           H  
ATOM   4180  C   PHE A 280      -8.362   6.842 -15.015  1.00 93.21           C  
ATOM   4181  CB  PHE A 280      -7.479   4.494 -14.975  1.00 93.21           C  
ATOM   4182  HB2 PHE A 280      -7.754   3.447 -15.101  1.00 93.21           H  
ATOM   4183  HB3 PHE A 280      -6.736   4.732 -15.736  1.00 93.21           H  
ATOM   4184  O   PHE A 280      -8.455   7.337 -13.900  1.00 93.21           O  
ATOM   4185  CG  PHE A 280      -6.851   4.672 -13.605  1.00 93.21           C  
ATOM   4186  CD1 PHE A 280      -5.580   5.265 -13.482  1.00 93.21           C  
ATOM   4187  HD1 PHE A 280      -5.043   5.577 -14.365  1.00 93.21           H  
ATOM   4188  CD2 PHE A 280      -7.545   4.266 -12.449  1.00 93.21           C  
ATOM   4189  HD2 PHE A 280      -8.516   3.802 -12.541  1.00 93.21           H  
ATOM   4190  CE1 PHE A 280      -5.001   5.441 -12.213  1.00 93.21           C  
ATOM   4191  HE1 PHE A 280      -4.016   5.876 -12.128  1.00 93.21           H  
ATOM   4192  CE2 PHE A 280      -6.968   4.445 -11.179  1.00 93.21           C  
ATOM   4193  HE2 PHE A 280      -7.493   4.104 -10.299  1.00 93.21           H  
ATOM   4194  CZ  PHE A 280      -5.694   5.030 -11.061  1.00 93.21           C  
ATOM   4195  HZ  PHE A 280      -5.236   5.145 -10.090  1.00 93.21           H  
ATOM   4196  N   LEU A 281      -7.976   7.567 -16.065  1.00 90.21           N  
ATOM   4197  H   LEU A 281      -7.989   7.145 -16.982  1.00 90.21           H  
ATOM   4198  CA  LEU A 281      -7.597   8.977 -15.938  1.00 90.21           C  
ATOM   4199  HA  LEU A 281      -7.051   9.123 -15.006  1.00 90.21           H  
ATOM   4200  C   LEU A 281      -8.826   9.879 -15.844  1.00 90.21           C  
ATOM   4201  CB  LEU A 281      -6.679   9.367 -17.106  1.00 90.21           C  
ATOM   4202  HB2 LEU A 281      -6.411  10.418 -16.998  1.00 90.21           H  
ATOM   4203  HB3 LEU A 281      -7.229   9.259 -18.041  1.00 90.21           H  
ATOM   4204  O   LEU A 281      -8.930  10.675 -14.914  1.00 90.21           O  
ATOM   4205  CG  LEU A 281      -5.393   8.526 -17.186  1.00 90.21           C  
ATOM   4206  HG  LEU A 281      -5.649   7.478 -17.344  1.00 90.21           H  
ATOM   4207  CD1 LEU A 281      -4.557   8.980 -18.379  1.00 90.21           C  
ATOM   4208 HD11 LEU A 281      -3.667   8.358 -18.472  1.00 90.21           H  
ATOM   4209 HD12 LEU A 281      -5.145   8.896 -19.293  1.00 90.21           H  
ATOM   4210 HD13 LEU A 281      -4.256  10.020 -18.249  1.00 90.21           H  
ATOM   4211  CD2 LEU A 281      -4.548   8.632 -15.913  1.00 90.21           C  
ATOM   4212 HD21 LEU A 281      -3.612   8.089 -16.045  1.00 90.21           H  
ATOM   4213 HD22 LEU A 281      -5.077   8.187 -15.070  1.00 90.21           H  
ATOM   4214 HD23 LEU A 281      -4.343   9.681 -15.702  1.00 90.21           H  
ATOM   4215  N   ASN A 282      -9.769   9.691 -16.768  1.00 87.98           N  
ATOM   4216  H   ASN A 282      -9.605   8.986 -17.473  1.00 87.98           H  
ATOM   4217  CA  ASN A 282     -10.905  10.591 -16.927  1.00 87.98           C  
ATOM   4218  HA  ASN A 282     -10.613  11.591 -16.606  1.00 87.98           H  
ATOM   4219  C   ASN A 282     -12.094  10.186 -16.050  1.00 87.98           C  
ATOM   4220  CB  ASN A 282     -11.280  10.665 -18.418  1.00 87.98           C  
ATOM   4221  HB2 ASN A 282     -11.572   9.674 -18.767  1.00 87.98           H  
ATOM   4222  HB3 ASN A 282     -12.136  11.330 -18.529  1.00 87.98           H  
ATOM   4223  O   ASN A 282     -12.663  11.044 -15.402  1.00 87.98           O  
ATOM   4224  CG  ASN A 282     -10.163  11.197 -19.302  1.00 87.98           C  
ATOM   4225  ND2 ASN A 282     -10.235  10.957 -20.590  1.00 87.98           N  
ATOM   4226 HD21 ASN A 282     -11.041  10.493 -20.985  1.00 87.98           H  
ATOM   4227 HD22 ASN A 282      -9.493  11.354 -21.148  1.00 87.98           H  
ATOM   4228  OD1 ASN A 282      -9.202  11.807 -18.874  1.00 87.98           O  
ATOM   4229  N   GLN A 283     -12.456   8.897 -16.018  1.00 89.40           N  
ATOM   4230  H   GLN A 283     -11.854   8.221 -16.465  1.00 89.40           H  
ATOM   4231  CA  GLN A 283     -13.707   8.380 -15.442  1.00 89.40           C  
ATOM   4232  HA  GLN A 283     -14.116   9.098 -14.731  1.00 89.40           H  
ATOM   4233  C   GLN A 283     -13.469   7.050 -14.704  1.00 89.40           C  
ATOM   4234  CB  GLN A 283     -14.745   8.197 -16.559  1.00 89.40           C  
ATOM   4235  HB2 GLN A 283     -15.592   7.629 -16.176  1.00 89.40           H  
ATOM   4236  HB3 GLN A 283     -14.296   7.645 -17.384  1.00 89.40           H  
ATOM   4237  O   GLN A 283     -13.816   5.973 -15.203  1.00 89.40           O  
ATOM   4238  CG  GLN A 283     -15.276   9.544 -17.052  1.00 89.40           C  
ATOM   4239  HG2 GLN A 283     -14.456  10.187 -17.372  1.00 89.40           H  
ATOM   4240  HG3 GLN A 283     -15.794  10.037 -16.230  1.00 89.40           H  
ATOM   4241  CD  GLN A 283     -16.231   9.410 -18.223  1.00 89.40           C  
ATOM   4242  NE2 GLN A 283     -16.983  10.450 -18.500  1.00 89.40           N  
ATOM   4243 HE21 GLN A 283     -17.652  10.362 -19.252  1.00 89.40           H  
ATOM   4244 HE22 GLN A 283     -16.974  11.226 -17.855  1.00 89.40           H  
ATOM   4245  OE1 GLN A 283     -16.280   8.423 -18.945  1.00 89.40           O  
ATOM   4246  N   PRO A 284     -12.865   7.077 -13.503  1.00 91.80           N  
ATOM   4247  CA  PRO A 284     -12.600   5.856 -12.742  1.00 91.80           C  
ATOM   4248  HA  PRO A 284     -12.055   5.136 -13.353  1.00 91.80           H  
ATOM   4249  C   PRO A 284     -13.866   5.184 -12.196  1.00 91.80           C  
ATOM   4250  CB  PRO A 284     -11.741   6.311 -11.576  1.00 91.80           C  
ATOM   4251  HB2 PRO A 284     -10.700   6.331 -11.897  1.00 91.80           H  
ATOM   4252  HB3 PRO A 284     -11.866   5.652 -10.717  1.00 91.80           H  
ATOM   4253  O   PRO A 284     -13.825   3.998 -11.876  1.00 91.80           O  
ATOM   4254  CG  PRO A 284     -12.306   7.710 -11.320  1.00 91.80           C  
ATOM   4255  HG2 PRO A 284     -11.682   8.335 -10.679  1.00 91.80           H  
ATOM   4256  HG3 PRO A 284     -13.282   7.612 -10.845  1.00 91.80           H  
ATOM   4257  CD  PRO A 284     -12.492   8.255 -12.732  1.00 91.80           C  
ATOM   4258  HD2 PRO A 284     -11.557   8.664 -13.114  1.00 91.80           H  
ATOM   4259  HD3 PRO A 284     -13.275   9.013 -12.740  1.00 91.80           H  
ATOM   4260  N   SER A 285     -14.977   5.920 -12.083  1.00 89.84           N  
ATOM   4261  H   SER A 285     -14.965   6.876 -12.409  1.00 89.84           H  
ATOM   4262  CA  SER A 285     -16.275   5.415 -11.623  1.00 89.84           C  
ATOM   4263  HA  SER A 285     -16.190   5.089 -10.586  1.00 89.84           H  
ATOM   4264  C   SER A 285     -16.731   4.228 -12.468  1.00 89.84           C  
ATOM   4265  CB  SER A 285     -17.326   6.536 -11.717  1.00 89.84           C  
ATOM   4266  HB2 SER A 285     -17.104   7.313 -10.986  1.00 89.84           H  
ATOM   4267  HB3 SER A 285     -18.317   6.128 -11.519  1.00 89.84           H  
ATOM   4268  O   SER A 285     -17.178   3.216 -11.924  1.00 89.84           O  
ATOM   4269  OG  SER A 285     -17.289   7.096 -13.018  1.00 89.84           O  
ATOM   4270  HG  SER A 285     -18.124   7.495 -13.272  1.00 89.84           H  
ATOM   4271  N   ARG A 286     -16.524   4.331 -13.787  1.00 89.68           N  
ATOM   4272  H   ARG A 286     -16.204   5.230 -14.117  1.00 89.68           H  
ATOM   4273  CA  ARG A 286     -16.855   3.306 -14.782  1.00 89.68           C  
ATOM   4274  HA  ARG A 286     -17.895   3.005 -14.657  1.00 89.68           H  
ATOM   4275  C   ARG A 286     -16.039   2.035 -14.649  1.00 89.68           C  
ATOM   4276  CB  ARG A 286     -16.655   3.858 -16.197  1.00 89.68           C  
ATOM   4277  HB2 ARG A 286     -16.810   3.048 -16.909  1.00 89.68           H  
ATOM   4278  HB3 ARG A 286     -15.637   4.230 -16.313  1.00 89.68           H  
ATOM   4279  O   ARG A 286     -16.487   1.001 -15.107  1.00 89.68           O  
ATOM   4280  CG  ARG A 286     -17.651   4.970 -16.509  1.00 89.68           C  
ATOM   4281  HG2 ARG A 286     -17.427   5.850 -15.907  1.00 89.68           H  
ATOM   4282  HG3 ARG A 286     -18.661   4.630 -16.280  1.00 89.68           H  
ATOM   4283  CD  ARG A 286     -17.568   5.326 -17.991  1.00 89.68           C  
ATOM   4284  HD2 ARG A 286     -17.808   4.448 -18.591  1.00 89.68           H  
ATOM   4285  HD3 ARG A 286     -16.559   5.669 -18.222  1.00 89.68           H  
ATOM   4286  NE  ARG A 286     -18.525   6.392 -18.258  1.00 89.68           N  
ATOM   4287  HE  ARG A 286     -18.890   6.851 -17.435  1.00 89.68           H  
ATOM   4288  NH1 ARG A 286     -18.236   6.663 -20.514  1.00 89.68           N  
ATOM   4289 HH11 ARG A 286     -17.486   5.989 -20.453  1.00 89.68           H  
ATOM   4290 HH12 ARG A 286     -18.354   7.244 -21.332  1.00 89.68           H  
ATOM   4291  NH2 ARG A 286     -19.613   8.006 -19.336  1.00 89.68           N  
ATOM   4292 HH21 ARG A 286     -19.878   8.528 -20.159  1.00 89.68           H  
ATOM   4293 HH22 ARG A 286     -19.852   8.304 -18.401  1.00 89.68           H  
ATOM   4294  CZ  ARG A 286     -18.786   7.007 -19.380  1.00 89.68           C  
ATOM   4295  N   LEU A 287     -14.854   2.081 -14.045  1.00 91.10           N  
ATOM   4296  H   LEU A 287     -14.540   2.957 -13.650  1.00 91.10           H  
ATOM   4297  CA  LEU A 287     -14.065   0.867 -13.820  1.00 91.10           C  
ATOM   4298  HA  LEU A 287     -14.140   0.221 -14.695  1.00 91.10           H  
ATOM   4299  C   LEU A 287     -14.610   0.045 -12.648  1.00 91.10           C  
ATOM   4300  CB  LEU A 287     -12.588   1.235 -13.611  1.00 91.10           C  
ATOM   4301  HB2 LEU A 287     -12.040   0.322 -13.380  1.00 91.10           H  
ATOM   4302  HB3 LEU A 287     -12.506   1.896 -12.748  1.00 91.10           H  
ATOM   4303  O   LEU A 287     -14.397  -1.163 -12.605  1.00 91.10           O  
ATOM   4304  CG  LEU A 287     -11.927   1.900 -14.830  1.00 91.10           C  
ATOM   4305  HG  LEU A 287     -12.471   2.803 -15.105  1.00 91.10           H  
ATOM   4306  CD1 LEU A 287     -10.499   2.300 -14.473  1.00 91.10           C  
ATOM   4307 HD11 LEU A 287     -10.039   2.778 -15.338  1.00 91.10           H  
ATOM   4308 HD12 LEU A 287      -9.922   1.410 -14.222  1.00 91.10           H  
ATOM   4309 HD13 LEU A 287     -10.512   2.988 -13.627  1.00 91.10           H  
ATOM   4310  CD2 LEU A 287     -11.866   0.964 -16.038  1.00 91.10           C  
ATOM   4311 HD21 LEU A 287     -11.392   0.021 -15.764  1.00 91.10           H  
ATOM   4312 HD22 LEU A 287     -12.869   0.762 -16.415  1.00 91.10           H  
ATOM   4313 HD23 LEU A 287     -11.283   1.414 -16.842  1.00 91.10           H  
ATOM   4314  N   VAL A 288     -15.321   0.689 -11.715  1.00 90.41           N  
ATOM   4315  H   VAL A 288     -15.476   1.679 -11.844  1.00 90.41           H  
ATOM   4316  CA  VAL A 288     -15.876   0.050 -10.513  1.00 90.41           C  
ATOM   4317  HA  VAL A 288     -15.283  -0.834 -10.277  1.00 90.41           H  
ATOM   4318  C   VAL A 288     -17.309  -0.436 -10.724  1.00 90.41           C  
ATOM   4319  CB  VAL A 288     -15.803   1.008  -9.305  1.00 90.41           C  
ATOM   4320  HB  VAL A 288     -16.406   1.893  -9.510  1.00 90.41           H  
ATOM   4321  O   VAL A 288     -17.691  -1.447 -10.148  1.00 90.41           O  
ATOM   4322  CG1 VAL A 288     -16.320   0.350  -8.019  1.00 90.41           C  
ATOM   4323 HG11 VAL A 288     -16.131   0.992  -7.159  1.00 90.41           H  
ATOM   4324 HG12 VAL A 288     -17.396   0.188  -8.087  1.00 90.41           H  
ATOM   4325 HG13 VAL A 288     -15.829  -0.612  -7.869  1.00 90.41           H  
ATOM   4326  CG2 VAL A 288     -14.360   1.459  -9.036  1.00 90.41           C  
ATOM   4327 HG21 VAL A 288     -13.963   1.998  -9.896  1.00 90.41           H  
ATOM   4328 HG22 VAL A 288     -14.329   2.122  -8.172  1.00 90.41           H  
ATOM   4329 HG23 VAL A 288     -13.744   0.582  -8.837  1.00 90.41           H  
ATOM   4330  N   ARG A 289     -18.125   0.277 -11.505  1.00 86.87           N  
ATOM   4331  H   ARG A 289     -17.768   1.101 -11.966  1.00 86.87           H  
ATOM   4332  CA  ARG A 289     -19.542  -0.063 -11.710  1.00 86.87           C  
ATOM   4333  HA  ARG A 289     -19.647  -1.144 -11.802  1.00 86.87           H  
ATOM   4334  C   ARG A 289     -20.099   0.554 -12.982  1.00 86.87           C  
ATOM   4335  CB  ARG A 289     -20.367   0.401 -10.502  1.00 86.87           C  
ATOM   4336  HB2 ARG A 289     -20.021  -0.120  -9.609  1.00 86.87           H  
ATOM   4337  HB3 ARG A 289     -21.412   0.133 -10.660  1.00 86.87           H  
ATOM   4338  O   ARG A 289     -19.606   1.586 -13.443  1.00 86.87           O  
ATOM   4339  CG  ARG A 289     -20.247   1.913 -10.288  1.00 86.87           C  
ATOM   4340  HG2 ARG A 289     -20.581   2.449 -11.177  1.00 86.87           H  
ATOM   4341  HG3 ARG A 289     -19.215   2.184 -10.070  1.00 86.87           H  
ATOM   4342  CD  ARG A 289     -21.124   2.317  -9.124  1.00 86.87           C  
ATOM   4343  HD2 ARG A 289     -20.786   1.809  -8.221  1.00 86.87           H  
ATOM   4344  HD3 ARG A 289     -22.144   2.007  -9.350  1.00 86.87           H  
ATOM   4345  NE  ARG A 289     -21.043   3.769  -8.948  1.00 86.87           N  
ATOM   4346  HE  ARG A 289     -20.241   4.239  -9.344  1.00 86.87           H  
ATOM   4347  NH1 ARG A 289     -23.057   3.950  -7.941  1.00 86.87           N  
ATOM   4348 HH11 ARG A 289     -23.877   4.537  -7.896  1.00 86.87           H  
ATOM   4349 HH12 ARG A 289     -23.176   2.948  -7.997  1.00 86.87           H  
ATOM   4350  NH2 ARG A 289     -21.823   5.792  -8.323  1.00 86.87           N  
ATOM   4351 HH21 ARG A 289     -21.000   6.253  -8.682  1.00 86.87           H  
ATOM   4352 HH22 ARG A 289     -22.627   6.321  -8.014  1.00 86.87           H  
ATOM   4353  CZ  ARG A 289     -21.974   4.501  -8.401  1.00 86.87           C  
ATOM   4354  N   PHE A 290     -21.202   0.004 -13.471  1.00 78.26           N  
ATOM   4355  H   PHE A 290     -21.598  -0.811 -13.025  1.00 78.26           H  
ATOM   4356  CA  PHE A 290     -21.959   0.588 -14.571  1.00 78.26           C  
ATOM   4357  HA  PHE A 290     -21.272   1.081 -15.258  1.00 78.26           H  
ATOM   4358  C   PHE A 290     -22.934   1.658 -14.045  1.00 78.26           C  
ATOM   4359  CB  PHE A 290     -22.654  -0.535 -15.348  1.00 78.26           C  
ATOM   4360  HB2 PHE A 290     -23.345  -1.046 -14.678  1.00 78.26           H  
ATOM   4361  HB3 PHE A 290     -23.257  -0.084 -16.136  1.00 78.26           H  
ATOM   4362  O   PHE A 290     -24.148   1.491 -14.076  1.00 78.26           O  
ATOM   4363  CG  PHE A 290     -21.732  -1.560 -15.991  1.00 78.26           C  
ATOM   4364  CD1 PHE A 290     -21.237  -1.344 -17.291  1.00 78.26           C  
ATOM   4365  HD1 PHE A 290     -21.466  -0.422 -17.806  1.00 78.26           H  
ATOM   4366  CD2 PHE A 290     -21.420  -2.762 -15.328  1.00 78.26           C  
ATOM   4367  HD2 PHE A 290     -21.770  -2.933 -14.321  1.00 78.26           H  
ATOM   4368  CE1 PHE A 290     -20.496  -2.348 -17.942  1.00 78.26           C  
ATOM   4369  HE1 PHE A 290     -20.138  -2.189 -18.949  1.00 78.26           H  
ATOM   4370  CE2 PHE A 290     -20.697  -3.774 -15.980  1.00 78.26           C  
ATOM   4371  HE2 PHE A 290     -20.495  -4.700 -15.462  1.00 78.26           H  
ATOM   4372  CZ  PHE A 290     -20.258  -3.578 -17.300  1.00 78.26           C  
ATOM   4373  HZ  PHE A 290     -19.709  -4.361 -17.803  1.00 78.26           H  
ATOM   4374  N   GLN A 291     -22.423   2.787 -13.535  1.00 73.36           N  
ATOM   4375  H   GLN A 291     -21.420   2.906 -13.560  1.00 73.36           H  
ATOM   4376  CA  GLN A 291     -23.285   3.927 -13.185  1.00 73.36           C  
ATOM   4377  HA  GLN A 291     -24.307   3.559 -13.100  1.00 73.36           H  
ATOM   4378  C   GLN A 291     -23.330   4.975 -14.314  1.00 73.36           C  
ATOM   4379  CB  GLN A 291     -22.979   4.506 -11.781  1.00 73.36           C  
ATOM   4380  HB2 GLN A 291     -21.927   4.779 -11.701  1.00 73.36           H  
ATOM   4381  HB3 GLN A 291     -23.227   3.757 -11.028  1.00 73.36           H  
ATOM   4382  O   GLN A 291     -22.333   5.276 -14.964  1.00 73.36           O  
ATOM   4383  CG  GLN A 291     -23.855   5.755 -11.573  1.00 73.36           C  
ATOM   4384  HG2 GLN A 291     -24.863   5.558 -11.937  1.00 73.36           H  
ATOM   4385  HG3 GLN A 291     -23.390   6.532 -12.180  1.00 73.36           H  
ATOM   4386  CD  GLN A 291     -24.052   6.353 -10.197  1.00 73.36           C  
ATOM   4387  NE2 GLN A 291     -23.971   7.645 -10.046  1.00 73.36           N  
ATOM   4388 HE21 GLN A 291     -23.838   8.209 -10.874  1.00 73.36           H  
ATOM   4389 HE22 GLN A 291     -24.330   8.030  -9.184  1.00 73.36           H  
ATOM   4390  OE1 GLN A 291     -24.397   5.729  -9.226  1.00 73.36           O  
ATOM   4391  N   PHE A 292     -24.506   5.589 -14.480  1.00 72.56           N  
ATOM   4392  H   PHE A 292     -25.299   5.229 -13.969  1.00 72.56           H  
ATOM   4393  CA  PHE A 292     -24.678   6.870 -15.154  1.00 72.56           C  
ATOM   4394  HA  PHE A 292     -24.333   6.774 -16.184  1.00 72.56           H  
ATOM   4395  C   PHE A 292     -23.863   7.983 -14.469  1.00 72.56           C  
ATOM   4396  CB  PHE A 292     -26.175   7.209 -15.170  1.00 72.56           C  
ATOM   4397  HB2 PHE A 292     -26.537   7.310 -14.147  1.00 72.56           H  
ATOM   4398  HB3 PHE A 292     -26.719   6.384 -15.629  1.00 72.56           H  
ATOM   4399  O   PHE A 292     -24.186   8.425 -13.360  1.00 72.56           O  
ATOM   4400  CG  PHE A 292     -26.494   8.474 -15.937  1.00 72.56           C  
ATOM   4401  CD1 PHE A 292     -26.629   9.703 -15.264  1.00 72.56           C  
ATOM   4402  HD1 PHE A 292     -26.502   9.749 -14.193  1.00 72.56           H  
ATOM   4403  CD2 PHE A 292     -26.627   8.422 -17.336  1.00 72.56           C  
ATOM   4404  HD2 PHE A 292     -26.515   7.482 -17.856  1.00 72.56           H  
ATOM   4405  CE1 PHE A 292     -26.899  10.876 -15.990  1.00 72.56           C  
ATOM   4406  HE1 PHE A 292     -26.982  11.822 -15.475  1.00 72.56           H  
ATOM   4407  CE2 PHE A 292     -26.896   9.595 -18.062  1.00 72.56           C  
ATOM   4408  HE2 PHE A 292     -26.989   9.556 -19.137  1.00 72.56           H  
ATOM   4409  CZ  PHE A 292     -27.032  10.822 -17.389  1.00 72.56           C  
ATOM   4410  HZ  PHE A 292     -27.227  11.726 -17.948  1.00 72.56           H  
ATOM   4411  N   ASP A 293     -22.804   8.443 -15.131  1.00 73.54           N  
ATOM   4412  H   ASP A 293     -22.515   7.980 -15.982  1.00 73.54           H  
ATOM   4413  CA  ASP A 293     -22.025   9.586 -14.661  1.00 73.54           C  
ATOM   4414  HA  ASP A 293     -21.777   9.434 -13.611  1.00 73.54           H  
ATOM   4415  C   ASP A 293     -22.854  10.863 -14.797  1.00 73.54           C  
ATOM   4416  CB  ASP A 293     -20.709   9.736 -15.427  1.00 73.54           C  
ATOM   4417  HB2 ASP A 293     -20.931   9.874 -16.485  1.00 73.54           H  
ATOM   4418  HB3 ASP A 293     -20.196  10.630 -15.072  1.00 73.54           H  
ATOM   4419  O   ASP A 293     -23.309  11.220 -15.885  1.00 73.54           O  
ATOM   4420  CG  ASP A 293     -19.770   8.545 -15.254  1.00 73.54           C  
ATOM   4421  OD1 ASP A 293     -19.586   8.057 -14.112  1.00 73.54           O  
ATOM   4422  OD2 ASP A 293     -19.260   8.116 -16.315  1.00 73.54           O  
ATOM   4423  N   ASN A 294     -23.039  11.568 -13.683  1.00 79.68           N  
ATOM   4424  H   ASN A 294     -22.591  11.255 -12.834  1.00 79.68           H  
ATOM   4425  CA  ASN A 294     -23.621  12.897 -13.721  1.00 79.68           C  
ATOM   4426  HA  ASN A 294     -24.429  12.896 -14.453  1.00 79.68           H  
ATOM   4427  C   ASN A 294     -22.522  13.889 -14.144  1.00 79.68           C  
ATOM   4428  CB  ASN A 294     -24.247  13.214 -12.358  1.00 79.68           C  
ATOM   4429  HB2 ASN A 294     -23.483  13.119 -11.586  1.00 79.68           H  
ATOM   4430  HB3 ASN A 294     -25.034  12.488 -12.154  1.00 79.68           H  
ATOM   4431  O   ASN A 294     -21.596  14.108 -13.361  1.00 79.68           O  
ATOM   4432  CG  ASN A 294     -24.852  14.607 -12.294  1.00 79.68           C  
ATOM   4433  ND2 ASN A 294     -25.461  14.956 -11.188  1.00 79.68           N  
ATOM   4434 HD21 ASN A 294     -25.494  14.325 -10.400  1.00 79.68           H  
ATOM   4435 HD22 ASN A 294     -25.820  15.899 -11.157  1.00 79.68           H  
ATOM   4436  OD1 ASN A 294     -24.814  15.395 -13.223  1.00 79.68           O  
ATOM   4437  N   PRO A 295     -22.622  14.522 -15.329  1.00 81.25           N  
ATOM   4438  CA  PRO A 295     -21.588  15.419 -15.847  1.00 81.25           C  
ATOM   4439  HA  PRO A 295     -20.631  14.898 -15.879  1.00 81.25           H  
ATOM   4440  C   PRO A 295     -21.395  16.693 -15.009  1.00 81.25           C  
ATOM   4441  CB  PRO A 295     -22.038  15.751 -17.275  1.00 81.25           C  
ATOM   4442  HB2 PRO A 295     -21.651  14.996 -17.959  1.00 81.25           H  
ATOM   4443  HB3 PRO A 295     -21.719  16.744 -17.594  1.00 81.25           H  
ATOM   4444  O   PRO A 295     -20.466  17.449 -15.266  1.00 81.25           O  
ATOM   4445  CG  PRO A 295     -23.559  15.639 -17.203  1.00 81.25           C  
ATOM   4446  HG2 PRO A 295     -23.976  16.544 -16.761  1.00 81.25           H  
ATOM   4447  HG3 PRO A 295     -24.000  15.444 -18.180  1.00 81.25           H  
ATOM   4448  CD  PRO A 295     -23.751  14.466 -16.251  1.00 81.25           C  
ATOM   4449  HD2 PRO A 295     -23.719  13.532 -16.812  1.00 81.25           H  
ATOM   4450  HD3 PRO A 295     -24.706  14.568 -15.735  1.00 81.25           H  
ATOM   4451  N   ALA A 296     -22.266  16.959 -14.029  1.00 82.07           N  
ATOM   4452  H   ALA A 296     -23.032  16.320 -13.871  1.00 82.07           H  
ATOM   4453  CA  ALA A 296     -22.118  18.087 -13.115  1.00 82.07           C  
ATOM   4454  HA  ALA A 296     -21.832  18.968 -13.690  1.00 82.07           H  
ATOM   4455  C   ALA A 296     -21.030  17.880 -12.044  1.00 82.07           C  
ATOM   4456  CB  ALA A 296     -23.482  18.353 -12.467  1.00 82.07           C  
ATOM   4457  HB1 ALA A 296     -23.759  17.514 -11.829  1.00 82.07           H  
ATOM   4458  HB2 ALA A 296     -23.422  19.255 -11.858  1.00 82.07           H  
ATOM   4459  HB3 ALA A 296     -24.240  18.493 -13.238  1.00 82.07           H  
ATOM   4460  O   ALA A 296     -20.626  18.855 -11.413  1.00 82.07           O  
ATOM   4461  N   PHE A 297     -20.583  16.641 -11.801  1.00 77.49           N  
ATOM   4462  H   PHE A 297     -20.868  15.887 -12.410  1.00 77.49           H  
ATOM   4463  CA  PHE A 297     -19.559  16.342 -10.799  1.00 77.49           C  
ATOM   4464  HA  PHE A 297     -19.436  17.209 -10.150  1.00 77.49           H  
ATOM   4465  C   PHE A 297     -18.199  16.082 -11.444  1.00 77.49           C  
ATOM   4466  CB  PHE A 297     -19.990  15.167  -9.912  1.00 77.49           C  
ATOM   4467  HB2 PHE A 297     -20.194  14.305 -10.546  1.00 77.49           H  
ATOM   4468  HB3 PHE A 297     -19.157  14.901  -9.260  1.00 77.49           H  
ATOM   4469  O   PHE A 297     -18.095  15.410 -12.464  1.00 77.49           O  
ATOM   4470  CG  PHE A 297     -21.190  15.462  -9.033  1.00 77.49           C  
ATOM   4471  CD1 PHE A 297     -21.098  16.412  -7.999  1.00 77.49           C  
ATOM   4472  HD1 PHE A 297     -20.171  16.942  -7.836  1.00 77.49           H  
ATOM   4473  CD2 PHE A 297     -22.399  14.777  -9.236  1.00 77.49           C  
ATOM   4474  HD2 PHE A 297     -22.448  14.026 -10.010  1.00 77.49           H  
ATOM   4475  CE1 PHE A 297     -22.213  16.683  -7.186  1.00 77.49           C  
ATOM   4476  HE1 PHE A 297     -22.138  17.421  -6.401  1.00 77.49           H  
ATOM   4477  CE2 PHE A 297     -23.515  15.042  -8.422  1.00 77.49           C  
ATOM   4478  HE2 PHE A 297     -24.436  14.496  -8.564  1.00 77.49           H  
ATOM   4479  CZ  PHE A 297     -23.423  16.001  -7.399  1.00 77.49           C  
ATOM   4480  HZ  PHE A 297     -24.276  16.206  -6.769  1.00 77.49           H  
ATOM   4481  N   GLU A 298     -17.150  16.595 -10.806  1.00 81.77           N  
ATOM   4482  H   GLU A 298     -17.302  17.165  -9.986  1.00 81.77           H  
ATOM   4483  CA  GLU A 298     -15.768  16.380 -11.224  1.00 81.77           C  
ATOM   4484  HA  GLU A 298     -15.728  16.340 -12.312  1.00 81.77           H  
ATOM   4485  C   GLU A 298     -15.224  15.051 -10.672  1.00 81.77           C  
ATOM   4486  CB  GLU A 298     -14.895  17.558 -10.760  1.00 81.77           C  
ATOM   4487  HB2 GLU A 298     -13.855  17.335 -10.998  1.00 81.77           H  
ATOM   4488  HB3 GLU A 298     -14.991  17.646  -9.678  1.00 81.77           H  
ATOM   4489  O   GLU A 298     -15.365  14.735  -9.487  1.00 81.77           O  
ATOM   4490  CG  GLU A 298     -15.279  18.895 -11.424  1.00 81.77           C  
ATOM   4491  HG2 GLU A 298     -16.345  19.074 -11.277  1.00 81.77           H  
ATOM   4492  HG3 GLU A 298     -15.097  18.814 -12.496  1.00 81.77           H  
ATOM   4493  CD  GLU A 298     -14.507  20.101 -10.859  1.00 81.77           C  
ATOM   4494  OE1 GLU A 298     -14.719  21.216 -11.387  1.00 81.77           O  
ATOM   4495  OE2 GLU A 298     -13.754  19.920  -9.873  1.00 81.77           O  
ATOM   4496  N   ASP A 299     -14.518  14.295 -11.515  1.00 76.59           N  
ATOM   4497  H   ASP A 299     -14.501  14.563 -12.489  1.00 76.59           H  
ATOM   4498  CA  ASP A 299     -13.904  13.001 -11.170  1.00 76.59           C  
ATOM   4499  HA  ASP A 299     -14.605  12.457 -10.537  1.00 76.59           H  
ATOM   4500  C   ASP A 299     -12.599  13.122 -10.351  1.00 76.59           C  
ATOM   4501  CB  ASP A 299     -13.701  12.196 -12.463  1.00 76.59           C  
ATOM   4502  HB2 ASP A 299     -13.210  12.821 -13.208  1.00 76.59           H  
ATOM   4503  HB3 ASP A 299     -13.052  11.345 -12.257  1.00 76.59           H  
ATOM   4504  O   ASP A 299     -11.943  12.127 -10.001  1.00 76.59           O  
ATOM   4505  CG  ASP A 299     -15.025  11.650 -13.008  1.00 76.59           C  
ATOM   4506  OD1 ASP A 299     -15.752  11.050 -12.183  1.00 76.59           O  
ATOM   4507  OD2 ASP A 299     -15.268  11.760 -14.227  1.00 76.59           O  
ATOM   4508  N   GLU A 300     -12.210  14.352 -10.012  1.00 80.34           N  
ATOM   4509  H   GLU A 300     -12.767  15.122 -10.354  1.00 80.34           H  
ATOM   4510  CA  GLU A 300     -11.048  14.663  -9.176  1.00 80.34           C  
ATOM   4511  HA  GLU A 300     -10.266  13.938  -9.404  1.00 80.34           H  
ATOM   4512  C   GLU A 300     -11.335  14.540  -7.669  1.00 80.34           C  
ATOM   4513  CB  GLU A 300     -10.489  16.047  -9.524  1.00 80.34           C  
ATOM   4514  HB2 GLU A 300      -9.617  16.213  -8.891  1.00 80.34           H  
ATOM   4515  HB3 GLU A 300     -11.235  16.811  -9.305  1.00 80.34           H  
ATOM   4516  O   GLU A 300     -10.436  14.700  -6.840  1.00 80.34           O  
ATOM   4517  CG  GLU A 300     -10.061  16.145 -10.999  1.00 80.34           C  
ATOM   4518  HG2 GLU A 300      -9.509  15.241 -11.254  1.00 80.34           H  
ATOM   4519  HG3 GLU A 300     -10.950  16.188 -11.627  1.00 80.34           H  
ATOM   4520  CD  GLU A 300      -9.164  17.360 -11.290  1.00 80.34           C  
ATOM   4521  OE1 GLU A 300      -8.643  17.414 -12.426  1.00 80.34           O  
ATOM   4522  OE2 GLU A 300      -8.893  18.149 -10.355  1.00 80.34           O  
ATOM   4523  N   VAL A 301     -12.570  14.212  -7.285  1.00 86.80           N  
ATOM   4524  H   VAL A 301     -13.268  14.114  -8.008  1.00 86.80           H  
ATOM   4525  CA  VAL A 301     -12.980  14.034  -5.886  1.00 86.80           C  
ATOM   4526  HA  VAL A 301     -12.292  14.605  -5.263  1.00 86.80           H  
ATOM   4527  C   VAL A 301     -12.857  12.565  -5.458  1.00 86.80           C  
ATOM   4528  CB  VAL A 301     -14.381  14.643  -5.652  1.00 86.80           C  
ATOM   4529  HB  VAL A 301     -15.119  14.086  -6.228  1.00 86.80           H  
ATOM   4530  O   VAL A 301     -12.787  11.644  -6.268  1.00 86.80           O  
ATOM   4531  CG1 VAL A 301     -14.794  14.626  -4.170  1.00 86.80           C  
ATOM   4532 HG11 VAL A 301     -15.715  15.196  -4.046  1.00 86.80           H  
ATOM   4533 HG12 VAL A 301     -15.013  13.608  -3.849  1.00 86.80           H  
ATOM   4534 HG13 VAL A 301     -14.018  15.074  -3.549  1.00 86.80           H  
ATOM   4535  CG2 VAL A 301     -14.409  16.114  -6.094  1.00 86.80           C  
ATOM   4536 HG21 VAL A 301     -13.639  16.690  -5.581  1.00 86.80           H  
ATOM   4537 HG22 VAL A 301     -14.251  16.190  -7.170  1.00 86.80           H  
ATOM   4538 HG23 VAL A 301     -15.386  16.551  -5.889  1.00 86.80           H  
ATOM   4539  N   THR A 302     -12.786  12.313  -4.149  1.00 90.07           N  
ATOM   4540  H   THR A 302     -12.922  13.084  -3.511  1.00 90.07           H  
ATOM   4541  CA  THR A 302     -12.861  10.946  -3.618  1.00 90.07           C  
ATOM   4542  HA  THR A 302     -12.119  10.330  -4.127  1.00 90.07           H  
ATOM   4543  C   THR A 302     -14.240  10.350  -3.899  1.00 90.07           C  
ATOM   4544  CB  THR A 302     -12.594  10.902  -2.108  1.00 90.07           C  
ATOM   4545  HB  THR A 302     -12.689   9.871  -1.767  1.00 90.07           H  
ATOM   4546  O   THR A 302     -15.236  10.866  -3.394  1.00 90.07           O  
ATOM   4547  CG2 THR A 302     -11.211  11.425  -1.709  1.00 90.07           C  
ATOM   4548 HG21 THR A 302     -10.426  10.792  -2.124  1.00 90.07           H  
ATOM   4549 HG22 THR A 302     -11.081  12.448  -2.064  1.00 90.07           H  
ATOM   4550 HG23 THR A 302     -11.125  11.420  -0.622  1.00 90.07           H  
ATOM   4551  OG1 THR A 302     -13.510  11.698  -1.396  1.00 90.07           O  
ATOM   4552  HG1 THR A 302     -14.351  11.633  -1.854  1.00 90.07           H  
ATOM   4553  N   GLN A 303     -14.291   9.246  -4.637  1.00 88.94           N  
ATOM   4554  H   GLN A 303     -13.425   8.840  -4.962  1.00 88.94           H  
ATOM   4555  CA  GLN A 303     -15.523   8.550  -4.992  1.00 88.94           C  
ATOM   4556  HA  GLN A 303     -16.343   9.268  -5.004  1.00 88.94           H  
ATOM   4557  C   GLN A 303     -15.844   7.480  -3.947  1.00 88.94           C  
ATOM   4558  CB  GLN A 303     -15.405   7.962  -6.405  1.00 88.94           C  
ATOM   4559  HB2 GLN A 303     -16.330   7.438  -6.644  1.00 88.94           H  
ATOM   4560  HB3 GLN A 303     -14.583   7.247  -6.432  1.00 88.94           H  
ATOM   4561  O   GLN A 303     -14.963   6.740  -3.497  1.00 88.94           O  
ATOM   4562  CG  GLN A 303     -15.166   9.060  -7.460  1.00 88.94           C  
ATOM   4563  HG2 GLN A 303     -14.226   9.574  -7.258  1.00 88.94           H  
ATOM   4564  HG3 GLN A 303     -15.972   9.791  -7.407  1.00 88.94           H  
ATOM   4565  CD  GLN A 303     -15.096   8.524  -8.885  1.00 88.94           C  
ATOM   4566  NE2 GLN A 303     -15.001   9.401  -9.860  1.00 88.94           N  
ATOM   4567 HE21 GLN A 303     -15.182   9.123 -10.814  1.00 88.94           H  
ATOM   4568 HE22 GLN A 303     -15.066  10.395  -9.694  1.00 88.94           H  
ATOM   4569  OE1 GLN A 303     -15.120   7.325  -9.126  1.00 88.94           O  
ATOM   4570  N   ILE A 304     -17.106   7.412  -3.537  1.00 90.38           N  
ATOM   4571  H   ILE A 304     -17.794   8.002  -3.983  1.00 90.38           H  
ATOM   4572  CA  ILE A 304     -17.618   6.415  -2.596  1.00 90.38           C  
ATOM   4573  HA  ILE A 304     -16.824   5.720  -2.324  1.00 90.38           H  
ATOM   4574  C   ILE A 304     -18.691   5.624  -3.336  1.00 90.38           C  
ATOM   4575  CB  ILE A 304     -18.130   7.074  -1.295  1.00 90.38           C  
ATOM   4576  HB  ILE A 304     -18.935   7.763  -1.550  1.00 90.38           H  
ATOM   4577  O   ILE A 304     -19.566   6.204  -3.974  1.00 90.38           O  
ATOM   4578  CG1 ILE A 304     -16.995   7.869  -0.601  1.00 90.38           C  
ATOM   4579 HG12 ILE A 304     -16.239   7.173  -0.238  1.00 90.38           H  
ATOM   4580 HG13 ILE A 304     -16.519   8.536  -1.320  1.00 90.38           H  
ATOM   4581  CG2 ILE A 304     -18.686   5.997  -0.344  1.00 90.38           C  
ATOM   4582 HG21 ILE A 304     -19.529   5.485  -0.808  1.00 90.38           H  
ATOM   4583 HG22 ILE A 304     -17.918   5.263  -0.098  1.00 90.38           H  
ATOM   4584 HG23 ILE A 304     -19.070   6.451   0.570  1.00 90.38           H  
ATOM   4585  CD1 ILE A 304     -17.465   8.751   0.562  1.00 90.38           C  
ATOM   4586 HD11 ILE A 304     -18.258   9.418   0.223  1.00 90.38           H  
ATOM   4587 HD12 ILE A 304     -17.831   8.139   1.386  1.00 90.38           H  
ATOM   4588 HD13 ILE A 304     -16.628   9.352   0.919  1.00 90.38           H  
ATOM   4589  N   PHE A 305     -18.580   4.303  -3.280  1.00 87.02           N  
ATOM   4590  H   PHE A 305     -17.872   3.906  -2.679  1.00 87.02           H  
ATOM   4591  CA  PHE A 305     -19.461   3.364  -3.954  1.00 87.02           C  
ATOM   4592  HA  PHE A 305     -20.136   3.899  -4.621  1.00 87.02           H  
ATOM   4593  C   PHE A 305     -20.293   2.649  -2.895  1.00 87.02           C  
ATOM   4594  CB  PHE A 305     -18.626   2.394  -4.801  1.00 87.02           C  
ATOM   4595  HB2 PHE A 305     -19.303   1.727  -5.335  1.00 87.02           H  
ATOM   4596  HB3 PHE A 305     -18.013   1.777  -4.145  1.00 87.02           H  
ATOM   4597  O   PHE A 305     -19.776   1.836  -2.125  1.00 87.02           O  
ATOM   4598  CG  PHE A 305     -17.726   3.084  -5.806  1.00 87.02           C  
ATOM   4599  CD1 PHE A 305     -18.269   3.599  -6.993  1.00 87.02           C  
ATOM   4600  HD1 PHE A 305     -19.329   3.490  -7.165  1.00 87.02           H  
ATOM   4601  CD2 PHE A 305     -16.355   3.238  -5.547  1.00 87.02           C  
ATOM   4602  HD2 PHE A 305     -15.938   2.862  -4.624  1.00 87.02           H  
ATOM   4603  CE1 PHE A 305     -17.446   4.239  -7.938  1.00 87.02           C  
ATOM   4604  HE1 PHE A 305     -17.860   4.616  -8.861  1.00 87.02           H  
ATOM   4605  CE2 PHE A 305     -15.532   3.884  -6.484  1.00 87.02           C  
ATOM   4606  HE2 PHE A 305     -14.476   3.997  -6.292  1.00 87.02           H  
ATOM   4607  CZ  PHE A 305     -16.073   4.379  -7.682  1.00 87.02           C  
ATOM   4608  HZ  PHE A 305     -15.435   4.867  -8.404  1.00 87.02           H  
ATOM   4609  N   GLU A 306     -21.576   2.985  -2.839  1.00 78.52           N  
ATOM   4610  H   GLU A 306     -21.940   3.681  -3.473  1.00 78.52           H  
ATOM   4611  CA  GLU A 306     -22.539   2.317  -1.970  1.00 78.52           C  
ATOM   4612  HA  GLU A 306     -22.070   2.101  -1.009  1.00 78.52           H  
ATOM   4613  C   GLU A 306     -22.953   0.987  -2.612  1.00 78.52           C  
ATOM   4614  CB  GLU A 306     -23.737   3.244  -1.698  1.00 78.52           C  
ATOM   4615  HB2 GLU A 306     -24.496   2.687  -1.150  1.00 78.52           H  
ATOM   4616  HB3 GLU A 306     -24.155   3.573  -2.650  1.00 78.52           H  
ATOM   4617  O   GLU A 306     -23.354   0.947  -3.774  1.00 78.52           O  
ATOM   4618  CG  GLU A 306     -23.305   4.464  -0.861  1.00 78.52           C  
ATOM   4619  HG2 GLU A 306     -22.491   4.977  -1.373  1.00 78.52           H  
ATOM   4620  HG3 GLU A 306     -22.915   4.105   0.091  1.00 78.52           H  
ATOM   4621  CD  GLU A 306     -24.422   5.488  -0.600  1.00 78.52           C  
ATOM   4622  OE1 GLU A 306     -24.137   6.428   0.179  1.00 78.52           O  
ATOM   4623  OE2 GLU A 306     -25.498   5.380  -1.228  1.00 78.52           O  
ATOM   4624  N   ARG A 307     -22.835  -0.113  -1.859  1.00 72.81           N  
ATOM   4625  H   ARG A 307     -22.526   0.012  -0.906  1.00 72.81           H  
ATOM   4626  CA  ARG A 307     -23.323  -1.451  -2.249  1.00 72.81           C  
ATOM   4627  HA  ARG A 307     -23.591  -1.447  -3.306  1.00 72.81           H  
ATOM   4628  C   ARG A 307     -24.605  -1.799  -1.506  1.00 72.81           C  
ATOM   4629  CB  ARG A 307     -22.277  -2.547  -2.030  1.00 72.81           C  
ATOM   4630  HB2 ARG A 307     -22.004  -2.595  -0.976  1.00 72.81           H  
ATOM   4631  HB3 ARG A 307     -22.739  -3.495  -2.308  1.00 72.81           H  
ATOM   4632  O   ARG A 307     -24.723  -2.870  -0.917  1.00 72.81           O  
ATOM   4633  CG  ARG A 307     -21.022  -2.379  -2.871  1.00 72.81           C  
ATOM   4634  HG2 ARG A 307     -20.371  -1.638  -2.407  1.00 72.81           H  
ATOM   4635  HG3 ARG A 307     -21.280  -2.061  -3.881  1.00 72.81           H  
ATOM   4636  CD  ARG A 307     -20.343  -3.747  -2.929  1.00 72.81           C  
ATOM   4637  HD2 ARG A 307     -20.350  -4.196  -1.936  1.00 72.81           H  
ATOM   4638  HD3 ARG A 307     -20.898  -4.397  -3.607  1.00 72.81           H  
ATOM   4639  NE  ARG A 307     -18.978  -3.588  -3.407  1.00 72.81           N  
ATOM   4640  HE  ARG A 307     -18.829  -2.848  -4.077  1.00 72.81           H  
ATOM   4641  NH1 ARG A 307     -17.892  -5.102  -2.069  1.00 72.81           N  
ATOM   4642 HH11 ARG A 307     -18.267  -5.896  -2.568  1.00 72.81           H  
ATOM   4643 HH12 ARG A 307     -17.199  -5.306  -1.363  1.00 72.81           H  
ATOM   4644  NH2 ARG A 307     -17.044  -3.072  -2.529  1.00 72.81           N  
ATOM   4645 HH21 ARG A 307     -16.168  -3.347  -2.107  1.00 72.81           H  
ATOM   4646 HH22 ARG A 307     -17.106  -2.211  -3.054  1.00 72.81           H  
ATOM   4647  CZ  ARG A 307     -17.971  -3.951  -2.670  1.00 72.81           C  
ATOM   4648  N   ASP A 308     -25.516  -0.841  -1.435  1.00 62.66           N  
ATOM   4649  H   ASP A 308     -25.348   0.038  -1.904  1.00 62.66           H  
ATOM   4650  CA  ASP A 308     -26.756  -1.013  -0.677  1.00 62.66           C  
ATOM   4651  HA  ASP A 308     -26.555  -1.642   0.190  1.00 62.66           H  
ATOM   4652  C   ASP A 308     -27.825  -1.783  -1.461  1.00 62.66           C  
ATOM   4653  CB  ASP A 308     -27.226   0.348  -0.151  1.00 62.66           C  
ATOM   4654  HB2 ASP A 308     -28.249   0.253   0.213  1.00 62.66           H  
ATOM   4655  HB3 ASP A 308     -27.221   1.075  -0.963  1.00 62.66           H  
ATOM   4656  O   ASP A 308     -28.849  -2.159  -0.896  1.00 62.66           O  
ATOM   4657  CG  ASP A 308     -26.360   0.853   1.015  1.00 62.66           C  
ATOM   4658  OD1 ASP A 308     -25.655   0.033   1.665  1.00 62.66           O  
ATOM   4659  OD2 ASP A 308     -26.438   2.062   1.303  1.00 62.66           O  
ATOM   4660  N   LEU A 309     -27.567  -2.077  -2.736  1.00 63.12           N  
ATOM   4661  H   LEU A 309     -26.674  -1.805  -3.120  1.00 63.12           H  
ATOM   4662  CA  LEU A 309     -28.391  -2.971  -3.534  1.00 63.12           C  
ATOM   4663  HA  LEU A 309     -29.397  -3.004  -3.116  1.00 63.12           H  
ATOM   4664  C   LEU A 309     -27.817  -4.388  -3.446  1.00 63.12           C  
ATOM   4665  CB  LEU A 309     -28.495  -2.428  -4.974  1.00 63.12           C  
ATOM   4666  HB2 LEU A 309     -29.155  -3.081  -5.545  1.00 63.12           H  
ATOM   4667  HB3 LEU A 309     -27.508  -2.470  -5.435  1.00 63.12           H  
ATOM   4668  O   LEU A 309     -26.636  -4.596  -3.709  1.00 63.12           O  
ATOM   4669  CG  LEU A 309     -29.021  -0.978  -5.064  1.00 63.12           C  
ATOM   4670  HG  LEU A 309     -28.330  -0.307  -4.554  1.00 63.12           H  
ATOM   4671  CD1 LEU A 309     -29.101  -0.533  -6.523  1.00 63.12           C  
ATOM   4672 HD11 LEU A 309     -29.432   0.504  -6.582  1.00 63.12           H  
ATOM   4673 HD12 LEU A 309     -29.793  -1.170  -7.072  1.00 63.12           H  
ATOM   4674 HD13 LEU A 309     -28.116  -0.615  -6.984  1.00 63.12           H  
ATOM   4675  CD2 LEU A 309     -30.410  -0.812  -4.437  1.00 63.12           C  
ATOM   4676 HD21 LEU A 309     -30.358  -0.996  -3.364  1.00 63.12           H  
ATOM   4677 HD22 LEU A 309     -31.108  -1.510  -4.897  1.00 63.12           H  
ATOM   4678 HD23 LEU A 309     -30.761   0.208  -4.591  1.00 63.12           H  
ATOM   4679  N   ASP A 310     -28.667  -5.366  -3.119  1.00 64.19           N  
ATOM   4680  H   ASP A 310     -29.602  -5.107  -2.841  1.00 64.19           H  
ATOM   4681  CA  ASP A 310     -28.342  -6.805  -3.129  1.00 64.19           C  
ATOM   4682  HA  ASP A 310     -27.453  -6.965  -2.519  1.00 64.19           H  
ATOM   4683  C   ASP A 310     -28.013  -7.341  -4.543  1.00 64.19           C  
ATOM   4684  CB  ASP A 310     -29.511  -7.601  -2.513  1.00 64.19           C  
ATOM   4685  HB2 ASP A 310     -29.358  -8.663  -2.704  1.00 64.19           H  
ATOM   4686  HB3 ASP A 310     -30.437  -7.310  -3.009  1.00 64.19           H  
ATOM   4687  O   ASP A 310     -27.794  -8.539  -4.740  1.00 64.19           O  
ATOM   4688  CG  ASP A 310     -29.667  -7.446  -0.994  1.00 64.19           C  
ATOM   4689  OD1 ASP A 310     -28.636  -7.390  -0.282  1.00 64.19           O  
ATOM   4690  OD2 ASP A 310     -30.832  -7.459  -0.532  1.00 64.19           O  
ATOM   4691  N   GLU A 311     -27.982  -6.462  -5.544  1.00 70.17           N  
ATOM   4692  H   GLU A 311     -28.051  -5.483  -5.306  1.00 70.17           H  
ATOM   4693  CA  GLU A 311     -27.573  -6.772  -6.901  1.00 70.17           C  
ATOM   4694  HA  GLU A 311     -27.959  -7.759  -7.155  1.00 70.17           H  
ATOM   4695  C   GLU A 311     -26.044  -6.821  -6.969  1.00 70.17           C  
ATOM   4696  CB  GLU A 311     -28.226  -5.774  -7.864  1.00 70.17           C  
ATOM   4697  HB2 GLU A 311     -27.788  -4.784  -7.739  1.00 70.17           H  
ATOM   4698  HB3 GLU A 311     -29.284  -5.721  -7.607  1.00 70.17           H  
ATOM   4699  O   GLU A 311     -25.342  -5.810  -6.933  1.00 70.17           O  
ATOM   4700  CG  GLU A 311     -28.104  -6.230  -9.326  1.00 70.17           C  
ATOM   4701  HG2 GLU A 311     -27.082  -6.065  -9.666  1.00 70.17           H  
ATOM   4702  HG3 GLU A 311     -28.304  -7.300  -9.372  1.00 70.17           H  
ATOM   4703  CD  GLU A 311     -29.092  -5.507 -10.260  1.00 70.17           C  
ATOM   4704  OE1 GLU A 311     -29.300  -6.030 -11.379  1.00 70.17           O  
ATOM   4705  OE2 GLU A 311     -29.694  -4.492  -9.837  1.00 70.17           O  
ATOM   4706  N   ILE A 312     -25.524  -8.047  -7.016  1.00 65.35           N  
ATOM   4707  H   ILE A 312     -26.163  -8.827  -6.964  1.00 65.35           H  
ATOM   4708  CA  ILE A 312     -24.105  -8.322  -7.225  1.00 65.35           C  
ATOM   4709  HA  ILE A 312     -23.518  -7.629  -6.621  1.00 65.35           H  
ATOM   4710  C   ILE A 312     -23.802  -8.040  -8.698  1.00 65.35           C  
ATOM   4711  CB  ILE A 312     -23.746  -9.767  -6.797  1.00 65.35           C  
ATOM   4712  HB  ILE A 312     -24.297 -10.460  -7.432  1.00 65.35           H  
ATOM   4713  O   ILE A 312     -23.848  -8.940  -9.535  1.00 65.35           O  
ATOM   4714  CG1 ILE A 312     -24.149 -10.036  -5.327  1.00 65.35           C  
ATOM   4715 HG12 ILE A 312     -23.547  -9.415  -4.663  1.00 65.35           H  
ATOM   4716 HG13 ILE A 312     -25.195  -9.765  -5.177  1.00 65.35           H  
ATOM   4717  CG2 ILE A 312     -22.236 -10.019  -6.988  1.00 65.35           C  
ATOM   4718 HG21 ILE A 312     -21.661  -9.353  -6.344  1.00 65.35           H  
ATOM   4719 HG22 ILE A 312     -21.987 -11.055  -6.761  1.00 65.35           H  
ATOM   4720 HG23 ILE A 312     -21.946  -9.837  -8.023  1.00 65.35           H  
ATOM   4721  CD1 ILE A 312     -24.017 -11.505  -4.905  1.00 65.35           C  
ATOM   4722 HD11 ILE A 312     -24.439 -11.630  -3.908  1.00 65.35           H  
ATOM   4723 HD12 ILE A 312     -24.561 -12.142  -5.603  1.00 65.35           H  
ATOM   4724 HD13 ILE A 312     -22.968 -11.803  -4.877  1.00 65.35           H  
ATOM   4725  N   GLU A 313     -23.526  -6.781  -9.018  1.00 75.19           N  
ATOM   4726  H   GLU A 313     -23.669  -6.062  -8.324  1.00 75.19           H  
ATOM   4727  CA  GLU A 313     -22.999  -6.399 -10.324  1.00 75.19           C  
ATOM   4728  HA  GLU A 313     -23.415  -7.071 -11.074  1.00 75.19           H  
ATOM   4729  C   GLU A 313     -21.474  -6.567 -10.321  1.00 75.19           C  
ATOM   4730  CB  GLU A 313     -23.461  -4.982 -10.692  1.00 75.19           C  
ATOM   4731  HB2 GLU A 313     -22.966  -4.257 -10.046  1.00 75.19           H  
ATOM   4732  HB3 GLU A 313     -24.538  -4.912 -10.540  1.00 75.19           H  
ATOM   4733  O   GLU A 313     -20.768  -6.015  -9.471  1.00 75.19           O  
ATOM   4734  CG  GLU A 313     -23.155  -4.678 -12.164  1.00 75.19           C  
ATOM   4735  HG2 GLU A 313     -22.074  -4.680 -12.308  1.00 75.19           H  
ATOM   4736  HG3 GLU A 313     -23.577  -5.473 -12.779  1.00 75.19           H  
ATOM   4737  CD  GLU A 313     -23.712  -3.324 -12.622  1.00 75.19           C  
ATOM   4738  OE1 GLU A 313     -24.107  -3.241 -13.804  1.00 75.19           O  
ATOM   4739  OE2 GLU A 313     -23.636  -2.342 -11.845  1.00 75.19           O  
ATOM   4740  N   GLU A 314     -20.954  -7.372 -11.249  1.00 81.57           N  
ATOM   4741  H   GLU A 314     -21.561  -7.775 -11.948  1.00 81.57           H  
ATOM   4742  CA  GLU A 314     -19.509  -7.505 -11.429  1.00 81.57           C  
ATOM   4743  HA  GLU A 314     -19.081  -7.615 -10.433  1.00 81.57           H  
ATOM   4744  C   GLU A 314     -18.960  -6.219 -12.080  1.00 81.57           C  
ATOM   4745  CB  GLU A 314     -19.161  -8.782 -12.224  1.00 81.57           C  
ATOM   4746  HB2 GLU A 314     -19.474  -8.665 -13.261  1.00 81.57           H  
ATOM   4747  HB3 GLU A 314     -19.709  -9.616 -11.785  1.00 81.57           H  
ATOM   4748  O   GLU A 314     -19.518  -5.760 -13.082  1.00 81.57           O  
ATOM   4749  CG  GLU A 314     -17.652  -9.106 -12.167  1.00 81.57           C  
ATOM   4750  HG2 GLU A 314     -17.098  -8.293 -12.636  1.00 81.57           H  
ATOM   4751  HG3 GLU A 314     -17.361  -9.148 -11.118  1.00 81.57           H  
ATOM   4752  CD  GLU A 314     -17.229 -10.440 -12.816  1.00 81.57           C  
ATOM   4753  OE1 GLU A 314     -16.003 -10.732 -12.786  1.00 81.57           O  
ATOM   4754  OE2 GLU A 314     -18.108 -11.206 -13.271  1.00 81.57           O  
ATOM   4755  N   PRO A 315     -17.881  -5.613 -11.542  1.00 86.58           N  
ATOM   4756  CA  PRO A 315     -17.253  -4.448 -12.153  1.00 86.58           C  
ATOM   4757  HA  PRO A 315     -17.967  -3.625 -12.154  1.00 86.58           H  
ATOM   4758  C   PRO A 315     -16.768  -4.766 -13.577  1.00 86.58           C  
ATOM   4759  CB  PRO A 315     -16.060  -4.095 -11.262  1.00 86.58           C  
ATOM   4760  HB2 PRO A 315     -16.363  -3.409 -10.470  1.00 86.58           H  
ATOM   4761  HB3 PRO A 315     -15.222  -3.681 -11.823  1.00 86.58           H  
ATOM   4762  O   PRO A 315     -16.303  -5.881 -13.826  1.00 86.58           O  
ATOM   4763  CG  PRO A 315     -15.715  -5.427 -10.620  1.00 86.58           C  
ATOM   4764  HG2 PRO A 315     -15.128  -6.036 -11.307  1.00 86.58           H  
ATOM   4765  HG3 PRO A 315     -15.181  -5.270  -9.683  1.00 86.58           H  
ATOM   4766  CD  PRO A 315     -17.091  -6.049 -10.407  1.00 86.58           C  
ATOM   4767  HD2 PRO A 315     -17.540  -5.671  -9.489  1.00 86.58           H  
ATOM   4768  HD3 PRO A 315     -17.001  -7.135 -10.370  1.00 86.58           H  
ATOM   4769  N   PRO A 316     -16.756  -3.780 -14.494  1.00 86.76           N  
ATOM   4770  CA  PRO A 316     -16.250  -3.982 -15.856  1.00 86.76           C  
ATOM   4771  HA  PRO A 316     -16.880  -4.714 -16.360  1.00 86.76           H  
ATOM   4772  C   PRO A 316     -14.795  -4.456 -15.898  1.00 86.76           C  
ATOM   4773  CB  PRO A 316     -16.384  -2.621 -16.546  1.00 86.76           C  
ATOM   4774  HB2 PRO A 316     -16.613  -2.728 -17.606  1.00 86.76           H  
ATOM   4775  HB3 PRO A 316     -15.482  -2.025 -16.405  1.00 86.76           H  
ATOM   4776  O   PRO A 316     -14.416  -5.229 -16.776  1.00 86.76           O  
ATOM   4777  CG  PRO A 316     -17.531  -1.977 -15.783  1.00 86.76           C  
ATOM   4778  HG2 PRO A 316     -18.476  -2.381 -16.146  1.00 86.76           H  
ATOM   4779  HG3 PRO A 316     -17.563  -0.893 -15.893  1.00 86.76           H  
ATOM   4780  CD  PRO A 316     -17.329  -2.450 -14.353  1.00 86.76           C  
ATOM   4781  HD2 PRO A 316     -18.292  -2.469 -13.843  1.00 86.76           H  
ATOM   4782  HD3 PRO A 316     -16.630  -1.794 -13.834  1.00 86.76           H  
ATOM   4783  N   ASN A 317     -13.978  -3.996 -14.946  1.00 90.29           N  
ATOM   4784  H   ASN A 317     -14.365  -3.389 -14.237  1.00 90.29           H  
ATOM   4785  CA  ASN A 317     -12.603  -4.441 -14.781  1.00 90.29           C  
ATOM   4786  HA  ASN A 317     -12.365  -5.146 -15.578  1.00 90.29           H  
ATOM   4787  C   ASN A 317     -12.449  -5.202 -13.452  1.00 90.29           C  
ATOM   4788  CB  ASN A 317     -11.659  -3.239 -14.971  1.00 90.29           C  
ATOM   4789  HB2 ASN A 317     -11.856  -2.787 -15.943  1.00 90.29           H  
ATOM   4790  HB3 ASN A 317     -11.850  -2.489 -14.203  1.00 90.29           H  
ATOM   4791  O   ASN A 317     -12.731  -4.684 -12.368  1.00 90.29           O  
ATOM   4792  CG  ASN A 317     -10.191  -3.635 -14.929  1.00 90.29           C  
ATOM   4793  ND2 ASN A 317      -9.298  -2.863 -15.491  1.00 90.29           N  
ATOM   4794 HD21 ASN A 317      -9.560  -2.183 -16.190  1.00 90.29           H  
ATOM   4795 HD22 ASN A 317      -8.353  -3.220 -15.472  1.00 90.29           H  
ATOM   4796  OD1 ASN A 317      -9.820  -4.654 -14.370  1.00 90.29           O  
ATOM   4797  N   ARG A 318     -11.940  -6.437 -13.537  1.00 91.22           N  
ATOM   4798  H   ARG A 318     -11.665  -6.750 -14.457  1.00 91.22           H  
ATOM   4799  CA  ARG A 318     -11.756  -7.350 -12.397  1.00 91.22           C  
ATOM   4800  HA  ARG A 318     -12.716  -7.452 -11.889  1.00 91.22           H  
ATOM   4801  C   ARG A 318     -10.771  -6.828 -11.350  1.00 91.22           C  
ATOM   4802  CB  ARG A 318     -11.313  -8.731 -12.900  1.00 91.22           C  
ATOM   4803  HB2 ARG A 318     -10.349  -8.643 -13.400  1.00 91.22           H  
ATOM   4804  HB3 ARG A 318     -11.194  -9.385 -12.036  1.00 91.22           H  
ATOM   4805  O   ARG A 318     -10.869  -7.196 -10.180  1.00 91.22           O  
ATOM   4806  CG  ARG A 318     -12.338  -9.349 -13.866  1.00 91.22           C  
ATOM   4807  HG2 ARG A 318     -13.333  -9.320 -13.422  1.00 91.22           H  
ATOM   4808  HG3 ARG A 318     -12.359  -8.770 -14.789  1.00 91.22           H  
ATOM   4809  CD  ARG A 318     -11.982 -10.796 -14.218  1.00 91.22           C  
ATOM   4810  HD2 ARG A 318     -10.934 -10.843 -14.514  1.00 91.22           H  
ATOM   4811  HD3 ARG A 318     -12.603 -11.096 -15.062  1.00 91.22           H  
ATOM   4812  NE  ARG A 318     -12.251 -11.700 -13.087  1.00 91.22           N  
ATOM   4813  HE  ARG A 318     -12.920 -11.354 -12.414  1.00 91.22           H  
ATOM   4814  NH1 ARG A 318     -11.254 -13.572 -13.951  1.00 91.22           N  
ATOM   4815 HH11 ARG A 318     -11.014 -14.551 -13.886  1.00 91.22           H  
ATOM   4816 HH12 ARG A 318     -11.063 -13.044 -14.791  1.00 91.22           H  
ATOM   4817  NH2 ARG A 318     -12.202 -13.650 -11.929  1.00 91.22           N  
ATOM   4818 HH21 ARG A 318     -12.795 -13.210 -11.239  1.00 91.22           H  
ATOM   4819 HH22 ARG A 318     -11.994 -14.637 -11.877  1.00 91.22           H  
ATOM   4820  CZ  ARG A 318     -11.898 -12.964 -12.993  1.00 91.22           C  
ATOM   4821  N   ASP A 319      -9.861  -5.933 -11.719  1.00 91.84           N  
ATOM   4822  H   ASP A 319      -9.793  -5.673 -12.692  1.00 91.84           H  
ATOM   4823  CA  ASP A 319      -8.942  -5.306 -10.763  1.00 91.84           C  
ATOM   4824  HA  ASP A 319      -8.393  -6.084 -10.234  1.00 91.84           H  
ATOM   4825  C   ASP A 319      -9.684  -4.470  -9.706  1.00 91.84           C  
ATOM   4826  CB  ASP A 319      -7.943  -4.438 -11.537  1.00 91.84           C  
ATOM   4827  HB2 ASP A 319      -7.401  -3.818 -10.822  1.00 91.84           H  
ATOM   4828  HB3 ASP A 319      -8.482  -3.766 -12.205  1.00 91.84           H  
ATOM   4829  O   ASP A 319      -9.235  -4.348  -8.554  1.00 91.84           O  
ATOM   4830  CG  ASP A 319      -6.921  -5.259 -12.331  1.00 91.84           C  
ATOM   4831  OD1 ASP A 319      -6.723  -6.446 -11.977  1.00 91.84           O  
ATOM   4832  OD2 ASP A 319      -6.293  -4.656 -13.224  1.00 91.84           O  
ATOM   4833  N   PHE A 320     -10.862  -3.958 -10.082  1.00 92.51           N  
ATOM   4834  H   PHE A 320     -11.187  -4.172 -11.014  1.00 92.51           H  
ATOM   4835  CA  PHE A 320     -11.705  -3.071  -9.288  1.00 92.51           C  
ATOM   4836  HA  PHE A 320     -11.047  -2.612  -8.551  1.00 92.51           H  
ATOM   4837  C   PHE A 320     -12.782  -3.802  -8.469  1.00 92.51           C  
ATOM   4838  CB  PHE A 320     -12.242  -1.943 -10.182  1.00 92.51           C  
ATOM   4839  HB2 PHE A 320     -12.748  -2.388 -11.039  1.00 92.51           H  
ATOM   4840  HB3 PHE A 320     -12.994  -1.368  -9.642  1.00 92.51           H  
ATOM   4841  O   PHE A 320     -13.689  -3.173  -7.917  1.00 92.51           O  
ATOM   4842  CG  PHE A 320     -11.159  -0.997 -10.678  1.00 92.51           C  
ATOM   4843  CD1 PHE A 320     -10.888   0.221 -10.022  1.00 92.51           C  
ATOM   4844  HD1 PHE A 320     -11.502   0.550  -9.197  1.00 92.51           H  
ATOM   4845  CD2 PHE A 320     -10.397  -1.348 -11.804  1.00 92.51           C  
ATOM   4846  HD2 PHE A 320     -10.589  -2.279 -12.317  1.00 92.51           H  
ATOM   4847  CE1 PHE A 320      -9.848   1.057 -10.458  1.00 92.51           C  
ATOM   4848  HE1 PHE A 320      -9.651   1.988  -9.949  1.00 92.51           H  
ATOM   4849  CE2 PHE A 320      -9.374  -0.503 -12.263  1.00 92.51           C  
ATOM   4850  HE2 PHE A 320      -8.798  -0.788 -13.131  1.00 92.51           H  
ATOM   4851  CZ  PHE A 320      -9.098   0.697 -11.587  1.00 92.51           C  
ATOM   4852  HZ  PHE A 320      -8.320   1.353 -11.948  1.00 92.51           H  
ATOM   4853  N   LEU A 321     -12.640  -5.124  -8.314  1.00 90.38           N  
ATOM   4854  H   LEU A 321     -11.906  -5.583  -8.834  1.00 90.38           H  
ATOM   4855  CA  LEU A 321     -13.510  -5.943  -7.472  1.00 90.38           C  
ATOM   4856  HA  LEU A 321     -14.527  -5.857  -7.855  1.00 90.38           H  
ATOM   4857  C   LEU A 321     -13.567  -5.443  -6.032  1.00 90.38           C  
ATOM   4858  CB  LEU A 321     -13.092  -7.421  -7.532  1.00 90.38           C  
ATOM   4859  HB2 LEU A 321     -13.523  -7.952  -6.682  1.00 90.38           H  
ATOM   4860  HB3 LEU A 321     -12.007  -7.478  -7.446  1.00 90.38           H  
ATOM   4861  O   LEU A 321     -12.556  -5.122  -5.395  1.00 90.38           O  
ATOM   4862  CG  LEU A 321     -13.543  -8.132  -8.820  1.00 90.38           C  
ATOM   4863  HG  LEU A 321     -13.307  -7.514  -9.687  1.00 90.38           H  
ATOM   4864  CD1 LEU A 321     -12.838  -9.484  -8.944  1.00 90.38           C  
ATOM   4865 HD11 LEU A 321     -13.082 -10.114  -8.088  1.00 90.38           H  
ATOM   4866 HD12 LEU A 321     -13.163  -9.972  -9.862  1.00 90.38           H  
ATOM   4867 HD13 LEU A 321     -11.759  -9.331  -8.990  1.00 90.38           H  
ATOM   4868  CD2 LEU A 321     -15.042  -8.415  -8.831  1.00 90.38           C  
ATOM   4869 HD21 LEU A 321     -15.298  -9.144  -8.061  1.00 90.38           H  
ATOM   4870 HD22 LEU A 321     -15.614  -7.508  -8.639  1.00 90.38           H  
ATOM   4871 HD23 LEU A 321     -15.331  -8.812  -9.804  1.00 90.38           H  
ATOM   4872  N   ASP A 322     -14.795  -5.420  -5.524  1.00 88.36           N  
ATOM   4873  H   ASP A 322     -15.546  -5.756  -6.109  1.00 88.36           H  
ATOM   4874  CA  ASP A 322     -15.139  -5.048  -4.167  1.00 88.36           C  
ATOM   4875  HA  ASP A 322     -16.222  -4.929  -4.195  1.00 88.36           H  
ATOM   4876  C   ASP A 322     -14.582  -3.697  -3.701  1.00 88.36           C  
ATOM   4877  CB  ASP A 322     -14.826  -6.185  -3.180  1.00 88.36           C  
ATOM   4878  HB2 ASP A 322     -13.775  -6.461  -3.265  1.00 88.36           H  
ATOM   4879  HB3 ASP A 322     -14.994  -5.846  -2.157  1.00 88.36           H  
ATOM   4880  O   ASP A 322     -14.399  -3.506  -2.496  1.00 88.36           O  
ATOM   4881  CG  ASP A 322     -15.710  -7.410  -3.370  1.00 88.36           C  
ATOM   4882  OD1 ASP A 322     -16.909  -7.207  -3.668  1.00 88.36           O  
ATOM   4883  OD2 ASP A 322     -15.192  -8.508  -3.081  1.00 88.36           O  
ATOM   4884  N   ILE A 323     -14.409  -2.703  -4.571  1.00 92.11           N  
ATOM   4885  H   ILE A 323     -14.546  -2.882  -5.555  1.00 92.11           H  
ATOM   4886  CA  ILE A 323     -14.062  -1.344  -4.128  1.00 92.11           C  
ATOM   4887  HA  ILE A 323     -13.312  -1.425  -3.341  1.00 92.11           H  
ATOM   4888  C   ILE A 323     -15.282  -0.643  -3.520  1.00 92.11           C  
ATOM   4889  CB  ILE A 323     -13.415  -0.547  -5.268  1.00 92.11           C  
ATOM   4890  HB  ILE A 323     -14.073  -0.582  -6.136  1.00 92.11           H  
ATOM   4891  O   ILE A 323     -16.378  -0.675  -4.070  1.00 92.11           O  
ATOM   4892  CG1 ILE A 323     -12.070  -1.220  -5.606  1.00 92.11           C  
ATOM   4893 HG12 ILE A 323     -11.368  -1.102  -4.781  1.00 92.11           H  
ATOM   4894 HG13 ILE A 323     -12.208  -2.285  -5.791  1.00 92.11           H  
ATOM   4895  CG2 ILE A 323     -13.184   0.929  -4.877  1.00 92.11           C  
ATOM   4896 HG21 ILE A 323     -12.501   0.997  -4.030  1.00 92.11           H  
ATOM   4897 HG22 ILE A 323     -14.132   1.407  -4.631  1.00 92.11           H  
ATOM   4898 HG23 ILE A 323     -12.777   1.486  -5.721  1.00 92.11           H  
ATOM   4899  CD1 ILE A 323     -11.479  -0.620  -6.865  1.00 92.11           C  
ATOM   4900 HD11 ILE A 323     -10.610  -1.205  -7.163  1.00 92.11           H  
ATOM   4901 HD12 ILE A 323     -11.159   0.411  -6.708  1.00 92.11           H  
ATOM   4902 HD13 ILE A 323     -12.239  -0.670  -7.645  1.00 92.11           H  
ATOM   4903  N   ALA A 324     -15.102  -0.034  -2.347  1.00 91.12           N  
ATOM   4904  H   ALA A 324     -14.203  -0.141  -1.900  1.00 91.12           H  
ATOM   4905  CA  ALA A 324     -16.116   0.795  -1.683  1.00 91.12           C  
ATOM   4906  HA  ALA A 324     -17.078   0.703  -2.187  1.00 91.12           H  
ATOM   4907  C   ALA A 324     -15.753   2.282  -1.692  1.00 91.12           C  
ATOM   4908  CB  ALA A 324     -16.286   0.295  -0.249  1.00 91.12           C  
ATOM   4909  HB1 ALA A 324     -16.978   0.947   0.284  1.00 91.12           H  
ATOM   4910  HB2 ALA A 324     -15.328   0.273   0.270  1.00 91.12           H  
ATOM   4911  HB3 ALA A 324     -16.722  -0.704  -0.282  1.00 91.12           H  
ATOM   4912  O   ALA A 324     -16.617   3.148  -1.636  1.00 91.12           O  
ATOM   4913  N   LYS A 325     -14.461   2.604  -1.754  1.00 92.50           N  
ATOM   4914  H   LYS A 325     -13.785   1.857  -1.819  1.00 92.50           H  
ATOM   4915  CA  LYS A 325     -13.988   3.985  -1.820  1.00 92.50           C  
ATOM   4916  HA  LYS A 325     -14.759   4.607  -2.273  1.00 92.50           H  
ATOM   4917  C   LYS A 325     -12.762   4.049  -2.701  1.00 92.50           C  
ATOM   4918  CB  LYS A 325     -13.710   4.494  -0.398  1.00 92.50           C  
ATOM   4919  HB2 LYS A 325     -12.938   3.878   0.064  1.00 92.50           H  
ATOM   4920  HB3 LYS A 325     -14.626   4.400   0.186  1.00 92.50           H  
ATOM   4921  O   LYS A 325     -11.847   3.258  -2.496  1.00 92.50           O  
ATOM   4922  CG  LYS A 325     -13.259   5.960  -0.382  1.00 92.50           C  
ATOM   4923  HG2 LYS A 325     -12.306   6.060  -0.900  1.00 92.50           H  
ATOM   4924  HG3 LYS A 325     -14.005   6.569  -0.893  1.00 92.50           H  
ATOM   4925  CD  LYS A 325     -13.099   6.458   1.058  1.00 92.50           C  
ATOM   4926  HD2 LYS A 325     -12.322   5.881   1.559  1.00 92.50           H  
ATOM   4927  HD3 LYS A 325     -14.046   6.327   1.582  1.00 92.50           H  
ATOM   4928  CE  LYS A 325     -12.725   7.943   1.035  1.00 92.50           C  
ATOM   4929  HE2 LYS A 325     -11.756   8.056   0.550  1.00 92.50           H  
ATOM   4930  HE3 LYS A 325     -13.462   8.466   0.425  1.00 92.50           H  
ATOM   4931  NZ  LYS A 325     -12.705   8.525   2.399  1.00 92.50           N  
ATOM   4932  HZ1 LYS A 325     -12.516   9.516   2.351  1.00 92.50           H  
ATOM   4933  HZ2 LYS A 325     -12.009   8.077   2.979  1.00 92.50           H  
ATOM   4934  HZ3 LYS A 325     -13.613   8.415   2.828  1.00 92.50           H  
ATOM   4935  N   LEU A 326     -12.724   5.007  -3.614  1.00 93.48           N  
ATOM   4936  H   LEU A 326     -13.527   5.613  -3.700  1.00 93.48           H  
ATOM   4937  CA  LEU A 326     -11.562   5.327  -4.428  1.00 93.48           C  
ATOM   4938  HA  LEU A 326     -10.728   4.690  -4.132  1.00 93.48           H
[truncated: 245,763 more chars]
