# Supplementary material for: Widespread Horizontal Gene Transfer Among Animal Viruses
Source: bioRxiv. 2024 Mar 26:2024.03.25.586562. Preprint. [Version 2] doi: 10.1101/2024.03.25.586562 (PMC11071296; doi:10.1101/2024.03.25.586562)
Supplement: Supplement 7 [file media-7.zip › File7_PDB/Meld19239_Hexon.pdb]

ATOM      1  N   MET A   1     -31.963   3.111  -7.710  1.00 28.85           N  
ATOM      2  H   MET A   1     -32.235   3.380  -8.645  1.00 28.85           H  
ATOM      3  H2  MET A   1     -32.419   3.726  -7.051  1.00 28.85           H  
ATOM      4  H3  MET A   1     -30.963   3.221  -7.614  1.00 28.85           H  
ATOM      5  CA  MET A   1     -32.364   1.707  -7.452  1.00 28.85           C  
ATOM      6  HA  MET A   1     -31.997   1.431  -6.463  1.00 28.85           H  
ATOM      7  C   MET A   1     -31.707   0.730  -8.444  1.00 28.85           C  
ATOM      8  CB  MET A   1     -33.903   1.600  -7.413  1.00 28.85           C  
ATOM      9  HB2 MET A   1     -34.321   2.597  -7.275  1.00 28.85           H  
ATOM     10  HB3 MET A   1     -34.291   1.215  -8.356  1.00 28.85           H  
ATOM     11  O   MET A   1     -32.237  -0.342  -8.689  1.00 28.85           O  
ATOM     12  CG  MET A   1     -34.411   0.744  -6.247  1.00 28.85           C  
ATOM     13  HG2 MET A   1     -34.191  -0.304  -6.446  1.00 28.85           H  
ATOM     14  HG3 MET A   1     -33.894   1.045  -5.335  1.00 28.85           H  
ATOM     15  SD  MET A   1     -36.193   0.948  -5.980  1.00 28.85           S  
ATOM     16  CE  MET A   1     -36.443  -0.055  -4.490  1.00 28.85           C  
ATOM     17  HE1 MET A   1     -37.497  -0.035  -4.214  1.00 28.85           H  
ATOM     18  HE2 MET A   1     -35.850   0.348  -3.668  1.00 28.85           H  
ATOM     19  HE3 MET A   1     -36.145  -1.085  -4.685  1.00 28.85           H  
ATOM     20  N   ALA A   2     -30.518   1.071  -8.954  1.00 23.80           N  
ATOM     21  H   ALA A   2     -30.043   1.908  -8.649  1.00 23.80           H  
ATOM     22  CA  ALA A   2     -29.613   0.209  -9.710  1.00 23.80           C  
ATOM     23  HA  ALA A   2     -29.950  -0.827  -9.675  1.00 23.80           H  
ATOM     24  C   ALA A   2     -28.239   0.311  -9.013  1.00 23.80           C  
ATOM     25  CB  ALA A   2     -29.588   0.675 -11.173  1.00 23.80           C  
ATOM     26  HB1 ALA A   2     -29.251   1.710 -11.234  1.00 23.80           H  
ATOM     27  HB2 ALA A   2     -28.893   0.055 -11.739  1.00 23.80           H  
ATOM     28  HB3 ALA A   2     -30.582   0.585 -11.612  1.00 23.80           H  
ATOM     29  O   ALA A   2     -27.954   1.368  -8.452  1.00 23.80           O  
ATOM     30  N   ASP A   3     -27.468  -0.780  -9.005  1.00 28.20           N  
ATOM     31  H   ASP A   3     -27.738  -1.494  -9.665  1.00 28.20           H  
ATOM     32  CA  ASP A   3     -26.091  -0.941  -8.475  1.00 28.20           C  
ATOM     33  HA  ASP A   3     -25.686  -1.735  -9.102  1.00 28.20           H  
ATOM     34  C   ASP A   3     -25.872  -1.562  -7.075  1.00 28.20           C  
ATOM     35  CB  ASP A   3     -25.156   0.241  -8.810  1.00 28.20           C  
ATOM     36  HB2 ASP A   3     -25.473   1.140  -8.281  1.00 28.20           H  
ATOM     37  HB3 ASP A   3     -24.151   0.003  -8.463  1.00 28.20           H  
ATOM     38  O   ASP A   3     -24.761  -1.539  -6.556  1.00 28.20           O  
ATOM     39  CG  ASP A   3     -25.045   0.516 -10.314  1.00 28.20           C  
ATOM     40  OD1 ASP A   3     -25.500  -0.344 -11.107  1.00 28.20           O  
ATOM     41  OD2 ASP A   3     -24.468   1.568 -10.659  1.00 28.20           O  
ATOM     42  N   ILE A   4     -26.855  -2.277  -6.505  1.00 30.61           N  
ATOM     43  H   ILE A   4     -27.765  -2.258  -6.942  1.00 30.61           H  
ATOM     44  CA  ILE A   4     -26.617  -3.214  -5.368  1.00 30.61           C  
ATOM     45  HA  ILE A   4     -25.745  -2.858  -4.819  1.00 30.61           H  
ATOM     46  C   ILE A   4     -26.190  -4.628  -5.855  1.00 30.61           C  
ATOM     47  CB  ILE A   4     -27.796  -3.151  -4.354  1.00 30.61           C  
ATOM     48  HB  ILE A   4     -28.728  -3.281  -4.904  1.00 30.61           H  
ATOM     49  O   ILE A   4     -25.914  -5.540  -5.079  1.00 30.61           O  
ATOM     50  CG1 ILE A   4     -27.798  -1.744  -3.700  1.00 30.61           C  
ATOM     51 HG12 ILE A   4     -26.866  -1.597  -3.155  1.00 30.61           H  
ATOM     52 HG13 ILE A   4     -27.844  -0.987  -4.482  1.00 30.61           H  
ATOM     53  CG2 ILE A   4     -27.747  -4.230  -3.254  1.00 30.61           C  
ATOM     54 HG21 ILE A   4     -28.560  -4.102  -2.540  1.00 30.61           H  
ATOM     55 HG22 ILE A   4     -26.794  -4.190  -2.726  1.00 30.61           H  
ATOM     56 HG23 ILE A   4     -27.882  -5.221  -3.687  1.00 30.61           H  
ATOM     57  CD1 ILE A   4     -28.967  -1.465  -2.745  1.00 30.61           C  
ATOM     58 HD11 ILE A   4     -28.980  -0.404  -2.498  1.00 30.61           H  
ATOM     59 HD12 ILE A   4     -29.910  -1.729  -3.223  1.00 30.61           H  
ATOM     60 HD13 ILE A   4     -28.850  -2.028  -1.819  1.00 30.61           H  
ATOM     61  N   LEU A   5     -26.039  -4.820  -7.168  1.00 25.60           N  
ATOM     62  H   LEU A   5     -26.155  -4.017  -7.768  1.00 25.60           H  
ATOM     63  CA  LEU A   5     -25.609  -6.076  -7.792  1.00 25.60           C  
ATOM     64  HA  LEU A   5     -25.787  -6.906  -7.109  1.00 25.60           H  
ATOM     65  C   LEU A   5     -24.097  -6.060  -8.106  1.00 25.60           C  
ATOM     66  CB  LEU A   5     -26.475  -6.299  -9.055  1.00 25.60           C  
ATOM     67  HB2 LEU A   5     -26.608  -5.340  -9.557  1.00 25.60           H  
ATOM     68  HB3 LEU A   5     -25.942  -6.944  -9.754  1.00 25.60           H  
ATOM     69  O   LEU A   5     -23.724  -5.700  -9.216  1.00 25.60           O  
ATOM     70  CG  LEU A   5     -27.850  -6.933  -8.769  1.00 25.60           C  
ATOM     71  HG  LEU A   5     -28.207  -6.611  -7.790  1.00 25.60           H  
ATOM     72  CD1 LEU A   5     -28.880  -6.505  -9.814  1.00 25.60           C  
ATOM     73 HD11 LEU A   5     -28.553  -6.802 -10.811  1.00 25.60           H  
ATOM     74 HD12 LEU A   5     -29.004  -5.422  -9.787  1.00 25.60           H  
ATOM     75 HD13 LEU A   5     -29.842  -6.969  -9.597  1.00 25.60           H  
ATOM     76  CD2 LEU A   5     -27.753  -8.462  -8.793  1.00 25.60           C  
ATOM     77 HD21 LEU A   5     -27.452  -8.806  -9.783  1.00 25.60           H  
ATOM     78 HD22 LEU A   5     -27.028  -8.796  -8.051  1.00 25.60           H  
ATOM     79 HD23 LEU A   5     -28.725  -8.890  -8.547  1.00 25.60           H  
ATOM     80  N   SER A   6     -23.228  -6.469  -7.162  1.00 29.13           N  
ATOM     81  H   SER A   6     -23.623  -6.542  -6.235  1.00 29.13           H  
ATOM     82  CA  SER A   6     -22.037  -7.325  -7.449  1.00 29.13           C  
ATOM     83  HA  SER A   6     -22.434  -8.316  -7.667  1.00 29.13           H  
ATOM     84  C   SER A   6     -21.029  -7.552  -6.299  1.00 29.13           C  
ATOM     85  CB  SER A   6     -21.224  -6.931  -8.703  1.00 29.13           C  
ATOM     86  HB2 SER A   6     -20.376  -7.607  -8.811  1.00 29.13           H  
ATOM     87  HB3 SER A   6     -21.821  -7.049  -9.608  1.00 29.13           H  
ATOM     88  O   SER A   6     -20.115  -8.360  -6.484  1.00 29.13           O  
ATOM     89  OG  SER A   6     -20.733  -5.618  -8.638  1.00 29.13           O  
ATOM     90  HG  SER A   6     -21.366  -5.035  -9.063  1.00 29.13           H  
ATOM     91  N   ILE A   7     -21.187  -6.983  -5.091  1.00 30.87           N  
ATOM     92  H   ILE A   7     -21.886  -6.262  -4.979  1.00 30.87           H  
ATOM     93  CA  ILE A   7     -20.212  -7.203  -3.987  1.00 30.87           C  
ATOM     94  HA  ILE A   7     -19.228  -6.937  -4.372  1.00 30.87           H  
ATOM     95  C   ILE A   7     -20.115  -8.689  -3.559  1.00 30.87           C  
ATOM     96  CB  ILE A   7     -20.489  -6.270  -2.777  1.00 30.87           C  
ATOM     97  HB  ILE A   7     -21.476  -6.496  -2.375  1.00 30.87           H  
ATOM     98  O   ILE A   7     -19.063  -9.163  -3.123  1.00 30.87           O  
ATOM     99  CG1 ILE A   7     -20.459  -4.778  -3.191  1.00 30.87           C  
ATOM    100 HG12 ILE A   7     -21.113  -4.628  -4.050  1.00 30.87           H  
ATOM    101 HG13 ILE A   7     -19.449  -4.501  -3.494  1.00 30.87           H  
ATOM    102  CG2 ILE A   7     -19.437  -6.536  -1.683  1.00 30.87           C  
ATOM    103 HG21 ILE A   7     -19.378  -5.707  -0.977  1.00 30.87           H  
ATOM    104 HG22 ILE A   7     -19.686  -7.445  -1.136  1.00 30.87           H  
ATOM    105 HG23 ILE A   7     -18.448  -6.637  -2.129  1.00 30.87           H  
ATOM    106  CD1 ILE A   7     -20.942  -3.807  -2.101  1.00 30.87           C  
ATOM    107 HD11 ILE A   7     -20.218  -3.737  -1.289  1.00 30.87           H  
ATOM    108 HD12 ILE A   7     -21.904  -4.137  -1.709  1.00 30.87           H  
ATOM    109 HD13 ILE A   7     -21.060  -2.815  -2.536  1.00 30.87           H  
ATOM    110  N   SER A   8     -21.173  -9.481  -3.756  1.00 33.45           N  
ATOM    111  H   SER A   8     -22.019  -9.080  -4.136  1.00 33.45           H  
ATOM    112  CA  SER A   8     -21.166 -10.913  -3.422  1.00 33.45           C  
ATOM    113  HA  SER A   8     -20.761 -11.023  -2.416  1.00 33.45           H  
ATOM    114  C   SER A   8     -20.289 -11.773  -4.346  1.00 33.45           C  
ATOM    115  CB  SER A   8     -22.597 -11.455  -3.391  1.00 33.45           C  
ATOM    116  HB2 SER A   8     -23.187 -10.873  -2.683  1.00 33.45           H  
ATOM    117  HB3 SER A   8     -22.579 -12.493  -3.059  1.00 33.45           H  
ATOM    118  O   SER A   8     -19.768 -12.795  -3.901  1.00 33.45           O  
ATOM    119  OG  SER A   8     -23.192 -11.383  -4.674  1.00 33.45           O  
ATOM    120  HG  SER A   8     -24.107 -11.660  -4.585  1.00 33.45           H  
ATOM    121  N   LYS A   9     -20.069 -11.376  -5.610  1.00 38.06           N  
ATOM    122  H   LYS A   9     -20.457 -10.490  -5.899  1.00 38.06           H  
ATOM    123  CA  LYS A   9     -19.262 -12.162  -6.567  1.00 38.06           C  
ATOM    124  HA  LYS A   9     -19.415 -13.222  -6.365  1.00 38.06           H  
ATOM    125  C   LYS A   9     -17.755 -11.956  -6.394  1.00 38.06           C  
ATOM    126  CB  LYS A   9     -19.697 -11.876  -8.016  1.00 38.06           C  
ATOM    127  HB2 LYS A   9     -18.852 -12.071  -8.676  1.00 38.06           H  
ATOM    128  HB3 LYS A   9     -19.971 -10.827  -8.125  1.00 38.06           H  
ATOM    129  O   LYS A   9     -16.992 -12.909  -6.550  1.00 38.06           O  
ATOM    130  CG  LYS A   9     -20.858 -12.780  -8.460  1.00 38.06           C  
ATOM    131  HG2 LYS A   9     -21.740 -12.562  -7.857  1.00 38.06           H  
ATOM    132  HG3 LYS A   9     -20.576 -13.822  -8.310  1.00 38.06           H  
ATOM    133  CD  LYS A   9     -21.185 -12.563  -9.946  1.00 38.06           C  
ATOM    134  HD2 LYS A   9     -20.279 -12.714 -10.534  1.00 38.06           H  
ATOM    135  HD3 LYS A   9     -21.529 -11.538 -10.086  1.00 38.06           H  
ATOM    136  CE  LYS A   9     -22.265 -13.545 -10.418  1.00 38.06           C  
ATOM    137  HE2 LYS A   9     -21.907 -14.560 -10.253  1.00 38.06           H  
ATOM    138  HE3 LYS A   9     -23.155 -13.403  -9.804  1.00 38.06           H  
ATOM    139  NZ  LYS A   9     -22.599 -13.349 -11.853  1.00 38.06           N  
ATOM    140  HZ1 LYS A   9     -21.783 -13.489 -12.431  1.00 38.06           H  
ATOM    141  HZ2 LYS A   9     -22.945 -12.414 -12.015  1.00 38.06           H  
ATOM    142  HZ3 LYS A   9     -23.310 -14.003 -12.147  1.00 38.06           H  
ATOM    143  N   TYR A  10     -17.325 -10.742  -6.050  1.00 41.20           N  
ATOM    144  H   TYR A  10     -17.999  -9.997  -5.945  1.00 41.20           H  
ATOM    145  CA  TYR A  10     -15.899 -10.431  -5.888  1.00 41.20           C  
ATOM    146  HA  TYR A  10     -15.349 -10.895  -6.707  1.00 41.20           H  
ATOM    147  C   TYR A  10     -15.307 -11.024  -4.607  1.00 41.20           C  
ATOM    148  CB  TYR A  10     -15.675  -8.918  -5.990  1.00 41.20           C  
ATOM    149  HB2 TYR A  10     -16.565  -8.374  -5.675  1.00 41.20           H  
ATOM    150  HB3 TYR A  10     -14.868  -8.629  -5.317  1.00 41.20           H  
ATOM    151  O   TYR A  10     -14.193 -11.548  -4.637  1.00 41.20           O  
ATOM    152  CG  TYR A  10     -15.285  -8.510  -7.395  1.00 41.20           C  
ATOM    153  CD1 TYR A  10     -13.921  -8.452  -7.743  1.00 41.20           C  
ATOM    154  HD1 TYR A  10     -13.164  -8.648  -6.998  1.00 41.20           H  
ATOM    155  CD2 TYR A  10     -16.273  -8.237  -8.361  1.00 41.20           C  
ATOM    156  HD2 TYR A  10     -17.318  -8.259  -8.091  1.00 41.20           H  
ATOM    157  CE1 TYR A  10     -13.538  -8.109  -9.053  1.00 41.20           C  
ATOM    158  HE1 TYR A  10     -12.491  -8.041  -9.310  1.00 41.20           H  
ATOM    159  CE2 TYR A  10     -15.892  -7.905  -9.676  1.00 41.20           C  
ATOM    160  HE2 TYR A  10     -16.635  -7.667 -10.423  1.00 41.20           H  
ATOM    161  OH  TYR A  10     -14.169  -7.506 -11.290  1.00 41.20           O  
ATOM    162  HH  TYR A  10     -13.222  -7.373 -11.375  1.00 41.20           H  
ATOM    163  CZ  TYR A  10     -14.526  -7.836 -10.023  1.00 41.20           C  
ATOM    164  N   ASN A  11     -16.085 -11.056  -3.522  1.00 52.02           N  
ATOM    165  H   ASN A  11     -16.971 -10.571  -3.541  1.00 52.02           H  
ATOM    166  CA  ASN A  11     -15.637 -11.652  -2.265  1.00 52.02           C  
ATOM    167  HA  ASN A  11     -14.698 -11.183  -1.973  1.00 52.02           H  
ATOM    168  C   ASN A  11     -15.319 -13.141  -2.402  1.00 52.02           C  
ATOM    169  CB  ASN A  11     -16.685 -11.392  -1.174  1.00 52.02           C  
ATOM    170  HB2 ASN A  11     -17.693 -11.504  -1.573  1.00 52.02           H  
ATOM    171  HB3 ASN A  11     -16.552 -12.113  -0.368  1.00 52.02           H  
ATOM    172  O   ASN A  11     -14.298 -13.581  -1.892  1.00 52.02           O  
ATOM    173  CG  ASN A  11     -16.499 -10.021  -0.558  1.00 52.02           C  
ATOM    174  ND2 ASN A  11     -17.560  -9.293  -0.316  1.00 52.02           N  
ATOM    175 HD21 ASN A  11     -17.346  -8.361   0.011  1.00 52.02           H  
ATOM    176 HD22 ASN A  11     -18.433  -9.516  -0.773  1.00 52.02           H  
ATOM    177  OD1 ASN A  11     -15.401  -9.579  -0.292  1.00 52.02           O  
ATOM    178  N   LYS A  12     -16.116 -13.916  -3.146  1.00 52.49           N  
ATOM    179  H   LYS A  12     -16.947 -13.513  -3.556  1.00 52.49           H  
ATOM    180  CA  LYS A  12     -15.865 -15.358  -3.277  1.00 52.49           C  
ATOM    181  HA  LYS A  12     -15.773 -15.774  -2.274  1.00 52.49           H  
ATOM    182  C   LYS A  12     -14.524 -15.654  -3.958  1.00 52.49           C  
ATOM    183  CB  LYS A  12     -17.059 -16.027  -3.966  1.00 52.49           C  
ATOM    184  HB2 LYS A  12     -17.107 -15.730  -5.014  1.00 52.49           H  
ATOM    185  HB3 LYS A  12     -17.975 -15.712  -3.465  1.00 52.49           H  
ATOM    186  O   LYS A  12     -13.727 -16.422  -3.438  1.00 52.49           O  
ATOM    187  CG  LYS A  12     -16.930 -17.548  -3.855  1.00 52.49           C  
ATOM    188  HG2 LYS A  12     -16.735 -17.817  -2.817  1.00 52.49           H  
ATOM    189  HG3 LYS A  12     -16.090 -17.875  -4.467  1.00 52.49           H  
ATOM    190  CD  LYS A  12     -18.193 -18.270  -4.324  1.00 52.49           C  
ATOM    191  HD2 LYS A  12     -18.366 -18.055  -5.379  1.00 52.49           H  
ATOM    192  HD3 LYS A  12     -19.043 -17.941  -3.728  1.00 52.49           H  
ATOM    193  CE  LYS A  12     -17.950 -19.766  -4.118  1.00 52.49           C  
ATOM    194  HE2 LYS A  12     -17.696 -19.933  -3.071  1.00 52.49           H  
ATOM    195  HE3 LYS A  12     -17.071 -20.057  -4.694  1.00 52.49           H  
ATOM    196  NZ  LYS A  12     -19.127 -20.582  -4.499  1.00 52.49           N  
ATOM    197  HZ1 LYS A  12     -19.924 -20.334  -3.931  1.00 52.49           H  
ATOM    198  HZ2 LYS A  12     -19.340 -20.457  -5.479  1.00 52.49           H  
ATOM    199  HZ3 LYS A  12     -18.912 -21.556  -4.338  1.00 52.49           H  
ATOM    200  N   THR A  13     -14.225 -14.965  -5.062  1.00 58.94           N  
ATOM    201  H   THR A  13     -14.904 -14.300  -5.403  1.00 58.94           H  
ATOM    202  CA  THR A  13     -12.958 -15.163  -5.791  1.00 58.94           C  
ATOM    203  HA  THR A  13     -12.857 -16.223  -6.022  1.00 58.94           H  
ATOM    204  C   THR A  13     -11.747 -14.759  -4.950  1.00 58.94           C  
ATOM    205  CB  THR A  13     -12.931 -14.370  -7.107  1.00 58.94           C  
ATOM    206  HB  THR A  13     -12.839 -13.306  -6.890  1.00 58.94           H  
ATOM    207  O   THR A  13     -10.709 -15.414  -5.018  1.00 58.94           O  
ATOM    208  CG2 THR A  13     -11.775 -14.800  -8.015  1.00 58.94           C  
ATOM    209 HG21 THR A  13     -10.823 -14.543  -7.550  1.00 58.94           H  
ATOM    210 HG22 THR A  13     -11.855 -14.281  -8.970  1.00 58.94           H  
ATOM    211 HG23 THR A  13     -11.821 -15.876  -8.184  1.00 58.94           H  
ATOM    212  OG1 THR A  13     -14.116 -14.571  -7.845  1.00 58.94           O  
ATOM    213  HG1 THR A  13     -14.817 -14.039  -7.460  1.00 58.94           H  
ATOM    214  N   PHE A  14     -11.867 -13.689  -4.158  1.00 59.87           N  
ATOM    215  H   PHE A  14     -12.738 -13.179  -4.138  1.00 59.87           H  
ATOM    216  CA  PHE A  14     -10.813 -13.273  -3.239  1.00 59.87           C  
ATOM    217  HA  PHE A  14      -9.870 -13.212  -3.783  1.00 59.87           H  
ATOM    218  C   PHE A  14     -10.617 -14.299  -2.121  1.00 59.87           C  
ATOM    219  CB  PHE A  14     -11.133 -11.881  -2.684  1.00 59.87           C  
ATOM    220  HB2 PHE A  14     -12.103 -11.899  -2.187  1.00 59.87           H  
ATOM    221  HB3 PHE A  14     -11.199 -11.174  -3.511  1.00 59.87           H  
ATOM    222  O   PHE A  14      -9.519 -14.820  -1.969  1.00 59.87           O  
ATOM    223  CG  PHE A  14     -10.083 -11.391  -1.713  1.00 59.87           C  
ATOM    224  CD1 PHE A  14     -10.342 -11.362  -0.329  1.00 59.87           C  
ATOM    225  HD1 PHE A  14     -11.308 -11.661   0.051  1.00 59.87           H  
ATOM    226  CD2 PHE A  14      -8.818 -11.017  -2.196  1.00 59.87           C  
ATOM    227  HD2 PHE A  14      -8.604 -11.051  -3.254  1.00 59.87           H  
ATOM    228  CE1 PHE A  14      -9.347 -10.934   0.567  1.00 59.87           C  
ATOM    229  HE1 PHE A  14      -9.545 -10.911   1.628  1.00 59.87           H  
ATOM    230  CE2 PHE A  14      -7.822 -10.615  -1.298  1.00 59.87           C  
ATOM    231  HE2 PHE A  14      -6.841 -10.375  -1.681  1.00 59.87           H  
ATOM    232  CZ  PHE A  14      -8.088 -10.547   0.080  1.00 59.87           C  
ATOM    233  HZ  PHE A  14      -7.321 -10.231   0.771  1.00 59.87           H  
ATOM    234  N   VAL A  15     -11.682 -14.653  -1.400  1.00 60.69           N  
ATOM    235  H   VAL A  15     -12.569 -14.221  -1.614  1.00 60.69           H  
ATOM    236  CA  VAL A  15     -11.653 -15.601  -0.275  1.00 60.69           C  
ATOM    237  HA  VAL A  15     -10.974 -15.219   0.487  1.00 60.69           H  
ATOM    238  C   VAL A  15     -11.107 -16.973  -0.699  1.00 60.69           C  
ATOM    239  CB  VAL A  15     -13.063 -15.689   0.344  1.00 60.69           C  
ATOM    240  HB  VAL A  15     -13.793 -15.888  -0.441  1.00 60.69           H  
ATOM    241  O   VAL A  15     -10.226 -17.522  -0.030  1.00 60.69           O  
ATOM    242  CG1 VAL A  15     -13.174 -16.798   1.387  1.00 60.69           C  
ATOM    243 HG11 VAL A  15     -13.104 -17.766   0.892  1.00 60.69           H  
ATOM    244 HG12 VAL A  15     -12.385 -16.702   2.133  1.00 60.69           H  
ATOM    245 HG13 VAL A  15     -14.144 -16.744   1.882  1.00 60.69           H  
ATOM    246  CG2 VAL A  15     -13.427 -14.365   1.037  1.00 60.69           C  
ATOM    247 HG21 VAL A  15     -12.695 -14.144   1.814  1.00 60.69           H  
ATOM    248 HG22 VAL A  15     -14.418 -14.436   1.485  1.00 60.69           H  
ATOM    249 HG23 VAL A  15     -13.414 -13.528   0.339  1.00 60.69           H  
ATOM    250  N   ASP A  16     -11.528 -17.482  -1.860  1.00 65.08           N  
ATOM    251  H   ASP A  16     -12.302 -17.035  -2.331  1.00 65.08           H  
ATOM    252  CA  ASP A  16     -11.024 -18.739  -2.430  1.00 65.08           C  
ATOM    253  HA  ASP A  16     -11.143 -19.534  -1.694  1.00 65.08           H  
ATOM    254  C   ASP A  16      -9.523 -18.638  -2.775  1.00 65.08           C  
ATOM    255  CB  ASP A  16     -11.852 -19.112  -3.679  1.00 65.08           C  
ATOM    256  HB2 ASP A  16     -11.822 -18.283  -4.385  1.00 65.08           H  
ATOM    257  HB3 ASP A  16     -11.375 -19.968  -4.158  1.00 65.08           H  
ATOM    258  O   ASP A  16      -8.728 -19.541  -2.481  1.00 65.08           O  
ATOM    259  CG  ASP A  16     -13.320 -19.491  -3.400  1.00 65.08           C  
ATOM    260  OD1 ASP A  16     -13.649 -19.793  -2.233  1.00 65.08           O  
ATOM    261  OD2 ASP A  16     -14.115 -19.514  -4.372  1.00 65.08           O  
ATOM    262  N   LYS A  17      -9.090 -17.502  -3.344  1.00 65.06           N  
ATOM    263  H   LYS A  17      -9.771 -16.779  -3.529  1.00 65.06           H  
ATOM    264  CA  LYS A  17      -7.677 -17.245  -3.660  1.00 65.06           C  
ATOM    265  HA  LYS A  17      -7.265 -18.127  -4.151  1.00 65.06           H  
ATOM    266  C   LYS A  17      -6.818 -17.014  -2.430  1.00 65.06           C  
ATOM    267  CB  LYS A  17      -7.524 -16.048  -4.599  1.00 65.06           C  
ATOM    268  HB2 LYS A  17      -8.167 -15.233  -4.269  1.00 65.06           H  
ATOM    269  HB3 LYS A  17      -6.493 -15.698  -4.557  1.00 65.06           H  
ATOM    270  O   LYS A  17      -5.670 -17.433  -2.457  1.00 65.06           O  
ATOM    271  CG  LYS A  17      -7.834 -16.425  -6.050  1.00 65.06           C  
ATOM    272  HG2 LYS A  17      -7.150 -17.209  -6.374  1.00 65.06           H  
ATOM    273  HG3 LYS A  17      -8.858 -16.789  -6.140  1.00 65.06           H  
ATOM    274  CD  LYS A  17      -7.637 -15.187  -6.925  1.00 65.06           C  
ATOM    275  HD2 LYS A  17      -8.317 -14.403  -6.591  1.00 65.06           H  
ATOM    276  HD3 LYS A  17      -6.612 -14.835  -6.815  1.00 65.06           H  
ATOM    277  CE  LYS A  17      -7.913 -15.520  -8.390  1.00 65.06           C  
ATOM    278  HE2 LYS A  17      -8.957 -15.816  -8.492  1.00 65.06           H  
ATOM    279  HE3 LYS A  17      -7.291 -16.369  -8.673  1.00 65.06           H  
ATOM    280  NZ  LYS A  17      -7.608 -14.352  -9.250  1.00 65.06           N  
ATOM    281  HZ1 LYS A  17      -8.193 -13.568  -8.997  1.00 65.06           H  
ATOM    282  HZ2 LYS A  17      -6.647 -14.071  -9.119  1.00 65.06           H  
ATOM    283  HZ3 LYS A  17      -7.754 -14.572 -10.225  1.00 65.06           H  
ATOM    284  N   VAL A  18      -7.325 -16.424  -1.352  1.00 66.14           N  
ATOM    285  H   VAL A  18      -8.259 -16.044  -1.411  1.00 66.14           H  
ATOM    286  CA  VAL A  18      -6.534 -16.190  -0.134  1.00 66.14           C  
ATOM    287  HA  VAL A  18      -5.540 -15.849  -0.423  1.00 66.14           H  
ATOM    288  C   VAL A  18      -6.341 -17.488   0.648  1.00 66.14           C  
ATOM    289  CB  VAL A  18      -7.151 -15.089   0.748  1.00 66.14           C  
ATOM    290  HB  VAL A  18      -8.105 -15.438   1.143  1.00 66.14           H  
ATOM    291  O   VAL A  18      -5.264 -17.723   1.183  1.00 66.14           O  
ATOM    292  CG1 VAL A  18      -6.222 -14.781   1.924  1.00 66.14           C  
ATOM    293 HG11 VAL A  18      -6.673 -14.029   2.571  1.00 66.14           H  
ATOM    294 HG12 VAL A  18      -6.033 -15.678   2.514  1.00 66.14           H  
ATOM    295 HG13 VAL A  18      -5.258 -14.431   1.554  1.00 66.14           H  
ATOM    296  CG2 VAL A  18      -7.380 -13.781  -0.022  1.00 66.14           C  
ATOM    297 HG21 VAL A  18      -8.452 -13.628  -0.147  1.00 66.14           H  
ATOM    298 HG22 VAL A  18      -7.015 -12.927   0.547  1.00 66.14           H  
ATOM    299 HG23 VAL A  18      -6.897 -13.790  -0.999  1.00 66.14           H  
ATOM    300  N   GLY A  19      -7.329 -18.391   0.661  1.00 65.14           N  
ATOM    301  H   GLY A  19      -8.212 -18.155   0.232  1.00 65.14           H  
ATOM    302  CA  GLY A  19      -7.244 -19.622   1.465  1.00 65.14           C  
ATOM    303  HA2 GLY A  19      -8.109 -20.249   1.246  1.00 65.14           H  
ATOM    304  HA3 GLY A  19      -6.338 -20.171   1.210  1.00 65.14           H  
ATOM    305  C   GLY A  19      -7.220 -19.365   2.978  1.00 65.14           C  
ATOM    306  O   GLY A  19      -6.761 -20.206   3.741  1.00 65.14           O  
ATOM    307  N   CYS A  20      -7.678 -18.189   3.395  1.00 68.84           N  
ATOM    308  H   CYS A  20      -8.082 -17.574   2.703  1.00 68.84           H  
ATOM    309  CA  CYS A  20      -7.785 -17.776   4.784  1.00 68.84           C  
ATOM    310  HA  CYS A  20      -6.928 -18.132   5.355  1.00 68.84           H  
ATOM    311  C   CYS A  20      -9.060 -18.387   5.357  1.00 68.84           C  
ATOM    312  CB  CYS A  20      -7.752 -16.254   4.749  1.00 68.84           C  
ATOM    313  HB2 CYS A  20      -6.750 -15.985   4.413  1.00 68.84           H  
ATOM    314  HB3 CYS A  20      -8.471 -15.901   4.010  1.00 68.84           H  
ATOM    315  O   CYS A  20     -10.165 -18.011   4.958  1.00 68.84           O  
ATOM    316  SG  CYS A  20      -8.009 -15.300   6.238  1.00 68.84           S  
ATOM    317  N   LYS A  21      -8.898 -19.391   6.222  1.00 69.45           N  
ATOM    318  H   LYS A  21      -7.965 -19.587   6.555  1.00 69.45           H  
ATOM    319  CA  LYS A  21     -10.005 -20.205   6.735  1.00 69.45           C  
ATOM    320  HA  LYS A  21     -10.519 -20.681   5.900  1.00 69.45           H  
ATOM    321  C   LYS A  21     -11.034 -19.340   7.460  1.00 69.45           C  
ATOM    322  CB  LYS A  21      -9.424 -21.290   7.648  1.00 69.45           C  
ATOM    323  HB2 LYS A  21      -8.969 -20.825   8.522  1.00 69.45           H  
ATOM    324  HB3 LYS A  21      -8.656 -21.840   7.103  1.00 69.45           H  
ATOM    325  O   LYS A  21     -12.229 -19.509   7.267  1.00 69.45           O  
ATOM    326  CG  LYS A  21     -10.515 -22.268   8.092  1.00 69.45           C  
ATOM    327  HG2 LYS A  21     -11.280 -21.728   8.650  1.00 69.45           H  
ATOM    328  HG3 LYS A  21     -10.974 -22.724   7.214  1.00 69.45           H  
ATOM    329  CD  LYS A  21      -9.934 -23.357   8.990  1.00 69.45           C  
ATOM    330  HD2 LYS A  21      -9.214 -23.952   8.427  1.00 69.45           H  
ATOM    331  HD3 LYS A  21      -9.443 -22.890   9.843  1.00 69.45           H  
ATOM    332  CE  LYS A  21     -11.094 -24.228   9.468  1.00 69.45           C  
ATOM    333  HE2 LYS A  21     -11.575 -24.680   8.601  1.00 69.45           H  
ATOM    334  HE3 LYS A  21     -11.832 -23.578   9.937  1.00 69.45           H  
ATOM    335  NZ  LYS A  21     -10.626 -25.261  10.419  1.00 69.45           N  
ATOM    336  HZ1 LYS A  21     -11.415 -25.803  10.740  1.00 69.45           H  
ATOM    337  HZ2 LYS A  21      -9.949 -25.866   9.977  1.00 69.45           H  
ATOM    338  HZ3 LYS A  21     -10.203 -24.807  11.216  1.00 69.45           H  
ATOM    339  N   GLU A  22     -10.565 -18.340   8.192  1.00 65.04           N  
ATOM    340  H   GLU A  22      -9.563 -18.258   8.292  1.00 65.04           H  
ATOM    341  CA  GLU A  22     -11.379 -17.368   8.915  1.00 65.04           C  
ATOM    342  HA  GLU A  22     -12.030 -17.889   9.617  1.00 65.04           H  
ATOM    343  C   GLU A  22     -12.275 -16.541   7.977  1.00 65.04           C  
ATOM    344  CB  GLU A  22     -10.441 -16.434   9.695  1.00 65.04           C  
ATOM    345  HB2 GLU A  22     -11.062 -15.698  10.206  1.00 65.04           H  
ATOM    346  HB3 GLU A  22      -9.816 -15.900   8.979  1.00 65.04           H  
ATOM    347  O   GLU A  22     -13.417 -16.241   8.318  1.00 65.04           O  
ATOM    348  CG  GLU A  22      -9.552 -17.115  10.760  1.00 65.04           C  
ATOM    349  HG2 GLU A  22      -9.289 -16.357  11.497  1.00 65.04           H  
ATOM    350  HG3 GLU A  22     -10.144 -17.871  11.276  1.00 65.04           H  
ATOM    351  CD  GLU A  22      -8.236 -17.751  10.251  1.00 65.04           C  
ATOM    352  OE1 GLU A  22      -7.441 -18.212  11.103  1.00 65.04           O  
ATOM    353  OE2 GLU A  22      -8.009 -17.837   9.018  1.00 65.04           O  
ATOM    354  N   LEU A  23     -11.794 -16.214   6.769  1.00 63.74           N  
ATOM    355  H   LEU A  23     -10.862 -16.524   6.535  1.00 63.74           H  
ATOM    356  CA  LEU A  23     -12.605 -15.566   5.734  1.00 63.74           C  
ATOM    357  HA  LEU A  23     -13.248 -14.823   6.205  1.00 63.74           H  
ATOM    358  C   LEU A  23     -13.542 -16.548   5.019  1.00 63.74           C  
ATOM    359  CB  LEU A  23     -11.698 -14.875   4.702  1.00 63.74           C  
ATOM    360  HB2 LEU A  23     -10.947 -15.587   4.361  1.00 63.74           H  
ATOM    361  HB3 LEU A  23     -12.322 -14.617   3.846  1.00 63.74           H  
ATOM    362  O   LEU A  23     -14.619 -16.147   4.588  1.00 63.74           O  
ATOM    363  CG  LEU A  23     -11.003 -13.588   5.168  1.00 63.74           C  
ATOM    364  HG  LEU A  23     -10.413 -13.787   6.062  1.00 63.74           H  
ATOM    365  CD1 LEU A  23     -10.083 -13.086   4.051  1.00 63.74           C  
ATOM    366 HD11 LEU A  23     -10.670 -12.750   3.196  1.00 63.74           H  
ATOM    367 HD12 LEU A  23      -9.408 -13.881   3.735  1.00 63.74           H  
ATOM    368 HD13 LEU A  23      -9.480 -12.263   4.435  1.00 63.74           H  
ATOM    369  CD2 LEU A  23     -12.004 -12.475   5.468  1.00 63.74           C  
ATOM    370 HD21 LEU A  23     -12.619 -12.755   6.324  1.00 63.74           H  
ATOM    371 HD22 LEU A  23     -11.464 -11.567   5.738  1.00 63.74           H  
ATOM    372 HD23 LEU A  23     -12.639 -12.284   4.603  1.00 63.74           H  
ATOM    373  N   GLN A  24     -13.148 -17.817   4.880  1.00 63.76           N  
ATOM    374  H   GLN A  24     -12.250 -18.079   5.262  1.00 63.76           H  
ATOM    375  CA  GLN A  24     -13.991 -18.871   4.300  1.00 63.76           C  
ATOM    376  HA  GLN A  24     -14.426 -18.513   3.366  1.00 63.76           H  
ATOM    377  C   GLN A  24     -15.167 -19.239   5.214  1.00 63.76           C  
ATOM    378  CB  GLN A  24     -13.145 -20.118   4.000  1.00 63.76           C  
ATOM    379  HB2 GLN A  24     -12.576 -20.399   4.886  1.00 63.76           H  
ATOM    380  HB3 GLN A  24     -13.811 -20.944   3.751  1.00 63.76           H  
ATOM    381  O   GLN A  24     -16.260 -19.514   4.723  1.00 63.76           O  
ATOM    382  CG  GLN A  24     -12.194 -19.900   2.818  1.00 63.76           C  
ATOM    383  HG2 GLN A  24     -11.562 -19.030   2.997  1.00 63.76           H  
ATOM    384  HG3 GLN A  24     -12.795 -19.714   1.927  1.00 63.76           H  
ATOM    385  CD  GLN A  24     -11.294 -21.093   2.527  1.00 63.76           C  
ATOM    386  NE2 GLN A  24     -10.599 -21.073   1.412  1.00 63.76           N  
ATOM    387 HE21 GLN A  24     -10.737 -20.318   0.755  1.00 63.76           H  
ATOM    388 HE22 GLN A  24     -10.096 -21.924   1.204  1.00 63.76           H  
ATOM    389  OE1 GLN A  24     -11.192 -22.065   3.257  1.00 63.76           O  
ATOM    390  N   ASP A  25     -14.961 -19.186   6.531  1.00 60.93           N  
ATOM    391  H   ASP A  25     -14.011 -19.061   6.851  1.00 60.93           H  
ATOM    392  CA  ASP A  25     -15.971 -19.485   7.549  1.00 60.93           C  
ATOM    393  HA  ASP A  25     -16.522 -20.369   7.230  1.00 60.93           H  
ATOM    394  C   ASP A  25     -17.017 -18.358   7.705  1.00 60.93           C  
ATOM    395  CB  ASP A  25     -15.267 -19.824   8.881  1.00 60.93           C  
ATOM    396  HB2 ASP A  25     -14.563 -19.029   9.125  1.00 60.93           H  
ATOM    397  HB3 ASP A  25     -16.017 -19.853   9.671  1.00 60.93           H  
ATOM    398  O   ASP A  25     -18.023 -18.521   8.410  1.00 60.93           O  
ATOM    399  CG  ASP A  25     -14.536 -21.182   8.890  1.00 60.93           C  
ATOM    400  OD1 ASP A  25     -14.870 -22.054   8.055  1.00 60.93           O  
ATOM    401  OD2 ASP A  25     -13.700 -21.401   9.800  1.00 60.93           O  
ATOM    402  N   LEU A  26     -16.842 -17.222   7.013  1.00 56.74           N  
ATOM    403  H   LEU A  26     -16.017 -17.147   6.434  1.00 56.74           H  
ATOM    404  CA  LEU A  26     -17.844 -16.161   6.944  1.00 56.74           C  
ATOM    405  HA  LEU A  26     -18.146 -15.918   7.963  1.00 56.74           H  
ATOM    406  C   LEU A  26     -19.097 -16.651   6.204  1.00 56.74           C  
ATOM    407  CB  LEU A  26     -17.264 -14.893   6.294  1.00 56.74           C  
ATOM    408  HB2 LEU A  26     -18.087 -14.224   6.043  1.00 56.74           H  
ATOM    409  HB3 LEU A  26     -16.786 -15.171   5.355  1.00 56.74           H  
ATOM    410  O   LEU A  26     -19.194 -16.639   4.980  1.00 56.74           O  
ATOM    411  CG  LEU A  26     -16.270 -14.119   7.177  1.00 56.74           C  
ATOM    412  HG  LEU A  26     -15.481 -14.782   7.532  1.00 56.74           H  
ATOM    413  CD1 LEU A  26     -15.645 -13.001   6.347  1.00 56.74           C  
ATOM    414 HD11 LEU A  26     -16.430 -12.337   5.987  1.00 56.74           H  
ATOM    415 HD12 LEU A  26     -15.115 -13.435   5.499  1.00 56.74           H  
ATOM    416 HD13 LEU A  26     -14.936 -12.436   6.953  1.00 56.74           H  
ATOM    417  CD2 LEU A  26     -16.990 -13.481   8.373  1.00 56.74           C  
ATOM    418 HD21 LEU A  26     -17.326 -14.256   9.061  1.00 56.74           H  
ATOM    419 HD22 LEU A  26     -16.304 -12.834   8.919  1.00 56.74           H  
ATOM    420 HD23 LEU A  26     -17.840 -12.891   8.031  1.00 56.74           H  
ATOM    421  N   LYS A  27     -20.116 -17.031   6.981  1.00 46.91           N  
ATOM    422  H   LYS A  27     -19.880 -17.179   7.952  1.00 46.91           H  
ATOM    423  CA  LYS A  27     -21.426 -17.487   6.477  1.00 46.91           C  
ATOM    424  HA  LYS A  27     -21.248 -18.264   5.733  1.00 46.91           H  
ATOM    425  C   LYS A  27     -22.237 -16.406   5.753  1.00 46.91           C  
ATOM    426  CB  LYS A  27     -22.251 -18.075   7.632  1.00 46.91           C  
ATOM    427  HB2 LYS A  27     -22.343 -17.335   8.428  1.00 46.91           H  
ATOM    428  HB3 LYS A  27     -23.249 -18.309   7.264  1.00 46.91           H  
ATOM    429  O   LYS A  27     -23.253 -16.725   5.140  1.00 46.91           O  
ATOM    430  CG  LYS A  27     -21.633 -19.362   8.190  1.00 46.91           C  
ATOM    431  HG2 LYS A  27     -20.668 -19.138   8.647  1.00 46.91           H  
ATOM    432  HG3 LYS A  27     -21.482 -20.069   7.375  1.00 46.91           H  
ATOM    433  CD  LYS A  27     -22.549 -19.995   9.243  1.00 46.91           C  
ATOM    434  HD2 LYS A  27     -23.516 -20.218   8.792  1.00 46.91           H  
ATOM    435  HD3 LYS A  27     -22.683 -19.297  10.069  1.00 46.91           H  
ATOM    436  CE  LYS A  27     -21.902 -21.287   9.750  1.00 46.91           C  
ATOM    437  HE2 LYS A  27     -20.924 -21.042  10.164  1.00 46.91           H  
ATOM    438  HE3 LYS A  27     -21.733 -21.948   8.899  1.00 46.91           H  
ATOM    439  NZ  LYS A  27     -22.738 -21.965  10.771  1.00 46.91           N  
ATOM    440  HZ1 LYS A  27     -22.868 -21.364  11.573  1.00 46.91           H  
ATOM    441  HZ2 LYS A  27     -23.639 -22.214  10.387  1.00 46.91           H  
ATOM    442  HZ3 LYS A  27     -22.277 -22.807  11.084  1.00 46.91           H  
ATOM    443  N   LYS A  28     -21.837 -15.136   5.851  1.00 51.16           N  
ATOM    444  H   LYS A  28     -20.926 -14.976   6.256  1.00 51.16           H  
ATOM    445  CA  LYS A  28     -22.493 -13.992   5.208  1.00 51.16           C  
ATOM    446  HA  LYS A  28     -23.314 -14.355   4.590  1.00 51.16           H  
ATOM    447  C   LYS A  28     -21.492 -13.277   4.291  1.00 51.16           C  
ATOM    448  CB  LYS A  28     -23.073 -13.045   6.271  1.00 51.16           C  
ATOM    449  HB2 LYS A  28     -22.296 -12.804   6.998  1.00 51.16           H  
ATOM    450  HB3 LYS A  28     -23.397 -12.124   5.787  1.00 51.16           H  
ATOM    451  O   LYS A  28     -20.297 -13.292   4.583  1.00 51.16           O  
ATOM    452  CG  LYS A  28     -24.261 -13.649   7.028  1.00 51.16           C  
ATOM    453  HG2 LYS A  28     -25.042 -13.924   6.320  1.00 51.16           H  
ATOM    454  HG3 LYS A  28     -23.938 -14.538   7.570  1.00 51.16           H  
ATOM    455  CD  LYS A  28     -24.810 -12.619   8.021  1.00 51.16           C  
ATOM    456  HD2 LYS A  28     -25.170 -11.755   7.463  1.00 51.16           H  
ATOM    457  HD3 LYS A  28     -24.010 -12.302   8.689  1.00 51.16           H  
ATOM    458  CE  LYS A  28     -25.954 -13.227   8.833  1.00 51.16           C  
ATOM    459  HE2 LYS A  28     -25.575 -14.090   9.381  1.00 51.16           H  
ATOM    460  HE3 LYS A  28     -26.719 -13.575   8.139  1.00 51.16           H  
ATOM    461  NZ  LYS A  28     -26.525 -12.227   9.766  1.00 51.16           N  
ATOM    462  HZ1 LYS A  28     -26.870 -11.437   9.241  1.00 51.16           H  
ATOM    463  HZ2 LYS A  28     -25.814 -11.894  10.401  1.00 51.16           H  
ATOM    464  HZ3 LYS A  28     -27.288 -12.623  10.297  1.00 51.16           H  
ATOM    465  N   PRO A  29     -21.941 -12.624   3.203  1.00 49.05           N  
ATOM    466  CA  PRO A  29     -21.078 -11.763   2.393  1.00 49.05           C  
ATOM    467  HA  PRO A  29     -20.390 -12.385   1.819  1.00 49.05           H  
ATOM    468  C   PRO A  29     -20.293 -10.788   3.286  1.00 49.05           C  
ATOM    469  CB  PRO A  29     -22.033 -11.015   1.450  1.00 49.05           C  
ATOM    470  HB2 PRO A  29     -21.588 -10.852   0.469  1.00 49.05           H  
ATOM    471  HB3 PRO A  29     -22.324 -10.063   1.895  1.00 49.05           H  
ATOM    472  O   PRO A  29     -20.865 -10.273   4.249  1.00 49.05           O  
ATOM    473  CG  PRO A  29     -23.270 -11.909   1.371  1.00 49.05           C  
ATOM    474  HG2 PRO A  29     -24.174 -11.336   1.166  1.00 49.05           H  
ATOM    475  HG3 PRO A  29     -23.119 -12.675   0.610  1.00 49.05           H  
ATOM    476  CD  PRO A  29     -23.320 -12.564   2.746  1.00 49.05           C  
ATOM    477  HD2 PRO A  29     -23.900 -11.943   3.429  1.00 49.05           H  
ATOM    478  HD3 PRO A  29     -23.767 -13.555   2.666  1.00 49.05           H  
ATOM    479  N   LEU A  30     -19.016 -10.492   2.998  1.00 47.26           N  
ATOM    480  H   LEU A  30     -18.538 -10.991   2.261  1.00 47.26           H  
ATOM    481  CA  LEU A  30     -18.249  -9.518   3.802  1.00 47.26           C  
ATOM    482  HA  LEU A  30     -18.156  -9.899   4.819  1.00 47.26           H  
ATOM    483  C   LEU A  30     -18.982  -8.172   3.915  1.00 47.26           C  
ATOM    484  CB  LEU A  30     -16.834  -9.270   3.235  1.00 47.26           C  
ATOM    485  HB2 LEU A  30     -16.572  -8.239   3.472  1.00 47.26           H  
ATOM    486  HB3 LEU A  30     -16.830  -9.343   2.148  1.00 47.26           H  
ATOM    487  O   LEU A  30     -18.962  -7.560   4.974  1.00 47.26           O  
ATOM    488  CG  LEU A  30     -15.734 -10.165   3.833  1.00 47.26           C  
ATOM    489  HG  LEU A  30     -16.030 -10.474   4.835  1.00 47.26           H  
ATOM    490  CD1 LEU A  30     -15.478 -11.400   2.967  1.00 47.26           C  
ATOM    491 HD11 LEU A  30     -15.142 -11.106   1.972  1.00 47.26           H  
ATOM    492 HD12 LEU A  30     -14.707 -12.015   3.431  1.00 47.26           H  
ATOM    493 HD13 LEU A  30     -16.389 -11.994   2.895  1.00 47.26           H  
ATOM    494  CD2 LEU A  30     -14.412  -9.413   3.957  1.00 47.26           C  
ATOM    495 HD21 LEU A  30     -13.965  -9.269   2.973  1.00 47.26           H  
ATOM    496 HD22 LEU A  30     -14.542  -8.433   4.416  1.00 47.26           H  
ATOM    497 HD23 LEU A  30     -13.742  -9.996   4.589  1.00 47.26           H  
ATOM    498  N   SER A  31     -19.711  -7.769   2.870  1.00 43.06           N  
ATOM    499  H   SER A  31     -19.724  -8.344   2.040  1.00 43.06           H  
ATOM    500  CA  SER A  31     -20.543  -6.558   2.867  1.00 43.06           C  
ATOM    501  HA  SER A  31     -19.914  -5.700   3.107  1.00 43.06           H  
ATOM    502  C   SER A  31     -21.692  -6.564   3.879  1.00 43.06           C  
ATOM    503  CB  SER A  31     -21.132  -6.355   1.472  1.00 43.06           C  
ATOM    504  HB2 SER A  31     -21.809  -5.501   1.474  1.00 43.06           H  
ATOM    505  HB3 SER A  31     -20.302  -6.132   0.801  1.00 43.06           H  
ATOM    506  O   SER A  31     -22.172  -5.503   4.258  1.00 43.06           O  
ATOM    507  OG  SER A  31     -21.813  -7.515   1.009  1.00 43.06           O  
ATOM    508  HG  SER A  31     -22.688  -7.522   1.403  1.00 43.06           H  
ATOM    509  N   GLU A  32     -22.163  -7.741   4.294  1.00 38.70           N  
ATOM    510  H   GLU A  32     -21.706  -8.579   3.965  1.00 38.70           H  
ATOM    511  CA  GLU A  32     -23.196  -7.898   5.327  1.00 38.70           C  
ATOM    512  HA  GLU A  32     -23.781  -6.983   5.422  1.00 38.70           H  
ATOM    513  C   GLU A  32     -22.597  -8.200   6.705  1.00 38.70           C  
ATOM    514  CB  GLU A  32     -24.139  -9.045   4.947  1.00 38.70           C  
ATOM    515  HB2 GLU A  32     -24.801  -9.231   5.792  1.00 38.70           H  
ATOM    516  HB3 GLU A  32     -23.549  -9.944   4.766  1.00 38.70           H  
ATOM    517  O   GLU A  32     -23.182  -7.847   7.728  1.00 38.70           O  
ATOM    518  CG  GLU A  32     -24.999  -8.744   3.715  1.00 38.70           C  
ATOM    519  HG2 GLU A  32     -25.575  -7.838   3.902  1.00 38.70           H  
ATOM    520  HG3 GLU A  32     -24.346  -8.562   2.861  1.00 38.70           H  
ATOM    521  CD  GLU A  32     -25.958  -9.897   3.379  1.00 38.70           C  
ATOM    522  OE1 GLU A  32     -26.592  -9.803   2.307  1.00 38.70           O  
ATOM    523  OE2 GLU A  32     -26.029 -10.870   4.168  1.00 38.70           O  
ATOM    524  N   SER A  33     -21.442  -8.869   6.726  1.00 39.18           N  
ATOM    525  H   SER A  33     -21.051  -9.143   5.837  1.00 39.18           H  
ATOM    526  CA  SER A  33     -20.736  -9.285   7.944  1.00 39.18           C  
ATOM    527  HA  SER A  33     -21.449  -9.677   8.669  1.00 39.18           H  
ATOM    528  C   SER A  33     -19.982  -8.133   8.588  1.00 39.18           C  
ATOM    529  CB  SER A  33     -19.711 -10.374   7.617  1.00 39.18           C  
ATOM    530  HB2 SER A  33     -18.878  -9.944   7.061  1.00 39.18           H  
ATOM    531  HB3 SER A  33     -19.331 -10.798   8.546  1.00 39.18           H  
ATOM    532  O   SER A  33     -19.854  -8.066   9.806  1.00 39.18           O  
ATOM    533  OG  SER A  33     -20.290 -11.391   6.836  1.00 39.18           O  
ATOM    534  HG  SER A  33     -20.327 -11.115   5.917  1.00 39.18           H  
ATOM    535  N   ILE A  34     -19.480  -7.226   7.757  1.00 43.87           N  
ATOM    536  H   ILE A  34     -19.598  -7.356   6.762  1.00 43.87           H  
ATOM    537  CA  ILE A  34     -18.623  -6.138   8.170  1.00 43.87           C  
ATOM    538  HA  ILE A  34     -18.575  -6.092   9.258  1.00 43.87           H  
ATOM    539  C   ILE A  34     -19.288  -4.869   7.661  1.00 43.87           C  
ATOM    540  CB  ILE A  34     -17.186  -6.345   7.653  1.00 43.87           C  
ATOM    541  HB  ILE A  34     -17.182  -6.201   6.573  1.00 43.87           H  
ATOM    542  O   ILE A  34     -19.082  -4.420   6.533  1.00 43.87           O  
ATOM    543  CG1 ILE A  34     -16.602  -7.743   7.984  1.00 43.87           C  
ATOM    544 HG12 ILE A  34     -16.184  -7.761   8.991  1.00 43.87           H  
ATOM    545 HG13 ILE A  34     -17.365  -8.520   7.943  1.00 43.87           H  
ATOM    546  CG2 ILE A  34     -16.284  -5.294   8.311  1.00 43.87           C  
ATOM    547 HG21 ILE A  34     -15.349  -5.228   7.755  1.00 43.87           H  
ATOM    548 HG22 ILE A  34     -16.769  -4.319   8.331  1.00 43.87           H  
ATOM    549 HG23 ILE A  34     -16.065  -5.563   9.344  1.00 43.87           H  
ATOM    550  CD1 ILE A  34     -15.535  -8.155   6.980  1.00 43.87           C  
ATOM    551 HD11 ILE A  34     -14.757  -7.395   6.908  1.00 43.87           H  
ATOM    552 HD12 ILE A  34     -15.097  -9.109   7.276  1.00 43.87           H  
ATOM    553 HD13 ILE A  34     -16.021  -8.266   6.011  1.00 43.87           H  
ATOM    554  N   LYS A  35     -20.097  -4.257   8.529  1.00 43.40           N  
ATOM    555  H   LYS A  35     -20.248  -4.711   9.418  1.00 43.40           H  
ATOM    556  CA  LYS A  35     -20.325  -2.819   8.425  1.00 43.40           C  
ATOM    557  HA  LYS A  35     -20.562  -2.552   7.395  1.00 43.40           H  
ATOM    558  C   LYS A  35     -18.998  -2.160   8.773  1.00 43.40           C  
ATOM    559  CB  LYS A  35     -21.459  -2.345   9.346  1.00 43.40           C  
ATOM    560  HB2 LYS A  35     -21.309  -2.745  10.349  1.00 43.40           H  
ATOM    561  HB3 LYS A  35     -21.414  -1.257   9.403  1.00 43.40           H  
ATOM    562  O   LYS A  35     -18.797  -1.763   9.918  1.00 43.40           O  
ATOM    563  CG  LYS A  35     -22.846  -2.742   8.830  1.00 43.40           C  
ATOM    564  HG2 LYS A  35     -22.963  -2.394   7.804  1.00 43.40           H  
ATOM    565  HG3 LYS A  35     -22.947  -3.827   8.853  1.00 43.40           H  
ATOM    566  CD  LYS A  35     -23.929  -2.103   9.709  1.00 43.40           C  
ATOM    567  HD2 LYS A  35     -23.805  -2.448  10.735  1.00 43.40           H  
ATOM    568  HD3 LYS A  35     -23.819  -1.019   9.678  1.00 43.40           H  
ATOM    569  CE  LYS A  35     -25.316  -2.495   9.194  1.00 43.40           C  
ATOM    570  HE2 LYS A  35     -25.397  -2.185   8.152  1.00 43.40           H  
ATOM    571  HE3 LYS A  35     -25.398  -3.582   9.220  1.00 43.40           H  
ATOM    572  NZ  LYS A  35     -26.394  -1.874  10.003  1.00 43.40           N  
ATOM    573  HZ1 LYS A  35     -26.331  -0.867   9.959  1.00 43.40           H  
ATOM    574  HZ2 LYS A  35     -26.323  -2.164  10.967  1.00 43.40           H  
ATOM    575  HZ3 LYS A  35     -27.299  -2.152   9.651  1.00 43.40           H  
ATOM    576  N   ILE A  36     -18.096  -2.062   7.797  1.00 41.84           N  
ATOM    577  H   ILE A  36     -18.287  -2.509   6.912  1.00 41.84           H  
ATOM    578  CA  ILE A  36     -17.036  -1.067   7.873  1.00 41.84           C  
ATOM    579  HA  ILE A  36     -16.548  -1.142   8.845  1.00 41.84           H  
ATOM    580  C   ILE A  36     -17.805   0.238   7.798  1.00 41.84           C  
ATOM    581  CB  ILE A  36     -15.949  -1.191   6.776  1.00 41.84           C  
ATOM    582  HB  ILE A  36     -16.357  -0.910   5.805  1.00 41.84           H  
ATOM    583  O   ILE A  36     -18.228   0.664   6.724  1.00 41.84           O  
ATOM    584  CG1 ILE A  36     -15.437  -2.642   6.685  1.00 41.84           C  
ATOM    585 HG12 ILE A  36     -15.012  -2.918   7.650  1.00 41.84           H  
ATOM    586 HG13 ILE A  36     -16.290  -3.281   6.459  1.00 41.84           H  
ATOM    587  CG2 ILE A  36     -14.830  -0.211   7.169  1.00 41.84           C  
ATOM    588 HG21 ILE A  36     -15.186   0.818   7.115  1.00 41.84           H  
ATOM    589 HG22 ILE A  36     -13.973  -0.301   6.500  1.00 41.84           H  
ATOM    590 HG23 ILE A  36     -14.477  -0.415   8.180  1.00 41.84           H  
ATOM    591  CD1 ILE A  36     -14.410  -2.974   5.606  1.00 41.84           C  
ATOM    592 HD11 ILE A  36     -14.793  -2.678   4.629  1.00 41.84           H  
ATOM    593 HD12 ILE A  36     -14.251  -4.052   5.591  1.00 41.84           H  
ATOM    594 HD13 ILE A  36     -13.459  -2.493   5.831  1.00 41.84           H  
ATOM    595  N   LYS A  37     -18.135   0.805   8.962  1.00 38.73           N  
ATOM    596  H   LYS A  37     -17.827   0.354   9.812  1.00 38.73           H  
ATOM    597  CA  LYS A  37     -18.570   2.192   8.999  1.00 38.73           C  
ATOM    598  HA  LYS A  37     -19.492   2.321   8.432  1.00 38.73           H  
ATOM    599  C   LYS A  37     -17.441   2.926   8.282  1.00 38.73           C  
ATOM    600  CB  LYS A  37     -18.739   2.692  10.446  1.00 38.73           C  
ATOM    601  HB2 LYS A  37     -18.829   3.778  10.404  1.00 38.73           H  
ATOM    602  HB3 LYS A  37     -17.833   2.463  11.006  1.00 38.73           H  
ATOM    603  O   LYS A  37     -16.295   2.796   8.702  1.00 38.73           O  
ATOM    604  CG  LYS A  37     -19.961   2.144  11.212  1.00 38.73           C  
ATOM    605  HG2 LYS A  37     -20.870   2.353  10.649  1.00 38.73           H  
ATOM    606  HG3 LYS A  37     -19.858   1.068  11.356  1.00 38.73           H  
ATOM    607  CD  LYS A  37     -20.025   2.856  12.578  1.00 38.73           C  
ATOM    608  HD2 LYS A  37     -19.101   2.648  13.117  1.00 38.73           H  
ATOM    609  HD3 LYS A  37     -20.060   3.931  12.400  1.00 38.73           H  
ATOM    610  CE  LYS A  37     -21.209   2.482  13.479  1.00 38.73           C  
ATOM    611  HE2 LYS A  37     -21.142   1.420  13.714  1.00 38.73           H  
ATOM    612  HE3 LYS A  37     -22.131   2.671  12.929  1.00 38.73           H  
ATOM    613  NZ  LYS A  37     -21.169   3.298  14.734  1.00 38.73           N  
ATOM    614  HZ1 LYS A  37     -20.287   3.183  15.211  1.00 38.73           H  
ATOM    615  HZ2 LYS A  37     -21.215   4.289  14.545  1.00 38.73           H  
ATOM    616  HZ3 LYS A  37     -21.894   3.094  15.408  1.00 38.73           H  
ATOM    617  N   GLU A  38     -17.747   3.679   7.230  1.00 43.28           N  
ATOM    618  H   GLU A  38     -18.689   3.659   6.868  1.00 43.28           H  
ATOM    619  CA  GLU A  38     -16.777   4.534   6.519  1.00 43.28           C  
ATOM    620  HA  GLU A  38     -15.985   3.906   6.109  1.00 43.28           H  
ATOM    621  C   GLU A  38     -16.062   5.542   7.456  1.00 43.28           C  
ATOM    622  CB  GLU A  38     -17.494   5.230   5.338  1.00 43.28           C  
ATOM    623  HB2 GLU A  38     -16.864   6.032   4.954  1.00 43.28           H  
ATOM    624  HB3 GLU A  38     -18.428   5.665   5.695  1.00 43.28           H  
ATOM    625  O   GLU A  38     -15.197   6.282   7.018  1.00 43.28           O  
ATOM    626  CG  GLU A  38     -17.773   4.254   4.181  1.00 43.28           C  
ATOM    627  HG2 GLU A  38     -18.340   3.406   4.565  1.00 43.28           H  
ATOM    628  HG3 GLU A  38     -16.821   3.870   3.815  1.00 43.28           H  
ATOM    629  CD  GLU A  38     -18.566   4.865   3.011  1.00 43.28           C  
ATOM    630  OE1 GLU A  38     -18.274   4.494   1.846  1.00 43.28           O  
ATOM    631  OE2 GLU A  38     -19.576   5.556   3.246  1.00 43.28           O  
ATOM    632  N   GLN A  39     -16.383   5.517   8.756  1.00 41.19           N  
ATOM    633  H   GLN A  39     -17.085   4.840   9.016  1.00 41.19           H  
ATOM    634  CA  GLN A  39     -15.828   6.283   9.867  1.00 41.19           C  
ATOM    635  HA  GLN A  39     -15.347   7.178   9.472  1.00 41.19           H  
ATOM    636  C   GLN A  39     -14.765   5.543  10.712  1.00 41.19           C  
ATOM    637  CB  GLN A  39     -17.002   6.707  10.765  1.00 41.19           C  
ATOM    638  HB2 GLN A  39     -17.490   5.821  11.172  1.00 41.19           H  
ATOM    639  HB3 GLN A  39     -16.615   7.299  11.595  1.00 41.19           H  
ATOM    640  O   GLN A  39     -14.322   6.087  11.719  1.00 41.19           O  
ATOM    641  CG  GLN A  39     -18.030   7.562  10.011  1.00 41.19           C  
ATOM    642  HG2 GLN A  39     -18.518   6.977   9.231  1.00 41.19           H  
ATOM    643  HG3 GLN A  39     -17.509   8.393   9.535  1.00 41.19           H  
ATOM    644  CD  GLN A  39     -19.110   8.131  10.919  1.00 41.19           C  
ATOM    645  NE2 GLN A  39     -19.796   9.159  10.471  1.00 41.19           N  
ATOM    646 HE21 GLN A  39     -20.437   9.607  11.110  1.00 41.19           H  
ATOM    647 HE22 GLN A  39     -19.534   9.595   9.599  1.00 41.19           H  
ATOM    648  OE1 GLN A  39     -19.396   7.641  12.004  1.00 41.19           O  
ATOM    649  N   GLY A  40     -14.366   4.309  10.378  1.00 46.06           N  
ATOM    650  H   GLY A  40     -14.749   3.885   9.544  1.00 46.06           H  
ATOM    651  CA  GLY A  40     -13.195   3.688  11.016  1.00 46.06           C  
ATOM    652  HA2 GLY A  40     -13.325   3.674  12.098  1.00 46.06           H  
ATOM    653  HA3 GLY A  40     -13.069   2.666  10.659  1.00 46.06           H  
ATOM    654  C   GLY A  40     -11.943   4.490  10.660  1.00 46.06           C  
ATOM    655  O   GLY A  40     -11.770   4.779   9.480  1.00 46.06           O  
ATOM    656  N   PHE A  41     -11.123   4.877  11.651  1.00 50.11           N  
ATOM    657  H   PHE A  41     -11.384   4.634  12.595  1.00 50.11           H  
ATOM    658  CA  PHE A  41      -9.956   5.762  11.498  1.00 50.11           C  
ATOM    659  HA  PHE A  41     -10.305   6.792  11.426  1.00 50.11           H  
ATOM    660  C   PHE A  41      -9.159   5.444  10.233  1.00 50.11           C  
ATOM    661  CB  PHE A  41      -9.032   5.655  12.724  1.00 50.11           C  
ATOM    662  HB2 PHE A  41      -8.902   4.607  12.992  1.00 50.11           H  
ATOM    663  HB3 PHE A  41      -8.048   6.038  12.454  1.00 50.11           H  
ATOM    664  O   PHE A  41      -8.317   4.545  10.219  1.00 50.11           O  
ATOM    665  CG  PHE A  41      -9.497   6.434  13.934  1.00 50.11           C  
ATOM    666  CD1 PHE A  41      -9.106   7.778  14.096  1.00 50.11           C  
ATOM    667  HD1 PHE A  41      -8.486   8.261  13.355  1.00 50.11           H  
ATOM    668  CD2 PHE A  41     -10.306   5.819  14.907  1.00 50.11           C  
ATOM    669  HD2 PHE A  41     -10.596   4.783  14.805  1.00 50.11           H  
ATOM    670  CE1 PHE A  41      -9.525   8.503  15.225  1.00 50.11           C  
ATOM    671  HE1 PHE A  41      -9.229   9.535  15.345  1.00 50.11           H  
ATOM    672  CE2 PHE A  41     -10.728   6.546  16.033  1.00 50.11           C  
ATOM    673  HE2 PHE A  41     -11.343   6.069  16.782  1.00 50.11           H  
ATOM    674  CZ  PHE A  41     -10.338   7.888  16.192  1.00 50.11           C  
ATOM    675  HZ  PHE A  41     -10.661   8.445  17.059  1.00 50.11           H  
ATOM    676  N   LYS A  42      -9.436   6.202   9.170  1.00 64.03           N  
ATOM    677  H   LYS A  42     -10.223   6.832   9.232  1.00 64.03           H  
ATOM    678  CA  LYS A  42      -8.698   6.135   7.924  1.00 64.03           C  
ATOM    679  HA  LYS A  42      -8.541   5.090   7.655  1.00 64.03           H  
ATOM    680  C   LYS A  42      -7.352   6.789   8.184  1.00 64.03           C  
ATOM    681  CB  LYS A  42      -9.507   6.826   6.821  1.00 64.03           C  
ATOM    682  HB2 LYS A  42      -9.671   7.872   7.082  1.00 64.03           H  
ATOM    683  HB3 LYS A  42     -10.475   6.334   6.723  1.00 64.03           H  
ATOM    684  O   LYS A  42      -7.226   8.010   8.131  1.00 64.03           O  
ATOM    685  CG  LYS A  42      -8.758   6.736   5.494  1.00 64.03           C  
ATOM    686  HG2 LYS A  42      -8.657   5.684   5.224  1.00 64.03           H  
ATOM    687  HG3 LYS A  42      -7.762   7.167   5.596  1.00 64.03           H  
ATOM    688  CD  LYS A  42      -9.501   7.486   4.388  1.00 64.03           C  
ATOM    689  HD2 LYS A  42     -10.496   7.061   4.255  1.00 64.03           H  
ATOM    690  HD3 LYS A  42      -9.566   8.549   4.621  1.00 64.03           H  
ATOM    691  CE  LYS A  42      -8.640   7.247   3.163  1.00 64.03           C  
ATOM    692  HE2 LYS A  42      -7.654   7.686   3.309  1.00 64.03           H  
ATOM    693  HE3 LYS A  42      -8.503   6.167   3.108  1.00 64.03           H  
ATOM    694  NZ  LYS A  42      -9.228   7.687   1.888  1.00 64.03           N  
ATOM    695  HZ1 LYS A  42      -8.650   7.273   1.170  1.00 64.03           H  
ATOM    696  HZ2 LYS A  42     -10.164   7.320   1.800  1.00 64.03           H  
ATOM    697  HZ3 LYS A  42      -9.241   8.695   1.824  1.00 64.03           H  
ATOM    698  N   LYS A  43      -6.341   5.982   8.483  1.00 70.18           N  
ATOM    699  H   LYS A  43      -6.532   4.992   8.548  1.00 70.18           H  
ATOM    700  CA  LYS A  43      -4.971   6.472   8.601  1.00 70.18           C  
ATOM    701  HA  LYS A  43      -4.991   7.545   8.793  1.00 70.18           H  
ATOM    702  C   LYS A  43      -4.265   6.245   7.275  1.00 70.18           C  
ATOM    703  CB  LYS A  43      -4.275   5.811   9.796  1.00 70.18           C  
ATOM    704  HB2 LYS A  43      -4.884   5.966  10.687  1.00 70.18           H  
ATOM    705  HB3 LYS A  43      -4.177   4.740   9.621  1.00 70.18           H  
ATOM    706  O   LYS A  43      -4.178   5.110   6.817  1.00 70.18           O  
ATOM    707  CG  LYS A  43      -2.890   6.433  10.018  1.00 70.18           C  
ATOM    708  HG2 LYS A  43      -2.256   6.202   9.162  1.00 70.18           H  
ATOM    709  HG3 LYS A  43      -2.989   7.515  10.106  1.00 70.18           H  
ATOM    710  CD  LYS A  43      -2.219   5.887  11.279  1.00 70.18           C  
ATOM    711  HD2 LYS A  43      -2.839   6.116  12.145  1.00 70.18           H  
ATOM    712  HD3 LYS A  43      -2.108   4.807  11.186  1.00 70.18           H  
ATOM    713  CE  LYS A  43      -0.844   6.546  11.428  1.00 70.18           C  
ATOM    714  HE2 LYS A  43      -0.983   7.626  11.483  1.00 70.18           H  
ATOM    715  HE3 LYS A  43      -0.260   6.339  10.531  1.00 70.18           H  
ATOM    716  NZ  LYS A  43      -0.131   6.060  12.634  1.00 70.18           N  
ATOM    717  HZ1 LYS A  43      -0.668   6.267  13.464  1.00 70.18           H  
ATOM    718  HZ2 LYS A  43       0.022   5.064  12.578  1.00 70.18           H  
ATOM    719  HZ3 LYS A  43       0.765   6.520  12.713  1.00 70.18           H  
ATOM    720  N   LYS A  44      -3.726   7.309   6.678  1.00 76.12           N  
ATOM    721  H   LYS A  44      -3.838   8.214   7.111  1.00 76.12           H  
ATOM    722  CA  LYS A  44      -2.720   7.146   5.626  1.00 76.12           C  
ATOM    723  HA  LYS A  44      -3.056   6.385   4.921  1.00 76.12           H  
ATOM    724  C   LYS A  44      -1.433   6.643   6.266  1.00 76.12           C  
ATOM    725  CB  LYS A  44      -2.481   8.445   4.854  1.00 76.12           C  
ATOM    726  HB2 LYS A  44      -1.558   8.336   4.284  1.00 76.12           H  
ATOM    727  HB3 LYS A  44      -2.358   9.276   5.549  1.00 76.12           H  
ATOM    728  O   LYS A  44      -0.924   7.254   7.204  1.00 76.12           O  
ATOM    729  CG  LYS A  44      -3.626   8.730   3.876  1.00 76.12           C  
ATOM    730  HG2 LYS A  44      -4.543   8.939   4.428  1.00 76.12           H  
ATOM    731  HG3 LYS A  44      -3.780   7.862   3.236  1.00 76.12           H  
ATOM    732  CD  LYS A  44      -3.254   9.933   3.008  1.00 76.12           C  
ATOM    733  HD2 LYS A  44      -2.321   9.717   2.487  1.00 76.12           H  
ATOM    734  HD3 LYS A  44      -3.109  10.804   3.647  1.00 76.12           H  
ATOM    735  CE  LYS A  44      -4.354  10.215   1.986  1.00 76.12           C  
ATOM    736  HE2 LYS A  44      -4.515   9.313   1.396  1.00 76.12           H  
ATOM    737  HE3 LYS A  44      -5.276  10.438   2.522  1.00 76.12           H  
ATOM    738  NZ  LYS A  44      -3.965  11.352   1.116  1.00 76.12           N  
ATOM    739  HZ1 LYS A  44      -3.810  12.178   1.677  1.00 76.12           H  
ATOM    740  HZ2 LYS A  44      -4.685  11.554   0.436  1.00 76.12           H  
ATOM    741  HZ3 LYS A  44      -3.102  11.142   0.636  1.00 76.12           H  
ATOM    742  N   VAL A  45      -0.943   5.513   5.784  1.00 78.10           N  
ATOM    743  H   VAL A  45      -1.453   5.048   5.047  1.00 78.10           H  
ATOM    744  CA  VAL A  45       0.288   4.882   6.252  1.00 78.10           C  
ATOM    745  HA  VAL A  45       0.708   5.449   7.083  1.00 78.10           H  
ATOM    746  C   VAL A  45       1.286   4.894   5.114  1.00 78.10           C  
ATOM    747  CB  VAL A  45       0.022   3.449   6.736  1.00 78.10           C  
ATOM    748  HB  VAL A  45      -0.402   2.873   5.914  1.00 78.10           H  
ATOM    749  O   VAL A  45       0.965   4.465   4.009  1.00 78.10           O  
ATOM    750  CG1 VAL A  45       1.314   2.772   7.214  1.00 78.10           C  
ATOM    751 HG11 VAL A  45       1.749   3.325   8.047  1.00 78.10           H  
ATOM    752 HG12 VAL A  45       1.092   1.752   7.528  1.00 78.10           H  
ATOM    753 HG13 VAL A  45       2.039   2.719   6.403  1.00 78.10           H  
ATOM    754  CG2 VAL A  45      -0.975   3.433   7.901  1.00 78.10           C  
ATOM    755 HG21 VAL A  45      -1.933   3.840   7.578  1.00 78.10           H  
ATOM    756 HG22 VAL A  45      -1.139   2.402   8.215  1.00 78.10           H  
ATOM    757 HG23 VAL A  45      -0.589   4.017   8.737  1.00 78.10           H  
ATOM    758  N   GLU A  46       2.494   5.360   5.402  1.00 86.23           N  
ATOM    759  H   GLU A  46       2.685   5.701   6.333  1.00 86.23           H  
ATOM    760  CA  GLU A  46       3.633   5.291   4.496  1.00 86.23           C  
ATOM    761  HA  GLU A  46       3.289   5.084   3.482  1.00 86.23           H  
ATOM    762  C   GLU A  46       4.550   4.150   4.937  1.00 86.23           C  
ATOM    763  CB  GLU A  46       4.381   6.629   4.464  1.00 86.23           C  
ATOM    764  HB2 GLU A  46       4.795   6.836   5.451  1.00 86.23           H  
ATOM    765  HB3 GLU A  46       5.200   6.539   3.751  1.00 86.23           H  
ATOM    766  O   GLU A  46       4.897   4.032   6.114  1.00 86.23           O  
ATOM    767  CG  GLU A  46       3.464   7.790   4.047  1.00 86.23           C  
ATOM    768  HG2 GLU A  46       2.712   7.944   4.821  1.00 86.23           H  
ATOM    769  HG3 GLU A  46       2.939   7.513   3.132  1.00 86.23           H  
ATOM    770  CD  GLU A  46       4.207   9.113   3.821  1.00 86.23           C  
ATOM    771  OE1 GLU A  46       3.514  10.071   3.412  1.00 86.23           O  
ATOM    772  OE2 GLU A  46       5.435   9.157   4.059  1.00 86.23           O  
ATOM    773  N   LEU A  47       4.930   3.294   3.995  1.00 86.25           N  
ATOM    774  H   LEU A  47       4.554   3.415   3.066  1.00 86.25           H  
ATOM    775  CA  LEU A  47       5.864   2.199   4.199  1.00 86.25           C  
ATOM    776  HA  LEU A  47       6.269   2.246   5.210  1.00 86.25           H  
ATOM    777  C   LEU A  47       7.033   2.335   3.239  1.00 86.25           C  
ATOM    778  CB  LEU A  47       5.177   0.840   4.004  1.00 86.25           C  
ATOM    779  HB2 LEU A  47       4.650   0.854   3.050  1.00 86.25           H  
ATOM    780  HB3 LEU A  47       5.946   0.070   3.953  1.00 86.25           H  
ATOM    781  O   LEU A  47       6.867   2.393   2.019  1.00 86.25           O  
ATOM    782  CG  LEU A  47       4.191   0.460   5.113  1.00 86.25           C  
ATOM    783  HG  LEU A  47       3.432   1.238   5.189  1.00 86.25           H  
ATOM    784  CD1 LEU A  47       3.548  -0.875   4.734  1.00 86.25           C  
ATOM    785 HD11 LEU A  47       3.036  -0.776   3.777  1.00 86.25           H  
ATOM    786 HD12 LEU A  47       2.834  -1.178   5.500  1.00 86.25           H  
ATOM    787 HD13 LEU A  47       4.316  -1.644   4.648  1.00 86.25           H  
ATOM    788  CD2 LEU A  47       4.840   0.290   6.486  1.00 86.25           C  
ATOM    789 HD21 LEU A  47       4.102  -0.078   7.199  1.00 86.25           H  
ATOM    790 HD22 LEU A  47       5.206   1.253   6.843  1.00 86.25           H  
ATOM    791 HD23 LEU A  47       5.668  -0.415   6.425  1.00 86.25           H  
ATOM    792  N   THR A  48       8.230   2.304   3.801  1.00 89.93           N  
ATOM    793  H   THR A  48       8.302   2.242   4.806  1.00 89.93           H  
ATOM    794  CA  THR A  48       9.449   2.029   3.052  1.00 89.93           C  
ATOM    795  HA  THR A  48       9.368   2.502   2.073  1.00 89.93           H  
ATOM    796  C   THR A  48       9.594   0.516   2.853  1.00 89.93           C  
ATOM    797  CB  THR A  48      10.667   2.628   3.763  1.00 89.93           C  
ATOM    798  HB  THR A  48      11.580   2.308   3.262  1.00 89.93           H  
ATOM    799  O   THR A  48       9.056  -0.276   3.632  1.00 89.93           O  
ATOM    800  CG2 THR A  48      10.607   4.156   3.759  1.00 89.93           C  
ATOM    801 HG21 THR A  48       9.735   4.507   4.312  1.00 89.93           H  
ATOM    802 HG22 THR A  48      11.507   4.561   4.222  1.00 89.93           H  
ATOM    803 HG23 THR A  48      10.549   4.520   2.733  1.00 89.93           H  
ATOM    804  OG1 THR A  48      10.705   2.216   5.108  1.00 89.93           O  
ATOM    805  HG1 THR A  48      11.523   2.537   5.495  1.00 89.93           H  
ATOM    806  N   PRO A  49      10.270   0.074   1.784  1.00 91.52           N  
ATOM    807  CA  PRO A  49      10.466  -1.341   1.533  1.00 91.52           C  
ATOM    808  HA  PRO A  49       9.518  -1.870   1.634  1.00 91.52           H  
ATOM    809  C   PRO A  49      11.472  -1.920   2.531  1.00 91.52           C  
ATOM    810  CB  PRO A  49      10.937  -1.429   0.082  1.00 91.52           C  
ATOM    811  HB2 PRO A  49      10.061  -1.494  -0.564  1.00 91.52           H  
ATOM    812  HB3 PRO A  49      11.594  -2.281  -0.091  1.00 91.52           H  
ATOM    813  O   PRO A  49      12.452  -1.276   2.899  1.00 91.52           O  
ATOM    814  CG  PRO A  49      11.643  -0.091  -0.148  1.00 91.52           C  
ATOM    815  HG2 PRO A  49      12.677  -0.143   0.192  1.00 91.52           H  
ATOM    816  HG3 PRO A  49      11.589   0.218  -1.192  1.00 91.52           H  
ATOM    817  CD  PRO A  49      10.881   0.878   0.745  1.00 91.52           C  
ATOM    818  HD2 PRO A  49      10.080   1.345   0.173  1.00 91.52           H  
ATOM    819  HD3 PRO A  49      11.557   1.631   1.150  1.00 91.52           H  
ATOM    820  N   ASN A  50      11.271  -3.180   2.908  1.00 89.24           N  
ATOM    821  H   ASN A  50      10.432  -3.635   2.578  1.00 89.24           H  
ATOM    822  CA  ASN A  50      12.189  -3.954   3.746  1.00 89.24           C  
ATOM    823  HA  ASN A  50      12.403  -3.391   4.655  1.00 89.24           H  
ATOM    824  C   ASN A  50      13.529  -4.248   3.040  1.00 89.24           C  
ATOM    825  CB  ASN A  50      11.512  -5.284   4.113  1.00 89.24           C  
ATOM    826  HB2 ASN A  50      12.187  -5.862   4.744  1.00 89.24           H  
ATOM    827  HB3 ASN A  50      11.339  -5.848   3.196  1.00 89.24           H  
ATOM    828  O   ASN A  50      14.478  -4.701   3.674  1.00 89.24           O  
ATOM    829  CG  ASN A  50      10.200  -5.149   4.859  1.00 89.24           C  
ATOM    830  ND2 ASN A  50       9.354  -6.139   4.718  1.00 89.24           N  
ATOM    831 HD21 ASN A  50       8.454  -6.062   5.170  1.00 89.24           H  
ATOM    832 HD22 ASN A  50       9.566  -6.913   4.105  1.00 89.24           H  
ATOM    833  OD1 ASN A  50       9.918  -4.201   5.567  1.00 89.24           O  
ATOM    834  N   SER A  51      13.593  -4.046   1.721  1.00 86.03           N  
ATOM    835  H   SER A  51      12.789  -3.622   1.280  1.00 86.03           H  
ATOM    836  CA  SER A  51      14.779  -4.209   0.877  1.00 86.03           C  
ATOM    837  HA  SER A  51      15.637  -4.435   1.510  1.00 86.03           H  
ATOM    838  C   SER A  51      15.088  -2.917   0.124  1.00 86.03           C  
ATOM    839  CB  SER A  51      14.595  -5.376  -0.105  1.00 86.03           C  
ATOM    840  HB2 SER A  51      15.479  -5.451  -0.738  1.00 86.03           H  
ATOM    841  HB3 SER A  51      14.496  -6.302   0.461  1.00 86.03           H  
ATOM    842  O   SER A  51      14.197  -2.120  -0.160  1.00 86.03           O  
ATOM    843  OG  SER A  51      13.447  -5.212  -0.922  1.00 86.03           O  
ATOM    844  HG  SER A  51      13.661  -5.482  -1.819  1.00 86.03           H  
ATOM    845  N   THR A  52      16.355  -2.708  -0.240  1.00 86.79           N  
ATOM    846  H   THR A  52      17.078  -3.346   0.061  1.00 86.79           H  
ATOM    847  CA  THR A  52      16.762  -1.545  -1.039  1.00 86.79           C  
ATOM    848  HA  THR A  52      16.476  -0.641  -0.501  1.00 86.79           H  
ATOM    849  C   THR A  52      16.060  -1.549  -2.398  1.00 86.79           C  
ATOM    850  CB  THR A  52      18.284  -1.526  -1.241  1.00 86.79           C  
ATOM    851  HB  THR A  52      18.576  -2.373  -1.861  1.00 86.79           H  
ATOM    852  O   THR A  52      16.283  -2.440  -3.221  1.00 86.79           O  
ATOM    853  CG2 THR A  52      18.773  -0.234  -1.893  1.00 86.79           C  
ATOM    854 HG21 THR A  52      18.446   0.632  -1.317  1.00 86.79           H  
ATOM    855 HG22 THR A  52      18.380  -0.155  -2.907  1.00 86.79           H  
ATOM    856 HG23 THR A  52      19.861  -0.243  -1.946  1.00 86.79           H  
ATOM    857  OG1 THR A  52      18.933  -1.643   0.005  1.00 86.79           O  
ATOM    858  HG1 THR A  52      18.865  -0.799   0.458  1.00 86.79           H  
ATOM    859  N   ALA A  53      15.233  -0.533  -2.643  1.00 86.90           N  
ATOM    860  H   ALA A  53      15.059   0.145  -1.914  1.00 86.90           H  
ATOM    861  CA  ALA A  53      14.609  -0.309  -3.938  1.00 86.90           C  
ATOM    862  HA  ALA A  53      14.298  -1.266  -4.356  1.00 86.90           H  
ATOM    863  C   ALA A  53      15.608   0.343  -4.900  1.00 86.90           C  
ATOM    864  CB  ALA A  53      13.360   0.555  -3.748  1.00 86.90           C  
ATOM    865  HB1 ALA A  53      12.911   0.766  -4.719  1.00 86.90           H  
ATOM    866  HB2 ALA A  53      12.635   0.023  -3.131  1.00 86.90           H  
ATOM    867  HB3 ALA A  53      13.624   1.499  -3.272  1.00 86.90           H  
ATOM    868  O   ALA A  53      16.087   1.448  -4.660  1.00 86.90           O  
ATOM    869  N   SER A  54      15.911  -0.337  -6.000  1.00 89.73           N  
ATOM    870  H   SER A  54      15.541  -1.268  -6.129  1.00 89.73           H  
ATOM    871  CA  SER A  54      16.691   0.198  -7.112  1.00 89.73           C  
ATOM    872  HA  SER A  54      16.471   1.261  -7.208  1.00 89.73           H  
ATOM    873  C   SER A  54      16.268  -0.484  -8.415  1.00 89.73           C  
ATOM    874  CB  SER A  54      18.196   0.065  -6.843  1.00 89.73           C  
ATOM    875  HB2 SER A  54      18.750   0.479  -7.686  1.00 89.73           H  
ATOM    876  HB3 SER A  54      18.447   0.641  -5.953  1.00 89.73           H  
ATOM    877  O   SER A  54      15.560  -1.493  -8.415  1.00 89.73           O  
ATOM    878  OG  SER A  54      18.587  -1.276  -6.645  1.00 89.73           O  
ATOM    879  HG  SER A  54      19.537  -1.304  -6.507  1.00 89.73           H  
ATOM    880  N   PHE A  55      16.658   0.074  -9.560  1.00 88.33           N  
ATOM    881  H   PHE A  55      17.229   0.907  -9.545  1.00 88.33           H  
ATOM    882  CA  PHE A  55      16.373  -0.574 -10.840  1.00 88.33           C  
ATOM    883  HA  PHE A  55      15.297  -0.739 -10.903  1.00 88.33           H  
ATOM    884  C   PHE A  55      17.040  -1.951 -10.924  1.00 88.33           C  
ATOM    885  CB  PHE A  55      16.791   0.330 -12.001  1.00 88.33           C  
ATOM    886  HB2 PHE A  55      16.702  -0.235 -12.929  1.00 88.33           H  
ATOM    887  HB3 PHE A  55      17.836   0.612 -11.874  1.00 88.33           H  
ATOM    888  O   PHE A  55      18.199  -2.111 -10.547  1.00 88.33           O  
ATOM    889  CG  PHE A  55      15.931   1.567 -12.137  1.00 88.33           C  
ATOM    890  CD1 PHE A  55      14.543   1.428 -12.317  1.00 88.33           C  
ATOM    891  HD1 PHE A  55      14.096   0.446 -12.381  1.00 88.33           H  
ATOM    892  CD2 PHE A  55      16.501   2.851 -12.060  1.00 88.33           C  
ATOM    893  HD2 PHE A  55      17.564   2.971 -11.913  1.00 88.33           H  
ATOM    894  CE1 PHE A  55      13.727   2.564 -12.418  1.00 88.33           C  
ATOM    895  HE1 PHE A  55      12.659   2.452 -12.532  1.00 88.33           H  
ATOM    896  CE2 PHE A  55      15.679   3.986 -12.165  1.00 88.33           C  
ATOM    897  HE2 PHE A  55      16.104   4.975 -12.070  1.00 88.33           H  
ATOM    898  CZ  PHE A  55      14.296   3.844 -12.363  1.00 88.33           C  
ATOM    899  HZ  PHE A  55      13.663   4.715 -12.443  1.00 88.33           H  
ATOM    900  N   GLY A  56      16.297  -2.940 -11.421  1.00 90.00           N  
ATOM    901  H   GLY A  56      15.365  -2.723 -11.745  1.00 90.00           H  
ATOM    902  CA  GLY A  56      16.717  -4.342 -11.470  1.00 90.00           C  
ATOM    903  HA2 GLY A  56      16.138  -4.857 -12.237  1.00 90.00           H  
ATOM    904  HA3 GLY A  56      17.771  -4.394 -11.746  1.00 90.00           H  
ATOM    905  C   GLY A  56      16.539  -5.114 -10.158  1.00 90.00           C  
ATOM    906  O   GLY A  56      16.691  -6.335 -10.159  1.00 90.00           O  
ATOM    907  N   THR A  57      16.165  -4.464  -9.050  1.00 93.22           N  
ATOM    908  H   THR A  57      16.024  -3.464  -9.071  1.00 93.22           H  
ATOM    909  CA  THR A  57      15.940  -5.146  -7.768  1.00 93.22           C  
ATOM    910  HA  THR A  57      16.324  -6.163  -7.848  1.00 93.22           H  
ATOM    911  C   THR A  57      14.460  -5.285  -7.429  1.00 93.22           C  
ATOM    912  CB  THR A  57      16.720  -4.519  -6.601  1.00 93.22           C  
ATOM    913  HB  THR A  57      16.660  -5.202  -5.754  1.00 93.22           H  
ATOM    914  O   THR A  57      13.574  -4.660  -8.020  1.00 93.22           O  
ATOM    915  CG2 THR A  57      18.200  -4.334  -6.930  1.00 93.22           C  
ATOM    916 HG21 THR A  57      18.726  -3.963  -6.050  1.00 93.22           H  
ATOM    917 HG22 THR A  57      18.321  -3.625  -7.749  1.00 93.22           H  
ATOM    918 HG23 THR A  57      18.634  -5.290  -7.224  1.00 93.22           H  
ATOM    919  OG1 THR A  57      16.156  -3.302  -6.194  1.00 93.22           O  
ATOM    920  HG1 THR A  57      16.694  -2.952  -5.480  1.00 93.22           H  
ATOM    921  N   LYS A  58      14.194  -6.164  -6.460  1.00 94.28           N  
ATOM    922  H   LYS A  58      14.975  -6.616  -6.007  1.00 94.28           H  
ATOM    923  CA  LYS A  58      12.873  -6.369  -5.879  1.00 94.28           C  
ATOM    924  HA  LYS A  58      12.120  -5.995  -6.573  1.00 94.28           H  
ATOM    925  C   LYS A  58      12.750  -5.581  -4.576  1.00 94.28           C  
ATOM    926  CB  LYS A  58      12.641  -7.870  -5.686  1.00 94.28           C  
ATOM    927  HB2 LYS A  58      13.366  -8.257  -4.970  1.00 94.28           H  
ATOM    928  HB3 LYS A  58      12.787  -8.378  -6.639  1.00 94.28           H  
ATOM    929  O   LYS A  58      13.494  -5.837  -3.626  1.00 94.28           O  
ATOM    930  CG  LYS A  58      11.221  -8.143  -5.175  1.00 94.28           C  
ATOM    931  HG2 LYS A  58      10.491  -7.797  -5.907  1.00 94.28           H  
ATOM    932  HG3 LYS A  58      11.059  -7.600  -4.244  1.00 94.28           H  
ATOM    933  CD  LYS A  58      11.004  -9.627  -4.890  1.00 94.28           C  
ATOM    934  HD2 LYS A  58      10.058  -9.719  -4.355  1.00 94.28           H  
ATOM    935  HD3 LYS A  58      11.793  -9.995  -4.234  1.00 94.28           H  
ATOM    936  CE  LYS A  58      10.948 -10.460  -6.170  1.00 94.28           C  
ATOM    937  HE2 LYS A  58      11.944 -10.529  -6.609  1.00 94.28           H  
ATOM    938  HE3 LYS A  58      10.299  -9.950  -6.882  1.00 94.28           H  
ATOM    939  NZ  LYS A  58      10.394 -11.796  -5.857  1.00 94.28           N  
ATOM    940  HZ1 LYS A  58      10.998 -12.297  -5.221  1.00 94.28           H  
ATOM    941  HZ2 LYS A  58       9.515 -11.682  -5.373  1.00 94.28           H  
ATOM    942  HZ3 LYS A  58      10.225 -12.334  -6.694  1.00 94.28           H  
ATOM    943  N   ALA A  59      11.768  -4.691  -4.512  1.00 92.29           N  
ATOM    944  H   ALA A  59      11.193  -4.564  -5.333  1.00 92.29           H  
ATOM    945  CA  ALA A  59      11.315  -4.060  -3.280  1.00 92.29           C  
ATOM    946  HA  ALA A  59      12.143  -3.989  -2.576  1.00 92.29           H  
ATOM    947  C   ALA A  59      10.197  -4.890  -2.641  1.00 92.29           C  
ATOM    948  CB  ALA A  59      10.876  -2.633  -3.585  1.00 92.29           C  
ATOM    949  HB1 ALA A  59      10.145  -2.626  -4.394  1.00 92.29           H  
ATOM    950  HB2 ALA A  59      11.758  -2.056  -3.862  1.00 92.29           H  
ATOM    951  HB3 ALA A  59      10.427  -2.181  -2.700  1.00 92.29           H  
ATOM    952  O   ALA A  59       9.274  -5.325  -3.332  1.00 92.29           O  
ATOM    953  N   VAL A  60      10.276  -5.115  -1.331  1.00 94.41           N  
ATOM    954  H   VAL A  60      11.080  -4.766  -0.829  1.00 94.41           H  
ATOM    955  CA  VAL A  60       9.265  -5.868  -0.575  1.00 94.41           C  
ATOM    956  HA  VAL A  60       8.449  -6.155  -1.239  1.00 94.41           H  
ATOM    957  C   VAL A  60       8.684  -4.986   0.517  1.00 94.41           C  
ATOM    958  CB  VAL A  60       9.848  -7.163   0.024  1.00 94.41           C  
ATOM    959  HB  VAL A  60      10.603  -6.913   0.769  1.00 94.41           H  
ATOM    960  O   VAL A  60       9.414  -4.546   1.397  1.00 94.41           O  
ATOM    961  CG1 VAL A  60       8.746  -7.988   0.707  1.00 94.41           C  
ATOM    962 HG11 VAL A  60       8.331  -7.442   1.554  1.00 94.41           H  
ATOM    963 HG12 VAL A  60       7.947  -8.208  -0.001  1.00 94.41           H  
ATOM    964 HG13 VAL A  60       9.160  -8.925   1.079  1.00 94.41           H  
ATOM    965  CG2 VAL A  60      10.514  -8.029  -1.055  1.00 94.41           C  
ATOM    966 HG21 VAL A  60       9.831  -8.175  -1.892  1.00 94.41           H  
ATOM    967 HG22 VAL A  60      11.417  -7.536  -1.415  1.00 94.41           H  
ATOM    968 HG23 VAL A  60      10.795  -8.995  -0.636  1.00 94.41           H  
ATOM    969  N   TYR A  61       7.375  -4.765   0.490  1.00 92.62           N  
ATOM    970  H   TYR A  61       6.841  -5.141  -0.280  1.00 92.62           H  
ATOM    971  CA  TYR A  61       6.641  -4.040   1.525  1.00 92.62           C  
ATOM    972  HA  TYR A  61       7.337  -3.523   2.186  1.00 92.62           H  
ATOM    973  C   TYR A  61       5.831  -5.039   2.344  1.00 92.62           C  
ATOM    974  CB  TYR A  61       5.727  -2.987   0.887  1.00 92.62           C  
ATOM    975  HB2 TYR A  61       4.955  -3.492   0.306  1.00 92.62           H  
ATOM    976  HB3 TYR A  61       5.224  -2.434   1.680  1.00 92.62           H  
ATOM    977  O   TYR A  61       5.089  -5.832   1.765  1.00 92.62           O  
ATOM    978  CG  TYR A  61       6.446  -2.007  -0.017  1.00 92.62           C  
ATOM    979  CD1 TYR A  61       6.880  -0.770   0.494  1.00 92.62           C  
ATOM    980  HD1 TYR A  61       6.688  -0.504   1.523  1.00 92.62           H  
ATOM    981  CD2 TYR A  61       6.702  -2.341  -1.363  1.00 92.62           C  
ATOM    982  HD2 TYR A  61       6.363  -3.285  -1.762  1.00 92.62           H  
ATOM    983  CE1 TYR A  61       7.570   0.131  -0.337  1.00 92.62           C  
ATOM    984  HE1 TYR A  61       7.889   1.087   0.051  1.00 92.62           H  
ATOM    985  CE2 TYR A  61       7.421  -1.455  -2.186  1.00 92.62           C  
ATOM    986  HE2 TYR A  61       7.650  -1.714  -3.209  1.00 92.62           H  
ATOM    987  OH  TYR A  61       8.588   0.612  -2.455  1.00 92.62           O  
ATOM    988  HH  TYR A  61       8.876   1.392  -1.974  1.00 92.62           H  
ATOM    989  CZ  TYR A  61       7.857  -0.219  -1.672  1.00 92.62           C  
ATOM    990  N   THR A  62       5.946  -4.997   3.670  1.00 93.44           N  
ATOM    991  H   THR A  62       6.558  -4.311   4.089  1.00 93.44           H  
ATOM    992  CA  THR A  62       5.106  -5.804   4.565  1.00 93.44           C  
ATOM    993  HA  THR A  62       4.567  -6.557   3.990  1.00 93.44           H  
ATOM    994  C   THR A  62       4.086  -4.900   5.232  1.00 93.44           C  
ATOM    995  CB  THR A  62       5.929  -6.555   5.620  1.00 93.44           C  
ATOM    996  HB  THR A  62       6.478  -5.847   6.240  1.00 93.44           H  
ATOM    997  O   THR A  62       4.464  -3.959   5.923  1.00 93.44           O  
ATOM    998  CG2 THR A  62       5.070  -7.451   6.510  1.00 93.44           C  
ATOM    999 HG21 THR A  62       5.698  -8.007   7.206  1.00 93.44           H  
ATOM   1000 HG22 THR A  62       4.379  -6.848   7.098  1.00 93.44           H  
ATOM   1001 HG23 THR A  62       4.499  -8.151   5.900  1.00 93.44           H  
ATOM   1002  OG1 THR A  62       6.837  -7.425   4.990  1.00 93.44           O  
ATOM   1003  HG1 THR A  62       6.996  -8.139   5.612  1.00 93.44           H  
ATOM   1004  N   ILE A  63       2.804  -5.204   5.047  1.00 88.85           N  
ATOM   1005  H   ILE A  63       2.583  -6.009   4.479  1.00 88.85           H  
ATOM   1006  CA  ILE A  63       1.699  -4.584   5.770  1.00 88.85           C  
ATOM   1007  HA  ILE A  63       2.045  -3.642   6.194  1.00 88.85           H  
ATOM   1008  C   ILE A  63       1.278  -5.548   6.892  1.00 88.85           C  
ATOM   1009  CB  ILE A  63       0.521  -4.223   4.841  1.00 88.85           C  
ATOM   1010  HB  ILE A  63       0.075  -5.142   4.459  1.00 88.85           H  
ATOM   1011  O   ILE A  63       0.677  -6.590   6.605  1.00 88.85           O  
ATOM   1012  CG1 ILE A  63       0.968  -3.366   3.636  1.00 88.85           C  
ATOM   1013 HG12 ILE A  63       1.733  -3.902   3.074  1.00 88.85           H  
ATOM   1014 HG13 ILE A  63       1.400  -2.435   4.001  1.00 88.85           H  
ATOM   1015  CG2 ILE A  63      -0.528  -3.485   5.687  1.00 88.85           C  
ATOM   1016 HG21 ILE A  63      -0.896  -4.127   6.488  1.00 88.85           H  
ATOM   1017 HG22 ILE A  63      -1.383  -3.194   5.077  1.00 88.85           H  
ATOM   1018 HG23 ILE A  63      -0.087  -2.586   6.116  1.00 88.85           H  
ATOM   1019  CD1 ILE A  63      -0.155  -3.021   2.651  1.00 88.85           C  
ATOM   1020 HD11 ILE A  63      -0.666  -3.930   2.332  1.00 88.85           H  
ATOM   1021 HD12 ILE A  63      -0.870  -2.336   3.107  1.00 88.85           H  
ATOM   1022 HD13 ILE A  63       0.270  -2.524   1.779  1.00 88.85           H  
ATOM   1023  N   PRO A  64       1.585  -5.217   8.161  1.00 84.95           N  
ATOM   1024  CA  PRO A  64       1.155  -5.983   9.320  1.00 84.95           C  
ATOM   1025  HA  PRO A  64       1.690  -6.932   9.327  1.00 84.95           H  
ATOM   1026  C   PRO A  64      -0.350  -6.221   9.333  1.00 84.95           C  
ATOM   1027  CB  PRO A  64       1.567  -5.159  10.543  1.00 84.95           C  
ATOM   1028  HB2 PRO A  64       0.775  -4.458  10.807  1.00 84.95           H  
ATOM   1029  HB3 PRO A  64       1.816  -5.795  11.393  1.00 84.95           H  
ATOM   1030  O   PRO A  64      -1.141  -5.298   9.118  1.00 84.95           O  
ATOM   1031  CG  PRO A  64       2.770  -4.367  10.054  1.00 84.95           C  
ATOM   1032  HG2 PRO A  64       2.889  -3.430  10.599  1.00 84.95           H  
ATOM   1033  HG3 PRO A  64       3.667  -4.980  10.136  1.00 84.95           H  
ATOM   1034  CD  PRO A  64       2.449  -4.129   8.583  1.00 84.95           C  
ATOM   1035  HD2 PRO A  64       3.382  -4.115   8.021  1.00 84.95           H  
ATOM   1036  HD3 PRO A  64       1.913  -3.190   8.448  1.00 84.95           H  
ATOM   1037  N   ARG A  65      -0.761  -7.437   9.692  1.00 82.09           N  
ATOM   1038  H   ARG A  65      -0.061  -8.161   9.770  1.00 82.09           H  
ATOM   1039  CA  ARG A  65      -2.180  -7.784   9.865  1.00 82.09           C  
ATOM   1040  HA  ARG A  65      -2.688  -7.630   8.913  1.00 82.09           H  
ATOM   1041  C   ARG A  65      -2.916  -6.900  10.885  1.00 82.09           C  
ATOM   1042  CB  ARG A  65      -2.291  -9.271  10.218  1.00 82.09           C  
ATOM   1043  HB2 ARG A  65      -3.340  -9.564  10.176  1.00 82.09           H  
ATOM   1044  HB3 ARG A  65      -1.753  -9.856   9.472  1.00 82.09           H  
ATOM   1045  O   ARG A  65      -4.132  -6.764  10.802  1.00 82.09           O  
ATOM   1046  CG  ARG A  65      -1.735  -9.587  11.614  1.00 82.09           C  
ATOM   1047  HG2 ARG A  65      -0.675  -9.338  11.662  1.00 82.09           H  
ATOM   1048  HG3 ARG A  65      -2.276  -9.015  12.367  1.00 82.09           H  
ATOM   1049  CD  ARG A  65      -1.921 -11.068  11.915  1.00 82.09           C  
ATOM   1050  HD2 ARG A  65      -1.308 -11.649  11.226  1.00 82.09           H  
ATOM   1051  HD3 ARG A  65      -2.968 -11.315  11.740  1.00 82.09           H  
ATOM   1052  NE  ARG A  65      -1.541 -11.374  13.309  1.00 82.09           N  
ATOM   1053  HE  ARG A  65      -0.799 -10.817  13.708  1.00 82.09           H  
ATOM   1054  NH1 ARG A  65      -3.011 -13.097  13.595  1.00 82.09           N  
ATOM   1055 HH11 ARG A  65      -3.422 -12.870  12.701  1.00 82.09           H  
ATOM   1056 HH12 ARG A  65      -3.353 -13.924  14.063  1.00 82.09           H  
ATOM   1057  NH2 ARG A  65      -1.619 -12.557  15.259  1.00 82.09           N  
ATOM   1058 HH21 ARG A  65      -2.075 -13.266  15.816  1.00 82.09           H  
ATOM   1059 HH22 ARG A  65      -0.907 -11.962  15.659  1.00 82.09           H  
ATOM   1060  CZ  ARG A  65      -2.055 -12.338  14.051  1.00 82.09           C  
ATOM   1061  N   SER A  66      -2.197  -6.271  11.820  1.00 78.57           N  
ATOM   1062  H   SER A  66      -1.191  -6.350  11.778  1.00 78.57           H  
ATOM   1063  CA  SER A  66      -2.763  -5.361  12.829  1.00 78.57           C  
ATOM   1064  HA  SER A  66      -3.506  -5.902  13.416  1.00 78.57           H  
ATOM   1065  C   SER A  66      -3.468  -4.145  12.227  1.00 78.57           C  
ATOM   1066  CB  SER A  66      -1.672  -4.866  13.781  1.00 78.57           C  
ATOM   1067  HB2 SER A  66      -1.276  -5.709  14.348  1.00 78.57           H  
ATOM   1068  HB3 SER A  66      -2.102  -4.148  14.478  1.00 78.57           H  
ATOM   1069  O   SER A  66      -4.317  -3.549  12.883  1.00 78.57           O  
ATOM   1070  OG  SER A  66      -0.621  -4.257  13.053  1.00 78.57           O  
ATOM   1071  HG  SER A  66      -0.157  -3.656  13.639  1.00 78.57           H  
ATOM   1072  N   TYR A  67      -3.180  -3.798  10.969  1.00 76.20           N  
ATOM   1073  H   TYR A  67      -2.448  -4.287  10.474  1.00 76.20           H  
ATOM   1074  CA  TYR A  67      -3.910  -2.744  10.273  1.00 76.20           C  
ATOM   1075  HA  TYR A  67      -3.971  -1.883  10.940  1.00 76.20           H  
ATOM   1076  C   TYR A  67      -5.356  -3.103   9.957  1.00 76.20           C  
ATOM   1077  CB  TYR A  67      -3.161  -2.323   9.007  1.00 76.20           C  
ATOM   1078  HB2 TYR A  67      -2.853  -3.213   8.458  1.00 76.20           H  
ATOM   1079  HB3 TYR A  67      -3.825  -1.750   8.359  1.00 76.20           H  
ATOM   1080  O   TYR A  67      -6.087  -2.208   9.561  1.00 76.20           O  
ATOM   1081  CG  TYR A  67      -1.957  -1.463   9.296  1.00 76.20           C  
ATOM   1082  CD1 TYR A  67      -2.133  -0.229   9.951  1.00 76.20           C  
ATOM   1083  HD1 TYR A  67      -3.118   0.087  10.261  1.00 76.20           H  
ATOM   1084  CD2 TYR A  67      -0.669  -1.885   8.921  1.00 76.20           C  
ATOM   1085  HD2 TYR A  67      -0.534  -2.845   8.445  1.00 76.20           H  
ATOM   1086  CE1 TYR A  67      -1.025   0.589  10.223  1.00 76.20           C  
ATOM   1087  HE1 TYR A  67      -1.151   1.534  10.730  1.00 76.20           H  
ATOM   1088  CE2 TYR A  67       0.438  -1.050   9.169  1.00 76.20           C  
ATOM   1089  HE2 TYR A  67       1.435  -1.325   8.859  1.00 76.20           H  
ATOM   1090  OH  TYR A  67       1.330   0.974  10.087  1.00 76.20           O  
ATOM   1091  HH  TYR A  67       2.147   0.607   9.740  1.00 76.20           H  
ATOM   1092  CZ  TYR A  67       0.260   0.180   9.828  1.00 76.20           C  
ATOM   1093  N   GLY A  68      -5.783  -4.357  10.142  1.00 75.83           N  
ATOM   1094  H   GLY A  68      -5.120  -5.046  10.467  1.00 75.83           H  
ATOM   1095  CA  GLY A  68      -7.182  -4.751  10.056  1.00 75.83           C  
ATOM   1096  HA2 GLY A  68      -7.773  -4.020  10.608  1.00 75.83           H  
ATOM   1097  HA3 GLY A  68      -7.302  -5.732  10.514  1.00 75.83           H  
ATOM   1098  C   GLY A  68      -7.698  -4.803   8.624  1.00 75.83           C  
ATOM   1099  O   GLY A  68      -7.857  -5.891   8.066  1.00 75.83           O  
ATOM   1100  N   TYR A  69      -7.910  -3.631   8.024  1.00 74.06           N  
ATOM   1101  H   TYR A  69      -7.718  -2.793   8.554  1.00 74.06           H  
ATOM   1102  CA  TYR A  69      -8.208  -3.494   6.608  1.00 74.06           C  
ATOM   1103  HA  TYR A  69      -8.067  -4.489   6.186  1.00 74.06           H  
ATOM   1104  C   TYR A  69      -7.257  -2.553   5.874  1.00 74.06           C  
ATOM   1105  CB  TYR A  69      -9.658  -3.095   6.331  1.00 74.06           C  
ATOM   1106  HB2 TYR A  69      -9.816  -2.046   6.582  1.00 74.06           H  
ATOM   1107  HB3 TYR A  69      -9.789  -3.178   5.252  1.00 74.06           H  
ATOM   1108  O   TYR A  69      -6.831  -1.529   6.404  1.00 74.06           O  
ATOM   1109  CG  TYR A  69     -10.715  -3.936   7.005  1.00 74.06           C  
ATOM   1110  CD1 TYR A  69     -11.430  -4.885   6.251  1.00 74.06           C  
ATOM   1111  HD1 TYR A  69     -11.246  -4.991   5.192  1.00 74.06           H  
ATOM   1112  CD2 TYR A  69     -10.989  -3.770   8.376  1.00 74.06           C  
ATOM   1113  HD2 TYR A  69     -10.468  -3.012   8.942  1.00 74.06           H  
ATOM   1114  CE1 TYR A  69     -12.361  -5.720   6.888  1.00 74.06           C  
ATOM   1115  HE1 TYR A  69     -12.911  -6.458   6.322  1.00 74.06           H  
ATOM   1116  CE2 TYR A  69     -11.916  -4.611   9.013  1.00 74.06           C  
ATOM   1117  HE2 TYR A  69     -12.124  -4.478  10.064  1.00 74.06           H  
ATOM   1118  OH  TYR A  69     -13.393  -6.488   8.914  1.00 74.06           O  
ATOM   1119  HH  TYR A  69     -13.363  -6.361   9.865  1.00 74.06           H  
ATOM   1120  CZ  TYR A  69     -12.569  -5.618   8.278  1.00 74.06           C  
ATOM   1121  N   VAL A  70      -6.991  -2.878   4.609  1.00 73.78           N  
ATOM   1122  H   VAL A  70      -7.370  -3.747   4.260  1.00 73.78           H  
ATOM   1123  CA  VAL A  70      -6.200  -2.052   3.686  1.00 73.78           C  
ATOM   1124  HA  VAL A  70      -5.838  -1.166   4.208  1.00 73.78           H  
ATOM   1125  C   VAL A  70      -7.083  -1.590   2.535  1.00 73.78           C  
ATOM   1126  CB  VAL A  70      -4.966  -2.818   3.179  1.00 73.78           C  
ATOM   1127  HB  VAL A  70      -5.282  -3.749   2.708  1.00 73.78           H  
ATOM   1128  O   VAL A  70      -7.719  -2.403   1.867  1.00 73.78           O  
ATOM   1129  CG1 VAL A  70      -4.155  -2.021   2.153  1.00 73.78           C  
ATOM   1130 HG11 VAL A  70      -3.237  -2.554   1.905  1.00 73.78           H  
ATOM   1131 HG12 VAL A  70      -3.903  -1.037   2.547  1.00 73.78           H  
ATOM   1132 HG13 VAL A  70      -4.728  -1.899   1.234  1.00 73.78           H  
ATOM   1133  CG2 VAL A  70      -4.044  -3.177   4.342  1.00 73.78           C  
ATOM   1134 HG21 VAL A  70      -4.584  -3.760   5.088  1.00 73.78           H  
ATOM   1135 HG22 VAL A  70      -3.661  -2.269   4.809  1.00 73.78           H  
ATOM   1136 HG23 VAL A  70      -3.216  -3.773   3.959  1.00 73.78           H  
ATOM   1137  N   GLY A  71      -7.150  -0.283   2.318  1.00 74.03           N  
ATOM   1138  H   GLY A  71      -6.612   0.316   2.927  1.00 74.03           H  
ATOM   1139  CA  GLY A  71      -7.850   0.337   1.202  1.00 74.03           C  
ATOM   1140  HA2 GLY A  71      -8.327   1.255   1.545  1.00 74.03           H  
ATOM   1141  HA3 GLY A  71      -8.618  -0.336   0.818  1.00 74.03           H  
ATOM   1142  C   GLY A  71      -6.929   0.646   0.033  1.00 74.03           C  
ATOM   1143  O   GLY A  71      -6.100  -0.172  -0.359  1.00 74.03           O  
ATOM   1144  N   ASN A  72      -7.108   1.832  -0.546  1.00 70.04           N  
ATOM   1145  H   ASN A  72      -7.775   2.479  -0.151  1.00 70.04           H  
ATOM   1146  CA  ASN A  72      -6.341   2.264  -1.707  1.00 70.04           C  
ATOM   1147  HA  ASN A  72      -6.521   1.564  -2.523  1.00 70.04           H  
ATOM   1148  C   ASN A  72      -4.844   2.263  -1.395  1.00 70.04           C  
ATOM   1149  CB  ASN A  72      -6.812   3.660  -2.132  1.00 70.04           C  
ATOM   1150  HB2 ASN A  72      -6.719   4.341  -1.286  1.00 70.04           H  
ATOM   1151  HB3 ASN A  72      -6.177   4.027  -2.938  1.00 70.04           H  
ATOM   1152  O   ASN A  72      -4.436   2.718  -0.328  1.00 70.04           O  
ATOM   1153  CG  ASN A  72      -8.240   3.667  -2.639  1.00 70.04           C  
ATOM   1154  ND2 ASN A  72      -8.928   4.774  -2.506  1.00 70.04           N  
ATOM   1155 HD21 ASN A  72      -9.868   4.755  -2.876  1.00 70.04           H  
ATOM   1156 HD22 ASN A  72      -8.522   5.562  -2.022  1.00 70.04           H  
ATOM   1157  OD1 ASN A  72      -8.761   2.696  -3.153  1.00 70.04           O  
ATOM   1158  N   MET A  73      -4.047   1.785  -2.349  1.00 70.97           N  
ATOM   1159  H   MET A  73      -4.467   1.437  -3.200  1.00 70.97           H  
ATOM   1160  CA  MET A  73      -2.591   1.728  -2.265  1.00 70.97           C  
ATOM   1161  HA  MET A  73      -2.260   2.163  -1.322  1.00 70.97           H  
ATOM   1162  C   MET A  73      -1.976   2.534  -3.411  1.00 70.97           C  
ATOM   1163  CB  MET A  73      -2.119   0.270  -2.306  1.00 70.97           C  
ATOM   1164  HB2 MET A  73      -1.031   0.249  -2.361  1.00 70.97           H  
ATOM   1165  HB3 MET A  73      -2.525  -0.208  -3.198  1.00 70.97           H  
ATOM   1166  O   MET A  73      -2.396   2.430  -4.565  1.00 70.97           O  
ATOM   1167  CG  MET A  73      -2.559  -0.530  -1.078  1.00 70.97           C  
ATOM   1168  HG2 MET A  73      -2.146  -0.053  -0.189  1.00 70.97           H  
ATOM   1169  HG3 MET A  73      -3.646  -0.515  -0.995  1.00 70.97           H  
ATOM   1170  SD  MET A  73      -2.000  -2.247  -1.067  1.00 70.97           S  
ATOM   1171  CE  MET A  73      -3.185  -2.988  -2.214  1.00 70.97           C  
ATOM   1172  HE1 MET A  73      -3.081  -2.535  -3.200  1.00 70.97           H  
ATOM   1173  HE2 MET A  73      -2.997  -4.059  -2.282  1.00 70.97           H  
ATOM   1174  HE3 MET A  73      -4.197  -2.824  -1.843  1.00 70.97           H  
ATOM   1175  N   MET A  74      -0.957   3.323  -3.105  1.00 73.57           N  
ATOM   1176  H   MET A  74      -0.671   3.373  -2.138  1.00 73.57           H  
ATOM   1177  CA  MET A  74      -0.199   4.131  -4.047  1.00 73.57           C  
ATOM   1178  HA  MET A  74      -0.441   3.826  -5.066  1.00 73.57           H  
ATOM   1179  C   MET A  74       1.288   3.903  -3.816  1.00 73.57           C  
ATOM   1180  CB  MET A  74      -0.581   5.607  -3.879  1.00 73.57           C  
ATOM   1181  HB2 MET A  74      -0.289   5.950  -2.887  1.00 73.57           H  
ATOM   1182  HB3 MET A  74      -1.663   5.694  -3.973  1.00 73.57           H  
ATOM   1183  O   MET A  74       1.779   4.061  -2.710  1.00 73.57           O  
ATOM   1184  CG  MET A  74       0.085   6.499  -4.935  1.00 73.57           C  
ATOM   1185  HG2 MET A  74      -0.233   6.172  -5.925  1.00 73.57           H  
ATOM   1186  HG3 MET A  74       1.166   6.374  -4.873  1.00 73.57           H  
ATOM   1187  SD  MET A  74      -0.269   8.271  -4.764  1.00 73.57           S  
ATOM   1188  CE  MET A  74      -2.072   8.303  -4.939  1.00 73.57           C  
ATOM   1189  HE1 MET A  74      -2.357   7.824  -5.876  1.00 73.57           H  
ATOM   1190  HE2 MET A  74      -2.410   9.339  -4.948  1.00 73.57           H  
ATOM   1191  HE3 MET A  74      -2.537   7.785  -4.100  1.00 73.57           H  
ATOM   1192  N   LEU A  75       2.011   3.544  -4.863  1.00 75.56           N  
ATOM   1193  H   LEU A  75       1.546   3.460  -5.755  1.00 75.56           H  
ATOM   1194  CA  LEU A  75       3.459   3.553  -4.884  1.00 75.56           C  
ATOM   1195  HA  LEU A  75       3.841   3.387  -3.876  1.00 75.56           H  
ATOM   1196  C   LEU A  75       3.928   4.921  -5.377  1.00 75.56           C  
ATOM   1197  CB  LEU A  75       3.930   2.410  -5.785  1.00 75.56           C  
ATOM   1198  HB2 LEU A  75       3.543   2.588  -6.789  1.00 75.56           H  
ATOM   1199  HB3 LEU A  75       3.506   1.473  -5.425  1.00 75.56           H  
ATOM   1200  O   LEU A  75       3.631   5.321  -6.502  1.00 75.56           O  
ATOM   1201  CG  LEU A  75       5.458   2.277  -5.860  1.00 75.56           C  
ATOM   1202  HG  LEU A  75       5.915   3.246  -6.063  1.00 75.56           H  
ATOM   1203  CD1 LEU A  75       6.029   1.737  -4.548  1.00 75.56           C  
ATOM   1204 HD11 LEU A  75       7.096   1.545  -4.659  1.00 75.56           H  
ATOM   1205 HD12 LEU A  75       5.906   2.478  -3.758  1.00 75.56           H  
ATOM   1206 HD13 LEU A  75       5.522   0.818  -4.254  1.00 75.56           H  
ATOM   1207  CD2 LEU A  75       5.794   1.343  -7.024  1.00 75.56           C  
ATOM   1208 HD21 LEU A  75       6.797   0.933  -6.912  1.00 75.56           H  
ATOM   1209 HD22 LEU A  75       5.742   1.914  -7.952  1.00 75.56           H  
ATOM   1210 HD23 LEU A  75       5.070   0.529  -7.078  1.00 75.56           H  
ATOM   1211  N   TYR A  76       4.661   5.616  -4.527  1.00 76.04           N  
ATOM   1212  H   TYR A  76       4.840   5.221  -3.614  1.00 76.04           H  
ATOM   1213  CA  TYR A  76       5.353   6.850  -4.838  1.00 76.04           C  
ATOM   1214  HA  TYR A  76       4.878   7.354  -5.679  1.00 76.04           H  
ATOM   1215  C   TYR A  76       6.801   6.525  -5.195  1.00 76.04           C  
ATOM   1216  CB  TYR A  76       5.260   7.756  -3.614  1.00 76.04           C  
ATOM   1217  HB2 TYR A  76       4.210   7.904  -3.365  1.00 76.04           H  
ATOM   1218  HB3 TYR A  76       5.728   7.264  -2.761  1.00 76.04           H  
ATOM   1219  O   TYR A  76       7.509   5.908  -4.398  1.00 76.04           O  
ATOM   1220  CG  TYR A  76       5.909   9.103  -3.812  1.00 76.04           C  
ATOM   1221  CD1 TYR A  76       7.293   9.262  -3.601  1.00 76.04           C  
ATOM   1222  HD1 TYR A  76       7.908   8.417  -3.328  1.00 76.04           H  
ATOM   1223  CD2 TYR A  76       5.114  10.207  -4.162  1.00 76.04           C  
ATOM   1224  HD2 TYR A  76       4.049  10.082  -4.298  1.00 76.04           H  
ATOM   1225  CE1 TYR A  76       7.873  10.537  -3.693  1.00 76.04           C  
ATOM   1226  HE1 TYR A  76       8.923  10.671  -3.481  1.00 76.04           H  
ATOM   1227  CE2 TYR A  76       5.687  11.486  -4.249  1.00 76.04           C  
ATOM   1228  HE2 TYR A  76       5.078  12.355  -4.448  1.00 76.04           H  
ATOM   1229  OH  TYR A  76       7.577  12.895  -3.882  1.00 76.04           O  
ATOM   1230  HH  TYR A  76       8.536  12.868  -3.838  1.00 76.04           H  
ATOM   1231  CZ  TYR A  76       7.059  11.651  -3.974  1.00 76.04           C  
ATOM   1232  N   LEU A  77       7.237   6.921  -6.388  1.00 73.04           N  
ATOM   1233  H   LEU A  77       6.594   7.396  -7.006  1.00 73.04           H  
ATOM   1234  CA  LEU A  77       8.618   6.779  -6.835  1.00 73.04           C  
ATOM   1235  HA  LEU A  77       9.201   6.252  -6.081  1.00 73.04           H  
ATOM   1236  C   LEU A  77       9.235   8.158  -7.014  1.00 73.04           C  
ATOM   1237  CB  LEU A  77       8.691   5.982  -8.148  1.00 73.04           C  
ATOM   1238  HB2 LEU A  77       8.196   6.568  -8.922  1.00 73.04           H  
ATOM   1239  HB3 LEU A  77       9.739   5.873  -8.427  1.00 73.04           H  
ATOM   1240  O   LEU A  77       8.689   9.000  -7.732  1.00 73.04           O  
ATOM   1241  CG  LEU A  77       8.028   4.599  -8.126  1.00 73.04           C  
ATOM   1242  HG  LEU A  77       6.974   4.698  -7.867  1.00 73.04           H  
ATOM   1243  CD1 LEU A  77       8.115   3.970  -9.519  1.00 73.04           C  
ATOM   1244 HD11 LEU A  77       7.611   3.004  -9.517  1.00 73.04           H  
ATOM   1245 HD12 LEU A  77       7.621   4.621 -10.240  1.00 73.04           H  
ATOM   1246 HD13 LEU A  77       9.159   3.842  -9.804  1.00 73.04           H  
ATOM   1247  CD2 LEU A  77       8.696   3.655  -7.132  1.00 73.04           C  
ATOM   1248 HD21 LEU A  77       8.184   2.693  -7.136  1.00 73.04           H  
ATOM   1249 HD22 LEU A  77       9.741   3.501  -7.401  1.00 73.04           H  
ATOM   1250 HD23 LEU A  77       8.629   4.073  -6.128  1.00 73.04           H  
ATOM   1251  N   GLU A  78      10.402   8.346  -6.422  1.00 76.50           N  
ATOM   1252  H   GLU A  78      10.789   7.609  -5.851  1.00 76.50           H  
ATOM   1253  CA  GLU A  78      11.241   9.503  -6.679  1.00 76.50           C  
ATOM   1254  HA  GLU A  78      10.663  10.278  -7.183  1.00 76.50           H  
ATOM   1255  C   GLU A  78      12.397   9.080  -7.578  1.00 76.50           C  
ATOM   1256  CB  GLU A  78      11.721  10.078  -5.360  1.00 76.50           C  
ATOM   1257  HB2 GLU A  78      10.876  10.120  -4.673  1.00 76.50           H  
ATOM   1258  HB3 GLU A  78      12.481   9.404  -4.965  1.00 76.50           H  
ATOM   1259  O   GLU A  78      13.081   8.077  -7.336  1.00 76.50           O  
ATOM   1260  CG  GLU A  78      12.305  11.487  -5.474  1.00 76.50           C  
ATOM   1261  HG2 GLU A  78      13.070  11.501  -6.249  1.00 76.50           H  
ATOM   1262  HG3 GLU A  78      11.514  12.178  -5.765  1.00 76.50           H  
ATOM   1263  CD  GLU A  78      12.921  11.932  -4.142  1.00 76.50           C  
ATOM   1264  OE1 GLU A  78      13.621  12.968  -4.168  1.00 76.50           O  
ATOM   1265  OE2 GLU A  78      12.773  11.189  -3.139  1.00 76.50           O  
ATOM   1266  N   LEU A  79      12.586   9.835  -8.653  1.00 71.18           N  
ATOM   1267  H   LEU A  79      12.004  10.651  -8.780  1.00 71.18           H  
ATOM   1268  CA  LEU A  79      13.638   9.595  -9.624  1.00 71.18           C  
ATOM   1269  HA  LEU A  79      14.176   8.682  -9.371  1.00 71.18           H  
ATOM   1270  C   LEU A  79      14.645  10.737  -9.558  1.00 71.18           C  
ATOM   1271  CB  LEU A  79      13.022   9.423 -11.023  1.00 71.18           C  
ATOM   1272  HB2 LEU A  79      12.494  10.342 -11.277  1.00 71.18           H  
ATOM   1273  HB3 LEU A  79      13.827   9.288 -11.746  1.00 71.18           H  
ATOM   1274  O   LEU A  79      14.279  11.916  -9.508  1.00 71.18           O  
ATOM   1275  CG  LEU A  79      12.038   8.240 -11.131  1.00 71.18           C  
ATOM   1276  HG  LEU A  79      11.240   8.348 -10.397  1.00 71.18           H  
ATOM   1277  CD1 LEU A  79      11.392   8.224 -12.514  1.00 71.18           C  
ATOM   1278 HD11 LEU A  79      10.899   9.179 -12.697  1.00 71.18           H  
ATOM   1279 HD12 LEU A  79      10.641   7.435 -12.550  1.00 71.18           H  
ATOM   1280 HD13 LEU A  79      12.143   8.053 -13.286  1.00 71.18           H  
ATOM   1281  CD2 LEU A  79      12.730   6.893 -10.917  1.00 71.18           C  
ATOM   1282 HD21 LEU A  79      13.609   6.821 -11.557  1.00 71.18           H  
ATOM   1283 HD22 LEU A  79      13.035   6.815  -9.873  1.00 71.18           H  
ATOM   1284 HD23 LEU A  79      12.034   6.081 -11.127  1.00 71.18           H  
ATOM   1285  N   SER A  80      15.928  10.389  -9.613  1.00 68.36           N  
ATOM   1286  H   SER A  80      16.172   9.410  -9.648  1.00 68.36           H  
ATOM   1287  CA  SER A  80      16.963  11.382  -9.861  1.00 68.36           C  
ATOM   1288  HA  SER A  80      16.884  12.152  -9.094  1.00 68.36           H  
ATOM   1289  C   SER A  80      16.745  12.029 -11.227  1.00 68.36           C  
ATOM   1290  CB  SER A  80      18.359  10.760  -9.775  1.00 68.36           C  
ATOM   1291  HB2 SER A  80      19.107  11.553  -9.783  1.00 68.36           H  
ATOM   1292  HB3 SER A  80      18.446  10.210  -8.838  1.00 68.36           H  
ATOM   1293  O   SER A  80      16.228  11.399 -12.157  1.00 68.36           O  
ATOM   1294  OG  SER A  80      18.607   9.884 -10.862  1.00 68.36           O  
ATOM   1295  HG  SER A  80      18.763  10.408 -11.652  1.00 68.36           H  
ATOM   1296  N   ALA A  81      17.209  13.270 -11.374  1.00 62.29           N  
ATOM   1297  H   ALA A  81      17.629  13.742 -10.586  1.00 62.29           H  
ATOM   1298  CA  ALA A  81      17.278  13.899 -12.684  1.00 62.29           C  
ATOM   1299  HA  ALA A  81      16.261  14.045 -13.047  1.00 62.29           H  
ATOM   1300  C   ALA A  81      18.025  12.985 -13.665  1.00 62.29           C  
ATOM   1301  CB  ALA A  81      17.955  15.265 -12.561  1.00 62.29           C  
ATOM   1302  HB1 ALA A  81      17.988  15.744 -13.539  1.00 62.29           H  
ATOM   1303  HB2 ALA A  81      18.970  15.151 -12.181  1.00 62.29           H  
ATOM   1304  HB3 ALA A  81      17.370  15.890 -11.886  1.00 62.29           H  
ATOM   1305  O   ALA A  81      19.059  12.402 -13.328  1.00 62.29           O  
ATOM   1306  N   MET A  82      17.480  12.856 -14.871  1.00 60.93           N  
ATOM   1307  H   MET A  82      16.643  13.385 -15.074  1.00 60.93           H  
ATOM   1308  CA  MET A  82      18.088  12.099 -15.957  1.00 60.93           C  
ATOM   1309  HA  MET A  82      18.980  11.587 -15.596  1.00 60.93           H  
ATOM   1310  C   MET A  82      18.494  13.066 -17.053  1.00 60.93           C  
ATOM   1311  CB  MET A  82      17.132  11.043 -16.523  1.00 60.93           C  
ATOM   1312  HB2 MET A  82      17.647  10.482 -17.303  1.00 60.93           H  
ATOM   1313  HB3 MET A  82      16.267  11.535 -16.967  1.00 60.93           H  
ATOM   1314  O   MET A  82      17.711  13.935 -17.448  1.00 60.93           O  
ATOM   1315  CG  MET A  82      16.646  10.068 -15.455  1.00 60.93           C  
ATOM   1316  HG2 MET A  82      17.512   9.633 -14.956  1.00 60.93           H  
ATOM   1317  HG3 MET A  82      16.065  10.621 -14.716  1.00 60.93           H  
ATOM   1318  SD  MET A  82      15.605   8.748 -16.129  1.00 60.93           S  
ATOM   1319  CE  MET A  82      14.787   8.239 -14.595  1.00 60.93           C  
ATOM   1320  HE1 MET A  82      15.509   8.118 -13.788  1.00 60.93           H  
ATOM   1321  HE2 MET A  82      14.236   7.312 -14.754  1.00 60.93           H  
ATOM   1322  HE3 MET A  82      14.086   9.019 -14.299  1.00 60.93           H  
ATOM   1323  N   THR A  83      19.693  12.866 -17.583  1.00 56.08           N  
ATOM   1324  H   THR A  83      20.262  12.102 -17.245  1.00 56.08           H  
ATOM   1325  CA  THR A  83      20.113  13.523 -18.814  1.00 56.08           C  
ATOM   1326  HA  THR A  83      19.493  14.401 -18.999  1.00 56.08           H  
ATOM   1327  C   THR A  83      19.902  12.522 -19.936  1.00 56.08           C  
ATOM   1328  CB  THR A  83      21.576  13.982 -18.743  1.00 56.08           C  
ATOM   1329  HB  THR A  83      22.248  13.150 -18.954  1.00 56.08           H  
ATOM   1330  O   THR A  83      20.478  11.443 -19.902  1.00 56.08           O  
ATOM   1331  CG2 THR A  83      21.795  15.100 -19.750  1.00 56.08           C  
ATOM   1332 HG21 THR A  83      21.439  14.780 -20.729  1.00 56.08           H  
ATOM   1333 HG22 THR A  83      22.858  15.335 -19.798  1.00 56.08           H  
ATOM   1334 HG23 THR A  83      21.244  15.989 -19.443  1.00 56.08           H  
ATOM   1335  OG1 THR A  83      21.892  14.530 -17.484  1.00 56.08           O  
ATOM   1336  HG1 THR A  83      22.112  13.801 -16.899  1.00 56.08           H  
ATOM   1337  N   VAL A  84      19.056  12.822 -20.920  1.00 53.69           N  
ATOM   1338  H   VAL A  84      18.586  13.716 -20.933  1.00 53.69           H  
ATOM   1339  CA  VAL A  84      18.882  11.917 -22.066  1.00 53.69           C  
ATOM   1340  HA  VAL A  84      19.666  11.160 -22.033  1.00 53.69           H  
ATOM   1341  C   VAL A  84      19.112  12.702 -23.344  1.00 53.69           C  
ATOM   1342  CB  VAL A  84      17.540  11.147 -22.070  1.00 53.69           C  
ATOM   1343  HB  VAL A  84      16.811  11.724 -22.638  1.00 53.69           H  
ATOM   1344  O   VAL A  84      18.763  13.880 -23.453  1.00 53.69           O  
ATOM   1345  CG1 VAL A  84      17.672   9.803 -22.794  1.00 53.69           C  
ATOM   1346 HG11 VAL A  84      16.707   9.296 -22.812  1.00 53.69           H  
ATOM   1347 HG12 VAL A  84      17.985   9.964 -23.826  1.00 53.69           H  
ATOM   1348 HG13 VAL A  84      18.403   9.171 -22.289  1.00 53.69           H  
ATOM   1349  CG2 VAL A  84      16.987  10.846 -20.663  1.00 53.69           C  
ATOM   1350 HG21 VAL A  84      16.805  11.768 -20.110  1.00 53.69           H  
ATOM   1351 HG22 VAL A  84      17.705  10.244 -20.106  1.00 53.69           H  
ATOM   1352 HG23 VAL A  84      16.045  10.304 -20.740  1.00 53.69           H  
ATOM   1353  N   ASN A  85      19.733  12.055 -24.326  1.00 54.25           N  
ATOM   1354  H   ASN A  85      19.985  11.085 -24.199  1.00 54.25           H  
ATOM   1355  CA  ASN A  85      19.803  12.610 -25.665  1.00 54.25           C  
ATOM   1356  HA  ASN A  85      20.182  13.630 -25.601  1.00 54.25           H  
ATOM   1357  C   ASN A  85      18.380  12.646 -26.242  1.00 54.25           C  
ATOM   1358  CB  ASN A  85      20.789  11.766 -26.482  1.00 54.25           C  
ATOM   1359  HB2 ASN A  85      20.367  10.777 -26.661  1.00 54.25           H  
ATOM   1360  HB3 ASN A  85      21.704  11.638 -25.904  1.00 54.25           H  
ATOM   1361  O   ASN A  85      17.667  11.643 -26.192  1.00 54.25           O  
ATOM   1362  CG  ASN A  85      21.152  12.385 -27.816  1.00 54.25           C  
ATOM   1363  ND2 ASN A  85      22.329  12.091 -28.311  1.00 54.25           N  
ATOM   1364 HD21 ASN A  85      22.919  11.432 -27.824  1.00 54.25           H  
ATOM   1365 HD22 ASN A  85      22.584  12.514 -29.192  1.00 54.25           H  
ATOM   1366  OD1 ASN A  85      20.401  13.128 -28.432  1.00 54.25           O  
ATOM   1367  N   ALA A  86      17.960  13.787 -26.793  1.00 52.38           N  
ATOM   1368  H   ALA A  86      18.585  14.580 -26.804  1.00 52.38           H  
ATOM   1369  CA  ALA A  86      16.606  13.972 -27.317  1.00 52.38           C  
ATOM   1370  HA  ALA A  86      15.903  13.873 -26.490  1.00 52.38           H  
ATOM   1371  C   ALA A  86      16.227  12.923 -28.384  1.00 52.38           C  
ATOM   1372  CB  ALA A  86      16.507  15.395 -27.877  1.00 52.38           C  
ATOM   1373  HB1 ALA A  86      16.766  16.119 -27.105  1.00 52.38           H  
ATOM   1374  HB2 ALA A  86      17.184  15.514 -28.724  1.00 52.38           H  
ATOM   1375  HB3 ALA A  86      15.486  15.584 -28.209  1.00 52.38           H  
ATOM   1376  O   ALA A  86      15.065  12.543 -28.501  1.00 52.38           O  
ATOM   1377  N   ASN A  87      17.217  12.396 -29.111  1.00 54.95           N  
ATOM   1378  H   ASN A  87      18.152  12.741 -28.945  1.00 54.95           H  
ATOM   1379  CA  ASN A  87      17.026  11.358 -30.129  1.00 54.95           C  
ATOM   1380  HA  ASN A  87      16.115  11.580 -30.684  1.00 54.95           H  
ATOM   1381  C   ASN A  87      16.850   9.938 -29.550  1.00 54.95           C  
ATOM   1382  CB  ASN A  87      18.216  11.419 -31.098  1.00 54.95           C  
ATOM   1383  HB2 ASN A  87      19.137  11.249 -30.541  1.00 54.95           H  
ATOM   1384  HB3 ASN A  87      18.116  10.623 -31.837  1.00 54.95           H  
ATOM   1385  O   ASN A  87      16.625   8.991 -30.300  1.00 54.95           O  
ATOM   1386  CG  ASN A  87      18.322  12.735 -31.848  1.00 54.95           C  
ATOM   1387  ND2 ASN A  87      19.479  13.025 -32.392  1.00 54.95           N  
ATOM   1388 HD21 ASN A  87      19.519  13.913 -32.873  1.00 54.95           H  
ATOM   1389 HD22 ASN A  87      20.264  12.402 -32.267  1.00 54.95           H  
ATOM   1390  OD1 ASN A  87      17.398  13.517 -31.977  1.00 54.95           O  
ATOM   1391  N   GLU A  88      16.974   9.772 -28.233  1.00 51.80           N  
ATOM   1392  H   GLU A  88      17.178  10.583 -27.667  1.00 51.80           H  
ATOM   1393  CA  GLU A  88      16.890   8.487 -27.524  1.00 51.80           C  
ATOM   1394  HA  GLU A  88      16.774   7.686 -28.254  1.00 51.80           H  
ATOM   1395  C   GLU A  88      15.659   8.392 -26.608  1.00 51.80           C  
ATOM   1396  CB  GLU A  88      18.195   8.228 -26.759  1.00 51.80           C  
ATOM   1397  HB2 GLU A  88      18.344   9.017 -26.022  1.00 51.80           H  
ATOM   1398  HB3 GLU A  88      18.118   7.273 -26.238  1.00 51.80           H  
ATOM   1399  O   GLU A  88      15.499   7.423 -25.865  1.00 51.80           O  
ATOM   1400  CG  GLU A  88      19.401   8.164 -27.705  1.00 51.80           C  
ATOM   1401  HG2 GLU A  88      19.538   9.124 -28.203  1.00 51.80           H  
ATOM   1402  HG3 GLU A  88      19.196   7.414 -28.470  1.00 51.80           H  
ATOM   1403  CD  GLU A  88      20.690   7.804 -26.967  1.00 51.80           C  
ATOM   1404  OE1 GLU A  88      21.472   7.041 -27.572  1.00 51.80           O  
ATOM   1405  OE2 GLU A  88      20.877   8.296 -25.829  1.00 51.80           O  
ATOM   1406  N   LEU A  89      14.763   9.378 -26.683  1.00 47.21           N  
ATOM   1407  H   LEU A  89      14.957  10.137 -27.321  1.00 47.21           H  
ATOM   1408  CA  LEU A  89      13.495   9.414 -25.962  1.00 47.21           C  
ATOM   1409  HA  LEU A  89      13.669   9.146 -24.920  1.00 47.21           H  
ATOM   1410  C   LEU A  89      12.490   8.401 -26.541  1.00 47.21           C  
ATOM   1411  CB  LEU A  89      12.951  10.855 -26.024  1.00 47.21           C  
ATOM   1412  HB2 LEU A  89      13.227  11.291 -26.985  1.00 47.21           H  
ATOM   1413  HB3 LEU A  89      11.861  10.837 -26.004  1.00 47.21           H  
ATOM   1414  O   LEU A  89      11.719   8.703 -27.448  1.00 47.21           O  
ATOM   1415  CG  LEU A  89      13.434  11.766 -24.884  1.00 47.21           C  
ATOM   1416  HG  LEU A  89      14.495  11.604 -24.691  1.00 47.21           H  
ATOM   1417  CD1 LEU A  89      13.222  13.226 -25.283  1.00 47.21           C  
ATOM   1418 HD11 LEU A  89      13.594  13.893 -24.506  1.00 47.21           H  
ATOM   1419 HD12 LEU A  89      13.749  13.436 -26.214  1.00 47.21           H  
ATOM   1420 HD13 LEU A  89      12.160  13.418 -25.433  1.00 47.21           H  
ATOM   1421  CD2 LEU A  89      12.616  11.480 -23.618  1.00 47.21           C  
ATOM   1422 HD21 LEU A  89      11.551  11.457 -23.849  1.00 47.21           H  
ATOM   1423 HD22 LEU A  89      12.919  10.528 -23.182  1.00 47.21           H  
ATOM   1424 HD23 LEU A  89      12.769  12.273 -22.886  1.00 47.21           H  
ATOM   1425  N   THR A  90      12.437   7.193 -25.984  1.00 51.38           N  
ATOM   1426  H   THR A  90      13.193   6.904 -25.379  1.00 51.38           H  
ATOM   1427  CA  THR A  90      11.278   6.295 -26.131  1.00 51.38           C  
ATOM   1428  HA  THR A  90      10.819   6.442 -27.109  1.00 51.38           H  
ATOM   1429  C   THR A  90      10.239   6.617 -25.066  1.00 51.38           C  
ATOM   1430  CB  THR A  90      11.680   4.815 -26.011  1.00 51.38           C  
ATOM   1431  HB  THR A  90      10.817   4.230 -25.692  1.00 51.38           H  
ATOM   1432  O   THR A  90      10.514   6.370 -23.908  1.00 51.38           O  
ATOM   1433  CG2 THR A  90      12.145   4.264 -27.355  1.00 51.38           C  
ATOM   1434 HG21 THR A  90      12.439   3.222 -27.234  1.00 51.38           H  
ATOM   1435 HG22 THR A  90      11.335   4.325 -28.081  1.00 51.38           H  
ATOM   1436 HG23 THR A  90      12.999   4.840 -27.711  1.00 51.38           H  
ATOM   1437  OG1 THR A  90      12.728   4.635 -25.085  1.00 51.38           O  
ATOM   1438  HG1 THR A  90      12.371   4.836 -24.217  1.00 51.38           H  
ATOM   1439  N   TYR A  91       9.074   7.153 -25.447  1.00 49.06           N  
ATOM   1440  H   TYR A  91       8.986   7.376 -26.428  1.00 49.06           H  
ATOM   1441  CA  TYR A  91       7.912   7.487 -24.596  1.00 49.06           C  
ATOM   1442  HA  TYR A  91       7.930   8.566 -24.436  1.00 49.06           H  
ATOM   1443  C   TYR A  91       7.884   6.804 -23.205  1.00 49.06           C  
ATOM   1444  CB  TYR A  91       6.632   7.146 -25.387  1.00 49.06           C  
ATOM   1445  HB2 TYR A  91       6.190   6.224 -25.009  1.00 49.06           H  
ATOM   1446  HB3 TYR A  91       6.886   6.949 -26.429  1.00 49.06           H  
ATOM   1447  O   TYR A  91       7.781   5.578 -23.097  1.00 49.06           O  
ATOM   1448  CG  TYR A  91       5.580   8.235 -25.385  1.00 49.06           C  
ATOM   1449  CD1 TYR A  91       4.561   8.241 -24.415  1.00 49.06           C  
ATOM   1450  HD1 TYR A  91       4.541   7.491 -23.638  1.00 49.06           H  
ATOM   1451  CD2 TYR A  91       5.614   9.237 -26.375  1.00 49.06           C  
ATOM   1452  HD2 TYR A  91       6.400   9.239 -27.117  1.00 49.06           H  
ATOM   1453  CE1 TYR A  91       3.571   9.240 -24.448  1.00 49.06           C  
ATOM   1454  HE1 TYR A  91       2.800   9.278 -23.692  1.00 49.06           H  
ATOM   1455  CE2 TYR A  91       4.624  10.238 -26.408  1.00 49.06           C  
ATOM   1456  HE2 TYR A  91       4.653  11.005 -27.167  1.00 49.06           H  
ATOM   1457  OH  TYR A  91       2.623  11.187 -25.476  1.00 49.06           O  
ATOM   1458  HH  TYR A  91       2.790  11.847 -26.154  1.00 49.06           H  
ATOM   1459  CZ  TYR A  91       3.594  10.237 -25.444  1.00 49.06           C  
ATOM   1460  N   TRP A  92       7.948   7.604 -22.135  1.00 57.11           N  
ATOM   1461  H   TRP A  92       7.965   8.604 -22.274  1.00 57.11           H  
ATOM   1462  CA  TRP A  92       8.115   7.125 -20.761  1.00 57.11           C  
ATOM   1463  HA  TRP A  92       8.329   6.056 -20.760  1.00 57.11           H  
ATOM   1464  C   TRP A  92       6.863   7.360 -19.925  1.00 57.11           C  
ATOM   1465  CB  TRP A  92       9.317   7.821 -20.126  1.00 57.11           C  
ATOM   1466  HB2 TRP A  92       9.293   7.649 -19.049  1.00 57.11           H  
ATOM   1467  HB3 TRP A  92       9.244   8.897 -20.282  1.00 57.11           H  
ATOM   1468  O   TRP A  92       6.608   8.473 -19.483  1.00 57.11           O  
ATOM   1469  CG  TRP A  92      10.628   7.339 -20.631  1.00 57.11           C  
ATOM   1470  CD1 TRP A  92      11.298   7.815 -21.702  1.00 57.11           C  
ATOM   1471  HD1 TRP A  92      10.939   8.598 -22.353  1.00 57.11           H  
ATOM   1472  CD2 TRP A  92      11.469   6.319 -20.050  1.00 57.11           C  
ATOM   1473  CE2 TRP A  92      12.665   6.255 -20.819  1.00 57.11           C  
ATOM   1474  CE3 TRP A  92      11.354   5.499 -18.912  1.00 57.11           C  
ATOM   1475  HE3 TRP A  92      10.445   5.511 -18.330  1.00 57.11           H  
ATOM   1476  NE1 TRP A  92      12.477   7.119 -21.861  1.00 57.11           N  
ATOM   1477  HE1 TRP A  92      13.144   7.302 -22.597  1.00 57.11           H  
ATOM   1478  CH2 TRP A  92      13.651   4.828 -19.202  1.00 57.11           C  
ATOM   1479  HH2 TRP A  92      14.557   4.396 -18.803  1.00 57.11           H  
ATOM   1480  CZ2 TRP A  92      13.761   5.525 -20.403  1.00 57.11           C  
ATOM   1481  HZ2 TRP A  92      14.688   5.559 -20.956  1.00 57.11           H  
ATOM   1482  CZ3 TRP A  92      12.441   4.724 -18.504  1.00 57.11           C  
ATOM   1483  HZ3 TRP A  92      12.346   4.096 -17.630  1.00 57.11           H  
ATOM   1484  N   GLY A  93       6.096   6.300 -19.677  1.00 58.34           N  
ATOM   1485  H   GLY A  93       6.355   5.412 -20.083  1.00 58.34           H  
ATOM   1486  CA  GLY A  93       5.073   6.299 -18.633  1.00 58.34           C  
ATOM   1487  HA2 GLY A  93       4.205   5.734 -18.972  1.00 58.34           H  
ATOM   1488  HA3 GLY A  93       4.749   7.317 -18.419  1.00 58.34           H  
ATOM   1489  C   GLY A  93       5.606   5.659 -17.354  1.00 58.34           C  
ATOM   1490  O   GLY A  93       6.366   4.692 -17.416  1.00 58.34           O  
ATOM   1491  N   CYS A  94       5.141   6.133 -16.199  1.00 60.59           N  
ATOM   1492  H   CYS A  94       4.609   6.991 -16.226  1.00 60.59           H  
ATOM   1493  CA  CYS A  94       5.442   5.578 -14.875  1.00 60.59           C  
ATOM   1494  HA  CYS A  94       6.461   5.852 -14.603  1.00 60.59           H  
ATOM   1495  C   CYS A  94       5.338   4.046 -14.771  1.00 60.59           C  
ATOM   1496  CB  CYS A  94       4.453   6.233 -13.903  1.00 60.59           C  
ATOM   1497  HB2 CYS A  94       3.484   6.380 -14.380  1.00 60.59           H  
ATOM   1498  HB3 CYS A  94       4.305   5.584 -13.040  1.00 60.59           H  
ATOM   1499  O   CYS A  94       6.141   3.399 -14.101  1.00 60.59           O  
ATOM   1500  SG  CYS A  94       5.067   7.802 -13.299  1.00 60.59           S  
ATOM   1501  N   GLY A  95       4.380   3.445 -15.483  1.00 63.11           N  
ATOM   1502  H   GLY A  95       3.755   4.026 -16.023  1.00 63.11           H  
ATOM   1503  CA  GLY A  95       4.197   1.991 -15.511  1.00 63.11           C  
ATOM   1504  HA2 GLY A  95       3.315   1.756 -16.106  1.00 63.11           H  
ATOM   1505  HA3 GLY A  95       4.032   1.634 -14.494  1.00 63.11           H  
ATOM   1506  C   GLY A  95       5.381   1.209 -16.098  1.00 63.11           C  
ATOM   1507  O   GLY A  95       5.511   0.022 -15.817  1.00 63.11           O  
ATOM   1508  N   ASN A  96       6.272   1.850 -16.864  1.00 70.59           N  
ATOM   1509  H   ASN A  96       6.158   2.842 -17.020  1.00 70.59           H  
ATOM   1510  CA  ASN A  96       7.408   1.180 -17.505  1.00 70.59           C  
ATOM   1511  HA  ASN A  96       7.068   0.217 -17.886  1.00 70.59           H  
ATOM   1512  C   ASN A  96       8.560   0.871 -16.535  1.00 70.59           C  
ATOM   1513  CB  ASN A  96       7.895   2.024 -18.698  1.00 70.59           C  
ATOM   1514  HB2 ASN A  96       8.117   3.037 -18.364  1.00 70.59           H  
ATOM   1515  HB3 ASN A  96       8.818   1.595 -19.085  1.00 70.59           H  
ATOM   1516  O   ASN A  96       9.360  -0.024 -16.819  1.00 70.59           O  
ATOM   1517  CG  ASN A  96       6.905   2.073 -19.850  1.00 70.59           C  
ATOM   1518  ND2 ASN A  96       7.036   3.042 -20.728  1.00 70.59           N  
ATOM   1519 HD21 ASN A  96       7.840   3.653 -20.696  1.00 70.59           H  
ATOM   1520 HD22 ASN A  96       6.433   3.013 -21.537  1.00 70.59           H  
ATOM   1521  OD1 ASN A  96       6.034   1.231 -20.005  1.00 70.59           O  
ATOM   1522  N   TYR A  97       8.635   1.562 -15.392  1.00 78.27           N  
ATOM   1523  H   TYR A  97       7.959   2.292 -15.218  1.00 78.27           H  
ATOM   1524  CA  TYR A  97       9.648   1.311 -14.358  1.00 78.27           C  
ATOM   1525  HA  TYR A  97      10.625   1.225 -14.833  1.00 78.27           H  
ATOM   1526  C   TYR A  97       9.402   0.009 -13.590  1.00 78.27           C  
ATOM   1527  CB  TYR A  97       9.676   2.495 -13.383  1.00 78.27           C  
ATOM   1528  HB2 TYR A  97       8.704   2.569 -12.895  1.00 78.27           H  
ATOM   1529  HB3 TYR A  97      10.411   2.297 -12.603  1.00 78.27           H  
ATOM   1530  O   TYR A  97      10.324  -0.554 -13.000  1.00 78.27           O  
ATOM   1531  CG  TYR A  97      10.013   3.821 -14.036  1.00 78.27           C  
ATOM   1532  CD1 TYR A  97      11.243   3.990 -14.701  1.00 78.27           C  
ATOM   1533  HD1 TYR A  97      11.961   3.184 -14.721  1.00 78.27           H  
ATOM   1534  CD2 TYR A  97       9.098   4.887 -13.982  1.00 78.27           C  
ATOM   1535  HD2 TYR A  97       8.174   4.778 -13.433  1.00 78.27           H  
ATOM   1536  CE1 TYR A  97      11.554   5.216 -15.317  1.00 78.27           C  
ATOM   1537  HE1 TYR A  97      12.513   5.364 -15.791  1.00 78.27           H  
ATOM   1538  CE2 TYR A  97       9.386   6.100 -14.636  1.00 78.27           C  
ATOM   1539  HE2 TYR A  97       8.689   6.925 -14.607  1.00 78.27           H  
ATOM   1540  OH  TYR A  97      10.881   7.427 -15.959  1.00 78.27           O  
ATOM   1541  HH  TYR A  97      11.754   7.435 -16.358  1.00 78.27           H  
ATOM   1542  CZ  TYR A  97      10.611   6.264 -15.313  1.00 78.27           C  
ATOM   1543  N   ILE A  98       8.166  -0.486 -13.612  1.00 81.07           N  
ATOM   1544  H   ILE A  98       7.470  -0.009 -14.167  1.00 81.07           H  
ATOM   1545  CA  ILE A  98       7.748  -1.692 -12.909  1.00 81.07           C  
ATOM   1546  HA  ILE A  98       8.462  -1.913 -12.116  1.00 81.07           H  
ATOM   1547  C   ILE A  98       7.769  -2.858 -13.901  1.00 81.07           C  
ATOM   1548  CB  ILE A  98       6.377  -1.455 -12.240  1.00 81.07           C  
ATOM   1549  HB  ILE A  98       5.651  -1.215 -13.017  1.00 81.07           H  
ATOM   1550  O   ILE A  98       7.231  -2.773 -15.004  1.00 81.07           O  
ATOM   1551  CG1 ILE A  98       6.442  -0.266 -11.244  1.00 81.07           C  
ATOM   1552 HG12 ILE A  98       6.837   0.615 -11.751  1.00 81.07           H  
ATOM   1553 HG13 ILE A  98       7.120  -0.511 -10.427  1.00 81.07           H  
ATOM   1554  CG2 ILE A  98       5.924  -2.737 -11.529  1.00 81.07           C  
ATOM   1555 HG21 ILE A  98       4.977  -2.548 -11.023  1.00 81.07           H  
ATOM   1556 HG22 ILE A  98       5.763  -3.539 -12.250  1.00 81.07           H  
ATOM   1557 HG23 ILE A  98       6.669  -3.049 -10.797  1.00 81.07           H  
ATOM   1558  CD1 ILE A  98       5.085   0.149 -10.659  1.00 81.07           C  
ATOM   1559 HD11 ILE A  98       4.357   0.280 -11.460  1.00 81.07           H  
ATOM   1560 HD12 ILE A  98       5.195   1.096 -10.131  1.00 81.07           H  
ATOM   1561 HD13 ILE A  98       4.724  -0.600  -9.953  1.00 81.07           H  
ATOM   1562  N   GLU A  99       8.412  -3.961 -13.531  1.00 86.85           N  
ATOM   1563  H   GLU A  99       8.859  -3.975 -12.626  1.00 86.85           H  
ATOM   1564  CA  GLU A  99       8.395  -5.205 -14.304  1.00 86.85           C  
ATOM   1565  HA  GLU A  99       8.184  -4.978 -15.349  1.00 86.85           H  
ATOM   1566  C   GLU A  99       7.274  -6.119 -13.819  1.00 86.85           C  
ATOM   1567  CB  GLU A  99       9.778  -5.867 -14.256  1.00 86.85           C  
ATOM   1568  HB2 GLU A  99      10.018  -6.137 -13.228  1.00 86.85           H  
ATOM   1569  HB3 GLU A  99      10.498  -5.123 -14.598  1.00 86.85           H  
ATOM   1570  O   GLU A  99       6.485  -6.591 -14.634  1.00 86.85           O  
ATOM   1571  CG  GLU A  99       9.903  -7.112 -15.155  1.00 86.85           C  
ATOM   1572  HG2 GLU A  99       9.352  -6.926 -16.077  1.00 86.85           H  
ATOM   1573  HG3 GLU A  99       9.446  -7.965 -14.653  1.00 86.85           H  
ATOM   1574  CD  GLU A  99      11.366  -7.442 -15.520  1.00 86.85           C  
ATOM   1575  OE1 GLU A  99      11.608  -8.027 -16.606  1.00 86.85           O  
ATOM   1576  OE2 GLU A  99      12.292  -7.000 -14.809  1.00 86.85           O  
ATOM   1577  N   THR A 100       7.136  -6.302 -12.503  1.00 88.47           N  
ATOM   1578  H   THR A 100       7.795  -5.855 -11.881  1.00 88.47           H  
ATOM   1579  CA  THR A 100       6.016  -7.046 -11.911  1.00 88.47           C  
ATOM   1580  HA  THR A 100       5.164  -6.964 -12.586  1.00 88.47           H  
ATOM   1581  C   THR A 100       5.593  -6.473 -10.567  1.00 88.47           C  
ATOM   1582  CB  THR A 100       6.319  -8.544 -11.714  1.00 88.47           C  
ATOM   1583  HB  THR A 100       5.409  -9.021 -11.349  1.00 88.47           H  
ATOM   1584  O   THR A 100       6.447  -6.048  -9.793  1.00 88.47           O  
ATOM   1585  CG2 THR A 100       6.744  -9.259 -12.989  1.00 88.47           C  
ATOM   1586 HG21 THR A 100       6.020  -9.037 -13.773  1.00 88.47           H  
ATOM   1587 HG22 THR A 100       6.783 -10.334 -12.814  1.00 88.47           H  
ATOM   1588 HG23 THR A 100       7.730  -8.916 -13.304  1.00 88.47           H  
ATOM   1589  OG1 THR A 100       7.341  -8.772 -10.773  1.00 88.47           O  
ATOM   1590  HG1 THR A 100       7.280  -8.090 -10.100  1.00 88.47           H  
ATOM   1591  N   VAL A 101       4.301  -6.566 -10.252  1.00 86.04           N  
ATOM   1592  H   VAL A 101       3.676  -6.958 -10.941  1.00 86.04           H  
ATOM   1593  CA  VAL A 101       3.764  -6.374  -8.895  1.00 86.04           C  
ATOM   1594  HA  VAL A 101       4.574  -6.131  -8.207  1.00 86.04           H  
ATOM   1595  C   VAL A 101       3.131  -7.682  -8.452  1.00 86.04           C  
ATOM   1596  CB  VAL A 101       2.726  -5.237  -8.822  1.00 86.04           C  
ATOM   1597  HB  VAL A 101       1.859  -5.504  -9.426  1.00 86.04           H  
ATOM   1598  O   VAL A 101       2.307  -8.238  -9.173  1.00 86.04           O  
ATOM   1599  CG1 VAL A 101       2.250  -4.995  -7.383  1.00 86.04           C  
ATOM   1600 HG11 VAL A 101       1.733  -5.874  -6.998  1.00 86.04           H  
ATOM   1601 HG12 VAL A 101       1.557  -4.155  -7.355  1.00 86.04           H  
ATOM   1602 HG13 VAL A 101       3.101  -4.773  -6.738  1.00 86.04           H  
ATOM   1603  CG2 VAL A 101       3.294  -3.928  -9.369  1.00 86.04           C  
ATOM   1604 HG21 VAL A 101       2.580  -3.117  -9.225  1.00 86.04           H  
ATOM   1605 HG22 VAL A 101       4.226  -3.682  -8.859  1.00 86.04           H  
ATOM   1606 HG23 VAL A 101       3.472  -4.038 -10.439  1.00 86.04           H  
ATOM   1607  N   GLU A 102       3.491  -8.179  -7.279  1.00 89.13           N  
ATOM   1608  H   GLU A 102       4.205  -7.703  -6.746  1.00 89.13           H  
ATOM   1609  CA  GLU A 102       2.931  -9.395  -6.703  1.00 89.13           C  
ATOM   1610  HA  GLU A 102       2.065  -9.704  -7.289  1.00 89.13           H  
ATOM   1611  C   GLU A 102       2.441  -9.115  -5.282  1.00 89.13           C  
ATOM   1612  CB  GLU A 102       3.977 -10.518  -6.793  1.00 89.13           C  
ATOM   1613  HB2 GLU A 102       4.369 -10.532  -7.810  1.00 89.13           H  
ATOM   1614  HB3 GLU A 102       4.800 -10.328  -6.104  1.00 89.13           H  
ATOM   1615  O   GLU A 102       3.207  -8.676  -4.433  1.00 89.13           O  
ATOM   1616  CG  GLU A 102       3.362 -11.885  -6.490  1.00 89.13           C  
ATOM   1617  HG2 GLU A 102       3.059 -11.915  -5.444  1.00 89.13           H  
ATOM   1618  HG3 GLU A 102       2.473 -11.992  -7.111  1.00 89.13           H  
ATOM   1619  CD  GLU A 102       4.291 -13.069  -6.798  1.00 89.13           C  
ATOM   1620  OE1 GLU A 102       4.066 -14.137  -6.191  1.00 89.13           O  
ATOM   1621  OE2 GLU A 102       5.138 -13.000  -7.724  1.00 89.13           O  
ATOM   1622  N   VAL A 103       1.157  -9.358  -5.026  1.00 86.20           N  
ATOM   1623  H   VAL A 103       0.600  -9.786  -5.751  1.00 86.20           H  
ATOM   1624  CA  VAL A 103       0.559  -9.241  -3.692  1.00 86.20           C  
ATOM   1625  HA  VAL A 103       1.238  -8.686  -3.044  1.00 86.20           H  
ATOM   1626  C   VAL A 103       0.392 -10.643  -3.131  1.00 86.20           C  
ATOM   1627  CB  VAL A 103      -0.782  -8.483  -3.694  1.00 86.20           C  
ATOM   1628  HB  VAL A 103      -1.540  -9.113  -4.160  1.00 86.20           H  
ATOM   1629  O   VAL A 103      -0.202 -11.516  -3.780  1.00 86.20           O  
ATOM   1630  CG1 VAL A 103      -1.252  -8.191  -2.265  1.00 86.20           C  
ATOM   1631 HG11 VAL A 103      -1.422  -9.118  -1.718  1.00 86.20           H  
ATOM   1632 HG12 VAL A 103      -0.501  -7.603  -1.737  1.00 86.20           H  
ATOM   1633 HG13 VAL A 103      -2.185  -7.628  -2.283  1.00 86.20           H  
ATOM   1634  CG2 VAL A 103      -0.701  -7.160  -4.469  1.00 86.20           C  
ATOM   1635 HG21 VAL A 103       0.105  -6.544  -4.069  1.00 86.20           H  
ATOM   1636 HG22 VAL A 103      -0.514  -7.351  -5.525  1.00 86.20           H  
ATOM   1637 HG23 VAL A 103      -1.643  -6.618  -4.380  1.00 86.20           H  
ATOM   1638  N   LYS A 104       0.895 -10.860  -1.920  1.00 88.31           N  
ATOM   1639  H   LYS A 104       1.373 -10.097  -1.462  1.00 88.31           H  
ATOM   1640  CA  LYS A 104       0.788 -12.120  -1.190  1.00 88.31           C  
ATOM   1641  HA  LYS A 104       0.138 -12.793  -1.749  1.00 88.31           H  
ATOM   1642  C   LYS A 104       0.146 -11.897   0.171  1.00 88.31           C  
ATOM   1643  CB  LYS A 104       2.158 -12.798  -1.036  1.00 88.31           C  
ATOM   1644  HB2 LYS A 104       2.743 -12.221  -0.320  1.00 88.31           H  
ATOM   1645  HB3 LYS A 104       2.012 -13.790  -0.608  1.00 88.31           H  
ATOM   1646  O   LYS A 104       0.309 -10.846   0.784  1.00 88.31           O  
ATOM   1647  CG  LYS A 104       2.967 -12.932  -2.332  1.00 88.31           C  
ATOM   1648  HG2 LYS A 104       2.430 -13.575  -3.030  1.00 88.31           H  
ATOM   1649  HG3 LYS A 104       3.113 -11.953  -2.789  1.00 88.31           H  
ATOM   1650  CD  LYS A 104       4.340 -13.540  -2.046  1.00 88.31           C  
ATOM   1651  HD2 LYS A 104       4.227 -14.479  -1.505  1.00 88.31           H  
ATOM   1652  HD3 LYS A 104       4.919 -12.840  -1.443  1.00 88.31           H  
ATOM   1653  CE  LYS A 104       5.043 -13.791  -3.378  1.00 88.31           C  
ATOM   1654  HE2 LYS A 104       4.506 -14.561  -3.931  1.00 88.31           H  
ATOM   1655  HE3 LYS A 104       5.003 -12.874  -3.968  1.00 88.31           H  
ATOM   1656  NZ  LYS A 104       6.452 -14.175  -3.176  1.00 88.31           N  
ATOM   1657  HZ1 LYS A 104       6.920 -14.255  -4.068  1.00 88.31           H  
ATOM   1658  HZ2 LYS A 104       6.922 -13.428  -2.685  1.00 88.31           H  
ATOM   1659  HZ3 LYS A 104       6.535 -15.020  -2.628  1.00 88.31           H  
ATOM   1660  N   LEU A 105      -0.562 -12.912   0.648  1.00 83.44           N  
ATOM   1661  H   LEU A 105      -0.607 -13.747   0.083  1.00 83.44           H  
ATOM   1662  CA  LEU A 105      -1.022 -13.016   2.031  1.00 83.44           C  
ATOM   1663  HA  LEU A 105      -0.685 -12.151   2.603  1.00 83.44           H  
ATOM   1664  C   LEU A 105      -0.330 -14.237   2.637  1.00 83.44           C  
ATOM   1665  CB  LEU A 105      -2.563 -13.066   2.062  1.00 83.44           C  
ATOM   1666  HB2 LEU A 105      -2.893 -13.459   3.023  1.00 83.44           H  
ATOM   1667  HB3 LEU A 105      -2.908 -13.745   1.282  1.00 83.44           H  
ATOM   1668  O   LEU A 105      -0.555 -15.371   2.204  1.00 83.44           O  
ATOM   1669  CG  LEU A 105      -3.186 -11.670   1.853  1.00 83.44           C  
ATOM   1670  HG  LEU A 105      -2.690 -11.166   1.023  1.00 83.44           H  
ATOM   1671  CD1 LEU A 105      -4.676 -11.736   1.537  1.00 83.44           C  
ATOM   1672 HD11 LEU A 105      -5.051 -10.728   1.362  1.00 83.44           H  
ATOM   1673 HD12 LEU A 105      -4.830 -12.323   0.632  1.00 83.44           H  
ATOM   1674 HD13 LEU A 105      -5.216 -12.174   2.377  1.00 83.44           H  
ATOM   1675  CD2 LEU A 105      -3.075 -10.806   3.107  1.00 83.44           C  
ATOM   1676 HD21 LEU A 105      -2.036 -10.715   3.425  1.00 83.44           H  
ATOM   1677 HD22 LEU A 105      -3.640 -11.246   3.929  1.00 83.44           H  
ATOM   1678 HD23 LEU A 105      -3.458  -9.807   2.899  1.00 83.44           H  
ATOM   1679  N   GLY A 106       0.605 -13.993   3.557  1.00 84.91           N  
ATOM   1680  H   GLY A 106       0.728 -13.045   3.883  1.00 84.91           H  
ATOM   1681  CA  GLY A 106       1.589 -14.995   3.968  1.00 84.91           C  
ATOM   1682  HA2 GLY A 106       1.072 -15.852   4.400  1.00 84.91           H  
ATOM   1683  HA3 GLY A 106       2.247 -14.567   4.725  1.00 84.91           H  
ATOM   1684  C   GLY A 106       2.449 -15.455   2.790  1.00 84.91           C  
ATOM   1685  O   GLY A 106       3.053 -14.646   2.091  1.00 84.91           O  
ATOM   1686  N   THR A 107       2.491 -16.764   2.543  1.00 85.23           N  
ATOM   1687  H   THR A 107       1.969 -17.395   3.135  1.00 85.23           H  
ATOM   1688  CA  THR A 107       3.255 -17.359   1.431  1.00 85.23           C  
ATOM   1689  HA  THR A 107       4.125 -16.736   1.226  1.00 85.23           H  
ATOM   1690  C   THR A 107       2.467 -17.445   0.123  1.00 85.23           C  
ATOM   1691  CB  THR A 107       3.763 -18.756   1.812  1.00 85.23           C  
ATOM   1692  HB  THR A 107       4.286 -19.197   0.963  1.00 85.23           H  
ATOM   1693  O   THR A 107       3.034 -17.807  -0.909  1.00 85.23           O  
ATOM   1694  CG2 THR A 107       4.718 -18.712   3.005  1.00 85.23           C  
ATOM   1695 HG21 THR A 107       5.127 -19.706   3.185  1.00 85.23           H  
ATOM   1696 HG22 THR A 107       4.198 -18.373   3.901  1.00 85.23           H  
ATOM   1697 HG23 THR A 107       5.540 -18.030   2.792  1.00 85.23           H  
ATOM   1698  OG1 THR A 107       2.678 -19.579   2.174  1.00 85.23           O  
ATOM   1699  HG1 THR A 107       3.036 -20.432   2.430  1.00 85.23           H  
ATOM   1700  N   LYS A 108       1.164 -17.129   0.135  1.00 85.20           N  
ATOM   1701  H   LYS A 108       0.767 -16.758   0.987  1.00 85.20           H  
ATOM   1702  CA  LYS A 108       0.273 -17.347  -1.006  1.00 85.20           C  
ATOM   1703  HA  LYS A 108       0.714 -18.119  -1.636  1.00 85.20           H  
ATOM   1704  C   LYS A 108       0.117 -16.087  -1.844  1.00 85.20           C  
ATOM   1705  CB  LYS A 108      -1.080 -17.866  -0.507  1.00 85.20           C  
ATOM   1706  HB2 LYS A 108      -1.630 -17.058  -0.025  1.00 85.20           H  
ATOM   1707  HB3 LYS A 108      -0.906 -18.648   0.233  1.00 85.20           H  
ATOM   1708  O   LYS A 108      -0.364 -15.065  -1.360  1.00 85.20           O  
ATOM   1709  CG  LYS A 108      -1.910 -18.457  -1.656  1.00 85.20           C  
ATOM   1710  HG2 LYS A 108      -2.092 -17.700  -2.419  1.00 85.20           H  
ATOM   1711  HG3 LYS A 108      -1.365 -19.290  -2.100  1.00 85.20           H  
ATOM   1712  CD  LYS A 108      -3.250 -18.955  -1.115  1.00 85.20           C  
ATOM   1713  HD2 LYS A 108      -3.084 -19.587  -0.242  1.00 85.20           H  
ATOM   1714  HD3 LYS A 108      -3.821 -18.079  -0.810  1.00 85.20           H  
ATOM   1715  CE  LYS A 108      -4.027 -19.746  -2.173  1.00 85.20           C  
ATOM   1716  HE2 LYS A 108      -3.485 -20.665  -2.397  1.00 85.20           H  
ATOM   1717  HE3 LYS A 108      -4.078 -19.142  -3.079  1.00 85.20           H  
ATOM   1718  NZ  LYS A 108      -5.400 -20.046  -1.696  1.00 85.20           N  
ATOM   1719  HZ1 LYS A 108      -5.880 -19.164  -1.587  1.00 85.20           H  
ATOM   1720  HZ2 LYS A 108      -5.930 -20.590  -2.362  1.00 85.20           H  
ATOM   1721  HZ3 LYS A 108      -5.383 -20.508  -0.798  1.00 85.20           H  
ATOM   1722  N   THR A 109       0.442 -16.190  -3.126  1.00 85.96           N  
ATOM   1723  H   THR A 109       0.947 -17.006  -3.439  1.00 85.96           H  
ATOM   1724  CA  THR A 109       0.176 -15.139  -4.111  1.00 85.96           C  
ATOM   1725  HA  THR A 109       0.523 -14.185  -3.713  1.00 85.96           H  
ATOM   1726  C   THR A 109      -1.317 -15.026  -4.375  1.00 85.96           C  
ATOM   1727  CB  THR A 109       0.933 -15.409  -5.413  1.00 85.96           C  
ATOM   1728  HB  THR A 109       0.532 -16.307  -5.884  1.00 85.96           H  
ATOM   1729  O   THR A 109      -1.949 -15.959  -4.871  1.00 85.96           O  
ATOM   1730  CG2 THR A 109       0.805 -14.243  -6.389  1.00 85.96           C  
ATOM   1731 HG21 THR A 109       1.030 -13.309  -5.874  1.00 85.96           H  
ATOM   1732 HG22 THR A 109       1.495 -14.385  -7.220  1.00 85.96           H  
ATOM   1733 HG23 THR A 109      -0.211 -14.195  -6.782  1.00 85.96           H  
ATOM   1734  OG1 THR A 109       2.283 -15.650  -5.094  1.00 85.96           O  
ATOM   1735  HG1 THR A 109       2.861 -15.058  -5.581  1.00 85.96           H  
ATOM   1736  N   VAL A 110      -1.880 -13.864  -4.064  1.00 77.54           N  
ATOM   1737  H   VAL A 110      -1.296 -13.140  -3.671  1.00 77.54           H  
ATOM   1738  CA  VAL A 110      -3.301 -13.565  -4.290  1.00 77.54           C  
ATOM   1739  HA  VAL A 110      -3.838 -14.499  -4.453  1.00 77.54           H  
ATOM   1740  C   VAL A 110      -3.511 -12.749  -5.557  1.00 77.54           C  
ATOM   1741  CB  VAL A 110      -3.928 -12.905  -3.053  1.00 77.54           C  
ATOM   1742  HB  VAL A 110      -4.957 -12.634  -3.287  1.00 77.54           H  
ATOM   1743  O   VAL A 110      -4.580 -12.814  -6.171  1.00 77.54           O  
ATOM   1744  CG1 VAL A 110      -3.954 -13.922  -1.908  1.00 77.54           C  
ATOM   1745 HG11 VAL A 110      -2.947 -14.124  -1.544  1.00 77.54           H  
ATOM   1746 HG12 VAL A 110      -4.400 -14.856  -2.251  1.00 77.54           H  
ATOM   1747 HG13 VAL A 110      -4.558 -13.536  -1.087  1.00 77.54           H  
ATOM   1748  CG2 VAL A 110      -3.190 -11.657  -2.561  1.00 77.54           C  
ATOM   1749 HG21 VAL A 110      -3.672 -11.309  -1.647  1.00 77.54           H  
ATOM   1750 HG22 VAL A 110      -3.211 -10.871  -3.316  1.00 77.54           H  
ATOM   1751 HG23 VAL A 110      -2.161 -11.897  -2.293  1.00 77.54           H  
ATOM   1752  N   MET A 111      -2.474 -12.033  -5.994  1.00 79.52           N  
ATOM   1753  H   MET A 111      -1.633 -12.010  -5.436  1.00 79.52           H  
ATOM   1754  CA  MET A 111      -2.509 -11.199  -7.184  1.00 79.52           C  
ATOM   1755  HA  MET A 111      -3.151 -11.658  -7.935  1.00 79.52           H  
ATOM   1756  C   MET A 111      -1.112 -11.016  -7.768  1.00 79.52           C  
ATOM   1757  CB  MET A 111      -3.108  -9.863  -6.768  1.00 79.52           C  
ATOM   1758  HB2 MET A 111      -4.079 -10.048  -6.308  1.00 79.52           H  
ATOM   1759  HB3 MET A 111      -2.461  -9.402  -6.021  1.00 79.52           H  
ATOM   1760  O   MET A 111      -0.136 -10.897  -7.033  1.00 79.52           O  
ATOM   1761  CG  MET A 111      -3.286  -8.864  -7.897  1.00 79.52           C  
ATOM   1762  HG2 MET A 111      -2.310  -8.572  -8.286  1.00 79.52           H  
ATOM   1763  HG3 MET A 111      -3.889  -9.287  -8.700  1.00 79.52           H  
ATOM   1764  SD  MET A 111      -4.095  -7.411  -7.219  1.00 79.52           S  
ATOM   1765  CE  MET A 111      -5.804  -7.978  -7.235  1.00 79.52           C  
ATOM   1766  HE1 MET A 111      -6.444  -7.149  -6.932  1.00 79.52           H  
ATOM   1767  HE2 MET A 111      -6.085  -8.287  -8.241  1.00 79.52           H  
ATOM   1768  HE3 MET A 111      -5.932  -8.805  -6.537  1.00 79.52           H  
ATOM   1769  N   LYS A 112      -1.028 -10.974  -9.098  1.00 83.27           N  
ATOM   1770  H   LYS A 112      -1.873 -11.044  -9.646  1.00 83.27           H  
ATOM   1771  CA  LYS A 112       0.210 -10.709  -9.825  1.00 83.27           C  
ATOM   1772  HA  LYS A 112       0.857 -10.098  -9.197  1.00 83.27           H  
ATOM   1773  C   LYS A 112      -0.096  -9.930 -11.099  1.00 83.27           C  
ATOM   1774  CB  LYS A 112       0.921 -12.040 -10.106  1.00 83.27           C  
ATOM   1775  HB2 LYS A 112       1.011 -12.581  -9.164  1.00 83.27           H  
ATOM   1776  HB3 LYS A 112       0.324 -12.640 -10.792  1.00 83.27           H  
ATOM   1777  O   LYS A 112      -0.954 -10.350 -11.870  1.00 83.27           O  
ATOM   1778  CG  LYS A 112       2.325 -11.836 -10.689  1.00 83.27           C  
ATOM   1779  HG2 LYS A 112       2.876 -11.140 -10.057  1.00 83.27           H  
ATOM   1780  HG3 LYS A 112       2.257 -11.428 -11.698  1.00 83.27           H  
ATOM   1781  CD  LYS A 112       3.064 -13.177 -10.720  1.00 83.27           C  
ATOM   1782  HD2 LYS A 112       3.053 -13.587  -9.710  1.00 83.27           H  
ATOM   1783  HD3 LYS A 112       2.552 -13.874 -11.384  1.00 83.27           H  
ATOM   1784  CE  LYS A 112       4.510 -12.984 -11.179  1.00 83.27           C  
ATOM   1785  HE2 LYS A 112       4.782 -11.938 -11.033  1.00 83.27           H  
ATOM   1786  HE3 LYS A 112       4.590 -13.215 -12.241  1.00 83.27           H  
ATOM   1787  NZ  LYS A 112       5.424 -13.827 -10.376  1.00 83.27           N  
ATOM   1788  HZ1 LYS A 112       6.391 -13.683 -10.630  1.00 83.27           H  
ATOM   1789  HZ2 LYS A 112       5.352 -13.554  -9.406  1.00 83.27           H  
ATOM   1790  HZ3 LYS A 112       5.185 -14.807 -10.418  1.00 83.27           H  
ATOM   1791  N   TYR A 113       0.624  -8.839 -11.316  1.00 78.49           N  
ATOM   1792  H   TYR A 113       1.297  -8.575 -10.610  1.00 78.49           H  
ATOM   1793  CA  TYR A 113       0.556  -8.001 -12.508  1.00 78.49           C  
ATOM   1794  HA  TYR A 113      -0.161  -8.420 -13.214  1.00 78.49           H  
ATOM   1795  C   TYR A 113       1.916  -7.945 -13.188  1.00 78.49           C  
ATOM   1796  CB  TYR A 113       0.105  -6.584 -12.141  1.00 78.49           C  
ATOM   1797  HB2 TYR A 113       0.118  -5.967 -13.039  1.00 78.49           H  
ATOM   1798  HB3 TYR A 113       0.820  -6.152 -11.441  1.00 78.49           H  
ATOM   1799  O   TYR A 113       2.947  -7.866 -12.516  1.00 78.49           O  
ATOM   1800  CG  TYR A 113      -1.284  -6.521 -11.551  1.00 78.49           C  
ATOM   1801  CD1 TYR A 113      -2.391  -6.841 -12.358  1.00 78.49           C  
ATOM   1802  HD1 TYR A 113      -2.247  -7.132 -13.388  1.00 78.49           H  
ATOM   1803  CD2 TYR A 113      -1.474  -6.121 -10.217  1.00 78.49           C  
ATOM   1804  HD2 TYR A 113      -0.628  -5.841  -9.605  1.00 78.49           H  
ATOM   1805  CE1 TYR A 113      -3.689  -6.797 -11.821  1.00 78.49           C  
ATOM   1806  HE1 TYR A 113      -4.545  -7.052 -12.428  1.00 78.49           H  
ATOM   1807  CE2 TYR A 113      -2.777  -6.017  -9.700  1.00 78.49           C  
ATOM   1808  HE2 TYR A 113      -2.920  -5.619  -8.706  1.00 78.49           H  
ATOM   1809  OH  TYR A 113      -5.161  -6.381 -10.013  1.00 78.49           O  
ATOM   1810  HH  TYR A 113      -5.244  -6.037  -9.120  1.00 78.49           H  
ATOM   1811  CZ  TYR A 113      -3.889  -6.392 -10.490  1.00 78.49           C  
ATOM   1812  N   GLN A 114       1.915  -7.947 -14.518  1.00 78.25           N  
ATOM   1813  H   GLN A 114       1.037  -7.993 -15.015  1.00 78.25           H  
ATOM   1814  CA  GLN A 114       3.086  -7.579 -15.305  1.00 78.25           C  
ATOM   1815  HA  GLN A 114       3.997  -7.783 -14.742  1.00 78.25           H  
ATOM   1816  C   GLN A 114       3.032  -6.077 -15.592  1.00 78.25           C  
ATOM   1817  CB  GLN A 114       3.132  -8.396 -16.605  1.00 78.25           C  
ATOM   1818  HB2 GLN A 114       4.013  -8.102 -17.174  1.00 78.25           H  
ATOM   1819  HB3 GLN A 114       2.258  -8.154 -17.210  1.00 78.25           H  
ATOM   1820  O   GLN A 114       1.962  -5.519 -15.832  1.00 78.25           O  
ATOM   1821  CG  GLN A 114       3.169  -9.916 -16.374  1.00 78.25           C  
ATOM   1822  HG2 GLN A 114       2.293 -10.228 -15.806  1.00 78.25           H  
ATOM   1823  HG3 GLN A 114       3.125 -10.415 -17.342  1.00 78.25           H  
ATOM   1824  CD  GLN A 114       4.441 -10.368 -15.669  1.00 78.25           C  
ATOM   1825  NE2 GLN A 114       4.354 -11.176 -14.636  1.00 78.25           N  
ATOM   1826 HE21 GLN A 114       3.446 -11.470 -14.303  1.00 78.25           H  
ATOM   1827 HE22 GLN A 114       5.245 -11.403 -14.217  1.00 78.25           H  
ATOM   1828  OE1 GLN A 114       5.546 -10.010 -16.030  1.00 78.25           O  
ATOM   1829  N   GLY A 115       4.182  -5.410 -15.618  1.00 67.97           N  
ATOM   1830  H   GLY A 115       5.029  -5.903 -15.375  1.00 67.97           H  
ATOM   1831  CA  GLY A 115       4.277  -3.978 -15.907  1.00 67.97           C  
ATOM   1832  HA2 GLY A 115       5.331  -3.704 -15.948  1.00 67.97           H  
ATOM   1833  HA3 GLY A 115       3.797  -3.405 -15.113  1.00 67.97           H  
ATOM   1834  C   GLY A 115       3.661  -3.591 -17.253  1.00 67.97           C  
ATOM   1835  O   GLY A 115       3.080  -2.520 -17.388  1.00 67.97           O  
ATOM   1836  N   THR A 116       3.691  -4.500 -18.233  1.00 68.12           N  
ATOM   1837  H   THR A 116       4.109  -5.399 -18.041  1.00 68.12           H  
ATOM   1838  CA  THR A 116       3.051  -4.321 -19.549  1.00 68.12           C  
ATOM   1839  HA  THR A 116       3.379  -3.371 -19.971  1.00 68.12           H  
ATOM   1840  C   THR A 116       1.524  -4.265 -19.492  1.00 68.12           C  
ATOM   1841  CB  THR A 116       3.464  -5.446 -20.508  1.00 68.12           C  
ATOM   1842  HB  THR A 116       2.865  -5.395 -21.418  1.00 68.12           H  
ATOM   1843  O   THR A 116       0.897  -3.764 -20.428  1.00 68.12           O  
ATOM   1844  CG2 THR A 116       4.938  -5.303 -20.900  1.00 68.12           C  
ATOM   1845 HG21 THR A 116       5.574  -5.359 -20.017  1.00 68.12           H  
ATOM   1846 HG22 THR A 116       5.213  -6.100 -21.590  1.00 68.12           H  
ATOM   1847 HG23 THR A 116       5.090  -4.344 -21.396  1.00 68.12           H  
ATOM   1848  OG1 THR A 116       3.296  -6.717 -19.909  1.00 68.12           O  
ATOM   1849  HG1 THR A 116       2.361  -6.921 -19.833  1.00 68.12           H  
ATOM   1850  N   ASP A 117       0.919  -4.759 -18.412  1.00 63.48           N  
ATOM   1851  H   ASP A 117       1.477  -5.151 -17.667  1.00 63.48           H  
ATOM   1852  CA  ASP A 117      -0.529  -4.728 -18.207  1.00 63.48           C  
ATOM   1853  HA  ASP A 117      -1.028  -4.768 -19.175  1.00 63.48           H  
ATOM   1854  C   ASP A 117      -0.978  -3.432 -17.521  1.00 63.48           C  
ATOM   1855  CB  ASP A 117      -0.976  -5.964 -17.411  1.00 63.48           C  
ATOM   1856  HB2 ASP A 117      -0.543  -5.929 -16.411  1.00 63.48           H  
ATOM   1857  HB3 ASP A 117      -2.061  -5.934 -17.301  1.00 63.48           H  
ATOM   1858  O   ASP A 117      -2.119  -3.009 -17.698  1.00 63.48           O  
ATOM   1859  CG  ASP A 117      -0.596  -7.282 -18.093  1.00 63.48           C  
ATOM   1860  OD1 ASP A 117      -0.592  -7.317 -19.350  1.00 63.48           O  
ATOM   1861  OD2 ASP A 117      -0.294  -8.240 -17.345  1.00 63.48           O  
ATOM   1862  N   LEU A 118      -0.084  -2.752 -16.793  1.00 60.21           N  
ATOM   1863  H   LEU A 118       0.856  -3.115 -16.734  1.00 60.21           H  
ATOM   1864  CA  LEU A 118      -0.426  -1.573 -15.991  1.00 60.21           C  
ATOM   1865  HA  LEU A 118      -1.244  -1.859 -15.330  1.00 60.21           H  
ATOM   1866  C   LEU A 118      -0.974  -0.399 -16.825  1.00 60.21           C  
ATOM   1867  CB  LEU A 118       0.770  -1.156 -15.110  1.00 60.21           C  
ATOM   1868  HB2 LEU A 118       0.499  -0.244 -14.578  1.00 60.21           H  
ATOM   1869  HB3 LEU A 118       1.639  -0.920 -15.725  1.00 60.21           H  
ATOM   1870  O   LEU A 118      -2.032   0.126 -16.464  1.00 60.21           O  
ATOM   1871  CG  LEU A 118       1.208  -2.212 -14.085  1.00 60.21           C  
ATOM   1872  HG  LEU A 118       1.522  -3.114 -14.611  1.00 60.21           H  
ATOM   1873  CD1 LEU A 118       2.419  -1.701 -13.302  1.00 60.21           C  
ATOM   1874 HD11 LEU A 118       3.229  -1.455 -13.989  1.00 60.21           H  
ATOM   1875 HD12 LEU A 118       2.163  -0.808 -12.732  1.00 60.21           H  
ATOM   1876 HD13 LEU A 118       2.765  -2.473 -12.615  1.00 60.21           H  
ATOM   1877  CD2 LEU A 118       0.056  -2.586 -13.152  1.00 60.21           C  
ATOM   1878 HD21 LEU A 118      -0.536  -3.373 -13.617  1.00 60.21           H  
ATOM   1879 HD22 LEU A 118       0.437  -2.960 -12.202  1.00 60.21           H  
ATOM   1880 HD23 LEU A 118      -0.596  -1.727 -12.993  1.00 60.21           H  
ATOM   1881  N   PRO A 119      -0.367  -0.015 -17.971  1.00 51.77           N  
ATOM   1882  CA  PRO A 119      -0.939   1.022 -18.830  1.00 51.77           C  
ATOM   1883  HA  PRO A 119      -1.030   1.944 -18.256  1.00 51.77           H  
ATOM   1884  C   PRO A 119      -2.318   0.639 -19.380  1.00 51.77           C  
ATOM   1885  CB  PRO A 119       0.074   1.227 -19.964  1.00 51.77           C  
ATOM   1886  HB2 PRO A 119       0.134   2.274 -20.262  1.00 51.77           H  
ATOM   1887  HB3 PRO A 119      -0.187   0.607 -20.822  1.00 51.77           H  
ATOM   1888  O   PRO A 119      -3.190   1.496 -19.510  1.00 51.77           O  
ATOM   1889  CG  PRO A 119       1.392   0.734 -19.376  1.00 51.77           C  
ATOM   1890  HG2 PRO A 119       2.084   0.394 -20.147  1.00 51.77           H  
ATOM   1891  HG3 PRO A 119       1.844   1.520 -18.771  1.00 51.77           H  
ATOM   1892  CD  PRO A 119       0.941  -0.409 -18.478  1.00 51.77           C  
ATOM   1893  HD2 PRO A 119       0.852  -1.328 -19.058  1.00 51.77           H  
ATOM   1894  HD3 PRO A 119       1.681  -0.530 -17.687  1.00 51.77           H  
ATOM   1895  N   LYS A 120      -2.544  -0.652 -19.667  1.00 48.88           N  
ATOM   1896  H   LYS A 120      -1.824  -1.321 -19.432  1.00 48.88           H  
ATOM   1897  CA  LYS A 120      -3.825  -1.153 -20.190  1.00 48.88           C  
ATOM   1898  HA  LYS A 120      -4.160  -0.501 -20.996  1.00 48.88           H  
ATOM   1899  C   LYS A 120      -4.916  -1.112 -19.123  1.00 48.88           C  
ATOM   1900  CB  LYS A 120      -3.674  -2.581 -20.734  1.00 48.88           C  
ATOM   1901  HB2 LYS A 120      -3.318  -3.236 -19.940  1.00 48.88           H  
ATOM   1902  HB3 LYS A 120      -4.659  -2.934 -21.041  1.00 48.88           H  
ATOM   1903  O   LYS A 120      -6.028  -0.682 -19.418  1.00 48.88           O  
ATOM   1904  CG  LYS A 120      -2.727  -2.678 -21.937  1.00 48.88           C  
ATOM   1905  HG2 LYS A 120      -1.735  -2.322 -21.655  1.00 48.88           H  
ATOM   1906  HG3 LYS A 120      -3.109  -2.069 -22.756  1.00 48.88           H  
ATOM   1907  CD  LYS A 120      -2.627  -4.141 -22.378  1.00 48.88           C  
ATOM   1908  HD2 LYS A 120      -2.284  -4.734 -21.531  1.00 48.88           H  
ATOM   1909  HD3 LYS A 120      -3.611  -4.496 -22.684  1.00 48.88           H  
ATOM   1910  CE  LYS A 120      -1.637  -4.297 -23.532  1.00 48.88           C  
ATOM   1911  HE2 LYS A 120      -2.023  -3.780 -24.411  1.00 48.88           H  
ATOM   1912  HE3 LYS A 120      -0.701  -3.822 -23.240  1.00 48.88           H  
ATOM   1913  NZ  LYS A 120      -1.401  -5.733 -23.817  1.00 48.88           N  
ATOM   1914  HZ1 LYS A 120      -1.056  -6.185 -22.983  1.00 48.88           H  
ATOM   1915  HZ2 LYS A 120      -2.258  -6.194 -24.087  1.00 48.88           H  
ATOM   1916  HZ3 LYS A 120      -0.710  -5.849 -24.545  1.00 48.88           H  
ATOM   1917  N   ILE A 121      -4.595  -1.503 -17.887  1.00 46.79           N  
ATOM   1918  H   ILE A 121      -3.668  -1.871 -17.731  1.00 46.79           H  
ATOM   1919  CA  ILE A 121      -5.518  -1.429 -16.745  1.00 46.79           C  
ATOM   1920  HA  ILE A 121      -6.428  -1.976 -16.992  1.00 46.79           H  
ATOM   1921  C   ILE A 121      -5.926   0.029 -16.508  1.00 46.79           C  
ATOM   1922  CB  ILE A 121      -4.889  -2.087 -15.493  1.00 46.79           C  
ATOM   1923  HB  ILE A 121      -3.902  -1.652 -15.329  1.00 46.79           H  
ATOM   1924  O   ILE A 121      -7.116   0.327 -16.433  1.00 46.79           O  
ATOM   1925  CG1 ILE A 121      -4.737  -3.612 -15.711  1.00 46.79           C  
ATOM   1926 HG12 ILE A 121      -5.720  -4.082 -15.672  1.00 46.79           H  
ATOM   1927 HG13 ILE A 121      -4.326  -3.808 -16.701  1.00 46.79           H  
ATOM   1928  CG2 ILE A 121      -5.749  -1.826 -14.241  1.00 46.79           C  
ATOM   1929 HG21 ILE A 121      -5.778  -0.762 -14.005  1.00 46.79           H  
ATOM   1930 HG22 ILE A 121      -6.768  -2.182 -14.396  1.00 46.79           H  
ATOM   1931 HG23 ILE A 121      -5.329  -2.328 -13.370  1.00 46.79           H  
ATOM   1932  CD1 ILE A 121      -3.817  -4.298 -14.693  1.00 46.79           C  
ATOM   1933 HD11 ILE A 121      -3.678  -5.340 -14.981  1.00 46.79           H  
ATOM   1934 HD12 ILE A 121      -4.255  -4.271 -13.695  1.00 46.79           H  
ATOM   1935 HD13 ILE A 121      -2.846  -3.805 -14.679  1.00 46.79           H  
ATOM   1936  N   TYR A 122      -4.967   0.958 -16.511  1.00 47.06           N  
ATOM   1937  H   TYR A 122      -4.002   0.664 -16.564  1.00 47.06           H  
ATOM   1938  CA  TYR A 122      -5.258   2.377 -16.302  1.00 47.06           C  
ATOM   1939  HA  TYR A 122      -5.812   2.468 -15.367  1.00 47.06           H  
ATOM   1940  C   TYR A 122      -6.135   2.982 -17.414  1.00 47.06           C  
ATOM   1941  CB  TYR A 122      -3.938   3.139 -16.147  1.00 47.06           C  
ATOM   1942  HB2 TYR A 122      -3.249   2.544 -15.548  1.00 47.06           H  
ATOM   1943  HB3 TYR A 122      -3.478   3.290 -17.124  1.00 47.06           H  
ATOM   1944  O   TYR A 122      -7.081   3.721 -17.132  1.00 47.06           O  
ATOM   1945  CG  TYR A 122      -4.129   4.467 -15.451  1.00 47.06           C  
ATOM   1946  CD1 TYR A 122      -4.322   5.648 -16.194  1.00 47.06           C  
ATOM   1947  HD1 TYR A 122      -4.294   5.624 -17.273  1.00 47.06           H  
ATOM   1948  CD2 TYR A 122      -4.162   4.502 -14.044  1.00 47.06           C  
ATOM   1949  HD2 TYR A 122      -4.022   3.595 -13.474  1.00 47.06           H  
ATOM   1950  CE1 TYR A 122      -4.556   6.864 -15.523  1.00 47.06           C  
ATOM   1951  HE1 TYR A 122      -4.707   7.780 -16.075  1.00 47.06           H  
ATOM   1952  CE2 TYR A 122      -4.388   5.715 -13.371  1.00 47.06           C  
ATOM   1953  HE2 TYR A 122      -4.420   5.734 -12.292  1.00 47.06           H  
ATOM   1954  OH  TYR A 122      -4.893   8.048 -13.463  1.00 47.06           O  
ATOM   1955  HH  TYR A 122      -4.796   7.963 -12.511  1.00 47.06           H  
ATOM   1956  CZ  TYR A 122      -4.595   6.896 -14.112  1.00 47.06           C  
ATOM   1957  N   GLN A 123      -5.880   2.619 -18.679  1.00 40.89           N  
ATOM   1958  H   GLN A 123      -5.072   2.041 -18.858  1.00 40.89           H  
ATOM   1959  CA  GLN A 123      -6.722   3.013 -19.819  1.00 40.89           C  
ATOM   1960  HA  GLN A 123      -6.808   4.099 -19.842  1.00 40.89           H  
ATOM   1961  C   GLN A 123      -8.149   2.450 -19.726  1.00 40.89           C  
ATOM   1962  CB  GLN A 123      -6.079   2.532 -21.129  1.00 40.89           C  
ATOM   1963  HB2 GLN A 123      -5.759   1.496 -21.016  1.00 40.89           H  
ATOM   1964  HB3 GLN A 123      -6.825   2.571 -21.922  1.00 40.89           H  
ATOM   1965  O   GLN A 123      -9.097   3.102 -20.163  1.00 40.89           O  
ATOM   1966  CG  GLN A 123      -4.887   3.396 -21.567  1.00 40.89           C  
ATOM   1967  HG2 GLN A 123      -5.238   4.408 -21.770  1.00 40.89           H  
ATOM   1968  HG3 GLN A 123      -4.151   3.456 -20.765  1.00 40.89           H  
ATOM   1969  CD  GLN A 123      -4.204   2.861 -22.824  1.00 40.89           C  
ATOM   1970  NE2 GLN A 123      -3.151   3.504 -23.278  1.00 40.89           N  
ATOM   1971 HE21 GLN A 123      -2.736   3.143 -24.125  1.00 40.89           H  
ATOM   1972 HE22 GLN A 123      -2.802   4.324 -22.801  1.00 40.89           H  
ATOM   1973  OE1 GLN A 123      -4.598   1.878 -23.434  1.00 40.89           O  
ATOM   1974  N   MET A 124      -8.322   1.251 -19.161  1.00 32.56           N  
ATOM   1975  H   MET A 124      -7.506   0.746 -18.845  1.00 32.56           H  
ATOM   1976  CA  MET A 124      -9.637   0.630 -18.991  1.00 32.56           C  
ATOM   1977  HA  MET A 124     -10.214   0.788 -19.902  1.00 32.56           H  
ATOM   1978  C   MET A 124     -10.449   1.260 -17.856  1.00 32.56           C  
ATOM   1979  CB  MET A 124      -9.490  -0.881 -18.775  1.00 32.56           C  
ATOM   1980  HB2 MET A 124     -10.440  -1.273 -18.412  1.00 32.56           H  
ATOM   1981  HB3 MET A 124      -8.726  -1.083 -18.024  1.00 32.56           H  
ATOM   1982  O   MET A 124     -11.653   1.447 -18.030  1.00 32.56           O  
ATOM   1983  CG  MET A 124      -9.134  -1.600 -20.081  1.00 32.56           C  
ATOM   1984  HG2 MET A 124      -8.199  -1.193 -20.465  1.00 32.56           H  
ATOM   1985  HG3 MET A 124      -9.910  -1.393 -20.819  1.00 32.56           H  
ATOM   1986  SD  MET A 124      -8.948  -3.399 -19.941  1.00 32.56           S  
ATOM   1987  CE  MET A 124     -10.645  -3.896 -19.542  1.00 32.56           C  
ATOM   1988  HE1 MET A 124     -11.329  -3.527 -20.307  1.00 32.56           H  
ATOM   1989  HE2 MET A 124     -10.928  -3.497 -18.568  1.00 32.56           H  
ATOM   1990  HE3 MET A 124     -10.699  -4.984 -19.505  1.00 32.56           H  
ATOM   1991  N   VAL A 125      -9.809   1.607 -16.734  1.00 43.73           N  
ATOM   1992  H   VAL A 125      -8.829   1.376 -16.653  1.00 43.73           H  
ATOM   1993  CA  VAL A 125     -10.471   2.218 -15.565  1.00 43.73           C  
ATOM   1994  HA  VAL A 125     -11.378   1.658 -15.339  1.00 43.73           H  
ATOM   1995  C   VAL A 125     -10.906   3.656 -15.859  1.00 43.73           C  
ATOM   1996  CB  VAL A 125      -9.552   2.145 -14.324  1.00 43.73           C  
ATOM   1997  HB  VAL A 125      -8.597   2.613 -14.562  1.00 43.73           H  
ATOM   1998  O   VAL A 125     -11.986   4.072 -15.452  1.00 43.73           O  
ATOM   1999  CG1 VAL A 125     -10.153   2.847 -13.099  1.00 43.73           C  
ATOM   2000 HG11 VAL A 125     -10.230   3.921 -13.273  1.00 43.73           H  
ATOM   2001 HG12 VAL A 125     -11.142   2.446 -12.877  1.00 43.73           H  
ATOM   2002 HG13 VAL A 125      -9.508   2.697 -12.233  1.00 43.73           H  
ATOM   2003  CG2 VAL A 125      -9.303   0.686 -13.914  1.00 43.73           C  
ATOM   2004 HG21 VAL A 125     -10.235   0.226 -13.588  1.00 43.73           H  
ATOM   2005 HG22 VAL A 125      -8.893   0.104 -14.739  1.00 43.73           H  
ATOM   2006 HG23 VAL A 125      -8.593   0.658 -13.087  1.00 43.73           H  
ATOM   2007  N   ASN A 126     -10.119   4.401 -16.638  1.00 45.40           N  
ATOM   2008  H   ASN A 126      -9.233   4.009 -16.925  1.00 45.40           H  
ATOM   2009  CA  ASN A 126     -10.370   5.815 -16.924  1.00 45.40           C  
ATOM   2010  HA  ASN A 126     -11.114   6.179 -16.215  1.00 45.40           H  
ATOM   2011  C   ASN A 126     -11.003   6.083 -18.300  1.00 45.40           C  
ATOM   2012  CB  ASN A 126      -9.083   6.611 -16.656  1.00 45.40           C  
ATOM   2013  HB2 ASN A 126      -9.185   7.635 -17.016  1.00 45.40           H  
ATOM   2014  HB3 ASN A 126      -8.244   6.153 -17.179  1.00 45.40           H  
ATOM   2015  O   ASN A 126     -10.827   7.175 -18.850  1.00 45.40           O  
ATOM   2016  CG  ASN A 126      -8.798   6.701 -15.172  1.00 45.40           C  
ATOM   2017  ND2 ASN A 126      -7.618   6.332 -14.746  1.00 45.40           N  
ATOM   2018 HD21 ASN A 126      -7.447   6.396 -13.753  1.00 45.40           H  
ATOM   2019 HD22 ASN A 126      -6.927   5.954 -15.378  1.00 45.40           H  
ATOM   2020  OD1 ASN A 126      -9.631   7.121 -14.384  1.00 45.40           O  
ATOM   2021  N   LYS A 127     -11.764   5.127 -18.863  1.00 38.43           N  
ATOM   2022  H   LYS A 127     -11.873   4.262 -18.353  1.00 38.43           H  
ATOM   2023  CA  LYS A 127     -12.556   5.340 -20.091  1.00 38.43           C  
ATOM   2024  HA  LYS A 127     -11.873   5.543 -20.916  1.00 38.43           H  
ATOM   2025  C   LYS A 127     -13.467   6.569 -19.928  1.00 38.43           C  
ATOM   2026  CB  LYS A 127     -13.391   4.089 -20.433  1.00 38.43           C  
ATOM   2027  HB2 LYS A 127     -13.820   3.674 -19.521  1.00 38.43           H  
ATOM   2028  HB3 LYS A 127     -14.212   4.396 -21.080  1.00 38.43           H  
ATOM   2029  O   LYS A 127     -14.525   6.485 -19.316  1.00 38.43           O  
ATOM   2030  CG  LYS A 127     -12.589   3.010 -21.174  1.00 38.43           C  
ATOM   2031  HG2 LYS A 127     -11.811   2.617 -20.520  1.00 38.43           H  
ATOM   2032  HG3 LYS A 127     -12.121   3.452 -22.054  1.00 38.43           H  
ATOM   2033  CD  LYS A 127     -13.517   1.870 -21.618  1.00 38.43           C  
ATOM   2034  HD2 LYS A 127     -14.326   2.284 -22.220  1.00 38.43           H  
ATOM   2035  HD3 LYS A 127     -13.938   1.396 -20.731  1.00 38.43           H  
ATOM   2036  CE  LYS A 127     -12.741   0.839 -22.443  1.00 38.43           C  
ATOM   2037  HE2 LYS A 127     -12.272   1.350 -23.283  1.00 38.43           H  
ATOM   2038  HE3 LYS A 127     -11.946   0.430 -21.818  1.00 38.43           H  
ATOM   2039  NZ  LYS A 127     -13.631  -0.245 -22.929  1.00 38.43           N  
ATOM   2040  HZ1 LYS A 127     -14.060  -0.717 -22.145  1.00 38.43           H  
ATOM   2041  HZ2 LYS A 127     -13.105  -0.919 -23.467  1.00 38.43           H  
ATOM   2042  HZ3 LYS A 127     -14.361   0.137 -23.512  1.00 38.43           H  
ATOM   2043  N   GLY A 128     -13.035   7.709 -20.474  1.00 40.15           N  
ATOM   2044  H   GLY A 128     -12.103   7.696 -20.865  1.00 40.15           H  
ATOM   2045  CA  GLY A 128     -13.739   8.996 -20.414  1.00 40.15           C  
ATOM   2046  HA2 GLY A 128     -14.613   8.907 -19.768  1.00 40.15           H  
ATOM   2047  HA3 GLY A 128     -14.092   9.252 -21.413  1.00 40.15           H  
ATOM   2048  C   GLY A 128     -12.914  10.181 -19.891  1.00 40.15           C  
ATOM   2049  O   GLY A 128     -13.319  11.315 -20.110  1.00 40.15           O  
ATOM   2050  N   LYS A 129     -11.747   9.963 -19.265  1.00 44.41           N  
ATOM   2051  H   LYS A 129     -11.463   9.007 -19.101  1.00 44.41           H  
ATOM   2052  CA  LYS A 129     -10.853  11.040 -18.790  1.00 44.41           C  
ATOM   2053  HA  LYS A 129     -11.342  12.006 -18.920  1.00 44.41           H  
ATOM   2054  C   LYS A 129      -9.577  11.111 -19.630  1.00 44.41           C  
ATOM   2055  CB  LYS A 129     -10.561  10.888 -17.289  1.00 44.41           C  
ATOM   2056  HB2 LYS A 129      -9.828  11.646 -17.012  1.00 44.41           H  
ATOM   2057  HB3 LYS A 129     -10.127   9.906 -17.099  1.00 44.41           H  
ATOM   2058  O   LYS A 129      -8.488  10.792 -19.153  1.00 44.41           O  
ATOM   2059  CG  LYS A 129     -11.803  11.081 -16.409  1.00 44.41           C  
ATOM   2060  HG2 LYS A 129     -12.511  10.272 -16.589  1.00 44.41           H  
ATOM   2061  HG3 LYS A 129     -12.277  12.032 -16.653  1.00 44.41           H  
ATOM   2062  CD  LYS A 129     -11.392  11.084 -14.932  1.00 44.41           C  
ATOM   2063  HD2 LYS A 129     -10.693  11.903 -14.760  1.00 44.41           H  
ATOM   2064  HD3 LYS A 129     -10.897  10.141 -14.700  1.00 44.41           H  
ATOM   2065  CE  LYS A 129     -12.611  11.261 -14.022  1.00 44.41           C  
ATOM   2066  HE2 LYS A 129     -13.317  10.457 -14.230  1.00 44.41           H  
ATOM   2067  HE3 LYS A 129     -13.095  12.207 -14.267  1.00 44.41           H  
ATOM   2068  NZ  LYS A 129     -12.218  11.238 -12.591  1.00 44.41           N  
ATOM   2069  HZ1 LYS A 129     -11.567  11.983 -12.387  1.00 44.41           H  
ATOM   2070  HZ2 LYS A 129     -13.024  11.343 -11.992  1.00 44.41           H  
ATOM   2071  HZ3 LYS A 129     -11.772  10.360 -12.364  1.00 44.41           H  
ATOM   2072  N   LYS A 130      -9.728  11.499 -20.901  1.00 41.33           N  
ATOM   2073  H   LYS A 130     -10.651  11.793 -21.185  1.00 41.33           H  
ATOM   2074  CA  LYS A 130      -8.621  11.620 -21.868  1.00 41.33           C  
ATOM   2075  HA  LYS A 130      -8.185  10.634 -22.028  1.00 41.33           H  
ATOM   2076  C   LYS A 130      -7.491  12.509 -21.328  1.00 41.33           C  
ATOM   2077  CB  LYS A 130      -9.190  12.144 -23.197  1.00 41.33           C  
ATOM   2078  HB2 LYS A 130     -10.143  11.655 -23.398  1.00 41.33           H  
ATOM   2079  HB3 LYS A 130      -9.362  13.217 -23.119  1.00 41.33           H  
ATOM   2080  O   LYS A 130      -6.330  12.132 -21.425  1.00 41.33           O  
ATOM   2081  CG  LYS A 130      -8.250  11.852 -24.372  1.00 41.33           C  
ATOM   2082  HG2 LYS A 130      -8.113  10.775 -24.469  1.00 41.33           H  
ATOM   2083  HG3 LYS A 130      -7.282  12.316 -24.181  1.00 41.33           H  
ATOM   2084  CD  LYS A 130      -8.826  12.415 -25.674  1.00 41.33           C  
ATOM   2085  HD2 LYS A 130      -8.953  13.491 -25.553  1.00 41.33           H  
ATOM   2086  HD3 LYS A 130      -9.790  11.955 -25.892  1.00 41.33           H  
ATOM   2087  CE  LYS A 130      -7.836  12.138 -26.805  1.00 41.33           C  
ATOM   2088  HE2 LYS A 130      -7.833  11.074 -27.041  1.00 41.33           H  
ATOM   2089  HE3 LYS A 130      -6.841  12.397 -26.443  1.00 41.33           H  
ATOM   2090  NZ  LYS A 130      -8.133  12.959 -27.998  1.00 41.33           N  
ATOM   2091  HZ1 LYS A 130      -7.413  12.813 -28.691  1.00 41.33           H  
ATOM   2092  HZ2 LYS A 130      -8.074  13.930 -27.727  1.00 41.33           H  
ATOM   2093  HZ3 LYS A 130      -9.049  12.762 -28.375  1.00 41.33           H  
ATOM   2094  N   ASP A 131      -7.856  13.576 -20.625  1.00 42.07           N  
ATOM   2095  H   ASP A 131      -8.786  13.928 -20.800  1.00 42.07           H  
ATOM   2096  CA  ASP A 131      -6.936  14.562 -20.051  1.00 42.07           C  
ATOM   2097  HA  ASP A 131      -6.274  14.921 -20.840  1.00 42.07           H  
ATOM   2098  C   ASP A 131      -6.067  13.985 -18.920  1.00 42.07           C  
ATOM   2099  CB  ASP A 131      -7.748  15.765 -19.527  1.00 42.07           C  
ATOM   2100  HB2 ASP A 131      -8.211  15.477 -18.583  1.00 42.07           H  
ATOM   2101  HB3 ASP A 131      -7.063  16.588 -19.324  1.00 42.07           H  
ATOM   2102  O   ASP A 131      -4.923  14.386 -18.753  1.00 42.07           O  
ATOM   2103  CG  ASP A 131      -8.859  16.262 -20.469  1.00 42.07           C  
ATOM   2104  OD1 ASP A 131      -8.826  15.929 -21.676  1.00 42.07           O  
ATOM   2105  OD2 ASP A 131      -9.821  16.854 -19.939  1.00 42.07           O  
ATOM   2106  N   VAL A 132      -6.566  12.995 -18.167  1.00 41.18           N  
ATOM   2107  H   VAL A 132      -7.488  12.653 -18.397  1.00 41.18           H  
ATOM   2108  CA  VAL A 132      -5.801  12.326 -17.094  1.00 41.18           C  
ATOM   2109  HA  VAL A 132      -5.212  13.074 -16.563  1.00 41.18           H  
ATOM   2110  C   VAL A 132      -4.813  11.317 -17.680  1.00 41.18           C  
ATOM   2111  CB  VAL A 132      -6.752  11.656 -16.081  1.00 41.18           C  
ATOM   2112  HB  VAL A 132      -7.394  10.948 -16.605  1.00 41.18           H  
ATOM   2113  O   VAL A 132      -3.695  11.181 -17.188  1.00 41.18           O  
ATOM   2114  CG1 VAL A 132      -6.009  10.894 -14.978  1.00 41.18           C  
ATOM   2115 HG11 VAL A 132      -5.475  10.045 -15.406  1.00 41.18           H  
ATOM   2116 HG12 VAL A 132      -5.292  11.550 -14.485  1.00 41.18           H  
ATOM   2117 HG13 VAL A 132      -6.713  10.507 -14.241  1.00 41.18           H  
ATOM   2118  CG2 VAL A 132      -7.640  12.702 -15.393  1.00 41.18           C  
ATOM   2119 HG21 VAL A 132      -8.246  13.232 -16.127  1.00 41.18           H  
ATOM   2120 HG22 VAL A 132      -8.297  12.216 -14.672  1.00 41.18           H  
ATOM   2121 HG23 VAL A 132      -7.014  13.427 -14.872  1.00 41.18           H  
ATOM   2122  N   ILE A 133      -5.207  10.636 -18.760  1.00 39.55           N  
ATOM   2123  H   ILE A 133      -6.119  10.846 -19.141  1.00 39.55           H  
ATOM   2124  CA  ILE A 133      -4.337   9.713 -19.497  1.00 39.55           C  
ATOM   2125  HA  ILE A 133      -3.836   9.061 -18.781  1.00 39.55           H  
ATOM   2126  C   ILE A 133      -3.237  10.499 -20.219  1.00 39.55           C  
ATOM   2127  CB  ILE A 133      -5.170   8.830 -20.456  1.00 39.55           C  
ATOM   2128  HB  ILE A 133      -5.740   9.481 -21.120  1.00 39.55           H  
ATOM   2129  O   ILE A 133      -2.082  10.091 -20.165  1.00 39.55           O  
ATOM   2130  CG1 ILE A 133      -6.163   7.957 -19.647  1.00 39.55           C  
ATOM   2131 HG12 ILE A 133      -5.606   7.256 -19.025  1.00 39.55           H  
ATOM   2132 HG13 ILE A 133      -6.750   8.592 -18.984  1.00 39.55           H  
ATOM   2133  CG2 ILE A 133      -4.259   7.938 -21.323  1.00 39.55           C  
ATOM   2134 HG21 ILE A 133      -3.659   7.287 -20.687  1.00 39.55           H  
ATOM   2135 HG22 ILE A 133      -3.592   8.554 -21.927  1.00 39.55           H  
ATOM   2136 HG23 ILE A 133      -4.852   7.337 -22.014  1.00 39.55           H  
ATOM   2137  CD1 ILE A 133      -7.165   7.172 -20.504  1.00 39.55           C  
ATOM   2138 HD11 ILE A 133      -6.658   6.399 -21.081  1.00 39.55           H  
ATOM   2139 HD12 ILE A 133      -7.688   7.851 -21.177  1.00 39.55           H  
ATOM   2140 HD13 ILE A 133      -7.894   6.691 -19.852  1.00 39.55           H  
ATOM   2141  N   GLU A 134      -3.565  11.636 -20.838  1.00 42.58           N  
ATOM   2142  H   GLU A 134      -4.536  11.908 -20.884  1.00 42.58           H  
ATOM   2143  CA  GLU A 134      -2.586  12.519 -21.476  1.00 42.58           C  
ATOM   2144  HA  GLU A 134      -1.912  11.909 -22.078  1.00 42.58           H  
ATOM   2145  C   GLU A 134      -1.688  13.214 -20.443  1.00 42.58           C  
ATOM   2146  CB  GLU A 134      -3.282  13.508 -22.434  1.00 42.58           C  
ATOM   2147  HB2 GLU A 134      -4.169  13.919 -21.952  1.00 42.58           H  
ATOM   2148  HB3 GLU A 134      -2.596  14.324 -22.658  1.00 42.58           H  
ATOM   2149  O   GLU A 134      -0.481  13.193 -20.626  1.00 42.58           O  
ATOM   2150  CG  GLU A 134      -3.662  12.813 -23.760  1.00 42.58           C  
ATOM   2151  HG2 GLU A 134      -4.258  11.929 -23.532  1.00 42.58           H  
ATOM   2152  HG3 GLU A 134      -2.747  12.473 -24.243  1.00 42.58           H  
ATOM   2153  CD  GLU A 134      -4.453  13.686 -24.755  1.00 42.58           C  
ATOM   2154  OE1 GLU A 134      -4.891  13.130 -25.797  1.00 42.58           O  
ATOM   2155  OE2 GLU A 134      -4.645  14.890 -24.494  1.00 42.58           O  
ATOM   2156  N   ALA A 135      -2.199  13.713 -19.312  1.00 40.93           N  
ATOM   2157  H   ALA A 135      -3.202  13.763 -19.203  1.00 40.93           H  
ATOM   2158  CA  ALA A 135      -1.370  14.356 -18.283  1.00 40.93           C  
ATOM   2159  HA  ALA A 135      -0.772  15.130 -18.765  1.00 40.93           H  
ATOM   2160  C   ALA A 135      -0.381  13.395 -17.590  1.00 40.93           C  
ATOM   2161  CB  ALA A 135      -2.286  15.038 -17.262  1.00 40.93           C  
ATOM   2162  HB1 ALA A 135      -1.681  15.538 -16.506  1.00 40.93           H  
ATOM   2163  HB2 ALA A 135      -2.925  14.299 -16.778  1.00 40.93           H  
ATOM   2164  HB3 ALA A 135      -2.905  15.784 -17.761  1.00 40.93           H  
ATOM   2165  O   ALA A 135       0.746  13.787 -17.290  1.00 40.93           O  
ATOM   2166  N   LEU A 136      -0.763  12.129 -17.373  1.00 40.40           N  
ATOM   2167  H   LEU A 136      -1.717  11.876 -17.589  1.00 40.40           H  
ATOM   2168  CA  LEU A 136       0.132  11.100 -16.817  1.00 40.40           C  
ATOM   2169  HA  LEU A 136       0.773  11.561 -16.066  1.00 40.40           H  
ATOM   2170  C   LEU A 136       1.077  10.497 -17.863  1.00 40.40           C  
ATOM   2171  CB  LEU A 136      -0.705   9.997 -16.151  1.00 40.40           C  
ATOM   2172  HB2 LEU A 136      -0.088   9.108 -16.018  1.00 40.40           H  
ATOM   2173  HB3 LEU A 136      -1.523   9.728 -16.819  1.00 40.40           H  
ATOM   2174  O   LEU A 136       2.185  10.090 -17.519  1.00 40.40           O  
ATOM   2175  CG  LEU A 136      -1.256  10.411 -14.778  1.00 40.40           C  
ATOM   2176  HG  LEU A 136      -1.672  11.418 -14.828  1.00 40.40           H  
ATOM   2177  CD1 LEU A 136      -2.363   9.452 -14.370  1.00 40.40           C  
ATOM   2178 HD11 LEU A 136      -3.170   9.511 -15.101  1.00 40.40           H  
ATOM   2179 HD12 LEU A 136      -2.753   9.742 -13.394  1.00 40.40           H  
ATOM   2180 HD13 LEU A 136      -1.982   8.432 -14.326  1.00 40.40           H  
ATOM   2181  CD2 LEU A 136      -0.181  10.355 -13.688  1.00 40.40           C  
ATOM   2182 HD21 LEU A 136      -0.613  10.651 -12.732  1.00 40.40           H  
ATOM   2183 HD22 LEU A 136       0.628  11.046 -13.924  1.00 40.40           H  
ATOM   2184 HD23 LEU A 136       0.224   9.347 -13.602  1.00 40.40           H  
ATOM   2185  N   ALA A 137       0.666  10.444 -19.133  1.00 40.98           N  
ATOM   2186  H   ALA A 137      -0.274  10.737 -19.355  1.00 40.98           H  
ATOM   2187  CA  ALA A 137       1.530  10.028 -20.238  1.00 40.98           C  
ATOM   2188  HA  ALA A 137       2.144   9.191 -19.905  1.00 40.98           H  
ATOM   2189  C   ALA A 137       2.497  11.137 -20.692  1.00 40.98           C  
ATOM   2190  CB  ALA A 137       0.645   9.540 -21.390  1.00 40.98           C  
ATOM   2191  HB1 ALA A 137      -0.022   8.754 -21.036  1.00 40.98           H  
ATOM   2192  HB2 ALA A 137       0.059  10.370 -21.785  1.00 40.98           H  
ATOM   2193  HB3 ALA A 137       1.269   9.131 -22.185  1.00 40.98           H  
ATOM   2194  O   ALA A 137       3.529  10.832 -21.283  1.00 40.98           O  
ATOM   2195  N   GLN A 138       2.181  12.403 -20.410  1.00 42.56           N  
ATOM   2196  H   GLN A 138       1.263  12.588 -20.033  1.00 42.56           H  
ATOM   2197  CA  GLN A 138       2.990  13.571 -20.768  1.00 42.56           C  
ATOM   2198  HA  GLN A 138       3.683  13.288 -21.561  1.00 42.56           H  
ATOM   2199  C   GLN A 138       3.866  14.089 -19.627  1.00 42.56           C  
ATOM   2200  CB  GLN A 138       2.099  14.699 -21.317  1.00 42.56           C  
ATOM   2201  HB2 GLN A 138       1.317  14.927 -20.593  1.00 42.56           H  
ATOM   2202  HB3 GLN A 138       2.692  15.604 -21.450  1.00 42.56           H  
ATOM   2203  O   GLN A 138       4.512  15.111 -19.839  1.00 42.56           O  
ATOM   2204  CG  GLN A 138       1.495  14.357 -22.686  1.00 42.56           C  
ATOM   2205  HG2 GLN A 138       0.994  13.390 -22.652  1.00 42.56           H  
ATOM   2206  HG3 GLN A 138       2.297  14.288 -23.421  1.00 42.56           H  
ATOM   2207  CD  GLN A 138       0.494  15.407 -23.159  1.00 42.56           C  
ATOM   2208  NE2 GLN A 138      -0.191  15.158 -24.253  1.00 42.56           N  
ATOM   2209 HE21 GLN A 138      -0.124  14.260 -24.709  1.00 42.56           H  
ATOM   2210 HE22 GLN A 138      -0.916  15.828 -24.467  1.00 42.56           H  
ATOM   2211  OE1 GLN A 138       0.309  16.465 -22.581  1.00 42.56           O  
ATOM   2212  N   GLY A 139       3.894  13.419 -18.462  1.00 39.99           N  
ATOM   2213  H   GLY A 139       3.307  12.602 -18.380  1.00 39.99           H  
ATOM   2214  CA  GLY A 139       4.800  13.718 -17.344  1.00 39.99           C  
ATOM   2215  HA2 GLY A 139       4.364  13.350 -16.415  1.00 39.99           H  
ATOM   2216  HA3 GLY A 139       5.751  13.213 -17.509  1.00 39.99           H  
ATOM   2217  C   GLY A 139       5.069  15.212 -17.202  1.00 39.99           C  
ATOM   2218  O   GLY A 139       6.170  15.646 -17.519  1.00 39.99           O  
ATOM   2219  N   GLN A 140       4.044  16.004 -16.866  1.00 36.97           N  
ATOM   2220  H   GLN A 140       3.153  15.576 -16.661  1.00 36.97           H  
ATOM   2221  CA  GLN A 140       4.114  17.466 -16.947  1.00 36.97           C  
ATOM   2222  HA  GLN A 140       4.300  17.732 -17.988  1.00 36.97           H  
ATOM   2223  C   GLN A 140       5.288  18.044 -16.128  1.00 36.97           C  
ATOM   2224  CB  GLN A 140       2.770  18.098 -16.534  1.00 36.97           C  
ATOM   2225  HB2 GLN A 140       2.437  17.671 -15.588  1.00 36.97           H  
ATOM   2226  HB3 GLN A 140       2.931  19.165 -16.386  1.00 36.97           H  
ATOM   2227  O   GLN A 140       5.169  18.305 -14.937  1.00 36.97           O  
ATOM   2228  CG  GLN A 140       1.670  17.936 -17.598  1.00 36.97           C  
ATOM   2229  HG2 GLN A 140       2.072  18.228 -18.568  1.00 36.97           H  
ATOM   2230  HG3 GLN A 140       1.363  16.892 -17.657  1.00 36.97           H  
ATOM   2231  CD  GLN A 140       0.441  18.800 -17.304  1.00 36.97           C  
ATOM   2232  NE2 GLN A 140      -0.278  19.239 -18.315  1.00 36.97           N  
ATOM   2233 HE21 GLN A 140      -0.052  18.978 -19.264  1.00 36.97           H  
ATOM   2234 HE22 GLN A 140      -1.082  19.799 -18.069  1.00 36.97           H  
ATOM   2235  OE1 GLN A 140       0.092  19.099 -16.175  1.00 36.97           O  
ATOM   2236  N   ASN A 141       6.430  18.231 -16.795  1.00 33.75           N  
ATOM   2237  H   ASN A 141       6.637  17.482 -17.442  1.00 33.75           H  
ATOM   2238  CA  ASN A 141       6.955  19.523 -17.223  1.00 33.75           C  
ATOM   2239  HA  ASN A 141       6.116  20.202 -17.376  1.00 33.75           H  
ATOM   2240  C   ASN A 141       7.668  19.366 -18.581  1.00 33.75           C  
ATOM   2241  CB  ASN A 141       7.871  20.122 -16.145  1.00 33.75           C  
ATOM   2242  HB2 ASN A 141       8.565  20.826 -16.604  1.00 33.75           H  
ATOM   2243  HB3 ASN A 141       8.452  19.329 -15.674  1.00 33.75           H  
ATOM   2244  O   ASN A 141       8.653  18.649 -18.727  1.00 33.75           O  
ATOM   2245  CG  ASN A 141       7.083  20.893 -15.101  1.00 33.75           C  
ATOM   2246  ND2 ASN A 141       7.460  20.806 -13.849  1.00 33.75           N  
ATOM   2247 HD21 ASN A 141       8.165  20.134 -13.582  1.00 33.75           H  
ATOM   2248 HD22 ASN A 141       6.861  21.268 -13.180  1.00 33.75           H  
ATOM   2249  OD1 ASN A 141       6.146  21.615 -15.404  1.00 33.75           O  
ATOM   2250  N   ILE A 142       7.128  20.057 -19.583  1.00 24.31           N  
ATOM   2251  H   ILE A 142       6.358  20.663 -19.341  1.00 24.31           H  
ATOM   2252  CA  ILE A 142       7.592  20.133 -20.970  1.00 24.31           C  
ATOM   2253  HA  ILE A 142       7.936  19.154 -21.305  1.00 24.31           H  
ATOM   2254  C   ILE A 142       8.737  21.151 -21.073  1.00 24.31           C  
ATOM   2255  CB  ILE A 142       6.390  20.609 -21.838  1.00 24.31           C  
ATOM   2256  HB  ILE A 142       6.016  21.537 -21.408  1.00 24.31           H  
ATOM   2257  O   ILE A 142       8.537  22.287 -20.656  1.00 24.31           O  
ATOM   2258  CG1 ILE A 142       5.225  19.589 -21.833  1.00 24.31           C  
ATOM   2259 HG12 ILE A 142       5.508  18.707 -22.406  1.00 24.31           H  
ATOM   2260 HG13 ILE A 142       5.024  19.266 -20.811  1.00 24.31           H  
ATOM   2261  CG2 ILE A 142       6.820  20.917 -23.282  1.00 24.31           C  
ATOM   2262 HG21 ILE A 142       5.962  21.200 -23.892  1.00 24.31           H  
ATOM   2263 HG22 ILE A 142       7.292  20.030 -23.704  1.00 24.31           H  
ATOM   2264 HG23 ILE A 142       7.514  21.758 -23.301  1.00 24.31           H  
ATOM   2265  CD1 ILE A 142       3.905  20.150 -22.386  1.00 24.31           C  
ATOM   2266 HD11 ILE A 142       3.978  20.331 -23.458  1.00 24.31           H  
ATOM   2267 HD12 ILE A 142       3.647  21.076 -21.872  1.00 24.31           H  
ATOM   2268 HD13 ILE A 142       3.111  19.422 -22.217  1.00 24.31           H  
ATOM   2269  N   ILE A 143       9.844  20.828 -21.761  1.00 25.52           N  
ATOM   2270  H   ILE A 143      10.028  19.847 -21.920  1.00 25.52           H  
ATOM   2271  CA  ILE A 143      10.514  21.790 -22.662  1.00 25.52           C  
ATOM   2272  HA  ILE A 143       9.783  22.556 -22.921  1.00 25.52           H  
ATOM   2273  C   ILE A 143      10.896  21.074 -23.964  1.00 25.52           C  
ATOM   2274  CB  ILE A 143      11.714  22.553 -22.039  1.00 25.52           C  
ATOM   2275  HB  ILE A 143      12.494  21.838 -21.778  1.00 25.52           H  
ATOM   2276  O   ILE A 143      11.870  20.328 -24.043  1.00 25.52           O  
ATOM   2277  CG1 ILE A 143      11.297  23.321 -20.761  1.00 25.52           C  
ATOM   2278 HG12 ILE A 143      10.983  22.594 -20.013  1.00 25.52           H  
ATOM   2279 HG13 ILE A 143      10.455  23.973 -20.992  1.00 25.52           H  
ATOM   2280  CG2 ILE A 143      12.278  23.549 -23.080  1.00 25.52           C  
ATOM   2281 HG21 ILE A 143      12.592  23.032 -23.986  1.00 25.52           H  
ATOM   2282 HG22 ILE A 143      11.527  24.298 -23.332  1.00 25.52           H  
ATOM   2283 HG23 ILE A 143      13.163  24.047 -22.684  1.00 25.52           H  
ATOM   2284  CD1 ILE A 143      12.383  24.177 -20.102  1.00 25.52           C  
ATOM   2285 HD11 ILE A 143      13.281  23.580 -19.945  1.00 25.52           H  
ATOM   2286 HD12 ILE A 143      12.021  24.533 -19.138  1.00 25.52           H  
ATOM   2287 HD13 ILE A 143      12.618  25.043 -20.721  1.00 25.52           H  
ATOM   2288  N   VAL A 144      10.108  21.334 -25.008  1.00 22.48           N  
ATOM   2289  H   VAL A 144       9.328  21.957 -24.851  1.00 22.48           H  
ATOM   2290  CA  VAL A 144      10.446  21.044 -26.404  1.00 22.48           C  
ATOM   2291  HA  VAL A 144      10.921  20.065 -26.465  1.00 22.48           H  
ATOM   2292  C   VAL A 144      11.436  22.120 -26.859  1.00 22.48           C  
ATOM   2293  CB  VAL A 144       9.177  21.042 -27.289  1.00 22.48           C  
ATOM   2294  HB  VAL A 144       8.749  22.044 -27.317  1.00 22.48           H  
ATOM   2295  O   VAL A 144      11.065  23.283 -26.986  1.00 22.48           O  
ATOM   2296  CG1 VAL A 144       9.491  20.610 -28.726  1.00 22.48           C  
ATOM   2297 HG11 VAL A 144       8.580  20.629 -29.325  1.00 22.48           H  
ATOM   2298 HG12 VAL A 144       9.906  19.603 -28.733  1.00 22.48           H  
ATOM   2299 HG13 VAL A 144      10.206  21.301 -29.174  1.00 22.48           H  
ATOM   2300  CG2 VAL A 144       8.101  20.093 -26.748  1.00 22.48           C  
ATOM   2301 HG21 VAL A 144       7.277  20.015 -27.458  1.00 22.48           H  
ATOM   2302 HG22 VAL A 144       7.695  20.494 -25.819  1.00 22.48           H  
ATOM   2303 HG23 VAL A 144       8.520  19.103 -26.571  1.00 22.48           H  
ATOM   2304  N   GLY A 145      12.699  21.750 -27.072  1.00 24.45           N  
ATOM   2305  H   GLY A 145      12.964  20.803 -26.844  1.00 24.45           H  
ATOM   2306  CA  GLY A 145      13.749  22.653 -27.545  1.00 24.45           C  
ATOM   2307  HA2 GLY A 145      13.328  23.604 -27.871  1.00 24.45           H  
ATOM   2308  HA3 GLY A 145      14.444  22.851 -26.729  1.00 24.45           H  
ATOM   2309  C   GLY A 145      14.529  22.022 -28.691  1.00 24.45           C  
ATOM   2310  O   GLY A 145      15.312  21.100 -28.497  1.00 24.45           O  
ATOM   2311  N   THR A 146      14.300  22.508 -29.906  1.00 23.28           N  
ATOM   2312  H   THR A 146      13.643  23.269 -30.000  1.00 23.28           H  
ATOM   2313  CA  THR A 146      15.022  22.117 -31.119  1.00 23.28           C  
ATOM   2314  HA  THR A 146      15.003  21.033 -31.231  1.00 23.28           H  
ATOM   2315  C   THR A 146      16.474  22.592 -31.047  1.00 23.28           C  
ATOM   2316  CB  THR A 146      14.342  22.769 -32.337  1.00 23.28           C  
ATOM   2317  HB  THR A 146      14.972  22.635 -33.217  1.00 23.28           H  
ATOM   2318  O   THR A 146      16.700  23.795 -31.066  1.00 23.28           O  
ATOM   2319  CG2 THR A 146      12.965  22.169 -32.620  1.00 23.28           C  
ATOM   2320 HG21 THR A 146      12.551  22.626 -33.518  1.00 23.28           H  
ATOM   2321 HG22 THR A 146      13.057  21.094 -32.779  1.00 23.28           H  
ATOM   2322 HG23 THR A 146      12.290  22.354 -31.785  1.00 23.28           H  
ATOM   2323  OG1 THR A 146      14.151  24.147 -32.101  1.00 23.28           O  
ATOM   2324  HG1 THR A 146      14.994  24.501 -31.809  1.00 23.28           H  
ATOM   2325  N   THR A 147      17.442  21.677 -30.942  1.00 25.30           N  
ATOM   2326  H   THR A 147      17.154  20.794 -30.544  1.00 25.30           H  
ATOM   2327  CA  THR A 147      18.860  21.719 -31.394  1.00 25.30           C  
ATOM   2328  HA  THR A 147      18.883  21.378 -32.429  1.00 25.30           H  
ATOM   2329  C   THR A 147      19.666  20.687 -30.586  1.00 25.30           C  
ATOM   2330  CB  THR A 147      19.574  23.092 -31.342  1.00 25.30           C  
ATOM   2331  HB  THR A 147      20.647  22.904 -31.292  1.00 25.30           H  
ATOM   2332  O   THR A 147      19.188  20.207 -29.569  1.00 25.30           O  
ATOM   2333  CG2 THR A 147      19.350  23.929 -32.612  1.00 25.30           C  
ATOM   2334 HG21 THR A 147      18.392  24.449 -32.601  1.00 25.30           H  
ATOM   2335 HG22 THR A 147      19.409  23.300 -33.500  1.00 25.30           H  
ATOM   2336 HG23 THR A 147      20.133  24.685 -32.673  1.00 25.30           H  
ATOM   2337  OG1 THR A 147      19.222  23.846 -30.217  1.00 25.30           O  
ATOM   2338  HG1 THR A 147      18.281  24.015 -30.293  1.00 25.30           H  
ATOM   2339  N   LYS A 148      20.840  20.264 -31.079  1.00 28.43           N  
ATOM   2340  H   LYS A 148      21.189  20.778 -31.875  1.00 28.43           H  
ATOM   2341  CA  LYS A 148      21.675  19.120 -30.630  1.00 28.43           C  
ATOM   2342  HA  LYS A 148      21.059  18.220 -30.651  1.00 28.43           H  
ATOM   2343  C   LYS A 148      22.228  19.196 -29.181  1.00 28.43           C  
ATOM   2344  CB  LYS A 148      22.844  18.953 -31.623  1.00 28.43           C  
ATOM   2345  HB2 LYS A 148      23.505  18.170 -31.251  1.00 28.43           H  
ATOM   2346  HB3 LYS A 148      23.413  19.883 -31.649  1.00 28.43           H  
ATOM   2347  O   LYS A 148      23.419  18.980 -28.969  1.00 28.43           O  
ATOM   2348  CG  LYS A 148      22.468  18.542 -33.050  1.00 28.43           C  
ATOM   2349  HG2 LYS A 148      22.021  17.548 -33.030  1.00 28.43           H  
ATOM   2350  HG3 LYS A 148      21.756  19.249 -33.477  1.00 28.43           H  
ATOM   2351  CD  LYS A 148      23.745  18.523 -33.905  1.00 28.43           C  
ATOM   2352  HD2 LYS A 148      24.506  17.930 -33.398  1.00 28.43           H  
ATOM   2353  HD3 LYS A 148      24.111  19.544 -34.012  1.00 28.43           H  
ATOM   2354  CE  LYS A 148      23.482  17.918 -35.286  1.00 28.43           C  
ATOM   2355  HE2 LYS A 148      23.160  16.885 -35.154  1.00 28.43           H  
ATOM   2356  HE3 LYS A 148      22.667  18.465 -35.760  1.00 28.43           H  
ATOM   2357  NZ  LYS A 148      24.700  17.972 -36.134  1.00 28.43           N  
ATOM   2358  HZ1 LYS A 148      24.530  17.541 -37.032  1.00 28.43           H  
ATOM   2359  HZ2 LYS A 148      24.981  18.930 -36.289  1.00 28.43           H  
ATOM   2360  HZ3 LYS A 148      25.465  17.487 -35.687  1.00 28.43           H  
ATOM   2361  N   SER A 149      21.390  19.463 -28.190  1.00 26.30           N  
ATOM   2362  H   SER A 149      20.417  19.606 -28.417  1.00 26.30           H  
ATOM   2363  CA  SER A 149      21.783  19.729 -26.806  1.00 26.30           C  
ATOM   2364  HA  SER A 149      22.855  19.570 -26.687  1.00 26.30           H  
ATOM   2365  C   SER A 149      21.049  18.782 -25.856  1.00 26.30           C  
ATOM   2366  CB  SER A 149      21.497  21.198 -26.479  1.00 26.30           C  
ATOM   2367  HB2 SER A 149      20.421  21.370 -26.519  1.00 26.30           H  
ATOM   2368  HB3 SER A 149      21.855  21.426 -25.475  1.00 26.30           H  
ATOM   2369  O   SER A 149      19.870  18.499 -26.050  1.00 26.30           O  
ATOM   2370  OG  SER A 149      22.141  22.041 -27.424  1.00 26.30           O  
ATOM   2371  HG  SER A 149      21.816  22.935 -27.296  1.00 26.30           H  
ATOM   2372  N   LEU A 150      21.759  18.259 -24.852  1.00 29.05           N  
ATOM   2373  H   LEU A 150      22.720  18.554 -24.756  1.00 29.05           H  
ATOM   2374  CA  LEU A 150      21.210  17.420 -23.780  1.00 29.05           C  
ATOM   2375  HA  LEU A 150      20.873  16.468 -24.191  1.00 29.05           H  
ATOM   2376  C   LEU A 150      20.005  18.125 -23.130  1.00 29.05           C  
ATOM   2377  CB  LEU A 150      22.325  17.182 -22.739  1.00 29.05           C  
ATOM   2378  HB2 LEU A 150      21.882  16.739 -21.848  1.00 29.05           H  
ATOM   2379  HB3 LEU A 150      22.722  18.153 -22.444  1.00 29.05           H  
ATOM   2380  O   LEU A 150      20.134  19.271 -22.702  1.00 29.05           O  
ATOM   2381  CG  LEU A 150      23.487  16.289 -23.221  1.00 29.05           C  
ATOM   2382  HG  LEU A 150      23.746  16.564 -24.244  1.00 29.05           H  
ATOM   2383  CD1 LEU A 150      24.732  16.506 -22.359  1.00 29.05           C  
ATOM   2384 HD11 LEU A 150      24.517  16.264 -21.318  1.00 29.05           H  
ATOM   2385 HD12 LEU A 150      25.051  17.546 -22.423  1.00 29.05           H  
ATOM   2386 HD13 LEU A 150      25.542  15.869 -22.712  1.00 29.05           H  
ATOM   2387  CD2 LEU A 150      23.134  14.800 -23.198  1.00 29.05           C  
ATOM   2388 HD21 LEU A 150      23.083  14.432 -22.173  1.00 29.05           H  
ATOM   2389 HD22 LEU A 150      23.911  14.239 -23.718  1.00 29.05           H  
ATOM   2390 HD23 LEU A 150      22.181  14.626 -23.697  1.00 29.05           H  
ATOM   2391  N   ILE A 151      18.852  17.453 -23.058  1.00 28.05           N  
ATOM   2392  H   ILE A 151      18.818  16.498 -23.383  1.00 28.05           H  
ATOM   2393  CA  ILE A 151      17.644  17.990 -22.416  1.00 28.05           C  
ATOM   2394  HA  ILE A 151      17.793  19.054 -22.233  1.00 28.05           H  
ATOM   2395  C   ILE A 151      17.465  17.252 -21.081  1.00 28.05           C  
ATOM   2396  CB  ILE A 151      16.390  17.878 -23.323  1.00 28.05           C  
ATOM   2397  HB  ILE A 151      16.170  16.822 -23.482  1.00 28.05           H  
ATOM   2398  O   ILE A 151      17.357  16.022 -21.087  1.00 28.05           O  
ATOM   2399  CG1 ILE A 151      16.634  18.535 -24.703  1.00 28.05           C  
ATOM   2400 HG12 ILE A 151      17.463  18.023 -25.191  1.00 28.05           H  
ATOM   2401 HG13 ILE A 151      16.914  19.579 -24.566  1.00 28.05           H  
ATOM   2402  CG2 ILE A 151      15.179  18.528 -22.623  1.00 28.05           C  
ATOM   2403 HG21 ILE A 151      14.273  18.391 -23.214  1.00 28.05           H  
ATOM   2404 HG22 ILE A 151      14.997  18.063 -21.654  1.00 28.05           H  
ATOM   2405 HG23 ILE A 151      15.352  19.595 -22.479  1.00 28.05           H  
ATOM   2406  CD1 ILE A 151      15.446  18.466 -25.674  1.00 28.05           C  
ATOM   2407 HD11 ILE A 151      15.768  18.800 -26.660  1.00 28.05           H  
ATOM   2408 HD12 ILE A 151      14.640  19.117 -25.337  1.00 28.05           H  
ATOM   2409 HD13 ILE A 151      15.083  17.441 -25.746  1.00 28.05           H  
ATOM   2410  N   PRO A 152      17.439  17.948 -19.930  1.00 29.14           N  
ATOM   2411  CA  PRO A 152      17.001  17.337 -18.683  1.00 29.14           C  
ATOM   2412  HA  PRO A 152      17.552  16.417 -18.492  1.00 29.14           H  
ATOM   2413  C   PRO A 152      15.505  17.025 -18.805  1.00 29.14           C  
ATOM   2414  CB  PRO A 152      17.327  18.360 -17.591  1.00 29.14           C  
ATOM   2415  HB2 PRO A 152      16.611  18.327 -16.769  1.00 29.14           H  
ATOM   2416  HB3 PRO A 152      18.335  18.174 -17.219  1.00 29.14           H  
ATOM   2417  O   PRO A 152      14.687  17.929 -18.942  1.00 29.14           O  
ATOM   2418  CG  PRO A 152      17.298  19.704 -18.319  1.00 29.14           C  
ATOM   2419  HG2 PRO A 152      17.979  20.424 -17.863  1.00 29.14           H  
ATOM   2420  HG3 PRO A 152      16.281  20.096 -18.320  1.00 29.14           H  
ATOM   2421  CD  PRO A 152      17.712  19.367 -19.750  1.00 29.14           C  
ATOM   2422  HD2 PRO A 152      18.779  19.549 -19.882  1.00 29.14           H  
ATOM   2423  HD3 PRO A 152      17.135  19.977 -20.445  1.00 29.14           H  
ATOM   2424  N   ILE A 153      15.148  15.740 -18.806  1.00 41.42           N  
ATOM   2425  H   ILE A 153      15.880  15.047 -18.742  1.00 41.42           H  
ATOM   2426  CA  ILE A 153      13.752  15.291 -18.995  1.00 41.42           C  
ATOM   2427  HA  ILE A 153      13.211  16.047 -19.566  1.00 41.42           H  
ATOM   2428  C   ILE A 153      13.000  15.193 -17.665  1.00 41.42           C  
ATOM   2429  CB  ILE A 153      13.749  14.000 -19.837  1.00 41.42           C  
ATOM   2430  HB  ILE A 153      14.498  13.327 -19.418  1.00 41.42           H  
ATOM   2431  O   ILE A 153      11.776  15.165 -17.645  1.00 41.42           O  
ATOM   2432  CG1 ILE A 153      14.125  14.371 -21.289  1.00 41.42           C  
ATOM   2433 HG12 ILE A 153      14.642  15.330 -21.335  1.00 41.42           H  
ATOM   2434 HG13 ILE A 153      13.228  14.467 -21.901  1.00 41.42           H  
ATOM   2435  CG2 ILE A 153      12.407  13.248 -19.871  1.00 41.42           C  
ATOM   2436 HG21 ILE A 153      12.148  12.899 -18.872  1.00 41.42           H  
ATOM   2437 HG22 ILE A 153      11.614  13.910 -20.217  1.00 41.42           H  
ATOM   2438 HG23 ILE A 153      12.473  12.379 -20.525  1.00 41.42           H  
ATOM   2439  CD1 ILE A 153      15.049  13.333 -21.897  1.00 41.42           C  
ATOM   2440 HD11 ILE A 153      15.182  13.529 -22.961  1.00 41.42           H  
ATOM   2441 HD12 ILE A 153      14.664  12.326 -21.738  1.00 41.42           H  
ATOM   2442 HD13 ILE A 153      16.018  13.440 -21.412  1.00 41.42           H  
ATOM   2443  N   TYR A 154      13.723  15.225 -16.547  1.00 42.98           N  
ATOM   2444  H   TYR A 154      14.726  15.312 -16.628  1.00 42.98           H  
ATOM   2445  CA  TYR A 154      13.146  15.268 -15.212  1.00 42.98           C  
ATOM   2446  HA  TYR A 154      12.123  15.639 -15.263  1.00 42.98           H  
ATOM   2447  C   TYR A 154      13.951  16.236 -14.351  1.00 42.98           C  
ATOM   2448  CB  TYR A 154      13.109  13.843 -14.642  1.00 42.98           C  
ATOM   2449  HB2 TYR A 154      14.090  13.380 -14.750  1.00 42.98           H  
ATOM   2450  HB3 TYR A 154      12.896  13.893 -13.574  1.00 42.98           H  
ATOM   2451  O   TYR A 154      15.170  16.095 -14.225  1.00 42.98           O  
ATOM   2452  CG  TYR A 154      12.050  12.970 -15.299  1.00 42.98           C  
ATOM   2453  CD1 TYR A 154      10.689  13.211 -15.033  1.00 42.98           C  
ATOM   2454  HD1 TYR A 154      10.400  14.046 -14.412  1.00 42.98           H  
ATOM   2455  CD2 TYR A 154      12.409  11.957 -16.211  1.00 42.98           C  
ATOM   2456  HD2 TYR A 154      13.450  11.782 -16.437  1.00 42.98           H  
ATOM   2457  CE1 TYR A 154       9.690  12.421 -15.624  1.00 42.98           C  
ATOM   2458  HE1 TYR A 154       8.646  12.616 -15.427  1.00 42.98           H  
ATOM   2459  CE2 TYR A 154      11.409  11.179 -16.832  1.00 42.98           C  
ATOM   2460  HE2 TYR A 154      11.684  10.404 -17.532  1.00 42.98           H  
ATOM   2461  OH  TYR A 154       9.075  10.653 -17.108  1.00 42.98           O  
ATOM   2462  HH  TYR A 154       9.437   9.995 -17.706  1.00 42.98           H  
ATOM   2463  CZ  TYR A 154      10.047  11.406 -16.529  1.00 42.98           C  
ATOM   2464  N   ALA A 155      13.277  17.227 -13.765  1.00 32.07           N  
ATOM   2465  H   ALA A 155      12.275  17.261 -13.881  1.00 32.07           H  
ATOM   2466  CA  ALA A 155      13.870  18.015 -12.692  1.00 32.07           C  
ATOM   2467  HA  ALA A 155      14.803  18.443 -13.060  1.00 32.07           H  
ATOM   2468  C   ALA A 155      14.160  17.077 -11.501  1.00 32.07           C  
ATOM   2469  CB  ALA A 155      12.921  19.159 -12.312  1.00 32.07           C  
ATOM   2470  HB1 ALA A 155      12.741  19.797 -13.178  1.00 32.07           H  
ATOM   2471  HB2 ALA A 155      13.365  19.756 -11.515  1.00 32.07           H  
ATOM   2472  HB3 ALA A 155      11.974  18.753 -11.957  1.00 32.07           H  
ATOM   2473  O   ALA A 155      13.392  16.130 -11.288  1.00 32.07           O  
ATOM   2474  N   PRO A 156      15.234  17.302 -10.722  1.00 34.42           N  
ATOM   2475  CA  PRO A 156      15.409  16.618  -9.443  1.00 34.42           C  
ATOM   2476  HA  PRO A 156      15.668  15.575  -9.625  1.00 34.42           H  
ATOM   2477  C   PRO A 156      14.109  16.710  -8.626  1.00 34.42           C  
ATOM   2478  CB  PRO A 156      16.572  17.337  -8.746  1.00 34.42           C  
ATOM   2479  HB2 PRO A 156      16.190  18.083  -8.049  1.00 34.42           H  
ATOM   2480  HB3 PRO A 156      17.218  16.634  -8.220  1.00 34.42           H  
ATOM   2481  O   PRO A 156      13.553  17.800  -8.504  1.00 34.42           O  
ATOM   2482  CG  PRO A 156      17.320  18.052  -9.872  1.00 34.42           C  
ATOM   2483  HG2 PRO A 156      18.072  17.383 -10.291  1.00 34.42           H  
ATOM   2484  HG3 PRO A 156      17.789  18.972  -9.523  1.00 34.42           H  
ATOM   2485  CD  PRO A 156      16.239  18.334 -10.912  1.00 34.42           C  
ATOM   2486  HD2 PRO A 156      16.666  18.299 -11.914  1.00 34.42           H  
ATOM   2487  HD3 PRO A 156      15.793  19.310 -10.721  1.00 34.42           H  
ATOM   2488  N   GLY A 157      13.605  15.579  -8.120  1.00 39.34           N  
ATOM   2489  H   GLY A 157      14.105  14.711  -8.245  1.00 39.34           H  
ATOM   2490  CA  GLY A 157      12.319  15.523  -7.408  1.00 39.34           C  
ATOM   2491  HA2 GLY A 157      12.348  14.688  -6.707  1.00 39.34           H  
ATOM   2492  HA3 GLY A 157      12.175  16.435  -6.829  1.00 39.34           H  
ATOM   2493  C   GLY A 157      11.090  15.329  -8.306  1.00 39.34           C  
ATOM   2494  O   GLY A 157       9.979  15.693  -7.925  1.00 39.34           O  
ATOM   2495  N   SER A 158      11.262  14.785  -9.514  1.00 45.56           N  
ATOM   2496  H   SER A 158      12.194  14.513  -9.793  1.00 45.56           H  
ATOM   2497  CA  SER A 158      10.123  14.381 -10.341  1.00 45.56           C  
ATOM   2498  HA  SER A 158       9.391  15.190 -10.346  1.00 45.56           H  
ATOM   2499  C   SER A 158       9.467  13.133  -9.756  1.00 45.56           C  
ATOM   2500  CB  SER A 158      10.538  14.133 -11.782  1.00 45.56           C  
ATOM   2501  HB2 SER A 158       9.668  13.792 -12.343  1.00 45.56           H  
ATOM   2502  HB3 SER A 158      11.310  13.364 -11.817  1.00 45.56           H  
ATOM   2503  O   SER A 158      10.108  12.089  -9.610  1.00 45.56           O  
ATOM   2504  OG  SER A 158      11.026  15.337 -12.346  1.00 45.56           O  
ATOM   2505  HG  SER A 158      11.794  15.604 -11.836  1.00 45.56           H  
ATOM   2506  N   ASN A 159       8.179  13.254  -9.442  1.00 52.18           N  
ATOM   2507  H   ASN A 159       7.741  14.155  -9.574  1.00 52.18           H  
ATOM   2508  CA  ASN A 159       7.432  12.236  -8.717  1.00 52.18           C  
ATOM   2509  HA  ASN A 159       8.136  11.569  -8.219  1.00 52.18           H  
ATOM   2510  C   ASN A 159       6.589  11.409  -9.670  1.00 52.18           C  
ATOM   2511  CB  ASN A 159       6.584  12.901  -7.631  1.00 52.18           C  
ATOM   2512  HB2 ASN A 159       5.869  13.583  -8.091  1.00 52.18           H  
ATOM   2513  HB3 ASN A 159       6.041  12.138  -7.073  1.00 52.18           H  
ATOM   2514  O   ASN A 159       5.826  11.933 -10.483  1.00 52.18           O  
ATOM   2515  CG  ASN A 159       7.460  13.660  -6.660  1.00 52.18           C  
ATOM   2516  ND2 ASN A 159       6.945  14.713  -6.070  1.00 52.18           N  
ATOM   2517 HD21 ASN A 159       7.557  15.147  -5.394  1.00 52.18           H  
ATOM   2518 HD22 ASN A 159       5.989  14.997  -6.225  1.00 52.18           H  
ATOM   2519  OD1 ASN A 159       8.607  13.318  -6.422  1.00 52.18           O  
ATOM   2520  N   CYS A 160       6.709  10.101  -9.535  1.00 51.57           N  
ATOM   2521  H   CYS A 160       7.354   9.748  -8.843  1.00 51.57           H  
ATOM   2522  CA  CYS A 160       5.983   9.146 -10.335  1.00 51.57           C  
ATOM   2523  HA  CYS A 160       5.378   9.660 -11.082  1.00 51.57           H  
ATOM   2524  C   CYS A 160       5.039   8.367  -9.416  1.00 51.57           C  
ATOM   2525  CB  CYS A 160       7.035   8.336 -11.080  1.00 51.57           C  
ATOM   2526  HB2 CYS A 160       7.761   7.952 -10.364  1.00 51.57           H  
ATOM   2527  HB3 CYS A 160       7.574   9.015 -11.741  1.00 51.57           H  
ATOM   2528  O   CYS A 160       5.464   7.530  -8.622  1.00 51.57           O  
ATOM   2529  SG  CYS A 160       6.425   6.978 -12.067  1.00 51.57           S  
ATOM   2530  N   ASN A 161       3.747   8.687  -9.508  1.00 52.31           N  
ATOM   2531  H   ASN A 161       3.478   9.400 -10.171  1.00 52.31           H  
ATOM   2532  CA  ASN A 161       2.709   8.077  -8.686  1.00 52.31           C  
ATOM   2533  HA  ASN A 161       3.158   7.669  -7.781  1.00 52.31           H  
ATOM   2534  C   ASN A 161       2.059   6.925  -9.444  1.00 52.31           C  
ATOM   2535  CB  ASN A 161       1.683   9.141  -8.263  1.00 52.31           C  
ATOM   2536  HB2 ASN A 161       1.301   9.652  -9.147  1.00 52.31           H  
ATOM   2537  HB3 ASN A 161       0.849   8.658  -7.753  1.00 52.31           H  
ATOM   2538  O   ASN A 161       1.469   7.113 -10.509  1.00 52.31           O  
ATOM   2539  CG  ASN A 161       2.277  10.151  -7.303  1.00 52.31           C  
ATOM   2540  ND2 ASN A 161       1.818  11.379  -7.317  1.00 52.31           N  
ATOM   2541 HD21 ASN A 161       1.103  11.665  -7.971  1.00 52.31           H  
ATOM   2542 HD22 ASN A 161       2.258  12.009  -6.662  1.00 52.31           H  
ATOM   2543  OD1 ASN A 161       3.160   9.854  -6.526  1.00 52.31           O  
ATOM   2544  N   PHE A 162       2.131   5.731  -8.869  1.00 54.65           N  
ATOM   2545  H   PHE A 162       2.673   5.640  -8.021  1.00 54.65           H  
ATOM   2546  CA  PHE A 162       1.436   4.557  -9.360  1.00 54.65           C  
ATOM   2547  HA  PHE A 162       0.922   4.790 -10.292  1.00 54.65           H  
ATOM   2548  C   PHE A 162       0.382   4.139  -8.342  1.00 54.65           C  
ATOM   2549  CB  PHE A 162       2.449   3.448  -9.660  1.00 54.65           C  
ATOM   2550  HB2 PHE A 162       3.121   3.786 -10.449  1.00 54.65           H  
ATOM   2551  HB3 PHE A 162       3.058   3.256  -8.776  1.00 54.65           H  
ATOM   2552  O   PHE A 162       0.702   3.675  -7.254  1.00 54.65           O  
ATOM   2553  CG  PHE A 162       1.776   2.171 -10.104  1.00 54.65           C  
ATOM   2554  CD1 PHE A 162       1.578   1.113  -9.198  1.00 54.65           C  
ATOM   2555  HD1 PHE A 162       1.969   1.178  -8.193  1.00 54.65           H  
ATOM   2556  CD2 PHE A 162       1.252   2.090 -11.406  1.00 54.65           C  
ATOM   2557  HD2 PHE A 162       1.388   2.911 -12.095  1.00 54.65           H  
ATOM   2558  CE1 PHE A 162       0.840  -0.013  -9.594  1.00 54.65           C  
ATOM   2559  HE1 PHE A 162       0.674  -0.834  -8.912  1.00 54.65           H  
ATOM   2560  CE2 PHE A 162       0.476   0.983 -11.782  1.00 54.65           C  
ATOM   2561  HE2 PHE A 162      -0.000   0.959 -12.751  1.00 54.65           H  
ATOM   2562  CZ  PHE A 162       0.259  -0.059 -10.864  1.00 54.65           C  
ATOM   2563  HZ  PHE A 162      -0.395  -0.884 -11.102  1.00 54.65           H  
ATOM   2564  N   THR A 163      -0.896   4.268  -8.680  1.00 52.43           N  
ATOM   2565  H   THR A 163      -1.151   4.694  -9.560  1.00 52.43           H  
ATOM   2566  CA  THR A 163      -1.936   3.618  -7.882  1.00 52.43           C  
ATOM   2567  HA  THR A 163      -1.736   3.780  -6.823  1.00 52.43           H  
ATOM   2568  C   THR A 163      -1.864   2.126  -8.167  1.00 52.43           C  
ATOM   2569  CB  THR A 163      -3.327   4.187  -8.179  1.00 52.43           C  
ATOM   2570  HB  THR A 163      -3.639   3.900  -9.183  1.00 52.43           H  
ATOM   2571  O   THR A 163      -2.077   1.703  -9.304  1.00 52.43           O  
ATOM   2572  CG2 THR A 163      -4.366   3.722  -7.160  1.00 52.43           C  
ATOM   2573 HG21 THR A 163      -4.072   4.012  -6.151  1.00 52.43           H  
ATOM   2574 HG22 THR A 163      -5.333   4.163  -7.399  1.00 52.43           H  
ATOM   2575 HG23 THR A 163      -4.468   2.637  -7.199  1.00 52.43           H  
ATOM   2576  OG1 THR A 163      -3.281   5.594  -8.096  1.00 52.43           O  
ATOM   2577  HG1 THR A 163      -3.204   5.820  -7.166  1.00 52.43           H  
ATOM   2578  N   VAL A 164      -1.581   1.322  -7.139  1.00 49.49           N  
ATOM   2579  H   VAL A 164      -1.484   1.741  -6.225  1.00 49.49           H  
ATOM   2580  CA  VAL A 164      -1.815  -0.122  -7.195  1.00 49.49           C  
ATOM   2581  HA  VAL A 164      -1.490  -0.502  -8.163  1.00 49.49           H  
ATOM   2582  C   VAL A 164      -3.329  -0.282  -7.106  1.00 49.49           C  
ATOM   2583  CB  VAL A 164      -1.063  -0.900  -6.090  1.00 49.49           C  
ATOM   2584  HB  VAL A 164      -1.488  -0.636  -5.122  1.00 49.49           H  
ATOM   2585  O   VAL A 164      -3.884  -0.578  -6.049  1.00 49.49           O  
ATOM   2586  CG1 VAL A 164      -1.212  -2.416  -6.300  1.00 49.49           C  
ATOM   2587 HG11 VAL A 164      -2.265  -2.694  -6.260  1.00 49.49           H  
ATOM   2588 HG12 VAL A 164      -0.689  -2.948  -5.505  1.00 49.49           H  
ATOM   2589 HG13 VAL A 164      -0.798  -2.706  -7.265  1.00 49.49           H  
ATOM   2590  CG2 VAL A 164       0.442  -0.598  -6.008  1.00 49.49           C  
ATOM   2591 HG21 VAL A 164       0.617   0.477  -5.971  1.00 49.49           H  
ATOM   2592 HG22 VAL A 164       0.984  -1.033  -6.848  1.00 49.49           H  
ATOM   2593 HG23 VAL A 164       0.839  -1.031  -5.090  1.00 49.49           H  
ATOM   2594  N   ASP A 165      -4.009   0.000  -8.219  1.00 50.28           N  
ATOM   2595  H   ASP A 165      -3.490   0.355  -9.009  1.00 50.28           H  
ATOM   2596  CA  ASP A 165      -5.454  -0.144  -8.364  1.00 50.28           C  
ATOM   2597  HA  ASP A 165      -5.920   0.176  -7.432  1.00 50.28           H  
ATOM   2598  C   ASP A 165      -5.731  -1.638  -8.533  1.00 50.28           C  
ATOM   2599  CB  ASP A 165      -5.995   0.768  -9.487  1.00 50.28           C  
ATOM   2600  HB2 ASP A 165      -5.402   1.683  -9.500  1.00 50.28           H  
ATOM   2601  HB3 ASP A 165      -5.874   0.289 -10.458  1.00 50.28           H  
ATOM   2602  O   ASP A 165      -6.008  -2.161  -9.612  1.00 50.28           O  
ATOM   2603  CG  ASP A 165      -7.463   1.180  -9.281  1.00 50.28           C  
ATOM   2604  OD1 ASP A 165      -8.132   0.557  -8.433  1.00 50.28           O  
ATOM   2605  OD2 ASP A 165      -7.901   2.153  -9.945  1.00 50.28           O  
ATOM   2606  N   ALA A 166      -5.489  -2.370  -7.446  1.00 43.24           N  
ATOM   2607  H   ALA A 166      -5.161  -1.886  -6.623  1.00 43.24           H  
ATOM   2608  CA  ALA A 166      -5.668  -3.803  -7.401  1.00 43.24           C  
ATOM   2609  HA  ALA A 166      -5.058  -4.257  -8.182  1.00 43.24           H  
ATOM   2610  C   ALA A 166      -7.131  -4.167  -7.678  1.00 43.24           C  
ATOM   2611  CB  ALA A 166      -5.188  -4.297  -6.035  1.00 43.24           C  
ATOM   2612  HB1 ALA A 166      -5.414  -5.360  -5.947  1.00 43.24           H  
ATOM   2613  HB2 ALA A 166      -4.113  -4.146  -5.935  1.00 43.24           H  
ATOM   2614  HB3 ALA A 166      -5.706  -3.762  -5.239  1.00 43.24           H  
ATOM   2615  O   ALA A 166      -7.388  -5.274  -8.147  1.00 43.24           O  
ATOM   2616  N   PHE A 167      -8.068  -3.246  -7.425  1.00 40.24           N  
ATOM   2617  H   PHE A 167      -7.777  -2.324  -7.131  1.00 40.24           H  
ATOM   2618  CA  PHE A 167      -9.493  -3.439  -7.612  1.00 40.24           C  
ATOM   2619  HA  PHE A 167      -9.664  -4.028  -8.513  1.00 40.24           H  
ATOM   2620  C   PHE A 167     -10.218  -2.096  -7.741  1.00 40.24           C  
ATOM   2621  CB  PHE A 167     -10.037  -4.187  -6.394  1.00 40.24           C  
ATOM   2622  HB2 PHE A 167      -9.800  -3.606  -5.503  1.00 40.24           H  
ATOM   2623  HB3 PHE A 167     -11.121  -4.239  -6.496  1.00 40.24           H  
ATOM   2624  O   PHE A 167     -10.041  -1.239  -6.886  1.00 40.24           O  
ATOM   2625  CG  PHE A 167      -9.516  -5.598  -6.223  1.00 40.24           C  
ATOM   2626  CD1 PHE A 167      -9.934  -6.600  -7.117  1.00 40.24           C  
ATOM   2627  HD1 PHE A 167     -10.607  -6.344  -7.922  1.00 40.24           H  
ATOM   2628  CD2 PHE A 167      -8.618  -5.920  -5.191  1.00 40.24           C  
ATOM   2629  HD2 PHE A 167      -8.311  -5.162  -4.485  1.00 40.24           H  
ATOM   2630  CE1 PHE A 167      -9.458  -7.916  -6.992  1.00 40.24           C  
ATOM   2631  HE1 PHE A 167      -9.773  -8.672  -7.696  1.00 40.24           H  
ATOM   2632  CE2 PHE A 167      -8.208  -7.255  -5.031  1.00 40.24           C  
ATOM   2633  HE2 PHE A 167      -7.657  -7.571  -4.157  1.00 40.24           H  
ATOM   2634  CZ  PHE A 167      -8.604  -8.247  -5.935  1.00 40.24           C  
ATOM   2635  HZ  PHE A 167      -8.281  -9.267  -5.790  1.00 40.24           H  
ATOM   2636  N   ASP A 168     -11.076  -2.001  -8.766  1.00 41.43           N  
ATOM   2637  H   ASP A 168     -11.051  -2.758  -9.434  1.00 41.43           H  
ATOM   2638  CA  ASP A 168     -12.135  -1.001  -8.981  1.00 41.43           C  
ATOM   2639  HA  ASP A 168     -11.844  -0.368  -9.819  1.00 41.43           H  
ATOM   2640  C   ASP A 168     -12.394  -0.099  -7.758  1.00 41.43           C  
ATOM   2641  CB  ASP A 168     -13.404  -1.792  -9.381  1.00 41.43           C  
ATOM   2642  HB2 ASP A 168     -13.739  -2.382  -8.528  1.00 41.43           H  
ATOM   2643  HB3 ASP A 168     -13.128  -2.494 -10.167  1.00 41.43           H  
ATOM   2644  O   ASP A 168     -12.816  -0.586  -6.704  1.00 41.43           O  
ATOM   2645  CG  ASP A 168     -14.595  -0.972  -9.901  1.00 41.43           C  
ATOM   2646  OD1 ASP A 168     -14.711   0.241  -9.629  1.00 41.43           O  
ATOM   2647  OD2 ASP A 168     -15.462  -1.561 -10.586  1.00 41.43           O  
ATOM   2648  N   GLN A 169     -12.197   1.215  -7.940  1.00 40.17           N  
ATOM   2649  H   GLN A 169     -11.801   1.472  -8.832  1.00 40.17           H  
ATOM   2650  CA  GLN A 169     -12.328   2.317  -6.964  1.00 40.17           C  
ATOM   2651  HA  GLN A 169     -11.528   2.214  -6.231  1.00 40.17           H  
ATOM   2652  C   GLN A 169     -13.659   2.349  -6.180  1.00 40.17           C  
ATOM   2653  CB  GLN A 169     -12.143   3.652  -7.715  1.00 40.17           C  
ATOM   2654  HB2 GLN A 169     -12.908   3.740  -8.488  1.00 40.17           H  
ATOM   2655  HB3 GLN A 169     -12.266   4.477  -7.013  1.00 40.17           H  
ATOM   2656  O   GLN A 169     -13.876   3.196  -5.315  1.00 40.17           O  
ATOM   2657  CG  GLN A 169     -10.753   3.772  -8.358  1.00 40.17           C  
ATOM   2658  HG2 GLN A 169     -10.601   2.960  -9.070  1.00 40.17           H  
ATOM   2659  HG3 GLN A 169      -9.993   3.675  -7.583  1.00 40.17           H  
ATOM   2660  CD  GLN A 169     -10.511   5.081  -9.101  1.00 40.17           C  
ATOM   2661  NE2 GLN A 169      -9.372   5.178  -9.749  1.00 40.17           N  
ATOM   2662 HE21 GLN A 169      -9.205   6.017 -10.285  1.00 40.17           H  
ATOM   2663 HE22 GLN A 169      -8.771   4.366  -9.779  1.00 40.17           H  
ATOM   2664  OE1 GLN A 169     -11.311   6.008  -9.135  1.00 40.17           O  
ATOM   2665  N   ARG A 170     -14.565   1.413  -6.455  1.00 44.03           N  
ATOM   2666  H   ARG A 170     -14.284   0.735  -7.149  1.00 44.03           H  
ATOM   2667  CA  ARG A 170     -15.862   1.214  -5.817  1.00 44.03           C  
ATOM   2668  HA  ARG A 170     -16.176   2.178  -5.417  1.00 44.03           H  
ATOM   2669  C   ARG A 170     -15.841   0.292  -4.583  1.00 44.03           C  
ATOM   2670  CB  ARG A 170     -16.876   0.814  -6.900  1.00 44.03           C  
ATOM   2671  HB2 ARG A 170     -16.530  -0.083  -7.413  1.00 44.03           H  
ATOM   2672  HB3 ARG A 170     -17.840   0.602  -6.437  1.00 44.03           H  
ATOM   2673  O   ARG A 170     -16.884  -0.266  -4.254  1.00 44.03           O  
ATOM   2674  CG  ARG A 170     -17.068   1.962  -7.907  1.00 44.03           C  
ATOM   2675  HG2 ARG A 170     -16.128   2.210  -8.400  1.00 44.03           H  
ATOM   2676  HG3 ARG A 170     -17.409   2.844  -7.364  1.00 44.03           H  
ATOM   2677  CD  ARG A 170     -18.112   1.620  -8.968  1.00 44.03           C  
ATOM   2678  HD2 ARG A 170     -18.406   2.548  -9.459  1.00 44.03           H  
ATOM   2679  HD3 ARG A 170     -18.987   1.188  -8.484  1.00 44.03           H  
ATOM   2680  NE  ARG A 170     -17.580   0.699  -9.982  1.00 44.03           N  
ATOM   2681  HE  ARG A 170     -16.606   0.440  -9.909  1.00 44.03           H  
ATOM   2682  NH1 ARG A 170     -19.503   0.502 -11.225  1.00 44.03           N  
ATOM   2683 HH11 ARG A 170     -19.981   1.099 -10.565  1.00 44.03           H  
ATOM   2684 HH12 ARG A 170     -19.995   0.131 -12.024  1.00 44.03           H  
ATOM   2685  NH2 ARG A 170     -17.641  -0.560 -11.857  1.00 44.03           N  
ATOM   2686 HH21 ARG A 170     -16.737  -0.898 -11.560  1.00 44.03           H  
ATOM   2687 HH22 ARG A 170     -18.114  -0.976 -12.647  1.00 44.03           H  
ATOM   2688  CZ  ARG A 170     -18.243   0.222 -11.016  1.00 44.03           C  
ATOM   2689  N   LYS A 171     -14.739   0.276  -3.812  1.00 51.86           N  
ATOM   2690  H   LYS A 171     -13.928   0.727  -4.211  1.00 51.86           H  
ATOM   2691  CA  LYS A 171     -14.690  -0.072  -2.362  1.00 51.86           C  
ATOM   2692  HA  LYS A 171     -13.833   0.475  -1.968  1.00 51.86           H  
ATOM   2693  C   LYS A 171     -14.429  -1.535  -1.903  1.00 51.86           C  
ATOM   2694  CB  LYS A 171     -15.931   0.478  -1.599  1.00 51.86           C  
ATOM   2695  HB2 LYS A 171     -15.710   0.428  -0.532  1.00 51.86           H  
ATOM   2696  HB3 LYS A 171     -16.766  -0.201  -1.772  1.00 51.86           H  
ATOM   2697  O   LYS A 171     -15.141  -1.993  -1.006  1.00 51.86           O  
ATOM   2698  CG  LYS A 171     -16.424   1.905  -1.876  1.00 51.86           C  
ATOM   2699  HG2 LYS A 171     -15.675   2.620  -1.536  1.00 51.86           H  
ATOM   2700  HG3 LYS A 171     -16.611   2.071  -2.937  1.00 51.86           H  
ATOM   2701  CD  LYS A 171     -17.740   2.127  -1.116  1.00 51.86           C  
ATOM   2702  HD2 LYS A 171     -18.467   1.364  -1.397  1.00 51.86           H  
ATOM   2703  HD3 LYS A 171     -17.541   2.056  -0.047  1.00 51.86           H  
ATOM   2704  CE  LYS A 171     -18.307   3.510  -1.437  1.00 51.86           C  
ATOM   2705  HE2 LYS A 171     -17.497   4.235  -1.355  1.00 51.86           H  
ATOM   2706  HE3 LYS A 171     -18.672   3.521  -2.464  1.00 51.86           H  
ATOM   2707  NZ  LYS A 171     -19.378   3.891  -0.487  1.00 51.86           N  
ATOM   2708  HZ1 LYS A 171     -19.730   4.822  -0.659  1.00 51.86           H  
ATOM   2709  HZ2 LYS A 171     -18.974   3.980   0.434  1.00 51.86           H  
ATOM   2710  HZ3 LYS A 171     -20.125   3.214  -0.425  1.00 51.86           H  
ATOM   2711  N   PRO A 172     -13.414  -2.295  -2.354  1.00 59.19           N  
ATOM   2712  CA  PRO A 172     -12.990  -3.469  -1.586  1.00 59.19           C  
ATOM   2713  HA  PRO A 172     -13.800  -3.872  -0.978  1.00 59.19           H  
ATOM   2714  C   PRO A 172     -11.834  -3.118  -0.639  1.00 59.19           C  
ATOM   2715  CB  PRO A 172     -12.672  -4.533  -2.623  1.00 59.19           C  
ATOM   2716  HB2 PRO A 172     -11.922  -5.243  -2.273  1.00 59.19           H  
ATOM   2717  HB3 PRO A 172     -13.589  -5.052  -2.904  1.00 59.19           H  
ATOM   2718  O   PRO A 172     -10.673  -3.054  -1.033  1.00 59.19           O  
ATOM   2719  CG  PRO A 172     -12.173  -3.710  -3.806  1.00 59.19           C  
ATOM   2720  HG2 PRO A 172     -11.090  -3.614  -3.729  1.00 59.19           H  
ATOM   2721  HG3 PRO A 172     -12.462  -4.182  -4.745  1.00 59.19           H  
ATOM   2722  CD  PRO A 172     -12.804  -2.317  -3.673  1.00 59.19           C  
ATOM   2723  HD2 PRO A 172     -13.565  -2.183  -4.442  1.00 59.19           H  
ATOM   2724  HD3 PRO A 172     -12.041  -1.544  -3.763  1.00 59.19           H  
ATOM   2725  N   LEU A 173     -12.171  -2.910   0.634  1.00 65.23           N  
ATOM   2726  H   LEU A 173     -13.150  -2.955   0.875  1.00 65.23           H  
ATOM   2727  CA  LEU A 173     -11.208  -2.945   1.733  1.00 65.23           C  
ATOM   2728  HA  LEU A 173     -10.336  -2.344   1.473  1.00 65.23           H  
ATOM   2729  C   LEU A 173     -10.724  -4.388   1.926  1.00 65.23           C  
ATOM   2730  CB  LEU A 173     -11.878  -2.383   3.002  1.00 65.23           C  
ATOM   2731  HB2 LEU A 173     -12.814  -2.916   3.172  1.00 65.23           H  
ATOM   2732  HB3 LEU A 173     -11.230  -2.574   3.858  1.00 65.23           H  
ATOM   2733  O   LEU A 173     -11.534  -5.308   2.031  1.00 65.23           O  
ATOM   2734  CG  LEU A 173     -12.161  -0.871   2.944  1.00 65.23           C  
ATOM   2735  HG  LEU A 173     -12.805  -0.650   2.092  1.00 65.23           H  
ATOM   2736  CD1 LEU A 173     -12.851  -0.367   4.199  1.00 65.23           C  
ATOM   2737 HD11 LEU A 173     -13.873  -0.744   4.226  1.00 65.23           H  
ATOM   2738 HD12 LEU A 173     -12.281  -0.668   5.078  1.00 65.23           H  
ATOM   2739 HD13 LEU A 173     -12.913   0.721   4.186  1.00 65.23           H  
ATOM   2740  CD2 LEU A 173     -10.879  -0.070   2.804  1.00 65.23           C  
ATOM   2741 HD21 LEU A 173     -10.162  -0.364   3.571  1.00 65.23           H  
ATOM   2742 HD22 LEU A 173     -10.465  -0.243   1.811  1.00 65.23           H  
ATOM   2743 HD23 LEU A 173     -11.102   0.995   2.878  1.00 65.23           H  
ATOM   2744  N   TRP A 174      -9.413  -4.597   1.961  1.00 70.22           N  
ATOM   2745  H   TRP A 174      -8.799  -3.802   1.849  1.00 70.22           H  
ATOM   2746  CA  TRP A 174      -8.797  -5.911   2.116  1.00 70.22           C  
ATOM   2747  HA  TRP A 174      -9.363  -6.639   1.535  1.00 70.22           H  
ATOM   2748  C   TRP A 174      -8.751  -6.299   3.593  1.00 70.22           C  
ATOM   2749  CB  TRP A 174      -7.375  -5.886   1.571  1.00 70.22           C  
ATOM   2750  HB2 TRP A 174      -6.845  -5.037   2.004  1.00 70.22           H  
ATOM   2751  HB3 TRP A 174      -6.866  -6.789   1.908  1.00 70.22           H  
ATOM   2752  O   TRP A 174      -8.017  -5.651   4.332  1.00 70.22           O  
ATOM   2753  CG  TRP A 174      -7.239  -5.812   0.092  1.00 70.22           C  
ATOM   2754  CD1 TRP A 174      -7.626  -4.788  -0.700  1.00 70.22           C  
ATOM   2755  HD1 TRP A 174      -8.121  -3.890  -0.361  1.00 70.22           H  
ATOM   2756  CD2 TRP A 174      -6.559  -6.758  -0.774  1.00 70.22           C  
ATOM   2757  CE2 TRP A 174      -6.480  -6.193  -2.077  1.00 70.22           C  
ATOM   2758  CE3 TRP A 174      -5.901  -7.984  -0.556  1.00 70.22           C  
ATOM   2759  HE3 TRP A 174      -5.903  -8.410   0.436  1.00 70.22           H  
ATOM   2760  NE1 TRP A 174      -7.205  -5.024  -1.991  1.00 70.22           N  
ATOM   2761  HE1 TRP A 174      -7.310  -4.335  -2.722  1.00 70.22           H  
ATOM   2762  CH2 TRP A 174      -5.116  -8.035  -2.867  1.00 70.22           C  
ATOM   2763  HH2 TRP A 174      -4.536  -8.505  -3.647  1.00 70.22           H  
ATOM   2764  CZ2 TRP A 174      -5.736  -6.799  -3.097  1.00 70.22           C  
ATOM   2765  HZ2 TRP A 174      -5.649  -6.317  -4.060  1.00 70.22           H  
ATOM   2766  CZ3 TRP A 174      -5.178  -8.605  -1.586  1.00 70.22           C  
ATOM   2767  HZ3 TRP A 174      -4.635  -9.513  -1.368  1.00 70.22           H  
ATOM   2768  N   PRO A 175      -9.458  -7.351   4.036  1.00 68.38           N  
ATOM   2769  CA  PRO A 175      -9.567  -7.754   5.442  1.00 68.38           C  
ATOM   2770  HA  PRO A 175      -9.702  -6.883   6.083  1.00 68.38           H  
ATOM   2771  C   PRO A 175      -8.322  -8.513   5.935  1.00 68.38           C  
ATOM   2772  CB  PRO A 175     -10.834  -8.620   5.473  1.00 68.38           C  
ATOM   2773  HB2 PRO A 175     -11.724  -7.992   5.469  1.00 68.38           H  
ATOM   2774  HB3 PRO A 175     -10.867  -9.310   6.316  1.00 68.38           H  
ATOM   2775  O   PRO A 175      -8.403  -9.680   6.320  1.00 68.38           O  
ATOM   2776  CG  PRO A 175     -10.744  -9.337   4.129  1.00 68.38           C  
ATOM   2777  HG2 PRO A 175     -11.692  -9.764   3.804  1.00 68.38           H  
ATOM   2778  HG3 PRO A 175      -9.974 -10.108   4.169  1.00 68.38           H  
ATOM   2779  CD  PRO A 175     -10.286  -8.218   3.209  1.00 68.38           C  
ATOM   2780  HD2 PRO A 175     -11.154  -7.667   2.848  1.00 68.38           H  
ATOM   2781  HD3 PRO A 175      -9.721  -8.629   2.372  1.00 68.38           H  
ATOM   2782  N   ILE A 176      -7.145  -7.891   5.892  1.00 72.68           N  
ATOM   2783  H   ILE A 176      -7.126  -6.921   5.611  1.00 72.68           H  
ATOM   2784  CA  ILE A 176      -5.884  -8.572   6.223  1.00 72.68           C  
ATOM   2785  HA  ILE A 176      -5.828  -9.481   5.623  1.00 72.68           H  
ATOM   2786  C   ILE A 176      -5.811  -9.034   7.678  1.00 72.68           C  
ATOM   2787  CB  ILE A 176      -4.663  -7.712   5.871  1.00 72.68           C  
ATOM   2788  HB  ILE A 176      -3.779  -8.312   6.089  1.00 72.68           H  
ATOM   2789  O   ILE A 176      -5.219 -10.072   7.952  1.00 72.68           O  
ATOM   2790  CG1 ILE A 176      -4.569  -6.397   6.673  1.00 72.68           C  
ATOM   2791 HG12 ILE A 176      -5.347  -5.704   6.353  1.00 72.68           H  
ATOM   2792 HG13 ILE A 176      -4.704  -6.588   7.738  1.00 72.68           H  
ATOM   2793  CG2 ILE A 176      -4.678  -7.424   4.367  1.00 72.68           C  
ATOM   2794 HG21 ILE A 176      -5.396  -6.637   4.135  1.00 72.68           H  
ATOM   2795 HG22 ILE A 176      -3.680  -7.098   4.076  1.00 72.68           H  
ATOM   2796 HG23 ILE A 176      -4.937  -8.325   3.811  1.00 72.68           H  
ATOM   2797  CD1 ILE A 176      -3.198  -5.739   6.517  1.00 72.68           C  
ATOM   2798 HD11 ILE A 176      -2.976  -5.525   5.471  1.00 72.68           H  
ATOM   2799 HD12 ILE A 176      -3.189  -4.804   7.076  1.00 72.68           H  
ATOM   2800 HD13 ILE A 176      -2.423  -6.399   6.909  1.00 72.68           H  
ATOM   2801  N   GLY A 177      -6.463  -8.318   8.597  1.00 70.92           N  
ATOM   2802  H   GLY A 177      -6.936  -7.476   8.301  1.00 70.92           H  
ATOM   2803  CA  GLY A 177      -6.490  -8.664  10.017  1.00 70.92           C  
ATOM   2804  HA2 GLY A 177      -6.925  -7.841  10.585  1.00 70.92           H  
ATOM   2805  HA3 GLY A 177      -5.472  -8.824  10.370  1.00 70.92           H  
ATOM   2806  C   GLY A 177      -7.285  -9.928  10.322  1.00 70.92           C  
ATOM   2807  O   GLY A 177      -7.098 -10.529  11.374  1.00 70.92           O  
ATOM   2808  N   MET A 178      -8.134 -10.371   9.391  1.00 66.23           N  
ATOM   2809  H   MET A 178      -8.201  -9.869   8.517  1.00 66.23           H  
ATOM   2810  CA  MET A 178      -8.859 -11.635   9.526  1.00 66.23           C  
ATOM   2811  HA  MET A 178      -9.153 -11.763  10.568  1.00 66.23           H  
ATOM   2812  C   MET A 178      -7.995 -12.841   9.166  1.00 66.23           C  
ATOM   2813  CB  MET A 178     -10.129 -11.610   8.673  1.00 66.23           C  
ATOM   2814  HB2 MET A 178     -10.658 -12.552   8.814  1.00 66.23           H  
ATOM   2815  HB3 MET A 178      -9.869 -11.514   7.619  1.00 66.23           H  
ATOM   2816  O   MET A 178      -8.379 -13.965   9.464  1.00 66.23           O  
ATOM   2817  CG  MET A 178     -11.042 -10.450   9.086  1.00 66.23           C  
ATOM   2818  HG2 MET A 178     -11.131 -10.437  10.172  1.00 66.23           H  
ATOM   2819  HG3 MET A 178     -10.578  -9.513   8.778  1.00 66.23           H  
ATOM   2820  SD  MET A 178     -12.708 -10.506   8.382  1.00 66.23           S  
ATOM   2821  CE  MET A 178     -13.369 -11.906   9.321  1.00 66.23           C  
ATOM   2822  HE1 MET A 178     -13.115 -11.795  10.376  1.00 66.23           H  
ATOM   2823  HE2 MET A 178     -14.454 -11.918   9.220  1.00 66.23           H  
ATOM   2824  HE3 MET A 178     -12.956 -12.842   8.944  1.00 66.23           H  
ATOM   2825  N   CYS A 179      -6.838 -12.626   8.543  1.00 69.64           N  
ATOM   2826  H   CYS A 179      -6.523 -11.678   8.397  1.00 69.64           H  
ATOM   2827  CA  CYS A 179      -5.937 -13.697   8.166  1.00 69.64           C  
ATOM   2828  HA  CYS A 179      -6.456 -14.650   8.266  1.00 69.64           H  
ATOM   2829  C   CYS A 179      -4.763 -13.767   9.133  1.00 69.64           C  
ATOM   2830  CB  CYS A 179      -5.563 -13.538   6.690  1.00 69.64           C  
ATOM   2831  HB2 CYS A 179      -4.904 -14.355   6.395  1.00 69.64           H  
ATOM   2832  HB3 CYS A 179      -5.041 -12.592   6.551  1.00 69.64           H  
ATOM   2833  O   CYS A 179      -4.168 -12.762   9.518  1.00 69.64           O  
ATOM   2834  SG  CYS A 179      -7.056 -13.568   5.661  1.00 69.64           S  
ATOM   2835  N   ASN A 180      -4.395 -14.988   9.519  1.00 76.89           N  
ATOM   2836  H   ASN A 180      -4.973 -15.768   9.239  1.00 76.89           H  
ATOM   2837  CA  ASN A 180      -3.230 -15.259  10.362  1.00 76.89           C  
ATOM   2838  HA  ASN A 180      -3.197 -14.500  11.143  1.00 76.89           H  
ATOM   2839  C   ASN A 180      -1.899 -15.084   9.597  1.00 76.89           C  
ATOM   2840  CB  ASN A 180      -3.424 -16.632  11.041  1.00 76.89           C  
ATOM   2841  HB2 ASN A 180      -3.851 -17.347  10.337  1.00 76.89           H  
ATOM   2842  HB3 ASN A 180      -2.463 -17.025  11.371  1.00 76.89           H  
ATOM   2843  O   ASN A 180      -0.977 -15.882   9.742  1.00 76.89           O  
ATOM   2844  CG  ASN A 180      -4.289 -16.547  12.287  1.00 76.89           C  
ATOM   2845  ND2 ASN A 180      -5.157 -17.492  12.535  1.00 76.89           N  
ATOM   2846 HD21 ASN A 180      -5.752 -17.326  13.334  1.00 76.89           H  
ATOM   2847 HD22 ASN A 180      -5.591 -18.005  11.780  1.00 76.89           H  
ATOM   2848  OD1 ASN A 180      -4.164 -15.634  13.091  1.00 76.89           O  
ATOM   2849  N   ALA A 181      -1.805 -14.056   8.752  1.00 80.01           N  
ATOM   2850  H   ALA A 181      -2.563 -13.390   8.718  1.00 80.01           H  
ATOM   2851  CA  ALA A 181      -0.627 -13.729   7.970  1.00 80.01           C  
ATOM   2852  HA  ALA A 181       0.263 -13.930   8.567  1.00 80.01           H  
ATOM   2853  C   ALA A 181      -0.616 -12.250   7.565  1.00 80.01           C  
ATOM   2854  CB  ALA A 181      -0.603 -14.618   6.725  1.00 80.01           C  
ATOM   2855  HB1 ALA A 181       0.332 -14.423   6.199  1.00 80.01           H  
ATOM   2856  HB2 ALA A 181      -0.637 -15.669   7.009  1.00 80.01           H  
ATOM   2857  HB3 ALA A 181      -1.447 -14.382   6.078  1.00 80.01           H  
ATOM   2858  O   ALA A 181      -1.662 -11.673   7.268  1.00 80.01           O  
ATOM   2859  N   ASP A 182       0.577 -11.666   7.495  1.00 87.67           N  
ATOM   2860  H   ASP A 182       1.400 -12.174   7.786  1.00 87.67           H  
ATOM   2861  CA  ASP A 182       0.767 -10.320   6.960  1.00 87.67           C  
ATOM   2862  HA  ASP A 182       0.027  -9.656   7.409  1.00 87.67           H  
ATOM   2863  C   ASP A 182       0.554 -10.290   5.440  1.00 87.67           C  
ATOM   2864  CB  ASP A 182       2.160  -9.796   7.334  1.00 87.67           C  
ATOM   2865  HB2 ASP A 182       2.914 -10.482   6.947  1.00 87.67           H  
ATOM   2866  HB3 ASP A 182       2.310  -8.828   6.856  1.00 87.67           H  
ATOM   2867  O   ASP A 182       0.747 -11.292   4.735  1.00 87.67           O  
ATOM   2868  CG  ASP A 182       2.354  -9.614   8.843  1.00 87.67           C  
ATOM   2869  OD1 ASP A 182       1.346  -9.381   9.557  1.00 87.67           O  
ATOM   2870  OD2 ASP A 182       3.523  -9.696   9.273  1.00 87.67           O  
ATOM   2871  N   MET A 183       0.185  -9.117   4.922  1.00 87.61           N  
ATOM   2872  H   MET A 183       0.135  -8.318   5.538  1.00 87.61           H  
ATOM   2873  CA  MET A 183       0.195  -8.872   3.484  1.00 87.61           C  
ATOM   2874  HA  MET A 183      -0.040  -9.803   2.967  1.00 87.61           H  
ATOM   2875  C   MET A 183       1.597  -8.438   3.067  1.00 87.61           C  
ATOM   2876  CB  MET A 183      -0.876  -7.844   3.096  1.00 87.61           C  
ATOM   2877  HB2 MET A 183      -1.841  -8.175   3.479  1.00 87.61           H  
ATOM   2878  HB3 MET A 183      -0.635  -6.884   3.553  1.00 87.61           H  
ATOM   2879  O   MET A 183       2.186  -7.555   3.684  1.00 87.61           O  
ATOM   2880  CG  MET A 183      -0.975  -7.665   1.576  1.00 87.61           C  
ATOM   2881  HG2 MET A 183      -1.401  -8.567   1.137  1.00 87.61           H  
ATOM   2882  HG3 MET A 183       0.030  -7.546   1.171  1.00 87.61           H  
ATOM   2883  SD  MET A 183      -1.913  -6.224   1.001  1.00 87.61           S  
ATOM   2884  CE  MET A 183      -3.619  -6.657   1.389  1.00 87.61           C  
ATOM   2885  HE1 MET A 183      -3.944  -6.069   2.248  1.00 87.61           H  
ATOM   2886  HE2 MET A 183      -3.716  -7.727   1.573  1.00 87.61           H  
ATOM   2887  HE3 MET A 183      -4.237  -6.360   0.542  1.00 87.61           H  
ATOM   2888  N   THR A 184       2.124  -9.026   1.997  1.00 91.48           N  
ATOM   2889  H   THR A 184       1.572  -9.709   1.499  1.00 91.48           H  
ATOM   2890  CA  THR A 184       3.360  -8.556   1.369  1.00 91.48           C  
ATOM   2891  HA  THR A 184       3.702  -7.674   1.911  1.00 91.48           H  
ATOM   2892  C   THR A 184       3.097  -8.105  -0.058  1.00 91.48           C  
ATOM   2893  CB  THR A 184       4.513  -9.563   1.448  1.00 91.48           C  
ATOM   2894  HB  THR A 184       5.366  -9.171   0.894  1.00 91.48           H  
ATOM   2895  O   THR A 184       2.334  -8.729  -0.796  1.00 91.48           O  
ATOM   2896  CG2 THR A 184       4.943  -9.831   2.888  1.00 91.48           C  
ATOM   2897 HG21 THR A 184       5.784 -10.524   2.895  1.00 91.48           H  
ATOM   2898 HG22 THR A 184       4.120 -10.249   3.468  1.00 91.48           H  
ATOM   2899 HG23 THR A 184       5.257  -8.893   3.347  1.00 91.48           H  
ATOM   2900  OG1 THR A 184       4.154 -10.806   0.919  1.00 91.48           O  
ATOM   2901  HG1 THR A 184       3.610 -11.237   1.582  1.00 91.48           H  
ATOM   2902  N   ILE A 185       3.717  -6.994  -0.442  1.00 89.93           N  
ATOM   2903  H   ILE A 185       4.292  -6.515   0.236  1.00 89.93           H  
ATOM   2904  CA  ILE A 185       3.673  -6.447  -1.796  1.00 89.93           C  
ATOM   2905  HA  ILE A 185       3.076  -7.095  -2.438  1.00 89.93           H  
ATOM   2906  C   ILE A 185       5.103  -6.457  -2.313  1.00 89.93           C  
ATOM   2907  CB  ILE A 185       3.020  -5.051  -1.812  1.00 89.93           C  
ATOM   2908  HB  ILE A 185       3.578  -4.403  -1.136  1.00 89.93           H  
ATOM   2909  O   ILE A 185       5.966  -5.734  -1.820  1.00 89.93           O  
ATOM   2910  CG1 ILE A 185       1.557  -5.141  -1.327  1.00 89.93           C  
ATOM   2911 HG12 ILE A 185       1.464  -5.841  -0.497  1.00 89.93           H  
ATOM   2912 HG13 ILE A 185       0.917  -5.500  -2.133  1.00 89.93           H  
ATOM   2913  CG2 ILE A 185       3.066  -4.439  -3.225  1.00 89.93           C  
ATOM   2914 HG21 ILE A 185       2.585  -3.461  -3.227  1.00 89.93           H  
ATOM   2915 HG22 ILE A 185       4.101  -4.300  -3.538  1.00 89.93           H  
ATOM   2916 HG23 ILE A 185       2.560  -5.092  -3.936  1.00 89.93           H  
ATOM   2917  CD1 ILE A 185       1.029  -3.808  -0.817  1.00 89.93           C  
ATOM   2918 HD11 ILE A 185       1.008  -3.060  -1.609  1.00 89.93           H  
ATOM   2919 HD12 ILE A 185       1.663  -3.480   0.007  1.00 89.93           H  
ATOM   2920 HD13 ILE A 185       0.023  -3.967  -0.428  1.00 89.93           H  
ATOM   2921  N   GLU A 186       5.359  -7.316  -3.289  1.00 93.01           N  
ATOM   2922  H   GLU A 186       4.595  -7.875  -3.640  1.00 93.01           H  
ATOM   2923  CA  GLU A 186       6.644  -7.441  -3.959  1.00 93.01           C  
ATOM   2924  HA  GLU A 186       7.424  -6.994  -3.343  1.00 93.01           H  
ATOM   2925  C   GLU A 186       6.594  -6.701  -5.293  1.00 93.01           C  
ATOM   2926  CB  GLU A 186       7.010  -8.915  -4.180  1.00 93.01           C  
ATOM   2927  HB2 GLU A 186       6.237  -9.390  -4.784  1.00 93.01           H  
ATOM   2928  HB3 GLU A 186       7.943  -8.939  -4.742  1.00 93.01           H  
ATOM   2929  O   GLU A 186       5.793  -7.026  -6.171  1.00 93.01           O  
ATOM   2930  CG  GLU A 186       7.182  -9.722  -2.885  1.00 93.01           C  
ATOM   2931  HG2 GLU A 186       7.889  -9.202  -2.238  1.00 93.01           H  
ATOM   2932  HG3 GLU A 186       6.224  -9.771  -2.367  1.00 93.01           H  
ATOM   2933  CD  GLU A 186       7.692 -11.154  -3.133  1.00 93.01           C  
ATOM   2934  OE1 GLU A 186       7.655 -11.975  -2.192  1.00 93.01           O  
ATOM   2935  OE2 GLU A 186       8.125 -11.511  -4.262  1.00 93.01           O  
ATOM   2936  N   ILE A 187       7.472  -5.721  -5.466  1.00 90.24           N  
ATOM   2937  H   ILE A 187       8.099  -5.497  -4.706  1.00 90.24           H  
ATOM   2938  CA  ILE A 187       7.584  -4.929  -6.688  1.00 90.24           C  
ATOM   2939  HA  ILE A 187       6.830  -5.259  -7.403  1.00 90.24           H  
ATOM   2940  C   ILE A 187       8.953  -5.196  -7.290  1.00 90.24           C  
ATOM   2941  CB  ILE A 187       7.323  -3.433  -6.419  1.00 90.24           C  
ATOM   2942  HB  ILE A 187       8.117  -3.040  -5.783  1.00 90.24           H  
ATOM   2943  O   ILE A 187       9.978  -4.847  -6.710  1.00 90.24           O  
ATOM   2944  CG1 ILE A 187       5.982  -3.282  -5.664  1.00 90.24           C  
ATOM   2945 HG12 ILE A 187       5.205  -3.846  -6.180  1.00 90.24           H  
ATOM   2946 HG13 ILE A 187       6.099  -3.699  -4.663  1.00 90.24           H  
ATOM   2947  CG2 ILE A 187       7.343  -2.661  -7.752  1.00 90.24           C  
ATOM   2948 HG21 ILE A 187       7.213  -1.594  -7.571  1.00 90.24           H  
ATOM   2949 HG22 ILE A 187       6.546  -3.017  -8.404  1.00 90.24           H  
ATOM   2950 HG23 ILE A 187       8.305  -2.784  -8.250  1.00 90.24           H  
ATOM   2951  CD1 ILE A 187       5.497  -1.847  -5.486  1.00 90.24           C  
ATOM   2952 HD11 ILE A 187       4.718  -1.816  -4.724  1.00 90.24           H  
ATOM   2953 HD12 ILE A 187       5.074  -1.504  -6.430  1.00 90.24           H  
ATOM   2954 HD13 ILE A 187       6.327  -1.207  -5.184  1.00 90.24           H  
ATOM   2955  N   GLN A 188       8.972  -5.831  -8.458  1.00 92.53           N  
ATOM   2956  H   GLN A 188       8.084  -6.021  -8.900  1.00 92.53           H  
ATOM   2957  CA  GLN A 188      10.184  -5.957  -9.255  1.00 92.53           C  
ATOM   2958  HA  GLN A 188      11.050  -6.027  -8.596  1.00 92.53           H  
ATOM   2959  C   GLN A 188      10.315  -4.701 -10.105  1.00 92.53           C  
ATOM   2960  CB  GLN A 188      10.131  -7.225 -10.116  1.00 92.53           C  
ATOM   2961  HB2 GLN A 188       9.289  -7.145 -10.803  1.00 92.53           H  
ATOM   2962  HB3 GLN A 188       9.977  -8.093  -9.474  1.00 92.53           H  
ATOM   2963  O   GLN A 188       9.500  -4.478 -11.006  1.00 92.53           O  
ATOM   2964  CG  GLN A 188      11.401  -7.434 -10.953  1.00 92.53           C  
ATOM   2965  HG2 GLN A 188      11.542  -6.588 -11.627  1.00 92.53           H  
ATOM   2966  HG3 GLN A 188      11.276  -8.323 -11.572  1.00 92.53           H  
ATOM   2967  CD  GLN A 188      12.657  -7.615 -10.112  1.00 92.53           C  
ATOM   2968  NE2 GLN A 188      13.680  -6.830 -10.364  1.00 92.53           N  
ATOM   2969 HE21 GLN A 188      13.598  -6.080 -11.036  1.00 92.53           H  
ATOM   2970 HE22 GLN A 188      14.560  -7.000  -9.900  1.00 92.53           H  
ATOM   2971  OE1 GLN A 188      12.717  -8.458  -9.226  1.00 92.53           O  
ATOM   2972  N   PHE A 189      11.344  -3.903  -9.843  1.00 89.16           N  
ATOM   2973  H   PHE A 189      11.987  -4.134  -9.099  1.00 89.16           H  
ATOM   2974  CA  PHE A 189      11.697  -2.807 -10.729  1.00 89.16           C  
ATOM   2975  HA  PHE A 189      10.781  -2.338 -11.087  1.00 89.16           H  
ATOM   2976  C   PHE A 189      12.442  -3.354 -11.935  1.00 89.16           C  
ATOM   2977  CB  PHE A 189      12.490  -1.738  -9.986  1.00 89.16           C  
ATOM   2978  HB2 PHE A 189      13.368  -2.198  -9.531  1.00 89.16           H  
ATOM   2979  HB3 PHE A 189      12.832  -0.986 -10.697  1.00 89.16           H  
ATOM   2980  O   PHE A 189      13.298  -4.239 -11.827  1.00 89.16           O  
ATOM   2981  CG  PHE A 189      11.655  -1.050  -8.930  1.00 89.16           C  
ATOM   2982  CD1 PHE A 189      10.614  -0.185  -9.318  1.00 89.16           C  
ATOM   2983  HD1 PHE A 189      10.437   0.015 -10.364  1.00 89.16           H  
ATOM   2984  CD2 PHE A 189      11.886  -1.304  -7.567  1.00 89.16           C  
ATOM   2985  HD2 PHE A 189      12.687  -1.963  -7.266  1.00 89.16           H  
ATOM   2986  CE1 PHE A 189       9.797   0.417  -8.347  1.00 89.16           C  
ATOM   2987  HE1 PHE A 189       8.998   1.079  -8.648  1.00 89.16           H  
ATOM   2988  CE2 PHE A 189      11.078  -0.683  -6.600  1.00 89.16           C  
ATOM   2989  HE2 PHE A 189      11.271  -0.838  -5.548  1.00 89.16           H  
ATOM   2990  CZ  PHE A 189      10.029   0.167  -6.985  1.00 89.16           C  
ATOM   2991  HZ  PHE A 189       9.413   0.637  -6.233  1.00 89.16           H  
ATOM   2992  N   ARG A 190      12.093  -2.821 -13.101  1.00 86.05           N  
ATOM   2993  H   ARG A 190      11.435  -2.055 -13.092  1.00 86.05           H  
ATOM   2994  CA  ARG A 190      12.719  -3.190 -14.362  1.00 86.05           C  
ATOM   2995  HA  ARG A 190      12.657  -4.273 -14.466  1.00 86.05           H  
ATOM   2996  C   ARG A 190      14.203  -2.819 -14.313  1.00 86.05           C  
ATOM   2997  CB  ARG A 190      11.922  -2.522 -15.492  1.00 86.05           C  
ATOM   2998  HB2 ARG A 190      11.925  -1.442 -15.347  1.00 86.05           H  
ATOM   2999  HB3 ARG A 190      10.887  -2.857 -15.426  1.00 86.05           H  
ATOM   3000  O   ARG A 190      14.594  -1.830 -13.694  1.00 86.05           O  
ATOM   3001  CG  ARG A 190      12.459  -2.840 -16.888  1.00 86.05           C  
ATOM   3002  HG2 ARG A 190      13.491  -2.493 -16.928  1.00 86.05           H  
ATOM   3003  HG3 ARG A 190      12.428  -3.917 -17.057  1.00 86.05           H  
ATOM   3004  CD  ARG A 190      11.674  -2.114 -17.989  1.00 86.05           C  
ATOM   3005  HD2 ARG A 190      11.683  -1.045 -17.775  1.00 86.05           H  
ATOM   3006  HD3 ARG A 190      12.170  -2.251 -18.950  1.00 86.05           H  
ATOM   3007  NE  ARG A 190      10.274  -2.559 -18.053  1.00 86.05           N  
ATOM   3008  HE  ARG A 190       9.640  -2.032 -17.469  1.00 86.05           H  
ATOM   3009  NH1 ARG A 190      10.477  -4.153 -19.693  1.00 86.05           N  
ATOM   3010 HH11 ARG A 190      10.053  -4.864 -20.272  1.00 86.05           H  
ATOM   3011 HH12 ARG A 190      11.394  -3.780 -19.895  1.00 86.05           H  
ATOM   3012  NH2 ARG A 190       8.529  -3.891 -18.618  1.00 86.05           N  
ATOM   3013 HH21 ARG A 190       7.995  -3.428 -17.896  1.00 86.05           H  
ATOM   3014 HH22 ARG A 190       8.140  -4.677 -19.118  1.00 86.05           H  
ATOM   3015  CZ  ARG A 190       9.770  -3.532 -18.787  1.00 86.05           C  
ATOM   3016  N   ASP A 191      15.028  -3.637 -14.959  1.00 85.75           N  
ATOM   3017  H   ASP A 191      14.659  -4.503 -15.324  1.00 85.75           H  
ATOM   3018  CA  ASP A 191      16.456  -3.358 -15.098  1.00 85.75           C  
ATOM   3019  HA  ASP A 191      16.893  -3.313 -14.100  1.00 85.75           H  
ATOM   3020  C   ASP A 191      16.692  -2.005 -15.786  1.00 85.75           C  
ATOM   3021  CB  ASP A 191      17.143  -4.497 -15.855  1.00 85.75           C  
ATOM   3022  HB2 ASP A 191      16.835  -4.481 -16.900  1.00 85.75           H  
ATOM   3023  HB3 ASP A 191      16.833  -5.450 -15.426  1.00 85.75           H  
ATOM   3024  O   ASP A 191      16.013  -1.650 -16.756  1.00 85.75           O  
ATOM   3025  CG  ASP A 191      18.664  -4.375 -15.761  1.00 85.75           C  
ATOM   3026  OD1 ASP A 191      19.210  -3.453 -16.411  1.00 85.75           O  
ATOM   3027  OD2 ASP A 191      19.261  -5.183 -15.033  1.00 85.75           O  
ATOM   3028  N   LYS A 192      17.684  -1.269 -15.292  1.00 79.00           N  
ATOM   3029  H   LYS A 192      18.258  -1.689 -14.575  1.00 79.00           H  
ATOM   3030  CA  LYS A 192      18.051   0.062 -15.770  1.00 79.00           C  
ATOM   3031  HA  LYS A 192      17.204   0.731 -15.615  1.00 79.00           H  
ATOM   3032  C   LYS A 192      18.402   0.089 -17.265  1.00 79.00           C  
ATOM   3033  CB  LYS A 192      19.222   0.522 -14.906  1.00 79.00           C  
ATOM   3034  HB2 LYS A 192      19.021   0.275 -13.863  1.00 79.00           H  
ATOM   3035  HB3 LYS A 192      20.131   0.003 -15.210  1.00 79.00           H  
ATOM   3036  O   LYS A 192      18.039   1.039 -17.958  1.00 79.00           O  
ATOM   3037  CG  LYS A 192      19.427   2.027 -15.008  1.00 79.00           C  
ATOM   3038  HG2 LYS A 192      19.741   2.286 -16.019  1.00 79.00           H  
ATOM   3039  HG3 LYS A 192      18.494   2.547 -14.791  1.00 79.00           H  
ATOM   3040  CD  LYS A 192      20.481   2.445 -13.980  1.00 79.00           C  
ATOM   3041  HD2 LYS A 192      20.014   2.537 -12.999  1.00 79.00           H  
ATOM   3042  HD3 LYS A 192      21.298   1.724 -13.940  1.00 79.00           H  
ATOM   3043  CE  LYS A 192      21.012   3.773 -14.454  1.00 79.00           C  
ATOM   3044  HE2 LYS A 192      21.666   3.538 -15.294  1.00 79.00           H  
ATOM   3045  HE3 LYS A 192      20.184   4.384 -14.813  1.00 79.00           H  
ATOM   3046  NZ  LYS A 192      21.774   4.535 -13.442  1.00 79.00           N  
ATOM   3047  HZ1 LYS A 192      22.281   5.262 -13.927  1.00 79.00           H  
ATOM   3048  HZ2 LYS A 192      21.127   4.968 -12.799  1.00 79.00           H  
ATOM   3049  HZ3 LYS A 192      22.444   3.957 -12.954  1.00 79.00           H  
ATOM   3050  N   SER A 193      18.998  -0.990 -17.774  1.00 77.40           N  
ATOM   3051  H   SER A 193      19.207  -1.748 -17.139  1.00 77.40           H  
ATOM   3052  CA  SER A 193      19.343  -1.174 -19.191  1.00 77.40           C  
ATOM   3053  HA  SER A 193      19.909  -0.306 -19.530  1.00 77.40           H  
ATOM   3054  C   SER A 193      18.123  -1.322 -20.107  1.00 77.40           C  
ATOM   3055  CB  SER A 193      20.222  -2.419 -19.349  1.00 77.40           C  
ATOM   3056  HB2 SER A 193      20.526  -2.506 -20.392  1.00 77.40           H  
ATOM   3057  HB3 SER A 193      21.115  -2.316 -18.734  1.00 77.40           H  
ATOM   3058  O   SER A 193      18.182  -0.989 -21.288  1.00 77.40           O  
ATOM   3059  OG  SER A 193      19.518  -3.590 -18.973  1.00 77.40           O  
ATOM   3060  HG  SER A 193      19.499  -3.617 -18.013  1.00 77.40           H  
ATOM   3061  N   LYS A 194      16.992  -1.796 -19.567  1.00 76.94           N  
ATOM   3062  H   LYS A 194      17.014  -2.032 -18.586  1.00 76.94           H  
ATOM   3063  CA  LYS A 194      15.706  -1.885 -20.284  1.00 76.94           C  
ATOM   3064  HA  LYS A 194      15.893  -2.079 -21.341  1.00 76.94           H  
ATOM   3065  C   LYS A 194      14.904  -0.581 -20.209  1.00 76.94           C  
ATOM   3066  CB  LYS A 194      14.860  -3.016 -19.694  1.00 76.94           C  
ATOM   3067  HB2 LYS A 194      14.676  -2.766 -18.649  1.00 76.94           H  
ATOM   3068  HB3 LYS A 194      13.904  -3.033 -20.218  1.00 76.94           H  
ATOM   3069  O   LYS A 194      13.826  -0.487 -20.790  1.00 76.94           O  
ATOM   3070  CG  LYS A 194      15.444  -4.434 -19.748  1.00 76.94           C  
ATOM   3071  HG2 LYS A 194      15.572  -4.740 -20.786  1.00 76.94           H  
ATOM   3072  HG3 LYS A 194      16.409  -4.463 -19.241  1.00 76.94           H  
ATOM   3073  CD  LYS A 194      14.455  -5.377 -19.035  1.00 76.94           C  
ATOM   3074  HD2 LYS A 194      14.341  -5.032 -18.007  1.00 76.94           H  
ATOM   3075  HD3 LYS A 194      13.486  -5.323 -19.531  1.00 76.94           H  
ATOM   3076  CE  LYS A 194      14.906  -6.841 -18.993  1.00 76.94           C  
ATOM   3077  HE2 LYS A 194      15.911  -6.876 -18.572  1.00 76.94           H  
ATOM   3078  HE3 LYS A 194      14.959  -7.230 -20.010  1.00 76.94           H  
ATOM   3079  NZ  LYS A 194      13.986  -7.675 -18.157  1.00 76.94           N  
ATOM   3080  HZ1 LYS A 194      13.022  -7.684 -18.459  1.00 76.94           H  
ATOM   3081  HZ2 LYS A 194      13.912  -7.349 -17.204  1.00 76.94           H  
ATOM   3082  HZ3 LYS A 194      14.291  -8.635 -18.087  1.00 76.94           H  
ATOM   3083  N   ILE A 195      15.394   0.358 -19.412  1.00 68.41           N  
ATOM   3084  H   ILE A 195      16.285   0.157 -18.982  1.00 68.41           H  
ATOM   3085  CA  ILE A 195      14.811   1.653 -19.107  1.00 68.41           C  
ATOM   3086  HA  ILE A 195      13.766   1.674 -19.416  1.00 68.41           H  
ATOM   3087  C   ILE A 195      15.541   2.641 -20.023  1.00 68.41           C  
ATOM   3088  CB  ILE A 195      14.870   1.807 -17.551  1.00 68.41           C  
ATOM   3089  HB  ILE A 195      15.716   1.204 -17.219  1.00 68.41           H  
ATOM   3090  O   ILE A 195      15.011   3.025 -21.059  1.00 68.41           O  
ATOM   3091  CG1 ILE A 195      13.634   1.119 -16.945  1.00 68.41           C  
ATOM   3092 HG12 ILE A 195      12.737   1.684 -17.200  1.00 68.41           H  
ATOM   3093 HG13 ILE A 195      13.546   0.118 -17.367  1.00 68.41           H  
ATOM   3094  CG2 ILE A 195      15.114   3.157 -16.852  1.00 68.41           C  
ATOM   3095 HG21 ILE A 195      15.478   2.976 -15.841  1.00 68.41           H  
ATOM   3096 HG22 ILE A 195      15.929   3.700 -17.331  1.00 68.41           H  
ATOM   3097 HG23 ILE A 195      14.212   3.761 -16.760  1.00 68.41           H  
ATOM   3098  CD1 ILE A 195      13.723   0.978 -15.424  1.00 68.41           C  
ATOM   3099 HD11 ILE A 195      13.754   1.962 -14.956  1.00 68.41           H  
ATOM   3100 HD12 ILE A 195      12.841   0.462 -15.044  1.00 68.41           H  
ATOM   3101 HD13 ILE A 195      14.617   0.417 -15.154  1.00 68.41           H  
ATOM   3102  N   THR A 196      16.767   3.031 -19.695  1.00 63.52           N  
ATOM   3103  H   THR A 196      17.218   2.572 -18.916  1.00 63.52           H  
ATOM   3104  CA  THR A 196      17.521   4.055 -20.434  1.00 63.52           C  
ATOM   3105  HA  THR A 196      16.876   4.546 -21.162  1.00 63.52           H  
ATOM   3106  C   THR A 196      18.685   3.424 -21.180  1.00 63.52           C  
ATOM   3107  CB  THR A 196      18.084   5.134 -19.494  1.00 63.52           C  
ATOM   3108  HB  THR A 196      18.807   5.727 -20.054  1.00 63.52           H  
ATOM   3109  O   THR A 196      19.407   2.626 -20.590  1.00 63.52           O  
ATOM   3110  CG2 THR A 196      17.038   6.092 -18.932  1.00 63.52           C  
ATOM   3111 HG21 THR A 196      17.543   6.882 -18.376  1.00 63.52           H  
ATOM   3112 HG22 THR A 196      16.477   6.553 -19.745  1.00 63.52           H  
ATOM   3113 HG23 THR A 196      16.353   5.580 -18.256  1.00 63.52           H  
ATOM   3114  OG1 THR A 196      18.746   4.534 -18.401  1.00 63.52           O  
ATOM   3115  HG1 THR A 196      19.017   3.655 -18.677  1.00 63.52           H  
ATOM   3116  N   LYS A 197      18.960   3.860 -22.417  1.00 58.63           N  
ATOM   3117  H   LYS A 197      18.321   4.499 -22.868  1.00 58.63           H  
ATOM   3118  CA  LYS A 197      20.196   3.471 -23.123  1.00 58.63           C  
ATOM   3119  HA  LYS A 197      20.265   2.383 -23.151  1.00 58.63           H  
ATOM   3120  C   LYS A 197      21.465   3.933 -22.399  1.00 58.63           C  
ATOM   3121  CB  LYS A 197      20.197   4.012 -24.558  1.00 58.63           C  
ATOM   3122  HB2 LYS A 197      21.209   3.930 -24.952  1.00 58.63           H  
ATOM   3123  HB3 LYS A 197      19.924   5.067 -24.559  1.00 58.63           H  
ATOM   3124  O   LYS A 197      22.447   3.202 -22.390  1.00 58.63           O  
ATOM   3125  CG  LYS A 197      19.258   3.217 -25.475  1.00 58.63           C  
ATOM   3126  HG2 LYS A 197      18.226   3.347 -25.150  1.00 58.63           H  
ATOM   3127  HG3 LYS A 197      19.519   2.160 -25.434  1.00 58.63           H  
ATOM   3128  CD  LYS A 197      19.417   3.724 -26.909  1.00 58.63           C  
ATOM   3129  HD2 LYS A 197      20.463   3.639 -27.204  1.00 58.63           H  
ATOM   3130  HD3 LYS A 197      19.137   4.777 -26.944  1.00 58.63           H  
ATOM   3131  CE  LYS A 197      18.545   2.922 -27.875  1.00 58.63           C  
ATOM   3132  HE2 LYS A 197      18.839   1.874 -27.823  1.00 58.63           H  
ATOM   3133  HE3 LYS A 197      17.506   3.005 -27.557  1.00 58.63           H  
ATOM   3134  NZ  LYS A 197      18.713   3.446 -29.250  1.00 58.63           N  
ATOM   3135  HZ1 LYS A 197      18.453   4.422 -29.274  1.00 58.63           H  
ATOM   3136  HZ2 LYS A 197      19.684   3.395 -29.521  1.00 58.63           H  
ATOM   3137  HZ3 LYS A 197      18.146   2.935 -29.912  1.00 58.63           H  
ATOM   3138  N   ASN A 198      21.411   5.097 -21.747  1.00 58.75           N  
ATOM   3139  H   ASN A 198      20.590   5.671 -21.873  1.00 58.75           H  
ATOM   3140  CA  ASN A 198      22.579   5.709 -21.101  1.00 58.75           C  
ATOM   3141  HA  ASN A 198      23.479   5.302 -21.562  1.00 58.75           H  
ATOM   3142  C   ASN A 198      22.718   5.374 -19.614  1.00 58.75           C  
ATOM   3143  CB  ASN A 198      22.586   7.221 -21.384  1.00 58.75           C  
ATOM   3144  HB2 ASN A 198      21.702   7.689 -20.951  1.00 58.75           H  
ATOM   3145  HB3 ASN A 198      23.458   7.678 -20.915  1.00 58.75           H  
ATOM   3146  O   ASN A 198      23.660   5.830 -18.985  1.00 58.75           O  
ATOM   3147  CG  ASN A 198      22.655   7.501 -22.873  1.00 58.75           C  
ATOM   3148  ND2 ASN A 198      22.088   8.596 -23.312  1.00 58.75           N  
ATOM   3149 HD21 ASN A 198      21.737   9.272 -22.649  1.00 58.75           H  
ATOM   3150 HD22 ASN A 198      21.877   8.600 -24.300  1.00 58.75           H  
ATOM   3151  OD1 ASN A 198      23.135   6.699 -23.657  1.00 58.75           O  
ATOM   3152  N   ASN A 199      21.832   4.542 -19.047  1.00 57.65           N  
ATOM   3153  H   ASN A 199      21.149   4.089 -19.637  1.00 57.65           H  
ATOM   3154  CA  ASN A 199      21.898   4.173 -17.634  1.00 57.65           C  
ATOM   3155  HA  ASN A 199      20.938   3.727 -17.375  1.00 57.65           H  
ATOM   3156  C   ASN A 199      22.027   5.404 -16.699  1.00 57.65           C  
ATOM   3157  CB  ASN A 199      22.999   3.095 -17.429  1.00 57.65           C  
ATOM   3158  HB2 ASN A 199      23.806   3.255 -18.144  1.00 57.65           H  
ATOM   3159  HB3 ASN A 199      23.451   3.187 -16.442  1.00 57.65           H  
ATOM   3160  O   ASN A 199      22.811   5.381 -15.750  1.00 57.65           O  
ATOM   3161  CG  ASN A 199      22.530   1.657 -17.537  1.00 57.65           C  
ATOM   3162  ND2 ASN A 199      23.442   0.721 -17.432  1.00 57.65           N  
ATOM   3163 HD21 ASN A 199      23.121  -0.233 -17.516  1.00 57.65           H  
ATOM   3164 HD22 ASN A 199      24.420   0.970 -17.386  1.00 57.65           H  
ATOM   3165  OD1 ASN A 199      21.359   1.339 -17.639  1.00 57.65           O  
ATOM   3166  N   ASP A 200      21.189   6.427 -16.865  1.00 63.97           N  
ATOM   3167  H   ASP A 200      20.640   6.468 -17.712  1.00 63.97           H  
ATOM   3168  CA  ASP A 200      21.239   7.620 -15.995  1.00 63.97           C  
ATOM   3169  HA  ASP A 200      22.169   7.625 -15.426  1.00 63.97           H  
ATOM   3170  C   ASP A 200      20.131   7.658 -14.941  1.00 63.97           C  
ATOM   3171  CB  ASP A 200      21.268   8.886 -16.853  1.00 63.97           C  
ATOM   3172  HB2 ASP A 200      20.429   8.872 -17.549  1.00 63.97           H  
ATOM   3173  HB3 ASP A 200      21.161   9.759 -16.208  1.00 63.97           H  
ATOM   3174  O   ASP A 200      20.264   8.307 -13.909  1.00 63.97           O  
ATOM   3175  CG  ASP A 200      22.592   9.009 -17.612  1.00 63.97           C  
ATOM   3176  OD1 ASP A 200      23.636   8.666 -17.020  1.00 63.97           O  
ATOM   3177  OD2 ASP A 200      22.534   9.456 -18.776  1.00 63.97           O  
ATOM   3178  N   ALA A 201      19.063   6.885 -15.134  1.00 65.18           N  
ATOM   3179  H   ALA A 201      18.988   6.372 -16.001  1.00 65.18           H  
ATOM   3180  CA  ALA A 201      17.990   6.774 -14.158  1.00 65.18           C  
ATOM   3181  HA  ALA A 201      17.583   7.767 -13.967  1.00 65.18           H  
ATOM   3182  C   ALA A 201      18.496   6.200 -12.824  1.00 65.18           C  
ATOM   3183  CB  ALA A 201      16.908   5.881 -14.775  1.00 65.18           C  
ATOM   3184  HB1 ALA A 201      16.643   6.228 -15.774  1.00 65.18           H  
ATOM   3185  HB2 ALA A 201      16.017   5.873 -14.147  1.00 65.18           H  
ATOM   3186  HB3 ALA A 201      17.279   4.860 -14.865  1.00 65.18           H  
ATOM   3187  O   ALA A 201      18.997   5.073 -12.788  1.00 65.18           O  
ATOM   3188  N   VAL A 202      18.333   6.923 -11.717  1.00 72.61           N  
ATOM   3189  H   VAL A 202      18.037   7.887 -11.781  1.00 72.61           H  
ATOM   3190  CA  VAL A 202      18.474   6.359 -10.369  1.00 72.61           C  
ATOM   3191  HA  VAL A 202      18.709   5.298 -10.445  1.00 72.61           H  
ATOM   3192  C   VAL A 202      17.128   6.474  -9.670  1.00 72.61           C  
ATOM   3193  CB  VAL A 202      19.618   7.006  -9.561  1.00 72.61           C  
ATOM   3194  HB  VAL A 202      19.380   8.045  -9.333  1.00 72.61           H  
ATOM   3195  O   VAL A 202      16.548   7.553  -9.591  1.00 72.61           O  
ATOM   3196  CG1 VAL A 202      19.824   6.274  -8.229  1.00 72.61           C  
ATOM   3197 HG11 VAL A 202      18.932   6.362  -7.609  1.00 72.61           H  
ATOM   3198 HG12 VAL A 202      20.044   5.220  -8.398  1.00 72.61           H  
ATOM   3199 HG13 VAL A 202      20.650   6.730  -7.684  1.00 72.61           H  
ATOM   3200  CG2 VAL A 202      20.946   6.952 -10.331  1.00 72.61           C  
ATOM   3201 HG21 VAL A 202      21.740   7.382  -9.720  1.00 72.61           H  
ATOM   3202 HG22 VAL A 202      21.195   5.921 -10.580  1.00 72.61           H  
ATOM   3203 HG23 VAL A 202      20.870   7.548 -11.241  1.00 72.61           H  
ATOM   3204  N   LEU A 203      16.617   5.340  -9.193  1.00 79.05           N  
ATOM   3205  H   LEU A 203      17.154   4.489  -9.284  1.00 79.05           H  
ATOM   3206  CA  LEU A 203      15.481   5.311  -8.283  1.00 79.05           C  
ATOM   3207  HA  LEU A 203      14.728   6.026  -8.616  1.00 79.05           H  
ATOM   3208  C   LEU A 203      16.000   5.746  -6.910  1.00 79.05           C  
ATOM   3209  CB  LEU A 203      14.889   3.889  -8.295  1.00 79.05           C  
ATOM   3210  HB2 LEU A 203      15.671   3.189  -8.000  1.00 79.05           H  
ATOM   3211  HB3 LEU A 203      14.580   3.645  -9.311  1.00 79.05           H  
ATOM   3212  O   LEU A 203      16.780   5.010  -6.306  1.00 79.05           O  
ATOM   3213  CG  LEU A 203      13.687   3.695  -7.355  1.00 79.05           C  
ATOM   3214  HG  LEU A 203      13.969   3.948  -6.333  1.00 79.05           H  
ATOM   3215  CD1 LEU A 203      12.496   4.551  -7.774  1.00 79.05           C  
ATOM   3216 HD11 LEU A 203      12.755   5.609  -7.729  1.00 79.05           H  
ATOM   3217 HD12 LEU A 203      11.686   4.402  -7.060  1.00 79.05           H  
ATOM   3218 HD13 LEU A 203      12.164   4.293  -8.780  1.00 79.05           H  
ATOM   3219  CD2 LEU A 203      13.247   2.231  -7.395  1.00 79.05           C  
ATOM   3220 HD21 LEU A 203      12.377   2.092  -6.753  1.00 79.05           H  
ATOM   3221 HD22 LEU A 203      12.985   1.939  -8.412  1.00 79.05           H  
ATOM   3222 HD23 LEU A 203      14.053   1.595  -7.029  1.00 79.05           H  
ATOM   3223  N   SER A 204      15.647   6.955  -6.471  1.00 78.65           N  
ATOM   3224  H   SER A 204      14.972   7.502  -6.986  1.00 78.65           H  
ATOM   3225  CA  SER A 204      16.134   7.518  -5.206  1.00 78.65           C  
ATOM   3226  HA  SER A 204      17.136   7.137  -5.010  1.00 78.65           H  
ATOM   3227  C   SER A 204      15.268   7.092  -4.028  1.00 78.65           C  
ATOM   3228  CB  SER A 204      16.233   9.045  -5.276  1.00 78.65           C  
ATOM   3229  HB2 SER A 204      16.516   9.433  -4.297  1.00 78.65           H  
ATOM   3230  HB3 SER A 204      17.005   9.318  -5.996  1.00 78.65           H  
ATOM   3231  O   SER A 204      15.796   6.836  -2.947  1.00 78.65           O  
ATOM   3232  OG  SER A 204      15.015   9.629  -5.678  1.00 78.65           O  
ATOM   3233  HG  SER A 204      14.774  10.320  -5.057  1.00 78.65           H  
ATOM   3234  N   SER A 205      13.956   6.959  -4.232  1.00 80.55           N  
ATOM   3235  H   SER A 205      13.567   7.247  -5.119  1.00 80.55           H  
ATOM   3236  CA  SER A 205      13.046   6.437  -3.216  1.00 80.55           C  
ATOM   3237  HA  SER A 205      13.594   5.698  -2.631  1.00 80.55           H  
ATOM   3238  C   SER A 205      11.847   5.715  -3.833  1.00 80.55           C  
ATOM   3239  CB  SER A 205      12.623   7.550  -2.241  1.00 80.55           C  
ATOM   3240  HB2 SER A 205      13.502   8.106  -1.916  1.00 80.55           H  
ATOM   3241  HB3 SER A 205      12.170   7.090  -1.363  1.00 80.55           H  
ATOM   3242  O   SER A 205      11.433   5.990  -4.960  1.00 80.55           O  
ATOM   3243  OG  SER A 205      11.688   8.441  -2.802  1.00 80.55           O  
ATOM   3244  HG  SER A 205      12.067   9.323  -2.832  1.00 80.55           H  
ATOM   3245  N   ALA A 206      11.306   4.750  -3.089  1.00 81.52           N  
ATOM   3246  H   ALA A 206      11.700   4.572  -2.176  1.00 81.52           H  
ATOM   3247  CA  ALA A 206      10.081   4.043  -3.439  1.00 81.52           C  
ATOM   3248  HA  ALA A 206       9.501   4.657  -4.128  1.00 81.52           H  
ATOM   3249  C   ALA A 206       9.254   3.812  -2.173  1.00 81.52           C  
ATOM   3250  CB  ALA A 206      10.438   2.731  -4.149  1.00 81.52           C  
ATOM   3251  HB1 ALA A 206       9.522   2.226  -4.455  1.00 81.52           H  
ATOM   3252  HB2 ALA A 206      11.001   2.082  -3.478  1.00 81.52           H  
ATOM   3253  HB3 ALA A 206      11.036   2.948  -5.034  1.00 81.52           H  
ATOM   3254  O   ALA A 206       9.595   2.950  -1.365  1.00 81.52           O  
ATOM   3255  N   VAL A 207       8.175   4.566  -1.987  1.00 82.91           N  
ATOM   3256  H   VAL A 207       7.919   5.216  -2.716  1.00 82.91           H  
ATOM   3257  CA  VAL A 207       7.345   4.539  -0.774  1.00 82.91           C  
ATOM   3258  HA  VAL A 207       7.777   3.853  -0.046  1.00 82.91           H  
ATOM   3259  C   VAL A 207       5.955   4.028  -1.123  1.00 82.91           C  
ATOM   3260  CB  VAL A 207       7.290   5.928  -0.108  1.00 82.91           C  
ATOM   3261  HB  VAL A 207       6.859   6.647  -0.805  1.00 82.91           H  
ATOM   3262  O   VAL A 207       5.328   4.510  -2.062  1.00 82.91           O  
ATOM   3263  CG1 VAL A 207       6.435   5.911   1.165  1.00 82.91           C  
ATOM   3264 HG11 VAL A 207       6.828   5.188   1.880  1.00 82.91           H  
ATOM   3265 HG12 VAL A 207       5.399   5.667   0.931  1.00 82.91           H  
ATOM   3266 HG13 VAL A 207       6.445   6.900   1.624  1.00 82.91           H  
ATOM   3267  CG2 VAL A 207       8.699   6.404   0.273  1.00 82.91           C  
ATOM   3268 HG21 VAL A 207       9.306   6.548  -0.621  1.00 82.91           H  
ATOM   3269 HG22 VAL A 207       9.178   5.678   0.930  1.00 82.91           H  
ATOM   3270 HG23 VAL A 207       8.634   7.363   0.788  1.00 82.91           H  
ATOM   3271  N   LEU A 208       5.460   3.048  -0.374  1.00 80.60           N  
ATOM   3272  H   LEU A 208       5.994   2.733   0.424  1.00 80.60           H  
ATOM   3273  CA  LEU A 208       4.088   2.575  -0.497  1.00 80.60           C  
ATOM   3274  HA  LEU A 208       3.728   2.778  -1.505  1.00 80.60           H  
ATOM   3275  C   LEU A 208       3.204   3.329   0.496  1.00 80.60           C  
ATOM   3276  CB  LEU A 208       4.049   1.060  -0.270  1.00 80.60           C  
ATOM   3277  HB2 LEU A 208       4.742   0.571  -0.954  1.00 80.60           H  
ATOM   3278  HB3 LEU A 208       4.382   0.860   0.749  1.00 80.60           H  
ATOM   3279  O   LEU A 208       3.406   3.246   1.700  1.00 80.60           O  
ATOM   3280  CG  LEU A 208       2.642   0.477  -0.472  1.00 80.60           C  
ATOM   3281  HG  LEU A 208       1.896   1.105   0.015  1.00 80.60           H  
ATOM   3282  CD1 LEU A 208       2.292   0.349  -1.958  1.00 80.60           C  
ATOM   3283 HD11 LEU A 208       1.320  -0.133  -2.063  1.00 80.60           H  
ATOM   3284 HD12 LEU A 208       3.048  -0.246  -2.469  1.00 80.60           H  
ATOM   3285 HD13 LEU A 208       2.244   1.339  -2.412  1.00 80.60           H  
ATOM   3286  CD2 LEU A 208       2.559  -0.901   0.168  1.00 80.60           C  
ATOM   3287 HD21 LEU A 208       1.526  -1.242   0.112  1.00 80.60           H  
ATOM   3288 HD22 LEU A 208       2.841  -0.838   1.219  1.00 80.60           H  
ATOM   3289 HD23 LEU A 208       3.222  -1.596  -0.348  1.00 80.60           H  
ATOM   3290  N   ILE A 209       2.197   4.022  -0.010  1.00 77.02           N  
ATOM   3291  H   ILE A 209       2.107   4.052  -1.015  1.00 77.02           H  
ATOM   3292  CA  ILE A 209       1.207   4.764   0.764  1.00 77.02           C  
ATOM   3293  HA  ILE A 209       1.536   4.809   1.802  1.00 77.02           H  
ATOM   3294  C   ILE A 209      -0.117   4.018   0.682  1.00 77.02           C  
ATOM   3295  CB  ILE A 209       1.073   6.215   0.257  1.00 77.02           C  
ATOM   3296  HB  ILE A 209       0.606   6.198  -0.728  1.00 77.02           H  
ATOM   3297  O   ILE A 209      -0.562   3.684  -0.415  1.00 77.02           O  
ATOM   3298  CG1 ILE A 209       2.464   6.876   0.105  1.00 77.02           C  
ATOM   3299 HG12 ILE A 209       3.010   6.810   1.047  1.00 77.02           H  
ATOM   3300 HG13 ILE A 209       3.038   6.334  -0.646  1.00 77.02           H  
ATOM   3301  CG2 ILE A 209       0.151   7.001   1.213  1.00 77.02           C  
ATOM   3302 HG21 ILE A 209       0.604   7.047   2.203  1.00 77.02           H  
ATOM   3303 HG22 ILE A 209      -0.828   6.526   1.287  1.00 77.02           H  
ATOM   3304 HG23 ILE A 209       0.004   8.016   0.845  1.00 77.02           H  
ATOM   3305  CD1 ILE A 209       2.432   8.336  -0.353  1.00 77.02           C  
ATOM   3306 HD11 ILE A 209       2.032   8.974   0.436  1.00 77.02           H  
ATOM   3307 HD12 ILE A 209       3.448   8.664  -0.573  1.00 77.02           H  
ATOM   3308 HD13 ILE A 209       1.825   8.432  -1.253  1.00 77.02           H  
ATOM   3309  N   PHE A 210      -0.778   3.768   1.807  1.00 76.20           N  
ATOM   3310  H   PHE A 210      -0.362   4.018   2.692  1.00 76.20           H  
ATOM   3311  CA  PHE A 210      -2.091   3.131   1.794  1.00 76.20           C  
ATOM   3312  HA  PHE A 210      -2.565   3.390   0.847  1.00 76.20           H  
ATOM   3313  C   PHE A 210      -3.026   3.638   2.881  1.00 76.20           C  
ATOM   3314  CB  PHE A 210      -1.942   1.608   1.845  1.00 76.20           C  
ATOM   3315  HB2 PHE A 210      -2.907   1.151   1.626  1.00 76.20           H  
ATOM   3316  HB3 PHE A 210      -1.242   1.315   1.062  1.00 76.20           H  
ATOM   3317  O   PHE A 210      -2.600   4.175   3.901  1.00 76.20           O  
ATOM   3318  CG  PHE A 210      -1.426   1.064   3.155  1.00 76.20           C  
ATOM   3319  CD1 PHE A 210      -0.043   1.052   3.395  1.00 76.20           C  
ATOM   3320  HD1 PHE A 210       0.646   1.445   2.663  1.00 76.20           H  
ATOM   3321  CD2 PHE A 210      -2.313   0.587   4.139  1.00 76.20           C  
ATOM   3322  HD2 PHE A 210      -3.379   0.613   3.968  1.00 76.20           H  
ATOM   3323  CE1 PHE A 210       0.438   0.580   4.622  1.00 76.20           C  
ATOM   3324  HE1 PHE A 210       1.495   0.638   4.834  1.00 76.20           H  
ATOM   3325  CE2 PHE A 210      -1.817   0.075   5.349  1.00 76.20           C  
ATOM   3326  HE2 PHE A 210      -2.495  -0.317   6.093  1.00 76.20           H  
ATOM   3327  CZ  PHE A 210      -0.438   0.086   5.598  1.00 76.20           C  
ATOM   3328  HZ  PHE A 210      -0.055  -0.264   6.545  1.00 76.20           H  
ATOM   3329  N   ASP A 211      -4.320   3.441   2.649  1.00 74.20           N  
ATOM   3330  H   ASP A 211      -4.580   3.030   1.764  1.00 74.20           H  
ATOM   3331  CA  ASP A 211      -5.359   3.708   3.636  1.00 74.20           C  
ATOM   3332  HA  ASP A 211      -5.080   4.571   4.240  1.00 74.20           H  
ATOM   3333  C   ASP A 211      -5.510   2.490   4.562  1.00 74.20           C  
ATOM   3334  CB  ASP A 211      -6.670   4.034   2.906  1.00 74.20           C  
ATOM   3335  HB2 ASP A 211      -6.936   3.198   2.259  1.00 74.20           H  
ATOM   3336  HB3 ASP A 211      -7.458   4.141   3.651  1.00 74.20           H  
ATOM   3337  O   ASP A 211      -5.933   1.424   4.115  1.00 74.20           O  
ATOM   3338  CG  ASP A 211      -6.637   5.320   2.065  1.00 74.20           C  
ATOM   3339  OD1 ASP A 211      -5.940   6.288   2.438  1.00 74.20           O  
ATOM   3340  OD2 ASP A 211      -7.489   5.436   1.146  1.00 74.20           O  
ATOM   3341  N   ALA A 212      -5.170   2.627   5.841  1.00 73.28           N  
ATOM   3342  H   ALA A 212      -4.801   3.515   6.150  1.00 73.28           H  
ATOM   3343  CA  ALA A 212      -5.371   1.597   6.857  1.00 73.28           C  
ATOM   3344  HA  ALA A 212      -5.465   0.625   6.375  1.00 73.28           H  
ATOM   3345  C   ALA A 212      -6.643   1.863   7.671  1.00 73.28           C  
ATOM   3346  CB  ALA A 212      -4.151   1.551   7.775  1.00 73.28           C  
ATOM   3347  HB1 ALA A 212      -4.245   0.686   8.431  1.00 73.28           H  
ATOM   3348  HB2 ALA A 212      -4.105   2.460   8.374  1.00 73.28           H  
ATOM   3349  HB3 ALA A 212      -3.237   1.473   7.187  1.00 73.28           H  
ATOM   3350  O   ALA A 212      -6.943   3.018   7.978  1.00 73.28           O  
ATOM   3351  N   TYR A 213      -7.340   0.797   8.067  1.00 67.59           N  
ATOM   3352  H   TYR A 213      -7.030  -0.117   7.769  1.00 67.59           H  
ATOM   3353  CA  TYR A 213      -8.527   0.865   8.922  1.00 67.59           C  
ATOM   3354  HA  TYR A 213      -8.611   1.861   9.355  1.00 67.59           H  
ATOM   3355  C   TYR A 213      -8.384  -0.146  10.052  1.00 67.59           C  
ATOM   3356  CB  TYR A 213      -9.815   0.589   8.134  1.00 67.59           C  
ATOM   3357  HB2 TYR A 213      -9.819  -0.454   7.815  1.00 67.59           H  
ATOM   3358  HB3 TYR A 213     -10.659   0.708   8.812  1.00 67.59           H  
ATOM   3359  O   TYR A 213      -8.622  -1.341   9.857  1.00 67.59           O  
ATOM   3360  CG  TYR A 213     -10.039   1.459   6.919  1.00 67.59           C  
ATOM   3361  CD1 TYR A 213     -10.964   2.516   6.982  1.00 67.59           C  
ATOM   3362  HD1 TYR A 213     -11.512   2.708   7.893  1.00 67.59           H  
ATOM   3363  CD2 TYR A 213      -9.305   1.232   5.739  1.00 67.59           C  
ATOM   3364  HD2 TYR A 213      -8.586   0.427   5.692  1.00 67.59           H  
ATOM   3365  CE1 TYR A 213     -11.158   3.351   5.867  1.00 67.59           C  
ATOM   3366  HE1 TYR A 213     -11.862   4.169   5.915  1.00 67.59           H  
ATOM   3367  CE2 TYR A 213      -9.458   2.095   4.643  1.00 67.59           C  
ATOM   3368  HE2 TYR A 213      -8.851   1.948   3.762  1.00 67.59           H  
ATOM   3369  OH  TYR A 213     -10.556   3.956   3.620  1.00 67.59           O  
ATOM   3370  HH  TYR A 213      -9.955   3.694   2.918  1.00 67.59           H  
ATOM   3371  CZ  TYR A 213     -10.399   3.145   4.699  1.00 67.59           C  
ATOM   3372  N   ALA A 214      -8.002   0.340  11.232  1.00 59.70           N  
ATOM   3373  H   ALA A 214      -7.857   1.334  11.332  1.00 59.70           H  
ATOM   3374  CA  ALA A 214      -7.844  -0.511  12.401  1.00 59.70           C  
ATOM   3375  HA  ALA A 214      -7.042  -1.221  12.201  1.00 59.70           H  
ATOM   3376  C   ALA A 214      -9.135  -1.301  12.673  1.00 59.70           C  
ATOM   3377  CB  ALA A 214      -7.435   0.350  13.603  1.00 59.70           C  
ATOM   3378  HB1 ALA A 214      -8.220   1.071  13.829  1.00 59.70           H  
ATOM   3379  HB2 ALA A 214      -7.285  -0.289  14.473  1.00 59.70           H  
ATOM   3380  HB3 ALA A 214      -6.506   0.878  13.386  1.00 59.70           H  
ATOM   3381  O   ALA A 214     -10.236  -0.746  12.681  1.00 59.70           O  
ATOM   3382  N   ILE A 215      -8.986  -2.605  12.911  1.00 53.33           N  
ATOM   3383  H   ILE A 215      -8.047  -2.975  12.931  1.00 53.33           H  
ATOM   3384  CA  ILE A 215     -10.006  -3.356  13.635  1.00 53.33           C  
ATOM   3385  HA  ILE A 215     -11.001  -3.069  13.295  1.00 53.33           H  
ATOM   3386  C   ILE A 215      -9.834  -2.918  15.087  1.00 53.33           C  
ATOM   3387  CB  ILE A 215      -9.822  -4.881  13.433  1.00 53.33           C  
ATOM   3388  HB  ILE A 215      -8.789  -5.141  13.665  1.00 53.33           H  
ATOM   3389  O   ILE A 215      -8.770  -3.134  15.660  1.00 53.33           O  
ATOM   3390  CG1 ILE A 215     -10.127  -5.278  11.972  1.00 53.33           C  
ATOM   3391 HG12 ILE A 215      -9.689  -4.551  11.288  1.00 53.33           H  
ATOM   3392 HG13 ILE A 215     -11.208  -5.248  11.831  1.00 53.33           H  
ATOM   3393  CG2 ILE A 215     -10.752  -5.682  14.362  1.00 53.33           C  
ATOM   3394 HG21 ILE A 215     -10.467  -5.509  15.400  1.00 53.33           H  
ATOM   3395 HG22 ILE A 215     -11.791  -5.379  14.226  1.00 53.33           H  
ATOM   3396 HG23 ILE A 215     -10.651  -6.752  14.182  1.00 53.33           H  
ATOM   3397  CD1 ILE A 215      -9.628  -6.677  11.581  1.00 53.33           C  
ATOM   3398 HD11 ILE A 215     -10.250  -7.443  12.044  1.00 53.33           H  
ATOM   3399 HD12 ILE A 215      -8.598  -6.813  11.910  1.00 53.33           H  
ATOM   3400 HD13 ILE A 215      -9.683  -6.792  10.498  1.00 53.33           H  
ATOM   3401  N   GLU A 216     -10.836  -2.270  15.677  1.00 49.09           N  
ATOM   3402  H   GLU A 216     -11.665  -2.027  15.154  1.00 49.09           H  
ATOM   3403  CA  GLU A 216     -10.893  -2.217  17.136  1.00 49.09           C  
ATOM   3404  HA  GLU A 216      -9.973  -1.783  17.528  1.00 49.09           H  
ATOM   3405  C   GLU A 216     -10.982  -3.668  17.620  1.00 49.09           C  
ATOM   3406  CB  GLU A 216     -12.077  -1.374  17.636  1.00 49.09           C  
ATOM   3407  HB2 GLU A 216     -12.969  -1.632  17.065  1.00 49.09           H  
ATOM   3408  HB3 GLU A 216     -12.252  -1.616  18.684  1.00 49.09           H  
ATOM   3409  O   GLU A 216     -11.990  -4.351  17.412  1.00 49.09           O  
ATOM   3410  CG  GLU A 216     -11.803   0.137  17.535  1.00 49.09           C  
ATOM   3411  HG2 GLU A 216     -11.640   0.393  16.488  1.00 49.09           H  
ATOM   3412  HG3 GLU A 216     -10.888   0.360  18.083  1.00 49.09           H  
ATOM   3413  CD  GLU A 216     -12.952   1.001  18.090  1.00 49.09           C  
ATOM   3414  OE1 GLU A 216     -12.709   2.212  18.292  1.00 49.09           O  
ATOM   3415  OE2 GLU A 216     -14.077   0.473  18.256  1.00 49.09           O  
ATOM   3416  N   ASP A 217      -9.882  -4.168  18.184  1.00 36.41           N  
ATOM   3417  H   ASP A 217      -9.034  -3.620  18.156  1.00 36.41           H  
ATOM   3418  CA  ASP A 217      -9.841  -5.436  18.898  1.00 36.41           C  
ATOM   3419  HA  ASP A 217      -9.933  -6.258  18.188  1.00 36.41           H  
ATOM   3420  C   ASP A 217     -11.032  -5.472  19.879  1.00 36.41           C  
ATOM   3421  CB  ASP A 217      -8.499  -5.564  19.655  1.00 36.41           C  
ATOM   3422  HB2 ASP A 217      -8.289  -4.630  20.177  1.00 36.41           H  
ATOM   3423  HB3 ASP A 217      -8.610  -6.341  20.410  1.00 36.41           H  
ATOM   3424  O   ASP A 217     -11.134  -4.593  20.737  1.00 36.41           O  
ATOM   3425  CG  ASP A 217      -7.295  -5.950  18.781  1.00 36.41           C  
ATOM   3426  OD1 ASP A 217      -7.494  -6.750  17.838  1.00 36.41           O  
ATOM   3427  OD2 ASP A 217      -6.171  -5.509  19.113  1.00 36.41           O  
ATOM   3428  N   ASN A 218     -11.910  -6.485  19.747  1.00 34.17           N  
ATOM   3429  H   ASN A 218     -11.726  -7.080  18.952  1.00 34.17           H  
ATOM   3430  CA  ASN A 218     -13.014  -6.899  20.650  1.00 34.17           C  
ATOM   3431  HA  ASN A 218     -12.860  -7.971  20.773  1.00 34.17           H  
ATOM   3432  C   ASN A 218     -14.468  -6.808  20.129  1.00 34.17           C  
ATOM   3433  CB  ASN A 218     -12.904  -6.332  22.083  1.00 34.17           C  
ATOM   3434  HB2 ASN A 218     -13.693  -6.758  22.703  1.00 34.17           H  
ATOM   3435  HB3 ASN A 218     -13.060  -5.254  22.069  1.00 34.17           H  
ATOM   3436  O   ASN A 218     -15.345  -6.271  20.810  1.00 34.17           O  
ATOM   3437  CG  ASN A 218     -11.598  -6.675  22.762  1.00 34.17           C  
ATOM   3438  ND2 ASN A 218     -10.978  -5.729  23.420  1.00 34.17           N  
ATOM   3439 HD21 ASN A 218     -11.199  -4.789  23.125  1.00 34.17           H  
ATOM   3440 HD22 ASN A 218     -10.045  -5.961  23.728  1.00 34.17           H  
ATOM   3441  OD1 ASN A 218     -11.146  -7.807  22.737  1.00 34.17           O  
ATOM   3442  N   ILE A 219     -14.815  -7.519  19.046  1.00 32.05           N  
ATOM   3443  H   ILE A 219     -14.085  -7.928  18.481  1.00 32.05           H  
ATOM   3444  CA  ILE A 219     -16.193  -8.046  18.926  1.00 32.05           C  
ATOM   3445  HA  ILE A 219     -16.884  -7.273  19.260  1.00 32.05           H  
ATOM   3446  C   ILE A 219     -16.339  -9.221  19.906  1.00 32.05           C  
ATOM   3447  CB  ILE A 219     -16.607  -8.379  17.471  1.00 32.05           C  
ATOM   3448  HB  ILE A 219     -15.925  -9.128  17.070  1.00 32.05           H  
ATOM   3449  O   ILE A 219     -16.243 -10.390  19.540  1.00 32.05           O  
ATOM   3450  CG1 ILE A 219     -16.523  -7.104  16.599  1.00 32.05           C  
ATOM   3451 HG12 ILE A 219     -17.187  -6.340  17.004  1.00 32.05           H  
ATOM   3452 HG13 ILE A 219     -15.506  -6.714  16.641  1.00 32.05           H  
ATOM   3453  CG2 ILE A 219     -18.047  -8.940  17.429  1.00 32.05           C  
ATOM   3454 HG21 ILE A 219     -18.330  -9.190  16.406  1.00 32.05           H  
ATOM   3455 HG22 ILE A 219     -18.748  -8.211  17.835  1.00 32.05           H  
ATOM   3456 HG23 ILE A 219     -18.111  -9.866  18.001  1.00 32.05           H  
ATOM   3457  CD1 ILE A 219     -16.862  -7.319  15.118  1.00 32.05           C  
ATOM   3458 HD11 ILE A 219     -17.927  -7.510  14.989  1.00 32.05           H  
ATOM   3459 HD12 ILE A 219     -16.607  -6.418  14.560  1.00 32.05           H  
ATOM   3460 HD13 ILE A 219     -16.285  -8.154  14.721  1.00 32.05           H  
ATOM   3461  N   ASN A 220     -16.546  -8.898  21.183  1.00 29.60           N  
ATOM   3462  H   ASN A 220     -16.517  -7.917  21.421  1.00 29.60           H  
ATOM   3463  CA  ASN A 220     -17.010  -9.837  22.195  1.00 29.60           C  
ATOM   3464  HA  ASN A 220     -16.843 -10.851  21.831  1.00 29.60           H  
ATOM   3465  C   ASN A 220     -18.524  -9.624  22.344  1.00 29.60           C  
ATOM   3466  CB  ASN A 220     -16.184  -9.651  23.485  1.00 29.60           C  
ATOM   3467  HB2 ASN A 220     -16.679  -8.952  24.160  1.00 29.60           H  
ATOM   3468  HB3 ASN A 220     -15.212  -9.229  23.226  1.00 29.60           H  
ATOM   3469  O   ASN A 220     -18.977  -8.659  22.958  1.00 29.60           O  
ATOM   3470  CG  ASN A 220     -15.912 -10.953  24.221  1.00 29.60           C  
ATOM   3471  ND2 ASN A 220     -14.995 -10.941  25.159  1.00 29.60           N  
ATOM   3472 HD21 ASN A 220     -14.782 -11.833  25.582  1.00 29.60           H  
ATOM   3473 HD22 ASN A 220     -14.450 -10.108  25.330  1.00 29.60           H  
ATOM   3474  OD1 ASN A 220     -16.492 -11.993  23.961  1.00 29.60           O  
ATOM   3475  N   ILE A 221     -19.318 -10.485  21.704  1.00 27.65           N  
ATOM   3476  H   ILE A 221     -18.877 -11.250  21.214  1.00 27.65           H  
ATOM   3477  CA  ILE A 221     -20.787 -10.429  21.716  1.00 27.65           C  
ATOM   3478  HA  ILE A 221     -21.088  -9.382  21.668  1.00 27.65           H  
ATOM   3479  C   ILE A 221     -21.271 -10.995  23.061  1.00 27.65           C  
ATOM   3480  CB  ILE A 221     -21.403 -11.155  20.488  1.00 27.65           C  
ATOM   3481  HB  ILE A 221     -21.296 -12.231  20.631  1.00 27.65           H  
ATOM   3482  O   ILE A 221     -21.709 -12.138  23.148  1.00 27.65           O  
ATOM   3483  CG1 ILE A 221     -20.682 -10.793  19.168  1.00 27.65           C  
ATOM   3484 HG12 ILE A 221     -20.768  -9.722  18.986  1.00 27.65           H  
ATOM   3485 HG13 ILE A 221     -19.625 -11.041  19.262  1.00 27.65           H  
ATOM   3486  CG2 ILE A 221     -22.906 -10.819  20.390  1.00 27.65           C  
ATOM   3487 HG21 ILE A 221     -23.403 -11.048  21.333  1.00 27.65           H  
ATOM   3488 HG22 ILE A 221     -23.040  -9.761  20.164  1.00 27.65           H  
ATOM   3489 HG23 ILE A 221     -23.380 -11.423  19.616  1.00 27.65           H  
ATOM   3490  CD1 ILE A 221     -21.188 -11.557  17.937  1.00 27.65           C  
ATOM   3491 HD11 ILE A 221     -21.175 -12.629  18.133  1.00 27.65           H  
ATOM   3492 HD12 ILE A 221     -20.534 -11.344  17.091  1.00 27.65           H  
ATOM   3493 HD13 ILE A 221     -22.198 -11.241  17.679  1.00 27.65           H  
ATOM   3494  N   GLY A 222     -21.122 -10.214  24.132  1.00 26.41           N  
ATOM   3495  H   GLY A 222     -20.653  -9.330  24.000  1.00 26.41           H  
ATOM   3496  CA  GLY A 222     -21.580 -10.556  25.477  1.00 26.41           C  
ATOM   3497  HA2 GLY A 222     -21.918 -11.592  25.520  1.00 26.41           H  
ATOM   3498  HA3 GLY A 222     -20.749 -10.446  26.174  1.00 26.41           H  
ATOM   3499  C   GLY A 222     -22.708  -9.633  25.931  1.00 26.41           C  
ATOM   3500  O   GLY A 222     -22.498  -8.442  26.137  1.00 26.41           O  
ATOM   3501  N   THR A 223     -23.911 -10.171  26.118  1.00 24.83           N  
ATOM   3502  H   THR A 223     -24.049 -11.147  25.898  1.00 24.83           H  
ATOM   3503  CA  THR A 223     -25.019  -9.485  26.800  1.00 24.83           C  
ATOM   3504  HA  THR A 223     -25.196  -8.521  26.324  1.00 24.83           H  
ATOM   3505  C   THR A 223     -24.675  -9.248  28.272  1.00 24.83           C  
ATOM   3506  CB  THR A 223     -26.309 -10.327  26.729  1.00 24.83           C  
ATOM   3507  HB  THR A 223     -26.952 -10.078  27.573  1.00 24.83           H  
ATOM   3508  O   THR A 223     -24.420 -10.207  28.999  1.00 24.83           O  
ATOM   3509  CG2 THR A 223     -27.093 -10.069  25.447  1.00 24.83           C  
ATOM   3510 HG21 THR A 223     -27.395  -9.022  25.402  1.00 24.83           H  
ATOM   3511 HG22 THR A 223     -27.985 -10.696  25.435  1.00 24.83           H  
ATOM   3512 HG23 THR A 223     -26.476 -10.307  24.581  1.00 24.83           H  
ATOM   3513  OG1 THR A 223     -26.005 -11.706  26.765  1.00 24.83           O  
ATOM   3514  HG1 THR A 223     -25.619 -11.887  27.625  1.00 24.83           H  
ATOM   3515  N   LYS A 224     -24.727  -7.994  28.738  1.00 25.85           N  
ATOM   3516  H   LYS A 224     -24.877  -7.243  28.078  1.00 25.85           H  
ATOM   3517  CA  LYS A 224     -24.715  -7.647  30.168  1.00 25.85           C  
ATOM   3518  HA  LYS A 224     -24.730  -8.568  30.751  1.00 25.85           H  
ATOM   3519  C   LYS A 224     -25.984  -6.878  30.532  1.00 25.85           C  
ATOM   3520  CB  LYS A 224     -23.439  -6.861  30.545  1.00 25.85           C  
ATOM   3521  HB2 LYS A 224     -22.886  -6.589  29.645  1.00 25.85           H  
ATOM   3522  HB3 LYS A 224     -23.721  -5.937  31.050  1.00 25.85           H  
ATOM   3523  O   LYS A 224     -26.239  -5.801  30.001  1.00 25.85           O  
ATOM   3524  CG  LYS A 224     -22.524  -7.666  31.481  1.00 25.85           C  
ATOM   3525  HG2 LYS A 224     -23.098  -7.989  32.350  1.00 25.85           H  
ATOM   3526  HG3 LYS A 224     -22.156  -8.547  30.954  1.00 25.85           H  
ATOM   3527  CD  LYS A 224     -21.337  -6.817  31.959  1.00 25.85           C  
ATOM   3528  HD2 LYS A 224     -21.719  -5.934  32.472  1.00 25.85           H  
ATOM   3529  HD3 LYS A 224     -20.757  -6.498  31.093  1.00 25.85           H  
ATOM   3530  CE  LYS A 224     -20.443  -7.618  32.914  1.00 25.85           C  
ATOM   3531  HE2 LYS A 224     -21.055  -7.980  33.740  1.00 25.85           H  
ATOM   3532  HE3 LYS A 224     -20.057  -8.487  32.381  1.00 25.85           H  
ATOM   3533  NZ  LYS A 224     -19.320  -6.795  33.437  1.00 25.85           N  
ATOM   3534  HZ1 LYS A 224     -18.741  -7.337  34.061  1.00 25.85           H  
ATOM   3535  HZ2 LYS A 224     -19.671  -5.996  33.944  1.00 25.85           H  
ATOM   3536  HZ3 LYS A 224     -18.743  -6.461  32.679  1.00 25.85           H  
ATOM   3537  N   SER A 225     -26.764  -7.434  31.451  1.00 26.63           N  
ATOM   3538  H   SER A 225     -26.544  -8.367  31.771  1.00 26.63           H  
ATOM   3539  CA  SER A 225     -27.916  -6.791  32.087  1.00 26.63           C  
ATOM   3540  HA  SER A 225     -28.479  -6.233  31.338  1.00 26.63           H  
ATOM   3541  C   SER A 225     -27.418  -5.838  33.179  1.00 26.63           C  
ATOM   3542  CB  SER A 225     -28.836  -7.855  32.715  1.00 26.63           C  
ATOM   3543  HB2 SER A 225     -28.506  -8.064  33.732  1.00 26.63           H  
ATOM   3544  HB3 SER A 225     -29.855  -7.471  32.754  1.00 26.63           H  
ATOM   3545  O   SER A 225     -26.653  -6.264  34.042  1.00 26.63           O  
ATOM   3546  OG  SER A 225     -28.805  -9.074  31.989  1.00 26.63           O  
ATOM   3547  HG  SER A 225     -29.392  -9.704  32.414  1.00 26.63           H  
ATOM   3548  N   ILE A 226     -27.847  -4.572  33.176  1.00 28.58           N  
ATOM   3549  H   ILE A 226     -28.453  -4.263  32.429  1.00 28.58           H  
ATOM   3550  CA  ILE A 226     -27.606  -3.638  34.289  1.00 28.58           C  
ATOM   3551  HA  ILE A 226     -26.883  -4.073  34.980  1.00 28.58           H  
ATOM   3552  C   ILE A 226     -28.922  -3.475  35.050  1.00 28.58           C  
ATOM   3553  CB  ILE A 226     -27.002  -2.294  33.811  1.00 28.58           C  
ATOM   3554  HB  ILE A 226     -27.705  -1.818  33.128  1.00 28.58           H  
ATOM   3555  O   ILE A 226     -29.833  -2.787  34.594  1.00 28.58           O  
ATOM   3556  CG1 ILE A 226     -25.669  -2.533  33.059  1.00 28.58           C  
ATOM   3557 HG12 ILE A 226     -24.956  -3.013  33.729  1.00 28.58           H  
ATOM   3558 HG13 ILE A 226     -25.847  -3.208  32.222  1.00 28.58           H  
ATOM   3559  CG2 ILE A 226     -26.778  -1.358  35.018  1.00 28.58           C  
ATOM   3560 HG21 ILE A 226     -26.055  -1.796  35.706  1.00 28.58           H  
ATOM   3561 HG22 ILE A 226     -27.712  -1.190  35.554  1.00 28.58           H  
ATOM   3562 HG23 ILE A 226     -26.413  -0.386  34.688  1.00 28.58           H  
ATOM   3563  CD1 ILE A 226     -25.026  -1.265  32.479  1.00 28.58           C  
ATOM   3564 HD11 ILE A 226     -25.751  -0.723  31.872  1.00 28.58           H  
ATOM   3565 HD12 ILE A 226     -24.180  -1.547  31.851  1.00 28.58           H  
ATOM   3566 HD13 ILE A 226     -24.659  -0.621  33.278  1.00 28.58           H  
ATOM   3567  N   THR A 227     -29.029  -4.148  36.194  1.00 30.26           N  
ATOM   3568  H   THR A 227     -28.268  -4.747  36.480  1.00 30.26           H  
ATOM   3569  CA  THR A 227     -30.103  -3.959  37.177  1.00 30.26           C  
ATOM   3570  HA  THR A 227     -31.041  -3.843  36.636  1.00 30.26           H  
ATOM   3571  C   THR A 227     -29.884  -2.674  37.981  1.00 30.26           C  
ATOM   3572  CB  THR A 227     -30.241  -5.181  38.104  1.00 30.26           C  
ATOM   3573  HB  THR A 227     -30.689  -4.879  39.050  1.00 30.26           H  
ATOM   3574  O   THR A 227     -28.757  -2.298  38.290  1.00 30.26           O  
ATOM   3575  CG2 THR A 227     -31.128  -6.250  37.466  1.00 30.26           C  
ATOM   3576 HG21 THR A 227     -31.187  -7.112  38.131  1.00 30.26           H  
ATOM   3577 HG22 THR A 227     -30.707  -6.563  36.511  1.00 30.26           H  
ATOM   3578 HG23 THR A 227     -32.132  -5.855  37.312  1.00 30.26           H  
ATOM   3579  OG1 THR A 227     -28.983  -5.776  38.343  1.00 30.26           O  
ATOM   3580  HG1 THR A 227     -28.521  -5.230  38.983  1.00 30.26           H  
ATOM   3581  N   SER A 228     -30.993  -1.995  38.267  1.00 27.46           N  
ATOM   3582  H   SER A 228     -31.868  -2.456  38.062  1.00 27.46           H  
ATOM   3583  CA  SER A 228     -31.152  -0.678  38.892  1.00 27.46           C  
ATOM   3584  HA  SER A 228     -30.883   0.095  38.172  1.00 27.46           H  
ATOM   3585  C   SER A 228     -30.359  -0.456  40.185  1.00 27.46           C  
ATOM   3586  CB  SER A 228     -32.643  -0.537  39.235  1.00 27.46           C  
ATOM   3587  HB2 SER A 228     -32.806   0.359  39.833  1.00 27.46           H  
ATOM   3588  HB3 SER A 228     -33.220  -0.455  38.314  1.00 27.46           H  
ATOM   3589  O   SER A 228     -30.509  -1.241  41.115  1.00 27.46           O  
ATOM   3590  OG  SER A 228     -33.078  -1.681  39.951  1.00 27.46           O  
ATOM   3591  HG  SER A 228     -32.538  -1.738  40.743  1.00 27.46           H  
ATOM   3592  N   ASN A 229     -29.582   0.635  40.221  1.00 31.05           N  
ATOM   3593  H   ASN A 229     -29.320   1.005  39.318  1.00 31.05           H  
ATOM   3594  CA  ASN A 229     -29.319   1.560  41.343  1.00 31.05           C  
ATOM   3595  HA  ASN A 229     -30.214   2.143  41.559  1.00 31.05           H  
ATOM   3596  C   ASN A 229     -28.224   2.537  40.866  1.00 31.05           C  
ATOM   3597  CB  ASN A 229     -28.885   0.818  42.626  1.00 31.05           C  
ATOM   3598  HB2 ASN A 229     -28.224  -0.009  42.369  1.00 31.05           H  
ATOM   3599  HB3 ASN A 229     -28.331   1.504  43.267  1.00 31.05           H  
ATOM   3600  O   ASN A 229     -27.066   2.146  40.751  1.00 31.05           O  
ATOM   3601  CG  ASN A 229     -30.063   0.301  43.442  1.00 31.05           C  
ATOM   3602  ND2 ASN A 229     -29.817  -0.571  44.390  1.00 31.05           N  
ATOM   3603 HD21 ASN A 229     -28.870  -0.875  44.568  1.00 31.05           H  
ATOM   3604 HD22 ASN A 229     -30.617  -0.890  44.918  1.00 31.05           H  
ATOM   3605  OD1 ASN A 229     -31.211   0.677  43.253  1.00 31.05           O  
ATOM   3606  N   LYS A 230     -28.594   3.766  40.472  1.00 35.18           N  
ATOM   3607  H   LYS A 230     -29.530   4.081  40.687  1.00 35.18           H  
ATOM   3608  CA  LYS A 230     -27.671   4.759  39.890  1.00 35.18           C  
ATOM   3609  HA  LYS A 230     -26.662   4.347  39.853  1.00 35.18           H  
ATOM   3610  C   LYS A 230     -27.598   6.011  40.764  1.00 35.18           C  
ATOM   3611  CB  LYS A 230     -28.085   5.148  38.457  1.00 35.18           C  
ATOM   3612  HB2 LYS A 230     -29.127   5.468  38.457  1.00 35.18           H  
ATOM   3613  HB3 LYS A 230     -27.476   6.003  38.161  1.00 35.18           H  
ATOM   3614  O   LYS A 230     -28.615   6.678  40.933  1.00 35.18           O  
ATOM   3615  CG  LYS A 230     -27.890   4.037  37.412  1.00 35.18           C  
ATOM   3616  HG2 LYS A 230     -28.591   3.225  37.605  1.00 35.18           H  
ATOM   3617  HG3 LYS A 230     -26.872   3.653  37.484  1.00 35.18           H  
ATOM   3618  CD  LYS A 230     -28.118   4.599  36.000  1.00 35.18           C  
ATOM   3619  HD2 LYS A 230     -29.138   4.975  35.928  1.00 35.18           H  
ATOM   3620  HD3 LYS A 230     -27.429   5.429  35.841  1.00 35.18           H  
ATOM   3621  CE  LYS A 230     -27.881   3.534  34.923  1.00 35.18           C  
ATOM   3622  HE2 LYS A 230     -28.590   2.720  35.074  1.00 35.18           H  
ATOM   3623  HE3 LYS A 230     -26.876   3.132  35.054  1.00 35.18           H  
ATOM   3624  NZ  LYS A 230     -28.028   4.108  33.561  1.00 35.18           N  
ATOM   3625  HZ1 LYS A 230     -27.860   3.409  32.852  1.00 35.18           H  
ATOM   3626  HZ2 LYS A 230     -27.362   4.856  33.428  1.00 35.18           H  
ATOM   3627  HZ3 LYS A 230     -28.953   4.494  33.433  1.00 35.18           H  
ATOM   3628  N   ASP A 231     -26.395   6.338  41.229  1.00 35.44           N  
ATOM   3629  H   ASP A 231     -25.632   5.688  41.102  1.00 35.44           H  
ATOM   3630  CA  ASP A 231     -26.065   7.598  41.897  1.00 35.44           C  
ATOM   3631  HA  ASP A 231     -26.923   7.912  42.493  1.00 35.44           H  
ATOM   3632  C   ASP A 231     -25.758   8.710  40.878  1.00 35.44           C  
ATOM   3633  CB  ASP A 231     -24.878   7.397  42.855  1.00 35.44           C  
ATOM   3634  HB2 ASP A 231     -24.034   6.991  42.297  1.00 35.44           H  
ATOM   3635  HB3 ASP A 231     -24.581   8.368  43.254  1.00 35.44           H  
ATOM   3636  O   ASP A 231     -25.150   8.472  39.826  1.00 35.44           O  
ATOM   3637  CG  ASP A 231     -25.216   6.480  44.035  1.00 35.44           C  
ATOM   3638  OD1 ASP A 231     -26.336   6.626  44.571  1.00 35.44           O  
ATOM   3639  OD2 ASP A 231     -24.363   5.629  44.367  1.00 35.44           O  
ATOM   3640  N   SER A 232     -26.168   9.937  41.213  1.00 27.89           N  
ATOM   3641  H   SER A 232     -26.629  10.032  42.107  1.00 27.89           H  
ATOM   3642  CA  SER A 232     -25.835  11.171  40.489  1.00 27.89           C  
ATOM   3643  HA  SER A 232     -26.303  11.151  39.505  1.00 27.89           H  
ATOM   3644  C   SER A 232     -24.315  11.310  40.325  1.00 27.89           C  
ATOM   3645  CB  SER A 232     -26.393  12.364  41.277  1.00 27.89           C  
ATOM   3646  HB2 SER A 232     -26.047  12.315  42.309  1.00 27.89           H  
ATOM   3647  HB3 SER A 232     -27.482  12.314  41.271  1.00 27.89           H  
ATOM   3648  O   SER A 232     -23.587  11.263  41.312  1.00 27.89           O  
ATOM   3649  OG  SER A 232     -25.986  13.593  40.717  1.00 27.89           O  
ATOM   3650  HG  SER A 232     -25.137  13.842  41.091  1.00 27.89           H  
ATOM   3651  N   GLY A 233     -23.836  11.496  39.090  1.00 33.78           N  
ATOM   3652  H   GLY A 233     -24.497  11.575  38.331  1.00 33.78           H  
ATOM   3653  CA  GLY A 233     -22.409  11.690  38.785  1.00 33.78           C  
ATOM   3654  HA2 GLY A 233     -21.896  12.079  39.665  1.00 33.78           H  
ATOM   3655  HA3 GLY A 233     -22.324  12.442  38.001  1.00 33.78           H  
ATOM   3656  C   GLY A 233     -21.640  10.448  38.313  1.00 33.78           C  
ATOM   3657  O   GLY A 233     -20.437  10.536  38.087  1.00 33.78           O  
ATOM   3658  N   SER A 234     -22.295   9.298  38.116  1.00 29.80           N  
ATOM   3659  H   SER A 234     -23.279   9.253  38.342  1.00 29.80           H  
ATOM   3660  CA  SER A 234     -21.632   8.106  37.560  1.00 29.80           C  
ATOM   3661  HA  SER A 234     -20.576   8.125  37.830  1.00 29.80           H  
ATOM   3662  C   SER A 234     -21.731   8.038  36.027  1.00 29.80           C  
ATOM   3663  CB  SER A 234     -22.212   6.831  38.170  1.00 29.80           C  
ATOM   3664  HB2 SER A 234     -21.655   5.983  37.772  1.00 29.80           H  
ATOM   3665  HB3 SER A 234     -23.262   6.735  37.892  1.00 29.80           H  
ATOM   3666  O   SER A 234     -22.820   7.844  35.485  1.00 29.80           O  
ATOM   3667  OG  SER A 234     -22.100   6.818  39.577  1.00 29.80           O  
ATOM   3668  HG  SER A 234     -22.608   7.548  39.939  1.00 29.80           H  
ATOM   3669  N   VAL A 235     -20.595   8.121  35.322  1.00 29.63           N  
ATOM   3670  H   VAL A 235     -19.740   8.313  35.824  1.00 29.63           H  
ATOM   3671  CA  VAL A 235     -20.494   7.883  33.867  1.00 29.63           C  
ATOM   3672  HA  VAL A 235     -21.469   8.064  33.414  1.00 29.63           H  
ATOM   3673  C   VAL A 235     -20.106   6.425  33.610  1.00 29.63           C  
ATOM   3674  CB  VAL A 235     -19.497   8.850  33.190  1.00 29.63           C  
ATOM   3675  HB  VAL A 235     -18.508   8.708  33.626  1.00 29.63           H  
ATOM   3676  O   VAL A 235     -19.063   5.964  34.066  1.00 29.63           O  
ATOM   3677  CG1 VAL A 235     -19.402   8.610  31.675  1.00 29.63           C  
ATOM   3678 HG11 VAL A 235     -18.726   9.340  31.230  1.00 29.63           H  
ATOM   3679 HG12 VAL A 235     -19.002   7.617  31.467  1.00 29.63           H  
ATOM   3680 HG13 VAL A 235     -20.383   8.716  31.212  1.00 29.63           H  
ATOM   3681  CG2 VAL A 235     -19.917  10.310  33.405  1.00 29.63           C  
ATOM   3682 HG21 VAL A 235     -19.214  10.977  32.905  1.00 29.63           H  
ATOM   3683 HG22 VAL A 235     -20.914  10.482  33.001  1.00 29.63           H  
ATOM   3684 HG23 VAL A 235     -19.915  10.555  34.467  1.00 29.63           H  
ATOM   3685  N   TYR A 236     -20.933   5.702  32.851  1.00 28.55           N  
ATOM   3686  H   TYR A 236     -21.751   6.158  32.473  1.00 28.55           H  
ATOM   3687  CA  TYR A 236     -20.639   4.343  32.387  1.00 28.55           C  
ATOM   3688  HA  TYR A 236     -19.646   4.049  32.727  1.00 28.55           H  
ATOM   3689  C   TYR A 236     -20.645   4.295  30.858  1.00 28.55           C  
ATOM   3690  CB  TYR A 236     -21.643   3.333  32.961  1.00 28.55           C  
ATOM   3691  HB2 TYR A 236     -22.655   3.666  32.729  1.00 28.55           H  
ATOM   3692  HB3 TYR A 236     -21.496   2.378  32.456  1.00 28.55           H  
ATOM   3693  O   TYR A 236     -21.639   4.650  30.226  1.00 28.55           O  
ATOM   3694  CG  TYR A 236     -21.524   3.093  34.453  1.00 28.55           C  
ATOM   3695  CD1 TYR A 236     -20.613   2.135  34.941  1.00 28.55           C  
ATOM   3696  HD1 TYR A 236     -19.982   1.589  34.254  1.00 28.55           H  
ATOM   3697  CD2 TYR A 236     -22.327   3.821  35.353  1.00 28.55           C  
ATOM   3698  HD2 TYR A 236     -23.003   4.579  34.985  1.00 28.55           H  
ATOM   3699  CE1 TYR A 236     -20.499   1.911  36.326  1.00 28.55           C  
ATOM   3700  HE1 TYR A 236     -19.784   1.202  36.717  1.00 28.55           H  
ATOM   3701  CE2 TYR A 236     -22.227   3.585  36.738  1.00 28.55           C  
ATOM   3702  HE2 TYR A 236     -22.846   4.135  37.433  1.00 28.55           H  
ATOM   3703  OH  TYR A 236     -21.170   2.430  38.563  1.00 28.55           O  
ATOM   3704  HH  TYR A 236     -21.674   3.053  39.091  1.00 28.55           H  
ATOM   3705  CZ  TYR A 236     -21.300   2.641  37.228  1.00 28.55           C  
ATOM   3706  N   TYR A 237     -19.556   3.794  30.275  1.00 27.51           N  
ATOM   3707  H   TYR A 237     -18.767   3.551  30.856  1.00 27.51           H  
ATOM   3708  CA  TYR A 237     -19.441   3.540  28.841  1.00 27.51           C  
ATOM   3709  HA  TYR A 237     -19.958   4.334  28.301  1.00 27.51           H  
ATOM   3710  C   TYR A 237     -20.096   2.198  28.488  1.00 27.51           C  
ATOM   3711  CB  TYR A 237     -17.963   3.574  28.423  1.00 27.51           C  
ATOM   3712  HB2 TYR A 237     -17.422   2.788  28.952  1.00 27.51           H  
ATOM   3713  HB3 TYR A 237     -17.897   3.353  27.358  1.00 27.51           H  
ATOM   3714  O   TYR A 237     -19.748   1.160  29.051  1.00 27.51           O  
ATOM   3715  CG  TYR A 237     -17.283   4.906  28.684  1.00 27.51           C  
ATOM   3716  CD1 TYR A 237     -17.364   5.933  27.723  1.00 27.51           C  
ATOM   3717  HD1 TYR A 237     -17.891   5.775  26.794  1.00 27.51           H  
ATOM   3718  CD2 TYR A 237     -16.596   5.129  29.895  1.00 27.51           C  
ATOM   3719  HD2 TYR A 237     -16.523   4.345  30.634  1.00 27.51           H  
ATOM   3720  CE1 TYR A 237     -16.760   7.180  27.973  1.00 27.51           C  
ATOM   3721  HE1 TYR A 237     -16.817   7.978  27.247  1.00 27.51           H  
ATOM   3722  CE2 TYR A 237     -16.000   6.380  30.151  1.00 27.51           C  
ATOM   3723  HE2 TYR A 237     -15.480   6.554  31.081  1.00 27.51           H  
ATOM   3724  OH  TYR A 237     -15.511   8.617  29.420  1.00 27.51           O  
ATOM   3725  HH  TYR A 237     -15.099   8.679  30.285  1.00 27.51           H  
ATOM   3726  CZ  TYR A 237     -16.081   7.408  29.187  1.00 27.51           C  
ATOM   3727  N   SER A 238     -21.033   2.206  27.538  1.00 28.53           N  
ATOM   3728  H   SER A 238     -21.295   3.092  27.132  1.00 28.53           H  
ATOM   3729  CA  SER A 238     -21.601   0.993  26.941  1.00 28.53           C  
ATOM   3730  HA  SER A 238     -20.979   0.139  27.209  1.00 28.53           H  
ATOM   3731  C   SER A 238     -21.561   1.130  25.420  1.00 28.53           C  
ATOM   3732  CB  SER A 238     -23.008   0.713  27.505  1.00 28.53           C  
ATOM   3733  HB2 SER A 238     -23.306   1.529  28.164  1.00 28.53           H  
ATOM   3734  HB3 SER A 238     -22.971  -0.199  28.101  1.00 28.53           H  
ATOM   3735  O   SER A 238     -22.243   1.986  24.856  1.00 28.53           O  
ATOM   3736  OG  SER A 238     -23.996   0.562  26.503  1.00 28.53           O  
ATOM   3737  HG  SER A 238     -23.880   1.275  25.871  1.00 28.53           H  
ATOM   3738  N   TRP A 239     -20.766   0.282  24.770  1.00 26.75           N  
ATOM   3739  H   TRP A 239     -20.239  -0.394  25.305  1.00 26.75           H  
ATOM   3740  CA  TRP A 239     -20.626   0.227  23.319  1.00 26.75           C  
ATOM   3741  HA  TRP A 239     -20.798   1.218  22.898  1.00 26.75           H  
ATOM   3742  C   TRP A 239     -21.670  -0.729  22.736  1.00 26.75           C  
ATOM   3743  CB  TRP A 239     -19.191  -0.181  22.960  1.00 26.75           C  
ATOM   3744  HB2 TRP A 239     -18.918  -1.084  23.506  1.00 26.75           H  
ATOM   3745  HB3 TRP A 239     -19.156  -0.424  21.898  1.00 26.75           H  
ATOM   3746  O   TRP A 239     -21.550  -1.946  22.848  1.00 26.75           O  
ATOM   3747  CG  TRP A 239     -18.161   0.878  23.216  1.00 26.75           C  
ATOM   3748  CD1 TRP A 239     -17.534   1.120  24.390  1.00 26.75           C  
ATOM   3749  HD1 TRP A 239     -17.687   0.563  25.303  1.00 26.75           H  
ATOM   3750  CD2 TRP A 239     -17.616   1.845  22.266  1.00 26.75           C  
ATOM   3751  CE2 TRP A 239     -16.661   2.658  22.947  1.00 26.75           C  
ATOM   3752  CE3 TRP A 239     -17.817   2.102  20.892  1.00 26.75           C  
ATOM   3753  HE3 TRP A 239     -18.503   1.484  20.332  1.00 26.75           H  
ATOM   3754  NE1 TRP A 239     -16.654   2.175  24.237  1.00 26.75           N  
ATOM   3755  HE1 TRP A 239     -16.035   2.508  24.962  1.00 26.75           H  
ATOM   3756  CH2 TRP A 239     -16.156   3.895  20.934  1.00 26.75           C  
ATOM   3757  HH2 TRP A 239     -15.575   4.638  20.409  1.00 26.75           H  
ATOM   3758  CZ2 TRP A 239     -15.943   3.674  22.304  1.00 26.75           C  
ATOM   3759  HZ2 TRP A 239     -15.207   4.254  22.841  1.00 26.75           H  
ATOM   3760  CZ3 TRP A 239     -17.090   3.112  20.233  1.00 26.75           C  
ATOM   3761  HZ3 TRP A 239     -17.209   3.263  19.170  1.00 26.75           H  
ATOM   3762  N   VAL A 240     -22.705  -0.173  22.106  1.00 26.10           N  
ATOM   3763  H   VAL A 240     -22.766   0.835  22.089  1.00 26.10           H  
ATOM   3764  CA  VAL A 240     -23.646  -0.910  21.253  1.00 26.10           C  
ATOM   3765  HA  VAL A 240     -23.211  -1.881  21.017  1.00 26.10           H  
ATOM   3766  C   VAL A 240     -23.784  -0.116  19.958  1.00 26.10           C  
ATOM   3767  CB  VAL A 240     -25.007  -1.160  21.933  1.00 26.10           C  
ATOM   3768  HB  VAL A 240     -25.512  -0.207  22.091  1.00 26.10           H  
ATOM   3769  O   VAL A 240     -23.942   1.099  19.987  1.00 26.10           O  
ATOM   3770  CG1 VAL A 240     -25.894  -2.053  21.051  1.00 26.10           C  
ATOM   3771 HG11 VAL A 240     -26.116  -1.550  20.110  1.00 26.10           H  
ATOM   3772 HG12 VAL A 240     -25.395  -3.003  20.855  1.00 26.10           H  
ATOM   3773 HG13 VAL A 240     -26.838  -2.245  21.560  1.00 26.10           H  
ATOM   3774  CG2 VAL A 240     -24.857  -1.867  23.287  1.00 26.10           C  
ATOM   3775 HG21 VAL A 240     -24.295  -1.236  23.976  1.00 26.10           H  
ATOM   3776 HG22 VAL A 240     -25.839  -2.047  23.723  1.00 26.10           H  
ATOM   3777 HG23 VAL A 240     -24.330  -2.813  23.164  1.00 26.10           H  
ATOM   3778  N   GLY A 241     -23.623  -0.803  18.827  1.00 25.64           N  
ATOM   3779  H   GLY A 241     -23.548  -1.806  18.916  1.00 25.64           H  
ATOM   3780  CA  GLY A 241     -23.263  -0.210  17.542  1.00 25.64           C  
ATOM   3781  HA2 GLY A 241     -23.087  -1.015  16.828  1.00 25.64           H  
ATOM   3782  HA3 GLY A 241     -22.319   0.317  17.684  1.00 25.64           H  
ATOM   3783  C   GLY A 241     -24.241   0.787  16.905  1.00 25.64           C  
ATOM   3784  O   GLY A 241     -25.347   1.039  17.370  1.00 25.64           O  
ATOM   3785  N   VAL A 242     -23.808   1.276  15.730  1.00 25.69           N  
ATOM   3786  H   VAL A 242     -22.913   0.916  15.430  1.00 25.69           H  
ATOM   3787  CA  VAL A 242     -24.405   2.387  14.944  1.00 25.69           C  
ATOM   3788  HA  VAL A 242     -23.830   2.453  14.021  1.00 25.69           H  
ATOM   3789  C   VAL A 242     -24.210   3.744  15.667  1.00 25.69           C  
ATOM   3790  CB  VAL A 242     -25.855   2.061  14.497  1.00 25.69           C  
ATOM   3791  HB  VAL A 242     -26.561   2.383  15.263  1.00 25.69           H  
ATOM   3792  O   VAL A 242     -23.806   3.724  16.809  1.00 25.69           O  
ATOM   3793  CG1 VAL A 242     -26.177   2.780  13.178  1.00 25.69           C  
ATOM   3794 HG11 VAL A 242     -25.482   2.487  12.391  1.00 25.69           H  
ATOM   3795 HG12 VAL A 242     -26.135   3.860  13.323  1.00 25.69           H  
ATOM   3796 HG13 VAL A 242     -27.194   2.542  12.869  1.00 25.69           H  
ATOM   3797  CG2 VAL A 242     -26.091   0.562  14.206  1.00 25.69           C  
ATOM   3798 HG21 VAL A 242     -25.333   0.182  13.520  1.00 25.69           H  
ATOM   3799 HG22 VAL A 242     -26.071  -0.013  15.132  1.00 25.69           H  
ATOM   3800 HG23 VAL A 242     -27.083   0.423  13.776  1.00 25.69           H  
ATOM   3801  N   TYR A 243     -24.344   4.901  15.014  1.00 31.62           N  
ATOM   3802  H   TYR A 243     -24.621   4.854  14.044  1.00 31.62           H  
ATOM   3803  CA  TYR A 243     -24.371   6.267  15.607  1.00 31.62           C  
ATOM   3804  HA  TYR A 243     -25.086   6.746  14.937  1.00 31.62           H  
ATOM   3805  C   TYR A 243     -23.122   7.179  15.503  1.00 31.62           C  
ATOM   3806  CB  TYR A 243     -25.082   6.320  16.977  1.00 31.62           C  
ATOM   3807  HB2 TYR A 243     -24.541   5.759  17.739  1.00 31.62           H  
ATOM   3808  HB3 TYR A 243     -25.107   7.339  17.364  1.00 31.62           H  
ATOM   3809  O   TYR A 243     -21.999   6.670  15.546  1.00 31.62           O  
ATOM   3810  CG  TYR A 243     -26.503   5.824  16.848  1.00 31.62           C  
ATOM   3811  CD1 TYR A 243     -27.458   6.635  16.205  1.00 31.62           C  
ATOM   3812  HD1 TYR A 243     -27.204   7.637  15.895  1.00 31.62           H  
ATOM   3813  CD2 TYR A 243     -26.841   4.522  17.262  1.00 31.62           C  
ATOM   3814  HD2 TYR A 243     -26.121   3.908  17.782  1.00 31.62           H  
ATOM   3815  CE1 TYR A 243     -28.750   6.138  15.959  1.00 31.62           C  
ATOM   3816  HE1 TYR A 243     -29.485   6.762  15.473  1.00 31.62           H  
ATOM   3817  CE2 TYR A 243     -28.125   4.016  17.001  1.00 31.62           C  
ATOM   3818  HE2 TYR A 243     -28.393   3.020  17.320  1.00 31.62           H  
ATOM   3819  OH  TYR A 243     -30.319   4.333  16.096  1.00 31.62           O  
ATOM   3820  HH  TYR A 243     -30.903   5.009  15.746  1.00 31.62           H  
ATOM   3821  CZ  TYR A 243     -29.079   4.823  16.350  1.00 31.62           C  
ATOM   3822  N   PRO A 244     -23.359   8.496  15.257  1.00 31.43           N  
ATOM   3823  CA  PRO A 244     -22.363   9.527  14.936  1.00 31.43           C  
ATOM   3824  HA  PRO A 244     -21.718   9.178  14.130  1.00 31.43           H  
ATOM   3825  C   PRO A 244     -21.483   9.894  16.132  1.00 31.43           C  
ATOM   3826  CB  PRO A 244     -23.169  10.747  14.456  1.00 31.43           C  
ATOM   3827  HB2 PRO A 244     -22.670  11.691  14.678  1.00 31.43           H  
ATOM   3828  HB3 PRO A 244     -23.355  10.663  13.385  1.00 31.43           H  
ATOM   3829  O   PRO A 244     -21.858   9.656  17.278  1.00 31.43           O  
ATOM   3830  CG  PRO A 244     -24.479  10.619  15.212  1.00 31.43           C  
ATOM   3831  HG2 PRO A 244     -25.295  11.143  14.714  1.00 31.43           H  
ATOM   3832  HG3 PRO A 244     -24.336  10.990  16.227  1.00 31.43           H  
ATOM   3833  CD  PRO A 244     -24.684   9.117  15.221  1.00 31.43           C  
ATOM   3834  HD2 PRO A 244     -25.293   8.875  16.092  1.00 31.43           H  
ATOM   3835  HD3 PRO A 244     -25.200   8.825  14.307  1.00 31.43           H  
ATOM   3836  N   GLN A 245     -20.323  10.498  15.859  1.00 32.96           N  
ATOM   3837  H   GLN A 245     -20.073  10.687  14.898  1.00 32.96           H  
ATOM   3838  CA  GLN A 245     -19.530  11.149  16.897  1.00 32.96           C  
ATOM   3839  HA  GLN A 245     -19.315  10.434  17.691  1.00 32.96           H  
ATOM   3840  C   GLN A 245     -20.358  12.295  17.488  1.00 32.96           C  
ATOM   3841  CB  GLN A 245     -18.196  11.665  16.335  1.00 32.96           C  
ATOM   3842  HB2 GLN A 245     -18.386  12.309  15.476  1.00 32.96           H  
ATOM   3843  HB3 GLN A 245     -17.720  12.264  17.112  1.00 32.96           H  
ATOM   3844  O   GLN A 245     -20.630  13.292  16.820  1.00 32.96           O  
ATOM   3845  CG  GLN A 245     -17.228  10.543  15.921  1.00 32.96           C  
ATOM   3846  HG2 GLN A 245     -17.114   9.841  16.747  1.00 32.96           H  
ATOM   3847  HG3 GLN A 245     -17.637  10.006  15.065  1.00 32.96           H  
ATOM   3848  CD  GLN A 245     -15.840  11.071  15.551  1.00 32.96           C  
ATOM   3849  NE2 GLN A 245     -14.959  10.244  15.033  1.00 32.96           N  
ATOM   3850 HE21 GLN A 245     -14.079  10.668  14.777  1.00 32.96           H  
ATOM   3851 HE22 GLN A 245     -15.167   9.272  14.855  1.00 32.96           H  
ATOM   3852  OE1 GLN A 245     -15.515  12.230  15.726  1.00 32.96           O  
ATOM   3853  N   TYR A 246     -20.799  12.126  18.730  1.00 33.22           N  
ATOM   3854  H   TYR A 246     -20.584  11.265  19.212  1.00 33.22           H  
ATOM   3855  CA  TYR A 246     -21.361  13.212  19.515  1.00 33.22           C  
ATOM   3856  HA  TYR A 246     -21.814  13.951  18.854  1.00 33.22           H  
ATOM   3857  C   TYR A 246     -20.209  13.866  20.264  1.00 33.22           C  
ATOM   3858  CB  TYR A 246     -22.457  12.698  20.456  1.00 33.22           C  
ATOM   3859  HB2 TYR A 246     -22.033  11.951  21.127  1.00 33.22           H  
ATOM   3860  HB3 TYR A 246     -22.801  13.528  21.074  1.00 33.22           H  
ATOM   3861  O   TYR A 246     -19.504  13.205  21.025  1.00 33.22           O  
ATOM   3862  CG  TYR A 246     -23.652  12.107  19.732  1.00 33.22           C  
ATOM   3863  CD1 TYR A 246     -24.665  12.946  19.229  1.00 33.22           C  
ATOM   3864  HD1 TYR A 246     -24.592  14.013  19.375  1.00 33.22           H  
ATOM   3865  CD2 TYR A 246     -23.745  10.715  19.556  1.00 33.22           C  
ATOM   3866  HD2 TYR A 246     -22.958  10.075  19.926  1.00 33.22           H  
ATOM   3867  CE1 TYR A 246     -25.768  12.395  18.547  1.00 33.22           C  
ATOM   3868  HE1 TYR A 246     -26.541  13.038  18.152  1.00 33.22           H  
ATOM   3869  CE2 TYR A 246     -24.857  10.156  18.902  1.00 33.22           C  
ATOM   3870  HE2 TYR A 246     -24.917   9.083  18.793  1.00 33.22           H  
ATOM   3871  OH  TYR A 246     -26.943  10.446  17.763  1.00 33.22           O  
ATOM   3872  HH  TYR A 246     -26.938   9.494  17.888  1.00 33.22           H  
ATOM   3873  CZ  TYR A 246     -25.872  10.996  18.397  1.00 33.22           C  
ATOM   3874  N   TYR A 247     -20.008  15.156  20.021  1.00 37.13           N  
ATOM   3875  H   TYR A 247     -20.612  15.634  19.369  1.00 37.13           H  
ATOM   3876  CA  TYR A 247     -19.184  15.977  20.888  1.00 37.13           C  
ATOM   3877  HA  TYR A 247     -18.460  15.356  21.416  1.00 37.13           H  
ATOM   3878  C   TYR A 247     -20.110  16.620  21.914  1.00 37.13           C  
ATOM   3879  CB  TYR A 247     -18.399  16.997  20.062  1.00 37.13           C  
ATOM   3880  HB2 TYR A 247     -19.093  17.662  19.547  1.00 37.13           H  
ATOM   3881  HB3 TYR A 247     -17.827  16.466  19.301  1.00 37.13           H  
ATOM   3882  O   TYR A 247     -20.902  17.498  21.577  1.00 37.13           O  
ATOM   3883  CG  TYR A 247     -17.438  17.815  20.899  1.00 37.13           C  
ATOM   3884  CD1 TYR A 247     -17.780  19.121  21.293  1.00 37.13           C  
ATOM   3885  HD1 TYR A 247     -18.736  19.535  21.009  1.00 37.13           H  
ATOM   3886  CD2 TYR A 247     -16.201  17.263  21.284  1.00 37.13           C  
ATOM   3887  HD2 TYR A 247     -15.943  16.260  20.981  1.00 37.13           H  
ATOM   3888  CE1 TYR A 247     -16.869  19.887  22.042  1.00 37.13           C  
ATOM   3889  HE1 TYR A 247     -17.114  20.903  22.314  1.00 37.13           H  
ATOM   3890  CE2 TYR A 247     -15.307  18.011  22.073  1.00 37.13           C  
ATOM   3891  HE2 TYR A 247     -14.367  17.574  22.377  1.00 37.13           H  
ATOM   3892  OH  TYR A 247     -14.783  20.049  23.227  1.00 37.13           O  
ATOM   3893  HH  TYR A 247     -14.013  19.516  23.440  1.00 37.13           H  
ATOM   3894  CZ  TYR A 247     -15.644  19.326  22.459  1.00 37.13           C  
ATOM   3895  N   GLU A 248     -20.030  16.151  23.153  1.00 38.73           N  
ATOM   3896  H   GLU A 248     -19.391  15.397  23.360  1.00 38.73           H  
ATOM   3897  CA  GLU A 248     -20.700  16.776  24.285  1.00 38.73           C  
ATOM   3898  HA  GLU A 248     -21.439  17.494  23.927  1.00 38.73           H  
ATOM   3899  C   GLU A 248     -19.635  17.532  25.079  1.00 38.73           C  
ATOM   3900  CB  GLU A 248     -21.465  15.713  25.085  1.00 38.73           C  
ATOM   3901  HB2 GLU A 248     -22.029  15.110  24.373  1.00 38.73           H  
ATOM   3902  HB3 GLU A 248     -20.762  15.064  25.607  1.00 38.73           H  
ATOM   3903  O   GLU A 248     -18.742  16.936  25.681  1.00 38.73           O  
ATOM   3904  CG  GLU A 248     -22.457  16.330  26.083  1.00 38.73           C  
ATOM   3905  HG2 GLU A 248     -23.060  17.070  25.557  1.00 38.73           H  
ATOM   3906  HG3 GLU A 248     -21.896  16.844  26.863  1.00 38.73           H  
ATOM   3907  CD  GLU A 248     -23.394  15.283  26.717  1.00 38.73           C  
ATOM   3908  OE1 GLU A 248     -24.330  15.704  27.430  1.00 38.73           O  
ATOM   3909  OE2 GLU A 248     -23.200  14.069  26.468  1.00 38.73           O  
ATOM   3910  N   LYS A 249     -19.680  18.864  25.014  1.00 42.45           N  
ATOM   3911  H   LYS A 249     -20.445  19.285  24.506  1.00 42.45           H  
ATOM   3912  CA  LYS A 249     -18.906  19.724  25.905  1.00 42.45           C  
ATOM   3913  HA  LYS A 249     -18.153  19.128  26.421  1.00 42.45           H  
ATOM   3914  C   LYS A 249     -19.862  20.264  26.938  1.00 42.45           C  
ATOM   3915  CB  LYS A 249     -18.181  20.820  25.123  1.00 42.45           C  
ATOM   3916  HB2 LYS A 249     -17.527  20.309  24.417  1.00 42.45           H  
ATOM   3917  HB3 LYS A 249     -18.901  21.434  24.581  1.00 42.45           H  
ATOM   3918  O   LYS A 249     -20.748  21.044  26.603  1.00 42.45           O  
ATOM   3919  CG  LYS A 249     -17.301  21.703  26.018  1.00 42.45           C  
ATOM   3920  HG2 LYS A 249     -17.922  22.251  26.727  1.00 42.45           H  
ATOM   3921  HG3 LYS A 249     -16.609  21.068  26.571  1.00 42.45           H  
ATOM   3922  CD  LYS A 249     -16.505  22.694  25.162  1.00 42.45           C  
ATOM   3923  HD2 LYS A 249     -17.198  23.374  24.666  1.00 42.45           H  
ATOM   3924  HD3 LYS A 249     -15.943  22.142  24.409  1.00 42.45           H  
ATOM   3925  CE  LYS A 249     -15.535  23.483  26.044  1.00 42.45           C  
ATOM   3926  HE2 LYS A 249     -14.926  22.774  26.605  1.00 42.45           H  
ATOM   3927  HE3 LYS A 249     -16.115  24.061  26.765  1.00 42.45           H  
ATOM   3928  NZ  LYS A 249     -14.671  24.371  25.229  1.00 42.45           N  
ATOM   3929  HZ1 LYS A 249     -14.029  24.876  25.823  1.00 42.45           H  
ATOM   3930  HZ2 LYS A 249     -14.143  23.824  24.564  1.00 42.45           H  
ATOM   3931  HZ3 LYS A 249     -15.238  25.037  24.723  1.00 42.45           H  
ATOM   3932  N   ASP A 250     -19.649  19.848  28.175  1.00 41.19           N  
ATOM   3933  H   ASP A 250     -18.947  19.144  28.348  1.00 41.19           H  
ATOM   3934  CA  ASP A 250     -20.355  20.394  29.317  1.00 41.19           C  
ATOM   3935  HA  ASP A 250     -21.427  20.334  29.128  1.00 41.19           H  
ATOM   3936  C   ASP A 250     -19.951  21.871  29.473  1.00 41.19           C  
ATOM   3937  CB  ASP A 250     -20.035  19.519  30.539  1.00 41.19           C  
ATOM   3938  HB2 ASP A 250     -19.052  19.777  30.934  1.00 41.19           H  
ATOM   3939  HB3 ASP A 250     -20.008  18.474  30.229  1.00 41.19           H  
ATOM   3940  O   ASP A 250     -18.776  22.190  29.688  1.00 41.19           O  
ATOM   3941  CG  ASP A 250     -21.080  19.650  31.640  1.00 41.19           C  
ATOM   3942  OD1 ASP A 250     -21.761  20.698  31.652  1.00 41.19           O  
ATOM   3943  OD2 ASP A 250     -21.143  18.742  32.494  1.00 41.19           O  
ATOM   3944  N   ILE A 251     -20.904  22.783  29.262  1.00 45.76           N  
ATOM   3945  H   ILE A 251     -21.837  22.441  29.081  1.00 45.76           H  
ATOM   3946  CA  ILE A 251     -20.717  24.225  29.462  1.00 45.76           C  
ATOM   3947  HA  ILE A 251     -19.692  24.350  29.809  1.00 45.76           H  
ATOM   3948  C   ILE A 251     -21.562  24.687  30.652  1.00 45.76           C  
ATOM   3949  CB  ILE A 251     -20.868  25.095  28.179  1.00 45.76           C  
ATOM   3950  HB  ILE A 251     -21.860  25.546  28.153  1.00 45.76           H  
ATOM   3951  O   ILE A 251     -22.329  25.641  30.578  1.00 45.76           O  
ATOM   3952  CG1 ILE A 251     -20.680  24.344  26.841  1.00 45.76           C  
ATOM   3953 HG12 ILE A 251     -19.682  23.907  26.800  1.00 45.76           H  
ATOM   3954 HG13 ILE A 251     -21.411  23.536  26.805  1.00 45.76           H  
ATOM   3955  CG2 ILE A 251     -19.806  26.203  28.307  1.00 45.76           C  
ATOM   3956 HG21 ILE A 251     -19.988  26.799  29.202  1.00 45.76           H  
ATOM   3957 HG22 ILE A 251     -18.816  25.754  28.390  1.00 45.76           H  
ATOM   3958 HG23 ILE A 251     -19.790  26.850  27.430  1.00 45.76           H  
ATOM   3959  CD1 ILE A 251     -20.918  25.194  25.583  1.00 45.76           C  
ATOM   3960 HD11 ILE A 251     -20.928  24.541  24.710  1.00 45.76           H  
ATOM   3961 HD12 ILE A 251     -21.879  25.703  25.652  1.00 45.76           H  
ATOM   3962 HD13 ILE A 251     -20.122  25.927  25.452  1.00 45.76           H  
ATOM   3963  N   THR A 252     -21.411  23.999  31.781  1.00 39.40           N  
ATOM   3964  H   THR A 252     -20.864  23.151  31.763  1.00 39.40           H  
ATOM   3965  CA  THR A 252     -22.097  24.302  33.050  1.00 39.40           C  
ATOM   3966  HA  THR A 252     -23.155  24.442  32.828  1.00 39.40           H  
ATOM   3967  C   THR A 252     -21.648  25.613  33.710  1.00 39.40           C  
ATOM   3968  CB  THR A 252     -21.982  23.116  34.028  1.00 39.40           C  
ATOM   3969  HB  THR A 252     -21.920  23.483  35.052  1.00 39.40           H  
ATOM   3970  O   THR A 252     -22.245  26.050  34.691  1.00 39.40           O  
ATOM   3971  CG2 THR A 252     -23.202  22.204  33.920  1.00 39.40           C  
ATOM   3972 HG21 THR A 252     -24.064  22.701  34.364  1.00 39.40           H  
ATOM   3973 HG22 THR A 252     -23.435  21.991  32.877  1.00 39.40           H  
ATOM   3974 HG23 THR A 252     -23.019  21.269  34.449  1.00 39.40           H  
ATOM   3975  OG1 THR A 252     -20.849  22.319  33.765  1.00 39.40           O  
ATOM   3976  HG1 THR A 252     -21.163  21.618  33.188  1.00 39.40           H  
ATOM   3977  N   THR A 253     -20.652  26.308  33.151  1.00 41.57           N  
ATOM   3978  H   THR A 253     -20.167  25.875  32.378  1.00 41.57           H  
ATOM   3979  CA  THR A 253     -20.222  27.645  33.593  1.00 41.57           C  
ATOM   3980  HA  THR A 253     -21.008  28.087  34.205  1.00 41.57           H  
ATOM   3981  C   THR A 253     -20.027  28.584  32.402  1.00 41.57           C  
ATOM   3982  CB  THR A 253     -18.958  27.576  34.467  1.00 41.57           C  
ATOM   3983  HB  THR A 253     -18.598  28.590  34.638  1.00 41.57           H  
ATOM   3984  O   THR A 253     -18.904  28.816  31.954  1.00 41.57           O  
ATOM   3985  CG2 THR A 253     -19.223  26.940  35.830  1.00 41.57           C  
ATOM   3986 HG21 THR A 253     -18.316  26.983  36.432  1.00 41.57           H  
ATOM   3987 HG22 THR A 253     -20.022  27.476  36.341  1.00 41.57           H  
ATOM   3988 HG23 THR A 253     -19.515  25.898  35.704  1.00 41.57           H  
ATOM   3989  OG1 THR A 253     -17.945  26.837  33.823  1.00 41.57           O  
ATOM   3990  HG1 THR A 253     -17.780  27.289  32.993  1.00 41.57           H  
ATOM   3991  N   LEU A 254     -21.129  29.119  31.875  1.00 47.56           N  
ATOM   3992  H   LEU A 254     -22.023  28.839  32.253  1.00 47.56           H  
ATOM   3993  CA  LEU A 254     -21.120  30.203  30.890  1.00 47.56           C  
ATOM   3994  HA  LEU A 254     -20.193  30.165  30.318  1.00 47.56           H  
ATOM   3995  C   LEU A 254     -21.192  31.551  31.623  1.00 47.56           C  
ATOM   3996  CB  LEU A 254     -22.303  30.033  29.918  1.00 47.56           C  
ATOM   3997  HB2 LEU A 254     -22.393  30.928  29.303  1.00 47.56           H  
ATOM   3998  HB3 LEU A 254     -23.214  29.960  30.512  1.00 47.56           H  
ATOM   3999  O   LEU A 254     -22.160  31.826  32.331  1.00 47.56           O  
ATOM   4000  CG  LEU A 254     -22.216  28.801  28.998  1.00 47.56           C  
ATOM   4001  HG  LEU A 254     -21.865  27.938  29.564  1.00 47.56           H  
ATOM   4002  CD1 LEU A 254     -23.591  28.478  28.433  1.00 47.56           C  
ATOM   4003 HD11 LEU A 254     -23.524  27.665  27.709  1.00 47.56           H  
ATOM   4004 HD12 LEU A 254     -24.232  28.146  29.249  1.00 47.56           H  
ATOM   4005 HD13 LEU A 254     -24.022  29.368  27.974  1.00 47.56           H  
ATOM   4006  CD2 LEU A 254     -21.312  29.026  27.800  1.00 47.56           C  
ATOM   4007 HD21 LEU A 254     -21.653  29.914  27.268  1.00 47.56           H  
ATOM   4008 HD22 LEU A 254     -21.398  28.192  27.104  1.00 47.56           H  
ATOM   4009 HD23 LEU A 254     -20.283  29.117  28.147  1.00 47.56           H  
ATOM   4010  N   ALA A 255     -20.186  32.409  31.450  1.00 45.45           N  
ATOM   4011  H   ALA A 255     -19.439  32.150  30.822  1.00 45.45           H  
ATOM   4012  CA  ALA A 255     -20.276  33.801  31.878  1.00 45.45           C  
ATOM   4013  HA  ALA A 255     -20.677  33.824  32.892  1.00 45.45           H  
ATOM   4014  C   ALA A 255     -21.251  34.572  30.967  1.00 45.45           C  
ATOM   4015  CB  ALA A 255     -18.873  34.418  31.921  1.00 45.45           C  
ATOM   4016  HB1 ALA A 255     -18.380  34.295  30.957  1.00 45.45           H  
ATOM   4017  HB2 ALA A 255     -18.277  33.922  32.687  1.00 45.45           H  
ATOM   4018  HB3 ALA A 255     -18.943  35.480  32.153  1.00 45.45           H  
ATOM   4019  O   ALA A 255     -21.216  34.433  29.737  1.00 45.45           O  
ATOM   4020  N   LEU A 256     -22.116  35.388  31.579  1.00 39.34           N  
ATOM   4021  H   LEU A 256     -22.091  35.425  32.588  1.00 39.34           H  
ATOM   4022  CA  LEU A 256     -23.076  36.260  30.891  1.00 39.34           C  
ATOM   4023  HA  LEU A 256     -23.793  35.639  30.354  1.00 39.34           H  
ATOM   4024  C   LEU A 256     -22.372  37.165  29.868  1.00 39.34           C  
ATOM   4025  CB  LEU A 256     -23.816  37.124  31.933  1.00 39.34           C  
ATOM   4026  HB2 LEU A 256     -24.242  37.997  31.439  1.00 39.34           H  
ATOM   4027  HB3 LEU A 256     -23.086  37.490  32.655  1.00 39.34           H  
ATOM   4028  O   LEU A 256     -21.293  37.689  30.136  1.00 39.34           O  
ATOM   4029  CG  LEU A 256     -24.951  36.390  32.672  1.00 39.34           C  
ATOM   4030  HG  LEU A 256     -24.623  35.386  32.938  1.00 39.34           H  
ATOM   4031  CD1 LEU A 256     -25.304  37.136  33.959  1.00 39.34           C  
ATOM   4032 HD11 LEU A 256     -26.106  36.608  34.476  1.00 39.34           H  
ATOM   4033 HD12 LEU A 256     -24.434  37.178  34.614  1.00 39.34           H  
ATOM   4034 HD13 LEU A 256     -25.635  38.147  33.725  1.00 39.34           H  
ATOM   4035  CD2 LEU A 256     -26.210  36.298  31.806  1.00 39.34           C  
ATOM   4036 HD21 LEU A 256     -26.568  37.292  31.538  1.00 39.34           H  
ATOM   4037 HD22 LEU A 256     -26.006  35.737  30.895  1.00 39.34           H  
ATOM   4038 HD23 LEU A 256     -26.997  35.780  32.355  1.00 39.34           H  
ATOM   4039  N   GLY A 257     -22.991  37.357  28.698  1.00 39.39           N  
ATOM   4040  H   GLY A 257     -23.875  36.892  28.544  1.00 39.39           H  
ATOM   4041  CA  GLY A 257     -22.506  38.288  27.668  1.00 39.39           C  
ATOM   4042  HA2 GLY A 257     -22.365  39.271  28.118  1.00 39.39           H  
ATOM   4043  HA3 GLY A 257     -23.266  38.376  26.891  1.00 39.39           H  
ATOM   4044  C   GLY A 257     -21.189  37.896  26.988  1.00 39.39           C  
ATOM   4045  O   GLY A 257     -20.604  38.715  26.286  1.00 39.39           O  
ATOM   4046  N   THR A 258     -20.709  36.667  27.187  1.00 44.82           N  
ATOM   4047  H   THR A 258     -21.241  36.024  27.756  1.00 44.82           H  
ATOM   4048  CA  THR A 258     -19.445  36.206  26.600  1.00 44.82           C  
ATOM   4049  HA  THR A 258     -18.779  37.062  26.491  1.00 44.82           H  
ATOM   4050  C   THR A 258     -19.682  35.618  25.208  1.00 44.82           C  
ATOM   4051  CB  THR A 258     -18.745  35.215  27.536  1.00 44.82           C  
ATOM   4052  HB  THR A 258     -19.338  34.303  27.599  1.00 44.82           H  
ATOM   4053  O   THR A 258     -20.654  34.894  24.986  1.00 44.82           O  
ATOM   4054  CG2 THR A 258     -17.321  34.875  27.101  1.00 44.82           C  
ATOM   4055 HG21 THR A 258     -16.860  34.236  27.854  1.00 44.82           H  
ATOM   4056 HG22 THR A 258     -17.340  34.336  26.155  1.00 44.82           H  
ATOM   4057 HG23 THR A 258     -16.733  35.787  26.993  1.00 44.82           H  
ATOM   4058  OG1 THR A 258     -18.638  35.781  28.822  1.00 44.82           O  
ATOM   4059  HG1 THR A 258     -19.514  36.066  29.092  1.00 44.82           H  
ATOM   4060  N   GLU A 259     -18.798  35.928  24.260  1.00 46.41           N  
ATOM   4061  H   GLU A 259     -18.030  36.545  24.485  1.00 46.41           H  
ATOM   4062  CA  GLU A 259     -18.788  35.301  22.938  1.00 46.41           C  
ATOM   4063  HA  GLU A 259     -19.814  35.173  22.593  1.00 46.41           H  
ATOM   4064  C   GLU A 259     -18.140  33.916  23.019  1.00 46.41           C  
ATOM   4065  CB  GLU A 259     -18.049  36.176  21.913  1.00 46.41           C  
ATOM   4066  HB2 GLU A 259     -17.981  35.617  20.980  1.00 46.41           H  
ATOM   4067  HB3 GLU A 259     -17.039  36.376  22.271  1.00 46.41           H  
ATOM   4068  O   GLU A 259     -17.004  33.773  23.477  1.00 46.41           O  
ATOM   4069  CG  GLU A 259     -18.767  37.504  21.628  1.00 46.41           C  
ATOM   4070  HG2 GLU A 259     -18.730  38.133  22.517  1.00 46.41           H  
ATOM   4071  HG3 GLU A 259     -19.813  37.290  21.409  1.00 46.41           H  
ATOM   4072  CD  GLU A 259     -18.142  38.257  20.442  1.00 46.41           C  
ATOM   4073  OE1 GLU A 259     -18.928  38.810  19.636  1.00 46.41           O  
ATOM   4074  OE2 GLU A 259     -16.899  38.233  20.317  1.00 46.41           O  
ATOM   4075  N   TYR A 260     -18.846  32.890  22.541  1.00 50.49           N  
ATOM   4076  H   TYR A 260     -19.776  33.057  22.185  1.00 50.49           H  
ATOM   4077  CA  TYR A 260     -18.319  31.528  22.487  1.00 50.49           C  
ATOM   4078  HA  TYR A 260     -17.402  31.481  23.073  1.00 50.49           H  
ATOM   4079  C   TYR A 260     -17.963  31.170  21.051  1.00 50.49           C  
ATOM   4080  CB  TYR A 260     -19.290  30.533  23.133  1.00 50.49           C  
ATOM   4081  HB2 TYR A 260     -18.900  29.522  23.009  1.00 50.49           H  
ATOM   4082  HB3 TYR A 260     -20.254  30.584  22.627  1.00 50.49           H  
ATOM   4083  O   TYR A 260     -18.821  31.130  20.167  1.00 50.49           O  
ATOM   4084  CG  TYR A 260     -19.479  30.810  24.610  1.00 50.49           C  
ATOM   4085  CD1 TYR A 260     -18.558  30.311  25.553  1.00 50.49           C  
ATOM   4086  HD1 TYR A 260     -17.752  29.665  25.235  1.00 50.49           H  
ATOM   4087  CD2 TYR A 260     -20.510  31.674  25.020  1.00 50.49           C  
ATOM   4088  HD2 TYR A 260     -21.192  32.091  24.293  1.00 50.49           H  
ATOM   4089  CE1 TYR A 260     -18.657  30.698  26.903  1.00 50.49           C  
ATOM   4090  HE1 TYR A 260     -17.950  30.340  27.636  1.00 50.49           H  
ATOM   4091  CE2 TYR A 260     -20.610  32.067  26.365  1.00 50.49           C  
ATOM   4092  HE2 TYR A 260     -21.383  32.759  26.667  1.00 50.49           H  
ATOM   4093  OH  TYR A 260     -19.782  31.965  28.603  1.00 50.49           O  
ATOM   4094  HH  TYR A 260     -20.449  32.646  28.721  1.00 50.49           H  
ATOM   4095  CZ  TYR A 260     -19.678  31.586  27.305  1.00 50.49           C  
ATOM   4096  N   THR A 261     -16.679  30.892  20.834  1.00 49.20           N  
ATOM   4097  H   THR A 261     -16.038  30.966  21.611  1.00 49.20           H  
ATOM   4098  CA  THR A 261     -16.163  30.393  19.559  1.00 49.20           C  
ATOM   4099  HA  THR A 261     -16.889  30.582  18.769  1.00 49.20           H  
ATOM   4100  C   THR A 261     -15.954  28.891  19.668  1.00 49.20           C  
ATOM   4101  CB  THR A 261     -14.868  31.114  19.165  1.00 49.20           C  
ATOM   4102  HB  THR A 261     -14.115  30.985  19.942  1.00 49.20           H  
ATOM   4103  O   THR A 261     -15.075  28.429  20.397  1.00 49.20           O  
ATOM   4104  CG2 THR A 261     -14.315  30.617  17.831  1.00 49.20           C  
ATOM   4105 HG21 THR A 261     -13.975  29.585  17.921  1.00 49.20           H  
ATOM   4106 HG22 THR A 261     -15.093  30.682  17.071  1.00 49.20           H  
ATOM   4107 HG23 THR A 261     -13.470  31.239  17.535  1.00 49.20           H  
ATOM   4108  OG1 THR A 261     -15.133  32.486  18.992  1.00 49.20           O  
ATOM   4109  HG1 THR A 261     -15.415  32.863  19.829  1.00 49.20           H  
ATOM   4110  N   ILE A 262     -16.757  28.121  18.936  1.00 53.82           N  
ATOM   4111  H   ILE A 262     -17.470  28.564  18.374  1.00 53.82           H  
ATOM   4112  CA  ILE A 262     -16.515  26.695  18.727  1.00 53.82           C  
ATOM   4113  HA  ILE A 262     -15.822  26.330  19.485  1.00 53.82           H  
ATOM   4114  C   ILE A 262     -15.845  26.556  17.364  1.00 53.82           C  
ATOM   4115  CB  ILE A 262     -17.807  25.859  18.859  1.00 53.82           C  
ATOM   4116  HB  ILE A 262     -18.508  26.172  18.085  1.00 53.82           H  
ATOM   4117  O   ILE A 262     -16.448  26.854  16.332  1.00 53.82           O  
ATOM   4118  CG1 ILE A 262     -18.461  26.096  20.242  1.00 53.82           C  
ATOM   4119 HG12 ILE A 262     -17.745  25.860  21.029  1.00 53.82           H  
ATOM   4120 HG13 ILE A 262     -18.727  27.149  20.333  1.00 53.82           H  
ATOM   4121  CG2 ILE A 262     -17.480  24.365  18.654  1.00 53.82           C  
ATOM   4122 HG21 ILE A 262     -16.993  24.207  17.691  1.00 53.82           H  
ATOM   4123 HG22 ILE A 262     -18.397  23.775  18.649  1.00 53.82           H  
ATOM   4124 HG23 ILE A 262     -16.827  24.005  19.448  1.00 53.82           H  
ATOM   4125  CD1 ILE A 262     -19.741  25.286  20.483  1.00 53.82           C  
ATOM   4126 HD11 ILE A 262     -20.419  25.396  19.637  1.00 53.82           H  
ATOM   4127 HD12 ILE A 262     -19.503  24.231  20.621  1.00 53.82           H  
ATOM   4128 HD13 ILE A 262     -20.232  25.647  21.387  1.00 53.82           H  
ATOM   4129  N   ASN A 263     -14.592  26.107  17.375  1.00 50.69           N  
ATOM   4130  H   ASN A 263     -14.150  25.926  18.265  1.00 50.69           H  
ATOM   4131  CA  ASN A 263     -13.863  25.719  16.177  1.00 50.69           C  
ATOM   4132  HA  ASN A 263     -14.454  25.939  15.288  1.00 50.69           H  
ATOM   4133  C   ASN A 263     -13.618  24.199  16.229  1.00 50.69           C  
ATOM   4134  CB  ASN A 263     -12.579  26.561  16.065  1.00 50.69           C  
ATOM   4135  HB2 ASN A 263     -11.897  26.326  16.882  1.00 50.69           H  
ATOM   4136  HB3 ASN A 263     -12.839  27.619  16.114  1.00 50.69           H  
ATOM   4137  O   ASN A 263     -12.640  23.770  16.844  1.00 50.69           O  
ATOM   4138  CG  ASN A 263     -11.878  26.312  14.743  1.00 50.69           C  
ATOM   4139  ND2 ASN A 263     -10.837  27.044  14.432  1.00 50.69           N  
ATOM   4140 HD21 ASN A 263     -10.484  27.751  15.062  1.00 50.69           H  
ATOM   4141 HD22 ASN A 263     -10.399  26.814  13.552  1.00 50.69           H  
ATOM   4142  OD1 ASN A 263     -12.264  25.462  13.966  1.00 50.69           O  
ATOM   4143  N   PRO A 264     -14.507  23.375  15.643  1.00 45.44           N  
ATOM   4144  CA  PRO A 264     -14.327  21.930  15.567  1.00 45.44           C  
ATOM   4145  HA  PRO A 264     -14.275  21.521  16.575  1.00 45.44           H  
ATOM   4146  C   PRO A 264     -13.042  21.565  14.813  1.00 45.44           C  
ATOM   4147  CB  PRO A 264     -15.579  21.389  14.854  1.00 45.44           C  
ATOM   4148  HB2 PRO A 264     -15.945  20.478  15.329  1.00 45.44           H  
ATOM   4149  HB3 PRO A 264     -15.360  21.199  13.803  1.00 45.44           H  
ATOM   4150  O   PRO A 264     -12.389  20.595  15.185  1.00 45.44           O  
ATOM   4151  CG  PRO A 264     -16.597  22.523  14.957  1.00 45.44           C  
ATOM   4152  HG2 PRO A 264     -17.104  22.489  15.922  1.00 45.44           H  
ATOM   4153  HG3 PRO A 264     -17.312  22.507  14.135  1.00 45.44           H  
ATOM   4154  CD  PRO A 264     -15.685  23.731  14.887  1.00 45.44           C  
ATOM   4155  HD2 PRO A 264     -15.365  23.830  13.850  1.00 45.44           H  
ATOM   4156  HD3 PRO A 264     -16.192  24.624  15.252  1.00 45.44           H  
ATOM   4157  N   ASP A 265     -12.626  22.386  13.839  1.00 40.81           N  
ATOM   4158  H   ASP A 265     -13.192  23.185  13.591  1.00 40.81           H  
ATOM   4159  CA  ASP A 265     -11.408  22.167  13.051  1.00 40.81           C  
ATOM   4160  HA  ASP A 265     -11.405  21.135  12.699  1.00 40.81           H  
ATOM   4161  C   ASP A 265     -10.125  22.366  13.890  1.00 40.81           C  
ATOM   4162  CB  ASP A 265     -11.387  23.084  11.804  1.00 40.81           C  
ATOM   4163  HB2 ASP A 265     -10.489  22.849  11.232  1.00 40.81           H  
ATOM   4164  HB3 ASP A 265     -11.292  24.124  12.119  1.00 40.81           H  
ATOM   4165  O   ASP A 265      -9.089  21.794  13.575  1.00 40.81           O  
ATOM   4166  CG  ASP A 265     -12.587  22.961  10.847  1.00 40.81           C  
ATOM   4167  OD1 ASP A 265     -13.239  21.899  10.787  1.00 40.81           O  
ATOM   4168  OD2 ASP A 265     -12.862  23.938  10.105  1.00 40.81           O  
ATOM   4169  N   ALA A 266     -10.171  23.133  14.990  1.00 36.69           N  
ATOM   4170  H   ALA A 266     -11.056  23.560  15.224  1.00 36.69           H  
ATOM   4171  CA  ALA A 266      -9.025  23.331  15.893  1.00 36.69           C  
ATOM   4172  HA  ALA A 266      -8.111  23.328  15.300  1.00 36.69           H  
ATOM   4173  C   ALA A 266      -8.863  22.221  16.948  1.00 36.69           C  
ATOM   4174  CB  ALA A 266      -9.149  24.704  16.564  1.00 36.69           C  
ATOM   4175  HB1 ALA A 266      -8.296  24.865  17.223  1.00 36.69           H  
ATOM   4176  HB2 ALA A 266      -9.150  25.482  15.800  1.00 36.69           H  
ATOM   4177  HB3 ALA A 266     -10.067  24.749  17.151  1.00 36.69           H  
ATOM   4178  O   ALA A 266      -7.858  22.180  17.654  1.00 36.69           O  
ATOM   4179  N   ILE A 267      -9.862  21.349  17.092  1.00 38.75           N  
ATOM   4180  H   ILE A 267     -10.648  21.427  16.462  1.00 38.75           H  
ATOM   4181  CA  ILE A 267      -9.886  20.274  18.095  1.00 38.75           C  
ATOM   4182  HA  ILE A 267      -9.093  20.444  18.824  1.00 38.75           H  
ATOM   4183  C   ILE A 267      -9.561  18.918  17.438  1.00 38.75           C  
ATOM   4184  CB  ILE A 267     -11.238  20.335  18.859  1.00 38.75           C  
ATOM   4185  HB  ILE A 267     -12.045  20.254  18.132  1.00 38.75           H  
ATOM   4186  O   ILE A 267      -9.293  17.939  18.131  1.00 38.75           O  
ATOM   4187  CG1 ILE A 267     -11.371  21.700  19.588  1.00 38.75           C  
ATOM   4188 HG12 ILE A 267     -11.213  22.512  18.877  1.00 38.75           H  
ATOM   4189 HG13 ILE A 267     -10.597  21.777  20.352  1.00 38.75           H  
ATOM   4190  CG2 ILE A 267     -11.400  19.190  19.880  1.00 38.75           C  
ATOM   4191 HG21 ILE A 267     -12.347  19.273  20.414  1.00 38.75           H  
ATOM   4192 HG22 ILE A 267     -10.571  19.198  20.587  1.00 38.75           H  
ATOM   4193 HG23 ILE A 267     -11.420  18.231  19.363  1.00 38.75           H  
ATOM   4194  CD1 ILE A 267     -12.737  21.960  20.236  1.00 38.75           C  
ATOM   4195 HD11 ILE A 267     -12.889  21.308  21.096  1.00 38.75           H  
ATOM   4196 HD12 ILE A 267     -13.529  21.797  19.505  1.00 38.75           H  
ATOM   4197 HD13 ILE A 267     -12.780  22.994  20.578  1.00 38.75           H  
ATOM   4198  N   ILE A 268      -9.561  18.851  16.102  1.00 35.99           N  
ATOM   4199  H   ILE A 268      -9.715  19.701  15.577  1.00 35.99           H  
ATOM   4200  CA  ILE A 268      -9.586  17.600  15.345  1.00 35.99           C  
ATOM   4201  HA  ILE A 268      -9.325  16.772  16.004  1.00 35.99           H  
ATOM   4202  C   ILE A 268      -8.526  17.654  14.237  1.00 35.99           C  
ATOM   4203  CB  ILE A 268     -11.024  17.341  14.828  1.00 35.99           C  
ATOM   4204  HB  ILE A 268     -11.294  18.133  14.129  1.00 35.99           H  
ATOM   4205  O   ILE A 268      -8.766  18.158  13.147  1.00 35.99           O  
ATOM   4206  CG1 ILE A 268     -12.034  17.359  16.006  1.00 35.99           C  
ATOM   4207 HG12 ILE A 268     -11.791  16.559  16.706  1.00 35.99           H  
ATOM   4208 HG13 ILE A 268     -11.970  18.307  16.541  1.00 35.99           H  
ATOM   4209  CG2 ILE A 268     -11.087  15.990  14.091  1.00 35.99           C  
ATOM   4210 HG21 ILE A 268     -10.812  15.175  14.761  1.00 35.99           H  
ATOM   4211 HG22 ILE A 268     -10.412  16.001  13.235  1.00 35.99           H  
ATOM   4212 HG23 ILE A 268     -12.087  15.813  13.697  1.00 35.99           H  
ATOM   4213  CD1 ILE A 268     -13.495  17.235  15.596  1.00 35.99           C  
ATOM   4214 HD11 ILE A 268     -13.688  16.232  15.215  1.00 35.99           H  
ATOM   4215 HD12 ILE A 268     -13.722  17.985  14.839  1.00 35.99           H  
ATOM   4216 HD13 ILE A 268     -14.128  17.403  16.467  1.00 35.99           H  
ATOM   4217  N   ASP A 269      -7.355  17.076  14.513  1.00 36.48           N  
ATOM   4218  H   ASP A 269      -7.214  16.733  15.453  1.00 36.48           H  
ATOM   4219  CA  ASP A 269      -6.211  16.949  13.586  1.00 36.48           C  
ATOM   4220  HA  ASP A 269      -6.074  17.911  13.092  1.00 36.48           H  
ATOM   4221  C   ASP A 269      -6.442  15.891  12.476  1.00 36.48           C  
ATOM   4222  CB  ASP A 269      -4.954  16.653  14.434  1.00 36.48           C  
ATOM   4223  HB2 ASP A 269      -4.955  15.598  14.706  1.00 36.48           H  
ATOM   4224  HB3 ASP A 269      -5.015  17.229  15.357  1.00 36.48           H  
ATOM   4225  O   ASP A 269      -5.525  15.443  11.790  1.00 36.48           O  
ATOM   4226  CG  ASP A 269      -3.612  17.012  13.778  1.00 36.48           C  
ATOM   4227  OD1 ASP A 269      -3.604  17.797  12.804  1.00 36.48           O  
ATOM   4228  OD2 ASP A 269      -2.584  16.544  14.322  1.00 36.48           O  
ATOM   4229  N   SER A 270      -7.679  15.410  12.304  1.00 35.69           N  
ATOM   4230  H   SER A 270      -8.425  15.825  12.845  1.00 35.69           H  
ATOM   4231  CA  SER A 270      -7.972  14.294  11.405  1.00 35.69           C  
ATOM   4232  HA  SER A 270      -7.356  14.399  10.512  1.00 35.69           H  
ATOM   4233  C   SER A 270      -9.437  14.250  10.961  1.00 35.69           C  
ATOM   4234  CB  SER A 270      -7.570  12.972  12.084  1.00 35.69           C  
ATOM   4235  HB2 SER A 270      -6.514  13.005  12.353  1.00 35.69           H  
ATOM   4236  HB3 SER A 270      -7.719  12.154  11.378  1.00 35.69           H  
ATOM   4237  O   SER A 270     -10.287  13.758  11.693  1.00 35.69           O  
ATOM   4238  OG  SER A 270      -8.341  12.716  13.242  1.00 35.69           O  
ATOM   4239  HG  SER A 270      -9.241  12.965  13.019  1.00 35.69           H  
ATOM   4240  N   GLY A 271      -9.692  14.686   9.726  1.00 35.32           N  
ATOM   4241  H   GLY A 271      -8.963  15.234   9.291  1.00 35.32           H  
ATOM   4242  CA  GLY A 271     -10.711  14.119   8.834  1.00 35.32           C  
ATOM   4243  HA2 GLY A 271     -10.548  13.043   8.770  1.00 35.32           H  
ATOM   4244  HA3 GLY A 271     -10.553  14.521   7.833  1.00 35.32           H  
ATOM   4245  C   GLY A 271     -12.189  14.308   9.203  1.00 35.32           C  
ATOM   4246  O   GLY A 271     -12.706  13.650  10.094  1.00 35.32           O  
ATOM   4247  N   GLU A 272     -12.872  15.135   8.408  1.00 40.78           N  
ATOM   4248  H   GLU A 272     -12.318  15.702   7.782  1.00 40.78           H  
ATOM   4249  CA  GLU A 272     -14.287  15.004   8.015  1.00 40.78           C  
ATOM   4250  HA  GLU A 272     -14.651  16.003   7.773  1.00 40.78           H  
ATOM   4251  C   GLU A 272     -15.258  14.476   9.093  1.00 40.78           C  
ATOM   4252  CB  GLU A 272     -14.378  14.186   6.708  1.00 40.78           C  
ATOM   4253  HB2 GLU A 272     -13.914  13.213   6.865  1.00 40.78           H  
ATOM   4254  HB3 GLU A 272     -15.429  14.036   6.460  1.00 40.78           H  
ATOM   4255  O   GLU A 272     -15.680  13.319   9.094  1.00 40.78           O  
ATOM   4256  CG  GLU A 272     -13.704  14.897   5.518  1.00 40.78           C  
ATOM   4257  HG2 GLU A 272     -12.653  15.065   5.753  1.00 40.78           H  
ATOM   4258  HG3 GLU A 272     -14.173  15.873   5.391  1.00 40.78           H  
ATOM   4259  CD  GLU A 272     -13.782  14.116   4.191  1.00 40.78           C  
ATOM   4260  OE1 GLU A 272     -13.613  14.766   3.132  1.00 40.78           O  
ATOM   4261  OE2 GLU A 272     -13.915  12.871   4.217  1.00 40.78           O  
ATOM   4262  N   LEU A 273     -15.704  15.361   9.986  1.00 39.66           N  
ATOM   4263  H   LEU A 273     -15.292  16.283   9.993  1.00 39.66           H  
ATOM   4264  CA  LEU A 273     -16.982  15.161  10.672  1.00 39.66           C  
ATOM   4265  HA  LEU A 273     -17.053  14.130  11.019  1.00 39.66           H  
ATOM   4266  C   LEU A 273     -18.100  15.417   9.649  1.00 39.66           C  
ATOM   4267  CB  LEU A 273     -17.059  16.110  11.884  1.00 39.66           C  
ATOM   4268  HB2 LEU A 273     -16.254  16.837  11.778  1.00 39.66           H  
ATOM   4269  HB3 LEU A 273     -18.009  16.645  11.871  1.00 39.66           H  
ATOM   4270  O   LEU A 273     -18.231  16.524   9.139  1.00 39.66           O  
ATOM   4271  CG  LEU A 273     -16.901  15.469  13.266  1.00 39.66           C  
ATOM   4272  HG  LEU A 273     -16.192  14.643  13.218  1.00 39.66           H  
ATOM   4273  CD1 LEU A 273     -16.379  16.524  14.235  1.00 39.66           C  
ATOM   4274 HD11 LEU A 273     -17.096  17.338  14.339  1.00 39.66           H  
ATOM   4275 HD12 LEU A 273     -15.446  16.923  13.838  1.00 39.66           H  
ATOM   4276 HD13 LEU A 273     -16.193  16.066  15.206  1.00 39.66           H  
ATOM   4277  CD2 LEU A 273     -18.244  14.981  13.809  1.00 39.66           C  
ATOM   4278 HD21 LEU A 273     -18.659  14.225  13.142  1.00 39.66           H  
ATOM   4279 HD22 LEU A 273     -18.095  14.543  14.796  1.00 39.66           H  
ATOM   4280 HD23 LEU A 273     -18.945  15.812  13.896  1.00 39.66           H  
ATOM   4281  N   ASP A 274     -18.939  14.424   9.357  1.00 42.30           N  
ATOM   4282  H   ASP A 274     -18.660  13.481   9.585  1.00 42.30           H  
ATOM   4283  CA  ASP A 274     -20.095  14.644   8.473  1.00 42.30           C  
ATOM   4284  HA  ASP A 274     -19.776  15.199   7.590  1.00 42.30           H  
ATOM   4285  C   ASP A 274     -21.185  15.481   9.161  1.00 42.30           C  
ATOM   4286  CB  ASP A 274     -20.682  13.301   8.017  1.00 42.30           C  
ATOM   4287  HB2 ASP A 274     -20.734  12.618   8.865  1.00 42.30           H  
ATOM   4288  HB3 ASP A 274     -21.700  13.476   7.668  1.00 42.30           H  
ATOM   4289  O   ASP A 274     -21.895  16.253   8.512  1.00 42.30           O  
ATOM   4290  CG  ASP A 274     -19.930  12.654   6.855  1.00 42.30           C  
ATOM   4291  OD1 ASP A 274     -19.531  13.400   5.936  1.00 42.30           O  
ATOM   4292  OD2 ASP A 274     -19.874  11.402   6.867  1.00 42.30           O  
ATOM   4293  N   PHE A 275     -21.317  15.351  10.489  1.00 43.35           N  
ATOM   4294  H   PHE A 275     -20.643  14.777  10.975  1.00 43.35           H  
ATOM   4295  CA  PHE A 275     -22.476  15.842  11.228  1.00 43.35           C  
ATOM   4296  HA  PHE A 275     -22.927  16.657  10.662  1.00 43.35           H  
ATOM   4297  C   PHE A 275     -22.121  16.361  12.624  1.00 43.35           C  
ATOM   4298  CB  PHE A 275     -23.516  14.717  11.316  1.00 43.35           C  
ATOM   4299  HB2 PHE A 275     -23.121  13.931  11.961  1.00 43.35           H  
ATOM   4300  HB3 PHE A 275     -24.412  15.108  11.799  1.00 43.35           H  
ATOM   4301  O   PHE A 275     -21.598  15.615  13.446  1.00 43.35           O  
ATOM   4302  CG  PHE A 275     -23.918  14.103   9.983  1.00 43.35           C  
ATOM   4303  CD1 PHE A 275     -24.420  14.901   8.938  1.00 43.35           C  
ATOM   4304  HD1 PHE A 275     -24.415  15.977   9.032  1.00 43.35           H  
ATOM   4305  CD2 PHE A 275     -23.710  12.734   9.747  1.00 43.35           C  
ATOM   4306  HD2 PHE A 275     -23.255  12.117  10.508  1.00 43.35           H  
ATOM   4307  CE1 PHE A 275     -24.816  14.338   7.717  1.00 43.35           C  
ATOM   4308  HE1 PHE A 275     -25.163  14.977   6.919  1.00 43.35           H  
ATOM   4309  CE2 PHE A 275     -24.045  12.173   8.501  1.00 43.35           C  
ATOM   4310  HE2 PHE A 275     -23.829  11.134   8.305  1.00 43.35           H  
ATOM   4311  CZ  PHE A 275     -24.622  12.968   7.495  1.00 43.35           C  
ATOM   4312  HZ  PHE A 275     -24.841  12.539   6.528  1.00 43.35           H  
ATOM   4313  N   LEU A 276     -22.494  17.606  12.927  1.00 48.94           N  
ATOM   4314  H   LEU A 276     -22.858  18.180  12.180  1.00 48.94           H  
ATOM   4315  CA  LEU A 276     -22.451  18.162  14.283  1.00 48.94           C  
ATOM   4316  HA  LEU A 276     -21.810  17.527  14.895  1.00 48.94           H  
ATOM   4317  C   LEU A 276     -23.859  18.149  14.900  1.00 48.94           C  
ATOM   4318  CB  LEU A 276     -21.801  19.559  14.236  1.00 48.94           C  
ATOM   4319  HB2 LEU A 276     -22.415  20.198  13.601  1.00 48.94           H  
ATOM   4320  HB3 LEU A 276     -20.821  19.469  13.765  1.00 48.94           H  
ATOM   4321  O   LEU A 276     -24.810  18.665  14.301  1.00 48.94           O  
ATOM   4322  CG  LEU A 276     -21.623  20.247  15.604  1.00 48.94           C  
ATOM   4323  HG  LEU A 276     -22.597  20.323  16.088  1.00 48.94           H  
ATOM   4324  CD1 LEU A 276     -20.666  19.489  16.526  1.00 48.94           C  
ATOM   4325 HD11 LEU A 276     -19.694  19.366  16.046  1.00 48.94           H  
ATOM   4326 HD12 LEU A 276     -21.071  18.509  16.777  1.00 48.94           H  
ATOM   4327 HD13 LEU A 276     -20.537  20.039  17.458  1.00 48.94           H  
ATOM   4328  CD2 LEU A 276     -21.062  21.658  15.413  1.00 48.94           C  
ATOM   4329 HD21 LEU A 276     -20.102  21.611  14.899  1.00 48.94           H  
ATOM   4330 HD22 LEU A 276     -21.760  22.263  14.834  1.00 48.94           H  
ATOM   4331 HD23 LEU A 276     -20.918  22.129  16.385  1.00 48.94           H  
ATOM   4332  N   THR A 277     -23.983  17.555  16.090  1.00 49.22           N  
ATOM   4333  H   THR A 277     -23.149  17.165  16.507  1.00 49.22           H  
ATOM   4334  CA  THR A 277     -25.133  17.739  16.989  1.00 49.22           C  
ATOM   4335  HA  THR A 277     -25.945  18.228  16.451  1.00 49.22           H  
ATOM   4336  C   THR A 277     -24.694  18.636  18.138  1.00 49.22           C  
ATOM   4337  CB  THR A 277     -25.674  16.408  17.534  1.00 49.22           C  
ATOM   4338  HB  THR A 277     -24.868  15.867  18.031  1.00 49.22           H  
ATOM   4339  O   THR A 277     -23.717  18.321  18.808  1.00 49.22           O  
ATOM   4340  CG2 THR A 277     -26.834  16.588  18.517  1.00 49.22           C  
ATOM   4341 HG21 THR A 277     -27.321  15.629  18.693  1.00 49.22           H  
ATOM   4342 HG22 THR A 277     -27.556  17.309  18.132  1.00 49.22           H  
ATOM   4343 HG23 THR A 277     -26.451  16.955  19.470  1.00 49.22           H  
ATOM   4344  OG1 THR A 277     -26.156  15.624  16.467  1.00 49.22           O  
ATOM   4345  HG1 THR A 277     -25.427  15.519  15.850  1.00 49.22           H  
ATOM   4346  N   LEU A 278     -25.405  19.739  18.356  1.00 52.89           N  
ATOM   4347  H   LEU A 278     -26.202  19.918  17.762  1.00 52.89           H  
ATOM   4348  CA  LEU A 278     -25.203  20.640  19.491  1.00 52.89           C  
ATOM   4349  HA  LEU A 278     -24.314  20.360  20.057  1.00 52.89           H  
ATOM   4350  C   LEU A 278     -26.416  20.513  20.412  1.00 52.89           C  
ATOM   4351  CB  LEU A 278     -25.034  22.077  18.962  1.00 52.89           C  
ATOM   4352  HB2 LEU A 278     -25.786  22.240  18.190  1.00 52.89           H  
ATOM   4353  HB3 LEU A 278     -25.235  22.785  19.767  1.00 52.89           H  
ATOM   4354  O   LEU A 278     -27.526  20.822  19.977  1.00 52.89           O  
ATOM   4355  CG  LEU A 278     -23.636  22.360  18.384  1.00 52.89           C  
ATOM   4356  HG  LEU A 278     -23.245  21.458  17.914  1.00 52.89           H  
ATOM   4357  CD1 LEU A 278     -23.712  23.456  17.319  1.00 52.89           C  
ATOM   4358 HD11 LEU A 278     -24.130  24.365  17.752  1.00 52.89           H  
ATOM   4359 HD12 LEU A 278     -24.341  23.122  16.495  1.00 52.89           H  
ATOM   4360 HD13 LEU A 278     -22.712  23.668  16.940  1.00 52.89           H  
ATOM   4361  CD2 LEU A 278     -22.660  22.810  19.472  1.00 52.89           C  
ATOM   4362 HD21 LEU A 278     -23.007  23.733  19.937  1.00 52.89           H  
ATOM   4363 HD22 LEU A 278     -21.673  22.972  19.039  1.00 52.89           H  
ATOM   4364 HD23 LEU A 278     -22.580  22.036  20.236  1.00 52.89           H  
ATOM   4365  N   ASP A 279     -26.212  20.050  21.645  1.00 53.64           N  
ATOM   4366  H   ASP A 279     -25.278  19.803  21.939  1.00 53.64           H  
ATOM   4367  CA  ASP A 279     -27.241  20.057  22.689  1.00 53.64           C  
ATOM   4368  HA  ASP A 279     -28.171  20.419  22.252  1.00 53.64           H  
ATOM   4369  C   ASP A 279     -26.847  21.067  23.771  1.00 53.64           C  
ATOM   4370  CB  ASP A 279     -27.517  18.637  23.231  1.00 53.64           C  
ATOM   4371  HB2 ASP A 279     -26.925  18.446  24.127  1.00 53.64           H  
ATOM   4372  HB3 ASP A 279     -27.224  17.907  22.476  1.00 53.64           H  
ATOM   4373  O   ASP A 279     -25.910  20.857  24.535  1.00 53.64           O  
ATOM   4374  CG  ASP A 279     -29.009  18.431  23.536  1.00 53.64           C  
ATOM   4375  OD1 ASP A 279     -29.684  19.408  23.923  1.00 53.64           O  
ATOM   4376  OD2 ASP A 279     -29.559  17.360  23.175  1.00 53.64           O  
ATOM   4377  N   LEU A 280     -27.517  22.218  23.768  1.00 53.91           N  
ATOM   4378  H   LEU A 280     -28.285  22.308  23.119  1.00 53.91           H  
ATOM   4379  CA  LEU A 280     -27.366  23.259  24.776  1.00 53.91           C  
ATOM   4380  HA  LEU A 280     -26.397  23.171  25.267  1.00 53.91           H  
ATOM   4381  C   LEU A 280     -28.447  23.008  25.826  1.00 53.91           C  
ATOM   4382  CB  LEU A 280     -27.465  24.648  24.114  1.00 53.91           C  
ATOM   4383  HB2 LEU A 280     -28.421  24.711  23.594  1.00 53.91           H  
ATOM   4384  HB3 LEU A 280     -27.459  25.410  24.893  1.00 53.91           H  
ATOM   4385  O   LEU A 280     -29.595  23.432  25.662  1.00 53.91           O  
ATOM   4386  CG  LEU A 280     -26.342  24.952  23.106  1.00 53.91           C  
ATOM   4387  HG  LEU A 280     -26.274  24.149  22.373  1.00 53.91           H  
ATOM   4388  CD1 LEU A 280     -26.648  26.246  22.351  1.00 53.91           C  
ATOM   4389 HD11 LEU A 280     -26.656  27.087  23.044  1.00 53.91           H  
ATOM   4390 HD12 LEU A 280     -25.884  26.410  21.591  1.00 53.91           H  
ATOM   4391 HD13 LEU A 280     -27.617  26.167  21.859  1.00 53.91           H  
ATOM   4392  CD2 LEU A 280     -24.979  25.126  23.781  1.00 53.91           C  
ATOM   4393 HD21 LEU A 280     -25.032  25.910  24.537  1.00 53.91           H  
ATOM   4394 HD22 LEU A 280     -24.681  24.192  24.257  1.00 53.91           H  
ATOM   4395 HD23 LEU A 280     -24.225  25.388  23.039  1.00 53.91           H  
ATOM   4396  N   VAL A 281     -28.091  22.253  26.862  1.00 47.81           N  
ATOM   4397  H   VAL A 281     -27.144  21.902  26.905  1.00 47.81           H  
ATOM   4398  CA  VAL A 281     -28.997  21.881  27.950  1.00 47.81           C  
ATOM   4399  HA  VAL A 281     -30.015  22.147  27.664  1.00 47.81           H  
ATOM   4400  C   VAL A 281     -28.629  22.683  29.193  1.00 47.81           C  
ATOM   4401  CB  VAL A 281     -28.989  20.362  28.232  1.00 47.81           C  
ATOM   4402  HB  VAL A 281     -28.075  20.090  28.761  1.00 47.81           H  
ATOM   4403  O   VAL A 281     -27.512  22.592  29.682  1.00 47.81           O  
ATOM   4404  CG1 VAL A 281     -30.204  19.960  29.080  1.00 47.81           C  
ATOM   4405 HG11 VAL A 281     -30.196  18.883  29.244  1.00 47.81           H  
ATOM   4406 HG12 VAL A 281     -31.131  20.246  28.583  1.00 47.81           H  
ATOM   4407 HG13 VAL A 281     -30.141  20.444  30.055  1.00 47.81           H  
ATOM   4408  CG2 VAL A 281     -29.065  19.525  26.952  1.00 47.81           C  
ATOM   4409 HG21 VAL A 281     -28.187  19.701  26.330  1.00 47.81           H  
ATOM   4410 HG22 VAL A 281     -29.082  18.463  27.200  1.00 47.81           H  
ATOM   4411 HG23 VAL A 281     -29.965  19.782  26.394  1.00 47.81           H  
ATOM   4412  N   ASP A 282     -29.600  23.449  29.684  1.00 43.58           N  
ATOM   4413  H   ASP A 282     -30.444  23.530  29.134  1.00 43.58           H  
ATOM   4414  CA  ASP A 282     -29.670  23.959  31.055  1.00 43.58           C  
ATOM   4415  HA  ASP A 282     -30.554  24.598  31.067  1.00 43.58           H  
ATOM   4416  C   ASP A 282     -28.509  24.862  31.514  1.00 43.58           C  
ATOM   4417  CB  ASP A 282     -29.975  22.787  32.008  1.00 43.58           C  
ATOM   4418  HB2 ASP A 282     -30.598  22.065  31.480  1.00 43.58           H  
ATOM   4419  HB3 ASP A 282     -29.052  22.283  32.294  1.00 43.58           H  
ATOM   4420  O   ASP A 282     -27.610  24.479  32.260  1.00 43.58           O  
ATOM   4421  CG  ASP A 282     -30.770  23.184  33.255  1.00 43.58           C  
ATOM   4422  OD1 ASP A 282     -31.262  24.338  33.310  1.00 43.58           O  
ATOM   4423  OD2 ASP A 282     -30.989  22.287  34.099  1.00 43.58           O  
ATOM   4424  N   SER A 283     -28.586  26.135  31.129  1.00 42.66           N  
ATOM   4425  H   SER A 283     -29.302  26.400  30.467  1.00 42.66           H  
ATOM   4426  CA  SER A 283     -28.032  27.202  31.952  1.00 42.66           C  
ATOM   4427  HA  SER A 283     -27.768  26.781  32.922  1.00 42.66           H  
ATOM   4428  C   SER A 283     -29.126  28.234  32.205  1.00 42.66           C  
ATOM   4429  CB  SER A 283     -26.733  27.768  31.364  1.00 42.66           C  
ATOM   4430  HB2 SER A 283     -26.097  26.944  31.042  1.00 42.66           H  
ATOM   4431  HB3 SER A 283     -26.208  28.329  32.137  1.00 42.66           H  
ATOM   4432  O   SER A 283     -29.941  28.569  31.342  1.00 42.66           O  
ATOM   4433  OG  SER A 283     -26.990  28.630  30.278  1.00 42.66           O  
ATOM   4434  HG  SER A 283     -26.276  28.561  29.639  1.00 42.66           H  
ATOM   4435  N   THR A 284     -29.179  28.752  33.423  1.00 44.78           N  
ATOM   4436  H   THR A 284     -28.522  28.436  34.122  1.00 44.78           H  
ATOM   4437  CA  THR A 284     -30.044  29.875  33.793  1.00 44.78           C  
ATOM   4438  HA  THR A 284     -31.054  29.660  33.442  1.00 44.78           H  
ATOM   4439  C   THR A 284     -29.617  31.196  33.132  1.00 44.78           C  
ATOM   4440  CB  THR A 284     -30.077  30.015  35.323  1.00 44.78           C  
ATOM   4441  HB  THR A 284     -30.506  30.977  35.605  1.00 44.78           H  
ATOM   4442  O   THR A 284     -30.199  32.239  33.427  1.00 44.78           O  
ATOM   4443  CG2 THR A 284     -30.904  28.906  35.974  1.00 44.78           C  
ATOM   4444 HG21 THR A 284     -30.482  27.930  35.738  1.00 44.78           H  
ATOM   4445 HG22 THR A 284     -30.920  29.042  37.055  1.00 44.78           H  
ATOM   4446 HG23 THR A 284     -31.927  28.950  35.598  1.00 44.78           H  
ATOM   4447  OG1 THR A 284     -28.768  29.907  35.843  1.00 44.78           O  
ATOM   4448  HG1 THR A 284     -28.827  29.962  36.800  1.00 44.78           H  
ATOM   4449  N   ALA A 285     -28.621  31.165  32.240  1.00 47.06           N  
ATOM   4450  H   ALA A 285     -28.318  30.266  31.895  1.00 47.06           H  
ATOM   4451  CA  ALA A 285     -27.944  32.319  31.674  1.00 47.06           C  
ATOM   4452  HA  ALA A 285     -28.247  33.215  32.215  1.00 47.06           H  
ATOM   4453  C   ALA A 285     -28.294  32.519  30.193  1.00 47.06           C  
ATOM   4454  CB  ALA A 285     -26.435  32.126  31.877  1.00 47.06           C  
ATOM   4455  HB1 ALA A 285     -26.212  32.015  32.939  1.00 47.06           H  
ATOM   4456  HB2 ALA A 285     -25.899  32.991  31.488  1.00 47.06           H  
ATOM   4457  HB3 ALA A 285     -26.100  31.236  31.343  1.00 47.06           H  
ATOM   4458  O   ALA A 285     -28.315  31.566  29.416  1.00 47.06           O  
ATOM   4459  N   ASP A 286     -28.516  33.774  29.799  1.00 51.60           N  
ATOM   4460  H   ASP A 286     -28.547  34.512  30.488  1.00 51.60           H  
ATOM   4461  CA  ASP A 286     -28.689  34.166  28.400  1.00 51.60           C  
ATOM   4462  HA  ASP A 286     -29.543  33.630  27.985  1.00 51.60           H  
ATOM   4463  C   ASP A 286     -27.449  33.786  27.578  1.00 51.60           C  
ATOM   4464  CB  ASP A 286     -28.982  35.671  28.297  1.00 51.60           C  
ATOM   4465  HB2 ASP A 286     -28.992  35.954  27.245  1.00 51.60           H  
ATOM   4466  HB3 ASP A 286     -28.184  36.228  28.789  1.00 51.60           H  
ATOM   4467  O   ASP A 286     -26.332  34.263  27.814  1.00 51.60           O  
ATOM   4468  CG  ASP A 286     -30.334  36.049  28.906  1.00 51.60           C  
ATOM   4469  OD1 ASP A 286     -31.303  35.301  28.653  1.00 51.60           O  
ATOM   4470  OD2 ASP A 286     -30.369  37.059  29.644  1.00 51.60           O  
ATOM   4471  N   LEU A 287     -27.651  32.911  26.596  1.00 49.81           N  
ATOM   4472  H   LEU A 287     -28.612  32.675  26.391  1.00 49.81           H  
ATOM   4473  CA  LEU A 287     -26.649  32.516  25.617  1.00 49.81           C  
ATOM   4474  HA  LEU A 287     -25.688  32.362  26.108  1.00 49.81           H  
ATOM   4475  C   LEU A 287     -26.511  33.670  24.616  1.00 49.81           C  
ATOM   4476  CB  LEU A 287     -27.107  31.205  24.945  1.00 49.81           C  
ATOM   4477  HB2 LEU A 287     -28.171  31.291  24.726  1.00 49.81           H  
ATOM   4478  HB3 LEU A 287     -26.585  31.098  23.994  1.00 49.81           H  
ATOM   4479  O   LEU A 287     -27.214  33.711  23.615  1.00 49.81           O  
ATOM   4480  CG  LEU A 287     -26.868  29.930  25.774  1.00 49.81           C  
ATOM   4481  HG  LEU A 287     -27.046  30.124  26.832  1.00 49.81           H  
ATOM   4482  CD1 LEU A 287     -27.819  28.825  25.308  1.00 49.81           C  
ATOM   4483 HD11 LEU A 287     -27.596  27.897  25.835  1.00 49.81           H  
ATOM   4484 HD12 LEU A 287     -28.842  29.116  25.544  1.00 49.81           H  
ATOM   4485 HD13 LEU A 287     -27.728  28.679  24.232  1.00 49.81           H  
ATOM   4486  CD2 LEU A 287     -25.435  29.428  25.577  1.00 49.81           C  
ATOM   4487 HD21 LEU A 287     -25.291  28.515  26.155  1.00 49.81           H  
ATOM   4488 HD22 LEU A 287     -24.730  30.187  25.915  1.00 49.81           H  
ATOM   4489 HD23 LEU A 287     -25.252  29.211  24.525  1.00 49.81           H  
ATOM   4490  N   GLY A 288     -25.625  34.630  24.891  1.00 54.80           N  
ATOM   4491  H   GLY A 288     -25.208  34.604  25.811  1.00 54.80           H  
ATOM   4492  CA  GLY A 288     -25.416  35.813  24.047  1.00 54.80           C  
ATOM   4493  HA2 GLY A 288     -24.540  36.358  24.398  1.00 54.80           H  
ATOM   4494  HA3 GLY A 288     -26.288  36.461  24.146  1.00 54.80           H  
ATOM   4495  C   GLY A 288     -25.238  35.488  22.554  1.00 54.80           C  
ATOM   4496  O   GLY A 288     -26.194  35.519  21.782  1.00 54.80           O  
ATOM   4497  N   THR A 289     -24.014  35.178  22.122  1.00 51.21           N  
ATOM   4498  H   THR A 289     -23.260  35.103  22.789  1.00 51.21           H  
ATOM   4499  CA  THR A 289     -23.730  34.844  20.713  1.00 51.21           C  
ATOM   4500  HA  THR A 289     -24.669  34.678  20.185  1.00 51.21           H  
ATOM   4501  C   THR A 289     -22.916  33.558  20.608  1.00 51.21           C  
ATOM   4502  CB  THR A 289     -23.008  35.993  19.988  1.00 51.21           C  
ATOM   4503  HB  THR A 289     -22.030  36.157  20.440  1.00 51.21           H  
ATOM   4504  O   THR A 289     -21.864  33.438  21.241  1.00 51.21           O  
ATOM   4505  CG2 THR A 289     -22.825  35.697  18.501  1.00 51.21           C  
ATOM   4506 HG21 THR A 289     -22.462  36.592  17.995  1.00 51.21           H  
ATOM   4507 HG22 THR A 289     -23.763  35.375  18.050  1.00 51.21           H  
ATOM   4508 HG23 THR A 289     -22.091  34.901  18.368  1.00 51.21           H  
ATOM   4509  OG1 THR A 289     -23.751  37.191  20.067  1.00 51.21           O  
ATOM   4510  HG1 THR A 289     -23.553  37.592  20.916  1.00 51.21           H  
ATOM   4511  N   LEU A 290     -23.380  32.614  19.782  1.00 57.55           N  
ATOM   4512  H   LEU A 290     -24.257  32.788  19.313  1.00 57.55           H  
ATOM   4513  CA  LEU A 290     -22.660  31.385  19.443  1.00 57.55           C  
ATOM   4514  HA  LEU A 290     -21.811  31.280  20.118  1.00 57.55           H  
ATOM   4515  C   LEU A 290     -22.117  31.460  18.010  1.00 57.55           C  
ATOM   4516  CB  LEU A 290     -23.592  30.173  19.656  1.00 57.55           C  
ATOM   4517  HB2 LEU A 290     -23.904  30.155  20.700  1.00 57.55           H  
ATOM   4518  HB3 LEU A 290     -24.482  30.310  19.042  1.00 57.55           H  
ATOM   4519  O   LEU A 290     -22.897  31.529  17.057  1.00 57.55           O  
ATOM   4520  CG  LEU A 290     -22.953  28.816  19.301  1.00 57.55           C  
ATOM   4521  HG  LEU A 290     -22.652  28.819  18.253  1.00 57.55           H  
ATOM   4522  CD1 LEU A 290     -21.732  28.506  20.169  1.00 57.55           C  
ATOM   4523 HD11 LEU A 290     -21.353  27.516  19.917  1.00 57.55           H  
ATOM   4524 HD12 LEU A 290     -22.000  28.536  21.225  1.00 57.55           H  
ATOM   4525 HD13 LEU A 290     -20.936  29.226  19.977  1.00 57.55           H  
ATOM   4526  CD2 LEU A 290     -23.956  27.679  19.503  1.00 57.55           C  
ATOM   4527 HD21 LEU A 290     -24.861  27.861  18.924  1.00 57.55           H  
ATOM   4528 HD22 LEU A 290     -23.514  26.734  19.184  1.00 57.55           H  
ATOM   4529 HD23 LEU A 290     -24.219  27.614  20.559  1.00 57.55           H  
ATOM   4530  N   TYR A 291     -20.791  31.378  17.869  1.00 51.56           N  
ATOM   4531  H   TYR A 291     -20.215  31.334  18.698  1.00 51.56           H  
ATOM   4532  CA  TYR A 291     -20.117  31.245  16.578  1.00 51.56           C  
ATOM   4533  HA  TYR A 291     -20.819  31.480  15.779  1.00 51.56           H  
ATOM   4534  C   TYR A 291     -19.619  29.811  16.384  1.00 51.56           C  
ATOM   4535  CB  TYR A 291     -18.952  32.233  16.459  1.00 51.56           C  
ATOM   4536  HB2 TYR A 291     -18.218  32.017  17.236  1.00 51.56           H  
ATOM   4537  HB3 TYR A 291     -18.472  32.060  15.495  1.00 51.56           H  
ATOM   4538  O   TYR A 291     -18.812  29.310  17.173  1.00 51.56           O  
ATOM   4539  CG  TYR A 291     -19.332  33.697  16.535  1.00 51.56           C  
ATOM   4540  CD1 TYR A 291     -19.734  34.384  15.374  1.00 51.56           C  
ATOM   4541  HD1 TYR A 291     -19.794  33.863  14.430  1.00 51.56           H  
ATOM   4542  CD2 TYR A 291     -19.244  34.384  17.760  1.00 51.56           C  
ATOM   4543  HD2 TYR A 291     -18.921  33.865  18.650  1.00 51.56           H  
ATOM   4544  CE1 TYR A 291     -20.071  35.752  15.443  1.00 51.56           C  
ATOM   4545  HE1 TYR A 291     -20.390  36.281  14.558  1.00 51.56           H  
ATOM   4546  CE2 TYR A 291     -19.552  35.757  17.825  1.00 51.56           C  
ATOM   4547  HE2 TYR A 291     -19.459  36.293  18.758  1.00 51.56           H  
ATOM   4548  OH  TYR A 291     -20.286  37.768  16.751  1.00 51.56           O  
ATOM   4549  HH  TYR A 291     -19.991  38.122  17.594  1.00 51.56           H  
ATOM   4550  CZ  TYR A 291     -19.980  36.443  16.670  1.00 51.56           C  
ATOM   4551  N   VAL A 292     -20.065  29.160  15.309  1.00 55.83           N  
ATOM   4552  H   VAL A 292     -20.730  29.633  14.714  1.00 55.83           H  
ATOM   4553  CA  VAL A 292     -19.561  27.846  14.888  1.00 55.83           C  
ATOM   4554  HA  VAL A 292     -18.861  27.470  15.635  1.00 55.83           H  
ATOM   4555  C   VAL A 292     -18.793  28.015  13.583  1.00 55.83           C  
ATOM   4556  CB  VAL A 292     -20.690  26.804  14.774  1.00 55.83           C  
ATOM   4557  HB  VAL A 292     -21.399  27.119  14.009  1.00 55.83           H  
ATOM   4558  O   VAL A 292     -19.387  28.238  12.528  1.00 55.83           O  
ATOM   4559  CG1 VAL A 292     -20.124  25.425  14.400  1.00 55.83           C  
ATOM   4560 HG11 VAL A 292     -19.666  25.464  13.412  1.00 55.83           H  
ATOM   4561 HG12 VAL A 292     -19.374  25.120  15.130  1.00 55.83           H  
ATOM   4562 HG13 VAL A 292     -20.925  24.686  14.381  1.00 55.83           H  
ATOM   4563  CG2 VAL A 292     -21.454  26.653  16.096  1.00 55.83           C  
ATOM   4564 HG21 VAL A 292     -22.220  25.884  15.996  1.00 55.83           H  
ATOM   4565 HG22 VAL A 292     -20.769  26.383  16.899  1.00 55.83           H  
ATOM   4566 HG23 VAL A 292     -21.944  27.594  16.346  1.00 55.83           H  
ATOM   4567  N   TYR A 293     -17.468  27.912  13.656  1.00 52.88           N  
ATOM   4568  H   TYR A 293     -17.053  27.675  14.546  1.00 52.88           H  
ATOM   4569  CA  TYR A 293     -16.585  27.958  12.490  1.00 52.88           C  
ATOM   4570  HA  TYR A 293     -17.049  28.523  11.682  1.00 52.88           H  
ATOM   4571  C   TYR A 293     -16.329  26.541  12.021  1.00 52.88           C  
ATOM   4572  CB  TYR A 293     -15.256  28.624  12.851  1.00 52.88           C  
ATOM   4573  HB2 TYR A 293     -14.555  28.470  12.031  1.00 52.88           H  
ATOM   4574  HB3 TYR A 293     -14.833  28.140  13.731  1.00 52.88           H  
ATOM   4575  O   TYR A 293     -15.820  25.750  12.799  1.00 52.88           O  
ATOM   4576  CG  TYR A 293     -15.376  30.105  13.110  1.00 52.88           C  
ATOM   4577  CD1 TYR A 293     -15.091  31.021  12.081  1.00 52.88           C  
ATOM   4578  HD1 TYR A 293     -14.790  30.665  11.107  1.00 52.88           H  
ATOM   4579  CD2 TYR A 293     -15.762  30.565  14.382  1.00 52.88           C  
ATOM   4580  HD2 TYR A 293     -15.991  29.853  15.162  1.00 52.88           H  
ATOM   4581  CE1 TYR A 293     -15.179  32.402  12.332  1.00 52.88           C  
ATOM   4582  HE1 TYR A 293     -14.954  33.121  11.559  1.00 52.88           H  
ATOM   4583  CE2 TYR A 293     -15.855  31.946  14.635  1.00 52.88           C  
ATOM   4584  HE2 TYR A 293     -16.140  32.306  15.612  1.00 52.88           H  
ATOM   4585  OH  TYR A 293     -15.717  34.199  13.819  1.00 52.88           O  
ATOM   4586  HH  TYR A 293     -16.004  34.395  14.714  1.00 52.88           H  
ATOM   4587  CZ  TYR A 293     -15.573  32.866  13.605  1.00 52.88           C  
ATOM   4588  N   ASN A 294     -16.688  26.198  10.790  1.00 55.55           N  
ATOM   4589  H   ASN A 294     -17.116  26.882  10.182  1.00 55.55           H  
ATOM   4590  CA  ASN A 294     -16.495  24.844  10.300  1.00 55.55           C  
ATOM   4591  HA  ASN A 294     -15.626  24.404  10.789  1.00 55.55           H  
ATOM   4592  C   ASN A 294     -16.236  24.808   8.795  1.00 55.55           C  
ATOM   4593  CB  ASN A 294     -17.737  24.039  10.689  1.00 55.55           C  
ATOM   4594  HB2 ASN A 294     -18.570  24.294  10.033  1.00 55.55           H  
ATOM   4595  HB3 ASN A 294     -18.008  24.270  11.719  1.00 55.55           H  
ATOM   4596  O   ASN A 294     -17.071  25.238   8.000  1.00 55.55           O  
ATOM   4597  CG  ASN A 294     -17.459  22.568  10.587  1.00 55.55           C  
ATOM   4598  ND2 ASN A 294     -18.072  21.794  11.438  1.00 55.55           N  
ATOM   4599 HD21 ASN A 294     -17.740  20.840  11.423  1.00 55.55           H  
ATOM   4600 HD22 ASN A 294     -18.602  22.185  12.203  1.00 55.55           H  
ATOM   4601  OD1 ASN A 294     -16.699  22.101   9.765  1.00 55.55           O  
ATOM   4602  N   SER A 295     -15.085  24.281   8.394  1.00 45.22           N  
ATOM   4603  H   SER A 295     -14.427  23.965   9.092  1.00 45.22           H  
ATOM   4604  CA  SER A 295     -14.729  24.106   6.986  1.00 45.22           C  
ATOM   4605  HA  SER A 295     -15.183  24.911   6.409  1.00 45.22           H  
ATOM   4606  C   SER A 295     -15.254  22.802   6.371  1.00 45.22           C  
ATOM   4607  CB  SER A 295     -13.214  24.245   6.816  1.00 45.22           C  
ATOM   4608  HB2 SER A 295     -12.960  24.114   5.764  1.00 45.22           H  
ATOM   4609  HB3 SER A 295     -12.909  25.245   7.123  1.00 45.22           H  
ATOM   4610  O   SER A 295     -15.368  22.733   5.148  1.00 45.22           O  
ATOM   4611  OG  SER A 295     -12.508  23.298   7.582  1.00 45.22           O  
ATOM   4612  HG  SER A 295     -12.603  23.504   8.515  1.00 45.22           H  
ATOM   4613  N   THR A 296     -15.631  21.801   7.176  1.00 47.47           N  
ATOM   4614  H   THR A 296     -15.577  21.944   8.174  1.00 47.47           H  
ATOM   4615  CA  THR A 296     -15.868  20.425   6.697  1.00 47.47           C  
ATOM   4616  HA  THR A 296     -15.805  20.416   5.609  1.00 47.47           H  
ATOM   4617  C   THR A 296     -17.247  19.827   7.017  1.00 47.47           C  
ATOM   4618  CB  THR A 296     -14.756  19.483   7.190  1.00 47.47           C  
ATOM   4619  HB  THR A 296     -14.978  18.481   6.825  1.00 47.47           H  
ATOM   4620  O   THR A 296     -17.741  19.031   6.222  1.00 47.47           O  
ATOM   4621  CG2 THR A 296     -13.372  19.877   6.674  1.00 47.47           C  
ATOM   4622 HG21 THR A 296     -13.053  20.820   7.117  1.00 47.47           H  
ATOM   4623 HG22 THR A 296     -12.655  19.102   6.947  1.00 47.47           H  
ATOM   4624 HG23 THR A 296     -13.395  19.973   5.589  1.00 47.47           H  
ATOM   4625  OG1 THR A 296     -14.693  19.436   8.598  1.00 47.47           O  
ATOM   4626  HG1 THR A 296     -14.207  20.193   8.933  1.00 47.47           H  
ATOM   4627  N   CYS A 297     -17.924  20.219   8.102  1.00 46.18           N  
ATOM   4628  H   CYS A 297     -17.447  20.847   8.734  1.00 46.18           H  
ATOM   4629  CA  CYS A 297     -19.107  19.504   8.615  1.00 46.18           C  
ATOM   4630  HA  CYS A 297     -19.175  18.551   8.091  1.00 46.18           H  
ATOM   4631  C   CYS A 297     -20.434  20.235   8.406  1.00 46.18           C  
ATOM   4632  CB  CYS A 297     -18.982  19.180  10.113  1.00 46.18           C  
ATOM   4633  HB2 CYS A 297     -19.463  19.961  10.701  1.00 46.18           H  
ATOM   4634  HB3 CYS A 297     -19.523  18.255  10.315  1.00 46.18           H  
ATOM   4635  O   CYS A 297     -20.509  21.457   8.525  1.00 46.18           O  
ATOM   4636  SG  CYS A 297     -17.256  18.975  10.623  1.00 46.18           S  
ATOM   4637  HG  CYS A 297     -16.967  18.036   9.716  1.00 46.18           H  
ATOM   4638  N   GLN A 298     -21.525  19.478   8.234  1.00 48.96           N  
ATOM   4639  H   GLN A 298     -21.409  18.474   8.211  1.00 48.96           H  
ATOM   4640  CA  GLN A 298     -22.898  19.996   8.290  1.00 48.96           C  
ATOM   4641  HA  GLN A 298     -22.892  21.048   8.005  1.00 48.96           H  
ATOM   4642  C   GLN A 298     -23.460  19.902   9.721  1.00 48.96           C  
ATOM   4643  CB  GLN A 298     -23.795  19.240   7.291  1.00 48.96           C  
ATOM   4644  HB2 GLN A 298     -24.815  19.610   7.394  1.00 48.96           H  
ATOM   4645  HB3 GLN A 298     -23.790  18.177   7.530  1.00 48.96           H  
ATOM   4646  O   GLN A 298     -23.316  18.882  10.391  1.00 48.96           O  
ATOM   4647  CG  GLN A 298     -23.343  19.435   5.834  1.00 48.96           C  
ATOM   4648  HG2 GLN A 298     -23.302  20.501   5.611  1.00 48.96           H  
ATOM   4649  HG3 GLN A 298     -22.340  19.025   5.713  1.00 48.96           H  
ATOM   4650  CD  GLN A 298     -24.253  18.762   4.806  1.00 48.96           C  
ATOM   4651  NE2 GLN A 298     -23.873  18.778   3.547  1.00 48.96           N  
ATOM   4652 HE21 GLN A 298     -22.927  19.055   3.324  1.00 48.96           H  
ATOM   4653 HE22 GLN A 298     -24.453  18.245   2.915  1.00 48.96           H  
ATOM   4654  OE1 GLN A 298     -25.317  18.230   5.081  1.00 48.96           O  
ATOM   4655  N   ILE A 299     -24.152  20.933  10.214  1.00 51.66           N  
ATOM   4656  H   ILE A 299     -24.279  21.759   9.646  1.00 51.66           H  
ATOM   4657  CA  ILE A 299     -24.943  20.807  11.453  1.00 51.66           C  
ATOM   4658  HA  ILE A 299     -24.383  20.213  12.175  1.00 51.66           H  
ATOM   4659  C   ILE A 299     -26.225  20.045  11.109  1.00 51.66           C  
ATOM   4660  CB  ILE A 299     -25.222  22.178  12.105  1.00 51.66           C  
ATOM   4661  HB  ILE A 299     -25.730  22.816  11.382  1.00 51.66           H  
ATOM   4662  O   ILE A 299     -26.942  20.435  10.192  1.00 51.66           O  
ATOM   4663  CG1 ILE A 299     -23.878  22.831  12.496  1.00 51.66           C  
ATOM   4664 HG12 ILE A 299     -23.386  22.213  13.247  1.00 51.66           H  
ATOM   4665 HG13 ILE A 299     -23.227  22.889  11.624  1.00 51.66           H  
ATOM   4666  CG2 ILE A 299     -26.134  22.015  13.341  1.00 51.66           C  
ATOM   4667 HG21 ILE A 299     -26.355  22.985  13.786  1.00 51.66           H  
ATOM   4668 HG22 ILE A 299     -25.654  21.382  14.088  1.00 51.66           H  
ATOM   4669 HG23 ILE A 299     -27.091  21.578  13.057  1.00 51.66           H  
ATOM   4670  CD1 ILE A 299     -24.012  24.247  13.048  1.00 51.66           C  
ATOM   4671 HD11 ILE A 299     -23.018  24.657  13.223  1.00 51.66           H  
ATOM   4672 HD12 ILE A 299     -24.537  24.869  12.323  1.00 51.66           H  
ATOM   4673 HD13 ILE A 299     -24.546  24.241  13.998  1.00 51.66           H  
ATOM   4674  N   THR A 300     -26.514  18.954  11.823  1.00 45.29           N  
ATOM   4675  H   THR A 300     -25.897  18.705  12.582  1.00 45.29           H  
ATOM   4676  CA  THR A 300     -27.735  18.148  11.584  1.00 45.29           C  
ATOM   4677  HA  THR A 300     -28.213  18.475  10.661  1.00 45.29           H  
ATOM   4678  C   THR A 300     -28.787  18.288  12.656  1.00 45.29           C  
ATOM   4679  CB  THR A 300     -27.453  16.657  11.456  1.00 45.29           C  
ATOM   4680  HB  THR A 300     -28.390  16.101  11.486  1.00 45.29           H  
ATOM   4681  O   THR A 300     -29.948  17.954  12.409  1.00 45.29           O  
ATOM   4682  CG2 THR A 300     -26.798  16.386  10.126  1.00 45.29           C  
ATOM   4683 HG21 THR A 300     -26.624  15.312  10.050  1.00 45.29           H  
ATOM   4684 HG22 THR A 300     -27.457  16.692   9.315  1.00 45.29           H  
ATOM   4685 HG23 THR A 300     -25.876  16.964  10.069  1.00 45.29           H  
ATOM   4686  OG1 THR A 300     -26.622  16.198  12.494  1.00 45.29           O  
ATOM   4687  HG1 THR A 300     -25.738  16.537  12.332  1.00 45.29           H  
ATOM   4688  N   LYS A 301     -28.397  18.759  13.839  1.00 46.51           N  
ATOM   4689  H   LYS A 301     -27.416  18.954  13.985  1.00 46.51           H  
ATOM   4690  CA  LYS A 301     -29.315  18.999  14.939  1.00 46.51           C  
ATOM   4691  HA  LYS A 301     -30.259  19.361  14.532  1.00 46.51           H  
ATOM   4692  C   LYS A 301     -28.739  20.058  15.873  1.00 46.51           C  
ATOM   4693  CB  LYS A 301     -29.557  17.662  15.653  1.00 46.51           C  
ATOM   4694  HB2 LYS A 301     -28.666  17.388  16.218  1.00 46.51           H  
ATOM   4695  HB3 LYS A 301     -29.735  16.881  14.914  1.00 46.51           H  
ATOM   4696  O   LYS A 301     -27.619  19.920  16.357  1.00 46.51           O  
ATOM   4697  CG  LYS A 301     -30.778  17.724  16.572  1.00 46.51           C  
ATOM   4698  HG2 LYS A 301     -31.672  17.874  15.967  1.00 46.51           H  
ATOM   4699  HG3 LYS A 301     -30.679  18.551  17.276  1.00 46.51           H  
ATOM   4700  CD  LYS A 301     -30.893  16.416  17.354  1.00 46.51           C  
ATOM   4701  HD2 LYS A 301     -30.819  15.563  16.680  1.00 46.51           H  
ATOM   4702  HD3 LYS A 301     -30.068  16.377  18.066  1.00 46.51           H  
ATOM   4703  CE  LYS A 301     -32.231  16.369  18.089  1.00 46.51           C  
ATOM   4704  HE2 LYS A 301     -32.985  15.949  17.423  1.00 46.51           H  
ATOM   4705  HE3 LYS A 301     -32.532  17.389  18.329  1.00 46.51           H  
ATOM   4706  NZ  LYS A 301     -32.123  15.586  19.338  1.00 46.51           N  
ATOM   4707  HZ1 LYS A 301     -31.590  16.133  19.999  1.00 46.51           H  
ATOM   4708  HZ2 LYS A 301     -31.642  14.709  19.200  1.00 46.51           H  
ATOM   4709  HZ3 LYS A 301     -33.030  15.442  19.759  1.00 46.51           H  
ATOM   4710  N   LEU A 302     -29.531  21.090  16.135  1.00 52.49           N  
ATOM   4711  H   LEU A 302     -30.433  21.128  15.682  1.00 52.49           H  
ATOM   4712  CA  LEU A 302     -29.297  22.068  17.191  1.00 52.49           C  
ATOM   4713  HA  LEU A 302     -28.379  21.829  17.726  1.00 52.49           H  
ATOM   4714  C   LEU A 302     -30.470  21.958  18.165  1.00 52.49           C  
ATOM   4715  CB  LEU A 302     -29.151  23.468  16.565  1.00 52.49           C  
ATOM   4716  HB2 LEU A 302     -30.035  23.672  15.961  1.00 52.49           H  
ATOM   4717  HB3 LEU A 302     -28.284  23.468  15.904  1.00 52.49           H  
ATOM   4718  O   LEU A 302     -31.592  22.334  17.829  1.00 52.49           O  
ATOM   4719  CG  LEU A 302     -28.994  24.606  17.592  1.00 52.49           C  
ATOM   4720  HG  LEU A 302     -29.846  24.596  18.272  1.00 52.49           H  
ATOM   4721  CD1 LEU A 302     -27.708  24.485  18.410  1.00 52.49           C  
ATOM   4722 HD11 LEU A 302     -26.841  24.451  17.750  1.00 52.49           H  
ATOM   4723 HD12 LEU A 302     -27.739  23.589  19.030  1.00 52.49           H  
ATOM   4724 HD13 LEU A 302     -27.615  25.343  19.076  1.00 52.49           H  
ATOM   4725  CD2 LEU A 302     -28.980  25.955  16.872  1.00 52.49           C  
ATOM   4726 HD21 LEU A 302     -28.123  26.016  16.202  1.00 52.49           H  
ATOM   4727 HD22 LEU A 302     -28.914  26.760  17.604  1.00 52.49           H  
ATOM   4728 HD23 LEU A 302     -29.899  26.078  16.300  1.00 52.49           H  
ATOM   4729  N   ASN A 303     -30.210  21.402  19.340  1.00 52.85           N  
ATOM   4730  H   ASN A 303     -29.253  21.157  19.553  1.00 52.85           H  
ATOM   4731  CA  ASN A 303     -31.136  21.387  20.458  1.00 52.85           C  
ATOM   4732  HA  ASN A 303     -32.162  21.527  20.118  1.00 52.85           H  
ATOM   4733  C   ASN A 303     -30.761  22.540  21.392  1.00 52.85           C  
ATOM   4734  CB  ASN A 303     -31.022  20.045  21.187  1.00 52.85           C  
ATOM   4735  HB2 ASN A 303     -29.978  19.734  21.218  1.00 52.85           H  
ATOM   4736  HB3 ASN A 303     -31.342  20.195  22.218  1.00 52.85           H  
ATOM   4737  O   ASN A 303     -29.653  22.582  21.916  1.00 52.85           O  
ATOM   4738  CG  ASN A 303     -31.850  18.904  20.653  1.00 52.85           C  
ATOM   4739  ND2 ASN A 303     -31.659  17.738  21.235  1.00 52.85           N  
ATOM   4740 HD21 ASN A 303     -32.515  17.381  21.635  1.00 52.85           H  
ATOM   4741 HD22 ASN A 303     -30.908  17.733  21.910  1.00 52.85           H  
ATOM   4742  OD1 ASN A 303     -32.712  19.014  19.792  1.00 52.85           O  
ATOM   4743  N   VAL A 304     -31.685  23.474  21.599  1.00 50.65           N  
ATOM   4744  H   VAL A 304     -32.576  23.388  21.131  1.00 50.65           H  
ATOM   4745  CA  VAL A 304     -31.559  24.511  22.629  1.00 50.65           C  
ATOM   4746  HA  VAL A 304     -30.610  24.402  23.154  1.00 50.65           H  
ATOM   4747  C   VAL A 304     -32.673  24.260  23.627  1.00 50.65           C  
ATOM   4748  CB  VAL A 304     -31.609  25.936  22.044  1.00 50.65           C  
ATOM   4749  HB  VAL A 304     -32.612  26.150  21.676  1.00 50.65           H  
ATOM   4750  O   VAL A 304     -33.838  24.552  23.349  1.00 50.65           O  
ATOM   4751  CG1 VAL A 304     -31.249  26.967  23.121  1.00 50.65           C  
ATOM   4752 HG11 VAL A 304     -31.953  26.906  23.951  1.00 50.65           H  
ATOM   4753 HG12 VAL A 304     -31.298  27.973  22.705  1.00 50.65           H  
ATOM   4754 HG13 VAL A 304     -30.242  26.785  23.496  1.00 50.65           H  
ATOM   4755  CG2 VAL A 304     -30.638  26.098  20.869  1.00 50.65           C  
ATOM   4756 HG21 VAL A 304     -30.586  27.145  20.570  1.00 50.65           H  
ATOM   4757 HG22 VAL A 304     -30.997  25.518  20.019  1.00 50.65           H  
ATOM   4758 HG23 VAL A 304     -29.648  25.743  21.153  1.00 50.65           H  
ATOM   4759  N   THR A 305     -32.335  23.646  24.754  1.00 48.47           N  
ATOM   4760  H   THR A 305     -31.360  23.466  24.946  1.00 48.47           H  
ATOM   4761  CA  THR A 305     -33.308  23.324  25.796  1.00 48.47           C  
ATOM   4762  HA  THR A 305     -34.299  23.270  25.347  1.00 48.47           H  
ATOM   4763  C   THR A 305     -33.295  24.470  26.798  1.00 48.47           C  
ATOM   4764  CB  THR A 305     -33.035  21.957  26.446  1.00 48.47           C  
ATOM   4765  HB  THR A 305     -32.259  22.039  27.207  1.00 48.47           H  
ATOM   4766  O   THR A 305     -32.350  24.624  27.566  1.00 48.47           O  
ATOM   4767  CG2 THR A 305     -34.323  21.406  27.060  1.00 48.47           C  
ATOM   4768 HG21 THR A 305     -34.112  20.442  27.523  1.00 48.47           H  
ATOM   4769 HG22 THR A 305     -34.685  22.090  27.828  1.00 48.47           H  
ATOM   4770 HG23 THR A 305     -35.084  21.277  26.289  1.00 48.47           H  
ATOM   4771  OG1 THR A 305     -32.645  21.000  25.483  1.00 48.47           O  
ATOM   4772  HG1 THR A 305     -31.689  21.009  25.398  1.00 48.47           H  
ATOM   4773  N   SER A 306     -34.313  25.330  26.738  1.00 41.67           N  
ATOM   4774  H   SER A 306     -35.036  25.181  26.049  1.00 41.67           H  
ATOM   4775  CA  SER A 306     -34.346  26.576  27.508  1.00 41.67           C  
ATOM   4776  HA  SER A 306     -33.426  27.126  27.311  1.00 41.67           H  
ATOM   4777  C   SER A 306     -34.427  26.319  29.020  1.00 41.67           C  
ATOM   4778  CB  SER A 306     -35.512  27.463  27.038  1.00 41.67           C  
ATOM   4779  HB2 SER A 306     -35.399  27.683  25.977  1.00 41.67           H  
ATOM   4780  HB3 SER A 306     -35.492  28.404  27.589  1.00 41.67           H  
ATOM   4781  O   SER A 306     -35.486  25.921  29.519  1.00 41.67           O  
ATOM   4782  OG  SER A 306     -36.755  26.810  27.261  1.00 41.67           O  
ATOM   4783  HG  SER A 306     -36.641  26.402  28.123  1.00 41.67           H  
ATOM   4784  N   GLY A 307     -33.344  26.642  29.732  1.00 44.85           N  
ATOM   4785  H   GLY A 307     -32.488  26.790  29.216  1.00 44.85           H  
ATOM   4786  CA  GLY A 307     -33.414  27.284  31.049  1.00 44.85           C  
ATOM   4787  HA2 GLY A 307     -34.078  26.724  31.707  1.00 44.85           H  
ATOM   4788  HA3 GLY A 307     -32.419  27.304  31.492  1.00 44.85           H  
ATOM   4789  C   GLY A 307     -33.932  28.725  30.903  1.00 44.85           C  
ATOM   4790  O   GLY A 307     -34.518  29.076  29.882  1.00 44.85           O  
ATOM   4791  N   SER A 308     -33.751  29.601  31.891  1.00 40.01           N  
ATOM   4792  H   SER A 308     -33.218  29.333  32.706  1.00 40.01           H  
ATOM   4793  CA  SER A 308     -34.199  31.006  31.798  1.00 40.01           C  
ATOM   4794  HA  SER A 308     -35.254  31.001  31.524  1.00 40.01           H  
ATOM   4795  C   SER A 308     -33.504  31.852  30.719  1.00 40.01           C  
ATOM   4796  CB  SER A 308     -34.082  31.697  33.163  1.00 40.01           C  
ATOM   4797  HB2 SER A 308     -34.890  31.333  33.799  1.00 40.01           H  
ATOM   4798  HB3 SER A 308     -34.190  32.777  33.061  1.00 40.01           H  
ATOM   4799  O   SER A 308     -33.919  32.991  30.540  1.00 40.01           O  
ATOM   4800  OG  SER A 308     -32.858  31.395  33.800  1.00 40.01           O  
ATOM   4801  HG  SER A 308     -32.169  31.986  33.487  1.00 40.01           H  
ATOM   4802  N   GLY A 309     -32.491  31.320  30.028  1.00 46.19           N  
ATOM   4803  H   GLY A 309     -32.238  30.357  30.199  1.00 46.19           H  
ATOM   4804  CA  GLY A 309     -31.683  32.044  29.049  1.00 46.19           C  
ATOM   4805  HA2 GLY A 309     -30.684  31.608  29.036  1.00 46.19           H  
ATOM   4806  HA3 GLY A 309     -31.588  33.080  29.374  1.00 46.19           H  
ATOM   4807  C   GLY A 309     -32.198  32.010  27.605  1.00 46.19           C  
ATOM   4808  O   GLY A 309     -32.621  30.964  27.105  1.00 46.19           O  
ATOM   4809  N   GLU A 310     -32.102  33.146  26.913  1.00 49.12           N  
ATOM   4810  H   GLU A 310     -31.824  33.974  27.419  1.00 49.12           H  
ATOM   4811  CA  GLU A 310     -32.334  33.286  25.469  1.00 49.12           C  
ATOM   4812  HA  GLU A 310     -33.045  32.523  25.153  1.00 49.12           H  
ATOM   4813  C   GLU A 310     -31.033  33.079  24.668  1.00 49.12           C  
ATOM   4814  CB  GLU A 310     -32.955  34.662  25.154  1.00 49.12           C  
ATOM   4815  HB2 GLU A 310     -33.010  34.770  24.071  1.00 49.12           H  
ATOM   4816  HB3 GLU A 310     -32.310  35.446  25.550  1.00 49.12           H  
ATOM   4817  O   GLU A 310     -29.977  33.574  25.054  1.00 49.12           O  
ATOM   4818  CG  GLU A 310     -34.374  34.812  25.733  1.00 49.12           C  
ATOM   4819  HG2 GLU A 310     -34.978  33.981  25.367  1.00 49.12           H  
ATOM   4820  HG3 GLU A 310     -34.328  34.731  26.819  1.00 49.12           H  
ATOM   4821  CD  GLU A 310     -35.077  36.133  25.365  1.00 49.12           C  
ATOM   4822  OE1 GLU A 310     -36.296  36.222  25.656  1.00 49.12           O  
ATOM   4823  OE2 GLU A 310     -34.434  37.021  24.761  1.00 49.12           O  
ATOM   4824  N   LEU A 311     -31.094  32.367  23.532  1.00 50.11           N  
ATOM   4825  H   LEU A 311     -31.995  32.006  23.252  1.00 50.11           H  
ATOM   4826  CA  LEU A 311     -30.021  32.384  22.527  1.00 50.11           C  
ATOM   4827  HA  LEU A 311     -29.065  32.493  23.041  1.00 50.11           H  
ATOM   4828  C   LEU A 311     -30.233  33.603  21.621  1.00 50.11           C  
ATOM   4829  CB  LEU A 311     -29.979  31.052  21.746  1.00 50.11           C  
ATOM   4830  HB2 LEU A 311     -29.825  30.236  22.452  1.00 50.11           H  
ATOM   4831  HB3 LEU A 311     -30.949  30.907  21.270  1.00 50.11           H  
ATOM   4832  O   LEU A 311     -31.110  33.558  20.756  1.00 50.11           O  
ATOM   4833  CG  LEU A 311     -28.881  30.991  20.658  1.00 50.11           C  
ATOM   4834  HG  LEU A 311     -28.962  31.855  19.999  1.00 50.11           H  
ATOM   4835  CD1 LEU A 311     -27.466  30.941  21.236  1.00 50.11           C  
ATOM   4836 HD11 LEU A 311     -27.263  31.863  21.782  1.00 50.11           H  
ATOM   4837 HD12 LEU A 311     -27.360  30.089  21.907  1.00 50.11           H  
ATOM   4838 HD13 LEU A 311     -26.738  30.868  20.429  1.00 50.11           H  
ATOM   4839  CD2 LEU A 311     -29.060  29.734  19.804  1.00 50.11           C  
ATOM   4840 HD21 LEU A 311     -28.958  28.848  20.430  1.00 50.11           H  
ATOM   4841 HD22 LEU A 311     -30.046  29.746  19.338  1.00 50.11           H  
ATOM   4842 HD23 LEU A 311     -28.299  29.709  19.024  1.00 50.11           H  
ATOM   4843  N   LEU A 312     -29.458  34.678  21.805  1.00 50.18           N  
ATOM   4844  H   LEU A 312     -28.758  34.645  22.532  1.00 50.18           H  
ATOM   4845  CA  LEU A 312     -29.701  35.941  21.086  1.00 50.18           C  
ATOM   4846  HA  LEU A 312     -30.777  36.110  21.053  1.00 50.18           H  
ATOM   4847  C   LEU A 312     -29.227  35.881  19.628  1.00 50.18           C  
ATOM   4848  CB  LEU A 312     -29.059  37.143  21.810  1.00 50.18           C  
ATOM   4849  HB2 LEU A 312     -27.974  37.073  21.734  1.00 50.18           H  
ATOM   4850  HB3 LEU A 312     -29.346  38.048  21.273  1.00 50.18           H  
ATOM   4851  O   LEU A 312     -29.850  36.479  18.748  1.00 50.18           O  
ATOM   4852  CG  LEU A 312     -29.437  37.324  23.290  1.00 50.18           C  
ATOM   4853  HG  LEU A 312     -29.220  36.412  23.845  1.00 50.18           H  
ATOM   4854  CD1 LEU A 312     -28.611  38.464  23.893  1.00 50.18           C  
ATOM   4855 HD11 LEU A 312     -27.547  38.253  23.788  1.00 50.18           H  
ATOM   4856 HD12 LEU A 312     -28.852  38.556  24.952  1.00 50.18           H  
ATOM   4857 HD13 LEU A 312     -28.847  39.402  23.389  1.00 50.18           H  
ATOM   4858  CD2 LEU A 312     -30.915  37.679  23.438  1.00 50.18           C  
ATOM   4859 HD21 LEU A 312     -31.157  38.588  22.887  1.00 50.18           H  
ATOM   4860 HD22 LEU A 312     -31.156  37.825  24.491  1.00 50.18           H  
ATOM   4861 HD23 LEU A 312     -31.539  36.861  23.079  1.00 50.18           H  
ATOM   4862  N   LYS A 313     -28.126  35.166  19.353  1.00 51.28           N  
ATOM   4863  H   LYS A 313     -27.615  34.785  20.137  1.00 51.28           H  
ATOM   4864  CA  LYS A 313     -27.552  35.067  18.004  1.00 51.28           C  
ATOM   4865  HA  LYS A 313     -28.374  35.122  17.290  1.00 51.28           H  
ATOM   4866  C   LYS A 313     -26.804  33.752  17.757  1.00 51.28           C  
ATOM   4867  CB  LYS A 313     -26.651  36.293  17.792  1.00 51.28           C  
ATOM   4868  HB2 LYS A 313     -25.776  36.203  18.435  1.00 51.28           H  
ATOM   4869  HB3 LYS A 313     -27.192  37.187  18.103  1.00 51.28           H  
ATOM   4870  O   LYS A 313     -26.028  33.290  18.592  1.00 51.28           O  
ATOM   4871  CG  LYS A 313     -26.224  36.489  16.332  1.00 51.28           C  
ATOM   4872  HG2 LYS A 313     -25.715  35.599  15.963  1.00 51.28           H  
ATOM   4873  HG3 LYS A 313     -27.108  36.676  15.721  1.00 51.28           H  
ATOM   4874  CD  LYS A 313     -25.266  37.678  16.233  1.00 51.28           C  
ATOM   4875  HD2 LYS A 313     -25.703  38.556  16.709  1.00 51.28           H  
ATOM   4876  HD3 LYS A 313     -24.351  37.416  16.765  1.00 51.28           H  
ATOM   4877  CE  LYS A 313     -24.950  37.995  14.772  1.00 51.28           C  
ATOM   4878  HE2 LYS A 313     -25.070  37.086  14.183  1.00 51.28           H  
ATOM   4879  HE3 LYS A 313     -25.657  38.741  14.409  1.00 51.28           H  
ATOM   4880  NZ  LYS A 313     -23.554  38.458  14.626  1.00 51.28           N  
ATOM   4881  HZ1 LYS A 313     -23.374  38.846  13.711  1.00 51.28           H  
ATOM   4882  HZ2 LYS A 313     -23.252  39.062  15.377  1.00 51.28           H  
ATOM   4883  HZ3 LYS A 313     -22.990  37.621  14.655  1.00 51.28           H  
ATOM   4884  N   PHE A 314     -27.005  33.187  16.565  1.00 57.42           N  
ATOM   4885  H   PHE A 314     -27.630  33.656  15.925  1.00 57.42           H  
ATOM   4886  CA  PHE A 314     -26.282  32.025  16.045  1.00 57.42           C  
ATOM   4887  HA  PHE A 314     -25.461  31.771  16.716  1.00 57.42           H  
ATOM   4888  C   PHE A 314     -25.688  32.342  14.668  1.00 57.42           C  
ATOM   4889  CB  PHE A 314     -27.229  30.819  15.969  1.00 57.42           C  
ATOM   4890  HB2 PHE A 314     -28.103  31.086  15.374  1.00 57.42           H  
ATOM   4891  HB3 PHE A 314     -27.575  30.580  16.974  1.00 57.42           H  
ATOM   4892  O   PHE A 314     -26.438  32.613  13.723  1.00 57.42           O  
ATOM   4893  CG  PHE A 314     -26.579  29.588  15.368  1.00 57.42           C  
ATOM   4894  CD1 PHE A 314     -26.782  29.260  14.013  1.00 57.42           C  
ATOM   4895  HD1 PHE A 314     -27.417  29.877  13.395  1.00 57.42           H  
ATOM   4896  CD2 PHE A 314     -25.715  28.811  16.156  1.00 57.42           C  
ATOM   4897  HD2 PHE A 314     -25.541  29.084  17.186  1.00 57.42           H  
ATOM   4898  CE1 PHE A 314     -26.113  28.160  13.450  1.00 57.42           C  
ATOM   4899  HE1 PHE A 314     -26.241  27.929  12.403  1.00 57.42           H  
ATOM   4900  CE2 PHE A 314     -25.049  27.708  15.597  1.00 57.42           C  
ATOM   4901  HE2 PHE A 314     -24.371  27.124  16.202  1.00 57.42           H  
ATOM   4902  CZ  PHE A 314     -25.240  27.396  14.242  1.00 57.42           C  
ATOM   4903  HZ  PHE A 314     -24.683  26.583  13.799  1.00 57.42           H  
ATOM   4904  N   ASP A 315     -24.361  32.263  14.562  1.00 55.21           N  
ATOM   4905  H   ASP A 315     -23.824  32.012  15.380  1.00 55.21           H  
ATOM   4906  CA  ASP A 315     -23.616  32.454  13.318  1.00 55.21           C  
ATOM   4907  HA  ASP A 315     -24.309  32.651  12.500  1.00 55.21           H  
ATOM   4908  C   ASP A 315     -22.829  31.179  12.975  1.00 55.21           C  
ATOM   4909  CB  ASP A 315     -22.681  33.669  13.433  1.00 55.21           C  
ATOM   4910  HB2 ASP A 315     -22.097  33.561  14.347  1.00 55.21           H  
ATOM   4911  HB3 ASP A 315     -21.993  33.659  12.587  1.00 55.21           H  
ATOM   4912  O   ASP A 315     -22.017  30.689  13.763  1.00 55.21           O  
ATOM   4913  CG  ASP A 315     -23.388  35.032  13.446  1.00 55.21           C  
ATOM   4914  OD1 ASP A 315     -24.482  35.187  12.861  1.00 55.21           O  
ATOM   4915  OD2 ASP A 315     -22.811  35.991  14.005  1.00 55.21           O  
ATOM   4916  N   TYR A 316     -23.050  30.649  11.770  1.00 49.62           N  
ATOM   4917  H   TYR A 316     -23.701  31.118  11.157  1.00 49.62           H  
ATOM   4918  CA  TYR A 316     -22.308  29.507  11.229  1.00 49.62           C  
ATOM   4919  HA  TYR A 316     -21.650  29.108  12.000  1.00 49.62           H  
ATOM   4920  C   TYR A 316     -21.432  29.962  10.059  1.00 49.62           C  
ATOM   4921  CB  TYR A 316     -23.273  28.382  10.849  1.00 49.62           C  
ATOM   4922  HB2 TYR A 316     -23.766  28.027  11.754  1.00 49.62           H  
ATOM   4923  HB3 TYR A 316     -24.043  28.783  10.189  1.00 49.62           H  
ATOM   4924  O   TYR A 316     -21.921  30.516   9.068  1.00 49.62           O  
ATOM   4925  CG  TYR A 316     -22.602  27.205  10.167  1.00 49.62           C  
ATOM   4926  CD1 TYR A 316     -22.598  27.141   8.763  1.00 49.62           C  
ATOM   4927  HD1 TYR A 316     -23.061  27.931   8.190  1.00 49.62           H  
ATOM   4928  CD2 TYR A 316     -21.965  26.195  10.918  1.00 49.62           C  
ATOM   4929  HD2 TYR A 316     -21.937  26.269  11.995  1.00 49.62           H  
ATOM   4930  CE1 TYR A 316     -21.973  26.068   8.112  1.00 49.62           C  
ATOM   4931  HE1 TYR A 316     -21.963  26.013   7.034  1.00 49.62           H  
ATOM   4932  CE2 TYR A 316     -21.349  25.104  10.268  1.00 49.62           C  
ATOM   4933  HE2 TYR A 316     -20.860  24.328  10.838  1.00 49.62           H  
ATOM   4934  OH  TYR A 316     -20.773  24.049   8.146  1.00 49.62           O  
ATOM   4935  HH  TYR A 316     -20.482  23.281   8.644  1.00 49.62           H  
ATOM   4936  CZ  TYR A 316     -21.347  25.051   8.855  1.00 49.62           C  
ATOM   4937  N   ILE A 317     -20.125  29.739  10.178  1.00 52.89           N  
ATOM   4938  H   ILE A 317     -19.804  29.231  10.990  1.00 52.89           H
[truncated: 129,366 more chars]
