# Supplementary material for: Widespread Horizontal Gene Transfer Among Animal Viruses
Source: bioRxiv. 2024 Mar 26:2024.03.25.586562. Preprint. [Version 2] doi: 10.1101/2024.03.25.586562 (PMC11071296; doi:10.1101/2024.03.25.586562)
Supplement: Supplement 7 [file media-7.zip › File7_PDB/Parvo3608_VP.pdb]

ATOM      1  N   MET A   1      -3.381  -2.858  81.292  1.00 47.87           N  
ATOM      2  H   MET A   1      -3.514  -3.752  80.841  1.00 47.87           H  
ATOM      3  H2  MET A   1      -2.579  -2.905  81.904  1.00 47.87           H  
ATOM      4  H3  MET A   1      -3.194  -2.153  80.593  1.00 47.87           H  
ATOM      5  CA  MET A   1      -4.572  -2.482  82.097  1.00 47.87           C  
ATOM      6  HA  MET A   1      -5.434  -2.309  81.454  1.00 47.87           H  
ATOM      7  C   MET A   1      -4.200  -1.190  82.807  1.00 47.87           C  
ATOM      8  CB  MET A   1      -4.895  -3.568  83.146  1.00 47.87           C  
ATOM      9  HB2 MET A   1      -5.784  -3.253  83.693  1.00 47.87           H  
ATOM     10  HB3 MET A   1      -4.076  -3.646  83.861  1.00 47.87           H  
ATOM     11  O   MET A   1      -3.145  -1.258  83.427  1.00 47.87           O  
ATOM     12  CG  MET A   1      -5.150  -4.968  82.573  1.00 47.87           C  
ATOM     13  HG2 MET A   1      -4.230  -5.352  82.133  1.00 47.87           H  
ATOM     14  HG3 MET A   1      -5.913  -4.908  81.796  1.00 47.87           H  
ATOM     15  SD  MET A   1      -5.711  -6.133  83.841  1.00 47.87           S  
ATOM     16  CE  MET A   1      -5.693  -7.693  82.913  1.00 47.87           C  
ATOM     17  HE1 MET A   1      -6.366  -7.624  82.058  1.00 47.87           H  
ATOM     18  HE2 MET A   1      -4.682  -7.906  82.565  1.00 47.87           H  
ATOM     19  HE3 MET A   1      -6.022  -8.505  83.561  1.00 47.87           H  
ATOM     20  N   PRO A   2      -4.883  -0.031  82.672  1.00 38.37           N  
ATOM     21  CA  PRO A   2      -6.311   0.205  82.992  1.00 38.37           C  
ATOM     22  HA  PRO A   2      -6.876  -0.727  82.978  1.00 38.37           H  
ATOM     23  C   PRO A   2      -7.020   1.240  82.054  1.00 38.37           C  
ATOM     24  CB  PRO A   2      -6.209   0.723  84.434  1.00 38.37           C  
ATOM     25  HB2 PRO A   2      -6.212  -0.120  85.125  1.00 38.37           H  
ATOM     26  HB3 PRO A   2      -7.010   1.415  84.693  1.00 38.37           H  
ATOM     27  O   PRO A   2      -6.364   1.972  81.330  1.00 38.37           O  
ATOM     28  CG  PRO A   2      -4.852   1.436  84.516  1.00 38.37           C  
ATOM     29  HG2 PRO A   2      -4.253   1.008  85.320  1.00 38.37           H  
ATOM     30  HG3 PRO A   2      -4.977   2.509  84.663  1.00 38.37           H  
ATOM     31  CD  PRO A   2      -4.200   1.163  83.168  1.00 38.37           C  
ATOM     32  HD2 PRO A   2      -3.123   1.047  83.288  1.00 38.37           H  
ATOM     33  HD3 PRO A   2      -4.353   2.013  82.503  1.00 38.37           H  
ATOM     34  N   ARG A   3      -8.327   1.098  81.786  1.00 35.36           N  
ATOM     35  H   ARG A   3      -8.400   1.207  80.784  1.00 35.36           H  
ATOM     36  CA  ARG A   3      -9.560   1.692  82.376  1.00 35.36           C  
ATOM     37  HA  ARG A   3     -10.328   1.012  82.006  1.00 35.36           H  
ATOM     38  C   ARG A   3     -10.009   3.052  81.810  1.00 35.36           C  
ATOM     39  CB  ARG A   3      -9.736   1.632  83.901  1.00 35.36           C  
ATOM     40  HB2 ARG A   3      -8.928   2.165  84.402  1.00 35.36           H  
ATOM     41  HB3 ARG A   3     -10.654   2.164  84.146  1.00 35.36           H  
ATOM     42  O   ARG A   3      -9.271   4.022  81.746  1.00 35.36           O  
ATOM     43  CG  ARG A   3      -9.889   0.196  84.417  1.00 35.36           C  
ATOM     44  HG2 ARG A   3      -8.946  -0.339  84.300  1.00 35.36           H  
ATOM     45  HG3 ARG A   3     -10.659  -0.316  83.840  1.00 35.36           H  
ATOM     46  CD  ARG A   3     -10.301   0.193  85.892  1.00 35.36           C  
ATOM     47  HD2 ARG A   3     -11.253   0.716  85.988  1.00 35.36           H  
ATOM     48  HD3 ARG A   3      -9.548   0.727  86.471  1.00 35.36           H  
ATOM     49  NE  ARG A   3     -10.434  -1.184  86.404  1.00 35.36           N  
ATOM     50  HE  ARG A   3     -10.140  -1.932  85.792  1.00 35.36           H  
ATOM     51  NH1 ARG A   3     -11.370  -0.662  88.437  1.00 35.36           N  
ATOM     52 HH11 ARG A   3     -11.364   0.316  88.187  1.00 35.36           H  
ATOM     53 HH12 ARG A   3     -11.748  -0.951  89.328  1.00 35.36           H  
ATOM     54  NH2 ARG A   3     -10.960  -2.795  87.925  1.00 35.36           N  
ATOM     55 HH21 ARG A   3     -10.639  -3.516  87.294  1.00 35.36           H  
ATOM     56 HH22 ARG A   3     -11.340  -3.059  88.823  1.00 35.36           H  
ATOM     57  CZ  ARG A   3     -10.919  -1.538  87.582  1.00 35.36           C  
ATOM     58  N   ASP A   4     -11.278   3.002  81.423  1.00 37.37           N  
ATOM     59  H   ASP A   4     -11.774   2.167  81.702  1.00 37.37           H  
ATOM     60  CA  ASP A   4     -12.101   3.856  80.573  1.00 37.37           C  
ATOM     61  HA  ASP A   4     -11.525   4.172  79.704  1.00 37.37           H  
ATOM     62  C   ASP A   4     -12.634   5.099  81.322  1.00 37.37           C  
ATOM     63  CB  ASP A   4     -13.231   2.897  80.126  1.00 37.37           C  
ATOM     64  HB2 ASP A   4     -12.801   1.916  79.925  1.00 37.37           H  
ATOM     65  HB3 ASP A   4     -13.938   2.775  80.947  1.00 37.37           H  
ATOM     66  O   ASP A   4     -13.016   5.003  82.487  1.00 37.37           O  
ATOM     67  CG  ASP A   4     -13.998   3.290  78.869  1.00 37.37           C  
ATOM     68  OD1 ASP A   4     -13.796   4.426  78.389  1.00 37.37           O  
ATOM     69  OD2 ASP A   4     -14.801   2.448  78.414  1.00 37.37           O  
ATOM     70  N   ILE A   5     -12.670   6.256  80.648  1.00 46.16           N  
ATOM     71  H   ILE A   5     -12.449   6.199  79.664  1.00 46.16           H  
ATOM     72  CA  ILE A   5     -13.002   7.599  81.190  1.00 46.16           C  
ATOM     73  HA  ILE A   5     -12.839   7.563  82.267  1.00 46.16           H  
ATOM     74  C   ILE A   5     -14.507   7.945  81.053  1.00 46.16           C  
ATOM     75  CB  ILE A   5     -11.988   8.642  80.613  1.00 46.16           C  
ATOM     76  HB  ILE A   5     -11.776   8.362  79.581  1.00 46.16           H  
ATOM     77  O   ILE A   5     -14.947   9.068  81.282  1.00 46.16           O  
ATOM     78  CG1 ILE A   5     -10.670   8.529  81.420  1.00 46.16           C  
ATOM     79 HG12 ILE A   5     -10.350   7.487  81.420  1.00 46.16           H  
ATOM     80 HG13 ILE A   5     -10.854   8.818  82.455  1.00 46.16           H  
ATOM     81  CG2 ILE A   5     -12.441  10.115  80.574  1.00 46.16           C  
ATOM     82 HG21 ILE A   5     -13.298  10.227  79.910  1.00 46.16           H  
ATOM     83 HG22 ILE A   5     -12.700  10.460  81.575  1.00 46.16           H  
ATOM     84 HG23 ILE A   5     -11.659  10.755  80.164  1.00 46.16           H  
ATOM     85  CD1 ILE A   5      -9.497   9.364  80.885  1.00 46.16           C  
ATOM     86 HD11 ILE A   5      -9.370   9.187  79.817  1.00 46.16           H  
ATOM     87 HD12 ILE A   5      -8.584   9.070  81.402  1.00 46.16           H  
ATOM     88 HD13 ILE A   5      -9.663  10.425  81.067  1.00 46.16           H  
ATOM     89  N   ARG A   6     -15.368   6.971  80.749  1.00 39.43           N  
ATOM     90  H   ARG A   6     -14.983   6.050  80.599  1.00 39.43           H  
ATOM     91  CA  ARG A   6     -16.798   7.200  80.449  1.00 39.43           C  
ATOM     92  HA  ARG A   6     -16.852   8.081  79.810  1.00 39.43           H  
ATOM     93  C   ARG A   6     -17.727   7.580  81.622  1.00 39.43           C  
ATOM     94  CB  ARG A   6     -17.332   6.008  79.631  1.00 39.43           C  
ATOM     95  HB2 ARG A   6     -16.978   5.073  80.065  1.00 39.43           H  
ATOM     96  HB3 ARG A   6     -18.422   5.993  79.640  1.00 39.43           H  
ATOM     97  O   ARG A   6     -18.938   7.507  81.448  1.00 39.43           O  
ATOM     98  CG  ARG A   6     -16.892   6.111  78.168  1.00 39.43           C  
ATOM     99  HG2 ARG A   6     -17.260   7.046  77.744  1.00 39.43           H  
ATOM    100  HG3 ARG A   6     -15.805   6.094  78.103  1.00 39.43           H  
ATOM    101  CD  ARG A   6     -17.472   4.940  77.376  1.00 39.43           C  
ATOM    102  HD2 ARG A   6     -17.064   4.012  77.777  1.00 39.43           H  
ATOM    103  HD3 ARG A   6     -18.555   4.938  77.499  1.00 39.43           H  
ATOM    104  NE  ARG A   6     -17.124   5.045  75.950  1.00 39.43           N  
ATOM    105  HE  ARG A   6     -16.266   5.537  75.743  1.00 39.43           H  
ATOM    106  NH1 ARG A   6     -18.757   3.652  75.137  1.00 39.43           N  
ATOM    107 HH11 ARG A   6     -19.201   3.178  74.364  1.00 39.43           H  
ATOM    108 HH12 ARG A   6     -19.034   3.461  76.089  1.00 39.43           H  
ATOM    109  NH2 ARG A   6     -17.315   4.607  73.726  1.00 39.43           N  
ATOM    110 HH21 ARG A   6     -17.775   4.133  72.962  1.00 39.43           H  
ATOM    111 HH22 ARG A   6     -16.504   5.183  73.550  1.00 39.43           H  
ATOM    112  CZ  ARG A   6     -17.732   4.438  74.949  1.00 39.43           C  
ATOM    113  N   SER A   7     -17.246   8.015  82.790  1.00 37.87           N  
ATOM    114  H   SER A   7     -16.246   8.113  82.892  1.00 37.87           H  
ATOM    115  CA  SER A   7     -18.115   8.153  83.979  1.00 37.87           C  
ATOM    116  HA  SER A   7     -19.135   7.895  83.693  1.00 37.87           H  
ATOM    117  C   SER A   7     -18.281   9.545  84.604  1.00 37.87           C  
ATOM    118  CB  SER A   7     -17.748   7.096  85.025  1.00 37.87           C  
ATOM    119  HB2 SER A   7     -17.686   6.121  84.542  1.00 37.87           H  
ATOM    120  HB3 SER A   7     -18.520   7.050  85.793  1.00 37.87           H  
ATOM    121  O   SER A   7     -18.770   9.599  85.727  1.00 37.87           O  
ATOM    122  OG  SER A   7     -16.506   7.398  85.624  1.00 37.87           O  
ATOM    123  HG  SER A   7     -16.657   8.097  86.265  1.00 37.87           H  
ATOM    124  N   TYR A   8     -17.937  10.664  83.951  1.00 40.24           N  
ATOM    125  H   TYR A   8     -17.512  10.594  83.037  1.00 40.24           H  
ATOM    126  CA  TYR A   8     -17.962  11.969  84.648  1.00 40.24           C  
ATOM    127  HA  TYR A   8     -18.224  11.774  85.688  1.00 40.24           H  
ATOM    128  C   TYR A   8     -19.058  12.986  84.318  1.00 40.24           C  
ATOM    129  CB  TYR A   8     -16.555  12.575  84.752  1.00 40.24           C  
ATOM    130  HB2 TYR A   8     -16.591  13.649  84.572  1.00 40.24           H  
ATOM    131  HB3 TYR A   8     -15.898  12.142  83.997  1.00 40.24           H  
ATOM    132  O   TYR A   8     -19.113  13.997  85.010  1.00 40.24           O  
ATOM    133  CG  TYR A   8     -15.983  12.339  86.137  1.00 40.24           C  
ATOM    134  CD1 TYR A   8     -16.391  13.160  87.209  1.00 40.24           C  
ATOM    135  HD1 TYR A   8     -17.066  13.982  87.024  1.00 40.24           H  
ATOM    136  CD2 TYR A   8     -15.136  11.241  86.374  1.00 40.24           C  
ATOM    137  HD2 TYR A   8     -14.841  10.599  85.557  1.00 40.24           H  
ATOM    138  CE1 TYR A   8     -15.937  12.896  88.516  1.00 40.24           C  
ATOM    139  HE1 TYR A   8     -16.254  13.526  89.334  1.00 40.24           H  
ATOM    140  CE2 TYR A   8     -14.679  10.975  87.679  1.00 40.24           C  
ATOM    141  HE2 TYR A   8     -14.023  10.139  87.874  1.00 40.24           H  
ATOM    142  OH  TYR A   8     -14.630  11.536  90.006  1.00 40.24           O  
ATOM    143  HH  TYR A   8     -14.969  12.169  90.643  1.00 40.24           H  
ATOM    144  CZ  TYR A   8     -15.076  11.802  88.750  1.00 40.24           C  
ATOM    145  N   PHE A   9     -19.984  12.752  83.383  1.00 40.97           N  
ATOM    146  H   PHE A   9     -19.965  11.898  82.845  1.00 40.97           H  
ATOM    147  CA  PHE A   9     -21.032  13.754  83.121  1.00 40.97           C  
ATOM    148  HA  PHE A   9     -21.154  14.383  84.003  1.00 40.97           H  
ATOM    149  C   PHE A   9     -22.420  13.136  82.912  1.00 40.97           C  
ATOM    150  CB  PHE A   9     -20.562  14.717  82.018  1.00 40.97           C  
ATOM    151  HB2 PHE A   9     -20.273  14.148  81.134  1.00 40.97           H  
ATOM    152  HB3 PHE A   9     -21.394  15.363  81.740  1.00 40.97           H  
ATOM    153  O   PHE A   9     -22.800  12.738  81.816  1.00 40.97           O  
ATOM    154  CG  PHE A   9     -19.404  15.600  82.475  1.00 40.97           C  
ATOM    155  CD1 PHE A   9     -19.652  16.705  83.315  1.00 40.97           C  
ATOM    156  HD1 PHE A   9     -20.666  16.953  83.593  1.00 40.97           H  
ATOM    157  CD2 PHE A   9     -18.073  15.270  82.147  1.00 40.97           C  
ATOM    158  HD2 PHE A   9     -17.869  14.418  81.516  1.00 40.97           H  
ATOM    159  CE1 PHE A   9     -18.585  17.471  83.819  1.00 40.97           C  
ATOM    160  HE1 PHE A   9     -18.784  18.310  84.469  1.00 40.97           H  
ATOM    161  CE2 PHE A   9     -17.005  16.035  82.654  1.00 40.97           C  
ATOM    162  HE2 PHE A   9     -15.987  15.774  82.404  1.00 40.97           H  
ATOM    163  CZ  PHE A   9     -17.261  17.135  83.490  1.00 40.97           C  
ATOM    164  HZ  PHE A   9     -16.441  17.719  83.883  1.00 40.97           H  
ATOM    165  N   ALA A  10     -23.164  13.064  84.018  1.00 39.96           N  
ATOM    166  H   ALA A  10     -22.735  13.406  84.866  1.00 39.96           H  
ATOM    167  CA  ALA A  10     -24.615  12.893  84.077  1.00 39.96           C  
ATOM    168  HA  ALA A  10     -24.939  12.347  83.191  1.00 39.96           H  
ATOM    169  C   ALA A  10     -25.317  14.282  84.066  1.00 39.96           C  
ATOM    170  CB  ALA A  10     -24.913  12.031  85.315  1.00 39.96           C  
ATOM    171  HB1 ALA A  10     -24.362  11.093  85.246  1.00 39.96           H  
ATOM    172  HB2 ALA A  10     -24.598  12.560  86.214  1.00 39.96           H  
ATOM    173  HB3 ALA A  10     -25.973  11.790  85.408  1.00 39.96           H  
ATOM    174  O   ALA A  10     -24.655  15.300  84.273  1.00 39.96           O  
ATOM    175  N   PRO A  11     -26.631  14.348  83.779  1.00 42.28           N  
ATOM    176  CA  PRO A  11     -27.207  15.319  82.849  1.00 42.28           C  
ATOM    177  HA  PRO A  11     -26.436  15.688  82.172  1.00 42.28           H  
ATOM    178  C   PRO A  11     -27.896  16.516  83.520  1.00 42.28           C  
ATOM    179  CB  PRO A  11     -28.226  14.494  82.054  1.00 42.28           C  
ATOM    180  HB2 PRO A  11     -27.713  13.922  81.281  1.00 42.28           H  
ATOM    181  HB3 PRO A  11     -29.006  15.113  81.613  1.00 42.28           H  
ATOM    182  O   PRO A  11     -28.609  16.373  84.508  1.00 42.28           O  
ATOM    183  CG  PRO A  11     -28.787  13.544  83.112  1.00 42.28           C  
ATOM    184  HG2 PRO A  11     -29.560  14.043  83.696  1.00 42.28           H  
ATOM    185  HG3 PRO A  11     -29.181  12.632  82.663  1.00 42.28           H  
ATOM    186  CD  PRO A  11     -27.577  13.263  83.988  1.00 42.28           C  
ATOM    187  HD2 PRO A  11     -27.149  12.318  83.654  1.00 42.28           H  
ATOM    188  HD3 PRO A  11     -27.873  13.197  85.035  1.00 42.28           H  
ATOM    189  N   ALA A  12     -27.787  17.689  82.900  1.00 38.02           N  
ATOM    190  H   ALA A  12     -27.140  17.775  82.128  1.00 38.02           H  
ATOM    191  CA  ALA A  12     -28.712  18.801  83.090  1.00 38.02           C  
ATOM    192  HA  ALA A  12     -29.703  18.402  83.311  1.00 38.02           H  
ATOM    193  C   ALA A  12     -28.789  19.594  81.775  1.00 38.02           C  
ATOM    194  CB  ALA A  12     -28.262  19.661  84.280  1.00 38.02           C  
ATOM    195  HB1 ALA A  12     -28.238  19.055  85.186  1.00 38.02           H  
ATOM    196  HB2 ALA A  12     -27.266  20.060  84.093  1.00 38.02           H  
ATOM    197  HB3 ALA A  12     -28.958  20.487  84.426  1.00 38.02           H  
ATOM    198  O   ALA A  12     -27.784  19.736  81.088  1.00 38.02           O  
ATOM    199  N   VAL A  13     -29.969  20.124  81.438  1.00 43.15           N  
ATOM    200  H   VAL A  13     -30.715  20.002  82.108  1.00 43.15           H  
ATOM    201  CA  VAL A  13     -30.288  20.902  80.216  1.00 43.15           C  
ATOM    202  HA  VAL A  13     -31.225  21.399  80.469  1.00 43.15           H  
ATOM    203  C   VAL A  13     -30.653  20.064  78.969  1.00 43.15           C  
ATOM    204  CB  VAL A  13     -29.299  22.071  79.942  1.00 43.15           C  
ATOM    205  HB  VAL A  13     -28.453  21.714  79.356  1.00 43.15           H  
ATOM    206  O   VAL A  13     -30.163  20.275  77.861  1.00 43.15           O  
ATOM    207  CG1 VAL A  13     -30.018  23.180  79.156  1.00 43.15           C  
ATOM    208 HG11 VAL A  13     -30.410  22.788  78.218  1.00 43.15           H  
ATOM    209 HG12 VAL A  13     -30.835  23.596  79.745  1.00 43.15           H  
ATOM    210 HG13 VAL A  13     -29.312  23.975  78.915  1.00 43.15           H  
ATOM    211  CG2 VAL A  13     -28.757  22.760  81.210  1.00 43.15           C  
ATOM    212 HG21 VAL A  13     -28.211  23.663  80.937  1.00 43.15           H  
ATOM    213 HG22 VAL A  13     -29.579  23.030  81.873  1.00 43.15           H  
ATOM    214 HG23 VAL A  13     -28.053  22.121  81.742  1.00 43.15           H  
ATOM    215  N   GLY A  14     -31.585  19.119  79.132  1.00 34.13           N  
ATOM    216  H   GLY A  14     -31.965  18.986  80.057  1.00 34.13           H  
ATOM    217  CA  GLY A  14     -32.284  18.462  78.020  1.00 34.13           C  
ATOM    218  HA2 GLY A  14     -32.685  17.505  78.355  1.00 34.13           H  
ATOM    219  HA3 GLY A  14     -31.589  18.272  77.202  1.00 34.13           H  
ATOM    220  C   GLY A  14     -33.452  19.320  77.519  1.00 34.13           C  
ATOM    221  O   GLY A  14     -34.348  19.648  78.289  1.00 34.13           O  
ATOM    222  N   GLY A  15     -33.435  19.710  76.243  1.00 38.54           N  
ATOM    223  H   GLY A  15     -32.657  19.408  75.674  1.00 38.54           H  
ATOM    224  CA  GLY A  15     -34.543  20.411  75.580  1.00 38.54           C  
ATOM    225  HA2 GLY A  15     -35.208  20.853  76.321  1.00 38.54           H  
ATOM    226  HA3 GLY A  15     -35.122  19.695  74.997  1.00 38.54           H  
ATOM    227  C   GLY A  15     -34.070  21.522  74.643  1.00 38.54           C  
ATOM    228  O   GLY A  15     -34.110  21.368  73.426  1.00 38.54           O  
ATOM    229  N   ALA A  16     -33.560  22.625  75.196  1.00 43.72           N  
ATOM    230  H   ALA A  16     -33.564  22.704  76.203  1.00 43.72           H  
ATOM    231  CA  ALA A  16     -33.188  23.802  74.402  1.00 43.72           C  
ATOM    232  HA  ALA A  16     -33.973  23.984  73.669  1.00 43.72           H  
ATOM    233  C   ALA A  16     -31.876  23.624  73.609  1.00 43.72           C  
ATOM    234  CB  ALA A  16     -33.139  25.015  75.337  1.00 43.72           C  
ATOM    235  HB1 ALA A  16     -34.105  25.150  75.824  1.00 43.72           H  
ATOM    236  HB2 ALA A  16     -32.366  24.881  76.094  1.00 43.72           H  
ATOM    237  HB3 ALA A  16     -32.914  25.910  74.757  1.00 43.72           H  
ATOM    238  O   ALA A  16     -31.794  24.036  72.454  1.00 43.72           O  
ATOM    239  N   ALA A  17     -30.868  22.956  74.184  1.00 45.01           N  
ATOM    240  H   ALA A  17     -30.964  22.655  75.143  1.00 45.01           H  
ATOM    241  CA  ALA A  17     -29.589  22.714  73.505  1.00 45.01           C  
ATOM    242  HA  ALA A  17     -29.240  23.652  73.072  1.00 45.01           H  
ATOM    243  C   ALA A  17     -29.714  21.703  72.349  1.00 45.01           C  
ATOM    244  CB  ALA A  17     -28.564  22.265  74.551  1.00 45.01           C  
ATOM    245  HB1 ALA A  17     -27.598  22.111  74.070  1.00 45.01           H  
ATOM    246  HB2 ALA A  17     -28.879  21.331  75.017  1.00 45.01           H  
ATOM    247  HB3 ALA A  17     -28.453  23.030  75.319  1.00 45.01           H  
ATOM    248  O   ALA A  17     -29.047  21.848  71.326  1.00 45.01           O  
ATOM    249  N   ALA A  18     -30.620  20.725  72.475  1.00 46.55           N  
ATOM    250  H   ALA A  18     -31.163  20.677  73.326  1.00 46.55           H  
ATOM    251  CA  ALA A  18     -30.923  19.779  71.405  1.00 46.55           C  
ATOM    252  HA  ALA A  18     -29.986  19.364  71.032  1.00 46.55           H  
ATOM    253  C   ALA A  18     -31.606  20.484  70.222  1.00 46.55           C  
ATOM    254  CB  ALA A  18     -31.759  18.627  71.975  1.00 46.55           C  
ATOM    255  HB1 ALA A  18     -31.208  18.125  72.770  1.00 46.55           H  
ATOM    256  HB2 ALA A  18     -31.966  17.906  71.184  1.00 46.55           H  
ATOM    257  HB3 ALA A  18     -32.704  19.003  72.365  1.00 46.55           H  
ATOM    258  O   ALA A  18     -31.154  20.328  69.095  1.00 46.55           O  
ATOM    259  N   ALA A  19     -32.604  21.343  70.472  1.00 51.32           N  
ATOM    260  H   ALA A  19     -32.947  21.434  71.418  1.00 51.32           H  
ATOM    261  CA  ALA A  19     -33.305  22.082  69.417  1.00 51.32           C  
ATOM    262  HA  ALA A  19     -33.659  21.369  68.673  1.00 51.32           H  
ATOM    263  C   ALA A  19     -32.409  23.098  68.679  1.00 51.32           C  
ATOM    264  CB  ALA A  19     -34.523  22.766  70.049  1.00 51.32           C  
ATOM    265  HB1 ALA A  19     -34.202  23.484  70.804  1.00 51.32           H  
ATOM    266  HB2 ALA A  19     -35.090  23.287  69.278  1.00 51.32           H  
ATOM    267  HB3 ALA A  19     -35.167  22.019  70.514  1.00 51.32           H  
ATOM    268  O   ALA A  19     -32.515  23.255  67.461  1.00 51.32           O  
ATOM    269  N   ILE A  20     -31.492  23.764  69.392  1.00 55.87           N  
ATOM    270  H   ILE A  20     -31.483  23.646  70.395  1.00 55.87           H  
ATOM    271  CA  ILE A  20     -30.507  24.670  68.778  1.00 55.87           C  
ATOM    272  HA  ILE A  20     -31.028  25.329  68.082  1.00 55.87           H  
ATOM    273  C   ILE A  20     -29.493  23.875  67.941  1.00 55.87           C  
ATOM    274  CB  ILE A  20     -29.850  25.558  69.861  1.00 55.87           C  
ATOM    275  HB  ILE A  20     -29.474  24.914  70.655  1.00 55.87           H  
ATOM    276  O   ILE A  20     -29.184  24.274  66.818  1.00 55.87           O  
ATOM    277  CG1 ILE A  20     -30.898  26.529  70.456  1.00 55.87           C  
ATOM    278 HG12 ILE A  20     -31.806  25.982  70.710  1.00 55.87           H  
ATOM    279 HG13 ILE A  20     -31.167  27.275  69.708  1.00 55.87           H  
ATOM    280  CG2 ILE A  20     -28.665  26.356  69.286  1.00 55.87           C  
ATOM    281 HG21 ILE A  20     -28.981  26.931  68.415  1.00 55.87           H  
ATOM    282 HG22 ILE A  20     -28.252  27.034  70.033  1.00 55.87           H  
ATOM    283 HG23 ILE A  20     -27.864  25.674  69.002  1.00 55.87           H  
ATOM    284  CD1 ILE A  20     -30.433  27.247  71.730  1.00 55.87           C  
ATOM    285 HD11 ILE A  20     -29.629  27.949  71.509  1.00 55.87           H  
ATOM    286 HD12 ILE A  20     -30.091  26.516  72.464  1.00 55.87           H  
ATOM    287 HD13 ILE A  20     -31.269  27.804  72.152  1.00 55.87           H  
ATOM    288  N   GLY A  21     -29.035  22.718  68.436  1.00 50.19           N  
ATOM    289  H   GLY A  21     -29.315  22.442  69.366  1.00 50.19           H  
ATOM    290  CA  GLY A  21     -28.137  21.822  67.704  1.00 50.19           C  
ATOM    291  HA2 GLY A  21     -27.225  22.358  67.442  1.00 50.19           H  
ATOM    292  HA3 GLY A  21     -27.876  20.985  68.351  1.00 50.19           H  
ATOM    293  C   GLY A  21     -28.754  21.256  66.421  1.00 50.19           C  
ATOM    294  O   GLY A  21     -28.096  21.255  65.382  1.00 50.19           O  
ATOM    295  N   THR A  22     -30.027  20.844  66.448  1.00 56.39           N  
ATOM    296  H   THR A  22     -30.515  20.803  67.331  1.00 56.39           H  
ATOM    297  CA  THR A  22     -30.716  20.322  65.253  1.00 56.39           C  
ATOM    298  HA  THR A  22     -30.068  19.577  64.789  1.00 56.39           H  
ATOM    299  C   THR A  22     -30.955  21.414  64.207  1.00 56.39           C  
ATOM    300  CB  THR A  22     -32.052  19.639  65.600  1.00 56.39           C  
ATOM    301  HB  THR A  22     -32.837  20.392  65.678  1.00 56.39           H  
ATOM    302  O   THR A  22     -30.758  21.168  63.019  1.00 56.39           O  
ATOM    303  CG2 THR A  22     -32.442  18.596  64.556  1.00 56.39           C  
ATOM    304 HG21 THR A  22     -33.393  18.141  64.832  1.00 56.39           H  
ATOM    305 HG22 THR A  22     -31.678  17.823  64.485  1.00 56.39           H  
ATOM    306 HG23 THR A  22     -32.553  19.074  63.583  1.00 56.39           H  
ATOM    307  OG1 THR A  22     -31.990  18.937  66.815  1.00 56.39           O  
ATOM    308  HG1 THR A  22     -31.282  18.293  66.751  1.00 56.39           H  
ATOM    309  N   ASN A  23     -31.298  22.640  64.620  1.00 63.19           N  
ATOM    310  H   ASN A  23     -31.469  22.796  65.603  1.00 63.19           H  
ATOM    311  CA  ASN A  23     -31.469  23.761  63.687  1.00 63.19           C  
ATOM    312  HA  ASN A  23     -32.088  23.428  62.854  1.00 63.19           H  
ATOM    313  C   ASN A  23     -30.144  24.212  63.053  1.00 63.19           C  
ATOM    314  CB  ASN A  23     -32.187  24.919  64.400  1.00 63.19           C  
ATOM    315  HB2 ASN A  23     -32.000  25.846  63.858  1.00 63.19           H  
ATOM    316  HB3 ASN A  23     -31.799  25.034  65.412  1.00 63.19           H  
ATOM    317  O   ASN A  23     -30.106  24.473  61.852  1.00 63.19           O  
ATOM    318  CG  ASN A  23     -33.695  24.735  64.431  1.00 63.19           C  
ATOM    319  ND2 ASN A  23     -34.356  25.204  65.461  1.00 63.19           N  
ATOM    320 HD21 ASN A  23     -33.859  25.571  66.260  1.00 63.19           H  
ATOM    321 HD22 ASN A  23     -35.356  25.060  65.442  1.00 63.19           H  
ATOM    322  OD1 ASN A  23     -34.304  24.196  63.524  1.00 63.19           O  
ATOM    323  N   LEU A  24     -29.047  24.249  63.818  1.00 56.95           N  
ATOM    324  H   LEU A  24     -29.135  24.053  64.805  1.00 56.95           H  
ATOM    325  CA  LEU A  24     -27.712  24.539  63.279  1.00 56.95           C  
ATOM    326  HA  LEU A  24     -27.762  25.457  62.694  1.00 56.95           H  
ATOM    327  C   LEU A  24     -27.229  23.448  62.316  1.00 56.95           C  
ATOM    328  CB  LEU A  24     -26.722  24.739  64.441  1.00 56.95           C  
ATOM    329  HB2 LEU A  24     -25.727  24.412  64.138  1.00 56.95           H  
ATOM    330  HB3 LEU A  24     -27.021  24.107  65.278  1.00 56.95           H  
ATOM    331  O   LEU A  24     -26.681  23.773  61.265  1.00 56.95           O  
ATOM    332  CG  LEU A  24     -26.642  26.211  64.883  1.00 56.95           C  
ATOM    333  HG  LEU A  24     -27.624  26.676  64.792  1.00 56.95           H  
ATOM    334  CD1 LEU A  24     -26.202  26.317  66.339  1.00 56.95           C  
ATOM    335 HD11 LEU A  24     -25.208  25.887  66.464  1.00 56.95           H  
ATOM    336 HD12 LEU A  24     -26.190  27.362  66.648  1.00 56.95           H  
ATOM    337 HD13 LEU A  24     -26.909  25.770  66.964  1.00 56.95           H  
ATOM    338  CD2 LEU A  24     -25.633  26.981  64.027  1.00 56.95           C  
ATOM    339 HD21 LEU A  24     -25.616  28.027  64.332  1.00 56.95           H  
ATOM    340 HD22 LEU A  24     -24.635  26.557  64.143  1.00 56.95           H  
ATOM    341 HD23 LEU A  24     -25.922  26.928  62.977  1.00 56.95           H  
ATOM    342  N   TYR A  25     -27.476  22.173  62.629  1.00 56.33           N  
ATOM    343  H   TYR A  25     -27.892  21.961  63.525  1.00 56.33           H  
ATOM    344  CA  TYR A  25     -27.130  21.057  61.746  1.00 56.33           C  
ATOM    345  HA  TYR A  25     -26.075  21.138  61.483  1.00 56.33           H  
ATOM    346  C   TYR A  25     -27.927  21.091  60.435  1.00 56.33           C  
ATOM    347  CB  TYR A  25     -27.331  19.735  62.492  1.00 56.33           C  
ATOM    348  HB2 TYR A  25     -28.383  19.622  62.753  1.00 56.33           H  
ATOM    349  HB3 TYR A  25     -26.763  19.763  63.422  1.00 56.33           H  
ATOM    350  O   TYR A  25     -27.337  21.008  59.359  1.00 56.33           O  
ATOM    351  CG  TYR A  25     -26.881  18.529  61.695  1.00 56.33           C  
ATOM    352  CD1 TYR A  25     -27.816  17.783  60.950  1.00 56.33           C  
ATOM    353  HD1 TYR A  25     -28.859  18.062  60.941  1.00 56.33           H  
ATOM    354  CD2 TYR A  25     -25.518  18.173  61.675  1.00 56.33           C  
ATOM    355  HD2 TYR A  25     -24.801  18.752  62.237  1.00 56.33           H  
ATOM    356  CE1 TYR A  25     -27.387  16.674  60.196  1.00 56.33           C  
ATOM    357  HE1 TYR A  25     -28.094  16.100  59.615  1.00 56.33           H  
ATOM    358  CE2 TYR A  25     -25.087  17.065  60.919  1.00 56.33           C  
ATOM    359  HE2 TYR A  25     -24.042  16.793  60.903  1.00 56.33           H  
ATOM    360  OH  TYR A  25     -25.621  15.238  59.453  1.00 56.33           O  
ATOM    361  HH  TYR A  25     -24.672  15.102  59.492  1.00 56.33           H  
ATOM    362  CZ  TYR A  25     -26.025  16.312  60.180  1.00 56.33           C  
ATOM    363  N   ASN A  26     -29.244  21.307  60.501  1.00 66.91           N  
ATOM    364  H   ASN A  26     -29.688  21.328  61.408  1.00 66.91           H  
ATOM    365  CA  ASN A  26     -30.093  21.401  59.310  1.00 66.91           C  
ATOM    366  HA  ASN A  26     -29.934  20.517  58.692  1.00 66.91           H  
ATOM    367  C   ASN A  26     -29.725  22.615  58.442  1.00 66.91           C  
ATOM    368  CB  ASN A  26     -31.568  21.439  59.745  1.00 66.91           C  
ATOM    369  HB2 ASN A  26     -32.186  21.685  58.881  1.00 66.91           H  
ATOM    370  HB3 ASN A  26     -31.709  22.214  60.499  1.00 66.91           H  
ATOM    371  O   ASN A  26     -29.655  22.503  57.219  1.00 66.91           O  
ATOM    372  CG  ASN A  26     -32.066  20.111  60.291  1.00 66.91           C  
ATOM    373  ND2 ASN A  26     -33.205  20.107  60.943  1.00 66.91           N  
ATOM    374 HD21 ASN A  26     -33.530  19.201  61.251  1.00 66.91           H  
ATOM    375 HD22 ASN A  26     -33.719  20.964  61.089  1.00 66.91           H  
ATOM    376  OD1 ASN A  26     -31.467  19.062  60.130  1.00 66.91           O  
ATOM    377  N   HIS A  27     -29.418  23.761  59.058  1.00 66.81           N  
ATOM    378  H   HIS A  27     -29.519  23.818  60.061  1.00 66.81           H  
ATOM    379  CA  HIS A  27     -28.998  24.958  58.329  1.00 66.81           C  
ATOM    380  HA  HIS A  27     -29.701  25.122  57.513  1.00 66.81           H  
ATOM    381  C   HIS A  27     -27.598  24.805  57.704  1.00 66.81           C  
ATOM    382  CB  HIS A  27     -29.085  26.163  59.277  1.00 66.81           C  
ATOM    383  HB2 HIS A  27     -30.042  26.127  59.797  1.00 66.81           H  
ATOM    384  HB3 HIS A  27     -28.294  26.099  60.024  1.00 66.81           H  
ATOM    385  O   HIS A  27     -27.351  25.311  56.606  1.00 66.81           O  
ATOM    386  CG  HIS A  27     -29.001  27.493  58.575  1.00 66.81           C  
ATOM    387  CD2 HIS A  27     -29.912  28.512  58.647  1.00 66.81           C  
ATOM    388  HD2 HIS A  27     -30.822  28.511  59.228  1.00 66.81           H  
ATOM    389  ND1 HIS A  27     -28.010  27.895  57.712  1.00 66.81           N  
ATOM    390  HD1 HIS A  27     -27.302  27.286  57.328  1.00 66.81           H  
ATOM    391  CE1 HIS A  27     -28.312  29.130  57.287  1.00 66.81           C  
ATOM    392  HE1 HIS A  27     -27.738  29.703  56.573  1.00 66.81           H  
ATOM    393  NE2 HIS A  27     -29.459  29.553  57.829  1.00 66.81           N  
ATOM    394  N   ALA A  28     -26.669  24.112  58.370  1.00 59.11           N  
ATOM    395  H   ALA A  28     -26.885  23.761  59.292  1.00 59.11           H  
ATOM    396  CA  ALA A  28     -25.351  23.808  57.813  1.00 59.11           C  
ATOM    397  HA  ALA A  28     -24.920  24.722  57.405  1.00 59.11           H  
ATOM    398  C   ALA A  28     -25.447  22.796  56.660  1.00 59.11           C  
ATOM    399  CB  ALA A  28     -24.433  23.313  58.937  1.00 59.11           C  
ATOM    400  HB1 ALA A  28     -24.348  24.078  59.709  1.00 59.11           H  
ATOM    401  HB2 ALA A  28     -23.443  23.102  58.534  1.00 59.11           H  
ATOM    402  HB3 ALA A  28     -24.839  22.403  59.379  1.00 59.11           H  
ATOM    403  O   ALA A  28     -24.865  23.025  55.602  1.00 59.11           O  
ATOM    404  N   SER A  29     -26.238  21.732  56.825  1.00 60.60           N  
ATOM    405  H   SER A  29     -26.679  21.595  57.723  1.00 60.60           H  
ATOM    406  CA  SER A  29     -26.475  20.725  55.786  1.00 60.60           C  
ATOM    407  HA  SER A  29     -25.515  20.304  55.488  1.00 60.60           H  
ATOM    408  C   SER A  29     -27.111  21.343  54.538  1.00 60.60           C  
ATOM    409  CB  SER A  29     -27.335  19.592  56.354  1.00 60.60           C  
ATOM    410  HB2 SER A  29     -28.275  19.996  56.728  1.00 60.60           H  
ATOM    411  HB3 SER A  29     -26.806  19.120  57.182  1.00 60.60           H  
ATOM    412  O   SER A  29     -26.590  21.151  53.444  1.00 60.60           O  
ATOM    413  OG  SER A  29     -27.612  18.622  55.365  1.00 60.60           O  
ATOM    414  HG  SER A  29     -26.826  18.439  54.846  1.00 60.60           H  
ATOM    415  N   HIS A  30     -28.140  22.184  54.691  1.00 71.01           N  
ATOM    416  H   HIS A  30     -28.556  22.284  55.606  1.00 71.01           H  
ATOM    417  CA  HIS A  30     -28.785  22.853  53.559  1.00 71.01           C  
ATOM    418  HA  HIS A  30     -29.128  22.088  52.862  1.00 71.01           H  
ATOM    419  C   HIS A  30     -27.824  23.779  52.790  1.00 71.01           C  
ATOM    420  CB  HIS A  30     -30.012  23.619  54.075  1.00 71.01           C  
ATOM    421  HB2 HIS A  30     -29.690  24.494  54.639  1.00 71.01           H  
ATOM    422  HB3 HIS A  30     -30.566  22.968  54.751  1.00 71.01           H  
ATOM    423  O   HIS A  30     -27.880  23.844  51.560  1.00 71.01           O  
ATOM    424  CG  HIS A  30     -30.964  24.053  52.989  1.00 71.01           C  
ATOM    425  CD2 HIS A  30     -32.326  23.923  53.016  1.00 71.01           C  
ATOM    426  HD2 HIS A  30     -32.910  23.521  53.830  1.00 71.01           H  
ATOM    427  ND1 HIS A  30     -30.635  24.565  51.755  1.00 71.01           N  
ATOM    428  HD1 HIS A  30     -29.701  24.640  51.378  1.00 71.01           H  
ATOM    429  CE1 HIS A  30     -31.770  24.712  51.054  1.00 71.01           C  
ATOM    430  HE1 HIS A  30     -31.836  24.977  50.009  1.00 71.01           H  
ATOM    431  NE2 HIS A  30     -32.829  24.357  51.789  1.00 71.01           N  
ATOM    432  N   ARG A  31     -26.918  24.484  53.485  1.00 73.84           N  
ATOM    433  H   ARG A  31     -26.912  24.389  54.491  1.00 73.84           H  
ATOM    434  CA  ARG A  31     -25.904  25.333  52.834  1.00 73.84           C  
ATOM    435  HA  ARG A  31     -26.386  25.923  52.054  1.00 73.84           H  
ATOM    436  C   ARG A  31     -24.838  24.526  52.097  1.00 73.84           C  
ATOM    437  CB  ARG A  31     -25.249  26.277  53.851  1.00 73.84           C  
ATOM    438  HB2 ARG A  31     -24.300  26.617  53.434  1.00 73.84           H  
ATOM    439  HB3 ARG A  31     -25.044  25.751  54.783  1.00 73.84           H  
ATOM    440  O   ARG A  31     -24.406  24.951  51.030  1.00 73.84           O  
ATOM    441  CG  ARG A  31     -26.128  27.504  54.108  1.00 73.84           C  
ATOM    442  HG2 ARG A  31     -26.426  27.924  53.147  1.00 73.84           H  
ATOM    443  HG3 ARG A  31     -27.024  27.221  54.661  1.00 73.84           H  
ATOM    444  CD  ARG A  31     -25.339  28.566  54.882  1.00 73.84           C  
ATOM    445  HD2 ARG A  31     -24.339  28.632  54.454  1.00 73.84           H  
ATOM    446  HD3 ARG A  31     -25.257  28.262  55.925  1.00 73.84           H  
ATOM    447  NE  ARG A  31     -25.988  29.884  54.775  1.00 73.84           N  
ATOM    448  HE  ARG A  31     -26.893  29.901  54.327  1.00 73.84           H  
ATOM    449  NH1 ARG A  31     -24.257  31.149  55.600  1.00 73.84           N  
ATOM    450 HH11 ARG A  31     -23.704  30.309  55.700  1.00 73.84           H  
ATOM    451 HH12 ARG A  31     -23.859  32.051  55.815  1.00 73.84           H  
ATOM    452  NH2 ARG A  31     -26.142  32.147  54.937  1.00 73.84           N  
ATOM    453 HH21 ARG A  31     -27.069  32.112  54.537  1.00 73.84           H  
ATOM    454 HH22 ARG A  31     -25.736  33.042  55.170  1.00 73.84           H  
ATOM    455  CZ  ARG A  31     -25.460  31.050  55.103  1.00 73.84           C  
ATOM    456  N   ILE A  32     -24.433  23.379  52.640  1.00 67.03           N  
ATOM    457  H   ILE A  32     -24.825  23.098  53.527  1.00 67.03           H  
ATOM    458  CA  ILE A  32     -23.478  22.480  51.979  1.00 67.03           C  
ATOM    459  HA  ILE A  32     -22.619  23.064  51.648  1.00 67.03           H  
ATOM    460  C   ILE A  32     -24.103  21.883  50.712  1.00 67.03           C  
ATOM    461  CB  ILE A  32     -22.968  21.407  52.968  1.00 67.03           C  
ATOM    462  HB  ILE A  32     -23.827  20.937  53.446  1.00 67.03           H  
ATOM    463  O   ILE A  32     -23.463  21.907  49.665  1.00 67.03           O  
ATOM    464  CG1 ILE A  32     -22.085  22.071  54.052  1.00 67.03           C  
ATOM    465 HG12 ILE A  32     -21.141  22.387  53.607  1.00 67.03           H  
ATOM    466 HG13 ILE A  32     -22.577  22.966  54.433  1.00 67.03           H  
ATOM    467  CG2 ILE A  32     -22.162  20.315  52.238  1.00 67.03           C  
ATOM    468 HG21 ILE A  32     -22.797  19.779  51.533  1.00 67.03           H  
ATOM    469 HG22 ILE A  32     -21.328  20.759  51.695  1.00 67.03           H  
ATOM    470 HG23 ILE A  32     -21.780  19.578  52.945  1.00 67.03           H  
ATOM    471  CD1 ILE A  32     -21.791  21.165  55.254  1.00 67.03           C  
ATOM    472 HD11 ILE A  32     -21.261  21.740  56.014  1.00 67.03           H  
ATOM    473 HD12 ILE A  32     -22.725  20.798  55.679  1.00 67.03           H  
ATOM    474 HD13 ILE A  32     -21.166  20.322  54.960  1.00 67.03           H  
ATOM    475  N   THR A  33     -25.360  21.429  50.769  1.00 69.86           N  
ATOM    476  H   THR A  33     -25.820  21.348  51.665  1.00 69.86           H  
ATOM    477  CA  THR A  33     -26.060  20.879  49.596  1.00 69.86           C  
ATOM    478  HA  THR A  33     -25.442  20.090  49.168  1.00 69.86           H  
ATOM    479  C   THR A  33     -26.261  21.933  48.505  1.00 69.86           C  
ATOM    480  CB  THR A  33     -27.403  20.249  49.993  1.00 69.86           C  
ATOM    481  HB  THR A  33     -28.101  21.029  50.297  1.00 69.86           H  
ATOM    482  O   THR A  33     -25.932  21.674  47.353  1.00 69.86           O  
ATOM    483  CG2 THR A  33     -28.018  19.427  48.864  1.00 69.86           C  
ATOM    484 HG21 THR A  33     -27.324  18.653  48.535  1.00 69.86           H  
ATOM    485 HG22 THR A  33     -28.949  18.966  49.195  1.00 69.86           H  
ATOM    486 HG23 THR A  33     -28.249  20.070  48.014  1.00 69.86           H  
ATOM    487  OG1 THR A  33     -27.215  19.361  51.071  1.00 69.86           O  
ATOM    488  HG1 THR A  33     -27.968  18.766  51.073  1.00 69.86           H  
ATOM    489  N   GLN A  34     -26.685  23.155  48.858  1.00 72.84           N  
ATOM    490  H   GLN A  34     -26.952  23.324  49.817  1.00 72.84           H  
ATOM    491  CA  GLN A  34     -26.797  24.254  47.885  1.00 72.84           C  
ATOM    492  HA  GLN A  34     -27.442  23.937  47.065  1.00 72.84           H  
ATOM    493  C   GLN A  34     -25.446  24.633  47.262  1.00 72.84           C  
ATOM    494  CB  GLN A  34     -27.405  25.494  48.554  1.00 72.84           C  
ATOM    495  HB2 GLN A  34     -27.188  26.367  47.938  1.00 72.84           H  
ATOM    496  HB3 GLN A  34     -26.948  25.646  49.531  1.00 72.84           H  
ATOM    497  O   GLN A  34     -25.376  24.904  46.066  1.00 72.84           O  
ATOM    498  CG  GLN A  34     -28.927  25.391  48.689  1.00 72.84           C  
ATOM    499  HG2 GLN A  34     -29.189  24.528  49.301  1.00 72.84           H  
ATOM    500  HG3 GLN A  34     -29.356  25.240  47.699  1.00 72.84           H  
ATOM    501  CD  GLN A  34     -29.538  26.648  49.304  1.00 72.84           C  
ATOM    502  NE2 GLN A  34     -30.788  26.934  49.021  1.00 72.84           N  
ATOM    503 HE21 GLN A  34     -31.162  27.779  49.428  1.00 72.84           H  
ATOM    504 HE22 GLN A  34     -31.286  26.390  48.331  1.00 72.84           H  
ATOM    505  OE1 GLN A  34     -28.929  27.386  50.064  1.00 72.84           O  
ATOM    506  N   GLY A  35     -24.365  24.638  48.051  1.00 68.23           N  
ATOM    507  H   GLY A  35     -24.476  24.442  49.036  1.00 68.23           H  
ATOM    508  CA  GLY A  35     -23.016  24.882  47.536  1.00 68.23           C  
ATOM    509  HA2 GLY A  35     -22.993  25.836  47.010  1.00 68.23           H  
ATOM    510  HA3 GLY A  35     -22.321  24.923  48.375  1.00 68.23           H  
ATOM    511  C   GLY A  35     -22.542  23.786  46.576  1.00 68.23           C  
ATOM    512  O   GLY A  35     -21.933  24.092  45.553  1.00 68.23           O  
ATOM    513  N   ALA A  36     -22.862  22.521  46.866  1.00 61.94           N  
ATOM    514  H   ALA A  36     -23.358  22.328  47.724  1.00 61.94           H  
ATOM    515  CA  ALA A  36     -22.546  21.390  45.995  1.00 61.94           C  
ATOM    516  HA  ALA A  36     -21.487  21.432  45.743  1.00 61.94           H  
ATOM    517  C   ALA A  36     -23.328  21.444  44.670  1.00 61.94           C  
ATOM    518  CB  ALA A  36     -22.803  20.088  46.763  1.00 61.94           C  
ATOM    519  HB1 ALA A  36     -22.212  20.074  47.679  1.00 61.94           H  
ATOM    520  HB2 ALA A  36     -23.860  20.004  47.015  1.00 61.94           H  
ATOM    521  HB3 ALA A  36     -22.520  19.239  46.141  1.00 61.94           H  
ATOM    522  O   ALA A  36     -22.733  21.252  43.612  1.00 61.94           O  
ATOM    523  N   GLU A  37     -24.622  21.777  44.706  1.00 71.60           N  
ATOM    524  H   GLU A  37     -25.076  21.868  45.604  1.00 71.60           H  
ATOM    525  CA  GLU A  37     -25.447  21.949  43.501  1.00 71.60           C  
ATOM    526  HA  GLU A  37     -25.393  21.046  42.892  1.00 71.60           H  
ATOM    527  C   GLU A  37     -24.955  23.114  42.627  1.00 71.60           C  
ATOM    528  CB  GLU A  37     -26.913  22.183  43.898  1.00 71.60           C  
ATOM    529  HB2 GLU A  37     -27.458  22.546  43.026  1.00 71.60           H  
ATOM    530  HB3 GLU A  37     -26.947  22.952  44.669  1.00 71.60           H  
ATOM    531  O   GLU A  37     -24.856  22.969  41.409  1.00 71.60           O  
ATOM    532  CG  GLU A  37     -27.606  20.905  44.398  1.00 71.60           C  
ATOM    533  HG2 GLU A  37     -27.632  20.186  43.579  1.00 71.60           H  
ATOM    534  HG3 GLU A  37     -27.018  20.469  45.205  1.00 71.60           H  
ATOM    535  CD  GLU A  37     -29.039  21.152  44.905  1.00 71.60           C  
ATOM    536  OE1 GLU A  37     -29.708  20.149  45.238  1.00 71.60           O  
ATOM    537  OE2 GLU A  37     -29.457  22.332  44.994  1.00 71.60           O  
ATOM    538  N   GLN A  38     -24.579  24.248  43.232  1.00 72.53           N  
ATOM    539  H   GLN A  38     -24.708  24.326  44.231  1.00 72.53           H  
ATOM    540  CA  GLN A  38     -24.014  25.389  42.500  1.00 72.53           C  
ATOM    541  HA  GLN A  38     -24.691  25.657  41.689  1.00 72.53           H  
ATOM    542  C   GLN A  38     -22.665  25.054  41.852  1.00 72.53           C  
ATOM    543  CB  GLN A  38     -23.860  26.599  43.433  1.00 72.53           C  
ATOM    544  HB2 GLN A  38     -23.393  26.287  44.367  1.00 72.53           H  
ATOM    545  HB3 GLN A  38     -23.212  27.332  42.953  1.00 72.53           H  
ATOM    546  O   GLN A  38     -22.441  25.407  40.694  1.00 72.53           O  
ATOM    547  CG  GLN A  38     -25.208  27.272  43.720  1.00 72.53           C  
ATOM    548  HG2 GLN A  38     -25.648  27.597  42.777  1.00 72.53           H  
ATOM    549  HG3 GLN A  38     -25.892  26.555  44.175  1.00 72.53           H  
ATOM    550  CD  GLN A  38     -25.092  28.486  44.636  1.00 72.53           C  
ATOM    551  NE2 GLN A  38     -26.194  29.137  44.934  1.00 72.53           N  
ATOM    552 HE21 GLN A  38     -27.079  28.823  44.562  1.00 72.53           H  
ATOM    553 HE22 GLN A  38     -26.079  29.951  45.522  1.00 72.53           H  
ATOM    554  OE1 GLN A  38     -24.037  28.895  45.097  1.00 72.53           O  
ATOM    555  N   LEU A  39     -21.782  24.337  42.557  1.00 61.20           N  
ATOM    556  H   LEU A  39     -22.008  24.092  43.511  1.00 61.20           H  
ATOM    557  CA  LEU A  39     -20.515  23.869  41.988  1.00 61.20           C  
ATOM    558  HA  LEU A  39     -19.996  24.719  41.543  1.00 61.20           H  
ATOM    559  C   LEU A  39     -20.744  22.871  40.851  1.00 61.20           C  
ATOM    560  CB  LEU A  39     -19.639  23.250  43.092  1.00 61.20           C  
ATOM    561  HB2 LEU A  39     -20.266  22.622  43.724  1.00 61.20           H  
ATOM    562  HB3 LEU A  39     -18.890  22.607  42.629  1.00 61.20           H  
ATOM    563  O   LEU A  39     -20.091  22.970  39.816  1.00 61.20           O  
ATOM    564  CG  LEU A  39     -18.908  24.289  43.959  1.00 61.20           C  
ATOM    565  HG  LEU A  39     -19.614  25.040  44.315  1.00 61.20           H  
ATOM    566  CD1 LEU A  39     -18.283  23.595  45.170  1.00 61.20           C  
ATOM    567 HD11 LEU A  39     -19.070  23.124  45.759  1.00 61.20           H  
ATOM    568 HD12 LEU A  39     -17.774  24.331  45.793  1.00 61.20           H  
ATOM    569 HD13 LEU A  39     -17.571  22.837  44.842  1.00 61.20           H  
ATOM    570  CD2 LEU A  39     -17.782  24.988  43.187  1.00 61.20           C  
ATOM    571 HD21 LEU A  39     -18.192  25.572  42.364  1.00 61.20           H  
ATOM    572 HD22 LEU A  39     -17.084  24.252  42.787  1.00 61.20           H  
ATOM    573 HD23 LEU A  39     -17.248  25.668  43.851  1.00 61.20           H  
ATOM    574  N   GLN A  40     -21.695  21.947  40.999  1.00 64.16           N  
ATOM    575  H   GLN A  40     -22.191  21.892  41.877  1.00 64.16           H  
ATOM    576  CA  GLN A  40     -22.032  20.990  39.948  1.00 64.16           C  
ATOM    577  HA  GLN A  40     -21.118  20.473  39.658  1.00 64.16           H  
ATOM    578  C   GLN A  40     -22.577  21.695  38.697  1.00 64.16           C  
ATOM    579  CB  GLN A  40     -23.011  19.954  40.517  1.00 64.16           C  
ATOM    580  HB2 GLN A  40     -23.978  20.422  40.706  1.00 64.16           H  
ATOM    581  HB3 GLN A  40     -22.614  19.587  41.463  1.00 64.16           H  
ATOM    582  O   GLN A  40     -22.152  21.376  37.589  1.00 64.16           O  
ATOM    583  CG  GLN A  40     -23.194  18.752  39.581  1.00 64.16           C  
ATOM    584  HG2 GLN A  40     -22.216  18.335  39.339  1.00 64.16           H  
ATOM    585  HG3 GLN A  40     -23.666  19.079  38.654  1.00 64.16           H  
ATOM    586  CD  GLN A  40     -24.047  17.647  40.198  1.00 64.16           C  
ATOM    587  NE2 GLN A  40     -24.200  16.528  39.527  1.00 64.16           N  
ATOM    588 HE21 GLN A  40     -23.777  16.403  38.618  1.00 64.16           H  
ATOM    589 HE22 GLN A  40     -24.785  15.835  39.971  1.00 64.16           H  
ATOM    590  OE1 GLN A  40     -24.592  17.750  41.283  1.00 64.16           O  
ATOM    591  N   GLN A  41     -23.449  22.697  38.855  1.00 70.98           N  
ATOM    592  H   GLN A  41     -23.783  22.907  39.785  1.00 70.98           H  
ATOM    593  CA  GLN A  41     -23.928  23.516  37.736  1.00 70.98           C  
ATOM    594  HA  GLN A  41     -24.345  22.859  36.972  1.00 70.98           H  
ATOM    595  C   GLN A  41     -22.795  24.307  37.068  1.00 70.98           C  
ATOM    596  CB  GLN A  41     -25.031  24.473  38.210  1.00 70.98           C  
ATOM    597  HB2 GLN A  41     -24.704  24.993  39.110  1.00 70.98           H  
ATOM    598  HB3 GLN A  41     -25.206  25.215  37.431  1.00 70.98           H  
ATOM    599  O   GLN A  41     -22.734  24.348  35.839  1.00 70.98           O  
ATOM    600  CG  GLN A  41     -26.354  23.743  38.482  1.00 70.98           C  
ATOM    601  HG2 GLN A  41     -26.206  22.977  39.244  1.00 70.98           H  
ATOM    602  HG3 GLN A  41     -26.683  23.247  37.569  1.00 70.98           H  
ATOM    603  CD  GLN A  41     -27.466  24.680  38.944  1.00 70.98           C  
ATOM    604  NE2 GLN A  41     -28.613  24.149  39.306  1.00 70.98           N  
ATOM    605 HE21 GLN A  41     -29.308  24.794  39.652  1.00 70.98           H  
ATOM    606 HE22 GLN A  41     -28.719  23.146  39.364  1.00 70.98           H  
ATOM    607  OE1 GLN A  41     -27.350  25.895  38.976  1.00 70.98           O  
ATOM    608  N   TYR A  42     -21.875  24.877  37.852  1.00 68.41           N  
ATOM    609  H   TYR A  42     -22.003  24.843  38.853  1.00 68.41           H  
ATOM    610  CA  TYR A  42     -20.706  25.589  37.332  1.00 68.41           C  
ATOM    611  HA  TYR A  42     -21.050  26.375  36.660  1.00 68.41           H  
ATOM    612  C   TYR A  42     -19.789  24.665  36.513  1.00 68.41           C  
ATOM    613  CB  TYR A  42     -19.957  26.258  38.495  1.00 68.41           C  
ATOM    614  HB2 TYR A  42     -20.643  26.923  39.020  1.00 68.41           H  
ATOM    615  HB3 TYR A  42     -19.632  25.496  39.204  1.00 68.41           H  
ATOM    616  O   TYR A  42     -19.446  24.997  35.381  1.00 68.41           O  
ATOM    617  CG  TYR A  42     -18.750  27.058  38.051  1.00 68.41           C  
ATOM    618  CD1 TYR A  42     -17.486  26.439  37.988  1.00 68.41           C  
ATOM    619  HD1 TYR A  42     -17.370  25.404  38.272  1.00 68.41           H  
ATOM    620  CD2 TYR A  42     -18.899  28.399  37.645  1.00 68.41           C  
ATOM    621  HD2 TYR A  42     -19.873  28.867  37.674  1.00 68.41           H  
ATOM    622  CE1 TYR A  42     -16.379  27.150  37.492  1.00 68.41           C  
ATOM    623  HE1 TYR A  42     -15.426  26.654  37.384  1.00 68.41           H  
ATOM    624  CE2 TYR A  42     -17.786  29.120  37.169  1.00 68.41           C  
ATOM    625  HE2 TYR A  42     -17.890  30.140  36.830  1.00 68.41           H  
ATOM    626  OH  TYR A  42     -15.464  29.148  36.553  1.00 68.41           O  
ATOM    627  HH  TYR A  42     -14.769  28.517  36.350  1.00 68.41           H  
ATOM    628  CZ  TYR A  42     -16.528  28.488  37.075  1.00 68.41           C  
ATOM    629  N   PHE A  43     -19.463  23.469  37.020  1.00 57.13           N  
ATOM    630  H   PHE A  43     -19.756  23.246  37.960  1.00 57.13           H  
ATOM    631  CA  PHE A  43     -18.638  22.501  36.287  1.00 57.13           C  
ATOM    632  HA  PHE A  43     -17.722  23.002  35.973  1.00 57.13           H  
ATOM    633  C   PHE A  43     -19.310  21.999  35.004  1.00 57.13           C  
ATOM    634  CB  PHE A  43     -18.266  21.317  37.194  1.00 57.13           C  
ATOM    635  HB2 PHE A  43     -17.916  20.498  36.567  1.00 57.13           H  
ATOM    636  HB3 PHE A  43     -19.158  20.968  37.715  1.00 57.13           H  
ATOM    637  O   PHE A  43     -18.637  21.845  33.987  1.00 57.13           O  
ATOM    638  CG  PHE A  43     -17.163  21.615  38.192  1.00 57.13           C  
ATOM    639  CD1 PHE A  43     -15.882  21.975  37.730  1.00 57.13           C  
ATOM    640  HD1 PHE A  43     -15.688  22.051  36.670  1.00 57.13           H  
ATOM    641  CD2 PHE A  43     -17.397  21.515  39.576  1.00 57.13           C  
ATOM    642  HD2 PHE A  43     -18.367  21.209  39.939  1.00 57.13           H  
ATOM    643  CE1 PHE A  43     -14.854  22.258  38.645  1.00 57.13           C  
ATOM    644  HE1 PHE A  43     -13.880  22.554  38.282  1.00 57.13           H  
ATOM    645  CE2 PHE A  43     -16.373  21.811  40.493  1.00 57.13           C  
ATOM    646  HE2 PHE A  43     -16.564  21.747  41.554  1.00 57.13           H  
ATOM    647  CZ  PHE A  43     -15.100  22.184  40.026  1.00 57.13           C  
ATOM    648  HZ  PHE A  43     -14.312  22.415  40.728  1.00 57.13           H  
ATOM    649  N   VAL A  44     -20.631  21.785  35.014  1.00 64.74           N  
ATOM    650  H   VAL A  44     -21.130  21.897  35.885  1.00 64.74           H  
ATOM    651  CA  VAL A  44     -21.385  21.404  33.807  1.00 64.74           C  
ATOM    652  HA  VAL A  44     -20.884  20.557  33.338  1.00 64.74           H  
ATOM    653  C   VAL A  44     -21.382  22.536  32.772  1.00 64.74           C  
ATOM    654  CB  VAL A  44     -22.816  20.962  34.174  1.00 64.74           C  
ATOM    655  HB  VAL A  44     -23.275  21.719  34.810  1.00 64.74           H  
ATOM    656  O   VAL A  44     -21.184  22.273  31.585  1.00 64.74           O  
ATOM    657  CG1 VAL A  44     -23.712  20.755  32.944  1.00 64.74           C  
ATOM    658 HG11 VAL A  44     -23.886  21.706  32.440  1.00 64.74           H  
ATOM    659 HG12 VAL A  44     -24.678  20.355  33.252  1.00 64.74           H  
ATOM    660 HG13 VAL A  44     -23.240  20.061  32.249  1.00 64.74           H  
ATOM    661  CG2 VAL A  44     -22.792  19.624  34.929  1.00 64.74           C  
ATOM    662 HG21 VAL A  44     -22.114  19.672  35.780  1.00 64.74           H  
ATOM    663 HG22 VAL A  44     -22.454  18.828  34.266  1.00 64.74           H  
ATOM    664 HG23 VAL A  44     -23.792  19.390  35.294  1.00 64.74           H  
ATOM    665  N   GLN A  45     -21.548  23.795  33.194  1.00 69.14           N  
ATOM    666  H   GLN A  45     -21.697  23.965  34.179  1.00 69.14           H  
ATOM    667  CA  GLN A  45     -21.483  24.949  32.291  1.00 69.14           C  
ATOM    668  HA  GLN A  45     -22.139  24.764  31.441  1.00 69.14           H  
ATOM    669  C   GLN A  45     -20.078  25.160  31.715  1.00 69.14           C  
ATOM    670  CB  GLN A  45     -21.962  26.223  33.001  1.00 69.14           C  
ATOM    671  HB2 GLN A  45     -21.630  27.088  32.426  1.00 69.14           H  
ATOM    672  HB3 GLN A  45     -21.515  26.284  33.994  1.00 69.14           H  
ATOM    673  O   GLN A  45     -19.953  25.352  30.505  1.00 69.14           O  
ATOM    674  CG  GLN A  45     -23.492  26.287  33.108  1.00 69.14           C  
ATOM    675  HG2 GLN A  45     -23.854  25.442  33.693  1.00 69.14           H  
ATOM    676  HG3 GLN A  45     -23.922  26.220  32.109  1.00 69.14           H  
ATOM    677  CD  GLN A  45     -23.988  27.577  33.757  1.00 69.14           C  
ATOM    678  NE2 GLN A  45     -25.285  27.781  33.824  1.00 69.14           N  
ATOM    679 HE21 GLN A  45     -25.937  27.082  33.500  1.00 69.14           H  
ATOM    680 HE22 GLN A  45     -25.563  28.634  34.289  1.00 69.14           H  
ATOM    681  OE1 GLN A  45     -23.246  28.434  34.205  1.00 69.14           O  
ATOM    682  N   GLU A  46     -19.026  25.077  32.535  1.00 67.94           N  
ATOM    683  H   GLU A  46     -19.187  24.960  33.526  1.00 67.94           H  
ATOM    684  CA  GLU A  46     -17.643  25.239  32.073  1.00 67.94           C  
ATOM    685  HA  GLU A  46     -17.583  26.171  31.511  1.00 67.94           H  
ATOM    686  C   GLU A  46     -17.234  24.106  31.117  1.00 67.94           C  
ATOM    687  CB  GLU A  46     -16.682  25.349  33.275  1.00 67.94           C  
ATOM    688  HB2 GLU A  46     -16.570  24.371  33.744  1.00 67.94           H  
ATOM    689  HB3 GLU A  46     -17.098  26.046  34.003  1.00 67.94           H  
ATOM    690  O   GLU A  46     -16.648  24.369  30.066  1.00 67.94           O  
ATOM    691  CG  GLU A  46     -15.309  25.877  32.819  1.00 67.94           C  
ATOM    692  HG2 GLU A  46     -14.929  25.226  32.031  1.00 67.94           H  
ATOM    693  HG3 GLU A  46     -15.445  26.868  32.387  1.00 67.94           H  
ATOM    694  CD  GLU A  46     -14.235  25.960  33.917  1.00 67.94           C  
ATOM    695  OE1 GLU A  46     -13.048  26.099  33.519  1.00 67.94           O  
ATOM    696  OE2 GLU A  46     -14.561  25.873  35.120  1.00 67.94           O  
ATOM    697  N   ALA A  47     -17.608  22.855  31.415  1.00 48.38           N  
ATOM    698  H   ALA A  47     -18.067  22.682  32.297  1.00 48.38           H  
ATOM    699  CA  ALA A  47     -17.377  21.720  30.521  1.00 48.38           C  
ATOM    700  HA  ALA A  47     -16.315  21.676  30.281  1.00 48.38           H  
ATOM    701  C   ALA A  47     -18.141  21.865  29.193  1.00 48.38           C  
ATOM    702  CB  ALA A  47     -17.764  20.427  31.249  1.00 48.38           C  
ATOM    703  HB1 ALA A  47     -17.574  19.571  30.602  1.00 48.38           H  
ATOM    704  HB2 ALA A  47     -18.821  20.448  31.513  1.00 48.38           H  
ATOM    705  HB3 ALA A  47     -17.170  20.323  32.157  1.00 48.38           H  
ATOM    706  O   ALA A  47     -17.588  21.584  28.130  1.00 48.38           O  
ATOM    707  N   SER A  48     -19.386  22.356  29.235  1.00 60.72           N  
ATOM    708  H   SER A  48     -19.795  22.540  30.140  1.00 60.72           H  
ATOM    709  CA  SER A  48     -20.182  22.633  28.034  1.00 60.72           C  
ATOM    710  HA  SER A  48     -20.211  21.728  27.427  1.00 60.72           H  
ATOM    711  C   SER A  48     -19.567  23.745  27.178  1.00 60.72           C  
ATOM    712  CB  SER A  48     -21.615  22.997  28.440  1.00 60.72           C  
ATOM    713  HB2 SER A  48     -21.612  23.931  29.002  1.00 60.72           H  
ATOM    714  HB3 SER A  48     -22.016  22.209  29.077  1.00 60.72           H  
ATOM    715  O   SER A  48     -19.525  23.615  25.956  1.00 60.72           O  
ATOM    716  OG  SER A  48     -22.450  23.132  27.302  1.00 60.72           O  
ATOM    717  HG  SER A  48     -22.434  22.289  26.843  1.00 60.72           H  
ATOM    718  N   GLN A  49     -19.054  24.812  27.799  1.00 63.35           N  
ATOM    719  H   GLN A  49     -19.127  24.875  28.805  1.00 63.35           H  
ATOM    720  CA  GLN A  49     -18.413  25.914  27.081  1.00 63.35           C  
ATOM    721  HA  GLN A  49     -19.073  26.204  26.263  1.00 63.35           H  
ATOM    722  C   GLN A  49     -17.088  25.481  26.446  1.00 63.35           C  
ATOM    723  CB  GLN A  49     -18.236  27.120  28.017  1.00 63.35           C  
ATOM    724  HB2 GLN A  49     -17.470  26.895  28.759  1.00 63.35           H  
ATOM    725  HB3 GLN A  49     -19.171  27.309  28.545  1.00 63.35           H  
ATOM    726  O   GLN A  49     -16.911  25.672  25.249  1.00 63.35           O  
ATOM    727  CG  GLN A  49     -17.835  28.390  27.247  1.00 63.35           C  
ATOM    728  HG2 GLN A  49     -17.659  29.196  27.960  1.00 63.35           H  
ATOM    729  HG3 GLN A  49     -16.900  28.215  26.715  1.00 63.35           H  
ATOM    730  CD  GLN A  49     -18.902  28.857  26.261  1.00 63.35           C  
ATOM    731  NE2 GLN A  49     -18.515  29.353  25.108  1.00 63.35           N  
ATOM    732 HE21 GLN A  49     -17.555  29.250  24.809  1.00 63.35           H  
ATOM    733 HE22 GLN A  49     -19.200  29.665  24.435  1.00 63.35           H  
ATOM    734  OE1 GLN A  49     -20.103  28.740  26.494  1.00 63.35           O  
ATOM    735  N   ARG A  50     -16.206  24.806  27.199  1.00 53.30           N  
ATOM    736  H   ARG A  50     -16.414  24.669  28.178  1.00 53.30           H  
ATOM    737  CA  ARG A  50     -14.953  24.261  26.645  1.00 53.30           C  
ATOM    738  HA  ARG A  50     -14.387  25.074  26.189  1.00 53.30           H  
ATOM    739  C   ARG A  50     -15.212  23.257  25.521  1.00 53.30           C  
ATOM    740  CB  ARG A  50     -14.115  23.601  27.745  1.00 53.30           C  
ATOM    741  HB2 ARG A  50     -13.304  23.050  27.268  1.00 53.30           H  
ATOM    742  HB3 ARG A  50     -14.733  22.890  28.294  1.00 53.30           H  
ATOM    743  O   ARG A  50     -14.478  23.243  24.541  1.00 53.30           O  
ATOM    744  CG  ARG A  50     -13.496  24.609  28.724  1.00 53.30           C  
ATOM    745  HG2 ARG A  50     -14.281  25.121  29.280  1.00 53.30           H  
ATOM    746  HG3 ARG A  50     -12.911  25.346  28.173  1.00 53.30           H  
ATOM    747  CD  ARG A  50     -12.583  23.848  29.690  1.00 53.30           C  
ATOM    748  HD2 ARG A  50     -11.772  23.407  29.112  1.00 53.30           H  
ATOM    749  HD3 ARG A  50     -13.158  23.047  30.155  1.00 53.30           H  
ATOM    750  NE  ARG A  50     -12.045  24.716  30.753  1.00 53.30           N  
ATOM    751  HE  ARG A  50     -12.646  25.448  31.105  1.00 53.30           H  
ATOM    752  NH1 ARG A  50     -10.095  23.570  31.162  1.00 53.30           N  
ATOM    753 HH11 ARG A  50     -10.312  22.958  30.389  1.00 53.30           H  
ATOM    754 HH12 ARG A  50      -9.249  23.462  31.702  1.00 53.30           H  
ATOM    755  NH2 ARG A  50     -10.657  25.324  32.427  1.00 53.30           N  
ATOM    756 HH21 ARG A  50     -11.441  25.830  32.814  1.00 53.30           H  
ATOM    757 HH22 ARG A  50      -9.853  25.178  33.019  1.00 53.30           H  
ATOM    758  CZ  ARG A  50     -10.930  24.537  31.432  1.00 53.30           C  
ATOM    759  N   GLY A  51     -16.259  22.437  25.647  1.00 50.07           N  
ATOM    760  H   GLY A  51     -16.783  22.453  26.510  1.00 50.07           H  
ATOM    761  CA  GLY A  51     -16.692  21.529  24.586  1.00 50.07           C  
ATOM    762  HA2 GLY A  51     -15.887  20.832  24.351  1.00 50.07           H  
ATOM    763  HA3 GLY A  51     -17.558  20.966  24.932  1.00 50.07           H  
ATOM    764  C   GLY A  51     -17.080  22.271  23.305  1.00 50.07           C  
ATOM    765  O   GLY A  51     -16.631  21.884  22.230  1.00 50.07           O  
ATOM    766  N   ARG A  52     -17.848  23.366  23.413  1.00 56.92           N  
ATOM    767  H   ARG A  52     -18.148  23.653  24.333  1.00 56.92           H  
ATOM    768  CA  ARG A  52     -18.196  24.221  22.264  1.00 56.92           C  
ATOM    769  HA  ARG A  52     -18.617  23.606  21.469  1.00 56.92           H  
ATOM    770  C   ARG A  52     -16.969  24.878  21.632  1.00 56.92           C  
ATOM    771  CB  ARG A  52     -19.226  25.291  22.657  1.00 56.92           C  
ATOM    772  HB2 ARG A  52     -19.254  26.037  21.862  1.00 56.92           H  
ATOM    773  HB3 ARG A  52     -18.917  25.790  23.575  1.00 56.92           H  
ATOM    774  O   ARG A  52     -16.804  24.765  20.427  1.00 56.92           O  
ATOM    775  CG  ARG A  52     -20.638  24.713  22.817  1.00 56.92           C  
ATOM    776  HG2 ARG A  52     -20.677  24.030  23.666  1.00 56.92           H  
ATOM    777  HG3 ARG A  52     -20.888  24.157  21.914  1.00 56.92           H  
ATOM    778  CD  ARG A  52     -21.673  25.834  22.990  1.00 56.92           C  
ATOM    779  HD2 ARG A  52     -21.513  26.577  22.208  1.00 56.92           H  
ATOM    780  HD3 ARG A  52     -22.670  25.421  22.832  1.00 56.92           H  
ATOM    781  NE  ARG A  52     -21.590  26.494  24.312  1.00 56.92           N  
ATOM    782  HE  ARG A  52     -20.916  27.240  24.406  1.00 56.92           H  
ATOM    783  NH1 ARG A  52     -23.119  25.188  25.410  1.00 56.92           N  
ATOM    784 HH11 ARG A  52     -23.235  24.678  24.546  1.00 56.92           H  
ATOM    785 HH12 ARG A  52     -23.305  24.723  26.287  1.00 56.92           H  
ATOM    786  NH2 ARG A  52     -22.067  26.797  26.520  1.00 56.92           N  
ATOM    787 HH21 ARG A  52     -22.568  26.527  27.355  1.00 56.92           H  
ATOM    788 HH22 ARG A  52     -21.399  27.554  26.552  1.00 56.92           H  
ATOM    789  CZ  ARG A  52     -22.258  26.164  25.402  1.00 56.92           C  
ATOM    790  N   ASP A  53     -16.075  25.463  22.427  1.00 54.85           N  
ATOM    791  H   ASP A  53     -16.310  25.590  23.401  1.00 54.85           H  
ATOM    792  CA  ASP A  53     -14.883  26.151  21.905  1.00 54.85           C  
ATOM    793  HA  ASP A  53     -15.204  26.920  21.203  1.00 54.85           H  
ATOM    794  C   ASP A  53     -13.938  25.184  21.145  1.00 54.85           C  
ATOM    795  CB  ASP A  53     -14.129  26.837  23.063  1.00 54.85           C  
ATOM    796  HB2 ASP A  53     -13.803  26.068  23.763  1.00 54.85           H  
ATOM    797  HB3 ASP A  53     -13.234  27.304  22.654  1.00 54.85           H  
ATOM    798  O   ASP A  53     -13.337  25.537  20.124  1.00 54.85           O  
ATOM    799  CG  ASP A  53     -14.906  27.916  23.847  1.00 54.85           C  
ATOM    800  OD1 ASP A  53     -15.954  28.420  23.383  1.00 54.85           O  
ATOM    801  OD2 ASP A  53     -14.441  28.238  24.965  1.00 54.85           O  
ATOM    802  N   ILE A  54     -13.827  23.928  21.601  1.00 50.21           N  
ATOM    803  H   ILE A  54     -14.312  23.695  22.456  1.00 50.21           H  
ATOM    804  CA  ILE A  54     -13.075  22.868  20.904  1.00 50.21           C  
ATOM    805  HA  ILE A  54     -12.091  23.255  20.635  1.00 50.21           H  
ATOM    806  C   ILE A  54     -13.767  22.470  19.592  1.00 50.21           C  
ATOM    807  CB  ILE A  54     -12.861  21.651  21.833  1.00 50.21           C  
ATOM    808  HB  ILE A  54     -13.824  21.369  22.259  1.00 50.21           H  
ATOM    809  O   ILE A  54     -13.096  22.282  18.579  1.00 50.21           O  
ATOM    810  CG1 ILE A  54     -11.893  22.026  22.980  1.00 50.21           C  
ATOM    811 HG12 ILE A  54     -12.186  22.984  23.410  1.00 50.21           H  
ATOM    812 HG13 ILE A  54     -10.887  22.146  22.579  1.00 50.21           H  
ATOM    813  CG2 ILE A  54     -12.298  20.438  21.062  1.00 50.21           C  
ATOM    814 HG21 ILE A  54     -13.013  20.096  20.313  1.00 50.21           H  
ATOM    815 HG22 ILE A  54     -12.116  19.600  21.734  1.00 50.21           H  
ATOM    816 HG23 ILE A  54     -11.369  20.712  20.562  1.00 50.21           H  
ATOM    817  CD1 ILE A  54     -11.857  21.002  24.123  1.00 50.21           C  
ATOM    818 HD11 ILE A  54     -12.868  20.816  24.486  1.00 50.21           H  
ATOM    819 HD12 ILE A  54     -11.257  21.401  24.940  1.00 50.21           H  
ATOM    820 HD13 ILE A  54     -11.409  20.065  23.791  1.00 50.21           H  
ATOM    821  N   ILE A  55     -15.098  22.359  19.591  1.00 46.73           N  
ATOM    822  H   ILE A  55     -15.603  22.556  20.443  1.00 46.73           H  
ATOM    823  CA  ILE A  55     -15.870  22.050  18.381  1.00 46.73           C  
ATOM    824  HA  ILE A  55     -15.445  21.160  17.916  1.00 46.73           H  
ATOM    825  C   ILE A  55     -15.726  23.180  17.354  1.00 46.73           C  
ATOM    826  CB  ILE A  55     -17.341  21.741  18.743  1.00 46.73           C  
ATOM    827  HB  ILE A  55     -17.714  22.531  19.396  1.00 46.73           H  
ATOM    828  O   ILE A  55     -15.403  22.901  16.203  1.00 46.73           O  
ATOM    829  CG1 ILE A  55     -17.430  20.389  19.488  1.00 46.73           C  
ATOM    830 HG12 ILE A  55     -16.641  20.327  20.237  1.00 46.73           H  
ATOM    831 HG13 ILE A  55     -17.266  19.575  18.782  1.00 46.73           H  
ATOM    832  CG2 ILE A  55     -18.234  21.700  17.490  1.00 46.73           C  
ATOM    833 HG21 ILE A  55     -18.291  22.696  17.050  1.00 46.73           H  
ATOM    834 HG22 ILE A  55     -19.253  21.410  17.744  1.00 46.73           H  
ATOM    835 HG23 ILE A  55     -17.827  21.004  16.757  1.00 46.73           H  
ATOM    836  CD1 ILE A  55     -18.770  20.167  20.205  1.00 46.73           C  
ATOM    837 HD11 ILE A  55     -19.581  20.060  19.485  1.00 46.73           H  
ATOM    838 HD12 ILE A  55     -18.979  21.006  20.870  1.00 46.73           H  
ATOM    839 HD13 ILE A  55     -18.710  19.254  20.798  1.00 46.73           H  
ATOM    840  N   ASP A  56     -15.877  24.441  17.759  1.00 48.11           N  
ATOM    841  H   ASP A  56     -16.186  24.607  18.706  1.00 48.11           H  
ATOM    842  CA  ASP A  56     -15.803  25.595  16.857  1.00 48.11           C  
ATOM    843  HA  ASP A  56     -16.479  25.432  16.017  1.00 48.11           H  
ATOM    844  C   ASP A  56     -14.393  25.779  16.270  1.00 48.11           C  
ATOM    845  CB  ASP A  56     -16.256  26.866  17.601  1.00 48.11           C  
ATOM    846  HB2 ASP A  56     -16.011  27.730  16.983  1.00 48.11           H  
ATOM    847  HB3 ASP A  56     -15.695  26.954  18.531  1.00 48.11           H  
ATOM    848  O   ASP A  56     -14.235  26.039  15.074  1.00 48.11           O  
ATOM    849  CG  ASP A  56     -17.763  26.920  17.900  1.00 48.11           C  
ATOM    850  OD1 ASP A  56     -18.533  26.180  17.245  1.00 48.11           O  
ATOM    851  OD2 ASP A  56     -18.148  27.741  18.763  1.00 48.11           O  
ATOM    852  N   SER A  57     -13.342  25.584  17.077  1.00 48.57           N  
ATOM    853  H   SER A  57     -13.521  25.381  18.050  1.00 48.57           H  
ATOM    854  CA  SER A  57     -11.959  25.597  16.575  1.00 48.57           C  
ATOM    855  HA  SER A  57     -11.824  26.507  15.989  1.00 48.57           H  
ATOM    856  C   SER A  57     -11.673  24.427  15.629  1.00 48.57           C  
ATOM    857  CB  SER A  57     -10.943  25.645  17.720  1.00 48.57           C  
ATOM    858  HB2 SER A  57      -9.937  25.615  17.302  1.00 48.57           H  
ATOM    859  HB3 SER A  57     -11.064  26.584  18.261  1.00 48.57           H  
ATOM    860  O   SER A  57     -11.058  24.630  14.581  1.00 48.57           O  
ATOM    861  OG  SER A  57     -11.103  24.576  18.624  1.00 48.57           O  
ATOM    862  HG  SER A  57     -11.879  24.768  19.156  1.00 48.57           H  
ATOM    863  N   GLY A  58     -12.174  23.228  15.938  1.00 41.34           N  
ATOM    864  H   GLY A  58     -12.640  23.117  16.827  1.00 41.34           H  
ATOM    865  CA  GLY A  58     -12.086  22.064  15.057  1.00 41.34           C  
ATOM    866  HA2 GLY A  58     -11.039  21.839  14.855  1.00 41.34           H  
ATOM    867  HA3 GLY A  58     -12.541  21.212  15.561  1.00 41.34           H  
ATOM    868  C   GLY A  58     -12.808  22.273  13.724  1.00 41.34           C  
ATOM    869  O   GLY A  58     -12.248  21.958  12.677  1.00 41.34           O  
ATOM    870  N   ILE A  59     -14.009  22.861  13.739  1.00 51.45           N  
ATOM    871  H   ILE A  59     -14.417  23.084  14.635  1.00 51.45           H  
ATOM    872  CA  ILE A  59     -14.787  23.173  12.531  1.00 51.45           C  
ATOM    873  HA  ILE A  59     -14.896  22.261  11.945  1.00 51.45           H  
ATOM    874  C   ILE A  59     -14.044  24.172  11.639  1.00 51.45           C  
ATOM    875  CB  ILE A  59     -16.206  23.670  12.904  1.00 51.45           C  
ATOM    876  HB  ILE A  59     -16.115  24.427  13.684  1.00 51.45           H  
ATOM    877  O   ILE A  59     -14.008  23.964  10.429  1.00 51.45           O  
ATOM    878  CG1 ILE A  59     -17.053  22.492  13.440  1.00 51.45           C  
ATOM    879 HG12 ILE A  59     -17.284  21.810  12.621  1.00 51.45           H  
ATOM    880 HG13 ILE A  59     -16.479  21.927  14.175  1.00 51.45           H  
ATOM    881  CG2 ILE A  59     -16.927  24.306  11.697  1.00 51.45           C  
ATOM    882 HG21 ILE A  59     -17.932  24.625  11.974  1.00 51.45           H  
ATOM    883 HG22 ILE A  59     -16.399  25.200  11.366  1.00 51.45           H  
ATOM    884 HG23 ILE A  59     -16.985  23.595  10.873  1.00 51.45           H  
ATOM    885  CD1 ILE A  59     -18.364  22.929  14.106  1.00 51.45           C  
ATOM    886 HD11 ILE A  59     -18.160  23.681  14.868  1.00 51.45           H  
ATOM    887 HD12 ILE A  59     -19.058  23.335  13.370  1.00 51.45           H  
ATOM    888 HD13 ILE A  59     -18.834  22.064  14.575  1.00 51.45           H  
ATOM    889  N   ASN A  60     -13.416  25.209  12.202  1.00 52.32           N  
ATOM    890  H   ASN A  60     -13.523  25.355  13.196  1.00 52.32           H  
ATOM    891  CA  ASN A  60     -12.650  26.186  11.418  1.00 52.32           C  
ATOM    892  HA  ASN A  60     -13.262  26.526  10.582  1.00 52.32           H  
ATOM    893  C   ASN A  60     -11.381  25.577  10.795  1.00 52.32           C  
ATOM    894  CB  ASN A  60     -12.323  27.399  12.301  1.00 52.32           C  
ATOM    895  HB2 ASN A  60     -11.863  27.060  13.229  1.00 52.32           H  
ATOM    896  HB3 ASN A  60     -11.611  28.036  11.776  1.00 52.32           H  
ATOM    897  O   ASN A  60     -11.089  25.814   9.628  1.00 52.32           O  
ATOM    898  CG  ASN A  60     -13.545  28.249  12.609  1.00 52.32           C  
ATOM    899  ND2 ASN A  60     -13.595  28.855  13.772  1.00 52.32           N  
ATOM    900 HD21 ASN A  60     -12.934  28.595  14.489  1.00 52.32           H  
ATOM    901 HD22 ASN A  60     -14.477  29.299  13.981  1.00 52.32           H  
ATOM    902  OD1 ASN A  60     -14.463  28.400  11.820  1.00 52.32           O  
ATOM    903  N   VAL A  61     -10.652  24.729  11.529  1.00 51.65           N  
ATOM    904  H   VAL A  61     -10.916  24.567  12.490  1.00 51.65           H  
ATOM    905  CA  VAL A  61      -9.487  24.015  10.968  1.00 51.65           C  
ATOM    906  HA  VAL A  61      -8.822  24.743  10.504  1.00 51.65           H  
ATOM    907  C   VAL A  61      -9.918  23.046   9.866  1.00 51.65           C  
ATOM    908  CB  VAL A  61      -8.712  23.277  12.076  1.00 51.65           C  
ATOM    909  HB  VAL A  61      -9.402  22.651  12.642  1.00 51.65           H  
ATOM    910  O   VAL A  61      -9.250  22.935   8.839  1.00 51.65           O  
ATOM    911  CG1 VAL A  61      -7.589  22.386  11.525  1.00 51.65           C  
ATOM    912 HG11 VAL A  61      -7.013  21.963  12.348  1.00 51.65           H  
ATOM    913 HG12 VAL A  61      -8.011  21.561  10.950  1.00 51.65           H  
ATOM    914 HG13 VAL A  61      -6.931  22.971  10.882  1.00 51.65           H  
ATOM    915  CG2 VAL A  61      -8.059  24.281  13.035  1.00 51.65           C  
ATOM    916 HG21 VAL A  61      -7.324  24.883  12.499  1.00 51.65           H  
ATOM    917 HG22 VAL A  61      -8.810  24.948  13.459  1.00 51.65           H  
ATOM    918 HG23 VAL A  61      -7.571  23.749  13.852  1.00 51.65           H  
ATOM    919  N   LEU A  62     -11.046  22.357  10.055  1.00 49.65           N  
ATOM    920  H   LEU A  62     -11.542  22.471  10.927  1.00 49.65           H  
ATOM    921  CA  LEU A  62     -11.610  21.472   9.042  1.00 49.65           C  
ATOM    922  HA  LEU A  62     -10.821  20.814   8.678  1.00 49.65           H  
ATOM    923  C   LEU A  62     -12.107  22.253   7.824  1.00 49.65           C  
ATOM    924  CB  LEU A  62     -12.732  20.618   9.658  1.00 49.65           C  
ATOM    925  HB2 LEU A  62     -13.310  20.164   8.854  1.00 49.65           H  
ATOM    926  HB3 LEU A  62     -13.403  21.275  10.211  1.00 49.65           H  
ATOM    927  O   LEU A  62     -11.872  21.802   6.710  1.00 49.65           O  
ATOM    928  CG  LEU A  62     -12.233  19.496  10.589  1.00 49.65           C  
ATOM    929  HG  LEU A  62     -11.542  19.897  11.330  1.00 49.65           H  
ATOM    930  CD1 LEU A  62     -13.427  18.876  11.317  1.00 49.65           C  
ATOM    931 HD11 LEU A  62     -13.926  19.644  11.909  1.00 49.65           H  
ATOM    932 HD12 LEU A  62     -14.131  18.458  10.598  1.00 49.65           H  
ATOM    933 HD13 LEU A  62     -13.081  18.091  11.989  1.00 49.65           H  
ATOM    934  CD2 LEU A  62     -11.515  18.385   9.816  1.00 49.65           C  
ATOM    935 HD21 LEU A  62     -11.277  17.561  10.489  1.00 49.65           H  
ATOM    936 HD22 LEU A  62     -12.149  18.022   9.007  1.00 49.65           H  
ATOM    937 HD23 LEU A  62     -10.582  18.763   9.400  1.00 49.65           H  
ATOM    938  N   SER A  63     -12.749  23.412   7.988  1.00 53.06           N  
ATOM    939  H   SER A  63     -12.909  23.762   8.922  1.00 53.06           H  
ATOM    940  CA  SER A  63     -13.222  24.228   6.862  1.00 53.06           C  
ATOM    941  HA  SER A  63     -13.784  23.577   6.192  1.00 53.06           H  
ATOM    942  C   SER A  63     -12.061  24.810   6.049  1.00 53.06           C  
ATOM    943  CB  SER A  63     -14.183  25.327   7.331  1.00 53.06           C  
ATOM    944  HB2 SER A  63     -14.675  25.759   6.460  1.00 53.06           H  
ATOM    945  HB3 SER A  63     -14.940  24.893   7.985  1.00 53.06           H  
ATOM    946  O   SER A  63     -12.100  24.755   4.819  1.00 53.06           O  
ATOM    947  OG  SER A  63     -13.495  26.347   8.014  1.00 53.06           O  
ATOM    948  HG  SER A  63     -14.101  27.029   8.312  1.00 53.06           H  
ATOM    949  N   ASP A  64     -10.987  25.261   6.699  1.00 56.68           N  
ATOM    950  H   ASP A  64     -11.073  25.425   7.692  1.00 56.68           H  
ATOM    951  CA  ASP A  64      -9.747  25.691   6.040  1.00 56.68           C  
ATOM    952  HA  ASP A  64      -9.972  26.459   5.299  1.00 56.68           H  
ATOM    953  C   ASP A  64      -9.060  24.520   5.322  1.00 56.68           C  
ATOM    954  CB  ASP A  64      -8.795  26.311   7.073  1.00 56.68           C  
ATOM    955  HB2 ASP A  64      -7.803  26.376   6.627  1.00 56.68           H  
ATOM    956  HB3 ASP A  64      -8.724  25.654   7.940  1.00 56.68           H  
ATOM    957  O   ASP A  64      -8.605  24.631   4.181  1.00 56.68           O  
ATOM    958  CG  ASP A  64      -9.189  27.724   7.525  1.00 56.68           C  
ATOM    959  OD1 ASP A  64     -10.040  28.357   6.858  1.00 56.68           O  
ATOM    960  OD2 ASP A  64      -8.555  28.195   8.497  1.00 56.68           O  
ATOM    961  N   PHE A  65      -9.035  23.343   5.950  1.00 55.93           N  
ATOM    962  H   PHE A  65      -9.376  23.297   6.900  1.00 55.93           H  
ATOM    963  CA  PHE A  65      -8.501  22.141   5.323  1.00 55.93           C  
ATOM    964  HA  PHE A  65      -7.495  22.363   4.966  1.00 55.93           H  
ATOM    965  C   PHE A  65      -9.334  21.719   4.106  1.00 55.93           C  
ATOM    966  CB  PHE A  65      -8.403  21.026   6.365  1.00 55.93           C  
ATOM    967  HB2 PHE A  65      -7.813  21.385   7.209  1.00 55.93           H  
ATOM    968  HB3 PHE A  65      -9.399  20.789   6.738  1.00 55.93           H  
ATOM    969  O   PHE A  65      -8.772  21.463   3.041  1.00 55.93           O  
ATOM    970  CG  PHE A  65      -7.750  19.767   5.840  1.00 55.93           C  
ATOM    971  CD1 PHE A  65      -8.527  18.633   5.553  1.00 55.93           C  
ATOM    972  HD1 PHE A  65      -9.597  18.656   5.697  1.00 55.93           H  
ATOM    973  CD2 PHE A  65      -6.355  19.724   5.660  1.00 55.93           C  
ATOM    974  HD2 PHE A  65      -5.761  20.597   5.887  1.00 55.93           H  
ATOM    975  CE1 PHE A  65      -7.897  17.450   5.128  1.00 55.93           C  
ATOM    976  HE1 PHE A  65      -8.485  16.561   4.956  1.00 55.93           H  
ATOM    977  CE2 PHE A  65      -5.735  18.552   5.192  1.00 55.93           C  
ATOM    978  HE2 PHE A  65      -4.664  18.521   5.059  1.00 55.93           H  
ATOM    979  CZ  PHE A  65      -6.508  17.412   4.924  1.00 55.93           C  
ATOM    980  HZ  PHE A  65      -6.035  16.501   4.588  1.00 55.93           H  
ATOM    981  N   PHE A  66     -10.664  21.700   4.219  1.00 57.35           N  
ATOM    982  H   PHE A  66     -11.064  21.925   5.118  1.00 57.35           H  
ATOM    983  CA  PHE A  66     -11.574  21.331   3.135  1.00 57.35           C  
ATOM    984  HA  PHE A  66     -11.213  20.403   2.693  1.00 57.35           H  
ATOM    985  C   PHE A  66     -11.610  22.355   2.006  1.00 57.35           C  
ATOM    986  CB  PHE A  66     -12.989  21.083   3.668  1.00 57.35           C  
ATOM    987  HB2 PHE A  66     -13.258  21.871   4.372  1.00 57.35           H  
ATOM    988  HB3 PHE A  66     -13.691  21.142   2.836  1.00 57.35           H  
ATOM    989  O   PHE A  66     -11.714  21.948   0.852  1.00 57.35           O  
ATOM    990  CG  PHE A  66     -13.171  19.720   4.301  1.00 57.35           C  
ATOM    991  CD1 PHE A  66     -12.937  18.560   3.540  1.00 57.35           C  
ATOM    992  HD1 PHE A  66     -12.575  18.643   2.526  1.00 57.35           H  
ATOM    993  CD2 PHE A  66     -13.610  19.599   5.629  1.00 57.35           C  
ATOM    994  HD2 PHE A  66     -13.833  20.480   6.214  1.00 57.35           H  
ATOM    995  CE1 PHE A  66     -13.166  17.289   4.088  1.00 57.35           C  
ATOM    996  HE1 PHE A  66     -13.014  16.401   3.492  1.00 57.35           H  
ATOM    997  CE2 PHE A  66     -13.794  18.331   6.196  1.00 57.35           C  
ATOM    998  HE2 PHE A  66     -14.134  18.254   7.218  1.00 57.35           H  
ATOM    999  CZ  PHE A  66     -13.597  17.176   5.416  1.00 57.35           C  
ATOM   1000  HZ  PHE A  66     -13.801  16.195   5.818  1.00 57.35           H  
ATOM   1001  N   SER A  67     -11.482  23.646   2.308  1.00 58.92           N  
ATOM   1002  H   SER A  67     -11.442  23.919   3.280  1.00 58.92           H  
ATOM   1003  CA  SER A  67     -11.343  24.694   1.292  1.00 58.92           C  
ATOM   1004  HA  SER A  67     -12.108  24.541   0.531  1.00 58.92           H  
ATOM   1005  C   SER A  67      -9.993  24.630   0.572  1.00 58.92           C  
ATOM   1006  CB  SER A  67     -11.572  26.080   1.898  1.00 58.92           C  
ATOM   1007  HB2 SER A  67     -11.458  26.832   1.117  1.00 58.92           H  
ATOM   1008  HB3 SER A  67     -12.585  26.142   2.296  1.00 58.92           H  
ATOM   1009  O   SER A  67      -9.901  25.037  -0.583  1.00 58.92           O  
ATOM   1010  OG  SER A  67     -10.654  26.342   2.928  1.00 58.92           O  
ATOM   1011  HG  SER A  67     -11.003  25.971   3.742  1.00 58.92           H  
ATOM   1012  N   SER A  68      -8.962  24.041   1.194  1.00 57.62           N  
ATOM   1013  H   SER A  68      -9.048  23.862   2.185  1.00 57.62           H  
ATOM   1014  CA  SER A  68      -7.683  23.764   0.525  1.00 57.62           C  
ATOM   1015  HA  SER A  68      -7.419  24.663  -0.033  1.00 57.62           H  
ATOM   1016  C   SER A  68      -7.753  22.626  -0.507  1.00 57.62           C  
ATOM   1017  CB  SER A  68      -6.564  23.538   1.549  1.00 57.62           C  
ATOM   1018  HB2 SER A  68      -6.712  24.203   2.400  1.00 57.62           H  
ATOM   1019  HB3 SER A  68      -5.620  23.807   1.077  1.00 57.62           H  
ATOM   1020  O   SER A  68      -6.886  22.541  -1.385  1.00 57.62           O  
ATOM   1021  OG  SER A  68      -6.455  22.199   2.000  1.00 57.62           O  
ATOM   1022  HG  SER A  68      -7.307  21.929   2.349  1.00 57.62           H  
ATOM   1023  N   PHE A  69      -8.791  21.779  -0.451  1.00 53.89           N  
ATOM   1024  H   PHE A  69      -9.501  21.939   0.249  1.00 53.89           H  
ATOM   1025  CA  PHE A  69      -9.116  20.879  -1.556  1.00 53.89           C  
ATOM   1026  HA  PHE A  69      -8.196  20.481  -1.984  1.00 53.89           H  
ATOM   1027  C   PHE A  69      -9.841  21.687  -2.612  1.00 53.89           C  
ATOM   1028  CB  PHE A  69      -9.987  19.691  -1.130  1.00 53.89           C  
ATOM   1029  HB2 PHE A  69     -10.354  19.192  -2.026  1.00 53.89           H  
ATOM   1030  HB3 PHE A  69     -10.858  20.045  -0.579  1.00 53.89           H  
ATOM   1031  O   PHE A  69     -11.034  21.938  -2.485  1.00 53.89           O  
ATOM   1032  CG  PHE A  69      -9.247  18.678  -0.303  1.00 53.89           C  
ATOM   1033  CD1 PHE A  69      -8.603  17.579  -0.901  1.00 53.89           C  
ATOM   1034  HD1 PHE A  69      -8.639  17.442  -1.972  1.00 53.89           H  
ATOM   1035  CD2 PHE A  69      -9.156  18.875   1.076  1.00 53.89           C  
ATOM   1036  HD2 PHE A  69      -9.607  19.748   1.524  1.00 53.89           H  
ATOM   1037  CE1 PHE A  69      -7.872  16.676  -0.107  1.00 53.89           C  
ATOM   1038  HE1 PHE A  69      -7.360  15.842  -0.563  1.00 53.89           H  
ATOM   1039  CE2 PHE A  69      -8.413  17.991   1.860  1.00 53.89           C  
ATOM   1040  HE2 PHE A  69      -8.301  18.217   2.910  1.00 53.89           H  
ATOM   1041  CZ  PHE A  69      -7.776  16.882   1.280  1.00 53.89           C  
ATOM   1042  HZ  PHE A  69      -7.191  16.210   1.891  1.00 53.89           H  
ATOM   1043  N   ASN A  70      -9.125  22.073  -3.660  1.00 55.42           N  
ATOM   1044  H   ASN A  70      -8.130  21.897  -3.661  1.00 55.42           H  
ATOM   1045  CA  ASN A  70      -9.721  22.791  -4.771  1.00 55.42           C  
ATOM   1046  HA  ASN A  70     -10.327  23.588  -4.339  1.00 55.42           H  
ATOM   1047  C   ASN A  70     -10.626  21.819  -5.562  1.00 55.42           C  
ATOM   1048  CB  ASN A  70      -8.585  23.429  -5.596  1.00 55.42           C  
ATOM   1049  HB2 ASN A  70      -8.300  22.778  -6.423  1.00 55.42           H  
ATOM   1050  HB3 ASN A  70      -7.711  23.580  -4.962  1.00 55.42           H  
ATOM   1051  O   ASN A  70     -10.104  20.889  -6.189  1.00 55.42           O  
ATOM   1052  CG  ASN A  70      -8.959  24.792  -6.140  1.00 55.42           C  
ATOM   1053  ND2 ASN A  70      -8.029  25.482  -6.753  1.00 55.42           N  
ATOM   1054 HD21 ASN A  70      -8.351  26.350  -7.156  1.00 55.42           H  
ATOM   1055 HD22 ASN A  70      -7.110  25.094  -6.912  1.00 55.42           H  
ATOM   1056  OD1 ASN A  70     -10.071  25.264  -6.012  1.00 55.42           O  
ATOM   1057  N   PRO A  71     -11.966  21.956  -5.509  1.00 45.01           N  
ATOM   1058  CA  PRO A  71     -12.871  20.987  -6.125  1.00 45.01           C  
ATOM   1059  HA  PRO A  71     -12.525  19.972  -5.929  1.00 45.01           H  
ATOM   1060  C   PRO A  71     -12.969  21.167  -7.649  1.00 45.01           C  
ATOM   1061  CB  PRO A  71     -14.209  21.202  -5.414  1.00 45.01           C  
ATOM   1062  HB2 PRO A  71     -15.058  20.936  -6.043  1.00 45.01           H  
ATOM   1063  HB3 PRO A  71     -14.223  20.619  -4.493  1.00 45.01           H  
ATOM   1064  O   PRO A  71     -13.405  20.247  -8.342  1.00 45.01           O  
ATOM   1065  CG  PRO A  71     -14.200  22.690  -5.068  1.00 45.01           C  
ATOM   1066  HG2 PRO A  71     -14.578  23.262  -5.916  1.00 45.01           H  
ATOM   1067  HG3 PRO A  71     -14.791  22.901  -4.177  1.00 45.01           H  
ATOM   1068  CD  PRO A  71     -12.725  23.020  -4.857  1.00 45.01           C  
ATOM   1069  HD2 PRO A  71     -12.531  23.065  -3.785  1.00 45.01           H  
ATOM   1070  HD3 PRO A  71     -12.494  23.987  -5.304  1.00 45.01           H  
ATOM   1071  N   GLU A  72     -12.528  22.316  -8.173  1.00 46.71           N  
ATOM   1072  H   GLU A  72     -12.169  23.015  -7.538  1.00 46.71           H  
ATOM   1073  CA  GLU A  72     -12.775  22.762  -9.551  1.00 46.71           C  
ATOM   1074  HA  GLU A  72     -13.837  22.629  -9.759  1.00 46.71           H  
ATOM   1075  C   GLU A  72     -12.058  21.949 -10.647  1.00 46.71           C  
ATOM   1076  CB  GLU A  72     -12.484  24.272  -9.670  1.00 46.71           C  
ATOM   1077  HB2 GLU A  72     -12.629  24.568 -10.709  1.00 46.71           H  
ATOM   1078  HB3 GLU A  72     -11.448  24.465  -9.392  1.00 46.71           H  
ATOM   1079  O   GLU A  72     -12.436  22.060 -11.807  1.00 46.71           O  
ATOM   1080  CG  GLU A  72     -13.427  25.116  -8.789  1.00 46.71           C  
ATOM   1081  HG2 GLU A  72     -13.185  24.936  -7.741  1.00 46.71           H  
ATOM   1082  HG3 GLU A  72     -14.448  24.773  -8.956  1.00 46.71           H  
ATOM   1083  CD  GLU A  72     -13.360  26.630  -9.068  1.00 46.71           C  
ATOM   1084  OE1 GLU A  72     -14.308  27.328  -8.639  1.00 46.71           O  
ATOM   1085  OE2 GLU A  72     -12.379  27.089  -9.697  1.00 46.71           O  
ATOM   1086  N   ASP A  73     -11.118  21.060 -10.302  1.00 45.14           N  
ATOM   1087  H   ASP A  73     -10.839  21.030  -9.332  1.00 45.14           H  
ATOM   1088  CA  ASP A  73     -10.453  20.148 -11.259  1.00 45.14           C  
ATOM   1089  HA  ASP A  73     -10.743  20.429 -12.271  1.00 45.14           H  
ATOM   1090  C   ASP A  73     -10.912  18.673 -11.129  1.00 45.14           C  
ATOM   1091  CB  ASP A  73      -8.916  20.310 -11.148  1.00 45.14           C  
ATOM   1092  HB2 ASP A  73      -8.663  20.678 -10.153  1.00 45.14           H  
ATOM   1093  HB3 ASP A  73      -8.442  19.332 -11.238  1.00 45.14           H  
ATOM   1094  O   ASP A  73     -10.358  17.784 -11.775  1.00 45.14           O  
ATOM   1095  CG  ASP A  73      -8.258  21.219 -12.204  1.00 45.14           C  
ATOM   1096  OD1 ASP A  73      -8.906  21.582 -13.209  1.00 45.14           O  
ATOM   1097  OD2 ASP A  73      -7.043  21.489 -12.030  1.00 45.14           O  
ATOM   1098  N   SER A  74     -11.921  18.384 -10.290  1.00 40.75           N  
ATOM   1099  H   SER A  74     -12.371  19.162  -9.830  1.00 40.75           H  
ATOM   1100  CA  SER A  74     -12.359  17.010  -9.961  1.00 40.75           C  
ATOM   1101  HA  SER A  74     -11.684  16.316 -10.461  1.00 40.75           H  
ATOM   1102  C   SER A  74     -13.753  16.614 -10.467  1.00 40.75           C  
ATOM   1103  CB  SER A  74     -12.193  16.732  -8.464  1.00 40.75           C  
ATOM   1104  HB2 SER A  74     -11.168  16.965  -8.175  1.00 40.75           H  
ATOM   1105  HB3 SER A  74     -12.366  15.673  -8.272  1.00 40.75           H  
ATOM   1106  O   SER A  74     -14.210  15.512 -10.179  1.00 40.75           O  
ATOM   1107  OG  SER A  74     -13.081  17.493  -7.667  1.00 40.75           O  
ATOM   1108  HG  SER A  74     -13.157  18.385  -8.013  1.00 40.75           H  
ATOM   1109  N   THR A  75     -14.416  17.446 -11.277  1.00 32.84           N  
ATOM   1110  H   THR A  75     -13.991  18.325 -11.536  1.00 32.84           H  
ATOM   1111  CA  THR A  75     -15.749  17.154 -11.849  1.00 32.84           C  
ATOM   1112  HA  THR A  75     -16.336  16.654 -11.080  1.00 32.84           H  
ATOM   1113  C   THR A  75     -15.737  16.178 -13.030  1.00 32.84           C  
ATOM   1114  CB  THR A  75     -16.507  18.434 -12.222  1.00 32.84           C  
ATOM   1115  HB  THR A  75     -17.430  18.191 -12.748  1.00 32.84           H  
ATOM   1116  O   THR A  75     -16.703  16.106 -13.786  1.00 32.84           O  
ATOM   1117  CG2 THR A  75     -16.872  19.252 -10.985  1.00 32.84           C  
ATOM   1118 HG21 THR A  75     -15.972  19.577 -10.464  1.00 32.84           H  
ATOM   1119 HG22 THR A  75     -17.449  20.128 -11.284  1.00 32.84           H  
ATOM   1120 HG23 THR A  75     -17.479  18.646 -10.313  1.00 32.84           H  
ATOM   1121  OG1 THR A  75     -15.690  19.235 -13.042  1.00 32.84           O  
ATOM   1122  HG1 THR A  75     -16.191  20.019 -13.279  1.00 32.84           H  
ATOM   1123  N   ALA A  76     -14.699  15.351 -13.163  1.00 33.05           N  
ATOM   1124  H   ALA A  76     -13.969  15.409 -12.466  1.00 33.05           H  
ATOM   1125  CA  ALA A  76     -14.898  14.065 -13.808  1.00 33.05           C  
ATOM   1126  HA  ALA A  76     -15.527  14.179 -14.691  1.00 33.05           H  
ATOM   1127  C   ALA A  76     -15.652  13.186 -12.804  1.00 33.05           C  
ATOM   1128  CB  ALA A  76     -13.557  13.487 -14.273  1.00 33.05           C  
ATOM   1129  HB1 ALA A  76     -13.103  14.158 -15.002  1.00 33.05           H  
ATOM   1130  HB2 ALA A  76     -12.888  13.367 -13.421  1.00 33.05           H  
ATOM   1131  HB3 ALA A  76     -13.729  12.516 -14.736  1.00 33.05           H  
ATOM   1132  O   ALA A  76     -15.043  12.449 -12.022  1.00 33.05           O  
ATOM   1133  N   GLU A  77     -16.988  13.272 -12.825  1.00 34.77           N  
ATOM   1134  H   GLU A  77     -17.407  13.955 -13.439  1.00 34.77           H  
ATOM   1135  CA  GLU A  77     -17.793  12.102 -12.491  1.00 34.77           C  
ATOM   1136  HA  GLU A  77     -17.807  11.965 -11.410  1.00 34.77           H  
ATOM   1137  C   GLU A  77     -17.100  10.903 -13.141  1.00 34.77           C  
ATOM   1138  CB  GLU A  77     -19.239  12.236 -13.006  1.00 34.77           C  
ATOM   1139  HB2 GLU A  77     -19.730  11.271 -12.886  1.00 34.77           H  
ATOM   1140  HB3 GLU A  77     -19.229  12.499 -14.064  1.00 34.77           H  
ATOM   1141  O   GLU A  77     -16.669  10.973 -14.296  1.00 34.77           O  
ATOM   1142  CG  GLU A  77     -20.033  13.289 -12.214  1.00 34.77           C  
ATOM   1143  HG2 GLU A  77     -19.602  14.272 -12.406  1.00 34.77           H  
ATOM   1144  HG3 GLU A  77     -19.911  13.076 -11.152  1.00 34.77           H  
ATOM   1145  CD  GLU A  77     -21.535  13.321 -12.546  1.00 34.77           C  
ATOM   1146  OE1 GLU A  77     -22.280  13.883 -11.709  1.00 34.77           O  
ATOM   1147  OE2 GLU A  77     -21.931  12.776 -13.595  1.00 34.77           O  
ATOM   1148  N   VAL A  78     -16.891   9.832 -12.377  1.00 41.26           N  
ATOM   1149  H   VAL A  78     -17.234   9.848 -11.427  1.00 41.26           H  
ATOM   1150  CA  VAL A  78     -16.399   8.568 -12.927  1.00 41.26           C  
ATOM   1151  HA  VAL A  78     -15.585   8.783 -13.619  1.00 41.26           H  
ATOM   1152  C   VAL A  78     -17.545   7.975 -13.755  1.00 41.26           C  
ATOM   1153  CB  VAL A  78     -15.855   7.632 -11.822  1.00 41.26           C  
ATOM   1154  HB  VAL A  78     -16.667   7.353 -11.150  1.00 41.26           H  
ATOM   1155  O   VAL A  78     -18.126   6.957 -13.395  1.00 41.26           O  
ATOM   1156  CG1 VAL A  78     -15.222   6.353 -12.395  1.00 41.26           C  
ATOM   1157 HG11 VAL A  78     -15.970   5.775 -12.938  1.00 41.26           H  
ATOM   1158 HG12 VAL A  78     -14.416   6.615 -13.080  1.00 41.26           H  
ATOM   1159 HG13 VAL A  78     -14.835   5.735 -11.585  1.00 41.26           H  
ATOM   1160  CG2 VAL A  78     -14.759   8.317 -10.987  1.00 41.26           C  
ATOM   1161 HG21 VAL A  78     -14.376   7.629 -10.234  1.00 41.26           H  
ATOM   1162 HG22 VAL A  78     -13.948   8.642 -11.639  1.00 41.26           H  
ATOM   1163 HG23 VAL A  78     -15.168   9.189 -10.478  1.00 41.26           H  
ATOM   1164  N   GLU A  79     -17.918   8.657 -14.836  1.00 36.69           N  
ATOM   1165  H   GLU A  79     -17.470   9.547 -15.002  1.00 36.69           H  
ATOM   1166  CA  GLU A  79     -18.532   8.044 -15.994  1.00 36.69           C  
ATOM   1167  HA  GLU A  79     -19.421   7.492 -15.689  1.00 36.69           H  
ATOM   1168  C   GLU A  79     -17.498   7.061 -16.536  1.00 36.69           C  
ATOM   1169  CB  GLU A  79     -18.936   9.090 -17.049  1.00 36.69           C  
ATOM   1170  HB2 GLU A  79     -18.092   9.750 -17.250  1.00 36.69           H  
ATOM   1171  HB3 GLU A  79     -19.188   8.560 -17.967  1.00 36.69           H  
ATOM   1172  O   GLU A  79     -16.294   7.351 -16.591  1.00 36.69           O  
ATOM   1173  CG  GLU A  79     -20.161   9.916 -16.617  1.00 36.69           C  
ATOM   1174  HG2 GLU A  79     -20.934   9.227 -16.278  1.00 36.69           H  
ATOM   1175  HG3 GLU A  79     -19.880  10.550 -15.776  1.00 36.69           H  
ATOM   1176  CD  GLU A  79     -20.722  10.790 -17.757  1.00 36.69           C  
ATOM   1177  OE1 GLU A  79     -21.959  10.979 -17.791  1.00 36.69           O  
ATOM   1178  OE2 GLU A  79     -19.922  11.235 -18.615  1.00 36.69           O  
ATOM   1179  N   ASP A  80     -17.949   5.848 -16.848  1.00 38.16           N  
ATOM   1180  H   ASP A  80     -18.943   5.672 -16.811  1.00 38.16           H  
ATOM   1181  CA  ASP A  80     -17.094   4.859 -17.484  1.00 38.16           C  
ATOM   1182  HA  ASP A  80     -16.361   4.539 -16.744  1.00 38.16           H  
ATOM   1183  C   ASP A  80     -16.371   5.517 -18.664  1.00 38.16           C  
ATOM   1184  CB  ASP A  80     -17.917   3.651 -17.954  1.00 38.16           C  
ATOM   1185  HB2 ASP A  80     -17.434   3.217 -18.829  1.00 38.16           H  
ATOM   1186  HB3 ASP A  80     -18.917   3.969 -18.249  1.00 38.16           H  
ATOM   1187  O   ASP A  80     -17.025   6.143 -19.500  1.00 38.16           O  
ATOM   1188  CG  ASP A  80     -17.990   2.554 -16.890  1.00 38.16           C  
ATOM   1189  OD1 ASP A  80     -16.925   2.258 -16.272  1.00 38.16           O  
ATOM   1190  OD2 ASP A  80     -19.086   1.979 -16.720  1.00 38.16           O  
ATOM   1191  N   PRO A  81     -15.030   5.438 -18.737  1.00 39.46           N  
ATOM   1192  CA  PRO A  81     -14.316   6.075 -19.823  1.00 39.46           C  
ATOM   1193  HA  PRO A  81     -14.571   7.134 -19.869  1.00 39.46           H  
ATOM   1194  C   PRO A  81     -14.743   5.394 -21.123  1.00 39.46           C  
ATOM   1195  CB  PRO A  81     -12.828   5.918 -19.484  1.00 39.46           C  
ATOM   1196  HB2 PRO A  81     -12.498   6.795 -18.928  1.00 39.46           H  
ATOM   1197  HB3 PRO A  81     -12.215   5.787 -20.375  1.00 39.46           H  
ATOM   1198  O   PRO A  81     -14.341   4.262 -21.391  1.00 39.46           O  
ATOM   1199  CG  PRO A  81     -12.783   4.694 -18.565  1.00 39.46           C  
ATOM   1200  HG2 PRO A  81     -12.741   3.783 -19.161  1.00 39.46           H  
ATOM   1201  HG3 PRO A  81     -11.943   4.738 -17.871  1.00 39.46           H  
ATOM   1202  CD  PRO A  81     -14.124   4.750 -17.836  1.00 39.46           C  
ATOM   1203  HD2 PRO A  81     -14.027   5.330 -16.919  1.00 39.46           H  
ATOM   1204  HD3 PRO A  81     -14.474   3.740 -17.621  1.00 39.46           H  
ATOM   1205  N   GLU A  82     -15.570   6.070 -21.924  1.00 37.32           N  
ATOM   1206  H   GLU A  82     -16.049   6.879 -21.556  1.00 37.32           H  
ATOM   1207  CA  GLU A  82     -15.851   5.631 -23.284  1.00 37.32           C  
ATOM   1208  HA  GLU A  82     -16.360   4.669 -23.219  1.00 37.32           H  
ATOM   1209  C   GLU A  82     -14.513   5.467 -24.026  1.00 37.32           C  
ATOM   1210  CB  GLU A  82     -16.746   6.615 -24.056  1.00 37.32           C  
ATOM   1211  HB2 GLU A  82     -16.426   7.637 -23.852  1.00 37.32           H  
ATOM   1212  HB3 GLU A  82     -16.596   6.422 -25.118  1.00 37.32           H  
ATOM   1213  O   GLU A  82     -13.620   6.321 -23.913  1.00 37.32           O  
ATOM   1214  CG  GLU A  82     -18.249   6.465 -23.773  1.00 37.32           C  
ATOM   1215  HG2 GLU A  82     -18.460   6.824 -22.765  1.00 37.32           H  
ATOM   1216  HG3 GLU A  82     -18.503   5.406 -23.820  1.00 37.32           H  
ATOM   1217  CD  GLU A  82     -19.104   7.236 -24.798  1.00 37.32           C  
ATOM   1218  OE1 GLU A  82     -20.253   6.801 -25.040  1.00 37.32           O  
ATOM   1219  OE2 GLU A  82     -18.581   8.200 -25.411  1.00 37.32           O  
ATOM   1220  N   PRO A  83     -14.330   4.382 -24.800  1.00 36.52           N  
ATOM   1221  CA  PRO A  83     -13.130   4.217 -25.602  1.00 36.52           C  
ATOM   1222  HA  PRO A  83     -12.273   4.143 -24.932  1.00 36.52           H  
ATOM   1223  C   PRO A  83     -12.987   5.424 -26.542  1.00 36.52           C  
ATOM   1224  CB  PRO A  83     -13.315   2.895 -26.354  1.00 36.52           C  
ATOM   1225  HB2 PRO A  83     -12.889   2.927 -27.357  1.00 36.52           H  
ATOM   1226  HB3 PRO A  83     -12.863   2.089 -25.776  1.00 36.52           H  
ATOM   1227  O   PRO A  83     -13.978   5.846 -27.143  1.00 36.52           O  
ATOM   1228  CG  PRO A  83     -14.832   2.701 -26.387  1.00 36.52           C  
ATOM   1229  HG2 PRO A  83     -15.106   1.647 -26.439  1.00 36.52           H  
ATOM   1230  HG3 PRO A  83     -15.253   3.248 -27.230  1.00 36.52           H  
ATOM   1231  CD  PRO A  83     -15.300   3.340 -25.085  1.00 36.52           C  
ATOM   1232  HD2 PRO A  83     -15.288   2.607 -24.279  1.00 36.52           H  
ATOM   1233  HD3 PRO A  83     -16.304   3.745 -25.214  1.00 36.52           H  
ATOM   1234  N   PRO A  84     -11.776   5.984 -26.727  1.00 39.14           N  
ATOM   1235  CA  PRO A  84     -11.588   7.177 -27.540  1.00 39.14           C  
ATOM   1236  HA  PRO A  84     -12.314   7.934 -27.243  1.00 39.14           H  
ATOM   1237  C   PRO A  84     -11.806   6.849 -29.021  1.00 39.14           C  
ATOM   1238  CB  PRO A  84     -10.181   7.686 -27.203  1.00 39.14           C  
ATOM   1239  HB2 PRO A  84     -10.243   8.362 -26.350  1.00 39.14           H  
ATOM   1240  HB3 PRO A  84      -9.700   8.186 -28.043  1.00 39.14           H  
ATOM   1241  O   PRO A  84     -10.868   6.590 -29.778  1.00 39.14           O  
ATOM   1242  CG  PRO A  84      -9.438   6.419 -26.782  1.00 39.14           C  
ATOM   1243  HG2 PRO A  84      -8.617   6.637 -26.099  1.00 39.14           H  
ATOM   1244  HG3 PRO A  84      -9.073   5.896 -27.666  1.00 39.14           H  
ATOM   1245  CD  PRO A  84     -10.524   5.583 -26.107  1.00 39.14           C  
ATOM   1246  HD2 PRO A  84     -10.331   4.520 -26.250  1.00 39.14           H  
ATOM   1247  HD3 PRO A  84     -10.562   5.817 -25.043  1.00 39.14           H  
ATOM   1248  N   SER A  85     -13.060   6.892 -29.461  1.00 34.13           N  
ATOM   1249  H   SER A  85     -13.789   6.973 -28.767  1.00 34.13           H  
ATOM   1250  CA  SER A  85     -13.406   7.011 -30.866  1.00 34.13           C  
ATOM   1251  HA  SER A  85     -12.614   6.537 -31.445  1.00 34.13           H  
ATOM   1252  C   SER A  85     -13.413   8.505 -31.216  1.00 34.13           C  
ATOM   1253  CB  SER A  85     -14.679   6.221 -31.208  1.00 34.13           C  
ATOM   1254  HB2 SER A  85     -14.691   6.048 -32.284  1.00 34.13           H  
ATOM   1255  HB3 SER A  85     -14.647   5.250 -30.714  1.00 34.13           H  
ATOM   1256  O   SER A  85     -14.169   9.303 -30.677  1.00 34.13           O  
ATOM   1257  OG  SER A  85     -15.877   6.876 -30.870  1.00 34.13           O  
ATOM   1258  HG  SER A  85     -15.977   6.927 -29.916  1.00 34.13           H  
ATOM   1259  N   LYS A  86     -12.503   8.901 -32.114  1.00 34.21           N  
ATOM   1260  H   LYS A  86     -11.846   8.194 -32.411  1.00 34.21           H  
ATOM   1261  CA  LYS A  86     -12.484  10.206 -32.805  1.00 34.21           C  
ATOM   1262  HA  LYS A  86     -11.642  10.192 -33.497  1.00 34.21           H  
ATOM   1263  C   LYS A  86     -12.258  11.462 -31.933  1.00 34.21           C  
ATOM   1264  CB  LYS A  86     -13.764  10.349 -33.660  1.00 34.21           C  
ATOM   1265  HB2 LYS A  86     -13.693  11.271 -34.237  1.00 34.21           H  
ATOM   1266  HB3 LYS A  86     -14.621  10.447 -32.994  1.00 34.21           H  
ATOM   1267  O   LYS A  86     -13.050  12.396 -31.983  1.00 34.21           O  
ATOM   1268  CG  LYS A  86     -14.029   9.196 -34.639  1.00 34.21           C  
ATOM   1269  HG2 LYS A  86     -13.224   9.147 -35.372  1.00 34.21           H  
ATOM   1270  HG3 LYS A  86     -14.083   8.249 -34.101  1.00 34.21           H  
ATOM   1271  CD  LYS A  86     -15.368   9.428 -35.348  1.00 34.21           C  
ATOM   1272  HD2 LYS A  86     -16.154   9.492 -34.596  1.00 34.21           H  
ATOM   1273  HD3 LYS A  86     -15.331  10.367 -35.901  1.00 34.21           H  
ATOM   1274  CE  LYS A  86     -15.676   8.272 -36.305  1.00 34.21           C  
ATOM   1275  HE2 LYS A  86     -15.617   7.340 -35.743  1.00 34.21           H  
ATOM   1276  HE3 LYS A  86     -14.916   8.244 -37.085  1.00 34.21           H  
ATOM   1277  NZ  LYS A  86     -17.029   8.408 -36.900  1.00 34.21           N  
ATOM   1278  HZ1 LYS A  86     -17.234   7.634 -37.516  1.00 34.21           H  
ATOM   1279  HZ2 LYS A  86     -17.119   9.271 -37.418  1.00 34.21           H  
ATOM   1280  HZ3 LYS A  86     -17.728   8.406 -36.171  1.00 34.21           H  
ATOM   1281  N   ARG A  87     -11.093  11.597 -31.282  1.00 37.19           N  
ATOM   1282  H   ARG A  87     -10.490  10.790 -31.202  1.00 37.19           H  
ATOM   1283  CA  ARG A  87     -10.512  12.939 -31.042  1.00 37.19           C  
ATOM   1284  HA  ARG A  87     -11.278  13.684 -31.258  1.00 37.19           H  
ATOM   1285  C   ARG A  87      -9.401  13.227 -32.048  1.00 37.19           C  
ATOM   1286  CB  ARG A  87     -10.135  13.190 -29.574  1.00 37.19           C  
ATOM   1287  HB2 ARG A  87      -9.638  12.316 -29.153  1.00 37.19           H  
ATOM   1288  HB3 ARG A  87      -9.449  14.036 -29.531  1.00 37.19           H  
ATOM   1289  O   ARG A  87      -8.395  12.525 -32.125  1.00 37.19           O  
ATOM   1290  CG  ARG A  87     -11.393  13.544 -28.755  1.00 37.19           C  
ATOM   1291  HG2 ARG A  87     -11.950  14.331 -29.264  1.00 37.19           H  
ATOM   1292  HG3 ARG A  87     -12.031  12.663 -28.679  1.00 37.19           H  
ATOM   1293  CD  ARG A  87     -11.046  14.043 -27.347  1.00 37.19           C  
ATOM   1294  HD2 ARG A  87     -10.413  14.926 -27.439  1.00 37.19           H  
ATOM   1295  HD3 ARG A  87     -10.492  13.265 -26.821  1.00 37.19           H  
ATOM   1296  NE  ARG A  87     -12.262  14.380 -26.578  1.00 37.19           N  
ATOM   1297  HE  ARG A  87     -13.129  13.964 -26.886  1.00 37.19           H  
ATOM   1298  NH1 ARG A  87     -11.281  15.672 -24.942  1.00 37.19           N  
ATOM   1299 HH11 ARG A  87     -11.372  16.185 -24.077  1.00 37.19           H  
ATOM   1300 HH12 ARG A  87     -10.371  15.510 -25.350  1.00 37.19           H  
ATOM   1301  NH2 ARG A  87     -13.474  15.289 -24.871  1.00 37.19           N  
ATOM   1302 HH21 ARG A  87     -14.308  14.816 -25.189  1.00 37.19           H  
ATOM   1303 HH22 ARG A  87     -13.525  15.797 -24.000  1.00 37.19           H  
ATOM   1304  CZ  ARG A  87     -12.333  15.111 -25.475  1.00 37.19           C  
ATOM   1305  N   GLN A  88      -9.674  14.226 -32.881  1.00 35.90           N  
ATOM   1306  H   GLN A  88     -10.523  14.744 -32.704  1.00 35.90           H  
ATOM   1307  CA  GLN A  88      -8.822  14.731 -33.946  1.00 35.90           C  
ATOM   1308  HA  GLN A  88      -8.633  13.922 -34.652  1.00 35.90           H  
ATOM   1309  C   GLN A  88      -7.476  15.224 -33.406  1.00 35.90           C  
ATOM   1310  CB  GLN A  88      -9.560  15.866 -34.675  1.00 35.90           C  
ATOM   1311  HB2 GLN A  88      -8.844  16.444 -35.259  1.00 35.90           H  
ATOM   1312  HB3 GLN A  88      -9.998  16.534 -33.933  1.00 35.90           H  
ATOM   1313  O   GLN A  88      -7.383  15.847 -32.353  1.00 35.90           O  
ATOM   1314  CG  GLN A  88     -10.646  15.352 -35.637  1.00 35.90           C  
ATOM   1315  HG2 GLN A  88     -11.280  14.629 -35.124  1.00 35.90           H  
ATOM   1316  HG3 GLN A  88     -10.168  14.852 -36.480  1.00 35.90           H  
ATOM   1317  CD  GLN A  88     -11.548  16.473 -36.149  1.00 35.90           C  
ATOM   1318  NE2 GLN A  88     -11.941  16.469 -37.404  1.00 35.90           N  
ATOM   1319 HE21 GLN A  88     -12.543  17.240 -37.657  1.00 35.90           H  
ATOM   1320 HE22 GLN A  88     -11.653  15.752 -38.054  1.00 35.90           H  
ATOM   1321  OE1 GLN A  88     -11.941  17.365 -35.424  1.00 35.90           O  
ATOM   1322  N   ARG A  89      -6.434  14.932 -34.188  1.00 30.39           N  
ATOM   1323  H   ARG A  89      -6.650  14.435 -35.041  1.00 30.39           H  
ATOM   1324  CA  ARG A  89      -5.067  15.431 -34.046  1.00 30.39           C  
ATOM   1325  HA  ARG A  89      -4.657  15.152 -33.075  1.00 30.39           H  
ATOM   1326  C   ARG A  89      -5.026  16.956 -34.178  1.00 30.39           C  
ATOM   1327  CB  ARG A  89      -4.219  14.854 -35.195  1.00 30.39           C  
ATOM   1328  HB2 ARG A  89      -4.769  14.972 -36.129  1.00 30.39           H  
ATOM   1329  HB3 ARG A  89      -3.312  15.452 -35.277  1.00 30.39           H  
ATOM   1330  O   ARG A  89      -5.281  17.458 -35.267  1.00 30.39           O  
ATOM   1331  CG  ARG A  89      -3.784  13.393 -35.050  1.00 30.39           C  
ATOM   1332  HG2 ARG A  89      -4.644  12.753 -34.854  1.00 30.39           H  
ATOM   1333  HG3 ARG A  89      -3.078  13.317 -34.223  1.00 30.39           H  
ATOM   1334  CD  ARG A  89      -3.112  12.972 -36.367  1.00 30.39           C  
ATOM   1335  HD2 ARG A  89      -3.886  12.764 -37.106  1.00 30.39           H  
ATOM   1336  HD3 ARG A  89      -2.507  13.805 -36.726  1.00 30.39           H  
ATOM   1337  NE  ARG A  89      -2.234  11.799 -36.206  1.00 30.39           N  
ATOM   1338  HE  ARG A  89      -2.228  11.356 -35.299  1.00 30.39           H  
ATOM   1339  NH1 ARG A  89      -1.351  11.822 -38.328  1.00 30.39           N  
ATOM   1340 HH11 ARG A  89      -0.774  11.388 -39.034  1.00 30.39           H  
ATOM   1341 HH12 ARG A  89      -2.002  12.554 -38.576  1.00 30.39           H  
ATOM   1342  NH2 ARG A  89      -0.599  10.342 -36.838  1.00 30.39           N  
ATOM   1343 HH21 ARG A  89      -0.589   9.942 -35.911  1.00 30.39           H  
ATOM   1344 HH22 ARG A  89       0.027   9.972 -37.539  1.00 30.39           H  
ATOM   1345  CZ  ARG A  89      -1.402  11.328 -37.120  1.00 30.39           C  
ATOM   1346  N   THR A  90      -4.549  17.637 -33.146  1.00 34.47           N  
ATOM   1347  H   THR A  90      -4.540  17.189 -32.241  1.00 34.47           H  
ATOM   1348  CA  THR A  90      -3.884  18.948 -33.240  1.00 34.47           C  
ATOM   1349  HA  THR A  90      -3.327  19.009 -34.175  1.00 34.47           H  
ATOM   1350  C   THR A  90      -2.898  19.049 -32.083  1.00 34.47           C  
ATOM   1351  CB  THR A  90      -4.856  20.144 -33.183  1.00 34.47           C  
ATOM   1352  HB  THR A  90      -4.315  21.012 -32.806  1.00 34.47           H  
ATOM   1353  O   THR A  90      -3.310  19.004 -30.929  1.00 34.47           O  
ATOM   1354  CG2 THR A  90      -5.421  20.518 -34.553  1.00 34.47           C  
ATOM   1355 HG21 THR A  90      -6.142  19.770 -34.882  1.00 34.47           H  
ATOM   1356 HG22 THR A  90      -5.935  21.475 -34.472  1.00 34.47           H  
ATOM   1357 HG23 THR A  90      -4.617  20.608 -35.284  1.00 34.47           H  
ATOM   1358  OG1 THR A  90      -5.944  19.879 -32.331  1.00 34.47           O  
ATOM   1359  HG1 THR A  90      -5.596  19.756 -31.444  1.00 34.47           H  
ATOM   1360  N   GLY A  91      -1.602  19.130 -32.385  1.00 33.35           N  
ATOM   1361  H   GLY A  91      -1.325  19.173 -33.356  1.00 33.35           H  
ATOM   1362  CA  GLY A  91      -0.541  19.229 -31.383  1.00 33.35           C  
ATOM   1363  HA2 GLY A  91      -0.834  18.710 -30.471  1.00 33.35           H  
ATOM   1364  HA3 GLY A  91      -0.365  20.277 -31.138  1.00 33.35           H  
ATOM   1365  C   GLY A  91       0.753  18.601 -31.883  1.00 33.35           C  
ATOM   1366  O   GLY A  91       0.969  17.403 -31.732  1.00 33.35           O  
ATOM   1367  N   ASP A  92       1.565  19.416 -32.543  1.00 30.19           N  
ATOM   1368  H   ASP A  92       1.303  20.389 -32.617  1.00 30.19           H  
ATOM   1369  CA  ASP A  92       2.805  19.049 -33.211  1.00 30.19           C  
ATOM   1370  HA  ASP A  92       2.580  18.287 -33.956  1.00 30.19           H  
ATOM   1371  C   ASP A  92       3.875  18.490 -32.259  1.00 30.19           C  
ATOM   1372  CB  ASP A  92       3.330  20.292 -33.944  1.00 30.19           C  
ATOM   1373  HB2 ASP A  92       3.445  21.114 -33.238  1.00 30.19           H  
ATOM   1374  HB3 ASP A  92       4.310  20.065 -34.364  1.00 30.19           H  
ATOM   1375  O   ASP A  92       4.218  19.072 -31.232  1.00 30.19           O  
ATOM   1376  CG  ASP A  92       2.399  20.697 -35.086  1.00 30.19           C  
ATOM   1377  OD1 ASP A  92       2.155  19.821 -35.950  1.00 30.19           O  
ATOM   1378  OD2 ASP A  92       1.908  21.844 -35.062  1.00 30.19           O  
ATOM   1379  N   SER A  93       4.465  17.359 -32.640  1.00 33.92           N  
ATOM   1380  H   SER A  93       4.066  16.869 -33.429  1.00 33.92           H  
ATOM   1381  CA  SER A  93       5.774  16.905 -32.162  1.00 33.92           C  
ATOM   1382  HA  SER A  93       6.358  17.768 -31.843  1.00 33.92           H  
ATOM   1383  C   SER A  93       6.462  16.184 -33.328  1.00 33.92           C  
ATOM   1384  CB  SER A  93       5.659  15.967 -30.958  1.00 33.92           C  
ATOM   1385  HB2 SER A  93       5.209  15.024 -31.270  1.00 33.92           H  
ATOM   1386  HB3 SER A  93       6.653  15.764 -30.558  1.00 33.92           H  
ATOM   1387  O   SER A  93       5.995  15.120 -33.752  1.00 33.92           O  
ATOM   1388  OG  SER A  93       4.854  16.531 -29.950  1.00 33.92           O  
ATOM   1389  HG  SER A  93       4.586  17.411 -30.226  1.00 33.92           H  
ATOM   1390  N   PRO A  94       7.523  16.751 -33.921  1.00 29.20           N  
ATOM   1391  CA  PRO A  94       8.173  16.163 -35.080  1.00 29.20           C  
ATOM   1392  HA  PRO A  94       7.447  15.697 -35.747  1.00 29.20           H  
ATOM   1393  C   PRO A  94       9.183  15.113 -34.611  1.00 29.20           C  
ATOM   1394  CB  PRO A  94       8.821  17.356 -35.795  1.00 29.20           C  
ATOM   1395  HB2 PRO A  94       9.699  17.067 -36.374  1.00 29.20           H  
ATOM   1396  HB3 PRO A  94       8.084  17.828 -36.445  1.00 29.20           H  
ATOM   1397  O   PRO A  94      10.287  15.482 -34.251  1.00 29.20           O  
ATOM   1398  CG  PRO A  94       9.178  18.320 -34.661  1.00 29.20           C  
ATOM   1399  HG2 PRO A  94      10.171  18.091 -34.273  1.00 29.20           H  
ATOM   1400  HG3 PRO A  94       9.138  19.358 -34.992  1.00 29.20           H  
ATOM   1401  CD  PRO A  94       8.128  18.035 -33.586  1.00 29.20           C  
ATOM   1402  HD2 PRO A  94       7.368  18.816 -33.611  1.00 29.20           H  
ATOM   1403  HD3 PRO A  94       8.598  18.001 -32.603  1.00 29.20           H  
ATOM   1404  N   ILE A  95       8.821  13.823 -34.597  1.00 36.66           N  
ATOM   1405  H   ILE A  95       7.839  13.621 -34.713  1.00 36.66           H  
ATOM   1406  CA  ILE A  95       9.807  12.711 -34.547  1.00 36.66           C  
ATOM   1407  HA  ILE A  95      10.606  12.985 -35.236  1.00 36.66           H  
ATOM   1408  C   ILE A  95       9.294  11.372 -35.134  1.00 36.66           C  
ATOM   1409  CB  ILE A  95      10.468  12.614 -33.131  1.00 36.66           C  
ATOM   1410  HB  ILE A  95       9.834  13.169 -32.439  1.00 36.66           H  
ATOM   1411  O   ILE A  95      10.090  10.475 -35.378  1.00 36.66           O  
ATOM   1412  CG1 ILE A  95      11.888  13.245 -33.100  1.00 36.66           C  
ATOM   1413 HG12 ILE A  95      12.638  12.471 -33.259  1.00 36.66           H  
ATOM   1414 HG13 ILE A  95      12.038  13.955 -33.914  1.00 36.66           H  
ATOM   1415  CG2 ILE A  95      10.614  11.199 -32.544  1.00 36.66           C  
ATOM   1416 HG21 ILE A  95      11.271  10.583 -33.158  1.00 36.66           H  
ATOM   1417 HG22 ILE A  95       9.635  10.725 -32.462  1.00 36.66           H  
ATOM   1418 HG23 ILE A  95      11.038  11.254 -31.542  1.00 36.66           H  
ATOM   1419  CD1 ILE A  95      12.200  13.960 -31.779  1.00 36.66           C  
ATOM   1420 HD11 ILE A  95      13.210  14.368 -31.818  1.00 36.66           H  
ATOM   1421 HD12 ILE A  95      11.495  14.777 -31.625  1.00 36.66           H  
ATOM   1422 HD13 ILE A  95      12.134  13.261 -30.945  1.00 36.66           H  
ATOM   1423  N   LEU A  96       8.009  11.221 -35.498  1.00 33.41           N  
ATOM   1424  H   LEU A  96       7.354  11.955 -35.269  1.00 33.41           H  
ATOM   1425  CA  LEU A  96       7.478   9.959 -36.064  1.00 33.41           C  
ATOM   1426  HA  LEU A  96       8.314   9.338 -36.386  1.00 33.41           H  
ATOM   1427  C   LEU A  96       6.659  10.151 -37.357  1.00 33.41           C  
ATOM   1428  CB  LEU A  96       6.737   9.173 -34.960  1.00 33.41           C  
ATOM   1429  HB2 LEU A  96       6.077   9.862 -34.432  1.00 33.41           H  
ATOM   1430  HB3 LEU A  96       6.113   8.403 -35.413  1.00 33.41           H  
ATOM   1431  O   LEU A  96       5.523   9.691 -37.472  1.00 33.41           O  
ATOM   1432  CG  LEU A  96       7.670   8.473 -33.950  1.00 33.41           C  
ATOM   1433  HG  LEU A  96       8.448   9.162 -33.623  1.00 33.41           H  
ATOM   1434  CD1 LEU A  96       6.870   8.056 -32.718  1.00 33.41           C  
ATOM   1435 HD11 LEU A  96       7.535   7.579 -31.998  1.00 33.41           H  
ATOM   1436 HD12 LEU A  96       6.428   8.934 -32.248  1.00 33.41           H  
ATOM   1437 HD13 LEU A  96       6.084   7.354 -32.999  1.00 33.41           H  
ATOM   1438  CD2 LEU A  96       8.323   7.222 -34.544  1.00 33.41           C  
ATOM   1439 HD21 LEU A  96       7.563   6.521 -34.891  1.00 33.41           H  
ATOM   1440 HD22 LEU A  96       8.935   6.736 -33.784  1.00 33.41           H  
ATOM   1441 HD23 LEU A  96       8.976   7.496 -35.372  1.00 33.41           H  
ATOM   1442  N   ARG A  97       7.238  10.823 -38.362  1.00 28.51           N  
ATOM   1443  H   ARG A  97       8.166  11.186 -38.194  1.00 28.51           H  
ATOM   1444  CA  ARG A  97       6.756  10.779 -39.757  1.00 28.51           C  
ATOM   1445  HA  ARG A  97       5.866  10.152 -39.812  1.00 28.51           H  
ATOM   1446  C   ARG A  97       7.787  10.101 -40.652  1.00 28.51           C  
ATOM   1447  CB  ARG A  97       6.376  12.165 -40.311  1.00 28.51           C  
ATOM   1448  HB2 ARG A  97       7.092  12.912 -39.968  1.00 28.51           H  
ATOM   1449  HB3 ARG A  97       6.436  12.125 -41.399  1.00 28.51           H  
ATOM   1450  O   ARG A  97       8.572  10.755 -41.323  1.00 28.51           O  
ATOM   1451  CG  ARG A  97       4.949  12.602 -39.964  1.00 28.51           C  
ATOM   1452  HG2 ARG A  97       4.896  12.841 -38.902  1.00 28.51           H  
ATOM   1453  HG3 ARG A  97       4.247  11.798 -40.188  1.00 28.51           H  
ATOM   1454  CD  ARG A  97       4.587  13.835 -40.804  1.00 28.51           C  
ATOM   1455  HD2 ARG A  97       4.537  13.535 -41.851  1.00 28.51           H  
ATOM   1456  HD3 ARG A  97       5.377  14.578 -40.694  1.00 28.51           H  
ATOM   1457  NE  ARG A  97       3.307  14.439 -40.389  1.00 28.51           N  
ATOM   1458  HE  ARG A  97       2.966  14.196 -39.470  1.00 28.51           H  
ATOM   1459  NH1 ARG A  97       3.015  15.803 -42.220  1.00 28.51           N  
ATOM   1460 HH11 ARG A  97       2.503  16.531 -42.699  1.00 28.51           H  
ATOM   1461 HH12 ARG A  97       3.840  15.408 -42.649  1.00 28.51           H  
ATOM   1462  NH2 ARG A  97       1.578  15.920 -40.522  1.00 28.51           N  
ATOM   1463 HH21 ARG A  97       1.129  16.686 -41.003  1.00 28.51           H  
ATOM   1464 HH22 ARG A  97       1.348  15.758 -39.552  1.00 28.51           H  
ATOM   1465  CZ  ARG A  97       2.640  15.376 -41.047  1.00 28.51           C  
ATOM   1466  N   ALA A  98       7.720   8.781 -40.700  1.00 32.72           N  
ATOM   1467  H   ALA A  98       7.176   8.299 -39.998  1.00 32.72           H  
ATOM   1468  CA  ALA A  98       8.035   8.029 -41.900  1.00 32.72           C  
ATOM   1469  HA  ALA A  98       7.712   8.595 -42.774  1.00 32.72           H  
ATOM   1470  C   ALA A  98       7.248   6.721 -41.830  1.00 32.72           C  
ATOM   1471  CB  ALA A  98       9.547   7.786 -42.016  1.00 32.72           C  
ATOM   1472  HB1 ALA A  98      10.077   8.735 -42.094  1.00 32.72           H  
ATOM   1473  HB2 ALA A  98       9.906   7.250 -41.137  1.00 32.72           H  
ATOM   1474  HB3 ALA A  98       9.759   7.193 -42.906  1.00 32.72           H  
ATOM   1475  O   ALA A  98       7.334   6.015 -40.830  1.00 32.72           O  
ATOM   1476  N   ARG A  99       6.541   6.397 -42.919  1.00 31.22           N  
ATOM   1477  H   ARG A  99       6.532   7.080 -43.663  1.00 31.22           H  
ATOM   1478  CA  ARG A  99       5.987   5.068 -43.228  1.00 31.22           C  
ATOM   1479  HA  ARG A  99       5.863   5.034 -44.310  1.00 31.22           H  
ATOM   1480  C   ARG A  99       4.596   4.758 -42.658  1.00 31.22           C  
ATOM   1481  CB  ARG A  99       7.058   4.010 -42.877  1.00 31.22           C  
ATOM   1482  HB2 ARG A  99       6.924   3.652 -41.856  1.00 31.22           H  
ATOM   1483  HB3 ARG A  99       8.042   4.475 -42.932  1.00 31.22           H  
ATOM   1484  O   ARG A  99       4.472   4.045 -41.675  1.00 31.22           O  
ATOM   1485  CG  ARG A  99       7.113   2.825 -43.830  1.00 31.22           C  
ATOM   1486  HG2 ARG A  99       7.315   3.194 -44.835  1.00 31.22           H  
ATOM   1487  HG3 ARG A  99       6.167   2.283 -43.823  1.00 31.22           H  
ATOM   1488  CD  ARG A  99       8.253   1.907 -43.366  1.00 31.22           C  
ATOM   1489  HD2 ARG A  99       8.999   2.493 -42.830  1.00 31.22           H  
ATOM   1490  HD3 ARG A  99       7.846   1.165 -42.679  1.00 31.22           H  
ATOM   1491  NE  ARG A  99       8.917   1.247 -44.501  1.00 31.22           N  
ATOM   1492  HE  ARG A  99       8.522   1.400 -45.418  1.00 31.22           H  
ATOM   1493  NH1 ARG A  99      10.557   0.195 -43.286  1.00 31.22           N  
ATOM   1494 HH11 ARG A  99      10.140   0.540 -42.433  1.00 31.22           H  
ATOM   1495 HH12 ARG A  99      11.378  -0.391 -43.244  1.00 31.22           H  
ATOM   1496  NH2 ARG A  99      10.538   0.011 -45.510  1.00 31.22           N  
ATOM   1497 HH21 ARG A  99      10.136   0.210 -46.415  1.00 31.22           H  
ATOM   1498 HH22 ARG A  99      11.361  -0.572 -45.448  1.00 31.22           H  
ATOM   1499  CZ  ARG A  99       9.997   0.491 -44.426  1.00 31.22           C  
ATOM   1500  N   LEU A 100       3.557   5.258 -43.335  1.00 34.38           N  
ATOM   1501  H   LEU A 100       3.771   6.047 -43.928  1.00 34.38           H  
ATOM   1502  CA  LEU A 100       2.377   4.488 -43.783  1.00 34.38           C  
ATOM   1503  HA  LEU A 100       2.690   3.829 -44.593  1.00 34.38           H  
ATOM   1504  C   LEU A 100       1.357   5.451 -44.417  1.00 34.38           C  
ATOM   1505  CB  LEU A 100       1.761   3.593 -42.676  1.00 34.38           C  
ATOM   1506  HB2 LEU A 100       0.678   3.551 -42.791  1.00 34.38           H  
ATOM   1507  HB3 LEU A 100       1.951   4.033 -41.697  1.00 34.38           H  
ATOM   1508  O   LEU A 100       0.426   5.932 -43.778  1.00 34.38           O  
ATOM   1509  CG  LEU A 100       2.319   2.148 -42.752  1.00 34.38           C  
ATOM   1510  HG  LEU A 100       3.296   2.155 -43.234  1.00 34.38           H  
ATOM   1511  CD1 LEU A 100       2.495   1.502 -41.380  1.00 34.38           C  
ATOM   1512 HD11 LEU A 100       1.529   1.415 -40.884  1.00 34.38           H  
ATOM   1513 HD12 LEU A 100       3.156   2.108 -40.760  1.00 34.38           H  
ATOM   1514 HD13 LEU A 100       2.934   0.511 -41.492  1.00 34.38           H  
ATOM   1515  CD2 LEU A 100       1.388   1.248 -43.567  1.00 34.38           C  
ATOM   1516 HD21 LEU A 100       1.817   0.250 -43.653  1.00 34.38           H  
ATOM   1517 HD22 LEU A 100       1.257   1.660 -44.568  1.00 34.38           H  
ATOM   1518 HD23 LEU A 100       0.413   1.176 -43.085  1.00 34.38           H  
ATOM   1519  N   GLU A 101       1.592   5.761 -45.690  1.00 35.43           N  
ATOM   1520  H   GLU A 101       2.381   5.321 -46.144  1.00 35.43           H  
ATOM   1521  CA  GLU A 101       0.580   6.258 -46.622  1.00 35.43           C  
ATOM   1522  HA  GLU A 101      -0.136   6.898 -46.106  1.00 35.43           H  
ATOM   1523  C   GLU A 101      -0.148   5.046 -47.214  1.00 35.43           C  
ATOM   1524  CB  GLU A 101       1.248   7.050 -47.760  1.00 35.43           C  
ATOM   1525  HB2 GLU A 101       2.034   6.432 -48.193  1.00 35.43           H  
ATOM   1526  HB3 GLU A 101       0.503   7.256 -48.528  1.00 35.43           H  
ATOM   1527  O   GLU A 101       0.501   4.081 -47.618  1.00 35.43           O  
ATOM   1528  CG  GLU A 101       1.840   8.386 -47.288  1.00 35.43           C  
ATOM   1529  HG2 GLU A 101       1.028   9.004 -46.904  1.00 35.43           H  
ATOM   1530  HG3 GLU A 101       2.531   8.198 -46.467  1.00 35.43           H  
ATOM   1531  CD  GLU A 101       2.593   9.144 -48.395  1.00 35.43           C  
ATOM   1532  OE1 GLU A 101       2.787  10.364 -48.201  1.00 35.43           O  
ATOM   1533  OE2 GLU A 101       3.009   8.498 -49.381  1.00 35.43           O  
ATOM   1534  N   GLY A 102      -1.481   5.091 -47.275  1.00 33.93           N  
ATOM   1535  H   GLY A 102      -1.964   5.871 -46.851  1.00 33.93           H  
ATOM   1536  CA  GLY A 102      -2.261   4.092 -48.001  1.00 33.93           C  
ATOM   1537  HA2 GLY A 102      -1.841   3.105 -47.809  1.00 33.93           H  
ATOM   1538  HA3 GLY A 102      -2.175   4.277 -49.072  1.00 33.93           H  
ATOM   1539  C   GLY A 102      -3.739   4.032 -47.619  1.00 33.93           C  
ATOM   1540  O   GLY A 102      -4.104   3.261 -46.742  1.00 33.93           O  
ATOM   1541  N   THR A 103      -4.567   4.779 -48.367  1.00 33.49           N  
ATOM   1542  H   THR A 103      -4.100   5.430 -48.981  1.00 33.49           H  
ATOM   1543  CA  THR A 103      -5.978   4.483 -48.747  1.00 33.49           C  
ATOM   1544  HA  THR A 103      -6.292   5.331 -49.355  1.00 33.49           H  
ATOM   1545  C   THR A 103      -7.040   4.386 -47.631  1.00 33.49           C  
ATOM   1546  CB  THR A 103      -6.025   3.246 -49.668  1.00 33.49           C  
ATOM   1547  HB  THR A 103      -7.055   2.904 -49.766  1.00 33.49           H  
ATOM   1548  O   THR A 103      -7.032   3.462 -46.834  1.00 33.49           O  
ATOM   1549  CG2 THR A 103      -5.487   3.582 -51.060  1.00 33.49           C  
ATOM   1550 HG21 THR A 103      -5.574   2.698 -51.692  1.00 33.49           H  
ATOM   1551 HG22 THR A 103      -6.067   4.390 -51.508  1.00 33.49           H  
ATOM   1552 HG23 THR A 103      -4.438   3.871 -51.002  1.00 33.49           H  
ATOM   1553  OG1 THR A 103      -5.225   2.187 -49.194  1.00 33.49           O  
ATOM   1554  HG1 THR A 103      -5.342   2.137 -48.243  1.00 33.49           H  
ATOM   1555  N   ASN A 104      -7.918   5.384 -47.445  1.00 32.70           N  
ATOM   1556  H   ASN A 104      -8.099   5.447 -46.453  1.00 32.70           H  
ATOM   1557  CA  ASN A 104      -9.136   5.766 -48.209  1.00 32.70           C  
ATOM   1558  HA  ASN A 104      -9.334   6.800 -47.928  1.00 32.70           H  
ATOM   1559  C   ASN A 104     -10.427   5.006 -47.815  1.00 32.70           C  
ATOM   1560  CB  ASN A 104      -8.959   5.785 -49.748  1.00 32.70           C  
ATOM   1561  HB2 ASN A 104      -8.386   4.920 -50.085  1.00 32.70           H  
ATOM   1562  HB3 ASN A 104      -9.940   5.683 -50.212  1.00 32.70           H  
ATOM   1563  O   ASN A 104     -10.571   3.838 -48.156  1.00 32.70           O  
ATOM   1564  CG  ASN A 104      -8.368   7.063 -50.313  1.00 32.70           C  
ATOM   1565  ND2 ASN A 104      -8.224   7.147 -51.615  1.00 32.70           N  
ATOM   1566 HD21 ASN A 104      -7.853   8.019 -51.964  1.00 32.70           H  
ATOM   1567 HD22 ASN A 104      -8.558   6.411 -52.221  1.00 32.70           H  
ATOM   1568  OD1 ASN A 104      -8.020   7.993 -49.609  1.00 32.70           O  
ATOM   1569  N   ASN A 105     -11.384   5.741 -47.212  1.00 35.46           N  
ATOM   1570  H   ASN A 105     -11.027   6.558 -46.737  1.00 35.46           H  
ATOM   1571  CA  ASN A 105     -12.811   5.893 -47.601  1.00 35.46           C  
ATOM   1572  HA  ASN A 105     -12.882   6.903 -48.005  1.00 35.46           H  
ATOM   1573  C   ASN A 105     -13.842   5.877 -46.444  1.00 35.46           C  
ATOM   1574  CB  ASN A 105     -13.259   4.975 -48.758  1.00 35.46           C  
ATOM   1575  HB2 ASN A 105     -13.013   3.937 -48.536  1.00 35.46           H  
ATOM   1576  HB3 ASN A 105     -14.344   5.026 -48.851  1.00 35.46           H  
ATOM   1577  O   ASN A 105     -14.148   4.844 -45.867  1.00 35.46           O  
ATOM   1578  CG  ASN A 105     -12.683   5.394 -50.101  1.00 35.46           C  
ATOM   1579  ND2 ASN A 105     -12.620   4.498 -51.054  1.00 35.46           N  
ATOM   1580 HD21 ASN A 105     -12.267   4.801 -51.950  1.00 35.46           H  
ATOM   1581 HD22 ASN A 105     -12.888   3.544 -50.859  1.00 35.46           H  
ATOM   1582  OD1 ASN A 105     -12.298   6.533 -50.320  1.00 35.46           O  
ATOM   1583  N   ASN A 106     -14.394   7.072 -46.182  1.00 32.33           N  
ATOM   1584  H   ASN A 106     -13.857   7.854 -46.528  1.00 32.33           H  
ATOM   1585  CA  ASN A 106     -15.810   7.450 -46.007  1.00 32.33           C  
ATOM   1586  HA  ASN A 106     -15.827   8.292 -45.315  1.00 32.33           H  
ATOM   1587  C   ASN A 106     -16.839   6.430 -45.474  1.00 32.33           C  
ATOM   1588  CB  ASN A 106     -16.300   7.973 -47.378  1.00 32.33           C  
ATOM   1589  HB2 ASN A 106     -17.358   8.228 -47.310  1.00 32.33           H  
ATOM   1590  HB3 ASN A 106     -16.200   7.181 -48.120  1.00 32.33           H  
ATOM   1591  O   ASN A 106     -17.150   5.461 -46.154  1.00 32.33           O  
ATOM   1592  CG  ASN A 106     -15.566   9.208 -47.866  1.00 32.33           C  
ATOM   1593  ND2 ASN A 106     -15.660   9.525 -49.135  1.00 32.33           N  
ATOM   1594 HD21 ASN A 106     -15.156  10.348 -49.432  1.00 32.33           H  
ATOM   1595 HD22 ASN A 106     -16.214   8.967 -49.768  1.00 32.33           H  
ATOM   1596  OD1 ASN A 106     -14.886   9.888 -47.119  1.00 32.33           O  
ATOM   1597  N   MET A 107     -17.546   6.799 -44.394  1.00 32.47           N  
ATOM   1598  H   MET A 107     -17.043   7.322 -43.692  1.00 32.47           H  
ATOM   1599  CA  MET A 107     -18.991   7.118 -44.428  1.00 32.47           C  
ATOM   1600  HA  MET A 107     -19.131   7.878 -45.197  1.00 32.47           H  
ATOM   1601  C   MET A 107     -19.460   7.765 -43.107  1.00 32.47           C  
ATOM   1602  CB  MET A 107     -19.887   5.913 -44.788  1.00 32.47           C  
ATOM   1603  HB2 MET A 107     -19.394   4.976 -44.528  1.00 32.47           H  
ATOM   1604  HB3 MET A 107     -20.814   5.976 -44.219  1.00 32.47           H  
ATOM   1605  O   MET A 107     -18.966   7.453 -42.025  1.00 32.47           O  
ATOM   1606  CG  MET A 107     -20.261   5.928 -46.282  1.00 32.47           C  
ATOM   1607  HG2 MET A 107     -20.515   6.950 -46.564  1.00 32.47           H  
ATOM   1608  HG3 MET A 107     -19.406   5.622 -46.885  1.00 32.47           H  
ATOM   1609  SD  MET A 107     -21.677   4.903 -46.752  1.00 32.47           S  
ATOM   1610  CE  MET A 107     -21.043   3.250 -46.368  1.00 32.47           C  
ATOM   1611  HE1 MET A 107     -21.781   2.503 -46.661  1.00 32.47           H  
ATOM   1612  HE2 MET A 107     -20.856   3.165 -45.298  1.00 32.47           H  
ATOM   1613  HE3 MET A 107     -20.116   3.076 -46.914  1.00 32.47           H  
ATOM   1614  N   ALA A 108     -20.394   8.707 -43.237  1.00 28.07           N  
ATOM   1615  H   ALA A 108     -20.832   8.794 -44.143  1.00 28.07           H  
ATOM   1616  CA  ALA A 108     -21.005   9.539 -42.202  1.00 28.07           C  
ATOM   1617  HA  ALA A 108     -20.557   9.327 -41.232  1.00 28.07           H  
ATOM   1618  C   ALA A 108     -22.522   9.275 -42.131  1.00 28.07           C  
ATOM   1619  CB  ALA A 108     -20.747  11.002 -42.595  1.00 28.07           C  
ATOM   1620  HB1 ALA A 108     -19.674  11.189 -42.655  1.00 28.07           H  
ATOM   1621  HB2 ALA A 108     -21.205  11.217 -43.560  1.00 28.07           H  
ATOM   1622  HB3 ALA A 108     -21.180  11.665 -41.846  1.00 28.07           H  
ATOM   1623  O   ALA A 108     -23.086   8.935 -43.167  1.00 28.07           O  
ATOM   1624  N   ALA A 109     -23.136   9.474 -40.951  1.00 31.85           N  
ATOM   1625  H   ALA A 109     -22.533   9.519 -40.142  1.00 31.85           H  
ATOM   1626  CA  ALA A 109     -24.532   9.907 -40.674  1.00 31.85           C  
ATOM   1627  HA  ALA A 109     -24.588  10.991 -40.776  1.00 31.85           H  
ATOM   1628  C   ALA A 109     -24.906   9.533 -39.208  1.00 31.85           C  
ATOM   1629  CB  ALA A 109     -25.524   9.266 -41.659  1.00 31.85           C  
ATOM   1630  HB1 ALA A 109     -26.547   9.414 -41.313  1.00 31.85           H  
ATOM   1631  HB2 ALA A 109     -25.343   8.193 -41.725  1.00 31.85           H  
ATOM   1632  HB3 ALA A 109     -25.427   9.719 -42.645  1.00 31.85           H  
ATOM   1633  O   ALA A 109     -24.692   8.385 -38.836  1.00 31.85           O  
ATOM   1634  N   THR A 110     -25.179  10.472 -38.273  1.00 28.69           N  
ATOM   1635  H   THR A 110     -24.640  10.249 -37.449  1.00 28.69           H  
ATOM   1636  CA  THR A 110     -26.514  11.002 -37.823  1.00 28.69           C  
ATOM   1637  HA  THR A 110     -26.332  11.544 -36.895  1.00 28.69           H  
ATOM   1638  C   THR A 110     -27.513   9.895 -37.421  1.00 28.69           C  
ATOM   1639  CB  THR A 110     -27.146  12.023 -38.795  1.00 28.69           C  
ATOM   1640  HB  THR A 110     -28.229  12.019 -38.672  1.00 28.69           H  
ATOM   1641  O   THR A 110     -27.675   8.965 -38.196  1.00 28.69           O  
ATOM   1642  CG2 THR A 110     -26.642  13.441 -38.533  1.00 28.69           C  
ATOM   1643 HG21 THR A 110     -27.124  14.128 -39.229  1.00 28.69           H  
ATOM   1644 HG22 THR A 110     -26.888  13.744 -37.515  1.00 28.69           H  
ATOM   1645 HG23 THR A 110     -25.562  13.482 -38.675  1.00 28.69           H  
ATOM   1646  OG1 THR A 110     -26.860  11.752 -40.143  1.00 28.69           O  
ATOM   1647  HG1 THR A 110     -27.369  10.970 -40.370  1.00 28.69           H  
ATOM   1648  N   THR A 111     -28.223   9.868 -36.276  1.00 30.69           N  
ATOM   1649  H   THR A 111     -28.632   8.958 -36.120  1.00 30.69           H  
ATOM   1650  CA  THR A 111     -28.936  10.915 -35.493  1.00 30.69           C  
ATOM   1651  HA  THR A 111     -28.271  11.729 -35.205  1.00 30.69           H  
ATOM   1652  C   THR A 111     -29.557  10.266 -34.220  1.00 30.69           C  
ATOM   1653  CB  THR A 111     -30.161  11.458 -36.294  1.00 30.69           C  
ATOM   1654  HB  THR A 111     -31.081  11.254 -35.747  1.00 30.69           H  
ATOM   1655  O   THR A 111     -30.148   9.204 -34.349  1.00 30.69           O  
ATOM   1656  CG2 THR A 111     -30.124  12.959 -36.569  1.00 30.69           C  
ATOM   1657 HG21 THR A 111     -29.241  13.223 -37.152  1.00 30.69           H  
ATOM   1658 HG22 THR A 111     -31.019  13.237 -37.125  1.00 30.69           H  
ATOM   1659 HG23 THR A 111     -30.114  13.517 -35.633  1.00 30.69           H  
ATOM   1660  OG1 THR A 111     -30.279  10.873 -37.574  1.00 30.69           O  
ATOM   1661  HG1 THR A 111     -30.624   9.988 -37.438  1.00 30.69           H  
ATOM   1662  N   THR A 112     -29.419  10.903 -33.045  1.00 26.86           N  
ATOM   1663  H   THR A 112     -28.665  11.575 -33.040  1.00 26.86           H  
ATOM   1664  CA  THR A 112     -30.464  11.278 -32.042  1.00 26.86           C  
ATOM   1665  HA  THR A 112     -29.926  11.598 -31.149  1.00 26.86           H  
ATOM   1666  C   THR A 112     -31.536  10.281 -31.548  1.00 26.86           C  
ATOM   1667  CB  THR A 112     -31.208  12.515 -32.592  1.00 26.86           C  
ATOM   1668  HB  THR A 112     -31.874  12.198 -33.394  1.00 26.86           H  
ATOM   1669  O   THR A 112     -32.337   9.847 -32.358  1.00 26.86           O  
ATOM   1670  CG2 THR A 112     -32.004  13.311 -31.552  1.00 26.86           C  
ATOM   1671 HG21 THR A 112     -31.748  12.995 -30.541  1.00 26.86           H  
ATOM   1672 HG22 THR A 112     -33.065  13.122 -31.717  1.00 26.86           H  
ATOM   1673 HG23 THR A 112     -31.827  14.382 -31.652  1.00 26.86           H  
ATOM   1674  OG1 THR A 112     -30.273  13.418 -33.148  1.00 26.86           O  
ATOM   1675  HG1 THR A 112     -30.054  14.045 -32.456  1.00 26.86           H  
ATOM   1676  N   GLU A 113     -31.659  10.103 -30.212  1.00 34.01           N  
ATOM   1677  H   GLU A 113     -30.841  10.257 -29.640  1.00 34.01           H  
ATOM   1678  CA  GLU A 113     -32.924   9.963 -29.429  1.00 34.01           C  
ATOM   1679  HA  GLU A 113     -33.533  10.849 -29.610  1.00 34.01           H  
ATOM   1680  C   GLU A 113     -32.647   9.938 -27.891  1.00 34.01           C  
ATOM   1681  CB  GLU A 113     -33.750   8.737 -29.886  1.00 34.01           C  
ATOM   1682  HB2 GLU A 113     -34.153   8.218 -29.016  1.00 34.01           H  
ATOM   1683  HB3 GLU A 113     -33.111   8.041 -30.430  1.00 34.01           H  
ATOM   1684  O   GLU A 113     -31.784   9.198 -27.436  1.00 34.01           O  
ATOM   1685  CG  GLU A 113     -34.931   9.190 -30.774  1.00 34.01           C  
ATOM   1686  HG2 GLU A 113     -35.652   9.699 -30.135  1.00 34.01           H  
ATOM   1687  HG3 GLU A 113     -34.601   9.937 -31.495  1.00 34.01           H  
ATOM   1688  CD  GLU A 113     -35.662   8.063 -31.519  1.00 34.01           C  
ATOM   1689  OE1 GLU A 113     -36.414   8.409 -32.462  1.00 34.01           O  
ATOM   1690  OE2 GLU A 113     -35.520   6.884 -31.125  1.00 34.01           O  
ATOM   1691  N   GLN A 114     -33.183  10.919 -27.136  1.00 31.54           N  
ATOM   1692  H   GLN A 114     -32.479  11.601 -26.890  1.00 31.54           H  
ATOM   1693  CA  GLN A 114     -34.195  10.811 -26.044  1.00 31.54           C  
ATOM   1694  HA  GLN A 114     -34.511  11.834 -25.841  1.00 31.54           H  
ATOM   1695  C   GLN A 114     -33.693  10.274 -24.674  1.00 31.54           C  
ATOM   1696  CB  GLN A 114     -35.452  10.077 -26.537  1.00 31.54           C  
ATOM   1697  HB2 GLN A 114     -35.168   9.127 -26.988  1.00 31.54           H  
ATOM   1698  HB3 GLN A 114     -36.091   9.864 -25.681  1.00 31.54           H  
ATOM   1699  O   GLN A 114     -33.352   9.109 -24.544  1.00 31.54           O  
ATOM   1700  CG  GLN A 114     -36.259  10.918 -27.539  1.00 31.54           C  
ATOM   1701  HG2 GLN A 114     -35.622  11.210 -28.374  1.00 31.54           H  
ATOM   1702  HG3 GLN A 114     -36.605  11.826 -27.045  1.00 31.54           H  
ATOM   1703  CD  GLN A 114     -37.475  10.179 -28.092  1.00 31.54           C  
ATOM   1704  NE2 GLN A 114     -38.206  10.771 -29.009  1.00 31.54           N  
ATOM   1705 HE21 GLN A 114     -38.890  10.161 -29.433  1.00 31.54           H  
ATOM   1706 HE22 GLN A 114     -37.890  11.627 -29.442  1.00 31.54           H  
ATOM   1707  OE1 GLN A 114     -37.811   9.070 -27.722  1.00 31.54           O  
ATOM   1708  N   SER A 115     -33.483  11.118 -23.649  1.00 26.86           N  
ATOM   1709  H   SER A 115     -32.657  10.804 -23.159  1.00 26.86           H  
ATOM   1710  CA  SER A 115     -34.461  11.677 -22.674  1.00 26.86           C  
ATOM   1711  HA  SER A 115     -33.947  12.488 -22.158  1.00 26.86           H  
ATOM   1712  C   SER A 115     -34.931  10.700 -21.578  1.00 26.86           C  
ATOM   1713  CB  SER A 115     -35.705  12.311 -23.322  1.00 26.86           C  
ATOM   1714  HB2 SER A 115     -36.387  12.643 -22.540  1.00 26.86           H  
ATOM   1715  HB3 SER A 115     -36.219  11.561 -23.923  1.00 26.86           H  
ATOM   1716  O   SER A 115     -35.761   9.844 -21.853  1.00 26.86           O  
ATOM   1717  OG  SER A 115     -35.374  13.417 -24.137  1.00 26.86           O  
ATOM   1718  HG  SER A 115     -35.182  14.168 -23.570  1.00 26.86           H  
ATOM   1719  N   ALA A 116     -34.506  10.923 -20.323  1.00 31.18           N  
ATOM   1720  H   ALA A 116     -33.710  11.532 -20.197  1.00 31.18           H  
ATOM   1721  CA  ALA A 116     -35.303  10.675 -19.108  1.00 31.18           C  
ATOM   1722  HA  ALA A 116     -36.299  11.089 -19.261  1.00 31.18           H  
ATOM   1723  C   ALA A 116     -34.678  11.386 -17.886  1.00 31.18           C  
ATOM   1724  CB  ALA A 116     -35.476   9.175 -18.835  1.00 31.18           C  
ATOM   1725  HB1 ALA A 116     -36.012   9.036 -17.896  1.00 31.18           H  
ATOM   1726  HB2 ALA A 116     -34.500   8.697 -18.759  1.00 31.18           H  
ATOM   1727  HB3 ALA A 116     -36.047   8.700 -19.633  1.00 31.18           H  
ATOM   1728  O   ALA A 116     -33.741  10.900 -17.259  1.00 31.18           O  
ATOM   1729  N   GLU A 117     -35.224  12.559 -17.583  1.00 27.01           N  
ATOM   1730  H   GLU A 117     -36.000  12.860 -18.156  1.00 27.01           H  
ATOM   1731  CA  GLU A 117     -35.052  13.361 -16.371  1.00 27.01           C  
ATOM   1732  HA  GLU A 117     -34.029  13.288 -16.000  1.00 27.01           H  
ATOM   1733  C   GLU A 117     -36.045  12.852 -15.307  1.00 27.01           C  
ATOM   1734  CB  GLU A 117     -35.352  14.808 -16.817  1.00 27.01           C  
ATOM   1735  HB2 GLU A 117     -36.373  14.830 -17.199  1.00 27.01           H  
ATOM   1736  HB3 GLU A 117     -34.686  15.035 -17.649  1.00 27.01           H  
ATOM   1737  O   GLU A 117     -37.227  12.689 -15.610  1.00 27.01           O  
ATOM   1738  CG  GLU A 117     -35.201  15.939 -15.792  1.00 27.01           C  
ATOM   1739  HG2 GLU A 117     -34.181  15.922 -15.405  1.00 27.01           H  
ATOM   1740  HG3 GLU A 117     -35.883  15.756 -14.961  1.00 27.01           H  
ATOM   1741  CD  GLU A 117     -35.502  17.322 -16.417  1.00 27.01           C  
ATOM   1742  OE1 GLU A 117     -35.181  18.335 -15.757  1.00 27.01           O  
ATOM   1743  OE2 GLU A 117     -36.047  17.369 -17.547  1.00 27.01           O  
ATOM   1744  N   VAL A 118     -35.598  12.591 -14.072  1.00 31.74           N  
ATOM   1745  H   VAL A 118     -34.609  12.676 -13.890  1.00 31.74           H  
ATOM   1746  CA  VAL A 118     -36.487  12.408 -12.908  1.00 31.74           C  
ATOM   1747  HA  VAL A 118     -37.467  12.817 -13.154  1.00 31.74           H  
ATOM   1748  C   VAL A 118     -35.937  13.225 -11.744  1.00 31.74           C  
ATOM   1749  CB  VAL A 118     -36.720  10.928 -12.519  1.00 31.74           C  
ATOM   1750  HB  VAL A 118     -35.765  10.456 -12.290  1.00 31.74           H  
ATOM   1751  O   VAL A 118     -35.018  12.809 -11.040  1.00 31.74           O  
ATOM   1752  CG1 VAL A 118     -37.641  10.808 -11.290  1.00 31.74           C  
ATOM   1753 HG11 VAL A 118     -37.832   9.757 -11.070  1.00 31.74           H  
ATOM   1754 HG12 VAL A 118     -37.166  11.254 -10.416  1.00 31.74           H  
ATOM   1755 HG13 VAL A 118     -38.586  11.316 -11.478  1.00 31.74           H  
ATOM   1756  CG2 VAL A 118     -37.395  10.142 -13.651  1.00 31.74           C  
ATOM   1757 HG21 VAL A 118     -37.580   9.115 -13.338  1.00 31.74           H  
ATOM   1758 HG22 VAL A 118     -36.743  10.122 -14.524  1.00 31.74           H  
ATOM   1759 HG23 VAL A 118     -38.337  10.617 -13.926  1.00 31.74           H  
ATOM   1760  N   ALA A 119     -36.525  14.406 -11.566  1.00 26.01           N  
ATOM   1761  H   ALA A 119     -37.224  14.677 -12.243  1.00 26.01           H  
ATOM   1762  CA  ALA A 119     -36.498  15.183 -10.338  1.00 26.01           C  
ATOM   1763  HA  ALA A 119     -35.477  15.225  -9.957  1.00 26.01           H  
ATOM   1764  C   ALA A 119     -37.410  14.526  -9.285  1.00 26.01           C  
ATOM   1765  CB  ALA A 119     -36.976  16.602 -10.679  1.00 26.01           C  
ATOM   1766  HB1 ALA A 119     -36.323  17.043 -11.432  1.00 26.01           H  
ATOM   1767  HB2 ALA A 119     -36.951  17.224  -9.784  1.00 26.01           H  
ATOM   1768  HB3 ALA A 119     -37.997  16.574 -11.059  1.00 26.01           H  
ATOM   1769  O   ALA A 119     -38.477  14.011  -9.624  1.00 26.01           O  
ATOM   1770  N   MET A 120     -37.032  14.583  -8.005  1.00 31.95           N  
ATOM   1771  H   MET A 120     -36.135  14.986  -7.773  1.00 31.95           H  
ATOM   1772  CA  MET A 120     -37.986  14.400  -6.911  1.00 31.95           C  
ATOM   1773  HA  MET A 120     -38.972  14.616  -7.322  1.00 31.95           H  
ATOM   1774  C   MET A 120     -37.732  15.442  -5.820  1.00 31.95           C  
ATOM   1775  CB  MET A 120     -38.021  12.950  -6.396  1.00 31.95           C  
ATOM   1776  HB2 MET A 120     -37.491  12.874  -5.447  1.00 31.95           H  
ATOM   1777  HB3 MET A 120     -37.539  12.291  -7.119  1.00 31.95           H  
ATOM   1778  O   MET A 120     -36.624  15.589  -5.307  1.00 31.95           O  
ATOM   1779  CG  MET A 120     -39.480  12.498  -6.223  1.00 31.95           C  
ATOM   1780  HG2 MET A 120     -39.973  13.205  -5.556  1.00 31.95           H  
ATOM   1781  HG3 MET A 120     -39.980  12.549  -7.190  1.00 31.95           H  
ATOM   1782  SD  MET A 120     -39.730  10.836  -5.533  1.00 31.95           S  
ATOM   1783  CE  MET A 120     -39.181   9.803  -6.917  1.00 31.95           C  
ATOM   1784  HE1 MET A 120     -38.125   9.985  -7.115  1.00 31.95           H  
ATOM   1785  HE2 MET A 120     -39.762  10.046  -7.808  1.00 31.95           H  
ATOM   1786  HE3 MET A 120     -39.324   8.753  -6.665  1.00 31.95           H  
ATOM   1787  N   GLU A 121     -38.792  16.203  -5.572  1.00 31.46           N  
ATOM   1788  H   GLU A 121     -39.647  15.947  -6.046  1.00 31.46           H  
ATOM   1789  CA  GLU A 121     -38.899  17.429  -4.792  1.00 31.46           C  
ATOM   1790  HA  GLU A 121     -38.066  18.087  -5.038  1.00 31.46           H  
ATOM   1791  C   GLU A 121     -38.918  17.194  -3.273  1.00 31.46           C  
ATOM   1792  CB  GLU A 121     -40.223  18.114  -5.188  1.00 31.46           C  
ATOM   1793  HB2 GLU A 121     -41.032  17.416  -4.973  1.00 31.46           H  
ATOM   1794  HB3 GLU A 121     -40.368  18.993  -4.560  1.00 31.46           H  
ATOM   1795  O   GLU A 121     -39.416  16.189  -2.767  1.00 31.46           O  
ATOM   1796  CG  GLU A 121     -40.307  18.565  -6.657  1.00 31.46           C  
ATOM   1797  HG2 GLU A 121     -39.623  19.401  -6.803  1.00 31.46           H  
ATOM   1798  HG3 GLU A 121     -39.980  17.754  -7.308  1.00 31.46           H  
ATOM   1799  CD  GLU A 121     -41.737  18.956  -7.069  1.00 31.46           C  
ATOM   1800  OE1 GLU A 121     -41.889  20.016  -7.718  1.00 31.46           O  
ATOM   1801  OE2 GLU A 121     -42.666  18.174  -6.763  1.00 31.46           O  
ATOM   1802  N   THR A 122     -38.453  18.206  -2.544  1.00 26.51           N  
ATOM   1803  H   THR A 122     -37.999  18.960  -3.039  1.00 26.51           H  
ATOM   1804  CA  THR A 122     -38.696  18.445  -1.115  1.00 26.51           C  
ATOM   1805  HA  THR A 122     -38.599  17.508  -0.566  1.00 26.51           H  
ATOM   1806  C   THR A 122     -40.096  19.042  -0.899  1.00 26.51           C  
ATOM   1807  CB  THR A 122     -37.678  19.484  -0.594  1.00 26.51           C  
ATOM   1808  HB  THR A 122     -38.070  20.486  -0.769  1.00 26.51           H  
ATOM   1809  O   THR A 122     -40.495  19.919  -1.662  1.00 26.51           O  
ATOM   1810  CG2 THR A 122     -37.384  19.332   0.896  1.00 26.51           C  
ATOM   1811 HG21 THR A 122     -36.959  18.346   1.087  1.00 26.51           H  
ATOM   1812 HG22 THR A 122     -36.678  20.099   1.215  1.00 26.51           H  
ATOM   1813 HG23 THR A 122     -38.306  19.441   1.467  1.00 26.51           H  
ATOM   1814  OG1 THR A 122     -36.435  19.403  -1.260  1.00 26.51           O  
ATOM   1815  HG1 THR A 122     -35.877  20.118  -0.947  1.00 26.51           H  
ATOM   1816  N   PRO A 123     -40.801  18.702   0.195  1.00 33.52           N  
ATOM   1817  CA  PRO A 123     -41.613  19.713   0.897  1.00 33.52           C  
ATOM   1818  HA  PRO A 123     -41.331  20.717   0.582  1.00 33.52           H  
ATOM   1819  C   PRO A 123     -41.424  19.609   2.427  1.00 33.52           C  
ATOM   1820  CB  PRO A 123     -43.049  19.439   0.450  1.00 33.52           C  
ATOM   1821  HB2 PRO A 123     -43.265  20.023  -0.444  1.00 33.52           H  
ATOM   1822  HB3 PRO A 123     -43.768  19.675   1.234  1.00 33.52           H  
ATOM   1823  O   PRO A 123     -41.563  18.546   3.018  1.00 33.52           O  
ATOM   1824  CG  PRO A 123     -43.067  17.946   0.096  1.00 33.52           C  
ATOM   1825  HG2 PRO A 123     -43.647  17.386   0.829  1.00 33.52           H  
ATOM   1826  HG3 PRO A 123     -43.484  17.806  -0.901  1.00 33.52           H  
ATOM   1827  CD  PRO A 123     -41.604  17.489   0.130  1.00 33.52           C  
ATOM   1828  HD2 PRO A 123     -41.374  16.906  -0.762  1.00 33.52           H  
ATOM   1829  HD3 PRO A 123     -41.424  16.881   1.016  1.00 33.52           H  
ATOM   1830  N   GLN A 124     -40.874  20.626   3.094  1.00 31.44           N  
ATOM   1831  H   GLN A 124     -40.215  20.245   3.757  1.00 31.44           H  
ATOM   1832  CA  GLN A 124     -41.556  21.798   3.672  1.00 31.44           C  
ATOM   1833  HA  GLN A 124     -40.729  22.408   4.038  1.00 31.44           H  
ATOM   1834  C   GLN A 124     -42.424  21.494   4.914  1.00 31.44           C  
ATOM   1835  CB  GLN A 124     -42.237  22.688   2.620  1.00 31.44           C  
ATOM   1836  HB2 GLN A 124     -43.137  22.203   2.241  1.00 31.44           H  
ATOM   1837  HB3 GLN A 124     -41.538  22.822   1.794  1.00 31.44           H  
ATOM   1838  O   GLN A 124     -43.422  20.785   4.865  1.00 31.44           O  
ATOM   1839  CG  GLN A 124     -42.597  24.073   3.200  1.00 31.44           C  
ATOM   1840  HG2 GLN A 124     -41.769  24.442   3.805  1.00 31.44           H  
ATOM   1841  HG3 GLN A 124     -43.470  23.972   3.845  1.00 31.44           H  
ATOM   1842  CD  GLN A 124     -42.885  25.131   2.136  1.00 31.44           C  
ATOM   1843  NE2 GLN A 124     -43.411  26.274   2.515  1.00 31.44           N  
ATOM   1844 HE21 GLN A 124     -43.591  26.930   1.769  1.00 31.44           H  
ATOM   1845 HE22 GLN A 124     -43.670  26.426   3.479  1.00 31.44           H  
ATOM   1846  OE1 GLN A 124     -42.621  24.982   0.957  1.00 31.44           O  
ATOM   1847  N   ALA A 125     -42.008  22.090   6.035  1.00 27.34           N  
ATOM   1848  H   ALA A 125     -41.194  22.682   5.955  1.00 27.34           H  
ATOM   1849  CA  ALA A 125     -42.609  22.035   7.365  1.00 27.34           C  
ATOM   1850  HA  ALA A 125     -42.831  20.998   7.615  1.00 27.34           H  
ATOM   1851  C   ALA A 125     -43.896  22.874   7.511  1.00 27.34           C  
ATOM   1852  CB  ALA A 125     -41.542  22.587   8.324  1.00 27.34           C  
ATOM   1853  HB1 ALA A 125     -40.634  21.988   8.254  1.00 27.34           H  
ATOM   1854  HB2 ALA A 125     -41.909  22.540   9.349  1.00 27.34           H  
ATOM   1855  HB3 ALA A 125     -41.314  23.624   8.077  1.00 27.34           H  
ATOM   1856  O   ALA A 125     -43.999  23.928   6.885  1.00 27.34           O  
ATOM   1857  N   ALA A 126     -44.790  22.479   8.434  1.00 30.62           N  
ATOM   1858  H   ALA A 126     -44.745  21.517   8.740  1.00 30.62           H  
ATOM   1859  CA  ALA A 126     -45.573  23.379   9.305  1.00 30.62           C  
ATOM   1860  HA  ALA A 126     -44.872  24.076   9.764  1.00 30.62           H  
ATOM   1861  C   ALA A 126     -46.348  22.599  10.410  1.00 30.62           C  
ATOM   1862  CB  ALA A 126     -46.579  24.207   8.493  1.00 30.62           C  
ATOM   1863  HB1 ALA A 126     -47.213  23.544   7.904  1.00 30.62           H  
ATOM   1864  HB2 ALA A 126     -46.066  24.901   7.826  1.00 30.62           H  
ATOM   1865  HB3 ALA A 126     -47.207  24.787   9.169  1.00 30.62           H  
ATOM   1866  O   ALA A 126     -46.892  21.537  10.112  1.00 30.62           O  
ATOM   1867  N   PRO A 127     -46.445  23.111  11.660  1.00 36.29           N  
ATOM   1868  CA  PRO A 127     -47.213  22.526  12.774  1.00 36.29           C  
ATOM   1869  HA  PRO A 127     -47.385  21.461  12.622  1.00 36.29           H  
ATOM   1870  C   PRO A 127     -48.562  23.245  13.010  1.00 36.29           C  
ATOM   1871  CB  PRO A 127     -46.284  22.748  13.975  1.00 36.29           C  
ATOM   1872  HB2 PRO A 127     -46.819  22.718  14.925  1.00 36.29           H  
ATOM   1873  HB3 PRO A 127     -45.492  22.000  13.963  1.00 36.29           H  
ATOM   1874  O   PRO A 127     -48.663  24.431  12.706  1.00 36.29           O  
ATOM   1875  CG  PRO A 127     -45.689  24.133  13.697  1.00 36.29           C  
ATOM   1876  HG2 PRO A 127     -46.345  24.906  14.096  1.00 36.29           H  
ATOM   1877  HG3 PRO A 127     -44.691  24.228  14.126  1.00 36.29           H  
ATOM   1878  CD  PRO A 127     -45.655  24.228  12.169  1.00 36.29           C  
ATOM   1879  HD2 PRO A 127     -46.072  25.178  11.837  1.00 36.29           H  
ATOM   1880  HD3 PRO A 127     -44.619  24.135  11.842  1.00 36.29           H  
ATOM   1881  N   SER A 128     -49.562  22.606  13.641  1.00 34.80           N  
ATOM   1882  H   SER A 128     -49.521  21.600  13.730  1.00 34.80           H  
ATOM   1883  CA  SER A 128     -50.572  23.292  14.484  1.00 34.80           C  
ATOM   1884  HA  SER A 128     -50.018  23.866  15.226  1.00 34.80           H  
ATOM   1885  C   SER A 128     -51.490  22.330  15.262  1.00 34.80           C  
ATOM   1886  CB  SER A 128     -51.453  24.304  13.726  1.00 34.80           C  
ATOM   1887  HB2 SER A 128     -50.850  25.027  13.178  1.00 34.80           H  
ATOM   1888  HB3 SER A 128     -52.044  24.866  14.450  1.00 34.80           H  
ATOM   1889  O   SER A 128     -51.627  21.152  14.951  1.00 34.80           O  
ATOM   1890  OG  SER A 128     -52.336  23.664  12.841  1.00 34.80           O  
ATOM   1891  HG  SER A 128     -52.660  24.300  12.198  1.00 34.80           H  
ATOM   1892  N   SER A 129     -52.064  22.878  16.329  1.00 31.71           N  
ATOM   1893  H   SER A 129     -51.965  23.879  16.420  1.00 31.71           H  
ATOM   1894  CA  SER A 129     -52.794  22.291  17.451  1.00 31.71           C  
ATOM   1895  HA  SER A 129     -52.539  21.236  17.547  1.00 31.71           H  
ATOM   1896  C   SER A 129     -54.326  22.433  17.348  1.00 31.71           C  
ATOM   1897  CB  SER A 129     -52.302  23.065  18.685  1.00 31.71           C  
ATOM   1898  HB2 SER A 129     -52.908  22.810  19.555  1.00 31.71           H  
ATOM   1899  HB3 SER A 129     -51.269  22.782  18.886  1.00 31.71           H  
ATOM   1900  O   SER A 129     -54.834  23.237  16.571  1.00 31.71           O  
ATOM   1901  OG  SER A 129     -52.356  24.469  18.447  1.00 31.71           O  
ATOM   1902  HG  SER A 129     -52.039  24.931  19.227  1.00 31.71           H  
ATOM   1903  N   GLY A 130     -55.049  21.728  18.235  1.00 33.29           N  
ATOM   1904  H   GLY A 130     -54.561  21.006  18.746  1.00 33.29           H  
ATOM   1905  CA  GLY A 130     -56.479  21.920  18.558  1.00 33.29           C  
ATOM   1906  HA2 GLY A 130     -56.580  22.100  19.628  1.00 33.29           H  
ATOM   1907  HA3 GLY A 130     -56.869  22.788  18.027  1.00 33.29           H  
ATOM   1908  C   GLY A 130     -57.335  20.705  18.171  1.00 33.29           C  
ATOM   1909  O   GLY A 130     -57.136  20.135  17.114  1.00 33.29           O  
ATOM   1910  N   GLY A 131     -58.297  20.194  18.937  1.00 32.87           N  
ATOM   1911  H   GLY A 131     -58.761  19.433  18.463  1.00 32.87           H  
ATOM   1912  CA  GLY A 131     -58.943  20.610  20.177  1.00 32.87           C  
ATOM   1913  HA2 GLY A 131     -58.371  20.248  21.031  1.00 32.87           H  
ATOM   1914  HA3 GLY A 131     -59.019  21.697  20.221  1.00 32.87           H  
ATOM   1915  C   GLY A 131     -60.364  20.012  20.200  1.00 32.87           C  
ATOM   1916  O   GLY A 131     -61.070  20.116  19.209  1.00 32.87           O  
ATOM   1917  N   GLY A 132     -60.776  19.424  21.331  1.00 32.34           N  
ATOM   1918  H   GLY A 132     -60.065  19.247  22.026  1.00 32.34           H  
ATOM   1919  CA  GLY A 132     -62.169  19.423  21.815  1.00 32.34           C  
ATOM   1920  HA2 GLY A 132     -62.584  20.409  21.606  1.00 32.34           H  
ATOM   1921  HA3 GLY A 132     -62.143  19.325  22.900  1.00 32.34           H  
ATOM   1922  C   GLY A 132     -63.201  18.414  21.269  1.00 32.34           C  
ATOM   1923  O   GLY A 132     -63.666  18.531  20.146  1.00 32.34           O  
ATOM   1924  N   GLY A 133     -63.732  17.583  22.181  1.00 33.29           N  
ATOM   1925  H   GLY A 133     -63.136  17.364  22.967  1.00 33.29           H  
ATOM   1926  CA  GLY A 133     -65.172  17.635  22.500  1.00 33.29           C  
ATOM   1927  HA2 GLY A 133     -65.274  17.766  23.577  1.00 33.29           H  
ATOM   1928  HA3 GLY A 133     -65.587  18.532  22.041  1.00 33.29           H  
ATOM   1929  C   GLY A 133     -66.100  16.481  22.076  1.00 33.29           C  
ATOM   1930  O   GLY A 133     -66.674  16.528  21.001  1.00 33.29           O  
ATOM   1931  N   GLY A 134     -66.375  15.569  23.024  1.00 30.82           N  
ATOM   1932  H   GLY A 134     -65.650  15.458  23.717  1.00 30.82           H  
ATOM   1933  CA  GLY A 134     -67.731  15.250  23.523  1.00 30.82           C  
ATOM   1934  HA2 GLY A 134     -67.614  14.784  24.501  1.00 30.82           H  
ATOM   1935  HA3 GLY A 134     -68.250  16.194  23.689  1.00 30.82           H  
ATOM   1936  C   GLY A 134     -68.698  14.376  22.701  1.00 30.82           C  
ATOM   1937  O   GLY A 134     -68.998  14.669  21.553  1.00 30.82           O  
ATOM   1938  N   GLY A 135     -69.337  13.398  23.367  1.00 32.57           N  
ATOM   1939  H   GLY A 135     -68.995  13.131  24.279  1.00 32.57           H  
ATOM   1940  CA  GLY A 135     -70.660  12.903  22.949  1.00 32.57           C  
ATOM   1941  HA2 GLY A 135     -70.751  12.999  21.867  1.00 32.57           H  
ATOM   1942  HA3 GLY A 135     -71.428  13.540  23.387  1.00 32.57           H  
ATOM   1943  C   GLY A 135     -70.979  11.441  23.274  1.00 32.57           C  
ATOM   1944  O   GLY A 135     -70.586  10.540  22.550  1.00 32.57           O  
ATOM   1945  N   PHE A 136     -71.744  11.235  24.345  1.00 31.00           N  
ATOM   1946  H   PHE A 136     -72.053  12.068  24.825  1.00 31.00           H  
ATOM   1947  CA  PHE A 136     -72.345   9.983  24.822  1.00 31.00           C  
ATOM   1948  HA  PHE A 136     -71.576   9.324  25.225  1.00 31.00           H  
ATOM   1949  C   PHE A 136     -73.171   9.211  23.772  1.00 31.00           C  
ATOM   1950  CB  PHE A 136     -73.342  10.388  25.930  1.00 31.00           C  
ATOM   1951  HB2 PHE A 136     -73.881  11.285  25.625  1.00 31.00           H  
ATOM   1952  HB3 PHE A 136     -74.098   9.608  26.008  1.00 31.00           H  
ATOM   1953  O   PHE A 136     -73.975   9.815  23.067  1.00 31.00           O  
ATOM   1954  CG  PHE A 136     -72.788  10.608  27.323  1.00 31.00           C  
ATOM   1955  CD1 PHE A 136     -73.135   9.695  28.337  1.00 31.00           C  
ATOM   1956  HD1 PHE A 136     -73.754   8.839  28.112  1.00 31.00           H  
ATOM   1957  CD2 PHE A 136     -71.993  11.729  27.639  1.00 31.00           C  
ATOM   1958  HD2 PHE A 136     -71.737  12.451  26.878  1.00 31.00           H  
ATOM   1959  CE1 PHE A 136     -72.686   9.890  29.653  1.00 31.00           C  
ATOM   1960  HE1 PHE A 136     -72.953   9.184  30.426  1.00 31.00           H  
ATOM   1961  CE2 PHE A 136     -71.537  11.919  28.957  1.00 31.00           C  
ATOM   1962  HE2 PHE A 136     -70.926  12.775  29.200  1.00 31.00           H  
ATOM   1963  CZ  PHE A 136     -71.884  11.000  29.963  1.00 31.00           C  
ATOM   1964  HZ  PHE A 136     -71.535  11.148  30.974  1.00 31.00           H  
ATOM   1965  N   SER A 137     -73.171   7.872  23.844  1.00 36.32           N  
ATOM   1966  H   SER A 137     -72.394   7.414  24.298  1.00 36.32           H  
ATOM   1967  CA  SER A 137     -74.429   7.112  23.751  1.00 36.32           C  
ATOM   1968  HA  SER A 137     -75.191   7.714  24.247  1.00 36.32           H  
ATOM   1969  C   SER A 137     -74.355   5.770  24.486  1.00 36.32           C  
ATOM   1970  CB  SER A 137     -74.935   6.927  22.313  1.00 36.32           C  
ATOM   1971  HB2 SER A 137     -76.007   6.736  22.350  1.00 36.32           H  
ATOM   1972  HB3 SER A 137     -74.775   7.838  21.736  1.00 36.32           H  
ATOM   1973  O   SER A 137     -73.488   4.938  24.235  1.00 36.32           O  
ATOM   1974  OG  SER A 137     -74.324   5.841  21.654  1.00 36.32           O  
ATOM   1975  HG  SER A 137     -73.721   5.400  22.258  1.00 36.32           H  
ATOM   1976  N   THR A 138     -75.299   5.606  25.403  1.00 33.62           N  
ATOM   1977  H   THR A 138     -75.969   6.357  25.488  1.00 33.62           H  
ATOM   1978  CA  THR A 138     -75.617   4.460  26.255  1.00 33.62           C  
ATOM   1979  HA  THR A 138     -74.732   4.152  26.813  1.00 33.62           H  
ATOM   1980  C   THR A 138     -76.167   3.266  25.472  1.00 33.62           C  
ATOM   1981  CB  THR A 138     -76.722   4.926  27.224  1.00 33.62           C  
ATOM   1982  HB  THR A 138     -77.221   4.058  27.657  1.00 33.62           H  
ATOM   1983  O   THR A 138     -77.152   3.412  24.751  1.00 33.62           O  
ATOM   1984  CG2 THR A 138     -76.181   5.794  28.359  1.00 33.62           C  
ATOM   1985 HG21 THR A 138     -75.450   5.231  28.939  1.00 33.62           H  
ATOM   1986 HG22 THR A 138     -77.001   6.086  29.016  1.00 33.62           H  
ATOM   1987 HG23 THR A 138     -75.712   6.692  27.957  1.00 33.62           H  
ATOM   1988  OG1 THR A 138     -77.661   5.720  26.521  1.00 33.62           O  
ATOM   1989  HG1 THR A 138     -77.999   5.179  25.804  1.00 33.62           H  
ATOM   1990  N   GLY A 139     -75.610   2.075  25.703  1.00 33.60           N  
ATOM   1991  H   GLY A 139     -74.754   2.038  26.238  1.00 33.60           H  
ATOM   1992  CA  GLY A 139     -76.136   0.795  25.225  1.00 33.60           C  
ATOM   1993  HA2 GLY A 139     -75.599   0.500  24.323  1.00 33.60           H  
ATOM   1994  HA3 GLY A 139     -77.195   0.879  24.982  1.00 33.60           H  
ATOM   1995  C   GLY A 139     -75.930  -0.286  26.283  1.00 33.60           C  
ATOM   1996  O   GLY A 139     -74.821  -0.754  26.499  1.00 33.60           O  
ATOM   1997  N   SER A 140     -77.013  -0.601  26.987  1.00 36.79           N  
ATOM   1998  H   SER A 140     -77.874  -0.178  26.670  1.00 36.79           H  
ATOM   1999  CA  SER A 140     -77.138  -1.576  28.073  1.00 36.79           C  
ATOM   2000  HA  SER A 140     -76.383  -1.386  28.836  1.00 36.79           H  
ATOM   2001  C   SER A 140     -77.028  -3.026  27.582  1.00 36.79           C  
ATOM   2002  CB  SER A 140     -78.539  -1.357  28.661  1.00 36.79           C  
ATOM   2003  HB2 SER A 140     -79.275  -1.466  27.865  1.00 36.79           H  
ATOM   2004  HB3 SER A 140     -78.605  -0.344  29.060  1.00 36.79           H  
ATOM   2005  O   SER A 140     -77.641  -3.359  26.570  1.00 36.79           O  
ATOM   2006  OG  SER A 140     -78.852  -2.275  29.685  1.00 36.79           O  
ATOM   2007  HG  SER A 140     -79.795  -2.236  29.857  1.00 36.79           H  
ATOM   2008  N   GLY A 141     -76.376  -3.900  28.364  1.00 32.26           N  
ATOM   2009  H   GLY A 141     -75.807  -3.524  29.108  1.00 32.26           H  
ATOM   2010  CA  GLY A 141     -76.816  -5.298  28.487  1.00 32.26           C  
ATOM   2011  HA2 GLY A 141     -77.377  -5.398  29.417  1.00 32.26           H  
ATOM   2012  HA3 GLY A 141     -77.512  -5.528  27.680  1.00 32.26           H  
ATOM   2013  C   GLY A 141     -75.743  -6.392  28.447  1.00 32.26           C  
ATOM   2014  O   GLY A 141     -75.428  -6.882  27.374  1.00 32.26           O  
ATOM   2015  N   GLY A 142     -75.324  -6.850  29.640  1.00 29.84           N  
ATOM   2016  H   GLY A 142     -75.605  -6.307  30.444  1.00 29.84           H  
ATOM   2017  CA  GLY A 142     -74.766  -8.189  29.929  1.00 29.84           C  
ATOM   2018  HA2 GLY A 142     -74.825  -8.369  31.002  1.00 29.84           H  
ATOM   2019  HA3 GLY A 142     -75.381  -8.940  29.433  1.00 29.84           H  
ATOM   2020  C   GLY A 142     -73.318  -8.422  29.473  1.00 29.84           C  
ATOM   2021  O   GLY A 142     -72.978  -8.187  28.331  1.00 29.84           O  
ATOM   2022  N   GLY A 143     -72.367  -8.903  30.264  1.00 29.44           N  
ATOM   2023  H   GLY A 143     -71.504  -9.012  29.750  1.00 29.44           H  
ATOM   2024  CA  GLY A 143     -72.360  -9.528  31.578  1.00 29.44           C  
ATOM   2025  HA2 GLY A 143     -73.244 -10.149  31.714  1.00 29.44           H  
ATOM   2026  HA3 GLY A 143     -72.306  -8.768  32.358  1.00 29.44           H  
ATOM   2027  C   GLY A 143     -71.114 -10.422  31.613  1.00 29.44           C  
ATOM   2028  O   GLY A 143     -70.977 -11.286  30.758  1.00 29.44           O  
ATOM   2029  N   GLY A 144     -70.223 -10.213  32.588  1.00 25.79           N  
ATOM   2030  H   GLY A 144     -70.368  -9.423  33.200  1.00 25.79           H  
ATOM   2031  CA  GLY A 144     -69.172 -11.173  32.949  1.00 25.79           C  
ATOM   2032  HA2 GLY A 144     -69.082 -11.204  34.034  1.00 25.79           H  
ATOM   2033  HA3 GLY A 144     -69.479 -12.169  32.629  1.00 25.79           H  
ATOM   2034  C   GLY A 144     -67.779 -10.931  32.358  1.00 25.79           C  
ATOM   2035  O   GLY A 144     -67.457 -11.469  31.310  1.00 25.79           O  
ATOM   2036  N   ALA A 145     -66.956 -10.170  33.086  1.00 30.57           N  
ATOM   2037  H   ALA A 145     -67.413  -9.556  33.746  1.00 30.57           H  
ATOM   2038  CA  ALA A 145     -65.543 -10.436  33.411  1.00 30.57           C  
ATOM   2039  HA  ALA A 145     -65.506 -11.120  34.259  1.00 30.57           H  
ATOM   2040  C   ALA A 145     -64.887  -9.111  33.833  1.00 30.57           C  
ATOM   2041  CB  ALA A 145     -64.747 -11.088  32.270  1.00 30.57           C  
ATOM   2042  HB1 ALA A 145     -63.693 -11.141  32.541  1.00 30.57           H  
ATOM   2043  HB2 ALA A 145     -64.842 -10.494  31.360  1.00 30.57           H  
ATOM   2044  HB3 ALA A 145     -65.104 -12.100  32.081  1.00 30.57           H  
ATOM   2045  O   ALA A 145     -64.636  -8.230  33.015  1.00 30.57           O  
ATOM   2046  N   GLN A 146     -64.654  -8.949  35.136  1.00 27.71           N  
ATOM   2047  H   GLN A 146     -64.846  -9.727  35.752  1.00 27.71           H  
ATOM   2048  CA  GLN A 146     -63.770  -7.911  35.657  1.00 27.71           C  
ATOM   2049  HA  GLN A 146     -64.062  -6.931  35.279  1.00 27.71           H  
ATOM   2050  C   GLN A 146     -62.338  -8.215  35.198  1.00 27.71           C  
ATOM   2051  CB  GLN A 146     -63.800  -7.916  37.201  1.00 27.71           C  
ATOM   2052  HB2 GLN A 146     -63.778  -8.947  37.553  1.00 27.71           H  
ATOM   2053  HB3 GLN A 146     -62.894  -7.431  37.563  1.00 27.71           H  
ATOM   2054  O   GLN A 146     -61.688  -9.072  35.786  1.00 27.71           O  
ATOM   2055  CG  GLN A 146     -64.976  -7.189  37.853  1.00 27.71           C  
ATOM   2056  HG2 GLN A 146     -64.918  -6.123  37.632  1.00 27.71           H  
ATOM   2057  HG3 GLN A 146     -65.912  -7.578  37.451  1.00 27.71           H  
ATOM   2058  CD  GLN A 146     -64.969  -7.413  39.364  1.00 27.71           C  
ATOM   2059  NE2 GLN A 146     -64.541  -6.460  40.165  1.00 27.71           N  
ATOM   2060 HE21 GLN A 146     -64.518  -6.701  41.146  1.00 27.71           H  
ATOM   2061 HE22 GLN A 146     -64.183  -5.593  39.792  1.00 27.71           H  
ATOM   2062  OE1 GLN A 146     -65.345  -8.461  39.856  1.00 27.71           O  
ATOM   2063  N   GLU A 147     -61.827  -7.472  34.221  1.00 33.96           N  
ATOM   2064  H   GLU A 147     -62.444  -6.927  33.637  1.00 33.96           H  
ATOM   2065  CA  GLU A 147     -60.399  -7.161  34.155  1.00 33.96           C  
ATOM   2066  HA  GLU A 147     -59.872  -7.711  34.935  1.00 33.96           H  
ATOM   2067  C   GLU A 147     -60.236  -5.678  34.489  1.00 33.96           C  
ATOM   2068  CB  GLU A 147     -59.745  -7.590  32.835  1.00 33.96           C  
ATOM   2069  HB2 GLU A 147     -60.384  -7.322  31.994  1.00 33.96           H  
ATOM   2070  HB3 GLU A 147     -58.794  -7.066  32.742  1.00 33.96           H  
ATOM   2071  O   GLU A 147     -60.574  -4.773  33.725  1.00 33.96           O  
ATOM   2072  CG  GLU A 147     -59.470  -9.106  32.850  1.00 33.96           C  
ATOM   2073  HG2 GLU A 147     -58.955  -9.357  33.777  1.00 33.96           H  
ATOM   2074  HG3 GLU A 147     -60.423  -9.635  32.844  1.00 33.96           H  
ATOM   2075  CD  GLU A 147     -58.611  -9.594  31.672  1.00 33.96           C  
ATOM   2076  OE1 GLU A 147     -58.147 -10.754  31.756  1.00 33.96           O  
ATOM   2077  OE2 GLU A 147     -58.430  -8.821  30.705  1.00 33.96           O  
ATOM   2078  N   GLN A 148     -59.806  -5.443  35.727  1.00 34.80           N  
ATOM   2079  H   GLN A 148     -59.541  -6.250  36.275  1.00 34.80           H  
ATOM   2080  CA  GLN A 148     -59.337  -4.155  36.204  1.00 34.80           C  
ATOM   2081  HA  GLN A 148     -60.157  -3.437  36.211  1.00 34.80           H  
ATOM   2082  C   GLN A 148     -58.217  -3.644  35.296  1.00 34.80           C  
ATOM   2083  CB  GLN A 148     -58.767  -4.330  37.622  1.00 34.80           C  
ATOM   2084  HB2 GLN A 148     -58.175  -5.244  37.654  1.00 34.80           H  
ATOM   2085  HB3 GLN A 148     -58.095  -3.498  37.838  1.00 34.80           H  
ATOM   2086  O   GLN A 148     -57.212  -4.321  35.123  1.00 34.80           O  
ATOM   2087  CG  GLN A 148     -59.831  -4.354  38.724  1.00 34.80           C  
ATOM   2088  HG2 GLN A 148     -60.598  -5.086  38.475  1.00 34.80           H  
ATOM   2089  HG3 GLN A 148     -60.299  -3.371  38.784  1.00 34.80           H  
ATOM   2090  CD  GLN A 148     -59.249  -4.727  40.088  1.00 34.80           C  
ATOM   2091  NE2 GLN A 148     -59.787  -4.212  41.171  1.00 34.80           N  
ATOM   2092 HE21 GLN A 148     -59.346  -4.497  42.034  1.00 34.80           H  
ATOM   2093 HE22 GLN A 148     -60.532  -3.532  41.117  1.00 34.80           H  
ATOM   2094  OE1 GLN A 148     -58.326  -5.506  40.225  1.00 34.80           O  
ATOM   2095  N   GLY A 149     -58.386  -2.415  34.803  1.00 29.22           N  
ATOM   2096  H   GLY A 149     -59.324  -2.041  34.840  1.00 29.22           H  
ATOM   2097  CA  GLY A 149     -57.308  -1.458  34.558  1.00 29.22           C  
ATOM   2098  HA2 GLY A 149     -57.010  -1.015  35.509  1.00 29.22           H  
ATOM   2099  HA3 GLY A 149     -57.685  -0.659  33.920  1.00 29.22           H  
ATOM   2100  C   GLY A 149     -56.051  -2.024  33.906  1.00 29.22           C  
ATOM   2101  O   GLY A 149     -55.015  -2.122  34.560  1.00 29.22           O  
ATOM   2102  N   GLY A 150     -56.126  -2.314  32.607  1.00 28.32           N  
ATOM   2103  H   GLY A 150     -57.026  -2.293  32.148  1.00 28.32           H  
ATOM   2104  CA  GLY A 150     -54.935  -2.464  31.782  1.00 28.32           C  
ATOM   2105  HA2 GLY A 150     -54.287  -3.236  32.197  1.00 28.32           H  
ATOM   2106  HA3 GLY A 150     -55.217  -2.751  30.769  1.00 28.32           H  
ATOM   2107  C   GLY A 150     -54.180  -1.137  31.725  1.00 28.32           C  
ATOM   2108  O   GLY A 150     -54.433  -0.314  30.848  1.00 28.32           O  
ATOM   2109  N   MET A 151     -53.258  -0.916  32.668  1.00 31.66           N  
ATOM   2110  H   MET A 151     -53.205  -1.587  33.421  1.00 31.66           H  
ATOM   2111  CA  MET A 151     -52.104  -0.053  32.418  1.00 31.66           C  
ATOM   2112  HA  MET A 151     -52.434   0.984  32.349  1.00 31.66           H  
ATOM   2113  C   MET A 151     -51.499  -0.504  31.083  1.00 31.66           C  
ATOM   2114  CB  MET A 151     -51.059  -0.202  33.536  1.00 31.66           C  
ATOM   2115  HB2 MET A 151     -50.930  -1.258  33.773  1.00 31.66           H  
ATOM   2116  HB3 MET A 151     -50.102   0.173  33.173  1.00 31.66           H  
ATOM   2117  O   MET A 151     -51.357  -1.718  30.895  1.00 31.66           O  
ATOM   2118  CG  MET A 151     -51.438   0.564  34.810  1.00 31.66           C  
ATOM   2119  HG2 MET A 151     -52.467   0.914  34.726  1.00 31.66           H  
ATOM   2120  HG3 MET A 151     -51.395  -0.122  35.656  1.00 31.66           H  
ATOM   2121  SD  MET A 151     -50.375   1.992  35.178  1.00 31.66           S  
ATOM   2122  CE  MET A 151     -48.879   1.140  35.753  1.00 31.66           C  
ATOM   2123  HE1 MET A 151     -49.118   0.519  36.616  1.00 31.66           H  
ATOM   2124  HE2 MET A 151     -48.129   1.879  36.035  1.00 31.66           H  
ATOM   2125  HE3 MET A 151     -48.481   0.514  34.955  1.00 31.66           H  
ATOM   2126  N   PRO A 152     -51.185   0.411  30.147  1.00 31.69           N  
ATOM   2127  CA  PRO A 152     -50.589   0.015  28.883  1.00 31.69           C  
ATOM   2128  HA  PRO A 152     -51.298  -0.582  28.309  1.00 31.69           H  
ATOM   2129  C   PRO A 152     -49.351  -0.822  29.200  1.00 31.69           C  
ATOM   2130  CB  PRO A 152     -50.293   1.316  28.130  1.00 31.69           C  
ATOM   2131  HB2 PRO A 152     -49.377   1.258  27.543  1.00 31.69           H  
ATOM   2132  HB3 PRO A 152     -51.136   1.554  27.481  1.00 31.69           H  
ATOM   2133  O   PRO A 152     -48.466  -0.381  29.935  1.00 31.69           O  
ATOM   2134  CG  PRO A 152     -50.200   2.368  29.235  1.00 31.69           C  
ATOM   2135  HG2 PRO A 152     -49.192   2.370  29.651  1.00 31.69           H  
ATOM   2136  HG3 PRO A 152     -50.467   3.361  28.874  1.00 31.69           H  
ATOM   2137  CD  PRO A 152     -51.187   1.858  30.284  1.00 31.69           C  
ATOM   2138  HD2 PRO A 152     -50.864   2.171  31.277  1.00 31.69           H  
ATOM   2139  HD3 PRO A 152     -52.186   2.239  30.070  1.00 31.69           H  
ATOM   2140  N   LEU A 153     -49.337  -2.064  28.701  1.00 35.07           N  
ATOM   2141  H   LEU A 153     -50.149  -2.373  28.187  1.00 35.07           H  
ATOM   2142  CA  LEU A 153     -48.304  -3.058  29.017  1.00 35.07           C  
ATOM   2143  HA  LEU A 153     -48.303  -3.193  30.098  1.00 35.07           H  
ATOM   2144  C   LEU A 153     -46.896  -2.567  28.622  1.00 35.07           C  
ATOM   2145  CB  LEU A 153     -48.659  -4.398  28.333  1.00 35.07           C  
ATOM   2146  HB2 LEU A 153     -49.704  -4.405  28.022  1.00 35.07           H  
ATOM   2147  HB3 LEU A 153     -48.056  -4.488  27.430  1.00 35.07           H  
ATOM   2148  O   LEU A 153     -45.900  -3.119  29.077  1.00 35.07           O  
ATOM   2149  CG  LEU A 153     -48.410  -5.621  29.238  1.00 35.07           C  
ATOM   2150  HG  LEU A 153     -47.539  -5.441  29.869  1.00 35.07           H  
ATOM   2151  CD1 LEU A 153     -49.628  -5.903  30.123  1.00 35.07           C  
ATOM   2152 HD11 LEU A 153     -50.496  -6.144  29.509  1.00 35.07           H  
ATOM   2153 HD12 LEU A 153     -49.853  -5.023  30.726  1.00 35.07           H  
ATOM   2154 HD13 LEU A 153     -49.415  -6.739  30.788  1.00 35.07           H  
ATOM   2155  CD2 LEU A 153     -48.138  -6.869  28.398  1.00 35.07           C  
ATOM   2156 HD21 LEU A 153     -47.240  -6.713  27.800  1.00 35.07           H  
ATOM   2157 HD22 LEU A 153     -47.975  -7.724  29.054  1.00 35.07           H  
ATOM   2158 HD23 LEU A 153     -48.984  -7.071  27.741  1.00 35.07           H  
ATOM   2159  N   PHE A 154     -46.826  -1.500  27.820  1.00 33.65           N  
ATOM   2160  H   PHE A 154     -47.698  -1.096  27.510  1.00 33.65           H  
ATOM   2161  CA  PHE A 154     -45.637  -0.723  27.520  1.00 33.65           C  
ATOM   2162  HA  PHE A 154     -44.895  -0.899  28.298  1.00 33.65           H  
ATOM   2163  C   PHE A 154     -46.023   0.764  27.470  1.00 33.65           C  
ATOM   2164  CB  PHE A 154     -45.073  -1.197  26.172  1.00 33.65           C  
ATOM   2165  HB2 PHE A 154     -45.798  -0.992  25.384  1.00 33.65           H  
ATOM   2166  HB3 PHE A 154     -44.172  -0.627  25.947  1.00 33.65           H  
ATOM   2167  O   PHE A 154     -46.995   1.092  26.787  1.00 33.65           O  
ATOM   2168  CG  PHE A 154     -44.740  -2.676  26.170  1.00 33.65           C  
ATOM   2169  CD1 PHE A 154     -43.532  -3.114  26.742  1.00 33.65           C  
ATOM   2170  HD1 PHE A 154     -42.827  -2.393  27.128  1.00 33.65           H  
ATOM   2171  CD2 PHE A 154     -45.673  -3.620  25.698  1.00 33.65           C  
ATOM   2172  HD2 PHE A 154     -46.608  -3.285  25.275  1.00 33.65           H  
ATOM   2173  CE1 PHE A 154     -43.259  -4.488  26.848  1.00 33.65           C  
ATOM   2174  HE1 PHE A 154     -42.339  -4.821  27.305  1.00 33.65           H  
ATOM   2175  CE2 PHE A 154     -45.404  -4.996  25.811  1.00 33.65           C  
ATOM   2176  HE2 PHE A 154     -46.129  -5.717  25.464  1.00 33.65           H  
ATOM   2177  CZ  PHE A 154     -44.197  -5.429  26.388  1.00 33.65           C  
ATOM   2178  HZ  PHE A 154     -43.995  -6.485  26.489  1.00 33.65           H  
ATOM   2179  N   PRO A 155     -45.305   1.686  28.140  1.00 32.53           N  
ATOM   2180  CA  PRO A 155     -45.374   3.084  27.738  1.00 32.53           C  
ATOM   2181  HA  PRO A 155     -46.391   3.466  27.837  1.00 32.53           H  
ATOM   2182  C   PRO A 155     -44.938   3.144  26.269  1.00 32.53           C  
ATOM   2183  CB  PRO A 155     -44.430   3.837  28.683  1.00 32.53           C  
ATOM   2184  HB2 PRO A 155     -43.949   4.683  28.193  1.00 32.53           H  
ATOM   2185  HB3 PRO A 155     -44.991   4.173  29.555  1.00 32.53           H  
ATOM   2186  O   PRO A 155     -43.896   2.583  25.925  1.00 32.53           O  
ATOM   2187  CG  PRO A 155     -43.416   2.775  29.113  1.00 32.53           C  
ATOM   2188  HG2 PRO A 155     -42.603   2.736  28.388  1.00 32.53           H  
ATOM   2189  HG3 PRO A 155     -43.025   2.971  30.111  1.00 32.53           H  
ATOM   2190  CD  PRO A 155     -44.202   1.463  29.063  1.00 32.53           C  
ATOM   2191  HD2 PRO A 155     -43.544   0.664  28.722  1.00 32.53           H  
ATOM   2192  HD3 PRO A 155     -44.601   1.231  30.050  1.00 32.53           H  
ATOM   2193  N   GLU A 156     -45.731   3.771  25.401  1.00 30.87           N  
ATOM   2194  H   GLU A 156     -46.621   4.132  25.712  1.00 30.87           H  
ATOM   2195  CA  GLU A 156     -45.306   4.134  24.046  1.00 30.87           C  
ATOM   2196  HA  GLU A 156     -44.947   3.251  23.517  1.00 30.87           H  
ATOM   2197  C   GLU A 156     -44.137   5.125  24.168  1.00 30.87           C  
ATOM   2198  CB  GLU A 156     -46.478   4.738  23.246  1.00 30.87           C  
ATOM   2199  HB2 GLU A 156     -46.079   5.198  22.343  1.00 30.87           H  
ATOM   2200  HB3 GLU A 156     -46.950   5.512  23.851  1.00 30.87           H  
ATOM   2201  O   GLU A 156     -44.307   6.339  24.147  1.00 30.87           O  
ATOM   2202  CG  GLU A 156     -47.531   3.700  22.822  1.00 30.87           C  
ATOM   2203  HG2 GLU A 156     -47.043   2.948  22.202  1.00 30.87           H  
ATOM   2204  HG3 GLU A 156     -47.913   3.203  23.714  1.00 30.87           H  
ATOM   2205  CD  GLU A 156     -48.716   4.315  22.050  1.00 30.87           C  
ATOM   2206  OE1 GLU A 156     -49.453   3.527  21.414  1.00 30.87           O  
ATOM   2207  OE2 GLU A 156     -48.914   5.548  22.133  1.00 30.87           O  
ATOM   2208  N   GLY A 157     -42.933   4.608  24.407  1.00 32.15           N  
ATOM   2209  H   GLY A 157     -42.873   3.610  24.553  1.00 32.15           H  
ATOM   2210  CA  GLY A 157     -41.708   5.368  24.248  1.00 32.15           C  
ATOM   2211  HA2 GLY A 157     -41.801   6.345  24.722  1.00 32.15           H  
ATOM   2212  HA3 GLY A 157     -40.866   4.829  24.683  1.00 32.15           H  
ATOM   2213  C   GLY A 157     -41.474   5.528  22.757  1.00 32.15           C  
ATOM   2214  O   GLY A 157     -41.367   4.523  22.052  1.00 32.15           O  
ATOM   2215  N   GLU A 158     -41.419   6.771  22.276  1.00 36.13           N  
ATOM   2216  H   GLU A 158     -41.611   7.548  22.892  1.00 36.13           H  
ATOM   2217  CA  GLU A 158     -40.964   7.071  20.920  1.00 36.13           C  
ATOM   2218  HA  GLU A 158     -41.722   6.750  20.206  1.00 36.13           H  
ATOM   2219  C   GLU A 158     -39.667   6.303  20.649  1.00 36.13           C  
ATOM   2220  CB  GLU A 158     -40.719   8.579  20.740  1.00 36.13           C  
ATOM   2221  HB2 GLU A 158     -40.138   8.730  19.830  1.00 36.13           H  
ATOM   2222  HB3 GLU A 158     -40.137   8.945  21.586  1.00 36.13           H  
ATOM   2223  O   GLU A 158     -38.711   6.361  21.427  1.00 36.13           O  
ATOM   2224  CG  GLU A 158     -42.025   9.377  20.609  1.00 36.13           C  
ATOM   2225  HG2 GLU A 158     -42.573   8.999  19.746  1.00 36.13           H  
ATOM   2226  HG3 GLU A 158     -42.633   9.203  21.497  1.00 36.13           H  
ATOM   2227  CD  GLU A 158     -41.793  10.891  20.455  1.00 36.13           C  
ATOM   2228  OE1 GLU A 158     -42.677  11.554  19.866  1.00 36.13           O  
ATOM   2229  OE2 GLU A 158     -40.752  11.386  20.943  1.00 36.13           O  
ATOM   2230  N   PHE A 159     -39.643   5.546  19.554  1.00 39.45           N  
ATOM   2231  H   PHE A 159     -40.467   5.502  18.971  1.00 39.45           H  
ATOM   2232  CA  PHE A 159     -38.427   4.896  19.100  1.00 39.45           C  
ATOM   2233  HA  PHE A 159     -38.011   4.312  19.921  1.00 39.45           H  
ATOM   2234  C   PHE A 159     -37.441   6.006  18.724  1.00 39.45           C  
ATOM   2235  CB  PHE A 159     -38.768   3.947  17.937  1.00 39.45           C  
ATOM   2236  HB2 PHE A 159     -38.903   4.517  17.018  1.00 39.45           H  
ATOM   2237  HB3 PHE A 159     -39.726   3.474  18.152  1.00 39.45           H  
ATOM   2238  O   PHE A 159     -37.584   6.643  17.681  1.00 39.45           O  
ATOM   2239  CG  PHE A 159     -37.760   2.839  17.700  1.00 39.45           C  
ATOM   2240  CD1 PHE A 159     -36.641   3.047  16.872  1.00 39.45           C  
ATOM   2241  HD1 PHE A 159     -36.473   4.018  16.429  1.00 39.45           H  
ATOM   2242  CD2 PHE A 159     -37.966   1.576  18.288  1.00 39.45           C  
ATOM   2243  HD2 PHE A 159     -38.825   1.410  18.921  1.00 39.45           H  
ATOM   2244  CE1 PHE A 159     -35.742   1.993  16.624  1.00 39.45           C  
ATOM   2245  HE1 PHE A 159     -34.885   2.159  15.988  1.00 39.45           H  
ATOM   2246  CE2 PHE A 159     -37.069   0.522  18.039  1.00 39.45           C  
ATOM   2247  HE2 PHE A 159     -37.240  -0.449  18.479  1.00 39.45           H  
ATOM   2248  CZ  PHE A 159     -35.958   0.729  17.203  1.00 39.45           C  
ATOM   2249  HZ  PHE A 159     -35.272  -0.081  17.006  1.00 39.45           H  
ATOM   2250  N   THR A 160     -36.458   6.280  19.583  1.00 48.31           N  
ATOM   2251  H   THR A 160     -36.455   5.841  20.492  1.00 48.31           H  
ATOM   2252  CA  THR A 160     -35.347   7.158  19.216  1.00 48.31           C  
ATOM   2253  HA  THR A 160     -35.742   8.123  18.898  1.00 48.31           H  
ATOM   2254  C   THR A 160     -34.645   6.495  18.041  1.00 48.31           C  
ATOM   2255  CB  THR A 160     -34.364   7.389  20.375  1.00 48.31           C  
ATOM   2256  HB  THR A 160     -33.466   7.871  19.990  1.00 48.31           H  
ATOM   2257  O   THR A 160     -34.138   5.378  18.181  1.00 48.31           O  
ATOM   2258  CG2 THR A 160     -34.971   8.287  21.452  1.00 48.31           C  
ATOM   2259 HG21 THR A 160     -35.232   9.255  21.024  1.00 48.31           H  
ATOM   2260 HG22 THR A 160     -35.868   7.824  21.863  1.00 48.31           H  
ATOM   2261 HG23 THR A 160     -34.243   8.435  22.250  1.00 48.31           H  
ATOM   2262  OG1 THR A 160     -34.007   6.160  20.969  1.00 48.31           O  
ATOM   2263  HG1 THR A 160     -33.738   5.595  20.241  1.00 48.31           H  
ATOM   2264  N   GLY A 161     -34.676   7.143  16.874  1.00 51.00           N  
ATOM   2265  H   GLY A 161     -35.200   8.005  16.817  1.00 51.00           H  
ATOM   2266  CA  GLY A 161     -33.967   6.668  15.689  1.00 51.00           C  
ATOM   2267  HA2 GLY A 161     -34.039   7.410  14.894  1.00 51.00           H  
ATOM   2268  HA3 GLY A 161     -34.430   5.741  15.353  1.00 51.00           H  
ATOM   2269  C   GLY A 161     -32.482   6.405  15.983  1.00 51.00           C  
ATOM   2270  O   GLY A 161     -31.966   6.860  17.007  1.00 51.00           O  
ATOM   2271  N   PRO A 162     -31.781   5.658  15.113  1.00 62.50           N  
ATOM   2272  CA  PRO A 162     -30.369   5.355  15.323  1.00 62.50           C  
ATOM   2273  HA  PRO A 162     -30.251   4.745  16.219  1.00 62.50           H  
ATOM   2274  C   PRO A 162     -29.559   6.645  15.490  1.00 62.50           C  
ATOM   2275  CB  PRO A 162     -29.932   4.546  14.098  1.00 62.50           C  
ATOM   2276  HB2 PRO A 162     -30.056   3.483  14.306  1.00 62.50           H  
ATOM   2277  HB3 PRO A 162     -28.902   4.754  13.811  1.00 62.50           H  
ATOM   2278  O   PRO A 162     -29.746   7.611  14.743  1.00 62.50           O  
ATOM   2279  CG  PRO A 162     -30.924   4.974  13.015  1.00 62.50           C  
ATOM   2280  HG2 PRO A 162     -30.588   5.906  12.561  1.00 62.50           H  
ATOM   2281  HG3 PRO A 162     -31.050   4.202  12.255  1.00 62.50           H  
ATOM   2282  CD  PRO A 162     -32.214   5.218  13.797  1.00 62.50           C  
ATOM   2283  HD2 PRO A 162     -32.774   4.288  13.892  1.00 62.50           H  
ATOM   2284  HD3 PRO A 162     -32.817   5.976  13.296  1.00 62.50           H  
ATOM   2285  N   ASN A 163     -28.643   6.652  16.459  1.00 67.71           N  
ATOM   2286  H   ASN A 163     -28.468   5.798  16.969  1.00 67.71           H  
ATOM   2287  CA  ASN A 163     -27.745   7.782  16.656  1.00 67.71           C  
ATOM   2288  HA  ASN A 163     -28.312   8.710  16.575  1.00 67.71           H  
ATOM   2289  C   ASN A 163     -26.697   7.760  15.544  1.00 67.71           C  
ATOM   2290  CB  ASN A 163     -27.113   7.726  18.055  1.00 67.71           C  
ATOM   2291  HB2 ASN A 163     -26.750   6.716  18.244  1.00 67.71           H  
ATOM   2292  HB3 ASN A 163     -26.261   8.404  18.092  1.00 67.71           H  
ATOM   2293  O   ASN A 163     -25.867   6.853  15.481  1.00 67.71           O  
ATOM   2294  CG  ASN A 163     -28.066   8.140  19.160  1.00 67.71           C  
ATOM   2295  ND2 ASN A 163     -27.908   7.584  20.338  1.00 67.71           N  
ATOM   2296 HD21 ASN A 163     -28.569   7.859  21.050  1.00 67.71           H  
ATOM   2297 HD22 ASN A 163     -27.203   6.872  20.472  1.00 67.71           H  
ATOM   2298  OD1 ASN A 163     -28.928   8.987  19.004  1.00 67.71           O  
ATOM   2299  N   LYS A 164     -26.748   8.756  14.659  1.00 78.84           N  
ATOM   2300  H   LYS A 164     -27.489   9.435  14.764  1.00 78.84           H  
ATOM   2301  CA  LYS A 164     -25.765   8.966  13.593  1.00 78.84           C  
ATOM   2302  HA  LYS A 164     -25.263   8.025  13.366  1.00 78.84           H  
ATOM   2303  C   LYS A 164     -24.712   9.963  14.056  1.00 78.84           C  
ATOM   2304  CB  LYS A 164     -26.467   9.457  12.321  1.00 78.84           C  
ATOM   2305  HB2 LYS A 164     -27.202  10.214  12.594  1.00 78.84           H  
ATOM   2306  HB3 LYS A 164     -25.736   9.921  11.660  1.00 78.84           H  
ATOM   2307  O   LYS A 164     -25.034  11.113  14.347  1.00 78.84           O  
ATOM   2308  CG  LYS A 164     -27.142   8.316  11.551  1.00 78.84           C  
ATOM   2309  HG2 LYS A 164     -26.372   7.805  10.973  1.00 78.84           H  
ATOM   2310  HG3 LYS A 164     -27.617   7.619  12.241  1.00 78.84           H  
ATOM   2311  CD  LYS A 164     -28.198   8.865  10.589  1.00 78.84           C  
ATOM   2312  HD2 LYS A 164     -27.765   9.645   9.963  1.00 78.84           H  
ATOM   2313  HD3 LYS A 164     -28.996   9.307  11.186  1.00 78.84           H  
ATOM   2314  CE  LYS A 164     -28.806   7.767   9.715  1.00 78.84           C  
ATOM   2315  HE2 LYS A 164     -28.896   6.852  10.300  1.00 78.84           H  
ATOM   2316  HE3 LYS A 164     -29.806   8.076   9.410  1.00 78.84           H  
ATOM   2317  NZ  LYS A 164     -27.978   7.516   8.517  1.00 78.84           N  
ATOM   2318  HZ1 LYS A 164     -27.602   6.581   8.578  1.00 78.84           H  
ATOM   2319  HZ2 LYS A 164     -28.484   7.582   7.646  1.00 78.84           H  
ATOM   2320  HZ3 LYS A 164     -27.149   8.093   8.490  1.00 78.84           H  
ATOM   2321  N   THR A 165     -23.455   9.548  14.041  1.00 83.67           N  
ATOM   2322  H   THR A 165     -23.285   8.579  13.809  1.00 83.67           H  
ATOM   2323  CA  THR A 165     -22.297  10.404  14.305  1.00 83.67           C  
ATOM   2324  HA  THR A 165     -22.630  11.422  14.507  1.00 83.67           H  
ATOM   2325  C   THR A 165     -21.411  10.409  13.074  1.00 83.67           C  
ATOM   2326  CB  THR A 165     -21.516   9.923  15.533  1.00 83.67           C  
ATOM   2327  HB  THR A 165     -21.085   8.942  15.333  1.00 83.67           H  
ATOM   2328  O   THR A 165     -21.042   9.353  12.573  1.00 83.67           O  
ATOM   2329  CG2 THR A 165     -20.411  10.905  15.926  1.00 83.67           C  
ATOM   2330 HG21 THR A 165     -19.665  10.974  15.133  1.00 83.67           H  
ATOM   2331 HG22 THR A 165     -20.838  11.890  16.113  1.00 83.67           H  
ATOM   2332 HG23 THR A 165     -19.918  10.552  16.831  1.00 83.67           H  
ATOM   2333  OG1 THR A 165     -22.382   9.830  16.638  1.00 83.67           O  
ATOM   2334  HG1 THR A 165     -22.074   9.113  17.198  1.00 83.67           H  
ATOM   2335  N   THR A 166     -21.051  11.586  12.571  1.00 88.47           N  
ATOM   2336  H   THR A 166     -21.314  12.431  13.057  1.00 88.47           H  
ATOM   2337  CA  THR A 166     -20.096  11.696  11.460  1.00 88.47           C  
ATOM   2338  HA  THR A 166     -20.009  10.734  10.956  1.00 88.47           H  
ATOM   2339  C   THR A 166     -18.724  12.062  12.005  1.00 88.47           C  
ATOM   2340  CB  THR A 166     -20.577  12.686  10.396  1.00 88.47           C  
ATOM   2341  HB  THR A 166     -20.665  13.682  10.831  1.00 88.47           H  
ATOM   2342  O   THR A 166     -18.599  12.994  12.798  1.00 88.47           O  
ATOM   2343  CG2 THR A 166     -19.650  12.735   9.186  1.00 88.47           C  
ATOM   2344 HG21 THR A 166     -20.084  13.384   8.425  1.00 88.47           H  
ATOM   2345 HG22 THR A 166     -19.527  11.736   8.768  1.00 88.47           H  
ATOM   2346 HG23 THR A 166     -18.677  13.139   9.466  1.00 88.47           H  
ATOM   2347  OG1 THR A 166     -21.842  12.263   9.935  1.00 88.47           O  
ATOM   2348  HG1 THR A 166     -22.393  12.107  10.705  1.00 88.47           H  
ATOM   2349  N   LYS A 167     -17.695  11.330  11.581  1.00 88.26           N  
ATOM   2350  H   LYS A 167     -17.892  10.585  10.928  1.00 88.26           H  
ATOM   2351  CA  LYS A 167     -16.293  11.594  11.897  1.00 88.26           C  
ATOM   2352  HA  LYS A 167     -16.228  12.446  12.574  1.00 88.26           H  
ATOM   2353  C   LYS A 167     -15.520  11.946  10.648  1.00 88.26           C  
ATOM   2354  CB  LYS A 167     -15.643  10.385  12.559  1.00 88.26           C  
ATOM   2355  HB2 LYS A 167     -14.570  10.572  12.617  1.00 88.26           H  
ATOM   2356  HB3 LYS A 167     -15.802   9.492  11.954  1.00 88.26           H  
ATOM   2357  O   LYS A 167     -15.723  11.344   9.598  1.00 88.26           O  
ATOM   2358  CG  LYS A 167     -16.194  10.166  13.964  1.00 88.26           C  
ATOM   2359  HG2 LYS A 167     -17.181   9.707  13.915  1.00 88.26           H  
ATOM   2360  HG3 LYS A 167     -16.260  11.120  14.488  1.00 88.26           H  
ATOM   2361  CD  LYS A 167     -15.216   9.260  14.699  1.00 88.26           C  
ATOM   2362  HD2 LYS A 167     -14.230   9.725  14.696  1.00 88.26           H  
ATOM   2363  HD3 LYS A 167     -15.165   8.287  14.211  1.00 88.26           H  
ATOM   2364  CE  LYS A 167     -15.679   9.105  16.129  1.00 88.26           C  
ATOM   2365  HE2 LYS A 167     -15.912  10.081  16.554  1.00 88.26           H  
ATOM   2366  HE3 LYS A 167     -16.594   8.513  16.146  1.00 88.26           H  
ATOM   2367  NZ  LYS A 167     -14.639   8.445  16.937  1.00 88.26           N  
ATOM   2368  HZ1 LYS A 167     -14.366   7.542  16.575  1.00 88.26           H  
ATOM   2369  HZ2 LYS A 167     -15.041   8.227  17.837  1.00 88.26           H  
ATOM   2370  HZ3 LYS A 167     -13.821   9.015  17.098  1.00 88.26           H  
ATOM   2371  N   ILE A 168     -14.593  12.880  10.800  1.00 91.13           N  
ATOM   2372  H   ILE A 168     -14.451  13.291  11.711  1.00 91.13           H  
ATOM   2373  CA  ILE A 168     -13.696  13.298   9.733  1.00 91.13           C  
ATOM   2374  HA  ILE A 168     -13.849  12.654   8.867  1.00 91.13           H  
ATOM   2375  C   ILE A 168     -12.267  13.109  10.219  1.00 91.13           C  
ATOM   2376  CB  ILE A 168     -14.009  14.738   9.287  1.00 91.13           C  
ATOM   2377  HB  ILE A 168     -13.907  15.402  10.146  1.00 91.13           H  
ATOM   2378  O   ILE A 168     -11.902  13.626  11.274  1.00 91.13           O  
ATOM   2379  CG1 ILE A 168     -15.467  14.816   8.766  1.00 91.13           C  
ATOM   2380 HG12 ILE A 168     -15.584  14.148   7.912  1.00 91.13           H  
ATOM   2381 HG13 ILE A 168     -16.148  14.482   9.548  1.00 91.13           H  
ATOM   2382  CG2 ILE A 168     -12.997  15.171   8.217  1.00 91.13           C  
ATOM   2383 HG21 ILE A 168     -13.182  16.211   7.949  1.00 91.13           H  
ATOM   2384 HG22 ILE A 168     -11.978  15.126   8.602  1.00 91.13           H  
ATOM   2385 HG23 ILE A 168     -13.080  14.533   7.337  1.00 91.13           H  
ATOM   2386  CD1 ILE A 168     -15.937  16.214   8.362  1.00 91.13           C  
ATOM   2387 HD11 ILE A 168     -17.022  16.211   8.258  1.00 91.13           H  
ATOM   2388 HD12 ILE A 168     -15.509  16.483   7.397  1.00 91.13           H  
ATOM   2389 HD13 ILE A 168     -15.653  16.944   9.120  1.00 91.13           H  
ATOM   2390  N   PHE A 169     -11.466  12.380   9.446  1.00 90.83           N  
ATOM   2391  H   PHE A 169     -11.845  12.004   8.588  1.00 90.83           H  
ATOM   2392  CA  PHE A 169     -10.036  12.225   9.697  1.00 90.83           C  
ATOM   2393  HA  PHE A 169      -9.775  12.762  10.609  1.00 90.83           H  
ATOM   2394  C   PHE A 169      -9.241  12.838   8.561  1.00 90.83           C  
ATOM   2395  CB  PHE A 169      -9.647  10.762   9.914  1.00 90.83           C  
ATOM   2396  HB2 PHE A 169      -9.807  10.194   8.998  1.00 90.83           H  
ATOM   2397  HB3 PHE A 169      -8.582  10.709  10.141  1.00 90.83           H  
ATOM   2398  O   PHE A 169      -9.607  12.717   7.392  1.00 90.83           O  
ATOM   2399  CG  PHE A 169     -10.409  10.107  11.037  1.00 90.83           C  
ATOM   2400  CD1 PHE A 169     -10.000  10.301  12.366  1.00 90.83           C  
ATOM   2401  HD1 PHE A 169      -9.132  10.907  12.584  1.00 90.83           H  
ATOM   2402  CD2 PHE A 169     -11.557   9.347  10.757  1.00 90.83           C  
ATOM   2403  HD2 PHE A 169     -11.899   9.232   9.739  1.00 90.83           H  
ATOM   2404  CE1 PHE A 169     -10.716   9.705  13.416  1.00 90.83           C  
ATOM   2405  HE1 PHE A 169     -10.393   9.852  14.436  1.00 90.83           H  
ATOM   2406  CE2 PHE A 169     -12.275   8.758  11.809  1.00 90.83           C  
ATOM   2407  HE2 PHE A 169     -13.170   8.193  11.596  1.00 90.83           H  
ATOM   2408  CZ  PHE A 169     -11.841   8.915  13.136  1.00 90.83           C  
ATOM   2409  HZ  PHE A 169     -12.378   8.435  13.941  1.00 90.83           H  
ATOM   2410  N   THR A 170      -8.144  13.494   8.917  1.00 90.66           N  
ATOM   2411  H   THR A 170      -7.928  13.582   9.900  1.00 90.66           H  
ATOM   2412  CA  THR A 170      -7.280  14.197   7.973  1.00 90.66           C  
ATOM   2413  HA  THR A 170      -7.536  13.887   6.960  1.00 90.66           H  
ATOM   2414  C   THR A 170      -5.830  13.834   8.237  1.00 90.66           C  
ATOM   2415  CB  THR A 170      -7.476  15.717   8.067  1.00 90.66           C  
ATOM   2416  HB  THR A 170      -6.832  16.200   7.331  1.00 90.66           H  
ATOM   2417  O   THR A 170      -5.399  13.857   9.395  1.00 90.66           O  
ATOM   2418  CG2 THR A 170      -8.932  16.125   7.831  1.00 90.66           C  
ATOM   2419 HG21 THR A 170      -9.300  15.697   6.898  1.00 90.66           H  
ATOM   2420 HG22 THR A 170      -8.999  17.212   7.797  1.00 90.66           H  
ATOM   2421 HG23 THR A 170      -9.559  15.778   8.652  1.00 90.66           H  
ATOM   2422  OG1 THR A 170      -7.132  16.178   9.354  1.00 90.66           O  
ATOM   2423  HG1 THR A 170      -6.345  15.708   9.640  1.00 90.66           H  
ATOM   2424  N   LYS A 171      -5.056  13.534   7.191  1.00 87.94           N  
ATOM   2425  H   LYS A 171      -5.469  13.544   6.269  1.00 87.94           H  
ATOM   2426  CA  LYS A 171      -3.613  13.282   7.306  1.00 87.94           C  
ATOM   2427  HA  LYS A 171      -3.285  13.598   8.296  1.00 87.94           H  
ATOM   2428  C   LYS A 171      -2.826  14.123   6.318  1.00 87.94           C  
ATOM   2429  CB  LYS A 171      -3.262  11.795   7.137  1.00 87.94           C  
ATOM   2430  HB2 LYS A 171      -3.391  11.510   6.093  1.00 87.94           H  
ATOM   2431  HB3 LYS A 171      -2.203  11.684   7.369  1.00 87.94           H  
ATOM   2432  O   LYS A 171      -3.314  14.487   5.251  1.00 87.94           O  
ATOM   2433  CG  LYS A 171      -4.051  10.816   8.016  1.00 87.94           C  
ATOM   2434  HG2 LYS A 171      -3.835   9.799   7.690  1.00 87.94           H  
ATOM   2435  HG3 LYS A 171      -5.119  10.992   7.883  1.00 87.94           H  
ATOM   2436  CD  LYS A 171      -3.681  10.956   9.498  1.00 87.94           C  
ATOM   2437  HD2 LYS A 171      -2.652  10.633   9.660  1.00 87.94           H  
ATOM   2438  HD3 LYS A 171      -3.772  11.999   9.801  1.00 87.94           H  
ATOM   2439  CE  LYS A 171      -4.639  10.114  10.335  1.00 87.94           C  
ATOM   2440  HE2 LYS A 171      -4.404   9.054  10.239  1.00 87.94           H  
ATOM   2441  HE3 LYS A 171      -5.649  10.250   9.948  1.00 87.94           H  
ATOM   2442  NZ  LYS A 171      -4.628  10.523  11.755  1.00 87.94           N  
ATOM   2443  HZ1 LYS A 171      -5.384  10.043  12.221  1.00 87.94           H  
ATOM   2444  HZ2 LYS A 171      -3.776  10.295  12.248  1.00 87.94           H  
ATOM   2445  HZ3 LYS A 171      -4.883  11.492  11.875  1.00 87.94           H  
ATOM   2446  N   VAL A 172      -1.585  14.419   6.693  1.00 86.30           N  
ATOM   2447  H   VAL A 172      -1.246  14.059   7.574  1.00 86.30           H  
ATOM   2448  CA  VAL A 172      -0.632  15.141   5.854  1.00 86.30           C  
ATOM   2449  HA  VAL A 172      -1.000  15.128   4.828  1.00 86.30           H  
ATOM   2450  C   VAL A 172       0.703  14.412   5.897  1.00 86.30           C  
ATOM   2451  CB  VAL A 172      -0.489  16.613   6.275  1.00 86.30           C  
ATOM   2452  HB  VAL A 172      -0.079  16.668   7.283  1.00 86.30           H  
ATOM   2453  O   VAL A 172       1.225  14.134   6.976  1.00 86.30           O  
ATOM   2454  CG1 VAL A 172       0.450  17.355   5.320  1.00 86.30           C  
ATOM   2455 HG11 VAL A 172       0.085  17.272   4.296  1.00 86.30           H  
ATOM   2456 HG12 VAL A 172       1.455  16.939   5.379  1.00 86.30           H  
ATOM   2457 HG13 VAL A 172       0.504  18.407   5.599  1.00 86.30           H  
ATOM   2458  CG2 VAL A 172      -1.842  17.340   6.259  1.00 86.30           C  
ATOM   2459 HG21 VAL A 172      -1.700  18.401   6.465  1.00 86.30           H  
ATOM   2460 HG22 VAL A 172      -2.322  17.218   5.288  1.00 86.30           H  
ATOM   2461 HG23 VAL A 172      -2.496  16.934   7.030  1.00 86.30           H  
ATOM   2462  N   PHE A 173       1.248  14.093   4.728  1.00 84.46           N  
ATOM   2463  H   PHE A 173       0.773  14.390   3.887  1.00 84.46           H  
ATOM   2464  CA  PHE A 173       2.471  13.311   4.576  1.00 84.46           C  
ATOM   2465  HA  PHE A 173       3.023  13.314   5.516  1.00 84.46           H  
ATOM   2466  C   PHE A 173       3.372  13.908   3.496  1.00 84.46           C  
ATOM   2467  CB  PHE A 173       2.109  11.863   4.214  1.00 84.46           C  
ATOM   2468  HB2 PHE A 173       3.015  11.259   4.260  1.00 84.46           H  
ATOM   2469  HB3 PHE A 173       1.771  11.841   3.178  1.00 84.46           H  
ATOM   2470  O   PHE A 173       2.883  14.505   2.545  1.00 84.46           O  
ATOM   2471  CG  PHE A 173       1.049  11.199   5.077  1.00 84.46           C  
ATOM   2472  CD1 PHE A 173       1.209  11.112   6.472  1.00 84.46           C  
ATOM   2473  HD1 PHE A 173       2.022  11.636   6.953  1.00 84.46           H  
ATOM   2474  CD2 PHE A 173      -0.086  10.624   4.479  1.00 84.46           C  
ATOM   2475  HD2 PHE A 173      -0.256  10.719   3.417  1.00 84.46           H  
ATOM   2476  CE1 PHE A 173       0.345  10.320   7.245  1.00 84.46           C  
ATOM   2477  HE1 PHE A 173       0.502  10.215   8.308  1.00 84.46           H  
ATOM   2478  CE2 PHE A 173      -0.986   9.880   5.259  1.00 84.46           C  
ATOM   2479  HE2 PHE A 173      -1.842   9.413   4.793  1.00 84.46           H  
ATOM   2480  CZ  PHE A 173      -0.742   9.685   6.627  1.00 84.46           C  
ATOM   2481  HZ  PHE A 173      -1.413   9.062   7.201  1.00 84.46           H  
ATOM   2482  N   TYR A 174       4.680  13.680   3.586  1.00 83.43           N  
ATOM   2483  H   TYR A 174       5.041  13.168   4.378  1.00 83.43           H  
ATOM   2484  CA  TYR A 174       5.589  13.898   2.460  1.00 83.43           C  
ATOM   2485  HA  TYR A 174       5.133  14.570   1.733  1.00 83.43           H  
ATOM   2486  C   TYR A 174       5.855  12.566   1.776  1.00 83.43           C  
ATOM   2487  CB  TYR A 174       6.886  14.554   2.929  1.00 83.43           C  
ATOM   2488  HB2 TYR A 174       7.614  14.508   2.119  1.00 83.43           H  
ATOM   2489  HB3 TYR A 174       7.297  13.999   3.772  1.00 83.43           H  
ATOM   2490  O   TYR A 174       6.266  11.618   2.441  1.00 83.43           O  
ATOM   2491  CG  TYR A 174       6.693  16.004   3.308  1.00 83.43           C  
ATOM   2492  CD1 TYR A 174       6.704  16.990   2.303  1.00 83.43           C  
ATOM   2493  HD1 TYR A 174       6.851  16.713   1.270  1.00 83.43           H  
ATOM   2494  CD2 TYR A 174       6.479  16.363   4.652  1.00 83.43           C  
ATOM   2495  HD2 TYR A 174       6.463  15.603   5.419  1.00 83.43           H  
ATOM   2496  CE1 TYR A 174       6.521  18.343   2.645  1.00 83.43           C  
ATOM   2497  HE1 TYR A 174       6.533  19.111   1.887  1.00 83.43           H  
ATOM   2498  CE2 TYR A 174       6.285  17.713   4.997  1.00 83.43           C  
ATOM   2499  HE2 TYR A 174       6.119  17.991   6.027  1.00 83.43           H  
ATOM   2500  OH  TYR A 174       6.131  20.010   4.316  1.00 83.43           O  
ATOM   2501  HH  TYR A 174       5.978  20.136   5.256  1.00 83.43           H  
ATOM   2502  CZ  TYR A 174       6.313  18.705   3.992  1.00 83.43           C  
ATOM   2503  N   LEU A 175       5.610  12.490   0.471  1.00 85.66           N  
ATOM   2504  H   LEU A 175       5.323  13.331  -0.009  1.00 85.66           H  
ATOM   2505  CA  LEU A 175       5.786  11.280  -0.328  1.00 85.66           C  
ATOM   2506  HA  LEU A 175       6.129  10.465   0.311  1.00 85.66           H  
ATOM   2507  C   LEU A 175       6.867  11.493  -1.380  1.00 85.66           C  
ATOM   2508  CB  LEU A 175       4.451  10.857  -0.964  1.00 85.66           C  
ATOM   2509  HB2 LEU A 175       4.623   9.954  -1.552  1.00 85.66           H  
ATOM   2510  HB3 LEU A 175       4.124  11.643  -1.645  1.00 85.66           H  
ATOM   2511  O   LEU A 175       6.944  12.558  -1.991  1.00 85.66           O  
ATOM   2512  CG  LEU A 175       3.325  10.581   0.048  1.00 85.66           C  
ATOM   2513  HG  LEU A 175       3.075  11.502   0.575  1.00 85.66           H  
ATOM   2514  CD1 LEU A 175       2.079  10.105  -0.691  1.00 85.66           C  
ATOM   2515 HD11 LEU A 175       1.258   9.963   0.013  1.00 85.66           H  
ATOM   2516 HD12 LEU A 175       1.797  10.851  -1.433  1.00 85.66           H  
ATOM   2517 HD13 LEU A 175       2.284   9.162  -1.198  1.00 85.66           H  
ATOM   2518  CD2 LEU A 175       3.702   9.519   1.080  1.00 85.66           C  
ATOM   2519 HD21 LEU A 175       2.833   9.266   1.688  1.00 85.66           H  
ATOM   2520 HD22 LEU A 175       4.090   8.631   0.582  1.00 85.66           H  
ATOM   2521 HD23 LEU A 175       4.466   9.914   1.749  1.00 85.66           H  
ATOM   2522  N   LYS A 176       7.680  10.462  -1.608  1.00 84.96           N  
ATOM   2523  H   LYS A 176       7.524   9.610  -1.088  1.00 84.96           H  
ATOM   2524  CA  LYS A 176       8.687  10.438  -2.670  1.00 84.96           C  
ATOM   2525  HA  LYS A 176       8.729  11.415  -3.153  1.00 84.96           H  
ATOM   2526  C   LYS A 176       8.284   9.430  -3.740  1.00 84.96           C  
ATOM   2527  CB  LYS A 176      10.080  10.147  -2.094  1.00 84.96           C  
ATOM   2528  HB2 LYS A 176      10.037   9.272  -1.447  1.00 84.96           H  
ATOM   2529  HB3 LYS A 176      10.746   9.919  -2.926  1.00 84.96           H  
ATOM   2530  O   LYS A 176       7.980   8.278  -3.430  1.00 84.96           O  
ATOM   2531  CG  LYS A 176      10.662  11.339  -1.313  1.00 84.96           C  
ATOM   2532  HG2 LYS A 176      10.630  12.225  -1.947  1.00 84.96           H  
ATOM   2533  HG3 LYS A 176      10.074  11.522  -0.414  1.00 84.96           H  
ATOM   2534  CD  LYS A 176      12.123  11.051  -0.928  1.00 84.96           C  
ATOM   2535  HD2 LYS A 176      12.649  10.705  -1.817  1.00 84.96           H  
ATOM   2536  HD3 LYS A 176      12.162  10.243  -0.198  1.00 84.96           H  
ATOM   2537  CE  LYS A 176      12.834  12.296  -0.379  1.00 84.96           C  
ATOM   2538  HE2 LYS A 176      12.581  12.414   0.675  1.00 84.96           H  
ATOM   2539  HE3 LYS A 176      12.456  13.170  -0.911  1.00 84.96           H  
ATOM   2540  NZ  LYS A 176      14.311  12.213  -0.574  1.00 84.96           N  
ATOM   2541  HZ1 LYS A 176      14.706  11.361  -0.204  1.00 84.96           H  
ATOM   2542  HZ2 LYS A 176      14.787  13.009  -0.175  1.00 84.96           H  
ATOM   2543  HZ3 LYS A 176      14.559  12.239  -1.553  1.00 84.96           H  
ATOM   2544  N   LEU A 177       8.300   9.863  -4.996  1.00 85.91           N  
ATOM   2545  H   LEU A 177       8.561  10.825  -5.157  1.00 85.91           H  
ATOM   2546  CA  LEU A 177       8.140   9.002  -6.164  1.00 85.91           C  
ATOM   2547  HA  LEU A 177       7.880   7.992  -5.847  1.00 85.91           H  
ATOM   2548  C   LEU A 177       9.469   8.929  -6.914  1.00 85.91           C  
ATOM   2549  CB  LEU A 177       7.017   9.522  -7.078  1.00 85.91           C  
ATOM   2550  HB2 LEU A 177       7.307  10.505  -7.450  1.00 85.91           H  
ATOM   2551  HB3 LEU A 177       6.944   8.848  -7.932  1.00 85.91           H  
ATOM   2552  O   LEU A 177      10.066   9.960  -7.221  1.00 85.91           O  
ATOM   2553  CG  LEU A 177       5.623   9.659  -6.440  1.00 85.91           C  
ATOM   2554  HG  LEU A 177       5.631  10.473  -5.715  1.00 85.91           H  
ATOM   2555  CD1 LEU A 177       4.602   9.973  -7.533  1.00 85.91           C  
ATOM   2556 HD11 LEU A 177       4.916  10.847  -8.104  1.00 85.91           H  
ATOM   2557 HD12 LEU A 177       3.633  10.184  -7.082  1.00 85.91           H  
ATOM   2558 HD13 LEU A 177       4.509   9.126  -8.212  1.00 85.91           H  
ATOM   2559  CD2 LEU A 177       5.157   8.384  -5.747  1.00 85.91           C  
ATOM   2560 HD21 LEU A 177       4.120   8.493  -5.430  1.00 85.91           H  
ATOM   2561 HD22 LEU A 177       5.236   7.552  -6.448  1.00 85.91           H  
ATOM   2562 HD23 LEU A 177       5.771   8.189  -4.868  1.00 85.91           H  
ATOM   2563  N   TYR A 178       9.912   7.714  -7.224  1.00 78.48           N  
ATOM   2564  H   TYR A 178       9.367   6.912  -6.938  1.00 78.48           H  
ATOM   2565  CA  TYR A 178      11.161   7.476  -7.946  1.00 78.48           C  
ATOM   2566  HA  TYR A 178      11.814   8.340  -7.823  1.00 78.48           H  
ATOM   2567  C   TYR A 178      10.895   7.286  -9.438  1.00 78.48           C  
ATOM   2568  CB  TYR A 178      11.899   6.273  -7.351  1.00 78.48           C  
ATOM   2569  HB2 TYR A 178      12.860   6.171  -7.856  1.00 78.48           H  
ATOM   2570  HB3 TYR A 178      11.330   5.365  -7.553  1.00 78.48           H  
ATOM   2571  O   TYR A 178      10.084   6.440  -9.829  1.00 78.48           O  
ATOM   2572  CG  TYR A 178      12.147   6.386  -5.861  1.00 78.48           C  
ATOM   2573  CD1 TYR A 178      13.150   7.249  -5.376  1.00 78.48           C  
ATOM   2574  HD1 TYR A 178      13.744   7.832  -6.064  1.00 78.48           H  
ATOM   2575  CD2 TYR A 178      11.374   5.629  -4.960  1.00 78.48           C  
ATOM   2576  HD2 TYR A 178      10.620   4.946  -5.322  1.00 78.48           H  
ATOM   2577  CE1 TYR A 178      13.390   7.351  -3.992  1.00 78.48           C  
ATOM   2578  HE1 TYR A 178      14.168   8.008  -3.634  1.00 78.48           H  
ATOM   2579  CE2 TYR A 178      11.613   5.728  -3.580  1.00 78.48           C  
ATOM   2580  HE2 TYR A 178      11.067   5.098  -2.893  1.00 78.48           H  
ATOM   2581  OH  TYR A 178      12.830   6.674  -1.750  1.00 78.48           O  
ATOM   2582  HH  TYR A 178      13.659   7.110  -1.542  1.00 78.48           H  
ATOM   2583  CZ  TYR A 178      12.616   6.591  -3.089  1.00 78.48           C  
ATOM   2584  N   ALA A 179      11.596   8.062 -10.261  1.00 74.87           N  
ATOM   2585  H   ALA A 179      12.247   8.715  -9.848  1.00 74.87           H  
ATOM   2586  CA  ALA A 179      11.636   7.923 -11.706  1.00 74.87           C  
ATOM   2587  HA  ALA A 179      10.626   7.745 -12.077  1.00 74.87           H  
ATOM   2588  C   ALA A 179      12.510   6.719 -12.060  1.00 74.87           C  
ATOM   2589  CB  ALA A 179      12.155   9.225 -12.327  1.00 74.87           C  
ATOM   2590  HB1 ALA A 179      13.221   9.338 -12.131  1.00 74.87           H  
ATOM   2591  HB2 ALA A 179      11.997   9.202 -13.406  1.00 74.87           H  
ATOM   2592  HB3 ALA A 179      11.629  10.076 -11.894  1.00 74.87           H  
ATOM   2593  O   ALA A 179      13.730   6.832 -12.163  1.00 74.87           O  
ATOM   2594  N   ASN A 180      11.862   5.569 -12.217  1.00 67.83           N  
ATOM   2595  H   ASN A 180      10.857   5.571 -12.115  1.00 67.83           H  
ATOM   2596  CA  ASN A 180      12.510   4.333 -12.629  1.00 67.83           C  
ATOM   2597  HA  ASN A 180      13.586   4.425 -12.483  1.00 67.83           H  
ATOM   2598  C   ASN A 180      12.270   4.095 -14.122  1.00 67.83           C  
ATOM   2599  CB  ASN A 180      12.011   3.175 -11.748  1.00 67.83           C  
ATOM   2600  HB2 ASN A 180      10.926   3.106 -11.829  1.00 67.83           H  
ATOM   2601  HB3 ASN A 180      12.438   2.240 -12.111  1.00 67.83           H  
ATOM   2602  O   ASN A 180      11.264   4.531 -14.682  1.00 67.83           O  
ATOM   2603  CG  ASN A 180      12.402   3.333 -10.285  1.00 67.83           C  
ATOM   2604  ND2 ASN A 180      11.712   2.677  -9.380  1.00 67.83           N  
ATOM   2605 HD21 ASN A 180      11.107   1.918  -9.660  1.00 67.83           H  
ATOM   2606 HD22 ASN A 180      12.089   2.737  -8.445  1.00 67.83           H  
ATOM   2607  OD1 ASN A 180      13.327   4.029  -9.915  1.00 67.83           O  
ATOM   2608  N   GLY A 181      13.189   3.381 -14.765  1.00 66.35           N  
ATOM   2609  H   GLY A 181      14.002   3.064 -14.257  1.00 66.35           H  
ATOM   2610  CA  GLY A 181      12.986   2.882 -16.121  1.00 66.35           C  
ATOM   2611  HA2 GLY A 181      12.826   3.718 -16.802  1.00 66.35           H  
ATOM   2612  HA3 GLY A 181      13.872   2.334 -16.444  1.00 66.35           H  
ATOM   2613  C   GLY A 181      11.823   1.901 -16.232  1.00 66.35           C  
ATOM   2614  O   GLY A 181      11.344   1.353 -15.239  1.00 66.35           O  
ATOM   2615  N   LEU A 182      11.418   1.636 -17.472  1.00 71.88           N  
ATOM   2616  H   LEU A 182      11.915   2.076 -18.233  1.00 71.88           H  
ATOM   2617  CA  LEU A 182      10.677   0.419 -17.783  1.00 71.88           C  
ATOM   2618  HA  LEU A 182       9.792   0.360 -17.149  1.00 71.88           H  
ATOM   2619  C   LEU A 182      11.592  -0.781 -17.493  1.00 71.88           C  
ATOM   2620  CB  LEU A 182      10.270   0.450 -19.266  1.00 71.88           C  
ATOM   2621  HB2 LEU A 182       9.857   1.428 -19.515  1.00 71.88           H  
ATOM   2622  HB3 LEU A 182      11.171   0.314 -19.864  1.00 71.88           H  
ATOM   2623  O   LEU A 182      12.741  -0.783 -17.932  1.00 71.88           O  
ATOM   2624  CG  LEU A 182       9.248  -0.641 -19.633  1.00 71.88           C  
ATOM   2625  HG  LEU A 182       9.425  -1.543 -19.047  1.00 71.88           H  
ATOM   2626  CD1 LEU A 182       7.825  -0.139 -19.371  1.00 71.88           C  
ATOM   2627 HD11 LEU A 182       7.115  -0.937 -19.589  1.00 71.88           H  
ATOM   2628 HD12 LEU A 182       7.607   0.727 -19.996  1.00 71.88           H  
ATOM   2629 HD13 LEU A 182       7.727   0.130 -18.319  1.00 71.88           H  
ATOM   2630  CD2 LEU A 182       9.364  -1.003 -21.112  1.00 71.88           C  
ATOM   2631 HD21 LEU A 182      10.353  -1.419 -21.306  1.00 71.88           H  
ATOM   2632 HD22 LEU A 182       9.212  -0.124 -21.737  1.00 71.88           H  
ATOM   2633 HD23 LEU A 182       8.629  -1.768 -21.364  1.00 71.88           H  
ATOM   2634  N   TYR A 183      11.086  -1.789 -16.788  1.00 72.84           N  
ATOM   2635  H   TYR A 183      10.127  -1.734 -16.477  1.00 72.84           H  
ATOM   2636  CA  TYR A 183      11.801  -3.048 -16.593  1.00 72.84           C  
ATOM   2637  HA  TYR A 183      12.819  -2.964 -16.973  1.00 72.84           H  
ATOM   2638  C   TYR A 183      11.098  -4.145 -17.382  1.00 72.84           C  
ATOM   2639  CB  TYR A 183      11.904  -3.364 -15.101  1.00 72.84           C  
ATOM   2640  HB2 TYR A 183      12.455  -2.559 -14.617  1.00 72.84           H  
ATOM   2641  HB3 TYR A 183      10.902  -3.367 -14.672  1.00 72.84           H  
ATOM   2642  O   TYR A 183       9.905  -4.380 -17.194  1.00 72.84           O  
ATOM   2643  CG  TYR A 183      12.588  -4.678 -14.777  1.00 72.84           C  
ATOM   2644  CD1 TYR A 183      11.839  -5.834 -14.469  1.00 72.84           C  
ATOM   2645  HD1 TYR A 183      10.761  -5.817 -14.525  1.00 72.84           H  
ATOM   2646  CD2 TYR A 183      13.993  -4.722 -14.750  1.00 72.84           C  
ATOM   2647  HD2 TYR A 183      14.565  -3.837 -14.983  1.00 72.84           H  
ATOM   2648  CE1 TYR A 183      12.502  -7.015 -14.074  1.00 72.84           C  
ATOM   2649  HE1 TYR A 183      11.952  -7.910 -13.822  1.00 72.84           H  
ATOM   2650  CE2 TYR A 183      14.656  -5.907 -14.388  1.00 72.84           C  
ATOM   2651  HE2 TYR A 183      15.735  -5.925 -14.340  1.00 72.84           H  
ATOM   2652  OH  TYR A 183      14.575  -8.166 -13.638  1.00 72.84           O  
ATOM   2653  HH  TYR A 183      15.502  -8.121 -13.884  1.00 72.84           H  
ATOM   2654  CZ  TYR A 183      13.912  -7.047 -14.025  1.00 72.84           C  
ATOM   2655  N   GLU A 184      11.832  -4.803 -18.271  1.00 73.19           N  
ATOM   2656  H   GLU A 184      12.814  -4.583 -18.365  1.00 73.19           H  
ATOM   2657  CA  GLU A 184      11.332  -5.919 -19.063  1.00 73.19           C  
ATOM   2658  HA  GLU A 184      10.321  -6.167 -18.739  1.00 73.19           H  
ATOM   2659  C   GLU A 184      12.212  -7.143 -18.824  1.00 73.19           C  
ATOM   2660  CB  GLU A 184      11.244  -5.522 -20.547  1.00 73.19           C  
ATOM   2661  HB2 GLU A 184      12.240  -5.278 -20.918  1.00 73.19           H  
ATOM   2662  HB3 GLU A 184      10.614  -4.637 -20.625  1.00 73.19           H  
ATOM   2663  O   GLU A 184      13.432  -7.084 -18.990  1.00 73.19           O  
ATOM   2664  CG  GLU A 184      10.635  -6.643 -21.408  1.00 73.19           C  
ATOM   2665  HG2 GLU A 184       9.681  -6.938 -20.972  1.00 73.19           H  
ATOM   2666  HG3 GLU A 184      11.294  -7.511 -21.375  1.00 73.19           H  
ATOM   2667  CD  GLU A 184      10.411  -6.252 -22.880  1.00 73.19           C  
ATOM   2668  OE1 GLU A 184       9.907  -7.126 -23.627  1.00 73.19           O  
ATOM   2669  OE2 GLU A 184      10.719  -5.100 -23.263  1.00 73.19           O  
ATOM   2670  N   THR A 185      11.586  -8.257 -18.453  1.00 71.18           N  
ATOM   2671  H   THR A 185      10.587  -8.231 -18.308  1.00 71.18           H  
ATOM   2672  CA  THR A 185      12.233  -9.570 -18.427  1.00 71.18           C  
ATOM   2673  HA  THR A 185      13.229  -9.465 -18.858  1.00 71.18           H  
ATOM   2674  C   THR A 185      11.490 -10.540 -19.318  1.00 71.18           C  
ATOM   2675  CB  THR A 185      12.431 -10.152 -17.019  1.00 71.18           C  
ATOM   2676  HB  THR A 185      12.762 -11.187 -17.108  1.00 71.18           H  
ATOM   2677  O   THR A 185      10.263 -10.543 -19.408  1.00 71.18           O  
ATOM   2678  CG2 THR A 185      13.519  -9.375 -16.307  1.00 71.18           C  
ATOM   2679 HG21 THR A 185      13.251  -8.320 -16.267  1.00 71.18           H  
ATOM   2680 HG22 THR A 185      14.462  -9.481 -16.844  1.00 71.18           H  
ATOM   2681 HG23 THR A 185      13.642  -9.789 -15.306  1.00 71.18           H  
ATOM   2682  OG1 THR A 185      11.289 -10.121 -16.195  1.00 71.18           O  
ATOM   2683  HG1 THR A 185      11.614 -10.298 -15.309  1.00 71.18           H  
ATOM   2684  N   VAL A 186      12.255 -11.379 -20.008  1.00 65.27           N  
ATOM   2685  H   VAL A 186      13.256 -11.344 -19.878  1.00 65.27           H  
ATOM   2686  CA  VAL A 186      11.719 -12.456 -20.834  1.00 65.27           C  
ATOM   2687  HA  VAL A 186      10.630 -12.454 -20.790  1.00 65.27           H  
ATOM   2688  C   VAL A 186      12.199 -13.761 -20.229  1.00 65.27           C  
ATOM   2689  CB  VAL A 186      12.122 -12.299 -22.311  1.00 65.27           C  
ATOM   2690  HB  VAL A 186      13.204 -12.387 -22.412  1.00 65.27           H  
ATOM   2691  O   VAL A 186      13.376 -14.103 -20.328  1.00 65.27           O  
ATOM   2692  CG1 VAL A 186      11.457 -13.387 -23.167  1.00 65.27           C  
ATOM   2693 HG11 VAL A 186      10.373 -13.336 -23.061  1.00 65.27           H  
ATOM   2694 HG12 VAL A 186      11.735 -13.253 -24.213  1.00 65.27           H  
ATOM   2695 HG13 VAL A 186      11.798 -14.370 -22.844  1.00 65.27           H  
ATOM   2696  CG2 VAL A 186      11.698 -10.931 -22.866  1.00 65.27           C  
ATOM   2697 HG21 VAL A 186      11.901 -10.873 -23.935  1.00 65.27           H  
ATOM   2698 HG22 VAL A 186      12.265 -10.139 -22.377  1.00 65.27           H  
ATOM   2699 HG23 VAL A 186      10.638 -10.754 -22.680  1.00 65.27           H  
ATOM   2700  N   ASP A 187      11.279 -14.487 -19.606  1.00 65.47           N  
ATOM   2701  H   ASP A 187      10.327 -14.153 -19.568  1.00 65.47           H  
ATOM   2702  CA  ASP A 187      11.503 -15.869 -19.218  1.00 65.47           C  
ATOM   2703  HA  ASP A 187      12.508 -15.975 -18.809  1.00 65.47           H  
ATOM   2704  C   ASP A 187      11.392 -16.732 -20.480  1.00 65.47           C  
ATOM   2705  CB  ASP A 187      10.518 -16.267 -18.115  1.00 65.47           C  
ATOM   2706  HB2 ASP A 187       9.499 -16.226 -18.500  1.00 65.47           H  
ATOM   2707  HB3 ASP A 187      10.601 -15.554 -17.296  1.00 65.47           H  
ATOM   2708  O   ASP A 187      10.300 -17.061 -20.957  1.00 65.47           O  
ATOM   2709  CG  ASP A 187      10.787 -17.670 -17.572  1.00 65.47           C  
ATOM   2710  OD1 ASP A 187      11.468 -18.462 -18.263  1.00 65.47           O  
ATOM   2711  OD2 ASP A 187      10.227 -17.969 -16.496  1.00 65.47           O  
ATOM   2712  N   ALA A 188      12.552 -17.029 -21.066  1.00 61.04           N  
ATOM   2713  H   ALA A 188      13.397 -16.673 -20.642  1.00 61.04           H  
ATOM   2714  CA  ALA A 188      12.656 -17.822 -22.282  1.00 61.04           C  
ATOM   2715  HA  ALA A 188      12.010 -17.383 -23.042  1.00 61.04           H  
ATOM   2716  C   ALA A 188      12.199 -19.277 -22.081  1.00 61.04           C  
ATOM   2717  CB  ALA A 188      14.109 -17.757 -22.770  1.00 61.04           C  
ATOM   2718  HB1 ALA A 188      14.203 -18.311 -23.704  1.00 61.04           H  
ATOM   2719  HB2 ALA A 188      14.770 -18.201 -22.026  1.00 61.04           H  
ATOM   2720  HB3 ALA A 188      14.397 -16.720 -22.939  1.00 61.04           H  
ATOM   2721  O   ALA A 188      11.765 -19.904 -23.045  1.00 61.04           O  
ATOM   2722  N   GLU A 189      12.279 -19.805 -20.856  1.00 60.72           N  
ATOM   2723  H   GLU A 189      12.493 -19.207 -20.071  1.00 60.72           H  
ATOM   2724  CA  GLU A 189      11.901 -21.186 -20.543  1.00 60.72           C  
ATOM   2725  HA  GLU A 189      12.253 -21.842 -21.339  1.00 60.72           H  
ATOM   2726  C   GLU A 189      10.376 -21.322 -20.485  1.00 60.72           C  
ATOM   2727  CB  GLU A 189      12.592 -21.607 -19.232  1.00 60.72           C  
ATOM   2728  HB2 GLU A 189      12.175 -21.042 -18.398  1.00 60.72           H  
ATOM   2729  HB3 GLU A 189      13.651 -21.368 -19.320  1.00 60.72           H  
ATOM   2730  O   GLU A 189       9.801 -22.217 -21.105  1.00 60.72           O  
ATOM   2731  CG  GLU A 189      12.457 -23.111 -18.943  1.00 60.72           C  
ATOM   2732  HG2 GLU A 189      12.774 -23.659 -19.830  1.00 60.72           H  
ATOM   2733  HG3 GLU A 189      11.407 -23.342 -18.764  1.00 60.72           H  
ATOM   2734  CD  GLU A 189      13.293 -23.593 -17.739  1.00 60.72           C  
ATOM   2735  OE1 GLU A 189      13.334 -24.828 -17.524  1.00 60.72           O  
ATOM   2736  OE2 GLU A 189      13.914 -22.756 -17.047  1.00 60.72           O  
ATOM   2737  N   ASN A 190       9.709 -20.370 -19.831  1.00 59.66           N  
ATOM   2738  H   ASN A 190      10.254 -19.691 -19.318  1.00 59.66           H  
ATOM   2739  CA  ASN A 190       8.254 -20.383 -19.673  1.00 59.66           C  
ATOM   2740  HA  ASN A 190       7.910 -21.412 -19.780  1.00 59.66           H  
ATOM   2741  C   ASN A 190       7.498 -19.591 -20.751  1.00 59.66           C  
ATOM   2742  CB  ASN A 190       7.913 -19.948 -18.243  1.00 59.66           C  
ATOM   2743  HB2 ASN A 190       6.831 -19.907 -18.118  1.00 59.66           H  
ATOM   2744  HB3 ASN A 190       8.323 -18.958 -18.046  1.00 59.66           H  
ATOM   2745  O   ASN A 190       6.268 -19.559 -20.736  1.00 59.66           O  
ATOM   2746  CG  ASN A 190       8.448 -20.952 -17.237  1.00 59.66           C  
ATOM   2747  ND2 ASN A 190       9.208 -20.525 -16.262  1.00 59.66           N  
ATOM   2748 HD21 ASN A 190       9.681 -21.238 -15.726  1.00 59.66           H  
ATOM   2749 HD22 ASN A 190       9.583 -19.587 -16.297  1.00 59.66           H  
ATOM   2750  OD1 ASN A 190       8.176 -22.137 -17.319  1.00 59.66           O  
ATOM   2751  N   ASN A 191       8.202 -18.964 -21.703  1.00 64.20           N  
ATOM   2752  H   ASN A 191       9.209 -18.995 -21.624  1.00 64.20           H  
ATOM   2753  CA  ASN A 191       7.614 -18.092 -22.728  1.00 64.20           C  
ATOM   2754  HA  ASN A 191       8.440 -17.589 -23.231  1.00 64.20           H  
ATOM   2755  C   ASN A 191       6.757 -16.954 -22.134  1.00 64.20           C  
ATOM   2756  CB  ASN A 191       6.875 -18.958 -23.768  1.00 64.20           C  
ATOM   2757  HB2 ASN A 191       6.333 -19.751 -23.253  1.00 64.20           H  
ATOM   2758  HB3 ASN A 191       6.142 -18.366 -24.316  1.00 64.20           H  
ATOM   2759  O   ASN A 191       5.760 -16.534 -22.732  1.00 64.20           O  
ATOM   2760  CG  ASN A 191       7.794 -19.568 -24.795  1.00 64.20           C  
ATOM   2761  ND2 ASN A 191       7.733 -20.865 -24.976  1.00 64.20           N  
ATOM   2762 HD21 ASN A 191       7.245 -21.422 -24.290  1.00 64.20           H  
ATOM   2763 HD22 ASN A 191       8.467 -21.255 -25.550  1.00 64.20           H  
ATOM   2764  OD1 ASN A 191       8.534 -18.884 -25.483  1.00 64.20           O  
ATOM   2765  N   VAL A 192       7.154 -16.447 -20.963  1.00 65.12           N  
ATOM   2766  H   VAL A 192       8.022 -16.791 -20.577  1.00 65.12           H  
ATOM   2767  CA  VAL A 192       6.485 -15.341 -20.270  1.00 65.12           C  
ATOM   2768  HA  VAL A 192       5.540 -15.132 -20.771  1.00 65.12           H  
ATOM   2769  C   VAL A 192       7.351 -14.090 -20.366  1.00 65.12           C  
ATOM   2770  CB  VAL A 192       6.140 -15.688 -18.807  1.00 65.12           C  
ATOM   2771  HB  VAL A 192       7.053 -15.923 -18.260  1.00 65.12           H  
ATOM   2772  O   VAL A 192       8.487 -14.065 -19.903  1.00 65.12           O  
ATOM   2773  CG1 VAL A 192       5.435 -14.516 -18.106  1.00 65.12           C  
ATOM   2774 HG11 VAL A 192       6.106 -13.660 -18.040  1.00 65.12           H  
ATOM   2775 HG12 VAL A 192       4.542 -14.230 -18.663  1.00 65.12           H  
ATOM   2776 HG13 VAL A 192       5.148 -14.805 -17.095  1.00 65.12           H  
ATOM   2777  CG2 VAL A 192       5.196 -16.894 -18.724  1.00 65.12           C  
ATOM   2778 HG21 VAL A 192       5.703 -17.784 -19.095  1.00 65.12           H  
ATOM   2779 HG22 VAL A 192       4.301 -16.718 -19.321  1.00 65.12           H  
ATOM   2780 HG23 VAL A 192       4.913 -17.080 -17.688  1.00 65.12           H  
ATOM   2781  N   SER A 193       6.800 -13.027 -20.938  1.00 66.52           N  
ATOM   2782  H   SER A 193       5.859 -13.119 -21.293  1.00 66.52           H  
ATOM   2783  CA  SER A 193       7.371 -11.684 -20.888  1.00 66.52           C  
ATOM   2784  HA  SER A 193       8.442 -11.742 -20.698  1.00 66.52           H  
ATOM   2785  C   SER A 193       6.723 -10.911 -19.744  1.00 66.52           C  
ATOM   2786  CB  SER A 193       7.170 -10.965 -22.224  1.00 66.52           C  
ATOM   2787  HB2 SER A 193       6.122 -11.028 -22.517  1.00 66.52           H  
ATOM   2788  HB3 SER A 193       7.442  -9.915 -22.116  1.00 66.52           H  
ATOM   2789  O   SER A 193       5.500 -10.784 -19.686  1.00 66.52           O  
ATOM   2790  OG  SER A 193       7.978 -11.550 -23.235  1.00 66.52           O  
ATOM   2791  HG  SER A 193       8.854 -11.176 -23.118  1.00 66.52           H  
ATOM   2792  N   ARG A 194       7.531 -10.388 -18.826  1.00 73.21           N  
ATOM   2793  H   ARG A 194       8.527 -10.496 -18.952  1.00 73.21           H  
ATOM   2794  CA  ARG A 194       7.090  -9.517 -17.738  1.00 73.21           C  
ATOM   2795  HA  ARG A 194       6.004  -9.543 -17.657  1.00 73.21           H  
ATOM   2796  C   ARG A 194       7.507  -8.091 -18.052  1.00 73.21           C  
ATOM   2797  CB  ARG A 194       7.685  -9.981 -16.407  1.00 73.21           C  
ATOM   2798  HB2 ARG A 194       7.369  -9.281 -15.634  1.00 73.21           H  
ATOM   2799  HB3 ARG A 194       8.772  -9.948 -16.471  1.00 73.21           H  
ATOM   2800  O   ARG A 194       8.677  -7.832 -18.310  1.00 73.21           O  
ATOM   2801  CG  ARG A 194       7.248 -11.396 -16.014  1.00 73.21           C  
ATOM   2802  HG2 ARG A 194       6.160 -11.470 -16.045  1.00 73.21           H  
ATOM   2803  HG3 ARG A 194       7.673 -12.115 -16.714  1.00 73.21           H  
ATOM   2804  CD  ARG A 194       7.751 -11.714 -14.605  1.00 73.21           C  
ATOM   2805  HD2 ARG A 194       7.340 -10.989 -13.902  1.00 73.21           H  
ATOM   2806  HD3 ARG A 194       8.836 -11.613 -14.608  1.00 73.21           H  
ATOM   2807  NE  ARG A 194       7.360 -13.074 -14.190  1.00 73.21           N  
ATOM   2808  HE  ARG A 194       6.504 -13.446 -14.576  1.00 73.21           H  
ATOM   2809  NH1 ARG A 194       9.172 -13.498 -12.832  1.00 73.21           N  
ATOM   2810 HH11 ARG A 194       9.566 -12.593 -13.046  1.00 73.21           H  
ATOM   2811 HH12 ARG A 194       9.731 -14.142 -12.291  1.00 73.21           H  
ATOM   2812  NH2 ARG A 194       7.640 -15.088 -13.173  1.00 73.21           N  
ATOM   2813 HH21 ARG A 194       6.832 -15.449 -13.659  1.00 73.21           H  
ATOM   2814 HH22 ARG A 194       8.233 -15.721 -12.655  1.00 73.21           H  
ATOM   2815  CZ  ARG A 194       8.057 -13.874 -13.400  1.00 73.21           C  
ATOM   2816  N   VAL A 195       6.551  -7.173 -18.020  1.00 74.87           N  
ATOM   2817  H   VAL A 195       5.619  -7.468 -17.766  1.00 74.87           H  
ATOM   2818  CA  VAL A 195       6.787  -5.745 -18.234  1.00 74.87           C  
ATOM   2819  HA  VAL A 195       7.852  -5.558 -18.369  1.00 74.87           H  
ATOM   2820  C   VAL A 195       6.328  -5.015 -16.992  1.00 74.87           C  
ATOM   2821  CB  VAL A 195       6.059  -5.219 -19.483  1.00 74.87           C  
ATOM   2822  HB  VAL A 195       4.985  -5.358 -19.360  1.00 74.87           H  
ATOM   2823  O   VAL A 195       5.156  -5.070 -16.634  1.00 74.87           O  
ATOM   2824  CG1 VAL A 195       6.333  -3.723 -19.695  1.00 74.87           C  
ATOM   2825 HG11 VAL A 195       5.850  -3.387 -20.612  1.00 74.87           H  
ATOM   2826 HG12 VAL A 195       7.406  -3.553 -19.773  1.00 74.87           H  
ATOM   2827 HG13 VAL A 195       5.935  -3.143 -18.863  1.00 74.87           H  
ATOM   2828  CG2 VAL A 195       6.502  -5.966 -20.746  1.00 74.87           C  
ATOM   2829 HG21 VAL A 195       6.269  -7.027 -20.663  1.00 74.87           H  
ATOM   2830 HG22 VAL A 195       7.576  -5.851 -20.889  1.00 74.87           H  
ATOM   2831 HG23 VAL A 195       5.986  -5.567 -21.619  1.00 74.87           H  
ATOM   2832  N   MET A 196       7.241  -4.316 -16.342  1.00 80.26           N  
ATOM   2833  H   MET A 196       8.190  -4.320 -16.685  1.00 80.26           H  
ATOM   2834  CA  MET A 196       6.930  -3.450 -15.223  1.00 80.26           C  
ATOM   2835  HA  MET A 196       5.914  -3.652 -14.883  1.00 80.26           H  
ATOM   2836  C   MET A 196       7.000  -1.994 -15.653  1.00 80.26           C  
ATOM   2837  CB  MET A 196       7.846  -3.786 -14.065  1.00 80.26           C  
ATOM   2838  HB2 MET A 196       8.877  -3.766 -14.419  1.00 80.26           H  
ATOM   2839  HB3 MET A 196       7.611  -4.796 -13.728  1.00 80.26           H  
ATOM   2840  O   MET A 196       7.973  -1.541 -16.263  1.00 80.26           O  
ATOM   2841  CG  MET A 196       7.686  -2.819 -12.896  1.00 80.26           C  
ATOM   2842  HG2 MET A 196       6.626  -2.623 -12.733  1.00 80.26           H  
ATOM   2843  HG3 MET A 196       8.179  -1.879 -13.143  1.00 80.26           H  
ATOM   2844  SD  MET A 196       8.374  -3.451 -11.359  1.00 80.26           S  
ATOM   2845  CE  MET A 196       9.883  -4.260 -11.941  1.00 80.26           C  
ATOM   2846  HE1 MET A 196      10.463  -3.549 -12.529  1.00 80.26           H  
ATOM   2847  HE2 MET A 196      10.457  -4.600 -11.079  1.00 80.26           H  
ATOM   2848  HE3 MET A 196       9.633  -5.130 -12.548  1.00 80.26           H  
ATOM   2849  N   GLY A 197       5.932  -1.271 -15.334  1.00 77.64           N  
ATOM   2850  H   GLY A 197       5.208  -1.713 -14.785  1.00 77.64           H  
ATOM   2851  CA  GLY A 197       5.801   0.140 -15.651  1.00 77.64           C  
ATOM   2852  HA2 GLY A 197       4.786   0.467 -15.425  1.00 77.64           H  
ATOM   2853  HA3 GLY A 197       5.982   0.289 -16.716  1.00 77.64           H  
ATOM   2854  C   GLY A 197       6.756   1.014 -14.848  1.00 77.64           C  
ATOM   2855  O   GLY A 197       7.096   0.718 -13.705  1.00 77.64           O  
ATOM   2856  N   TRP A 198       7.124   2.146 -15.438  1.00 80.62           N  
ATOM   2857  H   TRP A 198       6.772   2.335 -16.366  1.00 80.62           H  
ATOM   2858  CA  TRP A 198       7.819   3.240 -14.752  1.00 80.62           C  
ATOM   2859  HA  TRP A 198       8.623   2.836 -14.137  1.00 80.62           H  
ATOM   2860  C   TRP A 198       6.877   4.039 -13.832  1.00 80.62           C  
ATOM   2861  CB  TRP A 198       8.432   4.148 -15.819  1.00 80.62           C  
ATOM   2862  HB2 TRP A 198       8.909   4.994 -15.325  1.00 80.62           H  
ATOM   2863  HB3 TRP A 198       9.202   3.594 -16.356  1.00 80.62           H  
ATOM   2864  O   TRP A 198       7.318   4.868 -13.037  1.00 80.62           O  
ATOM   2865  CG  TRP A 198       7.449   4.690 -16.803  1.00 80.62           C  
ATOM   2866  CD1 TRP A 198       7.032   4.070 -17.929  1.00 80.62           C  
ATOM   2867  HD1 TRP A 198       7.376   3.101 -18.259  1.00 80.62           H  
ATOM   2868  CD2 TRP A 198       6.764   5.970 -16.771  1.00 80.62           C  
ATOM   2869  CE2 TRP A 198       5.911   6.040 -17.909  1.00 80.62           C  
ATOM   2870  CE3 TRP A 198       6.839   7.108 -15.949  1.00 80.62           C  
ATOM   2871  HE3 TRP A 198       7.521   7.102 -15.112  1.00 80.62           H  
ATOM   2872  NE1 TRP A 198       6.097   4.852 -18.567  1.00 80.62           N  
ATOM   2873  HE1 TRP A 198       5.637   4.580 -19.424  1.00 80.62           H  
ATOM   2874  CH2 TRP A 198       5.295   8.293 -17.422  1.00 80.62           C  
ATOM   2875  HH2 TRP A 198       4.854   9.232 -17.720  1.00 80.62           H  
ATOM   2876  CZ2 TRP A 198       5.152   7.164 -18.221  1.00 80.62           C  
ATOM   2877  HZ2 TRP A 198       4.558   7.189 -19.122  1.00 80.62           H  
ATOM   2878  CZ3 TRP A 198       6.151   8.273 -16.332  1.00 80.62           C  
ATOM   2879  HZ3 TRP A 198       6.321   9.236 -15.874  1.00 80.62           H  
ATOM   2880  N   GLN A 199       5.564   3.815 -13.947  1.00 86.36           N  
ATOM   2881  H   GLN A 199       5.257   3.113 -14.605  1.00 86.36           H  
ATOM   2882  CA  GLN A 199       4.549   4.456 -13.124  1.00 86.36           C  
ATOM   2883  HA  GLN A 199       4.785   5.518 -13.061  1.00 86.36           H  
ATOM   2884  C   GLN A 199       4.526   3.891 -11.704  1.00 86.36           C  
ATOM   2885  CB  GLN A 199       3.153   4.312 -13.739  1.00 86.36           C  
ATOM   2886  HB2 GLN A 199       2.813   3.279 -13.660  1.00 86.36           H  
ATOM   2887  HB3 GLN A 199       2.486   4.929 -13.137  1.00 86.36           H  
ATOM   2888  O   GLN A 199       4.701   2.695 -11.491  1.00 86.36           O  
ATOM   2889  CG  GLN A 199       3.012   4.791 -15.187  1.00 86.36           C  
ATOM   2890  HG2 GLN A 199       3.606   5.691 -15.345  1.00 86.36           H  
ATOM   2891  HG3 GLN A 199       1.959   5.036 -15.325  1.00 86.36           H  
ATOM   2892  CD  GLN A 199       3.349   3.761 -16.258  1.00 86.36           C  
ATOM   2893  NE2 GLN A 199       2.984   4.025 -17.492  1.00 86.36           N  
ATOM   2894 HE21 GLN A 199       3.143   3.286 -18.162  1.00 86.36           H  
ATOM   2895 HE22 GLN A 199       2.472   4.874 -17.684  1.00 86.36           H  
ATOM   2896  OE1 GLN A 199       3.915   2.705 -16.028  1.00 86.36           O  
ATOM   2897  N   THR A 200       4.225   4.749 -10.735  1.00 89.22           N  
ATOM   2898  H   THR A 200       4.043   5.713 -10.974  1.00 89.22           H  
ATOM   2899  CA  THR A 200       4.005   4.361  -9.342  1.00 89.22           C  
ATOM   2900  HA  THR A 200       4.471   3.394  -9.157  1.00 89.22           H  
ATOM   2901  C   THR A 200       2.514   4.248  -9.051  1.00 89.22           C  
ATOM   2902  CB  THR A 200       4.650   5.378  -8.399  1.00 89.22           C  
ATOM   2903  HB  THR A 200       4.183   6.355  -8.529  1.00 89.22           H  
ATOM   2904  O   THR A 200       1.768   5.188  -9.329  1.00 89.22           O  
ATOM   2905  CG2 THR A 200       4.508   4.944  -6.946  1.00 89.22           C  
ATOM   2906 HG21 THR A 200       3.555   5.295  -6.551  1.00 89.22           H  
ATOM   2907 HG22 THR A 200       5.327   5.361  -6.359  1.00 89.22           H  
ATOM   2908 HG23 THR A 200       4.549   3.858  -6.862  1.00 89.22           H  
ATOM   2909  OG1 THR A 200       6.026   5.499  -8.681  1.00 89.22           O  
ATOM   2910  HG1 THR A 200       6.103   5.762  -9.602  1.00 89.22           H  
ATOM   2911  N   VAL A 201       2.083   3.128  -8.465  1.00 88.71           N  
ATOM   2912  H   VAL A 201       2.764   2.424  -8.220  1.00 88.71           H  
ATOM   2913  CA  VAL A 201       0.696   2.942  -8.008  1.00 88.71           C  
ATOM   2914  HA  VAL A 201       0.020   3.371  -8.748  1.00 88.71           H  
ATOM   2915  C   VAL A 201       0.487   3.719  -6.714  1.00 88.71           C  
ATOM   2916  CB  VAL A 201       0.324   1.454  -7.838  1.00 88.71           C  
ATOM   2917  HB  VAL A 201       0.934   1.025  -7.043  1.00 88.71           H  
ATOM   2918  O   VAL A 201       1.154   3.461  -5.713  1.00 88.71           O  
ATOM   2919  CG1 VAL A 201      -1.153   1.286  -7.457  1.00 88.71           C  
ATOM   2920 HG11 VAL A 201      -1.391   0.226  -7.370  1.00 88.71           H  
ATOM   2921 HG12 VAL A 201      -1.353   1.762  -6.497  1.00 88.71           H  
ATOM   2922 HG13 VAL A 201      -1.790   1.733  -8.220  1.00 88.71           H  
ATOM   2923  CG2 VAL A 201       0.580   0.641  -9.115  1.00 88.71           C  
ATOM   2924 HG21 VAL A 201       0.307  -0.401  -8.950  1.00 88.71           H  
ATOM   2925 HG22 VAL A 201       1.637   0.677  -9.377  1.00 88.71           H  
ATOM   2926 HG23 VAL A 201      -0.014   1.033  -9.941  1.00 88.71           H  
ATOM   2927  N   ILE A 202      -0.435   4.680  -6.730  1.00 90.85           N  
ATOM   2928  H   ILE A 202      -0.998   4.813  -7.558  1.00 90.85           H  
ATOM   2929  CA  ILE A 202      -0.763   5.485  -5.556  1.00 90.85           C  
ATOM   2930  HA  ILE A 202       0.159   5.648  -4.998  1.00 90.85           H  
ATOM   2931  C   ILE A 202      -1.756   4.698  -4.689  1.00 90.85           C  
ATOM   2932  CB  ILE A 202      -1.301   6.874  -5.960  1.00 90.85           C  
ATOM   2933  HB  ILE A 202      -2.250   6.742  -6.481  1.00 90.85           H  
ATOM   2934  O   ILE A 202      -2.818   4.322  -5.187  1.00 90.85           O  
ATOM   2935  CG1 ILE A 202      -0.349   7.633  -6.915  1.00 90.85           C  
ATOM   2936 HG12 ILE A 202      -0.771   8.619  -7.108  1.00 90.85           H  
ATOM   2937 HG13 ILE A 202      -0.316   7.111  -7.872  1.00 90.85           H  
ATOM   2938  CG2 ILE A 202      -1.570   7.726  -4.705  1.00 90.85           C  
ATOM   2939 HG21 ILE A 202      -1.893   8.724  -5.001  1.00 90.85           H  
ATOM   2940 HG22 ILE A 202      -2.367   7.283  -4.107  1.00 90.85           H  
ATOM   2941 HG23 ILE A 202      -0.673   7.812  -4.093  1.00 90.85           H  
ATOM   2942  CD1 ILE A 202       1.094   7.812  -6.415  1.00 90.85           C  
ATOM   2943 HD11 ILE A 202       1.656   8.392  -7.147  1.00 90.85           H  
ATOM   2944 HD12 ILE A 202       1.109   8.347  -5.465  1.00 90.85           H  
ATOM   2945 HD13 ILE A 202       1.582   6.844  -6.299  1.00 90.85           H  
ATOM   2946  N   PRO A 203      -1.462   4.450  -3.398  1.00 88.24           N  
ATOM   2947  CA  PRO A 203      -2.302   3.646  -2.507  1.00 88.24           C  
ATOM   2948  HA  PRO A 203      -2.679   2.776  -3.044  1.00 88.24           H  
ATOM   2949  C   PRO A 203      -3.515   4.434  -1.980  1.00 88.24           C  
ATOM   2950  CB  PRO A 203      -1.339   3.175  -1.414  1.00 88.24           C  
ATOM   2951  HB2 PRO A 203      -1.828   2.899  -0.480  1.00 88.24           H  
ATOM   2952  HB3 PRO A 203      -0.748   2.346  -1.803  1.00 88.24           H  
ATOM   2953  O   PRO A 203      -3.797   4.458  -0.782  1.00 88.24           O  
ATOM   2954  CG  PRO A 203      -0.402   4.363  -1.260  1.00 88.24           C  
ATOM   2955  HG2 PRO A 203       0.550   4.074  -0.816  1.00 88.24           H  
ATOM   2956  HG3 PRO A 203      -0.890   5.145  -0.677  1.00 88.24           H  
ATOM   2957  CD  PRO A 203      -0.231   4.822  -2.705  1.00 88.24           C  
ATOM   2958  HD2 PRO A 203       0.612   4.296  -3.155  1.00 88.24           H  
ATOM   2959  HD3 PRO A 203      -0.064   5.898  -2.736  1.00 88.24           H  
ATOM   2960  N   TYR A 204      -4.237   5.116  -2.868  1.00 90.04           N  
ATOM   2961  H   TYR A 204      -4.006   5.018  -3.846  1.00 90.04           H  
ATOM   2962  CA  TYR A 204      -5.396   5.925  -2.491  1.00 90.04           C  
ATOM   2963  HA  TYR A 204      -5.143   6.481  -1.588  1.00 90.04           H  
ATOM   2964  C   TYR A 204      -6.617   5.062  -2.151  1.00 90.04           C  
ATOM   2965  CB  TYR A 204      -5.700   6.947  -3.585  1.00 90.04           C  
ATOM   2966  HB2 TYR A 204      -4.764   7.294  -4.024  1.00 90.04           H  
ATOM   2967  HB3 TYR A 204      -6.168   7.812  -3.114  1.00 90.04           H  
ATOM   2968  O   TYR A 204      -7.479   5.492  -1.403  1.00 90.04           O  
ATOM   2969  CG  TYR A 204      -6.631   6.432  -4.663  1.00 90.04           C  
ATOM   2970  CD1 TYR A 204      -6.173   5.559  -5.670  1.00 90.04           C  
ATOM   2971  HD1 TYR A 204      -5.137   5.257  -5.710  1.00 90.04           H  
ATOM   2972  CD2 TYR A 204      -7.995   6.767  -4.586  1.00 90.04           C  
ATOM   2973  HD2 TYR A 204      -8.354   7.396  -3.784  1.00 90.04           H  
ATOM   2974  CE1 TYR A 204      -7.083   5.036  -6.610  1.00 90.04           C  
ATOM   2975  HE1 TYR A 204      -6.751   4.338  -7.364  1.00 90.04           H  
ATOM   2976  CE2 TYR A 204      -8.899   6.259  -5.529  1.00 90.04           C  
ATOM   2977  HE2 TYR A 204      -9.949   6.506  -5.474  1.00 90.04           H  
ATOM   2978  OH  TYR A 204      -9.371   4.931  -7.408  1.00 90.04           O  
ATOM   2979  HH  TYR A 204      -8.974   4.330  -8.044  1.00 90.04           H  
ATOM   2980  CZ  TYR A 204      -8.448   5.394  -6.537  1.00 90.04           C  
ATOM   2981  N   GLN A 205      -6.683   3.817  -2.628  1.00 86.73           N  
ATOM   2982  H   GLN A 205      -6.065   3.544  -3.379  1.00 86.73           H  
ATOM   2983  CA  GLN A 205      -7.708   2.876  -2.177  1.00 86.73           C  
ATOM   2984  HA  GLN A 205      -8.662   3.403  -2.167  1.00 86.73           H  
ATOM   2985  C   GLN A 205      -7.484   2.372  -0.742  1.00 86.73           C  
ATOM   2986  CB  GLN A 205      -7.859   1.705  -3.165  1.00 86.73           C  
ATOM   2987  HB2 GLN A 205      -8.164   2.089  -4.138  1.00 86.73           H  
ATOM   2988  HB3 GLN A 205      -8.680   1.083  -2.808  1.00 86.73           H  
ATOM   2989  O   GLN A 205      -8.409   1.812  -0.166  1.00 86.73           O  
ATOM   2990  CG  GLN A 205      -6.628   0.792  -3.330  1.00 86.73           C  
ATOM   2991  HG2 GLN A 205      -6.981  -0.184  -3.663  1.00 86.73           H  
ATOM   2992  HG3 GLN A 205      -6.132   0.648  -2.370  1.00 86.73           H  
ATOM   2993  CD  GLN A 205      -5.611   1.276  -4.361  1.00 86.73           C  
ATOM   2994  NE2 GLN A 205      -4.563   0.527  -4.617  1.00 86.73           N  
ATOM   2995 HE21 GLN A 205      -3.954   0.880  -5.341  1.00 86.73           H  
ATOM   2996 HE22 GLN A 205      -4.481  -0.397  -4.219  1.00 86.73           H  
ATOM   2997  OE1 GLN A 205      -5.708   2.340  -4.943  1.00 86.73           O  
ATOM   2998  N   ALA A 206      -6.287   2.519  -0.162  1.00 84.36           N  
ATOM   2999  H   ALA A 206      -5.582   3.076  -0.623  1.00 84.36           H  
ATOM   3000  CA  ALA A 206      -5.961   1.958   1.149  1.00 84.36           C  
ATOM   3001  HA  ALA A 206      -6.340   0.937   1.197  1.00 84.36           H  
ATOM   3002  C   ALA A 206      -6.603   2.771   2.281  1.00 84.36           C  
ATOM   3003  CB  ALA A 206      -4.437   1.909   1.309  1.00 84.36           C  
ATOM   3004  HB1 ALA A 206      -4.039   2.916   1.437  1.00 84.36           H  
ATOM   3005  HB2 ALA A 206      -3.981   1.466   0.424  1.00 84.36           H  
ATOM   3006  HB3 ALA A 206      -4.179   1.315   2.186  1.00 84.36           H  
ATOM   3007  O   ALA A 206      -6.377   3.978   2.379  1.00 84.36           O  
ATOM   3008  N   LEU A 207      -7.330   2.115   3.192  1.00 86.56           N  
ATOM   3009  H   LEU A 207      -7.474   1.122   3.078  1.00 86.56           H  
ATOM   3010  CA  LEU A 207      -7.938   2.790   4.347  1.00 86.56           C  
ATOM   3011  HA  LEU A 207      -8.623   3.551   3.972  1.00 86.56           H  
ATOM   3012  C   LEU A 207      -6.885   3.494   5.224  1.00 86.56           C  
ATOM   3013  CB  LEU A 207      -8.721   1.744   5.158  1.00 86.56           C  
ATOM   3014  HB2 LEU A 207      -8.019   1.006   5.548  1.00 86.56           H  
ATOM   3015  HB3 LEU A 207      -9.410   1.228   4.490  1.00 86.56           H  
ATOM   3016  O   LEU A 207      -7.100   4.605   5.713  1.00 86.56           O  
ATOM   3017  CG  LEU A 207      -9.519   2.334   6.334  1.00 86.56           C  
ATOM   3018  HG  LEU A 207      -8.847   2.822   7.039  1.00 86.56           H  
ATOM   3019  CD1 LEU A 207     -10.560   3.339   5.840  1.00 86.56           C  
ATOM   3020 HD11 LEU A 207     -11.274   3.563   6.633  1.00 86.56           H  
ATOM   3021 HD12 LEU A 207     -10.069   4.264   5.540  1.00 86.56           H  
ATOM   3022 HD13 LEU A 207     -11.093   2.919   4.987  1.00 86.56           H  
ATOM   3023  CD2 LEU A 207     -10.248   1.209   7.066  1.00 86.56           C  
ATOM   3024 HD21 LEU A 207     -10.913   0.686   6.379  1.00 86.56           H  
ATOM   3025 HD22 LEU A 207      -9.522   0.506   7.476  1.00 86.56           H  
ATOM   3026 HD23 LEU A 207     -10.835   1.632   7.881  1.00 86.56           H  
ATOM   3027  N   SER A 208      -5.713   2.871   5.346  1.00 86.37           N  
ATOM   3028  H   SER A 208      -5.596   1.988   4.869  1.00 86.37           H  
ATOM   3029  CA  SER A 208      -4.561   3.376   6.091  1.00 86.37           C  
ATOM   3030  HA  SER A 208      -4.881   3.601   7.109  1.00 86.37           H  
ATOM   3031  C   SER A 208      -3.948   4.660   5.531  1.00 86.37           C  
ATOM   3032  CB  SER A 208      -3.490   2.290   6.149  1.00 86.37           C  
ATOM   3033  HB2 SER A 208      -2.604   2.699   6.635  1.00 86.37           H  
ATOM   3034  HB3 SER A 208      -3.867   1.454   6.738  1.00 86.37           H  
ATOM   3035  O   SER A 208      -3.150   5.295   6.209  1.00 86.37           O  
ATOM   3036  OG  SER A 208      -3.151   1.830   4.852  1.00 86.37           O  
ATOM   3037  HG  SER A 208      -2.731   0.972   4.942  1.00 86.37           H  
ATOM   3038  N   SER A 209      -4.319   5.093   4.325  1.00 89.86           N  
ATOM   3039  H   SER A 209      -4.952   4.531   3.773  1.00 89.86           H  
ATOM   3040  CA  SER A 209      -3.920   6.407   3.807  1.00 89.86           C  
ATOM   3041  HA  SER A 209      -2.858   6.557   3.997  1.00 89.86           H  
ATOM   3042  C   SER A 209      -4.665   7.566   4.481  1.00 89.86           C  
ATOM   3043  CB  SER A 209      -4.142   6.447   2.296  1.00 89.86           C  
ATOM   3044  HB2 SER A 209      -3.981   7.467   1.946  1.00 89.86           H  
ATOM   3045  HB3 SER A 209      -5.165   6.155   2.061  1.00 89.86           H  
ATOM   3046  O   SER A 209      -4.239   8.717   4.370  1.00 89.86           O  
ATOM   3047  OG  SER A 209      -3.221   5.572   1.665  1.00 89.86           O  
ATOM   3048  HG  SER A 209      -3.614   5.225   0.861  1.00 89.86           H  
ATOM   3049  N   TYR A 210      -5.770   7.288   5.176  1.00 92.61           N  
ATOM   3050  H   TYR A 210      -6.061   6.323   5.238  1.00 92.61           H  
ATOM   3051  CA  TYR A 210      -6.693   8.309   5.677  1.00 92.61           C  
ATOM   3052  HA  TYR A 210      -6.356   9.303   5.384  1.00 92.61           H  
ATOM   3053  C   TYR A 210      -6.846   8.324   7.194  1.00 92.61           C  
ATOM   3054  CB  TYR A 210      -8.061   8.082   5.048  1.00 92.61           C  
ATOM   3055  HB2 TYR A 210      -8.691   8.900   5.398  1.00 92.61           H  
ATOM   3056  HB3 TYR A 210      -8.483   7.142   5.404  1.00 92.61           H  
ATOM   3057  O   TYR A 210      -7.140   9.368   7.772  1.00 92.61           O  
ATOM   3058  CG  TYR A 210      -8.066   8.095   3.540  1.00 92.61           C  
ATOM   3059  CD1 TYR A 210      -8.298   9.299   2.859  1.00 92.61           C  
ATOM   3060  HD1 TYR A 210      -8.483  10.205   3.417  1.00 92.61           H  
ATOM   3061  CD2 TYR A 210      -7.834   6.912   2.821  1.00 92.61           C  
ATOM   3062  HD2 TYR A 210      -7.665   5.981   3.342  1.00 92.61           H  
ATOM   3063  CE1 TYR A 210      -8.314   9.318   1.457  1.00 92.61           C  
ATOM   3064  HE1 TYR A 210      -8.547  10.232   0.932  1.00 92.61           H  
ATOM   3065  CE2 TYR A 210      -7.823   6.936   1.417  1.00 92.61           C  
ATOM   3066  HE2 TYR A 210      -7.653   6.019   0.873  1.00 92.61           H  
ATOM   3067  OH  TYR A 210      -8.142   8.181  -0.626  1.00 92.61           O  
ATOM   3068  HH  TYR A 210      -8.423   9.040  -0.950  1.00 92.61           H  
ATOM   3069  CZ  TYR A 210      -8.079   8.139   0.728  1.00 92.61           C  
ATOM   3070  N   MET A 211      -6.642   7.184   7.847  1.00 86.94           N  
ATOM   3071  H   MET A 211      -6.361   6.362   7.331  1.00 86.94           H  
ATOM   3072  CA  MET A 211      -6.773   7.048   9.294  1.00 86.94           C  
ATOM   3073  HA  MET A 211      -6.659   8.030   9.753  1.00 86.94           H  
ATOM   3074  C   MET A 211      -5.685   6.146   9.849  1.00 86.94           C  
ATOM   3075  CB  MET A 211      -8.167   6.530   9.654  1.00 86.94           C  
ATOM   3076  HB2 MET A 211      -8.889   7.209   9.200  1.00 86.94           H  
ATOM   3077  HB3 MET A 211      -8.304   6.582  10.734  1.00 86.94           H  
ATOM   3078  O   MET A 211      -5.179   5.295   9.131  1.00 86.94           O  
ATOM   3079  CG  MET A 211      -8.417   5.083   9.200  1.00 86.94           C  
ATOM   3080  HG2 MET A 211      -7.764   4.423   9.770  1.00 86.94           H  
ATOM   3081  HG3 MET A 211      -8.157   4.988   8.146  1.00 86.94           H  
ATOM   3082  SD  MET A 211     -10.120   4.510   9.418  1.00 86.94           S  
ATOM   3083  CE  MET A 211     -10.895   5.732   8.352  1.00 86.94           C  
ATOM   3084  HE1 MET A 211     -10.935   6.697   8.859  1.00 86.94           H  
ATOM   3085  HE2 MET A 211     -11.895   5.396   8.077  1.00 86.94           H  
ATOM   3086  HE3 MET A 211     -10.300   5.835   7.445  1.00 86.94           H  
ATOM   3087  N   THR A 212      -5.339   6.326  11.120  1.00 83.03           N  
ATOM   3088  H   THR A 212      -5.839   7.029  11.644  1.00 83.03           H  
ATOM   3089  CA  THR A 212      -4.462   5.414  11.859  1.00 83.03           C  
ATOM   3090  HA  THR A 212      -3.656   5.098  11.198  1.00 83.03           H  
ATOM   3091  C   THR A 212      -5.227   4.164  12.298  1.00 83.03           C  
ATOM   3092  CB  THR A 212      -3.837   6.087  13.095  1.00 83.03           C  
ATOM   3093  HB  THR A 212      -3.132   5.391  13.551  1.00 83.03           H  
ATOM   3094  O   THR A 212      -6.459   4.137  12.328  1.00 83.03           O  
ATOM   3095  CG2 THR A 212      -3.084   7.371  12.765  1.00 83.03           C  
ATOM   3096 HG21 THR A 212      -3.751   8.077  12.272  1.00 83.03           H  
ATOM   3097 HG22 THR A 212      -2.247   7.125  12.111  1.00 83.03           H  
ATOM   3098 HG23 THR A 212      -2.693   7.813  13.682  1.00 83.03           H  
ATOM   3099  OG1 THR A 212      -4.820   6.398  14.051  1.00 83.03           O  
ATOM   3100  HG1 THR A 212      -4.400   6.834  14.796  1.00 83.03           H  
ATOM   3101  N   ALA A 213      -4.493   3.134  12.725  1.00 72.32           N  
ATOM   3102  H   ALA A 213      -3.486   3.180  12.657  1.00 72.32           H  
ATOM   3103  CA  ALA A 213      -5.091   1.942  13.323  1.00 72.32           C  
ATOM   3104  HA  ALA A 213      -5.734   1.460  12.586  1.00 72.32           H  
ATOM   3105  C   ALA A 213      -5.956   2.281  14.557  1.00 72.32           C  
ATOM   3106  CB  ALA A 213      -3.954   0.983  13.688  1.00 72.32           C  
ATOM   3107  HB1 ALA A 213      -4.374   0.079  14.129  1.00 72.32           H  
ATOM   3108  HB2 ALA A 213      -3.284   1.444  14.414  1.00 72.32           H  
ATOM   3109  HB3 ALA A 213      -3.392   0.707  12.796  1.00 72.32           H  
ATOM   3110  O   ALA A 213      -7.019   1.698  14.753  1.00 72.32           O  
ATOM   3111  N   GLU A 214      -5.541   3.257  15.370  1.00 68.32           N  
ATOM   3112  H   GLU A 214      -4.668   3.721  15.163  1.00 68.32           H  
ATOM   3113  CA  GLU A 214      -6.284   3.698  16.557  1.00 68.32           C  
ATOM   3114  HA  GLU A 214      -6.531   2.833  17.172  1.00 68.32           H  
ATOM   3115  C   GLU A 214      -7.601   4.399  16.199  1.00 68.32           C  
ATOM   3116  CB  GLU A 214      -5.419   4.654  17.386  1.00 68.32           C  
ATOM   3117  HB2 GLU A 214      -5.135   5.500  16.761  1.00 68.32           H  
ATOM   3118  HB3 GLU A 214      -6.016   5.022  18.220  1.00 68.32           H  
ATOM   3119  O   GLU A 214      -8.633   4.132  16.815  1.00 68.32           O  
ATOM   3120  CG  GLU A 214      -4.156   3.983  17.946  1.00 68.32           C  
ATOM   3121  HG2 GLU A 214      -4.458   3.125  18.546  1.00 68.32           H  
ATOM   3122  HG3 GLU A 214      -3.545   3.623  17.119  1.00 68.32           H  
ATOM   3123  CD  GLU A 214      -3.314   4.940  18.803  1.00 68.32           C  
ATOM   3124  OE1 GLU A 214      -2.428   4.425  19.520  1.00 68.32           O  
ATOM   3125  OE2 GLU A 214      -3.552   6.167  18.727  1.00 68.32           O  
ATOM   3126  N   GLU A 215      -7.588   5.257  15.177  1.00 81.35           N  
ATOM   3127  H   GLU A 215      -6.712   5.431  14.705  1.00 81.35           H  
ATOM   3128  CA  GLU A 215      -8.781   5.943  14.668  1.00 81.35           C  
ATOM   3129  HA  GLU A 215      -9.286   6.464  15.482  1.00 81.35           H  
ATOM   3130  C   GLU A 215      -9.775   4.950  14.061  1.00 81.35           C  
ATOM   3131  CB  GLU A 215      -8.355   6.965  13.609  1.00 81.35           C  
ATOM   3132  HB2 GLU A 215      -7.683   6.465  12.911  1.00 81.35           H  
ATOM   3133  HB3 GLU A 215      -9.232   7.308  13.060  1.00 81.35           H  
ATOM   3134  O   GLU A 215     -10.973   5.007  14.355  1.00 81.35           O  
ATOM   3135  CG  GLU A 215      -7.650   8.178  14.230  1.00 81.35           C  
ATOM   3136  HG2 GLU A 215      -8.377   8.755  14.802  1.00 81.35           H  
ATOM   3137  HG3 GLU A 215      -6.885   7.841  14.929  1.00 81.35           H  
ATOM   3138  CD  GLU A 215      -6.982   9.071  13.180  1.00 81.35           C  
ATOM   3139  OE1 GLU A 215      -6.674  10.246  13.470  1.00 81.35           O  
ATOM   3140  OE2 GLU A 215      -6.613   8.605  12.080  1.00 81.35           O  
ATOM   3141  N   TYR A 216      -9.272   3.987  13.286  1.00 78.96           N  
ATOM   3142  H   TYR A 216      -8.287   4.020  13.066  1.00 78.96           H  
ATOM   3143  CA  TYR A 216     -10.054   2.868  12.766  1.00 78.96           C  
ATOM   3144  HA  TYR A 216     -10.841   3.251  12.116  1.00 78.96           H  
ATOM   3145  C   TYR A 216     -10.727   2.080  13.899  1.00 78.96           C  
ATOM   3146  CB  TYR A 216      -9.122   1.974  11.939  1.00 78.96           C  
ATOM   3147  HB2 TYR A 216      -8.855   2.488  11.016  1.00 78.96           H  
ATOM   3148  HB3 TYR A 216      -8.194   1.814  12.486  1.00 78.96           H  
ATOM   3149  O   TYR A 216     -11.944   1.873  13.889  1.00 78.96           O  
ATOM   3150  CG  TYR A 216      -9.710   0.626  11.595  1.00 78.96           C  
ATOM   3151  CD1 TYR A 216      -9.258  -0.522  12.268  1.00 78.96           C  
ATOM   3152  HD1 TYR A 216      -8.484  -0.442  13.017  1.00 78.96           H  
ATOM   3153  CD2 TYR A 216     -10.702   0.518  10.604  1.00 78.96           C  
ATOM   3154  HD2 TYR A 216     -11.041   1.405  10.090  1.00 78.96           H  
ATOM   3155  CE1 TYR A 216      -9.808  -1.777  11.959  1.00 78.96           C  
ATOM   3156  HE1 TYR A 216      -9.468  -2.658  12.482  1.00 78.96           H  
ATOM   3157  CE2 TYR A 216     -11.223  -0.749  10.278  1.00 78.96           C  
ATOM   3158  HE2 TYR A 216     -11.941  -0.877   9.481  1.00 78.96           H  
ATOM   3159  OH  TYR A 216     -11.390  -3.094  10.724  1.00 78.96           O  
ATOM   3160  HH  TYR A 216     -12.057  -3.054  10.034  1.00 78.96           H  
ATOM   3161  CZ  TYR A 216     -10.801  -1.894  10.969  1.00 78.96           C  
ATOM   3162  N   LEU A 217      -9.962   1.702  14.926  1.00 67.86           N  
ATOM   3163  H   LEU A 217      -8.972   1.898  14.881  1.00 67.86           H  
ATOM   3164  CA  LEU A 217     -10.490   0.989  16.085  1.00 67.86           C  
ATOM   3165  HA  LEU A 217     -11.022   0.104  15.736  1.00 67.86           H  
ATOM   3166  C   LEU A 217     -11.502   1.828  16.873  1.00 67.86           C  
ATOM   3167  CB  LEU A 217      -9.331   0.565  16.992  1.00 67.86           C  
ATOM   3168  HB2 LEU A 217      -8.691   1.431  17.159  1.00 67.86           H  
ATOM   3169  HB3 LEU A 217      -9.738   0.264  17.957  1.00 67.86           H  
ATOM   3170  O   LEU A 217     -12.504   1.281  17.325  1.00 67.86           O  
ATOM   3171  CG  LEU A 217      -8.479  -0.593  16.444  1.00 67.86           C  
ATOM   3172  HG  LEU A 217      -8.154  -0.397  15.423  1.00 67.86           H  
ATOM   3173  CD1 LEU A 217      -7.263  -0.703  17.354  1.00 67.86           C  
ATOM   3174 HD11 LEU A 217      -6.744  -1.643  17.168  1.00 67.86           H  
ATOM   3175 HD12 LEU A 217      -7.582  -0.658  18.396  1.00 67.86           H  
ATOM   3176 HD13 LEU A 217      -6.583   0.123  17.145  1.00 67.86           H  
ATOM   3177  CD2 LEU A 217      -9.228  -1.929  16.453  1.00 67.86           C  
ATOM   3178 HD21 LEU A 217     -10.074  -1.886  15.768  1.00 67.86           H  
ATOM   3179 HD22 LEU A 217      -8.558  -2.717  16.110  1.00 67.86           H  
ATOM   3180 HD23 LEU A 217      -9.575  -2.166  17.459  1.00 67.86           H  
ATOM   3181  N   SER A 218     -11.294   3.138  17.022  1.00 71.05           N  
ATOM   3182  H   SER A 218     -10.434   3.528  16.663  1.00 71.05           H  
ATOM   3183  CA  SER A 218     -12.279   4.047  17.628  1.00 71.05           C  
ATOM   3184  HA  SER A 218     -12.495   3.707  18.641  1.00 71.05           H  
ATOM   3185  C   SER A 218     -13.600   4.027  16.854  1.00 71.05           C  
ATOM   3186  CB  SER A 218     -11.702   5.466  17.725  1.00 71.05           C  
ATOM   3187  HB2 SER A 218     -11.000   5.515  18.557  1.00 71.05           H  
ATOM   3188  HB3 SER A 218     -11.152   5.687  16.810  1.00 71.05           H  
ATOM   3189  O   SER A 218     -14.656   3.871  17.466  1.00 71.05           O  
ATOM   3190  OG  SER A 218     -12.703   6.462  17.879  1.00 71.05           O  
ATOM   3191  HG  SER A 218     -13.239   6.338  18.666  1.00 71.05           H  
ATOM   3192  N   CYS A 219     -13.561   4.077  15.520  1.00 74.53           N  
ATOM   3193  H   CYS A 219     -12.668   4.200  15.064  1.00 74.53           H  
ATOM   3194  CA  CYS A 219     -14.770   4.003  14.695  1.00 74.53           C  
ATOM   3195  HA  CYS A 219     -15.460   4.784  15.015  1.00 74.53           H  
ATOM   3196  C   CYS A 219     -15.502   2.669  14.857  1.00 74.53           C  
ATOM   3197  CB  CYS A 219     -14.408   4.236  13.226  1.00 74.53           C  
ATOM   3198  HB2 CYS A 219     -15.309   4.159  12.618  1.00 74.53           H  
ATOM   3199  HB3 CYS A 219     -13.682   3.498  12.886  1.00 74.53           H  
ATOM   3200  O   CYS A 219     -16.728   2.636  14.958  1.00 74.53           O  
ATOM   3201  SG  CYS A 219     -13.721   5.897  13.052  1.00 74.53           S  
ATOM   3202  HG  CYS A 219     -12.506   5.630  13.538  1.00 74.53           H  
ATOM   3203  N   ILE A 220     -14.759   1.562  14.946  1.00 69.21           N  
ATOM   3204  H   ILE A 220     -13.761   1.641  14.806  1.00 69.21           H  
ATOM   3205  CA  ILE A 220     -15.350   0.250  15.223  1.00 69.21           C  
ATOM   3206  HA  ILE A 220     -16.152   0.077  14.506  1.00 69.21           H  
ATOM   3207  C   ILE A 220     -15.967   0.205  16.619  1.00 69.21           C  
ATOM   3208  CB  ILE A 220     -14.315  -0.874  15.069  1.00 69.21           C  
ATOM   3209  HB  ILE A 220     -13.476  -0.655  15.730  1.00 69.21           H  
ATOM   3210  O   ILE A 220     -16.991  -0.443  16.807  1.00 69.21           O  
ATOM   3211  CG1 ILE A 220     -13.815  -0.962  13.622  1.00 69.21           C  
ATOM   3212 HG12 ILE A 220     -13.646   0.024  13.189  1.00 69.21           H  
ATOM   3213 HG13 ILE A 220     -14.552  -1.476  13.004  1.00 69.21           H  
ATOM   3214  CG2 ILE A 220     -14.905  -2.253  15.448  1.00 69.21           C  
ATOM   3215 HG21 ILE A 220     -14.194  -3.054  15.249  1.00 69.21           H  
ATOM   3216 HG22 ILE A 220     -15.804  -2.443  14.862  1.00 69.21           H  
ATOM   3217 HG23 ILE A 220     -15.138  -2.291  16.513  1.00 69.21           H  
ATOM   3218  CD1 ILE A 220     -12.501  -1.731  13.597  1.00 69.21           C  
ATOM   3219 HD11 ILE A 220     -12.551  -2.475  12.802  1.00 69.21           H  
ATOM   3220 HD12 ILE A 220     -11.698  -1.010  13.449  1.00 69.21           H  
ATOM   3221 HD13 ILE A 220     -12.298  -2.256  14.530  1.00 69.21           H  
ATOM   3222  N   ARG A 221     -15.368   0.848  17.618  1.00 62.94           N  
ATOM   3223  H   ARG A 221     -14.524   1.364  17.414  1.00 62.94           H  
ATOM   3224  CA  ARG A 221     -15.852   0.789  19.005  1.00 62.94           C  
ATOM   3225  HA  ARG A 221     -16.111  -0.239  19.258  1.00 62.94           H  
ATOM   3226  C   ARG A 221     -17.130   1.591  19.231  1.00 62.94           C  
ATOM   3227  CB  ARG A 221     -14.736   1.275  19.933  1.00 62.94           C  
ATOM   3228  HB2 ARG A 221     -14.326   2.212  19.554  1.00 62.94           H  
ATOM   3229  HB3 ARG A 221     -15.145   1.458  20.927  1.00 62.94           H  
ATOM   3230  O   ARG A 221     -17.941   1.206  20.072  1.00 62.94           O  
ATOM   3231  CG  ARG A 221     -13.633   0.220  20.049  1.00 62.94           C  
ATOM   3232  HG2 ARG A 221     -14.051  -0.639  20.573  1.00 62.94           H  
ATOM   3233  HG3 ARG A 221     -13.311  -0.130  19.068  1.00 62.94           H  
ATOM   3234  CD  ARG A 221     -12.438   0.786  20.818  1.00 62.94           C  
ATOM   3235  HD2 ARG A 221     -12.762   1.047  21.826  1.00 62.94           H  
ATOM   3236  HD3 ARG A 221     -12.100   1.690  20.311  1.00 62.94           H  
ATOM   3237  NE  ARG A 221     -11.321  -0.173  20.883  1.00 62.94           N  
ATOM   3238  HE  ARG A 221     -11.430  -1.039  20.375  1.00 62.94           H  
ATOM   3239  NH1 ARG A 221      -9.930   1.116  22.182  1.00 62.94           N  
ATOM   3240 HH11 ARG A 221      -9.047   1.249  22.655  1.00 62.94           H  
ATOM   3241 HH12 ARG A 221     -10.634   1.840  22.212  1.00 62.94           H  
ATOM   3242  NH2 ARG A 221      -9.244  -0.889  21.489  1.00 62.94           N  
ATOM   3243 HH21 ARG A 221      -9.402  -1.761  21.005  1.00 62.94           H  
ATOM   3244 HH22 ARG A 221      -8.388  -0.748  22.006  1.00 62.94           H  
ATOM   3245  CZ  ARG A 221     -10.176   0.022  21.515  1.00 62.94           C  
ATOM   3246  N   GLU A 222     -17.299   2.692  18.510  1.00 65.97           N  
ATOM   3247  H   GLU A 222     -16.560   2.967  17.879  1.00 65.97           H  
ATOM   3248  CA  GLU A 222     -18.336   3.679  18.814  1.00 65.97           C  
ATOM   3249  HA  GLU A 222     -18.474   3.726  19.894  1.00 65.97           H  
ATOM   3250  C   GLU A 222     -19.722   3.358  18.261  1.00 65.97           C  
ATOM   3251  CB  GLU A 222     -17.866   5.056  18.356  1.00 65.97           C  
ATOM   3252  HB2 GLU A 222     -17.408   4.986  17.369  1.00 65.97           H  
ATOM   3253  HB3 GLU A 222     -18.719   5.732  18.307  1.00 65.97           H  
ATOM   3254  O   GLU A 222     -20.694   3.762  18.885  1.00 65.97           O  
ATOM   3255  CG  GLU A 222     -16.862   5.596  19.381  1.00 65.97           C  
ATOM   3256  HG2 GLU A 222     -16.063   4.870  19.535  1.00 65.97           H  
ATOM   3257  HG3 GLU A 222     -17.367   5.743  20.336  1.00 65.97           H  
ATOM   3258  CD  GLU A 222     -16.261   6.913  18.927  1.00 65.97           C  
ATOM   3259  OE1 GLU A 222     -15.076   7.173  19.242  1.00 65.97           O  
ATOM   3260  OE2 GLU A 222     -16.920   7.657  18.174  1.00 65.97           O  
ATOM   3261  N   GLY A 223     -19.842   2.599  17.170  1.00 62.91           N  
ATOM   3262  H   GLY A 223     -19.009   2.286  16.691  1.00 62.91           H  
ATOM   3263  CA  GLY A 223     -21.153   2.262  16.605  1.00 62.91           C  
ATOM   3264  HA2 GLY A 223     -21.943   2.486  17.322  1.00 62.91           H  
ATOM   3265  HA3 GLY A 223     -21.352   2.868  15.721  1.00 62.91           H  
ATOM   3266  C   GLY A 223     -21.311   0.806  16.201  1.00 62.91           C  
ATOM   3267  O   GLY A 223     -20.345   0.043  16.073  1.00 62.91           O  
ATOM   3268  N   SER A 224     -22.559   0.415  15.970  1.00 57.73           N  
ATOM   3269  H   SER A 224     -23.297   1.094  16.088  1.00 57.73           H  
ATOM   3270  CA  SER A 224     -22.905  -0.872  15.365  1.00 57.73           C  
ATOM   3271  HA  SER A 224     -22.351  -1.667  15.863  1.00 57.73           H  
ATOM   3272  C   SER A 224     -22.545  -0.905  13.882  1.00 57.73           C  
ATOM   3273  CB  SER A 224     -24.395  -1.156  15.546  1.00 57.73           C  
ATOM   3274  HB2 SER A 224     -24.981  -0.306  15.198  1.00 57.73           H  
ATOM   3275  HB3 SER A 224     -24.662  -2.039  14.966  1.00 57.73           H  
ATOM   3276  O   SER A 224     -22.162  -1.965  13.385  1.00 57.73           O  
ATOM   3277  OG  SER A 224     -24.661  -1.404  16.910  1.00 57.73           O  
ATOM   3278  HG  SER A 224     -25.367  -2.052  16.965  1.00 57.73           H  
ATOM   3279  N   TYR A 225     -22.589   0.246  13.208  1.00 66.46           N  
ATOM   3280  H   TYR A 225     -22.931   1.072  13.678  1.00 66.46           H  
ATOM   3281  CA  TYR A 225     -22.196   0.397  11.811  1.00 66.46           C  
ATOM   3282  HA  TYR A 225     -21.680  -0.510  11.497  1.00 66.46           H  
ATOM   3283  C   TYR A 225     -21.258   1.572  11.623  1.00 66.46           C  
ATOM   3284  CB  TYR A 225     -23.400   0.581  10.896  1.00 66.46           C  
ATOM   3285  HB2 TYR A 225     -23.055   0.623   9.863  1.00 66.46           H  
ATOM   3286  HB3 TYR A 225     -23.877   1.536  11.113  1.00 66.46           H  
ATOM   3287  O   TYR A 225     -21.370   2.584  12.305  1.00 66.46           O  
ATOM   3288  CG  TYR A 225     -24.410  -0.519  11.023  1.00 66.46           C  
ATOM   3289  CD1 TYR A 225     -24.437  -1.556  10.077  1.00 66.46           C  
ATOM   3290  HD1 TYR A 225     -23.729  -1.566   9.261  1.00 66.46           H  
ATOM   3291  CD2 TYR A 225     -25.332  -0.475  12.080  1.00 66.46           C  
ATOM   3292  HD2 TYR A 225     -25.322   0.361  12.763  1.00 66.46           H  
ATOM   3293  CE1 TYR A 225     -25.460  -2.513  10.142  1.00 66.46           C  
ATOM   3294  HE1 TYR A 225     -25.565  -3.240   9.351  1.00 66.46           H  
ATOM   3295  CE2 TYR A 225     -26.316  -1.459  12.179  1.00 66.46           C  
ATOM   3296  HE2 TYR A 225     -27.075  -1.407  12.945  1.00 66.46           H  
ATOM   3297  OH  TYR A 225     -27.536  -3.173  11.213  1.00 66.46           O  
ATOM   3298  HH  TYR A 225     -28.202  -2.763  11.771  1.00 66.46           H  
ATOM   3299  CZ  TYR A 225     -26.418  -2.427  11.179  1.00 66.46           C  
ATOM   3300  N   GLY A 226     -20.350   1.432  10.666  1.00 72.88           N  
ATOM   3301  H   GLY A 226     -20.329   0.557  10.163  1.00 72.88           H  
ATOM   3302  CA  GLY A 226     -19.486   2.503  10.200  1.00 72.88           C  
ATOM   3303  HA2 GLY A 226     -19.904   3.470  10.478  1.00 72.88           H  
ATOM   3304  HA3 GLY A 226     -18.496   2.418  10.648  1.00 72.88           H  
ATOM   3305  C   GLY A 226     -19.358   2.403   8.692  1.00 72.88           C  
ATOM   3306  O   GLY A 226     -18.999   1.338   8.183  1.00 72.88           O  
ATOM   3307  N   LYS A 227     -19.648   3.488   7.979  1.00 82.30           N  
ATOM   3308  H   LYS A 227     -19.979   4.302   8.476  1.00 82.30           H  
ATOM   3309  CA  LYS A 227     -19.562   3.569   6.522  1.00 82.30           C  
ATOM   3310  HA  LYS A 227     -19.033   2.692   6.150  1.00 82.30           H  
ATOM   3311  C   LYS A 227     -18.770   4.802   6.102  1.00 82.30           C  
ATOM   3312  CB  LYS A 227     -20.979   3.562   5.923  1.00 82.30           C  
ATOM   3313  HB2 LYS A 227     -21.515   4.450   6.260  1.00 82.30           H  
ATOM   3314  HB3 LYS A 227     -21.514   2.680   6.275  1.00 82.30           H  
ATOM   3315  O   LYS A 227     -19.045   5.909   6.548  1.00 82.30           O  
ATOM   3316  CG  LYS A 227     -20.935   3.543   4.388  1.00 82.30           C  
ATOM   3317  HG2 LYS A 227     -20.374   4.409   4.038  1.00 82.30           H  
ATOM   3318  HG3 LYS A 227     -20.430   2.636   4.055  1.00 82.30           H  
ATOM   3319  CD  LYS A 227     -22.325   3.611   3.752  1.00 82.30           C  
ATOM   3320  HD2 LYS A 227     -22.900   2.728   4.034  1.00 82.30           H  
ATOM   3321  HD3 LYS A 227     -22.836   4.506   4.106  1.00 82.30           H  
ATOM   3322  CE  LYS A 227     -22.150   3.675   2.229  1.00 82.30           C  
ATOM   3323  HE2 LYS A 227     -21.631   2.774   1.902  1.00 82.30           H  
ATOM   3324  HE3 LYS A 227     -21.513   4.525   1.988  1.00 82.30           H  
ATOM   3325  NZ  LYS A 227     -23.446   3.793   1.520  1.00 82.30           N  
ATOM   3326  HZ1 LYS A 227     -23.910   4.652   1.779  1.00 82.30           H  
ATOM   3327  HZ2 LYS A 227     -23.289   3.798   0.522  1.00 82.30           H  
ATOM   3328  HZ3 LYS A 227     -24.047   3.013   1.745  1.00 82.30           H  
ATOM   3329  N   ILE A 228     -17.825   4.612   5.192  1.00 86.68           N  
ATOM   3330  H   ILE A 228     -17.632   3.662   4.906  1.00 86.68           H  
ATOM   3331  CA  ILE A 228     -17.124   5.681   4.485  1.00 86.68           C  
ATOM   3332  HA  ILE A 228     -16.772   6.415   5.209  1.00 86.68           H  
ATOM   3333  C   ILE A 228     -18.116   6.344   3.537  1.00 86.68           C  
ATOM   3334  CB  ILE A 228     -15.909   5.139   3.703  1.00 86.68           C  
ATOM   3335  HB  ILE A 228     -16.264   4.427   2.958  1.00 86.68           H  
ATOM   3336  O   ILE A 228     -18.697   5.685   2.672  1.00 86.68           O  
ATOM   3337  CG1 ILE A 228     -14.948   4.403   4.645  1.00 86.68           C  
ATOM   3338 HG12 ILE A 228     -15.537   3.745   5.285  1.00 86.68           H  
ATOM   3339 HG13 ILE A 228     -14.432   5.124   5.279  1.00 86.68           H  
ATOM   3340  CG2 ILE A 228     -15.184   6.296   2.992  1.00 86.68           C  
ATOM   3341 HG21 ILE A 228     -14.296   5.932   2.474  1.00 86.68           H  
ATOM   3342 HG22 ILE A 228     -15.831   6.756   2.246  1.00 86.68           H  
ATOM   3343 HG23 ILE A 228     -14.893   7.057   3.716  1.00 86.68           H  
ATOM   3344  CD1 ILE A 228     -13.940   3.492   3.947  1.00 86.68           C  
ATOM   3345 HD11 ILE A 228     -14.471   2.709   3.406  1.00 86.68           H  
ATOM   3346 HD12 ILE A 228     -13.321   4.064   3.254  1.00 86.68           H  
ATOM   3347 HD13 ILE A 228     -13.303   3.022   4.696  1.00 86.68           H  
ATOM   3348  N   ARG A 229     -18.306   7.649   3.702  1.00 89.44           N  
ATOM   3349  H   ARG A 229     -17.790   8.109   4.438  1.00 89.44           H  
ATOM   3350  CA  ARG A 229     -19.129   8.469   2.811  1.00 89.44           C  
ATOM   3351  HA  ARG A 229     -19.915   7.865   2.359  1.00 89.44           H  
ATOM   3352  C   ARG A 229     -18.315   9.020   1.653  1.00 89.44           C  
ATOM   3353  CB  ARG A 229     -19.763   9.604   3.617  1.00 89.44           C  
ATOM   3354  HB2 ARG A 229     -19.011  10.091   4.238  1.00 89.44           H  
ATOM   3355  HB3 ARG A 229     -20.160  10.342   2.920  1.00 89.44           H  
ATOM   3356  O   ARG A 229     -18.744   8.948   0.505  1.00 89.44           O  
ATOM   3357  CG  ARG A 229     -20.910   9.087   4.492  1.00 89.44           C  
ATOM   3358  HG2 ARG A 229     -21.650   8.601   3.857  1.00 89.44           H  
ATOM   3359  HG3 ARG A 229     -20.545   8.378   5.235  1.00 89.44           H  
ATOM   3360  CD  ARG A 229     -21.545  10.282   5.190  1.00 89.44           C  
ATOM   3361  HD2 ARG A 229     -21.539  11.128   4.502  1.00 89.44           H  
ATOM   3362  HD3 ARG A 229     -20.938  10.552   6.054  1.00 89.44           H  
ATOM   3363  NE  ARG A 229     -22.933  10.026   5.608  1.00 89.44           N  
ATOM   3364  HE  ARG A 229     -23.258   9.078   5.736  1.00 89.44           H  
ATOM   3365  NH1 ARG A 229     -23.396  12.238   5.954  1.00 89.44           N  
ATOM   3366 HH11 ARG A 229     -24.010  12.975   6.269  1.00 89.44           H  
ATOM   3367 HH12 ARG A 229     -22.419  12.449   5.805  1.00 89.44           H  
ATOM   3368  NH2 ARG A 229     -24.985  10.702   6.294  1.00 89.44           N  
ATOM   3369 HH21 ARG A 229     -25.575  11.428   6.677  1.00 89.44           H  
ATOM   3370 HH22 ARG A 229     -25.174   9.751   6.578  1.00 89.44           H  
ATOM   3371  CZ  ARG A 229     -23.768  10.986   5.945  1.00 89.44           C  
ATOM   3372  N   GLU A 230     -17.134   9.536   1.962  1.00 90.58           N  
ATOM   3373  H   GLU A 230     -16.853   9.558   2.932  1.00 90.58           H  
ATOM   3374  CA  GLU A 230     -16.254  10.183   1.000  1.00 90.58           C  
ATOM   3375  HA  GLU A 230     -16.334   9.672   0.041  1.00 90.58           H  
ATOM   3376  C   GLU A 230     -14.805  10.102   1.481  1.00 90.58           C  
ATOM   3377  CB  GLU A 230     -16.704  11.644   0.820  1.00 90.58           C  
ATOM   3378  HB2 GLU A 230     -16.521  12.198   1.740  1.00 90.58           H  
ATOM   3379  HB3 GLU A 230     -17.776  11.656   0.620  1.00 90.58           H  
ATOM   3380  O   GLU A 230     -14.529  10.181   2.678  1.00 90.58           O  
ATOM   3381  CG  GLU A 230     -15.993  12.342  -0.345  1.00 90.58           C  
ATOM   3382  HG2 GLU A 230     -14.924  12.396  -0.136  1.00 90.58           H  
ATOM   3383  HG3 GLU A 230     -16.128  11.752  -1.251  1.00 90.58           H  
ATOM   3384  CD  GLU A 230     -16.539  13.756  -0.578  1.00 90.58           C  
ATOM   3385  OE1 GLU A 230     -15.733  14.712  -0.534  1.00 90.58           O  
ATOM   3386  OE2 GLU A 230     -17.746  13.901  -0.872  1.00 90.58           O  
ATOM   3387  N   ALA A 231     -13.876   9.960   0.543  1.00 92.13           N  
ATOM   3388  H   ALA A 231     -14.175   9.833  -0.413  1.00 92.13           H  
ATOM   3389  CA  ALA A 231     -12.445  10.025   0.781  1.00 92.13           C  
ATOM   3390  HA  ALA A 231     -12.263  10.439   1.772  1.00 92.13           H  
ATOM   3391  C   ALA A 231     -11.790  10.942  -0.261  1.00 92.13           C  
ATOM   3392  CB  ALA A 231     -11.893   8.600   0.744  1.00 92.13           C  
ATOM   3393  HB1 ALA A 231     -10.836   8.603   1.011  1.00 92.13           H  
ATOM   3394  HB2 ALA A 231     -12.431   7.974   1.456  1.00 92.13           H  
ATOM   3395  HB3 ALA A 231     -12.013   8.195  -0.261  1.00 92.13           H  
ATOM   3396  O   ALA A 231     -12.110  10.864  -1.446  1.00 92.13           O  
ATOM   3397  N   ARG A 232     -10.866  11.807   0.162  1.00 92.98           N  
ATOM   3398  H   ARG A 232     -10.660  11.804   1.151  1.00 92.98           H  
ATOM   3399  CA  ARG A 232     -10.128  12.758  -0.685  1.00 92.98           C  
ATOM   3400  HA  ARG A 232     -10.397  12.600  -1.730  1.00 92.98           H  
ATOM   3401  C   ARG A 232      -8.633  12.538  -0.542  1.00 92.98           C  
ATOM   3402  CB  ARG A 232     -10.455  14.213  -0.321  1.00 92.98           C  
ATOM   3403  HB2 ARG A 232      -9.976  14.859  -1.056  1.00 92.98           H  
ATOM   3404  HB3 ARG A 232     -10.033  14.446   0.657  1.00 92.98           H  
ATOM   3405  O   ARG A 232      -8.134  12.499   0.577  1.00 92.98           O  
ATOM   3406  CG  ARG A 232     -11.951  14.525  -0.297  1.00 92.98           C  
ATOM   3407  HG2 ARG A 232     -12.431  13.971   0.510  1.00 92.98           H  
ATOM   3408  HG3 ARG A 232     -12.403  14.229  -1.243  1.00 92.98           H  
ATOM   3409  CD  ARG A 232     -12.173  16.021  -0.072  1.00 92.98           C  
ATOM   3410  HD2 ARG A 232     -11.720  16.316   0.874  1.00 92.98           H  
ATOM   3411  HD3 ARG A 232     -11.706  16.581  -0.882  1.00 92.98           H  
ATOM   3412  NE  ARG A 232     -13.609  16.297  -0.043  1.00 92.98           N  
ATOM   3413  HE  ARG A 232     -14.233  15.515  -0.188  1.00 92.98           H  
ATOM   3414  NH1 ARG A 232     -13.625  18.575   0.240  1.00 92.98           N  
ATOM   3415 HH11 ARG A 232     -12.620  18.599   0.143  1.00 92.98           H  
ATOM   3416 HH12 ARG A 232     -14.146  19.436   0.321  1.00 92.98           H  
ATOM   3417  NH2 ARG A 232     -15.542  17.397   0.145  1.00 92.98           N  
ATOM   3418 HH21 ARG A 232     -15.956  16.490  -0.016  1.00 92.98           H  
ATOM   3419 HH22 ARG A 232     -16.111  18.212   0.323  1.00 92.98           H  
ATOM   3420  CZ  ARG A 232     -14.245  17.433   0.121  1.00 92.98           C  
ATOM   3421  N   PHE A 233      -7.919  12.417  -1.649  1.00 92.93           N  
ATOM   3422  H   PHE A 233      -8.407  12.456  -2.532  1.00 92.93           H  
ATOM   3423  CA  PHE A 233      -6.477  12.206  -1.691  1.00 92.93           C  
ATOM   3424  HA  PHE A 233      -6.049  12.376  -0.703  1.00 92.93           H  
ATOM   3425  C   PHE A 233      -5.852  13.199  -2.665  1.00 92.93           C  
ATOM   3426  CB  PHE A 233      -6.195  10.754  -2.093  1.00 92.93           C  
ATOM   3427  HB2 PHE A 233      -6.908  10.121  -1.563  1.00 92.93           H  
ATOM   3428  HB3 PHE A 233      -6.387  10.619  -3.158  1.00 92.93           H  
ATOM   3429  O   PHE A 233      -6.104  13.142  -3.865  1.00 92.93           O  
ATOM   3430  CG  PHE A 233      -4.799  10.255  -1.771  1.00 92.93           C  
ATOM   3431  CD1 PHE A 233      -3.671  10.823  -2.392  1.00 92.93           C  
ATOM   3432  HD1 PHE A 233      -3.779  11.641  -3.088  1.00 92.93           H  
ATOM   3433  CD2 PHE A 233      -4.625   9.180  -0.878  1.00 92.93           C  
ATOM   3434  HD2 PHE A 233      -5.479   8.727  -0.396  1.00 92.93           H  
ATOM   3435  CE1 PHE A 233      -2.395  10.294  -2.156  1.00 92.93           C  
ATOM   3436  HE1 PHE A 233      -1.541  10.714  -2.666  1.00 92.93           H  
ATOM   3437  CE2 PHE A 233      -3.340   8.663  -0.634  1.00 92.93           C  
ATOM   3438  HE2 PHE A 233      -3.208   7.812   0.017  1.00 92.93           H  
ATOM   3439  CZ  PHE A 233      -2.224   9.218  -1.275  1.00 92.93           C  
ATOM   3440  HZ  PHE A 233      -1.240   8.805  -1.104  1.00 92.93           H  
ATOM   3441  N   GLN A 234      -5.012  14.090  -2.153  1.00 91.47           N  
ATOM   3442  H   GLN A 234      -4.847  14.085  -1.157  1.00 91.47           H  
ATOM   3443  CA  GLN A 234      -4.385  15.160  -2.917  1.00 91.47           C  
ATOM   3444  HA  GLN A 234      -4.674  15.083  -3.965  1.00 91.47           H  
ATOM   3445  C   GLN A 234      -2.865  15.050  -2.824  1.00 91.47           C  
ATOM   3446  CB  GLN A 234      -4.916  16.495  -2.386  1.00 91.47           C  
ATOM   3447  HB2 GLN A 234      -6.002  16.487  -2.486  1.00 91.47           H  
ATOM   3448  HB3 GLN A 234      -4.674  16.566  -1.325  1.00 91.47           H  
ATOM   3449  O   GLN A 234      -2.311  14.956  -1.735  1.00 91.47           O  
ATOM   3450  CG  GLN A 234      -4.382  17.749  -3.102  1.00 91.47           C  
ATOM   3451  HG2 GLN A 234      -3.297  17.796  -3.009  1.00 91.47           H  
ATOM   3452  HG3 GLN A 234      -4.644  17.699  -4.159  1.00 91.47           H  
ATOM   3453  CD  GLN A 234      -4.981  19.025  -2.503  1.00 91.47           C  
ATOM   3454  NE2 GLN A 234      -4.684  20.203  -2.999  1.00 91.47           N  
ATOM   3455 HE21 GLN A 234      -4.059  20.336  -3.781  1.00 91.47           H  
ATOM   3456 HE22 GLN A 234      -5.164  20.979  -2.566  1.00 91.47           H  
ATOM   3457  OE1 GLN A 234      -5.741  19.004  -1.556  1.00 91.47           O  
ATOM   3458  N   LEU A 235      -2.193  15.098  -3.969  1.00 89.73           N  
ATOM   3459  H   LEU A 235      -2.734  15.147  -4.820  1.00 89.73           H  
ATOM   3460  CA  LEU A 235      -0.744  15.183  -4.106  1.00 89.73           C  
ATOM   3461  HA  LEU A 235      -0.260  15.067  -3.137  1.00 89.73           H  
ATOM   3462  C   LEU A 235      -0.383  16.558  -4.659  1.00 89.73           C  
ATOM   3463  CB  LEU A 235      -0.253  14.080  -5.061  1.00 89.73           C  
ATOM   3464  HB2 LEU A 235       0.803  14.249  -5.274  1.00 89.73           H  
ATOM   3465  HB3 LEU A 235      -0.795  14.177  -6.001  1.00 89.73           H  
ATOM   3466  O   LEU A 235      -0.670  16.857  -5.814  1.00 89.73           O  
ATOM   3467  CG  LEU A 235      -0.422  12.643  -4.553  1.00 89.73           C  
ATOM   3468  HG  LEU A 235      -1.466  12.457  -4.300  1.00 89.73           H  
ATOM   3469  CD1 LEU A 235      -0.005  11.659  -5.646  1.00 89.73           C  
ATOM   3470 HD11 LEU A 235       1.041  11.808  -5.912  1.00 89.73           H  
ATOM   3471 HD12 LEU A 235      -0.152  10.637  -5.298  1.00 89.73           H  
ATOM   3472 HD13 LEU A 235      -0.627  11.810  -6.528  1.00 89.73           H  
ATOM   3473  CD2 LEU A 235       0.451  12.396  -3.324  1.00 89.73           C  
ATOM   3474 HD21 LEU A 235       0.024  12.916  -2.467  1.00 89.73           H  
ATOM   3475 HD22 LEU A 235       0.486  11.327  -3.118  1.00 89.73           H  
ATOM   3476 HD23 LEU A 235       1.466  12.749  -3.507  1.00 89.73           H  
ATOM   3477  N   GLU A 236       0.259  17.387  -3.851  1.00 88.55           N  
ATOM   3478  H   GLU A 236       0.428  17.095  -2.899  1.00 88.55           H  
ATOM   3479  CA  GLU A 236       0.830  18.669  -4.254  1.00 88.55           C  
ATOM   3480  HA  GLU A 236       0.301  19.068  -5.120  1.00 88.55           H  
ATOM   3481  C   GLU A 236       2.298  18.479  -4.619  1.00 88.55           C  
ATOM   3482  CB  GLU A 236       0.664  19.656  -3.096  1.00 88.55           C  
ATOM   3483  HB2 GLU A 236      -0.400  19.762  -2.884  1.00 88.55           H  
ATOM   3484  HB3 GLU A 236       1.121  19.229  -2.203  1.00 88.55           H  
ATOM   3485  O   GLU A 236       3.097  18.058  -3.782  1.00 88.55           O  
ATOM   3486  CG  GLU A 236       1.290  21.033  -3.368  1.00 88.55           C  
ATOM   3487  HG2 GLU A 236       2.375  20.936  -3.376  1.00 88.55           H  
ATOM   3488  HG3 GLU A 236       0.973  21.371  -4.354  1.00 88.55           H  
ATOM   3489  CD  GLU A 236       0.885  22.082  -2.317  1.00 88.55           C  
ATOM   3490  OE1 GLU A 236       1.014  23.287  -2.623  1.00 88.55           O  
ATOM   3491  OE2 GLU A 236       0.323  21.709  -1.258  1.00 88.55           O  
ATOM   3492  N   PHE A 237       2.665  18.777  -5.862  1.00 86.58           N  
ATOM   3493  H   PHE A 237       1.986  19.177  -6.493  1.00 86.58           H  
ATOM   3494  CA  PHE A 237       4.058  18.698  -6.289  1.00 86.58           C  
ATOM   3495  HA  PHE A 237       4.451  17.713  -6.038  1.00 86.58           H  
ATOM   3496  C   PHE A 237       4.911  19.746  -5.558  1.00 86.58           C  
ATOM   3497  CB  PHE A 237       4.127  18.868  -7.807  1.00 86.58           C  
ATOM   3498  HB2 PHE A 237       3.662  19.816  -8.078  1.00 86.58           H  
ATOM   3499  HB3 PHE A 237       3.557  18.071  -8.284  1.00 86.58           H  
ATOM   3500  O   PHE A 237       4.554  20.922  -5.528  1.00 86.58           O  
ATOM   3501  CG  PHE A 237       5.544  18.844  -8.335  1.00 86.58           C  
ATOM   3502  CD1 PHE A 237       6.235  20.053  -8.526  1.00 86.58           C  
ATOM   3503  HD1 PHE A 237       5.756  20.987  -8.273  1.00 86.58           H  
ATOM   3504  CD2 PHE A 237       6.196  17.621  -8.570  1.00 86.58           C  
ATOM   3505  HD2 PHE A 237       5.690  16.688  -8.369  1.00 86.58           H  
ATOM   3506  CE1 PHE A 237       7.558  20.043  -9.003  1.00 86.58           C  
ATOM   3507  HE1 PHE A 237       8.092  20.974  -9.122  1.00 86.58           H  
ATOM   3508  CE2 PHE A 237       7.521  17.611  -9.038  1.00 86.58           C  
ATOM   3509  HE2 PHE A 237       8.032  16.671  -9.190  1.00 86.58           H  
ATOM   3510  CZ  PHE A 237       8.195  18.821  -9.274  1.00 86.58           C  
ATOM   3511  HZ  PHE A 237       9.218  18.810  -9.618  1.00 86.58           H  
ATOM   3512  N   GLN A 238       6.039  19.318  -4.987  1.00 82.76           N  
ATOM   3513  H   GLN A 238       6.272  18.337  -5.048  1.00 82.76           H  
ATOM   3514  CA  GLN A 238       6.976  20.192  -4.274  1.00 82.76           C  
ATOM   3515  HA  GLN A 238       6.523  21.168  -4.104  1.00 82.76           H  
ATOM   3516  C   GLN A 238       8.232  20.442  -5.105  1.00 82.76           C  
ATOM   3517  CB  GLN A 238       7.328  19.580  -2.904  1.00 82.76           C  
ATOM   3518  HB2 GLN A 238       7.698  18.564  -3.039  1.00 82.76           H  
ATOM   3519  HB3 GLN A 238       8.129  20.162  -2.447  1.00 82.76           H  
ATOM   3520  O   GLN A 238       8.536  21.576  -5.469  1.00 82.76           O  
ATOM   3521  CG  GLN A 238       6.130  19.544  -1.944  1.00 82.76           C  
ATOM   3522  HG2 GLN A 238       6.413  18.997  -1.045  1.00 82.76           H  
ATOM   3523  HG3 GLN A 238       5.301  19.013  -2.413  1.00 82.76           H  
ATOM   3524  CD  GLN A 238       5.675  20.937  -1.524  1.00 82.76           C  
ATOM   3525  NE2 GLN A 238       4.388  21.171  -1.406  1.00 82.76           N  
ATOM   3526 HE21 GLN A 238       4.122  22.125  -1.208  1.00 82.76           H  
ATOM   3527 HE22 GLN A 238       3.709  20.492  -1.719  1.00 82.76           H  
ATOM   3528  OE1 GLN A 238       6.468  21.829  -1.271  1.00 82.76           O  
ATOM   3529  N   ASP A 239       8.965  19.380  -5.429  1.00 78.11           N  
ATOM   3530  H   ASP A 239       8.665  18.460  -5.139  1.00 78.11           H  
ATOM   3531  CA  ASP A 239      10.173  19.462  -6.236  1.00 78.11           C  
ATOM   3532  HA  ASP A 239       9.993  20.200  -7.018  1.00 78.11           H  
ATOM   3533  C   ASP A 239      10.480  18.143  -6.948  1.00 78.11           C  
ATOM   3534  CB  ASP A 239      11.365  19.977  -5.397  1.00 78.11           C  
ATOM   3535  HB2 ASP A 239      11.097  20.941  -4.964  1.00 78.11           H  
ATOM   3536  HB3 ASP A 239      12.194  20.167  -6.078  1.00 78.11           H  
ATOM   3537  O   ASP A 239       9.877  17.100  -6.692  1.00 78.11           O  
ATOM   3538  CG  ASP A 239      11.891  19.079  -4.266  1.00 78.11           C  
ATOM   3539  OD1 ASP A 239      11.436  17.926  -4.102  1.00 78.11           O  
ATOM   3540  OD2 ASP A 239      12.845  19.548  -3.592  1.00 78.11           O  
ATOM   3541  N   ILE A 240      11.423  18.203  -7.884  1.00 80.68           N  
ATOM   3542  H   ILE A 240      11.885  19.088  -8.040  1.00 80.68           H  
ATOM   3543  CA  ILE A 240      12.056  17.026  -8.462  1.00 80.68           C  
ATOM   3544  HA  ILE A 240      11.838  16.182  -7.808  1.00 80.68           H  
ATOM   3545  C   ILE A 240      13.562  17.226  -8.443  1.00 80.68           C  
ATOM   3546  CB  ILE A 240      11.501  16.695  -9.859  1.00 80.68           C  
ATOM   3547  HB  ILE A 240      10.418  16.617  -9.768  1.00 80.68           H  
ATOM   3548  O   ILE A 240      14.062  18.294  -8.804  1.00 80.68           O  
ATOM   3549  CG1 ILE A 240      12.039  15.315 -10.287  1.00 80.68           C  
ATOM   3550 HG12 ILE A 240      13.103  15.386 -10.512  1.00 80.68           H  
ATOM   3551 HG13 ILE A 240      11.907  14.603  -9.471  1.00 80.68           H  
ATOM   3552  CG2 ILE A 240      11.821  17.794 -10.896  1.00 80.68           C  
ATOM   3553 HG21 ILE A 240      11.526  18.771 -10.515  1.00 80.68           H  
ATOM   3554 HG22 ILE A 240      11.276  17.609 -11.822  1.00 80.68           H  
ATOM   3555 HG23 ILE A 240      12.889  17.811 -11.117  1.00 80.68           H  
ATOM   3556  CD1 ILE A 240      11.319  14.749 -11.502  1.00 80.68           C  
ATOM   3557 HD11 ILE A 240      10.258  14.612 -11.290  1.00 80.68           H  
ATOM   3558 HD12 ILE A 240      11.771  13.795 -11.774  1.00 80.68           H  
ATOM   3559 HD13 ILE A 240      11.447  15.454 -12.324  1.00 80.68           H  
ATOM   3560  N   ARG A 241      14.288  16.206  -7.997  1.00 74.83           N  
ATOM   3561  H   ARG A 241      13.805  15.379  -7.678  1.00 74.83           H  
ATOM   3562  CA  ARG A 241      15.741  16.251  -7.868  1.00 74.83           C  
ATOM   3563  HA  ARG A 241      16.117  17.135  -8.382  1.00 74.83           H  
ATOM   3564  C   ARG A 241      16.374  15.051  -8.536  1.00 74.83           C  
ATOM   3565  CB  ARG A 241      16.147  16.352  -6.394  1.00 74.83           C  
ATOM   3566  HB2 ARG A 241      15.781  15.478  -5.855  1.00 74.83           H  
ATOM   3567  HB3 ARG A 241      17.235  16.377  -6.335  1.00 74.83           H  
ATOM   3568  O   ARG A 241      15.827  13.955  -8.555  1.00 74.83           O  
ATOM   3569  CG  ARG A 241      15.590  17.621  -5.743  1.00 74.83           C  
ATOM   3570  HG2 ARG A 241      14.501  17.576  -5.717  1.00 74.83           H  
ATOM   3571  HG3 ARG A 241      15.896  18.492  -6.323  1.00 74.83           H  
ATOM   3572  CD  ARG A 241      16.102  17.762  -4.314  1.00 74.83           C  
ATOM   3573  HD2 ARG A 241      15.818  16.879  -3.741  1.00 74.83           H  
ATOM   3574  HD3 ARG A 241      17.189  17.838  -4.322  1.00 74.83           H  
ATOM   3575  NE  ARG A 241      15.509  18.950  -3.702  1.00 74.83           N  
ATOM   3576  HE  ARG A 241      14.515  18.908  -3.527  1.00 74.83           H  
ATOM   3577  NH1 ARG A 241      17.299  20.388  -3.793  1.00 74.83           N  
ATOM   3578 HH11 ARG A 241      17.882  19.600  -4.036  1.00 74.83           H  
ATOM   3579 HH12 ARG A 241      17.683  21.311  -3.648  1.00 74.83           H  
ATOM   3580  NH2 ARG A 241      15.248  21.093  -3.158  1.00 74.83           N  
ATOM   3581 HH21 ARG A 241      15.551  22.047  -3.029  1.00 74.83           H  
ATOM   3582 HH22 ARG A 241      14.274  20.831  -3.095  1.00 74.83           H  
ATOM   3583  CZ  ARG A 241      16.038  20.141  -3.551  1.00 74.83           C  
ATOM   3584  N   THR A 242      17.553  15.286  -9.078  1.00 71.76           N  
ATOM   3585  H   THR A 242      17.916  16.226  -9.013  1.00 71.76           H  
ATOM   3586  CA  THR A 242      18.418  14.279  -9.685  1.00 71.76           C  
ATOM   3587  HA  THR A 242      18.008  13.287  -9.498  1.00 71.76           H  
ATOM   3588  C   THR A 242      19.795  14.361  -9.046  1.00 71.76           C  
ATOM   3589  CB  THR A 242      18.537  14.470 -11.201  1.00 71.76           C  
ATOM   3590  HB  THR A 242      19.305  13.805 -11.595  1.00 71.76           H  
ATOM   3591  O   THR A 242      20.189  15.436  -8.575  1.00 71.76           O  
ATOM   3592  CG2 THR A 242      17.223  14.148 -11.890  1.00 71.76           C  
ATOM   3593 HG21 THR A 242      16.431  14.816 -11.553  1.00 71.76           H  
ATOM   3594 HG22 THR A 242      17.352  14.222 -12.969  1.00 71.76           H  
ATOM   3595 HG23 THR A 242      16.960  13.117 -11.653  1.00 71.76           H  
ATOM   3596  OG1 THR A 242      18.862  15.799 -11.534  1.00 71.76           O  
ATOM   3597  HG1 THR A 242      18.366  16.386 -10.958  1.00 71.76           H  
ATOM   3598  N   PRO A 243      20.549  13.260  -9.000  1.00 64.42           N  
ATOM   3599  CA  PRO A 243      21.935  13.325  -8.585  1.00 64.42           C  
ATOM   3600  HA  PRO A 243      21.984  13.830  -7.621  1.00 64.42           H  
ATOM   3601  C   PRO A 243      22.786  14.110  -9.590  1.00 64.42           C  
ATOM   3602  CB  PRO A 243      22.363  11.878  -8.401  1.00 64.42           C  
ATOM   3603  HB2 PRO A 243      23.419  11.722  -8.620  1.00 64.42           H  
ATOM   3604  HB3 PRO A 243      22.145  11.618  -7.365  1.00 64.42           H  
ATOM   3605  O   PRO A 243      22.566  14.027 -10.797  1.00 64.42           O  
ATOM   3606  CG  PRO A 243      21.451  11.091  -9.346  1.00 64.42           C  
ATOM   3607  HG2 PRO A 243      21.892  11.075 -10.343  1.00 64.42           H  
ATOM   3608  HG3 PRO A 243      21.273  10.075  -8.994  1.00 64.42           H  
ATOM   3609  CD  PRO A 243      20.164  11.908  -9.376  1.00 64.42           C  
ATOM   3610  HD2 PRO A 243      19.740  11.881 -10.380  1.00 64.42           H  
ATOM   3611  HD3 PRO A 243      19.454  11.510  -8.651  1.00 64.42           H  
ATOM   3612  N   PHE A 244      23.766  14.887  -9.108  1.00 56.40           N  
ATOM   3613  H   PHE A 244      23.887  14.945  -8.107  1.00 56.40           H  
ATOM   3614  CA  PHE A 244      24.677  15.641  -9.991  1.00 56.40           C  
ATOM   3615  HA  PHE A 244      24.076  16.164 -10.735  1.00 56.40           H  
ATOM   3616  C   PHE A 244      25.630  14.741 -10.794  1.00 56.40           C  
ATOM   3617  CB  PHE A 244      25.485  16.686  -9.197  1.00 56.40           C  
ATOM   3618  HB2 PHE A 244      25.684  16.307  -8.195  1.00 56.40           H  
ATOM   3619  HB3 PHE A 244      26.453  16.823  -9.678  1.00 56.40           H  
ATOM   3620  O   PHE A 244      26.116  15.160 -11.842  1.00 56.40           O  
ATOM   3621  CG  PHE A 244      24.845  18.060  -9.124  1.00 56.40           C  
ATOM   3622  CD1 PHE A 244      24.654  18.818 -10.295  1.00 56.40           C  
ATOM   3623  HD1 PHE A 244      24.959  18.417 -11.250  1.00 56.40           H  
ATOM   3624  CD2 PHE A 244      24.502  18.616  -7.884  1.00 56.40           C  
ATOM   3625  HD2 PHE A 244      24.768  18.085  -6.982  1.00 56.40           H  
ATOM   3626  CE1 PHE A 244      24.053  20.089 -10.228  1.00 56.40           C  
ATOM   3627  HE1 PHE A 244      23.894  20.659 -11.131  1.00 56.40           H  
ATOM   3628  CE2 PHE A 244      23.892  19.882  -7.816  1.00 56.40           C  
ATOM   3629  HE2 PHE A 244      23.645  20.326  -6.863  1.00 56.40           H  
ATOM   3630  CZ  PHE A 244      23.646  20.610  -8.989  1.00 56.40           C  
ATOM   3631  HZ  PHE A 244      23.179  21.582  -8.931  1.00 56.40           H  
ATOM   3632  N   GLY A 245      25.893  13.518 -10.328  1.00 50.81           N  
ATOM   3633  H   GLY A 245      25.434  13.212  -9.482  1.00 50.81           H  
ATOM   3634  CA  GLY A 245      26.712  12.534 -11.027  1.00 50.81           C  
ATOM   3635  HA2 GLY A 245      26.649  12.701 -12.103  1.00 50.81           H  
ATOM   3636  HA3 GLY A 245      27.754  12.634 -10.722  1.00 50.81           H  
ATOM   3637  C   GLY A 245      26.246  11.114 -10.728  1.00 50.81           C  
ATOM   3638  O   GLY A 245      25.763  10.834  -9.635  1.00 50.81           O  
ATOM   3639  N   THR A 246      26.427  10.209 -11.687  1.00 52.11           N  
ATOM   3640  H   THR A 246      26.828  10.498 -12.567  1.00 52.11           H  
ATOM   3641  CA  THR A 246      26.177   8.760 -11.571  1.00 52.11           C  
ATOM   3642  HA  THR A 246      25.219   8.603 -11.075  1.00 52.11           H  
ATOM   3643  C   THR A 246      27.230   8.031 -10.719  1.00 52.11           C  
ATOM   3644  CB  THR A 246      26.107   8.131 -12.976  1.00 52.11           C  
ATOM   3645  HB  THR A 246      26.163   7.045 -12.912  1.00 52.11           H  
ATOM   3646  O   THR A 246      27.342   6.809 -10.777  1.00 52.11           O  
ATOM   3647  CG2 THR A 246      24.814   8.499 -13.701  1.00 52.11           C  
ATOM   3648 HG21 THR A 246      24.792   8.015 -14.678  1.00 52.11           H  
ATOM   3649 HG22 THR A 246      23.959   8.145 -13.125  1.00 52.11           H  
ATOM   3650 HG23 THR A 246      24.741   9.579 -13.832  1.00 52.11           H  
ATOM   3651  OG1 THR A 246      27.169   8.620 -13.771  1.00 52.11           O  
ATOM   3652  HG1 THR A 246      27.210   8.050 -14.543  1.00 52.11           H  
ATOM   3653  N   ASN A 247      28.027   8.761  -9.929  1.00 40.95           N  
ATOM   3654  H   ASN A 247      27.794   9.735  -9.793  1.00 40.95           H  
ATOM   3655  CA  ASN A 247      29.085   8.170  -9.119  1.00 40.95           C  
ATOM   3656  HA  ASN A 247      29.674   7.526  -9.772  1.00 40.95           H  
ATOM   3657  C   ASN A 247      28.487   7.262  -8.041  1.00 40.95           C  
ATOM   3658  CB  ASN A 247      30.006   9.258  -8.530  1.00 40.95           C  
ATOM   3659  HB2 ASN A 247      29.443  10.177  -8.364  1.00 40.95           H  
ATOM   3660  HB3 ASN A 247      30.375   8.923  -7.561  1.00 40.95           H  
ATOM   3661  O   ASN A 247      27.667   7.679  -7.227  1.00 40.95           O  
ATOM   3662  CG  ASN A 247      31.231   9.546  -9.384  1.00 40.95           C  
ATOM   3663  ND2 ASN A 247      31.937  10.612  -9.095  1.00 40.95           N  
ATOM   3664 HD21 ASN A 247      32.765  10.755  -9.655  1.00 40.95           H  
ATOM   3665 HD22 ASN A 247      31.676  11.202  -8.318  1.00 40.95           H  
ATOM   3666  OD1 ASN A 247      31.601   8.822 -10.289  1.00 40.95           O  
ATOM   3667  N   THR A 248      28.960   6.021  -8.032  1.00 47.13           N  
ATOM   3668  H   THR A 248      29.685   5.796  -8.698  1.00 47.13           H  
ATOM   3669  CA  THR A 248      28.434   4.862  -7.300  1.00 47.13           C  
ATOM   3670  HA  THR A 248      27.386   4.727  -7.567  1.00 47.13           H  
ATOM   3671  C   THR A 248      28.479   4.956  -5.775  1.00 47.13           C  
ATOM   3672  CB  THR A 248      29.219   3.612  -7.744  1.00 47.13           C  
ATOM   3673  HB  THR A 248      29.044   2.789  -7.051  1.00 47.13           H  
ATOM   3674  O   THR A 248      28.010   4.031  -5.118  1.00 47.13           O  
ATOM   3675  CG2 THR A 248      28.814   3.155  -9.145  1.00 47.13           C  
ATOM   3676 HG21 THR A 248      27.746   2.939  -9.165  1.00 47.13           H  
ATOM   3677 HG22 THR A 248      29.030   3.932  -9.878  1.00 47.13           H  
ATOM   3678 HG23 THR A 248      29.357   2.248  -9.410  1.00 47.13           H  
ATOM   3679  OG1 THR A 248      30.605   3.894  -7.806  1.00 47.13           O  
ATOM   3680  HG1 THR A 248      31.052   3.060  -7.971  1.00 47.13           H  
ATOM   3681  N   MET A 249      29.038   6.024  -5.194  1.00 44.29           N  
ATOM   3682  H   MET A 249      29.335   6.787  -5.787  1.00 44.29           H  
ATOM   3683  CA  MET A 249      29.315   6.079  -3.753  1.00 44.29           C  
ATOM   3684  HA  MET A 249      28.885   5.196  -3.281  1.00 44.29           H  
ATOM   3685  C   MET A 249      28.656   7.236  -2.989  1.00 44.29           C  
ATOM   3686  CB  MET A 249      30.831   5.981  -3.503  1.00 44.29           C  
ATOM   3687  HB2 MET A 249      31.000   6.002  -2.427  1.00 44.29           H  
ATOM   3688  HB3 MET A 249      31.348   6.830  -3.952  1.00 44.29           H  
ATOM   3689  O   MET A 249      28.476   7.083  -1.791  1.00 44.29           O  
ATOM   3690  CG  MET A 249      31.398   4.663  -4.063  1.00 44.29           C  
ATOM   3691  HG2 MET A 249      31.714   4.817  -5.095  1.00 44.29           H  
ATOM   3692  HG3 MET A 249      30.594   3.926  -4.076  1.00 44.29           H  
ATOM   3693  SD  MET A 249      32.752   3.905  -3.120  1.00 44.29           S  
ATOM   3694  CE  MET A 249      34.091   5.085  -3.412  1.00 44.29           C  
ATOM   3695  HE1 MET A 249      34.993   4.739  -2.908  1.00 44.29           H  
ATOM   3696  HE2 MET A 249      34.279   5.167  -4.482  1.00 44.29           H  
ATOM   3697  HE3 MET A 249      33.809   6.060  -3.014  1.00 44.29           H  
ATOM   3698  N   ASP A 250      28.225   8.324  -3.642  1.00 42.15           N  
ATOM   3699  H   ASP A 250      28.312   8.355  -4.647  1.00 42.15           H  
ATOM   3700  CA  ASP A 250      27.573   9.470  -2.975  1.00 42.15           C  
ATOM   3701  HA  ASP A 250      27.035   9.118  -2.094  1.00 42.15           H  
ATOM   3702  C   ASP A 250      26.534  10.125  -3.903  1.00 42.15           C  
ATOM   3703  CB  ASP A 250      28.617  10.503  -2.505  1.00 42.15           C  
ATOM   3704  HB2 ASP A 250      28.126  11.470  -2.394  1.00 42.15           H  
ATOM   3705  HB3 ASP A 250      29.388  10.612  -3.267  1.00 42.15           H  
ATOM   3706  O   ASP A 250      26.789  11.111  -4.601  1.00 42.15           O  
ATOM   3707  CG  ASP A 250      29.254  10.188  -1.147  1.00 42.15           C  
ATOM   3708  OD1 ASP A 250      28.508   9.775  -0.234  1.00 42.15           O  
ATOM   3709  OD2 ASP A 250      30.467  10.471  -1.015  1.00 42.15           O  
ATOM   3710  N   VAL A 251      25.331   9.552  -3.946  1.00 52.64           N  
ATOM   3711  H   VAL A 251      25.176   8.743  -3.361  1.00 52.64           H  
ATOM   3712  CA  VAL A 251      24.232  10.013  -4.808  1.00 52.64           C  
ATOM   3713  HA  VAL A 251      24.660  10.404  -5.731  1.00 52.64           H  
ATOM   3714  C   VAL A 251      23.492  11.167  -4.118  1.00 52.64           C  
ATOM   3715  CB  VAL A 251      23.317   8.832  -5.201  1.00 52.64           C  
ATOM   3716  HB  VAL A 251      22.817   8.448  -4.311  1.00 52.64           H  
ATOM   3717  O   VAL A 251      22.415  10.998  -3.555  1.00 52.64           O  
ATOM   3718  CG1 VAL A 251      22.260   9.218  -6.238  1.00 52.64           C  
ATOM   3719 HG11 VAL A 251      21.602   8.367  -6.417  1.00 52.64           H  
ATOM   3720 HG12 VAL A 251      21.646  10.038  -5.865  1.00 52.64           H  
ATOM   3721 HG13 VAL A 251      22.754   9.481  -7.173  1.00 52.64           H  
ATOM   3722  CG2 VAL A 251      24.124   7.687  -5.835  1.00 52.64           C  
ATOM   3723 HG21 VAL A 251      24.697   8.054  -6.687  1.00 52.64           H  
ATOM   3724 HG22 VAL A 251      24.813   7.258  -5.108  1.00 52.64           H  
ATOM   3725 HG23 VAL A 251      23.454   6.894  -6.166  1.00 52.64           H  
ATOM   3726  N   ALA A 252      24.079  12.366  -4.123  1.00 53.93           N  
ATOM   3727  H   ALA A 252      25.021  12.429  -4.481  1.00 53.93           H  
ATOM   3728  CA  ALA A 252      23.413  13.560  -3.602  1.00 53.93           C  
ATOM   3729  HA  ALA A 252      22.878  13.290  -2.692  1.00 53.93           H  
ATOM   3730  C   ALA A 252      22.385  14.102  -4.617  1.00 53.93           C  
ATOM   3731  CB  ALA A 252      24.470  14.602  -3.213  1.00 53.93           C  
ATOM   3732  HB1 ALA A 252      25.139  14.182  -2.462  1.00 53.93           H  
ATOM   3733  HB2 ALA A 252      25.051  14.890  -4.089  1.00 53.93           H  
ATOM   3734  HB3 ALA A 252      23.981  15.484  -2.799  1.00 53.93           H  
ATOM   3735  O   ALA A 252      22.770  14.643  -5.656  1.00 53.93           O  
ATOM   3736  N   GLU A 253      21.085  13.986  -4.307  1.00 58.84           N  
ATOM   3737  H   GLU A 253      20.862  13.437  -3.489  1.00 58.84           H  
ATOM   3738  CA  GLU A 253      19.940  14.547  -5.056  1.00 58.84           C  
ATOM   3739  HA  GLU A 253      19.978  14.197  -6.087  1.00 58.84           H  
ATOM   3740  C   GLU A 253      19.973  16.090  -5.070  1.00 58.84           C  
ATOM   3741  CB  GLU A 253      18.605  14.081  -4.428  1.00 58.84           C  
ATOM   3742  HB2 GLU A 253      18.603  14.365  -3.376  1.00 58.84           H  
ATOM   3743  HB3 GLU A 253      17.791  14.607  -4.925  1.00 58.84           H  
ATOM   3744  O   GLU A 253      19.239  16.757  -4.342  1.00 58.84           O  
ATOM   3745  CG  GLU A 253      18.295  12.583  -4.526  1.00 58.84           C  
ATOM   3746  HG2 GLU A 253      18.289  12.305  -5.579  1.00 58.84           H  
ATOM   3747  HG3 GLU A 253      19.091  12.026  -4.031  1.00 58.84           H  
ATOM   3748  CD  GLU A 253      16.938  12.202  -3.883  1.00 58.84           C  
ATOM   3749  OE1 GLU A 253      16.469  11.076  -4.151  1.00 58.84           O  
ATOM   3750  OE2 GLU A 253      16.335  12.989  -3.110  1.00 58.84           O  
ATOM   3751  N   ALA A 254      20.856  16.694  -5.858  1.00 58.88           N  
ATOM   3752  H   ALA A 254      21.511  16.102  -6.350  1.00 58.88           H  
ATOM   3753  CA  ALA A 254      21.136  18.126  -5.762  1.00 58.88           C  
ATOM   3754  HA  ALA A 254      20.472  18.583  -5.027  1.00 58.88           H  
ATOM   3755  C   ALA A 254      20.852  18.916  -7.053  1.00 58.88           C  
ATOM   3756  CB  ALA A 254      22.541  18.257  -5.175  1.00 58.88           C  
ATOM   3757  HB1 ALA A 254      22.524  17.900  -4.145  1.00 58.88           H  
ATOM   3758  HB2 ALA A 254      22.860  19.299  -5.162  1.00 58.88           H  
ATOM   3759  HB3 ALA A 254      23.232  17.617  -5.724  1.00 58.88           H  
ATOM   3760  O   ALA A 254      20.789  20.146  -7.013  1.00 58.88           O  
ATOM   3761  N   ASN A 255      20.577  18.244  -8.174  1.00 67.02           N  
ATOM   3762  H   ASN A 255      20.582  17.235  -8.150  1.00 67.02           H  
ATOM   3763  CA  ASN A 255      20.217  18.895  -9.429  1.00 67.02           C  
ATOM   3764  HA  ASN A 255      20.571  19.926  -9.408  1.00 67.02           H  
ATOM   3765  C   ASN A 255      18.692  18.932  -9.635  1.00 67.02           C  
ATOM   3766  CB  ASN A 255      20.970  18.201 -10.570  1.00 67.02           C  
ATOM   3767  HB2 ASN A 255      22.039  18.231 -10.363  1.00 67.02           H  
ATOM   3768  HB3 ASN A 255      20.689  17.149 -10.620  1.00 67.02           H  
ATOM   3769  O   ASN A 255      18.073  17.918  -9.954  1.00 67.02           O  
ATOM   3770  CG  ASN A 255      20.731  18.859 -11.915  1.00 67.02           C  
ATOM   3771  ND2 ASN A 255      21.156  18.224 -12.978  1.00 67.02           N  
ATOM   3772 HD21 ASN A 255      21.534  17.293 -12.873  1.00 67.02           H  
ATOM   3773 HD22 ASN A 255      20.992  18.649 -13.879  1.00 67.02           H  
ATOM   3774  OD1 ASN A 255      20.180  19.948 -12.030  1.00 67.02           O  
ATOM   3775  N   GLY A 256      18.089  20.112  -9.485  1.00 63.92           N  
ATOM   3776  H   GLY A 256      18.648  20.887  -9.158  1.00 63.92           H  
ATOM   3777  CA  GLY A 256      16.673  20.366  -9.797  1.00 63.92           C  
ATOM   3778  HA2 GLY A 256      16.267  21.066  -9.067  1.00 63.92           H  
ATOM   3779  HA3 GLY A 256      16.106  19.438  -9.717  1.00 63.92           H  
ATOM   3780  C   GLY A 256      16.422  20.943 -11.196  1.00 63.92           C  
ATOM   3781  O   GLY A 256      15.289  21.266 -11.531  1.00 63.92           O  
ATOM   3782  N   ASN A 257      17.464  21.115 -12.019  1.00 67.70           N  
ATOM   3783  H   ASN A 257      18.374  20.788 -11.730  1.00 67.70           H  
ATOM   3784  CA  ASN A 257      17.370  21.826 -13.301  1.00 67.70           C  
ATOM   3785  HA  ASN A 257      16.593  22.585 -13.212  1.00 67.70           H  
ATOM   3786  C   ASN A 257      16.959  20.917 -14.479  1.00 67.70           C  
ATOM   3787  CB  ASN A 257      18.715  22.535 -13.543  1.00 67.70           C  
ATOM   3788  HB2 ASN A 257      19.071  22.974 -12.612  1.00 67.70           H  
ATOM   3789  HB3 ASN A 257      19.450  21.804 -13.881  1.00 67.70           H  
ATOM   3790  O   ASN A 257      16.786  21.375 -15.609  1.00 67.70           O  
ATOM   3791  CG  ASN A 257      18.619  23.664 -14.554  1.00 67.70           C  
ATOM   3792  ND2 ASN A 257      19.696  23.965 -15.241  1.00 67.70           N  
ATOM   3793 HD21 ASN A 257      19.598  24.736 -15.886  1.00 67.70           H  
ATOM   3794 HD22 ASN A 257      20.553  23.447 -15.109  1.00 67.70           H  
ATOM   3795  OD1 ASN A 257      17.612  24.330 -14.710  1.00 67.70           O  
ATOM   3796  N   LEU A 258      16.827  19.606 -14.249  1.00 65.57           N  
ATOM   3797  H   LEU A 258      16.915  19.280 -13.297  1.00 65.57           H  
ATOM   3798  CA  LEU A 258      16.397  18.664 -15.278  1.00 65.57           C  
ATOM   3799  HA  LEU A 258      16.786  19.016 -16.234  1.00 65.57           H  
ATOM   3800  C   LEU A 258      14.867  18.660 -15.410  1.00 65.57           C  
ATOM   3801  CB  LEU A 258      16.992  17.269 -15.013  1.00 65.57           C  
ATOM   3802  HB2 LEU A 258      16.829  17.018 -13.965  1.00 65.57           H  
ATOM   3803  HB3 LEU A 258      16.460  16.538 -15.622  1.00 65.57           H  
ATOM   3804  O   LEU A 258      14.131  18.440 -14.457  1.00 65.57           O  
ATOM   3805  CG  LEU A 258      18.500  17.151 -15.316  1.00 65.57           C  
ATOM   3806  HG  LEU A 258      19.054  17.867 -14.709  1.00 65.57           H  
ATOM   3807  CD1 LEU A 258      18.987  15.742 -15.003  1.00 65.57           C  
ATOM   3808 HD11 LEU A 258      18.845  15.531 -13.943  1.00 65.57           H  
ATOM   3809 HD12 LEU A 258      18.430  15.013 -15.592  1.00 65.57           H  
ATOM   3810 HD13 LEU A 258      20.051  15.648 -15.219  1.00 65.57           H  
ATOM   3811  CD2 LEU A 258      18.833  17.384 -16.793  1.00 65.57           C  
ATOM   3812 HD21 LEU A 258      18.645  18.422 -17.068  1.00 65.57           H  
ATOM   3813 HD22 LEU A 258      18.254  16.709 -17.424  1.00 65.57           H  
ATOM   3814 HD23 LEU A 258      19.894  17.193 -16.960  1.00 65.57           H  
ATOM   3815  N   GLN A 259      14.395  18.891 -16.636  1.00 74.18           N  
ATOM   3816  H   GLN A 259      15.050  19.276 -17.302  1.00 74.18           H  
ATOM   3817  CA  GLN A 259      12.966  18.997 -16.956  1.00 74.18           C  
ATOM   3818  HA  GLN A 259      12.457  19.540 -16.159  1.00 74.18           H  
ATOM   3819  C   GLN A 259      12.301  17.627 -17.137  1.00 74.18           C  
ATOM   3820  CB  GLN A 259      12.808  19.796 -18.254  1.00 74.18           C  
ATOM   3821  HB2 GLN A 259      11.748  19.850 -18.504  1.00 74.18           H  
ATOM   3822  HB3 GLN A 259      13.323  19.273 -19.060  1.00 74.18           H  
ATOM   3823  O   GLN A 259      12.447  17.044 -18.207  1.00 74.18           O  
ATOM   3824  CG  GLN A 259      13.364  21.220 -18.178  1.00 74.18           C  
ATOM   3825  HG2 GLN A 259      12.793  21.799 -17.452  1.00 74.18           H  
ATOM   3826  HG3 GLN A 259      14.405  21.206 -17.855  1.00 74.18           H  
ATOM   3827  CD  GLN A 259      13.308  21.913 -19.533  1.00 74.18           C  
ATOM   3828  NE2 GLN A 259      13.822  23.115 -19.624  1.00 74.18           N  
ATOM   3829 HE21 GLN A 259      13.724  23.578 -20.517  1.00 74.18           H  
ATOM   3830 HE22 GLN A 259      14.104  23.613 -18.793  1.00 74.18           H  
ATOM   3831  OE1 GLN A 259      12.823  21.395 -20.528  1.00 74.18           O  
ATOM   3832  N   PHE A 260      11.582  17.096 -16.158  1.00 78.54           N  
ATOM   3833  H   PHE A 260      11.380  17.661 -15.346  1.00 78.54           H  
ATOM   3834  CA  PHE A 260      10.863  15.829 -16.311  1.00 78.54           C  
ATOM   3835  HA  PHE A 260      11.321  15.240 -17.105  1.00 78.54           H  
ATOM   3836  C   PHE A 260       9.408  16.054 -16.712  1.00 78.54           C  
ATOM   3837  CB  PHE A 260      10.968  14.992 -15.039  1.00 78.54           C  
ATOM   3838  HB2 PHE A 260      10.267  14.161 -15.114  1.00 78.54           H  
ATOM   3839  HB3 PHE A 260      10.642  15.611 -14.203  1.00 78.54           H  
ATOM   3840  O   PHE A 260       8.796  17.069 -16.381  1.00 78.54           O  
ATOM   3841  CG  PHE A 260      12.355  14.423 -14.800  1.00 78.54           C  
ATOM   3842  CD1 PHE A 260      12.631  13.093 -15.161  1.00 78.54           C  
ATOM   3843  HD1 PHE A 260      11.842  12.471 -15.556  1.00 78.54           H  
ATOM   3844  CD2 PHE A 260      13.379  15.213 -14.248  1.00 78.54           C  
ATOM   3845  HD2 PHE A 260      13.168  16.220 -13.921  1.00 78.54           H  
ATOM   3846  CE1 PHE A 260      13.921  12.561 -15.009  1.00 78.54           C  
ATOM   3847  HE1 PHE A 260      14.118  11.532 -15.268  1.00 78.54           H  
ATOM   3848  CE2 PHE A 260      14.671  14.686 -14.101  1.00 78.54           C  
ATOM   3849  HE2 PHE A 260      15.442  15.295 -13.652  1.00 78.54           H  
ATOM   3850  CZ  PHE A 260      14.951  13.368 -14.503  1.00 78.54           C  
ATOM   3851  HZ  PHE A 260      15.938  12.949 -14.376  1.00 78.54           H  
ATOM   3852  N   GLU A 261       8.844  15.076 -17.414  1.00 83.83           N  
ATOM   3853  H   GLU A 261       9.386  14.248 -17.617  1.00 83.83           H  
ATOM   3854  CA  GLU A 261       7.405  14.986 -17.638  1.00 83.83           C  
ATOM   3855  HA  GLU A 261       6.953  15.971 -17.526  1.00 83.83           H  
ATOM   3856  C   GLU A 261       6.804  14.061 -16.576  1.00 83.83           C  
ATOM   3857  CB  GLU A 261       7.137  14.519 -19.076  1.00 83.83           C  
ATOM   3858  HB2 GLU A 261       7.534  13.513 -19.210  1.00 83.83           H  
ATOM   3859  HB3 GLU A 261       7.666  15.191 -19.752  1.00 83.83           H  
ATOM   3860  O   GLU A 261       7.216  12.910 -16.438  1.00 83.83           O  
ATOM   3861  CG  GLU A 261       5.643  14.531 -19.440  1.00 83.83           C  
ATOM   3862  HG2 GLU A 261       5.105  13.878 -18.753  1.00 83.83           H  
ATOM   3863  HG3 GLU A 261       5.257  15.543 -19.313  1.00 83.83           H  
ATOM   3864  CD  GLU A 261       5.381  14.070 -20.886  1.00 83.83           C  
ATOM   3865  OE1 GLU A 261       4.296  13.493 -21.142  1.00 83.83           O  
ATOM   3866  OE2 GLU A 261       6.240  14.280 -21.765  1.00 83.83           O  
ATOM   3867  N   ILE A 262       5.838  14.571 -15.819  1.00 87.08           N  
ATOM   3868  H   ILE A 262       5.555  15.525 -15.991  1.00 87.08           H  
ATOM   3869  CA  ILE A 262       5.020  13.804 -14.885  1.00 87.08           C  
ATOM   3870  HA  ILE A 262       5.544  12.882 -14.630  1.00 87.08           H  
ATOM   3871  C   ILE A 262       3.724  13.446 -15.607  1.00 87.08           C  
ATOM   3872  CB  ILE A 262       4.771  14.580 -13.574  1.00 87.08           C  
ATOM   3873  HB  ILE A 262       4.210  15.486 -13.806  1.00 87.08           H  
ATOM   3874  O   ILE A 262       3.056  14.316 -16.168  1.00 87.08           O  
ATOM   3875  CG1 ILE A 262       6.116  14.988 -12.928  1.00 87.08           C  
ATOM   3876 HG12 ILE A 262       6.700  14.095 -12.707  1.00 87.08           H  
ATOM   3877 HG13 ILE A 262       6.685  15.595 -13.632  1.00 87.08           H  
ATOM   3878  CG2 ILE A 262       3.935  13.720 -12.607  1.00 87.08           C  
ATOM   3879 HG21 ILE A 262       2.977  13.454 -13.054  1.00 87.08           H  
ATOM   3880 HG22 ILE A 262       3.719  14.269 -11.691  1.00 87.08           H  
ATOM   3881 HG23 ILE A 262       4.476  12.807 -12.357  1.00 87.08           H  
ATOM   3882  CD1 ILE A 262       5.976  15.819 -11.649  1.00 87.08           C  
ATOM   3883 HD11 ILE A 262       5.287  16.647 -11.813  1.00 87.08           H  
ATOM   3884 HD12 ILE A 262       5.617  15.199 -10.827  1.00 87.08           H  
ATOM   3885 HD13 ILE A 262       6.955  16.216 -11.382  1.00 87.08           H  
ATOM   3886  N   GLN A 263       3.375  12.165 -15.604  1.00 87.81           N  
ATOM   3887  H   GLN A 263       3.942  11.519 -15.074  1.00 87.81           H  
ATOM   3888  CA  GLN A 263       2.175  11.645 -16.246  1.00 87.81           C  
ATOM   3889  HA  GLN A 263       1.634  12.461 -16.723  1.00 87.81           H  
ATOM   3890  C   GLN A 263       1.254  11.013 -15.212  1.00 87.81           C  
ATOM   3891  CB  GLN A 263       2.536  10.632 -17.333  1.00 87.81           C  
ATOM   3892  HB2 GLN A 263       1.616  10.212 -17.740  1.00 87.81           H  
ATOM   3893  HB3 GLN A 263       3.082   9.815 -16.861  1.00 87.81           H  
ATOM   3894  O   GLN A 263       1.685  10.224 -14.374  1.00 87.81           O  
ATOM   3895  CG  GLN A 263       3.359  11.257 -18.475  1.00 87.81           C  
ATOM   3896  HG2 GLN A 263       2.862  12.164 -18.819  1.00 87.81           H  
ATOM   3897  HG3 GLN A 263       4.336  11.553 -18.094  1.00 87.81           H  
ATOM   3898  CD  GLN A 263       3.576  10.331 -19.674  1.00 87.81           C  
ATOM   3899  NE2 GLN A 263       4.199  10.794 -20.728  1.00 87.81           N  
ATOM   3900 HE21 GLN A 263       4.467  10.131 -21.440  1.00 87.81           H  
ATOM   3901 HE22 GLN A 263       4.398  11.782 -20.797  1.00 87.81           H  
ATOM   3902  OE1 GLN A 263       3.210   9.169 -19.714  1.00 87.81           O  
ATOM   3903  N   GLU A 264      -0.026  11.335 -15.308  1.00 89.74           N  
ATOM   3904  H   GLU A 264      -0.295  12.008 -16.012  1.00 89.74           H  
ATOM   3905  CA  GLU A 264      -1.087  10.744 -14.508  1.00 89.74           C  
ATOM   3906  HA  GLU A 264      -0.660  10.233 -13.645  1.00 89.74           H  
ATOM   3907  C   GLU A 264      -1.869   9.726 -15.331  1.00 89.74           C  
ATOM   3908  CB  GLU A 264      -1.996  11.859 -14.006  1.00 89.74           C  
ATOM   3909  HB2 GLU A 264      -1.401  12.583 -13.450  1.00 89.74           H  
ATOM   3910  HB3 GLU A 264      -2.436  12.341 -14.879  1.00 89.74           H  
ATOM   3911  O   GLU A 264      -2.166   9.950 -16.511  1.00 89.74           O  
ATOM   3912  CG  GLU A 264      -3.123  11.342 -13.114  1.00 89.74           C  
ATOM   3913  HG2 GLU A 264      -2.695  10.770 -12.291  1.00 89.74           H  
ATOM   3914  HG3 GLU A 264      -3.766  10.679 -13.693  1.00 89.74           H  
ATOM   3915  CD  GLU A 264      -3.972  12.490 -12.572  1.00 89.74           C  
ATOM   3916  OE1 GLU A 264      -4.407  12.363 -11.409  1.00 89.74           O  
ATOM   3917  OE2 GLU A 264      -4.232  13.452 -13.327  1.00 89.74           O  
ATOM   3918  N   PHE A 265      -2.231   8.624 -14.687  1.00 87.56           N  
ATOM   3919  H   PHE A 265      -1.946   8.509 -13.725  1.00 87.56           H  
ATOM   3920  CA  PHE A 265      -2.990   7.537 -15.277  1.00 87.56           C  
ATOM   3921  HA  PHE A 265      -3.429   7.862 -16.221  1.00 87.56           H  
ATOM   3922  C   PHE A 265      -4.113   7.100 -14.343  1.00 87.56           C  
ATOM   3923  CB  PHE A 265      -2.062   6.360 -15.551  1.00 87.56           C  
ATOM   3924  HB2 PHE A 265      -2.661   5.610 -16.068  1.00 87.56           H  
ATOM   3925  HB3 PHE A 265      -1.759   5.926 -14.598  1.00 87.56           H  
ATOM   3926  O   PHE A 265      -3.901   6.956 -13.138  1.00 87.56           O  
ATOM   3927  CG  PHE A 265      -0.813   6.674 -16.355  1.00 87.56           C  
ATOM   3928  CD1 PHE A 265      -0.808   6.526 -17.754  1.00 87.56           C  
ATOM   3929  HD1 PHE A 265      -1.714   6.248 -18.272  1.00 87.56           H  
ATOM   3930  CD2 PHE A 265       0.347   7.126 -15.700  1.00 87.56           C  
ATOM   3931  HD2 PHE A 265       0.341   7.284 -14.631  1.00 87.56           H  
ATOM   3932  CE1 PHE A 265       0.373   6.735 -18.482  1.00 87.56           C  
ATOM   3933  HE1 PHE A 265       0.380   6.604 -19.554  1.00 87.56           H  
ATOM   3934  CE2 PHE A 265       1.514   7.388 -16.436  1.00 87.56           C  
ATOM   3935  HE2 PHE A 265       2.397   7.752 -15.931  1.00 87.56           H  
ATOM   3936  CZ  PHE A 265       1.534   7.158 -17.819  1.00 87.56           C  
ATOM   3937  HZ  PHE A 265       2.440   7.339 -18.378  1.00 87.56           H  
ATOM   3938  N   HIS A 266      -5.281   6.831 -14.923  1.00 85.46           N  
ATOM   3939  H   HIS A 266      -5.371   6.947 -15.922  1.00 85.46           H  
ATOM   3940  CA  HIS A 266      -6.472   6.383 -14.207  1.00 85.46           C  
ATOM   3941  HA  HIS A 266      -6.227   6.162 -13.168  1.00 85.46           H  
ATOM   3942  C   HIS A 266      -7.025   5.121 -14.855  1.00 85.46           C  
ATOM   3943  CB  HIS A 266      -7.535   7.490 -14.226  1.00 85.46           C  
ATOM   3944  HB2 HIS A 266      -8.431   7.126 -13.724  1.00 85.46           H  
ATOM   3945  HB3 HIS A 266      -7.796   7.723 -15.259  1.00 85.46           H  
ATOM   3946  O   HIS A 266      -7.198   5.084 -16.072  1.00 85.46           O  
ATOM   3947  CG  HIS A 266      -7.089   8.750 -13.537  1.00 85.46           C  
ATOM   3948  CD2 HIS A 266      -6.984   9.987 -14.097  1.00 85.46           C  
ATOM   3949  HD2 HIS A 266      -7.239  10.246 -15.115  1.00 85.46           H  
ATOM   3950  ND1 HIS A 266      -6.709   8.833 -12.204  1.00 85.46           N  
ATOM   3951  CE1 HIS A 266      -6.312  10.102 -12.016  1.00 85.46           C  
ATOM   3952  HE1 HIS A 266      -5.926  10.505 -11.091  1.00 85.46           H  
ATOM   3953  NE2 HIS A 266      -6.498  10.827 -13.123  1.00 85.46           N  
ATOM   3954  HE2 HIS A 266      -6.239  11.798 -13.215  1.00 85.46           H  
ATOM   3955  N   GLY A 267      -7.332   4.109 -14.047  1.00 74.12           N  
ATOM   3956  H   GLY A 267      -7.088   4.175 -13.069  1.00 74.12           H  
ATOM   3957  CA  GLY A 267      -8.110   2.949 -14.471  1.00 74.12           C  
ATOM   3958  HA2 GLY A 267      -9.099   3.277 -14.791  1.00 74.12           H  
ATOM   3959  HA3 GLY A 267      -8.234   2.298 -13.606  1.00 74.12           H  
ATOM   3960  C   GLY A 267      -7.491   2.130 -15.607  1.00 74.12           C  
ATOM   3961  O   GLY A 267      -8.234   1.539 -16.392  1.00 74.12           O  
ATOM   3962  N   ILE A 268      -6.156   2.120 -15.757  1.00 76.08           N  
ATOM   3963  H   ILE A 268      -5.606   2.577 -15.044  1.00 76.08           H  
ATOM   3964  CA  ILE A 268      -5.488   1.390 -16.852  1.00 76.08           C  
ATOM   3965  HA  ILE A 268      -5.860   1.779 -17.800  1.00 76.08           H  
ATOM   3966  C   ILE A 268      -5.845  -0.095 -16.820  1.00 76.08           C  
ATOM   3967  CB  ILE A 268      -3.950   1.555 -16.823  1.00 76.08           C  
ATOM   3968  HB  ILE A 268      -3.596   1.294 -15.826  1.00 76.08           H  
ATOM   3969  O   ILE A 268      -5.990  -0.701 -17.877  1.00 76.08           O  
ATOM   3970  CG1 ILE A 268      -3.575   3.025 -17.109  1.00 76.08           C  
ATOM   3971 HG12 ILE A 268      -4.155   3.394 -17.954  1.00 76.08           H  
ATOM   3972 HG13 ILE A 268      -3.831   3.621 -16.233  1.00 76.08           H  
ATOM   3973  CG2 ILE A 268      -3.253   0.597 -17.823  1.00 76.08           C  
ATOM   3974 HG21 ILE A 268      -3.457  -0.443 -17.567  1.00 76.08           H  
ATOM   3975 HG22 ILE A 268      -3.600   0.793 -18.838  1.00 76.08           H  
ATOM   3976 HG23 ILE A 268      -2.168   0.685 -17.775  1.00 76.08           H  
ATOM   3977  CD1 ILE A 268      -2.086   3.218 -17.428  1.00 76.08           C  
ATOM   3978 HD11 ILE A 268      -1.847   4.280 -17.468  1.00 76.08           H  
ATOM   3979 HD12 ILE A 268      -1.854   2.813 -18.414  1.00 76.08           H  
ATOM   3980 HD13 ILE A 268      -1.455   2.740 -16.679  1.00 76.08           H  
ATOM   3981  N   GLU A 269      -6.016  -0.673 -15.636  1.00 68.81           N  
ATOM   3982  H   GLU A 269      -5.944  -0.097 -14.810  1.00 68.81           H  
ATOM   3983  CA  GLU A 269      -6.385  -2.069 -15.418  1.00 68.81           C  
ATOM   3984  HA  GLU A 269      -5.611  -2.684 -15.878  1.00 68.81           H  
ATOM   3985  C   GLU A 269      -7.703  -2.464 -16.092  1.00 68.81           C  
ATOM   3986  CB  GLU A 269      -6.388  -2.422 -13.919  1.00 68.81           C  
ATOM   3987  HB2 GLU A 269      -6.465  -3.507 -13.841  1.00 68.81           H  
ATOM   3988  HB3 GLU A 269      -5.430  -2.147 -13.479  1.00 68.81           H  
ATOM   3989  O   GLU A 269      -7.844  -3.624 -16.468  1.00 68.81           O  
ATOM   3990  CG  GLU A 269      -7.525  -1.826 -13.074  1.00 68.81           C  
ATOM   3991  HG2 GLU A 269      -8.482  -2.100 -13.519  1.00 68.81           H  
ATOM   3992  HG3 GLU A 269      -7.479  -2.285 -12.087  1.00 68.81           H  
ATOM   3993  CD  GLU A 269      -7.460  -0.311 -12.894  1.00 68.81           C  
ATOM   3994  OE1 GLU A 269      -8.469   0.280 -12.483  1.00 68.81           O  
ATOM   3995  OE2 GLU A 269      -6.426   0.328 -13.193  1.00 68.81           O  
ATOM   3996  N   LYS A 270      -8.618  -1.512 -16.352  1.00 66.15           N  
ATOM   3997  H   LYS A 270      -8.435  -0.570 -16.039  1.00 66.15           H  
ATOM   3998  CA  LYS A 270      -9.827  -1.767 -17.158  1.00 66.15           C  
ATOM   3999  HA  LYS A 270     -10.371  -2.603 -16.717  1.00 66.15           H  
ATOM   4000  C   LYS A 270      -9.492  -2.190 -18.597  1.00 66.15           C  
ATOM   4001  CB  LYS A 270     -10.745  -0.529 -17.182  1.00 66.15           C  
ATOM   4002  HB2 LYS A 270     -10.193   0.327 -17.571  1.00 66.15           H  
ATOM   4003  HB3 LYS A 270     -11.554  -0.737 -17.883  1.00 66.15           H  
ATOM   4004  O   LYS A 270     -10.273  -2.897 -19.226  1.00 66.15           O  
ATOM   4005  CG  LYS A 270     -11.379  -0.160 -15.826  1.00 66.15           C  
ATOM   4006  HG2 LYS A 270     -11.858  -1.045 -15.406  1.00 66.15           H  
ATOM   4007  HG3 LYS A 270     -10.609   0.185 -15.137  1.00 66.15           H  
ATOM   4008  CD  LYS A 270     -12.442   0.943 -16.016  1.00 66.15           C  
ATOM   4009  HD2 LYS A 270     -11.950   1.855 -16.354  1.00 66.15           H  
ATOM   4010  HD3 LYS A 270     -13.140   0.621 -16.789  1.00 66.15           H  
ATOM   4011  CE  LYS A 270     -13.242   1.234 -14.734  1.00 66.15           C  
ATOM   4012  HE2 LYS A 270     -12.566   1.654 -13.989  1.00 66.15           H  
ATOM   4013  HE3 LYS A 270     -13.611   0.286 -14.340  1.00 66.15           H  
ATOM   4014  NZ  LYS A 270     -14.398   2.154 -14.975  1.00 66.15           N  
ATOM   4015  HZ1 LYS A 270     -14.914   2.342 -14.127  1.00 66.15           H  
ATOM   4016  HZ2 LYS A 270     -15.098   1.783 -15.601  1.00 66.15           H  
ATOM   4017  HZ3 LYS A 270     -14.115   3.039 -15.372  1.00 66.15           H  
ATOM   4018  N   TYR A 271      -8.340  -1.764 -19.116  1.00 67.25           N  
ATOM   4019  H   TYR A 271      -7.754  -1.201 -18.516  1.00 67.25           H  
ATOM   4020  CA  TYR A 271      -7.867  -2.051 -20.475  1.00 67.25           C  
ATOM   4021  HA  TYR A 271      -8.680  -2.477 -21.063  1.00 67.25           H  
ATOM   4022  C   TYR A 271      -6.709  -3.055 -20.496  1.00 67.25           C  
ATOM   4023  CB  TYR A 271      -7.434  -0.732 -21.128  1.00 67.25           C  
ATOM   4024  HB2 TYR A 271      -6.584  -0.325 -20.581  1.00 67.25           H  
ATOM   4025  HB3 TYR A 271      -7.102  -0.939 -22.145  1.00 67.25           H  
ATOM   4026  O   TYR A 271      -6.640  -3.915 -21.371  1.00 67.25           O  
ATOM   4027  CG  TYR A 271      -8.520   0.321 -21.183  1.00 67.25           C  
ATOM   4028  CD1 TYR A 271      -9.541   0.207 -22.144  1.00 67.25           C  
ATOM   4029  HD1 TYR A 271      -9.562  -0.640 -22.814  1.00 67.25           H  
ATOM   4030  CD2 TYR A 271      -8.520   1.396 -20.270  1.00 67.25           C  
ATOM   4031  HD2 TYR A 271      -7.758   1.463 -19.508  1.00 67.25           H  
ATOM   4032  CE1 TYR A 271     -10.538   1.193 -22.224  1.00 67.25           C  
ATOM   4033  HE1 TYR A 271     -11.331   1.125 -22.955  1.00 67.25           H  
ATOM   4034  CE2 TYR A 271      -9.525   2.381 -20.341  1.00 67.25           C  
ATOM   4035  HE2 TYR A 271      -9.520   3.211 -19.650  1.00 67.25           H  
ATOM   4036  OH  TYR A 271     -11.459   3.250 -21.495  1.00 67.25           O  
ATOM   4037  HH  TYR A 271     -11.498   3.894 -20.784  1.00 67.25           H  
ATOM   4038  CZ  TYR A 271     -10.523   2.285 -21.336  1.00 67.25           C  
ATOM   4039  N   PHE A 272      -5.794  -2.938 -19.534  1.00 68.44           N  
ATOM   4040  H   PHE A 272      -5.937  -2.207 -18.852  1.00 68.44           H  
ATOM   4041  CA  PHE A 272      -4.608  -3.772 -19.364  1.00 68.44           C  
ATOM   4042  HA  PHE A 272      -4.715  -4.689 -19.943  1.00 68.44           H  
ATOM   4043  C   PHE A 272      -4.471  -4.142 -17.881  1.00 68.44           C  
ATOM   4044  CB  PHE A 272      -3.357  -3.029 -19.875  1.00 68.44           C  
ATOM   4045  HB2 PHE A 272      -2.489  -3.670 -19.718  1.00 68.44           H  
ATOM   4046  HB3 PHE A 272      -3.207  -2.122 -19.289  1.00 68.44           H  
ATOM   4047  O   PHE A 272      -3.736  -3.453 -17.163  1.00 68.44           O  
ATOM   4048  CG  PHE A 272      -3.401  -2.648 -21.336  1.00 68.44           C  
ATOM   4049  CD1 PHE A 272      -2.974  -3.559 -22.320  1.00 68.44           C  
ATOM   4050  HD1 PHE A 272      -2.583  -4.522 -22.029  1.00 68.44           H  
ATOM   4051  CD2 PHE A 272      -3.937  -1.407 -21.717  1.00 68.44           C  
ATOM   4052  HD2 PHE A 272      -4.303  -0.727 -20.962  1.00 68.44           H  
ATOM   4053  CE1 PHE A 272      -3.087  -3.228 -23.682  1.00 68.44           C  
ATOM   4054  HE1 PHE A 272      -2.785  -3.942 -24.434  1.00 68.44           H  
ATOM   4055  CE2 PHE A 272      -4.099  -1.107 -23.078  1.00 68.44           C  
ATOM   4056  HE2 PHE A 272      -4.662  -0.230 -23.360  1.00 68.44           H  
ATOM   4057  CZ  PHE A 272      -3.655  -2.003 -24.063  1.00 68.44           C  
ATOM   4058  HZ  PHE A 272      -3.810  -1.786 -25.110  1.00 68.44           H  
ATOM   4059  N   PRO A 273      -5.162  -5.199 -17.405  1.00 67.54           N  
ATOM   4060  CA  PRO A 273      -5.032  -5.687 -16.040  1.00 67.54           C  
ATOM   4061  HA  PRO A 273      -5.478  -4.959 -15.363  1.00 67.54           H  
ATOM   4062  C   PRO A 273      -3.565  -5.910 -15.677  1.00 67.54           C  
ATOM   4063  CB  PRO A 273      -5.836  -6.991 -15.970  1.00 67.54           C  
ATOM   4064  HB2 PRO A 273      -5.200  -7.844 -16.207  1.00 67.54           H  
ATOM   4065  HB3 PRO A 273      -6.302  -7.125 -14.993  1.00 67.54           H  
ATOM   4066  O   PRO A 273      -2.801  -6.472 -16.465  1.00 67.54           O  
ATOM   4067  CG  PRO A 273      -6.877  -6.819 -17.072  1.00 67.54           C  
ATOM   4068  HG2 PRO A 273      -7.713  -6.223 -16.705  1.00 67.54           H  
ATOM   4069  HG3 PRO A 273      -7.228  -7.778 -17.453  1.00 67.54           H  
ATOM   4070  CD  PRO A 273      -6.099  -6.042 -18.126  1.00 67.54           C  
ATOM   4071  HD2 PRO A 273      -5.519  -6.766 -18.697  1.00 67.54           H  
ATOM   4072  HD3 PRO A 273      -6.775  -5.468 -18.760  1.00 67.54           H  
ATOM   4073  N   PHE A 274      -3.178  -5.465 -14.488  1.00 72.14           N  
ATOM   4074  H   PHE A 274      -3.861  -5.049 -13.870  1.00 72.14           H  
ATOM   4075  CA  PHE A 274      -1.829  -5.618 -13.959  1.00 72.14           C  
ATOM   4076  HA  PHE A 274      -1.287  -6.357 -14.549  1.00 72.14           H  
ATOM   4077  C   PHE A 274      -1.873  -6.124 -12.526  1.00 72.14           C  
ATOM   4078  CB  PHE A 274      -1.057  -4.296 -14.050  1.00 72.14           C  
ATOM   4079  HB2 PHE A 274      -1.007  -4.007 -15.100  1.00 72.14           H  
ATOM   4080  HB3 PHE A 274      -0.030  -4.462 -13.723  1.00 72.14           H  
ATOM   4081  O   PHE A 274      -2.857  -5.943 -11.813  1.00 72.14           O  
ATOM   4082  CG  PHE A 274      -1.631  -3.133 -13.270  1.00 72.14           C  
ATOM   4083  CD1 PHE A 274      -2.488  -2.205 -13.893  1.00 72.14           C  
ATOM   4084  HD1 PHE A 274      -2.773  -2.337 -14.926  1.00 72.14           H  
ATOM   4085  CD2 PHE A 274      -1.281  -2.966 -11.918  1.00 72.14           C  
ATOM   4086  HD2 PHE A 274      -0.631  -3.678 -11.432  1.00 72.14           H  
ATOM   4087  CE1 PHE A 274      -2.975  -1.105 -13.164  1.00 72.14           C  
ATOM   4088  HE1 PHE A 274      -3.641  -0.393 -13.628  1.00 72.14           H  
ATOM   4089  CE2 PHE A 274      -1.771  -1.873 -11.190  1.00 72.14           C  
ATOM   4090  HE2 PHE A 274      -1.507  -1.754 -10.150  1.00 72.14           H  
ATOM   4091  CZ  PHE A 274      -2.608  -0.939 -11.818  1.00 72.14           C  
ATOM   4092  HZ  PHE A 274      -2.969  -0.089 -11.259  1.00 72.14           H  
ATOM   4093  N   GLN A 275      -0.772  -6.725 -12.094  1.00 74.71           N  
ATOM   4094  H   GLN A 275       0.007  -6.817 -12.730  1.00 74.71           H  
ATOM   4095  CA  GLN A 275      -0.533  -7.020 -10.692  1.00 74.71           C  
ATOM   4096  HA  GLN A 275      -1.485  -7.137 -10.174  1.00 74.71           H  
ATOM   4097  C   GLN A 275       0.234  -5.856 -10.063  1.00 74.71           C  
ATOM   4098  CB  GLN A 275       0.234  -8.342 -10.595  1.00 74.71           C  
ATOM   4099  HB2 GLN A 275      -0.310  -9.111 -11.144  1.00 74.71           H  
ATOM   4100  HB3 GLN A 275       1.215  -8.220 -11.053  1.00 74.71           H  
ATOM   4101  O   GLN A 275       1.247  -5.415 -10.604  1.00 74.71           O  
ATOM   4102  CG  GLN A 275       0.404  -8.805  -9.143  1.00 74.71           C  
ATOM   4103  HG2 GLN A 275       0.884  -8.017  -8.563  1.00 74.71           H  
ATOM   4104  HG3 GLN A 275      -0.575  -9.008  -8.708  1.00 74.71           H  
ATOM   4105  CD  GLN A 275       1.268 -10.054  -9.016  1.00 74.71           C  
ATOM   4106  NE2 GLN A 275       1.559 -10.466  -7.802  1.00 74.71           N  
ATOM   4107 HE21 GLN A 275       2.261 -11.188  -7.722  1.00 74.71           H  
ATOM   4108 HE22 GLN A 275       1.194  -9.977  -6.997  1.00 74.71           H  
ATOM   4109  OE1 GLN A 275       1.715 -10.655  -9.982  1.00 74.71           O  
ATOM   4110  N   THR A 276      -0.209  -5.368  -8.908  1.00 79.64           N  
ATOM   4111  H   THR A 276      -1.086  -5.696  -8.529  1.00 79.64           H  
ATOM   4112  CA  THR A 276       0.612  -4.456  -8.102  1.00 79.64           C  
ATOM   4113  HA  THR A 276       1.059  -3.710  -8.759  1.00 79.64           H  
ATOM   4114  C   THR A 276       1.728  -5.257  -7.436  1.00 79.64           C  
ATOM   4115  CB  THR A 276      -0.227  -3.708  -7.060  1.00 79.64           C  
ATOM   4116  HB  THR A 276      -0.661  -4.419  -6.356  1.00 79.64           H  
ATOM   4117  O   THR A 276       1.464  -6.238  -6.740  1.00 79.64           O  
ATOM   4118  CG2 THR A 276       0.590  -2.662  -6.301  1.00 79.64           C  
ATOM   4119 HG21 THR A 276       1.358  -3.150  -5.700  1.00 79.64           H  
ATOM   4120 HG22 THR A 276       1.061  -1.979  -7.007  1.00 79.64           H  
ATOM   4121 HG23 THR A 276      -0.063  -2.100  -5.633  1.00 79.64           H  
ATOM   4122  OG1 THR A 276      -1.260  -3.010  -7.715  1.00 79.64           O  
ATOM   4123  HG1 THR A 276      -2.007  -2.950  -7.115  1.00 79.64           H  
ATOM   4124  N   VAL A 277       2.976  -4.846  -7.635  1.00 77.87           N  
ATOM   4125  H   VAL A 277       3.129  -4.066  -8.258  1.00 77.87           H  
ATOM   4126  CA  VAL A 277       4.160  -5.434  -6.993  1.00 77.87           C  
ATOM   4127  HA  VAL A 277       3.842  -6.176  -6.260  1.00 77.87           H  
ATOM   4128  C   VAL A 277       4.926  -4.371  -6.223  1.00 77.87           C  
ATOM   4129  CB  VAL A 277       5.073  -6.159  -7.998  1.00 77.87           C  
ATOM   4130  HB  VAL A 277       5.925  -6.557  -7.447  1.00 77.87           H  
ATOM   4131  O   VAL A 277       4.809  -3.181  -6.515  1.00 77.87           O  
ATOM   4132  CG1 VAL A 277       4.340  -7.347  -8.629  1.00 77.87           C  
ATOM   4133 HG11 VAL A 277       5.047  -7.942  -9.207  1.00 77.87           H  
ATOM   4134 HG12 VAL A 277       3.918  -7.979  -7.848  1.00 77.87           H  
ATOM   4135 HG13 VAL A 277       3.539  -6.999  -9.282  1.00 77.87           H  
ATOM   4136  CG2 VAL A 277       5.613  -5.244  -9.106  1.00 77.87           C  
ATOM   4137 HG21 VAL A 277       6.282  -5.809  -9.756  1.00 77.87           H  
ATOM   4138 HG22 VAL A 277       4.793  -4.847  -9.703  1.00 77.87           H  
ATOM   4139 HG23 VAL A 277       6.176  -4.418  -8.672  1.00 77.87           H  
ATOM   4140  N   ARG A 278       5.709  -4.793  -5.234  1.00 79.89           N  
ATOM   4141  H   ARG A 278       5.787  -5.789  -5.084  1.00 79.89           H  
ATOM   4142  CA  ARG A 278       6.649  -3.935  -4.512  1.00 79.89           C  
ATOM   4143  HA  ARG A 278       6.384  -2.890  -4.671  1.00 79.89           H  
ATOM   4144  C   ARG A 278       8.048  -4.159  -5.069  1.00 79.89           C  
ATOM   4145  CB  ARG A 278       6.565  -4.248  -3.013  1.00 79.89           C  
ATOM   4146  HB2 ARG A 278       7.082  -5.185  -2.807  1.00 79.89           H  
ATOM   4147  HB3 ARG A 278       5.520  -4.365  -2.726  1.00 79.89           H  
ATOM   4148  O   ARG A 278       8.433  -5.305  -5.293  1.00 79.89           O  
ATOM   4149  CG  ARG A 278       7.165  -3.124  -2.164  1.00 79.89           C  
ATOM   4150  HG2 ARG A 278       6.505  -2.260  -2.242  1.00 79.89           H  
ATOM   4151  HG3 ARG A 278       8.150  -2.842  -2.535  1.00 79.89           H  
ATOM   4152  CD  ARG A 278       7.268  -3.528  -0.689  1.00 79.89           C  
ATOM   4153  HD2 ARG A 278       7.211  -2.620  -0.089  1.00 79.89           H  
ATOM   4154  HD3 ARG A 278       6.430  -4.170  -0.416  1.00 79.89           H  
ATOM   4155  NE  ARG A 278       8.554  -4.185  -0.409  1.00 79.89           N  
ATOM   4156  HE  ARG A 278       9.319  -3.902  -1.004  1.00 79.89           H  
ATOM   4157  NH1 ARG A 278       8.056  -5.119   1.650  1.00 79.89           N  
ATOM   4158 HH11 ARG A 278       7.077  -4.877   1.593  1.00 79.89           H  
ATOM   4159 HH12 ARG A 278       8.326  -5.415   2.577  1.00 79.89           H  
ATOM   4160  NH2 ARG A 278      10.151  -4.955   0.985  1.00 79.89           N  
ATOM   4161 HH21 ARG A 278      10.789  -4.475   0.365  1.00 79.89           H  
ATOM   4162 HH22 ARG A 278      10.383  -5.006   1.966  1.00 79.89           H  
ATOM   4163  CZ  ARG A 278       8.892  -4.763   0.726  1.00 79.89           C  
ATOM   4164  N   THR A 279       8.812  -3.094  -5.271  1.00 75.86           N  
ATOM   4165  H   THR A 279       8.415  -2.173  -5.146  1.00 75.86           H  
ATOM   4166  CA  THR A 279      10.179  -3.200  -5.796  1.00 75.86           C  
ATOM   4167  HA  THR A 279      10.469  -4.247  -5.883  1.00 75.86           H  
ATOM   4168  C   THR A 279      11.196  -2.525  -4.900  1.00 75.86           C  
ATOM   4169  CB  THR A 279      10.303  -2.583  -7.189  1.00 75.86           C  
ATOM   4170  HB  THR A 279      11.336  -2.685  -7.520  1.00 75.86           H  
ATOM   4171  O   THR A 279      11.043  -1.345  -4.592  1.00 75.86           O  
ATOM   4172  CG2 THR A 279       9.403  -3.276  -8.195  1.00 75.86           C  
ATOM   4173 HG21 THR A 279       8.358  -3.023  -8.018  1.00 75.86           H  
ATOM   4174 HG22 THR A 279       9.539  -4.356  -8.142  1.00 75.86           H  
ATOM   4175 HG23 THR A 279       9.712  -2.917  -9.177  1.00 75.86           H  
ATOM   4176  OG1 THR A 279       9.958  -1.213  -7.177  1.00 75.86           O  
ATOM   4177  HG1 THR A 279      10.254  -0.881  -6.327  1.00 75.86           H  
ATOM   4178  N   ASP A 280      12.281  -3.229  -4.598  1.00 70.86           N  
ATOM   4179  H   ASP A 280      12.332  -4.197  -4.881  1.00 70.86           H  
ATOM   4180  CA  ASP A 280      13.478  -2.624  -4.012  1.00 70.86           C  
ATOM   4181  HA  ASP A 280      13.198  -1.694  -3.518  1.00 70.86           H  
ATOM   4182  C   ASP A 280      14.490  -2.268  -5.133  1.00 70.86           C  
ATOM   4183  CB  ASP A 280      14.043  -3.546  -2.913  1.00 70.86           C  
ATOM   4184  HB2 ASP A 280      14.400  -4.465  -3.378  1.00 70.86           H  
ATOM   4185  HB3 ASP A 280      14.902  -3.052  -2.459  1.00 70.86           H  
ATOM   4186  O   ASP A 280      14.466  -2.860  -6.216  1.00 70.86           O  
ATOM   4187  CG  ASP A 280      13.042  -3.914  -1.789  1.00 70.86           C  
ATOM   4188  OD1 ASP A 280      12.140  -3.125  -1.435  1.00 70.86           O  
ATOM   4189  OD2 ASP A 280      13.141  -5.032  -1.225  1.00 70.86           O  
ATOM   4190  N   TYR A 281      15.372  -1.286  -4.906  1.00 62.94           N  
ATOM   4191  H   TYR A 281      15.398  -0.865  -3.988  1.00 62.94           H  
ATOM   4192  CA  TYR A 281      16.431  -0.915  -5.861  1.00 62.94           C  
ATOM   4193  HA  TYR A 281      16.066  -1.138  -6.863  1.00 62.94           H  
ATOM   4194  C   TYR A 281      17.723  -1.718  -5.596  1.00 62.94           C  
ATOM   4195  CB  TYR A 281      16.700   0.599  -5.813  1.00 62.94           C  
ATOM   4196  HB2 TYR A 281      17.132   0.855  -4.845  1.00 62.94           H  
ATOM   4197  HB3 TYR A 281      15.748   1.125  -5.893  1.00 62.94           H  
ATOM   4198  O   TYR A 281      18.074  -1.902  -4.430  1.00 62.94           O  
ATOM   4199  CG  TYR A 281      17.619   1.100  -6.919  1.00 62.94           C  
ATOM   4200  CD1 TYR A 281      19.016   1.133  -6.728  1.00 62.94           C  
ATOM   4201  HD1 TYR A 281      19.436   0.826  -5.782  1.00 62.94           H  
ATOM   4202  CD2 TYR A 281      17.075   1.501  -8.155  1.00 62.94           C  
ATOM   4203  HD2 TYR A 281      16.005   1.492  -8.305  1.00 62.94           H  
ATOM   4204  CE1 TYR A 281      19.867   1.561  -7.769  1.00 62.94           C  
ATOM   4205  HE1 TYR A 281      20.935   1.586  -7.616  1.00 62.94           H  
ATOM   4206  CE2 TYR A 281      17.920   1.936  -9.195  1.00 62.94           C  
ATOM   4207  HE2 TYR A 281      17.508   2.262 -10.138  1.00 62.94           H  
ATOM   4208  OH  TYR A 281      20.120   2.398 -10.014  1.00 62.94           O  
ATOM   4209  HH  TYR A 281      21.053   2.327  -9.800  1.00 62.94           H  
ATOM   4210  CZ  TYR A 281      19.317   1.969  -9.005  1.00 62.94           C  
ATOM   4211  N   PRO A 282      18.478  -2.151  -6.627  1.00 64.42           N  
ATOM   4212  CA  PRO A 282      18.162  -2.080  -8.056  1.00 64.42           C  
ATOM   4213  HA  PRO A 282      17.903  -1.063  -8.348  1.00 64.42           H  
ATOM   4214  C   PRO A 282      17.005  -3.014  -8.427  1.00 64.42           C  
ATOM   4215  CB  PRO A 282      19.454  -2.480  -8.773  1.00 64.42           C  
ATOM   4216  HB2 PRO A 282      20.084  -1.599  -8.901  1.00 64.42           H  
ATOM   4217  HB3 PRO A 282      19.267  -2.954  -9.736  1.00 64.42           H  
ATOM   4218  O   PRO A 282      16.842  -4.076  -7.829  1.00 64.42           O  
ATOM   4219  CG  PRO A 282      20.117  -3.440  -7.786  1.00 64.42           C  
ATOM   4220  HG2 PRO A 282      19.678  -4.432  -7.883  1.00 64.42           H  
ATOM   4221  HG3 PRO A 282      21.197  -3.483  -7.924  1.00 64.42           H  
ATOM   4222  CD  PRO A 282      19.744  -2.844  -6.430  1.00 64.42           C  
ATOM   4223  HD2 PRO A 282      20.502  -2.124  -6.121  1.00 64.42           H  
ATOM   4224  HD3 PRO A 282      19.651  -3.632  -5.683  1.00 64.42           H  
ATOM   4225  N   ILE A 283      16.217  -2.638  -9.436  1.00 68.05           N  
ATOM   4226  H   ILE A 283      16.420  -1.780  -9.928  1.00 68.05           H  
ATOM   4227  CA  ILE A 283      15.095  -3.461  -9.898  1.00 68.05           C  
ATOM   4228  HA  ILE A 283      14.508  -3.756  -9.028  1.00 68.05           H  
ATOM   4229  C   ILE A 283      15.645  -4.733 -10.558  1.00 68.05           C  
ATOM   4230  CB  ILE A 283      14.167  -2.667 -10.840  1.00 68.05           C  
ATOM   4231  HB  ILE A 283      14.742  -2.336 -11.705  1.00 68.05           H  
ATOM   4232  O   ILE A 283      16.234  -4.688 -11.637  1.00 68.05           O  
ATOM   4233  CG1 ILE A 283      13.583  -1.426 -10.123  1.00 68.05           C  
ATOM   4234 HG12 ILE A 283      13.034  -1.744  -9.237  1.00 68.05           H  
ATOM   4235 HG13 ILE A 283      14.400  -0.783  -9.798  1.00 68.05           H  
ATOM   4236  CG2 ILE A 283      13.032  -3.575 -11.328  1.00 68.05           C  
ATOM   4237 HG21 ILE A 283      12.451  -3.042 -12.081  1.00 68.05           H  
ATOM   4238 HG22 ILE A 283      12.405  -3.862 -10.485  1.00 68.05           H  
ATOM   4239 HG23 ILE A 283      13.419  -4.472 -11.813  1.00 68.05           H  
ATOM   4240  CD1 ILE A 283      12.654  -0.572 -10.997  1.00 68.05           C  
ATOM   4241 HD11 ILE A 283      11.726  -1.104 -11.208  1.00 68.05           H  
ATOM   4242 HD12 ILE A 283      12.406   0.341 -10.456  1.00 68.05           H  
ATOM   4243 HD13 ILE A 283      13.153  -0.312 -11.931  1.00 68.05           H  
ATOM   4244  N   THR A 284      15.453  -5.869  -9.892  1.00 70.13           N  
ATOM   4245  H   THR A 284      14.949  -5.822  -9.018  1.00 70.13           H  
ATOM   4246  CA  THR A 284      15.821  -7.214 -10.357  1.00 70.13           C  
ATOM   4247  HA  THR A 284      15.939  -7.205 -11.441  1.00 70.13           H  
ATOM   4248  C   THR A 284      14.696  -8.184 -10.010  1.00 70.13           C  
ATOM   4249  CB  THR A 284      17.134  -7.708  -9.720  1.00 70.13           C  
ATOM   4250  HB  THR A 284      17.359  -8.690 -10.137  1.00 70.13           H  
ATOM   4251  O   THR A 284      13.959  -7.922  -9.060  1.00 70.13           O  
ATOM   4252  CG2 THR A 284      18.331  -6.796  -9.984  1.00 70.13           C  
ATOM   4253 HG21 THR A 284      18.182  -5.823  -9.516  1.00 70.13           H  
ATOM   4254 HG22 THR A 284      18.453  -6.658 -11.058  1.00 70.13           H  
ATOM   4255 HG23 THR A 284      19.233  -7.254  -9.579  1.00 70.13           H  
ATOM   4256  OG1 THR A 284      17.015  -7.845  -8.323  1.00 70.13           O  
ATOM   4257  HG1 THR A 284      17.136  -6.979  -7.928  1.00 70.13           H  
ATOM   4258  N   ASP A 285      14.573  -9.318 -10.709  1.00 70.29           N  
ATOM   4259  H   ASP A 285      15.087  -9.428 -11.572  1.00 70.29           H  
ATOM   4260  CA  ASP A 285      13.549 -10.332 -10.402  1.00 70.29           C  
ATOM   4261  HA  ASP A 285      12.562  -9.905 -10.581  1.00 70.29           H  
ATOM   4262  C   ASP A 285      13.580 -10.783  -8.925  1.00 70.29           C  
ATOM   4263  CB  ASP A 285      13.719 -11.558 -11.319  1.00 70.29           C  
ATOM   4264  HB2 ASP A 285      14.765 -11.864 -11.311  1.00 70.29           H  
ATOM   4265  HB3 ASP A 285      13.137 -12.381 -10.903  1.00 70.29           H  
ATOM   4266  O   ASP A 285      12.531 -11.038  -8.340  1.00 70.29           O  
ATOM   4267  CG  ASP A 285      13.245 -11.360 -12.767  1.00 70.29           C  
ATOM   4268  OD1 ASP A 285      12.221 -10.671 -12.991  1.00 70.29           O  
ATOM   4269  OD2 ASP A 285      13.875 -11.968 -13.656  1.00 70.29           O  
ATOM   4270  N   ALA A 286      14.760 -10.810  -8.290  1.00 72.80           N  
ATOM   4271  H   ALA A 286      15.583 -10.544  -8.812  1.00 72.80           H  
ATOM   4272  CA  ALA A 286      14.922 -11.135  -6.867  1.00 72.80           C  
ATOM   4273  HA  ALA A 286      14.372 -12.052  -6.654  1.00 72.80           H  
ATOM   4274  C   ALA A 286      14.379 -10.049  -5.915  1.00 72.80           C  
ATOM   4275  CB  ALA A 286      16.414 -11.384  -6.610  1.00 72.80           C  
ATOM   4276  HB1 ALA A 286      16.558 -11.671  -5.568  1.00 72.80           H  
ATOM   4277  HB2 ALA A 286      16.981 -10.475  -6.807  1.00 72.80           H  
ATOM   4278  HB3 ALA A 286      16.774 -12.187  -7.253  1.00 72.80           H  
ATOM   4279  O   ALA A 286      14.017 -10.345  -4.776  1.00 72.80           O  
ATOM   4280  N   ASN A 287      14.312  -8.799  -6.381  1.00 73.39           N  
ATOM   4281  H   ASN A 287      14.575  -8.645  -7.344  1.00 73.39           H  
ATOM   4282  CA  ASN A 287      13.859  -7.634  -5.617  1.00 73.39           C  
ATOM   4283  HA  ASN A 287      13.917  -7.865  -4.553  1.00 73.39           H  
ATOM   4284  C   ASN A 287      12.390  -7.268  -5.891  1.00 73.39           C  
ATOM   4285  CB  ASN A 287      14.812  -6.461  -5.902  1.00 73.39           C  
ATOM   4286  HB2 ASN A 287      14.892  -6.304  -6.978  1.00 73.39           H  
ATOM   4287  HB3 ASN A 287      14.408  -5.548  -5.465  1.00 73.39           H  
ATOM   4288  O   ASN A 287      11.874  -6.322  -5.291  1.00 73.39           O  
ATOM   4289  CG  ASN A 287      16.201  -6.659  -5.321  1.00 73.39           C  
ATOM   4290  ND2 ASN A 287      17.152  -5.858  -5.732  1.00 73.39           N  
ATOM   4291 HD21 ASN A 287      18.040  -5.946  -5.259  1.00 73.39           H  
ATOM   4292 HD22 ASN A 287      16.937  -5.097  -6.360  1.00 73.39           H  
ATOM   4293  OD1 ASN A 287      16.465  -7.511  -4.491  1.00 73.39           O  
ATOM   4294  N   ILE A 288      11.709  -8.003  -6.778  1.00 74.38           N  
ATOM   4295  H   ILE A 288      12.190  -8.767  -7.231  1.00 74.38           H  
ATOM   4296  CA  ILE A 288      10.268  -7.876  -7.008  1.00 74.38           C  
ATOM   4297  HA  ILE A 288       9.976  -6.840  -6.841  1.00 74.38           H  
ATOM   4298  C   ILE A 288       9.540  -8.747  -5.983  1.00 74.38           C  
ATOM   4299  CB  ILE A 288       9.888  -8.233  -8.464  1.00 74.38           C  
ATOM   4300  HB  ILE A 288      10.225  -9.247  -8.676  1.00 74.38           H  
ATOM   4301  O   ILE A 288       9.628  -9.973  -5.996  1.00 74.38           O  
ATOM   4302  CG1 ILE A 288      10.564  -7.259  -9.456  1.00 74.38           C  
ATOM   4303 HG12 ILE A 288      11.631  -7.202  -9.243  1.00 74.38           H  
ATOM   4304 HG13 ILE A 288      10.153  -6.258  -9.321  1.00 74.38           H  
ATOM   4305  CG2 ILE A 288       8.358  -8.165  -8.645  1.00 74.38           C  
ATOM   4306 HG21 ILE A 288       8.006  -7.156  -8.430  1.00 74.38           H  
ATOM   4307 HG22 ILE A 288       8.085  -8.433  -9.665  1.00 74.38           H  
ATOM   4308 HG23 ILE A 288       7.861  -8.872  -7.981  1.00 74.38           H  
ATOM   4309  CD1 ILE A 288      10.417  -7.657 -10.930  1.00 74.38           C  
ATOM   4310 HD11 ILE A 288      11.075  -7.032 -11.534  1.00 74.38           H  
ATOM   4311 HD12 ILE A 288      10.699  -8.700 -11.068  1.00 74.38           H  
ATOM   4312 HD13 ILE A 288       9.391  -7.508 -11.266  1.00 74.38           H  
ATOM   4313  N   LYS A 289       8.791  -8.103  -5.090  1.00 75.61           N  
ATOM   4314  H   LYS A 289       8.752  -7.096  -5.159  1.00 75.61           H  
ATOM   4315  CA  LYS A 289       7.993  -8.753  -4.049  1.00 75.61           C  
ATOM   4316  HA  LYS A 289       8.252  -9.812  -4.010  1.00 75.61           H  
ATOM   4317  C   LYS A 289       6.514  -8.655  -4.397  1.00 75.61           C  
ATOM   4318  CB  LYS A 289       8.321  -8.130  -2.685  1.00 75.61           C  
ATOM   4319  HB2 LYS A 289       8.241  -7.046  -2.766  1.00 75.61           H  
ATOM   4320  HB3 LYS A 289       7.606  -8.478  -1.940  1.00 75.61           H  
ATOM   4321  O   LYS A 289       6.024  -7.603  -4.810  1.00 75.61           O  
ATOM   4322  CG  LYS A 289       9.740  -8.501  -2.230  1.00 75.61           C  
ATOM   4323  HG2 LYS A 289       9.760  -9.555  -1.952  1.00 75.61           H  
ATOM   4324  HG3 LYS A 289      10.446  -8.344  -3.046  1.00 75.61           H  
ATOM   4325  CD  LYS A 289      10.190  -7.645  -1.044  1.00 75.61           C  
ATOM   4326  HD2 LYS A 289       9.486  -7.744  -0.218  1.00 75.61           H  
ATOM   4327  HD3 LYS A 289      10.231  -6.606  -1.372  1.00 75.61           H  
ATOM   4328  CE  LYS A 289      11.587  -8.098  -0.611  1.00 75.61           C  
ATOM   4329  HE2 LYS A 289      12.194  -8.240  -1.505  1.00 75.61           H  
ATOM   4330  HE3 LYS A 289      11.505  -9.060  -0.106  1.00 75.61           H  
ATOM   4331  NZ  LYS A 289      12.248  -7.101   0.258  1.00 75.61           N  
ATOM   4332  HZ1 LYS A 289      12.498  -6.299  -0.302  1.00 75.61           H  
ATOM   4333  HZ2 LYS A 289      11.644  -6.787   1.005  1.00 75.61           H  
ATOM   4334  HZ3 LYS A 289      13.129  -7.445   0.612  1.00 75.61           H  
ATOM   4335  N   ASN A 290       5.787  -9.751  -4.201  1.00 68.50           N  
ATOM   4336  H   ASN A 290       6.245 -10.582  -3.854  1.00 68.50           H  
ATOM   4337  CA  ASN A 290       4.336  -9.743  -4.350  1.00 68.50           C  
ATOM   4338  HA  ASN A 290       4.089  -9.347  -5.335  1.00 68.50           H  
ATOM   4339  C   ASN A 290       3.710  -8.815  -3.305  1.00 68.50           C  
ATOM   4340  CB  ASN A 290       3.784 -11.172  -4.238  1.00 68.50           C  
ATOM   4341  HB2 ASN A 290       4.183 -11.649  -3.342  1.00 68.50           H  
ATOM   4342  HB3 ASN A 290       2.699 -11.133  -4.140  1.00 68.50           H  
ATOM   4343  O   ASN A 290       4.095  -8.830  -2.136  1.00 68.50           O  
ATOM   4344  CG  ASN A 290       4.095 -12.016  -5.459  1.00 68.50           C  
ATOM   4345  ND2 ASN A 290       4.245 -13.308  -5.296  1.00 68.50           N  
ATOM   4346 HD21 ASN A 290       4.441 -13.842  -6.130  1.00 68.50           H  
ATOM   4347 HD22 ASN A 290       4.138 -13.732  -4.385  1.00 68.50           H  
ATOM   4348  OD1 ASN A 290       4.175 -11.537  -6.577  1.00 68.50           O  
ATOM   4349  N   PHE A 291       2.727  -8.027  -3.727  1.00 67.85           N  
ATOM   4350  H   PHE A 291       2.457  -8.041  -4.700  1.00 67.85           H  
ATOM   4351  CA  PHE A 291       1.903  -7.251  -2.814  1.00 67.85           C  
ATOM   4352  HA  PHE A 291       2.543  -6.691  -2.132  1.00 67.85           H  
ATOM   4353  C   PHE A 291       1.007  -8.192  -1.994  1.00 67.85           C  
ATOM   4354  CB  PHE A 291       1.092  -6.260  -3.653  1.00 67.85           C  
ATOM   4355  HB2 PHE A 291       0.523  -6.813  -4.400  1.00 67.85           H  
ATOM   4356  HB3 PHE A 291       1.780  -5.594  -4.175  1.00 67.85           H  
ATOM   4357  O   PHE A 291       0.200  -8.923  -2.566  1.00 67.85           O  
ATOM   4358  CG  PHE A 291       0.131  -5.422  -2.849  1.00 67.85           C  
ATOM   4359  CD1 PHE A 291      -1.218  -5.806  -2.747  1.00 67.85           C  
ATOM   4360  HD1 PHE A 291      -1.570  -6.697  -3.246  1.00 67.85           H  
ATOM   4361  CD2 PHE A 291       0.594  -4.277  -2.180  1.00 67.85           C  
ATOM   4362  HD2 PHE A 291       1.631  -3.985  -2.252  1.00 67.85           H  
ATOM   4363  CE1 PHE A 291      -2.105  -5.048  -1.966  1.00 67.85           C  
ATOM   4364  HE1 PHE A 291      -3.136  -5.353  -1.868  1.00 67.85           H  
ATOM   4365  CE2 PHE A 291      -0.294  -3.519  -1.402  1.00 67.85           C  
ATOM   4366  HE2 PHE A 291       0.061  -2.651  -0.866  1.00 67.85           H  
ATOM   4367  CZ  PHE A 291      -1.639  -3.911  -1.289  1.00 67.85           C  
ATOM   4368  HZ  PHE A 291      -2.314  -3.348  -0.661  1.00 67.85           H  
ATOM   4369  N   SER A 292       1.150  -8.185  -0.667  1.00 59.45           N  
ATOM   4370  H   SER A 292       1.927  -7.679  -0.265  1.00 59.45           H  
ATOM   4371  CA  SER A 292       0.335  -8.984   0.268  1.00 59.45           C  
ATOM   4372  HA  SER A 292      -0.285  -9.681  -0.296  1.00 59.45           H  
ATOM   4373  C   SER A 292      -0.626  -8.145   1.121  1.00 59.45           C  
ATOM   4374  CB  SER A 292       1.254  -9.813   1.170  1.00 59.45           C  
ATOM   4375  HB2 SER A 292       1.814 -10.519   0.555  1.00 59.45           H  
ATOM   4376  HB3 SER A 292       0.658 -10.372   1.891  1.00 59.45           H  
ATOM   4377  O   SER A 292      -1.442  -8.701   1.855  1.00 59.45           O  
ATOM   4378  OG  SER A 292       2.167  -8.970   1.849  1.00 59.45           O  
ATOM   4379  HG  SER A 292       2.051  -9.071   2.797  1.00 59.45           H  
ATOM   4380  N   GLY A 293      -0.532  -6.815   1.038  1.00 65.77           N  
ATOM   4381  H   GLY A 293       0.165  -6.422   0.422  1.00 65.77           H  
ATOM   4382  CA  GLY A 293      -1.302  -5.871   1.841  1.00 65.77           C  
ATOM   4383  HA2 GLY A 293      -2.254  -5.671   1.350  1.00 65.77           H  
ATOM   4384  HA3 GLY A 293      -1.506  -6.301   2.821  1.00 65.77           H  
ATOM   4385  C   GLY A 293      -0.564  -4.546   2.037  1.00 65.77           C  
ATOM   4386  O   GLY A 293       0.490  -4.295   1.454  1.00 65.77           O  
ATOM   4387  N   TRP A 294      -1.119  -3.698   2.895  1.00 73.68           N  
ATOM   4388  H   TRP A 294      -1.973  -3.978   3.356  1.00 73.68           H  
ATOM   4389  CA  TRP A 294      -0.636  -2.348   3.186  1.00 73.68           C  
ATOM   4390  HA  TRP A 294      -0.026  -2.015   2.347  1.00 73.68           H  
ATOM   4391  C   TRP A 294       0.261  -2.275   4.425  1.00 73.68           C  
ATOM   4392  CB  TRP A 294      -1.836  -1.395   3.294  1.00 73.68           C  
ATOM   4393  HB2 TRP A 294      -2.420  -1.653   4.178  1.00 73.68           H  
ATOM   4394  HB3 TRP A 294      -1.472  -0.377   3.432  1.00 73.68           H  
ATOM   4395  O   TRP A 294       0.494  -1.186   4.934  1.00 73.68           O  
ATOM   4396  CG  TRP A 294      -2.732  -1.392   2.099  1.00 73.68           C  
ATOM   4397  CD1 TRP A 294      -3.997  -1.865   2.053  1.00 73.68           C  
ATOM   4398  HD1 TRP A 294      -4.527  -2.290   2.893  1.00 73.68           H  
ATOM   4399  CD2 TRP A 294      -2.424  -0.935   0.751  1.00 73.68           C  
ATOM   4400  CE2 TRP A 294      -3.572  -1.151  -0.071  1.00 73.68           C  
ATOM   4401  CE3 TRP A 294      -1.276  -0.391   0.135  1.00 73.68           C  
ATOM   4402  HE3 TRP A 294      -0.382  -0.234   0.720  1.00 73.68           H  
ATOM   4403  NE1 TRP A 294      -4.501  -1.720   0.776  1.00 73.68           N  
ATOM   4404  HE1 TRP A 294      -5.434  -2.015   0.525  1.00 73.68           H  
ATOM   4405  CH2 TRP A 294      -2.419  -0.304  -2.023  1.00 73.68           C  
ATOM   4406  HH2 TRP A 294      -2.387  -0.084  -3.079  1.00 73.68           H  
ATOM   4407  CZ2 TRP A 294      -3.585  -0.827  -1.435  1.00 73.68           C  
ATOM   4408  HZ2 TRP A 294      -4.470  -1.019  -2.024  1.00 73.68           H  
ATOM   4409  CZ3 TRP A 294      -1.266  -0.114  -1.243  1.00 73.68           C  
ATOM   4410  HZ3 TRP A 294      -0.354   0.224  -1.711  1.00 73.68           H  
ATOM   4411  N   GLU A 295       0.773  -3.396   4.935  1.00 69.25           N  
ATOM   4412  H   GLU A 295       0.546  -4.275   4.491  1.00 69.25           H  
ATOM   4413  CA  GLU A 295       1.601  -3.424   6.152  1.00 69.25           C  
ATOM   4414  HA  GLU A 295       1.017  -3.059   6.997  1.00 69.25           H  
ATOM   4415  C   GLU A 295       2.829  -2.517   6.033  1.00 69.25           C  
ATOM   4416  CB  GLU A 295       2.047  -4.858   6.457  1.00 69.25           C  
ATOM   4417  HB2 GLU A 295       2.550  -5.275   5.584  1.00 69.25           H  
ATOM   4418  HB3 GLU A 295       2.747  -4.834   7.293  1.00 69.25           H  
ATOM   4419  O   GLU A 295       3.031  -1.635   6.865  1.00 69.25           O  
ATOM   4420  CG  GLU A 295       0.851  -5.738   6.834  1.00 69.25           C  
ATOM   4421  HG2 GLU A 295       0.138  -5.736   6.010  1.00 69.25           H  
ATOM   4422  HG3 GLU A 295       0.373  -5.296   7.709  1.00 69.25           H  
ATOM   4423  CD  GLU A 295       1.225  -7.189   7.147  1.00 69.25           C  
ATOM   4424  OE1 GLU A 295       0.267  -7.967   7.350  1.00 69.25           O  
ATOM   4425  OE2 GLU A 295       2.436  -7.506   7.167  1.00 69.25           O  
ATOM   4426  N   ASP A 296       3.603  -2.659   4.954  1.00 73.19           N  
ATOM   4427  H   ASP A 296       3.428  -3.433   4.330  1.00 73.19           H  
ATOM   4428  CA  ASP A 296       4.764  -1.798   4.708  1.00 73.19           C  
ATOM   4429  HA  ASP A 296       5.442  -1.853   5.560  1.00 73.19           H  
ATOM   4430  C   ASP A 296       4.366  -0.335   4.502  1.00 73.19           C  
ATOM   4431  CB  ASP A 296       5.512  -2.259   3.460  1.00 73.19           C  
ATOM   4432  HB2 ASP A 296       6.376  -1.612   3.306  1.00 73.19           H  
ATOM   4433  HB3 ASP A 296       4.858  -2.152   2.595  1.00 73.19           H  
ATOM   4434  O   ASP A 296       5.088   0.573   4.910  1.00 73.19           O  
ATOM   4435  CG  ASP A 296       5.999  -3.696   3.554  1.00 73.19           C  
ATOM   4436  OD1 ASP A 296       6.689  -4.049   4.535  1.00 73.19           O  
ATOM   4437  OD2 ASP A 296       5.729  -4.422   2.573  1.00 73.19           O  
ATOM   4438  N   TRP A 297       3.203  -0.088   3.891  1.00 81.31           N  
ATOM   4439  H   TRP A 297       2.619  -0.873   3.644  1.00 81.31           H  
ATOM   4440  CA  TRP A 297       2.674   1.264   3.728  1.00 81.31           C  
ATOM   4441  HA  TRP A 297       3.441   1.882   3.261  1.00 81.31           H  
ATOM   4442  C   TRP A 297       2.346   1.901   5.076  1.00 81.31           C  
ATOM   4443  CB  TRP A 297       1.434   1.248   2.832  1.00 81.31           C  
ATOM   4444  HB2 TRP A 297       1.712   0.874   1.846  1.00 81.31           H  
ATOM   4445  HB3 TRP A 297       0.681   0.578   3.246  1.00 81.31           H  
ATOM   4446  O   TRP A 297       2.750   3.031   5.337  1.00 81.31           O  
ATOM   4447  CG  TRP A 297       0.808   2.574   2.595  1.00 81.31           C  
ATOM   4448  CD1 TRP A 297      -0.494   2.877   2.792  1.00 81.31           C  
ATOM   4449  HD1 TRP A 297      -1.248   2.193   3.154  1.00 81.31           H  
ATOM   4450  CD2 TRP A 297       1.436   3.781   2.074  1.00 81.31           C  
ATOM   4451  CE2 TRP A 297       0.436   4.790   1.985  1.00 81.31           C  
ATOM   4452  CE3 TRP A 297       2.740   4.117   1.644  1.00 81.31           C  
ATOM   4453  HE3 TRP A 297       3.519   3.370   1.676  1.00 81.31           H  
ATOM   4454  NE1 TRP A 297      -0.721   4.183   2.419  1.00 81.31           N  
ATOM   4455  HE1 TRP A 297      -1.636   4.612   2.422  1.00 81.31           H  
ATOM   4456  CH2 TRP A 297       2.012   6.371   1.067  1.00 81.31           C  
ATOM   4457  HH2 TRP A 297       2.221   7.341   0.640  1.00 81.31           H  
ATOM   4458  CZ2 TRP A 297       0.709   6.071   1.492  1.00 81.31           C  
ATOM   4459  HZ2 TRP A 297      -0.084   6.800   1.418  1.00 81.31           H  
ATOM   4460  CZ3 TRP A 297       3.030   5.405   1.158  1.00 81.31           C  
ATOM   4461  HZ3 TRP A 297       4.031   5.646   0.833  1.00 81.31           H  
ATOM   4462  N   ILE A 298       1.683   1.157   5.964  1.00 78.05           N  
ATOM   4463  H   ILE A 298       1.409   0.226   5.685  1.00 78.05           H  
ATOM   4464  CA  ILE A 298       1.363   1.596   7.324  1.00 78.05           C  
ATOM   4465  HA  ILE A 298       0.793   2.524   7.267  1.00 78.05           H  
ATOM   4466  C   ILE A 298       2.656   1.902   8.083  1.00 78.05           C  
ATOM   4467  CB  ILE A 298       0.503   0.534   8.045  1.00 78.05           C  
ATOM   4468  HB  ILE A 298       1.022  -0.423   7.996  1.00 78.05           H  
ATOM   4469  O   ILE A 298       2.743   2.959   8.706  1.00 78.05           O  
ATOM   4470  CG1 ILE A 298      -0.880   0.400   7.372  1.00 78.05           C  
ATOM   4471 HG12 ILE A 298      -1.515   1.214   7.723  1.00 78.05           H  
ATOM   4472 HG13 ILE A 298      -0.797   0.500   6.289  1.00 78.05           H  
ATOM   4473  CG2 ILE A 298       0.268   0.903   9.525  1.00 78.05           C  
ATOM   4474 HG21 ILE A 298      -0.296   0.120  10.034  1.00 78.05           H  
ATOM   4475 HG22 ILE A 298      -0.316   1.820   9.601  1.00 78.05           H  
ATOM   4476 HG23 ILE A 298       1.209   1.034  10.059  1.00 78.05           H  
ATOM   4477  CD1 ILE A 298      -1.593  -0.922   7.664  1.00 78.05           C  
ATOM   4478 HD11 ILE A 298      -1.006  -1.754   7.275  1.00 78.05           H  
ATOM   4479 HD12 ILE A 298      -1.746  -1.056   8.735  1.00 78.05           H  
ATOM   4480 HD13 ILE A 298      -2.565  -0.911   7.172  1.00 78.05           H  
ATOM   4481  N   LYS A 299       3.681   1.049   7.961  1.00 74.08           N  
ATOM   4482  H   LYS A 299       3.528   0.191   7.451  1.00 74.08           H  
ATOM   4483  CA  LYS A 299       5.004   1.286   8.561  1.00 74.08           C  
ATOM   4484  HA  LYS A 299       4.883   1.429   9.635  1.00 74.08           H  
ATOM   4485  C   LYS A 299       5.666   2.558   8.031  1.00 74.08           C  
ATOM   4486  CB  LYS A 299       5.913   0.072   8.341  1.00 74.08           C  
ATOM   4487  HB2 LYS A 299       6.921   0.325   8.672  1.00 74.08           H  
ATOM   4488  HB3 LYS A 299       5.951  -0.173   7.280  1.00 74.08           H  
ATOM   4489  O   LYS A 299       6.163   3.363   8.813  1.00 74.08           O  
ATOM   4490  CG  LYS A 299       5.442  -1.148   9.138  1.00 74.08           C  
ATOM   4491  HG2 LYS A 299       4.411  -1.398   8.886  1.00 74.08           H  
ATOM   4492  HG3 LYS A 299       5.479  -0.916  10.202  1.00 74.08           H  
ATOM   4493  CD  LYS A 299       6.333  -2.349   8.817  1.00 74.08           C  
ATOM   4494  HD2 LYS A 299       6.195  -2.631   7.774  1.00 74.08           H  
ATOM   4495  HD3 LYS A 299       7.377  -2.081   8.984  1.00 74.08           H  
ATOM   4496  CE  LYS A 299       5.953  -3.511   9.729  1.00 74.08           C  
ATOM   4497  HE2 LYS A 299       4.891  -3.726   9.605  1.00 74.08           H  
ATOM   4498  HE3 LYS A 299       6.122  -3.194  10.758  1.00 74.08           H  
ATOM   4499  NZ  LYS A 299       6.769  -4.703   9.417  1.00 74.08           N  
ATOM   4500  HZ1 LYS A 299       7.741  -4.483   9.580  1.00 74.08           H  
ATOM   4501  HZ2 LYS A 299       6.640  -4.965   8.450  1.00 74.08           H  
ATOM   4502  HZ3 LYS A 299       6.497  -5.475  10.009  1.00 74.08           H  
ATOM   4503  N   LYS A 300       5.611   2.805   6.718  1.00 75.27           N  
ATOM   4504  H   LYS A 300       5.222   2.085   6.125  1.00 75.27           H  
ATOM   4505  CA  LYS A 300       6.116   4.049   6.104  1.00 75.27           C  
ATOM   4506  HA  LYS A 300       7.144   4.212   6.427  1.00 75.27           H  
ATOM   4507  C   LYS A 300       5.331   5.289   6.552  1.00 75.27           C  
ATOM   4508  CB  LYS A 300       6.087   3.925   4.571  1.00 75.27           C  
ATOM   4509  HB2 LYS A 300       5.104   3.575   4.256  1.00 75.27           H  
ATOM   4510  HB3 LYS A 300       6.249   4.911   4.134  1.00 75.27           H  
ATOM   4511  O   LYS A 300       5.909   6.370   6.667  1.00 75.27           O  
ATOM   4512  CG  LYS A 300       7.171   2.980   4.029  1.00 75.27           C  
ATOM   4513  HG2 LYS A 300       8.152   3.407   4.237  1.00 75.27           H  
ATOM   4514  HG3 LYS A 300       7.110   2.012   4.525  1.00 75.27           H  
ATOM   4515  CD  LYS A 300       7.015   2.785   2.513  1.00 75.27           C  
ATOM   4516  HD2 LYS A 300       7.153   3.743   2.013  1.00 75.27           H  
ATOM   4517  HD3 LYS A 300       6.014   2.409   2.300  1.00 75.27           H  
ATOM   4518  CE  LYS A 300       8.047   1.777   1.997  1.00 75.27           C  
ATOM   4519  HE2 LYS A 300       9.041   2.105   2.302  1.00 75.27           H  
ATOM   4520  HE3 LYS A 300       7.857   0.810   2.461  1.00 75.27           H  
ATOM   4521  NZ  LYS A 300       7.998   1.648   0.523  1.00 75.27           N  
ATOM   4522  HZ1 LYS A 300       7.121   1.291   0.171  1.00 75.27           H  
ATOM   4523  HZ2 LYS A 300       8.643   0.954   0.173  1.00 75.27           H  
ATOM   4524  HZ3 LYS A 300       8.174   2.526   0.056  1.00 75.27           H  
ATOM   4525  N   LEU A 301       4.023   5.163   6.786  1.00 78.48           N  
ATOM   4526  H   LEU A 301       3.595   4.266   6.602  1.00 78.48           H  
ATOM   4527  CA  LEU A 301       3.164   6.287   7.165  1.00 78.48           C  
ATOM   4528  HA  LEU A 301       3.518   7.167   6.628  1.00 78.48           H  
ATOM   4529  C   LEU A 301       3.225   6.644   8.654  1.00 78.48           C  
ATOM   4530  CB  LEU A 301       1.706   6.009   6.761  1.00 78.48           C  
ATOM   4531  HB2 LEU A 301       1.078   6.727   7.289  1.00 78.48           H  
ATOM   4532  HB3 LEU A 301       1.422   5.017   7.112  1.00 78.48           H  
ATOM   4533  O   LEU A 301       3.273   7.832   8.997  1.00 78.48           O  
ATOM   4534  CG  LEU A 301       1.374   6.117   5.261  1.00 78.48           C  
ATOM   4535  HG  LEU A 301       1.862   5.320   4.700  1.00 78.48           H  
ATOM   4536  CD1 LEU A 301      -0.140   5.983   5.119  1.00 78.48           C  
ATOM   4537 HD11 LEU A 301      -0.658   6.666   5.791  1.00 78.48           H  
ATOM   4538 HD12 LEU A 301      -0.441   4.962   5.357  1.00 78.48           H  
ATOM   4539 HD13 LEU A 301      -0.452   6.215   4.101  1.00 78.48           H  
ATOM   4540  CD2 LEU A 301       1.807   7.459   4.662  1.00 78.48           C  
ATOM   4541 HD21 LEU A 301       2.892   7.479   4.562  1.00 78.48           H  
ATOM   4542 HD22 LEU A 301       1.443   8.272   5.289  1.00 78.48           H  
ATOM   4543 HD23 LEU A 301       1.379   7.567   3.665  1.00 78.48           H  
ATOM   4544  N   TYR A 302       3.193   5.629   9.514  1.00 75.60           N  
ATOM   4545  H   TYR A 302       3.136   4.697   9.128  1.00 75.60           H  
ATOM   4546  CA  TYR A 302       2.953   5.750  10.953  1.00 75.60           C  
ATOM   4547  HA  TYR A 302       2.933   6.805  11.228  1.00 75.60           H  
ATOM   4548  C   TYR A 302       4.052   5.108  11.813  1.00 75.60           C  
ATOM   4549  CB  TYR A 302       1.578   5.148  11.277  1.00 75.60           C  
ATOM   4550  HB2 TYR A 302       1.627   4.074  11.097  1.00 75.60           H  
ATOM   4551  HB3 TYR A 302       1.372   5.292  12.337  1.00 75.60           H  
ATOM   4552  O   TYR A 302       3.958   5.145  13.037  1.00 75.60           O  
ATOM   4553  CG  TYR A 302       0.416   5.732  10.491  1.00 75.60           C  
ATOM   4554  CD1 TYR A 302       0.100   7.100  10.597  1.00 75.60           C  
ATOM   4555  HD1 TYR A 302       0.698   7.737  11.233  1.00 75.60           H  
ATOM   4556  CD2 TYR A 302      -0.353   4.906   9.653  1.00 75.60           C  
ATOM   4557  HD2 TYR A 302      -0.072   3.870   9.529  1.00 75.60           H  
ATOM   4558  CE1 TYR A 302      -0.988   7.634   9.879  1.00 75.60           C  
ATOM   4559  HE1 TYR A 302      -1.225   8.684   9.965  1.00 75.60           H  
ATOM   4560  CE2 TYR A 302      -1.468   5.422   8.970  1.00 75.60           C  
ATOM   4561  HE2 TYR A 302      -2.083   4.791   8.345  1.00 75.60           H  
ATOM   4562  OH  TYR A 302      -2.868   7.294   8.432  1.00 75.60           O  
ATOM   4563  HH  TYR A 302      -2.979   8.243   8.528  1.00 75.60           H  
ATOM   4564  CZ  TYR A 302      -1.790   6.789   9.082  1.00 75.60           C  
ATOM   4565  N   GLY A 303       5.105   4.563  11.196  1.00 65.25           N  
ATOM   4566  H   GLY A 303       5.106   4.506  10.188  1.00 65.25           H  
ATOM   4567  CA  GLY A 303       6.161   3.821  11.884  1.00 65.25           C  
ATOM   4568  HA2 GLY A 303       7.038   3.757  11.239  1.00 65.25           H  
ATOM   4569  HA3 GLY A 303       6.444   4.348  12.795  1.00 65.25           H  
ATOM   4570  C   GLY A 303       5.733   2.401  12.254  1.00 65.25           C  
ATOM   4571  O   GLY A 303       4.628   1.961  11.945  1.00 65.25           O  
ATOM   4572  N   ASP A 304       6.612   1.682  12.951  1.00 61.26           N  
ATOM   4573  H   ASP A 304       7.544   2.045  13.089  1.00 61.26           H  
ATOM   4574  CA  ASP A 304       6.328   0.332  13.462  1.00 61.26           C  
ATOM   4575  HA  ASP A 304       5.746  -0.214  12.720  1.00 61.26           H  
ATOM   4576  C   ASP A 304       5.499   0.341  14.757  1.00 61.26           C  
ATOM   4577  CB  ASP A 304       7.647  -0.421  13.678  1.00 61.26           C  
ATOM   4578  HB2 ASP A 304       8.309   0.183  14.299  1.00 61.26           H  
ATOM   4579  HB3 ASP A 304       7.443  -1.348  14.214  1.00 61.26           H  
ATOM   4580  O   ASP A 304       5.001  -0.700  15.184  1.00 61.26           O  
ATOM   4581  CG  ASP A 304       8.343  -0.790  12.367  1.00 61.26           C  
ATOM   4582  OD1 ASP A 304       7.642  -1.239  11.432  1.00 61.26           O  
ATOM   4583  OD2 ASP A 304       9.581  -0.655  12.321  1.00 61.26           O  
ATOM   4584  N   GLN A 305       5.306   1.514  15.372  1.00 52.60           N  
ATOM   4585  H   GLN A 305       5.703   2.337  14.941  1.00 52.60           H  
ATOM   4586  CA  GLN A 305       4.559   1.673  16.624  1.00 52.60           C  
ATOM   4587  HA  GLN A 305       5.108   1.140  17.401  1.00 52.60           H  
ATOM   4588  C   GLN A 305       3.141   1.074  16.615  1.00 52.60           C  
ATOM   4589  CB  GLN A 305       4.481   3.151  17.029  1.00 52.60           C  
ATOM   4590  HB2 GLN A 305       4.047   3.745  16.225  1.00 52.60           H  
ATOM   4591  HB3 GLN A 305       3.829   3.229  17.899  1.00 52.60           H  
ATOM   4592  O   GLN A 305       2.785   0.465  17.622  1.00 52.60           O  
ATOM   4593  CG  GLN A 305       5.850   3.728  17.407  1.00 52.60           C  
ATOM   4594  HG2 GLN A 305       6.477   3.809  16.520  1.00 52.60           H  
ATOM   4595  HG3 GLN A 305       6.339   3.054  18.111  1.00 52.60           H  
ATOM   4596  CD  GLN A 305       5.745   5.104  18.058  1.00 52.60           C  
ATOM   4597  NE2 GLN A 305       6.788   5.556  18.719  1.00 52.60           N  
ATOM   4598 HE21 GLN A 305       6.673   6.458  19.159  1.00 52.60           H  
ATOM   4599 HE22 GLN A 305       7.630   5.006  18.803  1.00 52.60           H  
ATOM   4600  OE1 GLN A 305       4.737   5.791  18.019  1.00 52.60           O  
ATOM   4601  N   PRO A 306       2.342   1.162  15.528  1.00 44.72           N  
ATOM   4602  CA  PRO A 306       1.015   0.545  15.470  1.00 44.72           C  
ATOM   4603  HA  PRO A 306       0.401   0.951  16.274  1.00 44.72           H  
ATOM   4604  C   PRO A 306       1.037  -0.985  15.593  1.00 44.72           C  
ATOM   4605  CB  PRO A 306       0.424   0.955  14.114  1.00 44.72           C  
ATOM   4606  HB2 PRO A 306      -0.638   1.187  14.194  1.00 44.72           H  
ATOM   4607  HB3 PRO A 306       0.580   0.163  13.382  1.00 44.72           H  
ATOM   4608  O   PRO A 306       0.000  -1.589  15.851  1.00 44.72           O  
ATOM   4609  CG  PRO A 306       1.235   2.177  13.696  1.00 44.72           C  
ATOM   4610  HG2 PRO A 306       0.823   3.075  14.157  1.00 44.72           H  
ATOM   4611  HG3 PRO A 306       1.281   2.279  12.611  1.00 44.72           H  
ATOM   4612  CD  PRO A 306       2.599   1.873  14.289  1.00 44.72           C  
ATOM   4613  HD2 PRO A 306       3.157   2.798  14.433  1.00 44.72           H  
ATOM   4614  HD3 PRO A 306       3.128   1.197  13.617  1.00 44.72           H  
ATOM   4615  N   PHE A 307       2.201  -1.606  15.388  1.00 46.76           N  
ATOM   4616  H   PHE A 307       3.014  -1.044  15.181  1.00 46.76           H  
ATOM   4617  CA  PHE A 307       2.403  -3.055  15.405  1.00 46.76           C  
ATOM   4618  HA  PHE A 307       1.444  -3.561  15.510  1.00 46.76           H  
ATOM   4619  C   PHE A 307       3.287  -3.522  16.570  1.00 46.76           C  
ATOM   4620  CB  PHE A 307       3.030  -3.458  14.066  1.00 46.76           C  
ATOM   4621  HB2 PHE A 307       4.044  -3.063  14.019  1.00 46.76           H  
ATOM   4622  HB3 PHE A 307       3.104  -4.545  14.029  1.00 46.76           H  
ATOM   4623  O   PHE A 307       3.501  -4.719  16.742  1.00 46.76           O  
ATOM   4624  CG  PHE A 307       2.258  -2.993  12.848  1.00 46.76           C  
ATOM   4625  CD1 PHE A 307       1.014  -3.577  12.551  1.00 46.76           C  
ATOM   4626  HD1 PHE A 307       0.602  -4.333  13.204  1.00 46.76           H  
ATOM   4627  CD2 PHE A 307       2.785  -1.994  12.008  1.00 46.76           C  
ATOM   4628  HD2 PHE A 307       3.731  -1.529  12.242  1.00 46.76           H  
ATOM   4629  CE1 PHE A 307       0.316  -3.199  11.394  1.00 46.76           C  
ATOM   4630  HE1 PHE A 307      -0.627  -3.670  11.161  1.00 46.76           H  
ATOM   4631  CE2 PHE A 307       2.092  -1.624  10.843  1.00 46.76           C  
ATOM   4632  HE2 PHE A 307       2.518  -0.887  10.179  1.00 46.76           H  
ATOM   4633  CZ  PHE A 307       0.870  -2.244  10.527  1.00 46.76           C  
ATOM   4634  HZ  PHE A 307       0.357  -2.004   9.607  1.00 46.76           H  
ATOM   4635  N   SER A 308       3.838  -2.587  17.347  1.00 41.18           N  
ATOM   4636  H   SER A 308       3.566  -1.625  17.199  1.00 41.18           H  
ATOM   4637  CA  SER A 308       4.804  -2.872  18.402  1.00 41.18           C  
ATOM   4638  HA  SER A 308       5.372  -3.761  18.127  1.00 41.18           H  
ATOM   4639  C   SER A 308       4.092  -3.137  19.727  1.00 41.18           C  
ATOM   4640  CB  SER A 308       5.791  -1.719  18.491  1.00 41.18           C  
ATOM   4641  HB2 SER A 308       5.265  -0.819  18.809  1.00 41.18           H  
ATOM   4642  HB3 SER A 308       6.201  -1.543  17.496  1.00 41.18           H  
ATOM   4643  O   SER A 308       3.426  -2.264  20.284  1.00 41.18           O  
ATOM   4644  OG  SER A 308       6.855  -1.998  19.376  1.00 41.18           O  
ATOM   4645  HG  SER A 308       7.538  -1.362  19.149  1.00 41.18           H  
ATOM   4646  N   ALA A 309       4.248  -4.366  20.214  1.00 38.21           N  
ATOM   4647  H   ALA A 309       4.761  -5.020  19.641  1.00 38.21           H  
ATOM   4648  CA  ALA A 309       3.578  -4.921  21.392  1.00 38.21           C  
ATOM   4649  HA  ALA A 309       2.497  -4.875  21.259  1.00 38.21           H  
ATOM   4650  C   ALA A 309       3.962  -4.255  22.711  1.00 38.21           C  
ATOM   4651  CB  ALA A 309       4.032  -6.377  21.490  1.00 38.21           C  
ATOM   4652  HB1 ALA A 309       4.176  -6.763  20.481  1.00 38.21           H  
ATOM   4653  HB2 ALA A 309       4.991  -6.454  22.003  1.00 38.21           H  
ATOM   4654  HB3 ALA A 309       3.292  -6.960  22.040  1.00 38.21           H  
ATOM   4655  O   ALA A 309       3.170  -4.177  23.646  1.00 38.21           O  
ATOM   4656  N   ASP A 310       5.222  -3.849  22.799  1.00 41.05           N  
ATOM   4657  H   ASP A 310       5.790  -3.881  21.964  1.00 41.05           H  
ATOM   4658  CA  ASP A 310       5.891  -3.568  24.055  1.00 41.05           C  
ATOM   4659  HA  ASP A 310       5.246  -3.850  24.888  1.00 41.05           H  
ATOM   4660  C   ASP A 310       6.152  -2.065  24.172  1.00 41.05           C  
ATOM   4661  CB  ASP A 310       7.128  -4.470  24.138  1.00 41.05           C  
ATOM   4662  HB2 ASP A 310       6.808  -5.495  24.323  1.00 41.05           H  
ATOM   4663  HB3 ASP A 310       7.639  -4.452  23.175  1.00 41.05           H  
ATOM   4664  O   ASP A 310       6.618  -1.411  23.240  1.00 41.05           O  
ATOM   4665  CG  ASP A 310       8.095  -4.046  25.232  1.00 41.05           C  
ATOM   4666  OD1 ASP A 310       7.628  -3.526  26.268  1.00 41.05           O  
ATOM   4667  OD2 ASP A 310       9.307  -4.082  24.934  1.00 41.05           O  
ATOM   4668  N   GLU A 311       5.813  -1.479  25.318  1.00 43.54           N  
ATOM   4669  H   GLU A 311       5.598  -2.097  26.088  1.00 43.54           H  
ATOM   4670  CA  GLU A 311       6.091  -0.074  25.606  1.00 43.54           C  
ATOM   4671  HA  GLU A 311       5.669   0.541  24.812  1.00 43.54           H  
ATOM   4672  C   GLU A 311       7.594   0.218  25.624  1.00 43.54           C  
ATOM   4673  CB  GLU A 311       5.421   0.306  26.933  1.00 43.54           C  
ATOM   4674  HB2 GLU A 311       4.412  -0.108  26.945  1.00 43.54           H  
ATOM   4675  HB3 GLU A 311       5.984  -0.119  27.764  1.00 43.54           H  
ATOM   4676  O   GLU A 311       8.011   1.294  25.194  1.00 43.54           O  
ATOM   4677  CG  GLU A 311       5.332   1.830  27.087  1.00 43.54           C  
ATOM   4678  HG2 GLU A 311       4.797   2.248  26.235  1.00 43.54           H  
ATOM   4679  HG3 GLU A 311       6.344   2.234  27.076  1.00 43.54           H  
ATOM   4680  CD  GLU A 311       4.641   2.274  28.380  1.00 43.54           C  
ATOM   4681  OE1 GLU A 311       4.967   3.406  28.819  1.00 43.54           O  
ATOM   4682  OE2 GLU A 311       3.832   1.502  28.924  1.00 43.54           O  
ATOM   4683  N   GLU A 312       8.415  -0.742  26.052  1.00 47.52           N  
ATOM   4684  H   GLU A 312       8.037  -1.640  26.318  1.00 47.52           H  
ATOM   4685  CA  GLU A 312       9.868  -0.617  26.020  1.00 47.52           C  
ATOM   4686  HA  GLU A 312      10.130   0.354  26.442  1.00 47.52           H  
ATOM   4687  C   GLU A 312      10.387  -0.640  24.579  1.00 47.52           C  
ATOM   4688  CB  GLU A 312      10.512  -1.720  26.878  1.00 47.52           C  
ATOM   4689  HB2 GLU A 312      10.947  -2.482  26.231  1.00 47.52           H  
ATOM   4690  HB3 GLU A 312       9.767  -2.185  27.524  1.00 47.52           H  
ATOM   4691  O   GLU A 312      11.184   0.216  24.192  1.00 47.52           O  
ATOM   4692  CG  GLU A 312      11.611  -1.126  27.761  1.00 47.52           C  
ATOM   4693  HG2 GLU A 312      11.157  -0.496  28.526  1.00 47.52           H  
ATOM   4694  HG3 GLU A 312      12.241  -0.489  27.140  1.00 47.52           H  
ATOM   4695  CD  GLU A 312      12.493  -2.189  28.428  1.00 47.52           C  
ATOM   4696  OE1 GLU A 312      13.691  -1.864  28.623  1.00 47.52           O  
ATOM   4697  OE2 GLU A 312      12.048  -3.330  28.642  1.00 47.52           O  
ATOM   4698  N   THR A 313       9.868  -1.547  23.750  1.00 45.73           N  
ATOM   4699  H   THR A 313       9.336  -2.295  24.171  1.00 45.73           H  
ATOM   4700  CA  THR A 313      10.167  -1.618  22.316  1.00 45.73           C  
ATOM   4701  HA  THR A 313      11.250  -1.639  22.201  1.00 45.73           H  
ATOM   4702  C   THR A 313       9.655  -0.385  21.570  1.00 45.73           C  
ATOM   4703  CB  THR A 313       9.624  -2.915  21.700  1.00 45.73           C  
ATOM   4704  HB  THR A 313       8.534  -2.911  21.717  1.00 45.73           H  
ATOM   4705  O   THR A 313      10.395   0.160  20.764  1.00 45.73           O  
ATOM   4706  CG2 THR A 313      10.124  -3.120  20.270  1.00 45.73           C  
ATOM   4707 HG21 THR A 313       9.728  -2.339  19.622  1.00 45.73           H  
ATOM   4708 HG22 THR A 313       9.772  -4.084  19.903  1.00 45.73           H  
ATOM   4709 HG23 THR A 313      11.214  -3.102  20.247  1.00 45.73           H  
ATOM   4710  OG1 THR A 313      10.117  -4.029  22.404  1.00 45.73           O  
ATOM   4711  HG1 THR A 313       9.820  -4.027  23.317  1.00 45.73           H  
ATOM   4712  N   ARG A 314       8.469   0.156  21.885  1.00 48.91           N  
ATOM   4713  H   ARG A 314       7.883  -0.362  22.524  1.00 48.91           H  
ATOM   4714  CA  ARG A 314       7.962   1.432  21.331  1.00 48.91           C  
ATOM   4715  HA  ARG A 314       7.985   1.382  20.242  1.00 48.91           H  
ATOM   4716  C   ARG A 314       8.827   2.633  21.715  1.00 48.91           C  
ATOM   4717  CB  ARG A 314       6.518   1.688  21.796  1.00 48.91           C  
ATOM   4718  HB2 ARG A 314       6.451   1.508  22.869  1.00 48.91           H  
ATOM   4719  HB3 ARG A 314       6.271   2.733  21.614  1.00 48.91           H  
ATOM   4720  O   ARG A 314       8.989   3.541  20.905  1.00 48.91           O  
ATOM   4721  CG  ARG A 314       5.488   0.832  21.044  1.00 48.91           C  
ATOM   4722  HG2 ARG A 314       5.566   1.056  19.980  1.00 48.91           H  
ATOM   4723  HG3 ARG A 314       5.702  -0.227  21.189  1.00 48.91           H  
ATOM   4724  CD  ARG A 314       4.048   1.117  21.489  1.00 48.91           C  
ATOM   4725  HD2 ARG A 314       3.381   0.502  20.886  1.00 48.91           H  
ATOM   4726  HD3 ARG A 314       3.823   2.166  21.297  1.00 48.91           H  
ATOM   4727  NE  ARG A 314       3.841   0.804  22.916  1.00 48.91           N  
ATOM   4728  HE  ARG A 314       4.514   0.173  23.327  1.00 48.91           H  
ATOM   4729  NH1 ARG A 314       1.745   1.708  23.116  1.00 48.91           N  
ATOM   4730 HH11 ARG A 314       1.729   1.834  22.114  1.00 48.91           H  
ATOM   4731 HH12 ARG A 314       0.924   1.909  23.668  1.00 48.91           H  
ATOM   4732  NH2 ARG A 314       2.743   0.856  24.918  1.00 48.91           N  
ATOM   4733 HH21 ARG A 314       3.471   0.299  25.343  1.00 48.91           H  
ATOM   4734 HH22 ARG A 314       1.939   1.104  25.477  1.00 48.91           H  
ATOM   4735  CZ  ARG A 314       2.784   1.124  23.643  1.00 48.91           C  
ATOM   4736  N   LYS A 315       9.383   2.646  22.935  1.00 48.64           N  
ATOM   4737  H   LYS A 315       9.134   1.895  23.562  1.00 48.64           H  
ATOM   4738  CA  LYS A 315      10.305   3.694  23.416  1.00 48.64           C  
ATOM   4739  HA  LYS A 315       9.941   4.667  23.087  1.00 48.64           H  
ATOM   4740  C   LYS A 315      11.712   3.561  22.824  1.00 48.64           C  
ATOM   4741  CB  LYS A 315      10.360   3.675  24.955  1.00 48.64           C  
ATOM   4742  HB2 LYS A 315      10.489   2.648  25.296  1.00 48.64           H  
ATOM   4743  HB3 LYS A 315      11.223   4.252  25.287  1.00 48.64           H  
ATOM   4744  O   LYS A 315      12.384   4.573  22.649  1.00 48.64           O  
ATOM   4745  CG  LYS A 315       9.104   4.288  25.594  1.00 48.64           C  
ATOM   4746  HG2 LYS A 315       9.083   5.357  25.381  1.00 48.64           H  
ATOM   4747  HG3 LYS A 315       8.212   3.839  25.158  1.00 48.64           H  
ATOM   4748  CD  LYS A 315       9.085   4.071  27.115  1.00 48.64           C  
ATOM   4749  HD2 LYS A 315       9.935   4.575  27.575  1.00 48.64           H  
ATOM   4750  HD3 LYS A 315       9.150   3.001  27.309  1.00 48.64           H  
ATOM   4751  CE  LYS A 315       7.769   4.612  27.685  1.00 48.64           C  
ATOM   4752  HE2 LYS A 315       7.750   5.700  27.615  1.00 48.64           H  
ATOM   4753  HE3 LYS A 315       6.960   4.233  27.059  1.00 48.64           H  
ATOM   4754  NZ  LYS A 315       7.517   4.167  29.075  1.00 48.64           N  
ATOM   4755  HZ1 LYS A 315       7.750   3.190  29.182  1.00 48.64           H  
ATOM   4756  HZ2 LYS A 315       6.519   4.172  29.229  1.00 48.64           H  
ATOM   4757  HZ3 LYS A 315       7.983   4.729  29.773  1.00 48.64           H  
ATOM   4758  N   LYS A 316      12.158   2.335  22.524  1.00 49.60           N  
ATOM   4759  H   LYS A 316      11.577   1.558  22.805  1.00 49.60           H  
ATOM   4760  CA  LYS A 316      13.466   2.031  21.909  1.00 49.60           C  
ATOM   4761  HA  LYS A 316      14.188   2.793  22.201  1.00 49.60           H  
ATOM   4762  C   LYS A 316      13.439   2.055  20.382  1.00 49.60           C  
ATOM   4763  CB  LYS A 316      13.968   0.664  22.398  1.00 49.60           C  
ATOM   4764  HB2 LYS A 316      14.825   0.363  21.796  1.00 49.60           H  
ATOM   4765  HB3 LYS A 316      13.181  -0.076  22.255  1.00 49.60           H  
ATOM   4766  O   LYS A 316      14.486   2.255  19.771  1.00 49.60           O  
ATOM   4767  CG  LYS A 316      14.407   0.683  23.870  1.00 49.60           C  
ATOM   4768  HG2 LYS A 316      13.600   1.073  24.492  1.00 49.60           H  
ATOM   4769  HG3 LYS A 316      15.274   1.334  23.981  1.00 49.60           H  
ATOM   4770  CD  LYS A 316      14.766  -0.734  24.342  1.00 49.60           C  
ATOM   4771  HD2 LYS A 316      15.636  -1.098  23.796  1.00 49.60           H  
ATOM   4772  HD3 LYS A 316      13.918  -1.390  24.141  1.00 49.60           H  
ATOM   4773  CE  LYS A 316      15.047  -0.735  25.849  1.00 49.60           C  
ATOM   4774  HE2 LYS A 316      14.217  -0.230  26.342  1.00 49.60           H  
ATOM   4775  HE3 LYS A 316      15.953  -0.167  26.059  1.00 49.60           H  
ATOM   4776  NZ  LYS A 316      15.146  -2.106  26.408  1.00 49.60           N  
ATOM   4777  HZ1 LYS A 316      16.040  -2.552  26.258  1.00 49.60           H  
ATOM   4778  HZ2 LYS A 316      14.943  -2.072  27.397  1.00 49.60           H  
ATOM   4779  HZ3 LYS A 316      14.398  -2.694  26.069  1.00 49.60           H  
ATOM   4780  N   GLN A 317      12.271   1.868  19.768  1.00 49.89           N  
ATOM   4781  H   GLN A 317      11.474   1.605  20.329  1.00 49.89           H  
ATOM   4782  CA  GLN A 317      12.054   2.028  18.336  1.00 49.89           C  
ATOM   4783  HA  GLN A 317      12.821   1.478  17.791  1.00 49.89           H  
ATOM   4784  C   GLN A 317      12.219   3.502  17.997  1.00 49.89           C  
ATOM   4785  CB  GLN A 317      10.680   1.484  17.909  1.00 49.89           C  
ATOM   4786  HB2 GLN A 317       9.942   1.710  18.678  1.00 49.89           H  
ATOM   4787  HB3 GLN A 317      10.368   1.978  16.988  1.00 49.89           H  
ATOM   4788  O   GLN A 317      11.287   4.305  18.050  1.00 49.89           O  
ATOM   4789  CG  GLN A 317      10.736  -0.026  17.624  1.00 49.89           C  
ATOM   4790  HG2 GLN A 317      11.200  -0.551  18.459  1.00 49.89           H  
ATOM   4791  HG3 GLN A 317      11.356  -0.191  16.743  1.00 49.89           H  
ATOM   4792  CD  GLN A 317       9.362  -0.638  17.373  1.00 49.89           C  
ATOM   4793  NE2 GLN A 317       9.297  -1.824  16.809  1.00 49.89           N  
ATOM   4794 HE21 GLN A 317      10.132  -2.277  16.467  1.00 49.89           H  
ATOM   4795 HE22 GLN A 317       8.375  -2.188  16.619  1.00 49.89           H  
ATOM   4796  OE1 GLN A 317       8.320  -0.097  17.714  1.00 49.89           O  
ATOM   4797  N   GLN A 318      13.454   3.859  17.660  1.00 44.80           N  
ATOM   4798  H   GLN A 318      14.193   3.174  17.739  1.00 44.80           H  
ATOM   4799  CA  GLN A 318      13.709   5.083  16.937  1.00 44.80           C  
ATOM   4800  HA  GLN A 318      13.350   5.927  17.525  1.00 44.80           H  
ATOM   4801  C   GLN A 318      12.906   5.014  15.648  1.00 44.80           C  
ATOM   4802  CB  GLN A 318      15.206   5.257  16.661  1.00 44.80           C  
ATOM   4803  HB2 GLN A 318      15.337   6.000  15.874  1.00 44.80           H  
ATOM   4804  HB3 GLN A 318      15.635   4.314  16.322  1.00 44.80           H  
ATOM   4805  O   GLN A 318      12.985   4.038  14.900  1.00 44.80           O  
ATOM   4806  CG  GLN A 318      15.927   5.753  17.920  1.00 44.80           C  
ATOM   4807  HG2 GLN A 318      15.477   6.693  18.240  1.00 44.80           H  
ATOM   4808  HG3 GLN A 318      15.803   5.024  18.721  1.00 44.80           H  
ATOM   4809  CD  GLN A 318      17.420   5.979  17.709  1.00 44.80           C  
ATOM   4810  NE2 GLN A 318      18.078   6.668  18.615  1.00 44.80           N  
ATOM   4811 HE21 GLN A 318      19.068   6.768  18.441  1.00 44.80           H  
ATOM   4812 HE22 GLN A 318      17.612   7.010  19.444  1.00 44.80           H  
ATOM   4813  OE1 GLN A 318      18.035   5.551  16.751  1.00 44.80           O  
ATOM   4814  N   TRP A 319      12.125   6.063  15.405  1.00 46.34           N  
ATOM   4815  H   TRP A 319      12.031   6.781  16.110  1.00 46.34           H  
ATOM   4816  CA  TRP A 319      11.594   6.324  14.082  1.00 46.34           C  
ATOM   4817  HA  TRP A 319      10.789   5.618  13.878  1.00 46.34           H  
ATOM   4818  C   TRP A 319      12.744   6.156  13.089  1.00 46.34           C  
ATOM   4819  CB  TRP A 319      11.055   7.750  14.034  1.00 46.34           C  
ATOM   4820  HB2 TRP A 319      10.779   7.976  13.004  1.00 46.34           H  
ATOM   4821  HB3 TRP A 319      11.843   8.448  14.317  1.00 46.34           H  
ATOM   4822  O   TRP A 319      13.797   6.769  13.306  1.00 46.34           O  
ATOM   4823  CG  TRP A 319       9.860   7.990  14.899  1.00 46.34           C  
ATOM   4824  CD1 TRP A 319       9.871   8.434  16.176  1.00 46.34           C  
ATOM   4825  HD1 TRP A 319      10.760   8.664  16.744  1.00 46.34           H  
ATOM   4826  CD2 TRP A 319       8.455   7.817  14.554  1.00 46.34           C  
ATOM   4827  CE2 TRP A 319       7.660   8.303  15.629  1.00 46.34           C  
ATOM   4828  CE3 TRP A 319       7.766   7.291  13.444  1.00 46.34           C  
ATOM   4829  HE3 TRP A 319       8.331   6.827  12.649  1.00 46.34           H  
ATOM   4830  NE1 TRP A 319       8.572   8.595  16.619  1.00 46.34           N  
ATOM   4831  HE1 TRP A 319       8.331   8.921  17.544  1.00 46.34           H  
ATOM   4832  CH2 TRP A 319       5.616   7.957  14.384  1.00 46.34           C  
ATOM   4833  HH2 TRP A 319       4.538   7.986  14.317  1.00 46.34           H  
ATOM   4834  CZ2 TRP A 319       6.262   8.380  15.556  1.00 46.34           C  
ATOM   4835  HZ2 TRP A 319       5.686   8.737  16.397  1.00 46.34           H  
ATOM   4836  CZ3 TRP A 319       6.369   7.403  13.338  1.00 46.34           C  
ATOM   4837  HZ3 TRP A 319       5.862   7.015  12.467  1.00 46.34           H  
ATOM   4838  N   PRO A 320      12.603   5.315  12.051  1.00 42.38           N  
ATOM   4839  CA  PRO A 320      13.662   5.193  11.069  1.00 42.38           C  
ATOM   4840  HA  PRO A 320      14.548   4.762  11.535  1.00 42.38           H  
ATOM   4841  C   PRO A 320      13.983   6.602  10.564  1.00 42.38           C  
ATOM   4842  CB  PRO A 320      13.134   4.235   9.993  1.00 42.38           C  
ATOM   4843  HB2 PRO A 320      13.417   4.547   8.988  1.00 42.38           H  
ATOM   4844  HB3 PRO A 320      13.511   3.232  10.193  1.00 42.38           H  
ATOM   4845  O   PRO A 320      13.072   7.382  10.270  1.00 42.38           O  
ATOM   4846  CG  PRO A 320      11.616   4.245  10.182  1.00 42.38           C  
ATOM   4847  HG2 PRO A 320      11.185   5.056   9.595  1.00 42.38           H  
ATOM   4848  HG3 PRO A 320      11.166   3.292   9.903  1.00 42.38           H  
ATOM   4849  CD  PRO A 320      11.432   4.544  11.667  1.00 42.38           C  
ATOM   4850  HD2 PRO A 320      10.509   5.104  11.814  1.00 42.38           H  
ATOM   4851  HD3 PRO A 320      11.410   3.614  12.235  1.00 42.38           H  
ATOM   4852  N   ALA A 321      15.272   6.950  10.491  1.00 37.21           N  
ATOM   4853  H   ALA A 321      15.968   6.297  10.823  1.00 37.21           H  
ATOM   4854  CA  ALA A 321      15.721   8.255   9.986  1.00 37.21           C  
ATOM   4855  HA  ALA A 321      15.380   9.032  10.669  1.00 37.21           H  
ATOM   4856  C   ALA A 321      15.127   8.563   8.590  1.00 37.21           C  
ATOM   4857  CB  ALA A 321      17.255   8.245   9.964  1.00 37.21           C  
ATOM   4858  HB1 ALA A 321      17.616   7.471   9.287  1.00 37.21           H  
ATOM   4859  HB2 ALA A 321      17.619   9.214   9.621  1.00 37.21           H  
ATOM   4860  HB3 ALA A 321      17.640   8.059  10.967  1.00 37.21           H  
ATOM   4861  O   ALA A 321      14.973   9.716   8.188  1.00 37.21           O  
ATOM   4862  N   GLU A 322      14.711   7.507   7.892  1.00 44.21           N  
ATOM   4863  H   GLU A 322      14.919   6.603   8.292  1.00 44.21           H  
ATOM   4864  CA  GLU A 322      14.004   7.472   6.618  1.00 44.21           C  
ATOM   4865  HA  GLU A 322      14.517   8.129   5.916  1.00 44.21           H  
ATOM   4866  C   GLU A 322      12.534   7.925   6.670  1.00 44.21           C  
ATOM   4867  CB  GLU A 322      14.084   6.042   6.068  1.00 44.21           C  
ATOM   4868  HB2 GLU A 322      13.595   6.011   5.094  1.00 44.21           H  
ATOM   4869  HB3 GLU A 322      13.549   5.380   6.749  1.00 44.21           H  
ATOM   4870  O   GLU A 322      11.886   7.955   5.630  1.00 44.21           O  
ATOM   4871  CG  GLU A 322      15.531   5.549   5.904  1.00 44.21           C  
ATOM   4872  HG2 GLU A 322      16.044   6.208   5.202  1.00 44.21           H  
ATOM   4873  HG3 GLU A 322      16.050   5.605   6.861  1.00 44.21           H  
ATOM   4874  CD  GLU A 322      15.616   4.101   5.407  1.00 44.21           C  
ATOM   4875  OE1 GLU A 322      16.765   3.633   5.260  1.00 44.21           O  
ATOM   4876  OE2 GLU A 322      14.551   3.473   5.217  1.00 44.21           O  
ATOM   4877  N   MET A 323      11.972   8.353   7.809  1.00 38.51           N  
ATOM   4878  H   MET A 323      12.481   8.237   8.674  1.00 38.51           H  
ATOM   4879  CA  MET A 323      10.619   8.943   7.837  1.00 38.51           C  
ATOM   4880  HA  MET A 323       9.895   8.195   7.513  1.00 38.51           H  
ATOM   4881  C   MET A 323      10.459  10.158   6.912  1.00 38.51           C  
ATOM   4882  CB  MET A 323      10.270   9.421   9.242  1.00 38.51           C  
ATOM   4883  HB2 MET A 323       9.534  10.220   9.150  1.00 38.51           H  
ATOM   4884  HB3 MET A 323      11.147   9.844   9.732  1.00 38.51           H  
ATOM   4885  O   MET A 323       9.354  10.432   6.434  1.00 38.51           O  
ATOM   4886  CG  MET A 323       9.656   8.346  10.122  1.00 38.51           C  
ATOM   4887  HG2 MET A 323       9.034   7.671   9.534  1.00 38.51           H  
ATOM   4888  HG3 MET A 323      10.448   7.776  10.610  1.00 38.51           H  
ATOM   4889  SD  MET A 323       8.645   9.192  11.349  1.00 38.51           S  
ATOM   4890  CE  MET A 323       7.007   8.928  10.628  1.00 38.51           C  
ATOM   4891  HE1 MET A 323       6.809   7.859  10.552  1.00 38.51           H  
ATOM   4892  HE2 MET A 323       6.253   9.395  11.261  1.00 38.51           H  
ATOM   4893  HE3 MET A 323       6.986   9.364   9.629  1.00 38.51           H  
ATOM   4894  N   TYR A 324      11.555  10.877   6.652  1.00 36.34           N  
ATOM   4895  H   TYR A 324      12.413  10.596   7.104  1.00 36.34           H  
ATOM   4896  CA  TYR A 324      11.611  11.954   5.658  1.00 36.34           C  
ATOM   4897  HA  TYR A 324      10.740  12.596   5.792  1.00 36.34           H  
ATOM   4898  C   TYR A 324      11.548  11.446   4.206  1.00 36.34           C  
ATOM   4899  CB  TYR A 324      12.875  12.796   5.901  1.00 36.34           C  
ATOM   4900  HB2 TYR A 324      13.664  12.182   6.335  1.00 36.34           H  
ATOM   4901  HB3 TYR A 324      13.254  13.160   4.946  1.00 36.34           H  
ATOM   4902  O   TYR A 324      11.375  12.231   3.276  1.00 36.34           O  
ATOM   4903  CG  TYR A 324      12.618  14.005   6.776  1.00 36.34           C  
ATOM   4904  CD1 TYR A 324      12.122  15.184   6.187  1.00 36.34           C  
ATOM   4905  HD1 TYR A 324      11.935  15.217   5.124  1.00 36.34           H  
ATOM   4906  CD2 TYR A 324      12.848  13.952   8.164  1.00 36.34           C  
ATOM   4907  HD2 TYR A 324      13.225  13.047   8.618  1.00 36.34           H  
ATOM   4908  CE1 TYR A 324      11.864  16.318   6.979  1.00 36.34           C  
ATOM   4909  HE1 TYR A 324      11.483  17.220   6.523  1.00 36.34           H  
ATOM   4910  CE2 TYR A 324      12.589  15.085   8.961  1.00 36.34           C  
ATOM   4911  HE2 TYR A 324      12.762  15.058  10.027  1.00 36.34           H  
ATOM   4912  OH  TYR A 324      11.852  17.360   9.140  1.00 36.34           O  
ATOM   4913  HH  TYR A 324      11.519  18.096   8.620  1.00 36.34           H  
ATOM   4914  CZ  TYR A 324      12.100  16.269   8.370  1.00 36.34           C  
ATOM   4915  N   GLN A 325      11.685  10.141   3.988  1.00 48.62           N  
ATOM   4916  H   GLN A 325      11.774   9.530   4.788  1.00 48.62           H  
ATOM   4917  CA  GLN A 325      11.734   9.487   2.688  1.00 48.62           C  
ATOM   4918  HA  GLN A 325      11.508  10.219   1.913  1.00 48.62           H  
ATOM   4919  C   GLN A 325      10.658   8.397   2.591  1.00 48.62           C  
ATOM   4920  CB  GLN A 325      13.145   8.932   2.427  1.00 48.62           C  
ATOM   4921  HB2 GLN A 325      13.151   8.516   1.419  1.00 48.62           H  
ATOM   4922  HB3 GLN A 325      13.357   8.126   3.129  1.00 48.62           H  
ATOM   4923  O   GLN A 325      10.950   7.209   2.500  1.00 48.62           O  
ATOM   4924  CG  GLN A 325      14.260   9.984   2.545  1.00 48.62           C  
ATOM   4925  HG2 GLN A 325      13.973  10.884   2.001  1.00 48.62           H  
ATOM   4926  HG3 GLN A 325      14.397  10.245   3.594  1.00 48.62           H  
ATOM   4927  CD  GLN A 325      15.594   9.490   1.995  1.00 48.62           C  
ATOM   4928  NE2 GLN A 325      16.650  10.264   2.105  1.00 48.62           N  
ATOM   4929 HE21 GLN A 325      16.648  11.074   2.708  1.00 48.62           H  
ATOM   4930 HE22 GLN A 325      17.506   9.834   1.784  1.00 48.62           H  
ATOM   4931  OE1 GLN A 325      15.709   8.448   1.386  1.00 48.62           O  
ATOM   4932  N   ARG A 326       9.378   8.790   2.568  1.00 63.46           N  
ATOM   4933  H   ARG A 326       9.173   9.770   2.695  1.00 63.46           H  
ATOM   4934  CA  ARG A 326       8.271   7.850   2.312  1.00 63.46           C  
ATOM   4935  HA  ARG A 326       8.491   6.914   2.825  1.00 63.46           H  
ATOM   4936  C   ARG A 326       8.192   7.531   0.823  1.00 63.46           C  
ATOM   4937  CB  ARG A 326       6.943   8.366   2.862  1.00 63.46           C  
ATOM   4938  HB2 ARG A 326       6.195   7.578   2.770  1.00 63.46           H
[truncated: 499,698 more chars]
