# Supplementary material for: Widespread Horizontal Gene Transfer Among Animal Viruses
Source: bioRxiv. 2024 Mar 26:2024.03.25.586562. Preprint. [Version 2] doi: 10.1101/2024.03.25.586562 (PMC11071296; doi:10.1101/2024.03.25.586562)
Supplement: Supplement 7 [file media-7.zip › File7_PDB/Adoma2692_Hexon.pdb]

ATOM      1  N   MET A   1      26.272   3.739  51.786  1.00 34.74           N  
ATOM      2  H   MET A   1      27.270   3.642  51.663  1.00 34.74           H  
ATOM      3  H2  MET A   1      25.980   4.599  51.344  1.00 34.74           H  
ATOM      4  H3  MET A   1      26.051   3.775  52.770  1.00 34.74           H  
ATOM      5  CA  MET A   1      25.568   2.613  51.138  1.00 34.74           C  
ATOM      6  HA  MET A   1      25.926   1.663  51.536  1.00 34.74           H  
ATOM      7  C   MET A   1      25.914   2.656  49.664  1.00 34.74           C  
ATOM      8  CB  MET A   1      24.045   2.694  51.351  1.00 34.74           C  
ATOM      9  HB2 MET A   1      23.537   2.377  50.440  1.00 34.74           H  
ATOM     10  HB3 MET A   1      23.740   3.718  51.568  1.00 34.74           H  
ATOM     11  O   MET A   1      25.556   3.617  49.001  1.00 34.74           O  
ATOM     12  CG  MET A   1      23.589   1.761  52.474  1.00 34.74           C  
ATOM     13  HG2 MET A   1      24.037   2.064  53.420  1.00 34.74           H  
ATOM     14  HG3 MET A   1      23.932   0.754  52.239  1.00 34.74           H  
ATOM     15  SD  MET A   1      21.789   1.690  52.655  1.00 34.74           S  
ATOM     16  CE  MET A   1      21.513   2.850  54.019  1.00 34.74           C  
ATOM     17  HE1 MET A   1      20.445   2.907  54.231  1.00 34.74           H  
ATOM     18  HE2 MET A   1      22.034   2.502  54.910  1.00 34.74           H  
ATOM     19  HE3 MET A   1      21.874   3.841  53.743  1.00 34.74           H  
ATOM     20  N   THR A   2      26.709   1.702  49.195  1.00 33.97           N  
ATOM     21  H   THR A   2      27.000   0.931  49.779  1.00 33.97           H  
ATOM     22  CA  THR A   2      27.107   1.559  47.791  1.00 33.97           C  
ATOM     23  HA  THR A   2      27.286   2.536  47.344  1.00 33.97           H  
ATOM     24  C   THR A   2      25.985   0.875  47.019  1.00 33.97           C  
ATOM     25  CB  THR A   2      28.399   0.726  47.690  1.00 33.97           C  
ATOM     26  HB  THR A   2      28.474   0.268  46.704  1.00 33.97           H  
ATOM     27  O   THR A   2      25.720  -0.304  47.228  1.00 33.97           O  
ATOM     28  CG2 THR A   2      29.635   1.593  47.921  1.00 33.97           C  
ATOM     29 HG21 THR A   2      29.699   2.357  47.146  1.00 33.97           H  
ATOM     30 HG22 THR A   2      30.527   0.968  47.867  1.00 33.97           H  
ATOM     31 HG23 THR A   2      29.589   2.067  48.901  1.00 33.97           H  
ATOM     32  OG1 THR A   2      28.400  -0.276  48.689  1.00 33.97           O  
ATOM     33  HG1 THR A   2      27.912  -1.021  48.330  1.00 33.97           H  
ATOM     34  N   THR A   3      25.319   1.622  46.143  1.00 36.53           N  
ATOM     35  H   THR A   3      25.516   2.610  46.079  1.00 36.53           H  
ATOM     36  CA  THR A   3      24.436   1.099  45.099  1.00 36.53           C  
ATOM     37  HA  THR A   3      23.778   0.331  45.506  1.00 36.53           H  
ATOM     38  C   THR A   3      25.293   0.470  44.004  1.00 36.53           C  
ATOM     39  CB  THR A   3      23.576   2.234  44.511  1.00 36.53           C  
ATOM     40  HB  THR A   3      23.165   1.924  43.550  1.00 36.53           H  
ATOM     41  O   THR A   3      25.732   1.153  43.080  1.00 36.53           O  
ATOM     42  CG2 THR A   3      22.418   2.607  45.433  1.00 36.53           C  
ATOM     43 HG21 THR A   3      21.811   3.376  44.955  1.00 36.53           H  
ATOM     44 HG22 THR A   3      22.799   2.989  46.380  1.00 36.53           H  
ATOM     45 HG23 THR A   3      21.795   1.731  45.616  1.00 36.53           H  
ATOM     46  OG1 THR A   3      24.370   3.391  44.339  1.00 36.53           O  
ATOM     47  HG1 THR A   3      24.915   3.222  43.567  1.00 36.53           H  
ATOM     48  N   THR A   4      25.569  -0.827  44.110  1.00 40.23           N  
ATOM     49  H   THR A   4      25.284  -1.337  44.934  1.00 40.23           H  
ATOM     50  CA  THR A   4      25.971  -1.628  42.951  1.00 40.23           C  
ATOM     51  HA  THR A   4      26.703  -1.087  42.352  1.00 40.23           H  
ATOM     52  C   THR A   4      24.722  -1.836  42.110  1.00 40.23           C  
ATOM     53  CB  THR A   4      26.594  -2.969  43.365  1.00 40.23           C  
ATOM     54  HB  THR A   4      26.583  -3.657  42.519  1.00 40.23           H  
ATOM     55  O   THR A   4      23.872  -2.654  42.455  1.00 40.23           O  
ATOM     56  CG2 THR A   4      28.041  -2.772  43.817  1.00 40.23           C  
ATOM     57 HG21 THR A   4      28.632  -2.367  42.995  1.00 40.23           H  
ATOM     58 HG22 THR A   4      28.458  -3.736  44.108  1.00 40.23           H  
ATOM     59 HG23 THR A   4      28.079  -2.093  44.668  1.00 40.23           H  
ATOM     60  OG1 THR A   4      25.879  -3.529  44.444  1.00 40.23           O  
ATOM     61  HG1 THR A   4      25.034  -3.810  44.085  1.00 40.23           H  
ATOM     62  N   GLY A   5      24.581  -1.015  41.066  1.00 36.90           N  
ATOM     63  H   GLY A   5      25.298  -0.324  40.899  1.00 36.90           H  
ATOM     64  CA  GLY A   5      23.565  -1.186  40.039  1.00 36.90           C  
ATOM     65  HA2 GLY A   5      23.695  -0.447  39.250  1.00 36.90           H  
ATOM     66  HA3 GLY A   5      22.570  -1.079  40.471  1.00 36.90           H  
ATOM     67  C   GLY A   5      23.720  -2.571  39.435  1.00 36.90           C  
ATOM     68  O   GLY A   5      24.686  -2.832  38.721  1.00 36.90           O  
ATOM     69  N   SER A   6      22.802  -3.463  39.790  1.00 40.83           N  
ATOM     70  H   SER A   6      22.078  -3.197  40.442  1.00 40.83           H  
ATOM     71  CA  SER A   6      22.597  -4.718  39.090  1.00 40.83           C  
ATOM     72  HA  SER A   6      23.521  -5.297  39.085  1.00 40.83           H  
ATOM     73  C   SER A   6      22.209  -4.370  37.659  1.00 40.83           C  
ATOM     74  CB  SER A   6      21.514  -5.540  39.792  1.00 40.83           C  
ATOM     75  HB2 SER A   6      21.248  -6.397  39.174  1.00 40.83           H  
ATOM     76  HB3 SER A   6      21.897  -5.896  40.749  1.00 40.83           H  
ATOM     77  O   SER A   6      21.131  -3.837  37.412  1.00 40.83           O  
ATOM     78  OG  SER A   6      20.373  -4.735  40.020  1.00 40.83           O  
ATOM     79  HG  SER A   6      20.079  -4.443  39.154  1.00 40.83           H  
ATOM     80  N   GLU A   7      23.196  -4.555  36.795  1.00 43.09           N  
ATOM     81  H   GLU A   7      24.086  -4.767  37.224  1.00 43.09           H  
ATOM     82  CA  GLU A   7      23.171  -4.816  35.362  1.00 43.09           C  
ATOM     83  HA  GLU A   7      23.775  -4.049  34.877  1.00 43.09           H  
ATOM     84  C   GLU A   7      21.782  -4.797  34.707  1.00 43.09           C  
ATOM     85  CB  GLU A   7      23.882  -6.166  35.145  1.00 43.09           C  
ATOM     86  HB2 GLU A   7      23.871  -6.405  34.081  1.00 43.09           H  
ATOM     87  HB3 GLU A   7      23.347  -6.944  35.689  1.00 43.09           H  
ATOM     88  O   GLU A   7      20.870  -5.514  35.114  1.00 43.09           O  
ATOM     89  CG  GLU A   7      25.349  -6.098  35.629  1.00 43.09           C  
ATOM     90  HG2 GLU A   7      25.857  -5.321  35.059  1.00 43.09           H  
ATOM     91  HG3 GLU A   7      25.380  -5.807  36.680  1.00 43.09           H  
ATOM     92  CD  GLU A   7      26.130  -7.411  35.500  1.00 43.09           C  
ATOM     93  OE1 GLU A   7      27.370  -7.337  35.658  1.00 43.09           O  
ATOM     94  OE2 GLU A   7      25.498  -8.468  35.289  1.00 43.09           O  
ATOM     95  N   ASN A   8      21.670  -3.998  33.640  1.00 41.12           N  
ATOM     96  H   ASN A   8      22.474  -3.432  33.409  1.00 41.12           H  
ATOM     97  CA  ASN A   8      20.564  -3.974  32.681  1.00 41.12           C  
ATOM     98  HA  ASN A   8      19.627  -3.803  33.211  1.00 41.12           H  
ATOM     99  C   ASN A   8      20.448  -5.323  31.944  1.00 41.12           C  
ATOM    100  CB  ASN A   8      20.806  -2.833  31.669  1.00 41.12           C  
ATOM    101  HB2 ASN A   8      21.795  -2.952  31.227  1.00 41.12           H  
ATOM    102  HB3 ASN A   8      20.076  -2.922  30.864  1.00 41.12           H  
ATOM    103  O   ASN A   8      20.706  -5.409  30.743  1.00 41.12           O  
ATOM    104  CG  ASN A   8      20.659  -1.430  32.215  1.00 41.12           C  
ATOM    105  ND2 ASN A   8      21.334  -0.477  31.614  1.00 41.12           N  
ATOM    106 HD21 ASN A   8      21.888  -0.689  30.796  1.00 41.12           H  
ATOM    107 HD22 ASN A   8      21.179   0.457  31.965  1.00 41.12           H  
ATOM    108  OD1 ASN A   8      19.934  -1.147  33.147  1.00 41.12           O  
ATOM    109  N   HIS A   9      20.109  -6.384  32.663  1.00 39.86           N  
ATOM    110  H   HIS A   9      19.981  -6.263  33.657  1.00 39.86           H  
ATOM    111  CA  HIS A   9      19.753  -7.667  32.092  1.00 39.86           C  
ATOM    112  HA  HIS A   9      20.247  -7.782  31.127  1.00 39.86           H  
ATOM    113  C   HIS A   9      18.241  -7.685  31.878  1.00 39.86           C  
ATOM    114  CB  HIS A   9      20.235  -8.799  33.010  1.00 39.86           C  
ATOM    115  HB2 HIS A   9      21.227  -8.555  33.388  1.00 39.86           H  
ATOM    116  HB3 HIS A   9      19.562  -8.904  33.861  1.00 39.86           H  
ATOM    117  O   HIS A   9      17.497  -7.336  32.789  1.00 39.86           O  
ATOM    118  CG  HIS A   9      20.321 -10.103  32.267  1.00 39.86           C  
ATOM    119  CD2 HIS A   9      21.465 -10.818  32.032  1.00 39.86           C  
ATOM    120  HD2 HIS A   9      22.444 -10.593  32.426  1.00 39.86           H  
ATOM    121  ND1 HIS A   9      19.327 -10.676  31.508  1.00 39.86           N  
ATOM    122  HD1 HIS A   9      18.360 -10.396  31.426  1.00 39.86           H  
ATOM    123  CE1 HIS A   9      19.874 -11.643  30.770  1.00 39.86           C  
ATOM    124  HE1 HIS A   9      19.346 -12.216  30.022  1.00 39.86           H  
ATOM    125  NE2 HIS A   9      21.163 -11.812  31.097  1.00 39.86           N  
ATOM    126  N   ASP A  10      17.784  -8.098  30.696  1.00 48.17           N  
ATOM    127  H   ASP A  10      18.445  -8.328  29.968  1.00 48.17           H  
ATOM    128  CA  ASP A  10      16.380  -8.438  30.464  1.00 48.17           C  
ATOM    129  HA  ASP A  10      15.743  -7.688  30.932  1.00 48.17           H  
ATOM    130  C   ASP A  10      16.118  -9.826  31.082  1.00 48.17           C  
ATOM    131  CB  ASP A  10      16.092  -8.400  28.955  1.00 48.17           C  
ATOM    132  HB2 ASP A  10      16.388  -7.424  28.572  1.00 48.17           H  
ATOM    133  HB3 ASP A  10      16.692  -9.155  28.447  1.00 48.17           H  
ATOM    134  O   ASP A  10      16.637 -10.819  30.559  1.00 48.17           O  
ATOM    135  CG  ASP A  10      14.612  -8.622  28.629  1.00 48.17           C  
ATOM    136  OD1 ASP A  10      13.899  -9.189  29.488  1.00 48.17           O  
ATOM    137  OD2 ASP A  10      14.216  -8.219  27.517  1.00 48.17           O  
ATOM    138  N   PRO A  11      15.434  -9.932  32.235  1.00 50.03           N  
ATOM    139  CA  PRO A  11      15.203 -11.220  32.883  1.00 50.03           C  
ATOM    140  HA  PRO A  11      16.154 -11.722  33.065  1.00 50.03           H  
ATOM    141  C   PRO A  11      14.338 -12.149  32.023  1.00 50.03           C  
ATOM    142  CB  PRO A  11      14.550 -10.887  34.228  1.00 50.03           C  
ATOM    143  HB2 PRO A  11      13.831 -11.646  34.536  1.00 50.03           H  
ATOM    144  HB3 PRO A  11      15.326 -10.777  34.986  1.00 50.03           H  
ATOM    145  O   PRO A  11      14.567 -13.354  32.038  1.00 50.03           O  
ATOM    146  CG  PRO A  11      13.882  -9.535  33.989  1.00 50.03           C  
ATOM    147  HG2 PRO A  11      13.793  -8.958  34.909  1.00 50.03           H  
ATOM    148  HG3 PRO A  11      12.901  -9.690  33.539  1.00 50.03           H  
ATOM    149  CD  PRO A  11      14.800  -8.859  32.983  1.00 50.03           C  
ATOM    150  HD2 PRO A  11      14.220  -8.202  32.335  1.00 50.03           H  
ATOM    151  HD3 PRO A  11      15.545  -8.293  33.544  1.00 50.03           H  
ATOM    152  N   ILE A  12      13.432 -11.601  31.205  1.00 51.35           N  
ATOM    153  H   ILE A  12      13.428 -10.598  31.083  1.00 51.35           H  
ATOM    154  CA  ILE A  12      12.524 -12.377  30.350  1.00 51.35           C  
ATOM    155  HA  ILE A  12      12.014 -13.125  30.956  1.00 51.35           H  
ATOM    156  C   ILE A  12      13.339 -13.129  29.295  1.00 51.35           C  
ATOM    157  CB  ILE A  12      11.463 -11.445  29.711  1.00 51.35           C  
ATOM    158  HB  ILE A  12      11.970 -10.683  29.119  1.00 51.35           H  
ATOM    159  O   ILE A  12      13.191 -14.334  29.122  1.00 51.35           O  
ATOM    160  CG1 ILE A  12      10.634 -10.739  30.813  1.00 51.35           C  
ATOM    161 HG12 ILE A  12      11.305 -10.221  31.497  1.00 51.35           H  
ATOM    162 HG13 ILE A  12      10.085 -11.488  31.385  1.00 51.35           H  
ATOM    163  CG2 ILE A  12      10.550 -12.227  28.751  1.00 51.35           C  
ATOM    164 HG21 ILE A  12      10.013 -13.005  29.294  1.00 51.35           H  
ATOM    165 HG22 ILE A  12      11.134 -12.699  27.960  1.00 51.35           H  
ATOM    166 HG23 ILE A  12       9.835 -11.562  28.268  1.00 51.35           H  
ATOM    167  CD1 ILE A  12       9.644  -9.689  30.292  1.00 51.35           C  
ATOM    168 HD11 ILE A  12       8.840 -10.165  29.732  1.00 51.35           H  
ATOM    169 HD12 ILE A  12      10.165  -8.975  29.653  1.00 51.35           H  
ATOM    170 HD13 ILE A  12       9.208  -9.157  31.137  1.00 51.35           H  
ATOM    171  N   LEU A  13      14.284 -12.444  28.650  1.00 43.96           N  
ATOM    172  H   LEU A  13      14.349 -11.454  28.838  1.00 43.96           H  
ATOM    173  CA  LEU A  13      15.147 -13.043  27.626  1.00 43.96           C  
ATOM    174  HA  LEU A  13      14.498 -13.581  26.935  1.00 43.96           H  
ATOM    175  C   LEU A  13      16.127 -14.086  28.194  1.00 43.96           C  
ATOM    176  CB  LEU A  13      15.868 -11.898  26.883  1.00 43.96           C  
ATOM    177  HB2 LEU A  13      16.937 -11.931  27.094  1.00 43.96           H  
ATOM    178  HB3 LEU A  13      15.513 -10.945  27.276  1.00 43.96           H  
ATOM    179  O   LEU A  13      16.541 -14.998  27.477  1.00 43.96           O  
ATOM    180  CG  LEU A  13      15.623 -11.913  25.361  1.00 43.96           C  
ATOM    181  HG  LEU A  13      14.755 -12.527  25.118  1.00 43.96           H  
ATOM    182  CD1 LEU A  13      15.342 -10.501  24.848  1.00 43.96           C  
ATOM    183 HD11 LEU A  13      16.190  -9.847  25.048  1.00 43.96           H  
ATOM    184 HD12 LEU A  13      14.466 -10.098  25.357  1.00 43.96           H  
ATOM    185 HD13 LEU A  13      15.134 -10.527  23.778  1.00 43.96           H  
ATOM    186  CD2 LEU A  13      16.838 -12.463  24.611  1.00 43.96           C  
ATOM    187 HD21 LEU A  13      17.706 -11.831  24.794  1.00 43.96           H  
ATOM    188 HD22 LEU A  13      17.042 -13.474  24.964  1.00 43.96           H  
ATOM    189 HD23 LEU A  13      16.621 -12.493  23.543  1.00 43.96           H  
ATOM    190  N   SER A  14      16.486 -13.967  29.476  1.00 45.19           N  
ATOM    191  H   SER A  14      16.066 -13.217  30.006  1.00 45.19           H  
ATOM    192  CA  SER A  14      17.365 -14.914  30.175  1.00 45.19           C  
ATOM    193  HA  SER A  14      18.189 -15.172  29.511  1.00 45.19           H  
ATOM    194  C   SER A  14      16.666 -16.226  30.550  1.00 45.19           C  
ATOM    195  CB  SER A  14      17.933 -14.249  31.434  1.00 45.19           C  
ATOM    196  HB2 SER A  14      17.612 -13.209  31.488  1.00 45.19           H  
ATOM    197  HB3 SER A  14      17.586 -14.764  32.330  1.00 45.19           H  
ATOM    198  O   SER A  14      17.307 -17.277  30.612  1.00 45.19           O  
ATOM    199  OG  SER A  14      19.341 -14.301  31.362  1.00 45.19           O  
ATOM    200  HG  SER A  14      19.724 -13.574  31.858  1.00 45.19           H  
ATOM    201  N   GLU A  15      15.352 -16.184  30.775  1.00 49.23           N  
ATOM    202  H   GLU A  15      14.881 -15.292  30.740  1.00 49.23           H  
ATOM    203  CA  GLU A  15      14.557 -17.324  31.248  1.00 49.23           C  
ATOM    204  HA  GLU A  15      15.213 -17.994  31.804  1.00 49.23           H  
ATOM    205  C   GLU A  15      13.968 -18.191  30.120  1.00 49.23           C  
ATOM    206  CB  GLU A  15      13.490 -16.831  32.242  1.00 49.23           C  
ATOM    207  HB2 GLU A  15      12.957 -15.981  31.815  1.00 49.23           H  
ATOM    208  HB3 GLU A  15      12.780 -17.636  32.432  1.00 49.23           H  
ATOM    209  O   GLU A  15      13.587 -19.333  30.378  1.00 49.23           O  
ATOM    210  CG  GLU A  15      14.145 -16.436  33.581  1.00 49.23           C  
ATOM    211  HG2 GLU A  15      14.908 -15.679  33.400  1.00 49.23           H  
ATOM    212  HG3 GLU A  15      14.653 -17.314  33.979  1.00 49.23           H  
ATOM    213  CD  GLU A  15      13.172 -15.906  34.651  1.00 49.23           C  
ATOM    214  OE1 GLU A  15      13.659 -15.667  35.783  1.00 49.23           O  
ATOM    215  OE2 GLU A  15      11.965 -15.751  34.372  1.00 49.23           O  
ATOM    216  N   VAL A  16      14.010 -17.750  28.855  1.00 47.41           N  
ATOM    217  H   VAL A  16      14.257 -16.779  28.724  1.00 47.41           H  
ATOM    218  CA  VAL A  16      13.450 -18.489  27.697  1.00 47.41           C  
ATOM    219  HA  VAL A  16      12.370 -18.552  27.827  1.00 47.41           H  
ATOM    220  C   VAL A  16      13.967 -19.935  27.584  1.00 47.41           C  
ATOM    221  CB  VAL A  16      13.731 -17.714  26.388  1.00 47.41           C  
ATOM    222  HB  VAL A  16      14.792 -17.466  26.346  1.00 47.41           H  
ATOM    223  O   VAL A  16      13.247 -20.831  27.146  1.00 47.41           O  
ATOM    224  CG1 VAL A  16      13.387 -18.497  25.112  1.00 47.41           C  
ATOM    225 HG11 VAL A  16      13.512 -17.857  24.238  1.00 47.41           H  
ATOM    226 HG12 VAL A  16      14.044 -19.360  25.001  1.00 47.41           H  
ATOM    227 HG13 VAL A  16      12.350 -18.830  25.160  1.00 47.41           H  
ATOM    228  CG2 VAL A  16      12.925 -16.413  26.339  1.00 47.41           C  
ATOM    229 HG21 VAL A  16      11.860 -16.627  26.433  1.00 47.41           H  
ATOM    230 HG22 VAL A  16      13.222 -15.764  27.163  1.00 47.41           H  
ATOM    231 HG23 VAL A  16      13.107 -15.881  25.406  1.00 47.41           H  
ATOM    232  N   LEU A  17      15.209 -20.222  27.990  1.00 38.57           N  
ATOM    233  H   LEU A  17      15.751 -19.477  28.404  1.00 38.57           H  
ATOM    234  CA  LEU A  17      15.731 -21.598  27.968  1.00 38.57           C  
ATOM    235  HA  LEU A  17      15.403 -22.081  27.047  1.00 38.57           H  
ATOM    236  C   LEU A  17      15.175 -22.481  29.100  1.00 38.57           C  
ATOM    237  CB  LEU A  17      17.269 -21.576  27.984  1.00 38.57           C  
ATOM    238  HB2 LEU A  17      17.595 -20.951  28.815  1.00 38.57           H  
ATOM    239  HB3 LEU A  17      17.629 -22.588  28.170  1.00 38.57           H  
ATOM    240  O   LEU A  17      15.108 -23.696  28.927  1.00 38.57           O  
ATOM    241  CG  LEU A  17      17.914 -21.067  26.681  1.00 38.57           C  
ATOM    242  HG  LEU A  17      17.528 -20.076  26.440  1.00 38.57           H  
ATOM    243  CD1 LEU A  17      19.427 -20.960  26.876  1.00 38.57           C  
ATOM    244 HD11 LEU A  17      19.846 -21.939  27.109  1.00 38.57           H  
ATOM    245 HD12 LEU A  17      19.889 -20.568  25.970  1.00 38.57           H  
ATOM    246 HD13 LEU A  17      19.637 -20.273  27.695  1.00 38.57           H  
ATOM    247  CD2 LEU A  17      17.664 -22.003  25.492  1.00 38.57           C  
ATOM    248 HD21 LEU A  17      16.603 -22.012  25.243  1.00 38.57           H  
ATOM    249 HD22 LEU A  17      18.213 -21.646  24.621  1.00 38.57           H  
ATOM    250 HD23 LEU A  17      17.984 -23.015  25.739  1.00 38.57           H  
ATOM    251  N   GLN A  18      14.778 -21.893  30.232  1.00 50.18           N  
ATOM    252  H   GLN A  18      14.724 -20.885  30.247  1.00 50.18           H  
ATOM    253  CA  GLN A  18      14.141 -22.601  31.351  1.00 50.18           C  
ATOM    254  HA  GLN A  18      14.608 -23.577  31.485  1.00 50.18           H  
ATOM    255  C   GLN A  18      12.650 -22.848  31.069  1.00 50.18           C  
ATOM    256  CB  GLN A  18      14.315 -21.790  32.649  1.00 50.18           C  
ATOM    257  HB2 GLN A  18      13.678 -22.213  33.427  1.00 50.18           H  
ATOM    258  HB3 GLN A  18      13.959 -20.775  32.475  1.00 50.18           H  
ATOM    259  O   GLN A  18      12.142 -23.921  31.388  1.00 50.18           O  
ATOM    260  CG  GLN A  18      15.764 -21.711  33.164  1.00 50.18           C  
ATOM    261  HG2 GLN A  18      16.453 -21.611  32.325  1.00 50.18           H  
ATOM    262  HG3 GLN A  18      15.855 -20.807  33.766  1.00 50.18           H  
ATOM    263  CD  GLN A  18      16.202 -22.882  34.046  1.00 50.18           C  
ATOM    264  NE2 GLN A  18      17.475 -22.969  34.366  1.00 50.18           N  
ATOM    265 HE21 GLN A  18      18.123 -22.262  34.048  1.00 50.18           H  
ATOM    266 HE22 GLN A  18      17.715 -23.738  34.975  1.00 50.18           H  
ATOM    267  OE1 GLN A  18      15.447 -23.725  34.496  1.00 50.18           O  
ATOM    268  N   GLU A  19      11.968 -21.905  30.411  1.00 50.47           N  
ATOM    269  H   GLU A  19      12.409 -21.012  30.246  1.00 50.47           H  
ATOM    270  CA  GLU A  19      10.548 -22.035  30.041  1.00 50.47           C  
ATOM    271  HA  GLU A  19       9.972 -22.298  30.928  1.00 50.47           H  
ATOM    272  C   GLU A  19      10.297 -23.156  29.013  1.00 50.47           C  
ATOM    273  CB  GLU A  19      10.026 -20.686  29.525  1.00 50.47           C  
ATOM    274  HB2 GLU A  19      10.674 -20.337  28.721  1.00 50.47           H  
ATOM    275  HB3 GLU A  19       9.022 -20.834  29.126  1.00 50.47           H  
ATOM    276  O   GLU A  19       9.273 -23.835  29.066  1.00 50.47           O  
ATOM    277  CG  GLU A  19       9.954 -19.630  30.644  1.00 50.47           C  
ATOM    278  HG2 GLU A  19      10.958 -19.436  31.022  1.00 50.47           H  
ATOM    279  HG3 GLU A  19       9.363 -20.040  31.463  1.00 50.47           H  
ATOM    280  CD  GLU A  19       9.328 -18.305  30.179  1.00 50.47           C  
ATOM    281  OE1 GLU A  19       8.806 -17.582  31.056  1.00 50.47           O  
ATOM    282  OE2 GLU A  19       9.360 -18.037  28.957  1.00 50.47           O  
ATOM    283  N   ASN A  20      11.276 -23.455  28.152  1.00 45.33           N  
ATOM    284  H   ASN A  20      12.082 -22.845  28.146  1.00 45.33           H  
ATOM    285  CA  ASN A  20      11.200 -24.540  27.162  1.00 45.33           C  
ATOM    286  HA  ASN A  20      10.219 -24.494  26.688  1.00 45.33           H  
ATOM    287  C   ASN A  20      11.294 -25.966  27.749  1.00 45.33           C  
ATOM    288  CB  ASN A  20      12.267 -24.295  26.083  1.00 45.33           C  
ATOM    289  HB2 ASN A  20      12.423 -25.209  25.509  1.00 45.33           H  
ATOM    290  HB3 ASN A  20      13.214 -24.018  26.547  1.00 45.33           H  
ATOM    291  O   ASN A  20      11.278 -26.945  27.003  1.00 45.33           O  
ATOM    292  CG  ASN A  20      11.833 -23.240  25.087  1.00 45.33           C  
ATOM    293  ND2 ASN A  20      12.633 -22.241  24.824  1.00 45.33           N  
ATOM    294 HD21 ASN A  20      12.169 -21.548  24.256  1.00 45.33           H  
ATOM    295 HD22 ASN A  20      13.211 -21.925  25.591  1.00 45.33           H  
ATOM    296  OD1 ASN A  20      10.771 -23.291  24.505  1.00 45.33           O  
ATOM    297  N   LEU A  21      11.397 -26.122  29.073  1.00 53.45           N  
ATOM    298  H   LEU A  21      11.418 -25.295  29.653  1.00 53.45           H  
ATOM    299  CA  LEU A  21      11.360 -27.441  29.717  1.00 53.45           C  
ATOM    300  HA  LEU A  21      11.863 -28.160  29.072  1.00 53.45           H  
ATOM    301  C   LEU A  21       9.932 -27.983  29.879  1.00 53.45           C  
ATOM    302  CB  LEU A  21      12.111 -27.377  31.056  1.00 53.45           C  
ATOM    303  HB2 LEU A  21      11.671 -26.585  31.663  1.00 53.45           H  
ATOM    304  HB3 LEU A  21      11.968 -28.319  31.585  1.00 53.45           H  
ATOM    305  O   LEU A  21       9.760 -29.182  30.108  1.00 53.45           O  
ATOM    306  CG  LEU A  21      13.623 -27.122  30.905  1.00 53.45           C  
ATOM    307  HG  LEU A  21      13.795 -26.213  30.329  1.00 53.45           H  
ATOM    308  CD1 LEU A  21      14.249 -26.937  32.287  1.00 53.45           C  
ATOM    309 HD11 LEU A  21      15.313 -26.722  32.185  1.00 53.45           H  
ATOM    310 HD12 LEU A  21      14.104 -27.831  32.893  1.00 53.45           H  
ATOM    311 HD13 LEU A  21      13.778 -26.086  32.780  1.00 53.45           H  
ATOM    312  CD2 LEU A  21      14.342 -28.291  30.219  1.00 53.45           C  
ATOM    313 HD21 LEU A  21      14.014 -28.366  29.182  1.00 53.45           H  
ATOM    314 HD22 LEU A  21      15.416 -28.106  30.219  1.00 53.45           H  
ATOM    315 HD23 LEU A  21      14.127 -29.223  30.742  1.00 53.45           H  
ATOM    316  N   THR A  22       8.913 -27.133  29.730  1.00 47.09           N  
ATOM    317  H   THR A  22       9.119 -26.161  29.551  1.00 47.09           H  
ATOM    318  CA  THR A  22       7.505 -27.541  29.741  1.00 47.09           C  
ATOM    319  HA  THR A  22       7.430 -28.582  29.428  1.00 47.09           H  
ATOM    320  C   THR A  22       6.695 -26.708  28.754  1.00 47.09           C  
ATOM    321  CB  THR A  22       6.878 -27.426  31.143  1.00 47.09           C  
ATOM    322  HB  THR A  22       5.810 -27.623  31.051  1.00 47.09           H  
ATOM    323  O   THR A  22       6.302 -25.587  29.062  1.00 47.09           O  
ATOM    324  CG2 THR A  22       7.453 -28.422  32.149  1.00 47.09           C  
ATOM    325 HG21 THR A  22       6.888 -28.363  33.079  1.00 47.09           H  
ATOM    326 HG22 THR A  22       8.496 -28.182  32.354  1.00 47.09           H  
ATOM    327 HG23 THR A  22       7.387 -29.433  31.747  1.00 47.09           H  
ATOM    328  OG1 THR A  22       7.049 -26.144  31.700  1.00 47.09           O  
ATOM    329  HG1 THR A  22       6.943 -25.516  30.982  1.00 47.09           H  
ATOM    330  N   GLU A  23       6.372 -27.275  27.595  1.00 42.04           N  
ATOM    331  H   GLU A  23       6.770 -28.166  27.336  1.00 42.04           H  
ATOM    332  CA  GLU A  23       5.330 -26.715  26.734  1.00 42.04           C  
ATOM    333  HA  GLU A  23       5.485 -25.642  26.626  1.00 42.04           H  
ATOM    334  C   GLU A  23       3.965 -26.952  27.400  1.00 42.04           C  
ATOM    335  CB  GLU A  23       5.382 -27.343  25.332  1.00 42.04           C  
ATOM    336  HB2 GLU A  23       5.338 -28.427  25.428  1.00 42.04           H  
ATOM    337  HB3 GLU A  23       4.506 -27.007  24.776  1.00 42.04           H  
ATOM    338  O   GLU A  23       3.557 -28.093  27.635  1.00 42.04           O  
ATOM    339  CG  GLU A  23       6.645 -26.947  24.544  1.00 42.04           C  
ATOM    340  HG2 GLU A  23       7.523 -27.257  25.111  1.00 42.04           H  
ATOM    341  HG3 GLU A  23       6.667 -25.861  24.450  1.00 42.04           H  
ATOM    342  CD  GLU A  23       6.710 -27.583  23.142  1.00 42.04           C  
ATOM    343  OE1 GLU A  23       7.714 -27.336  22.436  1.00 42.04           O  
ATOM    344  OE2 GLU A  23       5.780 -28.344  22.781  1.00 42.04           O  
ATOM    345  N   GLN A  24       3.254 -25.879  27.739  1.00 49.72           N  
ATOM    346  H   GLN A  24       3.642 -24.967  27.544  1.00 49.72           H  
ATOM    347  CA  GLN A  24       1.847 -25.943  28.129  1.00 49.72           C  
ATOM    348  HA  GLN A  24       1.538 -26.985  28.210  1.00 49.72           H  
ATOM    349  C   GLN A  24       0.997 -25.309  27.033  1.00 49.72           C  
ATOM    350  CB  GLN A  24       1.601 -25.281  29.495  1.00 49.72           C  
ATOM    351  HB2 GLN A  24       1.944 -24.247  29.471  1.00 49.72           H  
ATOM    352  HB3 GLN A  24       0.527 -25.284  29.684  1.00 49.72           H  
ATOM    353  O   GLN A  24       1.409 -24.353  26.381  1.00 49.72           O  
ATOM    354  CG  GLN A  24       2.304 -26.031  30.638  1.00 49.72           C  
ATOM    355  HG2 GLN A  24       3.382 -25.915  30.530  1.00 49.72           H  
ATOM    356  HG3 GLN A  24       2.070 -27.094  30.567  1.00 49.72           H  
ATOM    357  CD  GLN A  24       1.898 -25.548  32.029  1.00 49.72           C  
ATOM    358  NE2 GLN A  24       2.515 -26.066  33.067  1.00 49.72           N  
ATOM    359 HE21 GLN A  24       2.291 -25.635  33.952  1.00 49.72           H  
ATOM    360 HE22 GLN A  24       3.340 -26.631  32.921  1.00 49.72           H  
ATOM    361  OE1 GLN A  24       1.014 -24.734  32.235  1.00 49.72           O  
ATOM    362  N   HIS A  25      -0.220 -25.820  26.843  1.00 43.65           N  
ATOM    363  H   HIS A  25      -0.513 -26.608  27.402  1.00 43.65           H  
ATOM    364  CA  HIS A  25      -1.205 -25.122  26.024  1.00 43.65           C  
ATOM    365  HA  HIS A  25      -0.821 -25.033  25.008  1.00 43.65           H  
ATOM    366  C   HIS A  25      -1.438 -23.716  26.587  1.00 43.65           C  
ATOM    367  CB  HIS A  25      -2.527 -25.901  26.005  1.00 43.65           C  
ATOM    368  HB2 HIS A  25      -3.279 -25.297  25.497  1.00 43.65           H  
ATOM    369  HB3 HIS A  25      -2.867 -26.057  27.029  1.00 43.65           H  
ATOM    370  O   HIS A  25      -1.630 -23.558  27.793  1.00 43.65           O  
ATOM    371  CG  HIS A  25      -2.443 -27.228  25.300  1.00 43.65           C  
ATOM    372  CD2 HIS A  25      -2.467 -28.470  25.876  1.00 43.65           C  
ATOM    373  HD2 HIS A  25      -2.544 -28.678  26.933  1.00 43.65           H  
ATOM    374  ND1 HIS A  25      -2.338 -27.414  23.941  1.00 43.65           N  
ATOM    375  HD1 HIS A  25      -2.219 -26.689  23.247  1.00 43.65           H  
ATOM    376  CE1 HIS A  25      -2.295 -28.735  23.705  1.00 43.65           C  
ATOM    377  HE1 HIS A  25      -2.175 -29.188  22.732  1.00 43.65           H  
ATOM    378  NE2 HIS A  25      -2.389 -29.421  24.855  1.00 43.65           N  
ATOM    379  N   ILE A  26      -1.507 -22.710  25.714  1.00 50.28           N  
ATOM    380  H   ILE A  26      -1.242 -22.868  24.752  1.00 50.28           H  
ATOM    381  CA  ILE A  26      -1.980 -21.380  26.097  1.00 50.28           C  
ATOM    382  HA  ILE A  26      -1.403 -21.038  26.956  1.00 50.28           H  
ATOM    383  C   ILE A  26      -3.451 -21.513  26.513  1.00 50.28           C  
ATOM    384  CB  ILE A  26      -1.773 -20.358  24.953  1.00 50.28           C  
ATOM    385  HB  ILE A  26      -2.312 -20.708  24.072  1.00 50.28           H  
ATOM    386  O   ILE A  26      -4.348 -21.630  25.677  1.00 50.28           O  
ATOM    387  CG1 ILE A  26      -0.274 -20.229  24.592  1.00 50.28           C  
ATOM    388 HG12 ILE A  26       0.156 -21.218  24.429  1.00 50.28           H  
ATOM    389 HG13 ILE A  26       0.263 -19.766  25.420  1.00 50.28           H  
ATOM    390  CG2 ILE A  26      -2.347 -18.987  25.364  1.00 50.28           C  
ATOM    391 HG21 ILE A  26      -2.218 -18.267  24.555  1.00 50.28           H  
ATOM    392 HG22 ILE A  26      -3.415 -19.059  25.567  1.00 50.28           H  
ATOM    393 HG23 ILE A  26      -1.827 -18.612  26.246  1.00 50.28           H  
ATOM    394  CD1 ILE A  26      -0.013 -19.419  23.316  1.00 50.28           C  
ATOM    395 HD11 ILE A  26      -0.308 -18.378  23.452  1.00 50.28           H  
ATOM    396 HD12 ILE A  26       1.053 -19.441  23.088  1.00 50.28           H  
ATOM    397 HD13 ILE A  26      -0.562 -19.849  22.479  1.00 50.28           H  
ATOM    398  N   PHE A  27      -3.717 -21.519  27.819  1.00 45.77           N  
ATOM    399  H   PHE A  27      -2.938 -21.552  28.462  1.00 45.77           H  
ATOM    400  CA  PHE A  27      -5.073 -21.407  28.348  1.00 45.77           C  
ATOM    401  HA  PHE A  27      -5.765 -21.856  27.635  1.00 45.77           H  
ATOM    402  C   PHE A  27      -5.439 -19.925  28.472  1.00 45.77           C  
ATOM    403  CB  PHE A  27      -5.226 -22.188  29.660  1.00 45.77           C  
ATOM    404  HB2 PHE A  27      -4.874 -23.208  29.504  1.00 45.77           H  
ATOM    405  HB3 PHE A  27      -4.597 -21.739  30.429  1.00 45.77           H  
ATOM    406  O   PHE A  27      -5.284 -19.312  29.527  1.00 45.77           O  
ATOM    407  CG  PHE A  27      -6.667 -22.241  30.141  1.00 45.77           C  
ATOM    408  CD1 PHE A  27      -7.133 -21.334  31.112  1.00 45.77           C  
ATOM    409  HD1 PHE A  27      -6.455 -20.605  31.531  1.00 45.77           H  
ATOM    410  CD2 PHE A  27      -7.558 -23.178  29.584  1.00 45.77           C  
ATOM    411  HD2 PHE A  27      -7.208 -23.872  28.834  1.00 45.77           H  
ATOM    412  CE1 PHE A  27      -8.477 -21.365  31.525  1.00 45.77           C  
ATOM    413  HE1 PHE A  27      -8.826 -20.664  32.269  1.00 45.77           H  
ATOM    414  CE2 PHE A  27      -8.902 -23.212  29.999  1.00 45.77           C  
ATOM    415  HE2 PHE A  27      -9.580 -23.935  29.568  1.00 45.77           H  
ATOM    416  CZ  PHE A  27      -9.362 -22.306  30.970  1.00 45.77           C  
ATOM    417  HZ  PHE A  27     -10.394 -22.330  31.288  1.00 45.77           H  
ATOM    418  N   ALA A  28      -5.922 -19.335  27.381  1.00 52.54           N  
ATOM    419  H   ALA A  28      -5.918 -19.852  26.513  1.00 52.54           H  
ATOM    420  CA  ALA A  28      -6.444 -17.974  27.375  1.00 52.54           C  
ATOM    421  HA  ALA A  28      -6.601 -17.637  28.400  1.00 52.54           H  
ATOM    422  C   ALA A  28      -7.785 -17.945  26.625  1.00 52.54           C  
ATOM    423  CB  ALA A  28      -5.394 -17.038  26.758  1.00 52.54           C  
ATOM    424  HB1 ALA A  28      -4.470 -17.087  27.336  1.00 52.54           H  
ATOM    425  HB2 ALA A  28      -5.762 -16.013  26.765  1.00 52.54           H  
ATOM    426  HB3 ALA A  28      -5.183 -17.333  25.730  1.00 52.54           H  
ATOM    427  O   ALA A  28      -7.795 -18.081  25.400  1.00 52.54           O  
ATOM    428  N   PRO A  29      -8.938 -17.769  27.301  1.00 54.90           N  
ATOM    429  CA  PRO A  29     -10.192 -17.471  26.617  1.00 54.90           C  
ATOM    430  HA  PRO A  29     -10.341 -18.155  25.782  1.00 54.90           H  
ATOM    431  C   PRO A  29     -10.136 -16.035  26.071  1.00 54.90           C  
ATOM    432  CB  PRO A  29     -11.289 -17.715  27.660  1.00 54.90           C  
ATOM    433  HB2 PRO A  29     -12.171 -17.096  27.497  1.00 54.90           H  
ATOM    434  HB3 PRO A  29     -11.565 -18.769  27.650  1.00 54.90           H  
ATOM    435  O   PRO A  29     -10.702 -15.110  26.644  1.00 54.90           O  
ATOM    436  CG  PRO A  29     -10.596 -17.390  28.982  1.00 54.90           C  
ATOM    437  HG2 PRO A  29     -11.039 -17.936  29.815  1.00 54.90           H  
ATOM    438  HG3 PRO A  29     -10.649 -16.316  29.164  1.00 54.90           H  
ATOM    439  CD  PRO A  29      -9.141 -17.803  28.745  1.00 54.90           C  
ATOM    440  HD2 PRO A  29      -8.477 -17.108  29.260  1.00 54.90           H  
ATOM    441  HD3 PRO A  29      -8.979 -18.817  29.109  1.00 54.90           H  
ATOM    442  N   ILE A  30      -9.412 -15.838  24.966  1.00 64.25           N  
ATOM    443  H   ILE A  30      -8.875 -16.622  24.623  1.00 64.25           H  
ATOM    444  CA  ILE A  30      -9.189 -14.518  24.351  1.00 64.25           C  
ATOM    445  HA  ILE A  30      -8.779 -13.842  25.101  1.00 64.25           H  
ATOM    446  C   ILE A  30     -10.521 -13.919  23.875  1.00 64.25           C  
ATOM    447  CB  ILE A  30      -8.174 -14.640  23.184  1.00 64.25           C  
ATOM    448  HB  ILE A  30      -8.563 -15.366  22.470  1.00 64.25           H  
ATOM    449  O   ILE A  30     -10.779 -12.726  24.026  1.00 64.25           O  
ATOM    450  CG1 ILE A  30      -6.796 -15.136  23.683  1.00 64.25           C  
ATOM    451 HG12 ILE A  30      -6.329 -14.363  24.295  1.00 64.25           H  
ATOM    452 HG13 ILE A  30      -6.926 -16.017  24.311  1.00 64.25           H  
ATOM    453  CG2 ILE A  30      -8.006 -13.292  22.456  1.00 64.25           C  
ATOM    454 HG21 ILE A  30      -8.951 -12.956  22.027  1.00 64.25           H  
ATOM    455 HG22 ILE A  30      -7.640 -12.535  23.150  1.00 64.25           H  
ATOM    456 HG23 ILE A  30      -7.297 -13.387  21.634  1.00 64.25           H  
ATOM    457  CD1 ILE A  30      -5.827 -15.540  22.563  1.00 64.25           C  
ATOM    458 HD11 ILE A  30      -6.303 -16.262  21.900  1.00 64.25           H  
ATOM    459 HD12 ILE A  30      -4.942 -15.999  23.005  1.00 64.25           H  
ATOM    460 HD13 ILE A  30      -5.510 -14.668  21.991  1.00 64.25           H  
ATOM    461  N   THR A  31     -11.391 -14.753  23.302  1.00 67.69           N  
ATOM    462  H   THR A  31     -11.147 -15.732  23.248  1.00 67.69           H  
ATOM    463  CA  THR A  31     -12.714 -14.356  22.821  1.00 67.69           C  
ATOM    464  HA  THR A  31     -13.079 -13.551  23.459  1.00 67.69           H  
ATOM    465  C   THR A  31     -13.699 -15.515  22.926  1.00 67.69           C  
ATOM    466  CB  THR A  31     -12.634 -13.811  21.385  1.00 67.69           C  
ATOM    467  HB  THR A  31     -11.948 -12.964  21.371  1.00 67.69           H  
ATOM    468  O   THR A  31     -13.318 -16.681  22.854  1.00 67.69           O  
ATOM    469  CG2 THR A  31     -12.172 -14.829  20.342  1.00 67.69           C  
ATOM    470 HG21 THR A  31     -11.175 -15.191  20.592  1.00 67.69           H  
ATOM    471 HG22 THR A  31     -12.132 -14.350  19.363  1.00 67.69           H  
ATOM    472 HG23 THR A  31     -12.861 -15.672  20.296  1.00 67.69           H  
ATOM    473  OG1 THR A  31     -13.904 -13.358  20.980  1.00 67.69           O  
ATOM    474  HG1 THR A  31     -14.160 -12.656  21.583  1.00 67.69           H  
ATOM    475  N   SER A  32     -14.983 -15.195  23.085  1.00 75.17           N  
ATOM    476  H   SER A  32     -15.224 -14.214  23.089  1.00 75.17           H  
ATOM    477  CA  SER A  32     -16.071 -16.185  23.067  1.00 75.17           C  
ATOM    478  HA  SER A  32     -15.684 -17.151  23.392  1.00 75.17           H  
ATOM    479  C   SER A  32     -16.669 -16.396  21.675  1.00 75.17           C  
ATOM    480  CB  SER A  32     -17.169 -15.775  24.052  1.00 75.17           C  
ATOM    481  HB2 SER A  32     -16.788 -15.866  25.069  1.00 75.17           H  
ATOM    482  HB3 SER A  32     -18.020 -16.448  23.942  1.00 75.17           H  
ATOM    483  O   SER A  32     -17.361 -17.386  21.446  1.00 75.17           O  
ATOM    484  OG  SER A  32     -17.590 -14.437  23.832  1.00 75.17           O  
ATOM    485  HG  SER A  32     -16.987 -13.860  24.307  1.00 75.17           H  
ATOM    486  N   GLN A  33     -16.436 -15.466  20.746  1.00 81.98           N  
ATOM    487  H   GLN A  33     -15.799 -14.711  20.958  1.00 81.98           H  
ATOM    488  CA  GLN A  33     -17.035 -15.495  19.419  1.00 81.98           C  
ATOM    489  HA  GLN A  33     -17.062 -16.526  19.067  1.00 81.98           H  
ATOM    490  C   GLN A  33     -16.213 -14.659  18.440  1.00 81.98           C  
ATOM    491  CB  GLN A  33     -18.477 -14.962  19.510  1.00 81.98           C  
ATOM    492  HB2 GLN A  33     -18.459 -13.928  19.855  1.00 81.98           H  
ATOM    493  HB3 GLN A  33     -19.029 -15.555  20.238  1.00 81.98           H  
ATOM    494  O   GLN A  33     -15.882 -13.509  18.717  1.00 81.98           O  
ATOM    495  CG  GLN A  33     -19.225 -15.020  18.171  1.00 81.98           C  
ATOM    496  HG2 GLN A  33     -19.234 -16.048  17.810  1.00 81.98           H  
ATOM    497  HG3 GLN A  33     -18.714 -14.398  17.435  1.00 81.98           H  
ATOM    498  CD  GLN A  33     -20.664 -14.526  18.276  1.00 81.98           C  
ATOM    499  NE2 GLN A  33     -21.406 -14.578  17.191  1.00 81.98           N  
ATOM    500 HE21 GLN A  33     -21.029 -14.953  16.333  1.00 81.98           H  
ATOM    501 HE22 GLN A  33     -22.356 -14.251  17.296  1.00 81.98           H  
ATOM    502  OE1 GLN A  33     -21.160 -14.094  19.305  1.00 81.98           O  
ATOM    503  N   LEU A  34     -15.980 -15.212  17.253  1.00 88.31           N  
ATOM    504  H   LEU A  34     -16.288 -16.161  17.095  1.00 88.31           H  
ATOM    505  CA  LEU A  34     -15.451 -14.495  16.099  1.00 88.31           C  
ATOM    506  HA  LEU A  34     -15.213 -13.470  16.382  1.00 88.31           H  
ATOM    507  C   LEU A  34     -16.528 -14.468  15.011  1.00 88.31           C  
ATOM    508  CB  LEU A  34     -14.167 -15.202  15.637  1.00 88.31           C  
ATOM    509  HB2 LEU A  34     -14.445 -16.146  15.168  1.00 88.31           H  
ATOM    510  HB3 LEU A  34     -13.553 -15.438  16.507  1.00 88.31           H  
ATOM    511  O   LEU A  34     -17.152 -15.493  14.734  1.00 88.31           O  
ATOM    512  CG  LEU A  34     -13.320 -14.378  14.654  1.00 88.31           C  
ATOM    513  HG  LEU A  34     -13.954 -13.980  13.861  1.00 88.31           H  
ATOM    514  CD1 LEU A  34     -12.611 -13.228  15.371  1.00 88.31           C  
ATOM    515 HD11 LEU A  34     -12.083 -13.603  16.248  1.00 88.31           H  
ATOM    516 HD12 LEU A  34     -13.332 -12.472  15.683  1.00 88.31           H  
ATOM    517 HD13 LEU A  34     -11.877 -12.764  14.712  1.00 88.31           H  
ATOM    518  CD2 LEU A  34     -12.257 -15.271  14.018  1.00 88.31           C  
ATOM    519 HD21 LEU A  34     -11.599 -15.675  14.788  1.00 88.31           H  
ATOM    520 HD22 LEU A  34     -11.660 -14.695  13.311  1.00 88.31           H  
ATOM    521 HD23 LEU A  34     -12.732 -16.095  13.486  1.00 88.31           H  
ATOM    522  N   SER A  35     -16.772 -13.315  14.393  1.00 92.98           N  
ATOM    523  H   SER A  35     -16.245 -12.494  14.654  1.00 92.98           H  
ATOM    524  CA  SER A  35     -17.732 -13.213  13.288  1.00 92.98           C  
ATOM    525  HA  SER A  35     -17.803 -14.190  12.810  1.00 92.98           H  
ATOM    526  C   SER A  35     -17.266 -12.245  12.205  1.00 92.98           C  
ATOM    527  CB  SER A  35     -19.135 -12.878  13.810  1.00 92.98           C  
ATOM    528  HB2 SER A  35     -19.850 -12.988  12.995  1.00 92.98           H  
ATOM    529  HB3 SER A  35     -19.402 -13.585  14.596  1.00 92.98           H  
ATOM    530  O   SER A  35     -16.462 -11.351  12.454  1.00 92.98           O  
ATOM    531  OG  SER A  35     -19.233 -11.566  14.314  1.00 92.98           O  
ATOM    532  HG  SER A  35     -18.569 -11.428  14.993  1.00 92.98           H  
ATOM    533  N   SER A  36     -17.750 -12.447  10.979  1.00 94.74           N  
ATOM    534  H   SER A  36     -18.448 -13.166  10.853  1.00 94.74           H  
ATOM    535  CA  SER A  36     -17.537 -11.520   9.863  1.00 94.74           C  
ATOM    536  HA  SER A  36     -16.674 -10.886  10.070  1.00 94.74           H  
ATOM    537  C   SER A  36     -18.751 -10.610   9.693  1.00 94.74           C  
ATOM    538  CB  SER A  36     -17.246 -12.278   8.566  1.00 94.74           C  
ATOM    539  HB2 SER A  36     -17.227 -11.576   7.732  1.00 94.74           H  
ATOM    540  HB3 SER A  36     -18.029 -13.015   8.389  1.00 94.74           H  
ATOM    541  O   SER A  36     -19.894 -11.053   9.832  1.00 94.74           O  
ATOM    542  OG  SER A  36     -15.989 -12.923   8.649  1.00 94.74           O  
ATOM    543  HG  SER A  36     -15.876 -13.244   9.547  1.00 94.74           H  
ATOM    544  N   ARG A  37     -18.500  -9.343   9.373  1.00 95.09           N  
ATOM    545  H   ARG A  37     -17.534  -9.059   9.291  1.00 95.09           H  
ATOM    546  CA  ARG A  37     -19.505  -8.303   9.140  1.00 95.09           C  
ATOM    547  HA  ARG A  37     -20.499  -8.747   9.086  1.00 95.09           H  
ATOM    548  C   ARG A  37     -19.238  -7.612   7.803  1.00 95.09           C  
ATOM    549  CB  ARG A  37     -19.455  -7.280  10.286  1.00 95.09           C  
ATOM    550  HB2 ARG A  37     -18.450  -6.857  10.294  1.00 95.09           H  
ATOM    551  HB3 ARG A  37     -20.155  -6.472  10.077  1.00 95.09           H  
ATOM    552  O   ARG A  37     -18.102  -7.584   7.332  1.00 95.09           O  
ATOM    553  CG  ARG A  37     -19.730  -7.812  11.702  1.00 95.09           C  
ATOM    554  HG2 ARG A  37     -19.543  -6.998  12.401  1.00 95.09           H  
ATOM    555  HG3 ARG A  37     -19.035  -8.618  11.936  1.00 95.09           H  
ATOM    556  CD  ARG A  37     -21.166  -8.303  11.905  1.00 95.09           C  
ATOM    557  HD2 ARG A  37     -21.856  -7.518  11.595  1.00 95.09           H  
ATOM    558  HD3 ARG A  37     -21.319  -9.183  11.281  1.00 95.09           H  
ATOM    559  NE  ARG A  37     -21.407  -8.630  13.327  1.00 95.09           N  
ATOM    560  HE  ARG A  37     -20.836  -8.161  14.015  1.00 95.09           H  
ATOM    561  NH1 ARG A  37     -23.083 -10.163  13.039  1.00 95.09           N  
ATOM    562 HH11 ARG A  37     -22.990 -10.033  12.042  1.00 95.09           H  
ATOM    563 HH12 ARG A  37     -23.727 -10.834  13.435  1.00 95.09           H  
ATOM    564  NH2 ARG A  37     -22.337  -9.688  15.106  1.00 95.09           N  
ATOM    565 HH21 ARG A  37     -22.959 -10.367  15.521  1.00 95.09           H  
ATOM    566 HH22 ARG A  37     -21.680  -9.242  15.729  1.00 95.09           H  
ATOM    567  CZ  ARG A  37     -22.272  -9.493  13.818  1.00 95.09           C  
ATOM    568  N   GLU A  38     -20.291  -7.056   7.220  1.00 95.92           N  
ATOM    569  H   GLU A  38     -21.174  -7.064   7.710  1.00 95.92           H  
ATOM    570  CA  GLU A  38     -20.233  -6.195   6.037  1.00 95.92           C  
ATOM    571  HA  GLU A  38     -19.253  -6.276   5.567  1.00 95.92           H  
ATOM    572  C   GLU A  38     -20.444  -4.741   6.473  1.00 95.92           C  
ATOM    573  CB  GLU A  38     -21.283  -6.659   5.015  1.00 95.92           C  
ATOM    574  HB2 GLU A  38     -21.142  -7.727   4.850  1.00 95.92           H  
ATOM    575  HB3 GLU A  38     -22.282  -6.506   5.425  1.00 95.92           H  
ATOM    576  O   GLU A  38     -21.303  -4.461   7.313  1.00 95.92           O  
ATOM    577  CG  GLU A  38     -21.166  -5.924   3.671  1.00 95.92           C  
ATOM    578  HG2 GLU A  38     -21.364  -4.864   3.832  1.00 95.92           H  
ATOM    579  HG3 GLU A  38     -20.145  -6.020   3.303  1.00 95.92           H  
ATOM    580  CD  GLU A  38     -22.133  -6.471   2.608  1.00 95.92           C  
ATOM    581  OE1 GLU A  38     -22.613  -5.665   1.785  1.00 95.92           O  
ATOM    582  OE2 GLU A  38     -22.346  -7.707   2.561  1.00 95.92           O  
ATOM    583  N   ALA A  39     -19.637  -3.823   5.943  1.00 95.59           N  
ATOM    584  H   ALA A  39     -18.957  -4.113   5.255  1.00 95.59           H  
ATOM    585  CA  ALA A  39     -19.767  -2.398   6.218  1.00 95.59           C  
ATOM    586  HA  ALA A  39     -19.773  -2.248   7.297  1.00 95.59           H  
ATOM    587  C   ALA A  39     -21.082  -1.848   5.652  1.00 95.59           C  
ATOM    588  CB  ALA A  39     -18.563  -1.659   5.633  1.00 95.59           C  
ATOM    589  HB1 ALA A  39     -18.602  -1.718   4.545  1.00 95.59           H  
ATOM    590  HB2 ALA A  39     -17.636  -2.103   5.997  1.00 95.59           H  
ATOM    591  HB3 ALA A  39     -18.608  -0.612   5.930  1.00 95.59           H  
ATOM    592  O   ALA A  39     -21.521  -2.237   4.571  1.00 95.59           O  
ATOM    593  N   GLN A  40     -21.695  -0.907   6.364  1.00 92.21           N  
ATOM    594  H   GLN A  40     -21.249  -0.565   7.203  1.00 92.21           H  
ATOM    595  CA  GLN A  40     -22.975  -0.321   5.973  1.00 92.21           C  
ATOM    596  HA  GLN A  40     -23.491  -1.007   5.301  1.00 92.21           H  
ATOM    597  C   GLN A  40     -22.771   0.992   5.218  1.00 92.21           C  
ATOM    598  CB  GLN A  40     -23.859  -0.137   7.211  1.00 92.21           C  
ATOM    599  HB2 GLN A  40     -24.776   0.373   6.916  1.00 92.21           H  
ATOM    600  HB3 GLN A  40     -23.339   0.480   7.944  1.00 92.21           H  
ATOM    601  O   GLN A  40     -21.922   1.799   5.588  1.00 92.21           O  
ATOM    602  CG  GLN A  40     -24.225  -1.493   7.836  1.00 92.21           C  
ATOM    603  HG2 GLN A  40     -23.325  -1.998   8.187  1.00 92.21           H  
ATOM    604  HG3 GLN A  40     -24.691  -2.118   7.075  1.00 92.21           H  
ATOM    605  CD  GLN A  40     -25.182  -1.364   9.013  1.00 92.21           C  
ATOM    606  NE2 GLN A  40     -25.807  -2.444   9.426  1.00 92.21           N  
ATOM    607 HE21 GLN A  40     -26.436  -2.311  10.205  1.00 92.21           H  
ATOM    608 HE22 GLN A  40     -25.648  -3.330   8.967  1.00 92.21           H  
ATOM    609  OE1 GLN A  40     -25.391  -0.315   9.594  1.00 92.21           O  
ATOM    610  N   VAL A  41     -23.560   1.227   4.170  1.00 86.78           N  
ATOM    611  H   VAL A  41     -24.249   0.534   3.916  1.00 86.78           H  
ATOM    612  CA  VAL A  41     -23.532   2.489   3.416  1.00 86.78           C  
ATOM    613  HA  VAL A  41     -22.494   2.780   3.253  1.00 86.78           H  
ATOM    614  C   VAL A  41     -24.200   3.589   4.243  1.00 86.78           C  
ATOM    615  CB  VAL A  41     -24.203   2.322   2.035  1.00 86.78           C  
ATOM    616  HB  VAL A  41     -25.244   2.033   2.178  1.00 86.78           H  
ATOM    617  O   VAL A  41     -25.346   3.428   4.660  1.00 86.78           O  
ATOM    618  CG1 VAL A  41     -24.165   3.617   1.213  1.00 86.78           C  
ATOM    619 HG11 VAL A  41     -24.588   3.445   0.224  1.00 86.78           H  
ATOM    620 HG12 VAL A  41     -24.762   4.393   1.692  1.00 86.78           H  
ATOM    621 HG13 VAL A  41     -23.140   3.971   1.104  1.00 86.78           H  
ATOM    622  CG2 VAL A  41     -23.515   1.233   1.199  1.00 86.78           C  
ATOM    623 HG21 VAL A  41     -22.476   1.506   1.013  1.00 86.78           H  
ATOM    624 HG22 VAL A  41     -24.027   1.126   0.243  1.00 86.78           H  
ATOM    625 HG23 VAL A  41     -23.548   0.270   1.708  1.00 86.78           H  
ATOM    626  N   GLY A  42     -23.522   4.725   4.438  1.00 71.89           N  
ATOM    627  H   GLY A  42     -22.587   4.795   4.062  1.00 71.89           H  
ATOM    628  CA  GLY A  42     -24.025   5.874   5.212  1.00 71.89           C  
ATOM    629  HA2 GLY A  42     -24.387   5.513   6.176  1.00 71.89           H  
ATOM    630  HA3 GLY A  42     -23.200   6.561   5.398  1.00 71.89           H  
ATOM    631  C   GLY A  42     -25.167   6.673   4.553  1.00 71.89           C  
ATOM    632  O   GLY A  42     -25.427   7.807   4.946  1.00 71.89           O  
ATOM    633  N   GLY A  43     -25.834   6.106   3.542  1.00 72.76           N  
ATOM    634  H   GLY A  43     -25.618   5.137   3.361  1.00 72.76           H  
ATOM    635  CA  GLY A  43     -26.771   6.777   2.636  1.00 72.76           C  
ATOM    636  HA2 GLY A  43     -27.148   7.690   3.097  1.00 72.76           H  
ATOM    637  HA3 GLY A  43     -27.616   6.112   2.461  1.00 72.76           H  
ATOM    638  C   GLY A  43     -26.142   7.145   1.282  1.00 72.76           C  
ATOM    639  O   GLY A  43     -24.941   7.377   1.180  1.00 72.76           O  
ATOM    640  N   GLY A  44     -26.963   7.196   0.226  1.00 75.35           N  
ATOM    641  H   GLY A  44     -27.924   6.914   0.357  1.00 75.35           H  
ATOM    642  CA  GLY A  44     -26.506   7.450  -1.149  1.00 75.35           C  
ATOM    643  HA2 GLY A  44     -25.601   8.057  -1.113  1.00 75.35           H  
ATOM    644  HA3 GLY A  44     -27.268   8.018  -1.682  1.00 75.35           H  
ATOM    645  C   GLY A  44     -26.208   6.174  -1.953  1.00 75.35           C  
ATOM    646  O   GLY A  44     -26.614   5.087  -1.537  1.00 75.35           O  
ATOM    647  N   PRO A  45     -25.570   6.298  -3.136  1.00 81.48           N  
ATOM    648  CA  PRO A  45     -25.243   5.145  -3.968  1.00 81.48           C  
ATOM    649  HA  PRO A  45     -26.148   4.577  -4.187  1.00 81.48           H  
ATOM    650  C   PRO A  45     -24.247   4.229  -3.253  1.00 81.48           C  
ATOM    651  CB  PRO A  45     -24.676   5.714  -5.272  1.00 81.48           C  
ATOM    652  HB2 PRO A  45     -23.925   5.061  -5.716  1.00 81.48           H  
ATOM    653  HB3 PRO A  45     -25.491   5.886  -5.975  1.00 81.48           H  
ATOM    654  O   PRO A  45     -23.301   4.697  -2.613  1.00 81.48           O  
ATOM    655  CG  PRO A  45     -24.084   7.053  -4.838  1.00 81.48           C  
ATOM    656  HG2 PRO A  45     -23.091   6.901  -4.415  1.00 81.48           H  
ATOM    657  HG3 PRO A  45     -24.046   7.767  -5.661  1.00 81.48           H  
ATOM    658  CD  PRO A  45     -25.026   7.515  -3.726  1.00 81.48           C  
ATOM    659  HD2 PRO A  45     -25.839   8.105  -4.149  1.00 81.48           H  
ATOM    660  HD3 PRO A  45     -24.471   8.101  -2.994  1.00 81.48           H  
ATOM    661  N   ASP A  46     -24.454   2.922  -3.390  1.00 87.32           N  
ATOM    662  H   ASP A  46     -25.232   2.604  -3.950  1.00 87.32           H  
ATOM    663  CA  ASP A  46     -23.532   1.929  -2.849  1.00 87.32           C  
ATOM    664  HA  ASP A  46     -23.380   2.170  -1.797  1.00 87.32           H  
ATOM    665  C   ASP A  46     -22.148   2.007  -3.522  1.00 87.32           C  
ATOM    666  CB  ASP A  46     -24.161   0.523  -2.901  1.00 87.32           C  
ATOM    667  HB2 ASP A  46     -25.129   0.554  -2.400  1.00 87.32           H  
ATOM    668  HB3 ASP A  46     -23.526  -0.164  -2.342  1.00 87.32           H  
ATOM    669  O   ASP A  46     -21.942   2.659  -4.554  1.00 87.32           O  
ATOM    670  CG  ASP A  46     -24.337  -0.029  -4.320  1.00 87.32           C  
ATOM    671  OD1 ASP A  46     -23.362   0.035  -5.098  1.00 87.32           O  
ATOM    672  OD2 ASP A  46     -25.434  -0.523  -4.647  1.00 87.32           O  
ATOM    673  N   LEU A  47     -21.170   1.321  -2.927  1.00 90.55           N  
ATOM    674  H   LEU A  47     -21.391   0.785  -2.100  1.00 90.55           H  
ATOM    675  CA  LEU A  47     -19.793   1.330  -3.412  1.00 90.55           C  
ATOM    676  HA  LEU A  47     -19.450   2.365  -3.397  1.00 90.55           H  
ATOM    677  C   LEU A  47     -19.675   0.823  -4.862  1.00 90.55           C  
ATOM    678  CB  LEU A  47     -18.947   0.494  -2.436  1.00 90.55           C  
ATOM    679  HB2 LEU A  47     -19.122   0.853  -1.422  1.00 90.55           H  
ATOM    680  HB3 LEU A  47     -19.276  -0.544  -2.487  1.00 90.55           H  
ATOM    681  O   LEU A  47     -18.888   1.360  -5.640  1.00 90.55           O  
ATOM    682  CG  LEU A  47     -17.436   0.546  -2.714  1.00 90.55           C  
ATOM    683  HG  LEU A  47     -17.232   0.144  -3.707  1.00 90.55           H  
ATOM    684  CD1 LEU A  47     -16.897   1.976  -2.625  1.00 90.55           C  
ATOM    685 HD11 LEU A  47     -17.243   2.560  -3.478  1.00 90.55           H  
ATOM    686 HD12 LEU A  47     -17.230   2.442  -1.697  1.00 90.55           H  
ATOM    687 HD13 LEU A  47     -15.807   1.965  -2.633  1.00 90.55           H  
ATOM    688  CD2 LEU A  47     -16.694  -0.313  -1.692  1.00 90.55           C  
ATOM    689 HD21 LEU A  47     -16.760   0.143  -0.705  1.00 90.55           H  
ATOM    690 HD22 LEU A  47     -15.646  -0.404  -1.978  1.00 90.55           H  
ATOM    691 HD23 LEU A  47     -17.143  -1.305  -1.650  1.00 90.55           H  
ATOM    692  N   THR A  48     -20.481  -0.163  -5.255  1.00 93.12           N  
ATOM    693  H   THR A  48     -21.238  -0.426  -4.641  1.00 93.12           H  
ATOM    694  CA  THR A  48     -20.476  -0.736  -6.610  1.00 93.12           C  
ATOM    695  HA  THR A  48     -19.461  -1.044  -6.864  1.00 93.12           H  
ATOM    696  C   THR A  48     -20.942   0.288  -7.642  1.00 93.12           C  
ATOM    697  CB  THR A  48     -21.396  -1.966  -6.684  1.00 93.12           C  
ATOM    698  HB  THR A  48     -22.437  -1.661  -6.585  1.00 93.12           H  
ATOM    699  O   THR A  48     -20.306   0.475  -8.684  1.00 93.12           O  
ATOM    700  CG2 THR A  48     -21.246  -2.710  -8.006  1.00 93.12           C  
ATOM    701 HG21 THR A  48     -21.966  -3.528  -8.020  1.00 93.12           H  
ATOM    702 HG22 THR A  48     -21.463  -2.055  -8.849  1.00 93.12           H  
ATOM    703 HG23 THR A  48     -20.237  -3.113  -8.100  1.00 93.12           H  
ATOM    704  OG1 THR A  48     -21.096  -2.879  -5.653  1.00 93.12           O  
ATOM    705  HG1 THR A  48     -21.727  -2.704  -4.951  1.00 93.12           H  
ATOM    706  N   GLN A  49     -22.040   0.987  -7.354  1.00 91.83           N  
ATOM    707  H   GLN A  49     -22.511   0.782  -6.485  1.00 91.83           H  
ATOM    708  CA  GLN A  49     -22.579   2.049  -8.197  1.00 91.83           C  
ATOM    709  HA  GLN A  49     -22.792   1.654  -9.190  1.00 91.83           H  
ATOM    710  C   GLN A  49     -21.565   3.181  -8.347  1.00 91.83           C  
ATOM    711  CB  GLN A  49     -23.877   2.586  -7.581  1.00 91.83           C  
ATOM    712  HB2 GLN A  49     -23.698   2.844  -6.537  1.00 91.83           H  
ATOM    713  HB3 GLN A  49     -24.173   3.489  -8.114  1.00 91.83           H  
ATOM    714  O   GLN A  49     -21.283   3.609  -9.466  1.00 91.83           O  
ATOM    715  CG  GLN A  49     -25.031   1.578  -7.655  1.00 91.83           C  
ATOM    716  HG2 GLN A  49     -24.740   0.639  -7.184  1.00 91.83           H  
ATOM    717  HG3 GLN A  49     -25.264   1.373  -8.699  1.00 91.83           H  
ATOM    718  CD  GLN A  49     -26.291   2.089  -6.967  1.00 91.83           C  
ATOM    719  NE2 GLN A  49     -27.328   1.289  -6.910  1.00 91.83           N  
ATOM    720 HE21 GLN A  49     -27.150   0.300  -7.009  1.00 91.83           H  
ATOM    721 HE22 GLN A  49     -28.088   1.617  -6.331  1.00 91.83           H  
ATOM    722  OE1 GLN A  49     -26.388   3.211  -6.492  1.00 91.83           O  
ATOM    723  N   VAL A  50     -20.968   3.621  -7.237  1.00 91.89           N  
ATOM    724  H   VAL A  50     -21.253   3.211  -6.359  1.00 91.89           H  
ATOM    725  CA  VAL A  50     -19.951   4.681  -7.213  1.00 91.89           C  
ATOM    726  HA  VAL A  50     -20.381   5.590  -7.633  1.00 91.89           H  
ATOM    727  C   VAL A  50     -18.742   4.324  -8.078  1.00 91.89           C  
ATOM    728  CB  VAL A  50     -19.542   4.967  -5.756  1.00 91.89           C  
ATOM    729  HB  VAL A  50     -19.345   4.028  -5.239  1.00 91.89           H  
ATOM    730  O   VAL A  50     -18.275   5.154  -8.862  1.00 91.89           O  
ATOM    731  CG1 VAL A  50     -18.296   5.846  -5.643  1.00 91.89           C  
ATOM    732 HG11 VAL A  50     -18.428   6.739  -6.255  1.00 91.89           H  
ATOM    733 HG12 VAL A  50     -17.422   5.288  -5.979  1.00 91.89           H  
ATOM    734 HG13 VAL A  50     -18.134   6.134  -4.604  1.00 91.89           H  
ATOM    735  CG2 VAL A  50     -20.683   5.698  -5.045  1.00 91.89           C  
ATOM    736 HG21 VAL A  50     -21.605   5.122  -5.122  1.00 91.89           H  
ATOM    737 HG22 VAL A  50     -20.454   5.797  -3.984  1.00 91.89           H  
ATOM    738 HG23 VAL A  50     -20.836   6.686  -5.481  1.00 91.89           H  
ATOM    739  N   LEU A  51     -18.256   3.086  -7.986  1.00 93.16           N  
ATOM    740  H   LEU A  51     -18.674   2.453  -7.319  1.00 93.16           H  
ATOM    741  CA  LEU A  51     -17.074   2.638  -8.720  1.00 93.16           C  
ATOM    742  HA  LEU A  51     -16.295   3.390  -8.596  1.00 93.16           H  
ATOM    743  C   LEU A  51     -17.293   2.536 -10.234  1.00 93.16           C  
ATOM    744  CB  LEU A  51     -16.594   1.311  -8.117  1.00 93.16           C  
ATOM    745  HB2 LEU A  51     -17.440   0.630  -8.023  1.00 93.16           H  
ATOM    746  HB3 LEU A  51     -15.875   0.857  -8.798  1.00 93.16           H  
ATOM    747  O   LEU A  51     -16.348   2.769 -10.991  1.00 93.16           O  
ATOM    748  CG  LEU A  51     -15.915   1.484  -6.744  1.00 93.16           C  
ATOM    749  HG  LEU A  51     -16.571   2.001  -6.045  1.00 93.16           H  
ATOM    750  CD1 LEU A  51     -15.569   0.115  -6.173  1.00 93.16           C  
ATOM    751 HD11 LEU A  51     -15.011  -0.477  -6.898  1.00 93.16           H  
ATOM    752 HD12 LEU A  51     -14.986   0.222  -5.258  1.00 93.16           H  
ATOM    753 HD13 LEU A  51     -16.507  -0.379  -5.921  1.00 93.16           H  
ATOM    754  CD2 LEU A  51     -14.641   2.311  -6.854  1.00 93.16           C  
ATOM    755 HD21 LEU A  51     -14.059   1.948  -7.701  1.00 93.16           H  
ATOM    756 HD22 LEU A  51     -14.883   3.364  -6.996  1.00 93.16           H  
ATOM    757 HD23 LEU A  51     -14.056   2.221  -5.938  1.00 93.16           H  
ATOM    758  N   ASN A  52     -18.526   2.292 -10.683  1.00 92.07           N  
ATOM    759  H   ASN A  52     -19.246   2.100 -10.002  1.00 92.07           H  
ATOM    760  CA  ASN A  52     -18.881   2.264 -12.105  1.00 92.07           C  
ATOM    761  HA  ASN A  52     -18.039   1.857 -12.665  1.00 92.07           H  
ATOM    762  C   ASN A  52     -19.148   3.662 -12.715  1.00 92.07           C  
ATOM    763  CB  ASN A  52     -20.072   1.309 -12.287  1.00 92.07           C  
ATOM    764  HB2 ASN A  52     -20.480   1.436 -13.290  1.00 92.07           H  
ATOM    765  HB3 ASN A  52     -20.853   1.566 -11.572  1.00 92.07           H  
ATOM    766  O   ASN A  52     -19.315   3.773 -13.930  1.00 92.07           O  
ATOM    767  CG  ASN A  52     -19.702  -0.163 -12.149  1.00 92.07           C  
ATOM    768  ND2 ASN A  52     -20.530  -0.932 -11.485  1.00 92.07           N  
ATOM    769 HD21 ASN A  52     -20.306  -1.913 -11.399  1.00 92.07           H  
ATOM    770 HD22 ASN A  52     -21.215  -0.512 -10.873  1.00 92.07           H  
ATOM    771  OD1 ASN A  52     -18.711  -0.648 -12.677  1.00 92.07           O  
ATOM    772  N   ILE A  53     -19.180   4.743 -11.921  1.00 89.04           N  
ATOM    773  H   ILE A  53     -19.049   4.612 -10.928  1.00 89.04           H  
ATOM    774  CA  ILE A  53     -19.358   6.114 -12.433  1.00 89.04           C  
ATOM    775  HA  ILE A  53     -20.065   6.073 -13.262  1.00 89.04           H  
ATOM    776  C   ILE A  53     -18.034   6.663 -12.986  1.00 89.04           C  
ATOM    777  CB  ILE A  53     -19.974   7.040 -11.357  1.00 89.04           C  
ATOM    778  HB  ILE A  53     -19.384   6.954 -10.445  1.00 89.04           H  
ATOM    779  O   ILE A  53     -17.003   6.624 -12.318  1.00 89.04           O  
ATOM    780  CG1 ILE A  53     -21.431   6.619 -11.058  1.00 89.04           C  
ATOM    781 HG12 ILE A  53     -22.067   6.884 -11.903  1.00 89.04           H  
ATOM    782 HG13 ILE A  53     -21.481   5.536 -10.952  1.00 89.04           H  
ATOM    783  CG2 ILE A  53     -19.957   8.515 -11.806  1.00 89.04           C  
ATOM    784 HG21 ILE A  53     -18.931   8.882 -11.822  1.00 89.04           H  
ATOM    785 HG22 ILE A  53     -20.510   9.130 -11.097  1.00 89.04           H  
ATOM    786 HG23 ILE A  53     -20.409   8.614 -12.793  1.00 89.04           H  
ATOM    787  CD1 ILE A  53     -22.013   7.240  -9.781  1.00 89.04           C  
ATOM    788 HD11 ILE A  53     -22.960   6.753  -9.548  1.00 89.04           H  
ATOM    789 HD12 ILE A  53     -22.198   8.305  -9.918  1.00 89.04           H  
ATOM    790 HD13 ILE A  53     -21.328   7.095  -8.946  1.00 89.04           H  
ATOM    791  N   GLY A  54     -18.073   7.240 -14.193  1.00 83.29           N  
ATOM    792  H   GLY A  54     -18.941   7.183 -14.706  1.00 83.29           H  
ATOM    793  CA  GLY A  54     -16.883   7.721 -14.909  1.00 83.29           C  
ATOM    794  HA2 GLY A  54     -17.189   8.033 -15.908  1.00 83.29           H  
ATOM    795  HA3 GLY A  54     -16.193   6.885 -15.023  1.00 83.29           H  
ATOM    796  C   GLY A  54     -16.137   8.904 -14.265  1.00 83.29           C  
ATOM    797  O   GLY A  54     -14.934   9.062 -14.482  1.00 83.29           O  
ATOM    798  N   SER A  55     -16.824   9.736 -13.477  1.00 87.91           N  
ATOM    799  H   SER A  55     -17.787   9.515 -13.267  1.00 87.91           H  
ATOM    800  CA  SER A  55     -16.233  10.889 -12.785  1.00 87.91           C  
ATOM    801  HA  SER A  55     -15.339  11.183 -13.334  1.00 87.91           H  
ATOM    802  C   SER A  55     -15.816  10.563 -11.342  1.00 87.91           C  
ATOM    803  CB  SER A  55     -17.186  12.090 -12.825  1.00 87.91           C  
ATOM    804  HB2 SER A  55     -16.715  12.931 -12.315  1.00 87.91           H  
ATOM    805  HB3 SER A  55     -17.355  12.374 -13.864  1.00 87.91           H  
ATOM    806  O   SER A  55     -16.359   9.630 -10.744  1.00 87.91           O  
ATOM    807  OG  SER A  55     -18.436  11.822 -12.211  1.00 87.91           O  
ATOM    808  HG  SER A  55     -18.763  12.662 -11.881  1.00 87.91           H  
ATOM    809  N   PRO A  56     -14.880  11.331 -10.747  1.00 91.45           N  
ATOM    810  CA  PRO A  56     -14.581  11.236  -9.322  1.00 91.45           C  
ATOM    811  HA  PRO A  56     -14.151  10.252  -9.134  1.00 91.45           H  
ATOM    812  C   PRO A  56     -15.832  11.440  -8.458  1.00 91.45           C  
ATOM    813  CB  PRO A  56     -13.516  12.301  -9.040  1.00 91.45           C  
ATOM    814  HB2 PRO A  56     -13.987  13.247  -8.770  1.00 91.45           H  
ATOM    815  HB3 PRO A  56     -12.822  11.987  -8.260  1.00 91.45           H  
ATOM    816  O   PRO A  56     -16.621  12.362  -8.683  1.00 91.45           O  
ATOM    817  CG  PRO A  56     -12.821  12.453 -10.390  1.00 91.45           C  
ATOM    818  HG2 PRO A  56     -12.100  11.647 -10.524  1.00 91.45           H  
ATOM    819  HG3 PRO A  56     -12.338  13.425 -10.492  1.00 91.45           H  
ATOM    820  CD  PRO A  56     -13.975  12.284 -11.378  1.00 91.45           C  
ATOM    821  HD2 PRO A  56     -14.486  13.237 -11.516  1.00 91.45           H  
ATOM    822  HD3 PRO A  56     -13.592  11.913 -12.328  1.00 91.45           H  
ATOM    823  N   ARG A  57     -16.008  10.572  -7.465  1.00 91.62           N  
ATOM    824  H   ARG A  57     -15.351   9.809  -7.382  1.00 91.62           H  
ATOM    825  CA  ARG A  57     -17.099  10.567  -6.494  1.00 91.62           C  
ATOM    826  HA  ARG A  57     -17.560  11.554  -6.457  1.00 91.62           H  
ATOM    827  C   ARG A  57     -16.560  10.291  -5.099  1.00 91.62           C  
ATOM    828  CB  ARG A  57     -18.132   9.497  -6.887  1.00 91.62           C  
ATOM    829  HB2 ARG A  57     -18.849   9.367  -6.077  1.00 91.62           H  
ATOM    830  HB3 ARG A  57     -17.595   8.558  -7.022  1.00 91.62           H  
ATOM    831  O   ARG A  57     -15.503   9.684  -4.930  1.00 91.62           O  
ATOM    832  CG  ARG A  57     -18.906   9.785  -8.179  1.00 91.62           C  
ATOM    833  HG2 ARG A  57     -19.585   8.953  -8.366  1.00 91.62           H  
ATOM    834  HG3 ARG A  57     -18.211   9.849  -9.016  1.00 91.62           H  
ATOM    835  CD  ARG A  57     -19.717  11.081  -8.091  1.00 91.62           C  
ATOM    836  HD2 ARG A  57     -20.419  11.002  -7.262  1.00 91.62           H  
ATOM    837  HD3 ARG A  57     -19.039  11.915  -7.908  1.00 91.62           H  
ATOM    838  NE  ARG A  57     -20.446  11.337  -9.343  1.00 91.62           N  
ATOM    839  HE  ARG A  57     -20.330  10.650 -10.074  1.00 91.62           H  
ATOM    840  NH1 ARG A  57     -21.258  13.406  -8.779  1.00 91.62           N  
ATOM    841 HH11 ARG A  57     -21.816  14.222  -8.989  1.00 91.62           H  
ATOM    842 HH12 ARG A  57     -20.769  13.337  -7.898  1.00 91.62           H  
ATOM    843  NH2 ARG A  57     -21.777  12.513 -10.760  1.00 91.62           N  
ATOM    844 HH21 ARG A  57     -21.735  11.748 -11.418  1.00 91.62           H  
ATOM    845 HH22 ARG A  57     -22.356  13.318 -10.953  1.00 91.62           H  
ATOM    846  CZ  ARG A  57     -21.156  12.413  -9.618  1.00 91.62           C  
ATOM    847  N   GLU A  58     -17.324  10.741  -4.120  1.00 90.58           N  
ATOM    848  H   GLU A  58     -18.217  11.155  -4.344  1.00 90.58           H  
ATOM    849  CA  GLU A  58     -17.090  10.479  -2.710  1.00 90.58           C  
ATOM    850  HA  GLU A  58     -16.126   9.985  -2.587  1.00 90.58           H  
ATOM    851  C   GLU A  58     -18.182   9.546  -2.186  1.00 90.58           C  
ATOM    852  CB  GLU A  58     -17.030  11.814  -1.961  1.00 90.58           C  
ATOM    853  HB2 GLU A  58     -16.261  12.428  -2.429  1.00 90.58           H  
ATOM    854  HB3 GLU A  58     -17.988  12.326  -2.049  1.00 90.58           H  
ATOM    855  O   GLU A  58     -19.340   9.661  -2.591  1.00 90.58           O  
ATOM    856  CG  GLU A  58     -16.689  11.627  -0.481  1.00 90.58           C  
ATOM    857  HG2 GLU A  58     -15.755  11.070  -0.396  1.00 90.58           H  
ATOM    858  HG3 GLU A  58     -17.479  11.051   0.001  1.00 90.58           H  
ATOM    859  CD  GLU A  58     -16.527  12.961   0.245  1.00 90.58           C  
ATOM    860  OE1 GLU A  58     -16.783  13.009   1.464  1.00 90.58           O  
ATOM    861  OE2 GLU A  58     -15.980  13.930  -0.326  1.00 90.58           O  
ATOM    862  N   THR A  59     -17.808   8.616  -1.313  1.00 91.33           N  
ATOM    863  H   THR A  59     -16.844   8.586  -1.015  1.00 91.33           H  
ATOM    864  CA  THR A  59     -18.748   7.751  -0.594  1.00 91.33           C  
ATOM    865  HA  THR A  59     -19.675   8.304  -0.438  1.00 91.33           H  
ATOM    866  C   THR A  59     -18.200   7.403   0.782  1.00 91.33           C  
ATOM    867  CB  THR A  59     -19.098   6.496  -1.407  1.00 91.33           C  
ATOM    868  HB  THR A  59     -19.453   6.825  -2.384  1.00 91.33           H  
ATOM    869  O   THR A  59     -16.990   7.476   1.014  1.00 91.33           O  
ATOM    870  CG2 THR A  59     -17.935   5.525  -1.612  1.00 91.33           C  
ATOM    871 HG21 THR A  59     -18.272   4.691  -2.229  1.00 91.33           H  
ATOM    872 HG22 THR A  59     -17.119   6.034  -2.125  1.00 91.33           H  
ATOM    873 HG23 THR A  59     -17.588   5.139  -0.654  1.00 91.33           H  
ATOM    874  OG1 THR A  59     -20.140   5.792  -0.772  1.00 91.33           O  
ATOM    875  HG1 THR A  59     -20.759   5.468  -1.431  1.00 91.33           H  
ATOM    876  N   THR A  60     -19.093   7.018   1.685  1.00 92.98           N  
ATOM    877  H   THR A  60     -20.045   6.871   1.384  1.00 92.98           H  
ATOM    878  CA  THR A  60     -18.771   6.727   3.077  1.00 92.98           C  
ATOM    879  HA  THR A  60     -17.690   6.628   3.177  1.00 92.98           H  
ATOM    880  C   THR A  60     -19.420   5.418   3.503  1.00 92.98           C  
ATOM    881  CB  THR A  60     -19.211   7.879   3.985  1.00 92.98           C  
ATOM    882  HB  THR A  60     -20.289   8.018   3.911  1.00 92.98           H  
ATOM    883  O   THR A  60     -20.610   5.196   3.264  1.00 92.98           O  
ATOM    884  CG2 THR A  60     -18.833   7.642   5.434  1.00 92.98           C  
ATOM    885 HG21 THR A  60     -19.366   6.777   5.829  1.00 92.98           H  
ATOM    886 HG22 THR A  60     -19.125   8.511   6.025  1.00 92.98           H  
ATOM    887 HG23 THR A  60     -17.758   7.483   5.514  1.00 92.98           H  
ATOM    888  OG1 THR A  60     -18.559   9.076   3.622  1.00 92.98           O  
ATOM    889  HG1 THR A  60     -18.766   9.711   4.311  1.00 92.98           H  
ATOM    890  N   LEU A  61     -18.639   4.561   4.159  1.00 94.56           N  
ATOM    891  H   LEU A  61     -17.694   4.850   4.366  1.00 94.56           H  
ATOM    892  CA  LEU A  61     -19.100   3.306   4.748  1.00 94.56           C  
ATOM    893  HA  LEU A  61     -20.177   3.216   4.614  1.00 94.56           H  
ATOM    894  C   LEU A  61     -18.812   3.297   6.247  1.00 94.56           C  
ATOM    895  CB  LEU A  61     -18.417   2.101   4.082  1.00 94.56           C  
ATOM    896  HB2 LEU A  61     -17.359   2.126   4.344  1.00 94.56           H  
ATOM    897  HB3 LEU A  61     -18.844   1.196   4.514  1.00 94.56           H  
ATOM    898  O   LEU A  61     -17.768   3.777   6.681  1.00 94.56           O  
ATOM    899  CG  LEU A  61     -18.544   2.005   2.553  1.00 94.56           C  
ATOM    900  HG  LEU A  61     -18.125   2.902   2.097  1.00 94.56           H  
ATOM    901  CD1 LEU A  61     -17.748   0.799   2.042  1.00 94.56           C  
ATOM    902 HD11 LEU A  61     -17.049   1.143   1.280  1.00 94.56           H  
ATOM    903 HD12 LEU A  61     -17.180   0.340   2.851  1.00 94.56           H  
ATOM    904 HD13 LEU A  61     -18.406   0.043   1.614  1.00 94.56           H  
ATOM    905  CD2 LEU A  61     -19.993   1.873   2.098  1.00 94.56           C  
ATOM    906 HD21 LEU A  61     -20.478   1.045   2.616  1.00 94.56           H  
ATOM    907 HD22 LEU A  61     -20.026   1.705   1.022  1.00 94.56           H  
ATOM    908 HD23 LEU A  61     -20.524   2.801   2.309  1.00 94.56           H  
ATOM    909  N   THR A  62     -19.691   2.695   7.035  1.00 94.97           N  
ATOM    910  H   THR A  62     -20.547   2.349   6.625  1.00 94.97           H  
ATOM    911  CA  THR A  62     -19.526   2.588   8.485  1.00 94.97           C  
ATOM    912  HA  THR A  62     -18.629   3.132   8.780  1.00 94.97           H  
ATOM    913  C   THR A  62     -19.337   1.137   8.909  1.00 94.97           C  
ATOM    914  CB  THR A  62     -20.697   3.231   9.236  1.00 94.97           C  
ATOM    915  HB  THR A  62     -21.570   2.581   9.175  1.00 94.97           H  
ATOM    916  O   THR A  62     -20.114   0.253   8.542  1.00 94.97           O  
ATOM    917  CG2 THR A  62     -20.333   3.468  10.698  1.00 94.97           C  
ATOM    918 HG21 THR A  62     -21.109   4.064  11.179  1.00 94.97           H  
ATOM    919 HG22 THR A  62     -19.396   4.022  10.765  1.00 94.97           H  
ATOM    920 HG23 THR A  62     -20.213   2.519  11.221  1.00 94.97           H  
ATOM    921  OG1 THR A  62     -21.039   4.488   8.697  1.00 94.97           O  
ATOM    922  HG1 THR A  62     -20.366   5.131   8.933  1.00 94.97           H  
ATOM    923  N   LEU A  63     -18.306   0.893   9.716  1.00 96.18           N  
ATOM    924  H   LEU A  63     -17.707   1.669   9.962  1.00 96.18           H  
ATOM    925  CA  LEU A  63     -18.008  -0.391  10.342  1.00 96.18           C  
ATOM    926  HA  LEU A  63     -18.452  -1.203   9.765  1.00 96.18           H  
ATOM    927  C   LEU A  63     -18.648  -0.379  11.726  1.00 96.18           C  
ATOM    928  CB  LEU A  63     -16.490  -0.627  10.409  1.00 96.18           C  
ATOM    929  HB2 LEU A  63     -16.306  -1.416  11.137  1.00 96.18           H  
ATOM    930  HB3 LEU A  63     -16.008   0.280  10.773  1.00 96.18           H  
ATOM    931  O   LEU A  63     -18.133   0.219  12.671  1.00 96.18           O  
ATOM    932  CG  LEU A  63     -15.840  -1.069   9.087  1.00 96.18           C  
ATOM    933  HG  LEU A  63     -16.224  -2.052   8.816  1.00 96.18           H  
ATOM    934  CD1 LEU A  63     -16.120  -0.126   7.924  1.00 96.18           C  
ATOM    935 HD11 LEU A  63     -15.539  -0.431   7.054  1.00 96.18           H  
ATOM    936 HD12 LEU A  63     -17.173  -0.186   7.649  1.00 96.18           H  
ATOM    937 HD13 LEU A  63     -15.886   0.895   8.225  1.00 96.18           H  
ATOM    938  CD2 LEU A  63     -14.325  -1.176   9.256  1.00 96.18           C  
ATOM    939 HD21 LEU A  63     -13.880  -1.535   8.328  1.00 96.18           H  
ATOM    940 HD22 LEU A  63     -14.095  -1.891  10.046  1.00 96.18           H  
ATOM    941 HD23 LEU A  63     -13.905  -0.203   9.507  1.00 96.18           H  
ATOM    942  N   GLN A  64     -19.813  -1.010  11.809  1.00 93.77           N  
ATOM    943  H   GLN A  64     -20.141  -1.499  10.988  1.00 93.77           H  
ATOM    944  CA  GLN A  64     -20.618  -1.099  13.018  1.00 93.77           C  
ATOM    945  HA  GLN A  64     -20.520  -0.172  13.584  1.00 93.77           H  
ATOM    946  C   GLN A  64     -20.134  -2.252  13.902  1.00 93.77           C  
ATOM    947  CB  GLN A  64     -22.092  -1.278  12.623  1.00 93.77           C  
ATOM    948  HB2 GLN A  64     -22.173  -2.130  11.947  1.00 93.77           H  
ATOM    949  HB3 GLN A  64     -22.679  -1.511  13.512  1.00 93.77           H  
ATOM    950  O   GLN A  64     -19.877  -3.359  13.423  1.00 93.77           O  
ATOM    951  CG  GLN A  64     -22.693  -0.040  11.928  1.00 93.77           C  
ATOM    952  HG2 GLN A  64     -23.666  -0.311  11.520  1.00 93.77           H  
ATOM    953  HG3 GLN A  64     -22.060   0.274  11.098  1.00 93.77           H  
ATOM    954  CD  GLN A  64     -22.911   1.120  12.891  1.00 93.77           C  
ATOM    955  NE2 GLN A  64     -22.597   2.339  12.531  1.00 93.77           N  
ATOM    956 HE21 GLN A  64     -22.267   2.550  11.600  1.00 93.77           H  
ATOM    957 HE22 GLN A  64     -22.580   3.023  13.274  1.00 93.77           H  
ATOM    958  OE1 GLN A  64     -23.364   0.941  14.007  1.00 93.77           O  
ATOM    959  N   VAL A  65     -20.060  -2.008  15.203  1.00 92.82           N  
ATOM    960  H   VAL A  65     -20.290  -1.084  15.541  1.00 92.82           H  
ATOM    961  CA  VAL A  65     -19.776  -3.032  16.211  1.00 92.82           C  
ATOM    962  HA  VAL A  65     -19.963  -4.020  15.791  1.00 92.82           H  
ATOM    963  C   VAL A  65     -20.721  -2.883  17.388  1.00 92.82           C  
ATOM    964  CB  VAL A  65     -18.312  -3.005  16.688  1.00 92.82           C  
ATOM    965  HB  VAL A  65     -18.213  -3.710  17.513  1.00 92.82           H  
ATOM    966  O   VAL A  65     -21.180  -1.777  17.695  1.00 92.82           O  
ATOM    967  CG1 VAL A  65     -17.379  -3.471  15.574  1.00 92.82           C  
ATOM    968 HG11 VAL A  65     -17.250  -2.689  14.826  1.00 92.82           H  
ATOM    969 HG12 VAL A  65     -17.802  -4.357  15.100  1.00 92.82           H  
ATOM    970 HG13 VAL A  65     -16.419  -3.735  16.019  1.00 92.82           H  
ATOM    971  CG2 VAL A  65     -17.845  -1.633  17.178  1.00 92.82           C  
ATOM    972 HG21 VAL A  65     -17.791  -0.928  16.349  1.00 92.82           H  
ATOM    973 HG22 VAL A  65     -16.852  -1.729  17.618  1.00 92.82           H  
ATOM    974 HG23 VAL A  65     -18.532  -1.250  17.933  1.00 92.82           H  
ATOM    975  N   GLN A  66     -21.024  -4.003  18.038  1.00 92.28           N  
ATOM    976  H   GLN A  66     -20.651  -4.880  17.703  1.00 92.28           H  
ATOM    977  CA  GLN A  66     -21.723  -3.999  19.315  1.00 92.28           C  
ATOM    978  HA  GLN A  66     -22.564  -3.308  19.247  1.00 92.28           H  
ATOM    979  C   GLN A  66     -20.808  -3.498  20.429  1.00 92.28           C  
ATOM    980  CB  GLN A  66     -22.271  -5.394  19.641  1.00 92.28           C  
ATOM    981  HB2 GLN A  66     -22.765  -5.365  20.612  1.00 92.28           H  
ATOM    982  HB3 GLN A  66     -21.452  -6.111  19.692  1.00 92.28           H  
ATOM    983  O   GLN A  66     -19.584  -3.460  20.296  1.00 92.28           O  
ATOM    984  CG  GLN A  66     -23.292  -5.844  18.589  1.00 92.28           C  
ATOM    985  HG2 GLN A  66     -24.055  -5.073  18.483  1.00 92.28           H  
ATOM    986  HG3 GLN A  66     -22.800  -5.966  17.623  1.00 92.28           H  
ATOM    987  CD  GLN A  66     -23.989  -7.155  18.929  1.00 92.28           C  
ATOM    988  NE2 GLN A  66     -24.934  -7.567  18.114  1.00 92.28           N  
ATOM    989 HE21 GLN A  66     -25.378  -8.435  18.381  1.00 92.28           H  
ATOM    990 HE22 GLN A  66     -25.128  -7.055  17.266  1.00 92.28           H  
ATOM    991  OE1 GLN A  66     -23.774  -7.815  19.927  1.00 92.28           O  
ATOM    992  N   LYS A  67     -21.410  -3.137  21.567  1.00 90.97           N  
ATOM    993  H   LYS A  67     -22.415  -3.214  21.623  1.00 90.97           H  
ATOM    994  CA  LYS A  67     -20.657  -2.617  22.712  1.00 90.97           C  
ATOM    995  HA  LYS A  67     -20.123  -1.723  22.391  1.00 90.97           H  
ATOM    996  C   LYS A  67     -19.583  -3.582  23.175  1.00 90.97           C  
ATOM    997  CB  LYS A  67     -21.587  -2.250  23.882  1.00 90.97           C  
ATOM    998  HB2 LYS A  67     -21.012  -1.674  24.608  1.00 90.97           H  
ATOM    999  HB3 LYS A  67     -22.401  -1.618  23.526  1.00 90.97           H  
ATOM   1000  O   LYS A  67     -18.647  -3.127  23.791  1.00 90.97           O  
ATOM   1001  CG  LYS A  67     -22.175  -3.484  24.585  1.00 90.97           C  
ATOM   1002  HG2 LYS A  67     -21.373  -4.116  24.964  1.00 90.97           H  
ATOM   1003  HG3 LYS A  67     -22.774  -4.056  23.876  1.00 90.97           H  
ATOM   1004  CD  LYS A  67     -23.038  -3.084  25.779  1.00 90.97           C  
ATOM   1005  HD2 LYS A  67     -22.429  -2.523  26.487  1.00 90.97           H  
ATOM   1006  HD3 LYS A  67     -23.868  -2.463  25.441  1.00 90.97           H  
ATOM   1007  CE  LYS A  67     -23.559  -4.369  26.426  1.00 90.97           C  
ATOM   1008  HE2 LYS A  67     -22.713  -5.027  26.622  1.00 90.97           H  
ATOM   1009  HE3 LYS A  67     -24.205  -4.880  25.712  1.00 90.97           H  
ATOM   1010  NZ  LYS A  67     -24.293  -4.084  27.681  1.00 90.97           N  
ATOM   1011  HZ1 LYS A  67     -24.617  -4.944  28.098  1.00 90.97           H  
ATOM   1012  HZ2 LYS A  67     -25.089  -3.493  27.488  1.00 90.97           H  
ATOM   1013  HZ3 LYS A  67     -23.686  -3.614  28.338  1.00 90.97           H  
ATOM   1014  N   ASP A  68     -19.745  -4.880  22.974  1.00 87.74           N  
ATOM   1015  H   ASP A  68     -20.550  -5.203  22.456  1.00 87.74           H  
ATOM   1016  CA  ASP A  68     -18.872  -5.952  23.441  1.00 87.74           C  
ATOM   1017  HA  ASP A  68     -18.170  -5.532  24.162  1.00 87.74           H  
ATOM   1018  C   ASP A  68     -18.008  -6.562  22.337  1.00 87.74           C  
ATOM   1019  CB  ASP A  68     -19.705  -6.975  24.216  1.00 87.74           C  
ATOM   1020  HB2 ASP A  68     -20.201  -6.435  25.022  1.00 87.74           H  
ATOM   1021  HB3 ASP A  68     -19.046  -7.728  24.649  1.00 87.74           H  
ATOM   1022  O   ASP A  68     -17.309  -7.544  22.569  1.00 87.74           O  
ATOM   1023  CG  ASP A  68     -20.814  -7.653  23.417  1.00 87.74           C  
ATOM   1024  OD1 ASP A  68     -21.278  -7.056  22.423  1.00 87.74           O  
ATOM   1025  OD2 ASP A  68     -21.299  -8.697  23.909  1.00 87.74           O  
ATOM   1026  N   GLU A  69     -18.020  -5.962  21.152  1.00 91.81           N  
ATOM   1027  H   GLU A  69     -18.571  -5.124  21.034  1.00 91.81           H  
ATOM   1028  CA  GLU A  69     -17.245  -6.397  20.000  1.00 91.81           C  
ATOM   1029  HA  GLU A  69     -16.830  -7.386  20.192  1.00 91.81           H  
ATOM   1030  C   GLU A  69     -16.077  -5.440  19.741  1.00 91.81           C  
ATOM   1031  CB  GLU A  69     -18.159  -6.504  18.770  1.00 91.81           C  
ATOM   1032  HB2 GLU A  69     -17.538  -6.598  17.879  1.00 91.81           H  
ATOM   1033  HB3 GLU A  69     -18.725  -5.575  18.691  1.00 91.81           H  
ATOM   1034  O   GLU A  69     -16.172  -4.233  19.960  1.00 91.81           O  
ATOM   1035  CG  GLU A  69     -19.140  -7.695  18.800  1.00 91.81           C  
ATOM   1036  HG2 GLU A  69     -19.722  -7.664  19.721  1.00 91.81           H  
ATOM   1037  HG3 GLU A  69     -18.560  -8.618  18.802  1.00 91.81           H  
ATOM   1038  CD  GLU A  69     -20.103  -7.695  17.588  1.00 91.81           C  
ATOM   1039  OE1 GLU A  69     -20.606  -8.773  17.176  1.00 91.81           O  
ATOM   1040  OE2 GLU A  69     -20.352  -6.609  17.013  1.00 91.81           O  
ATOM   1041  N   ALA A  70     -14.976  -5.981  19.234  1.00 91.09           N  
ATOM   1042  H   ALA A  70     -14.933  -6.985  19.139  1.00 91.09           H  
ATOM   1043  CA  ALA A  70     -13.824  -5.225  18.768  1.00 91.09           C  
ATOM   1044  HA  ALA A  70     -14.041  -4.157  18.778  1.00 91.09           H  
ATOM   1045  C   ALA A  70     -13.485  -5.632  17.331  1.00 91.09           C  
ATOM   1046  CB  ALA A  70     -12.664  -5.483  19.727  1.00 91.09           C  
ATOM   1047  HB1 ALA A  70     -11.765  -5.002  19.342  1.00 91.09           H  
ATOM   1048  HB2 ALA A  70     -12.478  -6.554  19.804  1.00 91.09           H  
ATOM   1049  HB3 ALA A  70     -12.893  -5.080  20.713  1.00 91.09           H  
ATOM   1050  O   ALA A  70     -13.562  -6.810  16.977  1.00 91.09           O  
ATOM   1051  N   ILE A  71     -13.113  -4.662  16.495  1.00 94.35           N  
ATOM   1052  H   ILE A  71     -13.025  -3.723  16.858  1.00 94.35           H  
ATOM   1053  CA  ILE A  71     -12.665  -4.930  15.123  1.00 94.35           C  
ATOM   1054  HA  ILE A  71     -13.299  -5.705  14.692  1.00 94.35           H  
ATOM   1055  C   ILE A  71     -11.232  -5.468  15.178  1.00 94.35           C  
ATOM   1056  CB  ILE A  71     -12.782  -3.673  14.228  1.00 94.35           C  
ATOM   1057  HB  ILE A  71     -12.187  -2.878  14.678  1.00 94.35           H  
ATOM   1058  O   ILE A  71     -10.361  -4.857  15.798  1.00 94.35           O  
ATOM   1059  CG1 ILE A  71     -14.234  -3.158  14.175  1.00 94.35           C  
ATOM   1060 HG12 ILE A  71     -14.882  -3.912  13.729  1.00 94.35           H  
ATOM   1061 HG13 ILE A  71     -14.561  -2.968  15.197  1.00 94.35           H  
ATOM   1062  CG2 ILE A  71     -12.237  -3.960  12.812  1.00 94.35           C  
ATOM   1063 HG21 ILE A  71     -11.185  -4.239  12.853  1.00 94.35           H  
ATOM   1064 HG22 ILE A  71     -12.802  -4.769  12.348  1.00 94.35           H  
ATOM   1065 HG23 ILE A  71     -12.302  -3.068  12.189  1.00 94.35           H  
ATOM   1066  CD1 ILE A  71     -14.409  -1.833  13.427  1.00 94.35           C  
ATOM   1067 HD11 ILE A  71     -13.708  -1.096  13.819  1.00 94.35           H  
ATOM   1068 HD12 ILE A  71     -14.241  -1.970  12.359  1.00 94.35           H  
ATOM   1069 HD13 ILE A  71     -15.424  -1.465  13.576  1.00 94.35           H  
ATOM   1070  N   VAL A  72     -10.971  -6.581  14.495  1.00 92.21           N  
ATOM   1071  H   VAL A  72     -11.729  -7.029  13.999  1.00 92.21           H  
ATOM   1072  CA  VAL A  72      -9.620  -7.145  14.372  1.00 92.21           C  
ATOM   1073  HA  VAL A  72      -9.112  -7.046  15.332  1.00 92.21           H  
ATOM   1074  C   VAL A  72      -8.823  -6.344  13.342  1.00 92.21           C  
ATOM   1075  CB  VAL A  72      -9.666  -8.644  14.024  1.00 92.21           C  
ATOM   1076  HB  VAL A  72     -10.140  -8.773  13.051  1.00 92.21           H  
ATOM   1077  O   VAL A  72      -9.253  -6.198  12.192  1.00 92.21           O  
ATOM   1078  CG1 VAL A  72      -8.257  -9.243  13.965  1.00 92.21           C  
ATOM   1079 HG11 VAL A  72      -8.310 -10.314  13.770  1.00 92.21           H  
ATOM   1080 HG12 VAL A  72      -7.677  -8.784  13.164  1.00 92.21           H  
ATOM   1081 HG13 VAL A  72      -7.739  -9.081  14.910  1.00 92.21           H  
ATOM   1082  CG2 VAL A  72     -10.476  -9.441  15.059  1.00 92.21           C  
ATOM   1083 HG21 VAL A  72     -11.512  -9.102  15.078  1.00 92.21           H  
ATOM   1084 HG22 VAL A  72     -10.465 -10.501  14.803  1.00 92.21           H  
ATOM   1085 HG23 VAL A  72     -10.043  -9.311  16.051  1.00 92.21           H  
ATOM   1086  N   GLN A  73      -7.659  -5.830  13.733  1.00 90.17           N  
ATOM   1087  H   GLN A  73      -7.308  -6.062  14.652  1.00 90.17           H  
ATOM   1088  CA  GLN A  73      -6.775  -5.076  12.848  1.00 90.17           C  
ATOM   1089  HA  GLN A  73      -7.350  -4.251  12.427  1.00 90.17           H  
ATOM   1090  C   GLN A  73      -6.277  -5.971  11.702  1.00 90.17           C  
ATOM   1091  CB  GLN A  73      -5.603  -4.500  13.660  1.00 90.17           C  
ATOM   1092  HB2 GLN A  73      -5.969  -4.116  14.612  1.00 90.17           H  
ATOM   1093  HB3 GLN A  73      -4.875  -5.288  13.858  1.00 90.17           H  
ATOM   1094  O   GLN A  73      -5.942  -7.131  11.913  1.00 90.17           O  
ATOM   1095  CG  GLN A  73      -4.949  -3.345  12.898  1.00 90.17           C  
ATOM   1096  HG2 GLN A  73      -4.664  -3.667  11.896  1.00 90.17           H  
ATOM   1097  HG3 GLN A  73      -5.715  -2.573  12.819  1.00 90.17           H  
ATOM   1098  CD  GLN A  73      -3.715  -2.735  13.560  1.00 90.17           C  
ATOM   1099  NE2 GLN A  73      -3.178  -1.676  13.007  1.00 90.17           N  
ATOM   1100 HE21 GLN A  73      -2.317  -1.327  13.404  1.00 90.17           H  
ATOM   1101 HE22 GLN A  73      -3.702  -1.198  12.288  1.00 90.17           H  
ATOM   1102  OE1 GLN A  73      -3.182  -3.194  14.550  1.00 90.17           O  
ATOM   1103  N   GLY A  74      -6.246  -5.455  10.473  1.00 90.04           N  
ATOM   1104  H   GLY A  74      -6.604  -4.524  10.312  1.00 90.04           H  
ATOM   1105  CA  GLY A  74      -5.863  -6.235   9.289  1.00 90.04           C  
ATOM   1106  HA2 GLY A  74      -5.080  -6.947   9.551  1.00 90.04           H  
ATOM   1107  HA3 GLY A  74      -5.472  -5.563   8.525  1.00 90.04           H  
ATOM   1108  C   GLY A  74      -7.004  -7.012   8.644  1.00 90.04           C  
ATOM   1109  O   GLY A  74      -6.865  -7.481   7.518  1.00 90.04           O  
ATOM   1110  N   SER A  75      -8.160  -7.115   9.305  1.00 93.34           N  
ATOM   1111  H   SER A  75      -8.220  -6.721  10.233  1.00 93.34           H  
ATOM   1112  CA  SER A  75      -9.287  -7.893   8.783  1.00 93.34           C  
ATOM   1113  HA  SER A  75      -8.883  -8.764   8.268  1.00 93.34           H  
ATOM   1114  C   SER A  75     -10.158  -7.149   7.767  1.00 93.34           C  
ATOM   1115  CB  SER A  75     -10.145  -8.413   9.932  1.00 93.34           C  
ATOM   1116  HB2 SER A  75     -10.820  -9.169   9.532  1.00 93.34           H  
ATOM   1117  HB3 SER A  75      -9.512  -8.875  10.689  1.00 93.34           H  
ATOM   1118  O   SER A  75     -10.945  -7.800   7.067  1.00 93.34           O  
ATOM   1119  OG  SER A  75     -10.918  -7.378  10.509  1.00 93.34           O  
ATOM   1120  HG  SER A  75     -10.362  -6.897  11.126  1.00 93.34           H  
ATOM   1121  N   ILE A  76     -10.035  -5.815   7.685  1.00 96.53           N  
ATOM   1122  H   ILE A  76      -9.341  -5.364   8.264  1.00 96.53           H  
ATOM   1123  CA  ILE A  76     -10.834  -4.985   6.778  1.00 96.53           C  
ATOM   1124  HA  ILE A  76     -11.869  -5.314   6.861  1.00 96.53           H  
ATOM   1125  C   ILE A  76     -10.350  -5.232   5.348  1.00 96.53           C  
ATOM   1126  CB  ILE A  76     -10.802  -3.479   7.135  1.00 96.53           C  
ATOM   1127  HB  ILE A  76      -9.823  -3.077   6.874  1.00 96.53           H  
ATOM   1128  O   ILE A  76      -9.185  -4.997   5.020  1.00 96.53           O  
ATOM   1129  CG1 ILE A  76     -11.043  -3.208   8.639  1.00 96.53           C  
ATOM   1130 HG12 ILE A  76     -12.075  -3.449   8.896  1.00 96.53           H  
ATOM   1131 HG13 ILE A  76     -10.394  -3.844   9.241  1.00 96.53           H  
ATOM   1132  CG2 ILE A  76     -11.848  -2.740   6.278  1.00 96.53           C  
ATOM   1133 HG21 ILE A  76     -11.785  -1.665   6.447  1.00 96.53           H  
ATOM   1134 HG22 ILE A  76     -12.851  -3.084   6.531  1.00 96.53           H  
ATOM   1135 HG23 ILE A  76     -11.672  -2.916   5.217  1.00 96.53           H  
ATOM   1136  CD1 ILE A  76     -10.743  -1.763   9.061  1.00 96.53           C  
ATOM   1137 HD11 ILE A  76     -10.862  -1.672  10.140  1.00 96.53           H  
ATOM   1138 HD12 ILE A  76     -11.427  -1.065   8.578  1.00 96.53           H  
ATOM   1139 HD13 ILE A  76      -9.717  -1.504   8.798  1.00 96.53           H  
ATOM   1140  N   ARG A  77     -11.240  -5.716   4.488  1.00 96.01           N  
ATOM   1141  H   ARG A  77     -12.171  -5.903   4.833  1.00 96.01           H  
ATOM   1142  CA  ARG A  77     -10.910  -6.141   3.127  1.00 96.01           C  
ATOM   1143  HA  ARG A  77     -10.056  -5.567   2.768  1.00 96.01           H  
ATOM   1144  C   ARG A  77     -12.045  -5.865   2.161  1.00 96.01           C  
ATOM   1145  CB  ARG A  77     -10.504  -7.625   3.129  1.00 96.01           C  
ATOM   1146  HB2 ARG A  77     -10.158  -7.902   2.133  1.00 96.01           H  
ATOM   1147  HB3 ARG A  77      -9.671  -7.753   3.819  1.00 96.01           H  
ATOM   1148  O   ARG A  77     -13.218  -5.959   2.516  1.00 96.01           O  
ATOM   1149  CG  ARG A  77     -11.647  -8.569   3.535  1.00 96.01           C  
ATOM   1150  HG2 ARG A  77     -12.087  -8.239   4.476  1.00 96.01           H  
ATOM   1151  HG3 ARG A  77     -12.415  -8.567   2.761  1.00 96.01           H  
ATOM   1152  CD  ARG A  77     -11.119  -9.993   3.713  1.00 96.01           C  
ATOM   1153  HD2 ARG A  77     -10.657 -10.315   2.779  1.00 96.01           H  
ATOM   1154  HD3 ARG A  77     -10.344  -9.996   4.480  1.00 96.01           H  
ATOM   1155  NE  ARG A  77     -12.198 -10.934   4.071  1.00 96.01           N  
ATOM   1156  HE  ARG A  77     -12.608 -11.452   3.307  1.00 96.01           H  
ATOM   1157  NH1 ARG A  77     -12.171 -10.593   6.353  1.00 96.01           N  
ATOM   1158 HH11 ARG A  77     -11.562  -9.794   6.247  1.00 96.01           H  
ATOM   1159 HH12 ARG A  77     -12.521 -10.805   7.277  1.00 96.01           H  
ATOM   1160  NH2 ARG A  77     -13.543 -12.116   5.476  1.00 96.01           N  
ATOM   1161 HH21 ARG A  77     -13.873 -12.310   6.411  1.00 96.01           H  
ATOM   1162 HH22 ARG A  77     -13.900 -12.644   4.693  1.00 96.01           H  
ATOM   1163  CZ  ARG A  77     -12.624 -11.208   5.293  1.00 96.01           C  
ATOM   1164  N   PHE A  78     -11.688  -5.582   0.923  1.00 96.72           N  
ATOM   1165  H   PHE A  78     -10.702  -5.582   0.702  1.00 96.72           H  
ATOM   1166  CA  PHE A  78     -12.611  -5.599  -0.191  1.00 96.72           C  
ATOM   1167  HA  PHE A  78     -13.558  -5.165   0.132  1.00 96.72           H  
ATOM   1168  C   PHE A  78     -12.845  -7.038  -0.650  1.00 96.72           C  
ATOM   1169  CB  PHE A  78     -12.065  -4.747  -1.331  1.00 96.72           C  
ATOM   1170  HB2 PHE A  78     -12.813  -4.742  -2.124  1.00 96.72           H  
ATOM   1171  HB3 PHE A  78     -11.151  -5.207  -1.707  1.00 96.72           H  
ATOM   1172  O   PHE A  78     -11.902  -7.816  -0.794  1.00 96.72           O  
ATOM   1173  CG  PHE A  78     -11.782  -3.310  -0.969  1.00 96.72           C  
ATOM   1174  CD1 PHE A  78     -12.854  -2.413  -0.813  1.00 96.72           C  
ATOM   1175  HD1 PHE A  78     -13.870  -2.758  -0.938  1.00 96.72           H  
ATOM   1176  CD2 PHE A  78     -10.457  -2.861  -0.818  1.00 96.72           C  
ATOM   1177  HD2 PHE A  78      -9.630  -3.545  -0.939  1.00 96.72           H  
ATOM   1178  CE1 PHE A  78     -12.605  -1.066  -0.503  1.00 96.72           C  
ATOM   1179  HE1 PHE A  78     -13.425  -0.373  -0.387  1.00 96.72           H  
ATOM   1180  CE2 PHE A  78     -10.209  -1.509  -0.529  1.00 96.72           C  
ATOM   1181  HE2 PHE A  78      -9.193  -1.153  -0.442  1.00 96.72           H  
ATOM   1182  CZ  PHE A  78     -11.280  -0.615  -0.372  1.00 96.72           C  
ATOM   1183  HZ  PHE A  78     -11.078   0.426  -0.169  1.00 96.72           H  
ATOM   1184  N   VAL A  79     -14.101  -7.370  -0.920  1.00 95.69           N  
ATOM   1185  H   VAL A  79     -14.818  -6.683  -0.737  1.00 95.69           H  
ATOM   1186  CA  VAL A  79     -14.508  -8.584  -1.630  1.00 95.69           C  
ATOM   1187  HA  VAL A  79     -13.630  -9.125  -1.981  1.00 95.69           H  
ATOM   1188  C   VAL A  79     -15.311  -8.130  -2.831  1.00 95.69           C  
ATOM   1189  CB  VAL A  79     -15.333  -9.523  -0.734  1.00 95.69           C  
ATOM   1190  HB  VAL A  79     -16.228  -9.007  -0.388  1.00 95.69           H  
ATOM   1191  O   VAL A  79     -16.285  -7.391  -2.679  1.00 95.69           O  
ATOM   1192  CG1 VAL A  79     -15.758 -10.782  -1.502  1.00 95.69           C  
ATOM   1193 HG11 VAL A  79     -16.418 -10.518  -2.328  1.00 95.69           H  
ATOM   1194 HG12 VAL A  79     -14.879 -11.296  -1.892  1.00 95.69           H  
ATOM   1195 HG13 VAL A  79     -16.301 -11.455  -0.838  1.00 95.69           H  
ATOM   1196  CG2 VAL A  79     -14.525  -9.964   0.494  1.00 95.69           C  
ATOM   1197 HG21 VAL A  79     -15.112 -10.664   1.088  1.00 95.69           H  
ATOM   1198 HG22 VAL A  79     -14.284  -9.098   1.110  1.00 95.69           H  
ATOM   1199 HG23 VAL A  79     -13.602 -10.445   0.172  1.00 95.69           H  
ATOM   1200  N   SER A  80     -14.891  -8.526  -4.026  1.00 96.52           N  
ATOM   1201  H   SER A  80     -14.078  -9.119  -4.107  1.00 96.52           H  
ATOM   1202  CA  SER A  80     -15.528  -8.046  -5.243  1.00 96.52           C  
ATOM   1203  HA  SER A  80     -16.548  -7.751  -4.994  1.00 96.52           H  
ATOM   1204  C   SER A  80     -15.636  -9.112  -6.315  1.00 96.52           C  
ATOM   1205  CB  SER A  80     -14.789  -6.814  -5.763  1.00 96.52           C  
ATOM   1206  HB2 SER A  80     -13.775  -7.091  -6.050  1.00 96.52           H  
ATOM   1207  HB3 SER A  80     -14.740  -6.065  -4.973  1.00 96.52           H  
ATOM   1208  O   SER A  80     -14.813 -10.025  -6.407  1.00 96.52           O  
ATOM   1209  OG  SER A  80     -15.463  -6.268  -6.875  1.00 96.52           O  
ATOM   1210  HG  SER A  80     -16.404  -6.250  -6.689  1.00 96.52           H  
ATOM   1211  N   ASN A  81     -16.662  -8.955  -7.143  1.00 96.30           N  
ATOM   1212  H   ASN A  81     -17.276  -8.168  -6.989  1.00 96.30           H  
ATOM   1213  CA  ASN A  81     -16.771  -9.612  -8.427  1.00 96.30           C  
ATOM   1214  HA  ASN A  81     -15.789 -10.010  -8.681  1.00 96.30           H  
ATOM   1215  C   ASN A  81     -17.129  -8.604  -9.523  1.00 96.30           C  
ATOM   1216  CB  ASN A  81     -17.764 -10.780  -8.317  1.00 96.30           C  
ATOM   1217  HB2 ASN A  81     -17.447 -11.425  -7.497  1.00 96.30           H  
ATOM   1218  HB3 ASN A  81     -17.741 -11.361  -9.239  1.00 96.30           H  
ATOM   1219  O   ASN A  81     -17.617  -7.498  -9.261  1.00 96.30           O  
ATOM   1220  CG  ASN A  81     -19.200 -10.343  -8.082  1.00 96.30           C  
ATOM   1221  ND2 ASN A  81     -19.823 -10.821  -7.031  1.00 96.30           N  
ATOM   1222 HD21 ASN A  81     -20.737 -10.438  -6.836  1.00 96.30           H  
ATOM   1223 HD22 ASN A  81     -19.335 -11.357  -6.327  1.00 96.30           H  
ATOM   1224  OD1 ASN A  81     -19.780  -9.587  -8.841  1.00 96.30           O  
ATOM   1225  N   GLY A  82     -16.909  -9.000 -10.768  1.00 95.64           N  
ATOM   1226  H   GLY A  82     -16.468  -9.893 -10.935  1.00 95.64           H  
ATOM   1227  CA  GLY A  82     -17.269  -8.172 -11.903  1.00 95.64           C  
ATOM   1228  HA2 GLY A  82     -18.331  -7.930 -11.855  1.00 95.64           H  
ATOM   1229  HA3 GLY A  82     -16.697  -7.246 -11.847  1.00 95.64           H  
ATOM   1230  C   GLY A  82     -16.998  -8.832 -13.240  1.00 95.64           C  
ATOM   1231  O   GLY A  82     -16.688 -10.015 -13.327  1.00 95.64           O  
ATOM   1232  N   SER A  83     -17.110  -8.032 -14.290  1.00 94.52           N  
ATOM   1233  H   SER A  83     -17.242  -7.047 -14.108  1.00 94.52           H  
ATOM   1234  CA  SER A  83     -16.799  -8.414 -15.668  1.00 94.52           C  
ATOM   1235  HA  SER A  83     -16.362  -9.413 -15.687  1.00 94.52           H  
ATOM   1236  C   SER A  83     -15.764  -7.458 -16.251  1.00 94.52           C  
ATOM   1237  CB  SER A  83     -18.077  -8.464 -16.519  1.00 94.52           C  
ATOM   1238  HB2 SER A  83     -18.688  -9.306 -16.194  1.00 94.52           H  
ATOM   1239  HB3 SER A  83     -17.824  -8.614 -17.569  1.00 94.52           H  
ATOM   1240  O   SER A  83     -15.386  -6.455 -15.634  1.00 94.52           O  
ATOM   1241  OG  SER A  83     -18.822  -7.266 -16.372  1.00 94.52           O  
ATOM   1242  HG  SER A  83     -19.216  -7.313 -15.498  1.00 94.52           H  
ATOM   1243  N   VAL A  84     -15.281  -7.782 -17.444  1.00 93.81           N  
ATOM   1244  H   VAL A  84     -15.634  -8.611 -17.900  1.00 93.81           H  
ATOM   1245  CA  VAL A  84     -14.403  -6.910 -18.221  1.00 93.81           C  
ATOM   1246  HA  VAL A  84     -14.202  -5.995 -17.664  1.00 93.81           H  
ATOM   1247  C   VAL A  84     -15.130  -6.533 -19.502  1.00 93.81           C  
ATOM   1248  CB  VAL A  84     -13.057  -7.593 -18.485  1.00 93.81           C  
ATOM   1249  HB  VAL A  84     -13.260  -8.563 -18.939  1.00 93.81           H  
ATOM   1250  O   VAL A  84     -15.562  -7.403 -20.257  1.00 93.81           O  
ATOM   1251  CG1 VAL A  84     -12.175  -6.769 -19.427  1.00 93.81           C  
ATOM   1252 HG11 VAL A  84     -11.209  -7.256 -19.551  1.00 93.81           H  
ATOM   1253 HG12 VAL A  84     -12.647  -6.695 -20.407  1.00 93.81           H  
ATOM   1254 HG13 VAL A  84     -12.035  -5.767 -19.021  1.00 93.81           H  
ATOM   1255  CG2 VAL A  84     -12.286  -7.834 -17.183  1.00 93.81           C  
ATOM   1256 HG21 VAL A  84     -11.332  -8.315 -17.396  1.00 93.81           H  
ATOM   1257 HG22 VAL A  84     -12.860  -8.487 -16.525  1.00 93.81           H  
ATOM   1258 HG23 VAL A  84     -12.111  -6.886 -16.673  1.00 93.81           H  
ATOM   1259  N   LEU A  85     -15.265  -5.235 -19.752  1.00 91.50           N  
ATOM   1260  H   LEU A  85     -14.816  -4.583 -19.124  1.00 91.50           H  
ATOM   1261  CA  LEU A  85     -15.942  -4.699 -20.929  1.00 91.50           C  
ATOM   1262  HA  LEU A  85     -16.546  -5.478 -21.395  1.00 91.50           H  
ATOM   1263  C   LEU A  85     -14.936  -4.216 -21.968  1.00 91.50           C  
ATOM   1264  CB  LEU A  85     -16.866  -3.543 -20.527  1.00 91.50           C  
ATOM   1265  HB2 LEU A  85     -16.251  -2.752 -20.096  1.00 91.50           H  
ATOM   1266  HB3 LEU A  85     -17.319  -3.149 -21.437  1.00 91.50           H  
ATOM   1267  O   LEU A  85     -13.898  -3.652 -21.615  1.00 91.50           O  
ATOM   1268  CG  LEU A  85     -17.987  -3.884 -19.533  1.00 91.50           C  
ATOM   1269  HG  LEU A  85     -17.554  -4.210 -18.587  1.00 91.50           H  
ATOM   1270  CD1 LEU A  85     -18.778  -2.589 -19.308  1.00 91.50           C  
ATOM   1271 HD11 LEU A  85     -19.663  -2.749 -18.693  1.00 91.50           H  
ATOM   1272 HD12 LEU A  85     -18.138  -1.853 -18.822  1.00 91.50           H  
ATOM   1273 HD13 LEU A  85     -19.106  -2.188 -20.267  1.00 91.50           H  
ATOM   1274  CD2 LEU A  85     -18.931  -4.977 -20.037  1.00 91.50           C  
ATOM   1275 HD21 LEU A  85     -19.360  -4.694 -20.999  1.00 91.50           H  
ATOM   1276 HD22 LEU A  85     -19.724  -5.157 -19.312  1.00 91.50           H  
ATOM   1277 HD23 LEU A  85     -18.381  -5.911 -20.155  1.00 91.50           H  
ATOM   1278  N   LEU A  86     -15.293  -4.364 -23.243  1.00 90.58           N  
ATOM   1279  H   LEU A  86     -16.163  -4.830 -23.457  1.00 90.58           H  
ATOM   1280  CA  LEU A  86     -14.624  -3.678 -24.342  1.00 90.58           C  
ATOM   1281  HA  LEU A  86     -13.581  -3.509 -24.073  1.00 90.58           H  
ATOM   1282  C   LEU A  86     -15.294  -2.317 -24.568  1.00 90.58           C  
ATOM   1283  CB  LEU A  86     -14.669  -4.579 -25.587  1.00 90.58           C  
ATOM   1284  HB2 LEU A  86     -15.712  -4.769 -25.843  1.00 90.58           H  
ATOM   1285  HB3 LEU A  86     -14.202  -5.535 -25.348  1.00 90.58           H  
ATOM   1286  O   LEU A  86     -16.495  -2.246 -24.824  1.00 90.58           O  
ATOM   1287  CG  LEU A  86     -13.965  -3.983 -26.819  1.00 90.58           C  
ATOM   1288  HG  LEU A  86     -14.404  -3.016 -27.064  1.00 90.58           H  
ATOM   1289  CD1 LEU A  86     -12.465  -3.804 -26.583  1.00 90.58           C  
ATOM   1290 HD11 LEU A  86     -12.287  -3.032 -25.834  1.00 90.58           H  
ATOM   1291 HD12 LEU A  86     -12.029  -4.749 -26.259  1.00 90.58           H  
ATOM   1292 HD13 LEU A  86     -11.994  -3.488 -27.513  1.00 90.58           H  
ATOM   1293  CD2 LEU A  86     -14.155  -4.913 -28.016  1.00 90.58           C  
ATOM   1294 HD21 LEU A  86     -13.707  -5.885 -27.814  1.00 90.58           H  
ATOM   1295 HD22 LEU A  86     -13.684  -4.476 -28.896  1.00 90.58           H  
ATOM   1296 HD23 LEU A  86     -15.221  -5.036 -28.212  1.00 90.58           H  
ATOM   1297  N   PHE A  87     -14.520  -1.239 -24.476  1.00 86.75           N  
ATOM   1298  H   PHE A  87     -13.540  -1.365 -24.270  1.00 86.75           H  
ATOM   1299  CA  PHE A  87     -14.964   0.112 -24.826  1.00 86.75           C  
ATOM   1300  HA  PHE A  87     -16.048   0.120 -24.939  1.00 86.75           H  
ATOM   1301  C   PHE A  87     -14.340   0.532 -26.162  1.00 86.75           C  
ATOM   1302  CB  PHE A  87     -14.601   1.071 -23.687  1.00 86.75           C  
ATOM   1303  HB2 PHE A  87     -14.878   0.615 -22.736  1.00 86.75           H  
ATOM   1304  HB3 PHE A  87     -13.521   1.214 -23.684  1.00 86.75           H  
ATOM   1305  O   PHE A  87     -13.185   0.191 -26.405  1.00 86.75           O  
ATOM   1306  CG  PHE A  87     -15.285   2.419 -23.782  1.00 86.75           C  
ATOM   1307  CD1 PHE A  87     -14.652   3.496 -24.430  1.00 86.75           C  
ATOM   1308  HD1 PHE A  87     -13.671   3.371 -24.863  1.00 86.75           H  
ATOM   1309  CD2 PHE A  87     -16.573   2.588 -23.239  1.00 86.75           C  
ATOM   1310  HD2 PHE A  87     -17.064   1.761 -22.747  1.00 86.75           H  
ATOM   1311  CE1 PHE A  87     -15.306   4.737 -24.533  1.00 86.75           C  
ATOM   1312  HE1 PHE A  87     -14.822   5.558 -25.041  1.00 86.75           H  
ATOM   1313  CE2 PHE A  87     -17.226   3.829 -23.341  1.00 86.75           C  
ATOM   1314  HE2 PHE A  87     -18.216   3.956 -22.928  1.00 86.75           H  
ATOM   1315  CZ  PHE A  87     -16.592   4.904 -23.988  1.00 86.75           C  
ATOM   1316  HZ  PHE A  87     -17.094   5.856 -24.076  1.00 86.75           H  
ATOM   1317  N   GLY A  88     -15.085   1.268 -27.000  1.00 76.90           N  
ATOM   1318  H   GLY A  88     -16.009   1.540 -26.697  1.00 76.90           H  
ATOM   1319  CA  GLY A  88     -14.605   1.813 -28.284  1.00 76.90           C  
ATOM   1320  HA2 GLY A  88     -13.519   1.905 -28.254  1.00 76.90           H  
ATOM   1321  HA3 GLY A  88     -15.010   2.818 -28.408  1.00 76.90           H  
ATOM   1322  C   GLY A  88     -14.955   1.015 -29.554  1.00 76.90           C  
ATOM   1323  O   GLY A  88     -14.431   1.326 -30.619  1.00 76.90           O  
ATOM   1324  N   GLY A  89     -15.814  -0.011 -29.473  1.00 65.63           N  
ATOM   1325  H   GLY A  89     -16.242  -0.203 -28.579  1.00 65.63           H  
ATOM   1326  CA  GLY A  89     -16.219  -0.861 -30.610  1.00 65.63           C  
ATOM   1327  HA2 GLY A  89     -15.833  -1.867 -30.446  1.00 65.63           H  
ATOM   1328  HA3 GLY A  89     -15.776  -0.487 -31.533  1.00 65.63           H  
ATOM   1329  C   GLY A  89     -17.739  -0.958 -30.819  1.00 65.63           C  
ATOM   1330  O   GLY A  89     -18.516  -0.420 -30.034  1.00 65.63           O  
ATOM   1331  N   ALA A  90     -18.168  -1.659 -31.881  1.00 57.63           N  
ATOM   1332  H   ALA A  90     -17.475  -2.069 -32.492  1.00 57.63           H  
ATOM   1333  CA  ALA A  90     -19.585  -1.827 -32.244  1.00 57.63           C  
ATOM   1334  HA  ALA A  90     -20.063  -0.847 -32.219  1.00 57.63           H  
ATOM   1335  C   ALA A  90     -20.382  -2.734 -31.278  1.00 57.63           C  
ATOM   1336  CB  ALA A  90     -19.658  -2.358 -33.684  1.00 57.63           C  
ATOM   1337  HB1 ALA A  90     -20.701  -2.440 -33.988  1.00 57.63           H  
ATOM   1338  HB2 ALA A  90     -19.147  -1.672 -34.360  1.00 57.63           H  
ATOM   1339  HB3 ALA A  90     -19.193  -3.342 -33.746  1.00 57.63           H  
ATOM   1340  O   ALA A  90     -21.588  -2.551 -31.127  1.00 57.63           O  
ATOM   1341  N   SER A  91     -19.716  -3.682 -30.607  1.00 69.27           N  
ATOM   1342  H   SER A  91     -18.725  -3.784 -30.776  1.00 69.27           H  
ATOM   1343  CA  SER A  91     -20.279  -4.530 -29.547  1.00 69.27           C  
ATOM   1344  HA  SER A  91     -21.273  -4.163 -29.290  1.00 69.27           H  
ATOM   1345  C   SER A  91     -19.410  -4.466 -28.289  1.00 69.27           C  
ATOM   1346  CB  SER A  91     -20.430  -5.987 -30.017  1.00 69.27           C  
ATOM   1347  HB2 SER A  91     -21.055  -6.008 -30.910  1.00 69.27           H  
ATOM   1348  HB3 SER A  91     -20.925  -6.570 -29.240  1.00 69.27           H  
ATOM   1349  O   SER A  91     -18.185  -4.456 -28.382  1.00 69.27           O  
ATOM   1350  OG  SER A  91     -19.179  -6.583 -30.316  1.00 69.27           O  
ATOM   1351  HG  SER A  91     -18.650  -6.681 -29.521  1.00 69.27           H  
ATOM   1352  N   GLY A  92     -20.036  -4.477 -27.106  1.00 81.64           N  
ATOM   1353  H   GLY A  92     -21.046  -4.451 -27.092  1.00 81.64           H  
ATOM   1354  CA  GLY A  92     -19.323  -4.614 -25.825  1.00 81.64           C  
ATOM   1355  HA2 GLY A  92     -19.991  -4.321 -25.014  1.00 81.64           H  
ATOM   1356  HA3 GLY A  92     -18.460  -3.948 -25.818  1.00 81.64           H  
ATOM   1357  C   GLY A  92     -18.826  -6.040 -25.537  1.00 81.64           C  
ATOM   1358  O   GLY A  92     -18.038  -6.244 -24.613  1.00 81.64           O  
ATOM   1359  N   GLU A  93     -19.287  -7.017 -26.323  1.00 88.49           N  
ATOM   1360  H   GLU A  93     -19.941  -6.776 -27.054  1.00 88.49           H  
ATOM   1361  CA  GLU A  93     -18.890  -8.423 -26.241  1.00 88.49           C  
ATOM   1362  HA  GLU A  93     -18.823  -8.698 -25.188  1.00 88.49           H  
ATOM   1363  C   GLU A  93     -17.524  -8.665 -26.890  1.00 88.49           C  
ATOM   1364  CB  GLU A  93     -19.943  -9.321 -26.902  1.00 88.49           C  
ATOM   1365  HB2 GLU A  93     -20.070  -8.999 -27.935  1.00 88.49           H  
ATOM   1366  HB3 GLU A  93     -19.579 -10.349 -26.896  1.00 88.49           H  
ATOM   1367  O   GLU A  93     -17.206  -8.088 -27.936  1.00 88.49           O  
ATOM   1368  CG  GLU A  93     -21.293  -9.277 -26.171  1.00 88.49           C  
ATOM   1369  HG2 GLU A  93     -21.640  -8.244 -26.124  1.00 88.49           H  
ATOM   1370  HG3 GLU A  93     -21.144  -9.629 -25.150  1.00 88.49           H  
ATOM   1371  CD  GLU A  93     -22.375 -10.123 -26.859  1.00 88.49           C  
ATOM   1372  OE1 GLU A  93     -23.449 -10.263 -26.238  1.00 88.49           O  
ATOM   1373  OE2 GLU A  93     -22.145 -10.553 -28.012  1.00 88.49           O  
ATOM   1374  N   TRP A  94     -16.719  -9.530 -26.274  1.00 90.75           N  
ATOM   1375  H   TRP A  94     -17.058 -10.005 -25.449  1.00 90.75           H  
ATOM   1376  CA  TRP A  94     -15.380  -9.879 -26.746  1.00 90.75           C  
ATOM   1377  HA  TRP A  94     -15.394  -9.912 -27.836  1.00 90.75           H  
ATOM   1378  C   TRP A  94     -14.948 -11.253 -26.227  1.00 90.75           C  
ATOM   1379  CB  TRP A  94     -14.371  -8.802 -26.307  1.00 90.75           C  
ATOM   1380  HB2 TRP A  94     -13.425  -8.993 -26.814  1.00 90.75           H  
ATOM   1381  HB3 TRP A  94     -14.721  -7.827 -26.648  1.00 90.75           H  
ATOM   1382  O   TRP A  94     -15.371 -11.685 -25.153  1.00 90.75           O  
ATOM   1383  CG  TRP A  94     -14.104  -8.731 -24.832  1.00 90.75           C  
ATOM   1384  CD1 TRP A  94     -14.797  -7.994 -23.935  1.00 90.75           C  
ATOM   1385  HD1 TRP A  94     -15.631  -7.355 -24.185  1.00 90.75           H  
ATOM   1386  CD2 TRP A  94     -13.109  -9.464 -24.056  1.00 90.75           C  
ATOM   1387  CE2 TRP A  94     -13.285  -9.152 -22.678  1.00 90.75           C  
ATOM   1388  CE3 TRP A  94     -12.087 -10.381 -24.377  1.00 90.75           C  
ATOM   1389  HE3 TRP A  94     -11.928 -10.636 -25.414  1.00 90.75           H  
ATOM   1390  NE1 TRP A  94     -14.332  -8.257 -22.661  1.00 90.75           N  
ATOM   1391  HE1 TRP A  94     -14.772  -7.900 -21.824  1.00 90.75           H  
ATOM   1392  CH2 TRP A  94     -11.474 -10.629 -22.030  1.00 90.75           C  
ATOM   1393  HH2 TRP A  94     -10.860 -11.084 -21.267  1.00 90.75           H  
ATOM   1394  CZ2 TRP A  94     -12.495  -9.735 -21.677  1.00 90.75           C  
ATOM   1395  HZ2 TRP A  94     -12.683  -9.518 -20.636  1.00 90.75           H  
ATOM   1396  CZ3 TRP A  94     -11.272 -10.948 -23.380  1.00 90.75           C  
ATOM   1397  HZ3 TRP A  94     -10.497 -11.650 -23.652  1.00 90.75           H  
ATOM   1398  N   LYS A  95     -14.057 -11.924 -26.958  1.00 91.48           N  
ATOM   1399  H   LYS A  95     -13.842 -11.562 -27.876  1.00 91.48           H  
ATOM   1400  CA  LYS A  95     -13.291 -13.084 -26.483  1.00 91.48           C  
ATOM   1401  HA  LYS A  95     -13.342 -13.113 -25.394  1.00 91.48           H  
ATOM   1402  C   LYS A  95     -11.818 -12.936 -26.843  1.00 91.48           C  
ATOM   1403  CB  LYS A  95     -13.895 -14.396 -27.003  1.00 91.48           C  
ATOM   1404  HB2 LYS A  95     -14.942 -14.442 -26.702  1.00 91.48           H  
ATOM   1405  HB3 LYS A  95     -13.372 -15.226 -26.529  1.00 91.48           H  
ATOM   1406  O   LYS A  95     -11.487 -12.407 -27.902  1.00 91.48           O  
ATOM   1407  CG  LYS A  95     -13.794 -14.553 -28.528  1.00 91.48           C  
ATOM   1408  HG2 LYS A  95     -14.301 -13.722 -29.018  1.00 91.48           H  
ATOM   1409  HG3 LYS A  95     -12.748 -14.570 -28.834  1.00 91.48           H  
ATOM   1410  CD  LYS A  95     -14.452 -15.859 -28.963  1.00 91.48           C  
ATOM   1411  HD2 LYS A  95     -15.493 -15.847 -28.639  1.00 91.48           H  
ATOM   1412  HD3 LYS A  95     -13.945 -16.702 -28.494  1.00 91.48           H  
ATOM   1413  CE  LYS A  95     -14.372 -15.992 -30.484  1.00 91.48           C  
ATOM   1414  HE2 LYS A  95     -14.627 -15.031 -30.932  1.00 91.48           H  
ATOM   1415  HE3 LYS A  95     -13.350 -16.240 -30.769  1.00 91.48           H  
ATOM   1416  NZ  LYS A  95     -15.328 -17.021 -30.945  1.00 91.48           N  
ATOM   1417  HZ1 LYS A  95     -16.256 -16.710 -30.696  1.00 91.48           H  
ATOM   1418  HZ2 LYS A  95     -15.155 -17.901 -30.480  1.00 91.48           H  
ATOM   1419  HZ3 LYS A  95     -15.279 -17.132 -31.948  1.00 91.48           H  
ATOM   1420  N   ALA A  96     -10.928 -13.378 -25.964  1.00 90.02           N  
ATOM   1421  H   ALA A  96     -11.253 -13.809 -25.110  1.00 90.02           H  
ATOM   1422  CA  ALA A  96      -9.509 -13.442 -26.279  1.00 90.02           C  
ATOM   1423  HA  ALA A  96      -9.190 -12.470 -26.657  1.00 90.02           H  
ATOM   1424  C   ALA A  96      -9.265 -14.482 -27.379  1.00 90.02           C  
ATOM   1425  CB  ALA A  96      -8.706 -13.749 -25.012  1.00 90.02           C  
ATOM   1426  HB1 ALA A  96      -7.650 -13.858 -25.259  1.00 90.02           H  
ATOM   1427  HB2 ALA A  96      -9.068 -14.677 -24.569  1.00 90.02           H  
ATOM   1428  HB3 ALA A  96      -8.818 -12.941 -24.288  1.00 90.02           H  
ATOM   1429  O   ALA A  96      -9.951 -15.506 -27.455  1.00 90.02           O  
ATOM   1430  N   HIS A  97      -8.265 -14.227 -28.219  1.00 86.16           N  
ATOM   1431  H   HIS A  97      -7.833 -13.314 -28.192  1.00 86.16           H  
ATOM   1432  CA  HIS A  97      -7.818 -15.180 -29.226  1.00 86.16           C  
ATOM   1433  HA  HIS A  97      -8.616 -15.301 -29.958  1.00 86.16           H  
ATOM   1434  C   HIS A  97      -7.546 -16.554 -28.598  1.00 86.16           C  
ATOM   1435  CB  HIS A  97      -6.584 -14.613 -29.935  1.00 86.16           C  
ATOM   1436  HB2 HIS A  97      -5.776 -14.502 -29.212  1.00 86.16           H  
ATOM   1437  HB3 HIS A  97      -6.829 -13.626 -30.327  1.00 86.16           H  
ATOM   1438  O   HIS A  97      -6.832 -16.653 -27.600  1.00 86.16           O  
ATOM   1439  CG  HIS A  97      -6.107 -15.463 -31.084  1.00 86.16           C  
ATOM   1440  CD2 HIS A  97      -4.905 -16.110 -31.187  1.00 86.16           C  
ATOM   1441  HD2 HIS A  97      -4.132 -16.126 -30.433  1.00 86.16           H  
ATOM   1442  ND1 HIS A  97      -6.791 -15.710 -32.249  1.00 86.16           N  
ATOM   1443  HD1 HIS A  97      -7.721 -15.397 -32.489  1.00 86.16           H  
ATOM   1444  CE1 HIS A  97      -6.034 -16.482 -33.034  1.00 86.16           C  
ATOM   1445  HE1 HIS A  97      -6.334 -16.843 -34.007  1.00 86.16           H  
ATOM   1446  NE2 HIS A  97      -4.847 -16.723 -32.448  1.00 86.16           N  
ATOM   1447  N   GLN A  98      -8.128 -17.607 -29.181  1.00 83.91           N  
ATOM   1448  H   GLN A  98      -8.724 -17.424 -29.976  1.00 83.91           H  
ATOM   1449  CA  GLN A  98      -8.029 -18.992 -28.686  1.00 83.91           C  
ATOM   1450  HA  GLN A  98      -8.654 -19.598 -29.341  1.00 83.91           H  
ATOM   1451  C   GLN A  98      -8.592 -19.225 -27.267  1.00 83.91           C  
ATOM   1452  CB  GLN A  98      -6.589 -19.526 -28.823  1.00 83.91           C  
ATOM   1453  HB2 GLN A  98      -6.562 -20.566 -28.497  1.00 83.91           H  
ATOM   1454  HB3 GLN A  98      -5.931 -18.957 -28.166  1.00 83.91           H  
ATOM   1455  O   GLN A  98      -8.233 -20.205 -26.609  1.00 83.91           O  
ATOM   1456  CG  GLN A  98      -6.047 -19.478 -30.256  1.00 83.91           C  
ATOM   1457  HG2 GLN A  98      -6.123 -18.466 -30.653  1.00 83.91           H  
ATOM   1458  HG3 GLN A  98      -6.648 -20.135 -30.883  1.00 83.91           H  
ATOM   1459  CD  GLN A  98      -4.587 -19.911 -30.333  1.00 83.91           C  
ATOM   1460  NE2 GLN A  98      -4.108 -20.274 -31.502  1.00 83.91           N  
ATOM   1461 HE21 GLN A  98      -4.673 -20.185 -32.334  1.00 83.91           H  
ATOM   1462 HE22 GLN A  98      -3.130 -20.527 -31.513  1.00 83.91           H  
ATOM   1463  OE1 GLN A  98      -3.841 -19.933 -29.369  1.00 83.91           O  
ATOM   1464  N   ALA A  99      -9.500 -18.373 -26.782  1.00 88.37           N  
ATOM   1465  H   ALA A  99      -9.711 -17.529 -27.294  1.00 88.37           H  
ATOM   1466  CA  ALA A  99     -10.248 -18.629 -25.553  1.00 88.37           C  
ATOM   1467  HA  ALA A  99      -9.548 -18.869 -24.753  1.00 88.37           H  
ATOM   1468  C   ALA A  99     -11.199 -19.829 -25.727  1.00 88.37           C  
ATOM   1469  CB  ALA A  99     -10.996 -17.355 -25.148  1.00 88.37           C  
ATOM   1470  HB1 ALA A  99     -11.642 -17.025 -25.961  1.00 88.37           H  
ATOM   1471  HB2 ALA A  99     -10.282 -16.567 -24.911  1.00 88.37           H  
ATOM   1472  HB3 ALA A  99     -11.613 -17.554 -24.271  1.00 88.37           H  
ATOM   1473  O   ALA A  99     -12.340 -19.681 -26.160  1.00 88.37           O  
ATOM   1474  N   THR A 100     -10.740 -21.030 -25.370  1.00 85.45           N  
ATOM   1475  H   THR A 100      -9.772 -21.107 -25.092  1.00 85.45           H  
ATOM   1476  CA  THR A 100     -11.512 -22.283 -25.489  1.00 85.45           C  
ATOM   1477  HA  THR A 100     -11.870 -22.382 -26.514  1.00 85.45           H  
ATOM   1478  C   THR A 100     -12.745 -22.333 -24.588  1.00 85.45           C  
ATOM   1479  CB  THR A 100     -10.639 -23.501 -25.158  1.00 85.45           C  
ATOM   1480  HB  THR A 100     -11.264 -24.394 -25.122  1.00 85.45           H  
ATOM   1481  O   THR A 100     -13.675 -23.079 -24.876  1.00 85.45           O  
ATOM   1482  CG2 THR A 100      -9.536 -23.722 -26.191  1.00 85.45           C  
ATOM   1483 HG21 THR A 100      -8.984 -24.631 -25.950  1.00 85.45           H  
ATOM   1484 HG22 THR A 100      -9.978 -23.832 -27.181  1.00 85.45           H  
ATOM   1485 HG23 THR A 100      -8.847 -22.877 -26.199  1.00 85.45           H  
ATOM   1486  OG1 THR A 100     -10.009 -23.323 -23.909  1.00 85.45           O  
ATOM   1487  HG1 THR A 100      -9.585 -24.152 -23.676  1.00 85.45           H  
ATOM   1488  N   SER A 101     -12.768 -21.541 -23.514  1.00 87.64           N  
ATOM   1489  H   SER A 101     -11.953 -20.978 -23.318  1.00 87.64           H  
ATOM   1490  CA  SER A 101     -13.900 -21.441 -22.589  1.00 87.64           C  
ATOM   1491  HA  SER A 101     -14.370 -22.421 -22.503  1.00 87.64           H  
ATOM   1492  C   SER A 101     -14.989 -20.465 -23.046  1.00 87.64           C  
ATOM   1493  CB  SER A 101     -13.388 -21.042 -21.200  1.00 87.64           C  
ATOM   1494  HB2 SER A 101     -14.199 -21.127 -20.477  1.00 87.64           H  
ATOM   1495  HB3 SER A 101     -12.587 -21.719 -20.903  1.00 87.64           H  
ATOM   1496  O   SER A 101     -16.020 -20.375 -22.387  1.00 87.64           O  
ATOM   1497  OG  SER A 101     -12.904 -19.707 -21.202  1.00 87.64           O  
ATOM   1498  HG  SER A 101     -13.664 -19.150 -21.016  1.00 87.64           H  
ATOM   1499  N   ALA A 102     -14.762 -19.696 -24.118  1.00 88.71           N  
ATOM   1500  H   ALA A 102     -13.941 -19.856 -24.684  1.00 88.71           H  
ATOM   1501  CA  ALA A 102     -15.694 -18.658 -24.539  1.00 88.71           C  
ATOM   1502  HA  ALA A 102     -15.979 -18.105 -23.644  1.00 88.71           H  
ATOM   1503  C   ALA A 102     -16.958 -19.258 -25.194  1.00 88.71           C  
ATOM   1504  CB  ALA A 102     -14.980 -17.671 -25.468  1.00 88.71           C  
ATOM   1505  HB1 ALA A 102     -14.658 -18.185 -26.374  1.00 88.71           H  
ATOM   1506  HB2 ALA A 102     -14.112 -17.248 -24.962  1.00 88.71           H  
ATOM   1507  HB3 ALA A 102     -15.664 -16.866 -25.737  1.00 88.71           H  
ATOM   1508  O   ALA A 102     -16.841 -20.162 -26.027  1.00 88.71           O  
ATOM   1509  N   PRO A 103     -18.159 -18.733 -24.886  1.00 90.40           N  
ATOM   1510  CA  PRO A 103     -19.394 -19.096 -25.574  1.00 90.40           C  
ATOM   1511  HA  PRO A 103     -19.632 -20.131 -25.331  1.00 90.40           H  
ATOM   1512  C   PRO A 103     -19.289 -18.929 -27.095  1.00 90.40           C  
ATOM   1513  CB  PRO A 103     -20.474 -18.176 -24.995  1.00 90.40           C  
ATOM   1514  HB2 PRO A 103     -20.538 -17.260 -25.582  1.00 90.40           H  
ATOM   1515  HB3 PRO A 103     -21.447 -18.667 -24.948  1.00 90.40           H  
ATOM   1516  O   PRO A 103     -18.708 -17.963 -27.595  1.00 90.40           O  
ATOM   1517  CG  PRO A 103     -19.947 -17.826 -23.608  1.00 90.40           C  
ATOM   1518  HG2 PRO A 103     -20.311 -16.854 -23.277  1.00 90.40           H  
ATOM   1519  HG3 PRO A 103     -20.220 -18.607 -22.899  1.00 90.40           H  
ATOM   1520  CD  PRO A 103     -18.437 -17.805 -23.801  1.00 90.40           C  
ATOM   1521  HD2 PRO A 103     -17.954 -18.120 -22.876  1.00 90.40           H  
ATOM   1522  HD3 PRO A 103     -18.109 -16.804 -24.082  1.00 90.40           H  
ATOM   1523  N   SER A 104     -19.906 -19.843 -27.848  1.00 89.15           N  
ATOM   1524  H   SER A 104     -20.410 -20.593 -27.397  1.00 89.15           H  
ATOM   1525  CA  SER A 104     -19.924 -19.796 -29.319  1.00 89.15           C  
ATOM   1526  HA  SER A 104     -18.896 -19.703 -29.671  1.00 89.15           H  
ATOM   1527  C   SER A 104     -20.698 -18.600 -29.885  1.00 89.15           C  
ATOM   1528  CB  SER A 104     -20.503 -21.098 -29.878  1.00 89.15           C  
ATOM   1529  HB2 SER A 104     -19.842 -21.925 -29.619  1.00 89.15           H  
ATOM   1530  HB3 SER A 104     -20.570 -21.028 -30.964  1.00 89.15           H  
ATOM   1531  O   SER A 104     -20.499 -18.245 -31.046  1.00 89.15           O  
ATOM   1532  OG  SER A 104     -21.788 -21.343 -29.334  1.00 89.15           O  
ATOM   1533  HG  SER A 104     -22.205 -22.054 -29.825  1.00 89.15           H  
ATOM   1534  N   THR A 105     -21.547 -17.967 -29.072  1.00 89.87           N  
ATOM   1535  H   THR A 105     -21.643 -18.304 -28.125  1.00 89.87           H  
ATOM   1536  CA  THR A 105     -22.294 -16.742 -29.390  1.00 89.87           C  
ATOM   1537  HA  THR A 105     -22.819 -16.871 -30.337  1.00 89.87           H  
ATOM   1538  C   THR A 105     -21.391 -15.519 -29.542  1.00 89.87           C  
ATOM   1539  CB  THR A 105     -23.328 -16.459 -28.286  1.00 89.87           C  
ATOM   1540  HB  THR A 105     -23.738 -15.457 -28.410  1.00 89.87           H  
ATOM   1541  O   THR A 105     -21.704 -14.637 -30.338  1.00 89.87           O  
ATOM   1542  CG2 THR A 105     -24.466 -17.482 -28.319  1.00 89.87           C  
ATOM   1543 HG21 THR A 105     -24.081 -18.486 -28.144  1.00 89.87           H  
ATOM   1544 HG22 THR A 105     -25.190 -17.237 -27.542  1.00 89.87           H  
ATOM   1545 HG23 THR A 105     -24.963 -17.445 -29.289  1.00 89.87           H  
ATOM   1546  OG1 THR A 105     -22.713 -16.575 -27.020  1.00 89.87           O  
ATOM   1547  HG1 THR A 105     -23.041 -15.881 -26.444  1.00 89.87           H  
ATOM   1548  N   ILE A 106     -20.249 -15.477 -28.847  1.00 88.15           N  
ATOM   1549  H   ILE A 106     -20.029 -16.250 -28.236  1.00 88.15           H  
ATOM   1550  CA  ILE A 106     -19.306 -14.358 -28.920  1.00 88.15           C  
ATOM   1551  HA  ILE A 106     -19.878 -13.439 -29.052  1.00 88.15           H  
ATOM   1552  C   ILE A 106     -18.403 -14.546 -30.144  1.00 88.15           C  
ATOM   1553  CB  ILE A 106     -18.505 -14.208 -27.608  1.00 88.15           C  
ATOM   1554  HB  ILE A 106     -17.910 -15.109 -27.459  1.00 88.15           H  
ATOM   1555  O   ILE A 106     -17.523 -15.415 -30.180  1.00 88.15           O  
ATOM   1556  CG1 ILE A 106     -19.446 -14.040 -26.390  1.00 88.15           C  
ATOM   1557 HG12 ILE A 106     -20.126 -14.890 -26.338  1.00 88.15           H  
ATOM   1558 HG13 ILE A 106     -20.047 -13.139 -26.510  1.00 88.15           H  
ATOM   1559  CG2 ILE A 106     -17.551 -13.005 -27.725  1.00 88.15           C  
ATOM   1560 HG21 ILE A 106     -16.856 -13.129 -28.556  1.00 88.15           H  
ATOM   1561 HG22 ILE A 106     -18.122 -12.086 -27.861  1.00 88.15           H  
ATOM   1562 HG23 ILE A 106     -16.959 -12.924 -26.813  1.00 88.15           H  
ATOM   1563  CD1 ILE A 106     -18.713 -13.975 -25.044  1.00 88.15           C  
ATOM   1564 HD11 ILE A 106     -18.195 -13.022 -24.938  1.00 88.15           H  
ATOM   1565 HD12 ILE A 106     -19.438 -14.072 -24.236  1.00 88.15           H  
ATOM   1566 HD13 ILE A 106     -17.991 -14.789 -24.975  1.00 88.15           H  
ATOM   1567  N   THR A 107     -18.597 -13.714 -31.165  1.00 86.05           N  
ATOM   1568  H   THR A 107     -19.398 -13.099 -31.133  1.00 86.05           H  
ATOM   1569  CA  THR A 107     -17.815 -13.768 -32.413  1.00 86.05           C  
ATOM   1570  HA  THR A 107     -17.389 -14.764 -32.531  1.00 86.05           H  
ATOM   1571  C   THR A 107     -16.646 -12.788 -32.434  1.00 86.05           C  
ATOM   1572  CB  THR A 107     -18.703 -13.520 -33.635  1.00 86.05           C  
ATOM   1573  HB  THR A 107     -18.086 -13.549 -34.533  1.00 86.05           H  
ATOM   1574  O   THR A 107     -15.649 -13.064 -33.099  1.00 86.05           O  
ATOM   1575  CG2 THR A 107     -19.809 -14.566 -33.766  1.00 86.05           C  
ATOM   1576 HG21 THR A 107     -19.372 -15.563 -33.806  1.00 86.05           H  
ATOM   1577 HG22 THR A 107     -20.373 -14.387 -34.681  1.00 86.05           H  
ATOM   1578 HG23 THR A 107     -20.489 -14.507 -32.916  1.00 86.05           H  
ATOM   1579  OG1 THR A 107     -19.304 -12.253 -33.525  1.00 86.05           O  
ATOM   1580  HG1 THR A 107     -19.779 -12.072 -34.339  1.00 86.05           H  
ATOM   1581  N   ASN A 108     -16.740 -11.679 -31.693  1.00 87.08           N  
ATOM   1582  H   ASN A 108     -17.598 -11.522 -31.184  1.00 87.08           H  
ATOM   1583  CA  ASN A 108     -15.726 -10.630 -31.663  1.00 87.08           C  
ATOM   1584  HA  ASN A 108     -15.444 -10.388 -32.688  1.00 87.08           H  
ATOM   1585  C   ASN A 108     -14.462 -11.098 -30.924  1.00 87.08           C  
ATOM   1586  CB  ASN A 108     -16.335  -9.370 -31.031  1.00 87.08           C  
ATOM   1587  HB2 ASN A 108     -16.611  -9.581 -29.998  1.00 87.08           H  
ATOM   1588  HB3 ASN A 108     -17.233  -9.072 -31.573  1.00 87.08           H  
ATOM   1589  O   ASN A 108     -14.436 -11.168 -29.694  1.00 87.08           O  
ATOM   1590  CG  ASN A 108     -15.362  -8.206 -31.065  1.00 87.08           C  
ATOM   1591  ND2 ASN A 108     -15.396  -7.349 -30.075  1.00 87.08           N  
ATOM   1592 HD21 ASN A 108     -16.042  -7.490 -29.312  1.00 87.08           H  
ATOM   1593 HD22 ASN A 108     -14.741  -6.581 -30.109  1.00 87.08           H  
ATOM   1594  OD1 ASN A 108     -14.569  -8.061 -31.979  1.00 87.08           O  
ATOM   1595  N   GLU A 109     -13.421 -11.443 -31.676  1.00 86.73           N  
ATOM   1596  H   GLU A 109     -13.493 -11.328 -32.677  1.00 86.73           H  
ATOM   1597  CA  GLU A 109     -12.150 -11.924 -31.142  1.00 86.73           C  
ATOM   1598  HA  GLU A 109     -12.314 -12.273 -30.123  1.00 86.73           H  
ATOM   1599  C   GLU A 109     -11.099 -10.806 -31.097  1.00 86.73           C  
ATOM   1600  CB  GLU A 109     -11.674 -13.132 -31.958  1.00 86.73           C  
ATOM   1601  HB2 GLU A 109     -11.432 -12.818 -32.973  1.00 86.73           H  
ATOM   1602  HB3 GLU A 109     -12.477 -13.868 -32.002  1.00 86.73           H  
ATOM   1603  O   GLU A 109     -10.875 -10.116 -32.091  1.00 86.73           O  
ATOM   1604  CG  GLU A 109     -10.450 -13.783 -31.312  1.00 86.73           C  
ATOM   1605  HG2 GLU A 109      -9.627 -13.069 -31.274  1.00 86.73           H  
ATOM   1606  HG3 GLU A 109     -10.698 -14.063 -30.288  1.00 86.73           H  
ATOM   1607  CD  GLU A 109      -9.997 -15.018 -32.089  1.00 86.73           C  
ATOM   1608  OE1 GLU A 109      -9.235 -14.844 -33.067  1.00 86.73           O  
ATOM   1609  OE2 GLU A 109     -10.301 -16.146 -31.641  1.00 86.73           O  
ATOM   1610  N   ILE A 110     -10.413 -10.667 -29.959  1.00 85.85           N  
ATOM   1611  H   ILE A 110     -10.637 -11.290 -29.197  1.00 85.85           H  
ATOM   1612  CA  ILE A 110      -9.364  -9.662 -29.738  1.00 85.85           C  
ATOM   1613  HA  ILE A 110      -9.196  -9.123 -30.670  1.00 85.85           H  
ATOM   1614  C   ILE A 110      -8.024 -10.307 -29.361  1.00 85.85           C  
ATOM   1615  CB  ILE A 110      -9.800  -8.615 -28.686  1.00 85.85           C  
ATOM   1616  HB  ILE A 110      -8.993  -7.886 -28.608  1.00 85.85           H  
ATOM   1617  O   ILE A 110      -7.980 -11.392 -28.771  1.00 85.85           O  
ATOM   1618  CG1 ILE A 110     -10.015  -9.241 -27.289  1.00 85.85           C  
ATOM   1619 HG12 ILE A 110      -9.169  -9.877 -27.030  1.00 85.85           H  
ATOM   1620 HG13 ILE A 110     -10.915  -9.856 -27.303  1.00 85.85           H  
ATOM   1621  CG2 ILE A 110     -11.057  -7.861 -29.158  1.00 85.85           C  
ATOM   1622 HG21 ILE A 110     -11.927  -8.517 -29.147  1.00 85.85           H  
ATOM   1623 HG22 ILE A 110     -11.250  -6.998 -28.520  1.00 85.85           H  
ATOM   1624 HG23 ILE A 110     -10.912  -7.501 -30.176  1.00 85.85           H  
ATOM   1625  CD1 ILE A 110     -10.139  -8.197 -26.178  1.00 85.85           C  
ATOM   1626 HD11 ILE A 110      -9.271  -7.537 -26.199  1.00 85.85           H  
ATOM   1627 HD12 ILE A 110     -10.164  -8.698 -25.210  1.00 85.85           H  
ATOM   1628 HD13 ILE A 110     -11.052  -7.616 -26.302  1.00 85.85           H  
ATOM   1629  N   ARG A 111      -6.909  -9.615 -29.633  1.00 86.08           N  
ATOM   1630  H   ARG A 111      -6.996  -8.739 -30.129  1.00 86.08           H  
ATOM   1631  CA  ARG A 111      -5.581  -9.985 -29.112  1.00 86.08           C  
ATOM   1632  HA  ARG A 111      -5.619 -11.017 -28.764  1.00 86.08           H  
ATOM   1633  C   ARG A 111      -5.208  -9.128 -27.902  1.00 86.08           C  
ATOM   1634  CB  ARG A 111      -4.512  -9.911 -30.215  1.00 86.08           C  
ATOM   1635  HB2 ARG A 111      -3.534 -10.070 -29.760  1.00 86.08           H  
ATOM   1636  HB3 ARG A 111      -4.518  -8.918 -30.663  1.00 86.08           H  
ATOM   1637  O   ARG A 111      -5.489  -7.931 -27.861  1.00 86.08           O  
ATOM   1638  CG  ARG A 111      -4.708 -10.957 -31.323  1.00 86.08           C  
ATOM   1639  HG2 ARG A 111      -4.792 -11.947 -30.874  1.00 86.08           H  
ATOM   1640  HG3 ARG A 111      -5.624 -10.735 -31.870  1.00 86.08           H  
ATOM   1641  CD  ARG A 111      -3.511 -10.937 -32.293  1.00 86.08           C  
ATOM   1642  HD2 ARG A 111      -2.590 -11.107 -31.737  1.00 86.08           H  
ATOM   1643  HD3 ARG A 111      -3.441  -9.945 -32.740  1.00 86.08           H  
ATOM   1644  NE  ARG A 111      -3.638 -11.942 -33.372  1.00 86.08           N  
ATOM   1645  HE  ARG A 111      -3.879 -11.599 -34.291  1.00 86.08           H  
ATOM   1646  NH1 ARG A 111      -2.847 -13.782 -32.237  1.00 86.08           N  
ATOM   1647 HH11 ARG A 111      -2.748 -14.785 -32.175  1.00 86.08           H  
ATOM   1648 HH12 ARG A 111      -2.443 -13.189 -31.526  1.00 86.08           H  
ATOM   1649  NH2 ARG A 111      -3.788 -14.040 -34.233  1.00 86.08           N  
ATOM   1650 HH21 ARG A 111      -3.796 -15.034 -34.054  1.00 86.08           H  
ATOM   1651 HH22 ARG A 111      -4.203 -13.660 -35.071  1.00 86.08           H  
ATOM   1652  CZ  ARG A 111      -3.420 -13.241 -33.275  1.00 86.08           C  
ATOM   1653  N   LEU A 112      -4.538  -9.752 -26.930  1.00 84.99           N  
ATOM   1654  H   LEU A 112      -4.385 -10.745 -27.033  1.00 84.99           H  
ATOM   1655  CA  LEU A 112      -4.128  -9.127 -25.663  1.00 84.99           C  
ATOM   1656  HA  LEU A 112      -4.728  -8.232 -25.496  1.00 84.99           H  
ATOM   1657  C   LEU A 112      -2.663  -8.646 -25.655  1.00 84.99           C  
ATOM   1658  CB  LEU A 112      -4.401 -10.117 -24.508  1.00 84.99           C  
ATOM   1659  HB2 LEU A 112      -3.777 -10.997 -24.659  1.00 84.99           H  
ATOM   1660  HB3 LEU A 112      -4.083  -9.657 -23.572  1.00 84.99           H  
ATOM   1661  O   LEU A 112      -2.262  -7.949 -24.728  1.00 84.99           O  
ATOM   1662  CG  LEU A 112      -5.865 -10.585 -24.352  1.00 84.99           C  
ATOM   1663  HG  LEU A 112      -6.178 -11.088 -25.268  1.00 84.99           H  
ATOM   1664  CD1 LEU A 112      -5.958 -11.588 -23.203  1.00 84.99           C  
ATOM   1665 HD11 LEU A 112      -5.389 -12.481 -23.459  1.00 84.99           H  
ATOM   1666 HD12 LEU A 112      -5.561 -11.158 -22.284  1.00 84.99           H  
ATOM   1667 HD13 LEU A 112      -6.996 -11.881 -23.045  1.00 84.99           H  
ATOM   1668  CD2 LEU A 112      -6.859  -9.458 -24.061  1.00 84.99           C  
ATOM   1669 HD21 LEU A 112      -6.778  -8.667 -24.807  1.00 84.99           H  
ATOM   1670 HD22 LEU A 112      -7.871  -9.860 -24.111  1.00 84.99           H  
ATOM   1671 HD23 LEU A 112      -6.703  -9.063 -23.058  1.00 84.99           H  
ATOM   1672  N   VAL A 113      -1.861  -9.004 -26.666  1.00 81.12           N  
ATOM   1673  H   VAL A 113      -2.261  -9.520 -27.436  1.00 81.12           H  
ATOM   1674  CA  VAL A 113      -0.428  -8.672 -26.756  1.00 81.12           C  
ATOM   1675  HA  VAL A 113      -0.190  -7.920 -26.004  1.00 81.12           H  
ATOM   1676  C   VAL A 113      -0.110  -8.079 -28.131  1.00 81.12           C  
ATOM   1677  CB  VAL A 113       0.455  -9.910 -26.478  1.00 81.12           C  
ATOM   1678  HB  VAL A 113       0.292 -10.647 -27.265  1.00 81.12           H  
ATOM   1679  O   VAL A 113      -0.534  -8.622 -29.150  1.00 81.12           O  
ATOM   1680  CG1 VAL A 113       1.947  -9.548 -26.442  1.00 81.12           C  
ATOM   1681 HG11 VAL A 113       2.271  -9.151 -27.404  1.00 81.12           H  
ATOM   1682 HG12 VAL A 113       2.138  -8.810 -25.664  1.00 81.12           H  
ATOM   1683 HG13 VAL A 113       2.539 -10.442 -26.241  1.00 81.12           H  
ATOM   1684  CG2 VAL A 113       0.123 -10.573 -25.132  1.00 81.12           C  
ATOM   1685 HG21 VAL A 113       0.207  -9.845 -24.326  1.00 81.12           H  
ATOM   1686 HG22 VAL A 113      -0.892 -10.971 -25.148  1.00 81.12           H  
ATOM   1687 HG23 VAL A 113       0.806 -11.401 -24.945  1.00 81.12           H  
ATOM   1688  N   ALA A 114       0.666  -6.991 -28.153  1.00 76.24           N  
ATOM   1689  H   ALA A 114       0.977  -6.603 -27.274  1.00 76.24           H  
ATOM   1690  CA  ALA A 114       1.123  -6.326 -29.374  1.00 76.24           C  
ATOM   1691  HA  ALA A 114       0.255  -6.036 -29.966  1.00 76.24           H  
ATOM   1692  C   ALA A 114       2.021  -7.235 -30.224  1.00 76.24           C  
ATOM   1693  CB  ALA A 114       1.914  -5.068 -28.985  1.00 76.24           C  
ATOM   1694  HB1 ALA A 114       1.374  -4.481 -28.243  1.00 76.24           H  
ATOM   1695  HB2 ALA A 114       2.876  -5.354 -28.559  1.00 76.24           H  
ATOM   1696  HB3 ALA A 114       2.087  -4.458 -29.871  1.00 76.24           H  
ATOM   1697  O   ALA A 114       2.852  -7.952 -29.670  1.00 76.24           O  
ATOM   1698  N   GLY A 115       1.906  -7.161 -31.554  1.00 66.91           N  
ATOM   1699  H   GLY A 115       1.194  -6.549 -31.926  1.00 66.91           H  
ATOM   1700  CA  GLY A 115       2.924  -7.654 -32.496  1.00 66.91           C  
ATOM   1701  HA2 GLY A 115       3.829  -7.059 -32.369  1.00 66.91           H  
ATOM   1702  HA3 GLY A 115       2.558  -7.489 -33.509  1.00 66.91           H  
ATOM   1703  C   GLY A 115       3.329  -9.133 -32.394  1.00 66.91           C  
ATOM   1704  O   GLY A 115       4.387  -9.496 -32.900  1.00 66.91           O  
ATOM   1705  N   THR A 116       2.545  -9.995 -31.738  1.00 58.90           N  
ATOM   1706  H   THR A 116       1.668  -9.664 -31.364  1.00 58.90           H  
ATOM   1707  CA  THR A 116       2.929 -11.397 -31.508  1.00 58.90           C  
ATOM   1708  HA  THR A 116       3.867 -11.598 -32.026  1.00 58.90           H  
ATOM   1709  C   THR A 116       1.915 -12.388 -32.073  1.00 58.90           C  
ATOM   1710  CB  THR A 116       3.191 -11.698 -30.022  1.00 58.90           C  
ATOM   1711  HB  THR A 116       3.384 -12.767 -29.927  1.00 58.90           H  
ATOM   1712  O   THR A 116       0.706 -12.160 -32.068  1.00 58.90           O  
ATOM   1713  CG2 THR A 116       4.395 -10.977 -29.425  1.00 58.90           C  
ATOM   1714 HG21 THR A 116       4.293  -9.896 -29.517  1.00 58.90           H  
ATOM   1715 HG22 THR A 116       4.498 -11.242 -28.373  1.00 58.90           H  
ATOM   1716 HG23 THR A 116       5.298 -11.282 -29.955  1.00 58.90           H  
ATOM   1717  OG1 THR A 116       2.070 -11.379 -29.242  1.00 58.90           O  
ATOM   1718  HG1 THR A 116       1.996 -10.422 -29.255  1.00 58.90           H  
ATOM   1719  N   SER A 117       2.419 -13.562 -32.461  1.00 62.04           N  
ATOM   1720  H   SER A 117       3.423 -13.675 -32.486  1.00 62.04           H  
ATOM   1721  CA  SER A 117       1.649 -14.808 -32.582  1.00 62.04           C  
ATOM   1722  HA  SER A 117       0.740 -14.612 -33.151  1.00 62.04           H  
ATOM   1723  C   SER A 117       1.228 -15.389 -31.217  1.00 62.04           C  
ATOM   1724  CB  SER A 117       2.494 -15.841 -33.341  1.00 62.04           C  
ATOM   1725  HB2 SER A 117       1.976 -16.800 -33.367  1.00 62.04           H  
ATOM   1726  HB3 SER A 117       2.645 -15.499 -34.365  1.00 62.04           H  
ATOM   1727  O   SER A 117       0.712 -16.502 -31.163  1.00 62.04           O  
ATOM   1728  OG  SER A 117       3.756 -15.987 -32.709  1.00 62.04           O  
ATOM   1729  HG  SER A 117       4.180 -16.778 -33.048  1.00 62.04           H  
ATOM   1730  N   SER A 118       1.474 -14.665 -30.115  1.00 60.89           N  
ATOM   1731  H   SER A 118       1.762 -13.705 -30.239  1.00 60.89           H  
ATOM   1732  CA  SER A 118       1.311 -15.141 -28.741  1.00 60.89           C  
ATOM   1733  HA  SER A 118       1.951 -16.014 -28.614  1.00 60.89           H  
ATOM   1734  C   SER A 118      -0.130 -15.554 -28.441  1.00 60.89           C  
ATOM   1735  CB  SER A 118       1.772 -14.073 -27.745  1.00 60.89           C  
ATOM   1736  HB2 SER A 118       2.782 -13.752 -27.999  1.00 60.89           H  
ATOM   1737  HB3 SER A 118       1.094 -13.220 -27.788  1.00 60.89           H  
ATOM   1738  O   SER A 118      -1.091 -14.892 -28.841  1.00 60.89           O  
ATOM   1739  OG  SER A 118       1.779 -14.594 -26.435  1.00 60.89           O  
ATOM   1740  HG  SER A 118       2.210 -13.960 -25.855  1.00 60.89           H  
ATOM   1741  N   THR A 119      -0.255 -16.655 -27.703  1.00 65.28           N  
ATOM   1742  H   THR A 119       0.596 -17.100 -27.391  1.00 65.28           H  
ATOM   1743  CA  THR A 119      -1.483 -17.412 -27.428  1.00 65.28           C  
ATOM   1744  HA  THR A 119      -2.225 -17.189 -28.195  1.00 65.28           H  
ATOM   1745  C   THR A 119      -2.105 -17.055 -26.076  1.00 65.28           C  
ATOM   1746  CB  THR A 119      -1.180 -18.920 -27.481  1.00 65.28           C  
ATOM   1747  HB  THR A 119      -2.086 -19.489 -27.272  1.00 65.28           H  
ATOM   1748  O   THR A 119      -2.714 -17.910 -25.433  1.00 65.28           O  
ATOM   1749  CG2 THR A 119      -0.633 -19.370 -28.834  1.00 65.28           C  
ATOM   1750 HG21 THR A 119      -1.313 -19.056 -29.626  1.00 65.28           H  
ATOM   1751 HG22 THR A 119      -0.556 -20.457 -28.844  1.00 65.28           H  
ATOM   1752 HG23 THR A 119       0.352 -18.939 -29.015  1.00 65.28           H  
ATOM   1753  OG1 THR A 119      -0.197 -19.218 -26.509  1.00 65.28           O  
ATOM   1754  HG1 THR A 119      -0.671 -19.335 -25.683  1.00 65.28           H  
ATOM   1755  N   VAL A 120      -1.898 -15.833 -25.570  1.00 80.36           N  
ATOM   1756  H   VAL A 120      -1.394 -15.154 -26.124  1.00 80.36           H  
ATOM   1757  CA  VAL A 120      -2.496 -15.439 -24.285  1.00 80.36           C  
ATOM   1758  HA  VAL A 120      -2.246 -16.203 -23.550  1.00 80.36           H  
ATOM   1759  C   VAL A 120      -4.016 -15.417 -24.447  1.00 80.36           C  
ATOM   1760  CB  VAL A 120      -1.962 -14.102 -23.743  1.00 80.36           C  
ATOM   1761  HB  VAL A 120      -2.200 -13.298 -24.440  1.00 80.36           H  
ATOM   1762  O   VAL A 120      -4.573 -14.523 -25.081  1.00 80.36           O  
ATOM   1763  CG1 VAL A 120      -2.586 -13.790 -22.380  1.00 80.36           C  
ATOM   1764 HG11 VAL A 120      -2.172 -12.864 -21.981  1.00 80.36           H  
ATOM   1765 HG12 VAL A 120      -2.398 -14.598 -21.674  1.00 80.36           H  
ATOM   1766 HG13 VAL A 120      -3.662 -13.651 -22.489  1.00 80.36           H  
ATOM   1767  CG2 VAL A 120      -0.443 -14.143 -23.543  1.00 80.36           C  
ATOM   1768 HG21 VAL A 120      -0.097 -13.193 -23.137  1.00 80.36           H  
ATOM   1769 HG22 VAL A 120      -0.177 -14.947 -22.856  1.00 80.36           H  
ATOM   1770 HG23 VAL A 120       0.051 -14.313 -24.499  1.00 80.36           H  
ATOM   1771  N   ASN A 121      -4.670 -16.419 -23.866  1.00 85.78           N  
ATOM   1772  H   ASN A 121      -4.118 -17.146 -23.434  1.00 85.78           H  
ATOM   1773  CA  ASN A 121      -6.105 -16.668 -23.989  1.00 85.78           C  
ATOM   1774  HA  ASN A 121      -6.460 -16.213 -24.914  1.00 85.78           H  
ATOM   1775  C   ASN A 121      -6.928 -16.051 -22.846  1.00 85.78           C  
ATOM   1776  CB  ASN A 121      -6.313 -18.187 -24.105  1.00 85.78           C  
ATOM   1777  HB2 ASN A 121      -5.719 -18.565 -24.937  1.00 85.78           H  
ATOM   1778  HB3 ASN A 121      -7.361 -18.378 -24.336  1.00 85.78           H  
ATOM   1779  O   ASN A 121      -8.143 -16.227 -22.790  1.00 85.78           O  
ATOM   1780  CG  ASN A 121      -5.952 -18.965 -22.848  1.00 85.78           C  
ATOM   1781  ND2 ASN A 121      -6.029 -20.272 -22.916  1.00 85.78           N  
ATOM   1782 HD21 ASN A 121      -6.306 -20.716 -23.780  1.00 85.78           H  
ATOM   1783 HD22 ASN A 121      -5.787 -20.786 -22.080  1.00 85.78           H  
ATOM   1784  OD1 ASN A 121      -5.587 -18.433 -21.808  1.00 85.78           O  
ATOM   1785  N   SER A 122      -6.275 -15.362 -21.910  1.00 88.76           N  
ATOM   1786  H   SER A 122      -5.270 -15.288 -21.975  1.00 88.76           H  
ATOM   1787  CA  SER A 122      -6.920 -14.725 -20.767  1.00 88.76           C  
ATOM   1788  HA  SER A 122      -7.892 -14.347 -21.086  1.00 88.76           H  
ATOM   1789  C   SER A 122      -6.118 -13.534 -20.251  1.00 88.76           C  
ATOM   1790  CB  SER A 122      -7.162 -15.737 -19.642  1.00 88.76           C  
ATOM   1791  HB2 SER A 122      -7.548 -15.212 -18.769  1.00 88.76           H  
ATOM   1792  HB3 SER A 122      -7.908 -16.463 -19.966  1.00 88.76           H  
ATOM   1793  O   SER A 122      -4.889 -13.507 -20.282  1.00 88.76           O  
ATOM   1794  OG  SER A 122      -5.976 -16.425 -19.298  1.00 88.76           O  
ATOM   1795  HG  SER A 122      -5.786 -17.055 -19.996  1.00 88.76           H  
ATOM   1796  N   LEU A 123      -6.837 -12.528 -19.769  1.00 88.29           N  
ATOM   1797  H   LEU A 123      -7.843 -12.623 -19.784  1.00 88.29           H  
ATOM   1798  CA  LEU A 123      -6.306 -11.363 -19.078  1.00 88.29           C  
ATOM   1799  HA  LEU A 123      -5.277 -11.181 -19.389  1.00 88.29           H  
ATOM   1800  C   LEU A 123      -6.347 -11.607 -17.570  1.00 88.29           C  
ATOM   1801  CB  LEU A 123      -7.180 -10.163 -19.469  1.00 88.29           C  
ATOM   1802  HB2 LEU A 123      -8.220 -10.419 -19.265  1.00 88.29           H  
ATOM   1803  HB3 LEU A 123      -7.086  -9.992 -20.541  1.00 88.29           H  
ATOM   1804  O   LEU A 123      -7.390 -11.986 -17.044  1.00 88.29           O  
ATOM   1805  CG  LEU A 123      -6.854  -8.864 -18.713  1.00 88.29           C  
ATOM   1806  HG  LEU A 123      -6.959  -9.011 -17.638  1.00 88.29           H  
ATOM   1807  CD1 LEU A 123      -5.440  -8.369 -19.016  1.00 88.29           C  
ATOM   1808 HD11 LEU A 123      -5.355  -7.298 -18.829  1.00 88.29           H  
ATOM   1809 HD12 LEU A 123      -5.178  -8.578 -20.054  1.00 88.29           H  
ATOM   1810 HD13 LEU A 123      -4.729  -8.877 -18.365  1.00 88.29           H  
ATOM   1811  CD2 LEU A 123      -7.864  -7.806 -19.131  1.00 88.29           C  
ATOM   1812 HD21 LEU A 123      -7.814  -7.663 -20.211  1.00 88.29           H  
ATOM   1813 HD22 LEU A 123      -8.869  -8.120 -18.847  1.00 88.29           H  
ATOM   1814 HD23 LEU A 123      -7.625  -6.864 -18.638  1.00 88.29           H  
ATOM   1815  N   ARG A 124      -5.254 -11.328 -16.858  1.00 88.06           N  
ATOM   1816  H   ARG A 124      -4.437 -10.995 -17.348  1.00 88.06           H  
ATOM   1817  CA  ARG A 124      -5.239 -11.329 -15.388  1.00 88.06           C  
ATOM   1818  HA  ARG A 124      -5.920 -12.102 -15.032  1.00 88.06           H  
ATOM   1819  C   ARG A 124      -5.722  -9.984 -14.847  1.00 88.06           C  
ATOM   1820  CB  ARG A 124      -3.827 -11.663 -14.886  1.00 88.06           C  
ATOM   1821  HB2 ARG A 124      -3.443 -12.515 -15.448  1.00 88.06           H  
ATOM   1822  HB3 ARG A 124      -3.171 -10.815 -15.080  1.00 88.06           H  
ATOM   1823  O   ARG A 124      -5.239  -8.943 -15.293  1.00 88.06           O  
ATOM   1824  CG  ARG A 124      -3.798 -11.999 -13.386  1.00 88.06           C  
ATOM   1825  HG2 ARG A 124      -4.188 -11.153 -12.820  1.00 88.06           H  
ATOM   1826  HG3 ARG A 124      -4.428 -12.866 -13.188  1.00 88.06           H  
ATOM   1827  CD  ARG A 124      -2.363 -12.292 -12.923  1.00 88.06           C  
ATOM   1828  HD2 ARG A 124      -2.037 -13.232 -13.367  1.00 88.06           H  
ATOM   1829  HD3 ARG A 124      -1.700 -11.509 -13.289  1.00 88.06           H  
ATOM   1830  NE  ARG A 124      -2.247 -12.383 -11.452  1.00 88.06           N  
ATOM   1831  HE  ARG A 124      -2.179 -13.305 -11.045  1.00 88.06           H  
ATOM   1832  NH1 ARG A 124      -2.129 -10.140 -10.986  1.00 88.06           N  
ATOM   1833 HH11 ARG A 124      -2.524  -9.960 -11.898  1.00 88.06           H  
ATOM   1834 HH12 ARG A 124      -2.241  -9.435 -10.271  1.00 88.06           H  
ATOM   1835  NH2 ARG A 124      -2.034 -11.597  -9.325  1.00 88.06           N  
ATOM   1836 HH21 ARG A 124      -1.975 -10.852  -8.646  1.00 88.06           H  
ATOM   1837 HH22 ARG A 124      -1.967 -12.558  -9.021  1.00 88.06           H  
ATOM   1838  CZ  ARG A 124      -2.133 -11.379 -10.600  1.00 88.06           C  
ATOM   1839  N   ILE A 125      -6.592  -9.996 -13.840  1.00 90.98           N  
ATOM   1840  H   ILE A 125      -6.956 -10.886 -13.532  1.00 90.98           H  
ATOM   1841  CA  ILE A 125      -6.910  -8.798 -13.057  1.00 90.98           C  
ATOM   1842  HA  ILE A 125      -7.233  -8.030 -13.759  1.00 90.98           H  
ATOM   1843  C   ILE A 125      -5.631  -8.334 -12.327  1.00 90.98           C  
ATOM   1844  CB  ILE A 125      -8.090  -9.041 -12.090  1.00 90.98           C  
ATOM   1845  HB  ILE A 125      -7.789  -9.789 -11.356  1.00 90.98           H  
ATOM   1846  O   ILE A 125      -4.971  -9.149 -11.671  1.00 90.98           O  
ATOM   1847  CG1 ILE A 125      -9.360  -9.571 -12.801  1.00 90.98           C  
ATOM   1848 HG12 ILE A 125     -10.187  -9.549 -12.091  1.00 90.98           H  
ATOM   1849 HG13 ILE A 125      -9.208 -10.615 -13.072  1.00 90.98           H  
ATOM   1850  CG2 ILE A 125      -8.430  -7.748 -11.324  1.00 90.98           C  
ATOM   1851 HG21 ILE A 125      -9.294  -7.914 -10.680  1.00 90.98           H  
ATOM   1852 HG22 ILE A 125      -7.598  -7.455 -10.685  1.00 90.98           H  
ATOM   1853 HG23 ILE A 125      -8.655  -6.935 -12.014  1.00 90.98           H  
ATOM   1854  CD1 ILE A 125      -9.793  -8.817 -14.067  1.00 90.98           C  
ATOM   1855 HD11 ILE A 125     -10.763  -9.190 -14.394  1.00 90.98           H  
ATOM   1856 HD12 ILE A 125      -9.073  -8.976 -14.870  1.00 90.98           H  
ATOM   1857 HD13 ILE A 125      -9.878  -7.751 -13.860  1.00 90.98           H  
ATOM   1858  N   PRO A 126      -5.215  -7.061 -12.463  1.00 88.90           N  
ATOM   1859  CA  PRO A 126      -3.998  -6.564 -11.824  1.00 88.90           C  
ATOM   1860  HA  PRO A 126      -3.160  -7.149 -12.202  1.00 88.90           H  
ATOM   1861  C   PRO A 126      -4.053  -6.667 -10.291  1.00 88.90           C  
ATOM   1862  CB  PRO A 126      -3.841  -5.114 -12.291  1.00 88.90           C  
ATOM   1863  HB2 PRO A 126      -2.791  -4.849 -12.421  1.00 88.90           H  
ATOM   1864  HB3 PRO A 126      -4.326  -4.435 -11.591  1.00 88.90           H  
ATOM   1865  O   PRO A 126      -5.142  -6.600  -9.716  1.00 88.90           O  
ATOM   1866  CG  PRO A 126      -4.588  -5.094 -13.622  1.00 88.90           C  
ATOM   1867  HG2 PRO A 126      -3.945  -5.489 -14.409  1.00 88.90           H  
ATOM   1868  HG3 PRO A 126      -4.938  -4.095 -13.882  1.00 88.90           H  
ATOM   1869  CD  PRO A 126      -5.743  -6.056 -13.372  1.00 88.90           C  
ATOM   1870  HD2 PRO A 126      -6.049  -6.488 -14.325  1.00 88.90           H  
ATOM   1871  HD3 PRO A 126      -6.573  -5.532 -12.898  1.00 88.90           H  
ATOM   1872  N   PRO A 127      -2.899  -6.815  -9.611  1.00 88.67           N  
ATOM   1873  CA  PRO A 127      -2.875  -6.699  -8.160  1.00 88.67           C  
ATOM   1874  HA  PRO A 127      -3.593  -7.389  -7.717  1.00 88.67           H  
ATOM   1875  C   PRO A 127      -3.233  -5.265  -7.742  1.00 88.67           C  
ATOM   1876  CB  PRO A 127      -1.456  -7.091  -7.748  1.00 88.67           C  
ATOM   1877  HB2 PRO A 127      -1.157  -6.647  -6.799  1.00 88.67           H  
ATOM   1878  HB3 PRO A 127      -1.382  -8.177  -7.693  1.00 88.67           H  
ATOM   1879  O   PRO A 127      -3.059  -4.319  -8.511  1.00 88.67           O  
ATOM   1880  CG  PRO A 127      -0.619  -6.578  -8.919  1.00 88.67           C  
ATOM   1881  HG2 PRO A 127      -0.418  -5.515  -8.788  1.00 88.67           H  
ATOM   1882  HG3 PRO A 127       0.315  -7.131  -9.018  1.00 88.67           H  
ATOM   1883  CD  PRO A 127      -1.535  -6.783 -10.132  1.00 88.67           C  
ATOM   1884  HD2 PRO A 127      -1.400  -5.957 -10.830  1.00 88.67           H  
ATOM   1885  HD3 PRO A 127      -1.292  -7.726 -10.621  1.00 88.67           H  
ATOM   1886  N   PHE A 128      -3.723  -5.107  -6.520  1.00 92.84           N  
ATOM   1887  H   PHE A 128      -3.793  -5.930  -5.939  1.00 92.84           H  
ATOM   1888  CA  PHE A 128      -4.164  -3.856  -5.920  1.00 92.84           C  
ATOM   1889  HA  PHE A 128      -4.632  -4.155  -4.982  1.00 92.84           H  
ATOM   1890  C   PHE A 128      -5.249  -3.116  -6.712  1.00 92.84           C  
ATOM   1891  CB  PHE A 128      -2.965  -3.001  -5.498  1.00 92.84           C  
ATOM   1892  HB2 PHE A 128      -2.323  -2.808  -6.357  1.00 92.84           H  
ATOM   1893  HB3 PHE A 128      -3.316  -2.039  -5.125  1.00 92.84           H  
ATOM   1894  O   PHE A 128      -5.397  -1.896  -6.588  1.00 92.84           O  
ATOM   1895  CG  PHE A 128      -2.173  -3.663  -4.393  1.00 92.84           C  
ATOM   1896  CD1 PHE A 128      -2.587  -3.512  -3.058  1.00 92.84           C  
ATOM   1897  HD1 PHE A 128      -3.458  -2.917  -2.826  1.00 92.84           H  
ATOM   1898  CD2 PHE A 128      -1.073  -4.484  -4.699  1.00 92.84           C  
ATOM   1899  HD2 PHE A 128      -0.769  -4.621  -5.726  1.00 92.84           H  
ATOM   1900  CE1 PHE A 128      -1.887  -4.156  -2.026  1.00 92.84           C  
ATOM   1901  HE1 PHE A 128      -2.216  -4.058  -1.002  1.00 92.84           H  
ATOM   1902  CE2 PHE A 128      -0.386  -5.143  -3.666  1.00 92.84           C  
ATOM   1903  HE2 PHE A 128       0.429  -5.814  -3.891  1.00 92.84           H  
ATOM   1904  CZ  PHE A 128      -0.787  -4.970  -2.332  1.00 92.84           C  
ATOM   1905  HZ  PHE A 128      -0.287  -5.505  -1.538  1.00 92.84           H  
ATOM   1906  N   ALA A 129      -5.998  -3.824  -7.564  1.00 92.78           N  
ATOM   1907  H   ALA A 129      -5.859  -4.824  -7.602  1.00 92.78           H  
ATOM   1908  CA  ALA A 129      -7.015  -3.223  -8.415  1.00 92.78           C  
ATOM   1909  HA  ALA A 129      -6.537  -2.459  -9.029  1.00 92.78           H  
ATOM   1910  C   ALA A 129      -8.117  -2.531  -7.600  1.00 92.78           C  
ATOM   1911  CB  ALA A 129      -7.592  -4.293  -9.350  1.00 92.78           C  
ATOM   1912  HB1 ALA A 129      -8.377  -3.856  -9.968  1.00 92.78           H  
ATOM   1913  HB2 ALA A 129      -6.806  -4.673 -10.002  1.00 92.78           H  
ATOM   1914  HB3 ALA A 129      -8.011  -5.114  -8.768  1.00 92.78           H  
ATOM   1915  O   ALA A 129      -8.641  -1.519  -8.065  1.00 92.78           O  
ATOM   1916  N   LEU A 130      -8.449  -3.011  -6.395  1.00 95.21           N  
ATOM   1917  H   LEU A 130      -7.922  -3.788  -6.022  1.00 95.21           H  
ATOM   1918  CA  LEU A 130      -9.505  -2.438  -5.555  1.00 95.21           C  
ATOM   1919  HA  LEU A 130     -10.311  -2.094  -6.204  1.00 95.21           H  
ATOM   1920  C   LEU A 130      -9.018  -1.183  -4.819  1.00 95.21           C  
ATOM   1921  CB  LEU A 130     -10.090  -3.518  -4.616  1.00 95.21           C  
ATOM   1922  HB2 LEU A 130      -9.297  -3.886  -3.964  1.00 95.21           H  
ATOM   1923  HB3 LEU A 130     -10.852  -3.064  -3.984  1.00 95.21           H  
ATOM   1924  O   LEU A 130      -9.648  -0.132  -4.939  1.00 95.21           O  
ATOM   1925  CG  LEU A 130     -10.715  -4.712  -5.373  1.00 95.21           C  
ATOM   1926  HG  LEU A 130      -9.993  -5.108  -6.086  1.00 95.21           H  
ATOM   1927  CD1 LEU A 130     -11.136  -5.864  -4.462  1.00 95.21           C  
ATOM   1928 HD11 LEU A 130     -10.333  -6.108  -3.766  1.00 95.21           H  
ATOM   1929 HD12 LEU A 130     -12.046  -5.609  -3.919  1.00 95.21           H  
ATOM   1930 HD13 LEU A 130     -11.341  -6.746  -5.069  1.00 95.21           H  
ATOM   1931  CD2 LEU A 130     -11.976  -4.288  -6.130  1.00 95.21           C  
ATOM   1932 HD21 LEU A 130     -12.708  -3.864  -5.443  1.00 95.21           H  
ATOM   1933 HD22 LEU A 130     -12.408  -5.152  -6.634  1.00 95.21           H  
ATOM   1934 HD23 LEU A 130     -11.719  -3.546  -6.887  1.00 95.21           H  
ATOM   1935  N   ASN A 131      -7.858  -1.215  -4.156  1.00 96.07           N  
ATOM   1936  H   ASN A 131      -7.356  -2.089  -4.087  1.00 96.07           H  
ATOM   1937  CA  ASN A 131      -7.265  -0.014  -3.552  1.00 96.07           C  
ATOM   1938  HA  ASN A 131      -7.988   0.422  -2.863  1.00 96.07           H  
ATOM   1939  C   ASN A 131      -6.953   1.059  -4.607  1.00 96.07           C  
ATOM   1940  CB  ASN A 131      -5.995  -0.377  -2.766  1.00 96.07           C  
ATOM   1941  HB2 ASN A 131      -5.373  -1.059  -3.345  1.00 96.07           H  
ATOM   1942  HB3 ASN A 131      -5.411   0.526  -2.585  1.00 96.07           H  
ATOM   1943  O   ASN A 131      -7.113   2.251  -4.342  1.00 96.07           O  
ATOM   1944  CG  ASN A 131      -6.305  -0.967  -1.404  1.00 96.07           C  
ATOM   1945  ND2 ASN A 131      -6.024  -2.222  -1.195  1.00 96.07           N  
ATOM   1946 HD21 ASN A 131      -5.846  -2.793  -2.009  1.00 96.07           H  
ATOM   1947 HD22 ASN A 131      -6.226  -2.677  -0.316  1.00 96.07           H  
ATOM   1948  OD1 ASN A 131      -6.796  -0.282  -0.522  1.00 96.07           O  
ATOM   1949  N   SER A 132      -6.569   0.657  -5.822  1.00 94.81           N  
ATOM   1950  H   SER A 132      -6.422  -0.332  -5.968  1.00 94.81           H  
ATOM   1951  CA  SER A 132      -6.282   1.576  -6.935  1.00 94.81           C  
ATOM   1952  HA  SER A 132      -5.597   2.343  -6.573  1.00 94.81           H  
ATOM   1953  C   SER A 132      -7.510   2.314  -7.468  1.00 94.81           C  
ATOM   1954  CB  SER A 132      -5.591   0.847  -8.085  1.00 94.81           C  
ATOM   1955  HB2 SER A 132      -5.392   1.551  -8.894  1.00 94.81           H  
ATOM   1956  HB3 SER A 132      -6.229   0.046  -8.457  1.00 94.81           H  
ATOM   1957  O   SER A 132      -7.359   3.246  -8.258  1.00 94.81           O  
ATOM   1958  OG  SER A 132      -4.365   0.318  -7.635  1.00 94.81           O  
ATOM   1959  HG  SER A 132      -4.558  -0.531  -7.230  1.00 94.81           H  
ATOM   1960  N   GLN A 133      -8.719   1.965  -7.016  1.00 95.18           N  
ATOM   1961  H   GLN A 133      -8.805   1.187  -6.378  1.00 95.18           H  
ATOM   1962  CA  GLN A 133      -9.917   2.741  -7.327  1.00 95.18           C  
ATOM   1963  HA  GLN A 133      -9.920   2.959  -8.395  1.00 95.18           H  
ATOM   1964  C   GLN A 133      -9.957   4.102  -6.628  1.00 95.18           C  
ATOM   1965  CB  GLN A 133     -11.183   1.940  -7.016  1.00 95.18           C  
ATOM   1966  HB2 GLN A 133     -11.249   1.751  -5.945  1.00 95.18           H  
ATOM   1967  HB3 GLN A 133     -12.021   2.577  -7.300  1.00 95.18           H  
ATOM   1968  O   GLN A 133     -10.627   5.028  -7.102  1.00 95.18           O  
ATOM   1969  CG  GLN A 133     -11.300   0.609  -7.776  1.00 95.18           C  
ATOM   1970  HG2 GLN A 133     -12.297   0.194  -7.626  1.00 95.18           H  
ATOM   1971  HG3 GLN A 133     -10.587  -0.101  -7.358  1.00 95.18           H  
ATOM   1972  CD  GLN A 133     -11.052   0.762  -9.272  1.00 95.18           C  
ATOM   1973  NE2 GLN A 133     -10.075   0.077  -9.816  1.00 95.18           N  
ATOM   1974 HE21 GLN A 133      -9.520  -0.540  -9.241  1.00 95.18           H  
ATOM   1975 HE22 GLN A 133      -9.851   0.248 -10.786  1.00 95.18           H  
ATOM   1976  OE1 GLN A 133     -11.702   1.538  -9.959  1.00 95.18           O  
ATOM   1977  N   PHE A 134      -9.227   4.249  -5.524  1.00 95.25           N  
ATOM   1978  H   PHE A 134      -8.656   3.477  -5.212  1.00 95.25           H  
ATOM   1979  CA  PHE A 134      -9.360   5.387  -4.628  1.00 95.25           C  
ATOM   1980  HA  PHE A 134     -10.220   5.980  -4.942  1.00 95.25           H  
ATOM   1981  C   PHE A 134      -8.142   6.302  -4.683  1.00 95.25           C  
ATOM   1982  CB  PHE A 134      -9.687   4.895  -3.216  1.00 95.25           C  
ATOM   1983  HB2 PHE A 134      -9.919   5.752  -2.584  1.00 95.25           H  
ATOM   1984  HB3 PHE A 134      -8.809   4.401  -2.800  1.00 95.25           H  
ATOM   1985  O   PHE A 134      -6.993   5.865  -4.667  1.00 95.25           O  
ATOM   1986  CG  PHE A 134     -10.862   3.935  -3.193  1.00 95.25           C  
ATOM   1987  CD1 PHE A 134     -12.172   4.406  -3.403  1.00 95.25           C  
ATOM   1988  HD1 PHE A 134     -12.350   5.462  -3.538  1.00 95.25           H  
ATOM   1989  CD2 PHE A 134     -10.633   2.556  -3.033  1.00 95.25           C  
ATOM   1990  HD2 PHE A 134      -9.629   2.181  -2.905  1.00 95.25           H  
ATOM   1991  CE1 PHE A 134     -13.250   3.502  -3.429  1.00 95.25           C  
ATOM   1992  HE1 PHE A 134     -14.259   3.859  -3.577  1.00 95.25           H  
ATOM   1993  CE2 PHE A 134     -11.708   1.654  -3.064  1.00 95.25           C  
ATOM   1994  HE2 PHE A 134     -11.524   0.595  -2.959  1.00 95.25           H  
ATOM   1995  CZ  PHE A 134     -13.014   2.125  -3.261  1.00 95.25           C  
ATOM   1996  HZ  PHE A 134     -13.828   1.416  -3.299  1.00 95.25           H  
ATOM   1997  N   GLN A 135      -8.407   7.604  -4.745  1.00 94.03           N  
ATOM   1998  H   GLN A 135      -9.376   7.888  -4.721  1.00 94.03           H  
ATOM   1999  CA  GLN A 135      -7.404   8.638  -4.547  1.00 94.03           C  
ATOM   2000  HA  GLN A 135      -6.522   8.408  -5.145  1.00 94.03           H  
ATOM   2001  C   GLN A 135      -6.996   8.669  -3.075  1.00 94.03           C  
ATOM   2002  CB  GLN A 135      -7.990   9.992  -4.988  1.00 94.03           C  
ATOM   2003  HB2 GLN A 135      -8.296   9.930  -6.032  1.00 94.03           H  
ATOM   2004  HB3 GLN A 135      -8.873  10.218  -4.391  1.00 94.03           H  
ATOM   2005  O   GLN A 135      -5.818   8.776  -2.754  1.00 94.03           O  
ATOM   2006  CG  GLN A 135      -6.982  11.142  -4.827  1.00 94.03           C  
ATOM   2007  HG2 GLN A 135      -7.442  12.070  -5.168  1.00 94.03           H  
ATOM   2008  HG3 GLN A 135      -6.734  11.268  -3.773  1.00 94.03           H  
ATOM   2009  CD  GLN A 135      -5.702  10.920  -5.628  1.00 94.03           C  
ATOM   2010  NE2 GLN A 135      -4.554  11.295  -5.109  1.00 94.03           N  
ATOM   2011 HE21 GLN A 135      -4.496  11.678  -4.177  1.00 94.03           H  
ATOM   2012 HE22 GLN A 135      -3.729  11.150  -5.672  1.00 94.03           H  
ATOM   2013  OE1 GLN A 135      -5.716  10.388  -6.725  1.00 94.03           O  
ATOM   2014  N   THR A 136      -7.974   8.544  -2.180  1.00 91.97           N  
ATOM   2015  H   THR A 136      -8.925   8.441  -2.505  1.00 91.97           H  
ATOM   2016  CA  THR A 136      -7.758   8.572  -0.735  1.00 91.97           C  
ATOM   2017  HA  THR A 136      -6.765   8.184  -0.507  1.00 91.97           H  
ATOM   2018  C   THR A 136      -8.787   7.685  -0.052  1.00 91.97           C  
ATOM   2019  CB  THR A 136      -7.857  10.011  -0.198  1.00 91.97           C  
ATOM   2020  HB  THR A 136      -8.881  10.368  -0.312  1.00 91.97           H  
ATOM   2021  O   THR A 136      -9.963   7.693  -0.431  1.00 91.97           O  
ATOM   2022  CG2 THR A 136      -7.456  10.127   1.272  1.00 91.97           C  
ATOM   2023 HG21 THR A 136      -6.467   9.695   1.428  1.00 91.97           H  
ATOM   2024 HG22 THR A 136      -7.436  11.179   1.559  1.00 91.97           H  
ATOM   2025 HG23 THR A 136      -8.181   9.612   1.901  1.00 91.97           H  
ATOM   2026  OG1 THR A 136      -7.004  10.868  -0.925  1.00 91.97           O  
ATOM   2027  HG1 THR A 136      -6.167  10.414  -1.048  1.00 91.97           H  
ATOM   2028  N   ILE A 137      -8.329   6.951   0.959  1.00 94.21           N  
ATOM   2029  H   ILE A 137      -7.342   6.972   1.173  1.00 94.21           H  
ATOM   2030  CA  ILE A 137      -9.167   6.316   1.973  1.00 94.21           C  
ATOM   2031  HA  ILE A 137     -10.215   6.524   1.761  1.00 94.21           H  
ATOM   2032  C   ILE A 137      -8.802   6.956   3.310  1.00 94.21           C  
ATOM   2033  CB  ILE A 137      -8.981   4.784   1.993  1.00 94.21           C  
ATOM   2034  HB  ILE A 137      -7.955   4.555   2.279  1.00 94.21           H  
ATOM   2035  O   ILE A 137      -7.625   7.035   3.661  1.00 94.21           O  
ATOM   2036  CG1 ILE A 137      -9.241   4.188   0.590  1.00 94.21           C  
ATOM   2037 HG12 ILE A 137      -8.488   4.567  -0.100  1.00 94.21           H  
ATOM   2038 HG13 ILE A 137     -10.217   4.515   0.231  1.00 94.21           H  
ATOM   2039  CG2 ILE A 137      -9.928   4.178   3.045  1.00 94.21           C  
ATOM   2040 HG21 ILE A 137     -10.966   4.394   2.789  1.00 94.21           H  
ATOM   2041 HG22 ILE A 137      -9.713   4.579   4.036  1.00 94.21           H  
ATOM   2042 HG23 ILE A 137      -9.788   3.099   3.096  1.00 94.21           H  
ATOM   2043  CD1 ILE A 137      -9.179   2.657   0.540  1.00 94.21           C  
ATOM   2044 HD11 ILE A 137     -10.078   2.233   0.987  1.00 94.21           H  
ATOM   2045 HD12 ILE A 137      -9.111   2.324  -0.496  1.00 94.21           H  
ATOM   2046 HD13 ILE A 137      -8.316   2.294   1.099  1.00 94.21           H  
ATOM   2047  N   ASP A 138      -9.798   7.455   4.025  1.00 93.77           N  
ATOM   2048  H   ASP A 138     -10.741   7.343   3.681  1.00 93.77           H  
ATOM   2049  CA  ASP A 138      -9.637   8.139   5.307  1.00 93.77           C  
ATOM   2050  HA  ASP A 138      -8.602   8.070   5.643  1.00 93.77           H  
ATOM   2051  C   ASP A 138     -10.509   7.471   6.370  1.00 93.77           C  
ATOM   2052  CB  ASP A 138      -9.973   9.621   5.103  1.00 93.77           C  
ATOM   2053  HB2 ASP A 138     -11.009   9.708   4.774  1.00 93.77           H  
ATOM   2054  HB3 ASP A 138      -9.342  10.015   4.307  1.00 93.77           H  
ATOM   2055  O   ASP A 138     -11.593   6.970   6.060  1.00 93.77           O  
ATOM   2056  CG  ASP A 138      -9.768  10.495   6.337  1.00 93.77           C  
ATOM   2057  OD1 ASP A 138      -8.819  10.265   7.115  1.00 93.77           O  
ATOM   2058  OD2 ASP A 138     -10.494  11.511   6.440  1.00 93.77           O  
ATOM   2059  N   ILE A 139     -10.033   7.467   7.614  1.00 93.70           N  
ATOM   2060  H   ILE A 139      -9.185   7.986   7.795  1.00 93.70           H  
ATOM   2061  CA  ILE A 139     -10.760   6.929   8.766  1.00 93.70           C  
ATOM   2062  HA  ILE A 139     -11.675   6.453   8.413  1.00 93.70           H  
ATOM   2063  C   ILE A 139     -11.173   8.078   9.676  1.00 93.70           C  
ATOM   2064  CB  ILE A 139      -9.948   5.842   9.511  1.00 93.70           C  
ATOM   2065  HB  ILE A 139      -8.982   6.258   9.797  1.00 93.70           H  
ATOM   2066  O   ILE A 139     -10.364   8.940  10.023  1.00 93.70           O  
ATOM   2067  CG1 ILE A 139      -9.711   4.651   8.557  1.00 93.70           C  
ATOM   2068 HG12 ILE A 139      -9.038   4.972   7.762  1.00 93.70           H  
ATOM   2069 HG13 ILE A 139     -10.657   4.386   8.083  1.00 93.70           H  
ATOM   2070  CG2 ILE A 139     -10.674   5.395  10.798  1.00 93.70           C  
ATOM   2071 HG21 ILE A 139     -10.794   6.234  11.484  1.00 93.70           H  
ATOM   2072 HG22 ILE A 139     -11.657   4.991  10.553  1.00 93.70           H  
ATOM   2073 HG23 ILE A 139     -10.092   4.641  11.328  1.00 93.70           H  
ATOM   2074  CD1 ILE A 139      -9.126   3.386   9.197  1.00 93.70           C  
ATOM   2075 HD11 ILE A 139      -9.883   2.889   9.802  1.00 93.70           H  
ATOM   2076 HD12 ILE A 139      -8.808   2.698   8.413  1.00 93.70           H  
ATOM   2077 HD13 ILE A 139      -8.275   3.647   9.826  1.00 93.70           H  
ATOM   2078  N   ARG A 140     -12.434   8.052  10.100  1.00 93.01           N  
ATOM   2079  H   ARG A 140     -13.037   7.332   9.729  1.00 93.01           H  
ATOM   2080  CA  ARG A 140     -12.995   8.938  11.121  1.00 93.01           C  
ATOM   2081  HA  ARG A 140     -12.215   9.586  11.520  1.00 93.01           H  
ATOM   2082  C   ARG A 140     -13.555   8.116  12.272  1.00 93.01           C  
ATOM   2083  CB  ARG A 140     -14.083   9.812  10.509  1.00 93.01           C  
ATOM   2084  HB2 ARG A 140     -14.556  10.403  11.293  1.00 93.01           H  
ATOM   2085  HB3 ARG A 140     -14.835   9.160  10.067  1.00 93.01           H  
ATOM   2086  O   ARG A 140     -14.014   6.987  12.083  1.00 93.01           O  
ATOM   2087  CG  ARG A 140     -13.560  10.759   9.427  1.00 93.01           C  
ATOM   2088  HG2 ARG A 140     -12.940  10.231   8.702  1.00 93.01           H  
ATOM   2089  HG3 ARG A 140     -12.991  11.568   9.885  1.00 93.01           H  
ATOM   2090  CD  ARG A 140     -14.793  11.302   8.724  1.00 93.01           C  
ATOM   2091  HD2 ARG A 140     -15.281  10.461   8.231  1.00 93.01           H  
ATOM   2092  HD3 ARG A 140     -15.475  11.720   9.464  1.00 93.01           H  
ATOM   2093  NE  ARG A 140     -14.470  12.318   7.717  1.00 93.01           N  
ATOM   2094  HE  ARG A 140     -13.494  12.540   7.584  1.00 93.01           H  
ATOM   2095  NH1 ARG A 140     -16.653  12.548   7.054  1.00 93.01           N  
ATOM   2096 HH11 ARG A 140     -17.383  12.971   6.499  1.00 93.01           H  
ATOM   2097 HH12 ARG A 140     -16.906  11.728   7.588  1.00 93.01           H  
ATOM   2098  NH2 ARG A 140     -15.070  13.867   6.170  1.00 93.01           N  
ATOM   2099 HH21 ARG A 140     -14.120  14.208   6.164  1.00 93.01           H  
ATOM   2100 HH22 ARG A 140     -15.797  14.283   5.606  1.00 93.01           H  
ATOM   2101  CZ  ARG A 140     -15.399  12.906   6.991  1.00 93.01           C  
ATOM   2102  N   VAL A 141     -13.503   8.696  13.465  1.00 91.71           N  
ATOM   2103  H   VAL A 141     -13.189   9.655  13.518  1.00 91.71           H  
ATOM   2104  CA  VAL A 141     -13.906   8.046  14.715  1.00 91.71           C  
ATOM   2105  HA  VAL A 141     -14.566   7.206  14.498  1.00 91.71           H  
ATOM   2106  C   VAL A 141     -14.656   9.054  15.570  1.00 91.71           C  
ATOM   2107  CB  VAL A 141     -12.687   7.518  15.491  1.00 91.71           C  
ATOM   2108  HB  VAL A 141     -12.084   8.360  15.829  1.00 91.71           H  
ATOM   2109  O   VAL A 141     -14.121  10.119  15.873  1.00 91.71           O  
ATOM   2110  CG1 VAL A 141     -13.140   6.723  16.721  1.00 91.71           C  
ATOM   2111 HG11 VAL A 141     -13.602   5.783  16.418  1.00 91.71           H  
ATOM   2112 HG12 VAL A 141     -12.283   6.537  17.368  1.00 91.71           H  
ATOM   2113 HG13 VAL A 141     -13.858   7.293  17.310  1.00 91.71           H  
ATOM   2114  CG2 VAL A 141     -11.804   6.626  14.608  1.00 91.71           C  
ATOM   2115 HG21 VAL A 141     -12.402   5.824  14.175  1.00 91.71           H  
ATOM   2116 HG22 VAL A 141     -10.994   6.205  15.203  1.00 91.71           H  
ATOM   2117 HG23 VAL A 141     -11.352   7.213  13.809  1.00 91.71           H  
ATOM   2118  N   GLY A 142     -15.882   8.717  15.970  1.00 88.84           N  
ATOM   2119  H   GLY A 142     -16.272   7.838  15.659  1.00 88.84           H  
ATOM   2120  CA  GLY A 142     -16.715   9.604  16.781  1.00 88.84           C  
ATOM   2121  HA2 GLY A 142     -16.247   9.735  17.757  1.00 88.84           H  
ATOM   2122  HA3 GLY A 142     -17.700   9.160  16.924  1.00 88.84           H  
ATOM   2123  C   GLY A 142     -16.895  10.973  16.119  1.00 88.84           C  
ATOM   2124  O   GLY A 142     -17.221  11.057  14.938  1.00 88.84           O  
ATOM   2125  N   ASN A 143     -16.645  12.043  16.877  1.00 85.30           N  
ATOM   2126  H   ASN A 143     -16.359  11.900  17.835  1.00 85.30           H  
ATOM   2127  CA  ASN A 143     -16.681  13.419  16.368  1.00 85.30           C  
ATOM   2128  HA  ASN A 143     -17.428  13.487  15.577  1.00 85.30           H  
ATOM   2129  C   ASN A 143     -15.346  13.878  15.763  1.00 85.30           C  
ATOM   2130  CB  ASN A 143     -17.092  14.359  17.507  1.00 85.30           C  
ATOM   2131  HB2 ASN A 143     -17.124  15.385  17.141  1.00 85.30           H  
ATOM   2132  HB3 ASN A 143     -16.345  14.309  18.300  1.00 85.30           H  
ATOM   2133  O   ASN A 143     -15.228  15.025  15.323  1.00 85.30           O  
ATOM   2134  CG  ASN A 143     -18.456  14.039  18.073  1.00 85.30           C  
ATOM   2135  ND2 ASN A 143     -18.564  14.015  19.380  1.00 85.30           N  
ATOM   2136 HD21 ASN A 143     -17.733  14.107  19.947  1.00 85.30           H  
ATOM   2137 HD22 ASN A 143     -19.462  13.763  19.766  1.00 85.30           H  
ATOM   2138  OD1 ASN A 143     -19.423  13.805  17.367  1.00 85.30           O  
ATOM   2139  N   SER A 144     -14.313  13.033  15.785  1.00 86.68           N  
ATOM   2140  H   SER A 144     -14.453  12.076  16.073  1.00 86.68           H  
ATOM   2141  CA  SER A 144     -13.009  13.409  15.254  1.00 86.68           C  
ATOM   2142  HA  SER A 144     -12.731  14.365  15.696  1.00 86.68           H  
ATOM   2143  C   SER A 144     -13.068  13.594  13.740  1.00 86.68           C  
ATOM   2144  CB  SER A 144     -11.929  12.398  15.627  1.00 86.68           C  
ATOM   2145  HB2 SER A 144     -12.120  11.444  15.136  1.00 86.68           H  
ATOM   2146  HB3 SER A 144     -10.964  12.777  15.291  1.00 86.68           H  
ATOM   2147  O   SER A 144     -13.778  12.891  13.021  1.00 86.68           O  
ATOM   2148  OG  SER A 144     -11.888  12.221  17.027  1.00 86.68           O  
ATOM   2149  HG  SER A 144     -12.306  12.970  17.458  1.00 86.68           H  
ATOM   2150  N   GLY A 145     -12.285  14.559  13.258  1.00 85.11           N  
ATOM   2151  H   GLY A 145     -11.739  15.101  13.912  1.00 85.11           H  
ATOM   2152  CA  GLY A 145     -12.118  14.799  11.833  1.00 85.11           C  
ATOM   2153  HA2 GLY A 145     -11.602  15.749  11.696  1.00 85.11           H  
ATOM   2154  HA3 GLY A 145     -13.098  14.866  11.361  1.00 85.11           H  
ATOM   2155  C   GLY A 145     -11.321  13.694  11.134  1.00 85.11           C  
ATOM   2156  O   GLY A 145     -11.186  12.570  11.606  1.00 85.11           O  
ATOM   2157  N   SER A 146     -10.769  14.048   9.978  1.00 89.84           N  
ATOM   2158  H   SER A 146     -10.861  15.011   9.687  1.00 89.84           H  
ATOM   2159  CA  SER A 146      -9.921  13.165   9.178  1.00 89.84           C  
ATOM   2160  HA  SER A 146     -10.481  12.275   8.888  1.00 89.84           H  
ATOM   2161  C   SER A 146      -8.674  12.732   9.949  1.00 89.84           C  
ATOM   2162  CB  SER A 146      -9.510  13.941   7.927  1.00 89.84           C  
ATOM   2163  HB2 SER A 146      -9.057  14.887   8.223  1.00 89.84           H  
ATOM   2164  HB3 SER A 146     -10.396  14.148   7.326  1.00 89.84           H  
ATOM   2165  O   SER A 146      -7.869  13.587  10.326  1.00 89.84           O  
ATOM   2166  OG  SER A 146      -8.589  13.224   7.148  1.00 89.84           O  
ATOM   2167  HG  SER A 146      -9.039  12.407   6.917  1.00 89.84           H  
ATOM   2168  N   LEU A 147      -8.454  11.428  10.117  1.00 92.06           N  
ATOM   2169  H   LEU A 147      -9.144  10.759   9.806  1.00 92.06           H  
ATOM   2170  CA  LEU A 147      -7.183  10.925  10.636  1.00 92.06           C  
ATOM   2171  HA  LEU A 147      -6.992  11.393  11.602  1.00 92.06           H  
ATOM   2172  C   LEU A 147      -6.023  11.288   9.704  1.00 92.06           C  
ATOM   2173  CB  LEU A 147      -7.294   9.413  10.822  1.00 92.06           C  
ATOM   2174  HB2 LEU A 147      -8.091   9.206  11.536  1.00 92.06           H  
ATOM   2175  HB3 LEU A 147      -7.575   8.972   9.865  1.00 92.06           H  
ATOM   2176  O   LEU A 147      -4.964  11.688  10.183  1.00 92.06           O  
ATOM   2177  CG  LEU A 147      -5.997   8.749  11.307  1.00 92.06           C  
ATOM   2178  HG  LEU A 147      -5.212   8.873  10.561  1.00 92.06           H  
ATOM   2179  CD1 LEU A 147      -5.495   9.255  12.661  1.00 92.06           C  
ATOM   2180 HD11 LEU A 147      -5.236  10.311  12.591  1.00 92.06           H  
ATOM   2181 HD12 LEU A 147      -4.596   8.708  12.946  1.00 92.06           H  
ATOM   2182 HD13 LEU A 147      -6.258   9.117  13.427  1.00 92.06           H  
ATOM   2183  CD2 LEU A 147      -6.298   7.270  11.443  1.00 92.06           C  
ATOM   2184 HD21 LEU A 147      -5.376   6.724  11.645  1.00 92.06           H  
ATOM   2185 HD22 LEU A 147      -7.012   7.126  12.254  1.00 92.06           H  
ATOM   2186 HD23 LEU A 147      -6.750   6.919  10.516  1.00 92.06           H  
ATOM   2187  N   ASN A 148      -6.243  11.257   8.385  1.00 91.84           N  
ATOM   2188  H   ASN A 148      -7.130  10.909   8.052  1.00 91.84           H  
ATOM   2189  CA  ASN A 148      -5.240  11.668   7.400  1.00 91.84           C  
ATOM   2190  HA  ASN A 148      -4.334  11.083   7.561  1.00 91.84           H  
ATOM   2191  C   ASN A 148      -4.785  13.125   7.558  1.00 91.84           C  
ATOM   2192  CB  ASN A 148      -5.755  11.370   5.981  1.00 91.84           C  
ATOM   2193  HB2 ASN A 148      -6.751  11.796   5.858  1.00 91.84           H  
ATOM   2194  HB3 ASN A 148      -5.087  11.836   5.256  1.00 91.84           H  
ATOM   2195  O   ASN A 148      -3.705  13.485   7.096  1.00 91.84           O  
ATOM   2196  CG  ASN A 148      -5.807   9.886   5.650  1.00 91.84           C  
ATOM   2197  ND2 ASN A 148      -6.452   9.536   4.561  1.00 91.84           N  
ATOM   2198 HD21 ASN A 148      -6.957  10.225   4.022  1.00 91.84           H  
ATOM   2199 HD22 ASN A 148      -6.555   8.544   4.402  1.00 91.84           H  
ATOM   2200  OD1 ASN A 148      -5.253   9.039   6.323  1.00 91.84           O  
ATOM   2201  N   SER A 149      -5.557  13.975   8.243  1.00 88.62           N  
ATOM   2202  H   SER A 149      -6.429  13.632   8.622  1.00 88.62           H  
ATOM   2203  CA  SER A 149      -5.125  15.346   8.542  1.00 88.62           C  
ATOM   2204  HA  SER A 149      -4.761  15.782   7.611  1.00 88.62           H  
ATOM   2205  C   SER A 149      -3.967  15.432   9.545  1.00 88.62           C  
ATOM   2206  CB  SER A 149      -6.304  16.200   9.007  1.00 88.62           C  
ATOM   2207  HB2 SER A 149      -6.006  17.247   8.960  1.00 88.62           H  
ATOM   2208  HB3 SER A 149      -7.147  16.052   8.334  1.00 88.62           H  
ATOM   2209  O   SER A 149      -3.247  16.430   9.534  1.00 88.62           O  
ATOM   2210  OG  SER A 149      -6.695  15.915  10.333  1.00 88.62           O  
ATOM   2211  HG  SER A 149      -7.053  15.026  10.385  1.00 88.62           H  
ATOM   2212  N   LEU A 150      -3.767  14.391  10.363  1.00 88.74           N  
ATOM   2213  H   LEU A 150      -4.388  13.599  10.281  1.00 88.74           H  
ATOM   2214  CA  LEU A 150      -2.711  14.290  11.380  1.00 88.74           C  
ATOM   2215  HA  LEU A 150      -2.412  15.293  11.685  1.00 88.74           H  
ATOM   2216  C   LEU A 150      -1.436  13.602  10.861  1.00 88.74           C  
ATOM   2217  CB  LEU A 150      -3.268  13.546  12.609  1.00 88.74           C  
ATOM   2218  HB2 LEU A 150      -3.508  12.525  12.311  1.00 88.74           H  
ATOM   2219  HB3 LEU A 150      -2.486  13.491  13.366  1.00 88.74           H  
ATOM   2220  O   LEU A 150      -0.491  13.392  11.618  1.00 88.74           O  
ATOM   2221  CG  LEU A 150      -4.516  14.180  13.248  1.00 88.74           C  
ATOM   2222  HG  LEU A 150      -5.320  14.236  12.515  1.00 88.74           H  
ATOM   2223  CD1 LEU A 150      -4.992  13.305  14.402  1.00 88.74           C  
ATOM   2224 HD11 LEU A 150      -4.232  13.270  15.183  1.00 88.74           H  
ATOM   2225 HD12 LEU A 150      -5.172  12.297  14.028  1.00 88.74           H  
ATOM   2226 HD13 LEU A 150      -5.918  13.704  14.813  1.00 88.74           H  
ATOM   2227  CD2 LEU A 150      -4.244  15.581  13.800  1.00 88.74           C  
ATOM   2228 HD21 LEU A 150      -5.135  15.953  14.307  1.00 88.74           H  
ATOM   2229 HD22 LEU A 150      -4.004  16.261  12.983  1.00 88.74           H  
ATOM   2230 HD23 LEU A 150      -3.413  15.549  14.505  1.00 88.74           H  
ATOM   2231  N   LEU A 151      -1.419  13.229   9.581  1.00 90.05           N  
ATOM   2232  H   LEU A 151      -2.219  13.463   9.010  1.00 90.05           H  
ATOM   2233  CA  LEU A 151      -0.393  12.395   8.964  1.00 90.05           C  
ATOM   2234  HA  LEU A 151       0.338  12.074   9.706  1.00 90.05           H  
ATOM   2235  C   LEU A 151       0.310  13.178   7.848  1.00 90.05           C  
ATOM   2236  CB  LEU A 151      -1.070  11.145   8.420  1.00 90.05           C  
ATOM   2237  HB2 LEU A 151      -0.329  10.531   7.909  1.00 90.05           H  
ATOM   2238  HB3 LEU A 151      -1.818  11.485   7.703  1.00 90.05           H  
ATOM   2239  O   LEU A 151      -0.263  13.370   6.767  1.00 90.05           O  
ATOM   2240  CG  LEU A 151      -1.804  10.300   9.456  1.00 90.05           C  
ATOM   2241  HG  LEU A 151      -2.563  10.905   9.953  1.00 90.05           H  
ATOM   2242  CD1 LEU A 151      -2.517   9.208   8.671  1.00 90.05           C  
ATOM   2243 HD11 LEU A 151      -3.254   8.715   9.305  1.00 90.05           H  
ATOM   2244 HD12 LEU A 151      -3.081   9.620   7.834  1.00 90.05           H  
ATOM   2245 HD13 LEU A 151      -1.790   8.527   8.228  1.00 90.05           H  
ATOM   2246  CD2 LEU A 151      -0.877   9.722  10.528  1.00 90.05           C  
ATOM   2247 HD21 LEU A 151      -1.458   9.155  11.255  1.00 90.05           H  
ATOM   2248 HD22 LEU A 151      -0.392  10.536  11.067  1.00 90.05           H  
ATOM   2249 HD23 LEU A 151      -0.108   9.108  10.060  1.00 90.05           H  
ATOM   2250  N   PRO A 152       1.515  13.709   8.106  1.00 85.69           N  
ATOM   2251  CA  PRO A 152       2.168  14.635   7.190  1.00 85.69           C  
ATOM   2252  HA  PRO A 152       1.506  15.481   7.002  1.00 85.69           H  
ATOM   2253  C   PRO A 152       2.523  14.015   5.833  1.00 85.69           C  
ATOM   2254  CB  PRO A 152       3.408  15.135   7.940  1.00 85.69           C  
ATOM   2255  HB2 PRO A 152       4.256  15.297   7.275  1.00 85.69           H  
ATOM   2256  HB3 PRO A 152       3.163  16.057   8.467  1.00 85.69           H  
ATOM   2257  O   PRO A 152       2.431  14.716   4.822  1.00 85.69           O  
ATOM   2258  CG  PRO A 152       3.698  14.035   8.960  1.00 85.69           C  
ATOM   2259  HG2 PRO A 152       4.263  13.232   8.486  1.00 85.69           H  
ATOM   2260  HG3 PRO A 152       4.229  14.416   9.833  1.00 85.69           H  
ATOM   2261  CD  PRO A 152       2.305  13.537   9.319  1.00 85.69           C  
ATOM   2262  HD2 PRO A 152       2.364  12.494   9.631  1.00 85.69           H  
ATOM   2263  HD3 PRO A 152       1.884  14.146  10.119  1.00 85.69           H  
ATOM   2264  N   ASN A 153       2.902  12.734   5.770  1.00 91.34           N  
ATOM   2265  H   ASN A 153       2.900  12.166   6.605  1.00 91.34           H  
ATOM   2266  CA  ASN A 153       3.341  12.126   4.513  1.00 91.34           C  
ATOM   2267  HA  ASN A 153       3.922  12.865   3.960  1.00 91.34           H  
ATOM   2268  C   ASN A 153       2.153  11.750   3.622  1.00 91.34           C  
ATOM   2269  CB  ASN A 153       4.259  10.924   4.779  1.00 91.34           C  
ATOM   2270  HB2 ASN A 153       4.565  10.495   3.826  1.00 91.34           H  
ATOM   2271  HB3 ASN A 153       3.717  10.152   5.326  1.00 91.34           H  
ATOM   2272  O   ASN A 153       2.144  12.102   2.439  1.00 91.34           O  
ATOM   2273  CG  ASN A 153       5.539  11.260   5.507  1.00 91.34           C  
ATOM   2274  ND2 ASN A 153       6.077  10.300   6.218  1.00 91.34           N  
ATOM   2275 HD21 ASN A 153       5.588   9.421   6.313  1.00 91.34           H  
ATOM   2276 HD22 ASN A 153       6.899  10.497   6.770  1.00 91.34           H  
ATOM   2277  OD1 ASN A 153       6.104  12.336   5.358  1.00 91.34           O  
ATOM   2278  N   VAL A 154       1.132  11.081   4.167  1.00 91.27           N  
ATOM   2279  H   VAL A 154       1.242  10.721   5.104  1.00 91.27           H  
ATOM   2280  CA  VAL A 154      -0.017  10.626   3.365  1.00 91.27           C  
ATOM   2281  HA  VAL A 154       0.385  10.058   2.526  1.00 91.27           H  
ATOM   2282  C   VAL A 154      -0.843  11.782   2.786  1.00 91.27           C  
ATOM   2283  CB  VAL A 154      -0.897   9.663   4.180  1.00 91.27           C  
ATOM   2284  HB  VAL A 154      -0.249   8.974   4.722  1.00 91.27           H  
ATOM   2285  O   VAL A 154      -1.346  11.675   1.665  1.00 91.27           O  
ATOM   2286  CG1 VAL A 154      -1.781  10.392   5.184  1.00 91.27           C  
ATOM   2287 HG11 VAL A 154      -2.205   9.655   5.866  1.00 91.27           H  
ATOM   2288 HG12 VAL A 154      -2.593  10.927   4.691  1.00 91.27           H  
ATOM   2289 HG13 VAL A 154      -1.157  11.098   5.733  1.00 91.27           H  
ATOM   2290  CG2 VAL A 154      -1.804   8.824   3.282  1.00 91.27           C  
ATOM   2291 HG21 VAL A 154      -2.500   9.457   2.731  1.00 91.27           H  
ATOM   2292 HG22 VAL A 154      -1.175   8.274   2.582  1.00 91.27           H  
ATOM   2293 HG23 VAL A 154      -2.364   8.113   3.890  1.00 91.27           H  
ATOM   2294  N   ARG A 155      -0.965  12.913   3.504  1.00 83.72           N  
ATOM   2295  H   ARG A 155      -0.527  12.925   4.414  1.00 83.72           H  
ATOM   2296  CA  ARG A 155      -1.831  14.048   3.124  1.00 83.72           C  
ATOM   2297  HA  ARG A 155      -2.853  13.680   3.042  1.00 83.72           H  
ATOM   2298  C   ARG A 155      -1.479  14.653   1.760  1.00 83.72           C  
ATOM   2299  CB  ARG A 155      -1.766  15.105   4.242  1.00 83.72           C  
ATOM   2300  HB2 ARG A 155      -0.750  15.494   4.310  1.00 83.72           H  
ATOM   2301  HB3 ARG A 155      -2.009  14.622   5.188  1.00 83.72           H  
ATOM   2302  O   ARG A 155      -2.360  15.193   1.092  1.00 83.72           O  
ATOM   2303  CG  ARG A 155      -2.748  16.267   4.027  1.00 83.72           C  
ATOM   2304  HG2 ARG A 155      -2.510  16.792   3.102  1.00 83.72           H  
ATOM   2305  HG3 ARG A 155      -3.761  15.869   3.966  1.00 83.72           H  
ATOM   2306  CD  ARG A 155      -2.663  17.268   5.181  1.00 83.72           C  
ATOM   2307  HD2 ARG A 155      -1.653  17.677   5.211  1.00 83.72           H  
ATOM   2308  HD3 ARG A 155      -2.853  16.742   6.116  1.00 83.72           H  
ATOM   2309  NE  ARG A 155      -3.649  18.356   5.014  1.00 83.72           N  
ATOM   2310  HE  ARG A 155      -4.333  18.228   4.282  1.00 83.72           H  
ATOM   2311  NH1 ARG A 155      -2.878  19.698   6.704  1.00 83.72           N  
ATOM   2312 HH11 ARG A 155      -2.958  20.513   7.295  1.00 83.72           H  
ATOM   2313 HH12 ARG A 155      -2.204  18.983   6.939  1.00 83.72           H  
ATOM   2314  NH2 ARG A 155      -4.662  20.333   5.522  1.00 83.72           N  
ATOM   2315 HH21 ARG A 155      -4.712  21.161   6.098  1.00 83.72           H  
ATOM   2316 HH22 ARG A 155      -5.337  20.175   4.787  1.00 83.72           H  
ATOM   2317  CZ  ARG A 155      -3.723  19.454   5.743  1.00 83.72           C  
ATOM   2318  N   GLY A 156      -0.211  14.579   1.361  1.00 78.40           N  
ATOM   2319  H   GLY A 156       0.436  14.096   1.968  1.00 78.40           H  
ATOM   2320  CA  GLY A 156       0.298  15.088   0.083  1.00 78.40           C  
ATOM   2321  HA2 GLY A 156       1.217  15.643   0.271  1.00 78.40           H  
ATOM   2322  HA3 GLY A 156      -0.426  15.768  -0.364  1.00 78.40           H  
ATOM   2323  C   GLY A 156       0.617  14.005  -0.947  1.00 78.40           C  
ATOM   2324  O   GLY A 156       1.257  14.311  -1.949  1.00 78.40           O  
ATOM   2325  N   SER A 157       0.225  12.751  -0.704  1.00 92.32           N  
ATOM   2326  H   SER A 157      -0.324  12.556   0.121  1.00 92.32           H  
ATOM   2327  CA  SER A 157       0.712  11.623  -1.494  1.00 92.32           C  
ATOM   2328  HA  SER A 157       1.794  11.738  -1.562  1.00 92.32           H  
ATOM   2329  C   SER A 157       0.147  11.583  -2.921  1.00 92.32           C  
ATOM   2330  CB  SER A 157       0.455  10.307  -0.765  1.00 92.32           C  
ATOM   2331  HB2 SER A 157       0.796  10.401   0.267  1.00 92.32           H  
ATOM   2332  HB3 SER A 157      -0.610  10.075  -0.766  1.00 92.32           H  
ATOM   2333  O   SER A 157      -1.060  11.686  -3.153  1.00 92.32           O  
ATOM   2334  OG  SER A 157       1.189   9.274  -1.393  1.00 92.32           O  
ATOM   2335  HG  SER A 157       0.642   8.852  -2.060  1.00 92.32           H  
ATOM   2336  N   ALA A 158       1.029  11.349  -3.886  1.00 91.63           N  
ATOM   2337  H   ALA A 158       1.997  11.292  -3.604  1.00 91.63           H  
ATOM   2338  CA  ALA A 158       0.736  11.093  -5.287  1.00 91.63           C  
ATOM   2339  HA  ALA A 158      -0.120  11.703  -5.577  1.00 91.63           H  
ATOM   2340  C   ALA A 158       0.374   9.614  -5.535  1.00 91.63           C  
ATOM   2341  CB  ALA A 158       1.949  11.547  -6.112  1.00 91.63           C  
ATOM   2342  HB1 ALA A 158       2.164  12.595  -5.901  1.00 91.63           H  
ATOM   2343  HB2 ALA A 158       2.821  10.950  -5.847  1.00 91.63           H  
ATOM   2344  HB3 ALA A 158       1.746  11.435  -7.177  1.00 91.63           H  
ATOM   2345  O   ALA A 158       0.606   8.740  -4.701  1.00 91.63           O  
ATOM   2346  N   GLY A 159      -0.216   9.325  -6.701  1.00 90.15           N  
ATOM   2347  H   GLY A 159      -0.379  10.085  -7.346  1.00 90.15           H  
ATOM   2348  CA  GLY A 159      -0.546   7.960  -7.154  1.00 90.15           C  
ATOM   2349  HA2 GLY A 159       0.296   7.305  -6.928  1.00 90.15           H  
ATOM   2350  HA3 GLY A 159      -0.681   7.970  -8.235  1.00 90.15           H  
ATOM   2351  C   GLY A 159      -1.802   7.331  -6.531  1.00 90.15           C  
ATOM   2352  O   GLY A 159      -2.322   6.350  -7.064  1.00 90.15           O  
ATOM   2353  N   GLY A 160      -2.333   7.913  -5.454  1.00 93.02           N  
ATOM   2354  H   GLY A 160      -1.788   8.633  -5.001  1.00 93.02           H  
ATOM   2355  CA  GLY A 160      -3.554   7.460  -4.785  1.00 93.02           C  
ATOM   2356  HA2 GLY A 160      -4.303   7.195  -5.531  1.00 93.02           H  
ATOM   2357  HA3 GLY A 160      -3.943   8.288  -4.192  1.00 93.02           H  
ATOM   2358  C   GLY A 160      -3.344   6.263  -3.851  1.00 93.02           C  
ATOM   2359  O   GLY A 160      -2.217   5.856  -3.563  1.00 93.02           O  
ATOM   2360  N   ASN A 161      -4.442   5.674  -3.371  1.00 94.89           N  
ATOM   2361  H   ASN A 161      -5.347   5.997  -3.682  1.00 94.89           H  
ATOM   2362  CA  ASN A 161      -4.397   4.649  -2.324  1.00 94.89           C  
ATOM   2363  HA  ASN A 161      -3.781   5.031  -1.510  1.00 94.89           H  
ATOM   2364  C   ASN A 161      -3.750   3.336  -2.790  1.00 94.89           C  
ATOM   2365  CB  ASN A 161      -5.814   4.415  -1.782  1.00 94.89           C  
ATOM   2366  HB2 ASN A 161      -6.334   5.367  -1.682  1.00 94.89           H  
ATOM   2367  HB3 ASN A 161      -6.385   3.775  -2.456  1.00 94.89           H  
ATOM   2368  O   ASN A 161      -3.052   2.687  -2.018  1.00 94.89           O  
ATOM   2369  CG  ASN A 161      -5.750   3.796  -0.400  1.00 94.89           C  
ATOM   2370  ND2 ASN A 161      -6.080   2.543  -0.213  1.00 94.89           N  
ATOM   2371 HD21 ASN A 161      -6.395   1.923  -0.945  1.00 94.89           H  
ATOM   2372 HD22 ASN A 161      -6.061   2.232   0.747  1.00 94.89           H  
ATOM   2373  OD1 ASN A 161      -5.385   4.465   0.546  1.00 94.89           O  
ATOM   2374  N   GLY A 162      -3.931   2.965  -4.061  1.00 93.89           N  
ATOM   2375  H   GLY A 162      -4.558   3.516  -4.629  1.00 93.89           H  
ATOM   2376  CA  GLY A 162      -3.274   1.793  -4.651  1.00 93.89           C  
ATOM   2377  HA2 GLY A 162      -3.561   0.893  -4.107  1.00 93.89           H  
ATOM   2378  HA3 GLY A 162      -3.594   1.692  -5.688  1.00 93.89           H  
ATOM   2379  C   GLY A 162      -1.747   1.893  -4.650  1.00 93.89           C  
ATOM   2380  O   GLY A 162      -1.071   0.921  -4.325  1.00 93.89           O  
ATOM   2381  N   ALA A 163      -1.197   3.078  -4.935  1.00 94.12           N  
ATOM   2382  H   ALA A 163      -1.795   3.869  -5.126  1.00 94.12           H  
ATOM   2383  CA  ALA A 163       0.246   3.306  -4.899  1.00 94.12           C  
ATOM   2384  HA  ALA A 163       0.736   2.572  -5.539  1.00 94.12           H  
ATOM   2385  C   ALA A 163       0.808   3.128  -3.481  1.00 94.12           C  
ATOM   2386  CB  ALA A 163       0.531   4.707  -5.449  1.00 94.12           C  
ATOM   2387  HB1 ALA A 163       1.608   4.862  -5.501  1.00 94.12           H  
ATOM   2388  HB2 ALA A 163       0.111   4.802  -6.451  1.00 94.12           H  
ATOM   2389  HB3 ALA A 163       0.096   5.469  -4.803  1.00 94.12           H  
ATOM   2390  O   ALA A 163       1.790   2.414  -3.283  1.00 94.12           O  
ATOM   2391  N   LEU A 164       0.134   3.711  -2.486  1.00 95.27           N  
ATOM   2392  H   LEU A 164      -0.664   4.284  -2.719  1.00 95.27           H  
ATOM   2393  CA  LEU A 164       0.496   3.551  -1.079  1.00 95.27           C  
ATOM   2394  HA  LEU A 164       1.529   3.868  -0.933  1.00 95.27           H  
ATOM   2395  C   LEU A 164       0.407   2.089  -0.620  1.00 95.27           C  
ATOM   2396  CB  LEU A 164      -0.430   4.418  -0.224  1.00 95.27           C  
ATOM   2397  HB2 LEU A 164      -1.464   4.139  -0.426  1.00 95.27           H  
ATOM   2398  HB3 LEU A 164      -0.202   4.180   0.815  1.00 95.27           H  
ATOM   2399  O   LEU A 164       1.309   1.610   0.063  1.00 95.27           O  
ATOM   2400  CG  LEU A 164      -0.267   5.933  -0.384  1.00 95.27           C  
ATOM   2401  HG  LEU A 164      -0.285   6.214  -1.437  1.00 95.27           H  
ATOM   2402  CD1 LEU A 164      -1.421   6.635   0.329  1.00 95.27           C  
ATOM   2403 HD11 LEU A 164      -1.426   6.361   1.384  1.00 95.27           H  
ATOM   2404 HD12 LEU A 164      -2.369   6.345  -0.123  1.00 95.27           H  
ATOM   2405 HD13 LEU A 164      -1.305   7.715   0.235  1.00 95.27           H  
ATOM   2406  CD2 LEU A 164       1.054   6.369   0.245  1.00 95.27           C  
ATOM   2407 HD21 LEU A 164       1.891   6.022  -0.362  1.00 95.27           H  
ATOM   2408 HD22 LEU A 164       1.148   5.963   1.252  1.00 95.27           H  
ATOM   2409 HD23 LEU A 164       1.098   7.455   0.324  1.00 95.27           H  
ATOM   2410  N   ALA A 165      -0.636   1.368  -1.039  1.00 94.80           N  
ATOM   2411  H   ALA A 165      -1.369   1.836  -1.553  1.00 94.80           H  
ATOM   2412  CA  ALA A 165      -0.816  -0.048  -0.732  1.00 94.80           C  
ATOM   2413  HA  ALA A 165      -0.833  -0.168   0.351  1.00 94.80           H  
ATOM   2414  C   ALA A 165       0.334  -0.906  -1.279  1.00 94.80           C  
ATOM   2415  CB  ALA A 165      -2.165  -0.502  -1.302  1.00 94.80           C  
ATOM   2416  HB1 ALA A 165      -2.127  -0.534  -2.391  1.00 94.80           H  
ATOM   2417  HB2 ALA A 165      -2.402  -1.497  -0.925  1.00 94.80           H  
ATOM   2418  HB3 ALA A 165      -2.952   0.190  -1.002  1.00 94.80           H  
ATOM   2419  O   ALA A 165       0.900  -1.719  -0.547  1.00 94.80           O  
ATOM   2420  N   ILE A 166       0.723  -0.679  -2.539  1.00 93.64           N  
ATOM   2421  H   ILE A 166       0.197  -0.007  -3.079  1.00 93.64           H  
ATOM   2422  CA  ILE A 166       1.839  -1.376  -3.193  1.00 93.64           C  
ATOM   2423  HA  ILE A 166       1.667  -2.451  -3.127  1.00 93.64           H  
ATOM   2424  C   ILE A 166       3.154  -1.083  -2.471  1.00 93.64           C  
ATOM   2425  CB  ILE A 166       1.917  -0.979  -4.685  1.00 93.64           C  
ATOM   2426  HB  ILE A 166       1.870   0.108  -4.754  1.00 93.64           H  
ATOM   2427  O   ILE A 166       3.897  -2.011  -2.158  1.00 93.64           O  
ATOM   2428  CG1 ILE A 166       0.718  -1.580  -5.448  1.00 93.64           C  
ATOM   2429 HG12 ILE A 166      -0.194  -1.463  -4.863  1.00 93.64           H  
ATOM   2430 HG13 ILE A 166       0.881  -2.648  -5.594  1.00 93.64           H  
ATOM   2431  CG2 ILE A 166       3.236  -1.447  -5.337  1.00 93.64           C  
ATOM   2432 HG21 ILE A 166       3.241  -1.221  -6.404  1.00 93.64           H  
ATOM   2433 HG22 ILE A 166       3.359  -2.521  -5.198  1.00 93.64           H  
ATOM   2434 HG23 ILE A 166       4.086  -0.929  -4.892  1.00 93.64           H  
ATOM   2435  CD1 ILE A 166       0.477  -0.921  -6.809  1.00 93.64           C  
ATOM   2436 HD11 ILE A 166       1.309  -1.119  -7.484  1.00 93.64           H  
ATOM   2437 HD12 ILE A 166      -0.435  -1.331  -7.244  1.00 93.64           H  
ATOM   2438 HD13 ILE A 166       0.354   0.155  -6.687  1.00 93.64           H  
ATOM   2439  N   VAL A 167       3.438   0.189  -2.181  1.00 94.12           N  
ATOM   2440  H   VAL A 167       2.784   0.904  -2.465  1.00 94.12           H  
ATOM   2441  CA  VAL A 167       4.663   0.598  -1.478  1.00 94.12           C  
ATOM   2442  HA  VAL A 167       5.528   0.216  -2.019  1.00 94.12           H  
ATOM   2443  C   VAL A 167       4.721  -0.012  -0.077  1.00 94.12           C  
ATOM   2444  CB  VAL A 167       4.754   2.134  -1.439  1.00 94.12           C  
ATOM   2445  HB  VAL A 167       3.792   2.545  -1.135  1.00 94.12           H  
ATOM   2446  O   VAL A 167       5.746  -0.582   0.299  1.00 94.12           O  
ATOM   2447  CG1 VAL A 167       5.813   2.650  -0.465  1.00 94.12           C  
ATOM   2448 HG11 VAL A 167       5.832   3.738  -0.520  1.00 94.12           H  
ATOM   2449 HG12 VAL A 167       6.793   2.246  -0.719  1.00 94.12           H  
ATOM   2450 HG13 VAL A 167       5.566   2.375   0.560  1.00 94.12           H  
ATOM   2451  CG2 VAL A 167       5.105   2.666  -2.835  1.00 94.12           C  
ATOM   2452 HG21 VAL A 167       4.328   2.390  -3.547  1.00 94.12           H  
ATOM   2453 HG22 VAL A 167       5.181   3.753  -2.809  1.00 94.12           H  
ATOM   2454 HG23 VAL A 167       6.056   2.249  -3.166  1.00 94.12           H  
ATOM   2455  N   ASN A 168       3.617   0.031   0.672  1.00 94.51           N  
ATOM   2456  H   ASN A 168       2.808   0.522   0.319  1.00 94.51           H  
ATOM   2457  CA  ASN A 168       3.524  -0.592   1.988  1.00 94.51           C  
ATOM   2458  HA  ASN A 168       4.302  -0.180   2.631  1.00 94.51           H  
ATOM   2459  C   ASN A 168       3.748  -2.110   1.915  1.00 94.51           C  
ATOM   2460  CB  ASN A 168       2.157  -0.253   2.593  1.00 94.51           C  
ATOM   2461  HB2 ASN A 168       2.044   0.829   2.664  1.00 94.51           H  
ATOM   2462  HB3 ASN A 168       1.365  -0.627   1.945  1.00 94.51           H  
ATOM   2463  O   ASN A 168       4.536  -2.652   2.689  1.00 94.51           O  
ATOM   2464  CG  ASN A 168       2.004  -0.843   3.982  1.00 94.51           C  
ATOM   2465  ND2 ASN A 168       1.063  -1.739   4.170  1.00 94.51           N  
ATOM   2466 HD21 ASN A 168       0.484  -2.044   3.401  1.00 94.51           H  
ATOM   2467 HD22 ASN A 168       1.027  -2.179   5.079  1.00 94.51           H  
ATOM   2468  OD1 ASN A 168       2.725  -0.522   4.910  1.00 94.51           O  
ATOM   2469  N   LYS A 169       3.110  -2.802   0.962  1.00 92.09           N  
ATOM   2470  H   LYS A 169       2.473  -2.312   0.350  1.00 92.09           H  
ATOM   2471  CA  LYS A 169       3.294  -4.249   0.775  1.00 92.09           C  
ATOM   2472  HA  LYS A 169       3.095  -4.739   1.728  1.00 92.09           H  
ATOM   2473  C   LYS A 169       4.734  -4.600   0.404  1.00 92.09           C  
ATOM   2474  CB  LYS A 169       2.295  -4.773  -0.273  1.00 92.09           C  
ATOM   2475  HB2 LYS A 169       2.463  -4.254  -1.217  1.00 92.09           H  
ATOM   2476  HB3 LYS A 169       1.285  -4.538   0.060  1.00 92.09           H  
ATOM   2477  O   LYS A 169       5.255  -5.605   0.872  1.00 92.09           O  
ATOM   2478  CG  LYS A 169       2.388  -6.291  -0.534  1.00 92.09           C  
ATOM   2479  HG2 LYS A 169       1.661  -6.554  -1.302  1.00 92.09           H  
ATOM   2480  HG3 LYS A 169       3.372  -6.531  -0.934  1.00 92.09           H  
ATOM   2481  CD  LYS A 169       2.122  -7.157   0.710  1.00 92.09           C  
ATOM   2482  HD2 LYS A 169       2.906  -6.985   1.447  1.00 92.09           H  
ATOM   2483  HD3 LYS A 169       1.154  -6.896   1.139  1.00 92.09           H  
ATOM   2484  CE  LYS A 169       2.128  -8.642   0.324  1.00 92.09           C  
ATOM   2485  HE2 LYS A 169       3.054  -8.855  -0.211  1.00 92.09           H  
ATOM   2486  HE3 LYS A 169       1.299  -8.838  -0.356  1.00 92.09           H  
ATOM   2487  NZ  LYS A 169       2.039  -9.537   1.504  1.00 92.09           N  
ATOM   2488  HZ1 LYS A 169       1.140  -9.475   1.960  1.00 92.09           H  
ATOM   2489  HZ2 LYS A 169       2.201 -10.494   1.222  1.00 92.09           H  
ATOM   2490  HZ3 LYS A 169       2.768  -9.353   2.178  1.00 92.09           H  
ATOM   2491  N   TYR A 170       5.375  -3.785  -0.427  1.00 91.94           N  
ATOM   2492  H   TYR A 170       4.870  -2.998  -0.810  1.00 91.94           H  
ATOM   2493  CA  TYR A 170       6.712  -4.068  -0.937  1.00 91.94           C  
ATOM   2494  HA  TYR A 170       6.757  -5.125  -1.201  1.00 91.94           H  
ATOM   2495  C   TYR A 170       7.816  -3.823   0.105  1.00 91.94           C  
ATOM   2496  CB  TYR A 170       6.913  -3.259  -2.223  1.00 91.94           C  
ATOM   2497  HB2 TYR A 170       6.044  -3.400  -2.866  1.00 91.94           H  
ATOM   2498  HB3 TYR A 170       6.972  -2.199  -1.976  1.00 91.94           H  
ATOM   2499  O   TYR A 170       8.749  -4.622   0.186  1.00 91.94           O  
ATOM   2500  CG  TYR A 170       8.132  -3.669  -3.017  1.00 91.94           C  
ATOM   2501  CD1 TYR A 170       9.298  -2.890  -2.955  1.00 91.94           C  
ATOM   2502  HD1 TYR A 170       9.327  -2.012  -2.326  1.00 91.94           H  
ATOM   2503  CD2 TYR A 170       8.103  -4.826  -3.819  1.00 91.94           C  
ATOM   2504  HD2 TYR A 170       7.206  -5.425  -3.873  1.00 91.94           H  
ATOM   2505  CE1 TYR A 170      10.440  -3.261  -3.682  1.00 91.94           C  
ATOM   2506  HE1 TYR A 170      11.326  -2.647  -3.616  1.00 91.94           H  
ATOM   2507  CE2 TYR A 170       9.247  -5.207  -4.546  1.00 91.94           C  
ATOM   2508  HE2 TYR A 170       9.231  -6.095  -5.159  1.00 91.94           H  
ATOM   2509  OH  TYR A 170      11.565  -4.815  -5.094  1.00 91.94           O  
ATOM   2510  HH  TYR A 170      12.286  -4.263  -4.783  1.00 91.94           H  
ATOM   2511  CZ  TYR A 170      10.425  -4.435  -4.459  1.00 91.94           C  
ATOM   2512  N   PHE A 171       7.705  -2.764   0.918  1.00 91.86           N  
ATOM   2513  H   PHE A 171       6.927  -2.136   0.775  1.00 91.86           H  
ATOM   2514  CA  PHE A 171       8.761  -2.345   1.855  1.00 91.86           C  
ATOM   2515  HA  PHE A 171       9.680  -2.883   1.625  1.00 91.86           H  
ATOM   2516  C   PHE A 171       8.485  -2.621   3.342  1.00 91.86           C  
ATOM   2517  CB  PHE A 171       9.043  -0.848   1.659  1.00 91.86           C  
ATOM   2518  HB2 PHE A 171       8.108  -0.292   1.728  1.00 91.86           H  
ATOM   2519  HB3 PHE A 171       9.678  -0.501   2.474  1.00 91.86           H  
ATOM   2520  O   PHE A 171       9.434  -2.618   4.124  1.00 91.86           O  
ATOM   2521  CG  PHE A 171       9.754  -0.503   0.367  1.00 91.86           C  
ATOM   2522  CD1 PHE A 171      11.119  -0.812   0.222  1.00 91.86           C  
ATOM   2523  HD1 PHE A 171      11.651  -1.307   1.022  1.00 91.86           H  
ATOM   2524  CD2 PHE A 171       9.075   0.163  -0.670  1.00 91.86           C  
ATOM   2525  HD2 PHE A 171       8.026   0.393  -0.561  1.00 91.86           H  
ATOM   2526  CE1 PHE A 171      11.806  -0.449  -0.948  1.00 91.86           C  
ATOM   2527  HE1 PHE A 171      12.860  -0.663  -1.042  1.00 91.86           H  
ATOM   2528  CE2 PHE A 171       9.764   0.538  -1.838  1.00 91.86           C  
ATOM   2529  HE2 PHE A 171       9.251   1.065  -2.629  1.00 91.86           H  
ATOM   2530  CZ  PHE A 171      11.130   0.233  -1.973  1.00 91.86           C  
ATOM   2531  HZ  PHE A 171      11.670   0.540  -2.857  1.00 91.86           H  
ATOM   2532  N   ASN A 172       7.229  -2.817   3.759  1.00 91.46           N  
ATOM   2533  H   ASN A 172       6.481  -2.813   3.080  1.00 91.46           H  
ATOM   2534  CA  ASN A 172       6.862  -2.788   5.183  1.00 91.46           C  
ATOM   2535  HA  ASN A 172       7.764  -2.769   5.795  1.00 91.46           H  
ATOM   2536  C   ASN A 172       6.067  -4.003   5.683  1.00 91.46           C  
ATOM   2537  CB  ASN A 172       6.099  -1.480   5.444  1.00 91.46           C  
ATOM   2538  HB2 ASN A 172       5.192  -1.469   4.840  1.00 91.46           H  
ATOM   2539  HB3 ASN A 172       6.711  -0.628   5.149  1.00 91.46           H  
ATOM   2540  O   ASN A 172       6.147  -4.316   6.864  1.00 91.46           O  
ATOM   2541  CG  ASN A 172       5.718  -1.311   6.906  1.00 91.46           C  
ATOM   2542  ND2 ASN A 172       4.470  -0.993   7.157  1.00 91.46           N  
ATOM   2543 HD21 ASN A 172       3.825  -0.845   6.395  1.00 91.46           H  
ATOM   2544 HD22 ASN A 172       4.157  -0.921   8.115  1.00 91.46           H  
ATOM   2545  OD1 ASN A 172       6.530  -1.450   7.813  1.00 91.46           O  
ATOM   2546  N   VAL A 173       5.304  -4.691   4.836  1.00 89.58           N  
ATOM   2547  H   VAL A 173       5.280  -4.412   3.866  1.00 89.58           H  
ATOM   2548  CA  VAL A 173       4.512  -5.864   5.254  1.00 89.58           C  
ATOM   2549  HA  VAL A 173       4.374  -5.831   6.335  1.00 89.58           H  
ATOM   2550  C   VAL A 173       5.263  -7.148   4.898  1.00 89.58           C  
ATOM   2551  CB  VAL A 173       3.111  -5.831   4.620  1.00 89.58           C  
ATOM   2552  HB  VAL A 173       3.217  -5.851   3.535  1.00 89.58           H  
ATOM   2553  O   VAL A 173       5.902  -7.172   3.844  1.00 89.58           O  
ATOM   2554  CG1 VAL A 173       2.186  -6.984   5.024  1.00 89.58           C  
ATOM   2555 HG11 VAL A 173       2.002  -6.956   6.098  1.00 89.58           H  
ATOM   2556 HG12 VAL A 173       2.622  -7.945   4.750  1.00 89.58           H  
ATOM   2557 HG13 VAL A 173       1.231  -6.891   4.506  1.00 89.58           H  
ATOM   2558  CG2 VAL A 173       2.381  -4.546   5.024  1.00 89.58           C  
ATOM   2559 HG21 VAL A 173       2.331  -4.480   6.111  1.00 89.58           H  
ATOM   2560 HG22 VAL A 173       1.372  -4.543   4.611  1.00 89.58           H  
ATOM   2561 HG23 VAL A 173       2.919  -3.678   4.644  1.00 89.58           H  
ATOM   2562  N   PRO A 174       5.157  -8.229   5.697  1.00 85.84           N  
ATOM   2563  CA  PRO A 174       5.673  -9.533   5.301  1.00 85.84           C  
ATOM   2564  HA  PRO A 174       6.763  -9.489   5.292  1.00 85.84           H  
ATOM   2565  C   PRO A 174       5.157  -9.962   3.921  1.00 85.84           C  
ATOM   2566  CB  PRO A 174       5.218 -10.510   6.390  1.00 85.84           C  
ATOM   2567  HB2 PRO A 174       5.951 -11.299   6.557  1.00 85.84           H  
ATOM   2568  HB3 PRO A 174       4.252 -10.941   6.125  1.00 85.84           H  
ATOM   2569  O   PRO A 174       4.021  -9.658   3.527  1.00 85.84           O  
ATOM   2570  CG  PRO A 174       5.041  -9.627   7.622  1.00 85.84           C  
ATOM   2571  HG2 PRO A 174       4.320 -10.049   8.322  1.00 85.84           H  
ATOM   2572  HG3 PRO A 174       6.005  -9.484   8.110  1.00 85.84           H  
ATOM   2573  CD  PRO A 174       4.545  -8.314   7.020  1.00 85.84           C  
ATOM   2574  HD2 PRO A 174       3.460  -8.367   6.929  1.00 85.84           H  
ATOM   2575  HD3 PRO A 174       4.828  -7.478   7.659  1.00 85.84           H  
ATOM   2576  N   GLU A 175       5.975 -10.693   3.169  1.00 82.05           N  
ATOM   2577  H   GLU A 175       6.919 -10.866   3.482  1.00 82.05           H  
ATOM   2578  CA  GLU A 175       5.553 -11.245   1.882  1.00 82.05           C  
ATOM   2579  HA  GLU A 175       5.222 -10.432   1.235  1.00 82.05           H  
ATOM   2580  C   GLU A 175       4.379 -12.219   2.060  1.00 82.05           C  
ATOM   2581  CB  GLU A 175       6.749 -11.922   1.219  1.00 82.05           C  
ATOM   2582  HB2 GLU A 175       7.087 -12.722   1.877  1.00 82.05           H  
ATOM   2583  HB3 GLU A 175       7.554 -11.196   1.106  1.00 82.05           H  
ATOM   2584  O   GLU A 175       3.320 -12.029   1.451  1.00 82.05           O  
ATOM   2585  CG  GLU A 175       6.391 -12.487  -0.167  1.00 82.05           C  
ATOM   2586  HG2 GLU A 175       6.097 -11.669  -0.824  1.00 82.05           H  
ATOM   2587  HG3 GLU A 175       5.548 -13.173  -0.080  1.00 82.05           H  
ATOM   2588  CD  GLU A 175       7.567 -13.255  -0.763  1.00 82.05           C  
ATOM   2589  OE1 GLU A 175       7.684 -13.357  -2.002  1.00 82.05           O  
ATOM   2590  OE2 GLU A 175       8.346 -13.796   0.045  1.00 82.05           O  
ATOM   2591  N   HIS A 176       4.519 -13.206   2.950  1.00 78.31           N  
ATOM   2592  H   HIS A 176       5.377 -13.270   3.478  1.00 78.31           H  
ATOM   2593  CA  HIS A 176       3.442 -14.142   3.257  1.00 78.31           C  
ATOM   2594  HA  HIS A 176       2.869 -14.303   2.344  1.00 78.31           H  
ATOM   2595  C   HIS A 176       2.499 -13.553   4.313  1.00 78.31           C  
ATOM   2596  CB  HIS A 176       4.018 -15.502   3.670  1.00 78.31           C  
ATOM   2597  HB2 HIS A 176       4.843 -15.757   3.005  1.00 78.31           H  
ATOM   2598  HB3 HIS A 176       4.408 -15.445   4.686  1.00 78.31           H  
ATOM   2599  O   HIS A 176       2.934 -13.094   5.363  1.00 78.31           O  
ATOM   2600  CG  HIS A 176       2.983 -16.595   3.576  1.00 78.31           C  
ATOM   2601  CD2 HIS A 176       2.724 -17.378   2.484  1.00 78.31           C  
ATOM   2602  HD2 HIS A 176       3.246 -17.341   1.539  1.00 78.31           H  
ATOM   2603  ND1 HIS A 176       2.080 -16.949   4.548  1.00 78.31           N  
ATOM   2604  HD1 HIS A 176       2.154 -16.706   5.526  1.00 78.31           H  
ATOM   2605  CE1 HIS A 176       1.270 -17.896   4.044  1.00 78.31           C  
ATOM   2606  HE1 HIS A 176       0.491 -18.405   4.593  1.00 78.31           H  
ATOM   2607  NE2 HIS A 176       1.632 -18.196   2.789  1.00 78.31           N  
ATOM   2608  N   SER A 177       1.190 -13.586   4.060  1.00 74.09           N  
ATOM   2609  H   SER A 177       0.853 -14.031   3.218  1.00 74.09           H  
ATOM   2610  CA  SER A 177       0.187 -13.020   4.978  1.00 74.09           C  
ATOM   2611  HA  SER A 177       0.573 -12.084   5.383  1.00 74.09           H  
ATOM   2612  C   SER A 177      -0.131 -13.909   6.186  1.00 74.09           C  
ATOM   2613  CB  SER A 177      -1.095 -12.701   4.206  1.00 74.09           C  
ATOM   2614  HB2 SER A 177      -0.888 -11.901   3.494  1.00 74.09           H  
ATOM   2615  HB3 SER A 177      -1.869 -12.363   4.894  1.00 74.09           H  
ATOM   2616  O   SER A 177      -0.857 -13.483   7.075  1.00 74.09           O  
ATOM   2617  OG  SER A 177      -1.541 -13.842   3.497  1.00 74.09           O  
ATOM   2618  HG  SER A 177      -2.241 -13.563   2.903  1.00 74.09           H  
ATOM   2619  N   GLY A 178       0.362 -15.150   6.200  1.00 72.03           N  
ATOM   2620  H   GLY A 178       0.914 -15.418   5.398  1.00 72.03           H  
ATOM   2621  CA  GLY A 178       0.120 -16.137   7.266  1.00 72.03           C  
ATOM   2622  HA2 GLY A 178       0.904 -16.894   7.257  1.00 72.03           H  
ATOM   2623  HA3 GLY A 178       0.159 -15.633   8.231  1.00 72.03           H  
ATOM   2624  C   GLY A 178      -1.234 -16.851   7.173  1.00 72.03           C  
ATOM   2625  O   GLY A 178      -1.484 -17.791   7.917  1.00 72.03           O  
ATOM   2626  N   LEU A 179      -2.097 -16.463   6.227  1.00 74.85           N  
ATOM   2627  H   LEU A 179      -1.816 -15.710   5.615  1.00 74.85           H  
ATOM   2628  CA  LEU A 179      -3.451 -17.000   6.071  1.00 74.85           C  
ATOM   2629  HA  LEU A 179      -3.571 -17.828   6.770  1.00 74.85           H  
ATOM   2630  C   LEU A 179      -3.695 -17.582   4.675  1.00 74.85           C  
ATOM   2631  CB  LEU A 179      -4.470 -15.921   6.494  1.00 74.85           C  
ATOM   2632  HB2 LEU A 179      -5.465 -16.364   6.540  1.00 74.85           H  
ATOM   2633  HB3 LEU A 179      -4.209 -15.628   7.511  1.00 74.85           H  
ATOM   2634  O   LEU A 179      -3.052 -17.201   3.697  1.00 74.85           O  
ATOM   2635  CG  LEU A 179      -4.515 -14.653   5.614  1.00 74.85           C  
ATOM   2636  HG  LEU A 179      -3.522 -14.426   5.227  1.00 74.85           H  
ATOM   2637  CD1 LEU A 179      -5.491 -14.789   4.445  1.00 74.85           C  
ATOM   2638 HD11 LEU A 179      -5.161 -15.588   3.782  1.00 74.85           H  
ATOM   2639 HD12 LEU A 179      -6.490 -15.025   4.811  1.00 74.85           H  
ATOM   2640 HD13 LEU A 179      -5.523 -13.855   3.884  1.00 74.85           H  
ATOM   2641  CD2 LEU A 179      -4.988 -13.452   6.432  1.00 74.85           C  
ATOM   2642 HD21 LEU A 179      -5.012 -12.558   5.810  1.00 74.85           H  
ATOM   2643 HD22 LEU A 179      -4.285 -13.277   7.247  1.00 74.85           H  
ATOM   2644 HD23 LEU A 179      -5.977 -13.642   6.849  1.00 74.85           H  
ATOM   2645  N   ALA A 180      -4.668 -18.490   4.569  1.00 80.85           N  
ATOM   2646  H   ALA A 180      -5.170 -18.758   5.404  1.00 80.85           H  
ATOM   2647  CA  ALA A 180      -5.084 -19.058   3.291  1.00 80.85           C  
ATOM   2648  HA  ALA A 180      -4.192 -19.395   2.762  1.00 80.85           H  
ATOM   2649  C   ALA A 180      -5.794 -18.006   2.423  1.00 80.85           C  
ATOM   2650  CB  ALA A 180      -5.976 -20.278   3.544  1.00 80.85           C  
ATOM   2651  HB1 ALA A 180      -6.263 -20.727   2.593  1.00 80.85           H  
ATOM   2652  HB2 ALA A 180      -6.875 -19.978   4.082  1.00 80.85           H  
ATOM   2653  HB3 ALA A 180      -5.433 -21.016   4.134  1.00 80.85           H  
ATOM   2654  O   ALA A 180      -6.774 -17.393   2.849  1.00 80.85           O  
ATOM   2655  N   GLN A 181      -5.326 -17.824   1.187  1.00 80.57           N  
ATOM   2656  H   GLN A 181      -4.504 -18.337   0.905  1.00 80.57           H  
ATOM   2657  CA  GLN A 181      -5.863 -16.829   0.261  1.00 80.57           C  
ATOM   2658  HA  GLN A 181      -6.683 -16.293   0.740  1.00 80.57           H  
ATOM   2659  C   GLN A 181      -6.426 -17.472  -1.010  1.00 80.57           C  
ATOM   2660  CB  GLN A 181      -4.788 -15.792  -0.078  1.00 80.57           C  
ATOM   2661  HB2 GLN A 181      -5.195 -15.143  -0.854  1.00 80.57           H  
ATOM   2662  HB3 GLN A 181      -3.905 -16.294  -0.473  1.00 80.57           H  
ATOM   2663  O   GLN A 181      -5.753 -18.257  -1.686  1.00 80.57           O  
ATOM   2664  CG  GLN A 181      -4.397 -14.921   1.126  1.00 80.57           C  
ATOM   2665  HG2 GLN A 181      -5.301 -14.482   1.548  1.00 80.57           H  
ATOM   2666  HG3 GLN A 181      -3.909 -15.537   1.881  1.00 80.57           H  
ATOM   2667  CD  GLN A 181      -3.435 -13.804   0.745  1.00 80.57           C  
ATOM   2668  NE2 GLN A 181      -3.563 -12.623   1.313  1.00 80.57           N  
ATOM   2669 HE21 GLN A 181      -4.365 -12.420   1.892  1.00 80.57           H  
ATOM   2670 HE22 GLN A 181      -3.138 -11.849   0.823  1.00 80.57           H  
ATOM   2671  OE1 GLN A 181      -2.543 -13.974  -0.066  1.00 80.57           O  
ATOM   2672  N   ILE A 182      -7.654 -17.081  -1.359  1.00 87.14           N  
ATOM   2673  H   ILE A 182      -8.122 -16.407  -0.770  1.00 87.14           H  
ATOM   2674  CA  ILE A 182      -8.328 -17.438  -2.611  1.00 87.14           C  
ATOM   2675  HA  ILE A 182      -7.687 -18.097  -3.196  1.00 87.14           H  
ATOM   2676  C   ILE A 182      -8.546 -16.154  -3.405  1.00 87.14           C  
ATOM   2677  CB  ILE A 182      -9.662 -18.176  -2.355  1.00 87.14           C  
ATOM   2678  HB  ILE A 182     -10.322 -17.513  -1.797  1.00 87.14           H  
ATOM   2679  O   ILE A 182      -9.121 -15.196  -2.890  1.00 87.14           O  
ATOM   2680  CG1 ILE A 182      -9.438 -19.456  -1.518  1.00 87.14           C  
ATOM   2681 HG12 ILE A 182      -8.804 -20.148  -2.072  1.00 87.14           H  
ATOM   2682 HG13 ILE A 182      -8.924 -19.198  -0.592  1.00 87.14           H  
ATOM   2683  CG2 ILE A 182     -10.336 -18.513  -3.700  1.00 87.14           C  
ATOM   2684 HG21 ILE A 182     -11.288 -19.019  -3.538  1.00 87.14           H  
ATOM   2685 HG22 ILE A 182     -10.553 -17.600  -4.255  1.00 87.14           H  
ATOM   2686 HG23 ILE A 182      -9.686 -19.152  -4.299  1.00 87.14           H  
ATOM   2687  CD1 ILE A 182     -10.733 -20.175  -1.118  1.00 87.14           C  
ATOM   2688 HD11 ILE A 182     -11.421 -19.472  -0.649  1.00 87.14           H  
ATOM   2689 HD12 ILE A 182     -11.206 -20.629  -1.989  1.00 87.14           H  
ATOM   2690 HD13 ILE A 182     -10.497 -20.966  -0.407  1.00 87.14           H  
ATOM   2691  N   ASN A 183      -8.090 -16.148  -4.656  1.00 90.70           N  
ATOM   2692  H   ASN A 183      -7.650 -16.989  -5.002  1.00 90.70           H  
ATOM   2693  CA  ASN A 183      -8.109 -15.003  -5.558  1.00 90.70           C  
ATOM   2694  HA  ASN A 183      -7.415 -15.215  -6.371  1.00 90.70           H  
ATOM   2695  C   ASN A 183      -7.593 -13.698  -4.900  1.00 90.70           C  
ATOM   2696  CB  ASN A 183      -9.523 -14.900  -6.159  1.00 90.70           C  
ATOM   2697  HB2 ASN A 183     -10.241 -14.706  -5.362  1.00 90.70           H  
ATOM   2698  HB3 ASN A 183      -9.553 -14.051  -6.843  1.00 90.70           H  
ATOM   2699  O   ASN A 183      -8.287 -12.676  -4.961  1.00 90.70           O  
ATOM   2700  CG  ASN A 183      -9.934 -16.141  -6.931  1.00 90.70           C  
ATOM   2701  ND2 ASN A 183     -11.143 -16.623  -6.754  1.00 90.70           N  
ATOM   2702 HD21 ASN A 183     -11.352 -17.498  -7.212  1.00 90.70           H  
ATOM   2703 HD22 ASN A 183     -11.785 -16.162  -6.125  1.00 90.70           H  
ATOM   2704  OD1 ASN A 183      -9.184 -16.712  -7.707  1.00 90.70           O  
ATOM   2705  N   PRO A 184      -6.421 -13.706  -4.224  1.00 89.91           N  
ATOM   2706  CA  PRO A 184      -5.881 -12.496  -3.617  1.00 89.91           C  
ATOM   2707  HA  PRO A 184      -6.630 -12.033  -2.975  1.00 89.91           H  
ATOM   2708  C   PRO A 184      -5.434 -11.496  -4.686  1.00 89.91           C  
ATOM   2709  CB  PRO A 184      -4.699 -12.941  -2.759  1.00 89.91           C  
ATOM   2710  HB2 PRO A 184      -5.057 -13.184  -1.758  1.00 89.91           H  
ATOM   2711  HB3 PRO A 184      -3.926 -12.175  -2.697  1.00 89.91           H  
ATOM   2712  O   PRO A 184      -4.665 -11.827  -5.591  1.00 89.91           O  
ATOM   2713  CG  PRO A 184      -4.198 -14.194  -3.478  1.00 89.91           C  
ATOM   2714  HG2 PRO A 184      -3.689 -14.874  -2.796  1.00 89.91           H  
ATOM   2715  HG3 PRO A 184      -3.533 -13.909  -4.294  1.00 89.91           H  
ATOM   2716  CD  PRO A 184      -5.476 -14.810  -4.051  1.00 89.91           C  
ATOM   2717  HD2 PRO A 184      -5.873 -15.524  -3.329  1.00 89.91           H  
ATOM   2718  HD3 PRO A 184      -5.265 -15.307  -4.997  1.00 89.91           H  
ATOM   2719  N   LEU A 185      -5.877 -10.251  -4.546  1.00 90.67           N  
ATOM   2720  H   LEU A 185      -6.534 -10.065  -3.801  1.00 90.67           H  
ATOM   2721  CA  LEU A 185      -5.407  -9.122  -5.344  1.00 90.67           C  
ATOM   2722  HA  LEU A 185      -4.927  -9.497  -6.249  1.00 90.67           H  
ATOM   2723  C   LEU A 185      -4.325  -8.311  -4.614  1.00 90.67           C  
ATOM   2724  CB  LEU A 185      -6.601  -8.251  -5.774  1.00 90.67           C  
ATOM   2725  HB2 LEU A 185      -7.079  -7.871  -4.871  1.00 90.67           H  
ATOM   2726  HB3 LEU A 185      -6.221  -7.393  -6.329  1.00 90.67           H  
ATOM   2727  O   LEU A 185      -3.670  -7.498  -5.243  1.00 90.67           O  
ATOM   2728  CG  LEU A 185      -7.670  -8.955  -6.632  1.00 90.67           C  
ATOM   2729  HG  LEU A 185      -8.103  -9.784  -6.071  1.00 90.67           H  
ATOM   2730  CD1 LEU A 185      -8.789  -7.965  -6.958  1.00 90.67           C  
ATOM   2731 HD11 LEU A 185      -9.244  -7.621  -6.030  1.00 90.67           H  
ATOM   2732 HD12 LEU A 185      -8.377  -7.106  -7.488  1.00 90.67           H  
ATOM   2733 HD13 LEU A 185      -9.549  -8.440  -7.580  1.00 90.67           H  
ATOM   2734  CD2 LEU A 185      -7.110  -9.492  -7.952  1.00 90.67           C  
ATOM   2735 HD21 LEU A 185      -7.919  -9.908  -8.553  1.00 90.67           H  
ATOM   2736 HD22 LEU A 185      -6.623  -8.689  -8.505  1.00 90.67           H  
ATOM   2737 HD23 LEU A 185      -6.392 -10.287  -7.751  1.00 90.67           H  
ATOM   2738  N   ASP A 186      -4.065  -8.544  -3.330  1.00 88.19           N  
ATOM   2739  H   ASP A 186      -4.565  -9.280  -2.853  1.00 88.19           H  
ATOM   2740  CA  ASP A 186      -3.056  -7.835  -2.518  1.00 88.19           C  
ATOM   2741  HA  ASP A 186      -2.890  -6.851  -2.958  1.00 88.19           H  
ATOM   2742  C   ASP A 186      -1.671  -8.516  -2.483  1.00 88.19           C  
ATOM   2743  CB  ASP A 186      -3.615  -7.600  -1.105  1.00 88.19           C  
ATOM   2744  HB2 ASP A 186      -4.426  -6.875  -1.170  1.00 88.19           H  
ATOM   2745  HB3 ASP A 186      -2.846  -7.152  -0.476  1.00 88.19           H  
ATOM   2746  O   ASP A 186      -0.793  -8.129  -1.706  1.00 88.19           O  
ATOM   2747  CG  ASP A 186      -4.154  -8.862  -0.420  1.00 88.19           C  
ATOM   2748  OD1 ASP A 186      -3.914  -9.993  -0.906  1.00 88.19           O  
ATOM   2749  OD2 ASP A 186      -4.894  -8.682   0.569  1.00 88.19           O  
ATOM   2750  N   GLN A 187      -1.447  -9.521  -3.335  1.00 84.31           N  
ATOM   2751  H   GLN A 187      -2.203  -9.788  -3.950  1.00 84.31           H  
ATOM   2752  CA  GLN A 187      -0.161 -10.208  -3.463  1.00 84.31           C  
ATOM   2753  HA  GLN A 187       0.436  -9.981  -2.579  1.00 84.31           H  
ATOM   2754  C   GLN A 187       0.646  -9.704  -4.660  1.00 84.31           C  
ATOM   2755  CB  GLN A 187      -0.353 -11.732  -3.510  1.00 84.31           C  
ATOM   2756  HB2 GLN A 187       0.585 -12.207  -3.797  1.00 84.31           H  
ATOM   2757  HB3 GLN A 187      -1.098 -11.974  -4.269  1.00 84.31           H  
ATOM   2758  O   GLN A 187       0.123  -9.528  -5.765  1.00 84.31           O  
ATOM   2759  CG  GLN A 187      -0.801 -12.315  -2.160  1.00 84.31           C  
ATOM   2760  HG2 GLN A 187      -1.711 -11.815  -1.827  1.00 84.31           H  
ATOM   2761  HG3 GLN A 187      -1.035 -13.370  -2.302  1.00 84.31           H  
ATOM   2762  CD  GLN A 187       0.246 -12.212  -1.049  1.00 84.31           C  
ATOM   2763  NE2 GLN A 187      -0.070 -12.630   0.152  1.00 84.31           N  
ATOM   2764 HE21 GLN A 187      -0.938 -13.136   0.253  1.00 84.31           H  
ATOM   2765 HE22 GLN A 187       0.709 -12.733   0.787  1.00 84.31           H  
ATOM   2766  OE1 GLN A 187       1.361 -11.747  -1.216  1.00 84.31           O  
ATOM   2767  N   LEU A 188       1.946  -9.521  -4.432  1.00 83.56           N  
ATOM   2768  H   LEU A 188       2.305  -9.818  -3.536  1.00 83.56           H  
ATOM   2769  CA  LEU A 188       2.933  -9.211  -5.464  1.00 83.56           C  
ATOM   2770  HA  LEU A 188       2.425  -8.967  -6.397  1.00 83.56           H  
ATOM   2771  C   LEU A 188       3.816 -10.438  -5.718  1.00 83.56           C  
ATOM   2772  CB  LEU A 188       3.792  -8.008  -5.042  1.00 83.56           C  
ATOM   2773  HB2 LEU A 188       4.333  -8.323  -4.149  1.00 83.56           H  
ATOM   2774  HB3 LEU A 188       4.523  -7.808  -5.825  1.00 83.56           H  
ATOM   2775  O   LEU A 188       4.012 -11.272  -4.840  1.00 83.56           O  
ATOM   2776  CG  LEU A 188       3.050  -6.702  -4.714  1.00 83.56           C  
ATOM   2777  HG  LEU A 188       2.379  -6.874  -3.872  1.00 83.56           H  
ATOM   2778  CD1 LEU A 188       4.044  -5.611  -4.307  1.00 83.56           C  
ATOM   2779 HD11 LEU A 188       4.740  -5.411  -5.121  1.00 83.56           H  
ATOM   2780 HD12 LEU A 188       4.600  -5.932  -3.426  1.00 83.56           H  
ATOM   2781 HD13 LEU A 188       3.506  -4.699  -4.050  1.00 83.56           H  
ATOM   2782  CD2 LEU A 188       2.240  -6.211  -5.915  1.00 83.56           C  
ATOM   2783 HD21 LEU A 188       2.861  -6.221  -6.811  1.00 83.56           H  
ATOM   2784 HD22 LEU A 188       1.870  -5.202  -5.734  1.00 83.56           H  
ATOM   2785 HD23 LEU A 188       1.388  -6.873  -6.071  1.00 83.56           H  
ATOM   2786  N   GLY A 189       4.391 -10.523  -6.914  1.00 72.89           N  
ATOM   2787  H   GLY A 189       4.163  -9.812  -7.593  1.00 72.89           H  
ATOM   2788  CA  GLY A 189       5.316 -11.591  -7.283  1.00 72.89           C  
ATOM   2789  HA2 GLY A 189       5.979 -11.774  -6.438  1.00 72.89           H  
ATOM   2790  HA3 GLY A 189       5.928 -11.263  -8.123  1.00 72.89           H  
ATOM   2791  C   GLY A 189       4.631 -12.913  -7.668  1.00 72.89           C  
ATOM   2792  O   GLY A 189       3.426 -12.940  -7.948  1.00 72.89           O  
ATOM   2793  N   PRO A 190       5.409 -14.009  -7.767  1.00 61.75           N  
ATOM   2794  CA  PRO A 190       4.930 -15.304  -8.256  1.00 61.75           C  
ATOM   2795  HA  PRO A 190       4.290 -15.162  -9.127  1.00 61.75           H  
ATOM   2796  C   PRO A 190       4.132 -16.103  -7.213  1.00 61.75           C  
ATOM   2797  CB  PRO A 190       6.199 -16.049  -8.685  1.00 61.75           C  
ATOM   2798  HB2 PRO A 190       6.092 -17.131  -8.606  1.00 61.75           H  
ATOM   2799  HB3 PRO A 190       6.457 -15.768  -9.706  1.00 61.75           H  
ATOM   2800  O   PRO A 190       3.348 -16.970  -7.594  1.00 61.75           O  
ATOM   2801  CG  PRO A 190       7.263 -15.514  -7.727  1.00 61.75           C  
ATOM   2802  HG2 PRO A 190       7.203 -16.048  -6.778  1.00 61.75           H  
ATOM   2803  HG3 PRO A 190       8.265 -15.594  -8.147  1.00 61.75           H  
ATOM   2804  CD  PRO A 190       6.848 -14.057  -7.524  1.00 61.75           C  
ATOM   2805  HD2 PRO A 190       7.091 -13.742  -6.509  1.00 61.75           H  
ATOM   2806  HD3 PRO A 190       7.364 -13.427  -8.247  1.00 61.75           H  
ATOM   2807  N   TYR A 191       4.293 -15.812  -5.917  1.00 62.55           N  
ATOM   2808  H   TYR A 191       4.945 -15.083  -5.663  1.00 62.55           H  
ATOM   2809  CA  TYR A 191       3.627 -16.512  -4.811  1.00 62.55           C  
ATOM   2810  HA  TYR A 191       3.542 -17.568  -5.071  1.00 62.55           H  
ATOM   2811  C   TYR A 191       2.211 -15.984  -4.596  1.00 62.55           C  
ATOM   2812  CB  TYR A 191       4.468 -16.423  -3.535  1.00 62.55           C  
ATOM   2813  HB2 TYR A 191       3.995 -17.020  -2.755  1.00 62.55           H  
ATOM   2814  HB3 TYR A 191       4.487 -15.390  -3.189  1.00 62.55           H  
ATOM   2815  O   TYR A 191       1.884 -15.332  -3.609  1.00 62.55           O  
ATOM   2816  CG  TYR A 191       5.888 -16.905  -3.716  1.00 62.55           C  
ATOM   2817  CD1 TYR A 191       6.166 -18.281  -3.828  1.00 62.55           C  
ATOM   2818  HD1 TYR A 191       5.365 -19.002  -3.769  1.00 62.55           H  
ATOM   2819  CD2 TYR A 191       6.929 -15.963  -3.781  1.00 62.55           C  
ATOM   2820  HD2 TYR A 191       6.721 -14.911  -3.655  1.00 62.55           H  
ATOM   2821  CE1 TYR A 191       7.496 -18.712  -3.997  1.00 62.55           C  
ATOM   2822  HE1 TYR A 191       7.730 -19.764  -4.073  1.00 62.55           H  
ATOM   2823  CE2 TYR A 191       8.256 -16.388  -3.959  1.00 62.55           C  
ATOM   2824  HE2 TYR A 191       9.045 -15.651  -3.980  1.00 62.55           H  
ATOM   2825  OH  TYR A 191       9.823 -18.176  -4.235  1.00 62.55           O  
ATOM   2826  HH  TYR A 191      10.412 -17.434  -4.389  1.00 62.55           H  
ATOM   2827  CZ  TYR A 191       8.540 -17.765  -4.066  1.00 62.55           C  
ATOM   2828  N   GLN A 192       1.360 -16.228  -5.577  1.00 65.52           N  
ATOM   2829  H   GLN A 192       1.684 -16.784  -6.356  1.00 65.52           H  
ATOM   2830  CA  GLN A 192      -0.040 -15.854  -5.513  1.00 65.52           C  
ATOM   2831  HA  GLN A 192      -0.172 -15.033  -4.809  1.00 65.52           H  
ATOM   2832  C   GLN A 192      -0.804 -17.067  -4.987  1.00 65.52           C  
ATOM   2833  CB  GLN A 192      -0.493 -15.368  -6.890  1.00 65.52           C  
ATOM   2834  HB2 GLN A 192      -0.460 -16.204  -7.588  1.00 65.52           H  
ATOM   2835  HB3 GLN A 192      -1.512 -14.993  -6.794  1.00 65.52           H  
ATOM   2836  O   GLN A 192      -0.480 -18.192  -5.359  1.00 65.52           O  
ATOM   2837  CG  GLN A 192       0.408 -14.236  -7.413  1.00 65.52           C  
ATOM   2838  HG2 GLN A 192       1.447 -14.566  -7.430  1.00 65.52           H  
ATOM   2839  HG3 GLN A 192       0.339 -13.378  -6.745  1.00 65.52           H  
ATOM   2840  CD  GLN A 192       0.080 -13.788  -8.824  1.00 65.52           C  
ATOM   2841  NE2 GLN A 192       0.906 -12.944  -9.386  1.00 65.52           N  
ATOM   2842 HE21 GLN A 192       1.767 -12.749  -8.896  1.00 65.52           H  
ATOM   2843 HE22 GLN A 192       0.779 -12.722 -10.363  1.00 65.52           H  
ATOM   2844  OE1 GLN A 192      -0.928 -14.131  -9.432  1.00 65.52           O  
ATOM   2845  N   GLY A 193      -1.771 -16.855  -4.092  1.00 68.81           N  
ATOM   2846  H   GLY A 193      -1.933 -15.910  -3.774  1.00 68.81           H  
ATOM   2847  CA  GLY A 193      -2.604 -17.929  -3.547  1.00 68.81           C  
ATOM   2848  HA2 GLY A 193      -3.307 -17.505  -2.830  1.00 68.81           H  
ATOM   2849  HA3 GLY A 193      -1.970 -18.643  -3.020  1.00 68.81           H  
ATOM   2850  C   GLY A 193      -3.393 -18.691  -4.622  1.00 68.81           C  
ATOM   2851  O   GLY A 193      -3.077 -18.690  -5.812  1.00 68.81           O  
ATOM   2852  N   THR A 194      -4.479 -19.351  -4.230  1.00 78.64           N  
ATOM   2853  H   THR A 194      -4.818 -19.231  -3.286  1.00 78.64           H  
ATOM   2854  CA  THR A 194      -5.283 -20.087  -5.218  1.00 78.64           C  
ATOM   2855  HA  THR A 194      -4.618 -20.719  -5.807  1.00 78.64           H  
ATOM   2856  C   THR A 194      -5.977 -19.106  -6.167  1.00 78.64           C  
ATOM   2857  CB  THR A 194      -6.297 -21.008  -4.539  1.00 78.64           C  
ATOM   2858  HB  THR A 194      -6.970 -20.425  -3.910  1.00 78.64           H  
ATOM   2859  O   THR A 194      -6.889 -18.400  -5.751  1.00 78.64           O  
ATOM   2860  CG2 THR A 194      -7.110 -21.810  -5.553  1.00 78.64           C  
ATOM   2861 HG21 THR A 194      -7.774 -21.142  -6.102  1.00 78.64           H  
ATOM   2862 HG22 THR A 194      -6.445 -22.327  -6.245  1.00 78.64           H  
ATOM   2863 HG23 THR A 194      -7.719 -22.545  -5.027  1.00 78.64           H  
ATOM   2864  OG1 THR A 194      -5.611 -21.944  -3.743  1.00 78.64           O  
ATOM   2865  HG1 THR A 194      -5.083 -21.466  -3.100  1.00 78.64           H  
ATOM   2866  N   ASN A 195      -5.564 -19.071  -7.435  1.00 82.99           N  
ATOM   2867  H   ASN A 195      -4.755 -19.629  -7.669  1.00 82.99           H  
ATOM   2868  CA  ASN A 195      -6.052 -18.134  -8.450  1.00 82.99           C  
ATOM   2869  HA  ASN A 195      -6.647 -17.347  -7.986  1.00 82.99           H  
ATOM   2870  C   ASN A 195      -6.939 -18.837  -9.483  1.00 82.99           C  
ATOM   2871  CB  ASN A 195      -4.836 -17.493  -9.129  1.00 82.99           C  
ATOM   2872  HB2 ASN A 195      -4.114 -18.270  -9.382  1.00 82.99           H  
ATOM   2873  HB3 ASN A 195      -5.152 -17.023 -10.060  1.00 82.99           H  
ATOM   2874  O   ASN A 195      -6.463 -19.243 -10.542  1.00 82.99           O  
ATOM   2875  CG  ASN A 195      -4.158 -16.423  -8.313  1.00 82.99           C  
ATOM   2876  ND2 ASN A 195      -2.934 -16.142  -8.672  1.00 82.99           N  
ATOM   2877 HD21 ASN A 195      -2.470 -15.394  -8.176  1.00 82.99           H  
ATOM   2878 HD22 ASN A 195      -2.432 -16.744  -9.309  1.00 82.99           H  
ATOM   2879  OD1 ASN A 195      -4.717 -15.781  -7.442  1.00 82.99           O  
ATOM   2880  N   THR A 196      -8.229 -18.974  -9.189  1.00 81.54           N  
ATOM   2881  H   THR A 196      -8.573 -18.588  -8.322  1.00 81.54           H  
ATOM   2882  CA  THR A 196      -9.205 -19.583 -10.108  1.00 81.54           C  
ATOM   2883  HA  THR A 196      -8.684 -20.211 -10.831  1.00 81.54           H  
ATOM   2884  C   THR A 196      -9.972 -18.546 -10.924  1.00 81.54           C  
ATOM   2885  CB  THR A 196     -10.187 -20.487  -9.354  1.00 81.54           C  
ATOM   2886  HB  THR A 196     -10.987 -20.789 -10.030  1.00 81.54           H  
ATOM   2887  O   THR A 196     -10.178 -18.753 -12.114  1.00 81.54           O  
ATOM   2888  CG2 THR A 196      -9.491 -21.745  -8.831  1.00 81.54           C  
ATOM   2889 HG21 THR A 196     -10.198 -22.354  -8.267  1.00 81.54           H  
ATOM   2890 HG22 THR A 196      -8.653 -21.475  -8.189  1.00 81.54           H  
ATOM   2891 HG23 THR A 196      -9.119 -22.330  -9.672  1.00 81.54           H  
ATOM   2892  OG1 THR A 196     -10.748 -19.814  -8.244  1.00 81.54           O  
ATOM   2893  HG1 THR A 196     -11.452 -20.377  -7.914  1.00 81.54           H  
ATOM   2894  N   ASN A 197     -10.334 -17.406 -10.322  1.00 87.41           N  
ATOM   2895  H   ASN A 197     -10.065 -17.289  -9.355  1.00 87.41           H  
ATOM   2896  CA  ASN A 197     -11.263 -16.425 -10.904  1.00 87.41           C  
ATOM   2897  HA  ASN A 197     -11.539 -16.755 -11.905  1.00 87.41           H  
ATOM   2898  C   ASN A 197     -10.641 -15.029 -11.090  1.00 87.41           C  
ATOM   2899  CB  ASN A 197     -12.560 -16.378 -10.069  1.00 87.41           C  
ATOM   2900  HB2 ASN A 197     -13.234 -15.635 -10.494  1.00 87.41           H  
ATOM   2901  HB3 ASN A 197     -12.315 -16.071  -9.053  1.00 87.41           H  
ATOM   2902  O   ASN A 197     -11.358 -14.044 -11.224  1.00 87.41           O  
ATOM   2903  CG  ASN A 197     -13.327 -17.688 -10.029  1.00 87.41           C  
ATOM   2904  ND2 ASN A 197     -14.147 -17.900  -9.024  1.00 87.41           N  
ATOM   2905 HD21 ASN A 197     -14.347 -17.193  -8.331  1.00 87.41           H  
ATOM   2906 HD22 ASN A 197     -14.677 -18.758  -9.076  1.00 87.41           H  
ATOM   2907  OD1 ASN A 197     -13.220 -18.547 -10.883  1.00 87.41           O  
ATOM   2908  N   VAL A 198      -9.311 -14.914 -11.102  1.00 88.73           N  
ATOM   2909  H   VAL A 198      -8.765 -15.744 -10.922  1.00 88.73           H  
ATOM   2910  CA  VAL A 198      -8.608 -13.648 -11.413  1.00 88.73           C  
ATOM   2911  HA  VAL A 198      -9.298 -12.820 -11.249  1.00 88.73           H  
ATOM   2912  C   VAL A 198      -8.193 -13.542 -12.883  1.00 88.73           C  
ATOM   2913  CB  VAL A 198      -7.413 -13.393 -10.477  1.00 88.73           C  
ATOM   2914  HB  VAL A 198      -6.955 -12.439 -10.739  1.00 88.73           H  
ATOM   2915  O   VAL A 198      -7.545 -12.571 -13.265  1.00 88.73           O  
ATOM   2916  CG1 VAL A 198      -7.861 -13.299  -9.018  1.00 88.73           C  
ATOM   2917 HG11 VAL A 198      -8.646 -12.550  -8.916  1.00 88.73           H  
ATOM   2918 HG12 VAL A 198      -8.238 -14.266  -8.686  1.00 88.73           H  
ATOM   2919 HG13 VAL A 198      -7.018 -13.012  -8.389  1.00 88.73           H  
ATOM   2920  CG2 VAL A 198      -6.348 -14.487 -10.594  1.00 88.73           C  
ATOM   2921 HG21 VAL A 198      -5.525 -14.261  -9.916  1.00 88.73           H  
ATOM   2922 HG22 VAL A 198      -6.774 -15.453 -10.324  1.00 88.73           H  
ATOM   2923 HG23 VAL A 198      -5.961 -14.523 -11.612  1.00 88.73           H  
ATOM   2924  N   TYR A 199      -8.549 -14.528 -13.709  1.00 90.42           N  
ATOM   2925  H   TYR A 199      -9.133 -15.267 -13.346  1.00 90.42           H  
ATOM   2926  CA  TYR A 199      -8.276 -14.554 -15.144  1.00 90.42           C  
ATOM   2927  HA  TYR A 199      -7.688 -13.676 -15.413  1.00 90.42           H  
ATOM   2928  C   TYR A 199      -9.589 -14.509 -15.930  1.00 90.42           C  
ATOM   2929  CB  TYR A 199      -7.439 -15.787 -15.507  1.00 90.42           C  
ATOM   2930  HB2 TYR A 199      -7.332 -15.829 -16.590  1.00 90.42           H  
ATOM   2931  HB3 TYR A 199      -7.978 -16.685 -15.202  1.00 90.42           H  
ATOM   2932  O   TYR A 199     -10.503 -15.283 -15.662  1.00 90.42           O  
ATOM   2933  CG  TYR A 199      -6.052 -15.801 -14.892  1.00 90.42           C  
ATOM   2934  CD1 TYR A 199      -4.990 -15.136 -15.535  1.00 90.42           C  
ATOM   2935  HD1 TYR A 199      -5.161 -14.633 -16.475  1.00 90.42           H  
ATOM   2936  CD2 TYR A 199      -5.819 -16.506 -13.695  1.00 90.42           C  
ATOM   2937  HD2 TYR A 199      -6.627 -17.043 -13.220  1.00 90.42           H  
ATOM   2938  CE1 TYR A 199      -3.699 -15.167 -14.973  1.00 90.42           C  
ATOM   2939  HE1 TYR A 199      -2.866 -14.701 -15.479  1.00 90.42           H  
ATOM   2940  CE2 TYR A 199      -4.531 -16.532 -13.128  1.00 90.42           C  
ATOM   2941  HE2 TYR A 199      -4.357 -17.090 -12.220  1.00 90.42           H  
ATOM   2942  OH  TYR A 199      -2.229 -15.851 -13.212  1.00 90.42           O  
ATOM   2943  HH  TYR A 199      -2.178 -16.438 -12.454  1.00 90.42           H  
ATOM   2944  CZ  TYR A 199      -3.471 -15.849 -13.761  1.00 90.42           C  
ATOM   2945  N   VAL A 200      -9.676 -13.607 -16.907  1.00 92.41           N  
ATOM   2946  H   VAL A 200      -8.883 -12.998 -17.049  1.00 92.41           H  
ATOM   2947  CA  VAL A 200     -10.871 -13.357 -17.724  1.00 92.41           C  
ATOM   2948  HA  VAL A 200     -11.659 -14.056 -17.443  1.00 92.41           H  
ATOM   2949  C   VAL A 200     -10.526 -13.572 -19.190  1.00 92.41           C  
ATOM   2950  CB  VAL A 200     -11.404 -11.929 -17.502  1.00 92.41           C  
ATOM   2951  HB  VAL A 200     -10.657 -11.206 -17.831  1.00 92.41           H  
ATOM   2952  O   VAL A 200      -9.632 -12.916 -19.723  1.00 92.41           O  
ATOM   2953  CG1 VAL A 200     -12.703 -11.675 -18.270  1.00 92.41           C  
ATOM   2954 HG11 VAL A 200     -12.574 -11.849 -19.338  1.00 92.41           H  
ATOM   2955 HG12 VAL A 200     -13.018 -10.641 -18.127  1.00 92.41           H  
ATOM   2956 HG13 VAL A 200     -13.496 -12.315 -17.881  1.00 92.41           H  
ATOM   2957  CG2 VAL A 200     -11.706 -11.677 -16.025  1.00 92.41           C  
ATOM   2958 HG21 VAL A 200     -12.151 -10.690 -15.899  1.00 92.41           H  
ATOM   2959 HG22 VAL A 200     -10.787 -11.715 -15.440  1.00 92.41           H  
ATOM   2960 HG23 VAL A 200     -12.399 -12.434 -15.658  1.00 92.41           H  
ATOM   2961  N   SER A 201     -11.229 -14.484 -19.855  1.00 93.04           N  
ATOM   2962  H   SER A 201     -11.897 -15.051 -19.353  1.00 93.04           H  
ATOM   2963  CA  SER A 201     -10.988 -14.836 -21.261  1.00 93.04           C  
ATOM   2964  HA  SER A 201     -10.038 -14.415 -21.589  1.00 93.04           H  
ATOM   2965  C   SER A 201     -12.041 -14.290 -22.232  1.00 93.04           C  
ATOM   2966  CB  SER A 201     -10.858 -16.356 -21.380  1.00 93.04           C  
ATOM   2967  HB2 SER A 201     -10.747 -16.634 -22.428  1.00 93.04           H  
ATOM   2968  HB3 SER A 201      -9.971 -16.682 -20.837  1.00 93.04           H  
ATOM   2969  O   SER A 201     -11.810 -14.301 -23.439  1.00 93.04           O  
ATOM   2970  OG  SER A 201     -11.992 -16.991 -20.825  1.00 93.04           O  
ATOM   2971  HG  SER A 201     -11.889 -17.942 -20.903  1.00 93.04           H  
ATOM   2972  N   HIS A 202     -13.180 -13.796 -21.739  1.00 93.21           N  
ATOM   2973  H   HIS A 202     -13.320 -13.798 -20.738  1.00 93.21           H  
ATOM   2974  CA  HIS A 202     -14.253 -13.209 -22.549  1.00 93.21           C  
ATOM   2975  HA  HIS A 202     -13.804 -12.600 -23.334  1.00 93.21           H  
ATOM   2976  C   HIS A 202     -15.151 -12.274 -21.722  1.00 93.21           C  
ATOM   2977  CB  HIS A 202     -15.077 -14.335 -23.206  1.00 93.21           C  
ATOM   2978  HB2 HIS A 202     -15.860 -13.896 -23.824  1.00 93.21           H  
ATOM   2979  HB3 HIS A 202     -14.429 -14.905 -23.872  1.00 93.21           H  
ATOM   2980  O   HIS A 202     -15.086 -12.269 -20.494  1.00 93.21           O  
ATOM   2981  CG  HIS A 202     -15.715 -15.288 -22.229  1.00 93.21           C  
ATOM   2982  CD2 HIS A 202     -15.138 -16.408 -21.699  1.00 93.21           C  
ATOM   2983  HD2 HIS A 202     -14.144 -16.766 -21.925  1.00 93.21           H  
ATOM   2984  ND1 HIS A 202     -16.997 -15.232 -21.736  1.00 93.21           N  
ATOM   2985  HD1 HIS A 202     -17.739 -14.617 -22.039  1.00 93.21           H  
ATOM   2986  CE1 HIS A 202     -17.176 -16.273 -20.907  1.00 93.21           C  
ATOM   2987  HE1 HIS A 202     -18.098 -16.511 -20.396  1.00 93.21           H  
ATOM   2988  NE2 HIS A 202     -16.067 -17.025 -20.860  1.00 93.21           N  
ATOM   2989  N   SER A 203     -16.015 -11.503 -22.386  1.00 92.42           N  
ATOM   2990  H   SER A 203     -16.011 -11.550 -23.395  1.00 92.42           H  
ATOM   2991  CA  SER A 203     -16.889 -10.489 -21.769  1.00 92.42           C  
ATOM   2992  HA  SER A 203     -16.264  -9.772 -21.236  1.00 92.42           H  
ATOM   2993  C   SER A 203     -17.898 -11.031 -20.754  1.00 92.42           C  
ATOM   2994  CB  SER A 203     -17.660  -9.734 -22.857  1.00 92.42           C  
ATOM   2995  HB2 SER A 203     -16.962  -9.114 -23.420  1.00 92.42           H  
ATOM   2996  HB3 SER A 203     -18.402  -9.078 -22.402  1.00 92.42           H  
ATOM   2997  O   SER A 203     -18.271 -10.315 -19.830  1.00 92.42           O  
ATOM   2998  OG  SER A 203     -18.288 -10.621 -23.768  1.00 92.42           O  
ATOM   2999  HG  SER A 203     -19.171 -10.835 -23.460  1.00 92.42           H  
ATOM   3000  N   GLU A 204     -18.348 -12.277 -20.920  1.00 92.18           N  
ATOM   3001  H   GLU A 204     -18.058 -12.761 -21.758  1.00 92.18           H  
ATOM   3002  CA  GLU A 204     -19.279 -12.941 -19.988  1.00 92.18           C  
ATOM   3003  HA  GLU A 204     -19.948 -12.195 -19.561  1.00 92.18           H  
ATOM   3004  C   GLU A 204     -18.579 -13.617 -18.793  1.00 92.18           C  
ATOM   3005  CB  GLU A 204     -20.152 -13.968 -20.729  1.00 92.18           C  
ATOM   3006  HB2 GLU A 204     -20.747 -14.500 -19.987  1.00 92.18           H  
ATOM   3007  HB3 GLU A 204     -19.510 -14.690 -21.232  1.00 92.18           H  
ATOM   3008  O   GLU A 204     -19.251 -14.032 -17.849  1.00 92.18           O  
ATOM   3009  CG  GLU A 204     -21.112 -13.359 -21.761  1.00 92.18           C  
ATOM   3010  HG2 GLU A 204     -21.774 -12.657 -21.253  1.00 92.18           H  
ATOM   3011  HG3 GLU A 204     -20.533 -12.804 -22.499  1.00 92.18           H  
ATOM   3012  CD  GLU A 204     -21.954 -14.439 -22.469  1.00 92.18           C  
ATOM   3013  OE1 GLU A 204     -22.512 -14.126 -23.540  1.00 92.18           O  
ATOM   3014  OE2 GLU A 204     -22.001 -15.583 -21.964  1.00 92.18           O  
ATOM   3015  N   ALA A 205     -17.246 -13.744 -18.799  1.00 93.13           N  
ATOM   3016  H   ALA A 205     -16.707 -13.304 -19.531  1.00 93.13           H  
ATOM   3017  CA  ALA A 205     -16.524 -14.345 -17.681  1.00 93.13           C  
ATOM   3018  HA  ALA A 205     -17.058 -15.248 -17.385  1.00 93.13           H  
ATOM   3019  C   ALA A 205     -16.513 -13.397 -16.472  1.00 93.13           C  
ATOM   3020  CB  ALA A 205     -15.119 -14.778 -18.115  1.00 93.13           C  
ATOM   3021  HB1 ALA A 205     -14.624 -13.973 -18.658  1.00 93.13           H  
ATOM   3022  HB2 ALA A 205     -15.189 -15.647 -18.769  1.00 93.13           H  
ATOM   3023  HB3 ALA A 205     -14.528 -15.048 -17.240  1.00 93.13           H  
ATOM   3024  O   ALA A 205     -16.179 -12.214 -16.582  1.00 93.13           O  
ATOM   3025  N   ILE A 206     -16.859 -13.944 -15.305  1.00 94.63           N  
ATOM   3026  H   ILE A 206     -17.106 -14.923 -15.288  1.00 94.63           H  
ATOM   3027  CA  ILE A 206     -16.903 -13.203 -14.045  1.00 94.63           C  
ATOM   3028  HA  ILE A 206     -17.040 -12.147 -14.278  1.00 94.63           H  
ATOM   3029  C   ILE A 206     -15.569 -13.369 -13.329  1.00 94.63           C  
ATOM   3030  CB  ILE A 206     -18.098 -13.633 -13.165  1.00 94.63           C  
ATOM   3031  HB  ILE A 206     -18.020 -14.704 -12.974  1.00 94.63           H  
ATOM   3032  O   ILE A 206     -15.181 -14.484 -12.980  1.00 94.63           O  
ATOM   3033  CG1 ILE A 206     -19.424 -13.360 -13.911  1.00 94.63           C  
ATOM   3034 HG12 ILE A 206     -19.526 -12.290 -14.092  1.00 94.63           H  
ATOM   3035 HG13 ILE A 206     -19.405 -13.862 -14.879  1.00 94.63           H  
ATOM   3036  CG2 ILE A 206     -18.075 -12.897 -11.809  1.00 94.63           C  
ATOM   3037 HG21 ILE A 206     -17.158 -13.129 -11.266  1.00 94.63           H  
ATOM   3038 HG22 ILE A 206     -18.136 -11.820 -11.965  1.00 94.63           H  
ATOM   3039 HG23 ILE A 206     -18.909 -13.216 -11.183  1.00 94.63           H  
ATOM   3040  CD1 ILE A 206     -20.673 -13.862 -13.177  1.00 94.63           C  
ATOM   3041 HD11 ILE A 206     -21.536 -13.767 -13.836  1.00 94.63           H  
ATOM   3042 HD12 ILE A 206     -20.859 -13.267 -12.282  1.00 94.63           H  
ATOM   3043 HD13 ILE A 206     -20.549 -14.910 -12.904  1.00 94.63           H  
ATOM   3044  N   TRP A 207     -14.896 -12.254 -13.063  1.00 94.88           N  
ATOM   3045  H   TRP A 207     -15.324 -11.369 -13.297  1.00 94.88           H  
ATOM   3046  CA  TRP A 207     -13.759 -12.253 -12.157  1.00 94.88           C  
ATOM   3047  HA  TRP A 207     -13.270 -13.223 -12.249  1.00 94.88           H  
ATOM   3048  C   TRP A 207     -14.224 -12.104 -10.711  1.00 94.88           C  
ATOM   3049  CB  TRP A 207     -12.728 -11.197 -12.550  1.00 94.88           C  
ATOM   3050  HB2 TRP A 207     -11.872 -11.294 -11.882  1.00 94.88           H  
ATOM   3051  HB3 TRP A 207     -12.368 -11.422 -13.553  1.00 94.88           H  
ATOM   3052  O   TRP A 207     -15.253 -11.487 -10.431  1.00 94.88           O  
ATOM   3053  CG  TRP A 207     -13.192  -9.776 -12.512  1.00 94.88           C  
ATOM   3054  CD1 TRP A 207     -13.703  -9.073 -13.546  1.00 94.88           C  
ATOM   3055  HD1 TRP A 207     -13.849  -9.469 -14.540  1.00 94.88           H  
ATOM   3056  CD2 TRP A 207     -13.213  -8.880 -11.366  1.00 94.88           C  
ATOM   3057  CE2 TRP A 207     -13.775  -7.634 -11.779  1.00 94.88           C  
ATOM   3058  CE3 TRP A 207     -12.824  -9.011 -10.017  1.00 94.88           C  
ATOM   3059  HE3 TRP A 207     -12.387  -9.939  -9.679  1.00 94.88           H  
ATOM   3060  NE1 TRP A 207     -14.032  -7.797 -13.126  1.00 94.88           N  
ATOM   3061  HE1 TRP A 207     -14.454  -7.108 -13.731  1.00 94.88           H  
ATOM   3062  CH2 TRP A 207     -13.590  -6.749  -9.538  1.00 94.88           C  
ATOM   3063  HH2 TRP A 207     -13.753  -5.961  -8.818  1.00 94.88           H  
ATOM   3064  CZ2 TRP A 207     -13.968  -6.575 -10.881  1.00 94.88           C  
ATOM   3065  HZ2 TRP A 207     -14.411  -5.647 -11.212  1.00 94.88           H  
ATOM   3066  CZ3 TRP A 207     -13.015  -7.957  -9.109  1.00 94.88           C  
ATOM   3067  HZ3 TRP A 207     -12.734  -8.079  -8.073  1.00 94.88           H  
ATOM   3068  N   GLN A 208     -13.449 -12.658  -9.786  1.00 95.28           N  
ATOM   3069  H   GLN A 208     -12.612 -13.130 -10.096  1.00 95.28           H  
ATOM   3070  CA  GLN A 208     -13.639 -12.505  -8.347  1.00 95.28           C  
ATOM   3071  HA  GLN A 208     -14.289 -11.651  -8.155  1.00 95.28           H  
ATOM   3072  C   GLN A 208     -12.291 -12.240  -7.693  1.00 95.28           C  
ATOM   3073  CB  GLN A 208     -14.278 -13.756  -7.732  1.00 95.28           C  
ATOM   3074  HB2 GLN A 208     -13.606 -14.602  -7.879  1.00 95.28           H  
ATOM   3075  HB3 GLN A 208     -14.394 -13.596  -6.660  1.00 95.28           H  
ATOM   3076  O   GLN A 208     -11.292 -12.844  -8.081  1.00 95.28           O  
ATOM   3077  CG  GLN A 208     -15.653 -14.090  -8.327  1.00 95.28           C  
ATOM   3078  HG2 GLN A 208     -16.328 -13.250  -8.159  1.00 95.28           H  
ATOM   3079  HG3 GLN A 208     -15.568 -14.253  -9.401  1.00 95.28           H  
ATOM   3080  CD  GLN A 208     -16.263 -15.343  -7.719  1.00 95.28           C  
ATOM   3081  NE2 GLN A 208     -17.531 -15.594  -7.956  1.00 95.28           N  
ATOM   3082 HE21 GLN A 208     -17.905 -16.442  -7.554  1.00 95.28           H  
ATOM   3083 HE22 GLN A 208     -18.076 -14.978  -8.541  1.00 95.28           H  
ATOM   3084  OE1 GLN A 208     -15.611 -16.139  -7.059  1.00 95.28           O  
ATOM   3085  N   GLY A 209     -12.263 -11.366  -6.694  1.00 93.68           N  
ATOM   3086  H   GLY A 209     -13.115 -10.893  -6.427  1.00 93.68           H  
ATOM   3087  CA  GLY A 209     -11.036 -11.022  -5.991  1.00 93.68           C  
ATOM   3088  HA2 GLY A 209     -10.388 -11.897  -5.952  1.00 93.68           H  
ATOM   3089  HA3 GLY A 209     -10.509 -10.241  -6.540  1.00 93.68           H  
ATOM   3090  C   GLY A 209     -11.278 -10.536  -4.571  1.00 93.68           C  
ATOM   3091  O   GLY A 209     -12.312  -9.935  -4.267  1.00 93.68           O  
ATOM   3092  N   THR A 210     -10.301 -10.803  -3.709  1.00 93.29           N  
ATOM   3093  H   THR A 210      -9.490 -11.299  -4.049  1.00 93.29           H  
ATOM   3094  CA  THR A 210     -10.236 -10.267  -2.345  1.00 93.29           C  
ATOM   3095  HA  THR A 210     -11.088  -9.609  -2.174  1.00 93.29           H  
ATOM   3096  C   THR A 210      -8.964  -9.450  -2.188  1.00 93.29           C  
ATOM   3097  CB  THR A 210     -10.291 -11.384  -1.296  1.00 93.29           C  
ATOM   3098  HB  THR A 210      -9.442 -12.054  -1.433  1.00 93.29           H  
ATOM   3099  O   THR A 210      -7.903  -9.869  -2.641  1.00 93.29           O  
ATOM   3100  CG2 THR A 210     -10.291 -10.860   0.139  1.00 93.29           C  
ATOM   3101 HG21 THR A 210     -11.096 -10.137   0.271  1.00 93.29           H  
ATOM   3102 HG22 THR A 210     -10.435 -11.696   0.823  1.00 93.29           H  
ATOM   3103 HG23 THR A 210      -9.335 -10.388   0.366  1.00 93.29           H  
ATOM   3104  OG1 THR A 210     -11.485 -12.117  -1.451  1.00 93.29           O  
ATOM   3105  HG1 THR A 210     -11.424 -12.551  -2.304  1.00 93.29           H  
ATOM   3106  N   GLU A 211      -9.058  -8.292  -1.547  1.00 93.55           N  
ATOM   3107  H   GLU A 211      -9.958  -7.997  -1.196  1.00 93.55           H  
ATOM   3108  CA  GLU A 211      -7.920  -7.397  -1.338  1.00 93.55           C  
ATOM   3109  HA  GLU A 211      -6.985  -7.957  -1.380  1.00 93.55           H  
ATOM   3110  C   GLU A 211      -8.032  -6.733   0.029  1.00 93.55           C  
ATOM   3111  CB  GLU A 211      -7.931  -6.333  -2.444  1.00 93.55           C  
ATOM   3112  HB2 GLU A 211      -8.197  -6.814  -3.386  1.00 93.55           H  
ATOM   3113  HB3 GLU A 211      -8.695  -5.587  -2.226  1.00 93.55           H  
ATOM   3114  O   GLU A 211      -9.069  -6.141   0.335  1.00 93.55           O  
ATOM   3115  CG  GLU A 211      -6.589  -5.629  -2.618  1.00 93.55           C  
ATOM   3116  HG2 GLU A 211      -5.831  -6.374  -2.860  1.00 93.55           H  
ATOM   3117  HG3 GLU A 211      -6.314  -5.132  -1.688  1.00 93.55           H  
ATOM   3118  CD  GLU A 211      -6.657  -4.617  -3.761  1.00 93.55           C  
ATOM   3119  OE1 GLU A 211      -6.303  -3.441  -3.543  1.00 93.55           O  
ATOM   3120  OE2 GLU A 211      -7.042  -4.979  -4.894  1.00 93.55           O  
ATOM   3121  N   GLN A 212      -6.995  -6.793   0.859  1.00 93.96           N  
ATOM   3122  H   GLN A 212      -6.194  -7.366   0.637  1.00 93.96           H  
ATOM   3123  CA  GLN A 212      -6.964  -6.026   2.100  1.00 93.96           C  
ATOM   3124  HA  GLN A 212      -7.787  -6.361   2.732  1.00 93.96           H  
ATOM   3125  C   GLN A 212      -7.143  -4.532   1.805  1.00 93.96           C  
ATOM   3126  CB  GLN A 212      -5.653  -6.307   2.835  1.00 93.96           C  
ATOM   3127  HB2 GLN A 212      -4.818  -5.939   2.238  1.00 93.96           H  
ATOM   3128  HB3 GLN A 212      -5.546  -7.385   2.952  1.00 93.96           H  
ATOM   3129  O   GLN A 212      -6.482  -3.968   0.932  1.00 93.96           O  
ATOM   3130  CG  GLN A 212      -5.612  -5.663   4.229  1.00 93.96           C  
ATOM   3131  HG2 GLN A 212      -6.467  -6.005   4.811  1.00 93.96           H  
ATOM   3132  HG3 GLN A 212      -5.657  -4.577   4.141  1.00 93.96           H  
ATOM   3133  CD  GLN A 212      -4.339  -6.028   4.983  1.00 93.96           C  
ATOM   3134  NE2 GLN A 212      -4.216  -5.668   6.234  1.00 93.96           N  
ATOM   3135 HE21 GLN A 212      -4.867  -5.041   6.685  1.00 93.96           H  
ATOM   3136 HE22 GLN A 212      -3.345  -5.930   6.673  1.00 93.96           H  
ATOM   3137  OE1 GLN A 212      -3.402  -6.615   4.473  1.00 93.96           O  
ATOM   3138  N   LEU A 213      -8.034  -3.868   2.542  1.00 96.21           N  
ATOM   3139  H   LEU A 213      -8.483  -4.344   3.312  1.00 96.21           H  
ATOM   3140  CA  LEU A 213      -8.201  -2.424   2.426  1.00 96.21           C  
ATOM   3141  HA  LEU A 213      -8.256  -2.162   1.369  1.00 96.21           H  
ATOM   3142  C   LEU A 213      -6.961  -1.762   3.017  1.00 96.21           C  
ATOM   3143  CB  LEU A 213      -9.523  -2.008   3.089  1.00 96.21           C  
ATOM   3144  HB2 LEU A 213      -9.535  -2.350   4.124  1.00 96.21           H  
ATOM   3145  HB3 LEU A 213     -10.321  -2.531   2.561  1.00 96.21           H  
ATOM   3146  O   LEU A 213      -6.693  -1.892   4.216  1.00 96.21           O  
ATOM   3147  CG  LEU A 213      -9.813  -0.493   3.049  1.00 96.21           C  
ATOM   3148  HG  LEU A 213      -9.489  -0.076   2.096  1.00 96.21           H  
ATOM   3149  CD1 LEU A 213     -11.318  -0.264   3.184  1.00 96.21           C  
ATOM   3150 HD11 LEU A 213     -11.846  -0.760   2.369  1.00 96.21           H  
ATOM   3151 HD12 LEU A 213     -11.671  -0.665   4.134  1.00 96.21           H  
ATOM   3152 HD13 LEU A 213     -11.529   0.804   3.140  1.00 96.21           H  
ATOM   3153  CD2 LEU A 213      -9.143   0.268   4.198  1.00 96.21           C  
ATOM   3154 HD21 LEU A 213      -9.283  -0.266   5.138  1.00 96.21           H  
ATOM   3155 HD22 LEU A 213      -8.078   0.390   4.004  1.00 96.21           H  
ATOM   3156 HD23 LEU A 213      -9.572   1.265   4.300  1.00 96.21           H  
ATOM   3157  N   TYR A 214      -6.195  -1.061   2.185  1.00 95.63           N  
ATOM   3158  H   TYR A 214      -6.464  -0.952   1.218  1.00 95.63           H  
ATOM   3159  CA  TYR A 214      -5.013  -0.370   2.661  1.00 95.63           C  
ATOM   3160  HA  TYR A 214      -4.502  -1.019   3.373  1.00 95.63           H  
ATOM   3161  C   TYR A 214      -5.414   0.909   3.383  1.00 95.63           C  
ATOM   3162  CB  TYR A 214      -4.016  -0.086   1.544  1.00 95.63           C  
ATOM   3163  HB2 TYR A 214      -3.622  -1.033   1.173  1.00 95.63           H  
ATOM   3164  HB3 TYR A 214      -4.527   0.419   0.724  1.00 95.63           H  
ATOM   3165  O   TYR A 214      -5.996   1.827   2.805  1.00 95.63           O  
ATOM   3166  CG  TYR A 214      -2.874   0.783   2.032  1.00 95.63           C  
ATOM   3167  CD1 TYR A 214      -2.884   2.164   1.762  1.00 95.63           C  
ATOM   3168  HD1 TYR A 214      -3.677   2.594   1.168  1.00 95.63           H  
ATOM   3169  CD2 TYR A 214      -1.878   0.241   2.867  1.00 95.63           C  
ATOM   3170  HD2 TYR A 214      -1.894  -0.808   3.121  1.00 95.63           H  
ATOM   3171  CE1 TYR A 214      -1.897   3.001   2.307  1.00 95.63           C  
ATOM   3172  HE1 TYR A 214      -1.950   4.067   2.138  1.00 95.63           H  
ATOM   3173  CE2 TYR A 214      -0.871   1.078   3.386  1.00 95.63           C  
ATOM   3174  HE2 TYR A 214      -0.113   0.692   4.051  1.00 95.63           H  
ATOM   3175  OH  TYR A 214       0.142   3.234   3.567  1.00 95.63           O  
ATOM   3176  HH  TYR A 214       0.049   4.159   3.328  1.00 95.63           H  
ATOM   3177  CZ  TYR A 214      -0.855   2.451   3.080  1.00 95.63           C  
ATOM   3178  N   HIS A 215      -5.052   0.938   4.653  1.00 95.10           N  
ATOM   3179  H   HIS A 215      -4.653   0.093   5.038  1.00 95.10           H  
ATOM   3180  CA  HIS A 215      -4.954   2.110   5.495  1.00 95.10           C  
ATOM   3181  HA  HIS A 215      -4.576   2.951   4.914  1.00 95.10           H  
ATOM   3182  C   HIS A 215      -3.952   1.746   6.595  1.00 95.10           C  
ATOM   3183  CB  HIS A 215      -6.346   2.446   6.050  1.00 95.10           C  
ATOM   3184  HB2 HIS A 215      -7.029   2.629   5.221  1.00 95.10           H  
ATOM   3185  HB3 HIS A 215      -6.727   1.600   6.623  1.00 95.10           H  
ATOM   3186  O   HIS A 215      -3.950   0.604   7.051  1.00 95.10           O  
ATOM   3187  CG  HIS A 215      -6.326   3.664   6.923  1.00 95.10           C  
ATOM   3188  CD2 HIS A 215      -6.567   4.960   6.553  1.00 95.10           C  
ATOM   3189  HD2 HIS A 215      -6.832   5.307   5.566  1.00 95.10           H  
ATOM   3190  ND1 HIS A 215      -5.995   3.671   8.252  1.00 95.10           N  
ATOM   3191  HD1 HIS A 215      -5.944   2.849   8.837  1.00 95.10           H  
ATOM   3192  CE1 HIS A 215      -6.016   4.940   8.679  1.00 95.10           C  
ATOM   3193  HE1 HIS A 215      -5.807   5.254   9.691  1.00 95.10           H  
ATOM   3194  NE2 HIS A 215      -6.373   5.758   7.685  1.00 95.10           N  
ATOM   3195  N   GLN A 216      -3.114   2.671   7.061  1.00 91.78           N  
ATOM   3196  H   GLN A 216      -3.122   3.592   6.647  1.00 91.78           H  
ATOM   3197  CA  GLN A 216      -2.056   2.348   8.034  1.00 91.78           C  
ATOM   3198  HA  GLN A 216      -1.389   1.615   7.581  1.00 91.78           H  
ATOM   3199  C   GLN A 216      -2.586   1.722   9.343  1.00 91.78           C  
ATOM   3200  CB  GLN A 216      -1.236   3.611   8.306  1.00 91.78           C  
ATOM   3201  HB2 GLN A 216      -0.843   3.992   7.363  1.00 91.78           H  
ATOM   3202  HB3 GLN A 216      -0.390   3.353   8.942  1.00 91.78           H  
ATOM   3203  O   GLN A 216      -1.957   0.837   9.913  1.00 91.78           O  
ATOM   3204  CG  GLN A 216      -2.075   4.700   8.984  1.00 91.78           C  
ATOM   3205  HG2 GLN A 216      -2.911   4.988   8.347  1.00 91.78           H  
ATOM   3206  HG3 GLN A 216      -2.463   4.333   9.934  1.00 91.78           H  
ATOM   3207  CD  GLN A 216      -1.280   5.943   9.298  1.00 91.78           C  
ATOM   3208  NE2 GLN A 216      -1.874   6.827  10.040  1.00 91.78           N  
ATOM   3209 HE21 GLN A 216      -2.842   6.733  10.313  1.00 91.78           H  
ATOM   3210 HE22 GLN A 216      -1.363   7.691  10.153  1.00 91.78           H  
ATOM   3211  OE1 GLN A 216      -0.141   6.141   8.938  1.00 91.78           O  
ATOM   3212  N   LEU A 217      -3.788   2.119   9.788  1.00 92.14           N  
ATOM   3213  H   LEU A 217      -4.212   2.902   9.313  1.00 92.14           H  
ATOM   3214  CA  LEU A 217      -4.471   1.492  10.929  1.00 92.14           C  
ATOM   3215  HA  LEU A 217      -3.756   1.380  11.743  1.00 92.14           H  
ATOM   3216  C   LEU A 217      -4.992   0.089  10.636  1.00 92.14           C  
ATOM   3217  CB  LEU A 217      -5.664   2.328  11.411  1.00 92.14           C  
ATOM   3218  HB2 LEU A 217      -6.314   1.693  12.012  1.00 92.14           H  
ATOM   3219  HB3 LEU A 217      -6.264   2.646  10.558  1.00 92.14           H  
ATOM   3220  O   LEU A 217      -5.301  -0.622  11.573  1.00 92.14           O  
ATOM   3221  CG  LEU A 217      -5.316   3.522  12.292  1.00 92.14           C  
ATOM   3222  HG  LEU A 217      -4.619   4.175  11.768  1.00 92.14           H  
ATOM   3223  CD1 LEU A 217      -6.612   4.274  12.549  1.00 92.14           C  
ATOM   3224 HD11 LEU A 217      -7.055   4.612  11.613  1.00 92.14           H  
ATOM   3225 HD12 LEU A 217      -7.328   3.631  13.061  1.00 92.14           H  
ATOM   3226 HD13 LEU A 217      -6.389   5.142  13.169  1.00 92.14           H  
ATOM   3227  CD2 LEU A 217      -4.740   3.074  13.640  1.00 92.14           C  
ATOM   3228 HD21 LEU A 217      -3.745   2.649  13.512  1.00 92.14           H  
ATOM   3229 HD22 LEU A 217      -5.378   2.322  14.104  1.00 92.14           H  
ATOM   3230 HD23 LEU A 217      -4.666   3.924  14.319  1.00 92.14           H  
ATOM   3231  N   ASN A 218      -5.101  -0.332   9.383  1.00 94.41           N  
ATOM   3232  H   ASN A 218      -4.747   0.251   8.638  1.00 94.41           H  
ATOM   3233  CA  ASN A 218      -5.464  -1.697   9.024  1.00 94.41           C  
ATOM   3234  HA  ASN A 218      -5.937  -2.172   9.884  1.00 94.41           H  
ATOM   3235  C   ASN A 218      -4.222  -2.550   8.706  1.00 94.41           C  
ATOM   3236  CB  ASN A 218      -6.511  -1.658   7.900  1.00 94.41           C  
ATOM   3237  HB2 ASN A 218      -7.286  -0.930   8.139  1.00 94.41           H  
ATOM   3238  HB3 ASN A 218      -6.028  -1.356   6.971  1.00 94.41           H  
ATOM   3239  O   ASN A 218      -4.356  -3.601   8.096  1.00 94.41           O  
ATOM   3240  CG  ASN A 218      -7.194  -3.001   7.711  1.00 94.41           C  
ATOM   3241  ND2 ASN A 218      -7.310  -3.447   6.486  1.00 94.41           N  
ATOM   3242 HD21 ASN A 218      -7.829  -4.294   6.304  1.00 94.41           H  
ATOM   3243 HD22 ASN A 218      -6.971  -2.891   5.714  1.00 94.41           H  
ATOM   3244  OD1 ASN A 218      -7.645  -3.640   8.654  1.00 94.41           O  
ATOM   3245  N   THR A 219      -3.025  -2.124   9.122  1.00 90.07           N  
ATOM   3246  H   THR A 219      -2.952  -1.208   9.542  1.00 90.07           H  
ATOM   3247  CA  THR A 219      -1.771  -2.873   8.958  1.00 90.07           C  
ATOM   3248  HA  THR A 219      -1.944  -3.758   8.346  1.00 90.07           H  
ATOM   3249  C   THR A 219      -1.249  -3.298  10.337  1.00 90.07           C  
ATOM   3250  CB  THR A 219      -0.729  -2.028   8.206  1.00 90.07           C  
ATOM   3251  HB  THR A 219      -0.457  -1.156   8.800  1.00 90.07           H  
ATOM   3252  O   THR A 219      -0.556  -2.512  10.989  1.00 90.07           O  
ATOM   3253  CG2 THR A 219       0.526  -2.830   7.876  1.00 90.07           C  
ATOM   3254 HG21 THR A 219       0.265  -3.731   7.320  1.00 90.07           H  
ATOM   3255 HG22 THR A 219       1.216  -2.222   7.293  1.00 90.07           H  
ATOM   3256 HG23 THR A 219       1.030  -3.108   8.801  1.00 90.07           H  
ATOM   3257  OG1 THR A 219      -1.245  -1.588   6.969  1.00 90.07           O  
ATOM   3258  HG1 THR A 219      -0.685  -0.863   6.680  1.00 90.07           H  
ATOM   3259  N   PRO A 220      -1.586  -4.510  10.826  1.00 83.81           N  
ATOM   3260  CA  PRO A 220      -1.178  -4.949  12.162  1.00 83.81           C  
ATOM   3261  HA  PRO A 220      -1.463  -4.201  12.902  1.00 83.81           H  
ATOM   3262  C   PRO A 220       0.339  -5.155  12.275  1.00 83.81           C  
ATOM   3263  CB  PRO A 220      -1.964  -6.237  12.429  1.00 83.81           C  
ATOM   3264  HB2 PRO A 220      -2.900  -5.994  12.932  1.00 83.81           H  
ATOM   3265  HB3 PRO A 220      -1.395  -6.950  13.026  1.00 83.81           H  
ATOM   3266  O   PRO A 220       0.929  -4.796  13.298  1.00 83.81           O  
ATOM   3267  CG  PRO A 220      -2.264  -6.785  11.035  1.00 83.81           C  
ATOM   3268  HG2 PRO A 220      -3.168  -7.393  11.027  1.00 83.81           H  
ATOM   3269  HG3 PRO A 220      -1.412  -7.365  10.681  1.00 83.81           H  
ATOM   3270  CD  PRO A 220      -2.417  -5.523  10.186  1.00 83.81           C  
ATOM   3271  HD2 PRO A 220      -3.456  -5.192  10.202  1.00 83.81           H  
ATOM   3272  HD3 PRO A 220      -2.099  -5.726   9.164  1.00 83.81           H  
ATOM   3273  N   ASN A 221       0.978  -5.634  11.203  1.00 83.88           N  
ATOM   3274  H   ASN A 221       0.428  -5.882  10.392  1.00 83.88           H  
ATOM   3275  CA  ASN A 221       2.395  -5.998  11.185  1.00 83.88           C  
ATOM   3276  HA  ASN A 221       2.783  -5.987  12.203  1.00 83.88           H  
ATOM   3277  C   ASN A 221       3.189  -4.988  10.359  1.00 83.88           C  
ATOM   3278  CB  ASN A 221       2.557  -7.438  10.665  1.00 83.88           C  
ATOM   3279  HB2 ASN A 221       2.169  -7.515   9.649  1.00 83.88           H  
ATOM   3280  HB3 ASN A 221       3.615  -7.700  10.653  1.00 83.88           H  
ATOM   3281  O   ASN A 221       2.891  -4.766   9.186  1.00 83.88           O  
ATOM   3282  CG  ASN A 221       1.847  -8.451  11.545  1.00 83.88           C  
ATOM   3283  ND2 ASN A 221       1.743  -9.684  11.115  1.00 83.88           N  
ATOM   3284 HD21 ASN A 221       1.446 -10.341  11.822  1.00 83.88           H  
ATOM   3285 HD22 ASN A 221       2.318 -10.005  10.350  1.00 83.88           H  
ATOM   3286  OD1 ASN A 221       1.323  -8.129  12.595  1.00 83.88           O  
ATOM   3287  N   ASN A 222       4.197  -4.378  10.978  1.00 86.61           N  
ATOM   3288  H   ASN A 222       4.441  -4.690  11.907  1.00 86.61           H  
ATOM   3289  CA  ASN A 222       5.046  -3.365  10.357  1.00 86.61           C  
ATOM   3290  HA  ASN A 222       4.842  -3.300   9.288  1.00 86.61           H  
ATOM   3291  C   ASN A 222       6.516  -3.779  10.521  1.00 86.61           C  
ATOM   3292  CB  ASN A 222       4.742  -1.993  10.994  1.00 86.61           C  
ATOM   3293  HB2 ASN A 222       4.847  -2.067  12.076  1.00 86.61           H  
ATOM   3294  HB3 ASN A 222       5.464  -1.266  10.621  1.00 86.61           H  
ATOM   3295  O   ASN A 222       7.128  -3.492  11.557  1.00 86.61           O  
ATOM   3296  CG  ASN A 222       3.357  -1.456  10.691  1.00 86.61           C  
ATOM   3297  ND2 ASN A 222       2.404  -1.665  11.569  1.00 86.61           N  
ATOM   3298 HD21 ASN A 222       1.456  -1.451  11.295  1.00 86.61           H  
ATOM   3299 HD22 ASN A 222       2.592  -2.195  12.408  1.00 86.61           H  
ATOM   3300  OD1 ASN A 222       3.122  -0.836   9.668  1.00 86.61           O  
ATOM   3301  N   CYS A 223       7.085  -4.418   9.496  1.00 85.90           N  
ATOM   3302  H   CYS A 223       6.531  -4.598   8.671  1.00 85.90           H  
ATOM   3303  CA  CYS A 223       8.461  -4.931   9.481  1.00 85.90           C  
ATOM   3304  HA  CYS A 223       8.592  -5.625  10.311  1.00 85.90           H  
ATOM   3305  C   CYS A 223       9.520  -3.832   9.622  1.00 85.90           C  
ATOM   3306  CB  CYS A 223       8.709  -5.708   8.186  1.00 85.90           C  
ATOM   3307  HB2 CYS A 223       8.542  -5.050   7.333  1.00 85.90           H  
ATOM   3308  HB3 CYS A 223       9.743  -6.051   8.166  1.00 85.90           H  
ATOM   3309  O   CYS A 223      10.642  -4.102  10.035  1.00 85.90           O  
ATOM   3310  SG  CYS A 223       7.607  -7.142   8.078  1.00 85.90           S  
ATOM   3311  HG  CYS A 223       8.226  -7.939   8.953  1.00 85.90           H  
ATOM   3312  N   LEU A 224       9.178  -2.575   9.311  1.00 85.54           N  
ATOM   3313  H   LEU A 224       8.262  -2.409   8.917  1.00 85.54           H  
ATOM   3314  CA  LEU A 224      10.065  -1.431   9.549  1.00 85.54           C  
ATOM   3315  HA  LEU A 224      11.082  -1.726   9.291  1.00 85.54           H  
ATOM   3316  C   LEU A 224      10.127  -1.010  11.035  1.00 85.54           C  
ATOM   3317  CB  LEU A 224       9.645  -0.260   8.636  1.00 85.54           C  
ATOM   3318  HB2 LEU A 224       8.591  -0.046   8.813  1.00 85.54           H  
ATOM   3319  HB3 LEU A 224      10.212   0.630   8.910  1.00 85.54           H  
ATOM   3320  O   LEU A 224      10.941  -0.153  11.386  1.00 85.54           O  
ATOM   3321  CG  LEU A 224       9.821  -0.498   7.127  1.00 85.54           C  
ATOM   3322  HG  LEU A 224       9.382  -1.457   6.851  1.00 85.54           H  
ATOM   3323  CD1 LEU A 224       9.122   0.614   6.344  1.00 85.54           C  
ATOM   3324 HD11 LEU A 224       9.195   0.407   5.276  1.00 85.54           H  
ATOM   3325 HD12 LEU A 224       8.071   0.659   6.629  1.00 85.54           H  
ATOM   3326 HD13 LEU A 224       9.592   1.573   6.561  1.00 85.54           H  
ATOM   3327  CD2 LEU A 224      11.292  -0.474   6.705  1.00 85.54           C  
ATOM   3328 HD21 LEU A 224      11.676   0.545   6.753  1.00 85.54           H  
ATOM   3329 HD22 LEU A 224      11.382  -0.829   5.679  1.00 85.54           H  
ATOM   3330 HD23 LEU A 224      11.898  -1.076   7.382  1.00 85.54           H  
ATOM   3331  N   SER A 225       9.272  -1.570  11.903  1.00 76.95           N  
ATOM   3332  H   SER A 225       8.651  -2.280  11.541  1.00 76.95           H  
ATOM   3333  CA  SER A 225       9.252  -1.306  13.358  1.00 76.95           C  
ATOM   3334  HA  SER A 225      10.066  -0.625  13.608  1.00 76.95           H  
ATOM   3335  C   SER A 225       9.458  -2.529  14.247  1.00 76.95           C  
ATOM   3336  CB  SER A 225       7.950  -0.638  13.809  1.00 76.95           C  
ATOM   3337  HB2 SER A 225       7.956  -0.547  14.895  1.00 76.95           H  
ATOM   3338  HB3 SER A 225       7.901   0.374  13.407  1.00 76.95           H  
ATOM   3339  O   SER A 225       9.901  -2.352  15.375  1.00 76.95           O  
ATOM   3340  OG  SER A 225       6.801  -1.370  13.423  1.00 76.95           O  
ATOM   3341  HG  SER A 225       7.058  -2.157  12.936  1.00 76.95           H  
ATOM   3342  N   SER A 226       9.125  -3.732  13.782  1.00 71.27           N  
ATOM   3343  H   SER A 226       8.768  -3.829  12.842  1.00 71.27           H  
ATOM   3344  CA  SER A 226       9.313  -4.983  14.524  1.00 71.27           C  
ATOM   3345  HA  SER A 226      10.142  -4.879  15.224  1.00 71.27           H  
ATOM   3346  C   SER A 226       9.619  -6.112  13.550  1.00 71.27           C  
ATOM   3347  CB  SER A 226       8.053  -5.355  15.317  1.00 71.27           C  
ATOM   3348  HB2 SER A 226       7.226  -5.534  14.630  1.00 71.27           H  
ATOM   3349  HB3 SER A 226       7.793  -4.543  15.996  1.00 71.27           H  
ATOM   3350  O   SER A 226       9.002  -6.177  12.489  1.00 71.27           O  
ATOM   3351  OG  SER A 226       8.316  -6.527  16.065  1.00 71.27           O  
ATOM   3352  HG  SER A 226       7.586  -7.148  16.011  1.00 71.27           H  
ATOM   3353  N   CYS A 227      10.528  -7.014  13.919  1.00 63.27           N  
ATOM   3354  H   CYS A 227      10.993  -6.887  14.807  1.00 63.27           H  
ATOM   3355  CA  CYS A 227      10.743  -8.274  13.202  1.00 63.27           C  
ATOM   3356  HA  CYS A 227      10.220  -8.248  12.247  1.00 63.27           H  
ATOM   3357  C   CYS A 227      10.174  -9.494  13.921  1.00 63.27           C  
ATOM   3358  CB  CYS A 227      12.234  -8.472  12.918  1.00 63.27           C  
ATOM   3359  HB2 CYS A 227      12.840  -8.102  13.745  1.00 63.27           H  
ATOM   3360  HB3 CYS A 227      12.429  -9.534  12.772  1.00 63.27           H  
ATOM   3361  O   CYS A 227      10.148 -10.561  13.315  1.00 63.27           O  
ATOM   3362  SG  CYS A 227      12.633  -7.594  11.392  1.00 63.27           S  
ATOM   3363  HG  CYS A 227      12.715  -6.387  11.958  1.00 63.27           H  
ATOM   3364  N   ASP A 228       9.741  -9.355  15.173  1.00 61.09           N  
ATOM   3365  H   ASP A 228       9.699  -8.441  15.600  1.00 61.09           H  
ATOM   3366  CA  ASP A 228       9.036 -10.433  15.850  1.00 61.09           C  
ATOM   3367  HA  ASP A 228       9.485 -11.387  15.574  1.00 61.09           H  
ATOM   3368  C   ASP A 228       7.583 -10.424  15.377  1.00 61.09           C  
ATOM   3369  CB  ASP A 228       9.173 -10.288  17.368  1.00 61.09           C  
ATOM   3370  HB2 ASP A 228      10.223 -10.122  17.609  1.00 61.09           H  
ATOM   3371  HB3 ASP A 228       8.604  -9.425  17.712  1.00 61.09           H  
ATOM   3372  O   ASP A 228       6.863  -9.444  15.607  1.00 61.09           O  
ATOM   3373  CG  ASP A 228       8.702 -11.545  18.099  1.00 61.09           C  
ATOM   3374  OD1 ASP A 228       8.134 -12.431  17.419  1.00 61.09           O  
ATOM   3375  OD2 ASP A 228       8.953 -11.585  19.319  1.00 61.09           O  
ATOM   3376  N   ASN A 229       7.215 -11.465  14.625  1.00 63.74           N  
ATOM   3377  H   ASN A 229       7.859 -12.240  14.552  1.00 63.74           H  
ATOM   3378  CA  ASN A 229       5.878 -11.640  14.078  1.00 63.74           C  
ATOM   3379  HA  ASN A 229       5.288 -10.818  14.485  1.00 63.74           H  
ATOM   3380  C   ASN A 229       5.202 -12.923  14.575  1.00 63.74           C  
ATOM   3381  CB  ASN A 229       5.848 -11.522  12.543  1.00 63.74           C  
ATOM   3382  HB2 ASN A 229       6.478 -12.304  12.118  1.00 63.74           H  
ATOM   3383  HB3 ASN A 229       4.829 -11.689  12.195  1.00 63.74           H  
ATOM   3384  O   ASN A 229       4.437 -13.537  13.830  1.00 63.74           O  
ATOM   3385  CG  ASN A 229       6.267 -10.170  12.017  1.00 63.74           C  
ATOM   3386  ND2 ASN A 229       7.426 -10.100  11.412  1.00 63.74           N  
ATOM   3387 HD21 ASN A 229       7.743  -9.172  11.169  1.00 63.74           H  
ATOM   3388 HD22 ASN A 229       8.058 -10.882  11.509  1.00 63.74           H  
ATOM   3389  OD1 ASN A 229       5.561  -9.172  12.076  1.00 63.74           O  
ATOM   3390  N   ASP A 230       5.479 -13.348  15.807  1.00 65.45           N  
ATOM   3391  H   ASP A 230       6.194 -12.897  16.361  1.00 65.45           H  
ATOM   3392  CA  ASP A 230       4.706 -14.432  16.406  1.00 65.45           C  
ATOM   3393  HA  ASP A 230       4.794 -15.304  15.758  1.00 65.45           H  
ATOM   3394  C   ASP A 230       3.201 -14.055  16.452  1.00 65.45           C  
ATOM   3395  CB  ASP A 230       5.309 -14.817  17.770  1.00 65.45           C  
ATOM   3396  HB2 ASP A 230       5.396 -13.922  18.386  1.00 65.45           H  
ATOM   3397  HB3 ASP A 230       4.619 -15.498  18.267  1.00 65.45           H  
ATOM   3398  O   ASP A 230       2.824 -12.900  16.680  1.00 65.45           O  
ATOM   3399  CG  ASP A 230       6.689 -15.518  17.678  1.00 65.45           C  
ATOM   3400  OD1 ASP A 230       7.107 -15.983  16.579  1.00 65.45           O  
ATOM   3401  OD2 ASP A 230       7.327 -15.696  18.735  1.00 65.45           O  
ATOM   3402  N   ASP A 231       2.313 -15.019  16.177  1.00 63.90           N  
ATOM   3403  H   ASP A 231       2.669 -15.929  15.920  1.00 63.90           H  
ATOM   3404  CA  ASP A 231       0.884 -14.747  15.923  1.00 63.90           C  
ATOM   3405  HA  ASP A 231       0.798 -14.126  15.031  1.00 63.90           H  
ATOM   3406  C   ASP A 231       0.205 -13.986  17.078  1.00 63.90           C  
ATOM   3407  CB  ASP A 231       0.129 -16.070  15.682  1.00 63.90           C  
ATOM   3408  HB2 ASP A 231       0.406 -16.785  16.457  1.00 63.90           H  
ATOM   3409  HB3 ASP A 231      -0.939 -15.877  15.785  1.00 63.90           H  
ATOM   3410  O   ASP A 231      -0.617 -13.090  16.857  1.00 63.90           O  
ATOM   3411  CG  ASP A 231       0.337 -16.703  14.299  1.00 63.90           C  
ATOM   3412  OD1 ASP A 231       0.620 -15.958  13.335  1.00 63.90           O  
ATOM   3413  OD2 ASP A 231       0.122 -17.932  14.199  1.00 63.90           O  
ATOM   3414  N   GLU A 232       0.569 -14.312  18.321  1.00 62.79           N  
ATOM   3415  H   GLU A 232       1.291 -15.009  18.430  1.00 62.79           H  
ATOM   3416  CA  GLU A 232       0.015 -13.691  19.528  1.00 62.79           C  
ATOM   3417  HA  GLU A 232      -1.069 -13.653  19.422  1.00 62.79           H  
ATOM   3418  C   GLU A 232       0.475 -12.243  19.746  1.00 62.79           C  
ATOM   3419  CB  GLU A 232       0.325 -14.564  20.751  1.00 62.79           C  
ATOM   3420  HB2 GLU A 232      -0.179 -14.131  21.615  1.00 62.79           H  
ATOM   3421  HB3 GLU A 232      -0.098 -15.553  20.573  1.00 62.79           H  
ATOM   3422  O   GLU A 232      -0.274 -11.445  20.313  1.00 62.79           O  
ATOM   3423  CG  GLU A 232       1.826 -14.704  21.067  1.00 62.79           C  
ATOM   3424  HG2 GLU A 232       2.243 -13.710  21.231  1.00 62.79           H  
ATOM   3425  HG3 GLU A 232       2.333 -15.152  20.212  1.00 62.79           H  
ATOM   3426  CD  GLU A 232       2.087 -15.557  22.317  1.00 62.79           C  
ATOM   3427  OE1 GLU A 232       3.213 -15.465  22.845  1.00 62.79           O  
ATOM   3428  OE2 GLU A 232       1.149 -16.265  22.757  1.00 62.79           O  
ATOM   3429  N   THR A 233       1.666 -11.873  19.265  1.00 63.73           N  
ATOM   3430  H   THR A 233       2.211 -12.547  18.747  1.00 63.73           H  
ATOM   3431  CA  THR A 233       2.209 -10.509  19.385  1.00 63.73           C  
ATOM   3432  HA  THR A 233       1.848 -10.072  20.317  1.00 63.73           H  
ATOM   3433  C   THR A 233       1.720  -9.607  18.247  1.00 63.73           C  
ATOM   3434  CB  THR A 233       3.747 -10.521  19.449  1.00 63.73           C  
ATOM   3435  HB  THR A 233       4.090  -9.506  19.646  1.00 63.73           H  
ATOM   3436  O   THR A 233       1.616  -8.383  18.397  1.00 63.73           O  
ATOM   3437  CG2 THR A 233       4.300 -11.434  20.542  1.00 63.73           C  
ATOM   3438 HG21 THR A 233       4.105 -12.479  20.305  1.00 63.73           H  
ATOM   3439 HG22 THR A 233       5.378 -11.295  20.624  1.00 63.73           H  
ATOM   3440 HG23 THR A 233       3.838 -11.193  21.500  1.00 63.73           H  
ATOM   3441  OG1 THR A 233       4.296 -10.945  18.230  1.00 63.73           O  
ATOM   3442  HG1 THR A 233       5.063 -11.490  18.420  1.00 63.73           H  
ATOM   3443  N   CYS A 234       1.356 -10.212  17.114  1.00 69.28           N  
ATOM   3444  H   CYS A 234       1.574 -11.195  17.042  1.00 69.28           H  
ATOM   3445  CA  CYS A 234       0.826  -9.536  15.932  1.00 69.28           C  
ATOM   3446  HA  CYS A 234       1.338  -8.584  15.791  1.00 69.28           H  
ATOM   3447  C   CYS A 234      -0.673  -9.250  15.996  1.00 69.28           C  
ATOM   3448  CB  CYS A 234       1.109 -10.428  14.731  1.00 69.28           C  
ATOM   3449  HB2 CYS A 234       0.825 -11.460  14.941  1.00 69.28           H  
ATOM   3450  HB3 CYS A 234       0.554 -10.068  13.865  1.00 69.28           H  
ATOM   3451  O   CYS A 234      -1.150  -8.292  15.373  1.00 69.28           O  
ATOM   3452  SG  CYS A 234       2.871 -10.335  14.408  1.00 69.28           S  
ATOM   3453  HG  CYS A 234       3.244 -11.074  15.457  1.00 69.28           H  
ATOM   3454  N   LEU A 235      -1.436 -10.076  16.716  1.00 75.29           N  
ATOM   3455  H   LEU A 235      -0.998 -10.869  17.164  1.00 75.29           H  
ATOM   3456  CA  LEU A 235      -2.884  -9.944  16.781  1.00 75.29           C  
ATOM   3457  HA  LEU A 235      -3.237  -9.843  15.755  1.00 75.29           H  
ATOM   3458  C   LEU A 235      -3.284  -8.684  17.559  1.00 75.29           C  
ATOM   3459  CB  LEU A 235      -3.503 -11.219  17.373  1.00 75.29           C  
ATOM   3460  HB2 LEU A 235      -3.132 -12.086  16.827  1.00 75.29           H  
ATOM   3461  HB3 LEU A 235      -3.177 -11.313  18.409  1.00 75.29           H  
ATOM   3462  O   LEU A 235      -3.173  -8.600  18.780  1.00 75.29           O  
ATOM   3463  CG  LEU A 235      -5.042 -11.215  17.319  1.00 75.29           C  
ATOM   3464  HG  LEU A 235      -5.429 -10.304  17.776  1.00 75.29           H  
ATOM   3465  CD1 LEU A 235      -5.577 -11.303  15.884  1.00 75.29           C  
ATOM   3466 HD11 LEU A 235      -5.149 -12.175  15.388  1.00 75.29           H  
ATOM   3467 HD12 LEU A 235      -6.663 -11.393  15.900  1.00 75.29           H  
ATOM   3468 HD13 LEU A 235      -5.312 -10.405  15.326  1.00 75.29           H  
ATOM   3469  CD2 LEU A 235      -5.597 -12.400  18.105  1.00 75.29           C  
ATOM   3470 HD21 LEU A 235      -5.260 -12.333  19.140  1.00 75.29           H  
ATOM   3471 HD22 LEU A 235      -6.686 -12.391  18.084  1.00 75.29           H  
ATOM   3472 HD23 LEU A 235      -5.226 -13.332  17.678  1.00 75.29           H  
ATOM   3473  N   LYS A 236      -3.812  -7.700  16.833  1.00 84.17           N  
ATOM   3474  H   LYS A 236      -3.823  -7.825  15.831  1.00 84.17           H  
ATOM   3475  CA  LYS A 236      -4.246  -6.411  17.380  1.00 84.17           C  
ATOM   3476  HA  LYS A 236      -4.088  -6.407  18.459  1.00 84.17           H  
ATOM   3477  C   LYS A 236      -5.732  -6.200  17.138  1.00 84.17           C  
ATOM   3478  CB  LYS A 236      -3.389  -5.297  16.769  1.00 84.17           C  
ATOM   3479  HB2 LYS A 236      -3.810  -4.324  17.022  1.00 84.17           H  
ATOM   3480  HB3 LYS A 236      -3.405  -5.421  15.686  1.00 84.17           H  
ATOM   3481  O   LYS A 236      -6.275  -6.593  16.104  1.00 84.17           O  
ATOM   3482  CG  LYS A 236      -1.935  -5.357  17.260  1.00 84.17           C  
ATOM   3483  HG2 LYS A 236      -1.894  -5.049  18.305  1.00 84.17           H  
ATOM   3484  HG3 LYS A 236      -1.560  -6.378  17.189  1.00 84.17           H  
ATOM   3485  CD  LYS A 236      -1.028  -4.456  16.420  1.00 84.17           C  
ATOM   3486  HD2 LYS A 236      -1.312  -3.412  16.552  1.00 84.17           H  
ATOM   3487  HD3 LYS A 236      -1.134  -4.735  15.372  1.00 84.17           H  
ATOM   3488  CE  LYS A 236       0.421  -4.683  16.850  1.00 84.17           C  
ATOM   3489  HE2 LYS A 236       0.558  -4.323  17.870  1.00 84.17           H  
ATOM   3490  HE3 LYS A 236       0.605  -5.758  16.857  1.00 84.17           H  
ATOM   3491  NZ  LYS A 236       1.366  -4.032  15.918  1.00 84.17           N  
ATOM   3492  HZ1 LYS A 236       1.222  -3.034  15.867  1.00 84.17           H  
ATOM   3493  HZ2 LYS A 236       1.222  -4.421  14.997  1.00 84.17           H  
ATOM   3494  HZ3 LYS A 236       2.316  -4.255  16.181  1.00 84.17           H  
ATOM   3495  N   ILE A 237      -6.390  -5.544  18.085  1.00 89.36           N  
ATOM   3496  H   ILE A 237      -5.877  -5.225  18.895  1.00 89.36           H  
ATOM   3497  CA  ILE A 237      -7.806  -5.184  18.002  1.00 89.36           C  
ATOM   3498  HA  ILE A 237      -8.158  -5.358  16.986  1.00 89.36           H  
ATOM   3499  C   ILE A 237      -7.975  -3.693  18.267  1.00 89.36           C  
ATOM   3500  CB  ILE A 237      -8.676  -6.050  18.940  1.00 89.36           C  
ATOM   3501  HB  ILE A 237      -9.707  -5.716  18.820  1.00 89.36           H  
ATOM   3502  O   ILE A 237      -7.259  -3.113  19.085  1.00 89.36           O  
ATOM   3503  CG1 ILE A 237      -8.290  -5.897  20.431  1.00 89.36           C  
ATOM   3504 HG12 ILE A 237      -8.291  -4.841  20.697  1.00 89.36           H  
ATOM   3505 HG13 ILE A 237      -7.284  -6.286  20.591  1.00 89.36           H  
ATOM   3506  CG2 ILE A 237      -8.614  -7.522  18.494  1.00 89.36           C  
ATOM   3507 HG21 ILE A 237      -7.625  -7.938  18.684  1.00 89.36           H  
ATOM   3508 HG22 ILE A 237      -9.353  -8.109  19.040  1.00 89.36           H  
ATOM   3509 HG23 ILE A 237      -8.836  -7.599  17.430  1.00 89.36           H  
ATOM   3510  CD1 ILE A 237      -9.246  -6.599  21.401  1.00 89.36           C  
ATOM   3511 HD11 ILE A 237      -8.942  -6.379  22.425  1.00 89.36           H  
ATOM   3512 HD12 ILE A 237      -9.221  -7.679  21.258  1.00 89.36           H  
ATOM   3513 HD13 ILE A 237     -10.259  -6.227  21.250  1.00 89.36           H  
ATOM   3514  N   PHE A 238      -8.928  -3.071  17.580  1.00 91.90           N  
ATOM   3515  H   PHE A 238      -9.488  -3.612  16.937  1.00 91.90           H  
ATOM   3516  CA  PHE A 238      -9.392  -1.742  17.960  1.00 91.90           C  
ATOM   3517  HA  PHE A 238      -8.521  -1.095  18.065  1.00 91.90           H  
ATOM   3518  C   PHE A 238     -10.128  -1.806  19.307  1.00 91.90           C  
ATOM   3519  CB  PHE A 238     -10.286  -1.162  16.863  1.00 91.90           C  
ATOM   3520  HB2 PHE A 238     -10.749  -0.245  17.226  1.00 91.90           H  
ATOM   3521  HB3 PHE A 238     -11.090  -1.865  16.646  1.00 91.90           H  
ATOM   3522  O   PHE A 238     -10.670  -2.860  19.645  1.00 91.90           O  
ATOM   3523  CG  PHE A 238      -9.527  -0.836  15.594  1.00 91.90           C  
ATOM   3524  CD1 PHE A 238      -8.752   0.335  15.520  1.00 91.90           C  
ATOM   3525  HD1 PHE A 238      -8.698   1.003  16.366  1.00 91.90           H  
ATOM   3526  CD2 PHE A 238      -9.575  -1.711  14.495  1.00 91.90           C  
ATOM   3527  HD2 PHE A 238     -10.104  -2.649  14.570  1.00 91.90           H  
ATOM   3528  CE1 PHE A 238      -8.059   0.640  14.336  1.00 91.90           C  
ATOM   3529  HE1 PHE A 238      -7.473   1.545  14.281  1.00 91.90           H  
ATOM   3530  CE2 PHE A 238      -8.906  -1.395  13.303  1.00 91.90           C  
ATOM   3531  HE2 PHE A 238      -8.957  -2.067  12.459  1.00 91.90           H  
ATOM   3532  CZ  PHE A 238      -8.153  -0.216  13.224  1.00 91.90           C  
ATOM   3533  HZ  PHE A 238      -7.642   0.018  12.302  1.00 91.90           H  
ATOM   3534  N   PRO A 239     -10.180  -0.699  20.068  1.00 91.06           N  
ATOM   3535  CA  PRO A 239     -10.975  -0.623  21.285  1.00 91.06           C  
ATOM   3536  HA  PRO A 239     -10.479  -1.218  22.052  1.00 91.06           H  
ATOM   3537  C   PRO A 239     -12.409  -1.137  21.106  1.00 91.06           C  
ATOM   3538  CB  PRO A 239     -10.941   0.844  21.703  1.00 91.06           C  
ATOM   3539  HB2 PRO A 239     -10.966   0.940  22.789  1.00 91.06           H  
ATOM   3540  HB3 PRO A 239     -11.762   1.389  21.238  1.00 91.06           H  
ATOM   3541  O   PRO A 239     -13.041  -0.979  20.057  1.00 91.06           O  
ATOM   3542  CG  PRO A 239      -9.618   1.351  21.140  1.00 91.06           C  
ATOM   3543  HG2 PRO A 239      -8.821   1.124  21.849  1.00 91.06           H  
ATOM   3544  HG3 PRO A 239      -9.651   2.419  20.925  1.00 91.06           H  
ATOM   3545  CD  PRO A 239      -9.412   0.521  19.877  1.00 91.06           C  
ATOM   3546  HD2 PRO A 239      -9.775   1.055  18.999  1.00 91.06           H  
ATOM   3547  HD3 PRO A 239      -8.351   0.300  19.762  1.00 91.06           H  
ATOM   3548  N   ARG A 240     -12.938  -1.762  22.152  1.00 89.43           N  
ATOM   3549  H   ARG A 240     -12.419  -1.759  23.018  1.00 89.43           H  
ATOM   3550  CA  ARG A 240     -14.251  -2.402  22.155  1.00 89.43           C  
ATOM   3551  HA  ARG A 240     -14.292  -3.131  21.346  1.00 89.43           H  
ATOM   3552  C   ARG A 240     -15.359  -1.367  21.945  1.00 89.43           C  
ATOM   3553  CB  ARG A 240     -14.372  -3.116  23.501  1.00 89.43           C  
ATOM   3554  HB2 ARG A 240     -14.335  -2.342  24.268  1.00 89.43           H  
ATOM   3555  HB3 ARG A 240     -13.516  -3.776  23.644  1.00 89.43           H  
ATOM   3556  O   ARG A 240     -15.375  -0.321  22.588  1.00 89.43           O  
ATOM   3557  CG  ARG A 240     -15.649  -3.940  23.652  1.00 89.43           C  
ATOM   3558  HG2 ARG A 240     -15.552  -4.863  23.081  1.00 89.43           H  
ATOM   3559  HG3 ARG A 240     -16.471  -3.363  23.227  1.00 89.43           H  
ATOM   3560  CD  ARG A 240     -15.916  -4.279  25.132  1.00 89.43           C  
ATOM   3561  HD2 ARG A 240     -15.103  -4.919  25.474  1.00 89.43           H  
ATOM   3562  HD3 ARG A 240     -16.836  -4.847  25.268  1.00 89.43           H  
ATOM   3563  NE  ARG A 240     -15.954  -3.092  26.002  1.00 89.43           N  
ATOM   3564  HE  ARG A 240     -15.049  -2.692  26.203  1.00 89.43           H  
ATOM   3565  NH1 ARG A 240     -18.221  -2.704  26.337  1.00 89.43           N  
ATOM   3566 HH11 ARG A 240     -18.900  -2.138  26.826  1.00 89.43           H  
ATOM   3567 HH12 ARG A 240     -18.422  -3.207  25.485  1.00 89.43           H  
ATOM   3568  NH2 ARG A 240     -16.701  -1.538  27.421  1.00 89.43           N  
ATOM   3569 HH21 ARG A 240     -15.740  -1.279  27.594  1.00 89.43           H  
ATOM   3570 HH22 ARG A 240     -17.392  -0.950  27.865  1.00 89.43           H  
ATOM   3571  CZ  ARG A 240     -16.970  -2.470  26.569  1.00 89.43           C  
ATOM   3572  N   GLY A 241     -16.312  -1.671  21.068  1.00 91.35           N  
ATOM   3573  H   GLY A 241     -16.253  -2.565  20.600  1.00 91.35           H  
ATOM   3574  CA  GLY A 241     -17.421  -0.787  20.709  1.00 91.35           C  
ATOM   3575  HA2 GLY A 241     -18.177  -1.373  20.185  1.00 91.35           H  
ATOM   3576  HA3 GLY A 241     -17.868  -0.390  21.620  1.00 91.35           H  
ATOM   3577  C   GLY A 241     -17.030   0.391  19.811  1.00 91.35           C  
ATOM   3578  O   GLY A 241     -17.899   1.184  19.447  1.00 91.35           O  
ATOM   3579  N   MET A 242     -15.755   0.508  19.426  1.00 92.90           N  
ATOM   3580  H   MET A 242     -15.081  -0.176  19.738  1.00 92.90           H  
ATOM   3581  CA  MET A 242     -15.276   1.560  18.537  1.00 92.90           C  
ATOM   3582  HA  MET A 242     -15.670   2.514  18.888  1.00 92.90           H  
ATOM   3583  C   MET A 242     -15.753   1.322  17.104  1.00 92.90           C  
ATOM   3584  CB  MET A 242     -13.751   1.623  18.603  1.00 92.90           C  
ATOM   3585  HB2 MET A 242     -13.336   0.700  18.197  1.00 92.90           H  
ATOM   3586  HB3 MET A 242     -13.441   1.721  19.644  1.00 92.90           H  
ATOM   3587  O   MET A 242     -15.326   0.386  16.427  1.00 92.90           O  
ATOM   3588  CG  MET A 242     -13.171   2.792  17.814  1.00 92.90           C  
ATOM   3589  HG2 MET A 242     -13.509   3.733  18.248  1.00 92.90           H  
ATOM   3590  HG3 MET A 242     -13.505   2.736  16.778  1.00 92.90           H  
ATOM   3591  SD  MET A 242     -11.370   2.727  17.842  1.00 92.90           S  
ATOM   3592  CE  MET A 242     -10.983   4.107  16.772  1.00 92.90           C  
ATOM   3593  HE1 MET A 242     -10.050   3.898  16.248  1.00 92.90           H  
ATOM   3594  HE2 MET A 242     -11.785   4.244  16.047  1.00 92.90           H  
ATOM   3595  HE3 MET A 242     -10.866   5.001  17.384  1.00 92.90           H  
ATOM   3596  N   GLN A 243     -16.617   2.214  16.633  1.00 93.41           N  
ATOM   3597  H   GLN A 243     -16.938   2.947  17.249  1.00 93.41           H  
ATOM   3598  CA  GLN A 243     -17.059   2.240  15.244  1.00 93.41           C  
ATOM   3599  HA  GLN A 243     -17.054   1.223  14.852  1.00 93.41           H  
ATOM   3600  C   GLN A 243     -16.103   3.073  14.394  1.00 93.41           C  
ATOM   3601  CB  GLN A 243     -18.491   2.771  15.150  1.00 93.41           C  
ATOM   3602  HB2 GLN A 243     -18.524   3.812  15.472  1.00 93.41           H  
ATOM   3603  HB3 GLN A 243     -18.812   2.716  14.110  1.00 93.41           H  
ATOM   3604  O   GLN A 243     -15.587   4.096  14.853  1.00 93.41           O  
ATOM   3605  CG  GLN A 243     -19.441   1.936  16.017  1.00 93.41           C  
ATOM   3606  HG2 GLN A 243     -19.246   2.117  17.074  1.00 93.41           H  
ATOM   3607  HG3 GLN A 243     -19.266   0.880  15.812  1.00 93.41           H  
ATOM   3608  CD  GLN A 243     -20.902   2.235  15.744  1.00 93.41           C  
ATOM   3609  NE2 GLN A 243     -21.768   1.335  16.144  1.00 93.41           N  
ATOM   3610 HE21 GLN A 243     -22.674   1.386  15.700  1.00 93.41           H  
ATOM   3611 HE22 GLN A 243     -21.492   0.547  16.713  1.00 93.41           H  
ATOM   3612  OE1 GLN A 243     -21.286   3.224  15.138  1.00 93.41           O  
ATOM   3613  N   LEU A 244     -15.895   2.649  13.148  1.00 94.76           N  
ATOM   3614  H   LEU A 244     -16.398   1.833  12.832  1.00 94.76           H  
ATOM   3615  CA  LEU A 244     -15.049   3.357  12.188  1.00 94.76           C  
ATOM   3616  HA  LEU A 244     -14.626   4.247  12.654  1.00 94.76           H  
ATOM   3617  C   LEU A 244     -15.893   3.825  11.005  1.00 94.76           C  
ATOM   3618  CB  LEU A 244     -13.880   2.467  11.723  1.00 94.76           C  
ATOM   3619  HB2 LEU A 244     -14.285   1.640  11.139  1.00 94.76           H  
ATOM   3620  HB3 LEU A 244     -13.248   3.055  11.058  1.00 94.76           H  
ATOM   3621  O   LEU A 244     -16.615   3.032  10.401  1.00 94.76           O  
ATOM   3622  CG  LEU A 244     -13.004   1.876  12.844  1.00 94.76           C  
ATOM   3623  HG  LEU A 244     -13.616   1.256  13.499  1.00 94.76           H  
ATOM   3624  CD1 LEU A 244     -11.915   0.994  12.230  1.00 94.76           C  
ATOM   3625 HD11 LEU A 244     -11.269   1.588  11.583  1.00 94.76           H  
ATOM   3626 HD12 LEU A 244     -12.373   0.192  11.653  1.00 94.76           H  
ATOM   3627 HD13 LEU A 244     -11.316   0.550  13.025  1.00 94.76           H  
ATOM   3628  CD2 LEU A 244     -12.324   2.954  13.682  1.00 94.76           C  
ATOM   3629 HD21 LEU A 244     -11.743   3.620  13.045  1.00 94.76           H  
ATOM   3630 HD22 LEU A 244     -11.667   2.480  14.412  1.00 94.76           H  
ATOM   3631 HD23 LEU A 244     -13.079   3.527  14.221  1.00 94.76           H  
ATOM   3632  N   GLU A 245     -15.770   5.096  10.644  1.00 94.34           N  
ATOM   3633  H   GLU A 245     -15.169   5.702  11.185  1.00 94.34           H  
ATOM   3634  CA  GLU A 245     -16.296   5.624   9.389  1.00 94.34           C  
ATOM   3635  HA  GLU A 245     -17.063   4.955   9.000  1.00 94.34           H  
ATOM   3636  C   GLU A 245     -15.161   5.675   8.359  1.00 94.34           C  
ATOM   3637  CB  GLU A 245     -16.980   6.979   9.639  1.00 94.34           C  
ATOM   3638  HB2 GLU A 245     -16.281   7.660  10.124  1.00 94.34           H  
ATOM   3639  HB3 GLU A 245     -17.824   6.824  10.311  1.00 94.34           H  
ATOM   3640  O   GLU A 245     -14.141   6.332   8.571  1.00 94.34           O  
ATOM   3641  CG  GLU A 245     -17.491   7.590   8.332  1.00 94.34           C  
ATOM   3642  HG2 GLU A 245     -18.182   6.870   7.894  1.00 94.34           H  
ATOM   3643  HG3 GLU A 245     -16.656   7.722   7.644  1.00 94.34           H  
ATOM   3644  CD  GLU A 245     -18.203   8.943   8.510  1.00 94.34           C  
ATOM   3645  OE1 GLU A 245     -17.604   9.993   8.145  1.00 94.34           O  
ATOM   3646  OE2 GLU A 245     -19.377   8.914   8.931  1.00 94.34           O  
ATOM   3647  N   LEU A 246     -15.334   4.965   7.245  1.00 94.80           N  
ATOM   3648  H   LEU A 246     -16.212   4.481   7.127  1.00 94.80           H  
ATOM   3649  CA  LEU A 246     -14.414   4.942   6.115  1.00 94.80           C  
ATOM   3650  HA  LEU A 246     -13.428   5.277   6.438  1.00 94.80           H  
ATOM   3651  C   LEU A 246     -14.922   5.886   5.034  1.00 94.80           C  
ATOM   3652  CB  LEU A 246     -14.284   3.524   5.539  1.00 94.80           C  
ATOM   3653  HB2 LEU A 246     -13.549   3.558   4.734  1.00 94.80           H  
ATOM   3654  HB3 LEU A 246     -15.245   3.237   5.113  1.00 94.80           H  
ATOM   3655  O   LEU A 246     -15.985   5.659   4.454  1.00 94.80           O  
ATOM   3656  CG  LEU A 246     -13.883   2.430   6.531  1.00 94.80           C  
ATOM   3657  HG  LEU A 246     -14.679   2.319   7.268  1.00 94.80           H  
ATOM   3658  CD1 LEU A 246     -13.712   1.119   5.766  1.00 94.80           C  
ATOM   3659 HD11 LEU A 246     -14.645   0.863   5.264  1.00 94.80           H  
ATOM   3660 HD12 LEU A 246     -13.439   0.322   6.458  1.00 94.80           H  
ATOM   3661 HD13 LEU A 246     -12.919   1.233   5.026  1.00 94.80           H  
ATOM   3662  CD2 LEU A 246     -12.587   2.725   7.272  1.00 94.80           C  
ATOM   3663 HD21 LEU A 246     -11.786   2.926   6.561  1.00 94.80           H  
ATOM   3664 HD22 LEU A 246     -12.317   1.879   7.904  1.00 94.80           H  
ATOM   3665 HD23 LEU A 246     -12.739   3.593   7.914  1.00 94.80           H  
ATOM   3666  N   ARG A 247     -14.139   6.914   4.726  1.00 93.11           N  
ATOM   3667  H   ARG A 247     -13.273   7.007   5.238  1.00 93.11           H  
ATOM   3668  CA  ARG A 247     -14.422   7.859   3.647  1.00 93.11           C  
ATOM   3669  HA  ARG A 247     -15.465   7.766   3.346  1.00 93.11           H  
ATOM   3670  C   ARG A 247     -13.548   7.543   2.442  1.00 93.11           C  
ATOM   3671  CB  ARG A 247     -14.209   9.274   4.175  1.00 93.11           C  
ATOM   3672  HB2 ARG A 247     -13.172   9.375   4.496  1.00 93.11           H  
ATOM   3673  HB3 ARG A 247     -14.851   9.430   5.042  1.00 93.11           H  
ATOM   3674  O   ARG A 247     -12.323   7.511   2.545  1.00 93.11           O  
ATOM   3675  CG  ARG A 247     -14.530  10.339   3.122  1.00 93.11           C  
ATOM   3676  HG2 ARG A 247     -15.602  10.349   2.926  1.00 93.11           H  
ATOM   3677  HG3 ARG A 247     -13.992  10.146   2.194  1.00 93.11           H  
ATOM   3678  CD  ARG A 247     -14.080  11.688   3.672  1.00 93.11           C  
ATOM   3679  HD2 ARG A 247     -13.000  11.663   3.819  1.00 93.11           H  
ATOM   3680  HD3 ARG A 247     -14.568  11.839   4.635  1.00 93.11           H  
ATOM   3681  NE  ARG A 247     -14.451  12.774   2.759  1.00 93.11           N  
ATOM   3682  HE  ARG A 247     -15.301  12.643   2.230  1.00 93.11           H  
ATOM   3683  NH1 ARG A 247     -12.944  14.356   3.404  1.00 93.11           N  
ATOM   3684 HH11 ARG A 247     -12.497  15.244   3.224  1.00 93.11           H  
ATOM   3685 HH12 ARG A 247     -12.493  13.646   3.963  1.00 93.11           H  
ATOM   3686  NH2 ARG A 247     -14.385  14.803   1.752  1.00 93.11           N  
ATOM   3687 HH21 ARG A 247     -14.003  15.726   1.601  1.00 93.11           H  
ATOM   3688 HH22 ARG A 247     -15.122  14.481   1.141  1.00 93.11           H  
ATOM   3689  CZ  ARG A 247     -13.928  13.970   2.638  1.00 93.11           C  
ATOM   3690  N   PHE A 248     -14.181   7.380   1.290  1.00 93.60           N  
ATOM   3691  H   PHE A 248     -15.188   7.450   1.290  1.00 93.60           H  
ATOM   3692  CA  PHE A 248     -13.537   7.048   0.027  1.00 93.60           C  
ATOM   3693  HA  PHE A 248     -12.475   6.861   0.186  1.00 93.60           H  
ATOM   3694  C   PHE A 248     -13.697   8.195  -0.963  1.00 93.60           C  
ATOM   3695  CB  PHE A 248     -14.169   5.780  -0.554  1.00 93.60           C  
ATOM   3696  HB2 PHE A 248     -13.661   5.535  -1.487  1.00 93.60           H  
ATOM   3697  HB3 PHE A 248     -15.210   5.990  -0.799  1.00 93.60           H  
ATOM   3698  O   PHE A 248     -14.804   8.689  -1.171  1.00 93.60           O  
ATOM   3699  CG  PHE A 248     -14.133   4.576   0.360  1.00 93.60           C  
ATOM   3700  CD1 PHE A 248     -13.072   3.655   0.289  1.00 93.60           C  
ATOM   3701  HD1 PHE A 248     -12.287   3.785  -0.441  1.00 93.60           H  
ATOM   3702  CD2 PHE A 248     -15.166   4.381   1.294  1.00 93.60           C  
ATOM   3703  HD2 PHE A 248     -15.980   5.087   1.366  1.00 93.60           H  
ATOM   3704  CE1 PHE A 248     -13.046   2.550   1.157  1.00 93.60           C  
ATOM   3705  HE1 PHE A 248     -12.239   1.834   1.102  1.00 93.60           H  
ATOM   3706  CE2 PHE A 248     -15.131   3.280   2.162  1.00 93.60           C  
ATOM   3707  HE2 PHE A 248     -15.914   3.157   2.896  1.00 93.60           H  
ATOM   3708  CZ  PHE A 248     -14.073   2.361   2.094  1.00 93.60           C  
ATOM   3709  HZ  PHE A 248     -14.051   1.512   2.761  1.00 93.60           H  
ATOM   3710  N   VAL A 249     -12.612   8.558  -1.643  1.00 92.76           N  
ATOM   3711  H   VAL A 249     -11.726   8.154  -1.376  1.00 92.76           H  
ATOM   3712  CA  VAL A 249     -12.657   9.428  -2.826  1.00 92.76           C  
ATOM   3713  HA  VAL A 249     -13.690   9.690  -3.053  1.00 92.76           H  
ATOM   3714  C   VAL A 249     -12.099   8.652  -4.004  1.00 92.76           C  
ATOM   3715  CB  VAL A 249     -11.885  10.740  -2.605  1.00 92.76           C  
ATOM   3716  HB  VAL A 249     -10.837  10.516  -2.409  1.00 92.76           H  
ATOM   3717  O   VAL A 249     -10.956   8.204  -3.964  1.00 92.76           O  
ATOM   3718  CG1 VAL A 249     -11.975  11.640  -3.846  1.00 92.76           C  
ATOM   3719 HG11 VAL A 249     -11.460  12.581  -3.652  1.00 92.76           H  
ATOM   3720 HG12 VAL A 249     -13.019  11.848  -4.082  1.00 92.76           H  
ATOM   3721 HG13 VAL A 249     -11.497  11.163  -4.701  1.00 92.76           H  
ATOM   3722  CG2 VAL A 249     -12.448  11.520  -1.410  1.00 92.76           C  
ATOM   3723 HG21 VAL A 249     -13.506  11.731  -1.562  1.00 92.76           H  
ATOM   3724 HG22 VAL A 249     -12.329  10.943  -0.493  1.00 92.76           H  
ATOM   3725 HG23 VAL A 249     -11.908  12.460  -1.293  1.00 92.76           H  
ATOM   3726  N   THR A 250     -12.881   8.469  -5.060  1.00 94.64           N  
ATOM   3727  H   THR A 250     -13.820   8.842  -5.038  1.00 94.64           H  
ATOM   3728  CA  THR A 250     -12.454   7.689  -6.228  1.00 94.64           C  
ATOM   3729  HA  THR A 250     -11.894   6.819  -5.884  1.00 94.64           H  
ATOM   3730  C   THR A 250     -11.560   8.500  -7.180  1.00 94.64           C  
ATOM   3731  CB  THR A 250     -13.658   7.162  -6.998  1.00 94.64           C  
ATOM   3732  HB  THR A 250     -13.263   6.502  -7.770  1.00 94.64           H  
ATOM   3733  O   THR A 250     -11.803   9.694  -7.360  1.00 94.64           O  
ATOM   3734  CG2 THR A 250     -14.659   6.352  -6.185  1.00 94.64           C  
ATOM   3735 HG21 THR A 250     -15.414   5.952  -6.862  1.00 94.64           H  
ATOM   3736 HG22 THR A 250     -15.144   6.976  -5.434  1.00 94.64           H  
ATOM   3737 HG23 THR A 250     -14.148   5.523  -5.695  1.00 94.64           H  
ATOM   3738  OG1 THR A 250     -14.317   8.271  -7.566  1.00 94.64           O  
ATOM   3739  HG1 THR A 250     -13.665   8.976  -7.550  1.00 94.64           H  
ATOM   3740  N   ARG A 251     -10.607   7.858  -7.873  1.00 92.65           N  
ATOM   3741  H   ARG A 251     -10.490   6.872  -7.692  1.00 92.65           H  
ATOM   3742  CA  ARG A 251      -9.756   8.482  -8.922  1.00 92.65           C  
ATOM   3743  HA  ARG A 251      -9.391   9.443  -8.559  1.00 92.65           H  
ATOM   3744  C   ARG A 251     -10.521   8.766 -10.219  1.00 92.65           C  
ATOM   3745  CB  ARG A 251      -8.545   7.580  -9.221  1.00 92.65           C  
ATOM   3746  HB2 ARG A 251      -7.974   7.994 -10.052  1.00 92.65           H  
ATOM   3747  HB3 ARG A 251      -8.900   6.589  -9.505  1.00 92.65           H  
ATOM   3748  O   ARG A 251     -11.684   8.405 -10.333  1.00 92.65           O  
ATOM   3749  CG  ARG A 251      -7.614   7.456  -8.015  1.00 92.65           C  
ATOM   3750  HG2 ARG A 251      -7.272   8.444  -7.706  1.00 92.65           H  
ATOM   3751  HG3 ARG A 251      -8.185   6.995  -7.209  1.00 92.65           H  
ATOM   3752  CD  ARG A 251      -6.405   6.559  -8.277  1.00 92.65           C  
ATOM   3753  HD2 ARG A 251      -6.767   5.575  -8.575  1.00 92.65           H  
ATOM   3754  HD3 ARG A 251      -5.845   6.454  -7.348  1.00 92.65           H  
ATOM   3755  NE  ARG A 251      -5.513   7.086  -9.325  1.00 92.65           N  
ATOM   3756  HE  ARG A 251      -5.706   7.991  -9.729  1.00 92.65           H  
ATOM   3757  NH1 ARG A 251      -4.105   5.272  -9.445  1.00 92.65           N  
ATOM   3758 HH11 ARG A 251      -3.294   4.812  -9.833  1.00 92.65           H  
ATOM   3759 HH12 ARG A 251      -4.581   4.855  -8.658  1.00 92.65           H  
ATOM   3760  NH2 ARG A 251      -3.816   7.046 -10.795  1.00 92.65           N  
ATOM   3761 HH21 ARG A 251      -4.208   7.906 -11.151  1.00 92.65           H  
ATOM   3762 HH22 ARG A 251      -3.130   6.560 -11.354  1.00 92.65           H  
ATOM   3763  CZ  ARG A 251      -4.471   6.462  -9.840  1.00 92.65           C  
ATOM   3764  N   ASN A 252      -9.899   9.357 -11.238  1.00 89.98           N  
ATOM   3765  H   ASN A 252      -8.921   9.591 -11.145  1.00 89.98           H  
ATOM   3766  CA  ASN A 252     -10.513   9.412 -12.572  1.00 89.98           C  
ATOM   3767  HA  ASN A 252     -11.508   9.844 -12.472  1.00 89.98           H  
ATOM   3768  C   ASN A 252     -10.676   7.989 -13.158  1.00 89.98           C  
ATOM   3769  CB  ASN A 252      -9.675  10.344 -13.464  1.00 89.98           C  
ATOM   3770  HB2 ASN A 252      -8.720   9.876 -13.701  1.00 89.98           H  
ATOM   3771  HB3 ASN A 252      -9.468  11.263 -12.917  1.00 89.98           H  
ATOM   3772  O   ASN A 252      -9.786   7.152 -13.004  1.00 89.98           O  
ATOM   3773  CG  ASN A 252     -10.374  10.703 -14.765  1.00 89.98           C  
ATOM   3774  ND2 ASN A 252     -10.348  11.953 -15.157  1.00 89.98           N  
ATOM   3775 HD21 ASN A 252      -9.782  12.630 -14.666  1.00 89.98           H  
ATOM   3776 HD22 ASN A 252     -10.774  12.152 -16.051  1.00 89.98           H  
ATOM   3777  OD1 ASN A 252     -10.967   9.878 -15.437  1.00 89.98           O  
ATOM   3778  N   SER A 253     -11.795   7.709 -13.837  1.00 86.72           N  
ATOM   3779  H   SER A 253     -12.441   8.461 -14.027  1.00 86.72           H  
ATOM   3780  CA  SER A 253     -12.099   6.393 -14.426  1.00 86.72           C  
ATOM   3781  HA  SER A 253     -12.241   5.673 -13.620  1.00 86.72           H  
ATOM   3782  C   SER A 253     -11.002   5.851 -15.342  1.00 86.72           C  
ATOM   3783  CB  SER A 253     -13.405   6.437 -15.214  1.00 86.72           C  
ATOM   3784  HB2 SER A 253     -14.222   6.578 -14.506  1.00 86.72           H  
ATOM   3785  HB3 SER A 253     -13.552   5.484 -15.722  1.00 86.72           H  
ATOM   3786  O   SER A 253     -10.692   4.662 -15.274  1.00 86.72           O  
ATOM   3787  OG  SER A 253     -13.401   7.484 -16.166  1.00 86.72           O  
ATOM   3788  HG  SER A 253     -13.818   8.247 -15.759  1.00 86.72           H  
ATOM   3789  N   TYR A 254     -10.367   6.700 -16.150  1.00 86.26           N  
ATOM   3790  H   TYR A 254     -10.683   7.659 -16.177  1.00 86.26           H  
ATOM   3791  CA  TYR A 254      -9.297   6.269 -17.053  1.00 86.26           C  
ATOM   3792  HA  TYR A 254      -9.679   5.476 -17.696  1.00 86.26           H  
ATOM   3793  C   TYR A 254      -8.081   5.696 -16.306  1.00 86.26           C  
ATOM   3794  CB  TYR A 254      -8.895   7.454 -17.934  1.00 86.26           C  
ATOM   3795  HB2 TYR A 254      -8.612   8.291 -17.297  1.00 86.26           H  
ATOM   3796  HB3 TYR A 254      -9.759   7.767 -18.521  1.00 86.26           H  
ATOM   3797  O   TYR A 254      -7.460   4.742 -16.770  1.00 86.26           O  
ATOM   3798  CG  TYR A 254      -7.751   7.144 -18.876  1.00 86.26           C  
ATOM   3799  CD1 TYR A 254      -6.437   7.480 -18.499  1.00 86.26           C  
ATOM   3800  HD1 TYR A 254      -6.252   7.946 -17.542  1.00 86.26           H  
ATOM   3801  CD2 TYR A 254      -7.997   6.532 -20.121  1.00 86.26           C  
ATOM   3802  HD2 TYR A 254      -9.009   6.298 -20.417  1.00 86.26           H  
ATOM   3803  CE1 TYR A 254      -5.369   7.241 -19.378  1.00 86.26           C  
ATOM   3804  HE1 TYR A 254      -4.369   7.533 -19.095  1.00 86.26           H  
ATOM   3805  CE2 TYR A 254      -6.930   6.287 -21.006  1.00 86.26           C  
ATOM   3806  HE2 TYR A 254      -7.121   5.883 -21.988  1.00 86.26           H  
ATOM   3807  OH  TYR A 254      -4.581   6.499 -21.491  1.00 86.26           O  
ATOM   3808  HH  TYR A 254      -3.803   6.969 -21.183  1.00 86.26           H  
ATOM   3809  CZ  TYR A 254      -5.619   6.664 -20.636  1.00 86.26           C  
ATOM   3810  N   GLU A 255      -7.759   6.238 -15.132  1.00 88.08           N  
ATOM   3811  H   GLU A 255      -8.341   6.976 -14.761  1.00 88.08           H  
ATOM   3812  CA  GLU A 255      -6.615   5.798 -14.328  1.00 88.08           C  
ATOM   3813  HA  GLU A 255      -5.758   5.610 -14.974  1.00 88.08           H  
ATOM   3814  C   GLU A 255      -6.902   4.511 -13.547  1.00 88.08           C  
ATOM   3815  CB  GLU A 255      -6.244   6.897 -13.333  1.00 88.08           C  
ATOM   3816  HB2 GLU A 255      -5.429   6.514 -12.719  1.00 88.08           H  
ATOM   3817  HB3 GLU A 255      -7.100   7.097 -12.689  1.00 88.08           H  
ATOM   3818  O   GLU A 255      -5.994   3.702 -13.334  1.00 88.08           O  
ATOM   3819  CG  GLU A 255      -5.789   8.203 -14.000  1.00 88.08           C  
ATOM   3820  HG2 GLU A 255      -4.907   8.000 -14.607  1.00 88.08           H  
ATOM   3821  HG3 GLU A 255      -6.580   8.563 -14.658  1.00 88.08           H  
ATOM   3822  CD  GLU A 255      -5.470   9.296 -12.972  1.00 88.08           C  
ATOM   3823  OE1 GLU A 255      -5.208  10.426 -13.428  1.00 88.08           O  
ATOM   3824  OE2 GLU A 255      -5.519   9.007 -11.747  1.00 88.08           O  
ATOM   3825  N   ARG A 256      -8.161   4.327 -13.124  1.00 91.04           N  
ATOM   3826  H   ARG A 256      -8.823   5.059 -13.334  1.00 91.04           H  
ATOM   3827  CA  ARG A 256      -8.562   3.254 -12.204  1.00 91.04           C  
ATOM   3828  HA  ARG A 256      -7.662   2.840 -11.750  1.00 91.04           H  
ATOM   3829  C   ARG A 256      -9.262   2.056 -12.847  1.00 91.04           C  
ATOM   3830  CB  ARG A 256      -9.386   3.839 -11.051  1.00 91.04           C  
ATOM   3831  HB2 ARG A 256      -8.847   4.680 -10.615  1.00 91.04           H  
ATOM   3832  HB3 ARG A 256      -9.450   3.046 -10.306  1.00 91.04           H  
ATOM   3833  O   ARG A 256      -9.177   0.960 -12.313  1.00 91.04           O  
ATOM   3834  CG  ARG A 256     -10.814   4.262 -11.434  1.00 91.04           C  
ATOM   3835  HG2 ARG A 256     -11.352   3.386 -11.796  1.00 91.04           H  
ATOM   3836  HG3 ARG A 256     -10.766   4.987 -12.247  1.00 91.04           H  
ATOM   3837  CD  ARG A 256     -11.609   4.871 -10.270  1.00 91.04           C  
ATOM   3838  HD2 ARG A 256     -11.392   4.296  -9.369  1.00 91.04           H  
ATOM   3839  HD3 ARG A 256     -11.293   5.901 -10.109  1.00 91.04           H  
ATOM   3840  NE  ARG A 256     -13.061   4.771 -10.518  1.00 91.04           N  
ATOM   3841  HE  ARG A 256     -13.386   3.838 -10.730  1.00 91.04           H  
ATOM   3842  NH1 ARG A 256     -13.832   6.900 -10.051  1.00 91.04           N  
ATOM   3843 HH11 ARG A 256     -14.626   7.487  -9.837  1.00 91.04           H  
ATOM   3844 HH12 ARG A 256     -12.896   7.278 -10.018  1.00 91.04           H  
ATOM   3845  NH2 ARG A 256     -15.252   5.352 -10.570  1.00 91.04           N  
ATOM   3846 HH21 ARG A 256     -15.955   6.063 -10.719  1.00 91.04           H  
ATOM   3847 HH22 ARG A 256     -15.509   4.405 -10.810  1.00 91.04           H  
ATOM   3848  CZ  ARG A 256     -14.018   5.670 -10.371  1.00 91.04           C  
ATOM   3849  N   ALA A 257      -9.963   2.231 -13.966  1.00 90.76           N  
ATOM   3850  H   ALA A 257     -10.040   3.162 -14.349  1.00 90.76           H  
ATOM   3851  CA  ALA A 257     -10.767   1.160 -14.565  1.00 90.76           C  
ATOM   3852  HA  ALA A 257     -10.866   0.335 -13.859  1.00 90.76           H  
ATOM   3853  C   ALA A 257     -10.136   0.564 -15.830  1.00 90.76           C  
ATOM   3854  CB  ALA A 257     -12.184   1.689 -14.816  1.00 90.76           C  
ATOM   3855  HB1 ALA A 257     -12.164   2.507 -15.537  1.00 90.76           H  
ATOM   3856  HB2 ALA A 257     -12.810   0.885 -15.203  1.00 90.76           H  
ATOM   3857  HB3 ALA A 257     -12.616   2.042 -13.880  1.00 90.76           H  
ATOM   3858  O   ALA A 257     -10.429  -0.582 -16.168  1.00 90.76           O  
ATOM   3859  N   ARG A 258      -9.276   1.312 -16.537  1.00 90.74           N  
ATOM   3860  H   ARG A 258      -9.037   2.229 -16.187  1.00 90.74           H  
ATOM   3861  CA  ARG A 258      -8.639   0.838 -17.773  1.00 90.74           C  
ATOM   3862  HA  ARG A 258      -9.410   0.392 -18.400  1.00 90.74           H  
ATOM   3863  C   ARG A 258      -7.600  -0.240 -17.463  1.00 90.74           C  
ATOM   3864  CB  ARG A 258      -8.017   2.018 -18.535  1.00 90.74           C  
ATOM   3865  HB2 ARG A 258      -8.751   2.818 -18.626  1.00 90.74           H  
ATOM   3866  HB3 ARG A 258      -7.159   2.397 -17.979  1.00 90.74           H  
ATOM   3867  O   ARG A 258      -6.651   0.011 -16.722  1.00 90.74           O  
ATOM   3868  CG  ARG A 258      -7.565   1.595 -19.940  1.00 90.74           C  
ATOM   3869  HG2 ARG A 258      -6.830   0.794 -19.867  1.00 90.74           H  
ATOM   3870  HG3 ARG A 258      -8.429   1.232 -20.497  1.00 90.74           H  
ATOM   3871  CD  ARG A 258      -6.936   2.769 -20.694  1.00 90.74           C  
ATOM   3872  HD2 ARG A 258      -7.668   3.572 -20.768  1.00 90.74           H  
ATOM   3873  HD3 ARG A 258      -6.073   3.126 -20.132  1.00 90.74           H  
ATOM   3874  NE  ARG A 258      -6.526   2.357 -22.051  1.00 90.74           N  
ATOM   3875  HE  ARG A 258      -7.037   1.597 -22.477  1.00 90.74           H  
ATOM   3876  NH1 ARG A 258      -5.028   4.030 -22.532  1.00 90.74           N  
ATOM   3877 HH11 ARG A 258      -5.240   4.508 -21.668  1.00 90.74           H  
ATOM   3878 HH12 ARG A 258      -4.449   4.507 -23.207  1.00 90.74           H  
ATOM   3879  NH2 ARG A 258      -5.441   2.472 -24.034  1.00 90.74           N  
ATOM   3880 HH21 ARG A 258      -4.857   2.961 -24.697  1.00 90.74           H  
ATOM   3881 HH22 ARG A 258      -6.070   1.754 -24.363  1.00 90.74           H  
ATOM   3882  CZ  ARG A 258      -5.667   2.952 -22.852  1.00 90.74           C  
ATOM   3883  N   LEU A 259      -7.749  -1.403 -18.093  1.00 90.51           N  
ATOM   3884  H   LEU A 259      -8.562  -1.513 -18.681  1.00 90.51           H  
ATOM   3885  CA  LEU A 259      -6.846  -2.548 -17.957  1.00 90.51           C  
ATOM   3886  HA  LEU A 259      -6.353  -2.510 -16.986  1.00 90.51           H  
ATOM   3887  C   LEU A 259      -5.737  -2.523 -19.005  1.00 90.51           C  
ATOM   3888  CB  LEU A 259      -7.652  -3.854 -18.056  1.00 90.51           C  
ATOM   3889  HB2 LEU A 259      -8.214  -3.851 -18.989  1.00 90.51           H  
ATOM   3890  HB3 LEU A 259      -6.954  -4.691 -18.091  1.00 90.51           H  
ATOM   3891  O   LEU A 259      -4.567  -2.550 -18.660  1.00 90.51           O  
ATOM   3892  CG  LEU A 259      -8.627  -4.076 -16.889  1.00 90.51           C  
ATOM   3893  HG  LEU A 259      -9.278  -3.208 -16.787  1.00 90.51           H  
ATOM   3894  CD1 LEU A 259      -9.507  -5.295 -17.151  1.00 90.51           C  
ATOM   3895 HD11 LEU A 259     -10.358  -5.271 -16.471  1.00 90.51           H  
ATOM   3896 HD12 LEU A 259      -9.885  -5.274 -18.174  1.00 90.51           H  
ATOM   3897 HD13 LEU A 259      -8.952  -6.216 -16.976  1.00 90.51           H  
ATOM   3898  CD2 LEU A 259      -7.862  -4.304 -15.586  1.00 90.51           C  
ATOM   3899 HD21 LEU A 259      -8.526  -4.689 -14.812  1.00 90.51           H  
ATOM   3900 HD22 LEU A 259      -7.063  -5.027 -15.749  1.00 90.51           H  
ATOM   3901 HD23 LEU A 259      -7.438  -3.361 -15.239  1.00 90.51           H  
ATOM   3902  N   GLN A 260      -6.078  -2.465 -20.290  1.00 87.02           N  
ATOM   3903  H   GLN A 260      -7.056  -2.456 -20.543  1.00 87.02           H  
ATOM   3904  CA  GLN A 260      -5.083  -2.431 -21.366  1.00 87.02           C  
ATOM   3905  HA  GLN A 260      -4.347  -1.665 -21.119  1.00 87.02           H  
ATOM   3906  C   GLN A 260      -5.719  -2.064 -22.713  1.00 87.02           C  
ATOM   3907  CB  GLN A 260      -4.342  -3.782 -21.463  1.00 87.02           C  
ATOM   3908  HB2 GLN A 260      -3.746  -3.925 -20.562  1.00 87.02           H  
ATOM   3909  HB3 GLN A 260      -3.641  -3.755 -22.297  1.00 87.02           H  
ATOM   3910  O   GLN A 260      -6.937  -2.215 -22.868  1.00 87.02           O  
ATOM   3911  CG  GLN A 260      -5.237  -5.011 -21.660  1.00 87.02           C  
ATOM   3912  HG2 GLN A 260      -5.803  -4.904 -22.585  1.00 87.02           H  
ATOM   3913  HG3 GLN A 260      -5.937  -5.109 -20.830  1.00 87.02           H  
ATOM   3914  CD  GLN A 260      -4.403  -6.284 -21.733  1.00 87.02           C  
ATOM   3915  NE2 GLN A 260      -4.921  -7.333 -22.321  1.00 87.02           N  
ATOM   3916 HE21 GLN A 260      -5.819  -7.279 -22.781  1.00 87.02           H  
ATOM   3917 HE22 GLN A 260      -4.287  -8.113 -22.420  1.00 87.02           H  
ATOM   3918  OE1 GLN A 260      -3.280  -6.375 -21.268  1.00 87.02           O  
ATOM   3919  N   PRO A 261      -4.925  -1.582 -23.690  1.00 86.70           N  
ATOM   3920  CA  PRO A 261      -5.353  -1.540 -25.086  1.00 86.70           C  
ATOM   3921  HA  PRO A 261      -6.264  -0.950 -25.191  1.00 86.70           H  
ATOM   3922  C   PRO A 261      -5.621  -2.947 -25.634  1.00 86.70           C  
ATOM   3923  CB  PRO A 261      -4.211  -0.856 -25.843  1.00 86.70           C  
ATOM   3924  HB2 PRO A 261      -4.131  -1.197 -26.875  1.00 86.70           H  
ATOM   3925  HB3 PRO A 261      -4.345   0.225 -25.812  1.00 86.70           H  
ATOM   3926  O   PRO A 261      -5.115  -3.940 -25.106  1.00 86.70           O  
ATOM   3927  CG  PRO A 261      -2.983  -1.246 -25.022  1.00 86.70           C  
ATOM   3928  HG2 PRO A 261      -2.689  -2.265 -25.272  1.00 86.70           H  
ATOM   3929  HG3 PRO A 261      -2.155  -0.553 -25.170  1.00 86.70           H  
ATOM   3930  CD  PRO A 261      -3.515  -1.209 -23.592  1.00 86.70           C  
ATOM   3931  HD2 PRO A 261      -2.933  -1.886 -22.968  1.00 86.70           H  
ATOM   3932  HD3 PRO A 261      -3.442  -0.194 -23.202  1.00 86.70           H  
ATOM   3933  N   VAL A 262      -6.393  -3.012 -26.716  1.00 86.25           N  
ATOM   3934  H   VAL A 262      -6.736  -2.153 -27.122  1.00 86.25           H  
ATOM   3935  CA  VAL A 262      -6.592  -4.236 -27.506  1.00 86.25           C  
ATOM   3936  HA  VAL A 262      -6.141  -5.077 -26.979  1.00 86.25           H  
ATOM   3937  C   VAL A 262      -5.860  -4.122 -28.840  1.00 86.25           C  
ATOM   3938  CB  VAL A 262      -8.080  -4.579 -27.688  1.00 86.25           C  
ATOM   3939  HB  VAL A 262      -8.147  -5.547 -28.186  1.00 86.25           H  
ATOM   3940  O   VAL A 262      -5.593  -3.017 -29.314  1.00 86.25           O  
ATOM   3941  CG1 VAL A 262      -8.778  -4.704 -26.332  1.00 86.25           C  
ATOM   3942 HG11 VAL A 262      -8.205  -5.374 -25.691  1.00 86.25           H  
ATOM   3943 HG12 VAL A 262      -9.774  -5.120 -26.479  1.00 86.25           H  
ATOM   3944 HG13 VAL A 262      -8.866  -3.727 -25.856  1.00 86.25           H  
ATOM   3945  CG2 VAL A 262      -8.829  -3.555 -28.531  1.00 86.25           C  
ATOM   3946 HG21 VAL A 262      -8.674  -2.551 -28.136  1.00 86.25           H  
ATOM   3947 HG22 VAL A 262      -9.893  -3.791 -28.548  1.00 86.25           H  
ATOM   3948 HG23 VAL A 262      -8.472  -3.609 -29.559  1.00 86.25           H  
ATOM   3949  N   TYR A 263      -5.510  -5.262 -29.431  1.00 85.71           N  
ATOM   3950  H   TYR A 263      -5.754  -6.139 -28.994  1.00 85.71           H  
ATOM   3951  CA  TYR A 263      -4.721  -5.318 -30.662  1.00 85.71           C  
ATOM   3952  HA  TYR A 263      -4.548  -4.305 -31.025  1.00 85.71           H  
ATOM   3953  C   TYR A 263      -5.469  -6.068 -31.762  1.00 85.71           C  
ATOM   3954  CB  TYR A 263      -3.350  -5.948 -30.378  1.00 85.71           C  
ATOM   3955  HB2 TYR A 263      -2.765  -5.946 -31.297  1.00 85.71           H  
ATOM   3956  HB3 TYR A 263      -3.488  -6.987 -30.079  1.00 85.71           H  
ATOM   3957  O   TYR A 263      -6.171  -7.049 -31.480  1.00 85.71           O  
ATOM   3958  CG  TYR A 263      -2.563  -5.240 -29.292  1.00 85.71           C  
ATOM   3959  CD1 TYR A 263      -1.696  -4.185 -29.625  1.00 85.71           C  
ATOM   3960  HD1 TYR A 263      -1.558  -3.918 -30.663  1.00 85.71           H  
ATOM   3961  CD2 TYR A 263      -2.719  -5.621 -27.946  1.00 85.71           C  
ATOM   3962  HD2 TYR A 263      -3.399  -6.420 -27.689  1.00 85.71           H  
ATOM   3963  CE1 TYR A 263      -1.003  -3.495 -28.615  1.00 85.71           C  
ATOM   3964  HE1 TYR A 263      -0.334  -2.685 -28.864  1.00 85.71           H  
ATOM   3965  CE2 TYR A 263      -2.009  -4.956 -26.932  1.00 85.71           C  
ATOM   3966  HE2 TYR A 263      -2.140  -5.256 -25.903  1.00 85.71           H  
ATOM   3967  OH  TYR A 263      -0.430  -3.270 -26.296  1.00 85.71           O  
ATOM   3968  HH  TYR A 263      -0.625  -3.657 -25.439  1.00 85.71           H  
ATOM   3969  CZ  TYR A 263      -1.147  -3.891 -27.269  1.00 85.71           C  
ATOM   3970  N   LYS A 264      -5.287  -5.633 -33.017  1.00 73.54           N  
ATOM   3971  H   LYS A 264      -4.684  -4.837 -33.170  1.00 73.54           H  
ATOM   3972  CA  LYS A 264      -5.927  -6.271 -34.173  1.00 73.54           C  
ATOM   3973  HA  LYS A 264      -7.000  -6.290 -33.984  1.00 73.54           H  
ATOM   3974  C   LYS A 264      -5.425  -7.695 -34.345  1.00 73.54           C  
ATOM   3975  CB  LYS A 264      -5.695  -5.536 -35.502  1.00 73.54           C  
ATOM   3976  HB2 LYS A 264      -6.459  -5.894 -36.192  1.00 73.54           H  
ATOM   3977  HB3 LYS A 264      -4.729  -5.838 -35.907  1.00 73.54           H  
ATOM   3978  O   LYS A 264      -4.237  -7.980 -34.176  1.00 73.54           O  
ATOM   3979  CG  LYS A 264      -5.740  -4.008 -35.450  1.00 73.54           C  
ATOM   3980  HG2 LYS A 264      -6.419  -3.695 -34.656  1.00 73.54           H  
ATOM   3981  HG3 LYS A 264      -4.756  -3.634 -35.168  1.00 73.54           H  
ATOM   3982  CD  LYS A 264      -6.124  -3.383 -36.801  1.00 73.54           C  
ATOM   3983  HD2 LYS A 264      -6.751  -4.064 -37.377  1.00 73.54           H  
ATOM   3984  HD3 LYS A 264      -5.210  -3.182 -37.360  1.00 73.54           H  
ATOM   3985  CE  LYS A 264      -6.910  -2.096 -36.567  1.00 73.54           C  
ATOM   3986  HE2 LYS A 264      -6.452  -1.538 -35.750  1.00 73.54           H  
ATOM   3987  HE3 LYS A 264      -7.909  -2.384 -36.241  1.00 73.54           H  
ATOM   3988  NZ  LYS A 264      -7.015  -1.260 -37.775  1.00 73.54           N  
ATOM   3989  HZ1 LYS A 264      -7.562  -0.444 -37.542  1.00 73.54           H  
ATOM   3990  HZ2 LYS A 264      -7.486  -1.783 -38.499  1.00 73.54           H  
ATOM   3991  HZ3 LYS A 264      -6.091  -0.990 -38.082  1.00 73.54           H  
ATOM   3992  N   THR A 265      -6.305  -8.582 -34.795  1.00 70.32           N  
ATOM   3993  H   THR A 265      -7.265  -8.300 -34.935  1.00 70.32           H  
ATOM   3994  CA  THR A 265      -5.923  -9.954 -35.147  1.00 70.32           C  
ATOM   3995  HA  THR A 265      -5.350 -10.359 -34.314  1.00 70.32           H  
ATOM   3996  C   THR A 265      -5.034 -10.025 -36.389  1.00 70.32           C  
ATOM   3997  CB  THR A 265      -7.153 -10.849 -35.342  1.00 70.32           C  
ATOM   3998  HB  THR A 265      -6.851 -11.790 -35.804  1.00 70.32           H  
ATOM   3999  O   THR A 265      -4.206 -10.934 -36.455  1.00 70.32           O  
ATOM   4000  CG2 THR A 265      -7.843 -11.166 -34.017  1.00 70.32           C  
ATOM   4001 HG21 THR A 265      -8.718 -11.791 -34.196  1.00 70.32           H  
ATOM   4002 HG22 THR A 265      -8.161 -10.251 -33.518  1.00 70.32           H  
ATOM   4003 HG23 THR A 265      -7.165 -11.718 -33.366  1.00 70.32           H  
ATOM   4004  OG1 THR A 265      -8.081 -10.198 -36.173  1.00 70.32           O  
ATOM   4005  HG1 THR A 265      -8.947 -10.561 -35.976  1.00 70.32           H  
ATOM   4006  N   SER A 266      -5.190  -9.086 -37.330  1.00 72.03           N  
ATOM   4007  H   SER A 266      -5.903  -8.387 -37.179  1.00 72.03           H  
ATOM   4008  CA  SER A 266      -4.596  -9.122 -38.673  1.00 72.03           C  
ATOM   4009  HA  SER A 266      -4.566 -10.158 -39.009  1.00 72.03           H  
ATOM   4010  C   SER A 266      -3.165  -8.588 -38.772  1.00 72.03           C  
ATOM   4011  CB  SER A 266      -5.497  -8.345 -39.642  1.00 72.03           C  
ATOM   4012  HB2 SER A 266      -5.048  -8.334 -40.635  1.00 72.03           H  
ATOM   4013  HB3 SER A 266      -6.461  -8.849 -39.703  1.00 72.03           H  
ATOM   4014  O   SER A 266      -2.364  -9.175 -39.490  1.00 72.03           O  
ATOM   4015  OG  SER A 266      -5.707  -7.015 -39.191  1.00 72.03           O  
ATOM   4016  HG  SER A 266      -4.945  -6.479 -39.422  1.00 72.03           H  
ATOM   4017  N   ASP A 267      -2.840  -7.481 -38.094  1.00 72.52           N  
ATOM   4018  H   ASP A 267      -3.548  -7.016 -37.544  1.00 72.52           H  
ATOM   4019  CA  ASP A 267      -1.526  -6.817 -38.178  1.00 72.52           C  
ATOM   4020  HA  ASP A 267      -0.860  -7.427 -38.789  1.00 72.52           H  
ATOM   4021  C   ASP A 267      -0.815  -6.679 -36.817  1.00 72.52           C  
ATOM   4022  CB  ASP A 267      -1.671  -5.462 -38.905  1.00 72.52           C  
ATOM   4023  HB2 ASP A 267      -2.158  -5.629 -39.865  1.00 72.52           H  
ATOM   4024  HB3 ASP A 267      -0.674  -5.069 -39.105  1.00 72.52           H  
ATOM   4025  O   ASP A 267       0.360  -6.320 -36.769  1.00 72.52           O  
ATOM   4026  CG  ASP A 267      -2.461  -4.399 -38.130  1.00 72.52           C  
ATOM   4027  OD1 ASP A 267      -2.936  -4.701 -37.016  1.00 72.52           O  
ATOM   4028  OD2 ASP A 267      -2.596  -3.264 -38.640  1.00 72.52           O  
ATOM   4029  N   GLY A 268      -1.499  -6.987 -35.707  1.00 70.12           N  
ATOM   4030  H   GLY A 268      -2.472  -7.239 -35.804  1.00 70.12           H  
ATOM   4031  CA  GLY A 268      -0.956  -6.886 -34.351  1.00 70.12           C  
ATOM   4032  HA2 GLY A 268      -1.627  -7.411 -33.670  1.00 70.12           H  
ATOM   4033  HA3 GLY A 268       0.018  -7.374 -34.325  1.00 70.12           H  
ATOM   4034  C   GLY A 268      -0.785  -5.456 -33.828  1.00 70.12           C  
ATOM   4035  O   GLY A 268      -0.228  -5.288 -32.737  1.00 70.12           O  
ATOM   4036  N   ASN A 269      -1.253  -4.441 -34.563  1.00 80.59           N  
ATOM   4037  H   ASN A 269      -1.742  -4.652 -35.421  1.00 80.59           H  
ATOM   4038  CA  ASN A 269      -1.233  -3.051 -34.116  1.00 80.59           C  
ATOM   4039  HA  ASN A 269      -0.267  -2.850 -33.653  1.00 80.59           H  
ATOM   4040  C   ASN A 269      -2.308  -2.803 -33.053  1.00 80.59           C  
ATOM   4041  CB  ASN A 269      -1.397  -2.112 -35.322  1.00 80.59           C  
ATOM   4042  HB2 ASN A 269      -1.582  -1.095 -34.977  1.00 80.59           H  
ATOM   4043  HB3 ASN A 269      -2.257  -2.423 -35.914  1.00 80.59           H  
ATOM   4044  O   ASN A 269      -3.318  -3.507 -32.990  1.00 80.59           O  
ATOM   4045  CG  ASN A 269      -0.155  -2.070 -36.191  1.00 80.59           C  
ATOM   4046  ND2 ASN A 269      -0.305  -2.067 -37.492  1.00 80.59           N  
ATOM   4047 HD21 ASN A 269       0.541  -2.120 -38.041  1.00 80.59           H  
ATOM   4048 HD22 ASN A 269      -1.206  -2.286 -37.892  1.00 80.59           H  
ATOM   4049  OD1 ASN A 269       0.963  -2.003 -35.705  1.00 80.59           O  
ATOM   4050  N   ALA A 270      -2.092  -1.797 -32.201  1.00 80.92           N  
ATOM   4051  H   ALA A 270      -1.276  -1.214 -32.325  1.00 80.92           H  
ATOM   4052  CA  ALA A 270      -3.112  -1.375 -31.247  1.00 80.92           C  
ATOM   4053  HA  ALA A 270      -3.427  -2.238 -30.660  1.00 80.92           H  
ATOM   4054  C   ALA A 270      -4.337  -0.844 -32.007  1.00 80.92           C  
ATOM   4055  CB  ALA A 270      -2.527  -0.332 -30.289  1.00 80.92           C  
ATOM   4056  HB1 ALA A 270      -2.214   0.551 -30.846  1.00 80.92           H  
ATOM   4057  HB2 ALA A 270      -1.674  -0.752 -29.756  1.00 80.92           H  
ATOM   4058  HB3 ALA A 270      -3.291  -0.043 -29.567  1.00 80.92           H  
ATOM   4059  O   ALA A 270      -4.198  -0.012 -32.907  1.00 80.92           O  
ATOM   4060  N   GLU A 271      -5.526  -1.311 -31.637  1.00 82.02           N  
ATOM   4061  H   GLU A 271      -5.582  -1.956 -30.862  1.00 82.02           H  
ATOM   4062  CA  GLU A 271      -6.777  -0.730 -32.117  1.00 82.02           C  
ATOM   4063  HA  GLU A 271      -6.753  -0.651 -33.204  1.00 82.02           H  
ATOM   4064  C   GLU A 271      -6.919   0.675 -31.531  1.00 82.02           C  
ATOM   4065  CB  GLU A 271      -7.973  -1.598 -31.707  1.00 82.02           C  
ATOM   4066  HB2 GLU A 271      -8.891  -1.022 -31.822  1.00 82.02           H  
ATOM   4067  HB3 GLU A 271      -7.859  -1.829 -30.648  1.00 82.02           H  
ATOM   4068  O   GLU A 271      -6.879   0.863 -30.309  1.00 82.02           O  
ATOM   4069  CG  GLU A 271      -8.122  -2.913 -32.490  1.00 82.02           C  
ATOM   4070  HG2 GLU A 271      -8.849  -3.536 -31.967  1.00 82.02           H  
ATOM   4071  HG3 GLU A 271      -7.171  -3.445 -32.477  1.00 82.02           H  
ATOM   4072  CD  GLU A 271      -8.608  -2.715 -33.937  1.00 82.02           C  
ATOM   4073  OE1 GLU A 271      -8.789  -3.732 -34.645  1.00 82.02           O  
ATOM   4074  OE2 GLU A 271      -8.689  -1.553 -34.403  1.00 82.02           O  
ATOM   4075  N   GLN A 272      -7.062   1.675 -32.401  1.00 79.63           N  
ATOM   4076  H   GLN A 272      -7.172   1.456 -33.381  1.00 79.63           H  
ATOM   4077  CA  GLN A 272      -7.304   3.043 -31.953  1.00 79.63           C  
ATOM   4078  HA  GLN A 272      -6.517   3.316 -31.250  1.00 79.63           H  
ATOM   4079  C   GLN A 272      -8.631   3.102 -31.189  1.00 79.63           C  
ATOM   4080  CB  GLN A 272      -7.259   4.032 -33.127  1.00 79.63           C  
ATOM   4081  HB2 GLN A 272      -7.655   4.991 -32.792  1.00 79.63           H  
ATOM   4082  HB3 GLN A 272      -7.884   3.667 -33.942  1.00 79.63           H  
ATOM   4083  O   GLN A 272      -9.608   2.461 -31.568  1.00 79.63           O  
ATOM   4084  CG  GLN A 272      -5.818   4.250 -33.620  1.00 79.63           C  
ATOM   4085  HG2 GLN A 272      -5.413   3.308 -33.991  1.00 79.63           H  
ATOM   4086  HG3 GLN A 272      -5.206   4.578 -32.780  1.00 79.63           H  
ATOM   4087  CD  GLN A 272      -5.705   5.293 -34.730  1.00 79.63           C  
ATOM   4088  NE2 GLN A 272      -4.511   5.754 -35.034  1.00 79.63           N  
ATOM   4089 HE21 GLN A 272      -4.497   6.454 -35.762  1.00 79.63           H  
ATOM   4090 HE22 GLN A 272      -3.692   5.443 -34.531  1.00 79.63           H  
ATOM   4091  OE1 GLN A 272      -6.655   5.703 -35.369  1.00 79.63           O  
ATOM   4092  N   ASP A 273      -8.630   3.840 -30.078  1.00 80.07           N  
ATOM   4093  H   ASP A 273      -7.825   4.427 -29.914  1.00 80.07           H  
ATOM   4094  CA  ASP A 273      -9.784   4.086 -29.203  1.00 80.07           C  
ATOM   4095  HA  ASP A 273      -9.404   4.672 -28.366  1.00 80.07           H  
ATOM   4096  C   ASP A 273     -10.430   2.859 -28.538  1.00 80.07           C  
ATOM   4097  CB  ASP A 273     -10.792   4.998 -29.920  1.00 80.07           C  
ATOM   4098  HB2 ASP A 273     -11.588   5.271 -29.227  1.00 80.07           H  
ATOM   4099  HB3 ASP A 273     -11.241   4.464 -30.758  1.00 80.07           H  
ATOM   4100  O   ASP A 273     -11.395   3.015 -27.787  1.00 80.07           O  
ATOM   4101  CG  ASP A 273     -10.117   6.280 -30.413  1.00 80.07           C  
ATOM   4102  OD1 ASP A 273      -9.314   6.842 -29.629  1.00 80.07           O  
ATOM   4103  OD2 ASP A 273     -10.379   6.675 -31.568  1.00 80.07           O  
ATOM   4104  N   GLN A 274      -9.873   1.654 -28.713  1.00 86.64           N  
ATOM   4105  H   GLN A 274      -9.113   1.568 -29.372  1.00 86.64           H  
ATOM   4106  CA  GLN A 274     -10.373   0.449 -28.055  1.00 86.64           C  
ATOM   4107  HA  GLN A 274     -11.368   0.678 -27.673  1.00 86.64           H  
ATOM   4108  C   GLN A 274      -9.527   0.029 -26.855  1.00 86.64           C  
ATOM   4109  CB  GLN A 274     -10.562  -0.702 -29.035  1.00 86.64           C  
ATOM   4110  HB2 GLN A 274      -9.623  -0.901 -29.551  1.00 86.64           H  
ATOM   4111  HB3 GLN A 274     -10.856  -1.580 -28.459  1.00 86.64           H  
ATOM   4112  O   GLN A 274      -8.293  -0.011 -26.887  1.00 86.64           O  
ATOM   4113  CG  GLN A 274     -11.663  -0.411 -30.055  1.00 86.64           C  
ATOM   4114  HG2 GLN A 274     -11.354   0.408 -30.705  1.00 86.64           H  
ATOM   4115  HG3 GLN A 274     -12.560  -0.112 -29.514  1.00 86.64           H  
ATOM   4116  CD  GLN A 274     -12.018  -1.622 -30.906  1.00 86.64           C  
ATOM   4117  NE2 GLN A 274     -12.683  -1.414 -32.019  1.00 86.64           N  
ATOM   4118 HE21 GLN A 274     -12.771  -2.212 -32.631  1.00 86.64           H  
ATOM   4119 HE22 GLN A 274     -12.865  -0.463 -32.306  1.00 86.64           H  
ATOM   4120  OE1 GLN A 274     -11.745  -2.766 -30.579  1.00 86.64           O  
ATOM   4121  N   SER A 275     -10.186  -0.295 -25.745  1.00 89.63           N  
ATOM   4122  H   SER A 275     -11.195  -0.248 -25.762  1.00 89.63           H  
ATOM   4123  CA  SER A 275      -9.520  -0.774 -24.530  1.00 89.63           C  
ATOM   4124  HA  SER A 275      -8.693  -1.425 -24.811  1.00 89.63           H  
ATOM   4125  C   SER A 275     -10.453  -1.594 -23.651  1.00 89.63           C  
ATOM   4126  CB  SER A 275      -8.957   0.406 -23.729  1.00 89.63           C  
ATOM   4127  HB2 SER A 275      -9.718   1.182 -23.639  1.00 89.63           H  
ATOM   4128  HB3 SER A 275      -8.664   0.073 -22.733  1.00 89.63           H  
ATOM   4129  O   SER A 275     -11.673  -1.430 -23.682  1.00 89.63           O  
ATOM   4130  OG  SER A 275      -7.825   0.938 -24.394  1.00 89.63           O  
ATOM   4131  HG  SER A 275      -7.985   0.776 -25.327  1.00 89.63           H  
ATOM   4132  N   LEU A 276      -9.850  -2.459 -22.839  1.00 91.94           N  
ATOM   4133  H   LEU A 276      -8.842  -2.519 -22.867  1.00 91.94           H  
ATOM   4134  CA  LEU A 276     -10.553  -3.241 -21.831  1.00 91.94           C  
ATOM   4135  HA  LEU A 276     -11.565  -3.437 -22.187  1.00 91.94           H  
ATOM   4136  C   LEU A 276     -10.678  -2.451 -20.529  1.00 91.94           C  
ATOM   4137  CB  LEU A 276      -9.845  -4.588 -21.618  1.00 91.94           C  
ATOM   4138  HB2 LEU A 276     -10.332  -5.114 -20.797  1.00 91.94           H  
ATOM   4139  HB3 LEU A 276      -8.812  -4.396 -21.331  1.00 91.94           H  
ATOM   4140  O   LEU A 276      -9.712  -1.823 -20.081  1.00 91.94           O  
ATOM   4141  CG  LEU A 276      -9.857  -5.495 -22.860  1.00 91.94           C  
ATOM   4142  HG  LEU A 276      -9.374  -4.969 -23.684  1.00 91.94           H  
ATOM   4143  CD1 LEU A 276      -9.051  -6.760 -22.577  1.00 91.94           C  
ATOM   4144 HD11 LEU A 276      -9.540  -7.344 -21.797  1.00 91.94           H  
ATOM   4145 HD12 LEU A 276      -8.996  -7.364 -23.483  1.00 91.94           H  
ATOM   4146 HD13 LEU A 276      -8.040  -6.492 -22.270  1.00 91.94           H  
ATOM   4147  CD2 LEU A 276     -11.267  -5.903 -23.291  1.00 91.94           C  
ATOM   4148 HD21 LEU A 276     -11.214  -6.603 -24.124  1.00 91.94           H  
ATOM   4149 HD22 LEU A 276     -11.832  -5.033 -23.623  1.00 91.94           H  
ATOM   4150 HD23 LEU A 276     -11.794  -6.388 -22.469  1.00 91.94           H  
ATOM   4151  N   TYR A 277     -11.856  -2.521 -19.915  1.00 92.53           N  
ATOM   4152  H   TYR A 277     -12.595  -3.037 -20.371  1.00 92.53           H  
ATOM   4153  CA  TYR A 277     -12.187  -1.844 -18.665  1.00 92.53           C  
ATOM   4154  HA  TYR A 277     -11.276  -1.434 -18.231  1.00 92.53           H  
ATOM   4155  C   TYR A 277     -12.792  -2.809 -17.649  1.00 92.53           C  
ATOM   4156  CB  TYR A 277     -13.152  -0.681 -18.927  1.00 92.53           C  
ATOM   4157  HB2 TYR A 277     -13.978  -1.029 -19.549  1.00 92.53           H  
ATOM   4158  HB3 TYR A 277     -13.579  -0.361 -17.977  1.00 92.53           H  
ATOM   4159  O   TYR A 277     -13.586  -3.681 -18.001  1.00 92.53           O  
ATOM   4160  CG  TYR A 277     -12.501   0.519 -19.583  1.00 92.53           C  
ATOM   4161  CD1 TYR A 277     -12.113   1.623 -18.800  1.00 92.53           C  
ATOM   4162  HD1 TYR A 277     -12.296   1.612 -17.736  1.00 92.53           H  
ATOM   4163  CD2 TYR A 277     -12.286   0.535 -20.973  1.00 92.53           C  
ATOM   4164  HD2 TYR A 277     -12.608  -0.300 -21.578  1.00 92.53           H  
ATOM   4165  CE1 TYR A 277     -11.504   2.741 -19.401  1.00 92.53           C  
ATOM   4166  HE1 TYR A 277     -11.217   3.587 -18.795  1.00 92.53           H  
ATOM   4167  CE2 TYR A 277     -11.668   1.645 -21.577  1.00 92.53           C  
ATOM   4168  HE2 TYR A 277     -11.530   1.679 -22.647  1.00 92.53           H  
ATOM   4169  OH  TYR A 277     -10.670   3.812 -21.379  1.00 92.53           O  
ATOM   4170  HH  TYR A 277     -10.622   4.559 -20.779  1.00 92.53           H  
ATOM   4171  CZ  TYR A 277     -11.272   2.746 -20.793  1.00 92.53           C  
ATOM   4172  N   LEU A 278     -12.458  -2.611 -16.375  1.00 93.75           N  
ATOM   4173  H   LEU A 278     -11.797  -1.876 -16.164  1.00 93.75           H  
ATOM   4174  CA  LEU A 278     -13.151  -3.249 -15.261  1.00 93.75           C  
ATOM   4175  HA  LEU A 278     -13.212  -4.322 -15.442  1.00 93.75           H  
ATOM   4176  C   LEU A 278     -14.575  -2.706 -15.149  1.00 93.75           C  
ATOM   4177  CB  LEU A 278     -12.400  -2.987 -13.943  1.00 93.75           C  
ATOM   4178  HB2 LEU A 278     -12.238  -1.913 -13.846  1.00 93.75           H  
ATOM   4179  HB3 LEU A 278     -13.026  -3.300 -13.108  1.00 93.75           H  
ATOM   4180  O   LEU A 278     -14.784  -1.492 -15.107  1.00 93.75           O  
ATOM   4181  CG  LEU A 278     -11.052  -3.707 -13.837  1.00 93.75           C  
ATOM   4182  HG  LEU A 278     -10.463  -3.486 -14.727  1.00 93.75           H  
ATOM   4183  CD1 LEU A 278     -10.277  -3.212 -12.616  1.00 93.75           C  
ATOM   4184 HD11 LEU A 278     -10.108  -2.138 -12.697  1.00 93.75           H  
ATOM   4185 HD12 LEU A 278     -10.841  -3.417 -11.706  1.00 93.75           H  
ATOM   4186 HD13 LEU A 278      -9.311  -3.713 -12.559  1.00 93.75           H  
ATOM   4187  CD2 LEU A 278     -11.229  -5.219 -13.698  1.00 93.75           C  
ATOM   4188 HD21 LEU A 278     -11.690  -5.646 -14.588  1.00 93.75           H  
ATOM   4189 HD22 LEU A 278     -10.248  -5.672 -13.551  1.00 93.75           H  
ATOM   4190 HD23 LEU A 278     -11.847  -5.447 -12.830  1.00 93.75           H  
ATOM   4191  N   ARG A 279     -15.542  -3.613 -15.029  1.00 93.57           N  
ATOM   4192  H   ARG A 279     -15.301  -4.588 -15.144  1.00 93.57           H  
ATOM   4193  CA  ARG A 279     -16.900  -3.308 -14.588  1.00 93.57           C  
ATOM   4194  HA  ARG A 279     -16.989  -2.244 -14.370  1.00 93.57           H  
ATOM   4195  C   ARG A 279     -17.179  -4.084 -13.314  1.00 93.57           C  
ATOM   4196  CB  ARG A 279     -17.891  -3.670 -15.695  1.00 93.57           C  
ATOM   4197  HB2 ARG A 279     -17.861  -4.747 -15.861  1.00 93.57           H  
ATOM   4198  HB3 ARG A 279     -17.590  -3.164 -16.613  1.00 93.57           H  
ATOM   4199  O   ARG A 279     -17.120  -5.312 -13.310  1.00 93.57           O  
ATOM   4200  CG  ARG A 279     -19.315  -3.226 -15.338  1.00 93.57           C  
ATOM   4201  HG2 ARG A 279     -19.407  -2.157 -15.531  1.00 93.57           H  
ATOM   4202  HG3 ARG A 279     -19.530  -3.409 -14.285  1.00 93.57           H  
ATOM   4203  CD  ARG A 279     -20.342  -3.998 -16.165  1.00 93.57           C  
ATOM   4204  HD2 ARG A 279     -20.018  -4.050 -17.204  1.00 93.57           H  
ATOM   4205  HD3 ARG A 279     -20.375  -5.023 -15.794  1.00 93.57           H  
ATOM   4206  NE  ARG A 279     -21.684  -3.400 -16.034  1.00 93.57           N  
ATOM   4207  HE  ARG A 279     -21.931  -3.085 -15.107  1.00 93.57           H  
ATOM   4208  NH1 ARG A 279     -22.423  -3.694 -18.196  1.00 93.57           N  
ATOM   4209 HH11 ARG A 279     -21.535  -4.108 -18.438  1.00 93.57           H  
ATOM   4210 HH12 ARG A 279     -23.166  -3.658 -18.879  1.00 93.57           H  
ATOM   4211  NH2 ARG A 279     -23.799  -2.856 -16.654  1.00 93.57           N  
ATOM   4212 HH21 ARG A 279     -24.528  -2.825 -17.352  1.00 93.57           H  
ATOM   4213 HH22 ARG A 279     -24.002  -2.593 -15.700  1.00 93.57           H  
ATOM   4214  CZ  ARG A 279     -22.620  -3.317 -16.962  1.00 93.57           C  
ATOM   4215  N   PHE A 280     -17.524  -3.374 -12.252  1.00 94.87           N  
ATOM   4216  H   PHE A 280     -17.628  -2.374 -12.342  1.00 94.87           H  
ATOM   4217  CA  PHE A 280     -17.830  -3.991 -10.968  1.00 94.87           C  
ATOM   4218  HA  PHE A 280     -17.171  -4.846 -10.816  1.00 94.87           H  
ATOM   4219  C   PHE A 280     -19.272  -4.504 -10.960  1.00 94.87           C  
ATOM   4220  CB  PHE A 280     -17.534  -2.987  -9.854  1.00 94.87           C  
ATOM   4221  HB2 PHE A 280     -17.824  -3.441  -8.906  1.00 94.87           H  
ATOM   4222  HB3 PHE A 280     -18.139  -2.091  -9.993  1.00 94.87           H  
ATOM   4223  O   PHE A 280     -20.192  -3.761 -11.308  1.00 94.87           O  
ATOM   4224  CG  PHE A 280     -16.066  -2.610  -9.787  1.00 94.87           C  
ATOM   4225  CD1 PHE A 280     -15.156  -3.472  -9.151  1.00 94.87           C  
ATOM   4226  HD1 PHE A 280     -15.510  -4.380  -8.685  1.00 94.87           H  
ATOM   4227  CD2 PHE A 280     -15.595  -1.437 -10.409  1.00 94.87           C  
ATOM   4228  HD2 PHE A 280     -16.285  -0.775 -10.910  1.00 94.87           H  
ATOM   4229  CE1 PHE A 280     -13.786  -3.164  -9.134  1.00 94.87           C  
ATOM   4230  HE1 PHE A 280     -13.086  -3.837  -8.660  1.00 94.87           H  
ATOM   4231  CE2 PHE A 280     -14.222  -1.126 -10.384  1.00 94.87           C  
ATOM   4232  HE2 PHE A 280     -13.861  -0.226 -10.860  1.00 94.87           H  
ATOM   4233  CZ  PHE A 280     -13.317  -1.993  -9.750  1.00 94.87           C  
ATOM   4234  HZ  PHE A 280     -12.260  -1.769  -9.746  1.00 94.87           H  
ATOM   4235  N   GLY A 281     -19.453  -5.774 -10.601  1.00 95.22           N  
ATOM   4236  H   GLY A 281     -18.652  -6.303 -10.289  1.00 95.22           H  
ATOM   4237  CA  GLY A 281     -20.762  -6.401 -10.404  1.00 95.22           C  
ATOM   4238  HA2 GLY A 281     -21.511  -5.943 -11.051  1.00 95.22           H  
ATOM   4239  HA3 GLY A 281     -20.688  -7.462 -10.640  1.00 95.22           H  
ATOM   4240  C   GLY A 281     -21.225  -6.279  -8.956  1.00 95.22           C  
ATOM   4241  O   GLY A 281     -22.357  -5.879  -8.705  1.00 95.22           O  
ATOM   4242  N   GLU A 282     -20.322  -6.551  -8.015  1.00 95.45           N  
ATOM   4243  H   GLU A 282     -19.433  -6.934  -8.303  1.00 95.45           H  
ATOM   4244  CA  GLU A 282     -20.534  -6.372  -6.580  1.00 95.45           C  
ATOM   4245  HA  GLU A 282     -21.250  -5.566  -6.420  1.00 95.45           H  
ATOM   4246  C   GLU A 282     -19.208  -5.997  -5.908  1.00 95.45           C  
ATOM   4247  CB  GLU A 282     -21.109  -7.667  -5.982  1.00 95.45           C  
ATOM   4248  HB2 GLU A 282     -20.354  -8.449  -6.060  1.00 95.45           H  
ATOM   4249  HB3 GLU A 282     -21.987  -7.969  -6.553  1.00 95.45           H  
ATOM   4250  O   GLU A 282     -18.155  -6.562  -6.221  1.00 95.45           O  
ATOM   4251  CG  GLU A 282     -21.511  -7.519  -4.511  1.00 95.45           C  
ATOM   4252  HG2 GLU A 282     -22.225  -6.701  -4.421  1.00 95.45           H  
ATOM   4253  HG3 GLU A 282     -20.630  -7.263  -3.922  1.00 95.45           H  
ATOM   4254  CD  GLU A 282     -22.119  -8.810  -3.943  1.00 95.45           C  
ATOM   4255  OE1 GLU A 282     -23.253  -8.763  -3.419  1.00 95.45           O  
ATOM   4256  OE2 GLU A 282     -21.417  -9.845  -3.875  1.00 95.45           O  
ATOM   4257  N   VAL A 283     -19.253  -5.044  -4.978  1.00 95.83           N  
ATOM   4258  H   VAL A 283     -20.121  -4.545  -4.844  1.00 95.83           H  
ATOM   4259  CA  VAL A 283     -18.112  -4.632  -4.154  1.00 95.83           C  
ATOM   4260  HA  VAL A 283     -17.350  -5.410  -4.190  1.00 95.83           H  
ATOM   4261  C   VAL A 283     -18.573  -4.475  -2.713  1.00 95.83           C  
ATOM   4262  CB  VAL A 283     -17.477  -3.315  -4.644  1.00 95.83           C  
ATOM   4263  HB  VAL A 283     -18.143  -2.479  -4.431  1.00 95.83           H  
ATOM   4264  O   VAL A 283     -19.397  -3.615  -2.406  1.00 95.83           O  
ATOM   4265  CG1 VAL A 283     -16.138  -3.082  -3.927  1.00 95.83           C  
ATOM   4266 HG11 VAL A 283     -16.281  -3.062  -2.847  1.00 95.83           H  
ATOM   4267 HG12 VAL A 283     -15.436  -3.879  -4.174  1.00 95.83           H  
ATOM   4268 HG13 VAL A 283     -15.716  -2.127  -4.239  1.00 95.83           H  
ATOM   4269  CG2 VAL A 283     -17.211  -3.331  -6.151  1.00 95.83           C  
ATOM   4270 HG21 VAL A 283     -18.155  -3.428  -6.688  1.00 95.83           H  
ATOM   4271 HG22 VAL A 283     -16.729  -2.408  -6.475  1.00 95.83           H  
ATOM   4272 HG23 VAL A 283     -16.553  -4.162  -6.405  1.00 95.83           H  
ATOM   4273  N   LYS A 284     -18.001  -5.288  -1.827  1.00 95.53           N  
ATOM   4274  H   LYS A 284     -17.347  -5.975  -2.174  1.00 95.53           H  
ATOM   4275  CA  LYS A 284     -18.273  -5.294  -0.389  1.00 95.53           C  
ATOM   4276  HA  LYS A 284     -19.027  -4.544  -0.151  1.00 95.53           H  
ATOM   4277  C   LYS A 284     -17.015  -4.962   0.388  1.00 95.53           C  
ATOM   4278  CB  LYS A 284     -18.810  -6.669   0.028  1.00 95.53           C  
ATOM   4279  HB2 LYS A 284     -18.131  -7.446  -0.321  1.00 95.53           H  
ATOM   4280  HB3 LYS A 284     -18.870  -6.721   1.115  1.00 95.53           H  
ATOM   4281  O   LYS A 284     -15.921  -5.375   0.006  1.00 95.53           O  
ATOM   4282  CG  LYS A 284     -20.206  -6.902  -0.548  1.00 95.53           C  
ATOM   4283  HG2 LYS A 284     -20.198  -6.758  -1.628  1.00 95.53           H  
ATOM   4284  HG3 LYS A 284     -20.891  -6.177  -0.108  1.00 95.53           H  
ATOM   4285  CD  LYS A 284     -20.684  -8.323  -0.254  1.00 95.53           C  
ATOM   4286  HD2 LYS A 284     -20.107  -9.020  -0.861  1.00 95.53           H  
ATOM   4287  HD3 LYS A 284     -20.564  -8.559   0.803  1.00 95.53           H  
ATOM   4288  CE  LYS A 284     -22.162  -8.378  -0.624  1.00 95.53           C  
ATOM   4289  HE2 LYS A 284     -22.750  -8.011   0.217  1.00 95.53           H  
ATOM   4290  HE3 LYS A 284     -22.332  -7.697  -1.458  1.00 95.53           H  
ATOM   4291  NZ  LYS A 284     -22.581  -9.732  -1.036  1.00 95.53           N  
ATOM   4292  HZ1 LYS A 284     -23.426  -9.618  -1.577  1.00 95.53           H  
ATOM   4293  HZ2 LYS A 284     -22.697 -10.355  -0.250  1.00 95.53           H  
ATOM   4294  HZ3 LYS A 284     -21.949 -10.077  -1.744  1.00 95.53           H  
ATOM   4295  N   VAL A 285     -17.179  -4.268   1.509  1.00 96.81           N  
ATOM   4296  H   VAL A 285     -18.118  -3.998   1.766  1.00 96.81           H  
ATOM   4297  CA  VAL A 285     -16.123  -4.117   2.516  1.00 96.81           C  
ATOM   4298  HA  VAL A 285     -15.174  -4.462   2.106  1.00 96.81           H  
ATOM   4299  C   VAL A 285     -16.474  -5.016   3.691  1.00 96.81           C  
ATOM   4300  CB  VAL A 285     -15.915  -2.650   2.926  1.00 96.81           C  
ATOM   4301  HB  VAL A 285     -16.854  -2.231   3.288  1.00 96.81           H  
ATOM   4302  O   VAL A 285     -17.450  -4.775   4.398  1.00 96.81           O  
ATOM   4303  CG1 VAL A 285     -14.850  -2.523   4.023  1.00 96.81           C  
ATOM   4304 HG11 VAL A 285     -15.189  -3.011   4.937  1.00 96.81           H  
ATOM   4305 HG12 VAL A 285     -13.916  -2.977   3.696  1.00 96.81           H  
ATOM   4306 HG13 VAL A 285     -14.676  -1.471   4.249  1.00 96.81           H  
ATOM   4307  CG2 VAL A 285     -15.445  -1.827   1.722  1.00 96.81           C  
ATOM   4308 HG21 VAL A 285     -15.253  -0.797   2.023  1.00 96.81           H  
ATOM   4309 HG22 VAL A 285     -14.522  -2.256   1.331  1.00 96.81           H  
ATOM   4310 HG23 VAL A 285     -16.206  -1.827   0.943  1.00 96.81           H  
ATOM   4311  N   MET A 286     -15.682  -6.065   3.879  1.00 96.81           N  
ATOM   4312  H   MET A 286     -14.860  -6.141   3.297  1.00 96.81           H  
ATOM   4313  CA  MET A 286     -15.848  -7.054   4.939  1.00 96.81           C  
ATOM   4314  HA  MET A 286     -16.842  -6.950   5.373  1.00 96.81           H  
ATOM   4315  C   MET A 286     -14.816  -6.819   6.036  1.00 96.81           C  
ATOM   4316  CB  MET A 286     -15.711  -8.475   4.373  1.00 96.81           C  
ATOM   4317  HB2 MET A 286     -15.832  -9.193   5.185  1.00 96.81           H  
ATOM   4318  HB3 MET A 286     -14.709  -8.598   3.964  1.00 96.81           H  
ATOM   4319  O   MET A 286     -13.680  -6.447   5.750  1.00 96.81           O  
ATOM   4320  CG  MET A 286     -16.725  -8.795   3.268  1.00 96.81           C  
ATOM   4321  HG2 MET A 286     -16.546  -9.812   2.920  1.00 96.81           H  
ATOM   4322  HG3 MET A 286     -16.546  -8.127   2.426  1.00 96.81           H  
ATOM   4323  SD  MET A 286     -18.473  -8.656   3.727  1.00 96.81           S  
ATOM   4324  CE  MET A 286     -18.637  -9.986   4.947  1.00 96.81           C  
ATOM   4325  HE1 MET A 286     -18.365 -10.939   4.492  1.00 96.81           H  
ATOM   4326  HE2 MET A 286     -17.995  -9.784   5.804  1.00 96.81           H  
ATOM   4327  HE3 MET A 286     -19.673 -10.029   5.282  1.00 96.81           H  
ATOM   4328  N   TYR A 287     -15.182  -7.079   7.284  1.00 96.71           N  
ATOM   4329  H   TYR A 287     -16.141  -7.341   7.464  1.00 96.71           H  
ATOM   4330  CA  TYR A 287     -14.278  -7.003   8.432  1.00 96.71           C  
ATOM   4331  HA  TYR A 287     -13.262  -7.211   8.096  1.00 96.71           H  
ATOM   4332  C   TYR A 287     -14.633  -8.072   9.464  1.00 96.71           C  
ATOM   4333  CB  TYR A 287     -14.284  -5.590   9.037  1.00 96.71           C  
ATOM   4334  HB2 TYR A 287     -13.951  -4.888   8.272  1.00 96.71           H  
ATOM   4335  HB3 TYR A 287     -13.552  -5.551   9.843  1.00 96.71           H  
ATOM   4336  O   TYR A 287     -15.749  -8.600   9.480  1.00 96.71           O  
ATOM   4337  CG  TYR A 287     -15.628  -5.115   9.559  1.00 96.71           C  
ATOM   4338  CD1 TYR A 287     -16.620  -4.704   8.649  1.00 96.71           C  
ATOM   4339  HD1 TYR A 287     -16.432  -4.721   7.585  1.00 96.71           H  
ATOM   4340  CD2 TYR A 287     -15.883  -5.066  10.945  1.00 96.71           C  
ATOM   4341  HD2 TYR A 287     -15.123  -5.374  11.648  1.00 96.71           H  
ATOM   4342  CE1 TYR A 287     -17.868  -4.266   9.119  1.00 96.71           C  
ATOM   4343  HE1 TYR A 287     -18.644  -3.964   8.431  1.00 96.71           H  
ATOM   4344  CE2 TYR A 287     -17.130  -4.605  11.419  1.00 96.71           C  
ATOM   4345  HE2 TYR A 287     -17.330  -4.553  12.479  1.00 96.71           H  
ATOM   4346  OH  TYR A 287     -19.353  -3.813  10.907  1.00 96.71           O  
ATOM   4347  HH  TYR A 287     -19.442  -3.778  11.862  1.00 96.71           H  
ATOM   4348  CZ  TYR A 287     -18.125  -4.214  10.499  1.00 96.71           C  
ATOM   4349  N   THR A 288     -13.668  -8.417  10.308  1.00 95.11           N  
ATOM   4350  H   THR A 288     -12.787  -7.924  10.275  1.00 95.11           H  
ATOM   4351  CA  THR A 288     -13.832  -9.422  11.358  1.00 95.11           C  
ATOM   4352  HA  THR A 288     -14.750  -9.983  11.183  1.00 95.11           H  
ATOM   4353  C   THR A 288     -13.948  -8.737  12.710  1.00 95.11           C  
ATOM   4354  CB  THR A 288     -12.681 -10.434  11.348  1.00 95.11           C  
ATOM   4355  HB  THR A 288     -11.744  -9.922  11.568  1.00 95.11           H  
ATOM   4356  O   THR A 288     -13.182  -7.823  13.022  1.00 95.11           O  
ATOM   4357  CG2 THR A 288     -12.877 -11.549  12.369  1.00 95.11           C  
ATOM   4358 HG21 THR A 288     -12.873 -11.130  13.375  1.00 95.11           H  
ATOM   4359 HG22 THR A 288     -13.825 -12.058  12.193  1.00 95.11           H  
ATOM   4360 HG23 THR A 288     -12.059 -12.266  12.294  1.00 95.11           H  
ATOM   4361  OG1 THR A 288     -12.582 -11.074  10.089  1.00 95.11           O  
ATOM   4362  HG1 THR A 288     -11.895 -11.737  10.188  1.00 95.11           H  
ATOM   4363  N   VAL A 289     -14.891  -9.206  13.522  1.00 94.22           N  
ATOM   4364  H   VAL A 289     -15.472  -9.968  13.203  1.00 94.22           H  
ATOM   4365  CA  VAL A 289     -15.095  -8.744  14.895  1.00 94.22           C  
ATOM   4366  HA  VAL A 289     -14.306  -8.030  15.130  1.00 94.22           H  
ATOM   4367  C   VAL A 289     -14.951  -9.905  15.868  1.00 94.22           C  
ATOM   4368  CB  VAL A 289     -16.432  -8.002  15.079  1.00 94.22           C  
ATOM   4369  HB  VAL A 289     -16.462  -7.610  16.096  1.00 94.22           H  
ATOM   4370  O   VAL A 289     -15.436 -11.010  15.600  1.00 94.22           O  
ATOM   4371  CG1 VAL A 289     -16.542  -6.819  14.114  1.00 94.22           C  
ATOM   4372 HG11 VAL A 289     -16.498  -7.158  13.079  1.00 94.22           H  
ATOM   4373 HG12 VAL A 289     -15.730  -6.117  14.305  1.00 94.22           H  
ATOM   4374 HG13 VAL A 289     -17.498  -6.320  14.269  1.00 94.22           H  
ATOM   4375  CG2 VAL A 289     -17.667  -8.886  14.875  1.00 94.22           C  
ATOM   4376 HG21 VAL A 289     -18.570  -8.287  14.998  1.00 94.22           H  
ATOM   4377 HG22 VAL A 289     -17.689  -9.667  15.636  1.00 94.22           H  
ATOM   4378 HG23 VAL A 289     -17.656  -9.330  13.880  1.00 94.22           H  
ATOM   4379  N   CYS A 290     -14.293  -9.657  16.995  1.00 90.70           N  
ATOM   4380  H   CYS A 290     -13.920  -8.730  17.147  1.00 90.70           H  
ATOM   4381  CA  CYS A 290     -14.219 -10.589  18.113  1.00 90.70           C  
ATOM   4382  HA  CYS A 290     -14.670 -11.535  17.816  1.00 90.70           H  
ATOM   4383  C   CYS A 290     -15.033 -10.059  19.295  1.00 90.70           C  
ATOM   4384  CB  CYS A 290     -12.757 -10.891  18.466  1.00 90.70           C  
ATOM   4385  HB2 CYS A 290     -12.243 -11.281  17.587  1.00 90.70           H  
ATOM   4386  HB3 CYS A 290     -12.725 -11.648  19.251  1.00 90.70           H  
ATOM   4387  O   CYS A 290     -15.069  -8.858  19.564  1.00 90.70           O  
ATOM   4388  SG  CYS A 290     -11.903  -9.399  19.041  1.00 90.70           S  
ATOM   4389  HG  CYS A 290     -10.720  -9.960  19.308  1.00 90.70           H  
ATOM   4390  N   LYS A 291     -15.704 -10.966  20.002  1.00 86.59           N  
ATOM   4391  H   LYS A 291     -15.639 -11.931  19.712  1.00 86.59           H  
ATOM   4392  CA  LYS A 291     -16.478 -10.644  21.198  1.00 86.59           C  
ATOM   4393  HA  LYS A 291     -16.878  -9.634  21.102  1.00 86.59           H  
ATOM   4394  C   LYS A 291     -15.578 -10.681  22.426  1.00 86.59           C  
ATOM   4395  CB  LYS A 291     -17.654 -11.613  21.296  1.00 86.59           C  
ATOM   4396  HB2 LYS A 291     -18.216 -11.570  20.364  1.00 86.59           H  
ATOM   4397  HB3 LYS A 291     -17.283 -12.627  21.444  1.00 86.59           H  
ATOM   4398  O   LYS A 291     -15.014 -11.733  22.741  1.00 86.59           O  
ATOM   4399  CG  LYS A 291     -18.578 -11.231  22.451  1.00 86.59           C  
ATOM   4400  HG2 LYS A 291     -18.055 -11.341  23.401  1.00 86.59           H  
ATOM   4401  HG3 LYS A 291     -18.890 -10.194  22.331  1.00 86.59           H  
ATOM   4402  CD  LYS A 291     -19.811 -12.135  22.441  1.00 86.59           C  
ATOM   4403  HD2 LYS A 291     -20.323 -12.030  21.484  1.00 86.59           H  
ATOM   4404  HD3 LYS A 291     -19.527 -13.177  22.590  1.00 86.59           H  
ATOM   4405  CE  LYS A 291     -20.712 -11.658  23.568  1.00 86.59           C  
ATOM   4406  HE2 LYS A 291     -20.810 -10.581  23.435  1.00 86.59           H  
ATOM   4407  HE3 LYS A 291     -20.232 -11.836  24.531  1.00 86.59           H  
ATOM   4408  NZ  LYS A 291     -22.051 -12.268  23.500  1.00 86.59           N  
ATOM   4409  HZ1 LYS A 291     -21.994 -13.264  23.662  1.00 86.59           H  
ATOM   4410  HZ2 LYS A 291     -22.647 -11.818  24.180  1.00 86.59           H  
ATOM   4411  HZ3 LYS A 291     -22.433 -12.092  22.582  1.00 86.59           H  
ATOM   4412  N   ILE A 292     -15.467  -9.560  23.125  1.00 85.08           N  
ATOM   4413  H   ILE A 292     -16.009  -8.762  22.825  1.00 85.08           H  
ATOM   4414  CA  ILE A 292     -14.621  -9.401  24.306  1.00 85.08           C  
ATOM   4415  HA  ILE A 292     -13.751 -10.048  24.196  1.00 85.08           H  
ATOM   4416  C   ILE A 292     -15.415  -9.808  25.555  1.00 85.08           C  
ATOM   4417  CB  ILE A 292     -14.084  -7.957  24.405  1.00 85.08           C  
ATOM   4418  HB  ILE A 292     -14.921  -7.290  24.610  1.00 85.08           H  
ATOM   4419  O   ILE A 292     -16.429  -9.166  25.858  1.00 85.08           O  
ATOM   4420  CG1 ILE A 292     -13.418  -7.468  23.098  1.00 85.08           C  
ATOM   4421 HG12 ILE A 292     -13.017  -6.468  23.261  1.00 85.08           H  
ATOM   4422 HG13 ILE A 292     -14.175  -7.380  22.319  1.00 85.08           H  
ATOM   4423  CG2 ILE A 292     -13.094  -7.849  25.579  1.00 85.08           C  
ATOM   4424 HG21 ILE A 292     -13.595  -8.077  26.520  1.00 85.08           H  
ATOM   4425 HG22 ILE A 292     -12.267  -8.548  25.452  1.00 85.08           H  
ATOM   4426 HG23 ILE A 292     -12.696  -6.836  25.636  1.00 85.08           H  
ATOM   4427  CD1 ILE A 292     -12.285  -8.361  22.569  1.00 85.08           C  
ATOM   4428 HD11 ILE A 292     -11.477  -8.434  23.297  1.00 85.08           H  
ATOM   4429 HD12 ILE A 292     -12.657  -9.358  22.330  1.00 85.08           H  
ATOM   4430 HD13 ILE A 292     -11.886  -7.921  21.655  1.00 85.08           H  
ATOM   4431  N   PRO A 293     -14.987 -10.849  26.296  1.00 81.33           N  
ATOM   4432  CA  PRO A 293     -15.657 -11.246  27.531  1.00 81.33           C  
ATOM   4433  HA  PRO A 293     -16.683 -11.522  27.289  1.00 81.33           H  
ATOM   4434  C   PRO A 293     -15.677 -10.110  28.564  1.00 81.33           C  
ATOM   4435  CB  PRO A 293     -14.925 -12.491  28.036  1.00 81.33           C  
ATOM   4436  HB2 PRO A 293     -14.214 -12.218  28.815  1.00 81.33           H  
ATOM   4437  HB3 PRO A 293     -15.623 -13.234  28.422  1.00 81.33           H  
ATOM   4438  O   PRO A 293     -14.756  -9.292  28.631  1.00 81.33           O  
ATOM   4439  CG  PRO A 293     -14.173 -13.020  26.814  1.00 81.33           C  
ATOM   4440  HG2 PRO A 293     -14.824 -13.684  26.246  1.00 81.33           H  
ATOM   4441  HG3 PRO A 293     -13.254 -13.536  27.092  1.00 81.33           H  
ATOM   4442  CD  PRO A 293     -13.892 -11.763  25.996  1.00 81.33           C  
ATOM   4443  HD2 PRO A 293     -13.851 -12.026  24.939  1.00 81.33           H  
ATOM   4444  HD3 PRO A 293     -12.945 -11.317  26.299  1.00 81.33           H  
ATOM   4445  N   TYR A 294     -16.747 -10.048  29.359  1.00 82.60           N  
ATOM   4446  H   TYR A 294     -17.360 -10.850  29.384  1.00 82.60           H  
ATOM   4447  CA  TYR A 294     -17.028  -8.933  30.271  1.00 82.60           C  
ATOM   4448  HA  TYR A 294     -17.113  -8.012  29.695  1.00 82.60           H  
ATOM   4449  C   TYR A 294     -15.914  -8.713  31.307  1.00 82.60           C  
ATOM   4450  CB  TYR A 294     -18.377  -9.202  30.949  1.00 82.60           C  
ATOM   4451  HB2 TYR A 294     -18.321 -10.149  31.485  1.00 82.60           H  
ATOM   4452  HB3 TYR A 294     -19.142  -9.304  30.179  1.00 82.60           H  
ATOM   4453  O   TYR A 294     -15.561  -7.580  31.627  1.00 82.60           O  
ATOM   4454  CG  TYR A 294     -18.807  -8.111  31.908  1.00 82.60           C  
ATOM   4455  CD1 TYR A 294     -18.671  -8.299  33.297  1.00 82.60           C  
ATOM   4456  HD1 TYR A 294     -18.265  -9.225  33.677  1.00 82.60           H  
ATOM   4457  CD2 TYR A 294     -19.305  -6.895  31.408  1.00 82.60           C  
ATOM   4458  HD2 TYR A 294     -19.373  -6.743  30.341  1.00 82.60           H  
ATOM   4459  CE1 TYR A 294     -19.038  -7.272  34.188  1.00 82.60           C  
ATOM   4460  HE1 TYR A 294     -18.921  -7.415  35.252  1.00 82.60           H  
ATOM   4461  CE2 TYR A 294     -19.676  -5.866  32.293  1.00 82.60           C  
ATOM   4462  HE2 TYR A 294     -20.034  -4.918  31.918  1.00 82.60           H  
ATOM   4463  OH  TYR A 294     -19.897  -5.055  34.535  1.00 82.60           O  
ATOM   4464  HH  TYR A 294     -19.702  -5.285  35.446  1.00 82.60           H  
ATOM   4465  CZ  TYR A 294     -19.541  -6.052  33.684  1.00 82.60           C  
ATOM   4466  N   GLU A 295     -15.302  -9.796  31.775  1.00 80.26           N  
ATOM   4467  H   GLU A 295     -15.644 -10.693  31.461  1.00 80.26           H  
ATOM   4468  CA  GLU A 295     -14.180  -9.819  32.713  1.00 80.26           C  
ATOM   4469  HA  GLU A 295     -14.479  -9.283  33.613  1.00 80.26           H  
ATOM   4470  C   GLU A 295     -12.911  -9.118  32.197  1.00 80.26           C  
ATOM   4471  CB  GLU A 295     -13.884 -11.280  33.113  1.00 80.26           C  
ATOM   4472  HB2 GLU A 295     -13.051 -11.261  33.816  1.00 80.26           H  
ATOM   4473  HB3 GLU A 295     -14.740 -11.686  33.653  1.00 80.26           H  
ATOM   4474  O   GLU A 295     -12.068  -8.712  33.000  1.00 80.26           O  
ATOM   4475  CG  GLU A 295     -13.508 -12.237  31.961  1.00 80.26           C  
ATOM   4476  HG2 GLU A 295     -12.818 -12.975  32.369  1.00 80.26           H  
ATOM   4477  HG3 GLU A 295     -12.967 -11.687  31.191  1.00 80.26           H  
ATOM   4478  CD  GLU A 295     -14.695 -12.986  31.322  1.00 80.26           C  
ATOM   4479  OE1 GLU A 295     -14.480 -14.129  30.871  1.00 80.26           O  
ATOM   4480  OE2 GLU A 295     -15.803 -12.403  31.215  1.00 80.26           O  
ATOM   4481  N   TYR A 296     -12.772  -8.930  30.879  1.00 82.06           N  
ATOM   4482  H   TYR A 296     -13.495  -9.280  30.266  1.00 82.06           H  
ATOM   4483  CA  TYR A 296     -11.636  -8.228  30.278  1.00 82.06           C  
ATOM   4484  HA  TYR A 296     -10.796  -8.266  30.971  1.00 82.06           H  
ATOM   4485  C   TYR A 296     -11.902  -6.742  30.029  1.00 82.06           C  
ATOM   4486  CB  TYR A 296     -11.188  -8.940  28.996  1.00 82.06           C  
ATOM   4487  HB2 TYR A 296     -10.408  -8.348  28.517  1.00 82.06           H  
ATOM   4488  HB3 TYR A 296     -12.027  -8.990  28.302  1.00 82.06           H  
ATOM   4489  O   TYR A 296     -10.951  -5.999  29.797  1.00 82.06           O  
ATOM   4490  CG  TYR A 296     -10.635 -10.332  29.235  1.00 82.06           C  
ATOM   4491  CD1 TYR A 296      -9.359 -10.504  29.802  1.00 82.06           C  
ATOM   4492  HD1 TYR A 296      -8.762  -9.628  30.009  1.00 82.06           H  
ATOM   4493  CD2 TYR A 296     -11.389 -11.456  28.871  1.00 82.06           C  
ATOM   4494  HD2 TYR A 296     -12.358 -11.314  28.415  1.00 82.06           H  
ATOM   4495  CE1 TYR A 296      -8.847 -11.800  30.022  1.00 82.06           C  
ATOM   4496  HE1 TYR A 296      -7.847 -11.946  30.402  1.00 82.06           H  
ATOM   4497  CE2 TYR A 296     -10.894 -12.753  29.098  1.00 82.06           C  
ATOM   4498  HE2 TYR A 296     -11.473 -13.623  28.822  1.00 82.06           H  
ATOM   4499  OH  TYR A 296      -9.131 -14.180  29.875  1.00 82.06           O  
ATOM   4500  HH  TYR A 296      -8.212 -14.191  30.154  1.00 82.06           H  
ATOM   4501  CZ  TYR A 296      -9.622 -12.929  29.674  1.00 82.06           C  
ATOM   4502  N   TRP A 297     -13.150  -6.267  30.125  1.00 83.17           N  
ATOM   4503  H   TRP A 297     -13.898  -6.892  30.390  1.00 83.17           H  
ATOM   4504  CA  TRP A 297     -13.468  -4.855  29.871  1.00 83.17           C  
ATOM   4505  HA  TRP A 297     -13.147  -4.612  28.858  1.00 83.17           H  
ATOM   4506  C   TRP A 297     -12.717  -3.890  30.800  1.00 83.17           C  
ATOM   4507  CB  TRP A 297     -14.973  -4.587  29.959  1.00 83.17           C  
ATOM   4508  HB2 TRP A 297     -15.124  -3.518  29.807  1.00 83.17           H  
ATOM   4509  HB3 TRP A 297     -15.335  -4.815  30.961  1.00 83.17           H  
ATOM   4510  O   TRP A 297     -12.222  -2.883  30.300  1.00 83.17           O  
ATOM   4511  CG  TRP A 297     -15.870  -5.291  28.996  1.00 83.17           C  
ATOM   4512  CD1 TRP A 297     -15.551  -6.300  28.151  1.00 83.17           C  
ATOM   4513  HD1 TRP A 297     -14.574  -6.748  28.050  1.00 83.17           H  
ATOM   4514  CD2 TRP A 297     -17.292  -5.054  28.812  1.00 83.17           C  
ATOM   4515  CE2 TRP A 297     -17.785  -6.004  27.872  1.00 83.17           C  
ATOM   4516  CE3 TRP A 297     -18.219  -4.147  29.370  1.00 83.17           C  
ATOM   4517  HE3 TRP A 297     -17.867  -3.416  30.083  1.00 83.17           H  
ATOM   4518  NE1 TRP A 297     -16.679  -6.726  27.481  1.00 83.17           N  
ATOM   4519  HE1 TRP A 297     -16.680  -7.525  26.863  1.00 83.17           H  
ATOM   4520  CH2 TRP A 297     -20.041  -5.163  28.109  1.00 83.17           C  
ATOM   4521  HH2 TRP A 297     -21.093  -5.234  27.872  1.00 83.17           H  
ATOM   4522  CZ2 TRP A 297     -19.143  -6.090  27.556  1.00 83.17           C  
ATOM   4523  HZ2 TRP A 297     -19.484  -6.899  26.926  1.00 83.17           H  
ATOM   4524  CZ3 TRP A 297     -19.579  -4.184  29.007  1.00 83.17           C  
ATOM   4525  HZ3 TRP A 297     -20.264  -3.477  29.451  1.00 83.17           H  
ATOM   4526  N   PRO A 298     -12.544  -4.175  32.110  1.00 82.62           N  
ATOM   4527  CA  PRO A 298     -11.773  -3.296  32.991  1.00 82.62           C  
ATOM   4528  HA  PRO A 298     -12.193  -2.292  32.936  1.00 82.62           H  
ATOM   4529  C   PRO A 298     -10.278  -3.213  32.649  1.00 82.62           C  
ATOM   4530  CB  PRO A 298     -11.975  -3.850  34.406  1.00 82.62           C  
ATOM   4531  HB2 PRO A 298     -11.158  -4.524  34.664  1.00 82.62           H  
ATOM   4532  HB3 PRO A 298     -12.049  -3.049  35.142  1.00 82.62           H  
ATOM   4533  O   PRO A 298      -9.601  -2.317  33.145  1.00 82.62           O  
ATOM   4534  CG  PRO A 298     -13.270  -4.650  34.310  1.00 82.62           C  
ATOM   4535  HG2 PRO A 298     -13.322  -5.436  35.064  1.00 82.62           H  
ATOM   4536  HG3 PRO A 298     -14.128  -3.982  34.383  1.00 82.62           H  
ATOM   4537  CD  PRO A 298     -13.180  -5.222  32.903  1.00 82.62           C  
ATOM   4538  HD2 PRO A 298     -12.546  -6.108  32.908  1.00 82.62           H  
ATOM   4539  HD3 PRO A 298     -14.179  -5.482  32.551  1.00 82.62           H  
ATOM   4540  N   LYS A 299      -9.748  -4.145  31.841  1.00 81.62           N  
ATOM   4541  H   LYS A 299     -10.368  -4.816  31.412  1.00 81.62           H  
ATOM   4542  CA  LYS A 299      -8.343  -4.140  31.399  1.00 81.62           C  
ATOM   4543  HA  LYS A 299      -7.727  -3.699  32.183  1.00 81.62           H  
ATOM   4544  C   LYS A 299      -8.111  -3.272  30.162  1.00 81.62           C  
ATOM   4545  CB  LYS A 299      -7.844  -5.568  31.130  1.00 81.62           C  
ATOM   4546  HB2 LYS A 299      -6.794  -5.507  30.845  1.00 81.62           H  
ATOM   4547  HB3 LYS A 299      -8.392  -5.992  30.289  1.00 81.62           H  
ATOM   4548  O   LYS A 299      -6.962  -3.029  29.807  1.00 81.62           O  
ATOM   4549  CG  LYS A 299      -7.966  -6.505  32.340  1.00 81.62           C  
ATOM   4550  HG2 LYS A 299      -7.524  -6.031  33.217  1.00 81.62           H  
ATOM   4551  HG3 LYS A 299      -9.018  -6.712  32.535  1.00 81.62           H  
ATOM   4552  CD  LYS A 299      -7.229  -7.816  32.048  1.00 81.62           C  
ATOM   4553  HD2 LYS A 299      -7.595  -8.220  31.103  1.00 81.62           H  
ATOM   4554  HD3 LYS A 299      -6.164  -7.610  31.945  1.00 81.62           H  
ATOM   4555  CE  LYS A 299      -7.450  -8.831  33.174  1.00 81.62           C  
ATOM   4556  HE2 LYS A 299      -7.038  -8.421  34.096  1.00 81.62           H  
ATOM   4557  HE3 LYS A 299      -8.523  -8.963  33.315  1.00 81.62           H  
ATOM   4558  NZ  LYS A 299      -6.815 -10.135  32.858  1.00 81.62           N  
ATOM   4559  HZ1 LYS A 299      -5.825 -10.020  32.695  1.00 81.62           H  
ATOM   4560  HZ2 LYS A 299      -7.234 -10.533  32.029  1.00 81.62           H  
ATOM   4561  HZ3 LYS A 299      -6.943 -10.787  33.619  1.00 81.62           H  
ATOM   4562  N   GLU A 300      -9.175  -2.825  29.497  1.00 82.60           N  
ATOM   4563  H   GLU A 300     -10.097  -3.014  29.864  1.00 82.60           H  
ATOM   4564  CA  GLU A 300      -9.071  -1.937  28.345  1.00 82.60           C  
ATOM   4565  HA  GLU A 300      -8.414  -2.411  27.615  1.00 82.60           H  
ATOM   4566  C   GLU A 300      -8.499  -0.574  28.774  1.00 82.60           C  
ATOM   4567  CB  GLU A 300     -10.448  -1.779  27.697  1.00 82.60           C  
ATOM   4568  HB2 GLU A 300     -10.829  -2.767  27.438  1.00 82.60           H  
ATOM   4569  HB3 GLU A 300     -11.130  -1.322  28.413  1.00 82.60           H  
ATOM   4570  O   GLU A 300      -9.049   0.073  29.671  1.00 82.60           O  
ATOM   4571  CG  GLU A 300     -10.407  -0.919  26.431  1.00 82.60           C  
ATOM   4572  HG2 GLU A 300      -9.696  -1.347  25.724  1.00 82.60           H  
ATOM   4573  HG3 GLU A 300     -10.087   0.094  26.678  1.00 82.60           H  
ATOM   4574  CD  GLU A 300     -11.804  -0.872  25.818  1.00 82.60           C  
ATOM   4575  OE1 GLU A 300     -12.706  -0.258  26.439  1.00 82.60           O  
ATOM   4576  OE2 GLU A 300     -12.008  -1.509  24.764  1.00 82.60           O  
ATOM   4577  N   PRO A 301      -7.406  -0.102  28.153  1.00 84.16           N  
ATOM   4578  CA  PRO A 301      -6.789   1.152  28.549  1.00 84.16           C  
ATOM   4579  HA  PRO A 301      -6.671   1.170  29.633  1.00 84.16           H  
ATOM   4580  C   PRO A 301      -7.641   2.356  28.121  1.00 84.16           C  
ATOM   4581  CB  PRO A 301      -5.405   1.125  27.899  1.00 84.16           C  
ATOM   4582  HB2 PRO A 301      -4.711   0.594  28.551  1.00 84.16           H  
ATOM   4583  HB3 PRO A 301      -5.031   2.127  27.690  1.00 84.16           H  
ATOM   4584  O   PRO A 301      -8.210   2.390  27.031  1.00 84.16           O  
ATOM   4585  CG  PRO A 301      -5.628   0.305  26.629  1.00 84.16           C  
ATOM   4586  HG2 PRO A 301      -6.056   0.944  25.856  1.00 84.16           H  
ATOM   4587  HG3 PRO A 301      -4.709  -0.163  26.278  1.00 84.16           H  
ATOM   4588  CD  PRO A 301      -6.661  -0.730  27.070  1.00 84.16           C  
ATOM   4589  HD2 PRO A 301      -6.155  -1.620  27.446  1.00 84.16           H  
ATOM   4590  HD3 PRO A 301      -7.310  -0.986  26.233  1.00 84.16           H  
ATOM   4591  N   ILE A 302      -7.671   3.404  28.955  1.00 85.87           N  
ATOM   4592  H   ILE A 302      -7.254   3.287  29.867  1.00 85.87           H  
ATOM   4593  CA  ILE A 302      -8.383   4.665  28.652  1.00 85.87           C  
ATOM   4594  HA  ILE A 302      -9.430   4.436  28.454  1.00 85.87           H  
ATOM   4595  C   ILE A 302      -7.823   5.332  27.385  1.00 85.87           C  
ATOM   4596  CB  ILE A 302      -8.307   5.634  29.858  1.00 85.87           C  
ATOM   4597  HB  ILE A 302      -7.257   5.782  30.110  1.00 85.87           H  
ATOM   4598  O   ILE A 302      -8.575   5.916  26.603  1.00 85.87           O  
ATOM   4599  CG1 ILE A 302      -9.022   5.025  31.088  1.00 85.87           C  
ATOM   4600 HG12 ILE A 302      -8.635   4.024  31.275  1.00 85.87           H  
ATOM   4601 HG13 ILE A 302     -10.089   4.935  30.880  1.00 85.87           H  
ATOM   4602  CG2 ILE A 302      -8.911   7.013  29.515  1.00 85.87           C  
ATOM   4603 HG21 ILE A 302      -8.357   7.497  28.710  1.00 85.87           H  
ATOM   4604 HG22 ILE A 302      -9.951   6.902  29.209  1.00 85.87           H  
ATOM   4605 HG23 ILE A 302      -8.867   7.682  30.374  1.00 85.87           H  
ATOM   4606  CD1 ILE A 302      -8.832   5.825  32.384  1.00 85.87           C  
ATOM   4607 HD11 ILE A 302      -9.370   6.772  32.336  1.00 85.87           H  
ATOM   4608 HD12 ILE A 302      -7.772   6.011  32.557  1.00 85.87           H  
ATOM   4609 HD13 ILE A 302      -9.230   5.249  33.219  1.00 85.87           H  
ATOM   4610  N   ARG A 303      -6.501   5.240  27.182  1.00 87.65           N  
ATOM   4611  H   ARG A 303      -5.972   4.687  27.841  1.00 87.65           H  
ATOM   4612  CA  ARG A 303      -5.831   5.617  25.934  1.00 87.65           C  
ATOM   4613  HA  ARG A 303      -6.579   5.989  25.234  1.00 87.65           H  
ATOM   4614  C   ARG A 303      -5.189   4.397  25.303  1.00 87.65           C  
ATOM   4615  CB  ARG A 303      -4.776   6.712  26.130  1.00 87.65           C  
ATOM   4616  HB2 ARG A 303      -4.178   6.778  25.221  1.00 87.65           H  
ATOM   4617  HB3 ARG A 303      -4.117   6.443  26.956  1.00 87.65           H  
ATOM   4618  O   ARG A 303      -4.346   3.757  25.926  1.00 87.65           O  
ATOM   4619  CG  ARG A 303      -5.398   8.085  26.387  1.00 87.65           C  
ATOM   4620  HG2 ARG A 303      -5.896   8.058  27.356  1.00 87.65           H  
ATOM   4621  HG3 ARG A 303      -6.133   8.316  25.617  1.00 87.65           H  
ATOM   4622  CD  ARG A 303      -4.308   9.165  26.385  1.00 87.65           C  
ATOM   4623  HD2 ARG A 303      -3.380   8.742  26.769  1.00 87.65           H  
ATOM   4624  HD3 ARG A 303      -4.135   9.486  25.358  1.00 87.65           H  
ATOM   4625  NE  ARG A 303      -4.682  10.301  27.247  1.00 87.65           N  
ATOM   4626  HE  ARG A 303      -5.179  10.073  28.097  1.00 87.65           H  
ATOM   4627  NH1 ARG A 303      -3.857  12.063  25.984  1.00 87.65           N  
ATOM   4628 HH11 ARG A 303      -3.694  13.052  25.860  1.00 87.65           H  
ATOM   4629 HH12 ARG A 303      -3.882  11.524  25.130  1.00 87.65           H  
ATOM   4630  NH2 ARG A 303      -4.668  12.437  28.005  1.00 87.65           N  
ATOM   4631 HH21 ARG A 303      -4.466  13.411  27.828  1.00 87.65           H  
ATOM   4632 HH22 ARG A 303      -5.120  12.148  28.860  1.00 87.65           H  
ATOM   4633  CZ  ARG A 303      -4.400  11.580  27.062  1.00 87.65           C  
ATOM   4634  N   THR A 304      -5.536   4.135  24.053  1.00 89.55           N  
ATOM   4635  H   THR A 304      -6.161   4.781  23.594  1.00 89.55           H  
ATOM   4636  CA  THR A 304      -4.920   3.078  23.246  1.00 89.55           C  
ATOM   4637  HA  THR A 304      -4.343   2.413  23.888  1.00 89.55           H  
ATOM   4638  C   THR A 304      -3.981   3.712  22.232  1.00 89.55           C  
ATOM   4639  CB  THR A 304      -5.990   2.230  22.554  1.00 89.55           C  
ATOM   4640  HB  THR A 304      -6.544   2.839  21.839  1.00 89.55           H  
ATOM   4641  O   THR A 304      -4.328   4.733  21.642  1.00 89.55           O  
ATOM   4642  CG2 THR A 304      -5.397   1.014  21.845  1.00 89.55           C  
ATOM   4643 HG21 THR A 304      -6.205   0.405  21.440  1.00 89.55           H  
ATOM   4644 HG22 THR A 304      -4.755   1.326  21.021  1.00 89.55           H  
ATOM   4645 HG23 THR A 304      -4.823   0.410  22.547  1.00 89.55           H  
ATOM   4646  OG1 THR A 304      -6.877   1.723  23.520  1.00 89.55           O  
ATOM   4647  HG1 THR A 304      -7.306   2.447  23.981  1.00 89.55           H  
ATOM   4648  N   LYS A 305      -2.798   3.127  22.025  1.00 88.39           N  
ATOM   4649  H   LYS A 305      -2.598   2.258  22.499  1.00 88.39           H  
ATOM   4650  CA  LYS A 305      -1.814   3.598  21.043  1.00 88.39           C  
ATOM   4651  HA  LYS A 305      -2.238   4.415  20.459  1.00 88.39           H  
ATOM   4652  C   LYS A 305      -1.462   2.478  20.076  1.00 88.39           C  
ATOM   4653  CB  LYS A 305      -0.542   4.109  21.732  1.00 88.39           C  
ATOM   4654  HB2 LYS A 305      -0.116   3.306  22.334  1.00 88.39           H  
ATOM   4655  HB3 LYS A 305       0.178   4.370  20.957  1.00 88.39           H  
ATOM   4656  O   LYS A 305      -1.089   1.392  20.510  1.00 88.39           O  
ATOM   4657  CG  LYS A 305      -0.771   5.340  22.620  1.00 88.39           C  
ATOM   4658  HG2 LYS A 305      -1.412   5.078  23.461  1.00 88.39           H  
ATOM   4659  HG3 LYS A 305      -1.246   6.129  22.036  1.00 88.39           H  
ATOM   4660  CD  LYS A 305       0.585   5.832  23.138  1.00 88.39           C  
ATOM   4661  HD2 LYS A 305       1.082   5.026  23.678  1.00 88.39           H  
ATOM   4662  HD3 LYS A 305       1.198   6.113  22.281  1.00 88.39           H  
ATOM   4663  CE  LYS A 305       0.423   7.040  24.060  1.00 88.39           C  
ATOM   4664  HE2 LYS A 305      -0.213   7.767  23.555  1.00 88.39           H  
ATOM   4665  HE3 LYS A 305      -0.079   6.725  24.975  1.00 88.39           H  
ATOM   4666  NZ  LYS A 305       1.745   7.643  24.358  1.00 88.39           N  
ATOM   4667  HZ1 LYS A 305       2.208   7.884  23.493  1.00 88.39           H  
ATOM   4668  HZ2 LYS A 305       2.338   6.987  24.848  1.00 88.39           H  
ATOM   4669  HZ3 LYS A 305       1.652   8.485  24.908  1.00 88.39           H  
ATOM   4670  N   PHE A 306      -1.515   2.767  18.783  1.00 88.64           N  
ATOM   4671  H   PHE A 306      -1.865   3.675  18.511  1.00 88.64           H  
ATOM   4672  CA  PHE A 306      -1.082   1.859  17.728  1.00 88.64           C  
ATOM   4673  HA  PHE A 306      -0.855   0.882  18.155  1.00 88.64           H  
ATOM   4674  C   PHE A 306       0.186   2.392  17.070  1.00 88.64           C  
ATOM   4675  CB  PHE A 306      -2.213   1.664  16.714  1.00 88.64           C  
ATOM   4676  HB2 PHE A 306      -2.496   2.631  16.298  1.00 88.64           H  
ATOM   4677  HB3 PHE A 306      -1.850   1.046  15.893  1.00 88.64           H  
ATOM   4678  O   PHE A 306       0.230   3.553  16.667  1.00 88.64           O  
ATOM   4679  CG  PHE A 306      -3.431   0.995  17.318  1.00 88.64           C  
ATOM   4680  CD1 PHE A 306      -3.436  -0.399  17.519  1.00 88.64           C  
ATOM   4681  HD1 PHE A 306      -2.590  -0.998  17.215  1.00 88.64           H  
ATOM   4682  CD2 PHE A 306      -4.540   1.764  17.717  1.00 88.64           C  
ATOM   4683  HD2 PHE A 306      -4.525   2.837  17.588  1.00 88.64           H  
ATOM   4684  CE1 PHE A 306      -4.543  -1.020  18.120  1.00 88.64           C  
ATOM   4685  HE1 PHE A 306      -4.550  -2.087  18.283  1.00 88.64           H  
ATOM   4686  CE2 PHE A 306      -5.657   1.135  18.296  1.00 88.64           C  
ATOM   4687  HE2 PHE A 306      -6.523   1.706  18.598  1.00 88.64           H  
ATOM   4688  CZ  PHE A 306      -5.650  -0.252  18.508  1.00 88.64           C  
ATOM   4689  HZ  PHE A 306      -6.492  -0.735  18.982  1.00 88.64           H  
ATOM   4690  N   ALA A 307       1.207   1.544  16.953  1.00 84.91           N  
ATOM   4691  H   ALA A 307       1.106   0.606  17.312  1.00 84.91           H  
ATOM   4692  CA  ALA A 307       2.371   1.826  16.122  1.00 84.91           C  
ATOM   4693  HA  ALA A 307       2.637   2.879  16.217  1.00 84.91           H  
ATOM   4694  C   ALA A 307       2.025   1.545  14.653  1.00 84.91           C  
ATOM   4695  CB  ALA A 307       3.558   0.988  16.611  1.00 84.91           C  
ATOM   4696  HB1 ALA A 307       4.432   1.205  15.997  1.00 84.91           H  
ATOM   4697  HB2 ALA A 307       3.784   1.233  17.649  1.00 84.91           H  
ATOM   4698  HB3 ALA A 307       3.328  -0.074  16.530  1.00 84.91           H  
ATOM   4699  O   ALA A 307       1.571   0.447  14.321  1.00 84.91           O  
ATOM   4700  N   THR A 308       2.231   2.535  13.791  1.00 90.25           N  
ATOM   4701  H   THR A 308       2.590   3.412  14.141  1.00 90.25           H  
ATOM   4702  CA  THR A 308       1.937   2.488  12.356  1.00 90.25           C  
ATOM   4703  HA  THR A 308       1.862   1.449  12.036  1.00 90.25           H  
ATOM   4704  C   THR A 308       3.064   3.132  11.548  1.00 90.25           C  
ATOM   4705  CB  THR A 308       0.598   3.182  12.035  1.00 90.25           C  
ATOM   4706  HB  THR A 308       0.388   3.049  10.974  1.00 90.25           H  
ATOM   4707  O   THR A 308       4.006   3.703  12.101  1.00 90.25           O  
ATOM   4708  CG2 THR A 308      -0.582   2.600  12.813  1.00 90.25           C  
ATOM   4709 HG21 THR A 308      -1.511   2.958  12.369  1.00 90.25           H  
ATOM   4710 HG22 THR A 308      -0.534   2.907  13.857  1.00 90.25           H  
ATOM   4711 HG23 THR A 308      -0.564   1.512  12.748  1.00 90.25           H  
ATOM   4712  OG1 THR A 308       0.643   4.563  12.311  1.00 90.25           O  
ATOM   4713  HG1 THR A 308       1.119   5.007  11.606  1.00 90.25           H  
ATOM   4714  N   MET A 309       2.952   3.070  10.222  1.00 92.02           N  
ATOM   4715  H   MET A 309       2.177   2.567   9.814  1.00 92.02           H  
ATOM   4716  CA  MET A 309       3.852   3.751   9.289  1.00 92.02           C  
ATOM   4717  HA  MET A 309       4.638   4.276   9.832  1.00 92.02           H  
ATOM   4718  C   MET A 309       3.071   4.784   8.479  1.00 92.02           C  
ATOM   4719  CB  MET A 309       4.515   2.719   8.365  1.00 92.02           C  
ATOM   4720  HB2 MET A 309       5.144   3.237   7.642  1.00 92.02           H  
ATOM   4721  HB3 MET A 309       3.747   2.170   7.820  1.00 92.02           H  
ATOM   4722  O   MET A 309       2.170   4.411   7.728  1.00 92.02           O  
ATOM   4723  CG  MET A 309       5.376   1.718   9.136  1.00 92.02           C  
ATOM   4724  HG2 MET A 309       4.756   1.202   9.869  1.00 92.02           H  
ATOM   4725  HG3 MET A 309       5.749   0.976   8.430  1.00 92.02           H  
ATOM   4726  SD  MET A 309       6.808   2.431   9.978  1.00 92.02           S  
ATOM   4727  CE  MET A 309       7.237   0.993  10.974  1.00 92.02           C  
ATOM   4728  HE1 MET A 309       7.209   0.089  10.365  1.00 92.02           H  
ATOM   4729  HE2 MET A 309       8.236   1.128  11.388  1.00 92.02           H  
ATOM   4730  HE3 MET A 309       6.507   0.891  11.778  1.00 92.02           H  
ATOM   4731  N   ASP A 310       3.433   6.060   8.611  1.00 93.50           N  
ATOM   4732  H   ASP A 310       4.211   6.285   9.214  1.00 93.50           H  
ATOM   4733  CA  ASP A 310       2.936   7.130   7.744  1.00 93.50           C  
ATOM   4734  HA  ASP A 310       1.902   6.918   7.472  1.00 93.50           H  
ATOM   4735  C   ASP A 310       3.775   7.162   6.463  1.00 93.50           C  
ATOM   4736  CB  ASP A 310       2.938   8.480   8.476  1.00 93.50           C  
ATOM   4737  HB2 ASP A 310       3.947   8.699   8.827  1.00 93.50           H  
ATOM   4738  HB3 ASP A 310       2.284   8.412   9.345  1.00 93.50           H  
ATOM   4739  O   ASP A 310       4.932   7.600   6.459  1.00 93.50           O  
ATOM   4740  CG  ASP A 310       2.450   9.633   7.584  1.00 93.50           C  
ATOM   4741  OD1 ASP A 310       1.707   9.390   6.605  1.00 93.50           O  
ATOM   4742  OD2 ASP A 310       2.834  10.792   7.850  1.00 93.50           O  
ATOM   4743  N   ILE A 311       3.192   6.650   5.380  1.00 95.53           N  
ATOM   4744  H   ILE A 311       2.226   6.368   5.470  1.00 95.53           H  
ATOM   4745  CA  ILE A 311       3.825   6.519   4.067  1.00 95.53           C  
ATOM   4746  HA  ILE A 311       4.894   6.701   4.174  1.00 95.53           H  
ATOM   4747  C   ILE A 311       3.249   7.582   3.132  1.00 95.53           C  
ATOM   4748  CB  ILE A 311       3.654   5.087   3.505  1.00 95.53           C  
ATOM   4749  HB  ILE A 311       2.588   4.880   3.417  1.00 95.53           H  
ATOM   4750  O   ILE A 311       2.032   7.709   2.996  1.00 95.53           O  
ATOM   4751  CG1 ILE A 311       4.280   4.045   4.464  1.00 95.53           C  
ATOM   4752 HG12 ILE A 311       3.887   4.191   5.471  1.00 95.53           H  
ATOM   4753 HG13 ILE A 311       5.359   4.194   4.502  1.00 95.53           H  
ATOM   4754  CG2 ILE A 311       4.289   4.972   2.103  1.00 95.53           C  
ATOM   4755 HG21 ILE A 311       3.841   5.689   1.415  1.00 95.53           H  
ATOM   4756 HG22 ILE A 311       4.108   3.980   1.690  1.00 95.53           H  
ATOM   4757 HG23 ILE A 311       5.362   5.155   2.160  1.00 95.53           H  
ATOM   4758  CD1 ILE A 311       4.000   2.585   4.093  1.00 95.53           C  
ATOM   4759 HD11 ILE A 311       4.408   1.935   4.867  1.00 95.53           H  
ATOM   4760 HD12 ILE A 311       2.922   2.430   4.036  1.00 95.53           H  
ATOM   4761 HD13 ILE A 311       4.467   2.327   3.143  1.00 95.53           H  
ATOM   4762  N   GLY A 312       4.125   8.301   2.435  1.00 95.25           N  
ATOM   4763  H   GLY A 312       5.108   8.149   2.612  1.00 95.25           H  
ATOM   4764  CA  GLY A 312       3.754   9.259   1.396  1.00 95.25           C  
ATOM   4765  HA2 GLY A 312       2.720   9.101   1.091  1.00 95.25           H  
ATOM   4766  HA3 GLY A 312       3.841  10.278   1.772  1.00 95.25           H  
ATOM   4767  C   GLY A 312       4.646   9.134   0.172  1.00 95.25           C  
ATOM   4768  O   GLY A 312       5.809   8.755   0.279  1.00 95.25           O  
ATOM   4769  N   ILE A 313       4.094   9.455  -0.992  1.00 95.92           N  
ATOM   4770  H   ILE A 313       3.116   9.706  -1.005  1.00 95.92           H  
ATOM   4771  CA  ILE A 313       4.782   9.408  -2.283  1.00 95.92           C  
ATOM   4772  HA  ILE A 313       5.828   9.138  -2.138  1.00 95.92           H  
ATOM   4773  C   ILE A 313       4.719  10.802  -2.892  1.00 95.92           C  
ATOM   4774  CB  ILE A 313       4.131   8.362  -3.218  1.00 95.92           C  
ATOM   4775  HB  ILE A 313       3.118   8.692  -3.446  1.00 95.92           H  
ATOM   4776  O   ILE A 313       3.637  11.348  -3.064  1.00 95.92           O  
ATOM   4777  CG1 ILE A 313       4.036   6.976  -2.537  1.00 95.92           C  
ATOM   4778 HG12 ILE A 313       5.037   6.590  -2.348  1.00 95.92           H  
ATOM   4779 HG13 ILE A 313       3.536   7.076  -1.573  1.00 95.92           H  
ATOM   4780  CG2 ILE A 313       4.917   8.273  -4.542  1.00 95.92           C  
ATOM   4781 HG21 ILE A 313       4.427   7.582  -5.227  1.00 95.92           H  
ATOM   4782 HG22 ILE A 313       4.957   9.248  -5.027  1.00 95.92           H  
ATOM   4783 HG23 ILE A 313       5.935   7.933  -4.348  1.00 95.92           H  
ATOM   4784  CD1 ILE A 313       3.233   5.940  -3.328  1.00 95.92           C  
ATOM   4785 HD11 ILE A 313       3.762   5.656  -4.238  1.00 95.92           H  
ATOM   4786 HD12 ILE A 313       2.255   6.349  -3.580  1.00 95.92           H  
ATOM   4787 HD13 ILE A 313       3.094   5.050  -2.714  1.00 95.92           H  
ATOM   4788  N   GLU A 314       5.847  11.371  -3.276  1.00 95.21           N  
ATOM   4789  H   GLU A 314       6.721  10.908  -3.073  1.00 95.21           H  
ATOM   4790  CA  GLU A 314       5.894  12.600  -4.065  1.00 95.21           C  
ATOM   4791  HA  GLU A 314       4.885  12.987  -4.212  1.00 95.21           H  
ATOM   4792  C   GLU A 314       6.453  12.297  -5.449  1.00 95.21           C  
ATOM   4793  CB  GLU A 314       6.680  13.689  -3.333  1.00 95.21           C  
ATOM   4794  HB2 GLU A 314       6.794  14.541  -4.004  1.00 95.21           H  
ATOM   4795  HB3 GLU A 314       7.666  13.312  -3.061  1.00 95.21           H  
ATOM   4796  O   GLU A 314       7.309  11.427  -5.603  1.00 95.21           O  
ATOM   4797  CG  GLU A 314       5.925  14.143  -2.072  1.00 95.21           C  
ATOM   4798  HG2 GLU A 314       5.842  13.304  -1.381  1.00 95.21           H  
ATOM   4799  HG3 GLU A 314       4.917  14.445  -2.358  1.00 95.21           H  
ATOM   4800  CD  GLU A 314       6.597  15.310  -1.342  1.00 95.21           C  
ATOM   4801  OE1 GLU A 314       6.079  15.689  -0.263  1.00 95.21           O  
ATOM   4802  OE2 GLU A 314       7.637  15.809  -1.808  1.00 95.21           O  
ATOM   4803  N   ALA A 315       5.939  12.986  -6.464  1.00 94.67           N  
ATOM   4804  H   ALA A 315       5.299  13.742  -6.267  1.00 94.67           H  
ATOM   4805  CA  ALA A 315       6.358  12.821  -7.847  1.00 94.67           C  
ATOM   4806  HA  ALA A 315       7.160  12.085  -7.908  1.00 94.67           H  
ATOM   4807  C   ALA A 315       6.895  14.149  -8.378  1.00 94.67           C  
ATOM   4808  CB  ALA A 315       5.180  12.295  -8.674  1.00 94.67           C  
ATOM   4809  HB1 ALA A 315       4.377  13.033  -8.688  1.00 94.67           H  
ATOM   4810  HB2 ALA A 315       5.508  12.106  -9.696  1.00 94.67           H  
ATOM   4811  HB3 ALA A 315       4.811  11.368  -8.237  1.00 94.67           H  
ATOM   4812  O   ALA A 315       6.220  15.177  -8.298  1.00 94.67           O  
ATOM   4813  N   PHE A 316       8.098  14.109  -8.940  1.00 95.09           N  
ATOM   4814  H   PHE A 316       8.612  13.240  -8.908  1.00 95.09           H  
ATOM   4815  CA  PHE A 316       8.784  15.260  -9.504  1.00 95.09           C  
ATOM   4816  HA  PHE A 316       8.168  16.152  -9.386  1.00 95.09           H  
ATOM   4817  C   PHE A 316       9.056  15.003 -10.993  1.00 95.09           C  
ATOM   4818  CB  PHE A 316      10.073  15.521  -8.721  1.00 95.09           C  
ATOM   4819  HB2 PHE A 316      10.535  16.412  -9.145  1.00 95.09           H  
ATOM   4820  HB3 PHE A 316      10.760  14.684  -8.850  1.00 95.09           H  
ATOM   4821  O   PHE A 316       9.894  14.156 -11.309  1.00 95.09           O  
ATOM   4822  CG  PHE A 316       9.883  15.778  -7.243  1.00 95.09           C  
ATOM   4823  CD1 PHE A 316       9.730  17.097  -6.777  1.00 95.09           C  
ATOM   4824  HD1 PHE A 316       9.735  17.923  -7.474  1.00 95.09           H  
ATOM   4825  CD2 PHE A 316       9.875  14.706  -6.331  1.00 95.09           C  
ATOM   4826  HD2 PHE A 316       9.990  13.691  -6.681  1.00 95.09           H  
ATOM   4827  CE1 PHE A 316       9.574  17.345  -5.403  1.00 95.09           C  
ATOM   4828  HE1 PHE A 316       9.453  18.354  -5.038  1.00 95.09           H  
ATOM   4829  CE2 PHE A 316       9.710  14.957  -4.959  1.00 95.09           C  
ATOM   4830  HE2 PHE A 316       9.685  14.141  -4.252  1.00 95.09           H  
ATOM   4831  CZ  PHE A 316       9.566  16.273  -4.494  1.00 95.09           C  
ATOM   4832  HZ  PHE A 316       9.439  16.458  -3.437  1.00 95.09           H  
ATOM   4833  N   PRO A 317       8.371  15.703 -11.916  1.00 94.60           N  
ATOM   4834  CA  PRO A 317       8.546  15.491 -13.350  1.00 94.60           C  
ATOM   4835  HA  PRO A 317       8.248  14.470 -13.591  1.00 94.60           H  
ATOM   4836  C   PRO A 317       9.991  15.716 -13.803  1.00 94.60           C  
ATOM   4837  CB  PRO A 317       7.578  16.460 -14.035  1.00 94.60           C  
ATOM   4838  HB2 PRO A 317       7.177  16.040 -14.957  1.00 94.60           H  
ATOM   4839  HB3 PRO A 317       8.070  17.413 -14.230  1.00 94.60           H  
ATOM   4840  O   PRO A 317      10.594  16.741 -13.479  1.00 94.60           O  
ATOM   4841  CG  PRO A 317       6.488  16.664 -12.985  1.00 94.60           C  
ATOM   4842  HG2 PRO A 317       5.784  15.832 -13.025  1.00 94.60           H  
ATOM   4843  HG3 PRO A 317       5.970  17.614 -13.114  1.00 94.60           H  
ATOM   4844  CD  PRO A 317       7.261  16.612 -11.672  1.00 94.60           C  
ATOM   4845  HD2 PRO A 317       6.607  16.248 -10.879  1.00 94.60           H  
ATOM   4846  HD3 PRO A 317       7.648  17.601 -11.426  1.00 94.60           H  
ATOM   4847  N   ILE A 318      10.526  14.781 -14.588  1.00 93.67           N  
ATOM   4848  H   ILE A 318       9.955  13.989 -14.848  1.00 93.67           H  
ATOM   4849  CA  ILE A 318      11.874  14.857 -15.157  1.00 93.67           C  
ATOM   4850  HA  ILE A 318      12.480  15.522 -14.541  1.00 93.67           H  
ATOM   4851  C   ILE A 318      11.781  15.459 -16.560  1.00 93.67           C  
ATOM   4852  CB  ILE A 318      12.567  13.474 -15.162  1.00 93.67           C  
ATOM   4853  HB  ILE A 318      11.990  12.800 -15.795  1.00 93.67           H  
ATOM   4854  O   ILE A 318      11.049  14.967 -17.425  1.00 93.67           O  
ATOM   4855  CG1 ILE A 318      12.647  12.871 -13.739  1.00 93.67           C  
ATOM   4856 HG12 ILE A 318      13.308  13.480 -13.123  1.00 93.67           H  
ATOM   4857 HG13 ILE A 318      11.658  12.892 -13.282  1.00 93.67           H  
ATOM   4858  CG2 ILE A 318      13.985  13.609 -15.746  1.00 93.67           C  
ATOM   4859 HG21 ILE A 318      14.584  14.275 -15.125  1.00 93.67           H  
ATOM   4860 HG22 ILE A 318      14.472  12.635 -15.806  1.00 93.67           H  
ATOM   4861 HG23 ILE A 318      13.944  14.015 -16.757  1.00 93.67           H  
ATOM   4862  CD1 ILE A 318      13.131  11.414 -13.704  1.00 93.67           C  
ATOM   4863 HD11 ILE A 318      14.168  11.341 -14.029  1.00 93.67           H  
ATOM   4864 HD12 ILE A 318      13.071  11.036 -12.683  1.00 93.67           H  
ATOM   4865 HD13 ILE A 318      12.500  10.798 -14.344  1.00 93.67           H  
ATOM   4866  N   GLN A 319      12.545  16.520 -16.813  1.00 89.92           N  
ATOM   4867  H   GLN A 319      13.174  16.848 -16.095  1.00 89.92           H  
ATOM   4868  CA  GLN A 319      12.616  17.123 -18.142  1.00 89.92           C  
ATOM   4869  HA  GLN A 319      11.612  17.127 -18.567  1.00 89.92           H  
ATOM   4870  C   GLN A 319      13.501  16.287 -19.073  1.00 89.92           C  
ATOM   4871  CB  GLN A 319      13.083  18.580 -18.055  1.00 89.92           C  
ATOM   4872  HB2 GLN A 319      13.196  18.971 -19.066  1.00 89.92           H  
ATOM   4873  HB3 GLN A 319      14.051  18.628 -17.555  1.00 89.92           H  
ATOM   4874  O   GLN A 319      14.517  15.723 -18.671  1.00 89.92           O  
ATOM   4875  CG  GLN A 319      12.070  19.453 -17.298  1.00 89.92           C  
ATOM   4876  HG2 GLN A 319      12.007  19.126 -16.260  1.00 89.92           H  
ATOM   4877  HG3 GLN A 319      11.087  19.336 -17.754  1.00 89.92           H  
ATOM   4878  CD  GLN A 319      12.434  20.934 -17.310  1.00 89.92           C  
ATOM   4879  NE2 GLN A 319      11.532  21.799 -16.901  1.00 89.92           N  
ATOM   4880 HE21 GLN A 319      10.650  21.482 -16.524  1.00 89.92           H  
ATOM   4881 HE22 GLN A 319      11.831  22.764 -16.896  1.00 89.92           H  
ATOM   4882  OE1 GLN A 319      13.510  21.356 -17.692  1.00 89.92           O  
ATOM   4883  N   THR A 320      13.132  16.209 -20.354  1.00 84.29           N  
ATOM   4884  H   THR A 320      12.331  16.738 -20.668  1.00 84.29           H  
ATOM   4885  CA  THR A 320      13.938  15.482 -21.345  1.00 84.29           C  
ATOM   4886  HA  THR A 320      14.044  14.449 -21.013  1.00 84.29           H  
ATOM   4887  C   THR A 320      15.335  16.094 -21.443  1.00 84.29           C  
ATOM   4888  CB  THR A 320      13.256  15.479 -22.716  1.00 84.29           C  
ATOM   4889  HB  THR A 320      13.186  16.498 -23.097  1.00 84.29           H  
ATOM   4890  O   THR A 320      15.475  17.304 -21.594  1.00 84.29           O  
ATOM   4891  CG2 THR A 320      13.987  14.606 -23.735  1.00 84.29           C  
ATOM   4892 HG21 THR A 320      13.406  14.569 -24.657  1.00 84.29           H  
ATOM   4893 HG22 THR A 320      14.108  13.595 -23.348  1.00 84.29           H  
ATOM   4894 HG23 THR A 320      14.965  15.031 -23.962  1.00 84.29           H  
ATOM   4895  OG1 THR A 320      11.956  14.952 -22.567  1.00 84.29           O  
ATOM   4896  HG1 THR A 320      11.875  14.658 -21.656  1.00 84.29           H  
ATOM   4897  N   GLY A 321      16.370  15.257 -21.355  1.00 79.71           N  
ATOM   4898  H   GLY A 321      16.193  14.274 -21.208  1.00 79.71           H  
ATOM   4899  CA  GLY A 321      17.763  15.703 -21.381  1.00 79.71           C  
ATOM   4900  HA2 GLY A 321      17.870  16.504 -22.113  1.00 79.71           H  
ATOM   4901  HA3 GLY A 321      18.376  14.862 -21.705  1.00 79.71           H  
ATOM   4902  C   GLY A 321      18.310  16.222 -20.043  1.00 79.71           C  
ATOM   4903  O   GLY A 321      19.469  16.625 -19.992  1.00 79.71           O  
ATOM   4904  N   GLN A 322      17.519  16.211 -18.965  1.00 87.82           N  
ATOM   4905  H   GLN A 322      16.567  15.886 -19.052  1.00 87.82           H  
ATOM   4906  CA  GLN A 322      17.967  16.625 -17.636  1.00 87.82           C  
ATOM   4907  HA  GLN A 322      18.409  17.618 -17.723  1.00 87.82           H  
ATOM   4908  C   GLN A 322      19.033  15.661 -17.083  1.00 87.82           C  
ATOM   4909  CB  GLN A 322      16.735  16.726 -16.726  1.00 87.82           C  
ATOM   4910  HB2 GLN A 322      16.014  17.383 -17.213  1.00 87.82           H  
ATOM   4911  HB3 GLN A 322      16.286  15.740 -16.607  1.00 87.82           H  
ATOM   4912  O   GLN A 322      18.812  14.455 -17.027  1.00 87.82           O  
ATOM   4913  CG  GLN A 322      17.042  17.304 -15.342  1.00 87.82           C  
ATOM   4914  HG2 GLN A 322      17.592  18.239 -15.454  1.00 87.82           H  
ATOM   4915  HG3 GLN A 322      17.664  16.601 -14.788  1.00 87.82           H  
ATOM   4916  CD  GLN A 322      15.785  17.586 -14.524  1.00 87.82           C  
ATOM   4917  NE2 GLN A 322      15.953  18.090 -13.325  1.00 87.82           N  
ATOM   4918 HE21 GLN A 322      15.118  18.225 -12.774  1.00 87.82           H  
ATOM   4919 HE22 GLN A 322      16.891  18.212 -12.971  1.00 87.82           H  
ATOM   4920  OE1 GLN A 322      14.652  17.377 -14.935  1.00 87.82           O  
ATOM   4921  N   HIS A 323      20.182  16.201 -16.663  1.00 91.27           N  
ATOM   4922  H   HIS A 323      20.331  17.184 -16.840  1.00 91.27           H  
ATOM   4923  CA  HIS A 323      21.314  15.422 -16.132  1.00 91.27           C  
ATOM   4924  HA  HIS A 323      21.225  14.385 -16.456  1.00 91.27           H  
ATOM   4925  C   HIS A 323      21.387  15.405 -14.598  1.00 91.27           C  
ATOM   4926  CB  HIS A 323      22.611  15.992 -16.722  1.00 91.27           C  
ATOM   4927  HB2 HIS A 323      22.695  17.046 -16.456  1.00 91.27           H  
ATOM   4928  HB3 HIS A 323      22.568  15.918 -17.808  1.00 91.27           H  
ATOM   4929  O   HIS A 323      21.985  14.515 -14.006  1.00 91.27           O  
ATOM   4930  CG  HIS A 323      23.850  15.273 -16.248  1.00 91.27           C  
ATOM   4931  CD2 HIS A 323      24.925  15.832 -15.611  1.00 91.27           C  
ATOM   4932  HD2 HIS A 323      25.052  16.879 -15.378  1.00 91.27           H  
ATOM   4933  ND1 HIS A 323      24.085  13.916 -16.319  1.00 91.27           N  
ATOM   4934  HD1 HIS A 323      23.406  13.197 -16.526  1.00 91.27           H  
ATOM   4935  CE1 HIS A 323      25.284  13.675 -15.765  1.00 91.27           C  
ATOM   4936  HE1 HIS A 323      25.712  12.694 -15.618  1.00 91.27           H  
ATOM   4937  NE2 HIS A 323      25.832  14.815 -15.313  1.00 91.27           N  
ATOM   4938  N   SER A 324      20.787  16.391 -13.936  1.00 93.20           N
[truncated: 267,552 more chars]
