# Supplementary material for: Widespread Horizontal Gene Transfer Among Animal Viruses
Source: bioRxiv. 2024 Mar 26:2024.03.25.586562. Preprint. [Version 2] doi: 10.1101/2024.03.25.586562 (PMC11071296; doi:10.1101/2024.03.25.586562)
Supplement: Supplement 7 [file media-7.zip › File7_PDB/Nido27160_Spike.pdb]

ATOM      1  N   MET A   1     -17.163 -54.435 -11.012  1.00 44.92           N  
ATOM      2  H   MET A   1     -17.062 -54.774 -11.958  1.00 44.92           H  
ATOM      3  H2  MET A   1     -16.977 -53.442 -11.013  1.00 44.92           H  
ATOM      4  H3  MET A   1     -16.479 -54.904 -10.435  1.00 44.92           H  
ATOM      5  CA  MET A   1     -18.540 -54.703 -10.527  1.00 44.92           C  
ATOM      6  HA  MET A   1     -19.227 -54.191 -11.200  1.00 44.92           H  
ATOM      7  C   MET A   1     -18.826 -54.080  -9.157  1.00 44.92           C  
ATOM      8  CB  MET A   1     -18.911 -56.191 -10.598  1.00 44.92           C  
ATOM      9  HB2 MET A   1     -19.859 -56.350 -10.084  1.00 44.92           H  
ATOM     10  HB3 MET A   1     -18.142 -56.796 -10.117  1.00 44.92           H  
ATOM     11  O   MET A   1     -19.740 -53.271  -9.096  1.00 44.92           O  
ATOM     12  CG  MET A   1     -19.076 -56.616 -12.064  1.00 44.92           C  
ATOM     13  HG2 MET A   1     -19.840 -55.991 -12.527  1.00 44.92           H  
ATOM     14  HG3 MET A   1     -18.137 -56.463 -12.595  1.00 44.92           H  
ATOM     15  SD  MET A   1     -19.560 -58.341 -12.277  1.00 44.92           S  
ATOM     16  CE  MET A   1     -19.691 -58.420 -14.087  1.00 44.92           C  
ATOM     17  HE1 MET A   1     -18.728 -58.188 -14.541  1.00 44.92           H  
ATOM     18  HE2 MET A   1     -20.442 -57.711 -14.437  1.00 44.92           H  
ATOM     19  HE3 MET A   1     -19.990 -59.426 -14.383  1.00 44.92           H  
ATOM     20  N   ALA A   2     -18.068 -54.370  -8.087  1.00 51.05           N  
ATOM     21  H   ALA A   2     -17.350 -55.078  -8.150  1.00 51.05           H  
ATOM     22  CA  ALA A   2     -18.391 -53.922  -6.715  1.00 51.05           C  
ATOM     23  HA  ALA A   2     -19.282 -54.459  -6.388  1.00 51.05           H  
ATOM     24  C   ALA A   2     -18.708 -52.413  -6.540  1.00 51.05           C  
ATOM     25  CB  ALA A   2     -17.237 -54.345  -5.797  1.00 51.05           C  
ATOM     26  HB1 ALA A   2     -16.317 -53.831  -6.075  1.00 51.05           H  
ATOM     27  HB2 ALA A   2     -17.082 -55.422  -5.855  1.00 51.05           H  
ATOM     28  HB3 ALA A   2     -17.481 -54.088  -4.766  1.00 51.05           H  
ATOM     29  O   ALA A   2     -19.664 -52.072  -5.847  1.00 51.05           O  
ATOM     30  N   MET A   3     -17.977 -51.513  -7.215  1.00 54.62           N  
ATOM     31  H   MET A   3     -17.168 -51.838  -7.726  1.00 54.62           H  
ATOM     32  CA  MET A   3     -18.191 -50.053  -7.135  1.00 54.62           C  
ATOM     33  HA  MET A   3     -18.096 -49.746  -6.094  1.00 54.62           H  
ATOM     34  C   MET A   3     -19.583 -49.568  -7.593  1.00 54.62           C  
ATOM     35  CB  MET A   3     -17.104 -49.331  -7.950  1.00 54.62           C  
ATOM     36  HB2 MET A   3     -17.406 -48.298  -8.122  1.00 54.62           H  
ATOM     37  HB3 MET A   3     -16.987 -49.815  -8.920  1.00 54.62           H  
ATOM     38  O   MET A   3     -19.990 -48.469  -7.224  1.00 54.62           O  
ATOM     39  CG  MET A   3     -15.758 -49.300  -7.219  1.00 54.62           C  
ATOM     40  HG2 MET A   3     -15.466 -50.310  -6.932  1.00 54.62           H  
ATOM     41  HG3 MET A   3     -15.873 -48.704  -6.314  1.00 54.62           H  
ATOM     42  SD  MET A   3     -14.431 -48.581  -8.219  1.00 54.62           S  
ATOM     43  CE  MET A   3     -13.231 -48.175  -6.920  1.00 54.62           C  
ATOM     44  HE1 MET A   3     -13.671 -47.466  -6.219  1.00 54.62           H  
ATOM     45  HE2 MET A   3     -12.938 -49.080  -6.388  1.00 54.62           H  
ATOM     46  HE3 MET A   3     -12.348 -47.723  -7.372  1.00 54.62           H  
ATOM     47  N   GLY A   4     -20.346 -50.367  -8.350  1.00 66.27           N  
ATOM     48  H   GLY A   4     -20.015 -51.295  -8.573  1.00 66.27           H  
ATOM     49  CA  GLY A   4     -21.646 -49.946  -8.891  1.00 66.27           C  
ATOM     50  HA2 GLY A   4     -22.046 -50.748  -9.511  1.00 66.27           H  
ATOM     51  HA3 GLY A   4     -21.503 -49.067  -9.519  1.00 66.27           H  
ATOM     52  C   GLY A   4     -22.704 -49.601  -7.832  1.00 66.27           C  
ATOM     53  O   GLY A   4     -23.600 -48.806  -8.107  1.00 66.27           O  
ATOM     54  N   LYS A   5     -22.592 -50.142  -6.607  1.00 68.04           N  
ATOM     55  H   LYS A   5     -21.797 -50.736  -6.420  1.00 68.04           H  
ATOM     56  CA  LYS A   5     -23.603 -49.951  -5.550  1.00 68.04           C  
ATOM     57  HA  LYS A   5     -24.589 -50.105  -5.990  1.00 68.04           H  
ATOM     58  C   LYS A   5     -23.677 -48.529  -4.978  1.00 68.04           C  
ATOM     59  CB  LYS A   5     -23.418 -50.984  -4.424  1.00 68.04           C  
ATOM     60  HB2 LYS A   5     -22.378 -51.003  -4.097  1.00 68.04           H  
ATOM     61  HB3 LYS A   5     -24.031 -50.674  -3.577  1.00 68.04           H  
ATOM     62  O   LYS A   5     -24.732 -48.160  -4.477  1.00 68.04           O  
ATOM     63  CG  LYS A   5     -23.867 -52.393  -4.850  1.00 68.04           C  
ATOM     64  HG2 LYS A   5     -23.154 -52.803  -5.566  1.00 68.04           H  
ATOM     65  HG3 LYS A   5     -24.844 -52.322  -5.328  1.00 68.04           H  
ATOM     66  CD  LYS A   5     -23.983 -53.332  -3.640  1.00 68.04           C  
ATOM     67  HD2 LYS A   5     -22.995 -53.487  -3.207  1.00 68.04           H  
ATOM     68  HD3 LYS A   5     -24.625 -52.864  -2.894  1.00 68.04           H  
ATOM     69  CE  LYS A   5     -24.595 -54.677  -4.055  1.00 68.04           C  
ATOM     70  HE2 LYS A   5     -25.526 -54.482  -4.587  1.00 68.04           H  
ATOM     71  HE3 LYS A   5     -23.915 -55.173  -4.748  1.00 68.04           H  
ATOM     72  NZ  LYS A   5     -24.864 -55.549  -2.882  1.00 68.04           N  
ATOM     73  HZ1 LYS A   5     -25.521 -55.107  -2.256  1.00 68.04           H  
ATOM     74  HZ2 LYS A   5     -24.017 -55.736  -2.366  1.00 68.04           H  
ATOM     75  HZ3 LYS A   5     -25.262 -56.431  -3.172  1.00 68.04           H  
ATOM     76  N   HIS A   6     -22.610 -47.729  -5.067  1.00 77.12           N  
ATOM     77  H   HIS A   6     -21.771 -48.087  -5.502  1.00 77.12           H  
ATOM     78  CA  HIS A   6     -22.599 -46.363  -4.519  1.00 77.12           C  
ATOM     79  HA  HIS A   6     -23.398 -46.270  -3.783  1.00 77.12           H  
ATOM     80  C   HIS A   6     -22.885 -45.268  -5.554  1.00 77.12           C  
ATOM     81  CB  HIS A   6     -21.286 -46.110  -3.769  1.00 77.12           C  
ATOM     82  HB2 HIS A   6     -20.440 -46.329  -4.421  1.00 77.12           H  
ATOM     83  HB3 HIS A   6     -21.232 -45.058  -3.489  1.00 77.12           H  
ATOM     84  O   HIS A   6     -23.294 -44.178  -5.168  1.00 77.12           O  
ATOM     85  CG  HIS A   6     -21.190 -46.931  -2.509  1.00 77.12           C  
ATOM     86  CD2 HIS A   6     -20.401 -48.030  -2.307  1.00 77.12           C  
ATOM     87  HD2 HIS A   6     -19.706 -48.452  -3.017  1.00 77.12           H  
ATOM     88  ND1 HIS A   6     -21.931 -46.748  -1.363  1.00 77.12           N  
ATOM     89  HD1 HIS A   6     -22.589 -46.002  -1.187  1.00 77.12           H  
ATOM     90  CE1 HIS A   6     -21.596 -47.714  -0.492  1.00 77.12           C  
ATOM     91  HE1 HIS A   6     -22.002 -47.823   0.503  1.00 77.12           H  
ATOM     92  NE2 HIS A   6     -20.675 -48.529  -1.031  1.00 77.12           N  
ATOM     93  N   LEU A   7     -22.724 -45.543  -6.853  1.00 79.28           N  
ATOM     94  H   LEU A   7     -22.383 -46.455  -7.124  1.00 79.28           H  
ATOM     95  CA  LEU A   7     -22.992 -44.550  -7.901  1.00 79.28           C  
ATOM     96  HA  LEU A   7     -22.695 -43.572  -7.522  1.00 79.28           H  
ATOM     97  C   LEU A   7     -24.487 -44.445  -8.248  1.00 79.28           C  
ATOM     98  CB  LEU A   7     -22.141 -44.879  -9.145  1.00 79.28           C  
ATOM     99  HB2 LEU A   7     -22.760 -45.419  -9.862  1.00 79.28           H  
ATOM    100  HB3 LEU A   7     -21.308 -45.529  -8.877  1.00 79.28           H  
ATOM    101  O   LEU A   7     -24.972 -43.368  -8.590  1.00 79.28           O  
ATOM    102  CG  LEU A   7     -21.574 -43.610  -9.808  1.00 79.28           C  
ATOM    103  HG  LEU A   7     -22.342 -42.837  -9.841  1.00 79.28           H  
ATOM    104  CD1 LEU A   7     -20.359 -43.090  -9.032  1.00 79.28           C  
ATOM    105 HD11 LEU A   7     -20.640 -42.838  -8.010  1.00 79.28           H  
ATOM    106 HD12 LEU A   7     -19.568 -43.841  -9.013  1.00 79.28           H  
ATOM    107 HD13 LEU A   7     -19.980 -42.188  -9.512  1.00 79.28           H  
ATOM    108  CD2 LEU A   7     -21.127 -43.907 -11.238  1.00 79.28           C  
ATOM    109 HD21 LEU A   7     -20.729 -43.000 -11.692  1.00 79.28           H  
ATOM    110 HD22 LEU A   7     -21.981 -44.240 -11.828  1.00 79.28           H  
ATOM    111 HD23 LEU A   7     -20.357 -44.679 -11.242  1.00 79.28           H  
ATOM    112  N   LEU A   8     -25.224 -45.557  -8.144  1.00 80.44           N  
ATOM    113  H   LEU A   8     -24.763 -46.410  -7.859  1.00 80.44           H  
ATOM    114  CA  LEU A   8     -26.620 -45.639  -8.582  1.00 80.44           C  
ATOM    115  HA  LEU A   8     -26.627 -45.315  -9.622  1.00 80.44           H  
ATOM    116  C   LEU A   8     -27.579 -44.681  -7.837  1.00 80.44           C  
ATOM    117  CB  LEU A   8     -27.078 -47.112  -8.540  1.00 80.44           C  
ATOM    118  HB2 LEU A   8     -26.288 -47.742  -8.947  1.00 80.44           H  
ATOM    119  HB3 LEU A   8     -27.233 -47.407  -7.502  1.00 80.44           H  
ATOM    120  O   LEU A   8     -28.397 -44.069  -8.521  1.00 80.44           O  
ATOM    121  CG  LEU A   8     -28.371 -47.392  -9.332  1.00 80.44           C  
ATOM    122  HG  LEU A   8     -29.160 -46.714  -9.005  1.00 80.44           H  
ATOM    123  CD1 LEU A   8     -28.168 -47.241 -10.842  1.00 80.44           C  
ATOM    124 HD11 LEU A   8     -27.964 -46.200 -11.093  1.00 80.44           H  
ATOM    125 HD12 LEU A   8     -27.343 -47.868 -11.180  1.00 80.44           H  
ATOM    126 HD13 LEU A   8     -29.078 -47.534 -11.365  1.00 80.44           H  
ATOM    127  CD2 LEU A   8     -28.830 -48.826  -9.063  1.00 80.44           C  
ATOM    128 HD21 LEU A   8     -28.069 -49.533  -9.392  1.00 80.44           H  
ATOM    129 HD22 LEU A   8     -29.758 -49.020  -9.601  1.00 80.44           H  
ATOM    130 HD23 LEU A   8     -29.016 -48.959  -7.997  1.00 80.44           H  
ATOM    131  N   PRO A   9     -27.485 -44.465  -6.504  1.00 81.29           N  
ATOM    132  CA  PRO A   9     -28.343 -43.497  -5.813  1.00 81.29           C  
ATOM    133  HA  PRO A   9     -29.384 -43.774  -5.980  1.00 81.29           H  
ATOM    134  C   PRO A   9     -28.138 -42.057  -6.300  1.00 81.29           C  
ATOM    135  CB  PRO A   9     -28.022 -43.637  -4.319  1.00 81.29           C  
ATOM    136  HB2 PRO A   9     -27.253 -42.922  -4.026  1.00 81.29           H  
ATOM    137  HB3 PRO A   9     -28.913 -43.507  -3.703  1.00 81.29           H  
ATOM    138  O   PRO A   9     -29.113 -41.346  -6.524  1.00 81.29           O  
ATOM    139  CG  PRO A   9     -27.460 -45.052  -4.206  1.00 81.29           C  
ATOM    140  HG2 PRO A   9     -28.276 -45.773  -4.164  1.00 81.29           H  
ATOM    141  HG3 PRO A   9     -26.799 -45.161  -3.346  1.00 81.29           H  
ATOM    142  CD  PRO A   9     -26.703 -45.203  -5.522  1.00 81.29           C  
ATOM    143  HD2 PRO A   9     -25.720 -44.742  -5.429  1.00 81.29           H  
ATOM    144  HD3 PRO A   9     -26.602 -46.259  -5.772  1.00 81.29           H  
ATOM    145  N   TYR A  10     -26.888 -41.639  -6.533  1.00 81.88           N  
ATOM    146  H   TYR A  10     -26.120 -42.272  -6.359  1.00 81.88           H  
ATOM    147  CA  TYR A  10     -26.581 -40.303  -7.055  1.00 81.88           C  
ATOM    148  HA  TYR A  10     -27.122 -39.562  -6.466  1.00 81.88           H  
ATOM    149  C   TYR A  10     -27.040 -40.131  -8.507  1.00 81.88           C  
ATOM    150  CB  TYR A  10     -25.080 -40.019  -6.914  1.00 81.88           C  
ATOM    151  HB2 TYR A  10     -24.836 -39.138  -7.508  1.00 81.88           H  
ATOM    152  HB3 TYR A  10     -24.507 -40.853  -7.322  1.00 81.88           H  
ATOM    153  O   TYR A  10     -27.572 -39.080  -8.856  1.00 81.88           O  
ATOM    154  CG  TYR A  10     -24.652 -39.747  -5.486  1.00 81.88           C  
ATOM    155  CD1 TYR A  10     -24.853 -38.467  -4.934  1.00 81.88           C  
ATOM    156  HD1 TYR A  10     -25.302 -37.684  -5.528  1.00 81.88           H  
ATOM    157  CD2 TYR A  10     -24.069 -40.765  -4.705  1.00 81.88           C  
ATOM    158  HD2 TYR A  10     -23.907 -41.745  -5.129  1.00 81.88           H  
ATOM    159  CE1 TYR A  10     -24.471 -38.202  -3.606  1.00 81.88           C  
ATOM    160  HE1 TYR A  10     -24.621 -37.223  -3.173  1.00 81.88           H  
ATOM    161  CE2 TYR A  10     -23.687 -40.504  -3.374  1.00 81.88           C  
ATOM    162  HE2 TYR A  10     -23.237 -41.285  -2.779  1.00 81.88           H  
ATOM    163  OH  TYR A  10     -23.522 -38.954  -1.542  1.00 81.88           O  
ATOM    164  HH  TYR A  10     -23.132 -39.714  -1.104  1.00 81.88           H  
ATOM    165  CZ  TYR A  10     -23.888 -39.219  -2.823  1.00 81.88           C  
ATOM    166  N   LEU A  11     -26.905 -41.171  -9.340  1.00 82.24           N  
ATOM    167  H   LEU A  11     -26.427 -41.998  -9.011  1.00 82.24           H  
ATOM    168  CA  LEU A  11     -27.419 -41.149 -10.711  1.00 82.24           C  
ATOM    169  HA  LEU A  11     -27.030 -40.254 -11.197  1.00 82.24           H  
ATOM    170  C   LEU A  11     -28.955 -41.049 -10.736  1.00 82.24           C  
ATOM    171  CB  LEU A  11     -26.918 -42.395 -11.464  1.00 82.24           C  
ATOM    172  HB2 LEU A  11     -25.886 -42.606 -11.184  1.00 82.24           H  
ATOM    173  HB3 LEU A  11     -27.526 -43.248 -11.161  1.00 82.24           H  
ATOM    174  O   LEU A  11     -29.504 -40.274 -11.516  1.00 82.24           O  
ATOM    175  CG  LEU A  11     -26.991 -42.223 -12.993  1.00 82.24           C  
ATOM    176  HG  LEU A  11     -27.923 -41.729 -13.270  1.00 82.24           H  
ATOM    177  CD1 LEU A  11     -25.809 -41.399 -13.513  1.00 82.24           C  
ATOM    178 HD11 LEU A  11     -25.827 -40.400 -13.076  1.00 82.24           H  
ATOM    179 HD12 LEU A  11     -25.883 -41.297 -14.596  1.00 82.24           H  
ATOM    180 HD13 LEU A  11     -24.867 -41.885 -13.261  1.00 82.24           H  
ATOM    181  CD2 LEU A  11     -26.956 -43.585 -13.684  1.00 82.24           C  
ATOM    182 HD21 LEU A  11     -27.815 -44.177 -13.367  1.00 82.24           H  
ATOM    183 HD22 LEU A  11     -27.009 -43.450 -14.764  1.00 82.24           H  
ATOM    184 HD23 LEU A  11     -26.036 -44.112 -13.429  1.00 82.24           H  
ATOM    185  N   MET A  12     -29.644 -41.781  -9.853  1.00 83.18           N  
ATOM    186  H   MET A  12     -29.133 -42.414  -9.254  1.00 83.18           H  
ATOM    187  CA  MET A  12     -31.101 -41.701  -9.689  1.00 83.18           C  
ATOM    188  HA  MET A  12     -31.574 -41.845 -10.660  1.00 83.18           H  
ATOM    189  C   MET A  12     -31.556 -40.328  -9.179  1.00 83.18           C  
ATOM    190  CB  MET A  12     -31.590 -42.807  -8.740  1.00 83.18           C  
ATOM    191  HB2 MET A  12     -32.615 -42.593  -8.438  1.00 83.18           H  
ATOM    192  HB3 MET A  12     -30.971 -42.817  -7.843  1.00 83.18           H  
ATOM    193  O   MET A  12     -32.549 -39.805  -9.679  1.00 83.18           O  
ATOM    194  CG  MET A  12     -31.567 -44.198  -9.384  1.00 83.18           C  
ATOM    195  HG2 MET A  12     -31.773 -44.933  -8.605  1.00 83.18           H  
ATOM    196  HG3 MET A  12     -30.573 -44.397  -9.784  1.00 83.18           H  
ATOM    197  SD  MET A  12     -32.783 -44.426 -10.710  1.00 83.18           S  
ATOM    198  CE  MET A  12     -32.548 -46.189 -11.050  1.00 83.18           C  
ATOM    199  HE1 MET A  12     -31.519 -46.367 -11.361  1.00 83.18           H  
ATOM    200  HE2 MET A  12     -32.765 -46.767 -10.152  1.00 83.18           H  
ATOM    201  HE3 MET A  12     -33.225 -46.495 -11.847  1.00 83.18           H  
ATOM    202  N   LEU A  13     -30.825 -39.712  -8.242  1.00 80.54           N  
ATOM    203  H   LEU A  13     -30.053 -40.210  -7.823  1.00 80.54           H  
ATOM    204  CA  LEU A  13     -31.135 -38.365  -7.748  1.00 80.54           C  
ATOM    205  HA  LEU A  13     -32.186 -38.347  -7.460  1.00 80.54           H  
ATOM    206  C   LEU A  13     -30.940 -37.295  -8.840  1.00 80.54           C  
ATOM    207  CB  LEU A  13     -30.268 -38.058  -6.510  1.00 80.54           C  
ATOM    208  HB2 LEU A  13     -30.062 -38.974  -5.957  1.00 80.54           H  
ATOM    209  HB3 LEU A  13     -29.311 -37.658  -6.846  1.00 80.54           H  
ATOM    210  O   LEU A  13     -31.756 -36.391  -8.986  1.00 80.54           O  
ATOM    211  CG  LEU A  13     -30.955 -37.056  -5.561  1.00 80.54           C  
ATOM    212  HG  LEU A  13     -31.575 -36.366  -6.134  1.00 80.54           H  
ATOM    213  CD1 LEU A  13     -31.830 -37.797  -4.546  1.00 80.54           C  
ATOM    214 HD11 LEU A  13     -32.578 -38.392  -5.070  1.00 80.54           H  
ATOM    215 HD12 LEU A  13     -31.219 -38.451  -3.924  1.00 80.54           H  
ATOM    216 HD13 LEU A  13     -32.342 -37.074  -3.910  1.00 80.54           H  
ATOM    217  CD2 LEU A  13     -29.926 -36.234  -4.789  1.00 80.54           C  
ATOM    218 HD21 LEU A  13     -29.282 -36.891  -4.204  1.00 80.54           H  
ATOM    219 HD22 LEU A  13     -30.437 -35.540  -4.122  1.00 80.54           H  
ATOM    220 HD23 LEU A  13     -29.320 -35.659  -5.489  1.00 80.54           H  
ATOM    221  N   ALA A  14     -29.887 -37.415  -9.653  1.00 77.69           N  
ATOM    222  H   ALA A  14     -29.210 -38.142  -9.471  1.00 77.69           H  
ATOM    223  CA  ALA A  14     -29.672 -36.527 -10.795  1.00 77.69           C  
ATOM    224  HA  ALA A  14     -29.715 -35.495 -10.448  1.00 77.69           H  
ATOM    225  C   ALA A  14     -30.768 -36.697 -11.867  1.00 77.69           C  
ATOM    226  CB  ALA A  14     -28.267 -36.792 -11.352  1.00 77.69           C  
ATOM    227  HB1 ALA A  14     -28.190 -37.821 -11.704  1.00 77.69           H  
ATOM    228  HB2 ALA A  14     -28.072 -36.114 -12.183  1.00 77.69           H  
ATOM    229  HB3 ALA A  14     -27.524 -36.623 -10.573  1.00 77.69           H  
ATOM    230  O   ALA A  14     -31.287 -35.710 -12.389  1.00 77.69           O  
ATOM    231  N   LEU A  15     -31.170 -37.940 -12.160  1.00 77.34           N  
ATOM    232  H   LEU A  15     -30.693 -38.712 -11.717  1.00 77.34           H  
ATOM    233  CA  LEU A  15     -32.270 -38.242 -13.082  1.00 77.34           C  
ATOM    234  HA  LEU A  15     -32.089 -37.711 -14.016  1.00 77.34           H  
ATOM    235  C   LEU A  15     -33.628 -37.735 -12.569  1.00 77.34           C  
ATOM    236  CB  LEU A  15     -32.300 -39.758 -13.361  1.00 77.34           C  
ATOM    237  HB2 LEU A  15     -32.093 -40.290 -12.433  1.00 77.34           H  
ATOM    238  HB3 LEU A  15     -33.301 -40.047 -13.681  1.00 77.34           H  
ATOM    239  O   LEU A  15     -34.410 -37.209 -13.366  1.00 77.34           O  
ATOM    240  CG  LEU A  15     -31.296 -40.187 -14.448  1.00 77.34           C  
ATOM    241  HG  LEU A  15     -30.349 -39.669 -14.300  1.00 77.34           H  
ATOM    242  CD1 LEU A  15     -31.034 -41.692 -14.385  1.00 77.34           C  
ATOM    243 HD11 LEU A  15     -30.624 -41.948 -13.408  1.00 77.34           H  
ATOM    244 HD12 LEU A  15     -31.964 -42.240 -14.536  1.00 77.34           H  
ATOM    245 HD13 LEU A  15     -30.314 -41.974 -15.153  1.00 77.34           H  
ATOM    246  CD2 LEU A  15     -31.832 -39.869 -15.848  1.00 77.34           C  
ATOM    247 HD21 LEU A  15     -32.771 -40.396 -16.020  1.00 77.34           H  
ATOM    248 HD22 LEU A  15     -31.104 -40.180 -16.597  1.00 77.34           H  
ATOM    249 HD23 LEU A  15     -32.000 -38.797 -15.953  1.00 77.34           H  
ATOM    250  N   SER A  16     -33.913 -37.824 -11.265  1.00 76.35           N  
ATOM    251  H   SER A  16     -33.264 -38.281 -10.640  1.00 76.35           H  
ATOM    252  CA  SER A  16     -35.148 -37.262 -10.700  1.00 76.35           C  
ATOM    253  HA  SER A  16     -35.986 -37.648 -11.279  1.00 76.35           H  
ATOM    254  C   SER A  16     -35.181 -35.733 -10.819  1.00 76.35           C  
ATOM    255  CB  SER A  16     -35.392 -37.731  -9.261  1.00 76.35           C  
ATOM    256  HB2 SER A  16     -35.313 -38.817  -9.220  1.00 76.35           H  
ATOM    257  HB3 SER A  16     -36.404 -37.446  -8.973  1.00 76.35           H  
ATOM    258  O   SER A  16     -36.197 -35.164 -11.222  1.00 76.35           O  
ATOM    259  OG  SER A  16     -34.485 -37.159  -8.345  1.00 76.35           O  
ATOM    260  HG  SER A  16     -34.764 -37.377  -7.453  1.00 76.35           H  
ATOM    261  N   PHE A  17     -34.055 -35.052 -10.580  1.00 67.14           N  
ATOM    262  H   PHE A  17     -33.272 -35.552 -10.186  1.00 67.14           H  
ATOM    263  CA  PHE A  17     -33.975 -33.593 -10.707  1.00 67.14           C  
ATOM    264  HA  PHE A  17     -34.786 -33.167 -10.116  1.00 67.14           H  
ATOM    265  C   PHE A  17     -34.179 -33.116 -12.159  1.00 67.14           C  
ATOM    266  CB  PHE A  17     -32.648 -33.100 -10.110  1.00 67.14           C  
ATOM    267  HB2 PHE A  17     -32.270 -33.838  -9.403  1.00 67.14           H  
ATOM    268  HB3 PHE A  17     -31.901 -33.001 -10.897  1.00 67.14           H  
ATOM    269  O   PHE A  17     -34.892 -32.141 -12.401  1.00 67.14           O  
ATOM    270  CG  PHE A  17     -32.788 -31.790  -9.360  1.00 67.14           C  
ATOM    271  CD1 PHE A  17     -32.624 -30.561 -10.025  1.00 67.14           C  
ATOM    272  HD1 PHE A  17     -32.384 -30.542 -11.078  1.00 67.14           H  
ATOM    273  CD2 PHE A  17     -33.116 -31.806  -7.991  1.00 67.14           C  
ATOM    274  HD2 PHE A  17     -33.249 -32.748  -7.478  1.00 67.14           H  
ATOM    275  CE1 PHE A  17     -32.784 -29.353  -9.321  1.00 67.14           C  
ATOM    276  HE1 PHE A  17     -32.663 -28.410  -9.832  1.00 67.14           H  
ATOM    277  CE2 PHE A  17     -33.276 -30.600  -7.287  1.00 67.14           C  
ATOM    278  HE2 PHE A  17     -33.530 -30.615  -6.238  1.00 67.14           H  
ATOM    279  CZ  PHE A  17     -33.111 -29.373  -7.953  1.00 67.14           C  
ATOM    280  HZ  PHE A  17     -33.240 -28.445  -7.415  1.00 67.14           H  
ATOM    281  N   VAL A  18     -33.630 -33.842 -13.142  1.00 71.56           N  
ATOM    282  H   VAL A  18     -33.029 -34.609 -12.877  1.00 71.56           H  
ATOM    283  CA  VAL A  18     -33.819 -33.553 -14.579  1.00 71.56           C  
ATOM    284  HA  VAL A  18     -33.657 -32.487 -14.740  1.00 71.56           H  
ATOM    285  C   VAL A  18     -35.252 -33.845 -15.051  1.00 71.56           C  
ATOM    286  CB  VAL A  18     -32.772 -34.321 -15.415  1.00 71.56           C  
ATOM    287  HB  VAL A  18     -32.790 -35.373 -15.131  1.00 71.56           H  
ATOM    288  O   VAL A  18     -35.798 -33.090 -15.860  1.00 71.56           O  
ATOM    289  CG1 VAL A  18     -33.011 -34.227 -16.929  1.00 71.56           C  
ATOM    290 HG11 VAL A  18     -32.197 -34.715 -17.465  1.00 71.56           H  
ATOM    291 HG12 VAL A  18     -33.072 -33.182 -17.233  1.00 71.56           H  
ATOM    292 HG13 VAL A  18     -33.940 -34.732 -17.195  1.00 71.56           H  
ATOM    293  CG2 VAL A  18     -31.365 -33.761 -15.155  1.00 71.56           C  
ATOM    294 HG21 VAL A  18     -31.307 -32.723 -15.484  1.00 71.56           H  
ATOM    295 HG22 VAL A  18     -31.128 -33.803 -14.092  1.00 71.56           H  
ATOM    296 HG23 VAL A  18     -30.625 -34.354 -15.692  1.00 71.56           H  
ATOM    297  N   THR A  19     -35.895 -34.899 -14.540  1.00 61.85           N  
ATOM    298  H   THR A  19     -35.412 -35.489 -13.878  1.00 61.85           H  
ATOM    299  CA  THR A  19     -37.292 -35.223 -14.898  1.00 61.85           C  
ATOM    300  HA  THR A  19     -37.406 -35.097 -15.975  1.00 61.85           H  
ATOM    301  C   THR A  19     -38.300 -34.260 -14.269  1.00 61.85           C  
ATOM    302  CB  THR A  19     -37.666 -36.680 -14.589  1.00 61.85           C  
ATOM    303  HB  THR A  19     -38.749 -36.791 -14.653  1.00 61.85           H  
ATOM    304  O   THR A  19     -39.230 -33.833 -14.949  1.00 61.85           O  
ATOM    305  CG2 THR A  19     -37.020 -37.649 -15.577  1.00 61.85           C  
ATOM    306 HG21 THR A  19     -37.387 -37.438 -16.581  1.00 61.85           H  
ATOM    307 HG22 THR A  19     -37.290 -38.671 -15.312  1.00 61.85           H  
ATOM    308 HG23 THR A  19     -35.935 -37.543 -15.562  1.00 61.85           H  
ATOM    309  OG1 THR A  19     -37.238 -37.077 -13.314  1.00 61.85           O  
ATOM    310  HG1 THR A  19     -36.287 -37.201 -13.358  1.00 61.85           H  
ATOM    311  N   THR A  20     -38.084 -33.811 -13.028  1.00 61.86           N  
ATOM    312  H   THR A  20     -37.333 -34.225 -12.494  1.00 61.86           H  
ATOM    313  CA  THR A  20     -38.963 -32.808 -12.390  1.00 61.86           C  
ATOM    314  HA  THR A  20     -39.985 -33.185 -12.424  1.00 61.86           H  
ATOM    315  C   THR A  20     -38.943 -31.474 -13.153  1.00 61.86           C  
ATOM    316  CB  THR A  20     -38.597 -32.572 -10.914  1.00 61.86           C  
ATOM    317  HB  THR A  20     -37.705 -31.949 -10.850  1.00 61.86           H  
ATOM    318  O   THR A  20     -39.985 -30.852 -13.346  1.00 61.86           O  
ATOM    319  CG2 THR A  20     -39.746 -31.903 -10.156  1.00 61.86           C  
ATOM    320 HG21 THR A  20     -39.468 -31.787  -9.109  1.00 61.86           H  
ATOM    321 HG22 THR A  20     -39.951 -30.917 -10.573  1.00 61.86           H  
ATOM    322 HG23 THR A  20     -40.645 -32.517 -10.221  1.00 61.86           H  
ATOM    323  OG1 THR A  20     -38.357 -33.785 -10.236  1.00 61.86           O  
ATOM    324  HG1 THR A  20     -37.597 -34.228 -10.620  1.00 61.86           H  
ATOM    325  N   LEU A  21     -37.778 -31.071 -13.678  1.00 55.16           N  
ATOM    326  H   LEU A  21     -36.956 -31.624 -13.481  1.00 55.16           H  
ATOM    327  CA  LEU A  21     -37.599 -29.850 -14.480  1.00 55.16           C  
ATOM    328  HA  LEU A  21     -38.166 -29.054 -13.997  1.00 55.16           H  
ATOM    329  C   LEU A  21     -38.159 -29.916 -15.915  1.00 55.16           C  
ATOM    330  CB  LEU A  21     -36.101 -29.471 -14.467  1.00 55.16           C  
ATOM    331  HB2 LEU A  21     -35.504 -30.379 -14.378  1.00 55.16           H  
ATOM    332  HB3 LEU A  21     -35.822 -29.002 -15.410  1.00 55.16           H  
ATOM    333  O   LEU A  21     -38.066 -28.931 -16.645  1.00 55.16           O  
ATOM    334  CG  LEU A  21     -35.754 -28.500 -13.326  1.00 55.16           C  
ATOM    335  HG  LEU A  21     -36.253 -28.816 -12.410  1.00 55.16           H  
ATOM    336  CD1 LEU A  21     -34.247 -28.497 -13.073  1.00 55.16           C  
ATOM    337 HD11 LEU A  21     -33.928 -29.502 -12.797  1.00 55.16           H  
ATOM    338 HD12 LEU A  21     -33.715 -28.180 -13.970  1.00 55.16           H  
ATOM    339 HD13 LEU A  21     -34.015 -27.820 -12.251  1.00 55.16           H  
ATOM    340  CD2 LEU A  21     -36.177 -27.068 -13.670  1.00 55.16           C  
ATOM    341 HD21 LEU A  21     -35.921 -26.402 -12.845  1.00 55.16           H  
ATOM    342 HD22 LEU A  21     -35.671 -26.731 -14.575  1.00 55.16           H  
ATOM    343 HD23 LEU A  21     -37.254 -27.021 -13.828  1.00 55.16           H  
ATOM    344  N   THR A  22     -38.736 -31.044 -16.340  1.00 53.71           N  
ATOM    345  H   THR A  22     -38.774 -31.833 -15.710  1.00 53.71           H  
ATOM    346  CA  THR A  22     -39.288 -31.221 -17.699  1.00 53.71           C  
ATOM    347  HA  THR A  22     -39.291 -30.253 -18.200  1.00 53.71           H  
ATOM    348  C   THR A  22     -40.763 -31.645 -17.733  1.00 53.71           C  
ATOM    349  CB  THR A  22     -38.393 -32.145 -18.550  1.00 53.71           C  
ATOM    350  HB  THR A  22     -38.934 -32.452 -19.445  1.00 53.71           H  
ATOM    351  O   THR A  22     -41.313 -31.836 -18.816  1.00 53.71           O  
ATOM    352  CG2 THR A  22     -37.113 -31.435 -18.992  1.00 53.71           C  
ATOM    353 HG21 THR A  22     -36.522 -32.108 -19.612  1.00 53.71           H  
ATOM    354 HG22 THR A  22     -37.369 -30.547 -19.571  1.00 53.71           H  
ATOM    355 HG23 THR A  22     -36.527 -31.137 -18.123  1.00 53.71           H  
ATOM    356  OG1 THR A  22     -37.973 -33.294 -17.850  1.00 53.71           O  
ATOM    357  HG1 THR A  22     -37.330 -33.023 -17.191  1.00 53.71           H  
ATOM    358  N   ALA A  23     -41.430 -31.733 -16.574  1.00 48.76           N  
ATOM    359  H   ALA A  23     -40.914 -31.565 -15.722  1.00 48.76           H  
ATOM    360  CA  ALA A  23     -42.775 -32.305 -16.436  1.00 48.76           C  
ATOM    361  HA  ALA A  23     -43.008 -32.852 -17.349  1.00 48.76           H  
ATOM    362  C   ALA A  23     -43.935 -31.296 -16.254  1.00 48.76           C  
ATOM    363  CB  ALA A  23     -42.724 -33.342 -15.307  1.00 48.76           C  
ATOM    364  HB1 ALA A  23     -41.952 -34.082 -15.518  1.00 48.76           H  
ATOM    365  HB2 ALA A  23     -42.501 -32.851 -14.360  1.00 48.76           H  
ATOM    366  HB3 ALA A  23     -43.684 -33.851 -15.228  1.00 48.76           H  
ATOM    367  O   ALA A  23     -45.083 -31.723 -16.147  1.00 48.76           O  
ATOM    368  N   GLN A  24     -43.689 -29.978 -16.244  1.00 41.93           N  
ATOM    369  H   GLN A  24     -42.733 -29.664 -16.325  1.00 41.93           H  
ATOM    370  CA  GLN A  24     -44.761 -28.967 -16.265  1.00 41.93           C  
ATOM    371  HA  GLN A  24     -45.721 -29.467 -16.133  1.00 41.93           H  
ATOM    372  C   GLN A  24     -44.868 -28.281 -17.628  1.00 41.93           C  
ATOM    373  CB  GLN A  24     -44.648 -27.976 -15.095  1.00 41.93           C  
ATOM    374  HB2 GLN A  24     -45.212 -27.077 -15.345  1.00 41.93           H  
ATOM    375  HB3 GLN A  24     -43.607 -27.698 -14.928  1.00 41.93           H  
ATOM    376  O   GLN A  24     -44.211 -27.281 -17.913  1.00 41.93           O  
ATOM    377  CG  GLN A  24     -45.261 -28.576 -13.818  1.00 41.93           C  
ATOM    378  HG2 GLN A  24     -44.629 -29.385 -13.452  1.00 41.93           H  
ATOM    379  HG3 GLN A  24     -46.241 -28.991 -14.053  1.00 41.93           H  
ATOM    380  CD  GLN A  24     -45.442 -27.548 -12.705  1.00 41.93           C  
ATOM    381  NE2 GLN A  24     -46.423 -27.717 -11.845  1.00 41.93           N  
ATOM    382 HE21 GLN A  24     -47.040 -28.514 -11.908  1.00 41.93           H  
ATOM    383 HE22 GLN A  24     -46.498 -27.010 -11.127  1.00 41.93           H  
ATOM    384  OE1 GLN A  24     -44.721 -26.575 -12.579  1.00 41.93           O  
ATOM    385  N   ALA A  25     -45.750 -28.828 -18.462  1.00 39.90           N  
ATOM    386  H   ALA A  25     -46.254 -29.646 -18.150  1.00 39.90           H  
ATOM    387  CA  ALA A  25     -46.181 -28.239 -19.718  1.00 39.90           C  
ATOM    388  HA  ALA A  25     -45.817 -27.214 -19.780  1.00 39.90           H  
ATOM    389  C   ALA A  25     -47.715 -28.208 -19.805  1.00 39.90           C  
ATOM    390  CB  ALA A  25     -45.571 -29.043 -20.876  1.00 39.90           C  
ATOM    391  HB1 ALA A  25     -45.924 -30.074 -20.838  1.00 39.90           H  
ATOM    392  HB2 ALA A  25     -45.860 -28.602 -21.830  1.00 39.90           H  
ATOM    393  HB3 ALA A  25     -44.484 -29.035 -20.795  1.00 39.90           H  
ATOM    394  O   ALA A  25     -48.385 -29.130 -19.345  1.00 39.90           O  
ATOM    395  N   SER A  26     -48.230 -27.220 -20.543  1.00 41.15           N  
ATOM    396  H   SER A  26     -47.585 -26.490 -20.810  1.00 41.15           H  
ATOM    397  CA  SER A  26     -49.578 -27.154 -21.141  1.00 41.15           C  
ATOM    398  HA  SER A  26     -49.565 -26.234 -21.725  1.00 41.15           H  
ATOM    399  C   SER A  26     -50.817 -26.995 -20.233  1.00 41.15           C  
ATOM    400  CB  SER A  26     -49.750 -28.274 -22.182  1.00 41.15           C  
ATOM    401  HB2 SER A  26     -50.677 -28.124 -22.736  1.00 41.15           H  
ATOM    402  HB3 SER A  26     -48.925 -28.221 -22.893  1.00 41.15           H  
ATOM    403  O   SER A  26     -50.809 -27.302 -19.048  1.00 41.15           O  
ATOM    404  OG  SER A  26     -49.765 -29.563 -21.609  1.00 41.15           O  
ATOM    405  HG  SER A  26     -49.382 -29.520 -20.729  1.00 41.15           H  
ATOM    406  N   TYR A  27     -51.888 -26.524 -20.890  1.00 38.28           N  
ATOM    407  H   TYR A  27     -51.745 -26.367 -21.878  1.00 38.28           H  
ATOM    408  CA  TYR A  27     -53.258 -26.240 -20.427  1.00 38.28           C  
ATOM    409  HA  TYR A  27     -53.764 -25.919 -21.338  1.00 38.28           H  
ATOM    410  C   TYR A  27     -53.461 -25.104 -19.407  1.00 38.28           C  
ATOM    411  CB  TYR A  27     -53.964 -27.526 -19.954  1.00 38.28           C  
ATOM    412  HB2 TYR A  27     -53.410 -27.959 -19.121  1.00 38.28           H  
ATOM    413  HB3 TYR A  27     -54.952 -27.266 -19.574  1.00 38.28           H  
ATOM    414  O   TYR A  27     -52.697 -24.945 -18.469  1.00 38.28           O  
ATOM    415  CG  TYR A  27     -54.135 -28.566 -21.041  1.00 38.28           C  
ATOM    416  CD1 TYR A  27     -55.289 -28.556 -21.850  1.00 38.28           C  
ATOM    417  HD1 TYR A  27     -56.085 -27.851 -21.659  1.00 38.28           H  
ATOM    418  CD2 TYR A  27     -53.125 -29.519 -21.268  1.00 38.28           C  
ATOM    419  HD2 TYR A  27     -52.254 -29.543 -20.630  1.00 38.28           H  
ATOM    420  CE1 TYR A  27     -55.414 -29.473 -22.909  1.00 38.28           C  
ATOM    421  HE1 TYR A  27     -56.291 -29.475 -23.539  1.00 38.28           H  
ATOM    422  CE2 TYR A  27     -53.244 -30.437 -22.328  1.00 38.28           C  
ATOM    423  HE2 TYR A  27     -52.457 -31.156 -22.503  1.00 38.28           H  
ATOM    424  OH  TYR A  27     -54.510 -31.281 -24.188  1.00 38.28           O  
ATOM    425  HH  TYR A  27     -53.766 -31.886 -24.230  1.00 38.28           H  
ATOM    426  CZ  TYR A  27     -54.389 -30.409 -23.155  1.00 38.28           C  
ATOM    427  N   HIS A  28     -54.569 -24.359 -19.410  1.00 38.76           N  
ATOM    428  H   HIS A  28     -54.746 -24.003 -18.481  1.00 38.76           H  
ATOM    429  CA  HIS A  28     -55.392 -23.684 -20.435  1.00 38.76           C  
ATOM    430  HA  HIS A  28     -54.775 -22.946 -20.949  1.00 38.76           H  
ATOM    431  C   HIS A  28     -56.509 -22.959 -19.645  1.00 38.76           C  
ATOM    432  CB  HIS A  28     -56.071 -24.603 -21.485  1.00 38.76           C  
ATOM    433  HB2 HIS A  28     -57.142 -24.647 -21.287  1.00 38.76           H  
ATOM    434  HB3 HIS A  28     -55.737 -25.637 -21.398  1.00 38.76           H  
ATOM    435  O   HIS A  28     -57.140 -23.576 -18.797  1.00 38.76           O  
ATOM    436  CG  HIS A  28     -55.897 -24.128 -22.915  1.00 38.76           C  
ATOM    437  CD2 HIS A  28     -54.938 -24.519 -23.815  1.00 38.76           C  
ATOM    438  HD2 HIS A  28     -54.151 -25.236 -23.635  1.00 38.76           H  
ATOM    439  ND1 HIS A  28     -56.714 -23.232 -23.570  1.00 38.76           N  
ATOM    440  HD1 HIS A  28     -57.539 -22.798 -23.182  1.00 38.76           H  
ATOM    441  CE1 HIS A  28     -56.260 -23.088 -24.827  1.00 38.76           C  
ATOM    442  HE1 HIS A  28     -56.709 -22.460 -25.583  1.00 38.76           H  
ATOM    443  NE2 HIS A  28     -55.168 -23.842 -25.018  1.00 38.76           N  
ATOM    444  N   SER A  29     -56.742 -21.673 -19.928  1.00 35.85           N  
ATOM    445  H   SER A  29     -56.074 -21.264 -20.565  1.00 35.85           H  
ATOM    446  CA  SER A  29     -58.007 -20.903 -19.792  1.00 35.85           C  
ATOM    447  HA  SER A  29     -57.754 -19.912 -19.414  1.00 35.85           H  
ATOM    448  C   SER A  29     -59.202 -21.430 -18.953  1.00 35.85           C  
ATOM    449  CB  SER A  29     -58.551 -20.743 -21.222  1.00 35.85           C  
ATOM    450  HB2 SER A  29     -59.496 -20.200 -21.199  1.00 35.85           H  
ATOM    451  HB3 SER A  29     -57.840 -20.175 -21.822  1.00 35.85           H  
ATOM    452  O   SER A  29     -59.691 -22.512 -19.260  1.00 35.85           O  
ATOM    453  OG  SER A  29     -58.748 -22.016 -21.820  1.00 35.85           O  
ATOM    454  HG  SER A  29     -59.191 -22.559 -21.163  1.00 35.85           H  
ATOM    455  N   VAL A  30     -59.838 -20.560 -18.128  1.00 38.64           N  
ATOM    456  H   VAL A  30     -59.247 -19.892 -17.653  1.00 38.64           H  
ATOM    457  CA  VAL A  30     -61.278 -20.142 -18.254  1.00 38.64           C  
ATOM    458  HA  VAL A  30     -61.345 -19.606 -19.201  1.00 38.64           H  
ATOM    459  C   VAL A  30     -61.765 -19.119 -17.174  1.00 38.64           C  
ATOM    460  CB  VAL A  30     -62.245 -21.365 -18.399  1.00 38.64           C  
ATOM    461  HB  VAL A  30     -61.779 -22.238 -17.942  1.00 38.64           H  
ATOM    462  O   VAL A  30     -61.882 -19.427 -15.998  1.00 38.64           O  
ATOM    463  CG1 VAL A  30     -63.657 -21.288 -17.803  1.00 38.64           C  
ATOM    464 HG11 VAL A  30     -64.138 -22.261 -17.904  1.00 38.64           H  
ATOM    465 HG12 VAL A  30     -64.270 -20.554 -18.326  1.00 38.64           H  
ATOM    466 HG13 VAL A  30     -63.618 -21.064 -16.737  1.00 38.64           H  
ATOM    467  CG2 VAL A  30     -62.509 -21.639 -19.899  1.00 38.64           C  
ATOM    468 HG21 VAL A  30     -63.159 -20.875 -20.326  1.00 38.64           H  
ATOM    469 HG22 VAL A  30     -61.585 -21.656 -20.477  1.00 38.64           H  
ATOM    470 HG23 VAL A  30     -62.989 -22.612 -20.007  1.00 38.64           H  
ATOM    471  N   VAL A  31     -62.102 -17.897 -17.634  1.00 39.08           N  
ATOM    472  H   VAL A  31     -61.736 -17.714 -18.557  1.00 39.08           H  
ATOM    473  CA  VAL A  31     -63.296 -17.047 -17.321  1.00 39.08           C  
ATOM    474  HA  VAL A  31     -63.142 -16.158 -17.933  1.00 39.08           H  
ATOM    475  C   VAL A  31     -63.601 -16.457 -15.904  1.00 39.08           C  
ATOM    476  CB  VAL A  31     -64.552 -17.707 -17.952  1.00 39.08           C  
ATOM    477  HB  VAL A  31     -64.741 -18.654 -17.445  1.00 39.08           H  
ATOM    478  O   VAL A  31     -64.361 -17.019 -15.121  1.00 39.08           O  
ATOM    479  CG1 VAL A  31     -65.846 -16.888 -17.880  1.00 39.08           C  
ATOM    480 HG11 VAL A  31     -66.632 -17.383 -18.451  1.00 39.08           H  
ATOM    481 HG12 VAL A  31     -66.198 -16.844 -16.849  1.00 39.08           H  
ATOM    482 HG13 VAL A  31     -65.689 -15.888 -18.283  1.00 39.08           H  
ATOM    483  CG2 VAL A  31     -64.343 -17.958 -19.460  1.00 39.08           C  
ATOM    484 HG21 VAL A  31     -65.224 -18.444 -19.880  1.00 39.08           H  
ATOM    485 HG22 VAL A  31     -64.176 -17.016 -19.983  1.00 39.08           H  
ATOM    486 HG23 VAL A  31     -63.499 -18.624 -19.641  1.00 39.08           H  
ATOM    487  N   SER A  32     -63.329 -15.140 -15.777  1.00 38.07           N  
ATOM    488  H   SER A  32     -62.589 -14.796 -16.373  1.00 38.07           H  
ATOM    489  CA  SER A  32     -64.146 -14.085 -15.092  1.00 38.07           C  
ATOM    490  HA  SER A  32     -63.692 -13.143 -15.402  1.00 38.07           H  
ATOM    491  C   SER A  32     -64.151 -13.993 -13.539  1.00 38.07           C  
ATOM    492  CB  SER A  32     -65.551 -14.073 -15.713  1.00 38.07           C  
ATOM    493  HB2 SER A  32     -65.999 -13.085 -15.607  1.00 38.07           H  
ATOM    494  HB3 SER A  32     -65.470 -14.264 -16.783  1.00 38.07           H  
ATOM    495  O   SER A  32     -63.689 -14.906 -12.874  1.00 38.07           O  
ATOM    496  OG  SER A  32     -66.404 -15.032 -15.124  1.00 38.07           O  
ATOM    497  HG  SER A  32     -65.871 -15.805 -14.921  1.00 38.07           H  
ATOM    498  N   ARG A  33     -64.618 -12.901 -12.886  1.00 37.46           N  
ATOM    499  H   ARG A  33     -64.432 -12.930 -11.894  1.00 37.46           H  
ATOM    500  CA  ARG A  33     -65.470 -11.761 -13.332  1.00 37.46           C  
ATOM    501  HA  ARG A  33     -65.243 -11.516 -14.370  1.00 37.46           H  
ATOM    502  C   ARG A  33     -65.258 -10.473 -12.486  1.00 37.46           C  
ATOM    503  CB  ARG A  33     -66.943 -12.226 -13.179  1.00 37.46           C  
ATOM    504  HB2 ARG A  33     -67.238 -12.120 -12.135  1.00 37.46           H  
ATOM    505  HB3 ARG A  33     -67.019 -13.289 -13.408  1.00 37.46           H  
ATOM    506  O   ARG A  33     -64.923 -10.589 -11.317  1.00 37.46           O  
ATOM    507  CG  ARG A  33     -67.959 -11.484 -14.062  1.00 37.46           C  
ATOM    508  HG2 ARG A  33     -67.990 -10.438 -13.755  1.00 37.46           H  
ATOM    509  HG3 ARG A  33     -67.650 -11.521 -15.107  1.00 37.46           H  
ATOM    510  CD  ARG A  33     -69.378 -12.061 -13.924  1.00 37.46           C  
ATOM    511  HD2 ARG A  33     -70.075 -11.276 -14.216  1.00 37.46           H  
ATOM    512  HD3 ARG A  33     -69.565 -12.307 -12.878  1.00 37.46           H  
ATOM    513  NE  ARG A  33     -69.613 -13.252 -14.770  1.00 37.46           N  
ATOM    514  HE  ARG A  33     -68.801 -13.773 -15.068  1.00 37.46           H  
ATOM    515  NH1 ARG A  33     -71.914 -13.211 -14.677  1.00 37.46           N  
ATOM    516 HH11 ARG A  33     -72.808 -13.581 -14.967  1.00 37.46           H  
ATOM    517 HH12 ARG A  33     -71.866 -12.476 -13.986  1.00 37.46           H  
ATOM    518  NH2 ARG A  33     -70.899 -14.698 -15.986  1.00 37.46           N  
ATOM    519 HH21 ARG A  33     -70.062 -15.142 -16.336  1.00 37.46           H  
ATOM    520 HH22 ARG A  33     -71.804 -15.066 -16.241  1.00 37.46           H  
ATOM    521  CZ  ARG A  33     -70.801 -13.713 -15.139  1.00 37.46           C  
ATOM    522  N   PHE A  34     -65.594  -9.298 -13.057  1.00 37.64           N  
ATOM    523  H   PHE A  34     -65.872  -9.350 -14.027  1.00 37.64           H  
ATOM    524  CA  PHE A  34     -65.642  -7.934 -12.452  1.00 37.64           C  
ATOM    525  HA  PHE A  34     -66.069  -7.280 -13.212  1.00 37.64           H  
ATOM    526  C   PHE A  34     -64.290  -7.290 -12.043  1.00 37.64           C  
ATOM    527  CB  PHE A  34     -66.618  -7.910 -11.257  1.00 37.64           C  
ATOM    528  HB2 PHE A  34     -66.201  -8.515 -10.452  1.00 37.64           H  
ATOM    529  HB3 PHE A  34     -66.674  -6.896 -10.862  1.00 37.64           H  
ATOM    530  O   PHE A  34     -63.405  -7.976 -11.560  1.00 37.64           O  
ATOM    531  CG  PHE A  34     -68.034  -8.377 -11.542  1.00 37.64           C  
ATOM    532  CD1 PHE A  34     -68.912  -7.568 -12.289  1.00 37.64           C  
ATOM    533  HD1 PHE A  34     -68.578  -6.616 -12.676  1.00 37.64           H  
ATOM    534  CD2 PHE A  34     -68.493  -9.599 -11.012  1.00 37.64           C  
ATOM    535  HD2 PHE A  34     -67.831 -10.207 -10.413  1.00 37.64           H  
ATOM    536  CE1 PHE A  34     -70.239  -7.980 -12.506  1.00 37.64           C  
ATOM    537  HE1 PHE A  34     -70.916  -7.343 -13.057  1.00 37.64           H  
ATOM    538  CE2 PHE A  34     -69.822 -10.007 -11.224  1.00 37.64           C  
ATOM    539  HE2 PHE A  34     -70.179 -10.922 -10.776  1.00 37.64           H  
ATOM    540  CZ  PHE A  34     -70.696  -9.197 -11.971  1.00 37.64           C  
ATOM    541  HZ  PHE A  34     -71.727  -9.490 -12.104  1.00 37.64           H  
ATOM    542  N   SER A  35     -64.066  -5.968 -12.149  1.00 35.26           N  
ATOM    543  H   SER A  35     -63.227  -5.677 -11.668  1.00 35.26           H  
ATOM    544  CA  SER A  35     -64.659  -4.921 -13.016  1.00 35.26           C  
ATOM    545  HA  SER A  35     -64.831  -5.341 -14.008  1.00 35.26           H  
ATOM    546  C   SER A  35     -63.689  -3.712 -13.101  1.00 35.26           C  
ATOM    547  CB  SER A  35     -65.992  -4.404 -12.465  1.00 35.26           C  
ATOM    548  HB2 SER A  35     -65.831  -3.838 -11.548  1.00 35.26           H  
ATOM    549  HB3 SER A  35     -66.652  -5.245 -12.251  1.00 35.26           H  
ATOM    550  O   SER A  35     -63.139  -3.345 -12.064  1.00 35.26           O  
ATOM    551  OG  SER A  35     -66.621  -3.599 -13.441  1.00 35.26           O  
ATOM    552  HG  SER A  35     -66.507  -2.674 -13.211  1.00 35.26           H  
ATOM    553  N   PRO A  36     -63.452  -3.071 -14.268  1.00 38.45           N  
ATOM    554  CA  PRO A  36     -62.391  -2.062 -14.430  1.00 38.45           C  
ATOM    555  HA  PRO A  36     -61.621  -2.184 -13.668  1.00 38.45           H  
ATOM    556  C   PRO A  36     -62.875  -0.597 -14.419  1.00 38.45           C  
ATOM    557  CB  PRO A  36     -61.796  -2.395 -15.801  1.00 38.45           C  
ATOM    558  HB2 PRO A  36     -61.134  -3.256 -15.713  1.00 38.45           H  
ATOM    559  HB3 PRO A  36     -61.268  -1.552 -16.245  1.00 38.45           H  
ATOM    560  O   PRO A  36     -64.006  -0.314 -14.807  1.00 38.45           O  
ATOM    561  CG  PRO A  36     -63.037  -2.780 -16.611  1.00 38.45           C  
ATOM    562  HG2 PRO A  36     -62.783  -3.436 -17.444  1.00 38.45           H  
ATOM    563  HG3 PRO A  36     -63.536  -1.882 -16.977  1.00 38.45           H  
ATOM    564  CD  PRO A  36     -63.926  -3.488 -15.585  1.00 38.45           C  
ATOM    565  HD2 PRO A  36     -64.970  -3.209 -15.730  1.00 38.45           H  
ATOM    566  HD3 PRO A  36     -63.803  -4.565 -15.701  1.00 38.45           H  
ATOM    567  N   SER A  37     -61.975   0.354 -14.121  1.00 37.10           N  
ATOM    568  H   SER A  37     -61.105   0.069 -13.696  1.00 37.10           H  
ATOM    569  CA  SER A  37     -61.950   1.684 -14.770  1.00 37.10           C  
ATOM    570  HA  SER A  37     -62.072   1.524 -15.842  1.00 37.10           H  
ATOM    571  C   SER A  37     -60.605   2.419 -14.567  1.00 37.10           C  
ATOM    572  CB  SER A  37     -63.117   2.582 -14.316  1.00 37.10           C  
ATOM    573  HB2 SER A  37     -63.163   3.452 -14.972  1.00 37.10           H  
ATOM    574  HB3 SER A  37     -64.068   2.058 -14.409  1.00 37.10           H  
ATOM    575  O   SER A  37     -59.846   2.080 -13.666  1.00 37.10           O  
ATOM    576  OG  SER A  37     -62.959   3.029 -12.986  1.00 37.10           O  
ATOM    577  HG  SER A  37     -62.949   2.257 -12.416  1.00 37.10           H  
ATOM    578  N   HIS A  38     -60.357   3.448 -15.389  1.00 34.68           N  
ATOM    579  H   HIS A  38     -61.068   3.642 -16.081  1.00 34.68           H  
ATOM    580  CA  HIS A  38     -59.305   4.478 -15.262  1.00 34.68           C  
ATOM    581  HA  HIS A  38     -59.495   5.156 -16.095  1.00 34.68           H  
ATOM    582  C   HIS A  38     -57.829   4.089 -15.479  1.00 34.68           C  
ATOM    583  CB  HIS A  38     -59.554   5.349 -14.023  1.00 34.68           C  
ATOM    584  HB2 HIS A  38     -59.601   4.731 -13.126  1.00 34.68           H  
ATOM    585  HB3 HIS A  38     -58.733   6.056 -13.906  1.00 34.68           H  
ATOM    586  O   HIS A  38     -57.009   4.061 -14.566  1.00 34.68           O  
ATOM    587  CG  HIS A  38     -60.831   6.127 -14.187  1.00 34.68           C  
ATOM    588  CD2 HIS A  38     -60.977   7.264 -14.934  1.00 34.68           C  
ATOM    589  HD2 HIS A  38     -60.183   7.795 -15.437  1.00 34.68           H  
ATOM    590  ND1 HIS A  38     -62.090   5.728 -13.804  1.00 34.68           N  
ATOM    591  HD1 HIS A  38     -62.321   4.901 -13.271  1.00 34.68           H  
ATOM    592  CE1 HIS A  38     -62.972   6.608 -14.306  1.00 34.68           C  
ATOM    593  HE1 HIS A  38     -64.043   6.555 -14.174  1.00 34.68           H  
ATOM    594  NE2 HIS A  38     -62.339   7.560 -15.009  1.00 34.68           N  
ATOM    595  N   VAL A  39     -57.461   3.990 -16.761  1.00 33.93           N  
ATOM    596  H   VAL A  39     -58.194   4.010 -17.456  1.00 33.93           H  
ATOM    597  CA  VAL A  39     -56.099   4.275 -17.248  1.00 33.93           C  
ATOM    598  HA  VAL A  39     -55.368   3.803 -16.591  1.00 33.93           H  
ATOM    599  C   VAL A  39     -55.858   5.792 -17.264  1.00 33.93           C  
ATOM    600  CB  VAL A  39     -55.920   3.722 -18.683  1.00 33.93           C  
ATOM    601  HB  VAL A  39     -56.717   4.118 -19.313  1.00 33.93           H  
ATOM    602  O   VAL A  39     -56.674   6.526 -17.822  1.00 33.93           O  
ATOM    603  CG1 VAL A  39     -54.578   4.109 -19.323  1.00 33.93           C  
ATOM    604 HG11 VAL A  39     -53.752   3.791 -18.687  1.00 33.93           H  
ATOM    605 HG12 VAL A  39     -54.524   5.186 -19.482  1.00 33.93           H  
ATOM    606 HG13 VAL A  39     -54.480   3.628 -20.296  1.00 33.93           H  
ATOM    607  CG2 VAL A  39     -56.022   2.192 -18.702  1.00 33.93           C  
ATOM    608 HG21 VAL A  39     -55.912   1.825 -19.722  1.00 33.93           H  
ATOM    609 HG22 VAL A  39     -56.993   1.870 -18.325  1.00 33.93           H  
ATOM    610 HG23 VAL A  39     -55.238   1.758 -18.081  1.00 33.93           H  
ATOM    611  N   ARG A  40     -54.707   6.258 -16.757  1.00 32.18           N  
ATOM    612  H   ARG A  40     -54.133   5.617 -16.228  1.00 32.18           H  
ATOM    613  CA  ARG A  40     -54.046   7.505 -17.198  1.00 32.18           C  
ATOM    614  HA  ARG A  40     -54.320   7.683 -18.238  1.00 32.18           H  
ATOM    615  C   ARG A  40     -52.524   7.345 -17.172  1.00 32.18           C  
ATOM    616  CB  ARG A  40     -54.462   8.737 -16.367  1.00 32.18           C  
ATOM    617  HB2 ARG A  40     -54.416   8.504 -15.303  1.00 32.18           H  
ATOM    618  HB3 ARG A  40     -53.748   9.536 -16.567  1.00 32.18           H  
ATOM    619  O   ARG A  40     -51.983   6.682 -16.294  1.00 32.18           O  
ATOM    620  CG  ARG A  40     -55.864   9.247 -16.736  1.00 32.18           C  
ATOM    621  HG2 ARG A  40     -56.612   8.600 -16.277  1.00 32.18           H  
ATOM    622  HG3 ARG A  40     -55.982   9.213 -17.819  1.00 32.18           H  
ATOM    623  CD  ARG A  40     -56.103  10.689 -16.276  1.00 32.18           C  
ATOM    624  HD2 ARG A  40     -55.330  11.325 -16.708  1.00 32.18           H  
ATOM    625  HD3 ARG A  40     -56.031  10.731 -15.189  1.00 32.18           H  
ATOM    626  NE  ARG A  40     -57.436  11.157 -16.709  1.00 32.18           N  
ATOM    627  HE  ARG A  40     -58.063  10.448 -17.060  1.00 32.18           H  
ATOM    628  NH1 ARG A  40     -57.165  13.395 -16.263  1.00 32.18           N  
ATOM    629 HH11 ARG A  40     -57.523  14.339 -16.265  1.00 32.18           H  
ATOM    630 HH12 ARG A  40     -56.227  13.206 -15.937  1.00 32.18           H  
ATOM    631  NH2 ARG A  40     -59.098  12.664 -17.102  1.00 32.18           N  
ATOM    632 HH21 ARG A  40     -59.697  11.921 -17.432  1.00 32.18           H  
ATOM    633 HH22 ARG A  40     -59.444  13.613 -17.085  1.00 32.18           H  
ATOM    634  CZ  ARG A  40     -57.890  12.399 -16.689  1.00 32.18           C  
ATOM    635  N   CYS A  41     -51.861   7.952 -18.152  1.00 29.74           N  
ATOM    636  H   CYS A  41     -52.398   8.470 -18.833  1.00 29.74           H  
ATOM    637  CA  CYS A  41     -50.403   8.044 -18.253  1.00 29.74           C  
ATOM    638  HA  CYS A  41     -49.951   7.183 -17.761  1.00 29.74           H  
ATOM    639  C   CYS A  41     -49.874   9.310 -17.545  1.00 29.74           C  
ATOM    640  CB  CYS A  41     -50.030   8.019 -19.749  1.00 29.74           C  
ATOM    641  HB2 CYS A  41     -48.947   8.013 -19.868  1.00 29.74           H  
ATOM    642  HB3 CYS A  41     -50.423   8.910 -20.237  1.00 29.74           H  
ATOM    643  O   CYS A  41     -50.662  10.066 -16.977  1.00 29.74           O  
ATOM    644  SG  CYS A  41     -50.711   6.546 -20.569  1.00 29.74           S  
ATOM    645  HG  CYS A  41     -50.034   5.622 -19.880  1.00 29.74           H  
ATOM    646  N   LEU A  42     -48.563   9.562 -17.693  1.00 32.87           N  
ATOM    647  H   LEU A  42     -48.045   8.873 -18.220  1.00 32.87           H  
ATOM    648  CA  LEU A  42     -47.733  10.589 -17.032  1.00 32.87           C  
ATOM    649  HA  LEU A  42     -46.830  10.651 -17.639  1.00 32.87           H  
ATOM    650  C   LEU A  42     -47.323  10.182 -15.598  1.00 32.87           C  
ATOM    651  CB  LEU A  42     -48.367  11.999 -17.076  1.00 32.87           C  
ATOM    652  HB2 LEU A  42     -47.672  12.708 -16.628  1.00 32.87           H  
ATOM    653  HB3 LEU A  42     -49.248  11.999 -16.434  1.00 32.87           H  
ATOM    654  O   LEU A  42     -48.161   9.768 -14.809  1.00 32.87           O  
ATOM    655  CG  LEU A  42     -48.756  12.499 -18.482  1.00 32.87           C  
ATOM    656  HG  LEU A  42     -49.094  11.670 -19.105  1.00 32.87           H  
ATOM    657  CD1 LEU A  42     -49.904  13.504 -18.402  1.00 32.87           C  
ATOM    658 HD11 LEU A  42     -49.609  14.355 -17.790  1.00 32.87           H  
ATOM    659 HD12 LEU A  42     -50.775  13.022 -17.956  1.00 32.87           H  
ATOM    660 HD13 LEU A  42     -50.163  13.849 -19.403  1.00 32.87           H  
ATOM    661  CD2 LEU A  42     -47.568  13.171 -19.171  1.00 32.87           C  
ATOM    662 HD21 LEU A  42     -47.857  13.501 -20.169  1.00 32.87           H  
ATOM    663 HD22 LEU A  42     -47.235  14.033 -18.593  1.00 32.87           H  
ATOM    664 HD23 LEU A  42     -46.743  12.464 -19.262  1.00 32.87           H  
ATOM    665  N   GLY A  43     -46.054  10.252 -15.184  1.00 29.38           N  
ATOM    666  H   GLY A  43     -45.943   9.983 -14.216  1.00 29.38           H  
ATOM    667  CA  GLY A  43     -44.844  10.696 -15.892  1.00 29.38           C  
ATOM    668  HA2 GLY A  43     -45.025  10.902 -16.948  1.00 29.38           H  
ATOM    669  HA3 GLY A  43     -44.096   9.905 -15.838  1.00 29.38           H  
ATOM    670  C   GLY A  43     -44.253  11.960 -15.274  1.00 29.38           C  
ATOM    671  O   GLY A  43     -44.430  13.047 -15.812  1.00 29.38           O  
ATOM    672  N   CYS A  44     -43.540  11.801 -14.157  1.00 30.17           N  
ATOM    673  H   CYS A  44     -43.430  10.872 -13.777  1.00 30.17           H  
ATOM    674  CA  CYS A  44     -42.866  12.890 -13.452  1.00 30.17           C  
ATOM    675  HA  CYS A  44     -43.135  13.849 -13.897  1.00 30.17           H  
ATOM    676  C   CYS A  44     -41.347  12.724 -13.562  1.00 30.17           C  
ATOM    677  CB  CYS A  44     -43.323  12.914 -11.986  1.00 30.17           C  
ATOM    678  HB2 CYS A  44     -43.110  11.953 -11.517  1.00 30.17           H  
ATOM    679  HB3 CYS A  44     -42.769  13.687 -11.454  1.00 30.17           H  
ATOM    680  O   CYS A  44     -40.761  11.907 -12.854  1.00 30.17           O  
ATOM    681  SG  CYS A  44     -45.100  13.277 -11.884  1.00 30.17           S  
ATOM    682  HG  CYS A  44     -45.198  13.245 -10.552  1.00 30.17           H  
ATOM    683  N   VAL A  45     -40.710  13.510 -14.430  1.00 30.42           N  
ATOM    684  H   VAL A  45     -41.250  14.165 -14.977  1.00 30.42           H  
ATOM    685  CA  VAL A  45     -39.249  13.672 -14.434  1.00 30.42           C  
ATOM    686  HA  VAL A  45     -38.780  12.752 -14.089  1.00 30.42           H  
ATOM    687  C   VAL A  45     -38.898  14.792 -13.458  1.00 30.42           C  
ATOM    688  CB  VAL A  45     -38.712  13.969 -15.849  1.00 30.42           C  
ATOM    689  HB  VAL A  45     -39.191  14.869 -16.236  1.00 30.42           H  
ATOM    690  O   VAL A  45     -39.380  15.913 -13.608  1.00 30.42           O  
ATOM    691  CG1 VAL A  45     -37.194  14.183 -15.846  1.00 30.42           C  
ATOM    692 HG11 VAL A  45     -36.935  15.049 -15.237  1.00 30.42           H  
ATOM    693 HG12 VAL A  45     -36.843  14.369 -16.861  1.00 30.42           H  
ATOM    694 HG13 VAL A  45     -36.687  13.303 -15.449  1.00 30.42           H  
ATOM    695  CG2 VAL A  45     -39.014  12.806 -16.805  1.00 30.42           C  
ATOM    696 HG21 VAL A  45     -40.091  12.665 -16.900  1.00 30.42           H  
ATOM    697 HG22 VAL A  45     -38.563  11.887 -16.432  1.00 30.42           H  
ATOM    698 HG23 VAL A  45     -38.610  13.027 -17.793  1.00 30.42           H  
ATOM    699  N   TYR A  46     -38.054  14.501 -12.468  1.00 30.09           N  
ATOM    700  H   TYR A  46     -37.683  13.564 -12.403  1.00 30.09           H  
ATOM    701  CA  TYR A  46     -37.470  15.525 -11.603  1.00 30.09           C  
ATOM    702  HA  TYR A  46     -38.169  16.355 -11.505  1.00 30.09           H  
ATOM    703  C   TYR A  46     -36.185  16.070 -12.233  1.00 30.09           C  
ATOM    704  CB  TYR A  46     -37.213  14.970 -10.191  1.00 30.09           C  
ATOM    705  HB2 TYR A  46     -37.172  13.881 -10.218  1.00 30.09           H  
ATOM    706  HB3 TYR A  46     -36.233  15.305  -9.850  1.00 30.09           H  
ATOM    707  O   TYR A  46     -35.228  15.329 -12.444  1.00 30.09           O  
ATOM    708  CG  TYR A  46     -38.234  15.408  -9.158  1.00 30.09           C  
ATOM    709  CD1 TYR A  46     -37.955  16.504  -8.316  1.00 30.09           C  
ATOM    710  HD1 TYR A  46     -37.018  17.031  -8.413  1.00 30.09           H  
ATOM    711  CD2 TYR A  46     -39.456  14.719  -9.033  1.00 30.09           C  
ATOM    712  HD2 TYR A  46     -39.670  13.881  -9.679  1.00 30.09           H  
ATOM    713  CE1 TYR A  46     -38.887  16.902  -7.337  1.00 30.09           C  
ATOM    714  HE1 TYR A  46     -38.665  17.735  -6.687  1.00 30.09           H  
ATOM    715  CE2 TYR A  46     -40.392  15.116  -8.057  1.00 30.09           C  
ATOM    716  HE2 TYR A  46     -41.328  14.589  -7.944  1.00 30.09           H  
ATOM    717  OH  TYR A  46     -41.009  16.573  -6.258  1.00 30.09           O  
ATOM    718  HH  TYR A  46     -40.690  17.303  -5.723  1.00 30.09           H  
ATOM    719  CZ  TYR A  46     -40.107  16.204  -7.205  1.00 30.09           C  
ATOM    720  N   VAL A  47     -36.148  17.382 -12.462  1.00 31.66           N  
ATOM    721  H   VAL A  47     -36.994  17.914 -12.314  1.00 31.66           H  
ATOM    722  CA  VAL A  47     -34.921  18.164 -12.665  1.00 31.66           C  
ATOM    723  HA  VAL A  47     -34.053  17.559 -12.403  1.00 31.66           H  
ATOM    724  C   VAL A  47     -34.997  19.353 -11.714  1.00 31.66           C  
ATOM    725  CB  VAL A  47     -34.760  18.640 -14.126  1.00 31.66           C  
ATOM    726  HB  VAL A  47     -35.615  19.259 -14.399  1.00 31.66           H  
ATOM    727  O   VAL A  47     -36.032  20.017 -11.650  1.00 31.66           O  
ATOM    728  CG1 VAL A  47     -33.481  19.470 -14.313  1.00 31.66           C  
ATOM    729 HG11 VAL A  47     -32.609  18.892 -14.007  1.00 31.66           H  
ATOM    730 HG12 VAL A  47     -33.532  20.389 -13.730  1.00 31.66           H  
ATOM    731 HG13 VAL A  47     -33.371  19.747 -15.361  1.00 31.66           H  
ATOM    732  CG2 VAL A  47     -34.689  17.461 -15.104  1.00 31.66           C  
ATOM    733 HG21 VAL A  47     -35.632  16.915 -15.087  1.00 31.66           H  
ATOM    734 HG22 VAL A  47     -33.879  16.788 -14.823  1.00 31.66           H  
ATOM    735 HG23 VAL A  47     -34.524  17.824 -16.118  1.00 31.66           H  
ATOM    736  N   ARG A  48     -33.922  19.636 -10.973  1.00 32.56           N  
ATOM    737  H   ARG A  48     -33.098  19.058 -11.061  1.00 32.56           H  
ATOM    738  CA  ARG A  48     -33.786  20.882 -10.210  1.00 32.56           C  
ATOM    739  HA  ARG A  48     -34.437  21.618 -10.681  1.00 32.56           H  
ATOM    740  C   ARG A  48     -32.360  21.423 -10.323  1.00 32.56           C  
ATOM    741  CB  ARG A  48     -34.264  20.698  -8.755  1.00 32.56           C  
ATOM    742  HB2 ARG A  48     -33.529  20.122  -8.192  1.00 32.56           H  
ATOM    743  HB3 ARG A  48     -35.206  20.148  -8.764  1.00 32.56           H  
ATOM    744  O   ARG A  48     -31.401  20.660 -10.339  1.00 32.56           O  
ATOM    745  CG  ARG A  48     -34.502  22.057  -8.073  1.00 32.56           C  
ATOM    746  HG2 ARG A  48     -33.546  22.560  -7.932  1.00 32.56           H  
ATOM    747  HG3 ARG A  48     -35.128  22.672  -8.720  1.00 32.56           H  
ATOM    748  CD  ARG A  48     -35.197  21.927  -6.711  1.00 32.56           C  
ATOM    749  HD2 ARG A  48     -34.555  21.350  -6.046  1.00 32.56           H  
ATOM    750  HD3 ARG A  48     -36.140  21.396  -6.847  1.00 32.56           H  
ATOM    751  NE  ARG A  48     -35.456  23.258  -6.121  1.00 32.56           N  
ATOM    752  HE  ARG A  48     -35.019  24.043  -6.582  1.00 32.56           H  
ATOM    753  NH1 ARG A  48     -36.625  22.590  -4.258  1.00 32.56           N  
ATOM    754 HH11 ARG A  48     -37.079  22.826  -3.387  1.00 32.56           H  
ATOM    755 HH12 ARG A  48     -36.463  21.627  -4.518  1.00 32.56           H  
ATOM    756  NH2 ARG A  48     -36.215  24.756  -4.577  1.00 32.56           N  
ATOM    757 HH21 ARG A  48     -36.606  24.954  -3.667  1.00 32.56           H  
ATOM    758 HH22 ARG A  48     -35.731  25.502  -5.057  1.00 32.56           H  
ATOM    759  CZ  ARG A  48     -36.099  23.527  -4.996  1.00 32.56           C  
ATOM    760  N   SER A  49     -32.284  22.741 -10.467  1.00 35.24           N  
ATOM    761  H   SER A  49     -33.155  23.249 -10.528  1.00 35.24           H  
ATOM    762  CA  SER A  49     -31.094  23.573 -10.680  1.00 35.24           C  
ATOM    763  HA  SER A  49     -30.547  23.198 -11.544  1.00 35.24           H  
ATOM    764  C   SER A  49     -30.152  23.594  -9.460  1.00 35.24           C  
ATOM    765  CB  SER A  49     -31.589  25.004 -10.969  1.00 35.24           C  
ATOM    766  HB2 SER A  49     -30.842  25.546 -11.549  1.00 35.24           H  
ATOM    767  HB3 SER A  49     -31.739  25.527 -10.024  1.00 35.24           H  
ATOM    768  O   SER A  49     -30.580  23.235  -8.368  1.00 35.24           O  
ATOM    769  OG  SER A  49     -32.820  25.013 -11.681  1.00 35.24           O  
ATOM    770  HG  SER A  49     -32.984  25.907 -11.993  1.00 35.24           H  
ATOM    771  N   GLY A  50     -28.905  24.069  -9.564  1.00 32.21           N  
ATOM    772  H   GLY A  50     -28.377  24.072  -8.703  1.00 32.21           H  
ATOM    773  CA  GLY A  50     -28.190  24.601 -10.739  1.00 32.21           C  
ATOM    774  HA2 GLY A  50     -27.890  23.778 -11.388  1.00 32.21           H  
ATOM    775  HA3 GLY A  50     -28.829  25.279 -11.304  1.00 32.21           H  
ATOM    776  C   GLY A  50     -26.928  25.381 -10.336  1.00 32.21           C  
ATOM    777  O   GLY A  50     -26.445  25.221  -9.223  1.00 32.21           O  
ATOM    778  N   VAL A  51     -26.414  26.245 -11.222  1.00 29.05           N  
ATOM    779  H   VAL A  51     -26.854  26.341 -12.126  1.00 29.05           H  
ATOM    780  CA  VAL A  51     -25.322  27.201 -10.932  1.00 29.05           C  
ATOM    781  HA  VAL A  51     -25.259  27.349  -9.854  1.00 29.05           H  
ATOM    782  C   VAL A  51     -25.652  28.554 -11.574  1.00 29.05           C  
ATOM    783  CB  VAL A  51     -23.947  26.683 -11.418  1.00 29.05           C  
ATOM    784  HB  VAL A  51     -23.996  26.501 -12.492  1.00 29.05           H  
ATOM    785  O   VAL A  51     -26.176  28.599 -12.687  1.00 29.05           O  
ATOM    786  CG1 VAL A  51     -22.811  27.682 -11.151  1.00 29.05           C  
ATOM    787 HG11 VAL A  51     -21.857  27.251 -11.454  1.00 29.05           H  
ATOM    788 HG12 VAL A  51     -22.952  28.592 -11.733  1.00 29.05           H  
ATOM    789 HG13 VAL A  51     -22.765  27.931 -10.090  1.00 29.05           H  
ATOM    790  CG2 VAL A  51     -23.557  25.371 -10.723  1.00 29.05           C  
ATOM    791 HG21 VAL A  51     -23.554  25.507  -9.642  1.00 29.05           H  
ATOM    792 HG22 VAL A  51     -22.565  25.055 -11.048  1.00 29.05           H  
ATOM    793 HG23 VAL A  51     -24.264  24.582 -10.980  1.00 29.05           H  
ATOM    794  N   LEU A  52     -25.360  29.652 -10.872  1.00 31.50           N  
ATOM    795  H   LEU A  52     -24.882  29.533  -9.990  1.00 31.50           H  
ATOM    796  CA  LEU A  52     -25.538  31.027 -11.349  1.00 31.50           C  
ATOM    797  HA  LEU A  52     -26.345  31.052 -12.081  1.00 31.50           H  
ATOM    798  C   LEU A  52     -24.269  31.555 -12.032  1.00 31.50           C  
ATOM    799  CB  LEU A  52     -25.906  31.933 -10.155  1.00 31.50           C  
ATOM    800  HB2 LEU A  52     -25.344  31.600  -9.282  1.00 31.50           H  
ATOM    801  HB3 LEU A  52     -25.586  32.954 -10.362  1.00 31.50           H  
ATOM    802  O   LEU A  52     -23.180  31.460 -11.473  1.00 31.50           O  
ATOM    803  CG  LEU A  52     -27.407  31.957  -9.823  1.00 31.50           C  
ATOM    804  HG  LEU A  52     -27.819  30.951  -9.908  1.00 31.50           H  
ATOM    805  CD1 LEU A  52     -27.628  32.454  -8.396  1.00 31.50           C  
ATOM    806 HD11 LEU A  52     -27.216  33.456  -8.274  1.00 31.50           H  
ATOM    807 HD12 LEU A  52     -27.140  31.780  -7.692  1.00 31.50           H  
ATOM    808 HD13 LEU A  52     -28.694  32.470  -8.168  1.00 31.50           H  
ATOM    809  CD2 LEU A  52     -28.160  32.896 -10.771  1.00 31.50           C  
ATOM    810 HD21 LEU A  52     -28.048  32.557 -11.801  1.00 31.50           H  
ATOM    811 HD22 LEU A  52     -29.220  32.893 -10.519  1.00 31.50           H  
ATOM    812 HD23 LEU A  52     -27.774  33.912 -10.681  1.00 31.50           H  
ATOM    813  N   TYR A  53     -24.440  32.231 -13.169  1.00 36.80           N  
ATOM    814  H   TYR A  53     -25.364  32.265 -13.575  1.00 36.80           H  
ATOM    815  CA  TYR A  53     -23.445  33.147 -13.731  1.00 36.80           C  
ATOM    816  HA  TYR A  53     -22.635  33.277 -13.013  1.00 36.80           H  
ATOM    817  C   TYR A  53     -24.086  34.518 -13.952  1.00 36.80           C  
ATOM    818  CB  TYR A  53     -22.827  32.585 -15.018  1.00 36.80           C  
ATOM    819  HB2 TYR A  53     -22.293  33.386 -15.529  1.00 36.80           H  
ATOM    820  HB3 TYR A  53     -23.620  32.246 -15.685  1.00 36.80           H  
ATOM    821  O   TYR A  53     -25.208  34.620 -14.449  1.00 36.80           O  
ATOM    822  CG  TYR A  53     -21.848  31.456 -14.766  1.00 36.80           C  
ATOM    823  CD1 TYR A  53     -20.512  31.749 -14.425  1.00 36.80           C  
ATOM    824  HD1 TYR A  53     -20.180  32.775 -14.364  1.00 36.80           H  
ATOM    825  CD2 TYR A  53     -22.276  30.116 -14.842  1.00 36.80           C  
ATOM    826  HD2 TYR A  53     -23.302  29.889 -15.091  1.00 36.80           H  
ATOM    827  CE1 TYR A  53     -19.604  30.707 -14.155  1.00 36.80           C  
ATOM    828  HE1 TYR A  53     -18.582  30.933 -13.890  1.00 36.80           H  
ATOM    829  CE2 TYR A  53     -21.371  29.072 -14.576  1.00 36.80           C  
ATOM    830  HE2 TYR A  53     -21.688  28.040 -14.625  1.00 36.80           H  
ATOM    831  OH  TYR A  53     -19.171  28.350 -13.967  1.00 36.80           O  
ATOM    832  HH  TYR A  53     -18.294  28.673 -13.749  1.00 36.80           H  
ATOM    833  CZ  TYR A  53     -20.036  29.364 -14.229  1.00 36.80           C  
ATOM    834  N   LYS A  54     -23.376  35.578 -13.559  1.00 38.40           N  
ATOM    835  H   LYS A  54     -22.448  35.413 -13.197  1.00 38.40           H  
ATOM    836  CA  LYS A  54     -23.839  36.968 -13.629  1.00 38.40           C  
ATOM    837  HA  LYS A  54     -24.914  36.990 -13.804  1.00 38.40           H  
ATOM    838  C   LYS A  54     -23.159  37.679 -14.798  1.00 38.40           C  
ATOM    839  CB  LYS A  54     -23.555  37.638 -12.273  1.00 38.40           C  
ATOM    840  HB2 LYS A  54     -24.077  37.081 -11.494  1.00 38.40           H  
ATOM    841  HB3 LYS A  54     -22.486  37.580 -12.071  1.00 38.40           H  
ATOM    842  O   LYS A  54     -21.997  38.057 -14.687  1.00 38.40           O  
ATOM    843  CG  LYS A  54     -23.996  39.109 -12.209  1.00 38.40           C  
ATOM    844  HG2 LYS A  54     -25.076  39.172 -12.342  1.00 38.40           H  
ATOM    845  HG3 LYS A  54     -23.507  39.677 -13.000  1.00 38.40           H  
ATOM    846  CD  LYS A  54     -23.603  39.710 -10.854  1.00 38.40           C  
ATOM    847  HD2 LYS A  54     -24.121  39.172 -10.060  1.00 38.40           H  
ATOM    848  HD3 LYS A  54     -22.528  39.594 -10.718  1.00 38.40           H  
ATOM    849  CE  LYS A  54     -23.964  41.196 -10.799  1.00 38.40           C  
ATOM    850  HE2 LYS A  54     -23.487  41.696 -11.642  1.00 38.40           H  
ATOM    851  HE3 LYS A  54     -25.043  41.298 -10.919  1.00 38.40           H  
ATOM    852  NZ  LYS A  54     -23.520  41.807  -9.521  1.00 38.40           N  
ATOM    853  HZ1 LYS A  54     -23.961  41.347  -8.737  1.00 38.40           H  
ATOM    854  HZ2 LYS A  54     -23.753  42.790  -9.495  1.00 38.40           H  
ATOM    855  HZ3 LYS A  54     -22.520  41.714  -9.421  1.00 38.40           H  
ATOM    856  N   THR A  55     -23.885  37.885 -15.892  1.00 49.02           N  
ATOM    857  H   THR A  55     -24.828  37.525 -15.936  1.00 49.02           H  
ATOM    858  CA  THR A  55     -23.480  38.819 -16.954  1.00 49.02           C  
ATOM    859  HA  THR A  55     -22.424  38.671 -17.183  1.00 49.02           H  
ATOM    860  C   THR A  55     -23.665  40.264 -16.490  1.00 49.02           C  
ATOM    861  CB  THR A  55     -24.289  38.587 -18.240  1.00 49.02           C  
ATOM    862  HB  THR A  55     -24.042  39.360 -18.967  1.00 49.02           H  
ATOM    863  O   THR A  55     -24.539  40.546 -15.664  1.00 49.02           O  
ATOM    864  CG2 THR A  55     -23.991  37.223 -18.862  1.00 49.02           C  
ATOM    865 HG21 THR A  55     -24.284  36.422 -18.183  1.00 49.02           H  
ATOM    866 HG22 THR A  55     -24.551  37.122 -19.792  1.00 49.02           H  
ATOM    867 HG23 THR A  55     -22.927  37.143 -19.083  1.00 49.02           H  
ATOM    868  OG1 THR A  55     -25.671  38.635 -17.962  1.00 49.02           O  
ATOM    869  HG1 THR A  55     -25.903  39.560 -17.849  1.00 49.02           H  
ATOM    870  N   ASP A  56     -22.889  41.200 -17.039  1.00 60.57           N  
ATOM    871  H   ASP A  56     -22.185  40.940 -17.715  1.00 60.57           H  
ATOM    872  CA  ASP A  56     -23.220  42.621 -16.914  1.00 60.57           C  
ATOM    873  HA  ASP A  56     -23.563  42.784 -15.892  1.00 60.57           H  
ATOM    874  C   ASP A  56     -24.404  43.015 -17.823  1.00 60.57           C  
ATOM    875  CB  ASP A  56     -21.970  43.509 -17.066  1.00 60.57           C  
ATOM    876  HB2 ASP A  56     -21.185  43.114 -16.421  1.00 60.57           H  
ATOM    877  HB3 ASP A  56     -22.215  44.504 -16.697  1.00 60.57           H  
ATOM    878  O   ASP A  56     -24.895  42.225 -18.636  1.00 60.57           O  
ATOM    879  CG  ASP A  56     -21.430  43.660 -18.492  1.00 60.57           C  
ATOM    880  OD1 ASP A  56     -22.251  43.859 -19.417  1.00 60.57           O  
ATOM    881  OD2 ASP A  56     -20.198  43.649 -18.643  1.00 60.57           O  
ATOM    882  N   GLY A  57     -24.885  44.252 -17.664  1.00 52.10           N  
ATOM    883  H   GLY A  57     -24.392  44.869 -17.035  1.00 52.10           H  
ATOM    884  CA  GLY A  57     -26.048  44.783 -18.383  1.00 52.10           C  
ATOM    885  HA2 GLY A  57     -26.346  45.726 -17.924  1.00 52.10           H  
ATOM    886  HA3 GLY A  57     -26.872  44.077 -18.279  1.00 52.10           H  
ATOM    887  C   GLY A  57     -25.851  45.037 -19.885  1.00 52.10           C  
ATOM    888  O   GLY A  57     -26.763  45.571 -20.511  1.00 52.10           O  
ATOM    889  N   SER A  58     -24.694  44.695 -20.463  1.00 60.51           N  
ATOM    890  H   SER A  58     -23.965  44.302 -19.884  1.00 60.51           H  
ATOM    891  CA  SER A  58     -24.411  44.781 -21.903  1.00 60.51           C  
ATOM    892  HA  SER A  58     -25.144  45.444 -22.363  1.00 60.51           H  
ATOM    893  C   SER A  58     -24.517  43.438 -22.636  1.00 60.51           C  
ATOM    894  CB  SER A  58     -23.031  45.406 -22.135  1.00 60.51           C  
ATOM    895  HB2 SER A  58     -22.979  45.754 -23.167  1.00 60.51           H  
ATOM    896  HB3 SER A  58     -22.896  46.263 -21.476  1.00 60.51           H  
ATOM    897  O   SER A  58     -24.597  43.430 -23.863  1.00 60.51           O  
ATOM    898  OG  SER A  58     -21.986  44.473 -21.927  1.00 60.51           O  
ATOM    899  HG  SER A  58     -21.947  44.264 -20.991  1.00 60.51           H  
ATOM    900  N   GLY A  59     -24.539  42.312 -21.909  1.00 49.34           N  
ATOM    901  H   GLY A  59     -24.466  42.395 -20.905  1.00 49.34           H  
ATOM    902  CA  GLY A  59     -24.682  40.967 -22.483  1.00 49.34           C  
ATOM    903  HA2 GLY A  59     -25.477  40.983 -23.229  1.00 49.34           H  
ATOM    904  HA3 GLY A  59     -24.974  40.281 -21.688  1.00 49.34           H  
ATOM    905  C   GLY A  59     -23.427  40.391 -23.154  1.00 49.34           C  
ATOM    906  O   GLY A  59     -23.528  39.368 -23.827  1.00 49.34           O  
ATOM    907  N   ASN A  60     -22.255  41.010 -22.979  1.00 55.04           N  
ATOM    908  H   ASN A  60     -22.223  41.827 -22.387  1.00 55.04           H  
ATOM    909  CA  ASN A  60     -21.004  40.553 -23.590  1.00 55.04           C  
ATOM    910  HA  ASN A  60     -21.242  39.965 -24.476  1.00 55.04           H  
ATOM    911  C   ASN A  60     -20.193  39.656 -22.642  1.00 55.04           C  
ATOM    912  CB  ASN A  60     -20.184  41.765 -24.061  1.00 55.04           C  
ATOM    913  HB2 ASN A  60     -19.244  41.422 -24.493  1.00 55.04           H  
ATOM    914  HB3 ASN A  60     -19.956  42.408 -23.212  1.00 55.04           H  
ATOM    915  O   ASN A  60     -19.974  40.000 -21.483  1.00 55.04           O  
ATOM    916  CG  ASN A  60     -20.921  42.554 -25.124  1.00 55.04           C  
ATOM    917  ND2 ASN A  60     -21.501  43.675 -24.769  1.00 55.04           N  
ATOM    918 HD21 ASN A  60     -21.504  43.953 -23.798  1.00 55.04           H  
ATOM    919 HD22 ASN A  60     -22.119  44.087 -25.453  1.00 55.04           H  
ATOM    920  OD1 ASN A  60     -21.017  42.154 -26.270  1.00 55.04           O  
ATOM    921  N   VAL A  61     -19.680  38.537 -23.160  1.00 38.77           N  
ATOM    922  H   VAL A  61     -19.891  38.319 -24.123  1.00 38.77           H  
ATOM    923  CA  VAL A  61     -18.611  37.755 -22.517  1.00 38.77           C  
ATOM    924  HA  VAL A  61     -18.531  38.032 -21.466  1.00 38.77           H  
ATOM    925  C   VAL A  61     -17.305  38.120 -23.213  1.00 38.77           C  
ATOM    926  CB  VAL A  61     -18.889  36.239 -22.580  1.00 38.77           C  
ATOM    927  HB  VAL A  61     -19.007  35.933 -23.620  1.00 38.77           H  
ATOM    928  O   VAL A  61     -17.132  37.831 -24.395  1.00 38.77           O  
ATOM    929  CG1 VAL A  61     -17.743  35.429 -21.958  1.00 38.77           C  
ATOM    930 HG11 VAL A  61     -17.581  35.734 -20.924  1.00 38.77           H  
ATOM    931 HG12 VAL A  61     -16.824  35.578 -22.525  1.00 38.77           H  
ATOM    932 HG13 VAL A  61     -17.985  34.367 -21.985  1.00 38.77           H  
ATOM    933  CG2 VAL A  61     -20.175  35.888 -21.820  1.00 38.77           C  
ATOM    934 HG21 VAL A  61     -20.094  36.204 -20.780  1.00 38.77           H  
ATOM    935 HG22 VAL A  61     -21.029  36.386 -22.280  1.00 38.77           H  
ATOM    936 HG23 VAL A  61     -20.345  34.812 -21.858  1.00 38.77           H  
ATOM    937  N   ILE A  62     -16.398  38.790 -22.501  1.00 37.93           N  
ATOM    938  H   ILE A  62     -16.595  39.003 -21.533  1.00 37.93           H  
ATOM    939  CA  ILE A  62     -15.132  39.257 -23.074  1.00 37.93           C  
ATOM    940  HA  ILE A  62     -15.314  39.558 -24.106  1.00 37.93           H  
ATOM    941  C   ILE A  62     -14.122  38.104 -23.096  1.00 37.93           C  
ATOM    942  CB  ILE A  62     -14.597  40.505 -22.330  1.00 37.93           C  
ATOM    943  HB  ILE A  62     -14.413  40.238 -21.289  1.00 37.93           H  
ATOM    944  O   ILE A  62     -13.684  37.635 -22.047  1.00 37.93           O  
ATOM    945  CG1 ILE A  62     -15.641  41.649 -22.370  1.00 37.93           C  
ATOM    946 HG12 ILE A  62     -15.841  41.921 -23.406  1.00 37.93           H  
ATOM    947 HG13 ILE A  62     -16.575  41.301 -21.929  1.00 37.93           H  
ATOM    948  CG2 ILE A  62     -13.265  40.963 -22.958  1.00 37.93           C  
ATOM    949 HG21 ILE A  62     -12.521  40.168 -22.906  1.00 37.93           H  
ATOM    950 HG22 ILE A  62     -13.411  41.244 -24.000  1.00 37.93           H  
ATOM    951 HG23 ILE A  62     -12.855  41.812 -22.410  1.00 37.93           H  
ATOM    952  CD1 ILE A  62     -15.233  42.912 -21.599  1.00 37.93           C  
ATOM    953 HD11 ILE A  62     -14.936  42.648 -20.584  1.00 37.93           H  
ATOM    954 HD12 ILE A  62     -16.082  43.593 -21.554  1.00 37.93           H  
ATOM    955 HD13 ILE A  62     -14.411  43.420 -22.103  1.00 37.93           H  
ATOM    956  N   VAL A  63     -13.719  37.693 -24.299  1.00 34.56           N  
ATOM    957  H   VAL A  63     -14.161  38.101 -25.111  1.00 34.56           H  
ATOM    958  CA  VAL A  63     -12.549  36.839 -24.542  1.00 34.56           C  
ATOM    959  HA  VAL A  63     -12.087  36.573 -23.591  1.00 34.56           H  
ATOM    960  C   VAL A  63     -11.547  37.655 -25.353  1.00 34.56           C  
ATOM    961  CB  VAL A  63     -12.929  35.529 -25.261  1.00 34.56           C  
ATOM    962  HB  VAL A  63     -13.373  35.759 -26.229  1.00 34.56           H  
ATOM    963  O   VAL A  63     -11.824  38.023 -26.493  1.00 34.56           O  
ATOM    964  CG1 VAL A  63     -11.693  34.646 -25.482  1.00 34.56           C  
ATOM    965 HG11 VAL A  63     -11.984  33.719 -25.976  1.00 34.56           H  
ATOM    966 HG12 VAL A  63     -10.972  35.158 -26.119  1.00 34.56           H  
ATOM    967 HG13 VAL A  63     -11.222  34.409 -24.528  1.00 34.56           H  
ATOM    968  CG2 VAL A  63     -13.943  34.714 -24.446  1.00 34.56           C  
ATOM    969 HG21 VAL A  63     -14.874  35.272 -24.348  1.00 34.56           H  
ATOM    970 HG22 VAL A  63     -13.545  34.506 -23.453  1.00 34.56           H  
ATOM    971 HG23 VAL A  63     -14.158  33.775 -24.955  1.00 34.56           H  
ATOM    972  N   SER A  64     -10.398  37.967 -24.756  1.00 33.56           N  
ATOM    973  H   SER A  64     -10.240  37.648 -23.811  1.00 33.56           H  
ATOM    974  CA  SER A  64      -9.397  38.861 -25.348  1.00 33.56           C  
ATOM    975  HA  SER A  64      -9.873  39.490 -26.100  1.00 33.56           H  
ATOM    976  C   SER A  64      -8.263  38.084 -26.016  1.00 33.56           C  
ATOM    977  CB  SER A  64      -8.819  39.796 -24.280  1.00 33.56           C  
ATOM    978  HB2 SER A  64      -8.072  40.444 -24.738  1.00 33.56           H  
ATOM    979  HB3 SER A  64      -8.341  39.205 -23.499  1.00 33.56           H  
ATOM    980  O   SER A  64      -7.466  37.449 -25.329  1.00 33.56           O  
ATOM    981  OG  SER A  64      -9.839  40.593 -23.708  1.00 33.56           O  
ATOM    982  HG  SER A  64      -9.449  41.157 -23.036  1.00 33.56           H  
ATOM    983  N   PHE A  65      -8.138  38.215 -27.338  1.00 32.28           N  
ATOM    984  H   PHE A  65      -8.846  38.733 -27.837  1.00 32.28           H  
ATOM    985  CA  PHE A  65      -6.948  37.832 -28.106  1.00 32.28           C  
ATOM    986  HA  PHE A  65      -6.205  37.382 -27.448  1.00 32.28           H  
ATOM    987  C   PHE A  65      -6.358  39.076 -28.794  1.00 32.28           C  
ATOM    988  CB  PHE A  65      -7.306  36.803 -29.191  1.00 32.28           C  
ATOM    989  HB2 PHE A  65      -6.430  36.662 -29.825  1.00 32.28           H  
ATOM    990  HB3 PHE A  65      -8.085  37.220 -29.829  1.00 32.28           H  
ATOM    991  O   PHE A  65      -7.104  39.782 -29.473  1.00 32.28           O  
ATOM    992  CG  PHE A  65      -7.750  35.434 -28.715  1.00 32.28           C  
ATOM    993  CD1 PHE A  65      -6.793  34.439 -28.437  1.00 32.28           C  
ATOM    994  HD1 PHE A  65      -5.740  34.667 -28.515  1.00 32.28           H  
ATOM    995  CD2 PHE A  65      -9.121  35.124 -28.633  1.00 32.28           C  
ATOM    996  HD2 PHE A  65      -9.860  35.880 -28.857  1.00 32.28           H  
ATOM    997  CE1 PHE A  65      -7.204  33.142 -28.082  1.00 32.28           C  
ATOM    998  HE1 PHE A  65      -6.466  32.381 -27.875  1.00 32.28           H  
ATOM    999  CE2 PHE A  65      -9.532  33.825 -28.285  1.00 32.28           C  
ATOM   1000  HE2 PHE A  65     -10.585  33.588 -28.236  1.00 32.28           H  
ATOM   1001  CZ  PHE A  65      -8.574  32.834 -28.009  1.00 32.28           C  
ATOM   1002  HZ  PHE A  65      -8.889  31.836 -27.743  1.00 32.28           H  
ATOM   1003  N   PRO A  66      -5.045  39.345 -28.687  1.00 42.07           N  
ATOM   1004  CA  PRO A  66      -4.341  40.251 -29.589  1.00 42.07           C  
ATOM   1005  HA  PRO A  66      -5.006  41.028 -29.967  1.00 42.07           H  
ATOM   1006  C   PRO A  66      -3.746  39.467 -30.772  1.00 42.07           C  
ATOM   1007  CB  PRO A  66      -3.268  40.893 -28.709  1.00 42.07           C  
ATOM   1008  HB2 PRO A  66      -3.703  41.729 -28.161  1.00 42.07           H  
ATOM   1009  HB3 PRO A  66      -2.407  41.227 -29.289  1.00 42.07           H  
ATOM   1010  O   PRO A  66      -3.038  38.485 -30.563  1.00 42.07           O  
ATOM   1011  CG  PRO A  66      -2.896  39.778 -27.725  1.00 42.07           C  
ATOM   1012  HG2 PRO A  66      -2.608  40.186 -26.756  1.00 42.07           H  
ATOM   1013  HG3 PRO A  66      -2.081  39.182 -28.136  1.00 42.07           H  
ATOM   1014  CD  PRO A  66      -4.157  38.912 -27.616  1.00 42.07           C  
ATOM   1015  HD2 PRO A  66      -3.899  37.859 -27.735  1.00 42.07           H  
ATOM   1016  HD3 PRO A  66      -4.635  39.076 -26.650  1.00 42.07           H  
ATOM   1017  N   CYS A  67      -4.003  39.910 -32.005  1.00 33.73           N  
ATOM   1018  H   CYS A  67      -4.552  40.749 -32.124  1.00 33.73           H  
ATOM   1019  CA  CYS A  67      -3.376  39.374 -33.222  1.00 33.73           C  
ATOM   1020  HA  CYS A  67      -2.635  38.619 -32.963  1.00 33.73           H  
ATOM   1021  C   CYS A  67      -2.664  40.499 -33.989  1.00 33.73           C  
ATOM   1022  CB  CYS A  67      -4.430  38.711 -34.128  1.00 33.73           C  
ATOM   1023  HB2 CYS A  67      -5.173  39.452 -34.421  1.00 33.73           H  
ATOM   1024  HB3 CYS A  67      -3.945  38.343 -35.032  1.00 33.73           H  
ATOM   1025  O   CYS A  67      -3.253  41.563 -34.148  1.00 33.73           O  
ATOM   1026  SG  CYS A  67      -5.245  37.318 -33.292  1.00 33.73           S  
ATOM   1027  HG  CYS A  67      -5.522  37.975 -32.163  1.00 33.73           H  
ATOM   1028  N   ASP A  68      -1.457  40.194 -34.481  1.00 38.14           N  
ATOM   1029  H   ASP A  68      -1.131  39.266 -34.254  1.00 38.14           H  
ATOM   1030  CA  ASP A  68      -0.763  40.729 -35.672  1.00 38.14           C  
ATOM   1031  HA  ASP A  68       0.252  40.339 -35.592  1.00 38.14           H  
ATOM   1032  C   ASP A  68      -0.556  42.257 -35.855  1.00 38.14           C  
ATOM   1033  CB  ASP A  68      -1.358  40.040 -36.914  1.00 38.14           C  
ATOM   1034  HB2 ASP A  68      -2.371  40.408 -37.073  1.00 38.14           H  
ATOM   1035  HB3 ASP A  68      -0.759  40.297 -37.788  1.00 38.14           H  
ATOM   1036  O   ASP A  68      -1.198  43.099 -35.236  1.00 38.14           O  
ATOM   1037  CG  ASP A  68      -1.380  38.509 -36.766  1.00 38.14           C  
ATOM   1038  OD1 ASP A  68      -0.461  37.981 -36.097  1.00 38.14           O  
ATOM   1039  OD2 ASP A  68      -2.330  37.890 -37.288  1.00 38.14           O  
ATOM   1040  N   GLY A  69       0.401  42.651 -36.716  1.00 36.10           N  
ATOM   1041  H   GLY A  69       0.879  41.946 -37.259  1.00 36.10           H  
ATOM   1042  CA  GLY A  69       0.665  44.081 -36.984  1.00 36.10           C  
ATOM   1043  HA2 GLY A  69      -0.275  44.557 -37.263  1.00 36.10           H  
ATOM   1044  HA3 GLY A  69       0.999  44.548 -36.057  1.00 36.10           H  
ATOM   1045  C   GLY A  69       1.694  44.415 -38.075  1.00 36.10           C  
ATOM   1046  O   GLY A  69       1.337  45.025 -39.078  1.00 36.10           O  
ATOM   1047  N   SER A  70       2.954  43.976 -37.932  1.00 34.45           N  
ATOM   1048  H   SER A  70       3.181  43.479 -37.082  1.00 34.45           H  
ATOM   1049  CA  SER A  70       4.049  44.238 -38.901  1.00 34.45           C  
ATOM   1050  HA  SER A  70       4.921  43.716 -38.507  1.00 34.45           H  
ATOM   1051  C   SER A  70       4.521  45.729 -39.012  1.00 34.45           C  
ATOM   1052  CB  SER A  70       3.699  43.539 -40.232  1.00 34.45           C  
ATOM   1053  HB2 SER A  70       3.802  44.231 -41.067  1.00 34.45           H  
ATOM   1054  HB3 SER A  70       2.668  43.186 -40.222  1.00 34.45           H  
ATOM   1055  O   SER A  70       4.041  46.561 -38.242  1.00 34.45           O  
ATOM   1056  OG  SER A  70       4.546  42.417 -40.418  1.00 34.45           O  
ATOM   1057  HG  SER A  70       4.137  41.838 -41.066  1.00 34.45           H  
ATOM   1058  N   PRO A  71       5.569  46.081 -39.812  1.00 43.46           N  
ATOM   1059  CA  PRO A  71       6.545  47.118 -39.406  1.00 43.46           C  
ATOM   1060  HA  PRO A  71       6.326  47.502 -38.410  1.00 43.46           H  
ATOM   1061  C   PRO A  71       6.735  48.311 -40.376  1.00 43.46           C  
ATOM   1062  CB  PRO A  71       7.847  46.310 -39.372  1.00 43.46           C  
ATOM   1063  HB2 PRO A  71       8.740  46.936 -39.348  1.00 43.46           H  
ATOM   1064  HB3 PRO A  71       7.839  45.634 -38.518  1.00 43.46           H  
ATOM   1065  O   PRO A  71       6.256  48.277 -41.503  1.00 43.46           O  
ATOM   1066  CG  PRO A  71       7.749  45.510 -40.672  1.00 43.46           C  
ATOM   1067  HG2 PRO A  71       8.058  46.120 -41.520  1.00 43.46           H  
ATOM   1068  HG3 PRO A  71       8.343  44.597 -40.624  1.00 43.46           H  
ATOM   1069  CD  PRO A  71       6.257  45.206 -40.765  1.00 43.46           C  
ATOM   1070  HD2 PRO A  71       5.893  45.367 -41.780  1.00 43.46           H  
ATOM   1071  HD3 PRO A  71       6.153  44.158 -40.481  1.00 43.46           H  
ATOM   1072  N   VAL A  72       7.573  49.297 -39.990  1.00 37.99           N  
ATOM   1073  H   VAL A  72       7.793  49.352 -39.006  1.00 37.99           H  
ATOM   1074  CA  VAL A  72       8.510  50.038 -40.883  1.00 37.99           C  
ATOM   1075  HA  VAL A  72       9.081  49.277 -41.415  1.00 37.99           H  
ATOM   1076  C   VAL A  72       9.563  50.838 -40.071  1.00 37.99           C  
ATOM   1077  CB  VAL A  72       7.761  50.881 -41.959  1.00 37.99           C  
ATOM   1078  HB  VAL A  72       6.696  50.887 -41.727  1.00 37.99           H  
ATOM   1079  O   VAL A  72       9.414  51.035 -38.869  1.00 37.99           O  
ATOM   1080  CG1 VAL A  72       8.180  52.349 -42.127  1.00 37.99           C  
ATOM   1081 HG11 VAL A  72       7.495  52.840 -42.818  1.00 37.99           H  
ATOM   1082 HG12 VAL A  72       8.111  52.867 -41.171  1.00 37.99           H  
ATOM   1083 HG13 VAL A  72       9.191  52.440 -42.525  1.00 37.99           H  
ATOM   1084  CG2 VAL A  72       7.954  50.235 -43.342  1.00 37.99           C  
ATOM   1085 HG21 VAL A  72       7.349  50.762 -44.080  1.00 37.99           H  
ATOM   1086 HG22 VAL A  72       7.627  49.195 -43.328  1.00 37.99           H  
ATOM   1087 HG23 VAL A  72       9.002  50.273 -43.642  1.00 37.99           H  
ATOM   1088  N   ASN A  73      10.672  51.239 -40.711  1.00 32.96           N  
ATOM   1089  H   ASN A  73      10.669  51.140 -41.716  1.00 32.96           H  
ATOM   1090  CA  ASN A  73      11.881  51.824 -40.095  1.00 32.96           C  
ATOM   1091  HA  ASN A  73      11.989  51.426 -39.086  1.00 32.96           H  
ATOM   1092  C   ASN A  73      11.917  53.376 -40.000  1.00 32.96           C  
ATOM   1093  CB  ASN A  73      13.096  51.382 -40.946  1.00 32.96           C  
ATOM   1094  HB2 ASN A  73      12.922  51.633 -41.992  1.00 32.96           H  
ATOM   1095  HB3 ASN A  73      13.983  51.923 -40.617  1.00 32.96           H  
ATOM   1096  O   ASN A  73      11.295  54.050 -40.815  1.00 32.96           O  
ATOM   1097  CG  ASN A  73      13.456  49.919 -40.823  1.00 32.96           C  
ATOM   1098  ND2 ASN A  73      13.200  49.109 -41.825  1.00 32.96           N  
ATOM   1099 HD21 ASN A  73      12.727  49.423 -42.660  1.00 32.96           H  
ATOM   1100 HD22 ASN A  73      13.459  48.145 -41.675  1.00 32.96           H  
ATOM   1101  OD1 ASN A  73      14.017  49.499 -39.833  1.00 32.96           O  
ATOM   1102  N   LYS A  74      12.860  53.874 -39.163  1.00 31.70           N  
ATOM   1103  H   LYS A  74      13.172  53.207 -38.472  1.00 31.70           H  
ATOM   1104  CA  LYS A  74      13.692  55.118 -39.254  1.00 31.70           C  
ATOM   1105  HA  LYS A  74      14.699  54.770 -39.024  1.00 31.70           H  
ATOM   1106  C   LYS A  74      13.475  56.283 -38.249  1.00 31.70           C  
ATOM   1107  CB  LYS A  74      13.828  55.693 -40.684  1.00 31.70           C  
ATOM   1108  HB2 LYS A  74      12.849  55.945 -41.091  1.00 31.70           H  
ATOM   1109  HB3 LYS A  74      14.381  56.629 -40.612  1.00 31.70           H  
ATOM   1110  O   LYS A  74      12.600  57.114 -38.418  1.00 31.70           O  
ATOM   1111  CG  LYS A  74      14.596  54.782 -41.655  1.00 31.70           C  
ATOM   1112  HG2 LYS A  74      15.530  54.466 -41.191  1.00 31.70           H  
ATOM   1113  HG3 LYS A  74      13.997  53.900 -41.881  1.00 31.70           H  
ATOM   1114  CD  LYS A  74      14.905  55.513 -42.967  1.00 31.70           C  
ATOM   1115  HD2 LYS A  74      13.967  55.734 -43.476  1.00 31.70           H  
ATOM   1116  HD3 LYS A  74      15.418  56.449 -42.747  1.00 31.70           H  
ATOM   1117  CE  LYS A  74      15.798  54.639 -43.854  1.00 31.70           C  
ATOM   1118  HE2 LYS A  74      16.731  54.445 -43.324  1.00 31.70           H  
ATOM   1119  HE3 LYS A  74      15.300  53.683 -44.013  1.00 31.70           H  
ATOM   1120  NZ  LYS A  74      16.075  55.291 -45.159  1.00 31.70           N  
ATOM   1121  HZ1 LYS A  74      16.663  54.704 -45.733  1.00 31.70           H  
ATOM   1122  HZ2 LYS A  74      15.213  55.467 -45.654  1.00 31.70           H  
ATOM   1123  HZ3 LYS A  74      16.546  56.174 -45.017  1.00 31.70           H  
ATOM   1124  N   HIS A  75      14.474  56.409 -37.362  1.00 30.78           N  
ATOM   1125  H   HIS A  75      14.978  55.548 -37.202  1.00 30.78           H  
ATOM   1126  CA  HIS A  75      15.277  57.608 -37.013  1.00 30.78           C  
ATOM   1127  HA  HIS A  75      15.959  57.246 -36.243  1.00 30.78           H  
ATOM   1128  C   HIS A  75      14.682  58.914 -36.403  1.00 30.78           C  
ATOM   1129  CB  HIS A  75      16.194  57.965 -38.203  1.00 30.78           C  
ATOM   1130  HB2 HIS A  75      16.619  58.956 -38.047  1.00 30.78           H  
ATOM   1131  HB3 HIS A  75      15.600  58.027 -39.114  1.00 30.78           H  
ATOM   1132  O   HIS A  75      14.110  59.734 -37.108  1.00 30.78           O  
ATOM   1133  CG  HIS A  75      17.363  57.035 -38.410  1.00 30.78           C  
ATOM   1134  CD2 HIS A  75      17.581  56.236 -39.497  1.00 30.78           C  
ATOM   1135  HD2 HIS A  75      16.922  56.135 -40.347  1.00 30.78           H  
ATOM   1136  ND1 HIS A  75      18.482  56.938 -37.611  1.00 30.78           N  
ATOM   1137  HD1 HIS A  75      18.709  57.531 -36.825  1.00 30.78           H  
ATOM   1138  CE1 HIS A  75      19.336  56.079 -38.192  1.00 30.78           C  
ATOM   1139  HE1 HIS A  75      20.318  55.830 -37.818  1.00 30.78           H  
ATOM   1140  NE2 HIS A  75      18.824  55.620 -39.346  1.00 30.78           N  
ATOM   1141  N   PHE A  76      15.183  59.197 -35.182  1.00 29.06           N  
ATOM   1142  H   PHE A  76      15.378  58.387 -34.610  1.00 29.06           H  
ATOM   1143  CA  PHE A  76      15.878  60.432 -34.716  1.00 29.06           C  
ATOM   1144  HA  PHE A  76      16.483  60.048 -33.894  1.00 29.06           H  
ATOM   1145  C   PHE A  76      15.155  61.621 -34.023  1.00 29.06           C  
ATOM   1146  CB  PHE A  76      16.923  60.937 -35.740  1.00 29.06           C  
ATOM   1147  HB2 PHE A  76      16.619  60.697 -36.759  1.00 29.06           H  
ATOM   1148  HB3 PHE A  76      16.926  62.027 -35.705  1.00 29.06           H  
ATOM   1149  O   PHE A  76      14.067  62.034 -34.394  1.00 29.06           O  
ATOM   1150  CG  PHE A  76      18.353  60.469 -35.512  1.00 29.06           C  
ATOM   1151  CD1 PHE A  76      19.404  61.404 -35.576  1.00 29.06           C  
ATOM   1152  HD1 PHE A  76      19.197  62.439 -35.803  1.00 29.06           H  
ATOM   1153  CD2 PHE A  76      18.644  59.125 -35.198  1.00 29.06           C  
ATOM   1154  HD2 PHE A  76      17.845  58.403 -35.113  1.00 29.06           H  
ATOM   1155  CE1 PHE A  76      20.727  61.007 -35.316  1.00 29.06           C  
ATOM   1156  HE1 PHE A  76      21.522  61.739 -35.342  1.00 29.06           H  
ATOM   1157  CE2 PHE A  76      19.970  58.725 -34.945  1.00 29.06           C  
ATOM   1158  HE2 PHE A  76      20.191  57.704 -34.672  1.00 29.06           H  
ATOM   1159  CZ  PHE A  76      21.011  59.668 -35.001  1.00 29.06           C  
ATOM   1160  HZ  PHE A  76      22.026  59.371 -34.783  1.00 29.06           H  
ATOM   1161  N   CYS A  77      15.916  62.191 -33.065  1.00 31.50           N  
ATOM   1162  H   CYS A  77      16.793  61.717 -32.904  1.00 31.50           H  
ATOM   1163  CA  CYS A  77      15.892  63.524 -32.421  1.00 31.50           C  
ATOM   1164  HA  CYS A  77      16.716  63.495 -31.708  1.00 31.50           H  
ATOM   1165  C   CYS A  77      14.698  63.990 -31.545  1.00 31.50           C  
ATOM   1166  CB  CYS A  77      16.344  64.583 -33.432  1.00 31.50           C  
ATOM   1167  HB2 CYS A  77      16.217  65.574 -32.995  1.00 31.50           H  
ATOM   1168  HB3 CYS A  77      15.732  64.519 -34.331  1.00 31.50           H  
ATOM   1169  O   CYS A  77      13.672  64.446 -32.033  1.00 31.50           O  
ATOM   1170  SG  CYS A  77      18.106  64.318 -33.813  1.00 31.50           S  
ATOM   1171  HG  CYS A  77      18.588  64.603 -32.600  1.00 31.50           H  
ATOM   1172  N   GLU A  78      14.923  63.951 -30.219  1.00 31.48           N  
ATOM   1173  H   GLU A  78      15.603  63.246 -29.972  1.00 31.48           H  
ATOM   1174  CA  GLU A  78      15.033  65.107 -29.281  1.00 31.48           C  
ATOM   1175  HA  GLU A  78      14.696  64.764 -28.303  1.00 31.48           H  
ATOM   1176  C   GLU A  78      14.221  66.399 -29.586  1.00 31.48           C  
ATOM   1177  CB  GLU A  78      16.533  65.453 -29.156  1.00 31.48           C  
ATOM   1178  HB2 GLU A  78      16.892  65.786 -30.130  1.00 31.48           H  
ATOM   1179  HB3 GLU A  78      16.649  66.274 -28.449  1.00 31.48           H  
ATOM   1180  O   GLU A  78      14.329  66.959 -30.670  1.00 31.48           O  
ATOM   1181  CG  GLU A  78      17.405  64.283 -28.664  1.00 31.48           C  
ATOM   1182  HG2 GLU A  78      17.171  64.095 -27.616  1.00 31.48           H  
ATOM   1183  HG3 GLU A  78      17.173  63.371 -29.215  1.00 31.48           H  
ATOM   1184  CD  GLU A  78      18.899  64.575 -28.841  1.00 31.48           C  
ATOM   1185  OE1 GLU A  78      19.583  64.729 -27.805  1.00 31.48           O  
ATOM   1186  OE2 GLU A  78      19.331  64.582 -30.018  1.00 31.48           O  
ATOM   1187  N   HIS A  79      13.478  67.009 -28.638  1.00 36.07           N  
ATOM   1188  H   HIS A  79      12.693  67.499 -29.044  1.00 36.07           H  
ATOM   1189  CA  HIS A  79      14.080  67.793 -27.535  1.00 36.07           C  
ATOM   1190  HA  HIS A  79      14.896  67.213 -27.105  1.00 36.07           H  
ATOM   1191  C   HIS A  79      13.129  68.223 -26.368  1.00 36.07           C  
ATOM   1192  CB  HIS A  79      14.671  69.090 -28.141  1.00 36.07           C  
ATOM   1193  HB2 HIS A  79      14.284  69.261 -29.145  1.00 36.07           H  
ATOM   1194  HB3 HIS A  79      14.368  69.953 -27.547  1.00 36.07           H  
ATOM   1195  O   HIS A  79      12.114  68.876 -26.575  1.00 36.07           O  
ATOM   1196  CG  HIS A  79      16.172  69.095 -28.183  1.00 36.07           C  
ATOM   1197  CD2 HIS A  79      16.970  68.951 -29.286  1.00 36.07           C  
ATOM   1198  HD2 HIS A  79      16.632  68.791 -30.299  1.00 36.07           H  
ATOM   1199  ND1 HIS A  79      16.997  69.264 -27.095  1.00 36.07           N  
ATOM   1200  HD1 HIS A  79      16.693  69.472 -26.155  1.00 36.07           H  
ATOM   1201  CE1 HIS A  79      18.267  69.204 -27.530  1.00 36.07           C  
ATOM   1202  HE1 HIS A  79      19.145  69.302 -26.909  1.00 36.07           H  
ATOM   1203  NE2 HIS A  79      18.299  69.040 -28.860  1.00 36.07           N  
ATOM   1204  N   THR A  80      13.556  67.927 -25.129  1.00 36.97           N  
ATOM   1205  H   THR A  80      14.294  67.238 -25.141  1.00 36.97           H  
ATOM   1206  CA  THR A  80      13.556  68.719 -23.854  1.00 36.97           C  
ATOM   1207  HA  THR A  80      13.426  67.990 -23.054  1.00 36.97           H  
ATOM   1208  C   THR A  80      12.584  69.892 -23.517  1.00 36.97           C  
ATOM   1209  CB  THR A  80      14.966  69.321 -23.680  1.00 36.97           C  
ATOM   1210  HB  THR A  80      14.981  69.949 -22.789  1.00 36.97           H  
ATOM   1211  O   THR A  80      12.614  70.924 -24.181  1.00 36.97           O  
ATOM   1212  CG2 THR A  80      16.060  68.264 -23.532  1.00 36.97           C  
ATOM   1213 HG21 THR A  80      17.010  68.757 -23.327  1.00 36.97           H  
ATOM   1214 HG22 THR A  80      16.164  67.679 -24.446  1.00 36.97           H  
ATOM   1215 HG23 THR A  80      15.826  67.599 -22.700  1.00 36.97           H  
ATOM   1216  OG1 THR A  80      15.311  70.103 -24.802  1.00 36.97           O  
ATOM   1217  HG1 THR A  80      14.564  70.682 -24.967  1.00 36.97           H  
ATOM   1218  N   GLY A  81      12.004  69.859 -22.290  1.00 36.71           N  
ATOM   1219  H   GLY A  81      11.895  68.949 -21.866  1.00 36.71           H  
ATOM   1220  CA  GLY A  81      11.739  71.030 -21.391  1.00 36.71           C  
ATOM   1221  HA2 GLY A  81      12.093  71.937 -21.882  1.00 36.71           H  
ATOM   1222  HA3 GLY A  81      12.334  70.900 -20.487  1.00 36.71           H  
ATOM   1223  C   GLY A  81      10.269  71.295 -20.957  1.00 36.71           C  
ATOM   1224  O   GLY A  81       9.365  70.922 -21.689  1.00 36.71           O  
ATOM   1225  N   SER A  82       9.920  71.955 -19.824  1.00 36.16           N  
ATOM   1226  H   SER A  82       8.930  72.146 -19.780  1.00 36.16           H  
ATOM   1227  CA  SER A  82      10.659  72.337 -18.587  1.00 36.16           C  
ATOM   1228  HA  SER A  82      11.201  71.467 -18.216  1.00 36.16           H  
ATOM   1229  C   SER A  82       9.728  72.883 -17.445  1.00 36.16           C  
ATOM   1230  CB  SER A  82      11.664  73.452 -18.908  1.00 36.16           C  
ATOM   1231  HB2 SER A  82      12.187  73.230 -19.838  1.00 36.16           H  
ATOM   1232  HB3 SER A  82      11.134  74.397 -19.025  1.00 36.16           H  
ATOM   1233  O   SER A  82       8.710  73.492 -17.744  1.00 36.16           O  
ATOM   1234  OG  SER A  82      12.623  73.561 -17.873  1.00 36.16           O  
ATOM   1235  HG  SER A  82      13.111  74.375 -18.015  1.00 36.16           H  
ATOM   1236  N   GLN A  83      10.137  72.744 -16.164  1.00 36.57           N  
ATOM   1237  H   GLN A  83      10.970  72.178 -16.078  1.00 36.57           H  
ATOM   1238  CA  GLN A  83       9.865  73.591 -14.952  1.00 36.57           C  
ATOM   1239  HA  GLN A  83      10.428  73.087 -14.167  1.00 36.57           H  
ATOM   1240  C   GLN A  83       8.465  73.797 -14.262  1.00 36.57           C  
ATOM   1241  CB  GLN A  83      10.596  74.939 -15.129  1.00 36.57           C  
ATOM   1242  HB2 GLN A  83      10.166  75.691 -14.468  1.00 36.57           H  
ATOM   1243  HB3 GLN A  83      10.474  75.290 -16.153  1.00 36.57           H  
ATOM   1244  O   GLN A  83       7.650  74.607 -14.677  1.00 36.57           O  
ATOM   1245  CG  GLN A  83      12.091  74.799 -14.791  1.00 36.57           C  
ATOM   1246  HG2 GLN A  83      12.495  73.914 -15.281  1.00 36.57           H  
ATOM   1247  HG3 GLN A  83      12.204  74.662 -13.716  1.00 36.57           H  
ATOM   1248  CD  GLN A  83      12.930  76.001 -15.212  1.00 36.57           C  
ATOM   1249  NE2 GLN A  83      14.233  75.849 -15.301  1.00 36.57           N  
ATOM   1250 HE21 GLN A  83      14.672  74.970 -15.067  1.00 36.57           H  
ATOM   1251 HE22 GLN A  83      14.746  76.681 -15.556  1.00 36.57           H  
ATOM   1252  OE1 GLN A  83      12.461  77.091 -15.479  1.00 36.57           O  
ATOM   1253  N   THR A  84       8.302  73.163 -13.075  1.00 34.83           N  
ATOM   1254  H   THR A  84       8.851  72.316 -13.039  1.00 34.83           H  
ATOM   1255  CA  THR A  84       8.062  73.703 -11.681  1.00 34.83           C  
ATOM   1256  HA  THR A  84       7.683  72.864 -11.099  1.00 34.83           H  
ATOM   1257  C   THR A  84       7.131  74.901 -11.327  1.00 34.83           C  
ATOM   1258  CB  THR A  84       9.420  74.096 -11.063  1.00 34.83           C  
ATOM   1259  HB  THR A  84       9.252  74.513 -10.070  1.00 34.83           H  
ATOM   1260  O   THR A  84       7.246  75.935 -11.969  1.00 34.83           O  
ATOM   1261  CG2 THR A  84      10.392  72.925 -10.915  1.00 34.83           C  
ATOM   1262 HG21 THR A  84      11.290  73.271 -10.405  1.00 34.83           H  
ATOM   1263 HG22 THR A  84       9.932  72.135 -10.321  1.00 34.83           H  
ATOM   1264 HG23 THR A  84      10.675  72.531 -11.891  1.00 34.83           H  
ATOM   1265  OG1 THR A  84      10.062  75.061 -11.860  1.00 34.83           O  
ATOM   1266  HG1 THR A  84       9.399  75.696 -12.141  1.00 34.83           H  
ATOM   1267  N   VAL A  85       6.424  74.849 -10.155  1.00 35.76           N  
ATOM   1268  H   VAL A  85       6.065  73.935  -9.921  1.00 35.76           H  
ATOM   1269  CA  VAL A  85       6.546  75.771  -8.952  1.00 35.76           C  
ATOM   1270  HA  VAL A  85       7.467  75.478  -8.448  1.00 35.76           H  
ATOM   1271  C   VAL A  85       5.423  75.644  -7.847  1.00 35.76           C  
ATOM   1272  CB  VAL A  85       6.751  77.266  -9.360  1.00 35.76           C  
ATOM   1273  HB  VAL A  85       6.206  77.466 -10.282  1.00 35.76           H  
ATOM   1274  O   VAL A  85       4.241  75.767  -8.132  1.00 35.76           O  
ATOM   1275  CG1 VAL A  85       6.311  78.342  -8.356  1.00 35.76           C  
ATOM   1276 HG11 VAL A  85       6.448  79.326  -8.803  1.00 35.76           H  
ATOM   1277 HG12 VAL A  85       5.251  78.242  -8.122  1.00 35.76           H  
ATOM   1278 HG13 VAL A  85       6.913  78.292  -7.448  1.00 35.76           H  
ATOM   1279  CG2 VAL A  85       8.254  77.565  -9.554  1.00 35.76           C  
ATOM   1280 HG21 VAL A  85       8.791  77.498  -8.607  1.00 35.76           H  
ATOM   1281 HG22 VAL A  85       8.716  76.869 -10.255  1.00 35.76           H  
ATOM   1282 HG23 VAL A  85       8.377  78.568  -9.962  1.00 35.76           H  
ATOM   1283  N   HIS A  86       5.839  75.440  -6.575  1.00 37.03           N  
ATOM   1284  H   HIS A  86       6.823  75.216  -6.532  1.00 37.03           H  
ATOM   1285  CA  HIS A  86       5.320  75.813  -5.209  1.00 37.03           C  
ATOM   1286  HA  HIS A  86       5.824  75.091  -4.567  1.00 37.03           H  
ATOM   1287  C   HIS A  86       3.848  75.763  -4.651  1.00 37.03           C  
ATOM   1288  CB  HIS A  86       5.957  77.154  -4.816  1.00 37.03           C  
ATOM   1289  HB2 HIS A  86       5.423  77.582  -3.967  1.00 37.03           H  
ATOM   1290  HB3 HIS A  86       5.864  77.877  -5.626  1.00 37.03           H  
ATOM   1291  O   HIS A  86       3.021  76.623  -4.920  1.00 37.03           O  
ATOM   1292  CG  HIS A  86       7.393  76.972  -4.405  1.00 37.03           C  
ATOM   1293  CD2 HIS A  86       8.495  76.912  -5.215  1.00 37.03           C  
ATOM   1294  HD2 HIS A  86       8.512  77.057  -6.285  1.00 37.03           H  
ATOM   1295  ND1 HIS A  86       7.808  76.683  -3.128  1.00 37.03           N  
ATOM   1296  HD1 HIS A  86       7.209  76.654  -2.316  1.00 37.03           H  
ATOM   1297  CE1 HIS A  86       9.132  76.461  -3.163  1.00 37.03           C  
ATOM   1298  HE1 HIS A  86       9.746  76.216  -2.308  1.00 37.03           H  
ATOM   1299  NE2 HIS A  86       9.591  76.571  -4.419  1.00 37.03           N  
ATOM   1300  N   SER A  87       3.646  74.867  -3.654  1.00 34.26           N  
ATOM   1301  H   SER A  87       4.259  74.070  -3.760  1.00 34.26           H  
ATOM   1302  CA  SER A  87       3.200  75.013  -2.219  1.00 34.26           C  
ATOM   1303  HA  SER A  87       2.769  74.049  -1.949  1.00 34.26           H  
ATOM   1304  C   SER A  87       2.208  76.081  -1.662  1.00 34.26           C  
ATOM   1305  CB  SER A  87       4.467  75.183  -1.360  1.00 34.26           C  
ATOM   1306  HB2 SER A  87       4.196  75.172  -0.305  1.00 34.26           H  
ATOM   1307  HB3 SER A  87       5.149  74.353  -1.546  1.00 34.26           H  
ATOM   1308  O   SER A  87       2.456  77.266  -1.856  1.00 34.26           O  
ATOM   1309  OG  SER A  87       5.127  76.403  -1.657  1.00 34.26           O  
ATOM   1310  HG  SER A  87       4.445  77.068  -1.777  1.00 34.26           H  
ATOM   1311  N   LEU A  88       1.298  75.677  -0.726  1.00 34.18           N  
ATOM   1312  H   LEU A  88       0.933  74.743  -0.840  1.00 34.18           H  
ATOM   1313  CA  LEU A  88       1.147  76.185   0.687  1.00 34.18           C  
ATOM   1314  HA  LEU A  88       2.078  75.926   1.193  1.00 34.18           H  
ATOM   1315  C   LEU A  88       0.041  75.461   1.546  1.00 34.18           C  
ATOM   1316  CB  LEU A  88       1.012  77.728   0.735  1.00 34.18           C  
ATOM   1317  HB2 LEU A  88       0.633  78.088  -0.222  1.00 34.18           H  
ATOM   1318  HB3 LEU A  88       0.286  78.033   1.489  1.00 34.18           H  
ATOM   1319  O   LEU A  88      -0.576  74.517   1.060  1.00 34.18           O  
ATOM   1320  CG  LEU A  88       2.365  78.410   1.056  1.00 34.18           C  
ATOM   1321  HG  LEU A  88       3.157  77.975   0.447  1.00 34.18           H  
ATOM   1322  CD1 LEU A  88       2.301  79.905   0.757  1.00 34.18           C  
ATOM   1323 HD11 LEU A  88       1.526  80.378   1.360  1.00 34.18           H  
ATOM   1324 HD12 LEU A  88       3.264  80.370   0.971  1.00 34.18           H  
ATOM   1325 HD13 LEU A  88       2.074  80.051  -0.299  1.00 34.18           H  
ATOM   1326  CD2 LEU A  88       2.763  78.236   2.527  1.00 34.18           C  
ATOM   1327 HD21 LEU A  88       1.998  78.666   3.173  1.00 34.18           H  
ATOM   1328 HD22 LEU A  88       3.706  78.751   2.710  1.00 34.18           H  
ATOM   1329 HD23 LEU A  88       2.896  77.183   2.774  1.00 34.18           H  
ATOM   1330  N   SER A  89      -0.126  75.810   2.846  1.00 35.81           N  
ATOM   1331  H   SER A  89       0.339  76.654   3.148  1.00 35.81           H  
ATOM   1332  CA  SER A  89      -0.941  75.150   3.933  1.00 35.81           C  
ATOM   1333  HA  SER A  89      -1.922  74.872   3.548  1.00 35.81           H  
ATOM   1334  C   SER A  89      -1.112  76.127   5.157  1.00 35.81           C  
ATOM   1335  CB  SER A  89      -0.162  73.889   4.343  1.00 35.81           C  
ATOM   1336  HB2 SER A  89       0.371  73.500   3.476  1.00 35.81           H  
ATOM   1337  HB3 SER A  89       0.576  74.143   5.104  1.00 35.81           H  
ATOM   1338  O   SER A  89      -0.585  77.231   4.981  1.00 35.81           O  
ATOM   1339  OG  SER A  89      -1.006  72.858   4.807  1.00 35.81           O  
ATOM   1340  HG  SER A  89      -0.859  72.081   4.262  1.00 35.81           H  
ATOM   1341  N   PRO A  90      -1.694  75.860   6.381  1.00 44.43           N  
ATOM   1342  CA  PRO A  90      -2.333  74.661   7.010  1.00 44.43           C  
ATOM   1343  HA  PRO A  90      -2.615  73.910   6.272  1.00 44.43           H  
ATOM   1344  C   PRO A  90      -3.572  74.933   7.968  1.00 44.43           C  
ATOM   1345  CB  PRO A  90      -1.155  74.186   7.878  1.00 44.43           C  
ATOM   1346  HB2 PRO A  90      -1.423  73.438   8.624  1.00 44.43           H  
ATOM   1347  HB3 PRO A  90      -0.359  73.792   7.247  1.00 44.43           H  
ATOM   1348  O   PRO A  90      -4.153  76.010   7.924  1.00 44.43           O  
ATOM   1349  CG  PRO A  90      -0.687  75.499   8.523  1.00 44.43           C  
ATOM   1350  HG2 PRO A  90      -1.164  75.647   9.492  1.00 44.43           H  
ATOM   1351  HG3 PRO A  90       0.398  75.509   8.627  1.00 44.43           H  
ATOM   1352  CD  PRO A  90      -1.157  76.582   7.543  1.00 44.43           C  
ATOM   1353  HD2 PRO A  90      -1.934  77.196   7.998  1.00 44.43           H  
ATOM   1354  HD3 PRO A  90      -0.311  77.224   7.296  1.00 44.43           H  
ATOM   1355  N   SER A  91      -3.896  73.991   8.900  1.00 38.62           N  
ATOM   1356  H   SER A  91      -3.489  73.083   8.730  1.00 38.62           H  
ATOM   1357  CA  SER A  91      -4.440  74.162  10.302  1.00 38.62           C  
ATOM   1358  HA  SER A  91      -3.698  73.644  10.910  1.00 38.62           H  
ATOM   1359  C   SER A  91      -5.837  73.561  10.702  1.00 38.62           C  
ATOM   1360  CB  SER A  91      -4.359  75.611  10.811  1.00 38.62           C  
ATOM   1361  HB2 SER A  91      -5.237  76.173  10.492  1.00 38.62           H  
ATOM   1362  HB3 SER A  91      -3.465  76.090  10.413  1.00 38.62           H  
ATOM   1363  O   SER A  91      -6.782  73.692   9.931  1.00 38.62           O  
ATOM   1364  OG  SER A  91      -4.250  75.611  12.224  1.00 38.62           O  
ATOM   1365  HG  SER A  91      -5.125  75.592  12.619  1.00 38.62           H  
ATOM   1366  N   PRO A  92      -6.003  72.954  11.919  1.00 51.41           N  
ATOM   1367  CA  PRO A  92      -7.284  72.467  12.516  1.00 51.41           C  
ATOM   1368  HA  PRO A  92      -8.127  72.643  11.849  1.00 51.41           H  
ATOM   1369  C   PRO A  92      -7.627  73.015  13.945  1.00 51.41           C  
ATOM   1370  CB  PRO A  92      -7.011  70.966  12.640  1.00 51.41           C  
ATOM   1371  HB2 PRO A  92      -7.039  70.505  11.652  1.00 51.41           H  
ATOM   1372  HB3 PRO A  92      -7.706  70.464  13.313  1.00 51.41           H  
ATOM   1373  O   PRO A  92      -6.754  73.641  14.543  1.00 51.41           O  
ATOM   1374  CG  PRO A  92      -5.577  70.952  13.184  1.00 51.41           C  
ATOM   1375  HG2 PRO A  92      -5.588  71.045  14.270  1.00 51.41           H  
ATOM   1376  HG3 PRO A  92      -5.054  70.043  12.889  1.00 51.41           H  
ATOM   1377  CD  PRO A  92      -4.928  72.199  12.567  1.00 51.41           C  
ATOM   1378  HD2 PRO A  92      -4.450  72.801  13.340  1.00 51.41           H  
ATOM   1379  HD3 PRO A  92      -4.190  71.870  11.836  1.00 51.41           H  
ATOM   1380  N   ASN A  93      -8.828  72.730  14.519  1.00 39.09           N  
ATOM   1381  H   ASN A  93      -9.555  72.344  13.933  1.00 39.09           H  
ATOM   1382  CA  ASN A  93      -9.123  72.635  15.988  1.00 39.09           C  
ATOM   1383  HA  ASN A  93      -8.515  71.818  16.376  1.00 39.09           H  
ATOM   1384  C   ASN A  93     -10.592  72.224  16.369  1.00 39.09           C  
ATOM   1385  CB  ASN A  93      -8.717  73.947  16.712  1.00 39.09           C  
ATOM   1386  HB2 ASN A  93      -8.627  74.759  15.990  1.00 39.09           H  
ATOM   1387  HB3 ASN A  93      -9.486  74.262  17.418  1.00 39.09           H  
ATOM   1388  O   ASN A  93     -11.414  72.047  15.476  1.00 39.09           O  
ATOM   1389  CG  ASN A  93      -7.411  73.824  17.489  1.00 39.09           C  
ATOM   1390  ND2 ASN A  93      -6.890  74.927  17.970  1.00 39.09           N  
ATOM   1391 HD21 ASN A  93      -6.035  74.829  18.498  1.00 39.09           H  
ATOM   1392 HD22 ASN A  93      -7.386  75.799  17.849  1.00 39.09           H  
ATOM   1393  OD1 ASN A  93      -6.853  72.759  17.718  1.00 39.09           O  
ATOM   1394  N   ASP A  94     -10.860  72.104  17.691  1.00 40.06           N  
ATOM   1395  H   ASP A  94     -10.094  72.389  18.285  1.00 40.06           H  
ATOM   1396  CA  ASP A  94     -12.131  71.923  18.468  1.00 40.06           C  
ATOM   1397  HA  ASP A  94     -11.805  72.038  19.502  1.00 40.06           H  
ATOM   1398  C   ASP A  94     -12.872  70.548  18.416  1.00 40.06           C  
ATOM   1399  CB  ASP A  94     -13.080  73.118  18.251  1.00 40.06           C  
ATOM   1400  HB2 ASP A  94     -13.954  72.986  18.889  1.00 40.06           H  
ATOM   1401  HB3 ASP A  94     -13.417  73.119  17.214  1.00 40.06           H  
ATOM   1402  O   ASP A  94     -13.022  69.988  17.336  1.00 40.06           O  
ATOM   1403  CG  ASP A  94     -12.442  74.478  18.584  1.00 40.06           C  
ATOM   1404  OD1 ASP A  94     -11.423  74.492  19.317  1.00 40.06           O  
ATOM   1405  OD2 ASP A  94     -12.976  75.501  18.102  1.00 40.06           O  
ATOM   1406  N   VAL A  95     -13.377  69.846  19.468  1.00 34.83           N  
ATOM   1407  H   VAL A  95     -13.845  69.039  19.081  1.00 34.83           H  
ATOM   1408  CA  VAL A  95     -13.481  69.902  20.972  1.00 34.83           C  
ATOM   1409  HA  VAL A  95     -13.175  68.904  21.287  1.00 34.83           H  
ATOM   1410  C   VAL A  95     -14.909  70.060  21.565  1.00 34.83           C  
ATOM   1411  CB  VAL A  95     -12.485  70.839  21.699  1.00 34.83           C  
ATOM   1412  HB  VAL A  95     -12.625  71.864  21.356  1.00 34.83           H  
ATOM   1413  O   VAL A  95     -15.526  71.102  21.395  1.00 34.83           O  
ATOM   1414  CG1 VAL A  95     -12.675  70.846  23.228  1.00 34.83           C  
ATOM   1415 HG11 VAL A  95     -11.892  71.448  23.690  1.00 34.83           H  
ATOM   1416 HG12 VAL A  95     -12.632  69.832  23.625  1.00 34.83           H  
ATOM   1417 HG13 VAL A  95     -13.629  71.307  23.485  1.00 34.83           H  
ATOM   1418  CG2 VAL A  95     -11.033  70.389  21.469  1.00 34.83           C  
ATOM   1419 HG21 VAL A  95     -10.851  69.431  21.956  1.00 34.83           H  
ATOM   1420 HG22 VAL A  95     -10.352  71.138  21.876  1.00 34.83           H  
ATOM   1421 HG23 VAL A  95     -10.821  70.281  20.406  1.00 34.83           H  
ATOM   1422  N   CYS A  96     -15.382  69.071  22.365  1.00 38.64           N  
ATOM   1423  H   CYS A  96     -14.879  68.196  22.361  1.00 38.64           H  
ATOM   1424  CA  CYS A  96     -16.346  69.217  23.496  1.00 38.64           C  
ATOM   1425  HA  CYS A  96     -15.950  70.004  24.138  1.00 38.64           H  
ATOM   1426  C   CYS A  96     -16.446  67.928  24.380  1.00 38.64           C  
ATOM   1427  CB  CYS A  96     -17.727  69.674  22.989  1.00 38.64           C  
ATOM   1428  HB2 CYS A  96     -18.482  68.906  23.155  1.00 38.64           H  
ATOM   1429  HB3 CYS A  96     -17.681  69.881  21.919  1.00 38.64           H  
ATOM   1430  O   CYS A  96     -15.951  66.880  23.965  1.00 38.64           O  
ATOM   1431  SG  CYS A  96     -18.182  71.215  23.844  1.00 38.64           S  
ATOM   1432  HG  CYS A  96     -18.647  70.685  24.978  1.00 38.64           H  
ATOM   1433  N   VAL A  97     -17.002  67.991  25.615  1.00 34.99           N  
ATOM   1434  H   VAL A  97     -17.478  68.843  25.874  1.00 34.99           H  
ATOM   1435  CA  VAL A  97     -16.757  67.015  26.731  1.00 34.99           C  
ATOM   1436  HA  VAL A  97     -16.508  66.044  26.303  1.00 34.99           H  
ATOM   1437  C   VAL A  97     -17.955  66.808  27.711  1.00 34.99           C  
ATOM   1438  CB  VAL A  97     -15.535  67.520  27.553  1.00 34.99           C  
ATOM   1439  HB  VAL A  97     -15.749  68.531  27.900  1.00 34.99           H  
ATOM   1440  O   VAL A  97     -18.709  67.748  27.934  1.00 34.99           O  
ATOM   1441  CG1 VAL A  97     -15.199  66.677  28.795  1.00 34.99           C  
ATOM   1442 HG11 VAL A  97     -15.985  66.775  29.543  1.00 34.99           H  
ATOM   1443 HG12 VAL A  97     -15.072  65.630  28.517  1.00 34.99           H  
ATOM   1444 HG13 VAL A  97     -14.280  67.037  29.256  1.00 34.99           H  
ATOM   1445  CG2 VAL A  97     -14.246  67.579  26.716  1.00 34.99           C  
ATOM   1446 HG21 VAL A  97     -14.056  66.612  26.251  1.00 34.99           H  
ATOM   1447 HG22 VAL A  97     -13.396  67.850  27.343  1.00 34.99           H  
ATOM   1448 HG23 VAL A  97     -14.328  68.342  25.943  1.00 34.99           H  
ATOM   1449  N   GLY A  98     -18.064  65.627  28.368  1.00 42.12           N  
ATOM   1450  H   GLY A  98     -17.487  64.870  28.031  1.00 42.12           H  
ATOM   1451  CA  GLY A  98     -18.815  65.354  29.635  1.00 42.12           C  
ATOM   1452  HA2 GLY A  98     -19.723  65.957  29.661  1.00 42.12           H  
ATOM   1453  HA3 GLY A  98     -18.193  65.650  30.480  1.00 42.12           H  
ATOM   1454  C   GLY A  98     -19.225  63.862  29.798  1.00 42.12           C  
ATOM   1455  O   GLY A  98     -19.746  63.305  28.842  1.00 42.12           O  
ATOM   1456  N   SER A  99     -18.903  63.054  30.834  1.00 36.17           N  
ATOM   1457  H   SER A  99     -19.001  62.102  30.510  1.00 36.17           H  
ATOM   1458  CA  SER A  99     -18.984  63.117  32.328  1.00 36.17           C  
ATOM   1459  HA  SER A  99     -18.140  62.530  32.690  1.00 36.17           H  
ATOM   1460  C   SER A  99     -20.257  62.431  32.893  1.00 36.17           C  
ATOM   1461  CB  SER A  99     -18.786  64.514  32.927  1.00 36.17           C  
ATOM   1462  HB2 SER A  99     -17.832  64.926  32.596  1.00 36.17           H  
ATOM   1463  HB3 SER A  99     -18.770  64.432  34.013  1.00 36.17           H  
ATOM   1464  O   SER A  99     -21.334  63.009  32.840  1.00 36.17           O  
ATOM   1465  OG  SER A  99     -19.835  65.376  32.550  1.00 36.17           O  
ATOM   1466  HG  SER A  99     -20.665  64.933  32.740  1.00 36.17           H  
ATOM   1467  N   GLN A 100     -20.232  61.132  33.241  1.00 33.64           N  
ATOM   1468  H   GLN A 100     -21.067  60.696  32.877  1.00 33.64           H  
ATOM   1469  CA  GLN A 100     -19.895  60.530  34.560  1.00 33.64           C  
ATOM   1470  HA  GLN A 100     -20.024  59.456  34.423  1.00 33.64           H  
ATOM   1471  C   GLN A 100     -20.802  60.883  35.761  1.00 33.64           C  
ATOM   1472  CB  GLN A 100     -18.428  60.735  35.000  1.00 33.64           C  
ATOM   1473  HB2 GLN A 100     -18.088  61.742  34.758  1.00 33.64           H  
ATOM   1474  HB3 GLN A 100     -18.403  60.651  36.086  1.00 33.64           H  
ATOM   1475  O   GLN A 100     -20.906  62.047  36.121  1.00 33.64           O  
ATOM   1476  CG  GLN A 100     -17.440  59.690  34.457  1.00 33.64           C  
ATOM   1477  HG2 GLN A 100     -17.903  58.704  34.497  1.00 33.64           H  
ATOM   1478  HG3 GLN A 100     -17.204  59.917  33.418  1.00 33.64           H  
ATOM   1479  CD  GLN A 100     -16.144  59.623  35.272  1.00 33.64           C  
ATOM   1480  NE2 GLN A 100     -15.283  58.666  35.008  1.00 33.64           N  
ATOM   1481 HE21 GLN A 100     -15.452  57.992  34.276  1.00 33.64           H  
ATOM   1482 HE22 GLN A 100     -14.454  58.664  35.585  1.00 33.64           H  
ATOM   1483  OE1 GLN A 100     -15.875  60.402  36.168  1.00 33.64           O  
ATOM   1484  N   TYR A 101     -21.285  59.849  36.475  1.00 36.88           N  
ATOM   1485  H   TYR A 101     -21.277  58.933  36.050  1.00 36.88           H  
ATOM   1486  CA  TYR A 101     -21.457  59.839  37.941  1.00 36.88           C  
ATOM   1487  HA  TYR A 101     -20.608  60.371  38.370  1.00 36.88           H  
ATOM   1488  C   TYR A 101     -21.426  58.399  38.502  1.00 36.88           C  
ATOM   1489  CB  TYR A 101     -22.740  60.571  38.388  1.00 36.88           C  
ATOM   1490  HB2 TYR A 101     -23.331  60.852  37.516  1.00 36.88           H  
ATOM   1491  HB3 TYR A 101     -23.359  59.904  38.988  1.00 36.88           H  
ATOM   1492  O   TYR A 101     -21.920  57.471  37.866  1.00 36.88           O  
ATOM   1493  CG  TYR A 101     -22.435  61.811  39.210  1.00 36.88           C  
ATOM   1494  CD1 TYR A 101     -22.080  61.695  40.570  1.00 36.88           C  
ATOM   1495  HD1 TYR A 101     -22.097  60.730  41.056  1.00 36.88           H  
ATOM   1496  CD2 TYR A 101     -22.434  63.077  38.593  1.00 36.88           C  
ATOM   1497  HD2 TYR A 101     -22.693  63.170  37.549  1.00 36.88           H  
ATOM   1498  CE1 TYR A 101     -21.695  62.838  41.300  1.00 36.88           C  
ATOM   1499  HE1 TYR A 101     -21.417  62.745  42.339  1.00 36.88           H  
ATOM   1500  CE2 TYR A 101     -22.050  64.220  39.318  1.00 36.88           C  
ATOM   1501  HE2 TYR A 101     -22.027  65.189  38.843  1.00 36.88           H  
ATOM   1502  OH  TYR A 101     -21.276  65.206  41.356  1.00 36.88           O  
ATOM   1503  HH  TYR A 101     -21.055  65.001  42.267  1.00 36.88           H  
ATOM   1504  CZ  TYR A 101     -21.670  64.102  40.669  1.00 36.88           C  
ATOM   1505  N   GLN A 102     -20.854  58.215  39.698  1.00 30.96           N  
ATOM   1506  H   GLN A 102     -20.499  59.031  40.174  1.00 30.96           H  
ATOM   1507  CA  GLN A 102     -20.897  56.974  40.493  1.00 30.96           C  
ATOM   1508  HA  GLN A 102     -21.359  56.164  39.928  1.00 30.96           H  
ATOM   1509  C   GLN A 102     -21.682  57.215  41.788  1.00 30.96           C  
ATOM   1510  CB  GLN A 102     -19.483  56.561  40.954  1.00 30.96           C  
ATOM   1511  HB2 GLN A 102     -19.575  55.686  41.597  1.00 30.96           H  
ATOM   1512  HB3 GLN A 102     -19.090  57.371  41.568  1.00 30.96           H  
ATOM   1513  O   GLN A 102     -21.611  58.316  42.335  1.00 30.96           O  
ATOM   1514  CG  GLN A 102     -18.436  56.231  39.886  1.00 30.96           C  
ATOM   1515  HG2 GLN A 102     -18.745  55.344  39.334  1.00 30.96           H  
ATOM   1516  HG3 GLN A 102     -18.338  57.063  39.189  1.00 30.96           H  
ATOM   1517  CD  GLN A 102     -17.078  55.996  40.554  1.00 30.96           C  
ATOM   1518  NE2 GLN A 102     -16.478  54.834  40.422  1.00 30.96           N  
ATOM   1519 HE21 GLN A 102     -15.591  54.749  40.898  1.00 30.96           H  
ATOM   1520 HE22 GLN A 102     -16.884  54.092  39.871  1.00 30.96           H  
ATOM   1521  OE1 GLN A 102     -16.538  56.847  41.237  1.00 30.96           O  
ATOM   1522  N   THR A 103     -22.252  56.169  42.395  1.00 33.75           N  
ATOM   1523  H   THR A 103     -22.436  55.333  41.859  1.00 33.75           H  
ATOM   1524  CA  THR A 103     -22.115  55.974  43.854  1.00 33.75           C  
ATOM   1525  HA  THR A 103     -21.107  56.290  44.123  1.00 33.75           H  
ATOM   1526  C   THR A 103     -22.239  54.494  44.228  1.00 33.75           C  
ATOM   1527  CB  THR A 103     -23.100  56.785  44.727  1.00 33.75           C  
ATOM   1528  HB  THR A 103     -23.973  56.175  44.962  1.00 33.75           H  
ATOM   1529  O   THR A 103     -23.006  53.754  43.619  1.00 33.75           O  
ATOM   1530  CG2 THR A 103     -22.423  57.219  46.030  1.00 33.75           C  
ATOM   1531 HG21 THR A 103     -21.537  57.818  45.817  1.00 33.75           H  
ATOM   1532 HG22 THR A 103     -22.148  56.350  46.627  1.00 33.75           H  
ATOM   1533 HG23 THR A 103     -23.121  57.820  46.613  1.00 33.75           H  
ATOM   1534  OG1 THR A 103     -23.551  57.970  44.122  1.00 33.75           O  
ATOM   1535  HG1 THR A 103     -22.856  58.280  43.537  1.00 33.75           H  
ATOM   1536  N   VAL A 104     -21.484  54.072  45.243  1.00 29.82           N  
ATOM   1537  H   VAL A 104     -20.916  54.755  45.724  1.00 29.82           H  
ATOM   1538  CA  VAL A 104     -21.586  52.764  45.907  1.00 29.82           C  
ATOM   1539  HA  VAL A 104     -22.361  52.159  45.438  1.00 29.82           H  
ATOM   1540  C   VAL A 104     -21.966  53.015  47.364  1.00 29.82           C  
ATOM   1541  CB  VAL A 104     -20.240  52.003  45.839  1.00 29.82           C  
ATOM   1542  HB  VAL A 104     -19.450  52.649  46.221  1.00 29.82           H  
ATOM   1543  O   VAL A 104     -21.391  53.901  47.987  1.00 29.82           O  
ATOM   1544  CG1 VAL A 104     -20.233  50.710  46.670  1.00 29.82           C  
ATOM   1545 HG11 VAL A 104     -20.317  50.940  47.732  1.00 29.82           H  
ATOM   1546 HG12 VAL A 104     -19.292  50.179  46.520  1.00 29.82           H  
ATOM   1547 HG13 VAL A 104     -21.058  50.065  46.370  1.00 29.82           H  
ATOM   1548  CG2 VAL A 104     -19.888  51.626  44.395  1.00 29.82           C  
ATOM   1549 HG21 VAL A 104     -20.664  50.984  43.977  1.00 29.82           H  
ATOM   1550 HG22 VAL A 104     -19.804  52.525  43.784  1.00 29.82           H  
ATOM   1551 HG23 VAL A 104     -18.933  51.103  44.368  1.00 29.82           H  
ATOM   1552  N   CYS A 105     -22.858  52.198  47.923  1.00 33.75           N  
ATOM   1553  H   CYS A 105     -23.310  51.503  47.347  1.00 33.75           H  
ATOM   1554  CA  CYS A 105     -22.972  51.999  49.369  1.00 33.75           C  
ATOM   1555  HA  CYS A 105     -22.005  52.222  49.820  1.00 33.75           H  
ATOM   1556  C   CYS A 105     -23.248  50.518  49.660  1.00 33.75           C  
ATOM   1557  CB  CYS A 105     -24.016  52.945  49.982  1.00 33.75           C  
ATOM   1558  HB2 CYS A 105     -24.682  52.398  50.648  1.00 33.75           H  
ATOM   1559  HB3 CYS A 105     -24.614  53.404  49.195  1.00 33.75           H  
ATOM   1560  O   CYS A 105     -23.715  49.782  48.791  1.00 33.75           O  
ATOM   1561  SG  CYS A 105     -23.160  54.242  50.926  1.00 33.75           S  
ATOM   1562  HG  CYS A 105     -22.731  53.488  51.942  1.00 33.75           H  
ATOM   1563  N   SER A 106     -22.872  50.066  50.853  1.00 29.50           N  
ATOM   1564  H   SER A 106     -22.574  50.724  51.559  1.00 29.50           H  
ATOM   1565  CA  SER A 106     -22.610  48.657  51.154  1.00 29.50           C  
ATOM   1566  HA  SER A 106     -23.019  48.028  50.362  1.00 29.50           H  
ATOM   1567  C   SER A 106     -23.245  48.197  52.475  1.00 29.50           C  
ATOM   1568  CB  SER A 106     -21.081  48.471  51.177  1.00 29.50           C  
ATOM   1569  HB2 SER A 106     -20.830  47.431  51.384  1.00 29.50           H  
ATOM   1570  HB3 SER A 106     -20.679  48.732  50.198  1.00 29.50           H  
ATOM   1571  O   SER A 106     -23.884  48.974  53.176  1.00 29.50           O  
ATOM   1572  OG  SER A 106     -20.488  49.307  52.156  1.00 29.50           O  
ATOM   1573  HG  SER A 106     -19.534  49.199  52.141  1.00 29.50           H  
ATOM   1574  N   ALA A 107     -22.974  46.932  52.816  1.00 32.19           N  
ATOM   1575  H   ALA A 107     -22.497  46.380  52.118  1.00 32.19           H  
ATOM   1576  CA  ALA A 107     -23.025  46.350  54.160  1.00 32.19           C  
ATOM   1577  HA  ALA A 107     -22.461  45.422  54.066  1.00 32.19           H  
ATOM   1578  C   ALA A 107     -24.390  45.916  54.753  1.00 32.19           C  
ATOM   1579  CB  ALA A 107     -22.168  47.182  55.126  1.00 32.19           C  
ATOM   1580  HB1 ALA A 107     -21.187  47.377  54.695  1.00 32.19           H  
ATOM   1581  HB2 ALA A 107     -22.046  46.642  56.065  1.00 32.19           H  
ATOM   1582  HB3 ALA A 107     -22.662  48.130  55.340  1.00 32.19           H  
ATOM   1583  O   ALA A 107     -25.036  46.627  55.509  1.00 32.19           O  
ATOM   1584  N   ALA A 108     -24.617  44.608  54.583  1.00 31.61           N  
ATOM   1585  H   ALA A 108     -24.212  44.216  53.746  1.00 31.61           H  
ATOM   1586  CA  ALA A 108     -24.753  43.634  55.679  1.00 31.61           C  
ATOM   1587  HA  ALA A 108     -24.508  42.706  55.163  1.00 31.61           H  
ATOM   1588  C   ALA A 108     -26.139  43.380  56.337  1.00 31.61           C  
ATOM   1589  CB  ALA A 108     -23.622  43.847  56.703  1.00 31.61           C  
ATOM   1590  HB1 ALA A 108     -23.597  43.024  57.417  1.00 31.61           H  
ATOM   1591  HB2 ALA A 108     -23.796  44.771  57.255  1.00 31.61           H  
ATOM   1592  HB3 ALA A 108     -22.657  43.902  56.200  1.00 31.61           H  
ATOM   1593  O   ALA A 108     -27.027  44.225  56.270  1.00 31.61           O  
ATOM   1594  N   PRO A 109     -26.352  42.180  56.940  1.00 42.78           N  
ATOM   1595  CA  PRO A 109     -27.690  41.690  57.295  1.00 42.78           C  
ATOM   1596  HA  PRO A 109     -28.468  42.395  57.002  1.00 42.78           H  
ATOM   1597  C   PRO A 109     -27.883  41.304  58.778  1.00 42.78           C  
ATOM   1598  CB  PRO A 109     -27.793  40.421  56.446  1.00 42.78           C  
ATOM   1599  HB2 PRO A 109     -28.575  39.746  56.795  1.00 42.78           H  
ATOM   1600  HB3 PRO A 109     -27.965  40.693  55.405  1.00 42.78           H  
ATOM   1601  O   PRO A 109     -26.932  40.910  59.447  1.00 42.78           O  
ATOM   1602  CG  PRO A 109     -26.396  39.803  56.596  1.00 42.78           C  
ATOM   1603  HG2 PRO A 109     -26.103  39.284  55.683  1.00 42.78           H  
ATOM   1604  HG3 PRO A 109     -26.375  39.115  57.442  1.00 42.78           H  
ATOM   1605  CD  PRO A 109     -25.479  40.999  56.877  1.00 42.78           C  
ATOM   1606  HD2 PRO A 109     -24.730  41.040  56.086  1.00 42.78           H  
ATOM   1607  HD3 PRO A 109     -24.971  40.862  57.831  1.00 42.78           H  
ATOM   1608  N   ALA A 110     -29.143  41.262  59.235  1.00 29.66           N  
ATOM   1609  H   ALA A 110     -29.834  41.795  58.725  1.00 29.66           H  
ATOM   1610  CA  ALA A 110     -29.683  40.234  60.146  1.00 29.66           C  
ATOM   1611  HA  ALA A 110     -29.531  39.251  59.701  1.00 29.66           H  
ATOM   1612  C   ALA A 110     -31.195  40.443  60.382  1.00 29.66           C  
ATOM   1613  CB  ALA A 110     -28.980  40.263  61.516  1.00 29.66           C  
ATOM   1614  HB1 ALA A 110     -29.018  41.269  61.934  1.00 29.66           H  
ATOM   1615  HB2 ALA A 110     -27.941  39.947  61.432  1.00 29.66           H  
ATOM   1616  HB3 ALA A 110     -29.475  39.572  62.198  1.00 29.66           H  
ATOM   1617  O   ALA A 110     -31.599  41.542  60.743  1.00 29.66           O  
ATOM   1618  N   PHE A 111     -32.028  39.402  60.250  1.00 31.23           N  
ATOM   1619  H   PHE A 111     -31.865  38.813  59.445  1.00 31.23           H  
ATOM   1620  CA  PHE A 111     -32.540  38.626  61.398  1.00 31.23           C  
ATOM   1621  HA  PHE A 111     -31.677  38.145  61.857  1.00 31.23           H  
ATOM   1622  C   PHE A 111     -33.474  37.482  60.957  1.00 31.23           C  
ATOM   1623  CB  PHE A 111     -33.219  39.483  62.490  1.00 31.23           C  
ATOM   1624  HB2 PHE A 111     -33.367  40.511  62.158  1.00 31.23           H  
ATOM   1625  HB3 PHE A 111     -34.212  39.091  62.709  1.00 31.23           H  
ATOM   1626  O   PHE A 111     -34.034  37.503  59.866  1.00 31.23           O  
ATOM   1627  CG  PHE A 111     -32.402  39.460  63.769  1.00 31.23           C  
ATOM   1628  CD1 PHE A 111     -32.570  38.409  64.693  1.00 31.23           C  
ATOM   1629  HD1 PHE A 111     -33.349  37.676  64.550  1.00 31.23           H  
ATOM   1630  CD2 PHE A 111     -31.400  40.425  63.989  1.00 31.23           C  
ATOM   1631  HD2 PHE A 111     -31.273  41.241  63.293  1.00 31.23           H  
ATOM   1632  CE1 PHE A 111     -31.724  38.311  65.813  1.00 31.23           C  
ATOM   1633  HE1 PHE A 111     -31.858  37.507  66.522  1.00 31.23           H  
ATOM   1634  CE2 PHE A 111     -30.550  40.322  65.105  1.00 31.23           C  
ATOM   1635  HE2 PHE A 111     -29.780  41.062  65.265  1.00 31.23           H  
ATOM   1636  CZ  PHE A 111     -30.708  39.262  66.014  1.00 31.23           C  
ATOM   1637  HZ  PHE A 111     -30.060  39.188  66.875  1.00 31.23           H  
ATOM   1638  N   THR A 112     -33.616  36.468  61.816  1.00 31.10           N  
ATOM   1639  H   THR A 112     -33.216  36.571  62.737  1.00 31.10           H  
ATOM   1640  CA  THR A 112     -34.441  35.263  61.594  1.00 31.10           C  
ATOM   1641  HA  THR A 112     -34.875  35.278  60.594  1.00 31.10           H  
ATOM   1642  C   THR A 112     -35.561  35.200  62.630  1.00 31.10           C  
ATOM   1643  CB  THR A 112     -33.591  33.987  61.752  1.00 31.10           C  
ATOM   1644  HB  THR A 112     -33.320  33.867  62.801  1.00 31.10           H  
ATOM   1645  O   THR A 112     -35.277  35.413  63.807  1.00 31.10           O  
ATOM   1646  CG2 THR A 112     -34.301  32.719  61.278  1.00 31.10           C  
ATOM   1647 HG21 THR A 112     -33.617  31.874  61.347  1.00 31.10           H  
ATOM   1648 HG22 THR A 112     -34.619  32.836  60.242  1.00 31.10           H  
ATOM   1649 HG23 THR A 112     -35.169  32.515  61.904  1.00 31.10           H  
ATOM   1650  OG1 THR A 112     -32.398  34.084  61.011  1.00 31.10           O  
ATOM   1651  HG1 THR A 112     -32.001  34.934  61.212  1.00 31.10           H  
ATOM   1652  N   ILE A 113     -36.787  34.833  62.237  1.00 33.99           N  
ATOM   1653  H   ILE A 113     -36.960  34.687  61.252  1.00 33.99           H  
ATOM   1654  CA  ILE A 113     -37.841  34.344  63.149  1.00 33.99           C  
ATOM   1655  HA  ILE A 113     -37.361  33.995  64.063  1.00 33.99           H  
ATOM   1656  C   ILE A 113     -38.519  33.113  62.515  1.00 33.99           C  
ATOM   1657  CB  ILE A 113     -38.837  35.466  63.560  1.00 33.99           C  
ATOM   1658  HB  ILE A 113     -39.261  35.905  62.658  1.00 33.99           H  
ATOM   1659  O   ILE A 113     -38.644  33.026  61.296  1.00 33.99           O  
ATOM   1660  CG1 ILE A 113     -38.094  36.574  64.351  1.00 33.99           C  
ATOM   1661 HG12 ILE A 113     -37.381  37.056  63.682  1.00 33.99           H  
ATOM   1662 HG13 ILE A 113     -37.537  36.118  65.169  1.00 33.99           H  
ATOM   1663  CG2 ILE A 113     -39.997  34.903  64.407  1.00 33.99           C  
ATOM   1664 HG21 ILE A 113     -40.571  34.174  63.836  1.00 33.99           H  
ATOM   1665 HG22 ILE A 113     -39.620  34.443  65.321  1.00 33.99           H  
ATOM   1666 HG23 ILE A 113     -40.701  35.693  64.666  1.00 33.99           H  
ATOM   1667  CD1 ILE A 113     -38.964  37.690  64.944  1.00 33.99           C  
ATOM   1668 HD11 ILE A 113     -39.564  37.311  65.771  1.00 33.99           H  
ATOM   1669 HD12 ILE A 113     -39.615  38.102  64.173  1.00 33.99           H  
ATOM   1670 HD13 ILE A 113     -38.320  38.483  65.324  1.00 33.99           H  
ATOM   1671  N   TRP A 114     -38.887  32.142  63.354  1.00 32.33           N  
ATOM   1672  H   TRP A 114     -38.793  32.327  64.342  1.00 32.33           H  
ATOM   1673  CA  TRP A 114     -39.528  30.868  62.997  1.00 32.33           C  
ATOM   1674  HA  TRP A 114     -39.140  30.509  62.044  1.00 32.33           H  
ATOM   1675  C   TRP A 114     -41.061  30.954  62.877  1.00 32.33           C  
ATOM   1676  CB  TRP A 114     -39.205  29.843  64.099  1.00 32.33           C  
ATOM   1677  HB2 TRP A 114     -39.989  29.086  64.102  1.00 32.33           H  
ATOM   1678  HB3 TRP A 114     -39.262  30.332  65.072  1.00 32.33           H  
ATOM   1679  O   TRP A 114     -41.693  31.815  63.483  1.00 32.33           O  
ATOM   1680  CG  TRP A 114     -37.922  29.076  64.033  1.00 32.33           C  
ATOM   1681  CD1 TRP A 114     -36.794  29.395  63.357  1.00 32.33           C  
ATOM   1682  HD1 TRP A 114     -36.662  30.284  62.757  1.00 32.33           H  
ATOM   1683  CD2 TRP A 114     -37.657  27.791  64.671  1.00 32.33           C  
ATOM   1684  CE2 TRP A 114     -36.339  27.373  64.327  1.00 32.33           C  
ATOM   1685  CE3 TRP A 114     -38.416  26.928  65.491  1.00 32.33           C  
ATOM   1686  HE3 TRP A 114     -39.425  27.204  65.760  1.00 32.33           H  
ATOM   1687  NE1 TRP A 114     -35.855  28.393  63.533  1.00 32.33           N  
ATOM   1688  HE1 TRP A 114     -34.943  28.400  63.099  1.00 32.33           H  
ATOM   1689  CH2 TRP A 114     -36.584  25.316  65.583  1.00 32.33           C  
ATOM   1690  HH2 TRP A 114     -36.192  24.370  65.925  1.00 32.33           H  
ATOM   1691  CZ2 TRP A 114     -35.799  26.156  64.771  1.00 32.33           C  
ATOM   1692  HZ2 TRP A 114     -34.800  25.863  64.486  1.00 32.33           H  
ATOM   1693  CZ3 TRP A 114     -37.887  25.704  65.942  1.00 32.33           C  
ATOM   1694  HZ3 TRP A 114     -38.492  25.050  66.553  1.00 32.33           H  
ATOM   1695  N   GLY A 115     -41.651  29.960  62.204  1.00 35.39           N  
ATOM   1696  H   GLY A 115     -41.068  29.315  61.690  1.00 35.39           H  
ATOM   1697  CA  GLY A 115     -43.065  29.585  62.307  1.00 35.39           C  
ATOM   1698  HA2 GLY A 115     -43.673  30.255  61.700  1.00 35.39           H  
ATOM   1699  HA3 GLY A 115     -43.392  29.659  63.344  1.00 35.39           H  
ATOM   1700  C   GLY A 115     -43.265  28.149  61.805  1.00 35.39           C  
ATOM   1701  O   GLY A 115     -42.865  27.843  60.686  1.00 35.39           O  
ATOM   1702  N   ASP A 116     -43.831  27.273  62.637  1.00 33.31           N  
ATOM   1703  H   ASP A 116     -44.228  27.622  63.497  1.00 33.31           H  
ATOM   1704  CA  ASP A 116     -44.035  25.832  62.382  1.00 33.31           C  
ATOM   1705  HA  ASP A 116     -43.739  25.590  61.361  1.00 33.31           H  
ATOM   1706  C   ASP A 116     -45.534  25.466  62.533  1.00 33.31           C  
ATOM   1707  CB  ASP A 116     -43.110  25.042  63.348  1.00 33.31           C  
ATOM   1708  HB2 ASP A 116     -42.087  25.387  63.203  1.00 33.31           H  
ATOM   1709  HB3 ASP A 116     -43.398  25.284  64.371  1.00 33.31           H  
ATOM   1710  O   ASP A 116     -46.332  26.307  62.946  1.00 33.31           O  
ATOM   1711  CG  ASP A 116     -43.117  23.509  63.184  1.00 33.31           C  
ATOM   1712  OD1 ASP A 116     -43.424  23.028  62.068  1.00 33.31           O  
ATOM   1713  OD2 ASP A 116     -42.881  22.810  64.193  1.00 33.31           O  
ATOM   1714  N   SER A 117     -45.881  24.200  62.266  1.00 35.19           N  
ATOM   1715  H   SER A 117     -45.109  23.637  61.939  1.00 35.19           H  
ATOM   1716  CA  SER A 117     -47.120  23.448  62.561  1.00 35.19           C  
ATOM   1717  HA  SER A 117     -46.713  22.485  62.867  1.00 35.19           H  
ATOM   1718  C   SER A 117     -48.069  23.083  61.395  1.00 35.19           C  
ATOM   1719  CB  SER A 117     -47.847  23.873  63.849  1.00 35.19           C  
ATOM   1720  HB2 SER A 117     -48.580  23.109  64.108  1.00 35.19           H  
ATOM   1721  HB3 SER A 117     -47.120  23.935  64.659  1.00 35.19           H  
ATOM   1722  O   SER A 117     -48.911  23.846  60.939  1.00 35.19           O  
ATOM   1723  OG  SER A 117     -48.511  25.108  63.741  1.00 35.19           O  
ATOM   1724  HG  SER A 117     -47.869  25.725  63.382  1.00 35.19           H  
ATOM   1725  N   ARG A 118     -47.928  21.815  60.975  1.00 33.14           N  
ATOM   1726  H   ARG A 118     -47.019  21.436  61.198  1.00 33.14           H  
ATOM   1727  CA  ARG A 118     -48.955  20.785  60.672  1.00 33.14           C  
ATOM   1728  HA  ARG A 118     -48.679  20.287  59.743  1.00 33.14           H  
ATOM   1729  C   ARG A 118     -50.435  21.218  60.540  1.00 33.14           C  
ATOM   1730  CB  ARG A 118     -48.935  19.751  61.826  1.00 33.14           C  
ATOM   1731  HB2 ARG A 118     -49.581  18.917  61.550  1.00 33.14           H  
ATOM   1732  HB3 ARG A 118     -49.369  20.222  62.708  1.00 33.14           H  
ATOM   1733  O   ARG A 118     -51.015  21.692  61.513  1.00 33.14           O  
ATOM   1734  CG  ARG A 118     -47.568  19.189  62.247  1.00 33.14           C  
ATOM   1735  HG2 ARG A 118     -46.891  20.003  62.506  1.00 33.14           H  
ATOM   1736  HG3 ARG A 118     -47.138  18.609  61.431  1.00 33.14           H  
ATOM   1737  CD  ARG A 118     -47.749  18.301  63.486  1.00 33.14           C  
ATOM   1738  HD2 ARG A 118     -48.329  17.422  63.205  1.00 33.14           H  
ATOM   1739  HD3 ARG A 118     -48.302  18.861  64.240  1.00 33.14           H  
ATOM   1740  NE  ARG A 118     -46.451  17.889  64.051  1.00 33.14           N  
ATOM   1741  HE  ARG A 118     -45.625  18.256  63.601  1.00 33.14           H  
ATOM   1742  NH1 ARG A 118     -47.267  16.634  65.795  1.00 33.14           N  
ATOM   1743 HH11 ARG A 118     -47.111  16.046  66.601  1.00 33.14           H  
ATOM   1744 HH12 ARG A 118     -48.206  16.844  65.487  1.00 33.14           H  
ATOM   1745  NH2 ARG A 118     -45.061  16.852  65.523  1.00 33.14           N  
ATOM   1746 HH21 ARG A 118     -44.917  16.293  66.352  1.00 33.14           H  
ATOM   1747 HH22 ARG A 118     -44.268  17.254  65.044  1.00 33.14           H  
ATOM   1748  CZ  ARG A 118     -46.268  17.129  65.117  1.00 33.14           C  
ATOM   1749  N   SER A 119     -51.112  20.788  59.465  1.00 37.73           N  
ATOM   1750  H   SER A 119     -50.597  20.639  58.609  1.00 37.73           H  
ATOM   1751  CA  SER A 119     -52.382  20.014  59.548  1.00 37.73           C  
ATOM   1752  HA  SER A 119     -52.169  19.132  60.152  1.00 37.73           H  
ATOM   1753  C   SER A 119     -52.872  19.460  58.191  1.00 37.73           C  
ATOM   1754  CB  SER A 119     -53.540  20.738  60.270  1.00 37.73           C  
ATOM   1755  HB2 SER A 119     -53.533  20.434  61.317  1.00 37.73           H  
ATOM   1756  HB3 SER A 119     -54.498  20.438  59.847  1.00 37.73           H  
ATOM   1757  O   SER A 119     -52.443  19.896  57.129  1.00 37.73           O  
ATOM   1758  OG  SER A 119     -53.441  22.142  60.231  1.00 37.73           O  
ATOM   1759  HG  SER A 119     -52.632  22.372  60.695  1.00 37.73           H  
ATOM   1760  N   ASP A 120     -53.727  18.443  58.306  1.00 36.17           N  
ATOM   1761  H   ASP A 120     -53.999  18.239  59.257  1.00 36.17           H  
ATOM   1762  CA  ASP A 120     -54.278  17.444  57.368  1.00 36.17           C  
ATOM   1763  HA  ASP A 120     -53.463  16.786  57.067  1.00 36.17           H  
ATOM   1764  C   ASP A 120     -55.001  17.900  56.064  1.00 36.17           C  
ATOM   1765  CB  ASP A 120     -55.240  16.644  58.268  1.00 36.17           C  
ATOM   1766  HB2 ASP A 120     -55.846  15.937  57.702  1.00 36.17           H  
ATOM   1767  HB3 ASP A 120     -55.938  17.330  58.748  1.00 36.17           H  
ATOM   1768  O   ASP A 120     -55.299  19.082  55.883  1.00 36.17           O  
ATOM   1769  CG  ASP A 120     -54.450  15.877  59.327  1.00 36.17           C  
ATOM   1770  OD1 ASP A 120     -53.623  15.030  58.924  1.00 36.17           O  
ATOM   1771  OD2 ASP A 120     -54.605  16.219  60.520  1.00 36.17           O  
ATOM   1772  N   PRO A 121     -55.304  16.965  55.124  1.00 40.33           N  
ATOM   1773  CA  PRO A 121     -55.884  17.278  53.809  1.00 40.33           C  
ATOM   1774  HA  PRO A 121     -55.475  18.220  53.445  1.00 40.33           H  
ATOM   1775  C   PRO A 121     -57.421  17.373  53.789  1.00 40.33           C  
ATOM   1776  CB  PRO A 121     -55.411  16.140  52.897  1.00 40.33           C  
ATOM   1777  HB2 PRO A 121     -56.065  15.990  52.039  1.00 40.33           H  
ATOM   1778  HB3 PRO A 121     -54.390  16.336  52.568  1.00 40.33           H  
ATOM   1779  O   PRO A 121     -58.117  16.785  54.614  1.00 40.33           O  
ATOM   1780  CG  PRO A 121     -55.424  14.940  53.839  1.00 40.33           C  
ATOM   1781  HG2 PRO A 121     -56.443  14.570  53.957  1.00 40.33           H  
ATOM   1782  HG3 PRO A 121     -54.764  14.145  53.492  1.00 40.33           H  
ATOM   1783  CD  PRO A 121     -54.937  15.547  55.153  1.00 40.33           C  
ATOM   1784  HD2 PRO A 121     -55.401  15.004  55.976  1.00 40.33           H  
ATOM   1785  HD3 PRO A 121     -53.852  15.456  55.214  1.00 40.33           H  
ATOM   1786  N   CYS A 122     -57.965  18.033  52.757  1.00 34.95           N  
ATOM   1787  H   CYS A 122     -57.345  18.449  52.077  1.00 34.95           H  
ATOM   1788  CA  CYS A 122     -59.404  18.083  52.469  1.00 34.95           C  
ATOM   1789  HA  CYS A 122     -59.947  17.596  53.279  1.00 34.95           H  
ATOM   1790  C   CYS A 122     -59.768  17.336  51.174  1.00 34.95           C  
ATOM   1791  CB  CYS A 122     -59.873  19.542  52.421  1.00 34.95           C  
ATOM   1792  HB2 CYS A 122     -59.193  20.134  51.807  1.00 34.95           H  
ATOM   1793  HB3 CYS A 122     -60.869  19.594  51.983  1.00 34.95           H  
ATOM   1794  O   CYS A 122     -59.085  17.456  50.158  1.00 34.95           O  
ATOM   1795  SG  CYS A 122     -59.943  20.209  54.108  1.00 34.95           S  
ATOM   1796  HG  CYS A 122     -58.712  19.854  54.488  1.00 34.95           H  
ATOM   1797  N   TYR A 123     -60.880  16.599  51.217  1.00 34.24           N  
ATOM   1798  H   TYR A 123     -61.407  16.598  52.079  1.00 34.24           H  
ATOM   1799  CA  TYR A 123     -61.514  15.959  50.059  1.00 34.24           C  
ATOM   1800  HA  TYR A 123     -60.754  15.485  49.437  1.00 34.24           H  
ATOM   1801  C   TYR A 123     -62.286  16.972  49.199  1.00 34.24           C  
ATOM   1802  CB  TYR A 123     -62.511  14.890  50.547  1.00 34.24           C  
ATOM   1803  HB2 TYR A 123     -63.047  15.267  51.419  1.00 34.24           H  
ATOM   1804  HB3 TYR A 123     -63.264  14.745  49.773  1.00 34.24           H  
ATOM   1805  O   TYR A 123     -62.793  17.970  49.708  1.00 34.24           O  
ATOM   1806  CG  TYR A 123     -61.944  13.522  50.877  1.00 34.24           C  
ATOM   1807  CD1 TYR A 123     -62.246  12.428  50.039  1.00 34.24           C  
ATOM   1808  HD1 TYR A 123     -62.837  12.573  49.147  1.00 34.24           H  
ATOM   1809  CD2 TYR A 123     -61.179  13.321  52.043  1.00 34.24           C  
ATOM   1810  HD2 TYR A 123     -60.952  14.154  52.693  1.00 34.24           H  
ATOM   1811  CE1 TYR A 123     -61.794  11.137  50.370  1.00 34.24           C  
ATOM   1812  HE1 TYR A 123     -62.027  10.293  49.738  1.00 34.24           H  
ATOM   1813  CE2 TYR A 123     -60.720  12.031  52.374  1.00 34.24           C  
ATOM   1814  HE2 TYR A 123     -60.137  11.881  53.271  1.00 34.24           H  
ATOM   1815  OH  TYR A 123     -60.608   9.686  51.860  1.00 34.24           O  
ATOM   1816  HH  TYR A 123     -60.097   9.682  52.673  1.00 34.24           H  
ATOM   1817  CZ  TYR A 123     -61.033  10.935  51.539  1.00 34.24           C  
ATOM   1818  N   ILE A 124     -62.507  16.620  47.930  1.00 40.58           N  
ATOM   1819  H   ILE A 124     -62.040  15.795  47.583  1.00 40.58           H  
ATOM   1820  CA  ILE A 124     -63.720  16.997  47.191  1.00 40.58           C  
ATOM   1821  HA  ILE A 124     -64.399  17.515  47.868  1.00 40.58           H  
ATOM   1822  C   ILE A 124     -64.414  15.693  46.777  1.00 40.58           C  
ATOM   1823  CB  ILE A 124     -63.419  17.963  46.020  1.00 40.58           C  
ATOM   1824  HB  ILE A 124     -62.660  17.512  45.379  1.00 40.58           H  
ATOM   1825  O   ILE A 124     -63.750  14.716  46.429  1.00 40.58           O  
ATOM   1826  CG1 ILE A 124     -62.868  19.294  46.590  1.00 40.58           C  
ATOM   1827 HG12 ILE A 124     -63.589  19.711  47.292  1.00 40.58           H  
ATOM   1828 HG13 ILE A 124     -61.949  19.089  47.139  1.00 40.58           H  
ATOM   1829  CG2 ILE A 124     -64.681  18.215  45.170  1.00 40.58           C  
ATOM   1830 HG21 ILE A 124     -65.055  17.284  44.744  1.00 40.58           H  
ATOM   1831 HG22 ILE A 124     -64.452  18.868  44.327  1.00 40.58           H  
ATOM   1832 HG23 ILE A 124     -65.465  18.672  45.773  1.00 40.58           H  
ATOM   1833  CD1 ILE A 124     -62.535  20.368  45.546  1.00 40.58           C  
ATOM   1834 HD11 ILE A 124     -63.446  20.754  45.090  1.00 40.58           H  
ATOM   1835 HD12 ILE A 124     -61.886  19.949  44.777  1.00 40.58           H  
ATOM   1836 HD13 ILE A 124     -62.018  21.194  46.035  1.00 40.58           H  
ATOM   1837  N   VAL A 125     -65.741  15.665  46.888  1.00 36.15           N  
ATOM   1838  H   VAL A 125     -66.221  16.533  47.080  1.00 36.15           H  
ATOM   1839  CA  VAL A 125     -66.604  14.499  46.659  1.00 36.15           C  
ATOM   1840  HA  VAL A 125     -66.024  13.670  46.254  1.00 36.15           H  
ATOM   1841  C   VAL A 125     -67.676  14.886  45.651  1.00 36.15           C  
ATOM   1842  CB  VAL A 125     -67.281  14.054  47.978  1.00 36.15           C  
ATOM   1843  HB  VAL A 125     -67.774  14.915  48.429  1.00 36.15           H  
ATOM   1844  O   VAL A 125     -68.264  15.952  45.794  1.00 36.15           O  
ATOM   1845  CG1 VAL A 125     -68.340  12.956  47.788  1.00 36.15           C  
ATOM   1846 HG11 VAL A 125     -67.909  12.104  47.263  1.00 36.15           H  
ATOM   1847 HG12 VAL A 125     -68.717  12.629  48.757  1.00 36.15           H  
ATOM   1848 HG13 VAL A 125     -69.183  13.342  47.215  1.00 36.15           H  
ATOM   1849  CG2 VAL A 125     -66.247  13.527  48.982  1.00 36.15           C  
ATOM   1850 HG21 VAL A 125     -65.535  14.316  49.227  1.00 36.15           H  
ATOM   1851 HG22 VAL A 125     -66.742  13.215  49.901  1.00 36.15           H  
ATOM   1852 HG23 VAL A 125     -65.710  12.680  48.554  1.00 36.15           H  
ATOM   1853  N   ASP A 126     -67.991  13.977  44.729  1.00 45.51           N  
ATOM   1854  H   ASP A 126     -67.446  13.129  44.670  1.00 45.51           H  
ATOM   1855  CA  ASP A 126     -69.288  13.934  44.053  1.00 45.51           C  
ATOM   1856  HA  ASP A 126     -69.994  14.522  44.640  1.00 45.51           H  
ATOM   1857  C   ASP A 126     -69.839  12.495  44.064  1.00 45.51           C  
ATOM   1858  CB  ASP A 126     -69.224  14.555  42.645  1.00 45.51           C  
ATOM   1859  HB2 ASP A 126     -69.916  14.022  41.993  1.00 45.51           H  
ATOM   1860  HB3 ASP A 126     -68.223  14.434  42.231  1.00 45.51           H  
ATOM   1861  O   ASP A 126     -69.097  11.516  44.153  1.00 45.51           O  
ATOM   1862  CG  ASP A 126     -69.636  16.035  42.641  1.00 45.51           C  
ATOM   1863  OD1 ASP A 126     -70.697  16.332  43.239  1.00 45.51           O  
ATOM   1864  OD2 ASP A 126     -68.928  16.835  41.988  1.00 45.51           O  
ATOM   1865  N   ASN A 127     -71.166  12.392  44.065  1.00 39.31           N  
ATOM   1866  H   ASN A 127     -71.672  13.234  43.830  1.00 39.31           H  
ATOM   1867  CA  ASN A 127     -72.008  11.213  44.347  1.00 39.31           C  
ATOM   1868  HA  ASN A 127     -71.472  10.304  44.077  1.00 39.31           H  
ATOM   1869  C   ASN A 127     -73.289  11.367  43.447  1.00 39.31           C  
ATOM   1870  CB  ASN A 127     -72.256  11.277  45.885  1.00 39.31           C  
ATOM   1871  HB2 ASN A 127     -73.169  11.842  46.074  1.00 39.31           H  
ATOM   1872  HB3 ASN A 127     -71.450  11.841  46.353  1.00 39.31           H  
ATOM   1873  O   ASN A 127     -73.374  12.405  42.786  1.00 39.31           O  
ATOM   1874  CG  ASN A 127     -72.293   9.964  46.660  1.00 39.31           C  
ATOM   1875  ND2 ASN A 127     -72.746  10.002  47.891  1.00 39.31           N  
ATOM   1876 HD21 ASN A 127     -72.697   9.135  48.406  1.00 39.31           H  
ATOM   1877 HD22 ASN A 127     -73.002  10.885  48.310  1.00 39.31           H  
ATOM   1878  OD1 ASN A 127     -71.929   8.891  46.211  1.00 39.31           O  
ATOM   1879  N   PRO A 128     -74.326  10.483  43.402  1.00 45.86           N  
ATOM   1880  CA  PRO A 128     -74.562   9.310  44.251  1.00 45.86           C  
ATOM   1881  HA  PRO A 128     -73.635   8.990  44.728  1.00 45.86           H  
ATOM   1882  C   PRO A 128     -75.220   8.034  43.637  1.00 45.86           C  
ATOM   1883  CB  PRO A 128     -75.548   9.903  45.267  1.00 45.86           C  
ATOM   1884  HB2 PRO A 128     -76.098   9.148  45.828  1.00 45.86           H  
ATOM   1885  HB3 PRO A 128     -75.026  10.556  45.967  1.00 45.86           H  
ATOM   1886  O   PRO A 128     -75.952   8.072  42.654  1.00 45.86           O  
ATOM   1887  CG  PRO A 128     -76.478  10.752  44.385  1.00 45.86           C  
ATOM   1888  HG2 PRO A 128     -76.727  11.687  44.886  1.00 45.86           H  
ATOM   1889  HG3 PRO A 128     -77.385  10.203  44.134  1.00 45.86           H  
ATOM   1890  CD  PRO A 128     -75.662  11.011  43.114  1.00 45.86           C  
ATOM   1891  HD2 PRO A 128     -75.670  12.080  42.900  1.00 45.86           H  
ATOM   1892  HD3 PRO A 128     -76.100  10.487  42.264  1.00 45.86           H  
ATOM   1893  N   SER A 129     -75.132   6.944  44.419  1.00 40.71           N  
ATOM   1894  H   SER A 129     -74.379   6.980  45.091  1.00 40.71           H  
ATOM   1895  CA  SER A 129     -76.207   5.964  44.751  1.00 40.71           C  
ATOM   1896  HA  SER A 129     -75.770   5.370  45.553  1.00 40.71           H  
ATOM   1897  C   SER A 129     -76.767   4.908  43.764  1.00 40.71           C  
ATOM   1898  CB  SER A 129     -77.402   6.681  45.402  1.00 40.71           C  
ATOM   1899  HB2 SER A 129     -78.140   5.946  45.723  1.00 40.71           H  
ATOM   1900  HB3 SER A 129     -77.063   7.215  46.290  1.00 40.71           H  
ATOM   1901  O   SER A 129     -77.028   5.177  42.598  1.00 40.71           O  
ATOM   1902  OG  SER A 129     -78.022   7.591  44.517  1.00 40.71           O  
ATOM   1903  HG  SER A 129     -77.595   7.533  43.659  1.00 40.71           H  
ATOM   1904  N   SER A 130     -77.164   3.772  44.379  1.00 41.68           N  
ATOM   1905  H   SER A 130     -76.842   3.662  45.330  1.00 41.68           H  
ATOM   1906  CA  SER A 130     -78.194   2.772  43.985  1.00 41.68           C  
ATOM   1907  HA  SER A 130     -78.354   2.172  44.881  1.00 41.68           H  
ATOM   1908  C   SER A 130     -77.850   1.751  42.868  1.00 41.68           C  
ATOM   1909  CB  SER A 130     -79.541   3.489  43.759  1.00 41.68           C  
ATOM   1910  HB2 SER A 130     -80.364   2.775  43.732  1.00 41.68           H  
ATOM   1911  HB3 SER A 130     -79.724   4.168  44.592  1.00 41.68           H  
ATOM   1912  O   SER A 130     -77.299   2.129  41.843  1.00 41.68           O  
ATOM   1913  OG  SER A 130     -79.568   4.224  42.554  1.00 41.68           O  
ATOM   1914  HG  SER A 130     -78.677   4.526  42.362  1.00 41.68           H  
ATOM   1915  N   ASP A 131     -78.160   0.442  42.971  1.00 40.87           N  
ATOM   1916  H   ASP A 131     -77.960  -0.090  42.136  1.00 40.87           H  
ATOM   1917  CA  ASP A 131     -78.518  -0.393  44.146  1.00 40.87           C  
ATOM   1918  HA  ASP A 131     -77.830  -0.153  44.956  1.00 40.87           H  
ATOM   1919  C   ASP A 131     -78.391  -1.927  43.867  1.00 40.87           C  
ATOM   1920  CB  ASP A 131     -79.963  -0.103  44.614  1.00 40.87           C  
ATOM   1921  HB2 ASP A 131     -80.635  -0.900  44.299  1.00 40.87           H  
ATOM   1922  HB3 ASP A 131     -80.343   0.808  44.151  1.00 40.87           H  
ATOM   1923  O   ASP A 131     -78.068  -2.334  42.755  1.00 40.87           O  
ATOM   1924  CG  ASP A 131     -80.015   0.036  46.137  1.00 40.87           C  
ATOM   1925  OD1 ASP A 131     -79.468  -0.872  46.805  1.00 40.87           O  
ATOM   1926  OD2 ASP A 131     -80.533   1.069  46.608  1.00 40.87           O  
ATOM   1927  N   ALA A 132     -78.731  -2.763  44.864  1.00 41.52           N  
ATOM   1928  H   ALA A 132     -78.955  -2.292  45.729  1.00 41.52           H  
ATOM   1929  CA  ALA A 132     -79.264  -4.140  44.747  1.00 41.52           C  
ATOM   1930  HA  ALA A 132     -79.521  -4.405  45.772  1.00 41.52           H  
ATOM   1931  C   ALA A 132     -78.370  -5.330  44.273  1.00 41.52           C  
ATOM   1932  CB  ALA A 132     -80.623  -4.082  44.033  1.00 41.52           C  
ATOM   1933  HB1 ALA A 132     -81.266  -3.342  44.509  1.00 41.52           H  
ATOM   1934  HB2 ALA A 132     -81.105  -5.058  44.084  1.00 41.52           H  
ATOM   1935  HB3 ALA A 132     -80.477  -3.816  42.986  1.00 41.52           H  
ATOM   1936  O   ALA A 132     -78.555  -5.902  43.206  1.00 41.52           O  
ATOM   1937  N   THR A 133     -77.490  -5.794  45.172  1.00 40.52           N  
ATOM   1938  H   THR A 133     -77.216  -5.064  45.814  1.00 40.52           H  
ATOM   1939  CA  THR A 133     -77.469  -7.148  45.818  1.00 40.52           C  
ATOM   1940  HA  THR A 133     -76.452  -7.262  46.195  1.00 40.52           H  
ATOM   1941  C   THR A 133     -77.795  -8.494  45.093  1.00 40.52           C  
ATOM   1942  CB  THR A 133     -78.393  -7.117  47.051  1.00 40.52           C  
ATOM   1943  HB  THR A 133     -78.333  -8.083  47.551  1.00 40.52           H  
ATOM   1944  O   THR A 133     -78.754  -8.590  44.343  1.00 40.52           O  
ATOM   1945  CG2 THR A 133     -78.007  -6.061  48.087  1.00 40.52           C  
ATOM   1946 HG21 THR A 133     -78.641  -6.177  48.966  1.00 40.52           H  
ATOM   1947 HG22 THR A 133     -76.965  -6.188  48.382  1.00 40.52           H  
ATOM   1948 HG23 THR A 133     -78.155  -5.057  47.689  1.00 40.52           H  
ATOM   1949  OG1 THR A 133     -79.727  -6.884  46.669  1.00 40.52           O  
ATOM   1950  HG1 THR A 133     -79.869  -7.293  45.812  1.00 40.52           H  
ATOM   1951  N   LEU A 134     -77.146  -9.575  45.602  1.00 40.01           N  
ATOM   1952  H   LEU A 134     -76.315  -9.334  46.124  1.00 40.01           H  
ATOM   1953  CA  LEU A 134     -77.556 -11.017  45.730  1.00 40.01           C  
ATOM   1954  HA  LEU A 134     -77.154 -11.268  46.711  1.00 40.01           H  
ATOM   1955  C   LEU A 134     -76.928 -12.143  44.846  1.00 40.01           C  
ATOM   1956  CB  LEU A 134     -79.079 -11.223  45.934  1.00 40.01           C  
ATOM   1957  HB2 LEU A 134     -79.639 -10.644  45.200  1.00 40.01           H  
ATOM   1958  HB3 LEU A 134     -79.326 -12.264  45.726  1.00 40.01           H  
ATOM   1959  O   LEU A 134     -77.428 -12.498  43.790  1.00 40.01           O  
ATOM   1960  CG  LEU A 134     -79.569 -10.899  47.358  1.00 40.01           C  
ATOM   1961  HG  LEU A 134     -79.045 -10.021  47.735  1.00 40.01           H  
ATOM   1962  CD1 LEU A 134     -81.065 -10.600  47.371  1.00 40.01           C  
ATOM   1963 HD11 LEU A 134     -81.267  -9.741  46.732  1.00 40.01           H  
ATOM   1964 HD12 LEU A 134     -81.623 -11.458  46.997  1.00 40.01           H  
ATOM   1965 HD13 LEU A 134     -81.392 -10.363  48.383  1.00 40.01           H  
ATOM   1966  CD2 LEU A 134     -79.297 -12.062  48.320  1.00 40.01           C  
ATOM   1967 HD21 LEU A 134     -79.668 -11.805  49.312  1.00 40.01           H  
ATOM   1968 HD22 LEU A 134     -79.811 -12.956  47.968  1.00 40.01           H  
ATOM   1969 HD23 LEU A 134     -78.227 -12.260  48.380  1.00 40.01           H  
ATOM   1970  N   ARG A 135     -75.892 -12.785  45.429  1.00 40.12           N  
ATOM   1971  H   ARG A 135     -75.423 -12.199  46.104  1.00 40.12           H  
ATOM   1972  CA  ARG A 135     -75.580 -14.241  45.609  1.00 40.12           C  
ATOM   1973  HA  ARG A 135     -74.496 -14.337  45.559  1.00 40.12           H  
ATOM   1974  C   ARG A 135     -76.136 -15.347  44.667  1.00 40.12           C  
ATOM   1975  CB  ARG A 135     -76.034 -14.657  47.025  1.00 40.12           C  
ATOM   1976  HB2 ARG A 135     -75.832 -15.721  47.148  1.00 40.12           H  
ATOM   1977  HB3 ARG A 135     -77.113 -14.519  47.098  1.00 40.12           H  
ATOM   1978  O   ARG A 135     -77.341 -15.465  44.492  1.00 40.12           O  
ATOM   1979  CG  ARG A 135     -75.361 -13.919  48.190  1.00 40.12           C  
ATOM   1980  HG2 ARG A 135     -75.609 -12.858  48.156  1.00 40.12           H  
ATOM   1981  HG3 ARG A 135     -74.280 -14.043  48.121  1.00 40.12           H  
ATOM   1982  CD  ARG A 135     -75.864 -14.519  49.510  1.00 40.12           C  
ATOM   1983  HD2 ARG A 135     -75.638 -15.585  49.510  1.00 40.12           H  
ATOM   1984  HD3 ARG A 135     -76.945 -14.393  49.566  1.00 40.12           H  
ATOM   1985  NE  ARG A 135     -75.235 -13.886  50.686  1.00 40.12           N  
ATOM   1986  HE  ARG A 135     -74.674 -13.063  50.519  1.00 40.12           H  
ATOM   1987  NH1 ARG A 135     -75.998 -15.382  52.257  1.00 40.12           N  
ATOM   1988 HH11 ARG A 135     -76.447 -15.912  51.524  1.00 40.12           H  
ATOM   1989 HH12 ARG A 135     -76.026 -15.717  53.209  1.00 40.12           H  
ATOM   1990  NH2 ARG A 135     -74.706 -13.679  52.893  1.00 40.12           N  
ATOM   1991 HH21 ARG A 135     -74.155 -12.857  52.690  1.00 40.12           H  
ATOM   1992 HH22 ARG A 135     -74.767 -14.019  53.842  1.00 40.12           H  
ATOM   1993  CZ  ARG A 135     -75.317 -14.317  51.934  1.00 40.12           C  
ATOM   1994  N   GLY A 136     -75.258 -16.320  44.353  1.00 38.44           N  
ATOM   1995  H   GLY A 136     -74.280 -16.125  44.510  1.00 38.44           H  
ATOM   1996  CA  GLY A 136     -75.574 -17.711  43.938  1.00 38.44           C  
ATOM   1997  HA2 GLY A 136     -75.519 -18.368  44.806  1.00 38.44           H  
ATOM   1998  HA3 GLY A 136     -76.588 -17.757  43.541  1.00 38.44           H  
ATOM   1999  C   GLY A 136     -74.618 -18.235  42.846  1.00 38.44           C  
ATOM   2000  O   GLY A 136     -74.814 -17.924  41.682  1.00 38.44           O  
ATOM   2001  N   GLU A 137     -73.427 -18.756  43.161  1.00 40.26           N  
ATOM   2002  H   GLU A 137     -72.775 -18.420  42.468  1.00 40.26           H  
ATOM   2003  CA  GLU A 137     -73.083 -20.164  43.495  1.00 40.26           C  
ATOM   2004  HA  GLU A 137     -72.021 -20.116  43.736  1.00 40.26           H  
ATOM   2005  C   GLU A 137     -73.151 -21.217  42.356  1.00 40.26           C  
ATOM   2006  CB  GLU A 137     -73.741 -20.724  44.775  1.00 40.26           C  
ATOM   2007  HB2 GLU A 137     -74.805 -20.488  44.793  1.00 40.26           H  
ATOM   2008  HB3 GLU A 137     -73.643 -21.809  44.740  1.00 40.26           H  
ATOM   2009  O   GLU A 137     -74.176 -21.416  41.720  1.00 40.26           O  
ATOM   2010  CG  GLU A 137     -73.058 -20.248  46.069  1.00 40.26           C  
ATOM   2011  HG2 GLU A 137     -71.978 -20.291  45.925  1.00 40.26           H  
ATOM   2012  HG3 GLU A 137     -73.327 -19.206  46.243  1.00 40.26           H  
ATOM   2013  CD  GLU A 137     -73.410 -21.093  47.311  1.00 40.26           C  
ATOM   2014  OE1 GLU A 137     -72.719 -20.895  48.335  1.00 40.26           O  
ATOM   2015  OE2 GLU A 137     -74.351 -21.913  47.241  1.00 40.26           O  
ATOM   2016  N   SER A 138     -72.064 -22.008  42.266  1.00 40.01           N  
ATOM   2017  H   SER A 138     -71.264 -21.697  42.799  1.00 40.01           H  
ATOM   2018  CA  SER A 138     -72.005 -23.426  41.842  1.00 40.01           C  
ATOM   2019  HA  SER A 138     -71.059 -23.778  42.253  1.00 40.01           H  
ATOM   2020  C   SER A 138     -71.947 -23.841  40.344  1.00 40.01           C  
ATOM   2021  CB  SER A 138     -73.056 -24.234  42.621  1.00 40.01           C  
ATOM   2022  HB2 SER A 138     -72.962 -24.025  43.687  1.00 40.01           H  
ATOM   2023  HB3 SER A 138     -74.057 -23.951  42.296  1.00 40.01           H  
ATOM   2024  O   SER A 138     -72.956 -24.231  39.764  1.00 40.01           O  
ATOM   2025  OG  SER A 138     -72.873 -25.618  42.405  1.00 40.01           O  
ATOM   2026  HG  SER A 138     -73.228 -25.780  41.528  1.00 40.01           H  
ATOM   2027  N   ARG A 139     -70.694 -24.061  39.888  1.00 39.69           N  
ATOM   2028  H   ARG A 139     -69.990 -23.486  40.329  1.00 39.69           H  
ATOM   2029  CA  ARG A 139     -70.148 -25.306  39.261  1.00 39.69           C  
ATOM   2030  HA  ARG A 139     -69.104 -25.310  39.576  1.00 39.69           H  
ATOM   2031  C   ARG A 139     -70.030 -25.514  37.729  1.00 39.69           C  
ATOM   2032  CB  ARG A 139     -70.735 -26.572  39.913  1.00 39.69           C  
ATOM   2033  HB2 ARG A 139     -70.552 -27.432  39.268  1.00 39.69           H  
ATOM   2034  HB3 ARG A 139     -71.819 -26.494  39.995  1.00 39.69           H  
ATOM   2035  O   ARG A 139     -70.983 -25.408  36.973  1.00 39.69           O  
ATOM   2036  CG  ARG A 139     -70.109 -26.852  41.283  1.00 39.69           C  
ATOM   2037  HG2 ARG A 139     -70.299 -26.011  41.950  1.00 39.69           H  
ATOM   2038  HG3 ARG A 139     -69.032 -26.985  41.183  1.00 39.69           H  
ATOM   2039  CD  ARG A 139     -70.717 -28.125  41.866  1.00 39.69           C  
ATOM   2040  HD2 ARG A 139     -70.317 -28.973  41.311  1.00 39.69           H  
ATOM   2041  HD3 ARG A 139     -71.797 -28.103  41.718  1.00 39.69           H  
ATOM   2042  NE  ARG A 139     -70.448 -28.229  43.312  1.00 39.69           N  
ATOM   2043  HE  ARG A 139     -70.626 -27.391  43.847  1.00 39.69           H  
ATOM   2044  NH1 ARG A 139     -69.901 -30.452  43.356  1.00 39.69           N  
ATOM   2045 HH11 ARG A 139     -69.903 -30.433  42.346  1.00 39.69           H  
ATOM   2046 HH12 ARG A 139     -69.593 -31.279  43.847  1.00 39.69           H  
ATOM   2047  NH2 ARG A 139     -69.972 -29.288  45.265  1.00 39.69           N  
ATOM   2048 HH21 ARG A 139     -70.136 -28.423  45.759  1.00 39.69           H  
ATOM   2049 HH22 ARG A 139     -69.714 -30.127  45.765  1.00 39.69           H  
ATOM   2050  CZ  ARG A 139     -70.108 -29.320  43.968  1.00 39.69           C  
ATOM   2051  N   ASP A 140     -68.815 -25.973  37.394  1.00 39.07           N  
ATOM   2052  H   ASP A 140     -68.175 -25.966  38.175  1.00 39.07           H  
ATOM   2053  CA  ASP A 140     -68.390 -27.034  36.457  1.00 39.07           C  
ATOM   2054  HA  ASP A 140     -67.301 -27.002  36.491  1.00 39.07           H  
ATOM   2055  C   ASP A 140     -68.729 -26.938  34.947  1.00 39.07           C  
ATOM   2056  CB  ASP A 140     -68.742 -28.418  37.066  1.00 39.07           C  
ATOM   2057  HB2 ASP A 140     -68.241 -29.190  36.483  1.00 39.07           H  
ATOM   2058  HB3 ASP A 140     -69.817 -28.575  36.975  1.00 39.07           H  
ATOM   2059  O   ASP A 140     -69.826 -27.286  34.525  1.00 39.07           O  
ATOM   2060  CG  ASP A 140     -68.345 -28.594  38.550  1.00 39.07           C  
ATOM   2061  OD1 ASP A 140     -67.512 -27.797  39.045  1.00 39.07           O  
ATOM   2062  OD2 ASP A 140     -68.933 -29.469  39.231  1.00 39.07           O  
ATOM   2063  N   PHE A 141     -67.736 -26.598  34.101  1.00 37.97           N  
ATOM   2064  H   PHE A 141     -67.198 -25.792  34.387  1.00 37.97           H  
ATOM   2065  CA  PHE A 141     -66.901 -27.570  33.344  1.00 37.97           C  
ATOM   2066  HA  PHE A 141     -66.405 -28.203  34.080  1.00 37.97           H  
ATOM   2067  C   PHE A 141     -65.758 -26.878  32.537  1.00 37.97           C  
ATOM   2068  CB  PHE A 141     -67.743 -28.504  32.439  1.00 37.97           C  
ATOM   2069  HB2 PHE A 141     -68.743 -28.094  32.295  1.00 37.97           H  
ATOM   2070  HB3 PHE A 141     -67.290 -28.550  31.449  1.00 37.97           H  
ATOM   2071  O   PHE A 141     -65.832 -25.694  32.220  1.00 37.97           O  
ATOM   2072  CG  PHE A 141     -67.843 -29.930  32.976  1.00 37.97           C  
ATOM   2073  CD1 PHE A 141     -66.846 -30.874  32.656  1.00 37.97           C  
ATOM   2074  HD1 PHE A 141     -66.041 -30.601  31.988  1.00 37.97           H  
ATOM   2075  CD2 PHE A 141     -68.902 -30.315  33.823  1.00 37.97           C  
ATOM   2076  HD2 PHE A 141     -69.691 -29.617  34.060  1.00 37.97           H  
ATOM   2077  CE1 PHE A 141     -66.895 -32.173  33.196  1.00 37.97           C  
ATOM   2078  HE1 PHE A 141     -66.126 -32.889  32.944  1.00 37.97           H  
ATOM   2079  CE2 PHE A 141     -68.946 -31.609  34.373  1.00 37.97           C  
ATOM   2080  HE2 PHE A 141     -69.755 -31.882  35.034  1.00 37.97           H  
ATOM   2081  CZ  PHE A 141     -67.939 -32.539  34.063  1.00 37.97           C  
ATOM   2082  HZ  PHE A 141     -67.973 -33.533  34.484  1.00 37.97           H  
ATOM   2083  N   PHE A 142     -64.682 -27.623  32.236  1.00 42.17           N  
ATOM   2084  H   PHE A 142     -64.748 -28.605  32.462  1.00 42.17           H  
ATOM   2085  CA  PHE A 142     -63.473 -27.237  31.458  1.00 42.17           C  
ATOM   2086  HA  PHE A 142     -63.352 -26.154  31.450  1.00 42.17           H  
ATOM   2087  C   PHE A 142     -63.578 -27.722  29.970  1.00 42.17           C  
ATOM   2088  CB  PHE A 142     -62.268 -27.887  32.187  1.00 42.17           C  
ATOM   2089  HB2 PHE A 142     -61.468 -28.084  31.473  1.00 42.17           H  
ATOM   2090  HB3 PHE A 142     -62.561 -28.871  32.551  1.00 42.17           H  
ATOM   2091  O   PHE A 142     -64.504 -28.481  29.683  1.00 42.17           O  
ATOM   2092  CG  PHE A 142     -61.585 -27.129  33.315  1.00 42.17           C  
ATOM   2093  CD1 PHE A 142     -60.522 -26.250  33.021  1.00 42.17           C  
ATOM   2094  HD1 PHE A 142     -60.264 -26.034  31.995  1.00 42.17           H  
ATOM   2095  CD2 PHE A 142     -61.877 -27.429  34.660  1.00 42.17           C  
ATOM   2096  HD2 PHE A 142     -62.670 -28.122  34.897  1.00 42.17           H  
ATOM   2097  CE1 PHE A 142     -59.758 -25.680  34.054  1.00 42.17           C  
ATOM   2098  HE1 PHE A 142     -58.939 -25.017  33.817  1.00 42.17           H  
ATOM   2099  CE2 PHE A 142     -61.113 -26.857  35.695  1.00 42.17           C  
ATOM   2100  HE2 PHE A 142     -61.338 -27.097  36.724  1.00 42.17           H  
ATOM   2101  CZ  PHE A 142     -60.050 -25.988  35.393  1.00 42.17           C  
ATOM   2102  HZ  PHE A 142     -59.461 -25.556  36.188  1.00 42.17           H  
ATOM   2103  N   PRO A 143     -62.623 -27.442  29.045  1.00 46.43           N  
ATOM   2104  CA  PRO A 143     -62.289 -26.150  28.415  1.00 46.43           C  
ATOM   2105  HA  PRO A 143     -62.984 -25.366  28.717  1.00 46.43           H  
ATOM   2106  C   PRO A 143     -62.249 -26.234  26.854  1.00 46.43           C  
ATOM   2107  CB  PRO A 143     -60.883 -25.863  28.964  1.00 46.43           C  
ATOM   2108  HB2 PRO A 143     -60.974 -25.378  29.936  1.00 46.43           H  
ATOM   2109  HB3 PRO A 143     -60.288 -25.239  28.297  1.00 46.43           H  
ATOM   2110  O   PRO A 143     -62.582 -27.272  26.292  1.00 46.43           O  
ATOM   2111  CG  PRO A 143     -60.250 -27.254  29.136  1.00 46.43           C  
ATOM   2112  HG2 PRO A 143     -59.469 -27.434  28.398  1.00 46.43           H  
ATOM   2113  HG3 PRO A 143     -59.821 -27.355  30.133  1.00 46.43           H  
ATOM   2114  CD  PRO A 143     -61.407 -28.239  28.928  1.00 46.43           C  
ATOM   2115  HD2 PRO A 143     -61.371 -29.062  29.642  1.00 46.43           H  
ATOM   2116  HD3 PRO A 143     -61.341 -28.663  27.926  1.00 46.43           H  
ATOM   2117  N   ASP A 144     -61.882 -25.145  26.150  1.00 42.56           N  
ATOM   2118  H   ASP A 144     -61.997 -24.264  26.631  1.00 42.56           H  
ATOM   2119  CA  ASP A 144     -60.771 -25.092  25.153  1.00 42.56           C  
ATOM   2120  HA  ASP A 144     -59.869 -24.909  25.736  1.00 42.56           H  
ATOM   2121  C   ASP A 144     -60.822 -23.882  24.179  1.00 42.56           C  
ATOM   2122  CB  ASP A 144     -60.523 -26.403  24.357  1.00 42.56           C  
ATOM   2123  HB2 ASP A 144     -61.470 -26.854  24.061  1.00 42.56           H  
ATOM   2124  HB3 ASP A 144     -59.996 -26.156  23.436  1.00 42.56           H  
ATOM   2125  O   ASP A 144     -61.881 -23.362  23.831  1.00 42.56           O  
ATOM   2126  CG  ASP A 144     -59.635 -27.418  25.107  1.00 42.56           C  
ATOM   2127  OD1 ASP A 144     -58.939 -26.995  26.062  1.00 42.56           O  
ATOM   2128  OD2 ASP A 144     -59.615 -28.601  24.700  1.00 42.56           O  
ATOM   2129  N   ASP A 145     -59.622 -23.433  23.784  1.00 39.70           N  
ATOM   2130  H   ASP A 145     -58.843 -23.976  24.130  1.00 39.70           H  
ATOM   2131  CA  ASP A 145     -59.212 -22.488  22.725  1.00 39.70           C  
ATOM   2132  HA  ASP A 145     -58.288 -22.061  23.114  1.00 39.70           H  
ATOM   2133  C   ASP A 145     -60.039 -21.221  22.398  1.00 39.70           C  
ATOM   2134  CB  ASP A 145     -58.781 -23.264  21.467  1.00 39.70           C  
ATOM   2135  HB2 ASP A 145     -58.715 -22.567  20.632  1.00 39.70           H  
ATOM   2136  HB3 ASP A 145     -59.535 -24.012  21.222  1.00 39.70           H  
ATOM   2137  O   ASP A 145     -60.958 -21.178  21.574  1.00 39.70           O  
ATOM   2138  CG  ASP A 145     -57.404 -23.932  21.619  1.00 39.70           C  
ATOM   2139  OD1 ASP A 145     -56.704 -23.636  22.616  1.00 39.70           O  
ATOM   2140  OD2 ASP A 145     -57.030 -24.673  20.684  1.00 39.70           O  
ATOM   2141  N   TYR A 146     -59.544 -20.094  22.924  1.00 36.32           N  
ATOM   2142  H   TYR A 146     -58.742 -20.193  23.530  1.00 36.32           H  
ATOM   2143  CA  TYR A 146     -59.965 -18.734  22.579  1.00 36.32           C  
ATOM   2144  HA  TYR A 146     -61.040 -18.748  22.398  1.00 36.32           H  
ATOM   2145  C   TYR A 146     -59.265 -18.204  21.313  1.00 36.32           C  
ATOM   2146  CB  TYR A 146     -59.685 -17.799  23.773  1.00 36.32           C  
ATOM   2147  HB2 TYR A 146     -59.004 -17.003  23.473  1.00 36.32           H  
ATOM   2148  HB3 TYR A 146     -59.172 -18.347  24.563  1.00 36.32           H  
ATOM   2149  O   TYR A 146     -58.051 -18.009  21.296  1.00 36.32           O  
ATOM   2150  CG  TYR A 146     -60.921 -17.166  24.373  1.00 36.32           C  
ATOM   2151  CD1 TYR A 146     -61.239 -15.821  24.099  1.00 36.32           C  
ATOM   2152  HD1 TYR A 146     -60.607 -15.235  23.448  1.00 36.32           H  
ATOM   2153  CD2 TYR A 146     -61.732 -17.923  25.239  1.00 36.32           C  
ATOM   2154  HD2 TYR A 146     -61.487 -18.955  25.439  1.00 36.32           H  
ATOM   2155  CE1 TYR A 146     -62.363 -15.228  24.706  1.00 36.32           C  
ATOM   2156  HE1 TYR A 146     -62.608 -14.192  24.522  1.00 36.32           H  
ATOM   2157  CE2 TYR A 146     -62.852 -17.332  25.853  1.00 36.32           C  
ATOM   2158  HE2 TYR A 146     -63.464 -17.915  26.525  1.00 36.32           H  
ATOM   2159  OH  TYR A 146     -64.235 -15.399  26.191  1.00 36.32           O  
ATOM   2160  HH  TYR A 146     -64.668 -16.004  26.796  1.00 36.32           H  
ATOM   2161  CZ  TYR A 146     -63.164 -15.980  25.591  1.00 36.32           C  
ATOM   2162  N   SER A 147     -60.030 -17.836  20.279  1.00 36.24           N  
ATOM   2163  H   SER A 147     -61.005 -18.101  20.292  1.00 36.24           H  
ATOM   2164  CA  SER A 147     -59.510 -17.066  19.135  1.00 36.24           C  
ATOM   2165  HA  SER A 147     -58.636 -16.508  19.471  1.00 36.24           H  
ATOM   2166  C   SER A 147     -60.506 -16.015  18.618  1.00 36.24           C  
ATOM   2167  CB  SER A 147     -59.004 -18.004  18.024  1.00 36.24           C  
ATOM   2168  HB2 SER A 147     -58.658 -17.402  17.183  1.00 36.24           H  
ATOM   2169  HB3 SER A 147     -58.158 -18.577  18.403  1.00 36.24           H  
ATOM   2170  O   SER A 147     -61.257 -16.250  17.671  1.00 36.24           O  
ATOM   2171  OG  SER A 147     -59.996 -18.903  17.570  1.00 36.24           O  
ATOM   2172  HG  SER A 147     -60.025 -19.645  18.180  1.00 36.24           H  
ATOM   2173  N   ARG A 148     -60.525 -14.813  19.226  1.00 38.55           N  
ATOM   2174  H   ARG A 148     -59.963 -14.692  20.057  1.00 38.55           H  
ATOM   2175  CA  ARG A 148     -61.250 -13.637  18.688  1.00 38.55           C  
ATOM   2176  HA  ARG A 148     -61.022 -13.585  17.624  1.00 38.55           H  
ATOM   2177  C   ARG A 148     -60.837 -12.287  19.298  1.00 38.55           C  
ATOM   2178  CB  ARG A 148     -62.777 -13.835  18.856  1.00 38.55           C  
ATOM   2179  HB2 ARG A 148     -63.232 -12.953  19.307  1.00 38.55           H  
ATOM   2180  HB3 ARG A 148     -62.956 -14.664  19.541  1.00 38.55           H  
ATOM   2181  O   ARG A 148     -60.958 -12.075  20.494  1.00 38.55           O  
ATOM   2182  CG  ARG A 148     -63.481 -14.102  17.510  1.00 38.55           C  
ATOM   2183  HG2 ARG A 148     -62.792 -14.572  16.807  1.00 38.55           H  
ATOM   2184  HG3 ARG A 148     -63.799 -13.155  17.075  1.00 38.55           H  
ATOM   2185  CD  ARG A 148     -64.697 -15.019  17.677  1.00 38.55           C  
ATOM   2186  HD2 ARG A 148     -64.424 -15.847  18.332  1.00 38.55           H  
ATOM   2187  HD3 ARG A 148     -65.500 -14.455  18.152  1.00 38.55           H  
ATOM   2188  NE  ARG A 148     -65.110 -15.588  16.378  1.00 38.55           N  
ATOM   2189  HE  ARG A 148     -64.360 -15.993  15.836  1.00 38.55           H  
ATOM   2190  NH1 ARG A 148     -67.390 -15.360  16.580  1.00 38.55           N  
ATOM   2191 HH11 ARG A 148     -68.321 -15.560  16.244  1.00 38.55           H  
ATOM   2192 HH12 ARG A 148     -67.254 -14.961  17.498  1.00 38.55           H  
ATOM   2193  NH2 ARG A 148     -66.531 -16.365  14.783  1.00 38.55           N  
ATOM   2194 HH21 ARG A 148     -65.742 -16.755  14.287  1.00 38.55           H  
ATOM   2195 HH22 ARG A 148     -67.470 -16.550  14.458  1.00 38.55           H  
ATOM   2196  CZ  ARG A 148     -66.337 -15.763  15.923  1.00 38.55           C  
ATOM   2197  N   LEU A 149     -60.454 -11.371  18.404  1.00 36.48           N  
ATOM   2198  H   LEU A 149     -60.160 -11.760  17.520  1.00 36.48           H  
ATOM   2199  CA  LEU A 149     -60.862  -9.954  18.328  1.00 36.48           C  
ATOM   2200  HA  LEU A 149     -60.035  -9.398  17.888  1.00 36.48           H  
ATOM   2201  C   LEU A 149     -61.248  -9.204  19.625  1.00 36.48           C  
ATOM   2202  CB  LEU A 149     -62.054  -9.892  17.345  1.00 36.48           C  
ATOM   2203  HB2 LEU A 149     -62.746 -10.697  17.593  1.00 36.48           H  
ATOM   2204  HB3 LEU A 149     -62.601  -8.961  17.494  1.00 36.48           H  
ATOM   2205  O   LEU A 149     -62.359  -9.355  20.127  1.00 36.48           O  
ATOM   2206  CG  LEU A 149     -61.640  -9.986  15.866  1.00 36.48           C  
ATOM   2207  HG  LEU A 149     -60.700 -10.530  15.776  1.00 36.48           H  
ATOM   2208  CD1 LEU A 149     -62.695 -10.731  15.050  1.00 36.48           C  
ATOM   2209 HD11 LEU A 149     -62.775 -11.757  15.407  1.00 36.48           H  
ATOM   2210 HD12 LEU A 149     -63.662 -10.236  15.144  1.00 36.48           H  
ATOM   2211 HD13 LEU A 149     -62.399 -10.754  14.001  1.00 36.48           H  
ATOM   2212  CD2 LEU A 149     -61.470  -8.586  15.273  1.00 36.48           C  
ATOM   2213 HD21 LEU A 149     -60.723  -8.036  15.845  1.00 36.48           H  
ATOM   2214 HD22 LEU A 149     -62.417  -8.046  15.298  1.00 36.48           H  
ATOM   2215 HD23 LEU A 149     -61.125  -8.667  14.242  1.00 36.48           H  
ATOM   2216  N   VAL A 150     -60.439  -8.198  19.977  1.00 36.09           N  
ATOM   2217  H   VAL A 150     -59.534  -8.138  19.531  1.00 36.09           H  
ATOM   2218  CA  VAL A 150     -60.872  -6.980  20.695  1.00 36.09           C  
ATOM   2219  HA  VAL A 150     -61.960  -6.977  20.756  1.00 36.09           H  
ATOM   2220  C   VAL A 150     -60.454  -5.750  19.870  1.00 36.09           C  
ATOM   2221  CB  VAL A 150     -60.335  -6.944  22.144  1.00 36.09           C  
ATOM   2222  HB  VAL A 150     -59.247  -7.001  22.124  1.00 36.09           H  
ATOM   2223  O   VAL A 150     -59.473  -5.807  19.128  1.00 36.09           O  
ATOM   2224  CG1 VAL A 150     -60.744  -5.666  22.892  1.00 36.09           C  
ATOM   2225 HG11 VAL A 150     -61.827  -5.540  22.875  1.00 36.09           H  
ATOM   2226 HG12 VAL A 150     -60.258  -4.792  22.458  1.00 36.09           H  
ATOM   2227 HG13 VAL A 150     -60.418  -5.730  23.930  1.00 36.09           H  
ATOM   2228  CG2 VAL A 150     -60.880  -8.129  22.953  1.00 36.09           C  
ATOM   2229 HG21 VAL A 150     -60.509  -8.084  23.977  1.00 36.09           H  
ATOM   2230 HG22 VAL A 150     -61.969  -8.114  22.964  1.00 36.09           H  
ATOM   2231 HG23 VAL A 150     -60.545  -9.071  22.517  1.00 36.09           H  
ATOM   2232  N   ARG A 151     -61.225  -4.653  19.939  1.00 35.88           N  
ATOM   2233  H   ARG A 151     -61.955  -4.644  20.636  1.00 35.88           H  
ATOM   2234  CA  ARG A 151     -60.975  -3.391  19.215  1.00 35.88           C  
ATOM   2235  HA  ARG A 151     -60.106  -3.494  18.565  1.00 35.88           H  
ATOM   2236  C   ARG A 151     -60.728  -2.227  20.182  1.00 35.88           C  
ATOM   2237  CB  ARG A 151     -62.204  -2.972  18.386  1.00 35.88           C  
ATOM   2238  HB2 ARG A 151     -63.036  -2.847  19.079  1.00 35.88           H  
ATOM   2239  HB3 ARG A 151     -61.990  -1.991  17.963  1.00 35.88           H  
ATOM   2240  O   ARG A 151     -61.606  -1.946  20.988  1.00 35.88           O  
ATOM   2241  CG  ARG A 151     -62.692  -3.869  17.243  1.00 35.88           C  
ATOM   2242  HG2 ARG A 151     -61.938  -3.920  16.458  1.00 35.88           H  
ATOM   2243  HG3 ARG A 151     -62.917  -4.868  17.615  1.00 35.88           H  
ATOM   2244  CD  ARG A 151     -63.975  -3.194  16.724  1.00 35.88           C  
ATOM   2245  HD2 ARG A 151     -64.690  -3.148  17.545  1.00 35.88           H  
ATOM   2246  HD3 ARG A 151     -63.734  -2.175  16.422  1.00 35.88           H  
ATOM   2247  NE  ARG A 151     -64.601  -3.888  15.585  1.00 35.88           N  
ATOM   2248  HE  ARG A 151     -64.089  -4.658  15.178  1.00 35.88           H  
ATOM   2249  NH1 ARG A 151     -66.505  -2.596  15.525  1.00 35.88           N  
ATOM   2250 HH11 ARG A 151     -67.405  -2.373  15.123  1.00 35.88           H  
ATOM   2251 HH12 ARG A 151     -66.172  -2.085  16.329  1.00 35.88           H  
ATOM   2252  NH2 ARG A 151     -66.235  -4.225  14.027  1.00 35.88           N  
ATOM   2253 HH21 ARG A 151     -67.132  -3.977  13.635  1.00 35.88           H  
ATOM   2254 HH22 ARG A 151     -65.703  -4.987  13.633  1.00 35.88           H  
ATOM   2255  CZ  ARG A 151     -65.772  -3.569  15.054  1.00 35.88           C  
ATOM   2256  N   SER A 152     -59.654  -1.475  19.954  1.00 35.81           N  
ATOM   2257  H   SER A 152     -58.891  -1.892  19.440  1.00 35.81           H  
ATOM   2258  CA  SER A 152     -59.543  -0.021  20.200  1.00 35.81           C  
ATOM   2259  HA  SER A 152     -60.381   0.477  19.711  1.00 35.81           H  
ATOM   2260  C   SER A 152     -58.218   0.445  19.575  1.00 35.81           C  
ATOM   2261  CB  SER A 152     -59.570   0.316  21.700  1.00 35.81           C  
ATOM   2262  HB2 SER A 152     -60.574   0.152  22.091  1.00 35.81           H  
ATOM   2263  HB3 SER A 152     -59.315   1.366  21.843  1.00 35.81           H  
ATOM   2264  O   SER A 152     -57.172  -0.076  19.938  1.00 35.81           O  
ATOM   2265  OG  SER A 152     -58.663  -0.494  22.420  1.00 35.81           O  
ATOM   2266  HG  SER A 152     -57.777  -0.301  22.107  1.00 35.81           H  
ATOM   2267  N   SER A 153     -58.172   1.196  18.473  1.00 31.85           N  
ATOM   2268  H   SER A 153     -57.315   0.989  17.980  1.00 31.85           H  
ATOM   2269  CA  SER A 153     -58.515   2.622  18.334  1.00 31.85           C  
ATOM   2270  HA  SER A 153     -58.197   2.900  17.329  1.00 31.85           H  
ATOM   2271  C   SER A 153     -57.731   3.536  19.280  1.00 31.85           C  
ATOM   2272  CB  SER A 153     -60.021   2.937  18.367  1.00 31.85           C  
ATOM   2273  HB2 SER A 153     -60.167   3.952  17.998  1.00 31.85           H  
ATOM   2274  HB3 SER A 153     -60.549   2.253  17.702  1.00 31.85           H  
ATOM   2275  O   SER A 153     -58.147   3.704  20.419  1.00 31.85           O  
ATOM   2276  OG  SER A 153     -60.580   2.856  19.660  1.00 31.85           O  
ATOM   2277  HG  SER A 153     -59.991   3.326  20.255  1.00 31.85           H  
ATOM   2278  N   ASP A 154     -56.691   4.197  18.762  1.00 37.08           N  
ATOM   2279  H   ASP A 154     -56.301   3.916  17.874  1.00 37.08           H  
ATOM   2280  CA  ASP A 154     -56.421   5.592  19.124  1.00 37.08           C  
ATOM   2281  HA  ASP A 154     -57.401   6.068  19.150  1.00 37.08           H  
ATOM   2282  C   ASP A 154     -55.647   6.358  18.030  1.00 37.08           C  
ATOM   2283  CB  ASP A 154     -55.781   5.724  20.523  1.00 37.08           C  
ATOM   2284  HB2 ASP A 154     -55.595   4.737  20.948  1.00 37.08           H  
ATOM   2285  HB3 ASP A 154     -54.822   6.235  20.446  1.00 37.08           H  
ATOM   2286  O   ASP A 154     -55.147   5.761  17.072  1.00 37.08           O  
ATOM   2287  CG  ASP A 154     -56.698   6.523  21.461  1.00 37.08           C  
ATOM   2288  OD1 ASP A 154     -57.355   7.460  20.941  1.00 37.08           O  
ATOM   2289  OD2 ASP A 154     -56.717   6.212  22.669  1.00 37.08           O  
ATOM   2290  N   TYR A 155     -55.650   7.692  18.112  1.00 35.09           N  
ATOM   2291  H   TYR A 155     -56.030   8.089  18.960  1.00 35.09           H  
ATOM   2292  CA  TYR A 155     -55.283   8.616  17.022  1.00 35.09           C  
ATOM   2293  HA  TYR A 155     -55.472   8.126  16.067  1.00 35.09           H  
ATOM   2294  C   TYR A 155     -53.816   9.089  17.027  1.00 35.09           C  
ATOM   2295  CB  TYR A 155     -56.174   9.873  17.108  1.00 35.09           C  
ATOM   2296  HB2 TYR A 155     -56.419  10.067  18.152  1.00 35.09           H  
ATOM   2297  HB3 TYR A 155     -55.590  10.734  16.781  1.00 35.09           H  
ATOM   2298  O   TYR A 155     -53.333   9.600  18.033  1.00 35.09           O  
ATOM   2299  CG  TYR A 155     -57.461   9.875  16.303  1.00 35.09           C  
ATOM   2300  CD1 TYR A 155     -57.629  10.816  15.266  1.00 35.09           C  
ATOM   2301  HD1 TYR A 155     -56.823  11.488  15.012  1.00 35.09           H  
ATOM   2302  CD2 TYR A 155     -58.524   9.021  16.654  1.00 35.09           C  
ATOM   2303  HD2 TYR A 155     -58.405   8.330  17.475  1.00 35.09           H  
ATOM   2304  CE1 TYR A 155     -58.860  10.915  14.591  1.00 35.09           C  
ATOM   2305  HE1 TYR A 155     -59.007  11.650  13.813  1.00 35.09           H  
ATOM   2306  CE2 TYR A 155     -59.757   9.114  15.979  1.00 35.09           C  
ATOM   2307  HE2 TYR A 155     -60.576   8.475  16.274  1.00 35.09           H  
ATOM   2308  OH  TYR A 155     -61.126  10.193  14.322  1.00 35.09           O  
ATOM   2309  HH  TYR A 155     -61.781   9.609  14.712  1.00 35.09           H  
ATOM   2310  CZ  TYR A 155     -59.929  10.071  14.953  1.00 35.09           C  
ATOM   2311  N   ILE A 156     -53.182   9.135  15.843  1.00 36.80           N  
ATOM   2312  H   ILE A 156     -53.606   8.649  15.065  1.00 36.80           H  
ATOM   2313  CA  ILE A 156     -52.101  10.091  15.507  1.00 36.80           C  
ATOM   2314  HA  ILE A 156     -52.148  10.902  16.234  1.00 36.80           H  
ATOM   2315  C   ILE A 156     -52.384  10.669  14.095  1.00 36.80           C  
ATOM   2316  CB  ILE A 156     -50.690   9.457  15.640  1.00 36.80           C  
ATOM   2317  HB  ILE A 156     -50.634   8.592  14.979  1.00 36.80           H  
ATOM   2318  O   ILE A 156     -52.722   9.900  13.191  1.00 36.80           O  
ATOM   2319  CG1 ILE A 156     -50.438   8.985  17.096  1.00 36.80           C  
ATOM   2320 HG12 ILE A 156     -50.624   9.814  17.779  1.00 36.80           H  
ATOM   2321 HG13 ILE A 156     -51.145   8.189  17.331  1.00 36.80           H  
ATOM   2322  CG2 ILE A 156     -49.595  10.458  15.215  1.00 36.80           C  
ATOM   2323 HG21 ILE A 156     -49.767  10.821  14.202  1.00 36.80           H  
ATOM   2324 HG22 ILE A 156     -49.562  11.297  15.910  1.00 36.80           H  
ATOM   2325 HG23 ILE A 156     -48.622   9.966  15.210  1.00 36.80           H  
ATOM   2326  CD1 ILE A 156     -49.038   8.433  17.394  1.00 36.80           C  
ATOM   2327 HD11 ILE A 156     -48.783   7.657  16.673  1.00 36.80           H  
ATOM   2328 HD12 ILE A 156     -49.029   8.004  18.396  1.00 36.80           H  
ATOM   2329 HD13 ILE A 156     -48.295   9.230  17.357  1.00 36.80           H  
ATOM   2330  N   PRO A 157     -52.332  12.003  13.872  1.00 38.11           N  
ATOM   2331  CA  PRO A 157     -52.956  12.630  12.699  1.00 38.11           C  
ATOM   2332  HA  PRO A 157     -53.855  12.071  12.437  1.00 38.11           H  
ATOM   2333  C   PRO A 157     -52.077  12.732  11.436  1.00 38.11           C  
ATOM   2334  CB  PRO A 157     -53.387  14.019  13.178  1.00 38.11           C  
ATOM   2335  HB2 PRO A 157     -54.351  13.950  13.682  1.00 38.11           H  
ATOM   2336  HB3 PRO A 157     -53.432  14.745  12.367  1.00 38.11           H  
ATOM   2337  O   PRO A 157     -50.898  13.072  11.484  1.00 38.11           O  
ATOM   2338  CG  PRO A 157     -52.304  14.372  14.196  1.00 38.11           C  
ATOM   2339  HG2 PRO A 157     -52.651  15.112  14.918  1.00 38.11           H  
ATOM   2340  HG3 PRO A 157     -51.412  14.728  13.682  1.00 38.11           H  
ATOM   2341  CD  PRO A 157     -52.014  13.028  14.861  1.00 38.11           C  
ATOM   2342  HD2 PRO A 157     -50.968  12.978  15.164  1.00 38.11           H  
ATOM   2343  HD3 PRO A 157     -52.664  12.916  15.729  1.00 38.11           H  
ATOM   2344  N   LEU A 158     -52.715  12.569  10.270  1.00 32.97           N  
ATOM   2345  H   LEU A 158     -53.688  12.299  10.313  1.00 32.97           H  
ATOM   2346  CA  LEU A 158     -52.158  12.891   8.949  1.00 32.97           C  
ATOM   2347  HA  LEU A 158     -51.112  12.585   8.920  1.00 32.97           H  
ATOM   2348  C   LEU A 158     -52.223  14.401   8.660  1.00 32.97           C  
ATOM   2349  CB  LEU A 158     -52.950  12.125   7.868  1.00 32.97           C  
ATOM   2350  HB2 LEU A 158     -52.887  12.668   6.925  1.00 32.97           H  
ATOM   2351  HB3 LEU A 158     -54.001  12.110   8.156  1.00 32.97           H  
ATOM   2352  O   LEU A 158     -53.311  14.962   8.515  1.00 32.97           O  
ATOM   2353  CG  LEU A 158     -52.461  10.689   7.622  1.00 32.97           C  
ATOM   2354  HG  LEU A 158     -52.237  10.205   8.573  1.00 32.97           H  
ATOM   2355  CD1 LEU A 158     -53.550   9.885   6.908  1.00 32.97           C  
ATOM   2356 HD11 LEU A 158     -53.797  10.347   5.952  1.00 32.97           H  
ATOM   2357 HD12 LEU A 158     -53.196   8.869   6.739  1.00 32.97           H  
ATOM   2358 HD13 LEU A 158     -54.439   9.836   7.537  1.00 32.97           H  
ATOM   2359  CD2 LEU A 158     -51.214  10.682   6.733  1.00 32.97           C  
ATOM   2360 HD21 LEU A 158     -50.887   9.655   6.575  1.00 32.97           H  
ATOM   2361 HD22 LEU A 158     -50.404  11.222   7.223  1.00 32.97           H  
ATOM   2362 HD23 LEU A 158     -51.425  11.145   5.769  1.00 32.97           H  
ATOM   2363  N   VAL A 159     -51.070  15.047   8.464  1.00 35.81           N  
ATOM   2364  H   VAL A 159     -50.206  14.546   8.616  1.00 35.81           H  
ATOM   2365  CA  VAL A 159     -51.000  16.440   7.989  1.00 35.81           C  
ATOM   2366  HA  VAL A 159     -51.828  16.993   8.433  1.00 35.81           H  
ATOM   2367  C   VAL A 159     -51.163  16.489   6.463  1.00 35.81           C  
ATOM   2368  CB  VAL A 159     -49.702  17.133   8.453  1.00 35.81           C  
ATOM   2369  HB  VAL A 159     -48.842  16.579   8.076  1.00 35.81           H  
ATOM   2370  O   VAL A 159     -50.341  15.958   5.721  1.00 35.81           O  
ATOM   2371  CG1 VAL A 159     -49.616  18.580   7.944  1.00 35.81           C  
ATOM   2372 HG11 VAL A 159     -50.486  19.150   8.271  1.00 35.81           H  
ATOM   2373 HG12 VAL A 159     -48.715  19.052   8.335  1.00 35.81           H  
ATOM   2374 HG13 VAL A 159     -49.554  18.596   6.856  1.00 35.81           H  
ATOM   2375  CG2 VAL A 159     -49.627  17.178   9.986  1.00 35.81           C  
ATOM   2376 HG21 VAL A 159     -48.710  17.678  10.297  1.00 35.81           H  
ATOM   2377 HG22 VAL A 159     -50.484  17.716  10.391  1.00 35.81           H  
ATOM   2378 HG23 VAL A 159     -49.614  16.169  10.397  1.00 35.81           H  
ATOM   2379  N   LYS A 160     -52.222  17.157   5.982  1.00 32.10           N  
ATOM   2380  H   LYS A 160     -52.857  17.553   6.659  1.00 32.10           H  
ATOM   2381  CA  LYS A 160     -52.454  17.459   4.556  1.00 32.10           C  
ATOM   2382  HA  LYS A 160     -51.761  16.886   3.940  1.00 32.10           H  
ATOM   2383  C   LYS A 160     -52.233  18.944   4.263  1.00 32.10           C  
ATOM   2384  CB  LYS A 160     -53.901  17.117   4.149  1.00 32.10           C  
ATOM   2385  HB2 LYS A 160     -54.126  17.662   3.232  1.00 32.10           H  
ATOM   2386  HB3 LYS A 160     -54.579  17.482   4.920  1.00 32.10           H  
ATOM   2387  O   LYS A 160     -52.962  19.776   4.797  1.00 32.10           O  
ATOM   2388  CG  LYS A 160     -54.195  15.638   3.875  1.00 32.10           C  
ATOM   2389  HG2 LYS A 160     -54.025  15.054   4.779  1.00 32.10           H  
ATOM   2390  HG3 LYS A 160     -53.536  15.278   3.084  1.00 32.10           H  
ATOM   2391  CD  LYS A 160     -55.662  15.503   3.430  1.00 32.10           C  
ATOM   2392  HD2 LYS A 160     -55.840  16.156   2.575  1.00 32.10           H  
ATOM   2393  HD3 LYS A 160     -56.305  15.818   4.253  1.00 32.10           H  
ATOM   2394  CE  LYS A 160     -56.000  14.063   3.038  1.00 32.10           C  
ATOM   2395  HE2 LYS A 160     -55.370  13.770   2.199  1.00 32.10           H  
ATOM   2396  HE3 LYS A 160     -55.752  13.413   3.878  1.00 32.10           H  
ATOM   2397  NZ  LYS A 160     -57.436  13.910   2.688  1.00 32.10           N  
ATOM   2398  HZ1 LYS A 160     -58.018  14.166   3.473  1.00 32.10           H  
ATOM   2399  HZ2 LYS A 160     -57.678  14.491   1.897  1.00 32.10           H  
ATOM   2400  HZ3 LYS A 160     -57.639  12.949   2.453  1.00 32.10           H  
ATOM   2401  N   THR A 161     -51.388  19.266   3.285  1.00 34.93           N  
ATOM   2402  H   THR A 161     -50.714  18.580   2.975  1.00 34.93           H  
ATOM   2403  CA  THR A 161     -51.312  20.611   2.681  1.00 34.93           C  
ATOM   2404  HA  THR A 161     -52.206  21.163   2.969  1.00 34.93           H  
ATOM   2405  C   THR A 161     -51.340  20.562   1.149  1.00 34.93           C  
ATOM   2406  CB  THR A 161     -50.132  21.445   3.213  1.00 34.93           C  
ATOM   2407  HB  THR A 161     -49.831  22.175   2.462  1.00 34.93           H  
ATOM   2408  O   THR A 161     -50.332  20.398   0.477  1.00 34.93           O  
ATOM   2409  CG2 THR A 161     -50.529  22.193   4.486  1.00 34.93           C  
ATOM   2410 HG21 THR A 161     -51.362  22.865   4.283  1.00 34.93           H  
ATOM   2411 HG22 THR A 161     -49.684  22.784   4.840  1.00 34.93           H  
ATOM   2412 HG23 THR A 161     -50.814  21.485   5.264  1.00 34.93           H  
ATOM   2413  OG1 THR A 161     -49.036  20.628   3.544  1.00 34.93           O  
ATOM   2414  HG1 THR A 161     -48.256  21.182   3.618  1.00 34.93           H  
ATOM   2415  N   LYS A 162     -52.569  20.709   0.635  1.00 33.23           N  
ATOM   2416  H   LYS A 162     -53.300  20.639   1.328  1.00 33.23           H  
ATOM   2417  CA  LYS A 162     -52.997  21.334  -0.634  1.00 33.23           C  
ATOM   2418  HA  LYS A 162     -53.775  20.714  -1.079  1.00 33.23           H  
ATOM   2419  C   LYS A 162     -51.946  21.579  -1.737  1.00 33.23           C  
ATOM   2420  CB  LYS A 162     -53.619  22.702  -0.289  1.00 33.23           C  
ATOM   2421  HB2 LYS A 162     -53.868  23.212  -1.219  1.00 33.23           H  
ATOM   2422  HB3 LYS A 162     -52.876  23.306   0.233  1.00 33.23           H  
ATOM   2423  O   LYS A 162     -51.096  22.454  -1.611  1.00 33.23           O  
ATOM   2424  CG  LYS A 162     -54.893  22.620   0.565  1.00 33.23           C  
ATOM   2425  HG2 LYS A 162     -54.691  22.093   1.498  1.00 33.23           H  
ATOM   2426  HG3 LYS A 162     -55.661  22.080   0.010  1.00 33.23           H  
ATOM   2427  CD  LYS A 162     -55.392  24.034   0.892  1.00 33.23           C  
ATOM   2428  HD2 LYS A 162     -55.523  24.590  -0.036  1.00 33.23           H  
ATOM   2429  HD3 LYS A 162     -54.643  24.541   1.502  1.00 33.23           H  
ATOM   2430  CE  LYS A 162     -56.726  23.982   1.645  1.00 33.23           C  
ATOM   2431  HE2 LYS A 162     -57.462  23.482   1.016  1.00 33.23           H  
ATOM   2432  HE3 LYS A 162     -56.594  23.385   2.547  1.00 33.23           H  
ATOM   2433  NZ  LYS A 162     -57.203  25.343   2.004  1.00 33.23           N  
ATOM   2434  HZ1 LYS A 162     -57.332  25.907   1.176  1.00 33.23           H  
ATOM   2435  HZ2 LYS A 162     -56.534  25.810   2.600  1.00 33.23           H  
ATOM   2436  HZ3 LYS A 162     -58.083  25.299   2.497  1.00 33.23           H  
ATOM   2437  N   SER A 163     -52.186  20.982  -2.905  1.00 29.21           N  
ATOM   2438  H   SER A 163     -52.908  20.276  -2.948  1.00 29.21           H  
ATOM   2439  CA  SER A 163     -51.823  21.569  -4.202  1.00 29.21           C  
ATOM   2440  HA  SER A 163     -50.879  22.105  -4.101  1.00 29.21           H  
ATOM   2441  C   SER A 163     -52.890  22.574  -4.678  1.00 29.21           C  
ATOM   2442  CB  SER A 163     -51.623  20.458  -5.240  1.00 29.21           C  
ATOM   2443  HB2 SER A 163     -51.431  20.902  -6.217  1.00 29.21           H  
ATOM   2444  HB3 SER A 163     -50.761  19.855  -4.955  1.00 29.21           H  
ATOM   2445  O   SER A 163     -54.042  22.527  -4.241  1.00 29.21           O  
ATOM   2446  OG  SER A 163     -52.768  19.626  -5.311  1.00 29.21           O  
ATOM   2447  HG  SER A 163     -52.664  19.026  -6.053  1.00 29.21           H  
ATOM   2448  N   LEU A 164     -52.510  23.477  -5.588  1.00 33.77           N  
ATOM   2449  H   LEU A 164     -51.545  23.483  -5.886  1.00 33.77           H  
ATOM   2450  CA  LEU A 164     -53.396  24.402  -6.309  1.00 33.77           C  
ATOM   2451  HA  LEU A 164     -54.395  23.968  -6.360  1.00 33.77           H  
ATOM   2452  C   LEU A 164     -52.881  24.559  -7.749  1.00 33.77           C  
ATOM   2453  CB  LEU A 164     -53.450  25.761  -5.573  1.00 33.77           C  
ATOM   2454  HB2 LEU A 164     -53.367  26.572  -6.296  1.00 33.77           H  
ATOM   2455  HB3 LEU A 164     -52.588  25.841  -4.910  1.00 33.77           H  
ATOM   2456  O   LEU A 164     -51.673  24.656  -7.954  1.00 33.77           O  
ATOM   2457  CG  LEU A 164     -54.739  25.969  -4.758  1.00 33.77           C  
ATOM   2458  HG  LEU A 164     -54.957  25.074  -4.175  1.00 33.77           H  
ATOM   2459  CD1 LEU A 164     -54.575  27.140  -3.788  1.00 33.77           C  
ATOM   2460 HD11 LEU A 164     -53.758  26.930  -3.097  1.00 33.77           H  
ATOM   2461 HD12 LEU A 164     -55.494  27.284  -3.220  1.00 33.77           H  
ATOM   2462 HD13 LEU A 164     -54.348  28.052  -4.340  1.00 33.77           H  
ATOM   2463  CD2 LEU A 164     -55.931  26.278  -5.671  1.00 33.77           C  
ATOM   2464 HD21 LEU A 164     -56.116  25.442  -6.346  1.00 33.77           H  
ATOM   2465 HD22 LEU A 164     -56.825  26.436  -5.069  1.00 33.77           H  
ATOM   2466 HD23 LEU A 164     -55.734  27.175  -6.257  1.00 33.77           H  
ATOM   2467  N   THR A 165     -53.777  24.560  -8.742  1.00 29.13           N  
ATOM   2468  H   THR A 165     -54.755  24.455  -8.514  1.00 29.13           H  
ATOM   2469  CA  THR A 165     -53.414  24.497 -10.173  1.00 29.13           C  
ATOM   2470  HA  THR A 165     -52.395  24.858 -10.307  1.00 29.13           H  
ATOM   2471  C   THR A 165     -54.335  25.336 -11.066  1.00 29.13           C  
ATOM   2472  CB  THR A 165     -53.473  23.049 -10.702  1.00 29.13           C  
ATOM   2473  HB  THR A 165     -53.383  23.072 -11.788  1.00 29.13           H  
ATOM   2474  O   THR A 165     -55.520  25.029 -11.162  1.00 29.13           O  
ATOM   2475  CG2 THR A 165     -52.359  22.156 -10.162  1.00 29.13           C  
ATOM   2476 HG21 THR A 165     -52.416  21.178 -10.641  1.00 29.13           H  
ATOM   2477 HG22 THR A 165     -52.464  22.032  -9.084  1.00 29.13           H  
ATOM   2478 HG23 THR A 165     -51.389  22.603 -10.381  1.00 29.13           H  
ATOM   2479  OG1 THR A 165     -54.706  22.452 -10.362  1.00 29.13           O  
ATOM   2480  HG1 THR A 165     -55.388  23.043 -10.688  1.00 29.13           H  
ATOM   2481  N   CYS A 166     -53.749  26.306 -11.776  1.00 36.31           N  
ATOM   2482  H   CYS A 166     -52.784  26.508 -11.556  1.00 36.31           H  
ATOM   2483  CA  CYS A 166     -54.236  27.044 -12.960  1.00 36.31           C  
ATOM   2484  HA  CYS A 166     -54.831  26.400 -13.608  1.00 36.31           H  
ATOM   2485  C   CYS A 166     -52.972  27.539 -13.711  1.00 36.31           C  
ATOM   2486  CB  CYS A 166     -55.056  28.274 -12.521  1.00 36.31           C  
ATOM   2487  HB2 CYS A 166     -55.169  28.945 -13.372  1.00 36.31           H  
ATOM   2488  HB3 CYS A 166     -54.513  28.807 -11.741  1.00 36.31           H  
ATOM   2489  O   CYS A 166     -52.000  27.861 -13.036  1.00 36.31           O  
ATOM   2490  SG  CYS A 166     -56.714  27.837 -11.919  1.00 36.31           S  
ATOM   2491  HG  CYS A 166     -57.120  29.075 -11.622  1.00 36.31           H  
ATOM   2492  N   GLY A 167     -52.864  27.656 -15.041  1.00 34.29           N  
ATOM   2493  H   GLY A 167     -51.977  28.040 -15.332  1.00 34.29           H  
ATOM   2494  CA  GLY A 167     -53.732  27.286 -16.171  1.00 34.29           C  
ATOM   2495  HA2 GLY A 167     -54.597  27.948 -16.207  1.00 34.29           H  
ATOM   2496  HA3 GLY A 167     -54.071  26.257 -16.054  1.00 34.29           H  
ATOM   2497  C   GLY A 167     -52.954  27.410 -17.511  1.00 34.29           C  
ATOM   2498  O   GLY A 167     -51.866  27.976 -17.535  1.00 34.29           O  
ATOM   2499  N   HIS A 168     -53.480  26.846 -18.606  1.00 29.47           N  
ATOM   2500  H   HIS A 168     -54.398  26.438 -18.509  1.00 29.47           H  
ATOM   2501  CA  HIS A 168     -52.901  26.830 -19.979  1.00 29.47           C  
ATOM   2502  HA  HIS A 168     -51.817  26.736 -19.922  1.00 29.47           H  
ATOM   2503  C   HIS A 168     -53.223  28.139 -20.780  1.00 29.47           C  
ATOM   2504  CB  HIS A 168     -53.494  25.562 -20.627  1.00 29.47           C  
ATOM   2505  HB2 HIS A 168     -54.582  25.601 -20.571  1.00 29.47           H  
ATOM   2506  HB3 HIS A 168     -53.231  25.507 -21.683  1.00 29.47           H  
ATOM   2507  O   HIS A 168     -53.827  29.012 -20.154  1.00 29.47           O  
ATOM   2508  CG  HIS A 168     -53.006  24.255 -20.062  1.00 29.47           C  
ATOM   2509  CD2 HIS A 168     -53.771  23.291 -19.465  1.00 29.47           C  
ATOM   2510  HD2 HIS A 168     -54.828  23.359 -19.253  1.00 29.47           H  
ATOM   2511  ND1 HIS A 168     -51.743  23.727 -20.221  1.00 29.47           N  
ATOM   2512  HD1 HIS A 168     -50.947  24.185 -20.643  1.00 29.47           H  
ATOM   2513  CE1 HIS A 168     -51.748  22.481 -19.721  1.00 29.47           C  
ATOM   2514  HE1 HIS A 168     -50.897  21.816 -19.701  1.00 29.47           H  
ATOM   2515  NE2 HIS A 168     -52.963  22.173 -19.243  1.00 29.47           N  
ATOM   2516  N   PRO A 169     -52.963  28.316 -22.118  1.00 39.49           N  
ATOM   2517  CA  PRO A 169     -52.341  27.427 -23.145  1.00 39.49           C  
ATOM   2518  HA  PRO A 169     -51.817  26.591 -22.681  1.00 39.49           H  
ATOM   2519  C   PRO A 169     -51.366  28.042 -24.213  1.00 39.49           C  
ATOM   2520  CB  PRO A 169     -53.574  26.943 -23.945  1.00 39.49           C  
ATOM   2521  HB2 PRO A 169     -53.944  25.979 -23.594  1.00 39.49           H  
ATOM   2522  HB3 PRO A 169     -53.363  26.860 -25.011  1.00 39.49           H  
ATOM   2523  O   PRO A 169     -51.458  29.216 -24.540  1.00 39.49           O  
ATOM   2524  CG  PRO A 169     -54.648  28.017 -23.734  1.00 39.49           C  
ATOM   2525  HG2 PRO A 169     -55.496  27.589 -23.199  1.00 39.49           H  
ATOM   2526  HG3 PRO A 169     -54.973  28.449 -24.681  1.00 39.49           H  
ATOM   2527  CD  PRO A 169     -53.966  29.070 -22.866  1.00 39.49           C  
ATOM   2528  HD2 PRO A 169     -53.495  29.833 -23.486  1.00 39.49           H  
ATOM   2529  HD3 PRO A 169     -54.712  29.560 -22.239  1.00 39.49           H  
ATOM   2530  N   ASN A 170     -50.609  27.154 -24.898  1.00 31.36           N  
ATOM   2531  H   ASN A 170     -50.602  26.217 -24.520  1.00 31.36           H  
ATOM   2532  CA  ASN A 170     -50.122  27.208 -26.315  1.00 31.36           C  
ATOM   2533  HA  ASN A 170     -49.518  26.311 -26.448  1.00 31.36           H  
ATOM   2534  C   ASN A 170     -49.133  28.351 -26.722  1.00 31.36           C  
ATOM   2535  CB  ASN A 170     -51.359  27.011 -27.221  1.00 31.36           C  
ATOM   2536  HB2 ASN A 170     -51.066  27.004 -28.271  1.00 31.36           H  
ATOM   2537  HB3 ASN A 170     -52.043  27.846 -27.070  1.00 31.36           H  
ATOM   2538  O   ASN A 170     -48.986  29.321 -25.996  1.00 31.36           O  
ATOM   2539  CG  ASN A 170     -52.099  25.703 -26.958  1.00 31.36           C  
ATOM   2540  ND2 ASN A 170     -53.259  25.526 -27.543  1.00 31.36           N  
ATOM   2541 HD21 ASN A 170     -53.641  26.234 -28.154  1.00 31.36           H  
ATOM   2542 HD22 ASN A 170     -53.717  24.643 -27.367  1.00 31.36           H  
ATOM   2543  OD1 ASN A 170     -51.676  24.832 -26.214  1.00 31.36           O  
ATOM   2544  N   ILE A 171     -48.333  28.309 -27.811  1.00 32.29           N  
ATOM   2545  H   ILE A 171     -47.569  28.964 -27.722  1.00 32.29           H  
ATOM   2546  CA  ILE A 171     -48.482  27.797 -29.204  1.00 32.29           C  
ATOM   2547  HA  ILE A 171     -49.229  27.004 -29.242  1.00 32.29           H  
ATOM   2548  C   ILE A 171     -47.151  27.172 -29.747  1.00 32.29           C  
ATOM   2549  CB  ILE A 171     -48.972  29.007 -30.076  1.00 32.29           C  
ATOM   2550  HB  ILE A 171     -48.323  29.853 -29.848  1.00 32.29           H  
ATOM   2551  O   ILE A 171     -46.098  27.315 -29.135  1.00 32.29           O  
ATOM   2552  CG1 ILE A 171     -50.425  29.410 -29.709  1.00 32.29           C  
ATOM   2553 HG12 ILE A 171     -51.113  28.632 -30.039  1.00 32.29           H  
ATOM   2554 HG13 ILE A 171     -50.517  29.499 -28.626  1.00 32.29           H  
ATOM   2555  CG2 ILE A 171     -48.907  28.803 -31.604  1.00 32.29           C  
ATOM   2556 HG21 ILE A 171     -49.282  29.682 -32.129  1.00 32.29           H  
ATOM   2557 HG22 ILE A 171     -49.491  27.933 -31.907  1.00 32.29           H  
ATOM   2558 HG23 ILE A 171     -47.872  28.702 -31.930  1.00 32.29           H  
ATOM   2559  CD1 ILE A 171     -50.898  30.758 -30.274  1.00 32.29           C  
ATOM   2560 HD11 ILE A 171     -50.163  31.532 -30.054  1.00 32.29           H  
ATOM   2561 HD12 ILE A 171     -51.058  30.696 -31.350  1.00 32.29           H  
ATOM   2562 HD13 ILE A 171     -51.844  31.029 -29.806  1.00 32.29           H  
ATOM   2563  N   TYR A 172     -47.220  26.448 -30.879  1.00 29.54           N  
ATOM   2564  H   TYR A 172     -48.135  26.404 -31.305  1.00 29.54           H  
ATOM   2565  CA  TYR A 172     -46.128  25.847 -31.691  1.00 29.54           C  
ATOM   2566  HA  TYR A 172     -45.501  25.238 -31.040  1.00 29.54           H  
ATOM   2567  C   TYR A 172     -45.199  26.925 -32.368  1.00 29.54           C  
ATOM   2568  CB  TYR A 172     -46.833  24.923 -32.713  1.00 29.54           C  
ATOM   2569  HB2 TYR A 172     -47.398  25.544 -33.408  1.00 29.54           H  
ATOM   2570  HB3 TYR A 172     -46.074  24.392 -33.287  1.00 29.54           H  
ATOM   2571  O   TYR A 172     -45.441  28.109 -32.174  1.00 29.54           O  
ATOM   2572  CG  TYR A 172     -47.767  23.845 -32.173  1.00 29.54           C  
ATOM   2573  CD1 TYR A 172     -47.302  22.519 -32.055  1.00 29.54           C  
ATOM   2574  HD1 TYR A 172     -46.276  22.283 -32.297  1.00 29.54           H  
ATOM   2575  CD2 TYR A 172     -49.116  24.136 -31.876  1.00 29.54           C  
ATOM   2576  HD2 TYR A 172     -49.500  25.136 -32.013  1.00 29.54           H  
ATOM   2577  CE1 TYR A 172     -48.169  21.492 -31.631  1.00 29.54           C  
ATOM   2578  HE1 TYR A 172     -47.804  20.479 -31.546  1.00 29.54           H  
ATOM   2579  CE2 TYR A 172     -49.980  23.116 -31.431  1.00 29.54           C  
ATOM   2580  HE2 TYR A 172     -51.014  23.328 -31.202  1.00 29.54           H  
ATOM   2581  OH  TYR A 172     -50.354  20.810 -30.900  1.00 29.54           O  
ATOM   2582  HH  TYR A 172     -49.920  19.954 -30.871  1.00 29.54           H  
ATOM   2583  CZ  TYR A 172     -49.510  21.792 -31.312  1.00 29.54           C  
ATOM   2584  N   ALA A 173     -44.149  26.672 -33.181  1.00 29.57           N  
ATOM   2585  H   ALA A 173     -43.622  27.504 -33.405  1.00 29.57           H  
ATOM   2586  CA  ALA A 173     -43.759  25.500 -33.984  1.00 29.57           C  
ATOM   2587  HA  ALA A 173     -43.929  24.586 -33.415  1.00 29.57           H  
ATOM   2588  C   ALA A 173     -42.283  25.511 -34.493  1.00 29.57           C  
ATOM   2589  CB  ALA A 173     -44.638  25.529 -35.253  1.00 29.57           C  
ATOM   2590  HB1 ALA A 173     -44.563  24.583 -35.790  1.00 29.57           H  
ATOM   2591  HB2 ALA A 173     -45.686  25.720 -35.024  1.00 29.57           H  
ATOM   2592  HB3 ALA A 173     -44.301  26.329 -35.912  1.00 29.57           H  
ATOM   2593  O   ALA A 173     -41.750  26.572 -34.795  1.00 29.57           O  
ATOM   2594  N   TYR A 174     -41.739  24.310 -34.759  1.00 29.95           N  
ATOM   2595  H   TYR A 174     -42.229  23.516 -34.372  1.00 29.95           H  
ATOM   2596  CA  TYR A 174     -40.731  23.954 -35.793  1.00 29.95           C  
ATOM   2597  HA  TYR A 174     -40.537  22.900 -35.596  1.00 29.95           H  
ATOM   2598  C   TYR A 174     -39.284  24.518 -35.780  1.00 29.95           C  
ATOM   2599  CB  TYR A 174     -41.392  23.966 -37.188  1.00 29.95           C  
ATOM   2600  HB2 TYR A 174     -42.232  24.661 -37.203  1.00 29.95           H  
ATOM   2601  HB3 TYR A 174     -40.691  24.325 -37.941  1.00 29.95           H  
ATOM   2602  O   TYR A 174     -38.890  25.336 -34.958  1.00 29.95           O  
ATOM   2603  CG  TYR A 174     -41.874  22.584 -37.594  1.00 29.95           C  
ATOM   2604  CD1 TYR A 174     -41.054  21.750 -38.380  1.00 29.95           C  
ATOM   2605  HD1 TYR A 174     -40.101  22.104 -38.746  1.00 29.95           H  
ATOM   2606  CD2 TYR A 174     -43.109  22.101 -37.119  1.00 29.95           C  
ATOM   2607  HD2 TYR A 174     -43.740  22.734 -36.512  1.00 29.95           H  
ATOM   2608  CE1 TYR A 174     -41.472  20.441 -38.691  1.00 29.95           C  
ATOM   2609  HE1 TYR A 174     -40.850  19.795 -39.292  1.00 29.95           H  
ATOM   2610  CE2 TYR A 174     -43.532  20.795 -37.430  1.00 29.95           C  
ATOM   2611  HE2 TYR A 174     -44.483  20.431 -37.069  1.00 29.95           H  
ATOM   2612  OH  TYR A 174     -43.108  18.698 -38.517  1.00 29.95           O  
ATOM   2613  HH  TYR A 174     -43.975  18.492 -38.160  1.00 29.95           H  
ATOM   2614  CZ  TYR A 174     -42.710  19.961 -38.217  1.00 29.95           C  
ATOM   2615  N   SER A 175     -38.456  23.931 -36.658  1.00 29.05           N  
ATOM   2616  H   SER A 175     -38.877  23.297 -37.322  1.00 29.05           H  
ATOM   2617  CA  SER A 175     -36.982  23.896 -36.647  1.00 29.05           C  
ATOM   2618  HA  SER A 175     -36.609  24.351 -35.729  1.00 29.05           H  
ATOM   2619  C   SER A 175     -36.315  24.582 -37.851  1.00 29.05           C  
ATOM   2620  CB  SER A 175     -36.558  22.421 -36.691  1.00 29.05           C  
ATOM   2621  HB2 SER A 175     -36.899  21.918 -35.785  1.00 29.05           H  
ATOM   2622  HB3 SER A 175     -35.472  22.347 -36.745  1.00 29.05           H  
ATOM   2623  O   SER A 175     -36.844  24.511 -38.959  1.00 29.05           O  
ATOM   2624  OG  SER A 175     -37.141  21.789 -37.824  1.00 29.05           O  
ATOM   2625  HG  SER A 175     -36.943  22.318 -38.601  1.00 29.05           H  
ATOM   2626  N   GLY A 176     -35.088  25.088 -37.676  1.00 31.68           N  
ATOM   2627  H   GLY A 176     -34.696  25.115 -36.745  1.00 31.68           H  
ATOM   2628  CA  GLY A 176     -34.198  25.545 -38.756  1.00 31.68           C  
ATOM   2629  HA2 GLY A 176     -34.449  26.571 -39.028  1.00 31.68           H  
ATOM   2630  HA3 GLY A 176     -34.338  24.916 -39.634  1.00 31.68           H  
ATOM   2631  C   GLY A 176     -32.717  25.497 -38.345  1.00 31.68           C  
ATOM   2632  O   GLY A 176     -32.414  25.542 -37.155  1.00 31.68           O  
ATOM   2633  N   TYR A 177     -31.806  25.369 -39.316  1.00 28.55           N  
ATOM   2634  H   TYR A 177     -32.120  25.453 -40.272  1.00 28.55           H  
ATOM   2635  CA  TYR A 177     -30.348  25.239 -39.120  1.00 28.55           C  
ATOM   2636  HA  TYR A 177     -30.123  25.311 -38.056  1.00 28.55           H  
ATOM   2637  C   TYR A 177     -29.583  26.388 -39.825  1.00 28.55           C  
ATOM   2638  CB  TYR A 177     -29.897  23.838 -39.613  1.00 28.55           C  
ATOM   2639  HB2 TYR A 177     -30.776  23.252 -39.884  1.00 28.55           H  
ATOM   2640  HB3 TYR A 177     -29.323  23.939 -40.533  1.00 28.55           H  
ATOM   2641  O   TYR A 177     -30.200  27.275 -40.407  1.00 28.55           O  
ATOM   2642  CG  TYR A 177     -29.098  23.005 -38.616  1.00 28.55           C  
ATOM   2643  CD1 TYR A 177     -27.687  22.978 -38.654  1.00 28.55           C  
ATOM   2644  HD1 TYR A 177     -27.153  23.558 -39.392  1.00 28.55           H  
ATOM   2645  CD2 TYR A 177     -29.781  22.198 -37.684  1.00 28.55           C  
ATOM   2646  HD2 TYR A 177     -30.861  22.211 -37.652  1.00 28.55           H  
ATOM   2647  CE1 TYR A 177     -26.967  22.157 -37.760  1.00 28.55           C  
ATOM   2648  HE1 TYR A 177     -25.888  22.130 -37.801  1.00 28.55           H  
ATOM   2649  CE2 TYR A 177     -29.066  21.366 -36.800  1.00 28.55           C  
ATOM   2650  HE2 TYR A 177     -29.585  20.740 -36.089  1.00 28.55           H  
ATOM   2651  OH  TYR A 177     -26.977  20.529 -35.985  1.00 28.55           O  
ATOM   2652  HH  TYR A 177     -26.026  20.589 -36.105  1.00 28.55           H  
ATOM   2653  CZ  TYR A 177     -27.657  21.342 -36.835  1.00 28.55           C  
ATOM   2654  N   SER A 178     -28.243  26.323 -39.798  1.00 29.88           N  
ATOM   2655  H   SER A 178     -27.866  25.560 -39.255  1.00 29.88           H  
ATOM   2656  CA  SER A 178     -27.257  27.110 -40.584  1.00 29.88           C  
ATOM   2657  HA  SER A 178     -26.287  26.730 -40.264  1.00 29.88           H  
ATOM   2658  C   SER A 178     -27.161  28.637 -40.375  1.00 29.88           C  
ATOM   2659  CB  SER A 178     -27.290  26.766 -42.085  1.00 29.88           C  
ATOM   2660  HB2 SER A 178     -26.587  27.408 -42.614  1.00 29.88           H  
ATOM   2661  HB3 SER A 178     -26.974  25.732 -42.221  1.00 29.88           H  
ATOM   2662  O   SER A 178     -27.905  29.417 -40.954  1.00 29.88           O  
ATOM   2663  OG  SER A 178     -28.571  26.917 -42.655  1.00 29.88           O  
ATOM   2664  HG  SER A 178     -28.984  27.680 -42.245  1.00 29.88           H  
ATOM   2665  N   VAL A 179     -26.142  29.035 -39.598  1.00 32.43           N  
ATOM   2666  H   VAL A 179     -25.912  28.368 -38.875  1.00 32.43           H  
ATOM   2667  CA  VAL A 179     -24.938  29.799 -40.028  1.00 32.43           C  
ATOM   2668  HA  VAL A 179     -24.638  30.428 -39.190  1.00 32.43           H  
ATOM   2669  C   VAL A 179     -25.051  30.716 -41.263  1.00 32.43           C  
ATOM   2670  CB  VAL A 179     -23.779  28.800 -40.300  1.00 32.43           C  
ATOM   2671  HB  VAL A 179     -24.057  28.157 -41.136  1.00 32.43           H  
ATOM   2672  O   VAL A 179     -25.383  30.240 -42.342  1.00 32.43           O  
ATOM   2673  CG1 VAL A 179     -22.448  29.485 -40.647  1.00 32.43           C  
ATOM   2674 HG11 VAL A 179     -22.519  29.990 -41.610  1.00 32.43           H  
ATOM   2675 HG12 VAL A 179     -21.654  28.743 -40.734  1.00 32.43           H  
ATOM   2676 HG13 VAL A 179     -22.179  30.207 -39.876  1.00 32.43           H  
ATOM   2677  CG2 VAL A 179     -23.507  27.889 -39.091  1.00 32.43           C  
ATOM   2678 HG21 VAL A 179     -23.276  28.493 -38.214  1.00 32.43           H  
ATOM   2679 HG22 VAL A 179     -24.364  27.249 -38.879  1.00 32.43           H  
ATOM   2680 HG23 VAL A 179     -22.659  27.238 -39.303  1.00 32.43           H  
ATOM   2681  N   PHE A 180     -24.540  31.955 -41.151  1.00 29.64           N  
ATOM   2682  H   PHE A 180     -24.300  32.293 -40.230  1.00 29.64           H  
ATOM   2683  CA  PHE A 180     -23.846  32.640 -42.260  1.00 29.64           C  
ATOM   2684  HA  PHE A 180     -23.383  31.857 -42.861  1.00 29.64           H  
ATOM   2685  C   PHE A 180     -22.668  33.521 -41.775  1.00 29.64           C  
ATOM   2686  CB  PHE A 180     -24.823  33.382 -43.192  1.00 29.64           C  
ATOM   2687  HB2 PHE A 180     -25.848  33.097 -42.958  1.00 29.64           H  
ATOM   2688  HB3 PHE A 180     -24.740  34.460 -43.047  1.00 29.64           H  
ATOM   2689  O   PHE A 180     -22.440  33.638 -40.571  1.00 29.64           O  
ATOM   2690  CG  PHE A 180     -24.547  33.026 -44.644  1.00 29.64           C  
ATOM   2691  CD1 PHE A 180     -23.655  33.790 -45.423  1.00 29.64           C  
ATOM   2692  HD1 PHE A 180     -23.237  34.710 -45.042  1.00 29.64           H  
ATOM   2693  CD2 PHE A 180     -25.104  31.848 -45.181  1.00 29.64           C  
ATOM   2694  HD2 PHE A 180     -25.787  31.254 -44.592  1.00 29.64           H  
ATOM   2695  CE1 PHE A 180     -23.298  33.356 -46.713  1.00 29.64           C  
ATOM   2696  HE1 PHE A 180     -22.609  33.941 -47.304  1.00 29.64           H  
ATOM   2697  CE2 PHE A 180     -24.755  31.422 -46.475  1.00 29.64           C  
ATOM   2698  HE2 PHE A 180     -25.180  30.514 -46.876  1.00 29.64           H  
ATOM   2699  CZ  PHE A 180     -23.844  32.171 -47.237  1.00 29.64           C  
ATOM   2700  HZ  PHE A 180     -23.569  31.843 -48.229  1.00 29.64           H  
ATOM   2701  N   GLN A 181     -21.875  34.061 -42.711  1.00 37.49           N  
ATOM   2702  H   GLN A 181     -22.183  34.000 -43.671  1.00 37.49           H  
ATOM   2703  CA  GLN A 181     -20.471  34.478 -42.532  1.00 37.49           C  
ATOM   2704  HA  GLN A 181     -20.279  34.693 -41.480  1.00 37.49           H  
ATOM   2705  C   GLN A 181     -20.096  35.717 -43.393  1.00 37.49           C  
ATOM   2706  CB  GLN A 181     -19.627  33.262 -42.988  1.00 37.49           C  
ATOM   2707  HB2 GLN A 181     -20.098  32.349 -42.625  1.00 37.49           H  
ATOM   2708  HB3 GLN A 181     -19.668  33.231 -44.077  1.00 37.49           H  
ATOM   2709  O   GLN A 181     -20.813  36.034 -44.336  1.00 37.49           O  
ATOM   2710  CG  GLN A 181     -18.151  33.195 -42.547  1.00 37.49           C  
ATOM   2711  HG2 GLN A 181     -17.645  34.147 -42.706  1.00 37.49           H  
ATOM   2712  HG3 GLN A 181     -18.108  32.968 -41.482  1.00 37.49           H  
ATOM   2713  CD  GLN A 181     -17.358  32.130 -43.312  1.00 37.49           C  
ATOM   2714  NE2 GLN A 181     -16.070  32.015 -43.081  1.00 37.49           N  
ATOM   2715 HE21 GLN A 181     -15.594  32.610 -42.417  1.00 37.49           H  
ATOM   2716 HE22 GLN A 181     -15.595  31.311 -43.627  1.00 37.49           H  
ATOM   2717  OE1 GLN A 181     -17.863  31.388 -44.135  1.00 37.49           O  
ATOM   2718  N   ALA A 182     -18.898  36.273 -43.135  1.00 37.47           N  
ATOM   2719  H   ALA A 182     -18.480  36.010 -42.254  1.00 37.47           H  
ATOM   2720  CA  ALA A 182     -17.969  36.927 -44.087  1.00 37.47           C  
ATOM   2721  HA  ALA A 182     -17.022  37.014 -43.555  1.00 37.47           H  
ATOM   2722  C   ALA A 182     -18.265  38.356 -44.599  1.00 37.47           C  
ATOM   2723  CB  ALA A 182     -17.701  35.964 -45.259  1.00 37.47           C  
ATOM   2724  HB1 ALA A 182     -17.406  34.981 -44.892  1.00 37.47           H  
ATOM   2725  HB2 ALA A 182     -18.597  35.865 -45.871  1.00 37.47           H  
ATOM   2726  HB3 ALA A 182     -16.897  36.355 -45.883  1.00 37.47           H  
ATOM   2727  O   ALA A 182     -19.414  38.762 -44.702  1.00 37.47           O  
ATOM   2728  N   LEU A 183     -17.205  39.105 -44.959  1.00 36.24           N  
ATOM   2729  H   LEU A 183     -16.418  39.071 -44.327  1.00 36.24           H  
ATOM   2730  CA  LEU A 183     -16.722  39.442 -46.332  1.00 36.24           C  
ATOM   2731  HA  LEU A 183     -16.449  38.505 -46.818  1.00 36.24           H  
ATOM   2732  C   LEU A 183     -15.383  40.275 -46.178  1.00 36.24           C  
ATOM   2733  CB  LEU A 183     -17.867  40.067 -47.158  1.00 36.24           C  
ATOM   2734  HB2 LEU A 183     -18.376  40.799 -46.531  1.00 36.24           H  
ATOM   2735  HB3 LEU A 183     -17.437  40.600 -48.007  1.00 36.24           H  
ATOM   2736  O   LEU A 183     -14.967  40.430 -45.030  1.00 36.24           O  
ATOM   2737  CG  LEU A 183     -18.888  39.003 -47.675  1.00 36.24           C  
ATOM   2738  HG  LEU A 183     -18.850  38.121 -47.037  1.00 36.24           H  
ATOM   2739  CD1 LEU A 183     -20.340  39.483 -47.691  1.00 36.24           C  
ATOM   2740 HD11 LEU A 183     -20.571  39.988 -46.753  1.00 36.24           H  
ATOM   2741 HD12 LEU A 183     -20.531  40.156 -48.527  1.00 36.24           H  
ATOM   2742 HD13 LEU A 183     -21.003  38.623 -47.781  1.00 36.24           H  
ATOM   2743  CD2 LEU A 183     -18.604  38.470 -49.076  1.00 36.24           C  
ATOM   2744 HD21 LEU A 183     -19.305  37.666 -49.303  1.00 36.24           H  
ATOM   2745 HD22 LEU A 183     -17.592  38.068 -49.111  1.00 36.24           H  
ATOM   2746 HD23 LEU A 183     -18.739  39.271 -49.803  1.00 36.24           H  
ATOM   2747  N   THR A 184     -14.523  40.699 -47.138  1.00 38.41           N  
ATOM   2748  H   THR A 184     -13.693  41.090 -46.716  1.00 38.41           H  
ATOM   2749  CA  THR A 184     -14.553  40.929 -48.615  1.00 38.41           C  
ATOM   2750  HA  THR A 184     -15.369  41.613 -48.845  1.00 38.41           H  
ATOM   2751  C   THR A 184     -13.208  41.539 -49.154  1.00 38.41           C  
ATOM   2752  CB  THR A 184     -14.711  39.616 -49.413  1.00 38.41           C  
ATOM   2753  HB  THR A 184     -13.771  39.395 -49.919  1.00 38.41           H  
ATOM   2754  O   THR A 184     -12.163  41.142 -48.644  1.00 38.41           O  
ATOM   2755  CG2 THR A 184     -15.805  39.746 -50.465  1.00 38.41           C  
ATOM   2756 HG21 THR A 184     -15.515  40.485 -51.211  1.00 38.41           H  
ATOM   2757 HG22 THR A 184     -16.716  40.110 -49.989  1.00 38.41           H  
ATOM   2758 HG23 THR A 184     -15.980  38.782 -50.943  1.00 38.41           H  
ATOM   2759  OG1 THR A 184     -14.968  38.459 -48.658  1.00 38.41           O  
ATOM   2760  HG1 THR A 184     -14.197  38.343 -48.099  1.00 38.41           H  
ATOM   2761  N   ASN A 185     -13.162  42.319 -50.267  1.00 37.32           N  
ATOM   2762  H   ASN A 185     -13.998  42.837 -50.496  1.00 37.32           H  
ATOM   2763  CA  ASN A 185     -12.189  42.051 -51.389  1.00 37.32           C  
ATOM   2764  HA  ASN A 185     -11.355  41.475 -50.988  1.00 37.32           H  
ATOM   2765  C   ASN A 185     -11.530  43.200 -52.241  1.00 37.32           C  
ATOM   2766  CB  ASN A 185     -12.973  41.181 -52.407  1.00 37.32           C  
ATOM   2767  HB2 ASN A 185     -14.020  41.487 -52.410  1.00 37.32           H  
ATOM   2768  HB3 ASN A 185     -12.636  41.346 -53.431  1.00 37.32           H  
ATOM   2769  O   ASN A 185     -11.961  44.349 -52.202  1.00 37.32           O  
ATOM   2770  CG  ASN A 185     -12.869  39.688 -52.203  1.00 37.32           C  
ATOM   2771  ND2 ASN A 185     -13.757  38.936 -52.806  1.00 37.32           N  
ATOM   2772 HD21 ASN A 185     -14.451  39.353 -53.410  1.00 37.32           H  
ATOM   2773 HD22 ASN A 185     -13.647  37.942 -52.668  1.00 37.32           H  
ATOM   2774  OD1 ASN A 185     -11.989  39.166 -51.549  1.00 37.32           O  
ATOM   2775  N   SER A 186     -10.633  42.773 -53.182  1.00 38.06           N  
ATOM   2776  H   SER A 186     -10.263  41.852 -52.997  1.00 38.06           H  
ATOM   2777  CA  SER A 186     -10.299  43.300 -54.563  1.00 38.06           C  
ATOM   2778  HA  SER A 186     -10.047  42.418 -55.152  1.00 38.06           H  
ATOM   2779  C   SER A 186      -9.063  44.241 -54.734  1.00 38.06           C  
ATOM   2780  CB  SER A 186     -11.572  43.868 -55.223  1.00 38.06           C  
ATOM   2781  HB2 SER A 186     -11.455  43.900 -56.307  1.00 38.06           H  
ATOM   2782  HB3 SER A 186     -12.415  43.211 -55.010  1.00 38.06           H  
ATOM   2783  O   SER A 186      -8.747  44.935 -53.776  1.00 38.06           O  
ATOM   2784  OG  SER A 186     -11.864  45.166 -54.755  1.00 38.06           O  
ATOM   2785  HG  SER A 186     -11.894  45.127 -53.796  1.00 38.06           H  
ATOM   2786  N   GLN A 187      -8.291  44.384 -55.851  1.00 38.33           N  
ATOM   2787  H   GLN A 187      -7.610  45.111 -55.686  1.00 38.33           H  
ATOM   2788  CA  GLN A 187      -7.976  43.667 -57.145  1.00 38.33           C  
ATOM   2789  HA  GLN A 187      -7.768  42.623 -56.914  1.00 38.33           H  
ATOM   2790  C   GLN A 187      -6.628  44.268 -57.746  1.00 38.33           C  
ATOM   2791  CB  GLN A 187      -9.181  43.744 -58.103  1.00 38.33           C  
ATOM   2792  HB2 GLN A 187      -9.980  44.339 -57.662  1.00 38.33           H  
ATOM   2793  HB3 GLN A 187      -8.913  44.246 -59.032  1.00 38.33           H  
ATOM   2794  O   GLN A 187      -5.952  44.936 -56.972  1.00 38.33           O  
ATOM   2795  CG  GLN A 187      -9.696  42.340 -58.448  1.00 38.33           C  
ATOM   2796  HG2 GLN A 187      -9.912  41.797 -57.528  1.00 38.33           H  
ATOM   2797  HG3 GLN A 187      -8.928  41.797 -58.999  1.00 38.33           H  
ATOM   2798  CD  GLN A 187     -10.969  42.384 -59.283  1.00 38.33           C  
ATOM   2799  NE2 GLN A 187     -10.890  42.541 -60.586  1.00 38.33           N  
ATOM   2800 HE21 GLN A 187     -11.769  42.576 -61.083  1.00 38.33           H  
ATOM   2801 HE22 GLN A 187     -10.007  42.644 -61.064  1.00 38.33           H  
ATOM   2802  OE1 GLN A 187     -12.067  42.277 -58.768  1.00 38.33           O  
ATOM   2803  N   ASP A 188      -6.065  44.150 -58.984  1.00 38.89           N  
ATOM   2804  H   ASP A 188      -5.153  44.583 -58.987  1.00 38.89           H  
ATOM   2805  CA  ASP A 188      -6.435  43.685 -60.358  1.00 38.89           C  
ATOM   2806  HA  ASP A 188      -6.996  42.754 -60.281  1.00 38.89           H  
ATOM   2807  C   ASP A 188      -5.198  43.490 -61.334  1.00 38.89           C  
ATOM   2808  CB  ASP A 188      -7.281  44.804 -61.024  1.00 38.89           C  
ATOM   2809  HB2 ASP A 188      -6.618  45.488 -61.554  1.00 38.89           H  
ATOM   2810  HB3 ASP A 188      -7.781  45.422 -60.279  1.00 38.89           H  
ATOM   2811  O   ASP A 188      -4.186  44.146 -61.118  1.00 38.89           O  
ATOM   2812  CG  ASP A 188      -8.327  44.287 -62.012  1.00 38.89           C  
ATOM   2813  OD1 ASP A 188      -8.550  43.057 -62.065  1.00 38.89           O  
ATOM   2814  OD2 ASP A 188      -8.899  45.120 -62.753  1.00 38.89           O  
ATOM   2815  N   LYS A 189      -5.341  42.735 -62.462  1.00 37.36           N  
ATOM   2816  H   LYS A 189      -6.223  42.244 -62.477  1.00 37.36           H  
ATOM   2817  CA  LYS A 189      -4.623  42.763 -63.810  1.00 37.36           C  
ATOM   2818  HA  LYS A 189      -5.004  41.885 -64.330  1.00 37.36           H  
ATOM   2819  C   LYS A 189      -3.056  42.670 -63.999  1.00 37.36           C  
ATOM   2820  CB  LYS A 189      -5.113  44.033 -64.546  1.00 37.36           C  
ATOM   2821  HB2 LYS A 189      -4.466  44.248 -65.396  1.00 37.36           H  
ATOM   2822  HB3 LYS A 189      -5.030  44.878 -63.863  1.00 37.36           H  
ATOM   2823  O   LYS A 189      -2.321  43.069 -63.114  1.00 37.36           O  
ATOM   2824  CG  LYS A 189      -6.555  43.926 -65.069  1.00 37.36           C  
ATOM   2825  HG2 LYS A 189      -7.191  43.475 -64.307  1.00 37.36           H  
ATOM   2826  HG3 LYS A 189      -6.580  43.284 -65.949  1.00 37.36           H  
ATOM   2827  CD  LYS A 189      -7.112  45.307 -65.434  1.00 37.36           C  
ATOM   2828  HD2 LYS A 189      -6.509  45.748 -66.228  1.00 37.36           H  
ATOM   2829  HD3 LYS A 189      -7.052  45.947 -64.554  1.00 37.36           H  
ATOM   2830  CE  LYS A 189      -8.568  45.175 -65.904  1.00 37.36           C  
ATOM   2831  HE2 LYS A 189      -8.618  45.348 -66.979  1.00 37.36           H  
ATOM   2832  HE3 LYS A 189      -8.897  44.155 -65.705  1.00 37.36           H  
ATOM   2833  NZ  LYS A 189      -9.453  46.107 -65.171  1.00 37.36           N  
ATOM   2834  HZ1 LYS A 189     -10.424  45.993 -65.427  1.00 37.36           H  
ATOM   2835  HZ2 LYS A 189      -9.384  45.866 -64.193  1.00 37.36           H  
ATOM   2836  HZ3 LYS A 189      -9.154  47.068 -65.259  1.00 37.36           H  
ATOM   2837  N   VAL A 190      -2.436  42.331 -65.176  1.00 37.69           N  
ATOM   2838  H   VAL A 190      -1.480  42.654 -65.155  1.00 37.69           H  
ATOM   2839  CA  VAL A 190      -2.671  41.331 -66.290  1.00 37.69           C  
ATOM   2840  HA  VAL A 190      -2.711  40.352 -65.812  1.00 37.69           H  
ATOM   2841  C   VAL A 190      -1.518  41.256 -67.383  1.00 37.69           C  
ATOM   2842  CB  VAL A 190      -4.032  41.572 -67.000  1.00 37.69           C  
ATOM   2843  HB  VAL A 190      -4.705  42.079 -66.307  1.00 37.69           H  
ATOM   2844  O   VAL A 190      -0.929  42.290 -67.678  1.00 37.69           O  
ATOM   2845  CG1 VAL A 190      -4.024  42.477 -68.236  1.00 37.69           C  
ATOM   2846 HG11 VAL A 190      -5.046  42.665 -68.565  1.00 37.69           H  
ATOM   2847 HG12 VAL A 190      -3.554  43.427 -67.983  1.00 37.69           H  
ATOM   2848 HG13 VAL A 190      -3.467  42.018 -69.053  1.00 37.69           H  
ATOM   2849  CG2 VAL A 190      -4.739  40.246 -67.293  1.00 37.69           C  
ATOM   2850 HG21 VAL A 190      -4.133  39.625 -67.953  1.00 37.69           H  
ATOM   2851 HG22 VAL A 190      -4.913  39.708 -66.362  1.00 37.69           H  
ATOM   2852 HG23 VAL A 190      -5.702  40.436 -67.766  1.00 37.69           H  
ATOM   2853  N   LEU A 191      -1.309  40.092 -68.067  1.00 40.83           N  
ATOM   2854  H   LEU A 191      -1.776  39.290 -67.668  1.00 40.83           H  
ATOM   2855  CA  LEU A 191      -0.616  39.801 -69.393  1.00 40.83           C  
ATOM   2856  HA  LEU A 191      -0.890  38.762 -69.575  1.00 40.83           H  
ATOM   2857  C   LEU A 191       0.966  39.674 -69.532  1.00 40.83           C  
ATOM   2858  CB  LEU A 191      -1.335  40.602 -70.512  1.00 40.83           C  
ATOM   2859  HB2 LEU A 191      -0.714  40.669 -71.405  1.00 40.83           H  
ATOM   2860  HB3 LEU A 191      -1.452  41.632 -70.175  1.00 40.83           H  
ATOM   2861  O   LEU A 191       1.658  40.059 -68.594  1.00 40.83           O  
ATOM   2862  CG  LEU A 191      -2.725  40.032 -70.902  1.00 40.83           C  
ATOM   2863  HG  LEU A 191      -3.342  39.967 -70.006  1.00 40.83           H  
ATOM   2864  CD1 LEU A 191      -3.423  40.978 -71.880  1.00 40.83           C  
ATOM   2865 HD11 LEU A 191      -2.859  41.040 -72.810  1.00 40.83           H  
ATOM   2866 HD12 LEU A 191      -4.430  40.618 -72.094  1.00 40.83           H  
ATOM   2867 HD13 LEU A 191      -3.492  41.975 -71.445  1.00 40.83           H  
ATOM   2868  CD2 LEU A 191      -2.734  38.645 -71.561  1.00 40.83           C  
ATOM   2869 HD21 LEU A 191      -2.217  38.677 -72.520  1.00 40.83           H  
ATOM   2870 HD22 LEU A 191      -2.274  37.897 -70.915  1.00 40.83           H  
ATOM   2871 HD23 LEU A 191      -3.764  38.338 -71.741  1.00 40.83           H  
ATOM   2872  N   PRO A 192       1.555  39.013 -70.598  1.00 40.34           N  
ATOM   2873  CA  PRO A 192       2.664  38.028 -70.420  1.00 40.34           C  
ATOM   2874  HA  PRO A 192       3.074  38.101 -69.413  1.00 40.34           H  
ATOM   2875  C   PRO A 192       3.875  37.960 -71.441  1.00 40.34           C  
ATOM   2876  CB  PRO A 192       1.860  36.723 -70.543  1.00 40.34           C  
ATOM   2877  HB2 PRO A 192       1.194  36.621 -69.686  1.00 40.34           H  
ATOM   2878  HB3 PRO A 192       2.466  35.822 -70.644  1.00 40.34           H  
ATOM   2879  O   PRO A 192       4.038  38.794 -72.324  1.00 40.34           O  
ATOM   2880  CG  PRO A 192       1.040  36.989 -71.804  1.00 40.34           C  
ATOM   2881  HG2 PRO A 192       0.076  36.481 -71.757  1.00 40.34           H  
ATOM   2882  HG3 PRO A 192       1.593  36.681 -72.691  1.00 40.34           H  
ATOM   2883  CD  PRO A 192       0.873  38.510 -71.793  1.00 40.34           C  
ATOM   2884  HD2 PRO A 192       1.334  38.934 -72.686  1.00 40.34           H  
ATOM   2885  HD3 PRO A 192      -0.194  38.729 -71.798  1.00 40.34           H  
ATOM   2886  N   ASN A 193       4.681  36.887 -71.261  1.00 35.43           N  
ATOM   2887  H   ASN A 193       4.387  36.358 -70.452  1.00 35.43           H  
ATOM   2888  CA  ASN A 193       5.856  36.238 -71.941  1.00 35.43           C  
ATOM   2889  HA  ASN A 193       6.746  36.844 -71.766  1.00 35.43           H  
ATOM   2890  C   ASN A 193       5.777  35.934 -73.484  1.00 35.43           C  
ATOM   2891  CB  ASN A 193       5.938  34.882 -71.172  1.00 35.43           C  
ATOM   2892  HB2 ASN A 193       5.173  34.810 -70.399  1.00 35.43           H  
ATOM   2893  HB3 ASN A 193       5.714  34.057 -71.848  1.00 35.43           H  
ATOM   2894  O   ASN A 193       4.719  36.222 -74.045  1.00 35.43           O  
ATOM   2895  CG  ASN A 193       7.246  34.600 -70.460  1.00 35.43           C  
ATOM   2896  ND2 ASN A 193       7.324  33.500 -69.750  1.00 35.43           N  
ATOM   2897 HD21 ASN A 193       6.544  32.864 -69.670  1.00 35.43           H  
ATOM   2898 HD22 ASN A 193       8.199  33.348 -69.269  1.00 35.43           H  
ATOM   2899  OD1 ASN A 193       8.202  35.347 -70.516  1.00 35.43           O  
ATOM   2900  N   PRO A 194       6.744  35.234 -74.181  1.00 45.17           N  
ATOM   2901  CA  PRO A 194       8.118  34.739 -73.847  1.00 45.17           C  
ATOM   2902  HA  PRO A 194       8.494  35.171 -72.920  1.00 45.17           H  
ATOM   2903  C   PRO A 194       9.222  34.902 -74.964  1.00 45.17           C  
ATOM   2904  CB  PRO A 194       7.874  33.229 -73.696  1.00 45.17           C  
ATOM   2905  HB2 PRO A 194       8.781  32.628 -73.770  1.00 45.17           H  
ATOM   2906  HB3 PRO A 194       7.387  33.006 -72.747  1.00 45.17           H  
ATOM   2907  O   PRO A 194       8.963  35.458 -76.028  1.00 45.17           O  
ATOM   2908  CG  PRO A 194       6.911  32.934 -74.854  1.00 45.17           C  
ATOM   2909  HG2 PRO A 194       6.152  32.215 -74.545  1.00 45.17           H  
ATOM   2910  HG3 PRO A 194       7.460  32.558 -75.717  1.00 45.17           H  
ATOM   2911  CD  PRO A 194       6.275  34.289 -75.199  1.00 45.17           C  
ATOM   2912  HD2 PRO A 194       6.595  34.616 -76.189  1.00 45.17           H  
ATOM   2913  HD3 PRO A 194       5.191  34.180 -75.198  1.00 45.17           H  
ATOM   2914  N   GLY A 195      10.436  34.327 -74.784  1.00 39.86           N  
ATOM   2915  H   GLY A 195      10.658  33.952 -73.873  1.00 39.86           H  
ATOM   2916  CA  GLY A 195      11.433  34.080 -75.863  1.00 39.86           C  
ATOM   2917  HA2 GLY A 195      10.949  33.505 -76.653  1.00 39.86           H  
ATOM   2918  HA3 GLY A 195      11.733  35.036 -76.292  1.00 39.86           H  
ATOM   2919  C   GLY A 195      12.721  33.330 -75.428  1.00 39.86           C  
ATOM   2920  O   GLY A 195      13.222  33.575 -74.336  1.00 39.86           O  
ATOM   2921  N   THR A 196      13.265  32.416 -76.255  1.00 37.10           N  
ATOM   2922  H   THR A 196      12.827  32.274 -77.154  1.00 37.10           H  
ATOM   2923  CA  THR A 196      14.331  31.429 -75.900  1.00 37.10           C  
ATOM   2924  HA  THR A 196      14.655  31.581 -74.870  1.00 37.10           H  
ATOM   2925  C   THR A 196      15.571  31.446 -76.811  1.00 37.10           C  
ATOM   2926  CB  THR A 196      13.788  29.992 -76.046  1.00 37.10           C  
ATOM   2927  HB  THR A 196      14.610  29.286 -75.927  1.00 37.10           H  
ATOM   2928  O   THR A 196      15.401  31.654 -78.009  1.00 37.10           O  
ATOM   2929  CG2 THR A 196      12.712  29.632 -75.028  1.00 37.10           C  
ATOM   2930 HG21 THR A 196      13.107  29.751 -74.019  1.00 37.10           H  
ATOM   2931 HG22 THR A 196      12.414  28.593 -75.171  1.00 37.10           H  
ATOM   2932 HG23 THR A 196      11.841  30.274 -75.154  1.00 37.10           H  
ATOM   2933  OG1 THR A 196      13.227  29.828 -77.334  1.00 37.10           O  
ATOM   2934  HG1 THR A 196      13.880  30.118 -77.975  1.00 37.10           H  
ATOM   2935  N   LEU A 197      16.762  31.070 -76.298  1.00 38.05           N  
ATOM   2936  H   LEU A 197      16.853  31.034 -75.293  1.00 38.05           H  
ATOM   2937  CA  LEU A 197      17.824  30.318 -77.022  1.00 38.05           C  
ATOM   2938  HA  LEU A 197      17.354  29.415 -77.413  1.00 38.05           H  
ATOM   2939  C   LEU A 197      18.941  29.797 -76.071  1.00 38.05           C  
ATOM   2940  CB  LEU A 197      18.376  31.128 -78.220  1.00 38.05           C  
ATOM   2941  HB2 LEU A 197      18.038  32.161 -78.146  1.00 38.05           H  
ATOM   2942  HB3 LEU A 197      19.466  31.148 -78.204  1.00 38.05           H  
ATOM   2943  O   LEU A 197      18.885  30.065 -74.873  1.00 38.05           O  
ATOM   2944  CG  LEU A 197      17.898  30.525 -79.562  1.00 38.05           C  
ATOM   2945  HG  LEU A 197      16.843  30.259 -79.501  1.00 38.05           H  
ATOM   2946  CD1 LEU A 197      18.055  31.534 -80.698  1.00 38.05           C  
ATOM   2947 HD11 LEU A 197      17.456  32.417 -80.480  1.00 38.05           H  
ATOM   2948 HD12 LEU A 197      19.102  31.820 -80.801  1.00 38.05           H  
ATOM   2949 HD13 LEU A 197      17.704  31.094 -81.632  1.00 38.05           H  
ATOM   2950  CD2 LEU A 197      18.676  29.257 -79.924  1.00 38.05           C  
ATOM   2951 HD21 LEU A 197      19.742  29.473 -79.994  1.00 38.05           H  
ATOM   2952 HD22 LEU A 197      18.515  28.483 -79.175  1.00 38.05           H  
ATOM   2953 HD23 LEU A 197      18.328  28.874 -80.884  1.00 38.05           H  
ATOM   2954  N   THR A 198      19.885  28.988 -76.579  1.00 38.03           N  
ATOM   2955  H   THR A 198      19.915  28.871 -77.582  1.00 38.03           H  
ATOM   2956  CA  THR A 198      20.579  27.908 -75.829  1.00 38.03           C  
ATOM   2957  HA  THR A 198      20.302  27.966 -74.776  1.00 38.03           H  
ATOM   2958  C   THR A 198      22.121  27.888 -75.900  1.00 38.03           C  
ATOM   2959  CB  THR A 198      20.111  26.545 -76.379  1.00 38.03           C  
ATOM   2960  HB  THR A 198      20.721  25.744 -75.960  1.00 38.03           H  
ATOM   2961  O   THR A 198      22.695  28.364 -76.872  1.00 38.03           O  
ATOM   2962  CG2 THR A 198      18.649  26.247 -76.052  1.00 38.03           C  
ATOM   2963 HG21 THR A 198      18.404  25.246 -76.407  1.00 38.03           H  
ATOM   2964 HG22 THR A 198      18.500  26.283 -74.973  1.00 38.03           H  
ATOM   2965 HG23 THR A 198      17.993  26.968 -76.538  1.00 38.03           H  
ATOM   2966  OG1 THR A 198      20.231  26.539 -77.788  1.00 38.03           O  
ATOM   2967  HG1 THR A 198      21.162  26.409 -77.982  1.00 38.03           H  
ATOM   2968  N   ASP A 199      22.728  27.204 -74.913  1.00 36.10           N  
ATOM   2969  H   ASP A 199      22.114  26.892 -74.174  1.00 36.10           H  
ATOM   2970  CA  ASP A 199      24.052  26.532 -74.879  1.00 36.10           C  
ATOM   2971  HA  ASP A 199      24.168  26.220 -73.841  1.00 36.10           H  
ATOM   2972  C   ASP A 199      25.367  27.289 -75.176  1.00 36.10           C  
ATOM   2973  CB  ASP A 199      24.008  25.229 -75.702  1.00 36.10           C  
ATOM   2974  HB2 ASP A 199      25.024  24.908 -75.928  1.00 36.10           H  
ATOM   2975  HB3 ASP A 199      23.500  25.406 -76.650  1.00 36.10           H  
ATOM   2976  O   ASP A 199      25.547  27.913 -76.215  1.00 36.10           O  
ATOM   2977  CG  ASP A 199      23.334  24.096 -74.933  1.00 36.10           C  
ATOM   2978  OD1 ASP A 199      23.780  23.855 -73.788  1.00 36.10           O  
ATOM   2979  OD2 ASP A 199      22.374  23.515 -75.480  1.00 36.10           O  
ATOM   2980  N   PHE A 200      26.366  27.109 -74.294  1.00 35.61           N  
ATOM   2981  H   PHE A 200      26.054  27.082 -73.334  1.00 35.61           H  
ATOM   2982  CA  PHE A 200      27.493  26.169 -74.504  1.00 35.61           C  
ATOM   2983  HA  PHE A 200      27.072  25.166 -74.566  1.00 35.61           H  
ATOM   2984  C   PHE A 200      28.467  26.169 -73.301  1.00 35.61           C  
ATOM   2985  CB  PHE A 200      28.279  26.437 -75.807  1.00 35.61           C  
ATOM   2986  HB2 PHE A 200      28.107  27.457 -76.151  1.00 35.61           H  
ATOM   2987  HB3 PHE A 200      29.348  26.358 -75.610  1.00 35.61           H  
ATOM   2988  O   PHE A 200      28.665  27.193 -72.649  1.00 35.61           O  
ATOM   2989  CG  PHE A 200      27.952  25.445 -76.913  1.00 35.61           C  
ATOM   2990  CD1 PHE A 200      28.453  24.129 -76.845  1.00 35.61           C  
ATOM   2991  HD1 PHE A 200      29.089  23.834 -76.024  1.00 35.61           H  
ATOM   2992  CD2 PHE A 200      27.123  25.813 -77.990  1.00 35.61           C  
ATOM   2993  HD2 PHE A 200      26.728  26.816 -78.053  1.00 35.61           H  
ATOM   2994  CE1 PHE A 200      28.110  23.187 -77.832  1.00 35.61           C  
ATOM   2995  HE1 PHE A 200      28.480  22.174 -77.763  1.00 35.61           H  
ATOM   2996  CE2 PHE A 200      26.775  24.870 -78.973  1.00 35.61           C  
ATOM   2997  HE2 PHE A 200      26.113  25.155 -79.777  1.00 35.61           H  
ATOM   2998  CZ  PHE A 200      27.265  23.555 -78.893  1.00 35.61           C  
ATOM   2999  HZ  PHE A 200      26.983  22.827 -79.639  1.00 35.61           H  
ATOM   3000  N   SER A 201      29.113  25.031 -73.014  1.00 35.60           N  
ATOM   3001  H   SER A 201      28.893  24.207 -73.555  1.00 35.60           H  
ATOM   3002  CA  SER A 201      29.990  24.843 -71.841  1.00 35.60           C  
ATOM   3003  HA  SER A 201      30.060  25.776 -71.281  1.00 35.60           H  
ATOM   3004  C   SER A 201      31.414  24.390 -72.194  1.00 35.60           C  
ATOM   3005  CB  SER A 201      29.365  23.791 -70.913  1.00 35.60           C  
ATOM   3006  HB2 SER A 201      28.377  24.125 -70.596  1.00 35.60           H  
ATOM   3007  HB3 SER A 201      29.993  23.667 -70.031  1.00 35.60           H  
ATOM   3008  O   SER A 201      31.565  23.354 -72.841  1.00 35.60           O  
ATOM   3009  OG  SER A 201      29.247  22.547 -71.582  1.00 35.60           O  
ATOM   3010  HG  SER A 201      30.051  22.401 -72.086  1.00 35.60           H  
ATOM   3011  N   ASN A 202      32.452  25.072 -71.685  1.00 39.47           N  
ATOM   3012  H   ASN A 202      32.276  25.966 -71.248  1.00 39.47           H  
ATOM   3013  CA  ASN A 202      33.799  24.498 -71.511  1.00 39.47           C  
ATOM   3014  HA  ASN A 202      33.688  23.481 -71.133  1.00 39.47           H  
ATOM   3015  C   ASN A 202      34.673  25.319 -70.523  1.00 39.47           C  
ATOM   3016  CB  ASN A 202      34.521  24.406 -72.873  1.00 39.47           C  
ATOM   3017  HB2 ASN A 202      34.811  25.402 -73.207  1.00 39.47           H  
ATOM   3018  HB3 ASN A 202      33.865  23.969 -73.626  1.00 39.47           H  
ATOM   3019  O   ASN A 202      34.890  26.504 -70.786  1.00 39.47           O  
ATOM   3020  CG  ASN A 202      35.757  23.526 -72.791  1.00 39.47           C  
ATOM   3021  ND2 ASN A 202      36.565  23.487 -73.822  1.00 39.47           N  
ATOM   3022 HD21 ASN A 202      36.381  24.042 -74.645  1.00 39.47           H  
ATOM   3023 HD22 ASN A 202      37.387  22.914 -73.700  1.00 39.47           H  
ATOM   3024  OD1 ASN A 202      36.011  22.848 -71.813  1.00 39.47           O  
ATOM   3025  N   PRO A 203      35.196  24.736 -69.424  1.00 36.92           N  
ATOM   3026  CA  PRO A 203      36.140  25.398 -68.519  1.00 36.92           C  
ATOM   3027  HA  PRO A 203      36.329  26.430 -68.818  1.00 36.92           H  
ATOM   3028  C   PRO A 203      37.490  24.657 -68.398  1.00 36.92           C  
ATOM   3029  CB  PRO A 203      35.389  25.386 -67.185  1.00 36.92           C  
ATOM   3030  HB2 PRO A 203      36.064  25.455 -66.332  1.00 36.92           H  
ATOM   3031  HB3 PRO A 203      34.676  26.210 -67.169  1.00 36.92           H  
ATOM   3032  O   PRO A 203      37.545  23.582 -67.804  1.00 36.92           O  
ATOM   3033  CG  PRO A 203      34.627  24.052 -67.207  1.00 36.92           C  
ATOM   3034  HG2 PRO A 203      35.174  23.291 -66.650  1.00 36.92           H  
ATOM   3035  HG3 PRO A 203      33.629  24.176 -66.785  1.00 36.92           H  
ATOM   3036  CD  PRO A 203      34.551  23.656 -68.688  1.00 36.92           C  
ATOM   3037  HD2 PRO A 203      33.506  23.543 -68.977  1.00 36.92           H  
ATOM   3038  HD3 PRO A 203      35.088  22.722 -68.857  1.00 36.92           H  
ATOM   3039  N   ASP A 204      38.597  25.252 -68.862  1.00 41.73           N  
ATOM   3040  H   ASP A 204      38.531  26.110 -69.391  1.00 41.73           H  
ATOM   3041  CA  ASP A 204      39.938  24.676 -68.645  1.00 41.73           C  
ATOM   3042  HA  ASP A 204      39.931  24.207 -67.662  1.00 41.73           H  
ATOM   3043  C   ASP A 204      41.065  25.734 -68.650  1.00 41.73           C  
ATOM   3044  CB  ASP A 204      40.196  23.571 -69.698  1.00 41.73           C  
ATOM   3045  HB2 ASP A 204      39.243  23.201 -70.076  1.00 41.73           H  
ATOM   3046  HB3 ASP A 204      40.737  23.985 -70.549  1.00 41.73           H  
ATOM   3047  O   ASP A 204      41.275  26.414 -69.654  1.00 41.73           O  
ATOM   3048  CG  ASP A 204      40.962  22.359 -69.148  1.00 41.73           C  
ATOM   3049  OD1 ASP A 204      41.506  22.449 -68.019  1.00 41.73           O  
ATOM   3050  OD2 ASP A 204      41.023  21.346 -69.881  1.00 41.73           O  
ATOM   3051  N   ALA A 205      41.768  25.889 -67.517  1.00 38.64           N  
ATOM   3052  H   ALA A 205      41.463  25.322 -66.738  1.00 38.64           H  
ATOM   3053  CA  ALA A 205      43.090  26.526 -67.356  1.00 38.64           C  
ATOM   3054  HA  ALA A 205      43.809  25.986 -67.972  1.00 38.64           H  
ATOM   3055  C   ALA A 205      43.543  26.451 -65.879  1.00 38.64           C  
ATOM   3056  CB  ALA A 205      43.078  28.001 -67.790  1.00 38.64           C  
ATOM   3057  HB1 ALA A 205      42.280  28.532 -67.271  1.00 38.64           H  
ATOM   3058  HB2 ALA A 205      44.033  28.467 -67.548  1.00 38.64           H  
ATOM   3059  HB3 ALA A 205      42.924  28.083 -68.866  1.00 38.64           H  
ATOM   3060  O   ALA A 205      42.735  26.637 -64.968  1.00 38.64           O  
ATOM   3061  N   ARG A 206      44.841  26.226 -65.623  1.00 35.54           N  
ATOM   3062  H   ARG A 206      45.477  26.189 -66.407  1.00 35.54           H  
ATOM   3063  CA  ARG A 206      45.429  26.136 -64.270  1.00 35.54           C  
ATOM   3064  HA  ARG A 206      44.661  26.339 -63.524  1.00 35.54           H  
ATOM   3065  C   ARG A 206      46.570  27.144 -64.029  1.00 35.54           C  
ATOM   3066  CB  ARG A 206      45.995  24.725 -64.029  1.00 35.54           C  
ATOM   3067  HB2 ARG A 206      46.427  24.726 -63.028  1.00 35.54           H  
ATOM   3068  HB3 ARG A 206      46.799  24.557 -64.745  1.00 35.54           H  
ATOM   3069  O   ARG A 206      47.053  27.781 -64.955  1.00 35.54           O  
ATOM   3070  CG  ARG A 206      45.060  23.514 -64.046  1.00 35.54           C  
ATOM   3071  HG2 ARG A 206      44.267  23.646 -63.310  1.00 35.54           H  
ATOM   3072  HG3 ARG A 206      44.636  23.369 -65.039  1.00 35.54           H  
ATOM   3073  CD  ARG A 206      45.961  22.329 -63.662  1.00 35.54           C  
ATOM   3074  HD2 ARG A 206      46.717  22.210 -64.438  1.00 35.54           H  
ATOM   3075  HD3 ARG A 206      46.475  22.565 -62.730  1.00 35.54           H  
ATOM   3076  NE  ARG A 206      45.229  21.065 -63.489  1.00 35.54           N  
ATOM   3077  HE  ARG A 206      44.237  21.080 -63.678  1.00 35.54           H  
ATOM   3078  NH1 ARG A 206      47.088  19.828 -62.985  1.00 35.54           N  
ATOM   3079 HH11 ARG A 206      47.534  18.955 -62.743  1.00 35.54           H  
ATOM   3080 HH12 ARG A 206      47.631  20.673 -63.090  1.00 35.54           H  
ATOM   3081  NH2 ARG A 206      45.077  18.845 -63.001  1.00 35.54           N  
ATOM   3082 HH21 ARG A 206      44.084  18.891 -63.180  1.00 35.54           H  
ATOM   3083 HH22 ARG A 206      45.517  17.963 -62.780  1.00 35.54           H  
ATOM   3084  CZ  ARG A 206      45.797  19.920 -63.159  1.00 35.54           C  
ATOM   3085  N   ASP A 207      47.035  27.147 -62.775  1.00 38.37           N  
ATOM   3086  H   ASP A 207      46.503  26.569 -62.140  1.00 38.37           H  
ATOM   3087  CA  ASP A 207      48.421  27.372 -62.330  1.00 38.37           C  
ATOM   3088  HA  ASP A 207      48.401  27.181 -61.257  1.00 38.37           H  
ATOM   3089  C   ASP A 207      49.043  28.782 -62.448  1.00 38.37           C  
ATOM   3090  CB  ASP A 207      49.349  26.269 -62.894  1.00 38.37           C  
ATOM   3091  HB2 ASP A 207      50.364  26.456 -62.544  1.00 38.37           H  
ATOM   3092  HB3 ASP A 207      49.354  26.319 -63.983  1.00 38.37           H  
ATOM   3093  O   ASP A 207      49.649  29.138 -63.453  1.00 38.37           O  
ATOM   3094  CG  ASP A 207      48.948  24.856 -62.442  1.00 38.37           C  
ATOM   3095  OD1 ASP A 207      48.498  24.728 -61.281  1.00 38.37           O  
ATOM   3096  OD2 ASP A 207      49.027  23.905 -63.254  1.00 38.37           O  
ATOM   3097  N   ALA A 208      49.061  29.509 -61.317  1.00 38.67           N  
ATOM   3098  H   ALA A 208      48.435  29.224 -60.577  1.00 38.67           H  
ATOM   3099  CA  ALA A 208      50.187  30.370 -60.916  1.00 38.67           C  
ATOM   3100  HA  ALA A 208      51.111  29.846 -61.161  1.00 38.67           H  
ATOM   3101  C   ALA A 208      50.191  30.673 -59.395  1.00 38.67           C  
ATOM   3102  CB  ALA A 208      50.180  31.684 -61.711  1.00 38.67           C  
ATOM   3103  HB1 ALA A 208      49.243  32.214 -61.542  1.00 38.67           H  
ATOM   3104  HB2 ALA A 208      51.010  32.314 -61.391  1.00 38.67           H  
ATOM   3105  HB3 ALA A 208      50.287  31.486 -62.778  1.00 38.67           H  
ATOM   3106  O   ALA A 208      49.257  31.263 -58.857  1.00 38.67           O  
ATOM   3107  N   LEU A 209      51.278  30.310 -58.705  1.00 35.70           N  
ATOM   3108  H   LEU A 209      51.989  29.798 -59.207  1.00 35.70           H  
ATOM   3109  CA  LEU A 209      51.646  30.700 -57.329  1.00 35.70           C  
ATOM   3110  HA  LEU A 209      51.324  31.725 -57.145  1.00 35.70           H  
ATOM   3111  C   LEU A 209      53.184  30.636 -57.252  1.00 35.70           C  
ATOM   3112  CB  LEU A 209      50.992  29.728 -56.311  1.00 35.70           C  
ATOM   3113  HB2 LEU A 209      50.488  28.932 -56.859  1.00 35.70           H  
ATOM   3114  HB3 LEU A 209      51.765  29.250 -55.709  1.00 35.70           H  
ATOM   3115  O   LEU A 209      53.743  29.715 -57.857  1.00 35.70           O  
ATOM   3116  CG  LEU A 209      49.966  30.383 -55.368  1.00 35.70           C  
ATOM   3117  HG  LEU A 209      49.230  30.931 -55.956  1.00 35.70           H  
ATOM   3118  CD1 LEU A 209      49.245  29.302 -54.558  1.00 35.70           C  
ATOM   3119 HD11 LEU A 209      49.958  28.731 -53.964  1.00 35.70           H  
ATOM   3120 HD12 LEU A 209      48.723  28.629 -55.237  1.00 35.70           H  
ATOM   3121 HD13 LEU A 209      48.510  29.764 -53.899  1.00 35.70           H  
ATOM   3122  CD2 LEU A 209      50.626  31.340 -54.370  1.00 35.70           C  
ATOM   3123 HD21 LEU A 209      49.855  31.797 -53.749  1.00 35.70           H  
ATOM   3124 HD22 LEU A 209      51.323  30.798 -53.731  1.00 35.70           H  
ATOM   3125 HD23 LEU A 209      51.147  32.136 -54.901  1.00 35.70           H  
ATOM   3126  N   PRO A 210      53.899  31.544 -56.544  1.00 38.43           N  
ATOM   3127  CA  PRO A 210      54.250  31.212 -55.148  1.00 38.43           C  
ATOM   3128  HA  PRO A 210      53.468  30.603 -54.694  1.00 38.43           H  
ATOM   3129  C   PRO A 210      54.611  32.379 -54.175  1.00 38.43           C  
ATOM   3130  CB  PRO A 210      55.515  30.363 -55.333  1.00 38.43           C  
ATOM   3131  HB2 PRO A 210      55.242  29.356 -55.650  1.00 38.43           H  
ATOM   3132  HB3 PRO A 210      56.131  30.314 -54.436  1.00 38.43           H  
ATOM   3133  O   PRO A 210      55.115  33.411 -54.591  1.00 38.43           O  
ATOM   3134  CG  PRO A 210      56.258  31.079 -56.466  1.00 38.43           C  
ATOM   3135  HG2 PRO A 210      57.029  31.736 -56.064  1.00 38.43           H  
ATOM   3136  HG3 PRO A 210      56.692  30.356 -57.156  1.00 38.43           H  
ATOM   3137  CD  PRO A 210      55.176  31.917 -57.158  1.00 38.43           C  
ATOM   3138  HD2 PRO A 210      55.182  31.724 -58.231  1.00 38.43           H  
ATOM   3139  HD3 PRO A 210      55.367  32.979 -57.004  1.00 38.43           H  
ATOM   3140  N   LYS A 211      54.510  32.088 -52.859  1.00 35.44           N  
ATOM   3141  H   LYS A 211      53.916  31.295 -52.662  1.00 35.44           H  
ATOM   3142  CA  LYS A 211      55.384  32.506 -51.716  1.00 35.44           C  
ATOM   3143  HA  LYS A 211      54.897  32.168 -50.801  1.00 35.44           H  
ATOM   3144  C   LYS A 211      55.730  33.998 -51.468  1.00 35.44           C  
ATOM   3145  CB  LYS A 211      56.729  31.755 -51.830  1.00 35.44           C  
ATOM   3146  HB2 LYS A 211      57.412  32.127 -51.066  1.00 35.44           H  
ATOM   3147  HB3 LYS A 211      57.168  32.001 -52.797  1.00 35.44           H  
ATOM   3148  O   LYS A 211      56.285  34.652 -52.332  1.00 35.44           O  
ATOM   3149  CG  LYS A 211      56.653  30.227 -51.676  1.00 35.44           C  
ATOM   3150  HG2 LYS A 211      55.836  29.824 -52.276  1.00 35.44           H  
ATOM   3151  HG3 LYS A 211      56.464  29.979 -50.631  1.00 35.44           H  
ATOM   3152  CD  LYS A 211      57.977  29.591 -52.131  1.00 35.44           C  
ATOM   3153  HD2 LYS A 211      58.780  29.941 -51.483  1.00 35.44           H  
ATOM   3154  HD3 LYS A 211      58.190  29.906 -53.152  1.00 35.44           H  
ATOM   3155  CE  LYS A 211      57.899  28.060 -52.082  1.00 35.44           C  
ATOM   3156  HE2 LYS A 211      57.729  27.753 -51.050  1.00 35.44           H  
ATOM   3157  HE3 LYS A 211      57.041  27.738 -52.672  1.00 35.44           H  
ATOM   3158  NZ  LYS A 211      59.140  27.435 -52.609  1.00 35.44           N  
ATOM   3159  HZ1 LYS A 211      59.293  27.708 -53.570  1.00 35.44           H  
ATOM   3160  HZ2 LYS A 211      59.078  26.428 -52.576  1.00 35.44           H  
ATOM   3161  HZ3 LYS A 211      59.942  27.725 -52.069  1.00 35.44           H  
ATOM   3162  N   TYR A 212      55.686  34.422 -50.192  1.00 36.33           N  
ATOM   3163  H   TYR A 212      54.979  34.008 -49.602  1.00 36.33           H  
ATOM   3164  CA  TYR A 212      56.895  34.823 -49.426  1.00 36.33           C  
ATOM   3165  HA  TYR A 212      57.641  34.053 -49.620  1.00 36.33           H  
ATOM   3166  C   TYR A 212      56.665  34.759 -47.887  1.00 36.33           C  
ATOM   3167  CB  TYR A 212      57.530  36.152 -49.907  1.00 36.33           C  
ATOM   3168  HB2 TYR A 212      57.554  36.874 -49.090  1.00 36.33           H  
ATOM   3169  HB3 TYR A 212      56.919  36.597 -50.692  1.00 36.33           H  
ATOM   3170  O   TYR A 212      55.588  34.384 -47.435  1.00 36.33           O  
ATOM   3171  CG  TYR A 212      58.953  35.947 -50.436  1.00 36.33           C  
ATOM   3172  CD1 TYR A 212      60.057  35.939 -49.556  1.00 36.33           C  
ATOM   3173  HD1 TYR A 212      59.922  36.184 -48.513  1.00 36.33           H  
ATOM   3174  CD2 TYR A 212      59.172  35.706 -51.808  1.00 36.33           C  
ATOM   3175  HD2 TYR A 212      58.352  35.762 -52.508  1.00 36.33           H  
ATOM   3176  CE1 TYR A 212      61.352  35.643 -50.035  1.00 36.33           C  
ATOM   3177  HE1 TYR A 212      62.194  35.647 -49.360  1.00 36.33           H  
ATOM   3178  CE2 TYR A 212      60.459  35.398 -52.289  1.00 36.33           C  
ATOM   3179  HE2 TYR A 212      60.619  35.208 -53.340  1.00 36.33           H  
ATOM   3180  OH  TYR A 212      62.787  35.039 -51.872  1.00 36.33           O  
ATOM   3181  HH  TYR A 212      63.460  35.090 -51.189  1.00 36.33           H  
ATOM   3182  CZ  TYR A 212      61.551  35.352 -51.403  1.00 36.33           C  
ATOM   3183  N   HIS A 213      57.723  34.994 -47.103  1.00 37.92           N  
ATOM   3184  H   HIS A 213      58.505  35.445 -47.556  1.00 37.92           H  
ATOM   3185  CA  HIS A 213      58.022  34.426 -45.772  1.00 37.92           C  
ATOM   3186  HA  HIS A 213      57.668  33.396 -45.757  1.00 37.92           H  
ATOM   3187  C   HIS A 213      57.481  35.113 -44.479  1.00 37.92           C  
ATOM   3188  CB  HIS A 213      59.564  34.411 -45.676  1.00 37.92           C  
ATOM   3189  HB2 HIS A 213      59.873  34.514 -44.636  1.00 37.92           H  
ATOM   3190  HB3 HIS A 213      59.979  35.283 -46.182  1.00 37.92           H  
ATOM   3191  O   HIS A 213      57.570  36.324 -44.335  1.00 37.92           O  
ATOM   3192  CG  HIS A 213      60.240  33.169 -46.186  1.00 37.92           C  
ATOM   3193  CD2 HIS A 213      61.021  33.055 -47.303  1.00 37.92           C  
ATOM   3194  HD2 HIS A 213      61.217  33.835 -48.024  1.00 37.92           H  
ATOM   3195  ND1 HIS A 213      60.325  31.974 -45.513  1.00 37.92           N  
ATOM   3196  HD1 HIS A 213      59.895  31.767 -44.623  1.00 37.92           H  
ATOM   3197  CE1 HIS A 213      61.140  31.161 -46.201  1.00 37.92           C  
ATOM   3198  HE1 HIS A 213      61.413  30.160 -45.905  1.00 37.92           H  
ATOM   3199  NE2 HIS A 213      61.576  31.771 -47.313  1.00 37.92           N  
ATOM   3200  N   ASN A 214      57.197  34.254 -43.479  1.00 39.07           N  
ATOM   3201  H   ASN A 214      56.972  33.324 -43.802  1.00 39.07           H  
ATOM   3202  CA  ASN A 214      57.652  34.257 -42.060  1.00 39.07           C  
ATOM   3203  HA  ASN A 214      57.336  33.272 -41.716  1.00 39.07           H  
ATOM   3204  C   ASN A 214      57.128  35.192 -40.931  1.00 39.07           C  
ATOM   3205  CB  ASN A 214      59.194  34.230 -41.995  1.00 39.07           C  
ATOM   3206  HB2 ASN A 214      59.512  34.408 -40.968  1.00 39.07           H  
ATOM   3207  HB3 ASN A 214      59.608  35.056 -42.573  1.00 39.07           H  
ATOM   3208  O   ASN A 214      56.963  36.395 -41.073  1.00 39.07           O  
ATOM   3209  CG  ASN A 214      59.831  32.918 -42.400  1.00 39.07           C  
ATOM   3210  ND2 ASN A 214      61.109  32.765 -42.154  1.00 39.07           N  
ATOM   3211 HD21 ASN A 214      61.525  31.869 -42.365  1.00 39.07           H  
ATOM   3212 HD22 ASN A 214      61.610  33.486 -41.654  1.00 39.07           H  
ATOM   3213  OD1 ASN A 214      59.211  32.020 -42.950  1.00 39.07           O  
ATOM   3214  N   ASN A 215      57.179  34.562 -39.737  1.00 36.90           N  
ATOM   3215  H   ASN A 215      57.294  33.562 -39.811  1.00 36.90           H  
ATOM   3216  CA  ASN A 215      57.356  35.052 -38.353  1.00 36.90           C  
ATOM   3217  HA  ASN A 215      57.780  34.179 -37.858  1.00 36.90           H  
ATOM   3218  C   ASN A 215      56.118  35.328 -37.470  1.00 36.90           C  
ATOM   3219  CB  ASN A 215      58.479  36.103 -38.239  1.00 36.90           C  
ATOM   3220  HB2 ASN A 215      58.285  36.926 -38.927  1.00 36.90           H  
ATOM   3221  HB3 ASN A 215      58.475  36.518 -37.231  1.00 36.90           H  
ATOM   3222  O   ASN A 215      55.133  35.931 -37.878  1.00 36.90           O  
ATOM   3223  CG  ASN A 215      59.871  35.540 -38.491  1.00 36.90           C  
ATOM   3224  ND2 ASN A 215      60.862  36.389 -38.609  1.00 36.90           N  
ATOM   3225 HD21 ASN A 215      61.789  36.003 -38.715  1.00 36.90           H  
ATOM   3226 HD22 ASN A 215      60.682  37.381 -38.539  1.00 36.90           H  
ATOM   3227  OD1 ASN A 215      60.101  34.343 -38.574  1.00 36.90           O  
ATOM   3228  N   GLN A 216      56.218  34.837 -36.224  1.00 33.95           N  
ATOM   3229  H   GLN A 216      57.107  34.430 -35.970  1.00 33.95           H  
ATOM   3230  CA  GLN A 216      55.241  34.945 -35.128  1.00 33.95           C  
ATOM   3231  HA  GLN A 216      54.297  35.315 -35.526  1.00 33.95           H  
ATOM   3232  C   GLN A 216      55.723  35.982 -34.059  1.00 33.95           C  
ATOM   3233  CB  GLN A 216      54.995  33.541 -34.552  1.00 33.95           C  
ATOM   3234  HB2 GLN A 216      55.908  33.222 -34.050  1.00 33.95           H  
ATOM   3235  HB3 GLN A 216      54.182  33.635 -33.832  1.00 33.95           H  
ATOM   3236  O   GLN A 216      56.539  36.834 -34.406  1.00 33.95           O  
ATOM   3237  CG  GLN A 216      54.543  32.395 -35.460  1.00 33.95           C  
ATOM   3238  HG2 GLN A 216      55.326  32.145 -36.176  1.00 33.95           H  
ATOM   3239  HG3 GLN A 216      53.648  32.699 -36.004  1.00 33.95           H  
ATOM   3240  CD  GLN A 216      54.229  31.161 -34.603  1.00 33.95           C  
ATOM   3241  NE2 GLN A 216      53.312  30.313 -35.008  1.00 33.95           N  
ATOM   3242 HE21 GLN A 216      53.129  29.539 -34.386  1.00 33.95           H  
ATOM   3243 HE22 GLN A 216      52.790  30.469 -35.859  1.00 33.95           H  
ATOM   3244  OE1 GLN A 216      54.790  30.938 -33.543  1.00 33.95           O  
ATOM   3245  N   PRO A 217      55.209  36.036 -32.806  1.00 33.00           N  
ATOM   3246  CA  PRO A 217      54.193  37.033 -32.477  1.00 33.00           C  
ATOM   3247  HA  PRO A 217      53.976  37.663 -33.340  1.00 33.00           H  
ATOM   3248  C   PRO A 217      54.572  37.930 -31.282  1.00 33.00           C  
ATOM   3249  CB  PRO A 217      52.968  36.179 -32.138  1.00 33.00           C  
ATOM   3250  HB2 PRO A 217      52.480  35.865 -33.061  1.00 33.00           H  
ATOM   3251  HB3 PRO A 217      52.260  36.709 -31.501  1.00 33.00           H  
ATOM   3252  O   PRO A 217      55.112  37.461 -30.279  1.00 33.00           O  
ATOM   3253  CG  PRO A 217      53.563  34.951 -31.432  1.00 33.00           C  
ATOM   3254  HG2 PRO A 217      53.072  34.039 -31.769  1.00 33.00           H  
ATOM   3255  HG3 PRO A 217      53.467  35.051 -30.351  1.00 33.00           H  
ATOM   3256  CD  PRO A 217      55.048  34.962 -31.821  1.00 33.00           C  
ATOM   3257  HD2 PRO A 217      55.644  35.202 -30.940  1.00 33.00           H  
ATOM   3258  HD3 PRO A 217      55.388  33.980 -32.149  1.00 33.00           H  
ATOM   3259  N   THR A 218      54.195  39.210 -31.324  1.00 31.21           N  
ATOM   3260  H   THR A 218      53.759  39.575 -32.158  1.00 31.21           H  
ATOM   3261  CA  THR A 218      54.474  40.147 -30.221  1.00 31.21           C  
ATOM   3262  HA  THR A 218      55.106  39.652 -29.484  1.00 31.21           H  
ATOM   3263  C   THR A 218      53.190  40.567 -29.514  1.00 31.21           C  
ATOM   3264  CB  THR A 218      55.268  41.376 -30.687  1.00 31.21           C  
ATOM   3265  HB  THR A 218      54.612  42.065 -31.218  1.00 31.21           H  
ATOM   3266  O   THR A 218      52.347  41.252 -30.088  1.00 31.21           O  
ATOM   3267  CG2 THR A 218      55.929  42.090 -29.508  1.00 31.21           C  
ATOM   3268 HG21 THR A 218      55.170  42.435 -28.806  1.00 31.21           H  
ATOM   3269 HG22 THR A 218      56.613  41.414 -28.995  1.00 31.21           H  
ATOM   3270 HG23 THR A 218      56.483  42.958 -29.866  1.00 31.21           H  
ATOM   3271  OG1 THR A 218      56.314  40.989 -31.549  1.00 31.21           O  
ATOM   3272  HG1 THR A 218      56.777  41.783 -31.824  1.00 31.21           H  
ATOM   3273  N   LEU A 219      53.062  40.179 -28.244  1.00 24.80           N  
ATOM   3274  H   LEU A 219      53.798  39.613 -27.846  1.00 24.80           H  
ATOM   3275  CA  LEU A 219      52.038  40.686 -27.333  1.00 24.80           C  
ATOM   3276  HA  LEU A 219      51.057  40.581 -27.798  1.00 24.80           H  
ATOM   3277  C   LEU A 219      52.309  42.171 -27.038  1.00 24.80           C  
ATOM   3278  CB  LEU A 219      52.097  39.848 -26.039  1.00 24.80           C  
ATOM   3279  HB2 LEU A 219      52.011  38.790 -26.288  1.00 24.80           H  
ATOM   3280  HB3 LEU A 219      53.078  39.998 -25.589  1.00 24.80           H  
ATOM   3281  O   LEU A 219      53.380  42.502 -26.533  1.00 24.80           O  
ATOM   3282  CG  LEU A 219      51.020  40.205 -24.996  1.00 24.80           C  
ATOM   3283  HG  LEU A 219      50.898  41.287 -24.936  1.00 24.80           H  
ATOM   3284  CD1 LEU A 219      49.675  39.571 -25.354  1.00 24.80           C  
ATOM   3285 HD11 LEU A 219      48.931  39.846 -24.606  1.00 24.80           H  
ATOM   3286 HD12 LEU A 219      49.765  38.485 -25.387  1.00 24.80           H  
ATOM   3287 HD13 LEU A 219      49.338  39.935 -26.324  1.00 24.80           H  
ATOM   3288  CD2 LEU A 219      51.433  39.703 -23.613  1.00 24.80           C  
ATOM   3289 HD21 LEU A 219      51.564  38.621 -23.629  1.00 24.80           H  
ATOM   3290 HD22 LEU A 219      50.665  39.963 -22.884  1.00 24.80           H  
ATOM   3291 HD23 LEU A 219      52.368  40.177 -23.316  1.00 24.80           H  
ATOM   3292  N   VAL A 220      51.337  43.048 -27.296  1.00 31.62           N  
ATOM   3293  H   VAL A 220      50.501  42.730 -27.765  1.00 31.62           H  
ATOM   3294  CA  VAL A 220      51.386  44.456 -26.873  1.00 31.62           C  
ATOM   3295  HA  VAL A 220      52.172  44.577 -26.127  1.00 31.62           H  
ATOM   3296  C   VAL A 220      50.062  44.825 -26.210  1.00 31.62           C  
ATOM   3297  CB  VAL A 220      51.728  45.409 -28.038  1.00 31.62           C  
ATOM   3298  HB  VAL A 220      50.950  45.351 -28.799  1.00 31.62           H  
ATOM   3299  O   VAL A 220      49.029  44.921 -26.868  1.00 31.62           O  
ATOM   3300  CG1 VAL A 220      51.829  46.858 -27.543  1.00 31.62           C  
ATOM   3301 HG11 VAL A 220      52.075  47.520 -28.374  1.00 31.62           H  
ATOM   3302 HG12 VAL A 220      50.872  47.175 -27.129  1.00 31.62           H  
ATOM   3303 HG13 VAL A 220      52.596  46.946 -26.773  1.00 31.62           H  
ATOM   3304  CG2 VAL A 220      53.072  45.056 -28.692  1.00 31.62           C  
ATOM   3305 HG21 VAL A 220      53.008  44.074 -29.161  1.00 31.62           H  
ATOM   3306 HG22 VAL A 220      53.314  45.787 -29.463  1.00 31.62           H  
ATOM   3307 HG23 VAL A 220      53.862  45.044 -27.941  1.00 31.62           H  
ATOM   3308  N   LEU A 221      50.106  45.031 -24.895  1.00 25.86           N  
ATOM   3309  H   LEU A 221      51.007  44.963 -24.442  1.00 25.86           H  
ATOM   3310  CA  LEU A 221      49.049  45.695 -24.134  1.00 25.86           C  
ATOM   3311  HA  LEU A 221      48.076  45.463 -24.566  1.00 25.86           H  
ATOM   3312  C   LEU A 221      49.266  47.211 -24.206  1.00 25.86           C  
ATOM   3313  CB  LEU A 221      49.099  45.219 -22.668  1.00 25.86           C  
ATOM   3314  HB2 LEU A 221      50.138  45.236 -22.339  1.00 25.86           H  
ATOM   3315  HB3 LEU A 221      48.556  45.928 -22.043  1.00 25.86           H  
ATOM   3316  O   LEU A 221      50.396  47.670 -24.056  1.00 25.86           O  
ATOM   3317  CG  LEU A 221      48.510  43.816 -22.437  1.00 25.86           C  
ATOM   3318  HG  LEU A 221      48.822  43.148 -23.240  1.00 25.86           H  
ATOM   3319  CD1 LEU A 221      49.016  43.239 -21.115  1.00 25.86           C  
ATOM   3320 HD11 LEU A 221      48.585  42.251 -20.954  1.00 25.86           H  
ATOM   3321 HD12 LEU A 221      48.733  43.893 -20.290  1.00 25.86           H  
ATOM   3322 HD13 LEU A 221      50.102  43.148 -21.144  1.00 25.86           H  
ATOM   3323  CD2 LEU A 221      46.983  43.861 -22.381  1.00 25.86           C  
ATOM   3324 HD21 LEU A 221      46.585  44.241 -23.322  1.00 25.86           H  
ATOM   3325 HD22 LEU A 221      46.590  42.857 -22.222  1.00 25.86           H  
ATOM   3326 HD23 LEU A 221      46.653  44.506 -21.566  1.00 25.86           H  
ATOM   3327  N   TYR A 222      48.185  47.975 -24.358  1.00 30.35           N  
ATOM   3328  H   TYR A 222      47.289  47.532 -24.508  1.00 30.35           H  
ATOM   3329  CA  TYR A 222      48.163  49.405 -24.050  1.00 30.35           C  
ATOM   3330  HA  TYR A 222      49.004  49.632 -23.395  1.00 30.35           H  
ATOM   3331  C   TYR A 222      46.891  49.744 -23.271  1.00 30.35           C  
ATOM   3332  CB  TYR A 222      48.317  50.267 -25.317  1.00 30.35           C  
ATOM   3333  HB2 TYR A 222      47.625  51.107 -25.265  1.00 30.35           H  
ATOM   3334  HB3 TYR A 222      48.052  49.688 -26.201  1.00 30.35           H  
ATOM   3335  O   TYR A 222      45.779  49.487 -23.730  1.00 30.35           O  
ATOM   3336  CG  TYR A 222      49.717  50.833 -25.464  1.00 30.35           C  
ATOM   3337  CD1 TYR A 222      50.098  51.950 -24.695  1.00 30.35           C  
ATOM   3338  HD1 TYR A 222      49.379  52.420 -24.040  1.00 30.35           H  
ATOM   3339  CD2 TYR A 222      50.652  50.215 -26.315  1.00 30.35           C  
ATOM   3340  HD2 TYR A 222      50.357  49.354 -26.897  1.00 30.35           H  
ATOM   3341  CE1 TYR A 222      51.418  52.437 -24.759  1.00 30.35           C  
ATOM   3342  HE1 TYR A 222      51.707  53.285 -24.156  1.00 30.35           H  
ATOM   3343  CE2 TYR A 222      51.974  50.698 -26.384  1.00 30.35           C  
ATOM   3344  HE2 TYR A 222      52.703  50.217 -27.019  1.00 30.35           H  
ATOM   3345  OH  TYR A 222      53.640  52.258 -25.651  1.00 30.35           O  
ATOM   3346  HH  TYR A 222      53.772  52.996 -25.052  1.00 30.35           H  
ATOM   3347  CZ  TYR A 222      52.360  51.804 -25.599  1.00 30.35           C  
ATOM   3348  N   GLU A 223      47.069  50.311 -22.080  1.00 26.84           N  
ATOM   3349  H   GLU A 223      48.012  50.484 -21.762  1.00 26.84           H  
ATOM   3350  CA  GLU A 223      45.987  50.859 -21.259  1.00 26.84           C  
ATOM   3351  HA  GLU A 223      45.141  50.173 -21.291  1.00 26.84           H  
ATOM   3352  C   GLU A 223      45.525  52.217 -21.822  1.00 26.84           C  
ATOM   3353  CB  GLU A 223      46.452  50.981 -19.800  1.00 26.84           C  
ATOM   3354  HB2 GLU A 223      45.657  51.443 -19.215  1.00 26.84           H  
ATOM   3355  HB3 GLU A 223      47.328  51.629 -19.763  1.00 26.84           H  
ATOM   3356  O   GLU A 223      46.322  52.957 -22.399  1.00 26.84           O  
ATOM   3357  CG  GLU A 223      46.792  49.617 -19.176  1.00 26.84           C  
ATOM   3358  HG2 GLU A 223      47.541  49.108 -19.783  1.00 26.84           H  
ATOM   3359  HG3 GLU A 223      45.894  49.000 -19.168  1.00 26.84           H  
ATOM   3360  CD  GLU A 223      47.341  49.786 -17.755  1.00 26.84           C  
ATOM   3361  OE1 GLU A 223      46.625  49.395 -16.807  1.00 26.84           O  
ATOM   3362  OE2 GLU A 223      48.468  50.317 -17.639  1.00 26.84           O  
ATOM   3363  N   GLY A 224      44.230  52.538 -21.681  1.00 28.44           N  
ATOM   3364  H   GLY A 224      43.642  51.883 -21.184  1.00 28.44           H  
ATOM   3365  CA  GLY A 224      43.556  53.511 -22.563  1.00 28.44           C  
ATOM   3366  HA2 GLY A 224      44.305  54.096 -23.095  1.00 28.44           H  
ATOM   3367  HA3 GLY A 224      42.995  52.955 -23.314  1.00 28.44           H  
ATOM   3368  C   GLY A 224      42.590  54.522 -21.927  1.00 28.44           C  
ATOM   3369  O   GLY A 224      41.807  55.107 -22.659  1.00 28.44           O  
ATOM   3370  N   VAL A 225      42.665  54.753 -20.609  1.00 29.88           N  
ATOM   3371  H   VAL A 225      43.349  54.201 -20.111  1.00 29.88           H  
ATOM   3372  CA  VAL A 225      42.098  55.925 -19.889  1.00 29.88           C  
ATOM   3373  HA  VAL A 225      42.362  55.772 -18.843  1.00 29.88           H  
ATOM   3374  C   VAL A 225      40.562  56.137 -19.907  1.00 29.88           C  
ATOM   3375  CB  VAL A 225      42.835  57.224 -20.302  1.00 29.88           C  
ATOM   3376  HB  VAL A 225      42.625  57.449 -21.348  1.00 29.88           H  
ATOM   3377  O   VAL A 225      39.967  56.575 -20.881  1.00 29.88           O  
ATOM   3378  CG1 VAL A 225      42.405  58.431 -19.453  1.00 29.88           C  
ATOM   3379 HG11 VAL A 225      42.983  59.308 -19.743  1.00 29.88           H  
ATOM   3380 HG12 VAL A 225      41.354  58.657 -19.633  1.00 29.88           H  
ATOM   3381 HG13 VAL A 225      42.566  58.224 -18.395  1.00 29.88           H  
ATOM   3382  CG2 VAL A 225      44.358  57.089 -20.133  1.00 29.88           C  
ATOM   3383 HG21 VAL A 225      44.844  58.031 -20.385  1.00 29.88           H  
ATOM   3384 HG22 VAL A 225      44.750  56.328 -20.808  1.00 29.88           H  
ATOM   3385 HG23 VAL A 225      44.605  56.821 -19.105  1.00 29.88           H  
ATOM   3386  N   ASN A 226      39.964  55.951 -18.723  1.00 26.58           N  
ATOM   3387  H   ASN A 226      40.501  55.406 -18.064  1.00 26.58           H  
ATOM   3388  CA  ASN A 226      38.870  56.713 -18.083  1.00 26.58           C  
ATOM   3389  HA  ASN A 226      38.242  55.989 -17.563  1.00 26.58           H  
ATOM   3390  C   ASN A 226      37.935  57.624 -18.915  1.00 26.58           C  
ATOM   3391  CB  ASN A 226      39.516  57.633 -17.020  1.00 26.58           C  
ATOM   3392  HB2 ASN A 226      38.735  58.123 -16.439  1.00 26.58           H  
ATOM   3393  HB3 ASN A 226      40.086  58.410 -17.530  1.00 26.58           H  
ATOM   3394  O   ASN A 226      38.389  58.602 -19.499  1.00 26.58           O  
ATOM   3395  CG  ASN A 226      40.431  56.923 -16.048  1.00 26.58           C  
ATOM   3396  ND2 ASN A 226      41.493  57.559 -15.616  1.00 26.58           N  
ATOM   3397 HD21 ASN A 226      41.696  58.498 -15.928  1.00 26.58           H  
ATOM   3398 HD22 ASN A 226      42.086  57.047 -14.979  1.00 26.58           H  
ATOM   3399  OD1 ASN A 226      40.215  55.785 -15.680  1.00 26.58           O  
ATOM   3400  N   PHE A 227      36.623  57.527 -18.645  1.00 29.91           N  
ATOM   3401  H   PHE A 227      36.271  56.616 -18.390  1.00 29.91           H  
ATOM   3402  CA  PHE A 227      35.873  58.663 -18.067  1.00 29.91           C  
ATOM   3403  HA  PHE A 227      36.520  59.120 -17.319  1.00 29.91           H  
ATOM   3404  C   PHE A 227      34.598  58.208 -17.328  1.00 29.91           C  
ATOM   3405  CB  PHE A 227      35.538  59.754 -19.107  1.00 29.91           C  
ATOM   3406  HB2 PHE A 227      35.718  59.373 -20.113  1.00 29.91           H  
ATOM   3407  HB3 PHE A 227      34.478  60.004 -19.050  1.00 29.91           H  
ATOM   3408  O   PHE A 227      33.834  57.386 -17.825  1.00 29.91           O  
ATOM   3409  CG  PHE A 227      36.331  61.036 -18.894  1.00 29.91           C  
ATOM   3410  CD1 PHE A 227      36.060  61.860 -17.783  1.00 29.91           C  
ATOM   3411  HD1 PHE A 227      35.252  61.610 -17.111  1.00 29.91           H  
ATOM   3412  CD2 PHE A 227      37.375  61.383 -19.773  1.00 29.91           C  
ATOM   3413  HD2 PHE A 227      37.597  60.754 -20.622  1.00 29.91           H  
ATOM   3414  CE1 PHE A 227      36.848  63.001 -17.538  1.00 29.91           C  
ATOM   3415  HE1 PHE A 227      36.645  63.624 -16.679  1.00 29.91           H  
ATOM   3416  CE2 PHE A 227      38.163  62.521 -19.528  1.00 29.91           C  
ATOM   3417  HE2 PHE A 227      38.974  62.764 -20.198  1.00 29.91           H  
ATOM   3418  CZ  PHE A 227      37.904  63.328 -18.407  1.00 29.91           C  
ATOM   3419  HZ  PHE A 227      38.514  64.199 -18.218  1.00 29.91           H  
ATOM   3420  N   CYS A 228      34.340  58.772 -16.143  1.00 26.23           N  
ATOM   3421  H   CYS A 228      35.001  59.442 -15.776  1.00 26.23           H  
ATOM   3422  CA  CYS A 228      33.117  58.534 -15.363  1.00 26.23           C  
ATOM   3423  HA  CYS A 228      32.696  57.563 -15.623  1.00 26.23           H  
ATOM   3424  C   CYS A 228      32.074  59.632 -15.624  1.00 26.23           C  
ATOM   3425  CB  CYS A 228      33.458  58.555 -13.859  1.00 26.23           C  
ATOM   3426  HB2 CYS A 228      32.567  58.293 -13.288  1.00 26.23           H  
ATOM   3427  HB3 CYS A 228      33.768  59.561 -13.575  1.00 26.23           H  
ATOM   3428  O   CYS A 228      32.466  60.799 -15.609  1.00 26.23           O  
ATOM   3429  SG  CYS A 228      34.786  57.394 -13.439  1.00 26.23           S  
ATOM   3430  HG  CYS A 228      34.797  57.585 -12.117  1.00 26.23           H  
ATOM   3431  N   LYS A 229      30.765  59.306 -15.700  1.00 27.97           N  
ATOM   3432  H   LYS A 229      30.528  58.343 -15.889  1.00 27.97           H  
ATOM   3433  CA  LYS A 229      29.683  60.193 -15.197  1.00 27.97           C  
ATOM   3434  HA  LYS A 229      29.968  60.466 -14.180  1.00 27.97           H  
ATOM   3435  C   LYS A 229      28.268  59.571 -15.089  1.00 27.97           C  
ATOM   3436  CB  LYS A 229      29.605  61.510 -16.010  1.00 27.97           C  
ATOM   3437  HB2 LYS A 229      30.247  61.462 -16.889  1.00 27.97           H  
ATOM   3438  HB3 LYS A 229      28.587  61.677 -16.363  1.00 27.97           H  
ATOM   3439  O   LYS A 229      27.621  59.274 -16.080  1.00 27.97           O  
ATOM   3440  CG  LYS A 229      30.017  62.702 -15.125  1.00 27.97           C  
ATOM   3441  HG2 LYS A 229      31.053  62.598 -14.800  1.00 27.97           H  
ATOM   3442  HG3 LYS A 229      29.396  62.725 -14.230  1.00 27.97           H  
ATOM   3443  CD  LYS A 229      29.868  64.035 -15.853  1.00 27.97           C  
ATOM   3444  HD2 LYS A 229      30.519  64.043 -16.727  1.00 27.97           H  
ATOM   3445  HD3 LYS A 229      28.831  64.154 -16.169  1.00 27.97           H  
ATOM   3446  CE  LYS A 229      30.257  65.157 -14.887  1.00 27.97           C  
ATOM   3447  HE2 LYS A 229      31.290  65.004 -14.576  1.00 27.97           H  
ATOM   3448  HE3 LYS A 229      29.623  65.083 -14.003  1.00 27.97           H  
ATOM   3449  NZ  LYS A 229      30.098  66.486 -15.522  1.00 27.97           N  
ATOM   3450  HZ1 LYS A 229      30.680  66.552 -16.344  1.00 27.97           H  
ATOM   3451  HZ2 LYS A 229      29.137  66.620 -15.805  1.00 27.97           H  
ATOM   3452  HZ3 LYS A 229      30.352  67.223 -14.880  1.00 27.97           H  
ATOM   3453  N   THR A 230      27.791  59.474 -13.843  1.00 28.83           N  
ATOM   3454  H   THR A 230      28.517  59.518 -13.142  1.00 28.83           H  
ATOM   3455  CA  THR A 230      26.487  59.975 -13.330  1.00 28.83           C  
ATOM   3456  HA  THR A 230      26.354  59.502 -12.357  1.00 28.83           H  
ATOM   3457  C   THR A 230      25.152  59.727 -14.077  1.00 28.83           C  
ATOM   3458  CB  THR A 230      26.601  61.482 -13.021  1.00 28.83           C  
ATOM   3459  HB  THR A 230      25.653  61.851 -12.629  1.00 28.83           H  
ATOM   3460  O   THR A 230      24.764  60.510 -14.936  1.00 28.83           O  
ATOM   3461  CG2 THR A 230      27.680  61.789 -11.978  1.00 28.83           C  
ATOM   3462 HG21 THR A 230      28.668  61.502 -12.337  1.00 28.83           H  
ATOM   3463 HG22 THR A 230      27.456  61.257 -11.054  1.00 28.83           H  
ATOM   3464 HG23 THR A 230      27.674  62.859 -11.772  1.00 28.83           H  
ATOM   3465  OG1 THR A 230      26.902  62.201 -14.192  1.00 28.83           O  
ATOM   3466  HG1 THR A 230      26.198  61.978 -14.805  1.00 28.83           H  
ATOM   3467  N   SER A 231      24.375  58.779 -13.527  1.00 29.82           N  
ATOM   3468  H   SER A 231      24.897  58.022 -13.109  1.00 29.82           H  
ATOM   3469  CA  SER A 231      23.028  58.956 -12.916  1.00 29.82           C  
ATOM   3470  HA  SER A 231      22.780  57.969 -12.523  1.00 29.82           H  
ATOM   3471  C   SER A 231      21.771  59.406 -13.701  1.00 29.82           C  
ATOM   3472  CB  SER A 231      23.129  59.862 -11.677  1.00 29.82           C  
ATOM   3473  HB2 SER A 231      22.183  59.838 -11.136  1.00 29.82           H  
ATOM   3474  HB3 SER A 231      23.915  59.499 -11.015  1.00 29.82           H  
ATOM   3475  O   SER A 231      21.674  60.557 -14.116  1.00 29.82           O  
ATOM   3476  OG  SER A 231      23.409  61.195 -12.056  1.00 29.82           O  
ATOM   3477  HG  SER A 231      22.870  61.389 -12.826  1.00 29.82           H  
ATOM   3478  N   GLY A 232      20.709  58.592 -13.559  1.00 30.68           N  
ATOM   3479  H   GLY A 232      20.897  57.618 -13.367  1.00 30.68           H  
ATOM   3480  CA  GLY A 232      19.323  59.036 -13.293  1.00 30.68           C  
ATOM   3481  HA2 GLY A 232      19.351  60.067 -12.939  1.00 30.68           H  
ATOM   3482  HA3 GLY A 232      18.930  58.418 -12.486  1.00 30.68           H  
ATOM   3483  C   GLY A 232      18.312  58.986 -14.456  1.00 30.68           C  
ATOM   3484  O   GLY A 232      18.723  58.917 -15.606  1.00 30.68           O  
ATOM   3485  N   ILE A 233      16.987  59.062 -14.232  1.00 33.79           N  
ATOM   3486  H   ILE A 233      16.446  59.217 -15.071  1.00 33.79           H  
ATOM   3487  CA  ILE A 233      16.140  58.699 -13.063  1.00 33.79           C  
ATOM   3488  HA  ILE A 233      16.351  57.658 -12.820  1.00 33.79           H  
ATOM   3489  C   ILE A 233      14.642  58.755 -13.488  1.00 33.79           C  
ATOM   3490  CB  ILE A 233      16.443  59.592 -11.817  1.00 33.79           C  
ATOM   3491  HB  ILE A 233      17.346  60.168 -12.021  1.00 33.79           H  
ATOM   3492  O   ILE A 233      14.332  59.454 -14.449  1.00 33.79           O  
ATOM   3493  CG1 ILE A 233      16.744  58.694 -10.592  1.00 33.79           C  
ATOM   3494 HG12 ILE A 233      17.427  57.899 -10.887  1.00 33.79           H  
ATOM   3495 HG13 ILE A 233      15.819  58.229 -10.250  1.00 33.79           H  
ATOM   3496  CG2 ILE A 233      15.378  60.642 -11.466  1.00 33.79           C  
ATOM   3497 HG21 ILE A 233      15.067  61.182 -12.360  1.00 33.79           H  
ATOM   3498 HG22 ILE A 233      15.778  61.370 -10.760  1.00 33.79           H  
ATOM   3499 HG23 ILE A 233      14.510  60.168 -11.009  1.00 33.79           H  
ATOM   3500  CD1 ILE A 233      17.393  59.439  -9.417  1.00 33.79           C  
ATOM   3501 HD11 ILE A 233      18.298  59.947  -9.750  1.00 33.79           H  
ATOM   3502 HD12 ILE A 233      17.654  58.722  -8.639  1.00 33.79           H  
ATOM   3503 HD13 ILE A 233      16.698  60.166  -8.997  1.00 33.79           H  
ATOM   3504  N   ASP A 234      13.740  58.086 -12.749  1.00 31.58           N  
ATOM   3505  H   ASP A 234      14.085  57.600 -11.933  1.00 31.58           H  
ATOM   3506  CA  ASP A 234      12.258  58.153 -12.854  1.00 31.58           C  
ATOM   3507  HA  ASP A 234      11.892  57.438 -12.117  1.00 31.58           H  
ATOM   3508  C   ASP A 234      11.589  57.660 -14.175  1.00 31.58           C  
ATOM   3509  CB  ASP A 234      11.783  59.545 -12.372  1.00 31.58           C  
ATOM   3510  HB2 ASP A 234      10.727  59.680 -12.603  1.00 31.58           H  
ATOM   3511  HB3 ASP A 234      12.326  60.326 -12.905  1.00 31.58           H  
ATOM   3512  O   ASP A 234      12.235  57.502 -15.203  1.00 31.58           O  
ATOM   3513  CG  ASP A 234      11.933  59.750 -10.860  1.00 31.58           C  
ATOM   3514  OD1 ASP A 234      12.004  58.732 -10.132  1.00 31.58           O  
ATOM   3515  OD2 ASP A 234      11.947  60.926 -10.436  1.00 31.58           O  
ATOM   3516  N   ALA A 235      10.292  57.301 -14.214  1.00 32.81           N  
ATOM   3517  H   ALA A 235      10.001  56.920 -15.103  1.00 32.81           H  
ATOM   3518  CA  ALA A 235       9.236  57.447 -13.200  1.00 32.81           C  
ATOM   3519  HA  ALA A 235       9.686  57.634 -12.225  1.00 32.81           H  
ATOM   3520  C   ALA A 235       8.301  56.220 -13.070  1.00 32.81           C  
ATOM   3521  CB  ALA A 235       8.364  58.659 -13.582  1.00 32.81           C  
ATOM   3522  HB1 ALA A 235       7.686  58.898 -12.763  1.00 32.81           H  
ATOM   3523  HB2 ALA A 235       8.976  59.533 -13.805  1.00 32.81           H  
ATOM   3524  HB3 ALA A 235       7.780  58.424 -14.471  1.00 32.81           H  
ATOM   3525  O   ALA A 235       7.915  55.603 -14.061  1.00 32.81           O  
ATOM   3526  N   MET A 236       7.806  55.979 -11.850  1.00 27.55           N  
ATOM   3527  H   MET A 236       8.185  56.521 -11.086  1.00 27.55           H  
ATOM   3528  CA  MET A 236       6.505  55.342 -11.589  1.00 27.55           C  
ATOM   3529  HA  MET A 236       6.027  55.067 -12.529  1.00 27.55           H  
ATOM   3530  C   MET A 236       5.597  56.345 -10.862  1.00 27.55           C  
ATOM   3531  CB  MET A 236       6.649  54.080 -10.716  1.00 27.55           C  
ATOM   3532  HB2 MET A 236       7.364  54.270  -9.915  1.00 27.55           H  
ATOM   3533  HB3 MET A 236       5.683  53.877 -10.254  1.00 27.55           H  
ATOM   3534  O   MET A 236       6.047  57.015  -9.934  1.00 27.55           O  
ATOM   3535  CG  MET A 236       7.055  52.810 -11.467  1.00 27.55           C  
ATOM   3536  HG2 MET A 236       8.064  52.928 -11.863  1.00 27.55           H  
ATOM   3537  HG3 MET A 236       6.369  52.661 -12.301  1.00 27.55           H  
ATOM   3538  SD  MET A 236       6.993  51.344 -10.393  1.00 27.55           S  
ATOM   3539  CE  MET A 236       7.245  50.023 -11.607  1.00 27.55           C  
ATOM   3540  HE1 MET A 236       7.240  49.058 -11.100  1.00 27.55           H  
ATOM   3541  HE2 MET A 236       6.444  50.045 -12.346  1.00 27.55           H  
ATOM   3542  HE3 MET A 236       8.203  50.163 -12.107  1.00 27.55           H  
ATOM   3543  N   GLN A 237       4.310  56.406 -11.219  1.00 36.09           N  
ATOM   3544  H   GLN A 237       3.993  55.839 -11.993  1.00 36.09           H  
ATOM   3545  CA  GLN A 237       3.269  57.092 -10.436  1.00 36.09           C  
ATOM   3546  HA  GLN A 237       3.722  57.477  -9.523  1.00 36.09           H  
ATOM   3547  C   GLN A 237       2.193  56.068 -10.038  1.00 36.09           C  
ATOM   3548  CB  GLN A 237       2.698  58.291 -11.214  1.00 36.09           C  
ATOM   3549  HB2 GLN A 237       1.787  58.621 -10.714  1.00 36.09           H  
ATOM   3550  HB3 GLN A 237       2.441  57.994 -12.230  1.00 36.09           H  
ATOM   3551  O   GLN A 237       1.572  55.471 -10.907  1.00 36.09           O  
ATOM   3552  CG  GLN A 237       3.695  59.464 -11.244  1.00 36.09           C  
ATOM   3553  HG2 GLN A 237       4.074  59.637 -10.237  1.00 36.09           H  
ATOM   3554  HG3 GLN A 237       4.539  59.203 -11.882  1.00 36.09           H  
ATOM   3555  CD  GLN A 237       3.090  60.776 -11.745  1.00 36.09           C  
ATOM   3556  NE2 GLN A 237       3.838  61.856 -11.719  1.00 36.09           N  
ATOM   3557 HE21 GLN A 237       4.809  61.806 -11.444  1.00 36.09           H  
ATOM   3558 HE22 GLN A 237       3.413  62.686 -12.106  1.00 36.09           H  
ATOM   3559  OE1 GLN A 237       1.947  60.878 -12.152  1.00 36.09           O  
ATOM   3560  N   THR A 238       2.114  55.599  -8.787  1.00 32.30           N  
ATOM   3561  H   THR A 238       1.798  54.642  -8.835  1.00 32.30           H  
ATOM   3562  CA  THR A 238       1.689  56.255  -7.524  1.00 32.30           C  
ATOM   3563  HA  THR A 238       2.013  55.559  -6.750  1.00 32.30           H  
ATOM   3564  C   THR A 238       0.170  56.369  -7.328  1.00 32.30           C  
ATOM   3565  CB  THR A 238       2.372  57.582  -7.118  1.00 32.30           C  
ATOM   3566  HB  THR A 238       1.896  57.917  -6.196  1.00 32.30           H  
ATOM   3567  O   THR A 238      -0.463  57.356  -7.694  1.00 32.30           O  
ATOM   3568  CG2 THR A 238       3.857  57.442  -6.792  1.00 32.30           C  
ATOM   3569 HG21 THR A 238       3.975  56.839  -5.891  1.00 32.30           H  
ATOM   3570 HG22 THR A 238       4.301  58.422  -6.615  1.00 32.30           H  
ATOM   3571 HG23 THR A 238       4.393  56.947  -7.602  1.00 32.30           H  
ATOM   3572  OG1 THR A 238       2.201  58.617  -8.048  1.00 32.30           O  
ATOM   3573  HG1 THR A 238       2.827  59.317  -7.850  1.00 32.30           H  
ATOM   3574  N   THR A 239      -0.415  55.438  -6.559  1.00 34.44           N  
ATOM   3575  H   THR A 239       0.047  54.553  -6.411  1.00 34.44           H  
ATOM   3576  CA  THR A 239      -1.579  55.770  -5.706  1.00 34.44           C  
ATOM   3577  HA  THR A 239      -1.399  56.790  -5.366  1.00 34.44           H  
ATOM   3578  C   THR A 239      -1.671  54.932  -4.418  1.00 34.44           C  
ATOM   3579  CB  THR A 239      -2.940  55.822  -6.449  1.00 34.44           C  
ATOM   3580  HB  THR A 239      -3.557  54.960  -6.196  1.00 34.44           H  
ATOM   3581  O   THR A 239      -2.433  53.985  -4.308  1.00 34.44           O  
ATOM   3582  CG2 THR A 239      -3.683  57.105  -6.061  1.00 34.44           C  
ATOM   3583 HG21 THR A 239      -3.107  57.981  -6.359  1.00 34.44           H  
ATOM   3584 HG22 THR A 239      -4.645  57.124  -6.573  1.00 34.44           H  
ATOM   3585 HG23 THR A 239      -3.860  57.118  -4.986  1.00 34.44           H  
ATOM   3586  OG1 THR A 239      -2.816  55.864  -7.846  1.00 34.44           O  
ATOM   3587  HG1 THR A 239      -2.134  56.504  -8.064  1.00 34.44           H  
ATOM   3588  N   ARG A 240      -0.918  55.369  -3.399  1.00 31.59           N  
ATOM   3589  H   ARG A 240      -0.189  56.020  -3.654  1.00 31.59           H  
ATOM   3590  CA  ARG A 240      -1.290  55.358  -1.964  1.00 31.59           C  
ATOM   3591  HA  ARG A 240      -0.398  55.598  -1.386  1.00 31.59           H  
ATOM   3592  C   ARG A 240      -1.826  54.050  -1.337  1.00 31.59           C  
ATOM   3593  CB  ARG A 240      -2.304  56.496  -1.714  1.00 31.59           C  
ATOM   3594  HB2 ARG A 240      -2.544  56.517  -0.650  1.00 31.59           H  
ATOM   3595  HB3 ARG A 240      -3.222  56.274  -2.259  1.00 31.59           H  
ATOM   3596  O   ARG A 240      -3.026  53.906  -1.125  1.00 31.59           O  
ATOM   3597  CG  ARG A 240      -1.814  57.890  -2.124  1.00 31.59           C  
ATOM   3598  HG2 ARG A 240      -1.568  57.903  -3.185  1.00 31.59           H  
ATOM   3599  HG3 ARG A 240      -0.925  58.147  -1.547  1.00 31.59           H  
ATOM   3600  CD  ARG A 240      -2.911  58.928  -1.868  1.00 31.59           C  
ATOM   3601  HD2 ARG A 240      -3.125  58.958  -0.800  1.00 31.59           H  
ATOM   3602  HD3 ARG A 240      -3.812  58.622  -2.400  1.00 31.59           H  
ATOM   3603  NE  ARG A 240      -2.499  60.265  -2.334  1.00 31.59           N  
ATOM   3604  HE  ARG A 240      -1.597  60.333  -2.783  1.00 31.59           H  
ATOM   3605  NH1 ARG A 240      -4.392  61.406  -1.707  1.00 31.59           N  
ATOM   3606 HH11 ARG A 240      -4.930  62.260  -1.681  1.00 31.59           H  
ATOM   3607 HH12 ARG A 240      -4.791  60.543  -1.367  1.00 31.59           H  
ATOM   3608  NH2 ARG A 240      -2.735  62.495  -2.729  1.00 31.59           N  
ATOM   3609 HH21 ARG A 240      -1.838  62.514  -3.194  1.00 31.59           H  
ATOM   3610 HH22 ARG A 240      -3.290  63.338  -2.691  1.00 31.59           H  
ATOM   3611  CZ  ARG A 240      -3.208  61.378  -2.253  1.00 31.59           C  
ATOM   3612  N   CYS A 241      -0.918  53.263  -0.759  1.00 28.35           N  
ATOM   3613  H   CYS A 241       0.046  53.393  -1.029  1.00 28.35           H  
ATOM   3614  CA  CYS A 241      -1.145  52.784   0.615  1.00 28.35           C  
ATOM   3615  HA  CYS A 241      -2.189  52.492   0.732  1.00 28.35           H  
ATOM   3616  C   CYS A 241      -0.859  53.927   1.609  1.00 28.35           C  
ATOM   3617  CB  CYS A 241      -0.271  51.555   0.907  1.00 28.35           C  
ATOM   3618  HB2 CYS A 241       0.746  51.719   0.551  1.00 28.35           H  
ATOM   3619  HB3 CYS A 241      -0.247  51.362   1.979  1.00 28.35           H  
ATOM   3620  O   CYS A 241      -0.108  54.849   1.284  1.00 28.35           O  
ATOM   3621  SG  CYS A 241      -1.003  50.117   0.081  1.00 28.35           S  
ATOM   3622  HG  CYS A 241      -0.082  49.207   0.411  1.00 28.35           H  
ATOM   3623  N   ASN A 242      -1.419  53.870   2.822  1.00 36.56           N  
ATOM   3624  H   ASN A 242      -2.004  53.081   3.057  1.00 36.56           H  
ATOM   3625  CA  ASN A 242      -1.094  54.815   3.897  1.00 36.56           C  
ATOM   3626  HA  ASN A 242      -0.261  55.434   3.564  1.00 36.56           H  
ATOM   3627  C   ASN A 242      -0.603  54.054   5.141  1.00 36.56           C  
ATOM   3628  CB  ASN A 242      -2.294  55.749   4.149  1.00 36.56           C  
ATOM   3629  HB2 ASN A 242      -3.005  55.265   4.818  1.00 36.56           H  
ATOM   3630  HB3 ASN A 242      -2.796  55.947   3.201  1.00 36.56           H  
ATOM   3631  O   ASN A 242      -1.200  53.058   5.543  1.00 36.56           O  
ATOM   3632  CG  ASN A 242      -1.888  57.098   4.725  1.00 36.56           C  
ATOM   3633  ND2 ASN A 242      -2.836  57.977   4.950  1.00 36.56           N  
ATOM   3634 HD21 ASN A 242      -3.805  57.735   4.799  1.00 36.56           H  
ATOM   3635 HD22 ASN A 242      -2.541  58.867   5.327  1.00 36.56           H  
ATOM   3636  OD1 ASN A 242      -0.727  57.395   4.954  1.00 36.56           O  
ATOM   3637  N   HIS A 243       0.526  54.480   5.710  1.00 31.73           N  
ATOM   3638  H   HIS A 243       0.911  55.359   5.396  1.00 31.73           H  
ATOM   3639  CA  HIS A 243       1.274  53.708   6.710  1.00 31.73           C  
ATOM   3640  HA  HIS A 243       1.279  52.659   6.414  1.00 31.73           H  
ATOM   3641  C   HIS A 243       0.695  53.804   8.128  1.00 31.73           C  
ATOM   3642  CB  HIS A 243       2.727  54.213   6.769  1.00 31.73           C  
ATOM   3643  HB2 HIS A 243       3.211  53.809   7.659  1.00 31.73           H  
ATOM   3644  HB3 HIS A 243       2.725  55.297   6.875  1.00 31.73           H  
ATOM   3645  O   HIS A 243       0.225  54.865   8.537  1.00 31.73           O  
ATOM   3646  CG  HIS A 243       3.601  53.835   5.606  1.00 31.73           C  
ATOM   3647  CD2 HIS A 243       3.887  54.618   4.520  1.00 31.73           C  
ATOM   3648  HD2 HIS A 243       3.480  55.597   4.313  1.00 31.73           H  
ATOM   3649  ND1 HIS A 243       4.385  52.705   5.509  1.00 31.73           N  
ATOM   3650  HD1 HIS A 243       4.408  51.919   6.143  1.00 31.73           H  
ATOM   3651  CE1 HIS A 243       5.124  52.807   4.391  1.00 31.73           C  
ATOM   3652  HE1 HIS A 243       5.833  52.072   4.039  1.00 31.73           H  
ATOM   3653  NE2 HIS A 243       4.850  53.956   3.758  1.00 31.73           N  
ATOM   3654  N   ARG A 244       0.970  52.770   8.943  1.00 31.88           N  
ATOM   3655  H   ARG A 244       1.012  51.866   8.496  1.00 31.88           H  
ATOM   3656  CA  ARG A 244       1.820  52.923  10.149  1.00 31.88           C  
ATOM   3657  HA  ARG A 244       2.728  53.451   9.860  1.00 31.88           H  
ATOM   3658  C   ARG A 244       2.311  51.579  10.706  1.00 31.88           C  
ATOM   3659  CB  ARG A 244       1.124  53.778  11.236  1.00 31.88           C  
ATOM   3660  HB2 ARG A 244       0.054  53.832  11.038  1.00 31.88           H  
ATOM   3661  HB3 ARG A 244       1.258  53.343  12.226  1.00 31.88           H  
ATOM   3662  O   ARG A 244       1.716  51.000  11.605  1.00 31.88           O  
ATOM   3663  CG  ARG A 244       1.737  55.189  11.265  1.00 31.88           C  
ATOM   3664  HG2 ARG A 244       2.750  55.133  11.663  1.00 31.88           H  
ATOM   3665  HG3 ARG A 244       1.798  55.593  10.254  1.00 31.88           H  
ATOM   3666  CD  ARG A 244       0.910  56.146  12.124  1.00 31.88           C  
ATOM   3667  HD2 ARG A 244       1.024  55.860  13.170  1.00 31.88           H  
ATOM   3668  HD3 ARG A 244      -0.139  56.049  11.845  1.00 31.88           H  
ATOM   3669  NE  ARG A 244       1.332  57.542  11.901  1.00 31.88           N  
ATOM   3670  HE  ARG A 244       1.687  57.749  10.979  1.00 31.88           H  
ATOM   3671  NH1 ARG A 244       0.726  58.416  13.938  1.00 31.88           N  
ATOM   3672 HH11 ARG A 244       0.614  59.210  14.552  1.00 31.88           H  
ATOM   3673 HH12 ARG A 244       0.400  57.503  14.220  1.00 31.88           H  
ATOM   3674  NH2 ARG A 244       1.575  59.755  12.369  1.00 31.88           N  
ATOM   3675 HH21 ARG A 244       1.939  59.911  11.440  1.00 31.88           H  
ATOM   3676 HH22 ARG A 244       1.469  60.536  13.002  1.00 31.88           H  
ATOM   3677  CZ  ARG A 244       1.211  58.559  12.736  1.00 31.88           C  
ATOM   3678  N   CYS A 245       3.469  51.135  10.222  1.00 29.60           N  
ATOM   3679  H   CYS A 245       3.899  51.643   9.463  1.00 29.60           H  
ATOM   3680  CA  CYS A 245       4.358  50.294  11.027  1.00 29.60           C  
ATOM   3681  HA  CYS A 245       3.778  49.548  11.570  1.00 29.60           H  
ATOM   3682  C   CYS A 245       5.105  51.189  12.030  1.00 29.60           C  
ATOM   3683  CB  CYS A 245       5.380  49.588  10.120  1.00 29.60           C  
ATOM   3684  HB2 CYS A 245       5.996  48.912  10.714  1.00 29.60           H  
ATOM   3685  HB3 CYS A 245       6.033  50.331   9.663  1.00 29.60           H  
ATOM   3686  O   CYS A 245       5.387  52.346  11.711  1.00 29.60           O  
ATOM   3687  SG  CYS A 245       4.563  48.643   8.805  1.00 29.60           S  
ATOM   3688  HG  CYS A 245       3.967  47.722   9.567  1.00 29.60           H  
ATOM   3689  N   ASN A 246       5.522  50.654  13.179  1.00 32.30           N  
ATOM   3690  H   ASN A 246       5.213  49.730  13.448  1.00 32.30           H  
ATOM   3691  CA  ASN A 246       6.728  51.159  13.836  1.00 32.30           C  
ATOM   3692  HA  ASN A 246       7.407  51.452  13.036  1.00 32.30           H  
ATOM   3693  C   ASN A 246       7.442  50.056  14.633  1.00 32.30           C  
ATOM   3694  CB  ASN A 246       6.427  52.413  14.683  1.00 32.30           C  
ATOM   3695  HB2 ASN A 246       5.573  52.946  14.265  1.00 32.30           H  
ATOM   3696  HB3 ASN A 246       6.185  52.127  15.707  1.00 32.30           H  
ATOM   3697  O   ASN A 246       6.801  49.186  15.215  1.00 32.30           O  
ATOM   3698  CG  ASN A 246       7.607  53.373  14.689  1.00 32.30           C  
ATOM   3699  ND2 ASN A 246       7.407  54.599  15.108  1.00 32.30           N  
ATOM   3700 HD21 ASN A 246       8.211  55.210  15.079  1.00 32.30           H  
ATOM   3701 HD22 ASN A 246       6.494  54.893  15.425  1.00 32.30           H  
ATOM   3702  OD1 ASN A 246       8.719  53.045  14.306  1.00 32.30           O  
ATOM   3703  N   TYR A 247       8.773  50.090  14.630  1.00 27.60           N  
ATOM   3704  H   TYR A 247       9.214  50.915  14.251  1.00 27.60           H  
ATOM   3705  CA  TYR A 247       9.635  49.093  15.268  1.00 27.60           C  
ATOM   3706  HA  TYR A 247       9.209  48.096  15.154  1.00 27.60           H  
ATOM   3707  C   TYR A 247       9.829  49.388  16.762  1.00 27.60           C  
ATOM   3708  CB  TYR A 247      11.030  49.134  14.609  1.00 27.60           C  
ATOM   3709  HB2 TYR A 247      11.758  48.789  15.342  1.00 27.60           H  
ATOM   3710  HB3 TYR A 247      11.292  50.170  14.396  1.00 27.60           H  
ATOM   3711  O   TYR A 247      10.125  50.529  17.122  1.00 27.60           O  
ATOM   3712  CG  TYR A 247      11.249  48.316  13.348  1.00 27.60           C  
ATOM   3713  CD1 TYR A 247      12.158  47.238  13.380  1.00 27.60           C  
ATOM   3714  HD1 TYR A 247      12.636  46.951  14.304  1.00 27.60           H  
ATOM   3715  CD2 TYR A 247      10.643  48.683  12.130  1.00 27.60           C  
ATOM   3716  HD2 TYR A 247       9.964  49.523  12.094  1.00 27.60           H  
ATOM   3717  CE1 TYR A 247      12.471  46.540  12.200  1.00 27.60           C  
ATOM   3718  HE1 TYR A 247      13.172  45.718  12.208  1.00 27.60           H  
ATOM   3719  CE2 TYR A 247      10.948  47.978  10.946  1.00 27.60           C  
ATOM   3720  HE2 TYR A 247      10.493  48.265  10.010  1.00 27.60           H  
ATOM   3721  OH  TYR A 247      12.203  46.238   9.848  1.00 27.60           O  
ATOM   3722  HH  TYR A 247      11.736  46.555   9.071  1.00 27.60           H  
ATOM   3723  CZ  TYR A 247      11.873  46.910  10.980  1.00 27.60           C  
ATOM   3724  N   LYS A 248       9.906  48.345  17.606  1.00 28.78           N  
ATOM   3725  H   LYS A 248       9.529  47.456  17.312  1.00 28.78           H  
ATOM   3726  CA  LYS A 248      10.968  48.310  18.630  1.00 28.78           C  
ATOM   3727  HA  LYS A 248      11.834  48.737  18.125  1.00 28.78           H  
ATOM   3728  C   LYS A 248      11.402  46.898  19.037  1.00 28.78           C  
ATOM   3729  CB  LYS A 248      10.649  49.206  19.847  1.00 28.78           C  
ATOM   3730  HB2 LYS A 248       9.879  49.933  19.587  1.00 28.78           H  
ATOM   3731  HB3 LYS A 248      10.277  48.605  20.677  1.00 28.78           H  
ATOM   3732  O   LYS A 248      10.648  45.939  18.953  1.00 28.78           O  
ATOM   3733  CG  LYS A 248      11.928  49.963  20.258  1.00 28.78           C  
ATOM   3734  HG2 LYS A 248      12.627  49.266  20.720  1.00 28.78           H  
ATOM   3735  HG3 LYS A 248      12.394  50.384  19.368  1.00 28.78           H  
ATOM   3736  CD  LYS A 248      11.664  51.121  21.224  1.00 28.78           C  
ATOM   3737  HD2 LYS A 248      10.948  51.805  20.768  1.00 28.78           H  
ATOM   3738  HD3 LYS A 248      11.249  50.731  22.154  1.00 28.78           H  
ATOM   3739  CE  LYS A 248      12.987  51.852  21.493  1.00 28.78           C  
ATOM   3740  HE2 LYS A 248      13.427  52.132  20.536  1.00 28.78           H  
ATOM   3741  HE3 LYS A 248      13.669  51.163  21.989  1.00 28.78           H  
ATOM   3742  NZ  LYS A 248      12.789  53.064  22.326  1.00 28.78           N  
ATOM   3743  HZ1 LYS A 248      12.385  52.817  23.219  1.00 28.78           H  
ATOM   3744  HZ2 LYS A 248      13.668  53.533  22.493  1.00 28.78           H  
ATOM   3745  HZ3 LYS A 248      12.168  53.713  21.865  1.00 28.78           H  
ATOM   3746  N   ARG A 249      12.680  46.817  19.414  1.00 28.93           N  
ATOM   3747  H   ARG A 249      13.153  47.702  19.527  1.00 28.93           H  
ATOM   3748  CA  ARG A 249      13.479  45.615  19.687  1.00 28.93           C  
ATOM   3749  HA  ARG A 249      13.461  44.955  18.819  1.00 28.93           H  
ATOM   3750  C   ARG A 249      13.006  44.810  20.902  1.00 28.93           C  
ATOM   3751  CB  ARG A 249      14.923  46.064  19.978  1.00 28.93           C  
ATOM   3752  HB2 ARG A 249      14.900  46.837  20.747  1.00 28.93           H  
ATOM   3753  HB3 ARG A 249      15.485  45.226  20.392  1.00 28.93           H  
ATOM   3754  O   ARG A 249      12.795  45.384  21.963  1.00 28.93           O  
ATOM   3755  CG  ARG A 249      15.697  46.583  18.761  1.00 28.93           C  
ATOM   3756  HG2 ARG A 249      15.830  45.771  18.046  1.00 28.93           H  
ATOM   3757  HG3 ARG A 249      15.153  47.399  18.287  1.00 28.93           H  
ATOM   3758  CD  ARG A 249      17.067  47.091  19.233  1.00 28.93           C  
ATOM   3759  HD2 ARG A 249      16.910  47.934  19.906  1.00 28.93           H  
ATOM   3760  HD3 ARG A 249      17.566  46.296  19.787  1.00 28.93           H  
ATOM   3761  NE  ARG A 249      17.926  47.498  18.104  1.00 28.93           N  
ATOM   3762  HE  ARG A 249      17.712  47.099  17.201  1.00 28.93           H  
ATOM   3763  NH1 ARG A 249      19.409  48.808  19.283  1.00 28.93           N  
ATOM   3764 HH11 ARG A 249      20.256  49.358  19.304  1.00 28.93           H  
ATOM   3765 HH12 ARG A 249      18.933  48.578  20.144  1.00 28.93           H  
ATOM   3766  NH2 ARG A 249      19.714  48.494  17.101  1.00 28.93           N  
ATOM   3767 HH21 ARG A 249      19.466  48.078  16.214  1.00 28.93           H  
ATOM   3768 HH22 ARG A 249      20.543  49.069  17.152  1.00 28.93           H  
ATOM   3769  CZ  ARG A 249      19.005  48.263  18.169  1.00 28.93           C  
ATOM   3770  N   LEU A 250      13.034  43.485  20.747  1.00 31.62           N  
ATOM   3771  H   LEU A 250      12.832  43.171  19.808  1.00 31.62           H  
ATOM   3772  CA  LEU A 250      13.947  42.579  21.466  1.00 31.62           C  
ATOM   3773  HA  LEU A 250      13.386  41.687  21.743  1.00 31.62           H  
ATOM   3774  C   LEU A 250      14.582  43.139  22.758  1.00 31.62           C  
ATOM   3775  CB  LEU A 250      15.038  42.159  20.447  1.00 31.62           C  
ATOM   3776  HB2 LEU A 250      14.540  41.698  19.594  1.00 31.62           H  
ATOM   3777  HB3 LEU A 250      15.533  43.052  20.065  1.00 31.62           H  
ATOM   3778  O   LEU A 250      15.574  43.859  22.677  1.00 31.62           O  
ATOM   3779  CG  LEU A 250      16.120  41.190  20.985  1.00 31.62           C  
ATOM   3780  HG  LEU A 250      15.934  40.961  22.035  1.00 31.62           H  
ATOM   3781  CD1 LEU A 250      16.092  39.877  20.203  1.00 31.62           C  
ATOM   3782 HD11 LEU A 250      16.301  40.054  19.148  1.00 31.62           H  
ATOM   3783 HD12 LEU A 250      15.111  39.411  20.304  1.00 31.62           H  
ATOM   3784 HD13 LEU A 250      16.839  39.194  20.607  1.00 31.62           H  
ATOM   3785  CD2 LEU A 250      17.531  41.775  20.850  1.00 31.62           C  
ATOM   3786 HD21 LEU A 250      18.257  41.073  21.260  1.00 31.62           H  
ATOM   3787 HD22 LEU A 250      17.765  41.966  19.803  1.00 31.62           H  
ATOM   3788 HD23 LEU A 250      17.596  42.704  21.417  1.00 31.62           H  
ATOM   3789  N   TYR A 251      14.059  42.716  23.909  1.00 24.25           N  
ATOM   3790  H   TYR A 251      13.091  42.427  23.892  1.00 24.25           H  
ATOM   3791  CA  TYR A 251      14.778  42.200  25.088  1.00 24.25           C  
ATOM   3792  HA  TYR A 251      15.422  41.380  24.769  1.00 24.25           H  
ATOM   3793  C   TYR A 251      13.723  41.628  26.057  1.00 24.25           C  
ATOM   3794  CB  TYR A 251      15.650  43.268  25.788  1.00 24.25           C  
ATOM   3795  HB2 TYR A 251      15.289  43.425  26.805  1.00 24.25           H  
ATOM   3796  HB3 TYR A 251      15.544  44.227  25.280  1.00 24.25           H  
ATOM   3797  O   TYR A 251      12.592  42.106  26.042  1.00 24.25           O  
ATOM   3798  CG  TYR A 251      17.130  42.904  25.848  1.00 24.25           C  
ATOM   3799  CD1 TYR A 251      17.667  42.258  26.981  1.00 24.25           C  
ATOM   3800  HD1 TYR A 251      17.034  42.047  27.831  1.00 24.25           H  
ATOM   3801  CD2 TYR A 251      17.977  43.211  24.764  1.00 24.25           C  
ATOM   3802  HD2 TYR A 251      17.583  43.729  23.903  1.00 24.25           H  
ATOM   3803  CE1 TYR A 251      19.035  41.915  27.023  1.00 24.25           C  
ATOM   3804  HE1 TYR A 251      19.440  41.434  27.901  1.00 24.25           H  
ATOM   3805  CE2 TYR A 251      19.340  42.865  24.797  1.00 24.25           C  
ATOM   3806  HE2 TYR A 251      19.989  43.099  23.966  1.00 24.25           H  
ATOM   3807  OH  TYR A 251      21.195  41.902  25.956  1.00 24.25           O  
ATOM   3808  HH  TYR A 251      21.444  41.485  26.784  1.00 24.25           H  
ATOM   3809  CZ  TYR A 251      19.874  42.218  25.927  1.00 24.25           C  
ATOM   3810  N   GLU A 252      14.100  40.652  26.895  1.00 26.31           N  
ATOM   3811  H   GLU A 252      15.062  40.347  26.848  1.00 26.31           H  
ATOM   3812  CA  GLU A 252      13.252  40.063  27.960  1.00 26.31           C  
ATOM   3813  HA  GLU A 252      13.870  39.315  28.457  1.00 26.31           H  
ATOM   3814  C   GLU A 252      11.997  39.280  27.458  1.00 26.31           C  
ATOM   3815  CB  GLU A 252      12.962  41.146  29.027  1.00 26.31           C  
ATOM   3816  HB2 GLU A 252      12.342  40.721  29.816  1.00 26.31           H  
ATOM   3817  HB3 GLU A 252      12.408  41.970  28.578  1.00 26.31           H  
ATOM   3818  O   GLU A 252      11.550  39.443  26.328  1.00 26.31           O  
ATOM   3819  CG  GLU A 252      14.266  41.675  29.662  1.00 26.31           C  
ATOM   3820  HG2 GLU A 252      14.770  40.836  30.142  1.00 26.31           H  
ATOM   3821  HG3 GLU A 252      14.927  42.048  28.880  1.00 26.31           H  
ATOM   3822  CD  GLU A 252      14.080  42.806  30.685  1.00 26.31           C  
ATOM   3823  OE1 GLU A 252      15.065  43.054  31.416  1.00 26.31           O  
ATOM   3824  OE2 GLU A 252      12.990  43.418  30.725  1.00 26.31           O  
ATOM   3825  N   TYR A 253      11.412  38.321  28.190  1.00 32.33           N  
ATOM   3826  H   TYR A 253      10.613  37.898  27.740  1.00 32.33           H  
ATOM   3827  CA  TYR A 253      11.735  37.807  29.526  1.00 32.33           C  
ATOM   3828  HA  TYR A 253      12.751  38.089  29.802  1.00 32.33           H  
ATOM   3829  C   TYR A 253      11.622  36.266  29.573  1.00 32.33           C  
ATOM   3830  CB  TYR A 253      10.774  38.446  30.546  1.00 32.33           C  
ATOM   3831  HB2 TYR A 253       9.790  37.987  30.449  1.00 32.33           H  
ATOM   3832  HB3 TYR A 253      10.631  39.500  30.305  1.00 32.33           H  
ATOM   3833  O   TYR A 253      10.541  35.700  29.419  1.00 32.33           O  
ATOM   3834  CG  TYR A 253      11.223  38.364  31.993  1.00 32.33           C  
ATOM   3835  CD1 TYR A 253      10.629  37.432  32.863  1.00 32.33           C  
ATOM   3836  HD1 TYR A 253       9.896  36.730  32.492  1.00 32.33           H  
ATOM   3837  CD2 TYR A 253      12.189  39.266  32.489  1.00 32.33           C  
ATOM   3838  HD2 TYR A 253      12.633  40.007  31.841  1.00 32.33           H  
ATOM   3839  CE1 TYR A 253      10.981  37.416  34.225  1.00 32.33           C  
ATOM   3840  HE1 TYR A 253      10.522  36.695  34.885  1.00 32.33           H  
ATOM   3841  CE2 TYR A 253      12.546  39.250  33.850  1.00 32.33           C  
ATOM   3842  HE2 TYR A 253      13.266  39.965  34.219  1.00 32.33           H  
ATOM   3843  OH  TYR A 253      12.234  38.344  36.052  1.00 32.33           O  
ATOM   3844  HH  TYR A 253      12.894  39.016  36.237  1.00 32.33           H  
ATOM   3845  CZ  TYR A 253      11.930  38.331  34.726  1.00 32.33           C  
ATOM   3846  N   LEU A 254      12.742  35.582  29.827  1.00 28.20           N  
ATOM   3847  H   LEU A 254      13.578  36.128  29.973  1.00 28.20           H  
ATOM   3848  CA  LEU A 254      12.735  34.256  30.461  1.00 28.20           C  
ATOM   3849  HA  LEU A 254      11.896  33.665  30.094  1.00 28.20           H  
ATOM   3850  C   LEU A 254      12.579  34.451  31.978  1.00 28.20           C  
ATOM   3851  CB  LEU A 254      14.072  33.533  30.177  1.00 28.20           C  
ATOM   3852  HB2 LEU A 254      14.245  32.789  30.954  1.00 28.20           H  
ATOM   3853  HB3 LEU A 254      14.876  34.265  30.261  1.00 28.20           H  
ATOM   3854  O   LEU A 254      13.126  35.420  32.498  1.00 28.20           O  
ATOM   3855  CG  LEU A 254      14.175  32.824  28.815  1.00 28.20           C  
ATOM   3856  HG  LEU A 254      13.785  33.473  28.031  1.00 28.20           H  
ATOM   3857  CD1 LEU A 254      15.639  32.504  28.506  1.00 28.20           C  
ATOM   3858 HD11 LEU A 254      16.214  33.429  28.456  1.00 28.20           H  
ATOM   3859 HD12 LEU A 254      16.057  31.859  29.279  1.00 28.20           H  
ATOM   3860 HD13 LEU A 254      15.709  32.002  27.541  1.00 28.20           H  
ATOM   3861  CD2 LEU A 254      13.403  31.501  28.818  1.00 28.20           C  
ATOM   3862 HD21 LEU A 254      13.791  30.834  29.588  1.00 28.20           H  
ATOM   3863 HD22 LEU A 254      12.345  31.690  28.999  1.00 28.20           H  
ATOM   3864 HD23 LEU A 254      13.500  31.021  27.845  1.00 28.20           H  
ATOM   3865  N   SER A 255      11.974  33.471  32.665  1.00 27.97           N  
ATOM   3866  H   SER A 255      11.504  32.774  32.105  1.00 27.97           H  
ATOM   3867  CA  SER A 255      11.819  33.326  34.135  1.00 27.97           C  
ATOM   3868  HA  SER A 255      12.067  32.285  34.343  1.00 27.97           H  
ATOM   3869  C   SER A 255      10.390  33.522  34.673  1.00 27.97           C  
ATOM   3870  CB  SER A 255      12.837  34.151  34.954  1.00 27.97           C  
ATOM   3871  HB2 SER A 255      12.577  35.209  34.913  1.00 27.97           H  
ATOM   3872  HB3 SER A 255      13.831  34.014  34.527  1.00 27.97           H  
ATOM   3873  O   SER A 255       9.554  34.169  34.052  1.00 27.97           O  
ATOM   3874  OG  SER A 255      12.880  33.739  36.309  1.00 27.97           O  
ATOM   3875  HG  SER A 255      12.350  34.358  36.817  1.00 27.97           H  
ATOM   3876  N   ASN A 256      10.196  32.984  35.887  1.00 32.21           N  
ATOM   3877  H   ASN A 256      11.032  32.573  36.278  1.00 32.21           H  
ATOM   3878  CA  ASN A 256       9.072  33.110  36.828  1.00 32.21           C  
ATOM   3879  HA  ASN A 256       9.477  32.807  37.794  1.00 32.21           H  
ATOM   3880  C   ASN A 256       7.865  32.181  36.566  1.00 32.21           C  
ATOM   3881  CB  ASN A 256       8.670  34.598  36.979  1.00 32.21           C  
ATOM   3882  HB2 ASN A 256       8.239  34.948  36.042  1.00 32.21           H  
ATOM   3883  HB3 ASN A 256       7.884  34.690  37.728  1.00 32.21           H  
ATOM   3884  O   ASN A 256       7.149  32.372  35.594  1.00 32.21           O  
ATOM   3885  CG  ASN A 256       9.810  35.534  37.363  1.00 32.21           C  
ATOM   3886  ND2 ASN A 256       9.577  36.823  37.333  1.00 32.21           N  
ATOM   3887 HD21 ASN A 256      10.375  37.432  37.440  1.00 32.21           H  
ATOM   3888 HD22 ASN A 256       8.668  37.167  37.059  1.00 32.21           H  
ATOM   3889  OD1 ASN A 256      10.929  35.134  37.664  1.00 32.21           O  
ATOM   3890  N   HIS A 257       7.524  31.183  37.400  1.00 39.36           N  
ATOM   3891  H   HIS A 257       6.671  30.728  37.107  1.00 39.36           H  
ATOM   3892  CA  HIS A 257       8.182  30.488  38.537  1.00 39.36           C  
ATOM   3893  HA  HIS A 257       9.261  30.444  38.391  1.00 39.36           H  
ATOM   3894  C   HIS A 257       7.600  29.039  38.595  1.00 39.36           C  
ATOM   3895  CB  HIS A 257       7.843  31.171  39.883  1.00 39.36           C  
ATOM   3896  HB2 HIS A 257       6.765  31.108  40.032  1.00 39.36           H  
ATOM   3897  HB3 HIS A 257       8.302  30.599  40.690  1.00 39.36           H  
ATOM   3898  O   HIS A 257       6.533  28.809  38.038  1.00 39.36           O  
ATOM   3899  CG  HIS A 257       8.250  32.614  40.067  1.00 39.36           C  
ATOM   3900  CD2 HIS A 257       7.395  33.681  40.158  1.00 39.36           C  
ATOM   3901  HD2 HIS A 257       6.319  33.641  40.071  1.00 39.36           H  
ATOM   3902  ND1 HIS A 257       9.523  33.104  40.282  1.00 39.36           N  
ATOM   3903  HD1 HIS A 257      10.380  32.572  40.322  1.00 39.36           H  
ATOM   3904  CE1 HIS A 257       9.435  34.434  40.457  1.00 39.36           C  
ATOM   3905  HE1 HIS A 257      10.271  35.098  40.623  1.00 39.36           H  
ATOM   3906  NE2 HIS A 257       8.157  34.829  40.389  1.00 39.36           N  
ATOM   3907  N   GLY A 258       8.157  28.014  39.257  1.00 32.47           N  
ATOM   3908  H   GLY A 258       7.556  27.203  39.287  1.00 32.47           H  
ATOM   3909  CA  GLY A 258       9.453  27.867  39.932  1.00 32.47           C  
ATOM   3910  HA2 GLY A 258      10.195  27.543  39.201  1.00 32.47           H  
ATOM   3911  HA3 GLY A 258       9.773  28.828  40.336  1.00 32.47           H  
ATOM   3912  C   GLY A 258       9.419  26.856  41.102  1.00 32.47           C  
ATOM   3913  O   GLY A 258       8.683  27.076  42.052  1.00 32.47           O  
ATOM   3914  N   HIS A 259      10.303  25.842  41.068  1.00 33.26           N  
ATOM   3915  H   HIS A 259      10.824  25.735  40.210  1.00 33.26           H  
ATOM   3916  CA  HIS A 259      10.720  24.953  42.184  1.00 33.26           C  
ATOM   3917  HA  HIS A 259      11.457  24.283  41.742  1.00 33.26           H  
ATOM   3918  C   HIS A 259       9.675  23.994  42.817  1.00 33.26           C  
ATOM   3919  CB  HIS A 259      11.478  25.798  43.221  1.00 33.26           C  
ATOM   3920  HB2 HIS A 259      10.865  26.640  43.543  1.00 33.26           H  
ATOM   3921  HB3 HIS A 259      11.685  25.194  44.104  1.00 33.26           H  
ATOM   3922  O   HIS A 259       8.480  24.245  42.792  1.00 33.26           O  
ATOM   3923  CG  HIS A 259      12.790  26.296  42.678  1.00 33.26           C  
ATOM   3924  CD2 HIS A 259      13.003  27.465  42.000  1.00 33.26           C  
ATOM   3925  HD2 HIS A 259      12.265  28.231  41.809  1.00 33.26           H  
ATOM   3926  ND1 HIS A 259      13.974  25.594  42.661  1.00 33.26           N  
ATOM   3927  HD1 HIS A 259      14.141  24.693  43.087  1.00 33.26           H  
ATOM   3928  CE1 HIS A 259      14.876  26.320  41.981  1.00 33.26           C  
ATOM   3929  HE1 HIS A 259      15.900  26.031  41.796  1.00 33.26           H  
ATOM   3930  NE2 HIS A 259      14.327  27.465  41.552  1.00 33.26           N  
ATOM   3931  N   VAL A 260      10.051  22.841  43.398  1.00 31.27           N  
ATOM   3932  H   VAL A 260       9.258  22.282  43.680  1.00 31.27           H  
ATOM   3933  CA  VAL A 260      11.389  22.238  43.665  1.00 31.27           C  
ATOM   3934  HA  VAL A 260      12.136  22.830  43.136  1.00 31.27           H  
ATOM   3935  C   VAL A 260      11.477  20.816  43.007  1.00 31.27           C  
ATOM   3936  CB  VAL A 260      11.727  22.324  45.183  1.00 31.27           C  
ATOM   3937  HB  VAL A 260      11.707  21.321  45.610  1.00 31.27           H  
ATOM   3938  O   VAL A 260      10.752  20.599  42.045  1.00 31.27           O  
ATOM   3939  CG1 VAL A 260      13.141  22.908  45.373  1.00 31.27           C  
ATOM   3940 HG11 VAL A 260      13.481  22.708  46.389  1.00 31.27           H  
ATOM   3941 HG12 VAL A 260      13.133  23.988  45.222  1.00 31.27           H  
ATOM   3942 HG13 VAL A 260      13.845  22.465  44.670  1.00 31.27           H  
ATOM   3943  CG2 VAL A 260      10.773  23.124  46.084  1.00 31.27           C  
ATOM   3944 HG21 VAL A 260      11.135  23.106  47.112  1.00 31.27           H  
ATOM   3945 HG22 VAL A 260       9.784  22.667  46.071  1.00 31.27           H  
ATOM   3946 HG23 VAL A 260      10.688  24.162  45.761  1.00 31.27           H  
ATOM   3947  N   THR A 261      12.328  19.810  43.297  1.00 34.32           N  
ATOM   3948  H   THR A 261      12.188  19.043  42.655  1.00 34.32           H  
ATOM   3949  CA  THR A 261      13.196  19.487  44.458  1.00 34.32           C  
ATOM   3950  HA  THR A 261      13.446  20.410  44.982  1.00 34.32           H  
ATOM   3951  C   THR A 261      14.589  18.941  44.055  1.00 34.32           C  
ATOM   3952  CB  THR A 261      12.453  18.590  45.486  1.00 34.32           C  
ATOM   3953  HB  THR A 261      12.520  17.543  45.189  1.00 34.32           H  
ATOM   3954  O   THR A 261      15.348  19.650  43.400  1.00 34.32           O  
ATOM   3955  CG2 THR A 261      13.004  18.764  46.904  1.00 34.32           C  
ATOM   3956 HG21 THR A 261      12.976  19.815  47.189  1.00 34.32           H  
ATOM   3957 HG22 THR A 261      12.398  18.198  47.612  1.00 34.32           H  
ATOM   3958 HG23 THR A 261      14.031  18.405  46.968  1.00 34.32           H  
ATOM   3959  OG1 THR A 261      11.089  18.918  45.572  1.00 34.32           O  
ATOM   3960  HG1 THR A 261      10.647  18.288  46.146  1.00 34.32           H  
ATOM   3961  N   MET A 262      15.001  17.758  44.534  1.00 30.30           N  
ATOM   3962  H   MET A 262      14.309  17.167  44.972  1.00 30.30           H  
ATOM   3963  CA  MET A 262      16.374  17.202  44.578  1.00 30.30           C  
ATOM   3964  HA  MET A 262      16.925  17.509  43.689  1.00 30.30           H  
ATOM   3965  C   MET A 262      16.290  15.652  44.605  1.00 30.30           C  
ATOM   3966  CB  MET A 262      17.079  17.729  45.844  1.00 30.30           C  
ATOM   3967  HB2 MET A 262      16.543  17.380  46.727  1.00 30.30           H  
ATOM   3968  HB3 MET A 262      18.096  17.337  45.883  1.00 30.30           H  
ATOM   3969  O   MET A 262      15.215  15.140  44.898  1.00 30.30           O  
ATOM   3970  CG  MET A 262      17.169  19.257  45.907  1.00 30.30           C  
ATOM   3971  HG2 MET A 262      17.570  19.630  44.965  1.00 30.30           H  
ATOM   3972  HG3 MET A 262      16.163  19.660  46.032  1.00 30.30           H  
ATOM   3973  SD  MET A 262      18.182  19.897  47.264  1.00 30.30           S  
ATOM   3974  CE  MET A 262      17.746  21.652  47.123  1.00 30.30           C  
ATOM   3975  HE1 MET A 262      18.261  22.221  47.896  1.00 30.30           H  
ATOM   3976  HE2 MET A 262      18.033  22.029  46.141  1.00 30.30           H  
ATOM   3977  HE3 MET A 262      16.670  21.773  47.252  1.00 30.30           H  
ATOM   3978  N   PHE A 263      17.312  14.821  44.330  1.00 33.70           N  
ATOM   3979  H   PHE A 263      16.993  13.873  44.192  1.00 33.70           H  
ATOM   3980  CA  PHE A 263      18.789  14.917  44.454  1.00 33.70           C  
ATOM   3981  HA  PHE A 263      19.110  15.950  44.591  1.00 33.70           H  
ATOM   3982  C   PHE A 263      19.504  14.358  43.185  1.00 33.70           C  
ATOM   3983  CB  PHE A 263      19.164  14.079  45.700  1.00 33.70           C  
ATOM   3984  HB2 PHE A 263      18.546  13.181  45.726  1.00 33.70           H  
ATOM   3985  HB3 PHE A 263      20.185  13.710  45.597  1.00 33.70           H  
ATOM   3986  O   PHE A 263      18.992  13.431  42.572  1.00 33.70           O  
ATOM   3987  CG  PHE A 263      19.039  14.785  47.044  1.00 33.70           C  
ATOM   3988  CD1 PHE A 263      20.198  15.205  47.726  1.00 33.70           C  
ATOM   3989  HD1 PHE A 263      21.172  14.993  47.311  1.00 33.70           H  
ATOM   3990  CD2 PHE A 263      17.779  14.977  47.646  1.00 33.70           C  
ATOM   3991  HD2 PHE A 263      16.884  14.610  47.164  1.00 33.70           H  
ATOM   3992  CE1 PHE A 263      20.098  15.851  48.973  1.00 33.70           C  
ATOM   3993  HE1 PHE A 263      20.988  16.143  49.510  1.00 33.70           H  
ATOM   3994  CE2 PHE A 263      17.678  15.631  48.888  1.00 33.70           C  
ATOM   3995  HE2 PHE A 263      16.709  15.770  49.345  1.00 33.70           H  
ATOM   3996  CZ  PHE A 263      18.836  16.075  49.548  1.00 33.70           C  
ATOM   3997  HZ  PHE A 263      18.753  16.554  50.512  1.00 33.70           H  
ATOM   3998  N   LYS A 264      20.550  14.999  42.616  1.00 33.46           N  
ATOM   3999  H   LYS A 264      20.374  14.987  41.622  1.00 33.46           H  
ATOM   4000  CA  LYS A 264      22.028  14.878  42.863  1.00 33.46           C  
ATOM   4001  HA  LYS A 264      22.503  15.529  42.130  1.00 33.46           H  
ATOM   4002  C   LYS A 264      22.652  13.475  42.606  1.00 33.46           C  
ATOM   4003  CB  LYS A 264      22.439  15.401  44.255  1.00 33.46           C  
ATOM   4004  HB2 LYS A 264      23.452  15.059  44.466  1.00 33.46           H  
ATOM   4005  HB3 LYS A 264      21.799  14.960  45.019  1.00 33.46           H  
ATOM   4006  O   LYS A 264      22.096  12.498  43.075  1.00 33.46           O  
ATOM   4007  CG  LYS A 264      22.419  16.931  44.392  1.00 33.46           C  
ATOM   4008  HG2 LYS A 264      23.064  17.370  43.631  1.00 33.46           H  
ATOM   4009  HG3 LYS A 264      21.402  17.297  44.252  1.00 33.46           H  
ATOM   4010  CD  LYS A 264      22.925  17.338  45.786  1.00 33.46           C  
ATOM   4011  HD2 LYS A 264      23.914  16.910  45.951  1.00 33.46           H  
ATOM   4012  HD3 LYS A 264      22.240  16.939  46.533  1.00 33.46           H  
ATOM   4013  CE  LYS A 264      22.999  18.862  45.929  1.00 33.46           C  
ATOM   4014  HE2 LYS A 264      23.749  19.245  45.237  1.00 33.46           H  
ATOM   4015  HE3 LYS A 264      22.035  19.281  45.644  1.00 33.46           H  
ATOM   4016  NZ  LYS A 264      23.324  19.260  47.323  1.00 33.46           N  
ATOM   4017  HZ1 LYS A 264      24.207  18.867  47.618  1.00 33.46           H  
ATOM   4018  HZ2 LYS A 264      22.605  18.935  47.954  1.00 33.46           H  
ATOM   4019  HZ3 LYS A 264      23.368  20.266  47.408  1.00 33.46           H  
ATOM   4020  N   SER A 265      23.838  13.309  41.975  1.00 34.92           N  
ATOM   4021  H   SER A 265      24.132  12.343  41.949  1.00 34.92           H  
ATOM   4022  CA  SER A 265      24.773  14.273  41.322  1.00 34.92           C  
ATOM   4023  HA  SER A 265      24.209  14.910  40.641  1.00 34.92           H  
ATOM   4024  C   SER A 265      25.948  13.630  40.524  1.00 34.92           C  
ATOM   4025  CB  SER A 265      25.462  15.154  42.378  1.00 34.92           C  
ATOM   4026  HB2 SER A 265      26.265  15.725  41.913  1.00 34.92           H  
ATOM   4027  HB3 SER A 265      24.745  15.870  42.781  1.00 34.92           H  
ATOM   4028  O   SER A 265      26.411  12.567  40.910  1.00 34.92           O  
ATOM   4029  OG  SER A 265      25.992  14.383  43.438  1.00 34.92           O  
ATOM   4030  HG  SER A 265      26.405  13.596  43.076  1.00 34.92           H  
ATOM   4031  N   SER A 266      26.457  14.368  39.509  1.00 35.11           N  
ATOM   4032  H   SER A 266      25.860  15.144  39.263  1.00 35.11           H  
ATOM   4033  CA  SER A 266      27.793  14.449  38.810  1.00 35.11           C  
ATOM   4034  HA  SER A 266      27.647  14.169  37.767  1.00 35.11           H  
ATOM   4035  C   SER A 266      29.050  13.678  39.318  1.00 35.11           C  
ATOM   4036  CB  SER A 266      28.159  15.929  38.868  1.00 35.11           C  
ATOM   4037  HB2 SER A 266      28.993  16.116  38.192  1.00 35.11           H  
ATOM   4038  HB3 SER A 266      27.318  16.534  38.529  1.00 35.11           H  
ATOM   4039  O   SER A 266      29.067  13.278  40.472  1.00 35.11           O  
ATOM   4040  OG  SER A 266      28.496  16.291  40.199  1.00 35.11           O  
ATOM   4041  HG  SER A 266      28.679  15.488  40.693  1.00 35.11           H  
ATOM   4042  N   LYS A 267      30.217  13.551  38.635  1.00 32.57           N  
ATOM   4043  H   LYS A 267      30.725  12.743  38.964  1.00 32.57           H  
ATOM   4044  CA  LYS A 267      31.093  14.427  37.763  1.00 32.57           C  
ATOM   4045  HA  LYS A 267      30.518  14.928  36.984  1.00 32.57           H  
ATOM   4046  C   LYS A 267      32.177  13.501  37.089  1.00 32.57           C  
ATOM   4047  CB  LYS A 267      31.795  15.433  38.716  1.00 32.57           C  
ATOM   4048  HB2 LYS A 267      32.844  15.150  38.813  1.00 32.57           H  
ATOM   4049  HB3 LYS A 267      31.376  15.350  39.719  1.00 32.57           H  
ATOM   4050  O   LYS A 267      32.125  12.316  37.388  1.00 32.57           O  
ATOM   4051  CG  LYS A 267      31.710  16.917  38.313  1.00 32.57           C  
ATOM   4052  HG2 LYS A 267      31.992  17.035  37.267  1.00 32.57           H  
ATOM   4053  HG3 LYS A 267      30.689  17.280  38.431  1.00 32.57           H  
ATOM   4054  CD  LYS A 267      32.626  17.769  39.209  1.00 32.57           C  
ATOM   4055  HD2 LYS A 267      32.284  17.694  40.241  1.00 32.57           H  
ATOM   4056  HD3 LYS A 267      33.646  17.387  39.154  1.00 32.57           H  
ATOM   4057  CE  LYS A 267      32.605  19.235  38.761  1.00 32.57           C  
ATOM   4058  HE2 LYS A 267      32.821  19.275  37.694  1.00 32.57           H  
ATOM   4059  HE3 LYS A 267      31.600  19.629  38.912  1.00 32.57           H  
ATOM   4060  NZ  LYS A 267      33.598  20.053  39.504  1.00 32.57           N  
ATOM   4061  HZ1 LYS A 267      34.533  19.710  39.338  1.00 32.57           H  
ATOM   4062  HZ2 LYS A 267      33.562  21.015  39.200  1.00 32.57           H  
ATOM   4063  HZ3 LYS A 267      33.414  20.023  40.497  1.00 32.57           H  
ATOM   4064  N   ALA A 268      33.218  13.819  36.284  1.00 34.08           N  
ATOM   4065  H   ALA A 268      33.722  12.966  36.088  1.00 34.08           H  
ATOM   4066  CA  ALA A 268      33.860  14.939  35.528  1.00 34.08           C  
ATOM   4067  HA  ALA A 268      33.116  15.536  35.002  1.00 34.08           H  
ATOM   4068  C   ALA A 268      34.870  14.287  34.509  1.00 34.08           C  
ATOM   4069  CB  ALA A 268      34.701  15.798  36.485  1.00 34.08           C  
ATOM   4070  HB1 ALA A 268      35.303  16.508  35.919  1.00 34.08           H  
ATOM   4071  HB2 ALA A 268      34.064  16.355  37.173  1.00 34.08           H  
ATOM   4072  HB3 ALA A 268      35.375  15.160  37.056  1.00 34.08           H  
ATOM   4073  O   ALA A 268      35.187  13.121  34.718  1.00 34.08           O  
ATOM   4074  N   PHE A 269      35.455  14.839  33.422  1.00 30.08           N  
ATOM   4075  H   PHE A 269      36.073  14.155  33.011  1.00 30.08           H  
ATOM   4076  CA  PHE A 269      35.516  16.148  32.718  1.00 30.08           C  
ATOM   4077  HA  PHE A 269      35.411  15.877  31.668  1.00 30.08           H  
ATOM   4078  C   PHE A 269      36.872  16.927  32.779  1.00 30.08           C  
ATOM   4079  CB  PHE A 269      34.291  17.031  32.997  1.00 30.08           C  
ATOM   4080  HB2 PHE A 269      34.351  17.422  34.013  1.00 30.08           H  
ATOM   4081  HB3 PHE A 269      33.391  16.421  32.918  1.00 30.08           H  
ATOM   4082  O   PHE A 269      37.278  17.332  33.864  1.00 30.08           O  
ATOM   4083  CG  PHE A 269      34.146  18.195  32.036  1.00 30.08           C  
ATOM   4084  CD1 PHE A 269      34.613  19.474  32.393  1.00 30.08           C  
ATOM   4085  HD1 PHE A 269      35.103  19.631  33.342  1.00 30.08           H  
ATOM   4086  CD2 PHE A 269      33.542  17.997  30.779  1.00 30.08           C  
ATOM   4087  HD2 PHE A 269      33.183  17.019  30.494  1.00 30.08           H  
ATOM   4088  CE1 PHE A 269      34.453  20.554  31.508  1.00 30.08           C  
ATOM   4089  HE1 PHE A 269      34.808  21.536  31.785  1.00 30.08           H  
ATOM   4090  CE2 PHE A 269      33.398  19.075  29.888  1.00 30.08           C  
ATOM   4091  HE2 PHE A 269      32.934  18.923  28.924  1.00 30.08           H  
ATOM   4092  CZ  PHE A 269      33.849  20.355  30.254  1.00 30.08           C  
ATOM   4093  HZ  PHE A 269      33.732  21.184  29.572  1.00 30.08           H  
ATOM   4094  N   GLN A 270      37.468  17.209  31.592  1.00 29.89           N  
ATOM   4095  H   GLN A 270      37.002  16.828  30.781  1.00 29.89           H  
ATOM   4096  CA  GLN A 270      38.710  17.987  31.267  1.00 29.89           C  
ATOM   4097  HA  GLN A 270      38.798  17.925  30.183  1.00 29.89           H  
ATOM   4098  C   GLN A 270      40.079  17.405  31.725  1.00 29.89           C  
ATOM   4099  CB  GLN A 270      38.499  19.483  31.570  1.00 29.89           C  
ATOM   4100  HB2 GLN A 270      39.459  19.974  31.733  1.00 29.89           H  
ATOM   4101  HB3 GLN A 270      37.911  19.599  32.481  1.00 29.89           H  
ATOM   4102  O   GLN A 270      40.140  16.647  32.685  1.00 29.89           O  
ATOM   4103  CG  GLN A 270      37.788  20.168  30.389  1.00 29.89           C  
ATOM   4104  HG2 GLN A 270      36.858  19.644  30.170  1.00 29.89           H  
ATOM   4105  HG3 GLN A 270      38.427  20.105  29.508  1.00 29.89           H  
ATOM   4106  CD  GLN A 270      37.458  21.639  30.632  1.00 29.89           C  
ATOM   4107  NE2 GLN A 270      37.047  22.363  29.614  1.00 29.89           N  
ATOM   4108 HE21 GLN A 270      36.968  21.965  28.690  1.00 29.89           H  
ATOM   4109 HE22 GLN A 270      36.860  23.336  29.813  1.00 29.89           H  
ATOM   4110  OE1 GLN A 270      37.533  22.166  31.728  1.00 29.89           O  
ATOM   4111  N   THR A 271      41.195  17.571  30.983  1.00 34.11           N  
ATOM   4112  H   THR A 271      41.792  16.756  31.021  1.00 34.11           H  
ATOM   4113  CA  THR A 271      41.982  18.819  30.725  1.00 34.11           C  
ATOM   4114  HA  THR A 271      41.319  19.685  30.706  1.00 34.11           H  
ATOM   4115  C   THR A 271      42.734  18.799  29.359  1.00 34.11           C  
ATOM   4116  CB  THR A 271      42.971  18.997  31.905  1.00 34.11           C  
ATOM   4117  HB  THR A 271      43.603  18.112  31.980  1.00 34.11           H  
ATOM   4118  O   THR A 271      42.647  17.815  28.628  1.00 34.11           O  
ATOM   4119  CG2 THR A 271      43.868  20.238  31.910  1.00 34.11           C  
ATOM   4120 HG21 THR A 271      44.702  20.110  31.219  1.00 34.11           H  
ATOM   4121 HG22 THR A 271      44.296  20.380  32.902  1.00 34.11           H  
ATOM   4122 HG23 THR A 271      43.289  21.124  31.648  1.00 34.11           H  
ATOM   4123  OG1 THR A 271      42.231  19.119  33.097  1.00 34.11           O  
ATOM   4124  HG1 THR A 271      42.394  18.340  33.634  1.00 34.11           H  
ATOM   4125  N   THR A 272      43.440  19.883  28.987  1.00 28.77           N  
ATOM   4126  H   THR A 272      43.561  20.618  29.669  1.00 28.77           H  
ATOM   4127  CA  THR A 272      43.793  20.259  27.595  1.00 28.77           C  
ATOM   4128  HA  THR A 272      43.644  19.398  26.944  1.00 28.77           H  
ATOM   4129  C   THR A 272      45.241  20.783  27.414  1.00 28.77           C  
ATOM   4130  CB  THR A 272      42.835  21.392  27.147  1.00 28.77           C  
ATOM   4131  HB  THR A 272      43.153  22.325  27.612  1.00 28.77           H  
ATOM   4132  O   THR A 272      45.737  21.492  28.282  1.00 28.77           O  
ATOM   4133  CG2 THR A 272      42.750  21.604  25.637  1.00 28.77           C  
ATOM   4134 HG21 THR A 272      42.419  20.685  25.152  1.00 28.77           H  
ATOM   4135 HG22 THR A 272      43.722  21.889  25.233  1.00 28.77           H  
ATOM   4136 HG23 THR A 272      42.044  22.403  25.412  1.00 28.77           H  
ATOM   4137  OG1 THR A 272      41.502  21.145  27.545  1.00 28.77           O  
ATOM   4138  HG1 THR A 272      40.963  21.850  27.178  1.00 28.77           H  
ATOM   4139  N   LEU A 273      45.809  20.583  26.207  1.00 26.35           N  
ATOM   4140  H   LEU A 273      45.343  19.904  25.623  1.00 26.35           H  
ATOM   4141  CA  LEU A 273      46.910  21.334  25.545  1.00 26.35           C  
ATOM   4142  HA  LEU A 273      46.868  20.973  24.517  1.00 26.35           H  
ATOM   4143  C   LEU A 273      48.400  21.105  25.941  1.00 26.35           C  
ATOM   4144  CB  LEU A 273      46.573  22.850  25.485  1.00 26.35           C  
ATOM   4145  HB2 LEU A 273      45.575  23.045  25.879  1.00 26.35           H  
ATOM   4146  HB3 LEU A 273      47.262  23.374  26.147  1.00 26.35           H  
ATOM   4147  O   LEU A 273      48.726  20.694  27.044  1.00 26.35           O  
ATOM   4148  CG  LEU A 273      46.663  23.462  24.073  1.00 26.35           C  
ATOM   4149  HG  LEU A 273      47.564  23.101  23.577  1.00 26.35           H  
ATOM   4150  CD1 LEU A 273      45.446  23.089  23.223  1.00 26.35           C  
ATOM   4151 HD11 LEU A 273      45.566  23.494  22.218  1.00 26.35           H  
ATOM   4152 HD12 LEU A 273      45.350  22.006  23.150  1.00 26.35           H  
ATOM   4153 HD13 LEU A 273      44.539  23.505  23.661  1.00 26.35           H  
ATOM   4154  CD2 LEU A 273      46.734  24.986  24.136  1.00 26.35           C  
ATOM   4155 HD21 LEU A 273      47.603  25.297  24.715  1.00 26.35           H  
ATOM   4156 HD22 LEU A 273      45.835  25.382  24.610  1.00 26.35           H  
ATOM   4157 HD23 LEU A 273      46.816  25.396  23.129  1.00 26.35           H  
ATOM   4158  N   GLN A 274      49.271  21.486  24.985  1.00 27.98           N  
ATOM   4159  H   GLN A 274      48.833  21.762  24.118  1.00 27.98           H  
ATOM   4160  CA  GLN A 274      50.738  21.698  25.013  1.00 27.98           C  
ATOM   4161  HA  GLN A 274      50.976  22.087  24.023  1.00 27.98           H  
ATOM   4162  C   GLN A 274      51.697  20.496  25.183  1.00 27.98           C  
ATOM   4163  CB  GLN A 274      51.123  22.835  25.979  1.00 27.98           C  
ATOM   4164  HB2 GLN A 274      52.210  22.906  26.012  1.00 27.98           H  
ATOM   4165  HB3 GLN A 274      50.771  22.598  26.984  1.00 27.98           H  
ATOM   4166  O   GLN A 274      51.820  19.917  26.253  1.00 27.98           O  
ATOM   4167  CG  GLN A 274      50.572  24.205  25.549  1.00 27.98           C  
ATOM   4168  HG2 GLN A 274      49.483  24.187  25.596  1.00 27.98           H  
ATOM   4169  HG3 GLN A 274      50.871  24.404  24.520  1.00 27.98           H  
ATOM   4170  CD  GLN A 274      51.064  25.358  26.423  1.00 27.98           C  
ATOM   4171  NE2 GLN A 274      50.821  26.590  26.032  1.00 27.98           N  
ATOM   4172 HE21 GLN A 274      50.319  26.787  25.178  1.00 27.98           H  
ATOM   4173 HE22 GLN A 274      51.170  27.311  26.648  1.00 27.98           H  
ATOM   4174  OE1 GLN A 274      51.677  25.196  27.462  1.00 27.98           O  
ATOM   4175  N   VAL A 275      52.527  20.261  24.152  1.00 31.15           N  
ATOM   4176  H   VAL A 275      52.123  20.355  23.231  1.00 31.15           H  
ATOM   4177  CA  VAL A 275      53.973  20.601  24.145  1.00 31.15           C  
ATOM   4178  HA  VAL A 275      54.073  21.607  24.552  1.00 31.15           H  
ATOM   4179  C   VAL A 275      54.469  20.700  22.685  1.00 31.15           C  
ATOM   4180  CB  VAL A 275      54.820  19.657  25.044  1.00 31.15           C  
ATOM   4181  HB  VAL A 275      54.266  18.734  25.211  1.00 31.15           H  
ATOM   4182  O   VAL A 275      53.825  20.195  21.768  1.00 31.15           O  
ATOM   4183  CG1 VAL A 275      56.213  19.268  24.524  1.00 31.15           C  
ATOM   4184 HG11 VAL A 275      56.129  18.758  23.564  1.00 31.15           H  
ATOM   4185 HG12 VAL A 275      56.858  20.142  24.423  1.00 31.15           H  
ATOM   4186 HG13 VAL A 275      56.681  18.577  25.224  1.00 31.15           H  
ATOM   4187  CG2 VAL A 275      55.068  20.345  26.397  1.00 31.15           C  
ATOM   4188 HG21 VAL A 275      54.125  20.632  26.862  1.00 31.15           H  
ATOM   4189 HG22 VAL A 275      55.576  19.656  27.072  1.00 31.15           H  
ATOM   4190 HG23 VAL A 275      55.683  21.236  26.267  1.00 31.15           H  
ATOM   4191  N   ILE A 276      55.562  21.435  22.459  1.00 27.55           N  
ATOM   4192  H   ILE A 276      56.103  21.721  23.263  1.00 27.55           H  
ATOM   4193  CA  ILE A 276      56.068  21.897  21.152  1.00 27.55           C  
ATOM   4194  HA  ILE A 276      55.350  21.633  20.375  1.00 27.55           H  
ATOM   4195  C   ILE A 276      57.403  21.202  20.796  1.00 27.55           C  
ATOM   4196  CB  ILE A 276      56.159  23.449  21.223  1.00 27.55           C  
ATOM   4197  HB  ILE A 276      56.501  23.717  22.223  1.00 27.55           H  
ATOM   4198  O   ILE A 276      58.238  21.044  21.675  1.00 27.55           O  
ATOM   4199  CG1 ILE A 276      54.751  24.056  21.020  1.00 27.55           C  
ATOM   4200 HG12 ILE A 276      54.427  23.884  19.993  1.00 27.55           H  
ATOM   4201 HG13 ILE A 276      54.048  23.548  21.680  1.00 27.55           H  
ATOM   4202  CG2 ILE A 276      57.159  24.084  20.249  1.00 27.55           C  
ATOM   4203 HG21 ILE A 276      56.898  23.843  19.218  1.00 27.55           H  
ATOM   4204 HG22 ILE A 276      57.180  25.168  20.366  1.00 27.55           H  
ATOM   4205 HG23 ILE A 276      58.166  23.735  20.479  1.00 27.55           H  
ATOM   4206  CD1 ILE A 276      54.654  25.558  21.325  1.00 27.55           C  
ATOM   4207 HD11 ILE A 276      53.607  25.861  21.302  1.00 27.55           H  
ATOM   4208 HD12 ILE A 276      55.193  26.140  20.578  1.00 27.55           H  
ATOM   4209 HD13 ILE A 276      55.059  25.765  22.316  1.00 27.55           H  
ATOM   4210  N   THR A 277      57.570  20.822  19.514  1.00 28.28           N  
ATOM   4211  H   THR A 277      56.761  20.981  18.932  1.00 28.28           H  
ATOM   4212  CA  THR A 277      58.801  20.418  18.764  1.00 28.28           C  
ATOM   4213  HA  THR A 277      58.466  19.778  17.948  1.00 28.28           H  
ATOM   4214  C   THR A 277      59.942  19.656  19.466  1.00 28.28           C  
ATOM   4215  CB  THR A 277      59.492  21.635  18.115  1.00 28.28           C  
ATOM   4216  HB  THR A 277      60.402  21.293  17.622  1.00 28.28           H  
ATOM   4217  O   THR A 277      60.524  20.166  20.416  1.00 28.28           O  
ATOM   4218  CG2 THR A 277      58.638  22.336  17.060  1.00 28.28           C  
ATOM   4219 HG21 THR A 277      59.177  23.201  16.676  1.00 28.28           H  
ATOM   4220 HG22 THR A 277      57.692  22.670  17.488  1.00 28.28           H  
ATOM   4221 HG23 THR A 277      58.439  21.651  16.236  1.00 28.28           H  
ATOM   4222  OG1 THR A 277      59.857  22.579  19.088  1.00 28.28           O  
ATOM   4223  HG1 THR A 277      60.208  22.091  19.837  1.00 28.28           H  
ATOM   4224  N   ASN A 278      60.460  18.588  18.830  1.00 33.28           N  
ATOM   4225  H   ASN A 278      59.816  18.002  18.318  1.00 33.28           H  
ATOM   4226  CA  ASN A 278      61.846  18.550  18.294  1.00 33.28           C  
ATOM   4227  HA  ASN A 278      61.903  19.290  17.496  1.00 33.28           H  
ATOM   4228  C   ASN A 278      62.221  17.207  17.626  1.00 33.28           C  
ATOM   4229  CB  ASN A 278      62.899  18.900  19.373  1.00 33.28           C  
ATOM   4230  HB2 ASN A 278      62.538  18.620  20.363  1.00 33.28           H  
ATOM   4231  HB3 ASN A 278      63.824  18.349  19.205  1.00 33.28           H  
ATOM   4232  O   ASN A 278      61.634  16.182  17.947  1.00 33.28           O  
ATOM   4233  CG  ASN A 278      63.259  20.377  19.327  1.00 33.28           C  
ATOM   4234  ND2 ASN A 278      63.392  21.034  20.452  1.00 33.28           N  
ATOM   4235 HD21 ASN A 278      63.572  22.025  20.371  1.00 33.28           H  
ATOM   4236 HD22 ASN A 278      63.069  20.608  21.309  1.00 33.28           H  
ATOM   4237  OD1 ASN A 278      63.428  20.951  18.264  1.00 33.28           O  
ATOM   4238  N   SER A 279      63.238  17.238  16.742  1.00 35.59           N  
ATOM   4239  H   SER A 279      63.652  18.147  16.596  1.00 35.59           H  
ATOM   4240  CA  SER A 279      63.920  16.106  16.053  1.00 35.59           C  
ATOM   4241  HA  SER A 279      64.567  16.571  15.309  1.00 35.59           H  
ATOM   4242  C   SER A 279      63.016  15.097  15.304  1.00 35.59           C  
ATOM   4243  CB  SER A 279      64.879  15.382  17.006  1.00 35.59           C  
ATOM   4244  HB2 SER A 279      65.656  16.075  17.329  1.00 35.59           H  
ATOM   4245  HB3 SER A 279      65.354  14.555  16.479  1.00 35.59           H  
ATOM   4246  O   SER A 279      62.215  14.405  15.911  1.00 35.59           O  
ATOM   4247  OG  SER A 279      64.208  14.887  18.146  1.00 35.59           O  
ATOM   4248  HG  SER A 279      63.264  14.887  17.971  1.00 35.59           H  
ATOM   4249  N   ALA A 280      63.043  14.911  13.979  1.00 30.58           N  
ATOM   4250  H   ALA A 280      62.248  14.356  13.697  1.00 30.58           H  
ATOM   4251  CA  ALA A 280      64.101  15.000  12.960  1.00 30.58           C  
ATOM   4252  HA  ALA A 280      63.579  14.795  12.026  1.00 30.58           H  
ATOM   4253  C   ALA A 280      65.188  13.904  13.044  1.00 30.58           C  
ATOM   4254  CB  ALA A 280      64.648  16.425  12.761  1.00 30.58           C  
ATOM   4255  HB1 ALA A 280      65.452  16.641  13.465  1.00 30.58           H  
ATOM   4256  HB2 ALA A 280      65.067  16.509  11.759  1.00 30.58           H  
ATOM   4257  HB3 ALA A 280      63.849  17.158  12.867  1.00 30.58           H  
ATOM   4258  O   ALA A 280      66.234  14.099  13.654  1.00 30.58           O  
ATOM   4259  N   THR A 281      64.946  12.760  12.385  1.00 32.71           N  
ATOM   4260  H   THR A 281      63.981  12.556  12.169  1.00 32.71           H  
ATOM   4261  CA  THR A 281      65.920  11.954  11.600  1.00 32.71           C  
ATOM   4262  HA  THR A 281      66.292  12.582  10.791  1.00 32.71           H  
ATOM   4263  C   THR A 281      65.219  10.747  10.936  1.00 32.71           C  
ATOM   4264  CB  THR A 281      67.144  11.436  12.399  1.00 32.71           C  
ATOM   4265  HB  THR A 281      67.379  10.423  12.073  1.00 32.71           H  
ATOM   4266  O   THR A 281      64.121  10.374  11.334  1.00 32.71           O  
ATOM   4267  CG2 THR A 281      68.396  12.274  12.134  1.00 32.71           C  
ATOM   4268 HG21 THR A 281      68.681  12.193  11.085  1.00 32.71           H  
ATOM   4269 HG22 THR A 281      69.217  11.903  12.748  1.00 32.71           H  
ATOM   4270 HG23 THR A 281      68.224  13.323  12.374  1.00 32.71           H  
ATOM   4271  OG1 THR A 281      66.940  11.384  13.784  1.00 32.71           O  
ATOM   4272  HG1 THR A 281      66.787  12.289  14.065  1.00 32.71           H  
ATOM   4273  N   LYS A 282      65.872  10.124   9.937  1.00 33.89           N  
ATOM   4274  H   LYS A 282      66.754  10.531   9.663  1.00 33.89           H  
ATOM   4275  CA  LYS A 282      65.513   8.836   9.287  1.00 33.89           C  
ATOM   4276  HA  LYS A 282      66.274   8.645   8.529  1.00 33.89           H  
ATOM   4277  C   LYS A 282      64.183   8.756   8.506  1.00 33.89           C  
ATOM   4278  CB  LYS A 282      65.632   7.667  10.288  1.00 33.89           C  
ATOM   4279  HB2 LYS A 282      64.934   7.821  11.111  1.00 33.89           H  
ATOM   4280  HB3 LYS A 282      65.345   6.748   9.776  1.00 33.89           H  
ATOM   4281  O   LYS A 282      63.242   8.088   8.923  1.00 33.89           O  
ATOM   4282  CG  LYS A 282      67.046   7.472  10.846  1.00 33.89           C  
ATOM   4283  HG2 LYS A 282      67.743   7.326  10.021  1.00 33.89           H  
ATOM   4284  HG3 LYS A 282      67.346   8.354  11.412  1.00 33.89           H  
ATOM   4285  CD  LYS A 282      67.092   6.251  11.771  1.00 33.89           C  
ATOM   4286  HD2 LYS A 282      66.807   5.364  11.207  1.00 33.89           H  
ATOM   4287  HD3 LYS A 282      66.387   6.397  12.590  1.00 33.89           H  
ATOM   4288  CE  LYS A 282      68.507   6.081  12.331  1.00 33.89           C  
ATOM   4289  HE2 LYS A 282      68.773   6.981  12.885  1.00 33.89           H  
ATOM   4290  HE3 LYS A 282      69.201   5.988  11.495  1.00 33.89           H  
ATOM   4291  NZ  LYS A 282      68.608   4.890  13.209  1.00 33.89           N  
ATOM   4292  HZ1 LYS A 282      68.368   4.052  12.699  1.00 33.89           H  
ATOM   4293  HZ2 LYS A 282      69.549   4.788  13.561  1.00 33.89           H  
ATOM   4294  HZ3 LYS A 282      67.982   4.978  13.997  1.00 33.89           H  
ATOM   4295  N   ARG A 283      64.195   9.283   7.275  1.00 33.92           N  
ATOM   4296  H   ARG A 283      64.930   9.951   7.089  1.00 33.92           H  
ATOM   4297  CA  ARG A 283      63.599   8.642   6.077  1.00 33.92           C  
ATOM   4298  HA  ARG A 283      63.785   7.568   6.120  1.00 33.92           H  
ATOM   4299  C   ARG A 283      64.334   9.156   4.831  1.00 33.92           C  
ATOM   4300  CB  ARG A 283      62.066   8.874   5.985  1.00 33.92           C  
ATOM   4301  HB2 ARG A 283      61.789   9.120   4.960  1.00 33.92           H  
ATOM   4302  HB3 ARG A 283      61.778   9.712   6.618  1.00 33.92           H  
ATOM   4303  O   ARG A 283      63.941  10.169   4.267  1.00 33.92           O  
ATOM   4304  CG  ARG A 283      61.264   7.620   6.377  1.00 33.92           C  
ATOM   4305  HG2 ARG A 283      61.567   6.785   5.746  1.00 33.92           H  
ATOM   4306  HG3 ARG A 283      61.472   7.363   7.415  1.00 33.92           H  
ATOM   4307  CD  ARG A 283      59.752   7.831   6.224  1.00 33.92           C  
ATOM   4308  HD2 ARG A 283      59.516   7.927   5.164  1.00 33.92           H  
ATOM   4309  HD3 ARG A 283      59.475   8.753   6.734  1.00 33.92           H  
ATOM   4310  NE  ARG A 283      59.001   6.704   6.815  1.00 33.92           N  
ATOM   4311  HE  ARG A 283      59.549   6.019   7.314  1.00 33.92           H  
ATOM   4312  NH1 ARG A 283      56.884   7.350   6.193  1.00 33.92           N  
ATOM   4313 HH11 ARG A 283      57.276   8.138   5.698  1.00 33.92           H  
ATOM   4314 HH12 ARG A 283      55.886   7.193   6.187  1.00 33.92           H  
ATOM   4315  NH2 ARG A 283      57.157   5.522   7.439  1.00 33.92           N  
ATOM   4316 HH21 ARG A 283      56.154   5.402   7.442  1.00 33.92           H  
ATOM   4317 HH22 ARG A 283      57.742   4.856   7.922  1.00 33.92           H  
ATOM   4318  CZ  ARG A 283      57.690   6.532   6.811  1.00 33.92           C  
ATOM   4319  N   ALA A 284      65.424   8.489   4.447  1.00 32.38           N  
ATOM   4320  H   ALA A 284      65.702   7.651   4.937  1.00 32.38           H  
ATOM   4321  CA  ALA A 284      66.225   8.837   3.264  1.00 32.38           C  
ATOM   4322  HA  ALA A 284      65.924   9.813   2.885  1.00 32.38           H  
ATOM   4323  C   ALA A 284      66.033   7.838   2.101  1.00 32.38           C  
ATOM   4324  CB  ALA A 284      67.691   8.940   3.704  1.00 32.38           C  
ATOM   4325  HB1 ALA A 284      68.039   7.970   4.060  1.00 32.38           H  
ATOM   4326  HB2 ALA A 284      67.796   9.682   4.496  1.00 32.38           H  
ATOM   4327  HB3 ALA A 284      68.305   9.239   2.855  1.00 32.38           H  
ATOM   4328  O   ALA A 284      66.547   8.036   1.006  1.00 32.38           O  
ATOM   4329  N   ASP A 285      65.269   6.769   2.336  1.00 37.74           N  
ATOM   4330  H   ASP A 285      64.957   6.670   3.291  1.00 37.74           H  
ATOM   4331  CA  ASP A 285      65.434   5.489   1.636  1.00 37.74           C  
ATOM   4332  HA  ASP A 285      66.321   5.550   1.005  1.00 37.74           H  
ATOM   4333  C   ASP A 285      64.259   5.127   0.706  1.00 37.74           C  
ATOM   4334  CB  ASP A 285      65.718   4.410   2.696  1.00 37.74           C  
ATOM   4335  HB2 ASP A 285      66.051   3.495   2.206  1.00 37.74           H  
ATOM   4336  HB3 ASP A 285      64.799   4.194   3.241  1.00 37.74           H  
ATOM   4337  O   ASP A 285      64.105   3.977   0.304  1.00 37.74           O  
ATOM   4338  CG  ASP A 285      66.790   4.888   3.681  1.00 37.74           C  
ATOM   4339  OD1 ASP A 285      67.984   4.757   3.348  1.00 37.74           O  
ATOM   4340  OD2 ASP A 285      66.386   5.487   4.714  1.00 37.74           O  
ATOM   4341  N   VAL A 286      63.408   6.103   0.359  1.00 37.46           N  
ATOM   4342  H   VAL A 286      63.591   7.021   0.738  1.00 37.46           H  
ATOM   4343  CA  VAL A 286      62.232   5.909  -0.525  1.00 37.46           C  
ATOM   4344  HA  VAL A 286      62.305   4.904  -0.939  1.00 37.46           H  
ATOM   4345  C   VAL A 286      62.266   6.833  -1.757  1.00 37.46           C  
ATOM   4346  CB  VAL A 286      60.885   5.948   0.245  1.00 37.46           C  
ATOM   4347  HB  VAL A 286      60.568   6.985   0.360  1.00 37.46           H  
ATOM   4348  O   VAL A 286      61.271   6.997  -2.452  1.00 37.46           O  
ATOM   4349  CG1 VAL A 286      59.778   5.158  -0.477  1.00 37.46           C  
ATOM   4350 HG11 VAL A 286      59.566   5.587  -1.456  1.00 37.46           H  
ATOM   4351 HG12 VAL A 286      58.855   5.192   0.101  1.00 37.46           H  
ATOM   4352 HG13 VAL A 286      60.082   4.119  -0.605  1.00 37.46           H  
ATOM   4353  CG2 VAL A 286      60.977   5.322   1.649  1.00 37.46           C  
ATOM   4354 HG21 VAL A 286      59.994   5.306   2.119  1.00 37.46           H  
ATOM   4355 HG22 VAL A 286      61.644   5.910   2.280  1.00 37.46           H  
ATOM   4356 HG23 VAL A 286      61.358   4.304   1.575  1.00 37.46           H  
ATOM   4357  N   GLN A 287      63.432   7.411  -2.072  1.00 35.87           N  
ATOM   4358  H   GLN A 287      64.212   7.284  -1.443  1.00 35.87           H  
ATOM   4359  CA  GLN A 287      63.674   8.170  -3.313  1.00 35.87           C  
ATOM   4360  HA  GLN A 287      62.742   8.199  -3.878  1.00 35.87           H  
ATOM   4361  C   GLN A 287      64.688   7.469  -4.246  1.00 35.87           C  
ATOM   4362  CB  GLN A 287      64.006   9.628  -2.944  1.00 35.87           C  
ATOM   4363  HB2 GLN A 287      65.023   9.692  -2.555  1.00 35.87           H  
ATOM   4364  HB3 GLN A 287      63.319   9.932  -2.155  1.00 35.87           H  
ATOM   4365  O   GLN A 287      65.076   8.006  -5.278  1.00 35.87           O  
ATOM   4366  CG  GLN A 287      63.838  10.604  -4.125  1.00 35.87           C  
ATOM   4367  HG2 GLN A 287      64.679  10.488  -4.809  1.00 35.87           H  
ATOM   4368  HG3 GLN A 287      62.924  10.362  -4.667  1.00 35.87           H  
ATOM   4369  CD  GLN A 287      63.750  12.073  -3.712  1.00 35.87           C  
ATOM   4370  NE2 GLN A 287      63.888  12.989  -4.645  1.00 35.87           N  
ATOM   4371 HE21 GLN A 287      63.829  13.947  -4.331  1.00 35.87           H  
ATOM   4372 HE22 GLN A 287      64.084  12.726  -5.600  1.00 35.87           H  
ATOM   4373  OE1 GLN A 287      63.533  12.439  -2.570  1.00 35.87           O  
ATOM   4374  N   THR A 288      65.074   6.231  -3.914  1.00 35.18           N  
ATOM   4375  H   THR A 288      64.767   5.893  -3.013  1.00 35.18           H  
ATOM   4376  CA  THR A 288      66.191   5.489  -4.539  1.00 35.18           C  
ATOM   4377  HA  THR A 288      66.641   6.121  -5.304  1.00 35.18           H  
ATOM   4378  C   THR A 288      65.742   4.196  -5.244  1.00 35.18           C  
ATOM   4379  CB  THR A 288      67.285   5.187  -3.486  1.00 35.18           C  
ATOM   4380  HB  THR A 288      67.072   4.228  -3.012  1.00 35.18           H  
ATOM   4381  O   THR A 288      66.571   3.405  -5.683  1.00 35.18           O  
ATOM   4382  CG2 THR A 288      68.697   5.159  -4.072  1.00 35.18           C  
ATOM   4383 HG21 THR A 288      68.929   6.123  -4.524  1.00 35.18           H  
ATOM   4384 HG22 THR A 288      68.774   4.381  -4.831  1.00 35.18           H  
ATOM   4385 HG23 THR A 288      69.419   4.946  -3.284  1.00 35.18           H  
ATOM   4386  OG1 THR A 288      67.300   6.177  -2.478  1.00 35.18           O  
ATOM   4387  HG1 THR A 288      68.024   5.989  -1.876  1.00 35.18           H  
ATOM   4388  N   ALA A 289      64.429   3.947  -5.342  1.00 36.18           N  
ATOM   4389  H   ALA A 289      63.798   4.639  -4.961  1.00 36.18           H  
ATOM   4390  CA  ALA A 289      63.867   2.635  -5.702  1.00 36.18           C  
ATOM   4391  HA  ALA A 289      64.663   1.892  -5.661  1.00 36.18           H  
ATOM   4392  C   ALA A 289      63.263   2.521  -7.121  1.00 36.18           C  
ATOM   4393  CB  ALA A 289      62.851   2.255  -4.617  1.00 36.18           C  
ATOM   4394  HB1 ALA A 289      62.013   2.953  -4.625  1.00 36.18           H  
ATOM   4395  HB2 ALA A 289      62.474   1.250  -4.805  1.00 36.18           H  
ATOM   4396  HB3 ALA A 289      63.327   2.271  -3.637  1.00 36.18           H  
ATOM   4397  O   ALA A 289      62.882   1.423  -7.519  1.00 36.18           O  
ATOM   4398  N   LEU A 290      63.154   3.619  -7.885  1.00 36.45           N  
ATOM   4399  H   LEU A 290      63.468   4.496  -7.497  1.00 36.45           H  
ATOM   4400  CA  LEU A 290      62.477   3.633  -9.201  1.00 36.45           C  
ATOM   4401  HA  LEU A 290      62.434   2.601  -9.551  1.00 36.45           H  
ATOM   4402  C   LEU A 290      63.245   4.336 -10.339  1.00 36.45           C  
ATOM   4403  CB  LEU A 290      61.022   4.133  -9.035  1.00 36.45           C  
ATOM   4404  HB2 LEU A 290      60.967   4.788  -8.165  1.00 36.45           H  
ATOM   4405  HB3 LEU A 290      60.726   4.729  -9.898  1.00 36.45           H  
ATOM   4406  O   LEU A 290      62.702   4.534 -11.422  1.00 36.45           O  
ATOM   4407  CG  LEU A 290      60.003   2.986  -8.879  1.00 36.45           C  
ATOM   4408  HG  LEU A 290      60.335   2.307  -8.093  1.00 36.45           H  
ATOM   4409  CD1 LEU A 290      58.642   3.552  -8.475  1.00 36.45           C  
ATOM   4410 HD11 LEU A 290      58.274   4.230  -9.245  1.00 36.45           H  
ATOM   4411 HD12 LEU A 290      57.929   2.739  -8.341  1.00 36.45           H  
ATOM   4412 HD13 LEU A 290      58.733   4.093  -7.533  1.00 36.45           H  
ATOM   4413  CD2 LEU A 290      59.807   2.199 -10.180  1.00 36.45           C  
ATOM   4414 HD21 LEU A 290      59.035   1.442 -10.038  1.00 36.45           H  
ATOM   4415 HD22 LEU A 290      60.729   1.693 -10.465  1.00 36.45           H  
ATOM   4416 HD23 LEU A 290      59.506   2.872 -10.983  1.00 36.45           H  
ATOM   4417  N   GLN A 291      64.527   4.652 -10.138  1.00 32.48           N  
ATOM   4418  H   GLN A 291      64.930   4.470  -9.231  1.00 32.48           H  
ATOM   4419  CA  GLN A 291      65.437   5.081 -11.206  1.00 32.48           C  
ATOM   4420  HA  GLN A 291      65.019   4.827 -12.179  1.00 32.48           H  
ATOM   4421  C   GLN A 291      66.773   4.341 -11.079  1.00 32.48           C  
ATOM   4422  CB  GLN A 291      65.649   6.608 -11.167  1.00 32.48           C  
ATOM   4423  HB2 GLN A 291      65.886   6.920 -10.150  1.00 32.48           H  
ATOM   4424  HB3 GLN A 291      66.501   6.850 -11.804  1.00 32.48           H  
ATOM   4425  O   GLN A 291      67.649   4.799 -10.355  1.00 32.48           O  
ATOM   4426  CG  GLN A 291      64.442   7.406 -11.683  1.00 32.48           C  
ATOM   4427  HG2 GLN A 291      64.169   7.036 -12.671  1.00 32.48           H  
ATOM   4428  HG3 GLN A 291      63.593   7.262 -11.016  1.00 32.48           H  
ATOM   4429  CD  GLN A 291      64.728   8.905 -11.786  1.00 32.48           C  
ATOM   4430  NE2 GLN A 291      63.949   9.642 -12.545  1.00 32.48           N  
ATOM   4431 HE21 GLN A 291      64.186  10.623 -12.589  1.00 32.48           H  
ATOM   4432 HE22 GLN A 291      63.180   9.233 -13.056  1.00 32.48           H  
ATOM   4433  OE1 GLN A 291      65.642   9.451 -11.195  1.00 32.48           O  
ATOM   4434  N   ASN A 292      66.901   3.182 -11.744  1.00 34.30           N  
ATOM   4435  H   ASN A 292      66.061   2.821 -12.172  1.00 34.30           H  
ATOM   4436  CA  ASN A 292      68.173   2.596 -12.212  1.00 34.30           C  
ATOM   4437  HA  ASN A 292      68.585   3.255 -12.976  1.00 34.30           H  
ATOM   4438  C   ASN A 292      67.959   1.222 -12.881  1.00 34.30           C  
ATOM   4439  CB  ASN A 292      69.211   2.461 -11.067  1.00 34.30           C  
ATOM   4440  HB2 ASN A 292      68.704   2.360 -10.107  1.00 34.30           H  
ATOM   4441  HB3 ASN A 292      69.819   1.567 -11.211  1.00 34.30           H  
ATOM   4442  O   ASN A 292      67.902   0.195 -12.206  1.00 34.30           O  
ATOM   4443  CG  ASN A 292      70.194   3.622 -11.028  1.00 34.30           C  
ATOM   4444  ND2 ASN A 292      70.645   4.022  -9.863  1.00 34.30           N  
ATOM   4445 HD21 ASN A 292      70.205   3.687  -9.018  1.00 34.30           H  
ATOM   4446 HD22 ASN A 292      71.230   4.844  -9.882  1.00 34.30           H  
ATOM   4447  OD1 ASN A 292      70.602   4.153 -12.047  1.00 34.30           O  
ATOM   4448  N   ARG A 293      67.907   1.189 -14.219  1.00 35.01           N  
ATOM   4449  H   ARG A 293      67.829   2.073 -14.701  1.00 35.01           H  
ATOM   4450  CA  ARG A 293      68.318   0.050 -15.068  1.00 35.01           C  
ATOM   4451  HA  ARG A 293      69.275  -0.312 -14.691  1.00 35.01           H  
ATOM   4452  C   ARG A 293      68.573   0.563 -16.491  1.00 35.01           C  
ATOM   4453  CB  ARG A 293      67.289  -1.110 -15.038  1.00 35.01           C  
ATOM   4454  HB2 ARG A 293      66.363  -0.769 -14.575  1.00 35.01           H  
ATOM   4455  HB3 ARG A 293      67.060  -1.433 -16.053  1.00 35.01           H  
ATOM   4456  O   ARG A 293      67.887   1.477 -16.931  1.00 35.01           O  
ATOM   4457  CG  ARG A 293      67.850  -2.314 -14.253  1.00 35.01           C  
ATOM   4458  HG2 ARG A 293      68.210  -1.973 -13.282  1.00 35.01           H  
ATOM   4459  HG3 ARG A 293      68.701  -2.726 -14.795  1.00 35.01           H  
ATOM   4460  CD  ARG A 293      66.826  -3.432 -14.014  1.00 35.01           C  
ATOM   4461  HD2 ARG A 293      66.638  -3.941 -14.959  1.00 35.01           H  
ATOM   4462  HD3 ARG A 293      65.896  -2.986 -13.661  1.00 35.01           H  
ATOM   4463  NE  ARG A 293      67.322  -4.377 -12.989  1.00 35.01           N  
ATOM   4464  HE  ARG A 293      67.969  -3.989 -12.317  1.00 35.01           H  
ATOM   4465  NH1 ARG A 293      66.125  -6.248 -13.587  1.00 35.01           N  
ATOM   4466 HH11 ARG A 293      65.875  -7.214 -13.431  1.00 35.01           H  
ATOM   4467 HH12 ARG A 293      65.705  -5.728 -14.345  1.00 35.01           H  
ATOM   4468  NH2 ARG A 293      67.488  -6.328 -11.826  1.00 35.01           N  
ATOM   4469 HH21 ARG A 293      68.145  -5.896 -11.192  1.00 35.01           H  
ATOM   4470 HH22 ARG A 293      67.220  -7.292 -11.685  1.00 35.01           H  
ATOM   4471  CZ  ARG A 293      66.977  -5.641 -12.809  1.00 35.01           C  
ATOM   4472  N   PHE A 294      69.552  -0.034 -17.174  1.00 38.36           N  
ATOM   4473  H   PHE A 294      70.015  -0.812 -16.727  1.00 38.36           H  
ATOM   4474  CA  PHE A 294      70.063   0.359 -18.500  1.00 38.36           C  
ATOM   4475  HA  PHE A 294      70.841  -0.368 -18.734  1.00 38.36           H  
ATOM   4476  C   PHE A 294      70.811   1.702 -18.579  1.00 38.36           C  
ATOM   4477  CB  PHE A 294      69.006   0.161 -19.597  1.00 38.36           C  
ATOM   4478  HB2 PHE A 294      69.459   0.370 -20.566  1.00 38.36           H  
ATOM   4479  HB3 PHE A 294      68.192   0.873 -19.459  1.00 38.36           H  
ATOM   4480  O   PHE A 294      70.497   2.575 -19.383  1.00 38.36           O  
ATOM   4481  CG  PHE A 294      68.461  -1.251 -19.627  1.00 38.36           C  
ATOM   4482  CD1 PHE A 294      69.288  -2.307 -20.053  1.00 38.36           C  
ATOM   4483  HD1 PHE A 294      70.290  -2.106 -20.402  1.00 38.36           H  
ATOM   4484  CD2 PHE A 294      67.151  -1.515 -19.189  1.00 38.36           C  
ATOM   4485  HD2 PHE A 294      66.514  -0.703 -18.871  1.00 38.36           H  
ATOM   4486  CE1 PHE A 294      68.807  -3.627 -20.036  1.00 38.36           C  
ATOM   4487  HE1 PHE A 294      69.437  -4.435 -20.378  1.00 38.36           H  
ATOM   4488  CE2 PHE A 294      66.667  -2.836 -19.180  1.00 38.36           C  
ATOM   4489  HE2 PHE A 294      65.653  -3.036 -18.869  1.00 38.36           H  
ATOM   4490  CZ  PHE A 294      67.496  -3.891 -19.602  1.00 38.36           C  
ATOM   4491  HZ  PHE A 294      67.120  -4.903 -19.614  1.00 38.36           H  
ATOM   4492  N   THR A 295      71.902   1.812 -17.820  1.00 37.18           N  
ATOM   4493  H   THR A 295      72.100   1.108 -17.123  1.00 37.18           H  
ATOM   4494  CA  THR A 295      73.069   2.594 -18.251  1.00 37.18           C  
ATOM   4495  HA  THR A 295      72.737   3.459 -18.825  1.00 37.18           H  
ATOM   4496  C   THR A 295      73.961   1.735 -19.155  1.00 37.18           C  
ATOM   4497  CB  THR A 295      73.885   3.107 -17.050  1.00 37.18           C  
ATOM   4498  HB  THR A 295      74.898   3.341 -17.377  1.00 37.18           H  
ATOM   4499  O   THR A 295      74.448   0.687 -18.738  1.00 37.18           O  
ATOM   4500  CG2 THR A 295      73.267   4.368 -16.454  1.00 37.18           C  
ATOM   4501 HG21 THR A 295      72.254   4.160 -16.109  1.00 37.18           H  
ATOM   4502 HG22 THR A 295      73.233   5.154 -17.208  1.00 37.18           H  
ATOM   4503 HG23 THR A 295      73.869   4.714 -15.614  1.00 37.18           H  
ATOM   4504  OG1 THR A 295      73.936   2.150 -16.013  1.00 37.18           O  
ATOM   4505  HG1 THR A 295      74.545   2.477 -15.347  1.00 37.18           H  
ATOM   4506  N   CYS A 296      74.220   2.192 -20.383  1.00 42.12           N  
ATOM   4507  H   CYS A 296      73.735   3.017 -20.705  1.00 42.12           H  
ATOM   4508  CA  CYS A 296      75.291   1.667 -21.235  1.00 42.12           C  
ATOM   4509  HA  CYS A 296      75.790   0.835 -20.740  1.00 42.12           H  
ATOM   4510  C   CYS A 296      76.346   2.757 -21.438  1.00 42.12           C  
ATOM   4511  CB  CYS A 296      74.727   1.140 -22.564  1.00 42.12           C  
ATOM   4512  HB2 CYS A 296      73.929   1.790 -22.921  1.00 42.12           H  
ATOM   4513  HB3 CYS A 296      75.516   1.128 -23.316  1.00 42.12           H  
ATOM   4514  O   CYS A 296      76.218   3.615 -22.307  1.00 42.12           O  
ATOM   4515  SG  CYS A 296      74.112  -0.556 -22.344  1.00 42.12           S  
ATOM   4516  HG  CYS A 296      75.269  -1.120 -21.984  1.00 42.12           H  
ATOM   4517  N   THR A 297      77.395   2.729 -20.617  1.00 39.11           N  
ATOM   4518  H   THR A 297      77.423   2.043 -19.877  1.00 39.11           H  
ATOM   4519  CA  THR A 297      78.565   3.605 -20.747  1.00 39.11           C  
ATOM   4520  HA  THR A 297      78.287   4.520 -21.271  1.00 39.11           H  
ATOM   4521  C   THR A 297      79.652   2.904 -21.563  1.00 39.11           C  
ATOM   4522  CB  THR A 297      79.104   4.006 -19.365  1.00 39.11           C  
ATOM   4523  HB  THR A 297      80.076   4.484 -19.482  1.00 39.11           H  
ATOM   4524  O   THR A 297      80.378   2.064 -21.035  1.00 39.11           O  
ATOM   4525  CG2 THR A 297      78.168   4.977 -18.647  1.00 39.11           C  
ATOM   4526 HG21 THR A 297      78.603   5.250 -17.685  1.00 39.11           H  
ATOM   4527 HG22 THR A 297      77.197   4.512 -18.480  1.00 39.11           H  
ATOM   4528 HG23 THR A 297      78.041   5.879 -19.246  1.00 39.11           H  
ATOM   4529  OG1 THR A 297      79.240   2.864 -18.550  1.00 39.11           O  
ATOM   4530  HG1 THR A 297      79.872   2.292 -18.991  1.00 39.11           H  
ATOM   4531  N   GLY A 298      79.769   3.250 -22.844  1.00 41.36           N  
ATOM   4532  H   GLY A 298      79.082   3.874 -23.242  1.00 41.36           H  
ATOM   4533  CA  GLY A 298      80.809   2.758 -23.752  1.00 41.36           C  
ATOM   4534  HA2 GLY A 298      81.776   2.779 -23.248  1.00 41.36           H  
ATOM   4535  HA3 GLY A 298      80.590   1.732 -24.047  1.00 41.36           H  
ATOM   4536  C   GLY A 298      80.865   3.629 -25.007  1.00 41.36           C  
ATOM   4537  O   GLY A 298      79.824   3.986 -25.549  1.00 41.36           O  
ATOM   4538  N   ALA A 299      82.060   4.042 -25.433  1.00 33.48           N  
ATOM   4539  H   ALA A 299      82.895   3.683 -24.992  1.00 33.48           H  
ATOM   4540  CA  ALA A 299      82.216   5.100 -26.432  1.00 33.48           C  
ATOM   4541  HA  ALA A 299      81.362   5.775 -26.362  1.00 33.48           H  
ATOM   4542  C   ALA A 299      82.276   4.574 -27.877  1.00 33.48           C  
ATOM   4543  CB  ALA A 299      83.468   5.914 -26.078  1.00 33.48           C  
ATOM   4544  HB1 ALA A 299      83.376   6.322 -25.071  1.00 33.48           H  
ATOM   4545  HB2 ALA A 299      84.354   5.281 -26.132  1.00 33.48           H  
ATOM   4546  HB3 ALA A 299      83.580   6.738 -26.782  1.00 33.48           H  
ATOM   4547  O   ALA A 299      83.159   3.785 -28.209  1.00 33.48           O  
ATOM   4548  N   SER A 300      81.389   5.058 -28.755  1.00 40.08           N  
ATOM   4549  H   SER A 300      80.571   5.531 -28.396  1.00 40.08           H  
ATOM   4550  CA  SER A 300      81.604   5.175 -30.215  1.00 40.08           C  
ATOM   4551  HA  SER A 300      82.490   5.790 -30.367  1.00 40.08           H  
ATOM   4552  C   SER A 300      80.436   5.899 -30.920  1.00 40.08           C  
ATOM   4553  CB  SER A 300      81.879   3.818 -30.905  1.00 40.08           C  
ATOM   4554  HB2 SER A 300      82.958   3.671 -30.951  1.00 40.08           H  
ATOM   4555  HB3 SER A 300      81.503   3.829 -31.928  1.00 40.08           H  
ATOM   4556  O   SER A 300      79.341   6.004 -30.379  1.00 40.08           O  
ATOM   4557  OG  SER A 300      81.327   2.715 -30.223  1.00 40.08           O  
ATOM   4558  HG  SER A 300      81.798   2.650 -29.389  1.00 40.08           H  
ATOM   4559  N   CYS A 301      80.690   6.391 -32.141  1.00 39.92           N  
ATOM   4560  H   CYS A 301      81.624   6.239 -32.494  1.00 39.92           H  
ATOM   4561  CA  CYS A 301      79.691   6.759 -33.165  1.00 39.92           C  
ATOM   4562  HA  CYS A 301      80.269   7.136 -34.009  1.00 39.92           H  
ATOM   4563  C   CYS A 301      78.718   7.932 -32.893  1.00 39.92           C  
ATOM   4564  CB  CYS A 301      79.033   5.481 -33.695  1.00 39.92           C  
ATOM   4565  HB2 CYS A 301      78.576   4.935 -32.869  1.00 39.92           H  
ATOM   4566  HB3 CYS A 301      78.254   5.733 -34.414  1.00 39.92           H  
ATOM   4567  O   CYS A 301      77.502   7.811 -32.992  1.00 39.92           O  
ATOM   4568  SG  CYS A 301      80.313   4.468 -34.502  1.00 39.92           S  
ATOM   4569  HG  CYS A 301      80.342   5.129 -35.662  1.00 39.92           H  
ATOM   4570  N   TYR A 302      79.308   9.108 -32.668  1.00 36.60           N  
ATOM   4571  H   TYR A 302      80.269   9.036 -32.368  1.00 36.60           H  
ATOM   4572  CA  TYR A 302      79.016  10.368 -33.381  1.00 36.60           C  
ATOM   4573  HA  TYR A 302      78.904  11.152 -32.632  1.00 36.60           H  
ATOM   4574  C   TYR A 302      77.761  10.449 -34.296  1.00 36.60           C  
ATOM   4575  CB  TYR A 302      80.270  10.718 -34.213  1.00 36.60           C  
ATOM   4576  HB2 TYR A 302      80.743   9.806 -34.578  1.00 36.60           H  
ATOM   4577  HB3 TYR A 302      79.966  11.271 -35.102  1.00 36.60           H  
ATOM   4578  O   TYR A 302      77.742   9.921 -35.403  1.00 36.60           O  
ATOM   4579  CG  TYR A 302      81.304  11.560 -33.484  1.00 36.60           C  
ATOM   4580  CD1 TYR A 302      81.514  12.894 -33.885  1.00 36.60           C  
ATOM   4581  HD1 TYR A 302      80.956  13.305 -34.713  1.00 36.60           H  
ATOM   4582  CD2 TYR A 302      82.050  11.030 -32.410  1.00 36.60           C  
ATOM   4583  HD2 TYR A 302      81.917  10.003 -32.102  1.00 36.60           H  
ATOM   4584  CE1 TYR A 302      82.440  13.708 -33.209  1.00 36.60           C  
ATOM   4585  HE1 TYR A 302      82.583  14.733 -33.518  1.00 36.60           H  
ATOM   4586  CE2 TYR A 302      82.978  11.842 -31.729  1.00 36.60           C  
ATOM   4587  HE2 TYR A 302      83.552  11.452 -30.902  1.00 36.60           H  
ATOM   4588  OH  TYR A 302      84.058  13.962 -31.455  1.00 36.60           O  
ATOM   4589  HH  TYR A 302      84.099  14.850 -31.818  1.00 36.60           H  
ATOM   4590  CZ  TYR A 302      83.169  13.182 -32.123  1.00 36.60           C  
ATOM   4591  N   SER A 303      76.792  11.261 -33.854  1.00 35.37           N  
ATOM   4592  H   SER A 303      76.784  11.347 -32.848  1.00 35.37           H  
ATOM   4593  CA  SER A 303      76.258  12.467 -34.535  1.00 35.37           C  
ATOM   4594  HA  SER A 303      75.289  12.668 -34.079  1.00 35.37           H  
ATOM   4595  C   SER A 303      76.040  12.506 -36.066  1.00 35.37           C  
ATOM   4596  CB  SER A 303      77.168  13.656 -34.178  1.00 35.37           C  
ATOM   4597  HB2 SER A 303      76.717  14.583 -34.531  1.00 35.37           H  
ATOM   4598  HB3 SER A 303      77.288  13.724 -33.097  1.00 35.37           H  
ATOM   4599  O   SER A 303      76.999  12.453 -36.836  1.00 35.37           O  
ATOM   4600  OG  SER A 303      78.435  13.497 -34.782  1.00 35.37           O  
ATOM   4601  HG  SER A 303      78.278  13.182 -35.675  1.00 35.37           H  
ATOM   4602  N   ASN A 304      74.858  12.985 -36.488  1.00 38.10           N  
ATOM   4603  H   ASN A 304      74.034  12.605 -36.045  1.00 38.10           H  
ATOM   4604  CA  ASN A 304      74.712  14.425 -36.789  1.00 38.10           C  
ATOM   4605  HA  ASN A 304      75.119  14.960 -35.931  1.00 38.10           H  
ATOM   4606  C   ASN A 304      73.249  14.923 -36.838  1.00 38.10           C  
ATOM   4607  CB  ASN A 304      75.528  14.830 -38.040  1.00 38.10           C  
ATOM   4608  HB2 ASN A 304      75.788  13.946 -38.623  1.00 38.10           H  
ATOM   4609  HB3 ASN A 304      74.943  15.483 -38.688  1.00 38.10           H  
ATOM   4610  O   ASN A 304      72.310  14.138 -36.744  1.00 38.10           O  
ATOM   4611  CG  ASN A 304      76.793  15.589 -37.654  1.00 38.10           C  
ATOM   4612  ND2 ASN A 304      77.871  15.431 -38.380  1.00 38.10           N  
ATOM   4613 HD21 ASN A 304      78.693  15.934 -38.080  1.00 38.10           H  
ATOM   4614 HD22 ASN A 304      77.880  14.758 -39.134  1.00 38.10           H  
ATOM   4615  OD1 ASN A 304      76.822  16.341 -36.693  1.00 38.10           O  
ATOM   4616  N   PHE A 305      73.082  16.249 -36.879  1.00 34.33           N  
ATOM   4617  H   PHE A 305      73.908  16.812 -37.026  1.00 34.33           H  
ATOM   4618  CA  PHE A 305      71.838  16.990 -36.610  1.00 34.33           C  
ATOM   4619  HA  PHE A 305      71.133  16.322 -36.114  1.00 34.33           H  
ATOM   4620  C   PHE A 305      71.134  17.536 -37.881  1.00 34.33           C  
ATOM   4621  CB  PHE A 305      72.193  18.148 -35.638  1.00 34.33           C  
ATOM   4622  HB2 PHE A 305      73.275  18.216 -35.525  1.00 34.33           H  
ATOM   4623  HB3 PHE A 305      71.900  19.094 -36.092  1.00 34.33           H  
ATOM   4624  O   PHE A 305      71.751  17.690 -38.931  1.00 34.33           O  
ATOM   4625  CG  PHE A 305      71.604  18.098 -34.235  1.00 34.33           C  
ATOM   4626  CD1 PHE A 305      70.915  19.216 -33.720  1.00 34.33           C  
ATOM   4627  HD1 PHE A 305      70.797  20.105 -34.322  1.00 34.33           H  
ATOM   4628  CD2 PHE A 305      71.819  16.982 -33.404  1.00 34.33           C  
ATOM   4629  HD2 PHE A 305      72.370  16.130 -33.774  1.00 34.33           H  
ATOM   4630  CE1 PHE A 305      70.412  19.205 -32.407  1.00 34.33           C  
ATOM   4631  HE1 PHE A 305      69.886  20.066 -32.021  1.00 34.33           H  
ATOM   4632  CE2 PHE A 305      71.329  16.975 -32.083  1.00 34.33           C  
ATOM   4633  HE2 PHE A 305      71.495  16.116 -31.450  1.00 34.33           H  
ATOM   4634  CZ  PHE A 305      70.620  18.083 -31.586  1.00 34.33           C  
ATOM   4635  HZ  PHE A 305      70.244  18.077 -30.574  1.00 34.33           H  
ATOM   4636  N   THR A 306      69.871  17.958 -37.705  1.00 35.66           N  
ATOM   4637  H   THR A 306      69.478  17.725 -36.804  1.00 35.66           H  
ATOM   4638  CA  THR A 306      69.137  19.030 -38.442  1.00 35.66           C  
ATOM   4639  HA  THR A 306      68.159  19.059 -37.962  1.00 35.66           H  
ATOM   4640  C   THR A 306      68.804  18.923 -39.946  1.00 35.66           C  
ATOM   4641  CB  THR A 306      69.729  20.429 -38.168  1.00 35.66           C  
ATOM   4642  HB  THR A 306      69.391  21.130 -38.932  1.00 35.66           H  
ATOM   4643  O   THR A 306      69.647  19.126 -40.808  1.00 35.66           O  
ATOM   4644  CG2 THR A 306      69.265  20.952 -36.810  1.00 35.66           C  
ATOM   4645 HG21 THR A 306      68.202  21.188 -36.858  1.00 35.66           H  
ATOM   4646 HG22 THR A 306      69.430  20.198 -36.040  1.00 35.66           H  
ATOM   4647 HG23 THR A 306      69.815  21.860 -36.563  1.00 35.66           H  
ATOM   4648  OG1 THR A 306      71.135  20.434 -38.177  1.00 35.66           O  
ATOM   4649  HG1 THR A 306      71.409  19.909 -38.933  1.00 35.66           H  
ATOM   4650  N   THR A 307      67.493  18.795 -40.222  1.00 35.15           N  
ATOM   4651  H   THR A 307      66.963  18.389 -39.464  1.00 35.15           H  
ATOM   4652  CA  THR A 307      66.647  19.685 -41.074  1.00 35.15           C  
ATOM   4653  HA  THR A 307      65.851  19.074 -41.498  1.00 35.15           H  
ATOM   4654  C   THR A 307      67.302  20.425 -42.258  1.00 35.15           C  
ATOM   4655  CB  THR A 307      65.979  20.753 -40.181  1.00 35.15           C  
ATOM   4656  HB  THR A 307      65.363  21.401 -40.805  1.00 35.15           H  
ATOM   4657  O   THR A 307      68.153  21.281 -42.037  1.00 35.15           O  
ATOM   4658  CG2 THR A 307      65.105  20.150 -39.081  1.00 35.15           C  
ATOM   4659 HG21 THR A 307      65.713  19.593 -38.369  1.00 35.15           H  
ATOM   4660 HG22 THR A 307      64.358  19.491 -39.525  1.00 35.15           H  
ATOM   4661 HG23 THR A 307      64.594  20.950 -38.546  1.00 35.15           H  
ATOM   4662  OG1 THR A 307      66.957  21.528 -39.528  1.00 35.15           O  
ATOM   4663  HG1 THR A 307      67.602  21.773 -40.195  1.00 35.15           H  
ATOM   4664  N   TYR A 308      66.798  20.287 -43.495  1.00 35.60           N  
ATOM   4665  H   TYR A 308      67.499  20.075 -44.190  1.00 35.60           H  
ATOM   4666  CA  TYR A 308      65.752  21.182 -44.045  1.00 35.60           C  
ATOM   4667  HA  TYR A 308      64.904  21.218 -43.361  1.00 35.60           H  
ATOM   4668  C   TYR A 308      65.247  20.732 -45.442  1.00 35.60           C  
ATOM   4669  CB  TYR A 308      66.326  22.614 -44.231  1.00 35.60           C  
ATOM   4670  HB2 TYR A 308      66.216  22.923 -45.270  1.00 35.60           H  
ATOM   4671  HB3 TYR A 308      67.402  22.621 -44.061  1.00 35.60           H  
ATOM   4672  O   TYR A 308      66.040  20.302 -46.270  1.00 35.60           O  
ATOM   4673  CG  TYR A 308      65.689  23.696 -43.377  1.00 35.60           C  
ATOM   4674  CD1 TYR A 308      64.552  24.380 -43.851  1.00 35.60           C  
ATOM   4675  HD1 TYR A 308      64.120  24.113 -44.804  1.00 35.60           H  
ATOM   4676  CD2 TYR A 308      66.267  24.069 -42.147  1.00 35.60           C  
ATOM   4677  HD2 TYR A 308      67.156  23.569 -41.793  1.00 35.60           H  
ATOM   4678  CE1 TYR A 308      64.001  25.439 -43.102  1.00 35.60           C  
ATOM   4679  HE1 TYR A 308      63.139  25.981 -43.462  1.00 35.60           H  
ATOM   4680  CE2 TYR A 308      65.713  25.120 -41.390  1.00 35.60           C  
ATOM   4681  HE2 TYR A 308      66.165  25.403 -40.451  1.00 35.60           H  
ATOM   4682  OH  TYR A 308      64.063  26.853 -41.171  1.00 35.60           O  
ATOM   4683  HH  TYR A 308      64.556  27.019 -40.364  1.00 35.60           H  
ATOM   4684  CZ  TYR A 308      64.584  25.815 -41.875  1.00 35.60           C  
ATOM   4685  N   GLY A 309      63.974  21.016 -45.755  1.00 34.73           N  
ATOM   4686  H   GLY A 309      63.364  21.284 -44.996  1.00 34.73           H  
ATOM   4687  CA  GLY A 309      63.504  21.322 -47.124  1.00 34.73           C  
ATOM   4688  HA2 GLY A 309      62.667  22.005 -46.982  1.00 34.73           H  
ATOM   4689  HA3 GLY A 309      64.288  21.866 -47.651  1.00 34.73           H  
ATOM   4690  C   GLY A 309      63.051  20.160 -48.052  1.00 34.73           C  
ATOM   4691  O   GLY A 309      63.357  19.006 -47.761  1.00 34.73           O  
ATOM   4692  N   PRO A 310      62.281  20.433 -49.143  1.00 41.75           N  
ATOM   4693  CA  PRO A 310      61.492  19.389 -49.831  1.00 41.75           C  
ATOM   4694  HA  PRO A 310      61.718  18.396 -49.442  1.00 41.75           H  
ATOM   4695  C   PRO A 310      61.548  19.343 -51.386  1.00 41.75           C  
ATOM   4696  CB  PRO A 310      60.071  19.789 -49.423  1.00 41.75           C  
ATOM   4697  HB2 PRO A 310      59.899  19.500 -48.386  1.00 41.75           H  
ATOM   4698  HB3 PRO A 310      59.307  19.348 -50.063  1.00 41.75           H  
ATOM   4699  O   PRO A 310      61.631  20.393 -52.012  1.00 41.75           O  
ATOM   4700  CG  PRO A 310      60.097  21.322 -49.533  1.00 41.75           C  
ATOM   4701  HG2 PRO A 310      59.497  21.771 -48.741  1.00 41.75           H  
ATOM   4702  HG3 PRO A 310      59.729  21.639 -50.509  1.00 41.75           H  
ATOM   4703  CD  PRO A 310      61.579  21.697 -49.387  1.00 41.75           C  
ATOM   4704  HD2 PRO A 310      61.682  22.433 -48.589  1.00 41.75           H  
ATOM   4705  HD3 PRO A 310      61.943  22.147 -50.311  1.00 41.75           H  
ATOM   4706  N   SER A 311      61.266  18.157 -51.969  1.00 40.09           N  
ATOM   4707  H   SER A 311      61.303  17.354 -51.357  1.00 40.09           H  
ATOM   4708  CA  SER A 311      60.642  17.899 -53.308  1.00 40.09           C  
ATOM   4709  HA  SER A 311      60.634  16.816 -53.428  1.00 40.09           H  
ATOM   4710  C   SER A 311      61.340  18.445 -54.593  1.00 40.09           C  
ATOM   4711  CB  SER A 311      59.173  18.360 -53.242  1.00 40.09           C  
ATOM   4712  HB2 SER A 311      58.971  18.833 -52.281  1.00 40.09           H  
ATOM   4713  HB3 SER A 311      58.984  19.106 -54.015  1.00 40.09           H  
ATOM   4714  O   SER A 311      62.025  19.456 -54.499  1.00 40.09           O  
ATOM   4715  OG  SER A 311      58.283  17.270 -53.398  1.00 40.09           O  
ATOM   4716  HG  SER A 311      57.392  17.564 -53.197  1.00 40.09           H  
ATOM   4717  N   PRO A 312      61.140  17.883 -55.822  1.00 44.23           N  
ATOM   4718  CA  PRO A 312      59.975  17.086 -56.254  1.00 44.23           C  
ATOM   4719  HA  PRO A 312      59.433  16.664 -55.407  1.00 44.23           H  
ATOM   4720  C   PRO A 312      60.198  15.932 -57.284  1.00 44.23           C  
ATOM   4721  CB  PRO A 312      59.143  18.189 -56.929  1.00 44.23           C  
ATOM   4722  HB2 PRO A 312      58.661  18.806 -56.171  1.00 44.23           H  
ATOM   4723  HB3 PRO A 312      58.383  17.809 -57.612  1.00 44.23           H  
ATOM   4724  O   PRO A 312      61.292  15.695 -57.781  1.00 44.23           O  
ATOM   4725  CG  PRO A 312      60.192  19.032 -57.671  1.00 44.23           C  
ATOM   4726  HG2 PRO A 312      59.992  20.093 -57.526  1.00 44.23           H  
ATOM   4727  HG3 PRO A 312      60.212  18.793 -58.735  1.00 44.23           H  
ATOM   4728  CD  PRO A 312      61.520  18.637 -57.020  1.00 44.23           C  
ATOM   4729  HD2 PRO A 312      62.096  18.004 -57.696  1.00 44.23           H  
ATOM   4730  HD3 PRO A 312      62.108  19.530 -56.812  1.00 44.23           H  
ATOM   4731  N   THR A 313      59.076  15.294 -57.664  1.00 41.41           N  
ATOM   4732  H   THR A 313      58.262  15.532 -57.116  1.00 41.41           H  
ATOM   4733  CA  THR A 313      58.767  14.619 -58.960  1.00 41.41           C  
ATOM   4734  HA  THR A 313      57.786  14.166 -58.812  1.00 41.41           H  
ATOM   4735  C   THR A 313      59.648  13.474 -59.493  1.00 41.41           C  
ATOM   4736  CB  THR A 313      58.571  15.630 -60.109  1.00 41.41           C  
ATOM   4737  HB  THR A 313      58.612  15.100 -61.061  1.00 41.41           H  
ATOM   4738  O   THR A 313      60.758  13.688 -59.964  1.00 41.41           O  
ATOM   4739  CG2 THR A 313      57.216  16.334 -60.038  1.00 41.41           C  
ATOM   4740 HG21 THR A 313      57.075  16.812 -59.068  1.00 41.41           H  
ATOM   4741 HG22 THR A 313      57.163  17.092 -60.820  1.00 41.41           H  
ATOM   4742 HG23 THR A 313      56.417  15.610 -60.201  1.00 41.41           H  
ATOM   4743  OG1 THR A 313      59.573  16.615 -60.109  1.00 41.41           O  
ATOM   4744  HG1 THR A 313      60.410  16.165 -59.976  1.00 41.41           H  
ATOM   4745  N   GLY A 314      59.041  12.283 -59.622  1.00 43.17           N  
ATOM   4746  H   GLY A 314      58.150  12.144 -59.169  1.00 43.17           H  
ATOM   4747  CA  GLY A 314      59.543  11.170 -60.441  1.00 43.17           C  
ATOM   4748  HA2 GLY A 314      59.787  11.536 -61.439  1.00 43.17           H  
ATOM   4749  HA3 GLY A 314      60.460  10.784 -59.996  1.00 43.17           H  
ATOM   4750  C   GLY A 314      58.538  10.010 -60.553  1.00 43.17           C  
ATOM   4751  O   GLY A 314      58.237   9.348 -59.567  1.00 43.17           O  
ATOM   4752  N   SER A 315      58.020   9.765 -61.756  1.00 33.09           N  
ATOM   4753  H   SER A 315      58.400  10.296 -62.526  1.00 33.09           H  
ATOM   4754  CA  SER A 315      57.195   8.607 -62.171  1.00 33.09           C  
ATOM   4755  HA  SER A 315      57.191   7.847 -61.389  1.00 33.09           H  
ATOM   4756  C   SER A 315      57.852   8.022 -63.450  1.00 33.09           C  
ATOM   4757  CB  SER A 315      55.761   9.114 -62.427  1.00 33.09           C  
ATOM   4758  HB2 SER A 315      55.588  10.017 -61.842  1.00 33.09           H  
ATOM   4759  HB3 SER A 315      55.648   9.373 -63.480  1.00 33.09           H  
ATOM   4760  O   SER A 315      58.660   8.764 -64.019  1.00 33.09           O  
ATOM   4761  OG  SER A 315      54.776   8.171 -62.056  1.00 33.09           O  
ATOM   4762  HG  SER A 315      54.692   8.184 -61.099  1.00 33.09           H  
ATOM   4763  N   PRO A 316      57.552   6.803 -63.977  1.00 40.25           N  
ATOM   4764  CA  PRO A 316      56.374   5.959 -63.711  1.00 40.25           C  
ATOM   4765  HA  PRO A 316      55.907   6.191 -62.754  1.00 40.25           H  
ATOM   4766  C   PRO A 316      56.591   4.407 -63.777  1.00 40.25           C  
ATOM   4767  CB  PRO A 316      55.491   6.419 -64.888  1.00 40.25           C  
ATOM   4768  HB2 PRO A 316      54.645   5.764 -65.097  1.00 40.25           H  
ATOM   4769  HB3 PRO A 316      55.105   7.418 -64.684  1.00 40.25           H  
ATOM   4770  O   PRO A 316      57.709   3.905 -63.789  1.00 40.25           O  
ATOM   4771  CG  PRO A 316      56.482   6.504 -66.064  1.00 40.25           C  
ATOM   4772  HG2 PRO A 316      56.296   7.405 -66.648  1.00 40.25           H  
ATOM   4773  HG3 PRO A 316      56.432   5.623 -66.704  1.00 40.25           H  
ATOM   4774  CD  PRO A 316      57.853   6.566 -65.388  1.00 40.25           C  
ATOM   4775  HD2 PRO A 316      58.373   5.615 -65.508  1.00 40.25           H  
ATOM   4776  HD3 PRO A 316      58.455   7.348 -65.851  1.00 40.25           H  
ATOM   4777  N   THR A 317      55.474   3.669 -63.918  1.00 37.80           N  
ATOM   4778  H   THR A 317      54.622   4.196 -63.786  1.00 37.80           H  
ATOM   4779  CA  THR A 317      55.281   2.344 -64.582  1.00 37.80           C  
ATOM   4780  HA  THR A 317      54.196   2.238 -64.595  1.00 37.80           H  
ATOM   4781  C   THR A 317      55.766   1.006 -63.966  1.00 37.80           C  
ATOM   4782  CB  THR A 317      55.660   2.361 -66.080  1.00 37.80           C  
ATOM   4783  HB  THR A 317      55.659   1.335 -66.449  1.00 37.80           H  
ATOM   4784  O   THR A 317      56.951   0.749 -63.830  1.00 37.80           O  
ATOM   4785  CG2 THR A 317      54.674   3.162 -66.936  1.00 37.80           C  
ATOM   4786 HG21 THR A 317      53.650   2.817 -66.790  1.00 37.80           H  
ATOM   4787 HG22 THR A 317      54.716   4.221 -66.684  1.00 37.80           H  
ATOM   4788 HG23 THR A 317      54.940   3.044 -67.987  1.00 37.80           H  
ATOM   4789  OG1 THR A 317      56.929   2.914 -66.314  1.00 37.80           O  
ATOM   4790  HG1 THR A 317      57.461   2.785 -65.525  1.00 37.80           H  
ATOM   4791  N   PHE A 318      54.778   0.109 -63.772  1.00 32.94           N  
ATOM   4792  H   PHE A 318      53.855   0.520 -63.758  1.00 32.94           H  
ATOM   4793  CA  PHE A 318      54.727  -1.358 -64.008  1.00 32.94           C  
ATOM   4794  HA  PHE A 318      53.898  -1.725 -63.403  1.00 32.94           H  
ATOM   4795  C   PHE A 318      55.913  -2.299 -63.690  1.00 32.94           C  
ATOM   4796  CB  PHE A 318      54.328  -1.608 -65.478  1.00 32.94           C  
ATOM   4797  HB2 PHE A 318      54.994  -1.043 -66.130  1.00 32.94           H  
ATOM   4798  HB3 PHE A 318      54.491  -2.660 -65.713  1.00 32.94           H  
ATOM   4799  O   PHE A 318      56.945  -2.247 -64.344  1.00 32.94           O  
ATOM   4800  CG  PHE A 318      52.889  -1.290 -65.827  1.00 32.94           C  
ATOM   4801  CD1 PHE A 318      51.899  -2.285 -65.719  1.00 32.94           C  
ATOM   4802  HD1 PHE A 318      52.158  -3.276 -65.377  1.00 32.94           H  
ATOM   4803  CD2 PHE A 318      52.540  -0.014 -66.298  1.00 32.94           C  
ATOM   4804  HD2 PHE A 318      53.310   0.732 -66.429  1.00 32.94           H  
ATOM   4805  CE1 PHE A 318      50.568  -1.996 -66.068  1.00 32.94           C  
ATOM   4806  HE1 PHE A 318      49.809  -2.760 -65.990  1.00 32.94           H  
ATOM   4807  CE2 PHE A 318      51.208   0.283 -66.636  1.00 32.94           C  
ATOM   4808  HE2 PHE A 318      50.945   1.263 -67.005  1.00 32.94           H  
ATOM   4809  CZ  PHE A 318      50.221  -0.710 -66.520  1.00 32.94           C  
ATOM   4810  HZ  PHE A 318      49.198  -0.490 -66.790  1.00 32.94           H  
ATOM   4811  N   PHE A 319      55.623  -3.369 -62.927  1.00 36.67           N  
ATOM   4812  H   PHE A 319      54.966  -3.221 -62.173  1.00 36.67           H  
ATOM   4813  CA  PHE A 319      55.589  -4.755 -63.455  1.00 36.67           C  
ATOM   4814  HA  PHE A 319      55.044  -4.725 -64.398  1.00 36.67           H  
ATOM   4815  C   PHE A 319      54.797  -5.707 -62.523  1.00 36.67           C  
ATOM   4816  CB  PHE A 319      56.998  -5.316 -63.755  1.00 36.67           C  
ATOM   4817  HB2 PHE A 319      57.760  -4.615 -63.414  1.00 36.67           H  
ATOM   4818  HB3 PHE A 319      57.156  -6.239 -63.197  1.00 36.67           H  
ATOM   4819  O   PHE A 319      54.594  -5.401 -61.352  1.00 36.67           O  
ATOM   4820  CG  PHE A 319      57.204  -5.607 -65.235  1.00 36.67           C  
ATOM   4821  CD1 PHE A 319      56.636  -6.757 -65.822  1.00 36.67           C  
ATOM   4822  HD1 PHE A 319      56.103  -7.470 -65.212  1.00 36.67           H  
ATOM   4823  CD2 PHE A 319      57.914  -4.700 -66.045  1.00 36.67           C  
ATOM   4824  HD2 PHE A 319      58.360  -3.817 -65.610  1.00 36.67           H  
ATOM   4825  CE1 PHE A 319      56.755  -6.978 -67.208  1.00 36.67           C  
ATOM   4826  HE1 PHE A 319      56.306  -7.851 -67.659  1.00 36.67           H  
ATOM   4827  CE2 PHE A 319      58.034  -4.922 -67.428  1.00 36.67           C  
ATOM   4828  HE2 PHE A 319      58.570  -4.211 -68.040  1.00 36.67           H  
ATOM   4829  CZ  PHE A 319      57.449  -6.057 -68.012  1.00 36.67           C  
ATOM   4830  HZ  PHE A 319      57.536  -6.220 -69.076  1.00 36.67           H  
ATOM   4831  N   SER A 320      54.334  -6.859 -63.032  1.00 31.65           N  
ATOM   4832  H   SER A 320      54.508  -7.048 -64.008  1.00 31.65           H  
ATOM   4833  CA  SER A 320      53.501  -7.841 -62.300  1.00 31.65           C  
ATOM   4834  HA  SER A 320      53.476  -7.584 -61.241  1.00 31.65           H  
ATOM   4835  C   SER A 320      54.002  -9.287 -62.440  1.00 31.65           C  
ATOM   4836  CB  SER A 320      52.065  -7.793 -62.842  1.00 31.65           C  
ATOM   4837  HB2 SER A 320      51.662  -6.787 -62.725  1.00 31.65           H  
ATOM   4838  HB3 SER A 320      51.442  -8.486 -62.277  1.00 31.65           H  
ATOM   4839  O   SER A 320      54.351  -9.666 -63.561  1.00 31.65           O  
ATOM   4840  OG  SER A 320      52.047  -8.155 -64.214  1.00 31.65           O  
ATOM   4841  HG  SER A 320      52.678  -8.865 -64.350  1.00 31.65           H  
ATOM   4842  N   LYS A 321      53.968 -10.087 -61.352  1.00 35.41           N  
ATOM   4843  H   LYS A 321      53.821  -9.617 -60.470  1.00 35.41           H  
ATOM   4844  CA  LYS A 321      54.085 -11.577 -61.246  1.00 35.41           C  
ATOM   4845  HA  LYS A 321      53.156 -12.051 -61.562  1.00 35.41           H  
ATOM   4846  C   LYS A 321      54.329 -11.968 -59.763  1.00 35.41           C  
ATOM   4847  CB  LYS A 321      55.261 -12.069 -62.125  1.00 35.41           C  
ATOM   4848  HB2 LYS A 321      55.938 -11.241 -62.339  1.00 35.41           H  
ATOM   4849  HB3 LYS A 321      55.869 -12.801 -61.594  1.00 35.41           H  
ATOM   4850  O   LYS A 321      54.924 -11.163 -59.061  1.00 35.41           O  
ATOM   4851  CG  LYS A 321      54.746 -12.689 -63.438  1.00 35.41           C  
ATOM   4852  HG2 LYS A 321      54.351 -13.683 -63.230  1.00 35.41           H  
ATOM   4853  HG3 LYS A 321      53.934 -12.089 -63.847  1.00 35.41           H  
ATOM   4854  CD  LYS A 321      55.856 -12.803 -64.489  1.00 35.41           C  
ATOM   4855  HD2 LYS A 321      56.291 -11.817 -64.655  1.00 35.41           H  
ATOM   4856  HD3 LYS A 321      56.626 -13.480 -64.119  1.00 35.41           H  
ATOM   4857  CE  LYS A 321      55.268 -13.333 -65.802  1.00 35.41           C  
ATOM   4858  HE2 LYS A 321      54.507 -12.631 -66.145  1.00 35.41           H  
ATOM   4859  HE3 LYS A 321      54.777 -14.285 -65.601  1.00 35.41           H  
ATOM   4860  NZ  LYS A 321      56.314 -13.506 -66.839  1.00 35.41           N  
ATOM   4861  HZ1 LYS A 321      57.014 -14.164 -66.528  1.00 35.41           H  
ATOM   4862  HZ2 LYS A 321      56.767 -12.623 -67.029  1.00 35.41           H  
ATOM   4863  HZ3 LYS A 321      55.909 -13.848 -67.699  1.00 35.41           H  
ATOM   4864  N   THR A 322      53.944 -13.121 -59.188  1.00 36.99           N  
ATOM   4865  H   THR A 322      54.199 -13.155 -58.211  1.00 36.99           H  
ATOM   4866  CA  THR A 322      53.101 -14.273 -59.611  1.00 36.99           C  
ATOM   4867  HA  THR A 322      52.288 -13.915 -60.243  1.00 36.99           H  
ATOM   4868  C   THR A 322      52.485 -14.954 -58.363  1.00 36.99           C  
ATOM   4869  CB  THR A 322      53.888 -15.389 -60.344  1.00 36.99           C  
ATOM   4870  HB  THR A 322      54.063 -16.224 -59.665  1.00 36.99           H  
ATOM   4871  O   THR A 322      52.954 -14.715 -57.254  1.00 36.99           O  
ATOM   4872  CG2 THR A 322      53.110 -15.911 -61.552  1.00 36.99           C  
ATOM   4873 HG21 THR A 322      52.202 -16.414 -61.222  1.00 36.99           H  
ATOM   4874 HG22 THR A 322      53.722 -16.634 -62.092  1.00 36.99           H  
ATOM   4875 HG23 THR A 322      52.846 -15.091 -62.219  1.00 36.99           H  
ATOM   4876  OG1 THR A 322      55.145 -14.982 -60.815  1.00 36.99           O  
ATOM   4877  HG1 THR A 322      55.729 -14.924 -60.055  1.00 36.99           H  
ATOM   4878  N   VAL A 323      51.495 -15.843 -58.533  1.00 38.18           N  
ATOM   4879  H   VAL A 323      51.203 -16.057 -59.476  1.00 38.18           H  
ATOM   4880  CA  VAL A 323      50.845 -16.651 -57.467  1.00 38.18           C  
ATOM   4881  HA  VAL A 323      51.181 -16.314 -56.486  1.00 38.18           H  
ATOM   4882  C   VAL A 323      51.190 -18.148 -57.614  1.00 38.18           C  
ATOM   4883  CB  VAL A 323      49.307 -16.472 -57.544  1.00 38.18           C  
ATOM   4884  HB  VAL A 323      48.978 -16.750 -58.546  1.00 38.18           H  
ATOM   4885  O   VAL A 323      51.371 -18.594 -58.747  1.00 38.18           O  
ATOM   4886  CG1 VAL A 323      48.520 -17.330 -56.542  1.00 38.18           C  
ATOM   4887 HG11 VAL A 323      48.907 -17.185 -55.533  1.00 38.18           H  
ATOM   4888 HG12 VAL A 323      48.582 -18.384 -56.811  1.00 38.18           H  
ATOM   4889 HG13 VAL A 323      47.465 -17.055 -56.559  1.00 38.18           H  
ATOM   4890  CG2 VAL A 323      48.900 -15.011 -57.308  1.00 38.18           C  
ATOM   4891 HG21 VAL A 323      47.818 -14.908 -57.382  1.00 38.18           H  
ATOM   4892 HG22 VAL A 323      49.221 -14.692 -56.316  1.00 38.18           H  
ATOM   4893 HG23 VAL A 323      49.353 -14.360 -58.056  1.00 38.18           H  
ATOM   4894  N   PRO A 324      51.205 -18.938 -56.519  1.00 43.19           N  
ATOM   4895  CA  PRO A 324      50.910 -20.379 -56.565  1.00 43.19           C  
ATOM   4896  HA  PRO A 324      50.678 -20.680 -57.587  1.00 43.19           H  
ATOM   4897  C   PRO A 324      49.757 -20.817 -55.604  1.00 43.19           C  
ATOM   4898  CB  PRO A 324      52.238 -21.029 -56.181  1.00 43.19           C  
ATOM   4899  HB2 PRO A 324      52.103 -22.029 -55.768  1.00 43.19           H  
ATOM   4900  HB3 PRO A 324      52.888 -21.066 -57.056  1.00 43.19           H  
ATOM   4901  O   PRO A 324      49.764 -20.416 -54.440  1.00 43.19           O  
ATOM   4902  CG  PRO A 324      52.824 -20.058 -55.151  1.00 43.19           C  
ATOM   4903  HG2 PRO A 324      52.557 -20.380 -54.145  1.00 43.19           H  
ATOM   4904  HG3 PRO A 324      53.908 -19.997 -55.248  1.00 43.19           H  
ATOM   4905  CD  PRO A 324      52.162 -18.703 -55.445  1.00 43.19           C  
ATOM   4906  HD2 PRO A 324      51.645 -18.338 -54.557  1.00 43.19           H  
ATOM   4907  HD3 PRO A 324      52.920 -17.983 -55.755  1.00 43.19           H  
ATOM   4908  N   PRO A 325      48.780 -21.646 -56.046  1.00 43.99           N  
ATOM   4909  CA  PRO A 325      47.651 -22.155 -55.232  1.00 43.99           C  
ATOM   4910  HA  PRO A 325      47.544 -21.592 -54.305  1.00 43.99           H  
ATOM   4911  C   PRO A 325      47.735 -23.670 -54.904  1.00 43.99           C  
ATOM   4912  CB  PRO A 325      46.448 -21.896 -56.140  1.00 43.99           C  
ATOM   4913  HB2 PRO A 325      46.202 -20.834 -56.131  1.00 43.99           H  
ATOM   4914  HB3 PRO A 325      45.576 -22.489 -55.865  1.00 43.99           H  
ATOM   4915  O   PRO A 325      48.535 -24.366 -55.519  1.00 43.99           O  
ATOM   4916  CG  PRO A 325      46.996 -22.290 -57.515  1.00 43.99           C  
ATOM   4917  HG2 PRO A 325      46.468 -21.776 -58.318  1.00 43.99           H  
ATOM   4918  HG3 PRO A 325      46.926 -23.370 -57.648  1.00 43.99           H  
ATOM   4919  CD  PRO A 325      48.469 -21.872 -57.454  1.00 43.99           C  
ATOM   4920  HD2 PRO A 325      49.103 -22.656 -57.869  1.00 43.99           H  
ATOM   4921  HD3 PRO A 325      48.592 -20.947 -58.018  1.00 43.99           H  
ATOM   4922  N   PHE A 326      46.857 -24.204 -54.029  1.00 40.01           N  
ATOM   4923  H   PHE A 326      46.213 -23.583 -53.561  1.00 40.01           H  
ATOM   4924  CA  PHE A 326      46.533 -25.653 -53.923  1.00 40.01           C  
ATOM   4925  HA  PHE A 326      46.529 -26.037 -54.943  1.00 40.01           H  
ATOM   4926  C   PHE A 326      45.088 -25.936 -53.400  1.00 40.01           C  
ATOM   4927  CB  PHE A 326      47.643 -26.422 -53.169  1.00 40.01           C  
ATOM   4928  HB2 PHE A 326      47.199 -27.159 -52.499  1.00 40.01           H  
ATOM   4929  HB3 PHE A 326      48.214 -25.733 -52.547  1.00 40.01           H  
ATOM   4930  O   PHE A 326      44.346 -24.991 -53.146  1.00 40.01           O  
ATOM   4931  CG  PHE A 326      48.577 -27.160 -54.122  1.00 40.01           C  
ATOM   4932  CD1 PHE A 326      48.103 -28.276 -54.843  1.00 40.01           C  
ATOM   4933  HD1 PHE A 326      47.106 -28.651 -54.670  1.00 40.01           H  
ATOM   4934  CD2 PHE A 326      49.885 -26.693 -54.360  1.00 40.01           C  
ATOM   4935  HD2 PHE A 326      50.250 -25.823 -53.832  1.00 40.01           H  
ATOM   4936  CE1 PHE A 326      48.915 -28.895 -55.810  1.00 40.01           C  
ATOM   4937  HE1 PHE A 326      48.542 -29.743 -56.366  1.00 40.01           H  
ATOM   4938  CE2 PHE A 326      50.696 -27.309 -55.331  1.00 40.01           C
[truncated: 1,245,870 more chars]
