# Supplementary material for: Widespread Horizontal Gene Transfer Among Animal Viruses
Source: bioRxiv. 2024 Mar 26:2024.03.25.586562. Preprint. [Version 2] doi: 10.1101/2024.03.25.586562 (PMC11071296; doi:10.1101/2024.03.25.586562)
Supplement: Supplement 7 [file media-7.zip › File7_PDB/Papilloma8150_L2.pdb]

ATOM      1  N   MET A   1      46.445  41.317 -46.719  1.00 47.59           N  
ATOM      2  H   MET A   1      46.333  42.118 -47.324  1.00 47.59           H  
ATOM      3  H2  MET A   1      47.428  41.113 -46.609  1.00 47.59           H  
ATOM      4  H3  MET A   1      45.997  40.520 -47.147  1.00 47.59           H  
ATOM      5  CA  MET A   1      45.816  41.573 -45.407  1.00 47.59           C  
ATOM      6  HA  MET A   1      46.324  42.401 -44.913  1.00 47.59           H  
ATOM      7  C   MET A   1      46.010  40.307 -44.578  1.00 47.59           C  
ATOM      8  CB  MET A   1      44.345  41.969 -45.644  1.00 47.59           C  
ATOM      9  HB2 MET A   1      43.736  41.087 -45.841  1.00 47.59           H  
ATOM     10  HB3 MET A   1      44.317  42.584 -46.543  1.00 47.59           H  
ATOM     11  O   MET A   1      45.366  39.310 -44.869  1.00 47.59           O  
ATOM     12  CG  MET A   1      43.693  42.800 -44.538  1.00 47.59           C  
ATOM     13  HG2 MET A   1      43.401  42.139 -43.722  1.00 47.59           H  
ATOM     14  HG3 MET A   1      44.400  43.539 -44.160  1.00 47.59           H  
ATOM     15  SD  MET A   1      42.235  43.671 -45.176  1.00 47.59           S  
ATOM     16  CE  MET A   1      41.264  43.896 -43.664  1.00 47.59           C  
ATOM     17  HE1 MET A   1      41.019  42.924 -43.235  1.00 47.59           H  
ATOM     18  HE2 MET A   1      41.835  44.480 -42.942  1.00 47.59           H  
ATOM     19  HE3 MET A   1      40.341  44.424 -43.902  1.00 47.59           H  
ATOM     20  N   GLN A   2      47.024  40.272 -43.706  1.00 47.10           N  
ATOM     21  H   GLN A   2      47.499  41.121 -43.436  1.00 47.10           H  
ATOM     22  CA  GLN A   2      47.373  39.064 -42.939  1.00 47.10           C  
ATOM     23  HA  GLN A   2      47.307  38.202 -43.603  1.00 47.10           H  
ATOM     24  C   GLN A   2      46.388  38.878 -41.772  1.00 47.10           C  
ATOM     25  CB  GLN A   2      48.815  39.150 -42.409  1.00 47.10           C  
ATOM     26  HB2 GLN A   2      48.913  38.493 -41.544  1.00 47.10           H  
ATOM     27  HB3 GLN A   2      49.015  40.169 -42.077  1.00 47.10           H  
ATOM     28  O   GLN A   2      46.112  39.855 -41.073  1.00 47.10           O  
ATOM     29  CG  GLN A   2      49.867  38.711 -43.443  1.00 47.10           C  
ATOM     30  HG2 GLN A   2      49.716  37.658 -43.679  1.00 47.10           H  
ATOM     31  HG3 GLN A   2      49.745  39.290 -44.358  1.00 47.10           H  
ATOM     32  CD  GLN A   2      51.302  38.903 -42.948  1.00 47.10           C  
ATOM     33  NE2 GLN A   2      52.281  38.296 -43.580  1.00 47.10           N  
ATOM     34 HE21 GLN A   2      52.113  37.666 -44.352  1.00 47.10           H  
ATOM     35 HE22 GLN A   2      53.204  38.455 -43.203  1.00 47.10           H  
ATOM     36  OE1 GLN A   2      51.572  39.625 -42.006  1.00 47.10           O  
ATOM     37  N   PRO A   3      45.858  37.663 -41.544  1.00 59.14           N  
ATOM     38  CA  PRO A   3      44.999  37.391 -40.403  1.00 59.14           C  
ATOM     39  HA  PRO A   3      44.227  38.156 -40.317  1.00 59.14           H  
ATOM     40  C   PRO A   3      45.847  37.381 -39.125  1.00 59.14           C  
ATOM     41  CB  PRO A   3      44.338  36.043 -40.709  1.00 59.14           C  
ATOM     42  HB2 PRO A   3      44.111  35.481 -39.804  1.00 59.14           H  
ATOM     43  HB3 PRO A   3      43.429  36.212 -41.287  1.00 59.14           H  
ATOM     44  O   PRO A   3      46.757  36.568 -38.972  1.00 59.14           O  
ATOM     45  CG  PRO A   3      45.365  35.324 -41.584  1.00 59.14           C  
ATOM     46  HG2 PRO A   3      44.890  34.622 -42.269  1.00 59.14           H  
ATOM     47  HG3 PRO A   3      46.085  34.805 -40.951  1.00 59.14           H  
ATOM     48  CD  PRO A   3      46.067  36.456 -42.332  1.00 59.14           C  
ATOM     49  HD2 PRO A   3      47.128  36.229 -42.435  1.00 59.14           H  
ATOM     50  HD3 PRO A   3      45.610  36.581 -43.313  1.00 59.14           H  
ATOM     51  N   THR A   4      45.565  38.299 -38.203  1.00 65.07           N  
ATOM     52  H   THR A   4      44.815  38.957 -38.365  1.00 65.07           H  
ATOM     53  CA  THR A   4      46.173  38.309 -36.872  1.00 65.07           C  
ATOM     54  HA  THR A   4      47.250  38.183 -36.978  1.00 65.07           H  
ATOM     55  C   THR A   4      45.633  37.125 -36.068  1.00 65.07           C  
ATOM     56  CB  THR A   4      45.920  39.648 -36.155  1.00 65.07           C  
ATOM     57  HB  THR A   4      46.182  39.550 -35.102  1.00 65.07           H  
ATOM     58  O   THR A   4      44.422  36.959 -35.912  1.00 65.07           O  
ATOM     59  CG2 THR A   4      46.753  40.773 -36.770  1.00 65.07           C  
ATOM     60 HG21 THR A   4      46.486  40.912 -37.818  1.00 65.07           H  
ATOM     61 HG22 THR A   4      47.812  40.524 -36.704  1.00 65.07           H  
ATOM     62 HG23 THR A   4      46.580  41.703 -36.228  1.00 65.07           H  
ATOM     63  OG1 THR A   4      44.574  40.053 -36.273  1.00 65.07           O  
ATOM     64  HG1 THR A   4      44.478  40.886 -35.805  1.00 65.07           H  
ATOM     65  N   MET A   5      46.526  36.261 -35.572  1.00 59.42           N  
ATOM     66  H   MET A   5      47.507  36.401 -35.766  1.00 59.42           H  
ATOM     67  CA  MET A   5      46.129  35.154 -34.700  1.00 59.42           C  
ATOM     68  HA  MET A   5      45.402  34.541 -35.233  1.00 59.42           H  
ATOM     69  C   MET A   5      45.461  35.707 -33.437  1.00 59.42           C  
ATOM     70  CB  MET A   5      47.317  34.261 -34.316  1.00 59.42           C  
ATOM     71  HB2 MET A   5      48.129  34.872 -33.921  1.00 59.42           H  
ATOM     72  HB3 MET A   5      46.987  33.589 -33.524  1.00 59.42           H  
ATOM     73  O   MET A   5      46.013  36.557 -32.738  1.00 59.42           O  
ATOM     74  CG  MET A   5      47.840  33.398 -35.467  1.00 59.42           C  
ATOM     75  HG2 MET A   5      48.369  34.038 -36.172  1.00 59.42           H  
ATOM     76  HG3 MET A   5      47.004  32.927 -35.983  1.00 59.42           H  
ATOM     77  SD  MET A   5      48.959  32.098 -34.877  1.00 59.42           S  
ATOM     78  CE  MET A   5      49.874  31.735 -36.398  1.00 59.42           C  
ATOM     79  HE1 MET A   5      50.596  30.942 -36.206  1.00 59.42           H  
ATOM     80  HE2 MET A   5      50.403  32.627 -36.733  1.00 59.42           H  
ATOM     81  HE3 MET A   5      49.182  31.409 -37.175  1.00 59.42           H  
ATOM     82  N   ARG A   6      44.255  35.213 -33.148  1.00 61.37           N  
ATOM     83  H   ARG A   6      43.869  34.538 -33.792  1.00 61.37           H  
ATOM     84  CA  ARG A   6      43.478  35.564 -31.954  1.00 61.37           C  
ATOM     85  HA  ARG A   6      43.327  36.643 -31.963  1.00 61.37           H  
ATOM     86  C   ARG A   6      44.276  35.195 -30.698  1.00 61.37           C  
ATOM     87  CB  ARG A   6      42.118  34.834 -32.010  1.00 61.37           C  
ATOM     88  HB2 ARG A   6      42.081  34.069 -31.234  1.00 61.37           H  
ATOM     89  HB3 ARG A   6      42.012  34.325 -32.968  1.00 61.37           H  
ATOM     90  O   ARG A   6      44.704  34.052 -30.555  1.00 61.37           O  
ATOM     91  CG  ARG A   6      40.918  35.775 -31.841  1.00 61.37           C  
ATOM     92  HG2 ARG A   6      40.970  36.261 -30.867  1.00 61.37           H  
ATOM     93  HG3 ARG A   6      40.938  36.532 -32.625  1.00 61.37           H  
ATOM     94  CD  ARG A   6      39.617  34.965 -31.946  1.00 61.37           C  
ATOM     95  HD2 ARG A   6      39.621  34.203 -31.167  1.00 61.37           H  
ATOM     96  HD3 ARG A   6      39.590  34.471 -32.917  1.00 61.37           H  
ATOM     97  NE  ARG A   6      38.417  35.811 -31.799  1.00 61.37           N  
ATOM     98  HE  ARG A   6      38.560  36.811 -31.772  1.00 61.37           H  
ATOM     99  NH1 ARG A   6      36.858  34.116 -31.808  1.00 61.37           N  
ATOM    100 HH11 ARG A   6      35.894  33.816 -31.797  1.00 61.37           H  
ATOM    101 HH12 ARG A   6      37.592  33.437 -31.949  1.00 61.37           H  
ATOM    102  NH2 ARG A   6      36.181  36.230 -31.614  1.00 61.37           N  
ATOM    103 HH21 ARG A   6      35.228  35.895 -31.601  1.00 61.37           H  
ATOM    104 HH22 ARG A   6      36.355  37.224 -31.592  1.00 61.37           H  
ATOM    105  CZ  ARG A   6      37.164  35.383 -31.741  1.00 61.37           C  
ATOM    106  N   ALA A   7      44.448  36.149 -29.783  1.00 70.01           N  
ATOM    107  H   ALA A   7      44.126  37.084 -29.989  1.00 70.01           H  
ATOM    108  CA  ALA A   7      45.140  35.920 -28.517  1.00 70.01           C  
ATOM    109  HA  ALA A   7      46.168  35.636 -28.741  1.00 70.01           H  
ATOM    110  C   ALA A   7      44.477  34.775 -27.730  1.00 70.01           C  
ATOM    111  CB  ALA A   7      45.172  37.228 -27.716  1.00 70.01           C  
ATOM    112  HB1 ALA A   7      45.710  37.072 -26.781  1.00 70.01           H  
ATOM    113  HB2 ALA A   7      44.157  37.554 -27.490  1.00 70.01           H  
ATOM    114  HB3 ALA A   7      45.682  38.002 -28.289  1.00 70.01           H  
ATOM    115  O   ALA A   7      43.264  34.777 -27.498  1.00 70.01           O  
ATOM    116  N   LYS A   8      45.282  33.783 -27.332  1.00 74.46           N  
ATOM    117  H   LYS A   8      46.261  33.852 -27.570  1.00 74.46           H  
ATOM    118  CA  LYS A   8      44.829  32.599 -26.593  1.00 74.46           C  
ATOM    119  HA  LYS A   8      44.017  32.145 -27.161  1.00 74.46           H  
ATOM    120  C   LYS A   8      44.291  33.035 -25.227  1.00 74.46           C  
ATOM    121  CB  LYS A   8      45.995  31.595 -26.502  1.00 74.46           C  
ATOM    122  HB2 LYS A   8      46.733  31.959 -25.789  1.00 74.46           H  
ATOM    123  HB3 LYS A   8      46.472  31.542 -27.481  1.00 74.46           H  
ATOM    124  O   LYS A   8      45.007  33.646 -24.438  1.00 74.46           O  
ATOM    125  CG  LYS A   8      45.563  30.170 -26.114  1.00 74.46           C  
ATOM    126  HG2 LYS A   8      45.154  30.175 -25.104  1.00 74.46           H  
ATOM    127  HG3 LYS A   8      44.792  29.831 -26.807  1.00 74.46           H  
ATOM    128  CD  LYS A   8      46.762  29.206 -26.183  1.00 74.46           C  
ATOM    129  HD2 LYS A   8      47.202  29.260 -27.178  1.00 74.46           H  
ATOM    130  HD3 LYS A   8      47.509  29.520 -25.454  1.00 74.46           H  
ATOM    131  CE  LYS A   8      46.341  27.757 -25.899  1.00 74.46           C  
ATOM    132  HE2 LYS A   8      45.574  27.471 -26.619  1.00 74.46           H  
ATOM    133  HE3 LYS A   8      45.896  27.711 -24.905  1.00 74.46           H  
ATOM    134  NZ  LYS A   8      47.490  26.814 -25.986  1.00 74.46           N  
ATOM    135  HZ1 LYS A   8      47.899  26.828 -26.909  1.00 74.46           H  
ATOM    136  HZ2 LYS A   8      47.192  25.867 -25.800  1.00 74.46           H  
ATOM    137  HZ3 LYS A   8      48.209  27.051 -25.317  1.00 74.46           H  
ATOM    138  N   ARG A   9      43.020  32.735 -24.948  1.00 69.02           N  
ATOM    139  H   ARG A   9      42.484  32.263 -25.662  1.00 69.02           H  
ATOM    140  CA  ARG A   9      42.364  33.075 -23.677  1.00 69.02           C  
ATOM    141  HA  ARG A   9      42.517  34.139 -23.492  1.00 69.02           H  
ATOM    142  C   ARG A   9      43.032  32.287 -22.545  1.00 69.02           C  
ATOM    143  CB  ARG A   9      40.852  32.798 -23.807  1.00 69.02           C  
ATOM    144  HB2 ARG A   9      40.526  33.126 -24.794  1.00 69.02           H  
ATOM    145  HB3 ARG A   9      40.671  31.726 -23.736  1.00 69.02           H  
ATOM    146  O   ARG A   9      42.912  31.066 -22.491  1.00 69.02           O  
ATOM    147  CG  ARG A   9      39.992  33.537 -22.769  1.00 69.02           C  
ATOM    148  HG2 ARG A   9      40.129  34.611 -22.895  1.00 69.02           H  
ATOM    149  HG3 ARG A   9      40.297  33.252 -21.762  1.00 69.02           H  
ATOM    150  CD  ARG A   9      38.510  33.179 -22.977  1.00 69.02           C  
ATOM    151  HD2 ARG A   9      38.259  33.309 -24.030  1.00 69.02           H  
ATOM    152  HD3 ARG A   9      38.375  32.129 -22.719  1.00 69.02           H  
ATOM    153  NE  ARG A   9      37.599  34.021 -22.171  1.00 69.02           N  
ATOM    154  HE  ARG A   9      37.956  34.915 -21.864  1.00 69.02           H  
ATOM    155  NH1 ARG A   9      35.764  32.623 -22.203  1.00 69.02           N  
ATOM    156 HH11 ARG A   9      34.800  32.436 -21.963  1.00 69.02           H  
ATOM    157 HH12 ARG A   9      36.278  31.930 -22.728  1.00 69.02           H  
ATOM    158  NH2 ARG A   9      35.610  34.603 -21.206  1.00 69.02           N  
ATOM    159 HH21 ARG A   9      34.648  34.377 -21.000  1.00 69.02           H  
ATOM    160 HH22 ARG A   9      35.969  35.515 -20.961  1.00 69.02           H  
ATOM    161  CZ  ARG A   9      36.338  33.744 -21.865  1.00 69.02           C  
ATOM    162  N   VAL A  10      43.748  32.977 -21.660  1.00 78.09           N  
ATOM    163  H   VAL A  10      43.892  33.964 -21.820  1.00 78.09           H  
ATOM    164  CA  VAL A  10      44.358  32.369 -20.469  1.00 78.09           C  
ATOM    165  HA  VAL A  10      44.793  31.411 -20.755  1.00 78.09           H  
ATOM    166  C   VAL A  10      43.262  32.106 -19.436  1.00 78.09           C  
ATOM    167  CB  VAL A  10      45.497  33.244 -19.907  1.00 78.09           C  
ATOM    168  HB  VAL A  10      45.093  34.210 -19.604  1.00 78.09           H  
ATOM    169  O   VAL A  10      42.411  32.968 -19.192  1.00 78.09           O  
ATOM    170  CG1 VAL A  10      46.179  32.592 -18.699  1.00 78.09           C  
ATOM    171 HG11 VAL A  10      45.480  32.510 -17.866  1.00 78.09           H  
ATOM    172 HG12 VAL A  10      47.011  33.212 -18.366  1.00 78.09           H  
ATOM    173 HG13 VAL A  10      46.557  31.604 -18.957  1.00 78.09           H  
ATOM    174  CG2 VAL A  10      46.579  33.477 -20.972  1.00 78.09           C  
ATOM    175 HG21 VAL A  10      46.172  34.020 -21.826  1.00 78.09           H  
ATOM    176 HG22 VAL A  10      47.387  34.075 -20.552  1.00 78.09           H  
ATOM    177 HG23 VAL A  10      46.985  32.525 -21.313  1.00 78.09           H  
ATOM    178  N   LYS A  11      43.256  30.905 -18.847  1.00 80.04           N  
ATOM    179  H   LYS A  11      44.001  30.259 -19.069  1.00 80.04           H  
ATOM    180  CA  LYS A  11      42.348  30.567 -17.744  1.00 80.04           C  
ATOM    181  HA  LYS A  11      41.322  30.743 -18.066  1.00 80.04           H  
ATOM    182  C   LYS A  11      42.626  31.505 -16.568  1.00 80.04           C  
ATOM    183  CB  LYS A  11      42.501  29.091 -17.319  1.00 80.04           C  
ATOM    184  HB2 LYS A  11      42.419  29.029 -16.234  1.00 80.04           H  
ATOM    185  HB3 LYS A  11      43.489  28.720 -17.594  1.00 80.04           H  
ATOM    186  O   LYS A  11      43.765  31.633 -16.131  1.00 80.04           O  
ATOM    187  CG  LYS A  11      41.411  28.185 -17.918  1.00 80.04           C  
ATOM    188  HG2 LYS A  11      40.435  28.559 -17.609  1.00 80.04           H  
ATOM    189  HG3 LYS A  11      41.471  28.216 -19.006  1.00 80.04           H  
ATOM    190  CD  LYS A  11      41.562  26.729 -17.438  1.00 80.04           C  
ATOM    191  HD2 LYS A  11      42.496  26.322 -17.825  1.00 80.04           H  
ATOM    192  HD3 LYS A  11      41.600  26.717 -16.349  1.00 80.04           H  
ATOM    193  CE  LYS A  11      40.382  25.860 -17.908  1.00 80.04           C  
ATOM    194  HE2 LYS A  11      40.327  25.900 -18.996  1.00 80.04           H  
ATOM    195  HE3 LYS A  11      39.460  26.289 -17.515  1.00 80.04           H  
ATOM    196  NZ  LYS A  11      40.501  24.445 -17.460  1.00 80.04           N  
ATOM    197  HZ1 LYS A  11      39.703  23.904 -17.760  1.00 80.04           H  
ATOM    198  HZ2 LYS A  11      40.537  24.383 -16.452  1.00 80.04           H  
ATOM    199  HZ3 LYS A  11      41.329  24.002 -17.833  1.00 80.04           H  
ATOM    200  N   ARG A  12      41.578  32.155 -16.063  1.00 80.87           N  
ATOM    201  H   ARG A  12      40.668  31.944 -16.447  1.00 80.87           H  
ATOM    202  CA  ARG A  12      41.640  32.898 -14.798  1.00 80.87           C  
ATOM    203  HA  ARG A  12      42.559  33.484 -14.775  1.00 80.87           H  
ATOM    204  C   ARG A  12      41.717  31.894 -13.645  1.00 80.87           C  
ATOM    205  CB  ARG A  12      40.434  33.841 -14.665  1.00 80.87           C  
ATOM    206  HB2 ARG A  12      40.488  34.343 -13.699  1.00 80.87           H  
ATOM    207  HB3 ARG A  12      39.515  33.254 -14.692  1.00 80.87           H  
ATOM    208  O   ARG A  12      41.160  30.802 -13.764  1.00 80.87           O  
ATOM    209  CG  ARG A  12      40.401  34.902 -15.778  1.00 80.87           C  
ATOM    210  HG2 ARG A  12      40.329  34.417 -16.752  1.00 80.87           H  
ATOM    211  HG3 ARG A  12      41.319  35.489 -15.742  1.00 80.87           H  
ATOM    212  CD  ARG A  12      39.197  35.834 -15.600  1.00 80.87           C  
ATOM    213  HD2 ARG A  12      38.289  35.231 -15.605  1.00 80.87           H  
ATOM    214  HD3 ARG A  12      39.279  36.330 -14.633  1.00 80.87           H  
ATOM    215  NE  ARG A  12      39.129  36.849 -16.670  1.00 80.87           N  
ATOM    216  HE  ARG A  12      39.950  36.948 -17.251  1.00 80.87           H  
ATOM    217  NH1 ARG A  12      37.059  37.694 -16.136  1.00 80.87           N  
ATOM    218 HH11 ARG A  12      36.330  38.382 -16.261  1.00 80.87           H  
ATOM    219 HH12 ARG A  12      37.009  37.067 -15.346  1.00 80.87           H  
ATOM    220  NH2 ARG A  12      38.204  38.581 -17.831  1.00 80.87           N  
ATOM    221 HH21 ARG A  12      37.473  39.273 -17.916  1.00 80.87           H  
ATOM    222 HH22 ARG A  12      39.065  38.705 -18.344  1.00 80.87           H  
ATOM    223  CZ  ARG A  12      38.134  37.698 -16.874  1.00 80.87           C  
ATOM    224  N   ALA A  13      42.404  32.265 -12.565  1.00 84.17           N  
ATOM    225  H   ALA A  13      42.835  33.178 -12.540  1.00 84.17           H  
ATOM    226  CA  ALA A  13      42.494  31.444 -11.360  1.00 84.17           C  
ATOM    227  HA  ALA A  13      42.986  30.503 -11.609  1.00 84.17           H  
ATOM    228  C   ALA A  13      41.093  31.123 -10.813  1.00 84.17           C  
ATOM    229  CB  ALA A  13      43.354  32.176 -10.322  1.00 84.17           C  
ATOM    230  HB1 ALA A  13      44.352  32.356 -10.721  1.00 84.17           H  
ATOM    231  HB2 ALA A  13      42.891  33.125 -10.053  1.00 84.17           H  
ATOM    232  HB3 ALA A  13      43.442  31.563  -9.425  1.00 84.17           H  
ATOM    233  O   ALA A  13      40.192  31.966 -10.870  1.00 84.17           O  
ATOM    234  N   SER A  14      40.905  29.903 -10.304  1.00 89.64           N  
ATOM    235  H   SER A  14      41.695  29.280 -10.215  1.00 89.64           H  
ATOM    236  CA  SER A  14      39.647  29.517  -9.662  1.00 89.64           C  
ATOM    237  HA  SER A  14      38.829  29.788 -10.330  1.00 89.64           H  
ATOM    238  C   SER A  14      39.455  30.288  -8.351  1.00 89.64           C  
ATOM    239  CB  SER A  14      39.584  27.999  -9.437  1.00 89.64           C  
ATOM    240  HB2 SER A  14      39.766  27.486 -10.382  1.00 89.64           H  
ATOM    241  HB3 SER A  14      38.589  27.731  -9.083  1.00 89.64           H  
ATOM    242  O   SER A  14      40.423  30.719  -7.720  1.00 89.64           O  
ATOM    243  OG  SER A  14      40.539  27.581  -8.482  1.00 89.64           O  
ATOM    244  HG  SER A  14      40.429  26.641  -8.322  1.00 89.64           H  
ATOM    245  N   ALA A  15      38.205  30.438  -7.903  1.00 87.14           N  
ATOM    246  H   ALA A  15      37.434  30.104  -8.463  1.00 87.14           H  
ATOM    247  CA  ALA A  15      37.912  31.078  -6.617  1.00 87.14           C  
ATOM    248  HA  ALA A  15      38.261  32.110  -6.646  1.00 87.14           H  
ATOM    249  C   ALA A  15      38.634  30.381  -5.447  1.00 87.14           C  
ATOM    250  CB  ALA A  15      36.391  31.079  -6.418  1.00 87.14           C  
ATOM    251  HB1 ALA A  15      35.910  31.609  -7.239  1.00 87.14           H  
ATOM    252  HB2 ALA A  15      36.015  30.057  -6.372  1.00 87.14           H  
ATOM    253  HB3 ALA A  15      36.150  31.592  -5.487  1.00 87.14           H  
ATOM    254  O   ALA A  15      39.030  31.028  -4.484  1.00 87.14           O  
ATOM    255  N   GLU A  16      38.848  29.069  -5.555  1.00 90.36           N  
ATOM    256  H   GLU A  16      38.521  28.590  -6.381  1.00 90.36           H  
ATOM    257  CA  GLU A  16      39.579  28.272  -4.568  1.00 90.36           C  
ATOM    258  HA  GLU A  16      39.192  28.490  -3.573  1.00 90.36           H  
ATOM    259  C   GLU A  16      41.086  28.579  -4.560  1.00 90.36           C  
ATOM    260  CB  GLU A  16      39.318  26.798  -4.891  1.00 90.36           C  
ATOM    261  HB2 GLU A  16      38.313  26.685  -5.299  1.00 90.36           H  
ATOM    262  HB3 GLU A  16      40.031  26.471  -5.648  1.00 90.36           H  
ATOM    263  O   GLU A  16      41.692  28.705  -3.496  1.00 90.36           O  
ATOM    264  CG  GLU A  16      39.423  25.917  -3.644  1.00 90.36           C  
ATOM    265  HG2 GLU A  16      38.646  26.203  -2.934  1.00 90.36           H  
ATOM    266  HG3 GLU A  16      40.391  26.094  -3.176  1.00 90.36           H  
ATOM    267  CD  GLU A  16      39.300  24.427  -3.976  1.00 90.36           C  
ATOM    268  OE1 GLU A  16      39.543  23.635  -3.040  1.00 90.36           O  
ATOM    269  OE2 GLU A  16      39.116  24.099  -5.171  1.00 90.36           O  
ATOM    270  N   GLN A  17      41.697  28.772  -5.737  1.00 90.25           N  
ATOM    271  H   GLN A  17      41.156  28.693  -6.586  1.00 90.25           H  
ATOM    272  CA  GLN A  17      43.096  29.201  -5.843  1.00 90.25           C  
ATOM    273  HA  GLN A  17      43.715  28.539  -5.237  1.00 90.25           H  
ATOM    274  C   GLN A  17      43.311  30.614  -5.296  1.00 90.25           C  
ATOM    275  CB  GLN A  17      43.572  29.130  -7.301  1.00 90.25           C  
ATOM    276  HB2 GLN A  17      42.761  29.422  -7.969  1.00 90.25           H  
ATOM    277  HB3 GLN A  17      44.394  29.831  -7.442  1.00 90.25           H  
ATOM    278  O   GLN A  17      44.307  30.844  -4.616  1.00 90.25           O  
ATOM    279  CG  GLN A  17      44.089  27.735  -7.669  1.00 90.25           C  
ATOM    280  HG2 GLN A  17      44.925  27.485  -7.015  1.00 90.25           H  
ATOM    281  HG3 GLN A  17      43.300  26.998  -7.517  1.00 90.25           H  
ATOM    282  CD  GLN A  17      44.549  27.658  -9.121  1.00 90.25           C  
ATOM    283  NE2 GLN A  17      45.540  26.846  -9.421  1.00 90.25           N  
ATOM    284 HE21 GLN A  17      45.996  26.299  -8.705  1.00 90.25           H  
ATOM    285 HE22 GLN A  17      45.829  26.826 -10.389  1.00 90.25           H  
ATOM    286  OE1 GLN A  17      44.023  28.309 -10.015  1.00 90.25           O  
ATOM    287  N   LEU A  18      42.376  31.537  -5.543  1.00 89.83           N  
ATOM    288  H   LEU A  18      41.596  31.279  -6.131  1.00 89.83           H  
ATOM    289  CA  LEU A  18      42.430  32.901  -5.000  1.00 89.83           C  
ATOM    290  HA  LEU A  18      43.399  33.342  -5.234  1.00 89.83           H  
ATOM    291  C   LEU A  18      42.308  32.915  -3.469  1.00 89.83           C  
ATOM    292  CB  LEU A  18      41.311  33.743  -5.640  1.00 89.83           C  
ATOM    293  HB2 LEU A  18      41.222  34.681  -5.093  1.00 89.83           H  
ATOM    294  HB3 LEU A  18      40.369  33.205  -5.530  1.00 89.83           H  
ATOM    295  O   LEU A  18      42.993  33.681  -2.793  1.00 89.83           O  
ATOM    296  CG  LEU A  18      41.535  34.068  -7.128  1.00 89.83           C  
ATOM    297  HG  LEU A  18      41.769  33.155  -7.676  1.00 89.83           H  
ATOM    298  CD1 LEU A  18      40.259  34.666  -7.722  1.00 89.83           C  
ATOM    299 HD11 LEU A  18      39.444  33.948  -7.632  1.00 89.83           H  
ATOM    300 HD12 LEU A  18      40.414  34.882  -8.779  1.00 89.83           H  
ATOM    301 HD13 LEU A  18      39.996  35.583  -7.196  1.00 89.83           H  
ATOM    302  CD2 LEU A  18      42.673  35.071  -7.330  1.00 89.83           C  
ATOM    303 HD21 LEU A  18      43.616  34.642  -6.994  1.00 89.83           H  
ATOM    304 HD22 LEU A  18      42.480  35.981  -6.761  1.00 89.83           H  
ATOM    305 HD23 LEU A  18      42.767  35.321  -8.387  1.00 89.83           H  
ATOM    306  N   TYR A  19      41.472  32.039  -2.905  1.00 92.80           N  
ATOM    307  H   TYR A  19      40.885  31.467  -3.495  1.00 92.80           H  
ATOM    308  CA  TYR A  19      41.359  31.898  -1.454  1.00 92.80           C  
ATOM    309  HA  TYR A  19      41.219  32.889  -1.022  1.00 92.80           H  
ATOM    310  C   TYR A  19      42.639  31.312  -0.834  1.00 92.80           C  
ATOM    311  CB  TYR A  19      40.124  31.057  -1.121  1.00 92.80           C  
ATOM    312  HB2 TYR A  19      39.247  31.502  -1.591  1.00 92.80           H  
ATOM    313  HB3 TYR A  19      40.243  30.056  -1.535  1.00 92.80           H  
ATOM    314  O   TYR A  19      43.147  31.844   0.154  1.00 92.80           O  
ATOM    315  CG  TYR A  19      39.871  30.964   0.368  1.00 92.80           C  
ATOM    316  CD1 TYR A  19      40.062  29.742   1.038  1.00 92.80           C  
ATOM    317  HD1 TYR A  19      40.347  28.858   0.487  1.00 92.80           H  
ATOM    318  CD2 TYR A  19      39.484  32.113   1.089  1.00 92.80           C  
ATOM    319  HD2 TYR A  19      39.337  33.051   0.575  1.00 92.80           H  
ATOM    320  CE1 TYR A  19      39.879  29.670   2.430  1.00 92.80           C  
ATOM    321  HE1 TYR A  19      40.016  28.735   2.952  1.00 92.80           H  
ATOM    322  CE2 TYR A  19      39.306  32.045   2.484  1.00 92.80           C  
ATOM    323  HE2 TYR A  19      39.026  32.927   3.042  1.00 92.80           H  
ATOM    324  OH  TYR A  19      39.395  30.755   4.508  1.00 92.80           O  
ATOM    325  HH  TYR A  19      39.102  31.587   4.887  1.00 92.80           H  
ATOM    326  CZ  TYR A  19      39.513  30.822   3.157  1.00 92.80           C  
ATOM    327  N   LYS A  20      43.224  30.277  -1.457  1.00 91.74           N  
ATOM    328  H   LYS A  20      42.748  29.870  -2.250  1.00 91.74           H  
ATOM    329  CA  LYS A  20      44.515  29.709  -1.030  1.00 91.74           C  
ATOM    330  HA  LYS A  20      44.448  29.454   0.028  1.00 91.74           H  
ATOM    331  C   LYS A  20      45.662  30.721  -1.122  1.00 91.74           C  
ATOM    332  CB  LYS A  20      44.841  28.432  -1.826  1.00 91.74           C  
ATOM    333  HB2 LYS A  20      45.907  28.223  -1.731  1.00 91.74           H  
ATOM    334  HB3 LYS A  20      44.616  28.588  -2.881  1.00 91.74           H  
ATOM    335  O   LYS A  20      46.473  30.775  -0.203  1.00 91.74           O  
ATOM    336  CG  LYS A  20      44.070  27.213  -1.294  1.00 91.74           C  
ATOM    337  HG2 LYS A  20      44.343  27.051  -0.251  1.00 91.74           H  
ATOM    338  HG3 LYS A  20      43.000  27.416  -1.344  1.00 91.74           H  
ATOM    339  CD  LYS A  20      44.376  25.938  -2.097  1.00 91.74           C  
ATOM    340  HD2 LYS A  20      44.057  26.091  -3.128  1.00 91.74           H  
ATOM    341  HD3 LYS A  20      45.447  25.735  -2.073  1.00 91.74           H  
ATOM    342  CE  LYS A  20      43.605  24.760  -1.483  1.00 91.74           C  
ATOM    343  HE2 LYS A  20      44.008  24.553  -0.491  1.00 91.74           H  
ATOM    344  HE3 LYS A  20      42.567  25.067  -1.353  1.00 91.74           H  
ATOM    345  NZ  LYS A  20      43.637  23.534  -2.321  1.00 91.74           N  
ATOM    346  HZ1 LYS A  20      44.578  23.196  -2.465  1.00 91.74           H  
ATOM    347  HZ2 LYS A  20      43.185  23.706  -3.207  1.00 91.74           H  
ATOM    348  HZ3 LYS A  20      43.089  22.808  -1.882  1.00 91.74           H  
ATOM    349  N   SER A  21      45.725  31.549  -2.173  1.00 92.08           N  
ATOM    350  H   SER A  21      45.055  31.453  -2.922  1.00 92.08           H  
ATOM    351  CA  SER A  21      46.757  32.593  -2.278  1.00 92.08           C  
ATOM    352  HA  SER A  21      47.724  32.127  -2.092  1.00 92.08           H  
ATOM    353  C   SER A  21      46.587  33.685  -1.223  1.00 92.08           C  
ATOM    354  CB  SER A  21      46.822  33.212  -3.680  1.00 92.08           C  
ATOM    355  HB2 SER A  21      46.943  32.413  -4.411  1.00 92.08           H  
ATOM    356  HB3 SER A  21      47.698  33.857  -3.735  1.00 92.08           H  
ATOM    357  O   SER A  21      47.581  34.158  -0.684  1.00 92.08           O  
ATOM    358  OG  SER A  21      45.677  33.972  -4.017  1.00 92.08           O  
ATOM    359  HG  SER A  21      45.548  34.694  -3.397  1.00 92.08           H  
ATOM    360  N   CYS A  22      45.348  34.054  -0.883  1.00 92.75           N  
ATOM    361  H   CYS A  22      44.567  33.661  -1.388  1.00 92.75           H  
ATOM    362  CA  CYS A  22      45.062  34.992   0.206  1.00 92.75           C  
ATOM    363  HA  CYS A  22      45.613  35.917   0.037  1.00 92.75           H  
ATOM    364  C   CYS A  22      45.524  34.440   1.570  1.00 92.75           C  
ATOM    365  CB  CYS A  22      43.564  35.326   0.169  1.00 92.75           C  
ATOM    366  HB2 CYS A  22      43.005  34.396   0.071  1.00 92.75           H  
ATOM    367  HB3 CYS A  22      43.369  35.927  -0.719  1.00 92.75           H  
ATOM    368  O   CYS A  22      46.190  35.151   2.319  1.00 92.75           O  
ATOM    369  SG  CYS A  22      42.905  36.192   1.620  1.00 92.75           S  
ATOM    370  N   GLN A  23      45.291  33.152   1.868  1.00 90.96           N  
ATOM    371  H   GLN A  23      44.719  32.600   1.245  1.00 90.96           H  
ATOM    372  CA  GLN A  23      45.820  32.527   3.096  1.00 90.96           C  
ATOM    373  HA  GLN A  23      45.475  33.100   3.956  1.00 90.96           H  
ATOM    374  C   GLN A  23      47.355  32.525   3.167  1.00 90.96           C  
ATOM    375  CB  GLN A  23      45.330  31.079   3.237  1.00 90.96           C  
ATOM    376  HB2 GLN A  23      45.983  30.578   3.952  1.00 90.96           H  
ATOM    377  HB3 GLN A  23      45.414  30.558   2.283  1.00 90.96           H  
ATOM    378  O   GLN A  23      47.919  32.560   4.257  1.00 90.96           O  
ATOM    379  CG  GLN A  23      43.895  30.968   3.767  1.00 90.96           C  
ATOM    380  HG2 GLN A  23      43.199  31.307   3.000  1.00 90.96           H  
ATOM    381  HG3 GLN A  23      43.781  31.609   4.641  1.00 90.96           H  
ATOM    382  CD  GLN A  23      43.534  29.541   4.180  1.00 90.96           C  
ATOM    383  NE2 GLN A  23      42.294  29.282   4.528  1.00 90.96           N  
ATOM    384 HE21 GLN A  23      41.580  29.996   4.508  1.00 90.96           H  
ATOM    385 HE22 GLN A  23      42.107  28.336   4.828  1.00 90.96           H  
ATOM    386  OE1 GLN A  23      44.342  28.626   4.210  1.00 90.96           O  
ATOM    387  N   GLN A  24      48.034  32.497   2.019  1.00 89.84           N  
ATOM    388  H   GLN A  24      47.508  32.445   1.159  1.00 89.84           H  
ATOM    389  CA  GLN A  24      49.497  32.535   1.923  1.00 89.84           C  
ATOM    390  HA  GLN A  24      49.913  32.051   2.807  1.00 89.84           H  
ATOM    391  C   GLN A  24      50.076  33.964   1.929  1.00 89.84           C  
ATOM    392  CB  GLN A  24      49.938  31.725   0.694  1.00 89.84           C  
ATOM    393  HB2 GLN A  24      51.009  31.855   0.534  1.00 89.84           H  
ATOM    394  HB3 GLN A  24      49.413  32.095  -0.187  1.00 89.84           H  
ATOM    395  O   GLN A  24      51.278  34.131   1.737  1.00 89.84           O  
ATOM    396  CG  GLN A  24      49.661  30.224   0.875  1.00 89.84           C  
ATOM    397  HG2 GLN A  24      48.609  30.062   1.109  1.00 89.84           H  
ATOM    398  HG3 GLN A  24      50.250  29.855   1.714  1.00 89.84           H  
ATOM    399  CD  GLN A  24      50.002  29.392  -0.358  1.00 89.84           C  
ATOM    400  NE2 GLN A  24      49.859  28.087  -0.281  1.00 89.84           N  
ATOM    401 HE21 GLN A  24      50.154  27.569  -1.096  1.00 89.84           H  
ATOM    402 HE22 GLN A  24      49.564  27.660   0.586  1.00 89.84           H  
ATOM    403  OE1 GLN A  24      50.398  29.868  -1.409  1.00 89.84           O  
ATOM    404  N   GLY A  25      49.248  34.991   2.162  1.00 90.24           N  
ATOM    405  H   GLY A  25      48.271  34.795   2.327  1.00 90.24           H  
ATOM    406  CA  GLY A  25      49.670  36.396   2.233  1.00 90.24           C  
ATOM    407  HA2 GLY A  25      49.034  36.906   2.956  1.00 90.24           H  
ATOM    408  HA3 GLY A  25      50.700  36.455   2.583  1.00 90.24           H  
ATOM    409  C   GLY A  25      49.571  37.172   0.915  1.00 90.24           C  
ATOM    410  O   GLY A  25      50.141  38.255   0.805  1.00 90.24           O  
ATOM    411  N   GLY A  26      48.881  36.630  -0.091  1.00 89.09           N  
ATOM    412  H   GLY A  26      48.455  35.727   0.062  1.00 89.09           H  
ATOM    413  CA  GLY A  26      48.560  37.329  -1.335  1.00 89.09           C  
ATOM    414  HA2 GLY A  26      48.340  36.590  -2.106  1.00 89.09           H  
ATOM    415  HA3 GLY A  26      49.422  37.912  -1.658  1.00 89.09           H  
ATOM    416  C   GLY A  26      47.359  38.276  -1.217  1.00 89.09           C  
ATOM    417  O   GLY A  26      46.792  38.471  -0.145  1.00 89.09           O  
ATOM    418  N   ASP A  27      46.946  38.846  -2.351  1.00 89.64           N  
ATOM    419  H   ASP A  27      47.449  38.664  -3.207  1.00 89.64           H  
ATOM    420  CA  ASP A  27      45.860  39.829  -2.401  1.00 89.64           C  
ATOM    421  HA  ASP A  27      46.066  40.549  -1.609  1.00 89.64           H  
ATOM    422  C   ASP A  27      44.489  39.193  -2.100  1.00 89.64           C  
ATOM    423  CB  ASP A  27      45.870  40.561  -3.763  1.00 89.64           C  
ATOM    424  HB2 ASP A  27      44.968  40.307  -4.319  1.00 89.64           H  
ATOM    425  HB3 ASP A  27      46.715  40.210  -4.356  1.00 89.64           H  
ATOM    426  O   ASP A  27      44.041  38.258  -2.773  1.00 89.64           O  
ATOM    427  CG  ASP A  27      45.965  42.089  -3.666  1.00 89.64           C  
ATOM    428  OD1 ASP A  27      45.777  42.635  -2.557  1.00 89.64           O  
ATOM    429  OD2 ASP A  27      46.207  42.697  -4.732  1.00 89.64           O  
ATOM    430  N   CYS A  28      43.813  39.710  -1.075  1.00 88.33           N  
ATOM    431  H   CYS A  28      44.241  40.478  -0.578  1.00 88.33           H  
ATOM    432  CA  CYS A  28      42.574  39.147  -0.545  1.00 88.33           C  
ATOM    433  HA  CYS A  28      42.493  38.104  -0.852  1.00 88.33           H  
ATOM    434  C   CYS A  28      41.347  39.886  -1.088  1.00 88.33           C  
ATOM    435  CB  CYS A  28      42.634  39.159   0.982  1.00 88.33           C  
ATOM    436  HB2 CYS A  28      41.648  38.919   1.381  1.00 88.33           H  
ATOM    437  HB3 CYS A  28      42.886  40.168   1.311  1.00 88.33           H  
ATOM    438  O   CYS A  28      40.896  40.889  -0.534  1.00 88.33           O  
ATOM    439  SG  CYS A  28      43.830  38.004   1.703  1.00 88.33           S  
ATOM    440  N   ILE A  29      40.772  39.356  -2.169  1.00 89.53           N  
ATOM    441  H   ILE A  29      41.228  38.566  -2.602  1.00 89.53           H  
ATOM    442  CA  ILE A  29      39.553  39.905  -2.774  1.00 89.53           C  
ATOM    443  HA  ILE A  29      39.712  40.976  -2.896  1.00 89.53           H  
ATOM    444  C   ILE A  29      38.365  39.646  -1.826  1.00 89.53           C  
ATOM    445  CB  ILE A  29      39.325  39.305  -4.176  1.00 89.53           C  
ATOM    446  HB  ILE A  29      39.239  38.225  -4.063  1.00 89.53           H  
ATOM    447  O   ILE A  29      38.061  38.480  -1.544  1.00 89.53           O  
ATOM    448  CG1 ILE A  29      40.513  39.619  -5.119  1.00 89.53           C  
ATOM    449 HG12 ILE A  29      41.441  39.741  -4.560  1.00 89.53           H  
ATOM    450 HG13 ILE A  29      40.335  40.555  -5.649  1.00 89.53           H  
ATOM    451  CG2 ILE A  29      38.018  39.830  -4.804  1.00 89.53           C  
ATOM    452 HG21 ILE A  29      38.042  40.918  -4.872  1.00 89.53           H  
ATOM    453 HG22 ILE A  29      37.156  39.520  -4.213  1.00 89.53           H  
ATOM    454 HG23 ILE A  29      37.899  39.419  -5.806  1.00 89.53           H  
ATOM    455  CD1 ILE A  29      40.751  38.494  -6.129  1.00 89.53           C  
ATOM    456 HD11 ILE A  29      41.594  38.754  -6.769  1.00 89.53           H  
ATOM    457 HD12 ILE A  29      40.980  37.568  -5.601  1.00 89.53           H  
ATOM    458 HD13 ILE A  29      39.866  38.349  -6.748  1.00 89.53           H  
ATOM    459  N   PRO A  30      37.657  40.693  -1.356  1.00 88.56           N  
ATOM    460  CA  PRO A  30      36.681  40.584  -0.266  1.00 88.56           C  
ATOM    461  HA  PRO A  30      37.179  40.205   0.626  1.00 88.56           H  
ATOM    462  C   PRO A  30      35.510  39.644  -0.581  1.00 88.56           C  
ATOM    463  CB  PRO A  30      36.208  42.021  -0.002  1.00 88.56           C  
ATOM    464  HB2 PRO A  30      36.796  42.447   0.811  1.00 88.56           H  
ATOM    465  HB3 PRO A  30      35.146  42.070   0.240  1.00 88.56           H  
ATOM    466  O   PRO A  30      34.974  39.004   0.320  1.00 88.56           O  
ATOM    467  CG  PRO A  30      36.524  42.771  -1.296  1.00 88.56           C  
ATOM    468  HG2 PRO A  30      35.722  42.616  -2.018  1.00 88.56           H  
ATOM    469  HG3 PRO A  30      36.686  43.835  -1.121  1.00 88.56           H  
ATOM    470  CD  PRO A  30      37.792  42.078  -1.778  1.00 88.56           C  
ATOM    471  HD2 PRO A  30      38.663  42.520  -1.295  1.00 88.56           H  
ATOM    472  HD3 PRO A  30      37.872  42.169  -2.861  1.00 88.56           H  
ATOM    473  N   ASP A  31      35.152  39.515  -1.858  1.00 89.27           N  
ATOM    474  H   ASP A  31      35.621  40.089  -2.544  1.00 89.27           H  
ATOM    475  CA  ASP A  31      34.041  38.677  -2.317  1.00 89.27           C  
ATOM    476  HA  ASP A  31      33.173  38.887  -1.692  1.00 89.27           H  
ATOM    477  C   ASP A  31      34.352  37.169  -2.198  1.00 89.27           C  
ATOM    478  CB  ASP A  31      33.737  39.102  -3.766  1.00 89.27           C  
ATOM    479  HB2 ASP A  31      34.422  38.591  -4.443  1.00 89.27           H  
ATOM    480  HB3 ASP A  31      33.916  40.172  -3.868  1.00 89.27           H  
ATOM    481  O   ASP A  31      33.525  36.370  -1.758  1.00 89.27           O  
ATOM    482  CG  ASP A  31      32.291  38.855  -4.199  1.00 89.27           C  
ATOM    483  OD1 ASP A  31      31.407  38.834  -3.316  1.00 89.27           O  
ATOM    484  OD2 ASP A  31      32.091  38.741  -5.427  1.00 89.27           O  
ATOM    485  N   VAL A  32      35.595  36.772  -2.499  1.00 91.06           N  
ATOM    486  H   VAL A  32      36.270  37.485  -2.736  1.00 91.06           H  
ATOM    487  CA  VAL A  32      36.053  35.377  -2.373  1.00 91.06           C  
ATOM    488  HA  VAL A  32      35.293  34.720  -2.797  1.00 91.06           H  
ATOM    489  C   VAL A  32      36.204  34.998  -0.901  1.00 91.06           C  
ATOM    490  CB  VAL A  32      37.373  35.154  -3.140  1.00 91.06           C  
ATOM    491  HB  VAL A  32      38.137  35.821  -2.740  1.00 91.06           H  
ATOM    492  O   VAL A  32      35.766  33.925  -0.492  1.00 91.06           O  
ATOM    493  CG1 VAL A  32      37.876  33.713  -3.012  1.00 91.06           C  
ATOM    494 HG11 VAL A  32      38.107  33.489  -1.971  1.00 91.06           H  
ATOM    495 HG12 VAL A  32      37.121  33.014  -3.373  1.00 91.06           H  
ATOM    496 HG13 VAL A  32      38.792  33.587  -3.589  1.00 91.06           H  
ATOM    497  CG2 VAL A  32      37.206  35.451  -4.637  1.00 91.06           C  
ATOM    498 HG21 VAL A  32      36.932  36.495  -4.785  1.00 91.06           H  
ATOM    499 HG22 VAL A  32      38.147  35.269  -5.156  1.00 91.06           H  
ATOM    500 HG23 VAL A  32      36.428  34.814  -5.060  1.00 91.06           H  
ATOM    501  N   VAL A  33      36.773  35.893  -0.088  1.00 90.87           N  
ATOM    502  H   VAL A  33      37.094  36.766  -0.483  1.00 90.87           H  
ATOM    503  CA  VAL A  33      36.946  35.666   1.354  1.00 90.87           C  
ATOM    504  HA  VAL A  33      37.481  34.728   1.502  1.00 90.87           H  
ATOM    505  C   VAL A  33      35.592  35.518   2.045  1.00 90.87           C  
ATOM    506  CB  VAL A  33      37.774  36.795   1.995  1.00 90.87           C  
ATOM    507  HB  VAL A  33      37.283  37.751   1.811  1.00 90.87           H  
ATOM    508  O   VAL A  33      35.390  34.557   2.783  1.00 90.87           O  
ATOM    509  CG1 VAL A  33      37.924  36.605   3.509  1.00 90.87           C  
ATOM    510 HG11 VAL A  33      36.957  36.668   4.008  1.00 90.87           H  
ATOM    511 HG12 VAL A  33      38.372  35.636   3.728  1.00 90.87           H  
ATOM    512 HG13 VAL A  33      38.565  37.384   3.922  1.00 90.87           H  
ATOM    513  CG2 VAL A  33      39.184  36.843   1.391  1.00 90.87           C  
ATOM    514 HG21 VAL A  33      39.143  37.037   0.320  1.00 90.87           H  
ATOM    515 HG22 VAL A  33      39.754  37.644   1.862  1.00 90.87           H  
ATOM    516 HG23 VAL A  33      39.697  35.897   1.565  1.00 90.87           H  
ATOM    517  N   ALA A  34      34.631  36.404   1.761  1.00 90.16           N  
ATOM    518  H   ALA A  34      34.832  37.175   1.141  1.00 90.16           H  
ATOM    519  CA  ALA A  34      33.298  36.325   2.354  1.00 90.16           C  
ATOM    520  HA  ALA A  34      33.404  36.359   3.438  1.00 90.16           H  
ATOM    521  C   ALA A  34      32.576  35.012   2.009  1.00 90.16           C  
ATOM    522  CB  ALA A  34      32.485  37.543   1.906  1.00 90.16           C  
ATOM    523  HB1 ALA A  34      32.991  38.459   2.213  1.00 90.16           H  
ATOM    524  HB2 ALA A  34      31.496  37.513   2.362  1.00 90.16           H  
ATOM    525  HB3 ALA A  34      32.379  37.543   0.821  1.00 90.16           H  
ATOM    526  O   ALA A  34      31.858  34.484   2.856  1.00 90.16           O  
ATOM    527  N   LYS A  35      32.798  34.467   0.804  1.00 90.15           N  
ATOM    528  H   LYS A  35      33.367  34.987   0.151  1.00 90.15           H  
ATOM    529  CA  LYS A  35      32.221  33.192   0.362  1.00 90.15           C  
ATOM    530  HA  LYS A  35      31.157  33.192   0.600  1.00 90.15           H  
ATOM    531  C   LYS A  35      32.802  31.979   1.097  1.00 90.15           C  
ATOM    532  CB  LYS A  35      32.376  33.085  -1.161  1.00 90.15           C  
ATOM    533  HB2 LYS A  35      31.991  33.998  -1.616  1.00 90.15           H  
ATOM    534  HB3 LYS A  35      33.430  32.987  -1.420  1.00 90.15           H  
ATOM    535  O   LYS A  35      32.038  31.118   1.516  1.00 90.15           O  
ATOM    536  CG  LYS A  35      31.597  31.889  -1.723  1.00 90.15           C  
ATOM    537  HG2 LYS A  35      30.554  31.969  -1.416  1.00 90.15           H  
ATOM    538  HG3 LYS A  35      32.011  30.962  -1.327  1.00 90.15           H  
ATOM    539  CD  LYS A  35      31.669  31.852  -3.253  1.00 90.15           C  
ATOM    540  HD2 LYS A  35      31.274  32.787  -3.651  1.00 90.15           H  
ATOM    541  HD3 LYS A  35      32.707  31.733  -3.562  1.00 90.15           H  
ATOM    542  CE  LYS A  35      30.828  30.673  -3.753  1.00 90.15           C  
ATOM    543  HE2 LYS A  35      31.244  29.751  -3.347  1.00 90.15           H  
ATOM    544  HE3 LYS A  35      29.820  30.778  -3.352  1.00 90.15           H  
ATOM    545  NZ  LYS A  35      30.779  30.612  -5.233  1.00 90.15           N  
ATOM    546  HZ1 LYS A  35      31.706  30.482  -5.613  1.00 90.15           H  
ATOM    547  HZ2 LYS A  35      30.381  31.464  -5.603  1.00 90.15           H  
ATOM    548  HZ3 LYS A  35      30.198  29.839  -5.525  1.00 90.15           H  
ATOM    549  N   TYR A  36      34.125  31.905   1.261  1.00 90.46           N  
ATOM    550  H   TYR A  36      34.699  32.648   0.889  1.00 90.46           H  
ATOM    551  CA  TYR A  36      34.779  30.771   1.937  1.00 90.46           C  
ATOM    552  HA  TYR A  36      34.246  29.854   1.684  1.00 90.46           H  
ATOM    553  C   TYR A  36      34.738  30.863   3.469  1.00 90.46           C  
ATOM    554  CB  TYR A  36      36.220  30.619   1.435  1.00 90.46           C  
ATOM    555  HB2 TYR A  36      36.785  30.034   2.161  1.00 90.46           H  
ATOM    556  HB3 TYR A  36      36.687  31.602   1.377  1.00 90.46           H  
ATOM    557  O   TYR A  36      34.813  29.842   4.142  1.00 90.46           O  
ATOM    558  CG  TYR A  36      36.328  29.913   0.098  1.00 90.46           C  
ATOM    559  CD1 TYR A  36      36.314  28.506   0.044  1.00 90.46           C  
ATOM    560  HD1 TYR A  36      36.233  27.934   0.956  1.00 90.46           H  
ATOM    561  CD2 TYR A  36      36.440  30.657  -1.090  1.00 90.46           C  
ATOM    562  HD2 TYR A  36      36.484  31.735  -1.041  1.00 90.46           H  
ATOM    563  CE1 TYR A  36      36.393  27.846  -1.197  1.00 90.46           C  
ATOM    564  HE1 TYR A  36      36.376  26.768  -1.250  1.00 90.46           H  
ATOM    565  CE2 TYR A  36      36.521  30.006  -2.332  1.00 90.46           C  
ATOM    566  HE2 TYR A  36      36.623  30.587  -3.237  1.00 90.46           H  
ATOM    567  OH  TYR A  36      36.537  27.970  -3.586  1.00 90.46           O  
ATOM    568  HH  TYR A  36      36.699  28.588  -4.303  1.00 90.46           H  
ATOM    569  CZ  TYR A  36      36.487  28.597  -2.385  1.00 90.46           C  
ATOM    570  N   GLU A  37      34.588  32.064   4.033  1.00 90.69           N  
ATOM    571  H   GLU A  37      34.641  32.885   3.447  1.00 90.69           H  
ATOM    572  CA  GLU A  37      34.415  32.262   5.479  1.00 90.69           C  
ATOM    573  HA  GLU A  37      34.879  31.426   6.004  1.00 90.69           H  
ATOM    574  C   GLU A  37      32.948  32.273   5.941  1.00 90.69           C  
ATOM    575  CB  GLU A  37      35.124  33.541   5.946  1.00 90.69           C  
ATOM    576  HB2 GLU A  37      34.741  34.400   5.394  1.00 90.69           H  
ATOM    577  HB3 GLU A  37      34.889  33.687   7.000  1.00 90.69           H  
ATOM    578  O   GLU A  37      32.687  32.543   7.114  1.00 90.69           O  
ATOM    579  CG  GLU A  37      36.651  33.476   5.825  1.00 90.69           C  
ATOM    580  HG2 GLU A  37      36.993  32.528   6.240  1.00 90.69           H  
ATOM    581  HG3 GLU A  37      36.937  33.506   4.774  1.00 90.69           H  
ATOM    582  CD  GLU A  37      37.344  34.621   6.584  1.00 90.69           C  
ATOM    583  OE1 GLU A  37      38.591  34.616   6.578  1.00 90.69           O  
ATOM    584  OE2 GLU A  37      36.652  35.467   7.222  1.00 90.69           O  
ATOM    585  N   HIS A  38      31.986  32.003   5.052  1.00 86.26           N  
ATOM    586  H   HIS A  38      32.261  31.729   4.120  1.00 86.26           H  
ATOM    587  CA  HIS A  38      30.545  32.051   5.344  1.00 86.26           C  
ATOM    588  HA  HIS A  38      30.041  31.946   4.383  1.00 86.26           H  
ATOM    589  C   HIS A  38      30.073  33.395   5.932  1.00 86.26           C  
ATOM    590  CB  HIS A  38      30.119  30.853   6.201  1.00 86.26           C  
ATOM    591  HB2 HIS A  38      29.035  30.870   6.315  1.00 86.26           H  
ATOM    592  HB3 HIS A  38      30.562  30.936   7.194  1.00 86.26           H  
ATOM    593  O   HIS A  38      29.279  33.458   6.872  1.00 86.26           O  
ATOM    594  CG  HIS A  38      30.499  29.532   5.599  1.00 86.26           C  
ATOM    595  CD2 HIS A  38      31.432  28.652   6.074  1.00 86.26           C  
ATOM    596  HD2 HIS A  38      32.043  28.789   6.954  1.00 86.26           H  
ATOM    597  ND1 HIS A  38      29.964  28.990   4.457  1.00 86.26           N  
ATOM    598  HD1 HIS A  38      29.241  29.407   3.887  1.00 86.26           H  
ATOM    599  CE1 HIS A  38      30.557  27.802   4.252  1.00 86.26           C  
ATOM    600  HE1 HIS A  38      30.339  27.135   3.431  1.00 86.26           H  
ATOM    601  NE2 HIS A  38      31.452  27.546   5.221  1.00 86.26           N  
ATOM    602  N   LYS A  39      30.609  34.501   5.409  1.00 88.17           N  
ATOM    603  H   LYS A  39      31.229  34.365   4.624  1.00 88.17           H  
ATOM    604  CA  LYS A  39      30.281  35.877   5.823  1.00 88.17           C  
ATOM    605  HA  LYS A  39      29.582  35.831   6.657  1.00 88.17           H  
ATOM    606  C   LYS A  39      29.539  36.651   4.737  1.00 88.17           C  
ATOM    607  CB  LYS A  39      31.549  36.601   6.299  1.00 88.17           C  
ATOM    608  HB2 LYS A  39      32.332  36.469   5.552  1.00 88.17           H  
ATOM    609  HB3 LYS A  39      31.349  37.668   6.398  1.00 88.17           H  
ATOM    610  O   LYS A  39      29.470  37.883   4.802  1.00 88.17           O  
ATOM    611  CG  LYS A  39      32.034  36.095   7.662  1.00 88.17           C  
ATOM    612  HG2 LYS A  39      31.274  36.284   8.420  1.00 88.17           H  
ATOM    613  HG3 LYS A  39      32.231  35.024   7.608  1.00 88.17           H  
ATOM    614  CD  LYS A  39      33.327  36.829   8.024  1.00 88.17           C  
ATOM    615  HD2 LYS A  39      33.137  37.897   8.130  1.00 88.17           H  
ATOM    616  HD3 LYS A  39      34.035  36.677   7.210  1.00 88.17           H  
ATOM    617  CE  LYS A  39      33.936  36.275   9.311  1.00 88.17           C  
ATOM    618  HE2 LYS A  39      33.825  35.191   9.293  1.00 88.17           H  
ATOM    619  HE3 LYS A  39      33.397  36.666  10.174  1.00 88.17           H  
ATOM    620  NZ  LYS A  39      35.379  36.608   9.365  1.00 88.17           N  
ATOM    621  HZ1 LYS A  39      35.839  36.207   8.561  1.00 88.17           H  
ATOM    622  HZ2 LYS A  39      35.843  36.196  10.162  1.00 88.17           H  
ATOM    623  HZ3 LYS A  39      35.559  37.601   9.316  1.00 88.17           H  
ATOM    624  N   THR A  40      28.985  35.960   3.742  1.00 90.57           N  
ATOM    625  H   THR A  40      29.018  34.951   3.769  1.00 90.57           H  
ATOM    626  CA  THR A  40      28.189  36.611   2.699  1.00 90.57           C  
ATOM    627  HA  THR A  40      28.787  37.427   2.294  1.00 90.57           H  
ATOM    628  C   THR A  40      26.905  37.209   3.294  1.00 90.57           C  
ATOM    629  CB  THR A  40      27.864  35.664   1.534  1.00 90.57           C  
ATOM    630  HB  THR A  40      27.373  36.241   0.751  1.00 90.57           H  
ATOM    631  O   THR A  40      26.434  36.768   4.347  1.00 90.57           O  
ATOM    632  CG2 THR A  40      29.103  35.024   0.920  1.00 90.57           C  
ATOM    633 HG21 THR A  40      29.544  34.328   1.634  1.00 90.57           H  
ATOM    634 HG22 THR A  40      29.829  35.791   0.651  1.00 90.57           H  
ATOM    635 HG23 THR A  40      28.817  34.472   0.025  1.00 90.57           H  
ATOM    636  OG1 THR A  40      26.969  34.661   1.932  1.00 90.57           O  
ATOM    637  HG1 THR A  40      27.455  33.968   2.385  1.00 90.57           H  
ATOM    638  N   PRO A  41      26.298  38.230   2.663  1.00 88.36           N  
ATOM    639  CA  PRO A  41      24.996  38.736   3.098  1.00 88.36           C  
ATOM    640  HA  PRO A  41      25.084  39.136   4.109  1.00 88.36           H  
ATOM    641  C   PRO A  41      23.917  37.638   3.128  1.00 88.36           C  
ATOM    642  CB  PRO A  41      24.656  39.883   2.139  1.00 88.36           C  
ATOM    643  HB2 PRO A  41      23.604  39.884   1.855  1.00 88.36           H  
ATOM    644  HB3 PRO A  41      24.915  40.831   2.610  1.00 88.36           H  
ATOM    645  O   PRO A  41      23.063  37.669   4.009  1.00 88.36           O  
ATOM    646  CG  PRO A  41      25.564  39.659   0.928  1.00 88.36           C  
ATOM    647  HG2 PRO A  41      25.073  38.984   0.228  1.00 88.36           H  
ATOM    648  HG3 PRO A  41      25.822  40.597   0.435  1.00 88.36           H  
ATOM    649  CD  PRO A  41      26.790  38.973   1.516  1.00 88.36           C  
ATOM    650  HD2 PRO A  41      27.250  38.334   0.762  1.00 88.36           H  
ATOM    651  HD3 PRO A  41      27.506  39.723   1.853  1.00 88.36           H  
ATOM    652  N   ALA A  42      23.994  36.639   2.242  1.00 86.77           N  
ATOM    653  H   ALA A  42      24.754  36.630   1.576  1.00 86.77           H  
ATOM    654  CA  ALA A  42      23.114  35.470   2.265  1.00 86.77           C  
ATOM    655  HA  ALA A  42      22.079  35.808   2.302  1.00 86.77           H  
ATOM    656  C   ALA A  42      23.351  34.590   3.506  1.00 86.77           C  
ATOM    657  CB  ALA A  42      23.319  34.684   0.966  1.00 86.77           C  
ATOM    658  HB1 ALA A  42      24.346  34.326   0.898  1.00 86.77           H  
ATOM    659  HB2 ALA A  42      23.096  35.316   0.106  1.00 86.77           H  
ATOM    660  HB3 ALA A  42      22.649  33.824   0.954  1.00 86.77           H  
ATOM    661  O   ALA A  42      22.392  34.227   4.185  1.00 86.77           O  
ATOM    662  N   ASP A  43      24.614  34.323   3.859  1.00 86.92           N  
ATOM    663  H   ASP A  43      25.366  34.583   3.237  1.00 86.92           H  
ATOM    664  CA  ASP A  43      24.952  33.575   5.077  1.00 86.92           C  
ATOM    665  HA  ASP A  43      24.454  32.606   5.051  1.00 86.92           H  
ATOM    666  C   ASP A  43      24.487  34.312   6.333  1.00 86.92           C  
ATOM    667  CB  ASP A  43      26.460  33.332   5.194  1.00 86.92           C  
ATOM    668  HB2 ASP A  43      26.658  32.846   6.149  1.00 86.92           H  
ATOM    669  HB3 ASP A  43      26.982  34.289   5.193  1.00 86.92           H  
ATOM    670  O   ASP A  43      23.936  33.690   7.235  1.00 86.92           O  
ATOM    671  CG  ASP A  43      27.015  32.439   4.094  1.00 86.92           C  
ATOM    672  OD1 ASP A  43      26.416  31.381   3.822  1.00 86.92           O  
ATOM    673  OD2 ASP A  43      28.037  32.863   3.500  1.00 86.92           O  
ATOM    674  N   LYS A  44      24.628  35.644   6.382  1.00 84.14           N  
ATOM    675  H   LYS A  44      25.115  36.084   5.615  1.00 84.14           H  
ATOM    676  CA  LYS A  44      24.112  36.460   7.495  1.00 84.14           C  
ATOM    677  HA  LYS A  44      24.523  36.077   8.429  1.00 84.14           H  
ATOM    678  C   LYS A  44      22.596  36.348   7.631  1.00 84.14           C  
ATOM    679  CB  LYS A  44      24.509  37.931   7.326  1.00 84.14           C  
ATOM    680  HB2 LYS A  44      23.904  38.532   8.004  1.00 84.14           H  
ATOM    681  HB3 LYS A  44      24.301  38.252   6.306  1.00 84.14           H  
ATOM    682  O   LYS A  44      22.100  36.237   8.749  1.00 84.14           O  
ATOM    683  CG  LYS A  44      25.984  38.169   7.660  1.00 84.14           C  
ATOM    684  HG2 LYS A  44      26.176  37.859   8.688  1.00 84.14           H  
ATOM    685  HG3 LYS A  44      26.615  37.586   6.989  1.00 84.14           H  
ATOM    686  CD  LYS A  44      26.312  39.657   7.506  1.00 84.14           C  
ATOM    687  HD2 LYS A  44      26.138  39.950   6.471  1.00 84.14           H  
ATOM    688  HD3 LYS A  44      25.664  40.239   8.161  1.00 84.14           H  
ATOM    689  CE  LYS A  44      27.776  39.900   7.873  1.00 84.14           C  
ATOM    690  HE2 LYS A  44      28.396  39.270   7.235  1.00 84.14           H  
ATOM    691  HE3 LYS A  44      27.932  39.586   8.905  1.00 84.14           H  
ATOM    692  NZ  LYS A  44      28.141  41.326   7.697  1.00 84.14           N  
ATOM    693  HZ1 LYS A  44      27.555  41.914   8.272  1.00 84.14           H  
ATOM    694  HZ2 LYS A  44      29.109  41.474   7.948  1.00 84.14           H  
ATOM    695  HZ3 LYS A  44      28.022  41.590   6.730  1.00 84.14           H  
ATOM    696  N   ILE A  45      21.862  36.355   6.517  1.00 84.28           N  
ATOM    697  H   ILE A  45      22.337  36.446   5.630  1.00 84.28           H  
ATOM    698  CA  ILE A  45      20.406  36.163   6.520  1.00 84.28           C  
ATOM    699  HA  ILE A  45      19.964  36.858   7.234  1.00 84.28           H  
ATOM    700  C   ILE A  45      20.049  34.756   7.006  1.00 84.28           C  
ATOM    701  CB  ILE A  45      19.803  36.465   5.130  1.00 84.28           C  
ATOM    702  HB  ILE A  45      20.364  35.910   4.378  1.00 84.28           H  
ATOM    703  O   ILE A  45      19.120  34.626   7.792  1.00 84.28           O  
ATOM    704  CG1 ILE A  45      19.908  37.976   4.823  1.00 84.28           C  
ATOM    705 HG12 ILE A  45      20.891  38.348   5.113  1.00 84.28           H  
ATOM    706 HG13 ILE A  45      19.172  38.520   5.415  1.00 84.28           H  
ATOM    707  CG2 ILE A  45      18.325  36.030   5.049  1.00 84.28           C  
ATOM    708 HG21 ILE A  45      18.239  34.947   5.145  1.00 84.28           H  
ATOM    709 HG22 ILE A  45      17.897  36.295   4.083  1.00 84.28           H  
ATOM    710 HG23 ILE A  45      17.746  36.505   5.840  1.00 84.28           H  
ATOM    711  CD1 ILE A  45      19.705  38.311   3.340  1.00 84.28           C  
ATOM    712 HD11 ILE A  45      20.405  37.739   2.731  1.00 84.28           H  
ATOM    713 HD12 ILE A  45      19.892  39.374   3.185  1.00 84.28           H  
ATOM    714 HD13 ILE A  45      18.684  38.090   3.028  1.00 84.28           H  
ATOM    715  N   LEU A  46      20.789  33.717   6.610  1.00 79.98           N  
ATOM    716  H   LEU A  46      21.521  33.870   5.931  1.00 79.98           H  
ATOM    717  CA  LEU A  46      20.576  32.353   7.111  1.00 79.98           C  
ATOM    718  HA  LEU A  46      19.515  32.119   7.032  1.00 79.98           H  
ATOM    719  C   LEU A  46      20.930  32.205   8.595  1.00 79.98           C  
ATOM    720  CB  LEU A  46      21.385  31.359   6.259  1.00 79.98           C  
ATOM    721  HB2 LEU A  46      22.336  31.814   5.986  1.00 79.98           H  
ATOM    722  HB3 LEU A  46      21.610  30.475   6.856  1.00 79.98           H  
ATOM    723  O   LEU A  46      20.216  31.524   9.323  1.00 79.98           O  
ATOM    724  CG  LEU A  46      20.649  30.899   4.991  1.00 79.98           C  
ATOM    725  HG  LEU A  46      20.262  31.766   4.455  1.00 79.98           H  
ATOM    726  CD1 LEU A  46      21.622  30.154   4.080  1.00 79.98           C  
ATOM    727 HD11 LEU A  46      21.108  29.825   3.176  1.00 79.98           H  
ATOM    728 HD12 LEU A  46      22.437  30.818   3.793  1.00 79.98           H  
ATOM    729 HD13 LEU A  46      22.036  29.288   4.596  1.00 79.98           H  
ATOM    730  CD2 LEU A  46      19.492  29.949   5.324  1.00 79.98           C  
ATOM    731 HD21 LEU A  46      19.024  29.608   4.400  1.00 79.98           H  
ATOM    732 HD22 LEU A  46      18.734  30.456   5.922  1.00 79.98           H  
ATOM    733 HD23 LEU A  46      19.863  29.084   5.873  1.00 79.98           H  
ATOM    734  N   GLN A  47      21.983  32.871   9.069  1.00 77.71           N  
ATOM    735  H   GLN A  47      22.580  33.342   8.404  1.00 77.71           H  
ATOM    736  CA  GLN A  47      22.379  32.860  10.479  1.00 77.71           C  
ATOM    737  HA  GLN A  47      22.452  31.821  10.800  1.00 77.71           H  
ATOM    738  C   GLN A  47      21.329  33.539  11.366  1.00 77.71           C  
ATOM    739  CB  GLN A  47      23.749  33.548  10.635  1.00 77.71           C  
ATOM    740  HB2 GLN A  47      24.165  33.795   9.658  1.00 77.71           H  
ATOM    741  HB3 GLN A  47      23.644  34.483  11.185  1.00 77.71           H  
ATOM    742  O   GLN A  47      20.954  33.012  12.411  1.00 77.71           O  
ATOM    743  CG  GLN A  47      24.756  32.650  11.357  1.00 77.71           C  
ATOM    744  HG2 GLN A  47      24.449  32.519  12.395  1.00 77.71           H  
ATOM    745  HG3 GLN A  47      24.768  31.673  10.874  1.00 77.71           H  
ATOM    746  CD  GLN A  47      26.171  33.219  11.323  1.00 77.71           C  
ATOM    747  NE2 GLN A  47      27.172  32.391  11.518  1.00 77.71           N  
ATOM    748 HE21 GLN A  47      26.997  31.398  11.581  1.00 77.71           H  
ATOM    749 HE22 GLN A  47      28.090  32.781  11.359  1.00 77.71           H  
ATOM    750  OE1 GLN A  47      26.418  34.400  11.129  1.00 77.71           O  
ATOM    751  N   ILE A  48      20.832  34.699  10.929  1.00 77.80           N  
ATOM    752  H   ILE A  48      21.220  35.086  10.080  1.00 77.80           H  
ATOM    753  CA  ILE A  48      19.804  35.469  11.635  1.00 77.80           C  
ATOM    754  HA  ILE A  48      20.047  35.493  12.697  1.00 77.80           H  
ATOM    755  C   ILE A  48      18.443  34.772  11.504  1.00 77.80           C  
ATOM    756  CB  ILE A  48      19.788  36.923  11.107  1.00 77.80           C  
ATOM    757  HB  ILE A  48      19.672  36.890  10.024  1.00 77.80           H  
ATOM    758  O   ILE A  48      17.787  34.503  12.507  1.00 77.80           O  
ATOM    759  CG1 ILE A  48      21.116  37.646  11.446  1.00 77.80           C  
ATOM    760 HG12 ILE A  48      21.148  37.863  12.513  1.00 77.80           H  
ATOM    761 HG13 ILE A  48      21.963  36.997  11.224  1.00 77.80           H  
ATOM    762  CG2 ILE A  48      18.599  37.707  11.694  1.00 77.80           C  
ATOM    763 HG21 ILE A  48      18.604  38.737  11.336  1.00 77.80           H  
ATOM    764 HG22 ILE A  48      18.649  37.704  12.783  1.00 77.80           H  
ATOM    765 HG23 ILE A  48      17.654  37.262  11.383  1.00 77.80           H  
ATOM    766  CD1 ILE A  48      21.332  38.949  10.663  1.00 77.80           C  
ATOM    767 HD11 ILE A  48      22.330  39.332  10.873  1.00 77.80           H  
ATOM    768 HD12 ILE A  48      20.602  39.702  10.960  1.00 77.80           H  
ATOM    769 HD13 ILE A  48      21.245  38.761   9.592  1.00 77.80           H  
ATOM    770  N   GLY A  49      18.033  34.421  10.287  1.00 68.90           N  
ATOM    771  H   GLY A  49      18.620  34.649   9.498  1.00 68.90           H  
ATOM    772  CA  GLY A  49      16.764  33.752  10.000  1.00 68.90           C  
ATOM    773  HA2 GLY A  49      16.663  33.638   8.920  1.00 68.90           H  
ATOM    774  HA3 GLY A  49      15.939  34.364  10.366  1.00 68.90           H  
ATOM    775  C   GLY A  49      16.659  32.366  10.634  1.00 68.90           C  
ATOM    776  O   GLY A  49      15.618  32.032  11.192  1.00 68.90           O  
ATOM    777  N   GLY A  50      17.750  31.597  10.658  1.00 63.77           N  
ATOM    778  H   GLY A  50      18.582  31.905  10.176  1.00 63.77           H  
ATOM    779  CA  GLY A  50      17.808  30.291  11.318  1.00 63.77           C  
ATOM    780  HA2 GLY A  50      17.024  29.648  10.917  1.00 63.77           H  
ATOM    781  HA3 GLY A  50      18.773  29.833  11.102  1.00 63.77           H  
ATOM    782  C   GLY A  50      17.643  30.363  12.841  1.00 63.77           C  
ATOM    783  O   GLY A  50      17.185  29.399  13.444  1.00 63.77           O  
ATOM    784  N   SER A  51      17.953  31.509  13.463  1.00 64.77           N  
ATOM    785  H   SER A  51      18.368  32.249  12.915  1.00 64.77           H  
ATOM    786  CA  SER A  51      17.715  31.743  14.899  1.00 64.77           C  
ATOM    787  HA  SER A  51      17.878  30.805  15.429  1.00 64.77           H  
ATOM    788  C   SER A  51      16.289  32.187  15.239  1.00 64.77           C  
ATOM    789  CB  SER A  51      18.722  32.757  15.452  1.00 64.77           C  
ATOM    790  HB2 SER A  51      18.689  32.708  16.541  1.00 64.77           H  
ATOM    791  HB3 SER A  51      19.725  32.483  15.127  1.00 64.77           H  
ATOM    792  O   SER A  51      15.850  32.019  16.374  1.00 64.77           O  
ATOM    793  OG  SER A  51      18.439  34.091  15.066  1.00 64.77           O  
ATOM    794  HG  SER A  51      18.206  34.132  14.136  1.00 64.77           H  
ATOM    795  N   VAL A  52      15.558  32.748  14.270  1.00 64.25           N  
ATOM    796  H   VAL A  52      15.968  32.822  13.350  1.00 64.25           H  
ATOM    797  CA  VAL A  52      14.208  33.303  14.476  1.00 64.25           C  
ATOM    798  HA  VAL A  52      14.095  33.583  15.523  1.00 64.25           H  
ATOM    799  C   VAL A  52      13.123  32.257  14.198  1.00 64.25           C  
ATOM    800  CB  VAL A  52      14.041  34.586  13.635  1.00 64.25           C  
ATOM    801  HB  VAL A  52      14.282  34.365  12.595  1.00 64.25           H  
ATOM    802  O   VAL A  52      12.014  32.345  14.722  1.00 64.25           O  
ATOM    803  CG1 VAL A  52      12.625  35.172  13.690  1.00 64.25           C  
ATOM    804 HG11 VAL A  52      12.592  36.124  13.161  1.00 64.25           H  
ATOM    805 HG12 VAL A  52      12.322  35.321  14.726  1.00 64.25           H  
ATOM    806 HG13 VAL A  52      11.922  34.494  13.206  1.00 64.25           H  
ATOM    807  CG2 VAL A  52      14.990  35.687  14.136  1.00 64.25           C  
ATOM    808 HG21 VAL A  52      14.743  35.952  15.164  1.00 64.25           H  
ATOM    809 HG22 VAL A  52      16.026  35.349  14.106  1.00 64.25           H  
ATOM    810 HG23 VAL A  52      14.901  36.571  13.504  1.00 64.25           H  
ATOM    811  N   ILE A  53      13.438  31.221  13.421  1.00 59.32           N  
ATOM    812  H   ILE A  53      14.364  31.189  13.018  1.00 59.32           H  
ATOM    813  CA  ILE A  53      12.499  30.153  13.083  1.00 59.32           C  
ATOM    814  HA  ILE A  53      11.489  30.563  13.109  1.00 59.32           H  
ATOM    815  C   ILE A  53      12.558  29.054  14.161  1.00 59.32           C  
ATOM    816  CB  ILE A  53      12.735  29.686  11.629  1.00 59.32           C  
ATOM    817  HB  ILE A  53      13.758  29.318  11.541  1.00 59.32           H  
ATOM    818  O   ILE A  53      13.308  28.084  14.071  1.00 59.32           O  
ATOM    819  CG1 ILE A  53      12.539  30.854  10.631  1.00 59.32           C  
ATOM    820 HG12 ILE A  53      13.105  31.726  10.958  1.00 59.32           H  
ATOM    821 HG13 ILE A  53      11.488  31.142  10.610  1.00 59.32           H  
ATOM    822  CG2 ILE A  53      11.766  28.546  11.287  1.00 59.32           C  
ATOM    823 HG21 ILE A  53      12.091  27.662  11.836  1.00 59.32           H  
ATOM    824 HG22 ILE A  53      11.810  28.289  10.229  1.00 59.32           H  
ATOM    825 HG23 ILE A  53      10.743  28.810  11.555  1.00 59.32           H  
ATOM    826  CD1 ILE A  53      13.004  30.536   9.204  1.00 59.32           C  
ATOM    827 HD11 ILE A  53      14.029  30.167   9.218  1.00 59.32           H  
ATOM    828 HD12 ILE A  53      12.353  29.796   8.738  1.00 59.32           H  
ATOM    829 HD13 ILE A  53      12.965  31.446   8.606  1.00 59.32           H  
ATOM    830  N   TYR A  54      11.750  29.215  15.211  1.00 55.90           N  
ATOM    831  H   TYR A  54      11.233  30.081  15.272  1.00 55.90           H  
ATOM    832  CA  TYR A  54      11.560  28.215  16.265  1.00 55.90           C  
ATOM    833  HA  TYR A  54      12.510  27.711  16.441  1.00 55.90           H  
ATOM    834  C   TYR A  54      10.531  27.156  15.828  1.00 55.90           C  
ATOM    835  CB  TYR A  54      11.170  28.922  17.574  1.00 55.90           C  
ATOM    836  HB2 TYR A  54      11.896  29.711  17.771  1.00 55.90           H  
ATOM    837  HB3 TYR A  54      10.200  29.405  17.449  1.00 55.90           H  
ATOM    838  O   TYR A  54       9.327  27.327  16.004  1.00 55.90           O  
ATOM    839  CG  TYR A  54      11.125  28.012  18.790  1.00 55.90           C  
ATOM    840  CD1 TYR A  54       9.898  27.495  19.251  1.00 55.90           C  
ATOM    841  HD1 TYR A  54       8.984  27.740  18.731  1.00 55.90           H  
ATOM    842  CD2 TYR A  54      12.318  27.699  19.472  1.00 55.90           C  
ATOM    843  HD2 TYR A  54      13.256  28.102  19.121  1.00 55.90           H  
ATOM    844  CE1 TYR A  54       9.863  26.674  20.395  1.00 55.90           C  
ATOM    845  HE1 TYR A  54       8.925  26.285  20.766  1.00 55.90           H  
ATOM    846  CE2 TYR A  54      12.287  26.879  20.617  1.00 55.90           C  
ATOM    847  HE2 TYR A  54      13.204  26.650  21.140  1.00 55.90           H  
ATOM    848  OH  TYR A  54      11.016  25.580  22.188  1.00 55.90           O  
ATOM    849  HH  TYR A  54      11.885  25.463  22.578  1.00 55.90           H  
ATOM    850  CZ  TYR A  54      11.056  26.368  21.082  1.00 55.90           C  
ATOM    851  N   LEU A  55      11.000  26.039  15.261  1.00 58.32           N  
ATOM    852  H   LEU A  55      11.990  26.004  15.064  1.00 58.32           H  
ATOM    853  CA  LEU A  55      10.168  24.902  14.820  1.00 58.32           C  
ATOM    854  HA  LEU A  55       9.186  25.291  14.551  1.00 58.32           H  
ATOM    855  C   LEU A  55       9.886  23.876  15.938  1.00 58.32           C  
ATOM    856  CB  LEU A  55      10.777  24.258  13.555  1.00 58.32           C  
ATOM    857  HB2 LEU A  55      11.834  24.067  13.740  1.00 58.32           H  
ATOM    858  HB3 LEU A  55      10.301  23.297  13.359  1.00 58.32           H  
ATOM    859  O   LEU A  55       9.974  22.669  15.727  1.00 58.32           O  
ATOM    860  CG  LEU A  55      10.618  25.111  12.290  1.00 58.32           C  
ATOM    861  HG  LEU A  55      10.896  26.136  12.535  1.00 58.32           H  
ATOM    862  CD1 LEU A  55      11.539  24.587  11.187  1.00 58.32           C  
ATOM    863 HD11 LEU A  55      12.574  24.620  11.528  1.00 58.32           H  
ATOM    864 HD12 LEU A  55      11.276  23.559  10.938  1.00 58.32           H  
ATOM    865 HD13 LEU A  55      11.446  25.212  10.299  1.00 58.32           H  
ATOM    866  CD2 LEU A  55       9.185  25.123  11.753  1.00 58.32           C  
ATOM    867 HD21 LEU A  55       9.142  25.719  10.842  1.00 58.32           H  
ATOM    868 HD22 LEU A  55       8.512  25.572  12.484  1.00 58.32           H  
ATOM    869 HD23 LEU A  55       8.858  24.107  11.534  1.00 58.32           H  
ATOM    870  N   GLY A  56       9.556  24.335  17.148  1.00 52.78           N  
ATOM    871  H   GLY A  56       9.480  25.336  17.258  1.00 52.78           H  
ATOM    872  CA  GLY A  56       8.955  23.473  18.180  1.00 52.78           C  
ATOM    873  HA2 GLY A  56       8.002  23.097  17.808  1.00 52.78           H  
ATOM    874  HA3 GLY A  56       8.756  24.081  19.062  1.00 52.78           H  
ATOM    875  C   GLY A  56       9.785  22.260  18.636  1.00 52.78           C  
ATOM    876  O   GLY A  56       9.210  21.244  19.013  1.00 52.78           O  
ATOM    877  N   GLY A  57      11.120  22.344  18.620  1.00 54.62           N  
ATOM    878  H   GLY A  57      11.532  23.196  18.266  1.00 54.62           H  
ATOM    879  CA  GLY A  57      12.008  21.305  19.170  1.00 54.62           C  
ATOM    880  HA2 GLY A  57      11.443  20.650  19.832  1.00 54.62           H  
ATOM    881  HA3 GLY A  57      12.776  21.793  19.770  1.00 54.62           H  
ATOM    882  C   GLY A  57      12.725  20.414  18.148  1.00 54.62           C  
ATOM    883  O   GLY A  57      13.579  19.627  18.546  1.00 54.62           O  
ATOM    884  N   LEU A  58      12.469  20.571  16.845  1.00 55.84           N  
ATOM    885  H   LEU A  58      11.714  21.185  16.575  1.00 55.84           H  
ATOM    886  CA  LEU A  58      13.326  20.035  15.779  1.00 55.84           C  
ATOM    887  HA  LEU A  58      14.105  19.404  16.206  1.00 55.84           H  
ATOM    888  C   LEU A  58      14.046  21.189  15.072  1.00 55.84           C  
ATOM    889  CB  LEU A  58      12.521  19.180  14.777  1.00 55.84           C  
ATOM    890  HB2 LEU A  58      11.531  19.609  14.623  1.00 55.84           H  
ATOM    891  HB3 LEU A  58      13.037  19.244  13.818  1.00 55.84           H  
ATOM    892  O   LEU A  58      13.570  21.714  14.070  1.00 55.84           O  
ATOM    893  CG  LEU A  58      12.422  17.686  15.136  1.00 55.84           C  
ATOM    894  HG  LEU A  58      13.249  17.404  15.788  1.00 55.84           H  
ATOM    895  CD1 LEU A  58      11.104  17.359  15.836  1.00 55.84           C  
ATOM    896 HD11 LEU A  58      10.264  17.584  15.180  1.00 55.84           H  
ATOM    897 HD12 LEU A  58      11.082  16.303  16.107  1.00 55.84           H  
ATOM    898 HD13 LEU A  58      11.019  17.957  16.743  1.00 55.84           H  
ATOM    899  CD2 LEU A  58      12.515  16.835  13.867  1.00 55.84           C  
ATOM    900 HD21 LEU A  58      11.717  17.104  13.176  1.00 55.84           H  
ATOM    901 HD22 LEU A  58      12.428  15.779  14.125  1.00 55.84           H  
ATOM    902 HD23 LEU A  58      13.480  16.994  13.385  1.00 55.84           H  
ATOM    903  N   SER A  59      15.204  21.597  15.582  1.00 49.57           N  
ATOM    904  H   SER A  59      15.530  21.192  16.448  1.00 49.57           H  
ATOM    905  CA  SER A  59      16.086  22.531  14.877  1.00 49.57           C  
ATOM    906  HA  SER A  59      15.638  22.822  13.927  1.00 49.57           H  
ATOM    907  C   SER A  59      17.412  21.847  14.560  1.00 49.57           C  
ATOM    908  CB  SER A  59      16.271  23.830  15.668  1.00 49.57           C  
ATOM    909  HB2 SER A  59      15.308  24.332  15.768  1.00 49.57           H  
ATOM    910  HB3 SER A  59      16.953  24.488  15.129  1.00 49.57           H  
ATOM    911  O   SER A  59      18.215  21.586  15.456  1.00 49.57           O  
ATOM    912  OG  SER A  59      16.791  23.562  16.954  1.00 49.57           O  
ATOM    913  HG  SER A  59      17.544  22.976  16.847  1.00 49.57           H  
ATOM    914  N   ILE A  60      17.645  21.575  13.275  1.00 54.56           N  
ATOM    915  H   ILE A  60      16.923  21.799  12.605  1.00 54.56           H  
ATOM    916  CA  ILE A  60      18.954  21.187  12.741  1.00 54.56           C  
ATOM    917  HA  ILE A  60      19.452  20.521  13.445  1.00 54.56           H  
ATOM    918  C   ILE A  60      19.771  22.479  12.630  1.00 54.56           C  
ATOM    919  CB  ILE A  60      18.801  20.436  11.393  1.00 54.56           C  
ATOM    920  HB  ILE A  60      18.278  21.087  10.693  1.00 54.56           H  
ATOM    921  O   ILE A  60      19.698  23.195  11.637  1.00 54.56           O  
ATOM    922  CG1 ILE A  60      17.964  19.146  11.580  1.00 54.56           C  
ATOM    923 HG12 ILE A  60      18.513  18.443  12.207  1.00 54.56           H  
ATOM    924 HG13 ILE A  60      17.030  19.386  12.089  1.00 54.56           H  
ATOM    925  CG2 ILE A  60      20.182  20.094  10.801  1.00 54.56           C  
ATOM    926 HG21 ILE A  60      20.070  19.618   9.827  1.00 54.56           H  
ATOM    927 HG22 ILE A  60      20.771  20.998  10.645  1.00 54.56           H  
ATOM    928 HG23 ILE A  60      20.724  19.422  11.467  1.00 54.56           H  
ATOM    929  CD1 ILE A  60      17.580  18.450  10.268  1.00 54.56           C  
ATOM    930 HD11 ILE A  60      17.086  19.157   9.601  1.00 54.56           H  
ATOM    931 HD12 ILE A  60      16.894  17.630  10.484  1.00 54.56           H  
ATOM    932 HD13 ILE A  60      18.462  18.039   9.777  1.00 54.56           H  
ATOM    933  N   GLY A  61      20.478  22.834  13.700  1.00 52.26           N  
ATOM    934  H   GLY A  61      20.429  22.246  14.520  1.00 52.26           H  
ATOM    935  CA  GLY A  61      21.351  24.004  13.738  1.00 52.26           C  
ATOM    936  HA2 GLY A  61      21.062  24.729  12.977  1.00 52.26           H  
ATOM    937  HA3 GLY A  61      21.263  24.485  14.712  1.00 52.26           H  
ATOM    938  C   GLY A  61      22.807  23.602  13.534  1.00 52.26           C  
ATOM    939  O   GLY A  61      23.425  23.041  14.434  1.00 52.26           O  
ATOM    940  N   THR A  62      23.390  23.936  12.384  1.00 56.69           N  
ATOM    941  H   THR A  62      22.827  24.334  11.646  1.00 56.69           H  
ATOM    942  CA  THR A  62      24.843  23.875  12.156  1.00 56.69           C  
ATOM    943  HA  THR A  62      25.248  23.001  12.664  1.00 56.69           H  
ATOM    944  C   THR A  62      25.509  25.115  12.767  1.00 56.69           C  
ATOM    945  CB  THR A  62      25.170  23.734  10.659  1.00 56.69           C  
ATOM    946  HB  THR A  62      26.252  23.747  10.526  1.00 56.69           H  
ATOM    947  O   THR A  62      26.028  25.979  12.067  1.00 56.69           O  
ATOM    948  CG2 THR A  62      24.622  22.440  10.059  1.00 56.69           C  
ATOM    949 HG21 THR A  62      23.533  22.431  10.103  1.00 56.69           H  
ATOM    950 HG22 THR A  62      24.930  22.370   9.016  1.00 56.69           H  
ATOM    951 HG23 THR A  62      25.015  21.582  10.603  1.00 56.69           H  
ATOM    952  OG1 THR A  62      24.603  24.809   9.951  1.00 56.69           O  
ATOM    953  HG1 THR A  62      25.075  25.599  10.225  1.00 56.69           H  
ATOM    954  N   GLY A  63      25.427  25.270  14.087  1.00 50.89           N  
ATOM    955  H   GLY A  63      24.962  24.548  14.619  1.00 50.89           H  
ATOM    956  CA  GLY A  63      26.026  26.384  14.825  1.00 50.89           C  
ATOM    957  HA2 GLY A  63      25.239  26.983  15.282  1.00 50.89           H  
ATOM    958  HA3 GLY A  63      26.606  27.026  14.162  1.00 50.89           H  
ATOM    959  C   GLY A  63      26.926  25.849  15.929  1.00 50.89           C  
ATOM    960  O   GLY A  63      26.512  24.972  16.682  1.00 50.89           O  
ATOM    961  N   LYS A  64      28.167  26.347  16.019  1.00 53.55           N  
ATOM    962  H   LYS A  64      28.420  27.083  15.375  1.00 53.55           H  
ATOM    963  CA  LYS A  64      29.120  25.977  17.079  1.00 53.55           C  
ATOM    964  HA  LYS A  64      29.379  24.924  16.965  1.00 53.55           H  
ATOM    965  C   LYS A  64      28.453  26.143  18.447  1.00 53.55           C  
ATOM    966  CB  LYS A  64      30.397  26.829  16.981  1.00 53.55           C  
ATOM    967  HB2 LYS A  64      30.133  27.862  16.756  1.00 53.55           H  
ATOM    968  HB3 LYS A  64      30.904  26.813  17.946  1.00 53.55           H  
ATOM    969  O   LYS A  64      28.046  27.244  18.805  1.00 53.55           O  
ATOM    970  CG  LYS A  64      31.369  26.283  15.925  1.00 53.55           C  
ATOM    971  HG2 LYS A  64      30.862  26.217  14.962  1.00 53.55           H  
ATOM    972  HG3 LYS A  64      31.686  25.284  16.223  1.00 53.55           H  
ATOM    973  CD  LYS A  64      32.605  27.183  15.779  1.00 53.55           C  
ATOM    974  HD2 LYS A  64      32.290  28.146  15.376  1.00 53.55           H  
ATOM    975  HD3 LYS A  64      33.064  27.337  16.756  1.00 53.55           H  
ATOM    976  CE  LYS A  64      33.617  26.521  14.834  1.00 53.55           C  
ATOM    977  HE2 LYS A  64      33.089  26.198  13.937  1.00 53.55           H  
ATOM    978  HE3 LYS A  64      34.016  25.629  15.318  1.00 53.55           H  
ATOM    979  NZ  LYS A  64      34.719  27.442  14.456  1.00 53.55           N  
ATOM    980  HZ1 LYS A  64      35.224  27.752  15.274  1.00 53.55           H  
ATOM    981  HZ2 LYS A  64      35.369  26.976  13.840  1.00 53.55           H  
ATOM    982  HZ3 LYS A  64      34.356  28.249  13.970  1.00 53.55           H  
ATOM    983  N   GLY A  65      28.332  25.031  19.168  1.00 50.43           N  
ATOM    984  H   GLY A  65      28.646  24.166  18.751  1.00 50.43           H  
ATOM    985  CA  GLY A  65      27.601  24.935  20.422  1.00 50.43           C  
ATOM    986  HA2 GLY A  65      26.547  25.139  20.232  1.00 50.43           H  
ATOM    987  HA3 GLY A  65      27.684  23.921  20.814  1.00 50.43           H  
ATOM    988  C   GLY A  65      28.120  25.898  21.483  1.00 50.43           C  
ATOM    989  O   GLY A  65      29.223  25.740  21.998  1.00 50.43           O  
ATOM    990  N   THR A  66      27.285  26.861  21.850  1.00 48.68           N  
ATOM    991  H   THR A  66      26.471  27.048  21.282  1.00 48.68           H  
ATOM    992  CA  THR A  66      27.364  27.564  23.127  1.00 48.68           C  
ATOM    993  HA  THR A  66      28.064  27.040  23.778  1.00 48.68           H  
ATOM    994  C   THR A  66      25.976  27.465  23.759  1.00 48.68           C  
ATOM    995  CB  THR A  66      27.893  29.001  22.981  1.00 48.68           C  
ATOM    996  HB  THR A  66      27.897  29.473  23.963  1.00 48.68           H  
ATOM    997  O   THR A  66      24.975  27.910  23.203  1.00 48.68           O  
ATOM    998  CG2 THR A  66      29.315  29.029  22.414  1.00 48.68           C  
ATOM    999 HG21 THR A  66      29.972  28.423  23.039  1.00 48.68           H  
ATOM   1000 HG22 THR A  66      29.686  30.054  22.400  1.00 48.68           H  
ATOM   1001 HG23 THR A  66      29.324  28.633  21.399  1.00 48.68           H  
ATOM   1002  OG1 THR A  66      27.102  29.769  22.111  1.00 48.68           O  
ATOM   1003  HG1 THR A  66      27.421  30.675  22.127  1.00 48.68           H  
ATOM   1004  N   GLY A  67      25.887  26.723  24.866  1.00 45.96           N  
ATOM   1005  H   GLY A  67      26.738  26.371  25.281  1.00 45.96           H  
ATOM   1006  CA  GLY A  67      24.623  26.393  25.521  1.00 45.96           C  
ATOM   1007  HA2 GLY A  67      23.970  25.890  24.808  1.00 45.96           H  
ATOM   1008  HA3 GLY A  67      24.806  25.719  26.357  1.00 45.96           H  
ATOM   1009  C   GLY A  67      23.921  27.639  26.061  1.00 45.96           C  
ATOM   1010  O   GLY A  67      24.489  28.372  26.866  1.00 45.96           O  
ATOM   1011  N   GLY A  68      22.679  27.860  25.623  1.00 46.58           N  
ATOM   1012  H   GLY A  68      22.310  27.242  24.915  1.00 46.58           H  
ATOM   1013  CA  GLY A  68      21.766  28.835  26.220  1.00 46.58           C  
ATOM   1014  HA2 GLY A  68      20.885  28.950  25.588  1.00 46.58           H  
ATOM   1015  HA3 GLY A  68      22.271  29.799  26.288  1.00 46.58           H  
ATOM   1016  C   GLY A  68      21.314  28.408  27.622  1.00 46.58           C  
ATOM   1017  O   GLY A  68      21.364  27.230  27.967  1.00 46.58           O  
ATOM   1018  N   SER A  69      20.867  29.374  28.431  1.00 58.37           N  
ATOM   1019  H   SER A  69      20.748  30.289  28.021  1.00 58.37           H  
ATOM   1020  CA  SER A  69      20.723  29.326  29.903  1.00 58.37           C  
ATOM   1021  HA  SER A  69      21.706  29.106  30.319  1.00 58.37           H  
ATOM   1022  C   SER A  69      19.759  28.286  30.501  1.00 58.37           C  
ATOM   1023  CB  SER A  69      20.312  30.720  30.395  1.00 58.37           C  
ATOM   1024  HB2 SER A  69      20.978  31.468  29.965  1.00 58.37           H  
ATOM   1025  HB3 SER A  69      20.398  30.767  31.481  1.00 58.37           H  
ATOM   1026  O   SER A  69      19.543  28.283  31.710  1.00 58.37           O  
ATOM   1027  OG  SER A  69      18.979  31.001  30.017  1.00 58.37           O  
ATOM   1028  HG  SER A  69      18.392  30.648  30.690  1.00 58.37           H  
ATOM   1029  N   THR A  70      19.174  27.405  29.693  1.00 52.49           N  
ATOM   1030  H   THR A  70      19.514  27.369  28.743  1.00 52.49           H  
ATOM   1031  CA  THR A  70      18.353  26.278  30.151  1.00 52.49           C  
ATOM   1032  HA  THR A  70      18.446  26.169  31.232  1.00 52.49           H  
ATOM   1033  C   THR A  70      18.939  25.022  29.514  1.00 52.49           C  
ATOM   1034  CB  THR A  70      16.855  26.493  29.857  1.00 52.49           C  
ATOM   1035  HB  THR A  70      16.303  25.610  30.179  1.00 52.49           H  
ATOM   1036  O   THR A  70      18.775  24.784  28.322  1.00 52.49           O  
ATOM   1037  CG2 THR A  70      16.305  27.710  30.602  1.00 52.49           C  
ATOM   1038 HG21 THR A  70      16.770  28.626  30.236  1.00 52.49           H  
ATOM   1039 HG22 THR A  70      16.496  27.608  31.670  1.00 52.49           H  
ATOM   1040 HG23 THR A  70      15.229  27.772  30.440  1.00 52.49           H  
ATOM   1041  OG1 THR A  70      16.587  26.727  28.497  1.00 52.49           O  
ATOM   1042  HG1 THR A  70      17.381  27.085  28.093  1.00 52.49           H  
ATOM   1043  N   GLY A  71      19.765  24.301  30.277  1.00 49.71           N  
ATOM   1044  H   GLY A  71      19.878  24.569  31.244  1.00 49.71           H  
ATOM   1045  CA  GLY A  71      20.610  23.222  29.763  1.00 49.71           C  
ATOM   1046  HA2 GLY A  71      21.125  22.735  30.591  1.00 49.71           H  
ATOM   1047  HA3 GLY A  71      21.360  23.658  29.103  1.00 49.71           H  
ATOM   1048  C   GLY A  71      19.833  22.153  28.991  1.00 49.71           C  
ATOM   1049  O   GLY A  71      18.737  21.755  29.385  1.00 49.71           O  
ATOM   1050  N   TYR A  72      20.431  21.669  27.900  1.00 53.20           N  
ATOM   1051  H   TYR A  72      21.310  22.073  27.610  1.00 53.20           H  
ATOM   1052  CA  TYR A  72      19.926  20.528  27.142  1.00 53.20           C  
ATOM   1053  HA  TYR A  72      18.936  20.772  26.757  1.00 53.20           H  
ATOM   1054  C   TYR A  72      19.809  19.310  28.061  1.00 53.20           C  
ATOM   1055  CB  TYR A  72      20.851  20.229  25.953  1.00 53.20           C  
ATOM   1056  HB2 TYR A  72      20.602  19.242  25.562  1.00 53.20           H  
ATOM   1057  HB3 TYR A  72      21.885  20.186  26.295  1.00 53.20           H  
ATOM   1058  O   TYR A  72      20.808  18.791  28.559  1.00 53.20           O  
ATOM   1059  CG  TYR A  72      20.729  21.223  24.815  1.00 53.20           C  
ATOM   1060  CD1 TYR A  72      19.727  21.041  23.842  1.00 53.20           C  
ATOM   1061  HD1 TYR A  72      19.057  20.196  23.902  1.00 53.20           H  
ATOM   1062  CD2 TYR A  72      21.601  22.327  24.729  1.00 53.20           C  
ATOM   1063  HD2 TYR A  72      22.375  22.463  25.469  1.00 53.20           H  
ATOM   1064  CE1 TYR A  72      19.593  21.961  22.786  1.00 53.20           C  
ATOM   1065  HE1 TYR A  72      18.828  21.832  22.035  1.00 53.20           H  
ATOM   1066  CE2 TYR A  72      21.468  23.252  23.673  1.00 53.20           C  
ATOM   1067  HE2 TYR A  72      22.135  24.098  23.603  1.00 53.20           H  
ATOM   1068  OH  TYR A  72      20.321  23.950  21.677  1.00 53.20           O  
ATOM   1069  HH  TYR A  72      20.962  24.663  21.707  1.00 53.20           H  
ATOM   1070  CZ  TYR A  72      20.460  23.068  22.700  1.00 53.20           C  
ATOM   1071  N   ARG A  73      18.575  18.855  28.279  1.00 56.24           N  
ATOM   1072  H   ARG A  73      17.808  19.378  27.882  1.00 56.24           H  
ATOM   1073  CA  ARG A  73      18.274  17.589  28.942  1.00 56.24           C  
ATOM   1074  HA  ARG A  73      19.011  17.433  29.731  1.00 56.24           H  
ATOM   1075  C   ARG A  73      18.408  16.499  27.871  1.00 56.24           C  
ATOM   1076  CB  ARG A  73      16.876  17.700  29.579  1.00 56.24           C  
ATOM   1077  HB2 ARG A  73      16.747  18.716  29.952  1.00 56.24           H  
ATOM   1078  HB3 ARG A  73      16.105  17.520  28.830  1.00 56.24           H  
ATOM   1079  O   ARG A  73      17.599  16.497  26.941  1.00 56.24           O  
ATOM   1080  CG  ARG A  73      16.680  16.752  30.767  1.00 56.24           C  
ATOM   1081  HG2 ARG A  73      17.482  16.897  31.490  1.00 56.24           H  
ATOM   1082  HG3 ARG A  73      16.704  15.723  30.408  1.00 56.24           H  
ATOM   1083  CD  ARG A  73      15.333  17.032  31.449  1.00 56.24           C  
ATOM   1084  HD2 ARG A  73      14.550  16.994  30.691  1.00 56.24           H  
ATOM   1085  HD3 ARG A  73      15.354  18.030  31.887  1.00 56.24           H  
ATOM   1086  NE  ARG A  73      15.044  16.032  32.494  1.00 56.24           N  
ATOM   1087  HE  ARG A  73      15.748  15.328  32.664  1.00 56.24           H  
ATOM   1088  NH1 ARG A  73      12.865  16.622  32.925  1.00 56.24           N  
ATOM   1089 HH11 ARG A  73      11.975  16.380  33.336  1.00 56.24           H  
ATOM   1090 HH12 ARG A  73      12.973  17.434  32.334  1.00 56.24           H  
ATOM   1091  NH2 ARG A  73      13.698  14.742  33.793  1.00 56.24           N  
ATOM   1092 HH21 ARG A  73      14.331  13.963  33.675  1.00 56.24           H  
ATOM   1093 HH22 ARG A  73      12.761  14.444  34.024  1.00 56.24           H  
ATOM   1094  CZ  ARG A  73      13.878  15.812  33.074  1.00 56.24           C  
ATOM   1095  N   PRO A  74      19.440  15.636  27.908  1.00 53.64           N  
ATOM   1096  CA  PRO A  74      19.560  14.581  26.916  1.00 53.64           C  
ATOM   1097  HA  PRO A  74      19.601  15.012  25.915  1.00 53.64           H  
ATOM   1098  C   PRO A  74      18.337  13.673  27.030  1.00 53.64           C  
ATOM   1099  CB  PRO A  74      20.880  13.862  27.215  1.00 53.64           C  
ATOM   1100  HB2 PRO A  74      20.828  12.795  26.996  1.00 53.64           H  
ATOM   1101  HB3 PRO A  74      21.683  14.328  26.643  1.00 53.64           H  
ATOM   1102  O   PRO A  74      17.945  13.292  28.132  1.00 53.64           O  
ATOM   1103  CG  PRO A  74      21.100  14.127  28.704  1.00 53.64           C  
ATOM   1104  HG2 PRO A  74      20.554  13.388  29.290  1.00 53.64           H  
ATOM   1105  HG3 PRO A  74      22.158  14.115  28.967  1.00 53.64           H  
ATOM   1106  CD  PRO A  74      20.480  15.508  28.918  1.00 53.64           C  
ATOM   1107  HD2 PRO A  74      20.073  15.574  29.927  1.00 53.64           H  
ATOM   1108  HD3 PRO A  74      21.237  16.276  28.762  1.00 53.64           H  
ATOM   1109  N   LEU A  75      17.743  13.339  25.884  1.00 49.53           N  
ATOM   1110  H   LEU A  75      18.095  13.759  25.036  1.00 49.53           H  
ATOM   1111  CA  LEU A  75      16.734  12.292  25.736  1.00 49.53           C  
ATOM   1112  HA  LEU A  75      15.954  12.431  26.485  1.00 49.53           H  
ATOM   1113  C   LEU A  75      17.394  10.929  26.008  1.00 49.53           C  
ATOM   1114  CB  LEU A  75      16.109  12.396  24.328  1.00 49.53           C  
ATOM   1115  HB2 LEU A  75      16.916  12.503  23.603  1.00 49.53           H  
ATOM   1116  HB3 LEU A  75      15.591  11.466  24.093  1.00 49.53           H  
ATOM   1117  O   LEU A  75      17.630  10.129  25.111  1.00 49.53           O  
ATOM   1118  CG  LEU A  75      15.112  13.561  24.172  1.00 49.53           C  
ATOM   1119  HG  LEU A  75      15.463  14.427  24.734  1.00 49.53           H  
ATOM   1120  CD1 LEU A  75      14.994  13.966  22.703  1.00 49.53           C  
ATOM   1121 HD11 LEU A  75      15.963  14.303  22.334  1.00 49.53           H  
ATOM   1122 HD12 LEU A  75      14.655  13.120  22.106  1.00 49.53           H  
ATOM   1123 HD13 LEU A  75      14.282  14.785  22.603  1.00 49.53           H  
ATOM   1124  CD2 LEU A  75      13.720  13.166  24.672  1.00 49.53           C  
ATOM   1125 HD21 LEU A  75      13.041  14.013  24.568  1.00 49.53           H  
ATOM   1126 HD22 LEU A  75      13.770  12.890  25.726  1.00 49.53           H  
ATOM   1127 HD23 LEU A  75      13.335  12.325  24.096  1.00 49.53           H  
ATOM   1128  N   GLY A  76      17.758  10.706  27.266  1.00 40.20           N  
ATOM   1129  H   GLY A  76      17.606  11.461  27.919  1.00 40.20           H  
ATOM   1130  CA  GLY A  76      18.046   9.415  27.852  1.00 40.20           C  
ATOM   1131  HA2 GLY A  76      18.250   8.670  27.083  1.00 40.20           H  
ATOM   1132  HA3 GLY A  76      18.904   9.490  28.521  1.00 40.20           H  
ATOM   1133  C   GLY A  76      16.823   9.031  28.664  1.00 40.20           C  
ATOM   1134  O   GLY A  76      16.472   9.723  29.608  1.00 40.20           O  
ATOM   1135  N   VAL A  77      16.156   7.976  28.213  1.00 37.88           N  
ATOM   1136  H   VAL A  77      16.501   7.584  27.348  1.00 37.88           H  
ATOM   1137  CA  VAL A  77      15.099   7.208  28.875  1.00 37.88           C  
ATOM   1138  HA  VAL A  77      14.149   7.441  28.394  1.00 37.88           H  
ATOM   1139  C   VAL A  77      14.967   7.509  30.382  1.00 37.88           C  
ATOM   1140  CB  VAL A  77      15.413   5.708  28.648  1.00 37.88           C  
ATOM   1141  HB  VAL A  77      16.249   5.403  29.276  1.00 37.88           H  
ATOM   1142  O   VAL A  77      15.742   7.000  31.189  1.00 37.88           O  
ATOM   1143  CG1 VAL A  77      14.201   4.843  28.987  1.00 37.88           C  
ATOM   1144 HG11 VAL A  77      13.408   5.003  28.257  1.00 37.88           H  
ATOM   1145 HG12 VAL A  77      14.486   3.791  28.988  1.00 37.88           H  
ATOM   1146 HG13 VAL A  77      13.817   5.114  29.971  1.00 37.88           H  
ATOM   1147  CG2 VAL A  77      15.790   5.386  27.187  1.00 37.88           C  
ATOM   1148 HG21 VAL A  77      15.036   5.781  26.507  1.00 37.88           H  
ATOM   1149 HG22 VAL A  77      15.856   4.306  27.055  1.00 37.88           H  
ATOM   1150 HG23 VAL A  77      16.767   5.801  26.940  1.00 37.88           H  
ATOM   1151  N   ASP A  78      13.952   8.290  30.767  1.00 40.37           N  
ATOM   1152  H   ASP A  78      13.416   8.784  30.068  1.00 40.37           H  
ATOM   1153  CA  ASP A  78      13.513   8.404  32.162  1.00 40.37           C  
ATOM   1154  HA  ASP A  78      14.385   8.523  32.806  1.00 40.37           H  
ATOM   1155  C   ASP A  78      12.821   7.080  32.546  1.00 40.37           C  
ATOM   1156  CB  ASP A  78      12.599   9.637  32.378  1.00 40.37           C  
ATOM   1157  HB2 ASP A  78      12.034   9.480  33.297  1.00 40.37           H  
ATOM   1158  HB3 ASP A  78      11.880   9.694  31.560  1.00 40.37           H  
ATOM   1159  O   ASP A  78      11.598   6.939  32.495  1.00 40.37           O  
ATOM   1160  CG  ASP A  78      13.314  10.997  32.531  1.00 40.37           C  
ATOM   1161  OD1 ASP A  78      14.442  11.046  33.066  1.00 40.37           O  
ATOM   1162  OD2 ASP A  78      12.691  12.038  32.206  1.00 40.37           O  
ATOM   1163  N   VAL A  79      13.618   6.064  32.894  1.00 39.11           N  
ATOM   1164  H   VAL A  79      14.613   6.208  32.806  1.00 39.11           H  
ATOM   1165  CA  VAL A  79      13.134   4.928  33.684  1.00 39.11           C  
ATOM   1166  HA  VAL A  79      12.098   4.738  33.404  1.00 39.11           H  
ATOM   1167  C   VAL A  79      13.172   5.385  35.134  1.00 39.11           C  
ATOM   1168  CB  VAL A  79      13.922   3.605  33.499  1.00 39.11           C  
ATOM   1169  HB  VAL A  79      14.646   3.485  34.305  1.00 39.11           H  
ATOM   1170  O   VAL A  79      14.240   5.480  35.740  1.00 39.11           O  
ATOM   1171  CG1 VAL A  79      12.942   2.424  33.559  1.00 39.11           C  
ATOM   1172 HG11 VAL A  79      13.490   1.484  33.487  1.00 39.11           H  
ATOM   1173 HG12 VAL A  79      12.405   2.441  34.507  1.00 39.11           H  
ATOM   1174 HG13 VAL A  79      12.226   2.484  32.739  1.00 39.11           H  
ATOM   1175  CG2 VAL A  79      14.699   3.476  32.188  1.00 39.11           C  
ATOM   1176 HG21 VAL A  79      15.281   2.554  32.200  1.00 39.11           H  
ATOM   1177 HG22 VAL A  79      13.998   3.437  31.355  1.00 39.11           H  
ATOM   1178 HG23 VAL A  79      15.390   4.311  32.067  1.00 39.11           H  
ATOM   1179  N   ASN A  80      12.002   5.694  35.691  1.00 41.25           N  
ATOM   1180  H   ASN A  80      11.179   5.709  35.105  1.00 41.25           H  
ATOM   1181  CA  ASN A  80      11.860   5.868  37.128  1.00 41.25           C  
ATOM   1182  HA  ASN A  80      12.475   6.714  37.434  1.00 41.25           H  
ATOM   1183  C   ASN A  80      12.405   4.620  37.828  1.00 41.25           C  
ATOM   1184  CB  ASN A  80      10.391   6.139  37.502  1.00 41.25           C  
ATOM   1185  HB2 ASN A  80      10.199   5.739  38.498  1.00 41.25           H  
ATOM   1186  HB3 ASN A  80       9.725   5.629  36.806  1.00 41.25           H  
ATOM   1187  O   ASN A  80      11.888   3.511  37.677  1.00 41.25           O  
ATOM   1188  CG  ASN A  80      10.046   7.617  37.560  1.00 41.25           C  
ATOM   1189  ND2 ASN A  80       8.777   7.948  37.589  1.00 41.25           N  
ATOM   1190 HD21 ASN A  80       8.056   7.242  37.539  1.00 41.25           H  
ATOM   1191 HD22 ASN A  80       8.589   8.939  37.619  1.00 41.25           H  
ATOM   1192  OD1 ASN A  80      10.888   8.493  37.625  1.00 41.25           O  
ATOM   1193  N   ALA A  81      13.470   4.834  38.592  1.00 34.70           N  
ATOM   1194  H   ALA A  81      13.879   5.758  38.574  1.00 34.70           H  
ATOM   1195  CA  ALA A  81      14.048   3.870  39.495  1.00 34.70           C  
ATOM   1196  HA  ALA A  81      14.339   2.983  38.933  1.00 34.70           H  
ATOM   1197  C   ALA A  81      13.010   3.480  40.556  1.00 34.70           C  
ATOM   1198  CB  ALA A  81      15.302   4.509  40.110  1.00 34.70           C  
ATOM   1199  HB1 ALA A  81      15.764   3.809  40.806  1.00 34.70           H  
ATOM   1200  HB2 ALA A  81      16.017   4.751  39.324  1.00 34.70           H  
ATOM   1201  HB3 ALA A  81      15.037   5.419  40.648  1.00 34.70           H  
ATOM   1202  O   ALA A  81      12.717   4.246  41.469  1.00 34.70           O  
ATOM   1203  N   SER A  82      12.469   2.270  40.445  1.00 42.28           N  
ATOM   1204  H   SER A  82      12.556   1.785  39.563  1.00 42.28           H  
ATOM   1205  CA  SER A  82      11.941   1.537  41.590  1.00 42.28           C  
ATOM   1206  HA  SER A  82      12.560   1.764  42.458  1.00 42.28           H  
ATOM   1207  C   SER A  82      12.029   0.039  41.310  1.00 42.28           C  
ATOM   1208  CB  SER A  82      10.517   1.970  41.943  1.00 42.28           C  
ATOM   1209  HB2 SER A  82       9.807   1.549  41.231  1.00 42.28           H  
ATOM   1210  HB3 SER A  82      10.446   3.058  41.918  1.00 42.28           H  
ATOM   1211  O   SER A  82      11.254  -0.520  40.543  1.00 42.28           O  
ATOM   1212  OG  SER A  82      10.231   1.522  43.252  1.00 42.28           O  
ATOM   1213  HG  SER A  82       9.303   1.681  43.440  1.00 42.28           H  
ATOM   1214  N   THR A  83      13.065  -0.572  41.888  1.00 39.02           N  
ATOM   1215  H   THR A  83      13.670   0.056  42.398  1.00 39.02           H  
ATOM   1216  CA  THR A  83      13.116  -1.968  42.348  1.00 39.02           C  
ATOM   1217  HA  THR A  83      14.165  -2.264  42.382  1.00 39.02           H  
ATOM   1218  C   THR A  83      12.395  -3.018  41.497  1.00 39.02           C  
ATOM   1219  CB  THR A  83      12.593  -2.044  43.796  1.00 39.02           C  
ATOM   1220  HB  THR A  83      12.524  -3.088  44.101  1.00 39.02           H  
ATOM   1221  O   THR A  83      11.215  -3.269  41.701  1.00 39.02           O  
ATOM   1222  CG2 THR A  83      13.525  -1.316  44.765  1.00 39.02           C  
ATOM   1223 HG21 THR A  83      13.156  -1.449  45.783  1.00 39.02           H  
ATOM   1224 HG22 THR A  83      14.531  -1.728  44.698  1.00 39.02           H  
ATOM   1225 HG23 THR A  83      13.547  -0.249  44.543  1.00 39.02           H  
ATOM   1226  OG1 THR A  83      11.327  -1.444  43.905  1.00 39.02           O  
ATOM   1227  HG1 THR A  83      10.768  -1.831  43.227  1.00 39.02           H  
ATOM   1228  N   THR A  84      13.131  -3.703  40.616  1.00 38.98           N  
ATOM   1229  H   THR A  84      13.906  -3.188  40.222  1.00 38.98           H  
ATOM   1230  CA  THR A  84      13.249  -5.180  40.504  1.00 38.98           C  
ATOM   1231  HA  THR A  84      14.011  -5.487  41.221  1.00 38.98           H  
ATOM   1232  C   THR A  84      13.767  -5.563  39.113  1.00 38.98           C  
ATOM   1233  CB  THR A  84      11.993  -6.025  40.824  1.00 38.98           C  
ATOM   1234  HB  THR A  84      12.106  -6.996  40.342  1.00 38.98           H  
ATOM   1235  O   THR A  84      13.247  -5.155  38.081  1.00 38.98           O  
ATOM   1236  CG2 THR A  84      11.859  -6.294  42.327  1.00 38.98           C  
ATOM   1237 HG21 THR A  84      11.820  -5.368  42.900  1.00 38.98           H  
ATOM   1238 HG22 THR A  84      12.703  -6.893  42.670  1.00 38.98           H  
ATOM   1239 HG23 THR A  84      10.941  -6.854  42.508  1.00 38.98           H  
ATOM   1240  OG1 THR A  84      10.801  -5.460  40.356  1.00 38.98           O  
ATOM   1241  HG1 THR A  84      10.725  -4.593  40.761  1.00 38.98           H  
ATOM   1242  N   ARG A  85      14.859  -6.331  39.092  1.00 39.66           N  
ATOM   1243  H   ARG A  85      15.192  -6.661  39.986  1.00 39.66           H  
ATOM   1244  CA  ARG A  85      15.509  -6.890  37.897  1.00 39.66           C  
ATOM   1245  HA  ARG A  85      15.766  -6.085  37.208  1.00 39.66           H  
ATOM   1246  C   ARG A  85      14.540  -7.844  37.175  1.00 39.66           C  
ATOM   1247  CB  ARG A  85      16.768  -7.643  38.385  1.00 39.66           C  
ATOM   1248  HB2 ARG A  85      16.930  -7.432  39.442  1.00 39.66           H  
ATOM   1249  HB3 ARG A  85      16.598  -8.717  38.309  1.00 39.66           H  
ATOM   1250  O   ARG A  85      13.974  -8.709  37.840  1.00 39.66           O  
ATOM   1251  CG  ARG A  85      18.069  -7.301  37.653  1.00 39.66           C  
ATOM   1252  HG2 ARG A  85      17.996  -7.614  36.612  1.00 39.66           H  
ATOM   1253  HG3 ARG A  85      18.249  -6.227  37.702  1.00 39.66           H  
ATOM   1254  CD  ARG A  85      19.213  -8.055  38.353  1.00 39.66           C  
ATOM   1255  HD2 ARG A  85      19.287  -7.713  39.385  1.00 39.66           H  
ATOM   1256  HD3 ARG A  85      18.957  -9.114  38.363  1.00 39.66           H  
ATOM   1257  NE  ARG A  85      20.514  -7.850  37.688  1.00 39.66           N  
ATOM   1258  HE  ARG A  85      20.709  -6.919  37.349  1.00 39.66           H  
ATOM   1259  NH1 ARG A  85      21.334  -9.996  37.908  1.00 39.66           N  
ATOM   1260 HH11 ARG A  85      20.489 -10.278  38.385  1.00 39.66           H  
ATOM   1261 HH12 ARG A  85      22.077 -10.664  37.762  1.00 39.66           H  
ATOM   1262  NH2 ARG A  85      22.578  -8.435  36.922  1.00 39.66           N  
ATOM   1263 HH21 ARG A  85      23.303  -9.126  36.792  1.00 39.66           H  
ATOM   1264 HH22 ARG A  85      22.733  -7.490  36.599  1.00 39.66           H  
ATOM   1265  CZ  ARG A  85      21.462  -8.758  37.511  1.00 39.66           C  
ATOM   1266  N   PRO A  86      14.458  -7.793  35.836  1.00 37.89           N  
ATOM   1267  CA  PRO A  86      14.750  -9.021  35.100  1.00 37.89           C  
ATOM   1268  HA  PRO A  86      15.298  -9.706  35.748  1.00 37.89           H  
ATOM   1269  C   PRO A  86      15.604  -8.795  33.844  1.00 37.89           C  
ATOM   1270  CB  PRO A  86      13.403  -9.669  34.778  1.00 37.89           C  
ATOM   1271  HB2 PRO A  86      13.120 -10.344  35.585  1.00 37.89           H  
ATOM   1272  HB3 PRO A  86      13.422 -10.206  33.830  1.00 37.89           H  
ATOM   1273  O   PRO A  86      15.576  -7.761  33.183  1.00 37.89           O  
ATOM   1274  CG  PRO A  86      12.427  -8.493  34.738  1.00 37.89           C  
ATOM   1275  HG2 PRO A  86      12.079  -8.314  33.721  1.00 37.89           H  
ATOM   1276  HG3 PRO A  86      11.582  -8.690  35.398  1.00 37.89           H  
ATOM   1277  CD  PRO A  86      13.224  -7.285  35.243  1.00 37.89           C  
ATOM   1278  HD2 PRO A  86      12.634  -6.725  35.969  1.00 37.89           H  
ATOM   1279  HD3 PRO A  86      13.468  -6.633  34.404  1.00 37.89           H  
ATOM   1280  N   VAL A  87      16.404  -9.817  33.568  1.00 43.94           N  
ATOM   1281  H   VAL A  87      16.262 -10.643  34.132  1.00 43.94           H  
ATOM   1282  CA  VAL A  87      17.335  -9.982  32.451  1.00 43.94           C  
ATOM   1283  HA  VAL A  87      18.005  -9.125  32.394  1.00 43.94           H  
ATOM   1284  C   VAL A  87      16.556 -10.099  31.135  1.00 43.94           C  
ATOM   1285  CB  VAL A  87      18.147 -11.264  32.746  1.00 43.94           C  
ATOM   1286  HB  VAL A  87      17.453 -12.084  32.930  1.00 43.94           H  
ATOM   1287  O   VAL A  87      15.618 -10.887  31.053  1.00 43.94           O  
ATOM   1288  CG1 VAL A  87      19.070 -11.692  31.606  1.00 43.94           C  
ATOM   1289 HG11 VAL A  87      19.770 -10.892  31.364  1.00 43.94           H  
ATOM   1290 HG12 VAL A  87      19.627 -12.585  31.891  1.00 43.94           H  
ATOM   1291 HG13 VAL A  87      18.486 -11.934  30.719  1.00 43.94           H  
ATOM   1292  CG2 VAL A  87      19.005 -11.081  34.013  1.00 43.94           C  
ATOM   1293 HG21 VAL A  87      19.693 -10.247  33.875  1.00 43.94           H  
ATOM   1294 HG22 VAL A  87      18.377 -10.896  34.884  1.00 43.94           H  
ATOM   1295 HG23 VAL A  87      19.578 -11.989  34.196  1.00 43.94           H  
ATOM   1296  N   LEU A  88      16.948  -9.341  30.106  1.00 43.44           N  
ATOM   1297  H   LEU A  88      17.730  -8.714  30.230  1.00 43.44           H  
ATOM   1298  CA  LEU A  88      16.378  -9.453  28.760  1.00 43.44           C  
ATOM   1299  HA  LEU A  88      15.334  -9.744  28.875  1.00 43.44           H  
ATOM   1300  C   LEU A  88      17.136 -10.541  27.965  1.00 43.44           C  
ATOM   1301  CB  LEU A  88      16.420  -8.074  28.067  1.00 43.44           C  
ATOM   1302  HB2 LEU A  88      17.394  -7.953  27.592  1.00 43.44           H  
ATOM   1303  HB3 LEU A  88      16.320  -7.287  28.814  1.00 43.44           H  
ATOM   1304  O   LEU A  88      18.366 -10.463  27.883  1.00 43.44           O  
ATOM   1305  CG  LEU A  88      15.310  -7.877  27.017  1.00 43.44           C  
ATOM   1306  HG  LEU A  88      15.251  -8.758  26.378  1.00 43.44           H  
ATOM   1307  CD1 LEU A  88      13.951  -7.636  27.683  1.00 43.44           C  
ATOM   1308 HD11 LEU A  88      13.996  -6.759  28.329  1.00 43.44           H  
ATOM   1309 HD12 LEU A  88      13.656  -8.501  28.277  1.00 43.44           H  
ATOM   1310 HD13 LEU A  88      13.193  -7.475  26.917  1.00 43.44           H  
ATOM   1311  CD2 LEU A  88      15.619  -6.663  26.142  1.00 43.44           C  
ATOM   1312 HD21 LEU A  88      14.833  -6.536  25.398  1.00 43.44           H  
ATOM   1313 HD22 LEU A  88      15.686  -5.763  26.754  1.00 43.44           H  
ATOM   1314 HD23 LEU A  88      16.565  -6.817  25.622  1.00 43.44           H  
ATOM   1315  N   PRO A  89      16.457 -11.551  27.389  1.00 43.34           N  
ATOM   1316  CA  PRO A  89      17.108 -12.640  26.671  1.00 43.34           C  
ATOM   1317  HA  PRO A  89      18.039 -12.915  27.166  1.00 43.34           H  
ATOM   1318  C   PRO A  89      17.407 -12.224  25.225  1.00 43.34           C  
ATOM   1319  CB  PRO A  89      16.132 -13.815  26.766  1.00 43.34           C  
ATOM   1320  HB2 PRO A  89      16.285 -14.337  27.710  1.00 43.34           H  
ATOM   1321  HB3 PRO A  89      16.236 -14.506  25.929  1.00 43.34           H  
ATOM   1322  O   PRO A  89      16.531 -11.758  24.496  1.00 43.34           O  
ATOM   1323  CG  PRO A  89      14.764 -13.134  26.776  1.00 43.34           C  
ATOM   1324  HG2 PRO A  89      14.428 -12.969  25.753  1.00 43.34           H  
ATOM   1325  HG3 PRO A  89      14.028 -13.722  27.324  1.00 43.34           H  
ATOM   1326  CD  PRO A  89      15.021 -11.785  27.451  1.00 43.34           C  
ATOM   1327  HD2 PRO A  89      14.472 -10.997  26.937  1.00 43.34           H  
ATOM   1328  HD3 PRO A  89      14.707 -11.843  28.493  1.00 43.34           H  
ATOM   1329  N   ARG A  90      18.658 -12.409  24.797  1.00 46.05           N  
ATOM   1330  H   ARG A  90      19.314 -12.816  25.448  1.00 46.05           H  
ATOM   1331  CA  ARG A  90      19.070 -12.294  23.393  1.00 46.05           C  
ATOM   1332  HA  ARG A  90      18.552 -11.441  22.955  1.00 46.05           H  
ATOM   1333  C   ARG A  90      18.652 -13.581  22.661  1.00 46.05           C  
ATOM   1334  CB  ARG A  90      20.589 -12.051  23.355  1.00 46.05           C  
ATOM   1335  HB2 ARG A  90      20.828 -11.282  24.090  1.00 46.05           H  
ATOM   1336  HB3 ARG A  90      21.111 -12.964  23.641  1.00 46.05           H  
ATOM   1337  O   ARG A  90      18.947 -14.655  23.185  1.00 46.05           O  
ATOM   1338  CG  ARG A  90      21.107 -11.574  21.991  1.00 46.05           C  
ATOM   1339  HG2 ARG A  90      20.954 -12.351  21.241  1.00 46.05           H  
ATOM   1340  HG3 ARG A  90      20.557 -10.680  21.697  1.00 46.05           H  
ATOM   1341  CD  ARG A  90      22.602 -11.238  22.092  1.00 46.05           C  
ATOM   1342  HD2 ARG A  90      22.762 -10.589  22.954  1.00 46.05           H  
ATOM   1343  HD3 ARG A  90      23.152 -12.166  22.245  1.00 46.05           H  
ATOM   1344  NE  ARG A  90      23.096 -10.550  20.884  1.00 46.05           N  
ATOM   1345  HE  ARG A  90      22.400 -10.234  20.223  1.00 46.05           H  
ATOM   1346  NH1 ARG A  90      25.349 -10.747  21.307  1.00 46.05           N  
ATOM   1347 HH11 ARG A  90      26.306 -10.602  21.017  1.00 46.05           H  
ATOM   1348 HH12 ARG A  90      25.144 -11.292  22.132  1.00 46.05           H  
ATOM   1349  NH2 ARG A  90      24.663  -9.684  19.472  1.00 46.05           N  
ATOM   1350 HH21 ARG A  90      23.939  -9.380  18.837  1.00 46.05           H  
ATOM   1351 HH22 ARG A  90      25.630  -9.549  19.211  1.00 46.05           H  
ATOM   1352  CZ  ARG A  90      24.361 -10.330  20.563  1.00 46.05           C  
ATOM   1353  N   PRO A  91      17.988 -13.523  21.492  1.00 46.98           N  
ATOM   1354  CA  PRO A  91      17.631 -14.731  20.756  1.00 46.98           C  
ATOM   1355  HA  PRO A  91      17.138 -15.439  21.423  1.00 46.98           H  
ATOM   1356  C   PRO A  91      18.897 -15.383  20.185  1.00 46.98           C  
ATOM   1357  CB  PRO A  91      16.628 -14.288  19.687  1.00 46.98           C  
ATOM   1358  HB2 PRO A  91      15.618 -14.350  20.093  1.00 46.98           H  
ATOM   1359  HB3 PRO A  91      16.707 -14.882  18.777  1.00 46.98           H  
ATOM   1360  O   PRO A  91      19.677 -14.738  19.482  1.00 46.98           O  
ATOM   1361  CG  PRO A  91      16.987 -12.822  19.443  1.00 46.98           C  
ATOM   1362  HG2 PRO A  91      17.776 -12.764  18.693  1.00 46.98           H  
ATOM   1363  HG3 PRO A  91      16.120 -12.243  19.125  1.00 46.98           H  
ATOM   1364  CD  PRO A  91      17.530 -12.336  20.788  1.00 46.98           C  
ATOM   1365  HD2 PRO A  91      16.729 -11.867  21.359  1.00 46.98           H  
ATOM   1366  HD3 PRO A  91      18.344 -11.630  20.628  1.00 46.98           H  
ATOM   1367  N   ALA A  92      19.108 -16.650  20.541  1.00 43.70           N  
ATOM   1368  H   ALA A  92      18.420 -17.101  21.127  1.00 43.70           H  
ATOM   1369  CA  ALA A  92      20.166 -17.500  20.015  1.00 43.70           C  
ATOM   1370  HA  ALA A  92      21.091 -16.926  19.961  1.00 43.70           H  
ATOM   1371  C   ALA A  92      19.796 -17.973  18.601  1.00 43.70           C  
ATOM   1372  CB  ALA A  92      20.378 -18.675  20.979  1.00 43.70           C  
ATOM   1373  HB1 ALA A  92      20.650 -18.304  21.967  1.00 43.70           H  
ATOM   1374  HB2 ALA A  92      19.468 -19.270  21.051  1.00 43.70           H  
ATOM   1375  HB3 ALA A  92      21.181 -19.311  20.606  1.00 43.70           H  
ATOM   1376  O   ALA A  92      18.696 -18.474  18.377  1.00 43.70           O  
ATOM   1377  N   ILE A  93      20.722 -17.799  17.662  1.00 53.90           N  
ATOM   1378  H   ILE A  93      21.608 -17.401  17.940  1.00 53.90           H  
ATOM   1379  CA  ILE A  93      20.658 -18.363  16.313  1.00 53.90           C  
ATOM   1380  HA  ILE A  93      19.639 -18.286  15.933  1.00 53.90           H  
ATOM   1381  C   ILE A  93      21.080 -19.839  16.424  1.00 53.90           C  
ATOM   1382  CB  ILE A  93      21.600 -17.567  15.376  1.00 53.90           C  
ATOM   1383  HB  ILE A  93      22.603 -17.603  15.799  1.00 53.90           H  
ATOM   1384  O   ILE A  93      22.170 -20.091  16.941  1.00 53.90           O  
ATOM   1385  CG1 ILE A  93      21.167 -16.082  15.275  1.00 53.90           C  
ATOM   1386 HG12 ILE A  93      20.902 -15.698  16.260  1.00 53.90           H  
ATOM   1387 HG13 ILE A  93      20.283 -16.002  14.643  1.00 53.90           H  
ATOM   1388  CG2 ILE A  93      21.654 -18.202  13.974  1.00 53.90           C  
ATOM   1389 HG21 ILE A  93      22.326 -17.642  13.324  1.00 53.90           H  
ATOM   1390 HG22 ILE A  93      22.035 -19.222  14.028  1.00 53.90           H  
ATOM   1391 HG23 ILE A  93      20.661 -18.221  13.525  1.00 53.90           H  
ATOM   1392  CD1 ILE A  93      22.265 -15.159  14.728  1.00 53.90           C  
ATOM   1393 HD11 ILE A  93      21.913 -14.128  14.754  1.00 53.90           H  
ATOM   1394 HD12 ILE A  93      23.161 -15.243  15.342  1.00 53.90           H  
ATOM   1395 HD13 ILE A  93      22.504 -15.418  13.697  1.00 53.90           H  
ATOM   1396  N   PRO A  94      20.267 -20.814  15.981  1.00 49.27           N  
ATOM   1397  CA  PRO A  94      20.696 -22.202  15.901  1.00 49.27           C  
ATOM   1398  HA  PRO A  94      21.292 -22.478  16.771  1.00 49.27           H  
ATOM   1399  C   PRO A  94      21.533 -22.394  14.631  1.00 49.27           C  
ATOM   1400  CB  PRO A  94      19.402 -23.020  15.903  1.00 49.27           C  
ATOM   1401  HB2 PRO A  94      19.511 -23.966  15.373  1.00 49.27           H  
ATOM   1402  HB3 PRO A  94      19.090 -23.199  16.933  1.00 49.27           H  
ATOM   1403  O   PRO A  94      21.024 -22.307  13.517  1.00 49.27           O  
ATOM   1404  CG  PRO A  94      18.391 -22.097  15.220  1.00 49.27           C  
ATOM   1405  HG2 PRO A  94      17.383 -22.259  15.601  1.00 49.27           H  
ATOM   1406  HG3 PRO A  94      18.414 -22.262  14.143  1.00 49.27           H  
ATOM   1407  CD  PRO A  94      18.889 -20.682  15.531  1.00 49.27           C  
ATOM   1408  HD2 PRO A  94      18.285 -20.249  16.328  1.00 49.27           H  
ATOM   1409  HD3 PRO A  94      18.834 -20.063  14.635  1.00 49.27           H  
ATOM   1410  N   THR A  95      22.828 -22.642  14.794  1.00 46.89           N  
ATOM   1411  H   THR A  95      23.226 -22.589  15.721  1.00 46.89           H  
ATOM   1412  CA  THR A  95      23.672 -23.223  13.745  1.00 46.89           C  
ATOM   1413  HA  THR A  95      23.269 -22.988  12.760  1.00 46.89           H  
ATOM   1414  C   THR A  95      23.657 -24.737  13.917  1.00 46.89           C  
ATOM   1415  CB  THR A  95      25.111 -22.687  13.809  1.00 46.89           C  
ATOM   1416  HB  THR A  95      25.746 -23.296  13.165  1.00 46.89           H  
ATOM   1417  O   THR A  95      24.236 -25.252  14.875  1.00 46.89           O  
ATOM   1418  CG2 THR A  95      25.203 -21.233  13.345  1.00 46.89           C  
ATOM   1419 HG21 THR A  95      24.847 -21.150  12.318  1.00 46.89           H  
ATOM   1420 HG22 THR A  95      26.243 -20.910  13.388  1.00 46.89           H  
ATOM   1421 HG23 THR A  95      24.601 -20.594  13.992  1.00 46.89           H  
ATOM   1422  OG1 THR A  95      25.595 -22.749  15.133  1.00 46.89           O  
ATOM   1423  HG1 THR A  95      25.520 -23.671  15.390  1.00 46.89           H  
ATOM   1424  N   GLU A  96      22.986 -25.446  13.013  1.00 48.00           N  
ATOM   1425  H   GLU A  96      22.482 -24.969  12.279  1.00 48.00           H  
ATOM   1426  CA  GLU A  96      23.138 -26.893  12.876  1.00 48.00           C  
ATOM   1427  HA  GLU A  96      23.061 -27.356  13.859  1.00 48.00           H  
ATOM   1428  C   GLU A  96      24.530 -27.201  12.315  1.00 48.00           C  
ATOM   1429  CB  GLU A  96      22.037 -27.493  11.990  1.00 48.00           C  
ATOM   1430  HB2 GLU A  96      21.957 -26.921  11.065  1.00 48.00           H  
ATOM   1431  HB3 GLU A  96      22.319 -28.518  11.748  1.00 48.00           H  
ATOM   1432  O   GLU A  96      24.907 -26.770  11.227  1.00 48.00           O  
ATOM   1433  CG  GLU A  96      20.682 -27.516  12.715  1.00 48.00           C  
ATOM   1434  HG2 GLU A  96      20.334 -26.492  12.845  1.00 48.00           H  
ATOM   1435  HG3 GLU A  96      20.829 -27.946  13.706  1.00 48.00           H  
ATOM   1436  CD  GLU A  96      19.608 -28.330  11.974  1.00 48.00           C  
ATOM   1437  OE1 GLU A  96      18.604 -28.672  12.640  1.00 48.00           O  
ATOM   1438  OE2 GLU A  96      19.788 -28.595  10.765  1.00 48.00           O  
ATOM   1439  N   THR A  97      25.316 -27.920  13.108  1.00 36.96           N  
ATOM   1440  H   THR A  97      24.973 -28.175  14.023  1.00 36.96           H  
ATOM   1441  CA  THR A  97      26.647 -28.408  12.758  1.00 36.96           C  
ATOM   1442  HA  THR A  97      27.115 -27.730  12.044  1.00 36.96           H  
ATOM   1443  C   THR A  97      26.527 -29.790  12.125  1.00 36.96           C  
ATOM   1444  CB  THR A  97      27.527 -28.483  14.016  1.00 36.96           C  
ATOM   1445  HB  THR A  97      28.451 -29.008  13.775  1.00 36.96           H  
ATOM   1446  O   THR A  97      26.208 -30.756  12.819  1.00 36.96           O  
ATOM   1447  CG2 THR A  97      27.878 -27.099  14.561  1.00 36.96           C  
ATOM   1448 HG21 THR A  97      26.971 -26.570  14.854  1.00 36.96           H  
ATOM   1449 HG22 THR A  97      28.525 -27.208  15.431  1.00 36.96           H  
ATOM   1450 HG23 THR A  97      28.401 -26.524  13.797  1.00 36.96           H  
ATOM   1451  OG1 THR A  97      26.842 -29.182  15.036  1.00 36.96           O  
ATOM   1452  HG1 THR A  97      26.525 -29.992  14.629  1.00 36.96           H  
ATOM   1453  N   ILE A  98      26.830 -29.898  10.833  1.00 41.59           N  
ATOM   1454  H   ILE A  98      27.026 -29.055  10.313  1.00 41.59           H  
ATOM   1455  CA  ILE A  98      27.182 -31.174  10.200  1.00 41.59           C  
ATOM   1456  HA  ILE A  98      26.746 -31.990  10.777  1.00 41.59           H  
ATOM   1457  C   ILE A  98      28.704 -31.304  10.283  1.00 41.59           C  
ATOM   1458  CB  ILE A  98      26.603 -31.284   8.773  1.00 41.59           C  
ATOM   1459  HB  ILE A  98      26.886 -30.397   8.206  1.00 41.59           H  
ATOM   1460  O   ILE A  98      29.442 -30.448   9.800  1.00 41.59           O  
ATOM   1461  CG1 ILE A  98      25.059 -31.357   8.870  1.00 41.59           C  
ATOM   1462 HG12 ILE A  98      24.770 -32.270   9.390  1.00 41.59           H  
ATOM   1463 HG13 ILE A  98      24.693 -30.512   9.454  1.00 41.59           H  
ATOM   1464  CG2 ILE A  98      27.164 -32.527   8.055  1.00 41.59           C  
ATOM   1465 HG21 ILE A  98      28.249 -32.464   7.971  1.00 41.59           H  
ATOM   1466 HG22 ILE A  98      26.769 -32.590   7.041  1.00 41.59           H  
ATOM   1467 HG23 ILE A  98      26.897 -33.433   8.600  1.00 41.59           H  
ATOM   1468  CD1 ILE A  98      24.336 -31.310   7.519  1.00 41.59           C  
ATOM   1469 HD11 ILE A  98      24.661 -30.436   6.955  1.00 41.59           H  
ATOM   1470 HD12 ILE A  98      24.538 -32.214   6.944  1.00 41.59           H  
ATOM   1471 HD13 ILE A  98      23.262 -31.242   7.690  1.00 41.59           H  
ATOM   1472  N   GLY A  99      29.146 -32.339  10.997  1.00 37.46           N  
ATOM   1473  H   GLY A  99      28.464 -33.008  11.325  1.00 37.46           H  
ATOM   1474  CA  GLY A  99      30.530 -32.551  11.394  1.00 37.46           C  
ATOM   1475  HA2 GLY A  99      30.559 -33.220  12.254  1.00 37.46           H  
ATOM   1476  HA3 GLY A  99      30.956 -31.596  11.701  1.00 37.46           H  
ATOM   1477  C   GLY A  99      31.404 -33.154  10.300  1.00 37.46           C  
ATOM   1478  O   GLY A  99      31.010 -34.100   9.623  1.00 37.46           O  
ATOM   1479  N   VAL A 100      32.631 -32.645  10.220  1.00 41.96           N  
ATOM   1480  H   VAL A 100      32.839 -31.809  10.747  1.00 41.96           H  
ATOM   1481  CA  VAL A 100      33.793 -33.386   9.731  1.00 41.96           C  
ATOM   1482  HA  VAL A 100      33.557 -34.450   9.751  1.00 41.96           H  
ATOM   1483  C   VAL A 100      34.937 -33.134  10.714  1.00 41.96           C  
ATOM   1484  CB  VAL A 100      34.166 -33.031   8.280  1.00 41.96           C  
ATOM   1485  HB  VAL A 100      34.409 -31.971   8.213  1.00 41.96           H  
ATOM   1486  O   VAL A 100      35.271 -31.995  11.032  1.00 41.96           O  
ATOM   1487  CG1 VAL A 100      35.377 -33.850   7.815  1.00 41.96           C  
ATOM   1488 HG11 VAL A 100      36.252 -33.610   8.419  1.00 41.96           H  
ATOM   1489 HG12 VAL A 100      35.610 -33.607   6.778  1.00 41.96           H  
ATOM   1490 HG13 VAL A 100      35.167 -34.917   7.894  1.00 41.96           H  
ATOM   1491  CG2 VAL A 100      33.013 -33.339   7.313  1.00 41.96           C  
ATOM   1492 HG21 VAL A 100      33.324 -33.137   6.288  1.00 41.96           H  
ATOM   1493 HG22 VAL A 100      32.714 -34.383   7.401  1.00 41.96           H  
ATOM   1494 HG23 VAL A 100      32.157 -32.702   7.537  1.00 41.96           H  
ATOM   1495  N   ASP A 101      35.458 -34.235  11.238  1.00 40.03           N  
ATOM   1496  H   ASP A 101      35.132 -35.116  10.868  1.00 40.03           H  
ATOM   1497  CA  ASP A 101      36.499 -34.359  12.253  1.00 40.03           C  
ATOM   1498  HA  ASP A 101      36.420 -33.560  12.990  1.00 40.03           H  
ATOM   1499  C   ASP A 101      37.886 -34.316  11.594  1.00 40.03           C  
ATOM   1500  CB  ASP A 101      36.225 -35.716  12.940  1.00 40.03           C  
ATOM   1501  HB2 ASP A 101      36.234 -36.504  12.187  1.00 40.03           H  
ATOM   1502  HB3 ASP A 101      35.223 -35.687  13.368  1.00 40.03           H  
ATOM   1503  O   ASP A 101      38.234 -35.249  10.873  1.00 40.03           O  
ATOM   1504  CG  ASP A 101      37.198 -36.099  14.057  1.00 40.03           C  
ATOM   1505  OD1 ASP A 101      37.882 -35.190  14.580  1.00 40.03           O  
ATOM   1506  OD2 ASP A 101      37.204 -37.299  14.416  1.00 40.03           O  
ATOM   1507  N   VAL A 102      38.668 -33.248  11.810  1.00 46.72           N  
ATOM   1508  H   VAL A 102      38.276 -32.482  12.339  1.00 46.72           H  
ATOM   1509  CA  VAL A 102      40.125 -33.243  11.567  1.00 46.72           C  
ATOM   1510  HA  VAL A 102      40.481 -34.257  11.748  1.00 46.72           H  
ATOM   1511  C   VAL A 102      40.841 -32.306  12.557  1.00 46.72           C  
ATOM   1512  CB  VAL A 102      40.531 -32.882  10.112  1.00 46.72           C  
ATOM   1513  HB  VAL A 102      40.363 -31.818   9.943  1.00 46.72           H  
ATOM   1514  O   VAL A 102      40.875 -31.093  12.387  1.00 46.72           O  
ATOM   1515  CG1 VAL A 102      42.025 -33.188   9.902  1.00 46.72           C  
ATOM   1516 HG11 VAL A 102      42.631 -32.590  10.582  1.00 46.72           H  
ATOM   1517 HG12 VAL A 102      42.221 -34.247  10.072  1.00 46.72           H  
ATOM   1518 HG13 VAL A 102      42.316 -32.929   8.884  1.00 46.72           H  
ATOM   1519  CG2 VAL A 102      39.793 -33.640   9.000  1.00 46.72           C  
ATOM   1520 HG21 VAL A 102      38.726 -33.423   9.050  1.00 46.72           H  
ATOM   1521 HG22 VAL A 102      39.955 -34.713   9.100  1.00 46.72           H  
ATOM   1522 HG23 VAL A 102      40.155 -33.313   8.025  1.00 46.72           H  
ATOM   1523  N   GLY A 103      41.452 -32.903  13.584  1.00 40.78           N  
ATOM   1524  H   GLY A 103      41.128 -33.842  13.769  1.00 40.78           H  
ATOM   1525  CA  GLY A 103      42.834 -32.624  14.007  1.00 40.78           C  
ATOM   1526  HA2 GLY A 103      43.485 -32.830  13.157  1.00 40.78           H  
ATOM   1527  HA3 GLY A 103      43.098 -33.342  14.782  1.00 40.78           H  
ATOM   1528  C   GLY A 103      43.214 -31.222  14.512  1.00 40.78           C  
ATOM   1529  O   GLY A 103      43.721 -30.402  13.762  1.00 40.78           O  
ATOM   1530  N   SER A 104      43.107 -31.030  15.831  1.00 37.87           N  
ATOM   1531  H   SER A 104      42.515 -31.700  16.301  1.00 37.87           H  
ATOM   1532  CA  SER A 104      44.014 -30.264  16.715  1.00 37.87           C  
ATOM   1533  HA  SER A 104      43.393 -29.733  17.437  1.00 37.87           H  
ATOM   1534  C   SER A 104      44.951 -29.212  16.075  1.00 37.87           C  
ATOM   1535  CB  SER A 104      44.846 -31.287  17.507  1.00 37.87           C  
ATOM   1536  HB2 SER A 104      45.434 -31.892  16.818  1.00 37.87           H  
ATOM   1537  HB3 SER A 104      44.173 -31.944  18.059  1.00 37.87           H  
ATOM   1538  O   SER A 104      46.108 -29.505  15.776  1.00 37.87           O  
ATOM   1539  OG  SER A 104      45.715 -30.651  18.421  1.00 37.87           O  
ATOM   1540  HG  SER A 104      46.398 -30.233  17.892  1.00 37.87           H  
ATOM   1541  N   GLY A 105      44.515 -27.951  16.029  1.00 49.96           N  
ATOM   1542  H   GLY A 105      43.529 -27.776  16.161  1.00 49.96           H  
ATOM   1543  CA  GLY A 105      45.385 -26.794  15.787  1.00 49.96           C  
ATOM   1544  HA2 GLY A 105      46.300 -26.891  16.372  1.00 49.96           H  
ATOM   1545  HA3 GLY A 105      45.655 -26.764  14.731  1.00 49.96           H  
ATOM   1546  C   GLY A 105      44.682 -25.484  16.141  1.00 49.96           C  
ATOM   1547  O   GLY A 105      43.694 -25.115  15.516  1.00 49.96           O  
ATOM   1548  N   THR A 106      45.143 -24.792  17.181  1.00 40.02           N  
ATOM   1549  H   THR A 106      45.970 -25.120  17.660  1.00 40.02           H  
ATOM   1550  CA  THR A 106      44.587 -23.505  17.624  1.00 40.02           C  
ATOM   1551  HA  THR A 106      43.498 -23.551  17.598  1.00 40.02           H  
ATOM   1552  C   THR A 106      45.050 -22.378  16.698  1.00 40.02           C  
ATOM   1553  CB  THR A 106      45.037 -23.202  19.064  1.00 40.02           C  
ATOM   1554  HB  THR A 106      44.710 -22.197  19.331  1.00 40.02           H  
ATOM   1555  O   THR A 106      46.237 -22.063  16.695  1.00 40.02           O  
ATOM   1556  CG2 THR A 106      44.462 -24.195  20.075  1.00 40.02           C  
ATOM   1557 HG21 THR A 106      44.640 -23.822  21.084  1.00 40.02           H  
ATOM   1558 HG22 THR A 106      43.388 -24.303  19.919  1.00 40.02           H  
ATOM   1559 HG23 THR A 106      44.943 -25.167  19.964  1.00 40.02           H  
ATOM   1560  OG1 THR A 106      46.441 -23.288  19.160  1.00 40.02           O  
ATOM   1561  HG1 THR A 106      46.792 -22.779  18.425  1.00 40.02           H  
ATOM   1562  N   VAL A 107      44.138 -21.751  15.949  1.00 51.25           N  
ATOM   1563  H   VAL A 107      43.186 -22.089  15.953  1.00 51.25           H  
ATOM   1564  CA  VAL A 107      44.453 -20.631  15.041  1.00 51.25           C  
ATOM   1565  HA  VAL A 107      45.534 -20.577  14.912  1.00 51.25           H  
ATOM   1566  C   VAL A 107      43.996 -19.308  15.666  1.00 51.25           C  
ATOM   1567  CB  VAL A 107      43.872 -20.862  13.632  1.00 51.25           C  
ATOM   1568  HB  VAL A 107      42.785 -20.912  13.695  1.00 51.25           H  
ATOM   1569  O   VAL A 107      42.835 -19.149  16.045  1.00 51.25           O  
ATOM   1570  CG1 VAL A 107      44.260 -19.733  12.670  1.00 51.25           C  
ATOM   1571 HG11 VAL A 107      43.853 -18.780  13.008  1.00 51.25           H  
ATOM   1572 HG12 VAL A 107      43.862 -19.938  11.676  1.00 51.25           H  
ATOM   1573 HG13 VAL A 107      45.345 -19.654  12.599  1.00 51.25           H  
ATOM   1574  CG2 VAL A 107      44.391 -22.179  13.034  1.00 51.25           C  
ATOM   1575 HG21 VAL A 107      45.480 -22.163  12.993  1.00 51.25           H  
ATOM   1576 HG22 VAL A 107      44.064 -23.030  13.630  1.00 51.25           H  
ATOM   1577 HG23 VAL A 107      44.004 -22.303  12.023  1.00 51.25           H  
ATOM   1578  N   SER A 108      44.941 -18.377  15.817  1.00 54.81           N  
ATOM   1579  H   SER A 108      45.838 -18.580  15.400  1.00 54.81           H  
ATOM   1580  CA  SER A 108      44.758 -17.034  16.382  1.00 54.81           C  
ATOM   1581  HA  SER A 108      44.006 -17.082  17.170  1.00 54.81           H  
ATOM   1582  C   SER A 108      44.282 -16.048  15.306  1.00 54.81           C  
ATOM   1583  CB  SER A 108      46.083 -16.576  17.002  1.00 54.81           C  
ATOM   1584  HB2 SER A 108      46.434 -17.335  17.701  1.00 54.81           H  
ATOM   1585  HB3 SER A 108      46.825 -16.460  16.212  1.00 54.81           H  
ATOM   1586  O   SER A 108      44.619 -16.192  14.134  1.00 54.81           O  
ATOM   1587  OG  SER A 108      45.934 -15.349  17.692  1.00 54.81           O  
ATOM   1588  HG  SER A 108      46.814 -15.024  17.893  1.00 54.81           H  
ATOM   1589  N   ALA A 109      43.519 -15.022  15.699  1.00 48.78           N  
ATOM   1590  H   ALA A 109      43.368 -14.932  16.694  1.00 48.78           H  
ATOM   1591  CA  ALA A 109      42.809 -14.070  14.829  1.00 48.78           C  
ATOM   1592  HA  ALA A 109      42.300 -14.656  14.063  1.00 48.78           H  
ATOM   1593  C   ALA A 109      43.706 -13.061  14.062  1.00 48.78           C  
ATOM   1594  CB  ALA A 109      41.729 -13.382  15.681  1.00 48.78           C  
ATOM   1595  HB1 ALA A 109      41.094 -14.130  16.156  1.00 48.78           H  
ATOM   1596  HB2 ALA A 109      42.198 -12.760  16.444  1.00 48.78           H  
ATOM   1597  HB3 ALA A 109      41.107 -12.753  15.043  1.00 48.78           H  
ATOM   1598  O   ALA A 109      43.331 -11.903  13.887  1.00 48.78           O  
ATOM   1599  N   GLY A 110      44.893 -13.486  13.620  1.00 60.18           N  
ATOM   1600  H   GLY A 110      45.114 -14.460  13.770  1.00 60.18           H  
ATOM   1601  CA  GLY A 110      45.851 -12.686  12.850  1.00 60.18           C  
ATOM   1602  HA2 GLY A 110      45.356 -11.798  12.457  1.00 60.18           H  
ATOM   1603  HA3 GLY A 110      46.653 -12.364  13.514  1.00 60.18           H  
ATOM   1604  C   GLY A 110      46.490 -13.410  11.659  1.00 60.18           C  
ATOM   1605  O   GLY A 110      47.360 -12.830  11.015  1.00 60.18           O  
ATOM   1606  N   GLU A 111      46.090 -14.646  11.349  1.00 53.97           N  
ATOM   1607  H   GLU A 111      45.360 -15.091  11.886  1.00 53.97           H  
ATOM   1608  CA  GLU A 111      46.692 -15.429  10.262  1.00 53.97           C  
ATOM   1609  HA  GLU A 111      47.656 -14.989  10.008  1.00 53.97           H  
ATOM   1610  C   GLU A 111      45.838 -15.367   8.987  1.00 53.97           C  
ATOM   1611  CB  GLU A 111      47.004 -16.855  10.738  1.00 53.97           C  
ATOM   1612  HB2 GLU A 111      46.104 -17.304  11.157  1.00 53.97           H  
ATOM   1613  HB3 GLU A 111      47.338 -17.445   9.884  1.00 53.97           H  
ATOM   1614  O   GLU A 111      44.633 -15.619   8.993  1.00 53.97           O  
ATOM   1615  CG  GLU A 111      48.125 -16.815  11.795  1.00 53.97           C  
ATOM   1616  HG2 GLU A 111      49.004 -16.350  11.349  1.00 53.97           H  
ATOM   1617  HG3 GLU A 111      47.807 -16.189  12.629  1.00 53.97           H  
ATOM   1618  CD  GLU A 111      48.522 -18.187  12.356  1.00 53.97           C  
ATOM   1619  OE1 GLU A 111      49.393 -18.190  13.256  1.00 53.97           O  
ATOM   1620  OE2 GLU A 111      47.938 -19.207  11.931  1.00 53.97           O  
ATOM   1621  N   SER A 112      46.473 -14.960   7.887  1.00 45.29           N  
ATOM   1622  H   SER A 112      47.480 -14.885   7.923  1.00 45.29           H  
ATOM   1623  CA  SER A 112      45.860 -14.757   6.576  1.00 45.29           C  
ATOM   1624  HA  SER A 112      44.884 -14.295   6.721  1.00 45.29           H  
ATOM   1625  C   SER A 112      45.644 -16.097   5.870  1.00 45.29           C  
ATOM   1626  CB  SER A 112      46.708 -13.795   5.725  1.00 45.29           C  
ATOM   1627  HB2 SER A 112      46.405 -12.772   5.950  1.00 45.29           H  
ATOM   1628  HB3 SER A 112      46.514 -13.981   4.668  1.00 45.29           H  
ATOM   1629  O   SER A 112      46.579 -16.864   5.652  1.00 45.29           O  
ATOM   1630  OG  SER A 112      48.099 -13.911   5.978  1.00 45.29           O  
ATOM   1631  HG  SER A 112      48.335 -13.332   6.706  1.00 45.29           H  
ATOM   1632  N   SER A 113      44.395 -16.377   5.492  1.00 44.95           N  
ATOM   1633  H   SER A 113      43.654 -15.738   5.742  1.00 44.95           H  
ATOM   1634  CA  SER A 113      44.017 -17.573   4.740  1.00 44.95           C  
ATOM   1635  HA  SER A 113      44.541 -18.428   5.167  1.00 44.95           H  
ATOM   1636  C   SER A 113      44.440 -17.445   3.273  1.00 44.95           C  
ATOM   1637  CB  SER A 113      42.510 -17.839   4.883  1.00 44.95           C  
ATOM   1638  HB2 SER A 113      42.278 -18.803   4.429  1.00 44.95           H  
ATOM   1639  HB3 SER A 113      42.244 -17.882   5.939  1.00 44.95           H  
ATOM   1640  O   SER A 113      43.662 -17.018   2.420  1.00 44.95           O  
ATOM   1641  OG  SER A 113      41.745 -16.837   4.242  1.00 44.95           O  
ATOM   1642  HG  SER A 113      42.116 -16.734   3.363  1.00 44.95           H  
ATOM   1643  N   ILE A 114      45.682 -17.807   2.966  1.00 52.81           N  
ATOM   1644  H   ILE A 114      46.318 -18.021   3.721  1.00 52.81           H  
ATOM   1645  CA  ILE A 114      46.113 -18.107   1.599  1.00 52.81           C  
ATOM   1646  HA  ILE A 114      45.263 -18.036   0.921  1.00 52.81           H  
ATOM   1647  C   ILE A 114      46.568 -19.560   1.604  1.00 52.81           C  
ATOM   1648  CB  ILE A 114      47.172 -17.104   1.092  1.00 52.81           C  
ATOM   1649  HB  ILE A 114      47.977 -17.044   1.824  1.00 52.81           H  
ATOM   1650  O   ILE A 114      47.586 -19.909   2.194  1.00 52.81           O  
ATOM   1651  CG1 ILE A 114      46.518 -15.709   0.935  1.00 52.81           C  
ATOM   1652 HG12 ILE A 114      45.792 -15.734   0.123  1.00 52.81           H  
ATOM   1653 HG13 ILE A 114      45.982 -15.456   1.850  1.00 52.81           H  
ATOM   1654  CG2 ILE A 114      47.762 -17.575  -0.253  1.00 52.81           C  
ATOM   1655 HG21 ILE A 114      48.266 -18.535  -0.134  1.00 52.81           H  
ATOM   1656 HG22 ILE A 114      46.975 -17.674  -1.001  1.00 52.81           H  
ATOM   1657 HG23 ILE A 114      48.508 -16.865  -0.610  1.00 52.81           H  
ATOM   1658  CD1 ILE A 114      47.512 -14.571   0.682  1.00 52.81           C  
ATOM   1659 HD11 ILE A 114      46.978 -13.620   0.683  1.00 52.81           H  
ATOM   1660 HD12 ILE A 114      48.266 -14.554   1.470  1.00 52.81           H  
ATOM   1661 HD13 ILE A 114      47.998 -14.693  -0.286  1.00 52.81           H  
ATOM   1662  N   ILE A 115      45.755 -20.415   0.990  1.00 47.45           N  
ATOM   1663  H   ILE A 115      44.947 -20.038   0.515  1.00 47.45           H  
ATOM   1664  CA  ILE A 115      46.029 -21.839   0.818  1.00 47.45           C  
ATOM   1665  HA  ILE A 115      46.415 -22.247   1.752  1.00 47.45           H  
ATOM   1666  C   ILE A 115      47.082 -21.963  -0.296  1.00 47.45           C  
ATOM   1667  CB  ILE A 115      44.720 -22.585   0.457  1.00 47.45           C  
ATOM   1668  HB  ILE A 115      44.332 -22.163  -0.471  1.00 47.45           H  
ATOM   1669  O   ILE A 115      46.781 -21.574  -1.428  1.00 47.45           O  
ATOM   1670  CG1 ILE A 115      43.643 -22.399   1.556  1.00 47.45           C  
ATOM   1671 HG12 ILE A 115      43.545 -21.343   1.806  1.00 47.45           H  
ATOM   1672 HG13 ILE A 115      43.950 -22.927   2.459  1.00 47.45           H  
ATOM   1673  CG2 ILE A 115      44.998 -24.082   0.221  1.00 47.45           C  
ATOM   1674 HG21 ILE A 115      45.383 -24.543   1.130  1.00 47.45           H  
ATOM   1675 HG22 ILE A 115      44.088 -24.597  -0.085  1.00 47.45           H  
ATOM   1676 HG23 ILE A 115      45.727 -24.215  -0.579  1.00 47.45           H  
ATOM   1677  CD1 ILE A 115      42.244 -22.878   1.144  1.00 47.45           C  
ATOM   1678 HD11 ILE A 115      41.946 -22.399   0.212  1.00 47.45           H  
ATOM   1679 HD12 ILE A 115      42.229 -23.960   1.021  1.00 47.45           H  
ATOM   1680 HD13 ILE A 115      41.530 -22.610   1.923  1.00 47.45           H  
ATOM   1681  N   PRO A 116      48.296 -22.483  -0.038  1.00 50.79           N  
ATOM   1682  CA  PRO A 116      49.220 -22.812  -1.113  1.00 50.79           C  
ATOM   1683  HA  PRO A 116      49.305 -21.982  -1.815  1.00 50.79           H  
ATOM   1684  C   PRO A 116      48.679 -24.048  -1.840  1.00 50.79           C  
ATOM   1685  CB  PRO A 116      50.572 -23.038  -0.431  1.00 50.79           C  
ATOM   1686  HB2 PRO A 116      51.184 -23.766  -0.963  1.00 50.79           H  
ATOM   1687  HB3 PRO A 116      51.098 -22.087  -0.354  1.00 50.79           H  
ATOM   1688  O   PRO A 116      48.529 -25.111  -1.234  1.00 50.79           O  
ATOM   1689  CG  PRO A 116      50.201 -23.524   0.971  1.00 50.79           C  
ATOM   1690  HG2 PRO A 116      50.947 -23.228   1.709  1.00 50.79           H  
ATOM   1691  HG3 PRO A 116      50.089 -24.608   0.963  1.00 50.79           H  
ATOM   1692  CD  PRO A 116      48.843 -22.878   1.253  1.00 50.79           C  
ATOM   1693  HD2 PRO A 116      48.986 -21.994   1.876  1.00 50.79           H  
ATOM   1694  HD3 PRO A 116      48.190 -23.592   1.756  1.00 50.79           H  
ATOM   1695  N   LEU A 117      48.345 -23.917  -3.128  1.00 43.85           N  
ATOM   1696  H   LEU A 117      48.460 -23.021  -3.581  1.00 43.85           H  
ATOM   1697  CA  LEU A 117      48.030 -25.086  -3.945  1.00 43.85           C  
ATOM   1698  HA  LEU A 117      47.299 -25.686  -3.404  1.00 43.85           H  
ATOM   1699  C   LEU A 117      49.299 -25.932  -4.087  1.00 43.85           C  
ATOM   1700  CB  LEU A 117      47.421 -24.723  -5.313  1.00 43.85           C  
ATOM   1701  HB2 LEU A 117      47.710 -25.507  -6.012  1.00 43.85           H  
ATOM   1702  HB3 LEU A 117      47.842 -23.789  -5.686  1.00 43.85           H  
ATOM   1703  O   LEU A 117      50.330 -25.471  -4.567  1.00 43.85           O  
ATOM   1704  CG  LEU A 117      45.881 -24.661  -5.300  1.00 43.85           C  
ATOM   1705  HG  LEU A 117      45.491 -25.487  -4.706  1.00 43.85           H  
ATOM   1706  CD1 LEU A 117      45.361 -23.346  -4.717  1.00 43.85           C  
ATOM   1707 HD11 LEU A 117      44.271 -23.343  -4.730  1.00 43.85           H  
ATOM   1708 HD12 LEU A 117      45.696 -23.239  -3.685  1.00 43.85           H  
ATOM   1709 HD13 LEU A 117      45.732 -22.504  -5.302  1.00 43.85           H  
ATOM   1710  CD2 LEU A 117      45.332 -24.812  -6.718  1.00 43.85           C  
ATOM   1711 HD21 LEU A 117      45.710 -24.009  -7.351  1.00 43.85           H  
ATOM   1712 HD22 LEU A 117      45.643 -25.770  -7.134  1.00 43.85           H  
ATOM   1713 HD23 LEU A 117      44.243 -24.777  -6.699  1.00 43.85           H  
ATOM   1714  N   LEU A 118      49.178 -27.167  -3.616  1.00 46.67           N  
ATOM   1715  H   LEU A 118      48.290 -27.401  -3.196  1.00 46.67           H  
ATOM   1716  CA  LEU A 118      50.167 -28.228  -3.659  1.00 46.67           C  
ATOM   1717  HA  LEU A 118      51.021 -27.937  -3.047  1.00 46.67           H  
ATOM   1718  C   LEU A 118      50.625 -28.475  -5.106  1.00 46.67           C  
ATOM   1719  CB  LEU A 118      49.470 -29.466  -3.054  1.00 46.67           C  
ATOM   1720  HB2 LEU A 118      48.851 -29.161  -2.211  1.00 46.67           H  
ATOM   1721  HB3 LEU A 118      48.796 -29.873  -3.808  1.00 46.67           H  
ATOM   1722  O   LEU A 118      49.830 -28.849  -5.968  1.00 46.67           O  
ATOM   1723  CG  LEU A 118      50.406 -30.580  -2.566  1.00 46.67           C  
ATOM   1724  HG  LEU A 118      51.221 -30.719  -3.276  1.00 46.67           H  
ATOM   1725  CD1 LEU A 118      50.972 -30.245  -1.182  1.00 46.67           C  
ATOM   1726 HD11 LEU A 118      50.166 -30.130  -0.458  1.00 46.67           H  
ATOM   1727 HD12 LEU A 118      51.543 -29.317  -1.233  1.00 46.67           H  
ATOM   1728 HD13 LEU A 118      51.638 -31.045  -0.859  1.00 46.67           H  
ATOM   1729  CD2 LEU A 118      49.625 -31.889  -2.442  1.00 46.67           C  
ATOM   1730 HD21 LEU A 118      50.297 -32.688  -2.129  1.00 46.67           H  
ATOM   1731 HD22 LEU A 118      48.822 -31.782  -1.712  1.00 46.67           H  
ATOM   1732 HD23 LEU A 118      49.193 -32.155  -3.407  1.00 46.67           H  
ATOM   1733  N   GLU A 119      51.919 -28.305  -5.351  1.00 39.66           N  
ATOM   1734  H   GLU A 119      52.493 -27.888  -4.633  1.00 39.66           H  
ATOM   1735  CA  GLU A 119      52.603 -28.738  -6.565  1.00 39.66           C  
ATOM   1736  HA  GLU A 119      51.991 -28.478  -7.429  1.00 39.66           H  
ATOM   1737  C   GLU A 119      52.748 -30.267  -6.511  1.00 39.66           C  
ATOM   1738  CB  GLU A 119      53.919 -27.949  -6.662  1.00 39.66           C  
ATOM   1739  HB2 GLU A 119      54.602 -28.251  -5.867  1.00 39.66           H  
ATOM   1740  HB3 GLU A 119      53.654 -26.904  -6.498  1.00 39.66           H  
ATOM   1741  O   GLU A 119      53.722 -30.813  -5.996  1.00 39.66           O  
ATOM   1742  CG  GLU A 119      54.624 -28.052  -8.023  1.00 39.66           C  
ATOM   1743  HG2 GLU A 119      53.863 -28.065  -8.804  1.00 39.66           H  
ATOM   1744  HG3 GLU A 119      55.166 -28.996  -8.072  1.00 39.66           H  
ATOM   1745  CD  GLU A 119      55.582 -26.874  -8.295  1.00 39.66           C  
ATOM   1746  OE1 GLU A 119      56.076 -26.803  -9.443  1.00 39.66           O  
ATOM   1747  OE2 GLU A 119      55.816 -26.056  -7.376  1.00 39.66           O  
ATOM   1748  N   ALA A 120      51.703 -30.976  -6.943  1.00 39.60           N  
ATOM   1749  H   ALA A 120      50.882 -30.472  -7.249  1.00 39.60           H  
ATOM   1750  CA  ALA A 120      51.693 -32.430  -7.043  1.00 39.60           C  
ATOM   1751  HA  ALA A 120      52.555 -32.832  -6.510  1.00 39.60           H  
ATOM   1752  C   ALA A 120      51.815 -32.833  -8.513  1.00 39.60           C  
ATOM   1753  CB  ALA A 120      50.454 -33.003  -6.352  1.00 39.60           C  
ATOM   1754  HB1 ALA A 120      50.473 -34.091  -6.412  1.00 39.60           H  
ATOM   1755  HB2 ALA A 120      49.554 -32.635  -6.845  1.00 39.60           H  
ATOM   1756  HB3 ALA A 120      50.446 -32.698  -5.306  1.00 39.60           H  
ATOM   1757  O   ALA A 120      50.952 -32.542  -9.341  1.00 39.60           O  
ATOM   1758  N   GLY A 121      52.945 -33.462  -8.818  1.00 35.67           N  
ATOM   1759  H   GLY A 121      53.587 -33.655  -8.062  1.00 35.67           H  
ATOM   1760  CA  GLY A 121      53.337 -33.858 -10.155  1.00 35.67           C  
ATOM   1761  HA2 GLY A 121      54.353 -34.252 -10.128  1.00 35.67           H  
ATOM   1762  HA3 GLY A 121      53.336 -32.968 -10.783  1.00 35.67           H  
ATOM   1763  C   GLY A 121      52.439 -34.915 -10.793  1.00 35.67           C  
ATOM   1764  O   GLY A 121      51.819 -35.738 -10.131  1.00 35.67           O  
ATOM   1765  N   ALA A 122      52.453 -34.865 -12.123  1.00 33.66           N  
ATOM   1766  H   ALA A 122      52.835 -34.011 -12.504  1.00 33.66           H  
ATOM   1767  CA  ALA A 122      52.479 -35.993 -13.045  1.00 33.66           C  
ATOM   1768  HA  ALA A 122      51.992 -35.659 -13.961  1.00 33.66           H  
ATOM   1769  C   ALA A 122      51.768 -37.295 -12.614  1.00 33.66           C  
ATOM   1770  CB  ALA A 122      53.954 -36.247 -13.393  1.00 33.66           C  
ATOM   1771  HB1 ALA A 122      54.498 -36.567 -12.504  1.00 33.66           H  
ATOM   1772  HB2 ALA A 122      54.020 -37.031 -14.147  1.00 33.66           H  
ATOM   1773  HB3 ALA A 122      54.408 -35.338 -13.789  1.00 33.66           H  
ATOM   1774  O   ALA A 122      52.346 -38.142 -11.937  1.00 33.66           O  
ATOM   1775  N   GLY A 123      50.592 -37.522 -13.206  1.00 33.91           N  
ATOM   1776  H   GLY A 123      50.108 -36.734 -13.614  1.00 33.91           H  
ATOM   1777  CA  GLY A 123      50.102 -38.864 -13.528  1.00 33.91           C  
ATOM   1778  HA2 GLY A 123      50.807 -39.614 -13.168  1.00 33.91           H  
ATOM   1779  HA3 GLY A 123      50.049 -38.968 -14.612  1.00 33.91           H  
ATOM   1780  C   GLY A 123      48.744 -39.213 -12.927  1.00 33.91           C  
ATOM   1781  O   GLY A 123      48.598 -39.245 -11.712  1.00 33.91           O  
ATOM   1782  N   GLY A 124      47.780 -39.563 -13.786  1.00 36.08           N  
ATOM   1783  H   GLY A 124      47.941 -39.448 -14.776  1.00 36.08           H  
ATOM   1784  CA  GLY A 124      46.663 -40.425 -13.386  1.00 36.08           C  
ATOM   1785  HA2 GLY A 124      46.582 -40.453 -12.300  1.00 36.08           H  
ATOM   1786  HA3 GLY A 124      46.869 -41.444 -13.713  1.00 36.08           H  
ATOM   1787  C   GLY A 124      45.285 -40.026 -13.908  1.00 36.08           C  
ATOM   1788  O   GLY A 124      44.543 -39.344 -13.218  1.00 36.08           O  
ATOM   1789  N   ASP A 125      44.971 -40.527 -15.102  1.00 37.44           N  
ATOM   1790  H   ASP A 125      45.727 -41.014 -15.563  1.00 37.44           H  
ATOM   1791  CA  ASP A 125      43.685 -41.084 -15.545  1.00 37.44           C  
ATOM   1792  HA  ASP A 125      43.822 -41.249 -16.614  1.00 37.44           H  
ATOM   1793  C   ASP A 125      42.388 -40.255 -15.476  1.00 37.44           C  
ATOM   1794  CB  ASP A 125      43.537 -42.502 -14.971  1.00 37.44           C  
ATOM   1795  HB2 ASP A 125      42.572 -42.904 -15.276  1.00 37.44           H  
ATOM   1796  HB3 ASP A 125      43.561 -42.459 -13.882  1.00 37.44           H  
ATOM   1797  O   ASP A 125      41.703 -40.132 -14.461  1.00 37.44           O  
ATOM   1798  CG  ASP A 125      44.638 -43.451 -15.476  1.00 37.44           C  
ATOM   1799  OD1 ASP A 125      45.349 -43.075 -16.440  1.00 37.44           O  
ATOM   1800  OD2 ASP A 125      44.782 -44.539 -14.881  1.00 37.44           O  
ATOM   1801  N   ALA A 126      41.974 -39.807 -16.666  1.00 36.13           N  
ATOM   1802  H   ALA A 126      42.578 -39.986 -17.456  1.00 36.13           H  
ATOM   1803  CA  ALA A 126      40.644 -39.298 -16.963  1.00 36.13           C  
ATOM   1804  HA  ALA A 126      40.326 -38.657 -16.141  1.00 36.13           H  
ATOM   1805  C   ALA A 126      39.625 -40.443 -17.119  1.00 36.13           C  
ATOM   1806  CB  ALA A 126      40.729 -38.443 -18.236  1.00 36.13           C  
ATOM   1807  HB1 ALA A 126      41.055 -39.054 -19.077  1.00 36.13           H  
ATOM   1808  HB2 ALA A 126      39.748 -38.024 -18.460  1.00 36.13           H  
ATOM   1809  HB3 ALA A 126      41.436 -37.627 -18.085  1.00 36.13           H  
ATOM   1810  O   ALA A 126      39.731 -41.285 -18.013  1.00 36.13           O  
ATOM   1811  N   VAL A 127      38.583 -40.419 -16.288  1.00 35.95           N  
ATOM   1812  H   VAL A 127      38.587 -39.723 -15.556  1.00 35.95           H  
ATOM   1813  CA  VAL A 127      37.374 -41.238 -16.444  1.00 35.95           C  
ATOM   1814  HA  VAL A 127      37.658 -42.212 -16.841  1.00 35.95           H  
ATOM   1815  C   VAL A 127      36.446 -40.552 -17.450  1.00 35.95           C  
ATOM   1816  CB  VAL A 127      36.691 -41.470 -15.080  1.00 35.95           C  
ATOM   1817  HB  VAL A 127      36.470 -40.508 -14.618  1.00 35.95           H  
ATOM   1818  O   VAL A 127      35.949 -39.455 -17.209  1.00 35.95           O  
ATOM   1819  CG1 VAL A 127      35.380 -42.256 -15.217  1.00 35.95           C  
ATOM   1820 HG11 VAL A 127      35.562 -43.210 -15.711  1.00 35.95           H  
ATOM   1821 HG12 VAL A 127      34.656 -41.682 -15.795  1.00 35.95           H  
ATOM   1822 HG13 VAL A 127      34.954 -42.438 -14.230  1.00 35.95           H  
ATOM   1823  CG2 VAL A 127      37.617 -42.260 -14.143  1.00 35.95           C  
ATOM   1824 HG21 VAL A 127      38.534 -41.703 -13.957  1.00 35.95           H  
ATOM   1825 HG22 VAL A 127      37.123 -42.427 -13.186  1.00 35.95           H  
ATOM   1826 HG23 VAL A 127      37.873 -43.222 -14.589  1.00 35.95           H  
ATOM   1827  N   THR A 128      36.229 -41.205 -18.591  1.00 33.74           N  
ATOM   1828  H   THR A 128      36.666 -42.110 -18.696  1.00 33.74           H  
ATOM   1829  CA  THR A 128      35.313 -40.778 -19.660  1.00 33.74           C  
ATOM   1830  HA  THR A 128      35.146 -39.702 -19.595  1.00 33.74           H  
ATOM   1831  C   THR A 128      33.978 -41.503 -19.503  1.00 33.74           C  
ATOM   1832  CB  THR A 128      35.928 -41.083 -21.037  1.00 33.74           C  
ATOM   1833  HB  THR A 128      36.141 -42.149 -21.110  1.00 33.74           H  
ATOM   1834  O   THR A 128      33.953 -42.730 -19.450  1.00 33.74           O  
ATOM   1835  CG2 THR A 128      35.038 -40.676 -22.213  1.00 33.74           C  
ATOM   1836 HG21 THR A 128      35.578 -40.836 -23.146  1.00 33.74           H  
ATOM   1837 HG22 THR A 128      34.132 -41.282 -22.229  1.00 33.74           H  
ATOM   1838 HG23 THR A 128      34.773 -39.622 -22.131  1.00 33.74           H  
ATOM   1839  OG1 THR A 128      37.134 -40.369 -21.176  1.00 33.74           O  
ATOM   1840  HG1 THR A 128      37.714 -40.613 -20.451  1.00 33.74           H  
ATOM   1841  N   ILE A 129      32.871 -40.759 -19.463  1.00 38.48           N  
ATOM   1842  H   ILE A 129      32.964 -39.754 -19.500  1.00 38.48           H  
ATOM   1843  CA  ILE A 129      31.506 -41.297 -19.549  1.00 38.48           C  
ATOM   1844  HA  ILE A 129      31.551 -42.374 -19.707  1.00 38.48           H  
ATOM   1845  C   ILE A 129      30.854 -40.657 -20.778  1.00 38.48           C  
ATOM   1846  CB  ILE A 129      30.698 -41.046 -18.251  1.00 38.48           C  
ATOM   1847  HB  ILE A 129      30.573 -39.970 -18.128  1.00 38.48           H  
ATOM   1848  O   ILE A 129      30.765 -39.435 -20.868  1.00 38.48           O  
ATOM   1849  CG1 ILE A 129      31.434 -41.595 -17.004  1.00 38.48           C  
ATOM   1850 HG12 ILE A 129      31.518 -42.679 -17.080  1.00 38.48           H  
ATOM   1851 HG13 ILE A 129      32.443 -41.184 -16.968  1.00 38.48           H  
ATOM   1852  CG2 ILE A 129      29.301 -41.690 -18.376  1.00 38.48           C  
ATOM   1853 HG21 ILE A 129      29.391 -42.773 -18.468  1.00 38.48           H  
ATOM   1854 HG22 ILE A 129      28.775 -41.300 -19.247  1.00 38.48           H  
ATOM   1855 HG23 ILE A 129      28.693 -41.453 -17.503  1.00 38.48           H  
ATOM   1856  CD1 ILE A 129      30.770 -41.235 -15.668  1.00 38.48           C  
ATOM   1857 HD11 ILE A 129      31.412 -41.561 -14.850  1.00 38.48           H  
ATOM   1858 HD12 ILE A 129      29.806 -41.735 -15.569  1.00 38.48           H  
ATOM   1859 HD13 ILE A 129      30.633 -40.156 -15.600  1.00 38.48           H  
ATOM   1860  N   SER A 130      30.427 -41.483 -21.731  1.00 33.37           N  
ATOM   1861  H   SER A 130      30.491 -42.476 -21.559  1.00 33.37           H  
ATOM   1862  CA  SER A 130      29.752 -41.091 -22.972  1.00 33.37           C  
ATOM   1863  HA  SER A 130      29.637 -40.007 -23.015  1.00 33.37           H  
ATOM   1864  C   SER A 130      28.374 -41.757 -23.023  1.00 33.37           C  
ATOM   1865  CB  SER A 130      30.602 -41.546 -24.167  1.00 33.37           C  
ATOM   1866  HB2 SER A 130      31.592 -41.095 -24.094  1.00 33.37           H  
ATOM   1867  HB3 SER A 130      30.713 -42.630 -24.138  1.00 33.37           H  
ATOM   1868  O   SER A 130      28.298 -42.956 -22.746  1.00 33.37           O  
ATOM   1869  OG  SER A 130      30.022 -41.182 -25.403  1.00 33.37           O  
ATOM   1870  HG  SER A 130      29.964 -40.226 -25.474  1.00 33.37           H  
ATOM   1871  N   PRO A 131      27.301 -41.027 -23.373  1.00 43.53           N  
ATOM   1872  CA  PRO A 131      26.085 -41.634 -23.889  1.00 43.53           C  
ATOM   1873  HA  PRO A 131      26.117 -42.715 -23.747  1.00 43.53           H  
ATOM   1874  C   PRO A 131      25.883 -41.357 -25.392  1.00 43.53           C  
ATOM   1875  CB  PRO A 131      24.960 -41.104 -23.009  1.00 43.53           C  
ATOM   1876  HB2 PRO A 131      24.010 -41.059 -23.543  1.00 43.53           H  
ATOM   1877  HB3 PRO A 131      24.868 -41.732 -22.123  1.00 43.53           H  
ATOM   1878  O   PRO A 131      25.854 -40.222 -25.863  1.00 43.53           O  
ATOM   1879  CG  PRO A 131      25.451 -39.714 -22.601  1.00 43.53           C  
ATOM   1880  HG2 PRO A 131      25.194 -39.501 -21.563  1.00 43.53           H  
ATOM   1881  HG3 PRO A 131      25.010 -38.964 -23.257  1.00 43.53           H  
ATOM   1882  CD  PRO A 131      26.974 -39.728 -22.804  1.00 43.53           C  
ATOM   1883  HD2 PRO A 131      27.477 -39.593 -21.847  1.00 43.53           H  
ATOM   1884  HD3 PRO A 131      27.265 -38.936 -23.495  1.00 43.53           H  
ATOM   1885  N   GLU A 132      25.742 -42.481 -26.084  1.00 38.29           N  
ATOM   1886  H   GLU A 132      25.870 -43.307 -25.516  1.00 38.29           H  
ATOM   1887  CA  GLU A 132      25.249 -42.821 -27.426  1.00 38.29           C  
ATOM   1888  HA  GLU A 132      25.993 -42.564 -28.179  1.00 38.29           H  
ATOM   1889  C   GLU A 132      23.894 -42.127 -27.751  1.00 38.29           C  
ATOM   1890  CB  GLU A 132      25.113 -44.361 -27.288  1.00 38.29           C  
ATOM   1891  HB2 GLU A 132      25.798 -44.706 -26.514  1.00 38.29           H  
ATOM   1892  HB3 GLU A 132      24.117 -44.601 -26.916  1.00 38.29           H  
ATOM   1893  O   GLU A 132      23.043 -42.014 -26.873  1.00 38.29           O  
ATOM   1894  CG  GLU A 132      25.454 -45.247 -28.484  1.00 38.29           C  
ATOM   1895  HG2 GLU A 132      26.494 -45.067 -28.758  1.00 38.29           H  
ATOM   1896  HG3 GLU A 132      24.837 -44.969 -29.338  1.00 38.29           H  
ATOM   1897  CD  GLU A 132      25.271 -46.745 -28.142  1.00 38.29           C  
ATOM   1898  OE1 GLU A 132      25.399 -47.558 -29.083  1.00 38.29           O  
ATOM   1899  OE2 GLU A 132      25.019 -47.079 -26.960  1.00 38.29           O  
ATOM   1900  N   VAL A 133      23.630 -41.564 -28.942  1.00 45.32           N  
ATOM   1901  H   VAL A 133      23.263 -40.630 -28.828  1.00 45.32           H  
ATOM   1902  CA  VAL A 133      23.008 -42.205 -30.136  1.00 45.32           C  
ATOM   1903  HA  VAL A 133      23.721 -42.916 -30.555  1.00 45.32           H  
ATOM   1904  C   VAL A 133      22.717 -41.093 -31.191  1.00 45.32           C  
ATOM   1905  CB  VAL A 133      21.697 -42.955 -29.743  1.00 45.32           C  
ATOM   1906  HB  VAL A 133      21.174 -42.357 -28.997  1.00 45.32           H  
ATOM   1907  O   VAL A 133      22.552 -39.936 -30.803  1.00 45.32           O  
ATOM   1908  CG1 VAL A 133      20.660 -43.282 -30.832  1.00 45.32           C  
ATOM   1909 HG11 VAL A 133      19.740 -43.611 -30.349  1.00 45.32           H  
ATOM   1910 HG12 VAL A 133      20.991 -44.097 -31.475  1.00 45.32           H  
ATOM   1911 HG13 VAL A 133      20.401 -42.392 -31.406  1.00 45.32           H  
ATOM   1912  CG2 VAL A 133      22.002 -44.335 -29.141  1.00 45.32           C  
ATOM   1913 HG21 VAL A 133      22.432 -44.226 -28.145  1.00 45.32           H  
ATOM   1914 HG22 VAL A 133      22.669 -44.901 -29.791  1.00 45.32           H  
ATOM   1915 HG23 VAL A 133      21.085 -44.908 -29.003  1.00 45.32           H  
ATOM   1916  N   PRO A 134      22.683 -41.390 -32.513  1.00 35.88           N  
ATOM   1917  CA  PRO A 134      23.357 -40.575 -33.530  1.00 35.88           C  
ATOM   1918  HA  PRO A 134      23.888 -39.745 -33.065  1.00 35.88           H  
ATOM   1919  C   PRO A 134      22.476 -40.023 -34.680  1.00 35.88           C  
ATOM   1920  CB  PRO A 134      24.368 -41.596 -34.076  1.00 35.88           C  
ATOM   1921  HB2 PRO A 134      24.842 -41.294 -35.009  1.00 35.88           H  
ATOM   1922  HB3 PRO A 134      25.139 -41.776 -33.327  1.00 35.88           H  
ATOM   1923  O   PRO A 134      21.290 -40.320 -34.789  1.00 35.88           O  
ATOM   1924  CG  PRO A 134      23.513 -42.852 -34.232  1.00 35.88           C  
ATOM   1925  HG2 PRO A 134      22.949 -42.821 -35.164  1.00 35.88           H  
ATOM   1926  HG3 PRO A 134      24.118 -43.756 -34.174  1.00 35.88           H  
ATOM   1927  CD  PRO A 134      22.560 -42.738 -33.058  1.00 35.88           C  
ATOM   1928  HD2 PRO A 134      21.540 -42.913 -33.401  1.00 35.88           H  
ATOM   1929  HD3 PRO A 134      22.854 -43.501 -32.337  1.00 35.88           H  
ATOM   1930  N   THR A 135      23.164 -39.344 -35.618  1.00 35.01           N  
ATOM   1931  H   THR A 135      24.111 -39.119 -35.350  1.00 35.01           H  
ATOM   1932  CA  THR A 135      22.825 -39.029 -37.032  1.00 35.01           C  
ATOM   1933  HA  THR A 135      23.724 -38.583 -37.456  1.00 35.01           H  
ATOM   1934  C   THR A 135      21.746 -37.959 -37.244  1.00 35.01           C  
ATOM   1935  CB  THR A 135      22.581 -40.303 -37.864  1.00 35.01           C  
ATOM   1936  HB  THR A 135      22.336 -40.000 -38.882  1.00 35.01           H  
ATOM   1937  O   THR A 135      20.652 -38.063 -36.715  1.00 35.01           O  
ATOM   1938  CG2 THR A 135      23.822 -41.199 -37.925  1.00 35.01           C  
ATOM   1939 HG21 THR A 135      24.706 -40.607 -38.161  1.00 35.01           H  
ATOM   1940 HG22 THR A 135      23.678 -41.943 -38.708  1.00 35.01           H  
ATOM   1941 HG23 THR A 135      23.966 -41.722 -36.979  1.00 35.01           H  
ATOM   1942  OG1 THR A 135      21.536 -41.102 -37.366  1.00 35.01           O  
ATOM   1943  HG1 THR A 135      21.223 -40.714 -36.545  1.00 35.01           H  
ATOM   1944  N   ILE A 136      22.005 -36.860 -37.965  1.00 35.82           N  
ATOM   1945  H   ILE A 136      21.505 -36.056 -37.614  1.00 35.82           H  
ATOM   1946  CA  ILE A 136      22.160 -36.782 -39.431  1.00 35.82           C  
ATOM   1947  HA  ILE A 136      22.542 -37.725 -39.820  1.00 35.82           H  
ATOM   1948  C   ILE A 136      23.143 -35.639 -39.811  1.00 35.82           C  
ATOM   1949  CB  ILE A 136      20.743 -36.533 -40.035  1.00 35.82           C  
ATOM   1950  HB  ILE A 136      20.311 -35.687 -39.500  1.00 35.82           H  
ATOM   1951  O   ILE A 136      22.944 -34.492 -39.429  1.00 35.82           O  
ATOM   1952  CG1 ILE A 136      19.776 -37.737 -39.898  1.00 35.82           C  
ATOM   1953 HG12 ILE A 136      19.856 -38.378 -40.776  1.00 35.82           H  
ATOM   1954 HG13 ILE A 136      20.024 -38.372 -39.047  1.00 35.82           H  
ATOM   1955  CG2 ILE A 136      20.756 -36.166 -41.524  1.00 35.82           C  
ATOM   1956 HG21 ILE A 136      21.366 -36.867 -42.095  1.00 35.82           H  
ATOM   1957 HG22 ILE A 136      21.147 -35.154 -41.630  1.00 35.82           H  
ATOM   1958 HG23 ILE A 136      19.748 -36.154 -41.937  1.00 35.82           H  
ATOM   1959  CD1 ILE A 136      18.314 -37.298 -39.731  1.00 35.82           C  
ATOM   1960 HD11 ILE A 136      17.983 -36.726 -40.598  1.00 35.82           H  
ATOM   1961 HD12 ILE A 136      17.683 -38.181 -39.631  1.00 35.82           H  
ATOM   1962 HD13 ILE A 136      18.210 -36.687 -38.835  1.00 35.82           H  
ATOM   1963  N   THR A 137      24.201 -36.017 -40.542  1.00 36.30           N  
ATOM   1964  H   THR A 137      24.270 -37.018 -40.656  1.00 36.30           H  
ATOM   1965  CA  THR A 137      25.016 -35.279 -41.542  1.00 36.30           C  
ATOM   1966  HA  THR A 137      25.995 -35.758 -41.555  1.00 36.30           H  
ATOM   1967  C   THR A 137      25.306 -33.776 -41.360  1.00 36.30           C  
ATOM   1968  CB  THR A 137      24.425 -35.495 -42.950  1.00 36.30           C  
ATOM   1969  HB  THR A 137      25.075 -35.013 -43.680  1.00 36.30           H  
ATOM   1970  O   THR A 137      24.488 -32.941 -41.722  1.00 36.30           O  
ATOM   1971  CG2 THR A 137      24.292 -36.976 -43.319  1.00 36.30           C  
ATOM   1972 HG21 THR A 137      23.944 -37.050 -44.349  1.00 36.30           H  
ATOM   1973 HG22 THR A 137      25.264 -37.463 -43.241  1.00 36.30           H  
ATOM   1974 HG23 THR A 137      23.573 -37.478 -42.671  1.00 36.30           H  
ATOM   1975  OG1 THR A 137      23.144 -34.936 -43.043  1.00 36.30           O  
ATOM   1976  HG1 THR A 137      23.238 -34.028 -42.745  1.00 36.30           H  
ATOM   1977  N   GLU A 138      26.525 -33.430 -40.939  1.00 39.91           N  
ATOM   1978  H   GLU A 138      26.900 -33.959 -40.165  1.00 39.91           H  
ATOM   1979  CA  GLU A 138      27.593 -32.827 -41.768  1.00 39.91           C  
ATOM   1980  HA  GLU A 138      27.843 -33.534 -42.559  1.00 39.91           H  
ATOM   1981  C   GLU A 138      28.873 -32.696 -40.910  1.00 39.91           C  
ATOM   1982  CB  GLU A 138      27.207 -31.490 -42.444  1.00 39.91           C  
ATOM   1983  HB2 GLU A 138      28.103 -30.874 -42.524  1.00 39.91           H  
ATOM   1984  HB3 GLU A 138      26.472 -30.954 -41.844  1.00 39.91           H  
ATOM   1985  O   GLU A 138      28.806 -32.557 -39.690  1.00 39.91           O  
ATOM   1986  CG  GLU A 138      26.672 -31.742 -43.874  1.00 39.91           C  
ATOM   1987  HG2 GLU A 138      25.738 -32.302 -43.823  1.00 39.91           H  
ATOM   1988  HG3 GLU A 138      27.391 -32.376 -44.393  1.00 39.91           H  
ATOM   1989  CD  GLU A 138      26.457 -30.482 -44.733  1.00 39.91           C  
ATOM   1990  OE1 GLU A 138      26.002 -30.660 -45.888  1.00 39.91           O  
ATOM   1991  OE2 GLU A 138      26.776 -29.364 -44.270  1.00 39.91           O  
ATOM   1992  N   ASP A 139      30.033 -32.868 -41.543  1.00 33.76           N  
ATOM   1993  H   ASP A 139      30.009 -32.897 -42.552  1.00 33.76           H  
ATOM   1994  CA  ASP A 139      31.348 -33.134 -40.942  1.00 33.76           C  
ATOM   1995  HA  ASP A 139      31.355 -34.157 -40.565  1.00 33.76           H  
ATOM   1996  C   ASP A 139      31.752 -32.202 -39.779  1.00 33.76           C  
ATOM   1997  CB  ASP A 139      32.410 -33.022 -42.055  1.00 33.76           C  
ATOM   1998  HB2 ASP A 139      33.395 -32.976 -41.589  1.00 33.76           H  
ATOM   1999  HB3 ASP A 139      32.264 -32.094 -42.606  1.00 33.76           H  
ATOM   2000  O   ASP A 139      32.068 -31.029 -39.979  1.00 33.76           O  
ATOM   2001  CG  ASP A 139      32.433 -34.205 -43.026  1.00 33.76           C  
ATOM   2002  OD1 ASP A 139      32.281 -35.350 -42.544  1.00 33.76           O  
ATOM   2003  OD2 ASP A 139      32.647 -33.962 -44.234  1.00 33.76           O  
ATOM   2004  N   LEU A 140      31.877 -32.756 -38.565  1.00 35.38           N  
ATOM   2005  H   LEU A 140      31.530 -33.695 -38.434  1.00 35.38           H  
ATOM   2006  CA  LEU A 140      32.610 -32.125 -37.464  1.00 35.38           C  
ATOM   2007  HA  LEU A 140      33.221 -31.331 -37.892  1.00 35.38           H  
ATOM   2008  C   LEU A 140      33.564 -33.133 -36.811  1.00 35.38           C  
ATOM   2009  CB  LEU A 140      31.637 -31.468 -36.464  1.00 35.38           C  
ATOM   2010  HB2 LEU A 140      31.080 -32.253 -35.952  1.00 35.38           H  
ATOM   2011  HB3 LEU A 140      30.922 -30.860 -37.020  1.00 35.38           H  
ATOM   2012  O   LEU A 140      33.167 -34.000 -36.034  1.00 35.38           O  
ATOM   2013  CG  LEU A 140      32.337 -30.575 -35.418  1.00 35.38           C  
ATOM   2014  HG  LEU A 140      33.108 -31.150 -34.907  1.00 35.38           H  
ATOM   2015  CD1 LEU A 140      32.983 -29.332 -36.040  1.00 35.38           C  
ATOM   2016 HD11 LEU A 140      33.382 -28.689 -35.255  1.00 35.38           H  
ATOM   2017 HD12 LEU A 140      32.244 -28.781 -36.621  1.00 35.38           H  
ATOM   2018 HD13 LEU A 140      33.807 -29.620 -36.692  1.00 35.38           H  
ATOM   2019  CD2 LEU A 140      31.328 -30.099 -34.372  1.00 35.38           C  
ATOM   2020 HD21 LEU A 140      30.550 -29.505 -34.852  1.00 35.38           H  
ATOM   2021 HD22 LEU A 140      31.832 -29.498 -33.616  1.00 35.38           H  
ATOM   2022 HD23 LEU A 140      30.870 -30.962 -33.889  1.00 35.38           H  
ATOM   2023  N   VAL A 141      34.852 -32.992 -37.126  1.00 36.25           N  
ATOM   2024  H   VAL A 141      35.084 -32.276 -37.800  1.00 36.25           H  
ATOM   2025  CA  VAL A 141      35.961 -33.656 -36.431  1.00 36.25           C  
ATOM   2026  HA  VAL A 141      35.701 -34.699 -36.252  1.00 36.25           H  
ATOM   2027  C   VAL A 141      36.161 -32.957 -35.084  1.00 36.25           C  
ATOM   2028  CB  VAL A 141      37.243 -33.610 -37.291  1.00 36.25           C  
ATOM   2029  HB  VAL A 141      37.470 -32.574 -37.542  1.00 36.25           H  
ATOM   2030  O   VAL A 141      36.632 -31.823 -35.029  1.00 36.25           O  
ATOM   2031  CG1 VAL A 141      38.459 -34.207 -36.569  1.00 36.25           C  
ATOM   2032 HG11 VAL A 141      39.328 -34.187 -37.226  1.00 36.25           H  
ATOM   2033 HG12 VAL A 141      38.255 -35.237 -36.275  1.00 36.25           H  
ATOM   2034 HG13 VAL A 141      38.697 -33.624 -35.679  1.00 36.25           H  
ATOM   2035  CG2 VAL A 141      37.052 -34.388 -38.602  1.00 36.25           C  
ATOM   2036 HG21 VAL A 141      37.965 -34.347 -39.195  1.00 36.25           H  
ATOM   2037 HG22 VAL A 141      36.246 -33.949 -39.190  1.00 36.25           H  
ATOM   2038 HG23 VAL A 141      36.806 -35.428 -38.388  1.00 36.25           H  
ATOM   2039  N   ILE A 142      35.796 -33.624 -33.990  1.00 37.03           N  
ATOM   2040  H   ILE A 142      35.353 -34.524 -34.110  1.00 37.03           H  
ATOM   2041  CA  ILE A 142      36.021 -33.146 -32.620  1.00 37.03           C  
ATOM   2042  HA  ILE A 142      36.128 -32.061 -32.629  1.00 37.03           H  
ATOM   2043  C   ILE A 142      37.337 -33.753 -32.118  1.00 37.03           C  
ATOM   2044  CB  ILE A 142      34.811 -33.481 -31.709  1.00 37.03           C  
ATOM   2045  HB  ILE A 142      34.692 -34.565 -31.681  1.00 37.03           H  
ATOM   2046  O   ILE A 142      37.373 -34.909 -31.704  1.00 37.03           O  
ATOM   2047  CG1 ILE A 142      33.504 -32.865 -32.266  1.00 37.03           C  
ATOM   2048 HG12 ILE A 142      33.569 -31.777 -32.233  1.00 37.03           H  
ATOM   2049 HG13 ILE A 142      33.378 -33.157 -33.309  1.00 37.03           H  
ATOM   2050  CG2 ILE A 142      35.068 -32.982 -30.272  1.00 37.03           C  
ATOM   2051 HG21 ILE A 142      35.977 -33.427 -29.868  1.00 37.03           H  
ATOM   2052 HG22 ILE A 142      34.248 -33.275 -29.617  1.00 37.03           H  
ATOM   2053 HG23 ILE A 142      35.166 -31.896 -30.263  1.00 37.03           H  
ATOM   2054  CD1 ILE A 142      32.232 -33.314 -31.534  1.00 37.03           C  
ATOM   2055 HD11 ILE A 142      31.360 -32.934 -32.066  1.00 37.03           H  
ATOM   2056 HD12 ILE A 142      32.183 -34.402 -31.508  1.00 37.03           H  
ATOM   2057 HD13 ILE A 142      32.214 -32.920 -30.518  1.00 37.03           H  
ATOM   2058  N   ASN A 143      38.421 -32.972 -32.140  1.00 38.32           N  
ATOM   2059  H   ASN A 143      38.328 -32.043 -32.526  1.00 38.32           H  
ATOM   2060  CA  ASN A 143      39.649 -33.300 -31.411  1.00 38.32           C  
ATOM   2061  HA  ASN A 143      39.728 -34.384 -31.331  1.00 38.32           H  
ATOM   2062  C   ASN A 143      39.589 -32.695 -29.993  1.00 38.32           C  
ATOM   2063  CB  ASN A 143      40.893 -32.799 -32.171  1.00 38.32           C  
ATOM   2064  HB2 ASN A 143      41.699 -32.651 -31.452  1.00 38.32           H  
ATOM   2065  HB3 ASN A 143      40.684 -31.836 -32.638  1.00 38.32           H  
ATOM   2066  O   ASN A 143      39.357 -31.490 -29.869  1.00 38.32           O  
ATOM   2067  CG  ASN A 143      41.412 -33.764 -33.223  1.00 38.32           C  
ATOM   2068  ND2 ASN A 143      42.578 -33.500 -33.764  1.00 38.32           N  
ATOM   2069 HD21 ASN A 143      43.092 -32.673 -33.495  1.00 38.32           H  
ATOM   2070 HD22 ASN A 143      42.891 -34.155 -34.465  1.00 38.32           H  
ATOM   2071  OD1 ASN A 143      40.817 -34.769 -33.566  1.00 38.32           O  
ATOM   2072  N   PRO A 144      39.833 -33.474 -28.921  1.00 33.32           N  
ATOM   2073  CA  PRO A 144      39.921 -32.952 -27.563  1.00 33.32           C  
ATOM   2074  HA  PRO A 144      39.240 -32.114 -27.418  1.00 33.32           H  
ATOM   2075  C   PRO A 144      41.361 -32.510 -27.262  1.00 33.32           C  
ATOM   2076  CB  PRO A 144      39.480 -34.128 -26.683  1.00 33.32           C  
ATOM   2077  HB2 PRO A 144      39.897 -34.070 -25.678  1.00 33.32           H  
ATOM   2078  HB3 PRO A 144      38.391 -34.154 -26.638  1.00 33.32           H  
ATOM   2079  O   PRO A 144      42.271 -33.333 -27.252  1.00 33.32           O  
ATOM   2080  CG  PRO A 144      39.985 -35.360 -27.441  1.00 33.32           C  
ATOM   2081  HG2 PRO A 144      41.003 -35.598 -27.135  1.00 33.32           H  
ATOM   2082  HG3 PRO A 144      39.335 -36.219 -27.275  1.00 33.32           H  
ATOM   2083  CD  PRO A 144      39.972 -34.926 -28.911  1.00 33.32           C  
ATOM   2084  HD2 PRO A 144      40.897 -35.232 -29.401  1.00 33.32           H  
ATOM   2085  HD3 PRO A 144      39.116 -35.379 -29.411  1.00 33.32           H  
ATOM   2086  N   SER A 145      41.605 -31.234 -26.971  1.00 39.79           N  
ATOM   2087  H   SER A 145      40.883 -30.543 -27.122  1.00 39.79           H  
ATOM   2088  CA  SER A 145      42.862 -30.819 -26.319  1.00 39.79           C  
ATOM   2089  HA  SER A 145      43.090 -31.534 -25.529  1.00 39.79           H  
ATOM   2090  C   SER A 145      42.684 -29.441 -25.681  1.00 39.79           C  
ATOM   2091  CB  SER A 145      44.044 -30.826 -27.304  1.00 39.79           C  
ATOM   2092  HB2 SER A 145      44.943 -30.504 -26.778  1.00 39.79           H  
ATOM   2093  HB3 SER A 145      44.215 -31.836 -27.678  1.00 39.79           H  
ATOM   2094  O   SER A 145      42.375 -28.479 -26.374  1.00 39.79           O  
ATOM   2095  OG  SER A 145      43.827 -29.961 -28.396  1.00 39.79           O  
ATOM   2096  HG  SER A 145      43.447 -29.147 -28.058  1.00 39.79           H  
ATOM   2097  N   SER A 146      42.664 -29.345 -24.349  1.00 35.36           N  
ATOM   2098  H   SER A 146      41.937 -28.707 -24.060  1.00 35.36           H  
ATOM   2099  CA  SER A 146      43.853 -29.206 -23.486  1.00 35.36           C  
ATOM   2100  HA  SER A 146      43.493 -29.111 -22.462  1.00 35.36           H  
ATOM   2101  C   SER A 146      44.639 -27.930 -23.804  1.00 35.36           C  
ATOM   2102  CB  SER A 146      44.759 -30.441 -23.491  1.00 35.36           C  
ATOM   2103  HB2 SER A 146      44.187 -31.320 -23.195  1.00 35.36           H  
ATOM   2104  HB3 SER A 146      45.168 -30.592 -24.490  1.00 35.36           H  
ATOM   2105  O   SER A 146      45.434 -27.896 -24.738  1.00 35.36           O  
ATOM   2106  OG  SER A 146      45.821 -30.233 -22.582  1.00 35.36           O  
ATOM   2107  HG  SER A 146      46.526 -30.855 -22.775  1.00 35.36           H  
ATOM   2108  N   GLY A 147      44.391 -26.874 -23.029  1.00 43.40           N  
ATOM   2109  H   GLY A 147      43.708 -26.970 -22.290  1.00 43.40           H  
ATOM   2110  CA  GLY A 147      45.058 -25.580 -23.163  1.00 43.40           C  
ATOM   2111  HA2 GLY A 147      44.631 -25.032 -24.003  1.00 43.40           H  
ATOM   2112  HA3 GLY A 147      46.122 -25.729 -23.350  1.00 43.40           H  
ATOM   2113  C   GLY A 147      44.897 -24.747 -21.896  1.00 43.40           C  
ATOM   2114  O   GLY A 147      44.206 -23.734 -21.905  1.00 43.40           O  
ATOM   2115  N   ALA A 148      45.481 -25.208 -20.787  1.00 45.56           N  
ATOM   2116  H   ALA A 148      46.058 -26.034 -20.864  1.00 45.56           H  
ATOM   2117  CA  ALA A 148      45.686 -24.372 -19.606  1.00 45.56           C  
ATOM   2118  HA  ALA A 148      44.809 -23.739 -19.475  1.00 45.56           H  
ATOM   2119  C   ALA A 148      46.934 -23.486 -19.822  1.00 45.56           C  
ATOM   2120  CB  ALA A 148      45.816 -25.266 -18.366  1.00 45.56           C  
ATOM   2121  HB1 ALA A 148      44.917 -25.870 -18.246  1.00 45.56           H  
ATOM   2122  HB2 ALA A 148      45.947 -24.644 -17.480  1.00 45.56           H  
ATOM   2123  HB3 ALA A 148      46.683 -25.919 -18.467  1.00 45.56           H  
ATOM   2124  O   ALA A 148      47.915 -23.975 -20.387  1.00 45.56           O  
ATOM   2125  N   PRO A 149      46.927 -22.206 -19.406  1.00 47.85           N  
ATOM   2126  CA  PRO A 149      48.079 -21.321 -19.557  1.00 47.85           C  
ATOM   2127  HA  PRO A 149      48.426 -21.338 -20.590  1.00 47.85           H  
ATOM   2128  C   PRO A 149      49.232 -21.754 -18.636  1.00 47.85           C  
ATOM   2129  CB  PRO A 149      47.554 -19.919 -19.227  1.00 47.85           C  
ATOM   2130  HB2 PRO A 149      47.170 -19.455 -20.135  1.00 47.85           H  
ATOM   2131  HB3 PRO A 149      48.320 -19.288 -18.775  1.00 47.85           H  
ATOM   2132  O   PRO A 149      49.060 -21.865 -17.423  1.00 47.85           O  
ATOM   2133  CG  PRO A 149      46.395 -20.185 -18.264  1.00 47.85           C  
ATOM   2134  HG2 PRO A 149      46.780 -20.306 -17.252  1.00 47.85           H  
ATOM   2135  HG3 PRO A 149      45.652 -19.389 -18.297  1.00 47.85           H  
ATOM   2136  CD  PRO A 149      45.824 -21.513 -18.757  1.00 47.85           C  
ATOM   2137  HD2 PRO A 149      45.434 -22.086 -17.916  1.00 47.85           H  
ATOM   2138  HD3 PRO A 149      45.036 -21.327 -19.487  1.00 47.85           H  
ATOM   2139  N   THR A 150      50.418 -21.970 -19.207  1.00 41.94           N  
ATOM   2140  H   THR A 150      50.480 -21.941 -20.214  1.00 41.94           H  
ATOM   2141  CA  THR A 150      51.659 -22.228 -18.460  1.00 41.94           C  
ATOM   2142  HA  THR A 150      51.434 -22.873 -17.611  1.00 41.94           H  
ATOM   2143  C   THR A 150      52.234 -20.908 -17.947  1.00 41.94           C  
ATOM   2144  CB  THR A 150      52.692 -22.950 -19.342  1.00 41.94           C  
ATOM   2145  HB  THR A 150      52.943 -22.321 -20.196  1.00 41.94           H  
ATOM   2146  O   THR A 150      52.522 -20.008 -18.733  1.00 41.94           O  
ATOM   2147  CG2 THR A 150      53.977 -23.318 -18.599  1.00 41.94           C  
ATOM   2148 HG21 THR A 150      54.499 -22.415 -18.283  1.00 41.94           H  
ATOM   2149 HG22 THR A 150      53.742 -23.922 -17.722  1.00 41.94           H  
ATOM   2150 HG23 THR A 150      54.639 -23.879 -19.258  1.00 41.94           H  
ATOM   2151  OG1 THR A 150      52.147 -24.161 -19.814  1.00 41.94           O  
ATOM   2152  HG1 THR A 150      52.800 -24.567 -20.388  1.00 41.94           H  
ATOM   2153  N   VAL A 151      52.428 -20.789 -16.632  1.00 43.34           N  
ATOM   2154  H   VAL A 151      52.162 -21.561 -16.039  1.00 43.34           H  
ATOM   2155  CA  VAL A 151      53.163 -19.677 -16.011  1.00 43.34           C  
ATOM   2156  HA  VAL A 151      53.106 -18.798 -16.652  1.00 43.34           H  
ATOM   2157  C   VAL A 151      54.625 -20.095 -15.883  1.00 43.34           C  
ATOM   2158  CB  VAL A 151      52.563 -19.304 -14.638  1.00 43.34           C  
ATOM   2159  HB  VAL A 151      52.605 -20.170 -13.977  1.00 43.34           H  
ATOM   2160  O   VAL A 151      54.932 -21.031 -15.149  1.00 43.34           O  
ATOM   2161  CG1 VAL A 151      53.330 -18.148 -13.977  1.00 43.34           C  
ATOM   2162 HG11 VAL A 151      53.333 -17.276 -14.630  1.00 43.34           H  
ATOM   2163 HG12 VAL A 151      52.857 -17.888 -13.029  1.00 43.34           H  
ATOM   2164 HG13 VAL A 151      54.356 -18.449 -13.769  1.00 43.34           H  
ATOM   2165  CG2 VAL A 151      51.096 -18.875 -14.774  1.00 43.34           C  
ATOM   2166 HG21 VAL A 151      50.698 -18.600 -13.798  1.00 43.34           H  
ATOM   2167 HG22 VAL A 151      50.497 -19.698 -15.165  1.00 43.34           H  
ATOM   2168 HG23 VAL A 151      51.016 -18.024 -15.451  1.00 43.34           H  
ATOM   2169  N   THR A 152      55.532 -19.408 -16.577  1.00 49.39           N  
ATOM   2170  H   THR A 152      55.220 -18.681 -17.205  1.00 49.39           H  
ATOM   2171  CA  THR A 152      56.977 -19.653 -16.456  1.00 49.39           C  
ATOM   2172  HA  THR A 152      57.135 -20.598 -15.936  1.00 49.39           H  
ATOM   2173  C   THR A 152      57.604 -18.540 -15.621  1.00 49.39           C  
ATOM   2174  CB  THR A 152      57.671 -19.778 -17.827  1.00 49.39           C  
ATOM   2175  HB  THR A 152      57.900 -18.787 -18.220  1.00 49.39           H  
ATOM   2176  O   THR A 152      57.617 -17.382 -16.031  1.00 49.39           O  
ATOM   2177  CG2 THR A 152      58.959 -20.596 -17.714  1.00 49.39           C  
ATOM   2178 HG21 THR A 152      59.433 -20.660 -18.693  1.00 49.39           H  
ATOM   2179 HG22 THR A 152      59.647 -20.114 -17.019  1.00 49.39           H  
ATOM   2180 HG23 THR A 152      58.731 -21.602 -17.362  1.00 49.39           H  
ATOM   2181  OG1 THR A 152      56.861 -20.453 -18.763  1.00 49.39           O  
ATOM   2182  HG1 THR A 152      56.613 -19.832 -19.451  1.00 49.39           H  
ATOM   2183  N   THR A 153      58.128 -18.864 -14.438  1.00 45.81           N  
ATOM   2184  H   THR A 153      58.028 -19.809 -14.097  1.00 45.81           H  
ATOM   2185  CA  THR A 153      58.899 -17.928 -13.605  1.00 45.81           C  
ATOM   2186  HA  THR A 153      58.530 -16.913 -13.758  1.00 45.81           H  
ATOM   2187  C   THR A 153      60.372 -17.973 -14.008  1.00 45.81           C  
ATOM   2188  CB  THR A 153      58.753 -18.260 -12.111  1.00 45.81           C  
ATOM   2189  HB  THR A 153      59.451 -17.647 -11.540  1.00 45.81           H  
ATOM   2190  O   THR A 153      61.024 -19.005 -13.845  1.00 45.81           O  
ATOM   2191  CG2 THR A 153      57.337 -17.994 -11.600  1.00 45.81           C  
ATOM   2192 HG21 THR A 153      57.294 -18.216 -10.533  1.00 45.81           H  
ATOM   2193 HG22 THR A 153      57.075 -16.949 -11.758  1.00 45.81           H  
ATOM   2194 HG23 THR A 153      56.623 -18.632 -12.121  1.00 45.81           H  
ATOM   2195  OG1 THR A 153      59.039 -19.620 -11.888  1.00 45.81           O  
ATOM   2196  HG1 THR A 153      59.887 -19.808 -12.298  1.00 45.81           H  
ATOM   2197  N   ALA A 154      60.922 -16.870 -14.521  1.00 47.12           N  
ATOM   2198  H   ALA A 154      60.350 -16.050 -14.664  1.00 47.12           H  
ATOM   2199  CA  ALA A 154      62.362 -16.757 -14.742  1.00 47.12           C  
ATOM   2200  HA  ALA A 154      62.722 -17.687 -15.181  1.00 47.12           H  
ATOM   2201  C   ALA A 154      63.075 -16.547 -13.395  1.00 47.12           C  
ATOM   2202  CB  ALA A 154      62.641 -15.635 -15.750  1.00 47.12           C  
ATOM   2203  HB1 ALA A 154      63.713 -15.567 -15.934  1.00 47.12           H  
ATOM   2204  HB2 ALA A 154      62.290 -14.682 -15.353  1.00 47.12           H  
ATOM   2205  HB3 ALA A 154      62.130 -15.845 -16.689  1.00 47.12           H  
ATOM   2206  O   ALA A 154      62.827 -15.568 -12.694  1.00 47.12           O  
ATOM   2207  N   ALA A 155      63.946 -17.487 -13.027  1.00 42.30           N  
ATOM   2208  H   ALA A 155      64.066 -18.290 -13.627  1.00 42.30           H  
ATOM   2209  CA  ALA A 155      64.775 -17.411 -11.832  1.00 42.30           C  
ATOM   2210  HA  ALA A 155      64.158 -17.087 -10.994  1.00 42.30           H  
ATOM   2211  C   ALA A 155      65.906 -16.385 -12.030  1.00 42.30           C  
ATOM   2212  CB  ALA A 155      65.300 -18.820 -11.521  1.00 42.30           C  
ATOM   2213  HB1 ALA A 155      65.912 -18.789 -10.619  1.00 42.30           H  
ATOM   2214  HB2 ALA A 155      65.909 -19.186 -12.348  1.00 42.30           H  
ATOM   2215  HB3 ALA A 155      64.465 -19.500 -11.357  1.00 42.30           H  
ATOM   2216  O   ALA A 155      66.864 -16.636 -12.759  1.00 42.30           O  
ATOM   2217  N   GLY A 156      65.786 -15.231 -11.375  1.00 42.78           N  
ATOM   2218  H   GLY A 156      64.918 -15.041 -10.896  1.00 42.78           H  
ATOM   2219  CA  GLY A 156      66.821 -14.206 -11.266  1.00 42.78           C  
ATOM   2220  HA2 GLY A 156      67.806 -14.673 -11.241  1.00 42.78           H  
ATOM   2221  HA3 GLY A 156      66.769 -13.533 -12.122  1.00 42.78           H  
ATOM   2222  C   GLY A 156      66.599 -13.398  -9.989  1.00 42.78           C  
ATOM   2223  O   GLY A 156      65.476 -13.004  -9.690  1.00 42.78           O  
ATOM   2224  N   GLU A 157      67.649 -13.226  -9.190  1.00 43.81           N  
ATOM   2225  H   GLU A 157      68.550 -13.567  -9.491  1.00 43.81           H  
ATOM   2226  CA  GLU A 157      67.602 -12.550  -7.891  1.00 43.81           C  
ATOM   2227  HA  GLU A 157      66.822 -13.004  -7.280  1.00 43.81           H  
ATOM   2228  C   GLU A 157      67.268 -11.054  -8.060  1.00 43.81           C  
ATOM   2229  CB  GLU A 157      68.950 -12.748  -7.169  1.00 43.81           C  
ATOM   2230  HB2 GLU A 157      69.751 -12.408  -7.826  1.00 43.81           H  
ATOM   2231  HB3 GLU A 157      68.956 -12.132  -6.269  1.00 43.81           H  
ATOM   2232  O   GLU A 157      68.118 -10.260  -8.453  1.00 43.81           O  
ATOM   2233  CG  GLU A 157      69.210 -14.209  -6.755  1.00 43.81           C  
ATOM   2234  HG2 GLU A 157      68.416 -14.518  -6.075  1.00 43.81           H  
ATOM   2235  HG3 GLU A 157      69.157 -14.845  -7.639  1.00 43.81           H  
ATOM   2236  CD  GLU A 157      70.581 -14.422  -6.084  1.00 43.81           C  
ATOM   2237  OE1 GLU A 157      70.692 -15.389  -5.297  1.00 43.81           O  
ATOM   2238  OE2 GLU A 157      71.518 -13.643  -6.374  1.00 43.81           O  
ATOM   2239  N   GLY A 158      66.023 -10.677  -7.748  1.00 42.62           N  
ATOM   2240  H   GLY A 158      65.342 -11.415  -7.637  1.00 42.62           H  
ATOM   2241  CA  GLY A 158      65.538  -9.291  -7.713  1.00 42.62           C  
ATOM   2242  HA2 GLY A 158      65.189  -9.059  -6.707  1.00 42.62           H  
ATOM   2243  HA3 GLY A 158      66.351  -8.604  -7.950  1.00 42.62           H  
ATOM   2244  C   GLY A 158      64.409  -9.028  -8.717  1.00 42.62           C  
ATOM   2245  O   GLY A 158      64.647  -9.023  -9.915  1.00 42.62           O  
ATOM   2246  N   GLU A 159      63.192  -8.786  -8.211  1.00 47.36           N  
ATOM   2247  H   GLU A 159      63.122  -8.766  -7.204  1.00 47.36           H  
ATOM   2248  CA  GLU A 159      61.953  -8.486  -8.966  1.00 47.36           C  
ATOM   2249  HA  GLU A 159      61.175  -8.334  -8.217  1.00 47.36           H  
ATOM   2250  C   GLU A 159      61.388  -9.626  -9.841  1.00 47.36           C  
ATOM   2251  CB  GLU A 159      62.046  -7.135  -9.707  1.00 47.36           C  
ATOM   2252  HB2 GLU A 159      63.003  -7.051 -10.220  1.00 47.36           H  
ATOM   2253  HB3 GLU A 159      61.250  -7.078 -10.450  1.00 47.36           H  
ATOM   2254  O   GLU A 159      61.519  -9.663 -11.062  1.00 47.36           O  
ATOM   2255  CG  GLU A 159      61.855  -5.962  -8.735  1.00 47.36           C  
ATOM   2256  HG2 GLU A 159      62.591  -6.041  -7.935  1.00 47.36           H  
ATOM   2257  HG3 GLU A 159      60.867  -6.048  -8.282  1.00 47.36           H  
ATOM   2258  CD  GLU A 159      61.995  -4.582  -9.399  1.00 47.36           C  
ATOM   2259  OE1 GLU A 159      61.324  -3.645  -8.907  1.00 47.36           O  
ATOM   2260  OE2 GLU A 159      62.793  -4.447 -10.352  1.00 47.36           O  
ATOM   2261  N   SER A 160      60.642 -10.540  -9.210  1.00 50.92           N  
ATOM   2262  H   SER A 160      60.551 -10.495  -8.205  1.00 50.92           H  
ATOM   2263  CA  SER A 160      59.798 -11.515  -9.908  1.00 50.92           C  
ATOM   2264  HA  SER A 160      60.384 -11.987 -10.697  1.00 50.92           H  
ATOM   2265  C   SER A 160      58.580 -10.828 -10.548  1.00 50.92           C  
ATOM   2266  CB  SER A 160      59.357 -12.613  -8.930  1.00 50.92           C  
ATOM   2267  HB2 SER A 160      60.235 -13.139  -8.555  1.00 50.92           H  
ATOM   2268  HB3 SER A 160      58.718 -13.327  -9.449  1.00 50.92           H  
ATOM   2269  O   SER A 160      57.587 -10.550  -9.872  1.00 50.92           O  
ATOM   2270  OG  SER A 160      58.651 -12.045  -7.841  1.00 50.92           O  
ATOM   2271  HG  SER A 160      57.976 -11.479  -8.223  1.00 50.92           H  
ATOM   2272  N   VAL A 161      58.637 -10.565 -11.853  1.00 51.96           N  
ATOM   2273  H   VAL A 161      59.518 -10.715 -12.322  1.00 51.96           H  
ATOM   2274  CA  VAL A 161      57.485 -10.133 -12.660  1.00 51.96           C  
ATOM   2275  HA  VAL A 161      56.736  -9.687 -12.006  1.00 51.96           H  
ATOM   2276  C   VAL A 161      56.870 -11.365 -13.327  1.00 51.96           C  
ATOM   2277  CB  VAL A 161      57.892  -9.059 -13.691  1.00 51.96           C  
ATOM   2278  HB  VAL A 161      58.643  -9.472 -14.365  1.00 51.96           H  
ATOM   2279  O   VAL A 161      57.552 -12.084 -14.055  1.00 51.96           O  
ATOM   2280  CG1 VAL A 161      56.692  -8.591 -14.526  1.00 51.96           C  
ATOM   2281 HG11 VAL A 161      55.912  -8.196 -13.875  1.00 51.96           H  
ATOM   2282 HG12 VAL A 161      57.008  -7.812 -15.219  1.00 51.96           H  
ATOM   2283 HG13 VAL A 161      56.291  -9.419 -15.111  1.00 51.96           H  
ATOM   2284  CG2 VAL A 161      58.486  -7.826 -12.995  1.00 51.96           C  
ATOM   2285 HG21 VAL A 161      58.741  -7.066 -13.734  1.00 51.96           H  
ATOM   2286 HG22 VAL A 161      57.772  -7.412 -12.283  1.00 51.96           H  
ATOM   2287 HG23 VAL A 161      59.400  -8.094 -12.466  1.00 51.96           H  
ATOM   2288  N   ALA A 162      55.582 -11.623 -13.090  1.00 46.64           N  
ATOM   2289  H   ALA A 162      55.066 -11.013 -12.473  1.00 46.64           H  
ATOM   2290  CA  ALA A 162      54.845 -12.665 -13.802  1.00 46.64           C  
ATOM   2291  HA  ALA A 162      55.446 -13.574 -13.824  1.00 46.64           H  
ATOM   2292  C   ALA A 162      54.599 -12.211 -15.250  1.00 46.64           C  
ATOM   2293  CB  ALA A 162      53.544 -12.973 -13.047  1.00 46.64           C  
ATOM   2294  HB1 ALA A 162      53.774 -13.319 -12.039  1.00 46.64           H  
ATOM   2295  HB2 ALA A 162      52.921 -12.081 -12.990  1.00 46.64           H  
ATOM   2296  HB3 ALA A 162      52.996 -13.755 -13.572  1.00 46.64           H  
ATOM   2297  O   ALA A 162      53.753 -11.354 -15.506  1.00 46.64           O  
ATOM   2298  N   VAL A 163      55.358 -12.759 -16.199  1.00 49.73           N  
ATOM   2299  H   VAL A 163      56.081 -13.410 -15.929  1.00 49.73           H  
ATOM   2300  CA  VAL A 163      55.142 -12.517 -17.629  1.00 49.73           C  
ATOM   2301  HA  VAL A 163      54.718 -11.521 -17.762  1.00 49.73           H  
ATOM   2302  C   VAL A 163      54.123 -13.536 -18.135  1.00 49.73           C  
ATOM   2303  CB  VAL A 163      56.464 -12.547 -18.423  1.00 49.73           C  
ATOM   2304  HB  VAL A 163      56.921 -13.533 -18.338  1.00 49.73           H  
ATOM   2305  O   VAL A 163      54.423 -14.719 -18.269  1.00 49.73           O  
ATOM   2306  CG1 VAL A 163      56.227 -12.233 -19.906  1.00 49.73           C  
ATOM   2307 HG11 VAL A 163      55.595 -12.999 -20.355  1.00 49.73           H  
ATOM   2308 HG12 VAL A 163      57.178 -12.232 -20.439  1.00 49.73           H  
ATOM   2309 HG13 VAL A 163      55.749 -11.259 -20.018  1.00 49.73           H  
ATOM   2310  CG2 VAL A 163      57.454 -11.502 -17.883  1.00 49.73           C  
ATOM   2311 HG21 VAL A 163      58.365 -11.513 -18.481  1.00 49.73           H  
ATOM   2312 HG22 VAL A 163      57.009 -10.507 -17.920  1.00 49.73           H  
ATOM   2313 HG23 VAL A 163      57.724 -11.735 -16.853  1.00 49.73           H  
ATOM   2314  N   LEU A 164      52.897 -13.075 -18.392  1.00 51.19           N  
ATOM   2315  H   LEU A 164      52.708 -12.103 -18.197  1.00 51.19           H  
ATOM   2316  CA  LEU A 164      51.881 -13.837 -19.120  1.00 51.19           C  
ATOM   2317  HA  LEU A 164      51.922 -14.886 -18.826  1.00 51.19           H  
ATOM   2318  C   LEU A 164      52.198 -13.764 -20.615  1.00 51.19           C  
ATOM   2319  CB  LEU A 164      50.481 -13.279 -18.790  1.00 51.19           C  
ATOM   2320  HB2 LEU A 164      49.833 -13.394 -19.658  1.00 51.19           H  
ATOM   2321  HB3 LEU A 164      50.563 -12.209 -18.602  1.00 51.19           H  
ATOM   2322  O   LEU A 164      51.905 -12.768 -21.277  1.00 51.19           O  
ATOM   2323  CG  LEU A 164      49.827 -13.986 -17.586  1.00 51.19           C  
ATOM   2324  HG  LEU A 164      50.591 -14.472 -16.979  1.00 51.19           H  
ATOM   2325  CD1 LEU A 164      49.091 -12.985 -16.697  1.00 51.19           C  
ATOM   2326 HD11 LEU A 164      48.320 -12.470 -17.270  1.00 51.19           H  
ATOM   2327 HD12 LEU A 164      49.801 -12.256 -16.306  1.00 51.19           H  
ATOM   2328 HD13 LEU A 164      48.632 -13.509 -15.858  1.00 51.19           H  
ATOM   2329  CD2 LEU A 164      48.821 -15.039 -18.060  1.00 51.19           C  
ATOM   2330 HD21 LEU A 164      49.326 -15.766 -18.696  1.00 51.19           H  
ATOM   2331 HD22 LEU A 164      48.014 -14.568 -18.621  1.00 51.19           H  
ATOM   2332 HD23 LEU A 164      48.404 -15.561 -17.198  1.00 51.19           H  
ATOM   2333  N   GLU A 165      52.805 -14.819 -21.151  1.00 47.36           N  
ATOM   2334  H   GLU A 165      53.092 -15.580 -20.552  1.00 47.36           H  
ATOM   2335  CA  GLU A 165      53.008 -14.964 -22.590  1.00 47.36           C  
ATOM   2336  HA  GLU A 165      53.303 -13.995 -22.994  1.00 47.36           H  
ATOM   2337  C   GLU A 165      51.671 -15.360 -23.244  1.00 47.36           C  
ATOM   2338  CB  GLU A 165      54.175 -15.935 -22.851  1.00 47.36           C  
ATOM   2339  HB2 GLU A 165      54.975 -15.698 -22.150  1.00 47.36           H  
ATOM   2340  HB3 GLU A 165      53.854 -16.961 -22.672  1.00 47.36           H  
ATOM   2341  O   GLU A 165      51.305 -16.532 -23.324  1.00 47.36           O  
ATOM   2342  CG  GLU A 165      54.741 -15.792 -24.273  1.00 47.36           C  
ATOM   2343  HG2 GLU A 165      54.956 -14.739 -24.453  1.00 47.36           H  
ATOM   2344  HG3 GLU A 165      53.978 -16.102 -24.987  1.00 47.36           H  
ATOM   2345  CD  GLU A 165      56.025 -16.611 -24.508  1.00 47.36           C  
ATOM   2346  OE1 GLU A 165      56.703 -16.323 -25.521  1.00 47.36           O  
ATOM   2347  OE2 GLU A 165      56.327 -17.509 -23.690  1.00 47.36           O  
ATOM   2348  N   VAL A 166      50.883 -14.363 -23.668  1.00 55.18           N  
ATOM   2349  H   VAL A 166      51.170 -13.416 -23.465  1.00 55.18           H  
ATOM   2350  CA  VAL A 166      49.662 -14.587 -24.459  1.00 55.18           C  
ATOM   2351  HA  VAL A 166      49.135 -15.445 -24.042  1.00 55.18           H  
ATOM   2352  C   VAL A 166      50.086 -14.947 -25.882  1.00 55.18           C  
ATOM   2353  CB  VAL A 166      48.689 -13.389 -24.415  1.00 55.18           C  
ATOM   2354  HB  VAL A 166      49.165 -12.511 -24.852  1.00 55.18           H  
ATOM   2355  O   VAL A 166      50.227 -14.087 -26.751  1.00 55.18           O  
ATOM   2356  CG1 VAL A 166      47.393 -13.693 -25.186  1.00 55.18           C  
ATOM   2357 HG11 VAL A 166      46.713 -12.844 -25.116  1.00 55.18           H  
ATOM   2358 HG12 VAL A 166      46.909 -14.577 -24.772  1.00 55.18           H  
ATOM   2359 HG13 VAL A 166      47.612 -13.867 -26.239  1.00 55.18           H  
ATOM   2360  CG2 VAL A 166      48.290 -13.052 -22.971  1.00 55.18           C  
ATOM   2361 HG21 VAL A 166      47.839 -13.922 -22.495  1.00 55.18           H  
ATOM   2362 HG22 VAL A 166      47.578 -12.226 -22.965  1.00 55.18           H  
ATOM   2363 HG23 VAL A 166      49.168 -12.750 -22.401  1.00 55.18           H  
ATOM   2364  N   GLY A 167      50.345 -16.235 -26.108  1.00 49.45           N  
ATOM   2365  H   GLY A 167      50.374 -16.851 -25.309  1.00 49.45           H  
ATOM   2366  CA  GLY A 167      50.679 -16.765 -27.424  1.00 49.45           C  
ATOM   2367  HA2 GLY A 167      50.841 -17.840 -27.350  1.00 49.45           H  
ATOM   2368  HA3 GLY A 167      51.600 -16.298 -27.773  1.00 49.45           H  
ATOM   2369  C   GLY A 167      49.555 -16.510 -28.429  1.00 49.45           C  
ATOM   2370  O   GLY A 167      48.443 -17.016 -28.282  1.00 49.45           O  
ATOM   2371  N   THR A 168      49.855 -15.748 -29.482  1.00 43.24           N  
ATOM   2372  H   THR A 168      50.755 -15.289 -29.489  1.00 43.24           H  
ATOM   2373  CA  THR A 168      49.005 -15.558 -30.663  1.00 43.24           C  
ATOM   2374  HA  THR A 168      48.001 -15.286 -30.337  1.00 43.24           H  
ATOM   2375  C   THR A 168      48.912 -16.861 -31.458  1.00 43.24           C  
ATOM   2376  CB  THR A 168      49.550 -14.430 -31.559  1.00 43.24           C  
ATOM   2377  HB  THR A 168      48.963 -14.391 -32.476  1.00 43.24           H  
ATOM   2378  O   THR A 168      49.567 -17.027 -32.486  1.00 43.24           O  
ATOM   2379  CG2 THR A 168      49.484 -13.060 -30.889  1.00 43.24           C  
ATOM   2380 HG21 THR A 168      48.453 -12.832 -30.618  1.00 43.24           H  
ATOM   2381 HG22 THR A 168      50.101 -13.047 -29.991  1.00 43.24           H  
ATOM   2382 HG23 THR A 168      49.848 -12.301 -31.582  1.00 43.24           H  
ATOM   2383  OG1 THR A 168      50.897 -14.678 -31.892  1.00 43.24           O  
ATOM   2384  HG1 THR A 168      50.900 -15.513 -32.366  1.00 43.24           H  
ATOM   2385  N   THR A 169      48.115 -17.815 -30.987  1.00 49.86           N  
ATOM   2386  H   THR A 169      47.658 -17.662 -30.099  1.00 49.86           H  
ATOM   2387  CA  THR A 169      47.685 -18.956 -31.801  1.00 49.86           C  
ATOM   2388  HA  THR A 169      48.112 -18.850 -32.798  1.00 49.86           H  
ATOM   2389  C   THR A 169      46.166 -18.885 -31.920  1.00 49.86           C  
ATOM   2390  CB  THR A 169      48.198 -20.308 -31.287  1.00 49.86           C  
ATOM   2391  HB  THR A 169      47.761 -21.099 -31.897  1.00 49.86           H  
ATOM   2392  O   THR A 169      45.483 -18.804 -30.899  1.00 49.86           O  
ATOM   2393  CG2 THR A 169      49.720 -20.402 -31.407  1.00 49.86           C  
ATOM   2394 HG21 THR A 169      50.198 -19.644 -30.786  1.00 49.86           H  
ATOM   2395 HG22 THR A 169      50.046 -21.389 -31.079  1.00 49.86           H  
ATOM   2396 HG23 THR A 169      50.017 -20.259 -32.445  1.00 49.86           H  
ATOM   2397  OG1 THR A 169      47.862 -20.543 -29.944  1.00 49.86           O  
ATOM   2398  HG1 THR A 169      48.088 -19.768 -29.424  1.00 49.86           H  
ATOM   2399  N   PRO A 170      45.610 -18.792 -33.142  1.00 47.43           N  
ATOM   2400  CA  PRO A 170      44.182 -18.585 -33.323  1.00 47.43           C  
ATOM   2401  HA  PRO A 170      43.843 -17.730 -32.737  1.00 47.43           H  
ATOM   2402  C   PRO A 170      43.443 -19.840 -32.856  1.00 47.43           C  
ATOM   2403  CB  PRO A 170      44.001 -18.280 -34.816  1.00 47.43           C  
ATOM   2404  HB2 PRO A 170      43.045 -18.639 -35.198  1.00 47.43           H  
ATOM   2405  HB3 PRO A 170      44.090 -17.205 -34.975  1.00 47.43           H  
ATOM   2406  O   PRO A 170      43.444 -20.857 -33.546  1.00 47.43           O  
ATOM   2407  CG  PRO A 170      45.182 -18.989 -35.480  1.00 47.43           C  
ATOM   2408  HG2 PRO A 170      44.930 -20.034 -35.660  1.00 47.43           H  
ATOM   2409  HG3 PRO A 170      45.474 -18.503 -36.411  1.00 47.43           H  
ATOM   2410  CD  PRO A 170      46.283 -18.901 -34.428  1.00 47.43           C  
ATOM   2411  HD2 PRO A 170      46.910 -19.792 -34.472  1.00 47.43           H  
ATOM   2412  HD3 PRO A 170      46.883 -18.007 -34.598  1.00 47.43           H  
ATOM   2413  N   SER A 171      42.822 -19.785 -31.674  1.00 48.25           N  
ATOM   2414  H   SER A 171      42.949 -18.975 -31.084  1.00 48.25           H  
ATOM   2415  CA  SER A 171      41.916 -20.843 -31.237  1.00 48.25           C  
ATOM   2416  HA  SER A 171      42.448 -21.793 -31.287  1.00 48.25           H  
ATOM   2417  C   SER A 171      40.734 -20.882 -32.203  1.00 48.25           C  
ATOM   2418  CB  SER A 171      41.450 -20.643 -29.790  1.00 48.25           C  
ATOM   2419  HB2 SER A 171      40.900 -21.529 -29.473  1.00 48.25           H  
ATOM   2420  HB3 SER A 171      42.316 -20.522 -29.138  1.00 48.25           H  
ATOM   2421  O   SER A 171      40.020 -19.891 -32.363  1.00 48.25           O  
ATOM   2422  OG  SER A 171      40.603 -19.517 -29.672  1.00 48.25           O  
ATOM   2423  HG  SER A 171      40.191 -19.352 -30.523  1.00 48.25           H  
ATOM   2424  N   THR A 172      40.527 -22.026 -32.842  1.00 50.50           N  
ATOM   2425  H   THR A 172      41.160 -22.792 -32.662  1.00 50.50           H  
ATOM   2426  CA  THR A 172      39.569 -22.265 -33.930  1.00 50.50           C  
ATOM   2427  HA  THR A 172      39.663 -21.448 -34.645  1.00 50.50           H  
ATOM   2428  C   THR A 172      38.095 -22.274 -33.506  1.00 50.50           C  
ATOM   2429  CB  THR A 172      39.950 -23.567 -34.657  1.00 50.50           C  
ATOM   2430  HB  THR A 172      39.145 -23.894 -35.315  1.00 50.50           H  
ATOM   2431  O   THR A 172      37.244 -22.695 -34.281  1.00 50.50           O  
ATOM   2432  CG2 THR A 172      41.210 -23.377 -35.504  1.00 50.50           C  
ATOM   2433 HG21 THR A 172      41.450 -24.315 -36.004  1.00 50.50           H  
ATOM   2434 HG22 THR A 172      41.036 -22.609 -36.258  1.00 50.50           H  
ATOM   2435 HG23 THR A 172      42.052 -23.084 -34.876  1.00 50.50           H  
ATOM   2436  OG1 THR A 172      40.235 -24.575 -33.710  1.00 50.50           O  
ATOM   2437  HG1 THR A 172      39.408 -25.013 -33.496  1.00 50.50           H  
ATOM   2438  N   ASN A 173      37.754 -21.751 -32.326  1.00 48.41           N  
ATOM   2439  H   ASN A 173      38.485 -21.322 -31.775  1.00 48.41           H  
ATOM   2440  CA  ASN A 173      36.371 -21.601 -31.874  1.00 48.41           C  
ATOM   2441  HA  ASN A 173      35.714 -22.188 -32.516  1.00 48.41           H  
ATOM   2442  C   ASN A 173      35.928 -20.143 -32.037  1.00 48.41           C  
ATOM   2443  CB  ASN A 173      36.221 -22.173 -30.455  1.00 48.41           C  
ATOM   2444  HB2 ASN A 173      35.220 -21.951 -30.087  1.00 48.41           H  
ATOM   2445  HB3 ASN A 173      36.943 -21.699 -29.790  1.00 48.41           H  
ATOM   2446  O   ASN A 173      35.758 -19.402 -31.069  1.00 48.41           O  
ATOM   2447  CG  ASN A 173      36.406 -23.683 -30.406  1.00 48.41           C  
ATOM   2448  ND2 ASN A 173      36.461 -24.254 -29.228  1.00 48.41           N  
ATOM   2449 HD21 ASN A 173      36.572 -25.257 -29.235  1.00 48.41           H  
ATOM   2450 HD22 ASN A 173      36.377 -23.710 -28.381  1.00 48.41           H  
ATOM   2451  OD1 ASN A 173      36.505 -24.375 -31.403  1.00 48.41           O  
ATOM   2452  N   SER A 174      35.760 -19.720 -33.292  1.00 49.24           N  
ATOM   2453  H   SER A 174      35.916 -20.388 -34.034  1.00 49.24           H  
ATOM   2454  CA  SER A 174      35.069 -18.472 -33.615  1.00 49.24           C  
ATOM   2455  HA  SER A 174      35.480 -17.662 -33.013  1.00 49.24           H  
ATOM   2456  C   SER A 174      33.585 -18.645 -33.281  1.00 49.24           C  
ATOM   2457  CB  SER A 174      35.267 -18.127 -35.096  1.00 49.24           C  
ATOM   2458  HB2 SER A 174      34.921 -18.960 -35.708  1.00 49.24           H  
ATOM   2459  HB3 SER A 174      36.326 -17.963 -35.296  1.00 49.24           H  
ATOM   2460  O   SER A 174      32.846 -19.309 -34.005  1.00 49.24           O  
ATOM   2461  OG  SER A 174      34.533 -16.972 -35.451  1.00 49.24           O  
ATOM   2462  HG  SER A 174      34.985 -16.190 -35.126  1.00 49.24           H  
ATOM   2463  N   ARG A 175      33.135 -18.072 -32.160  1.00 52.07           N  
ATOM   2464  H   ARG A 175      33.805 -17.626 -31.550  1.00 52.07           H  
ATOM   2465  CA  ARG A 175      31.703 -17.882 -31.907  1.00 52.07           C  
ATOM   2466  HA  ARG A 175      31.179 -18.805 -32.157  1.00 52.07           H  
ATOM   2467  C   ARG A 175      31.229 -16.789 -32.864  1.00 52.07           C  
ATOM   2468  CB  ARG A 175      31.466 -17.561 -30.420  1.00 52.07           C  
ATOM   2469  HB2 ARG A 175      31.773 -16.537 -30.206  1.00 52.07           H  
ATOM   2470  HB3 ARG A 175      32.084 -18.229 -29.820  1.00 52.07           H  
ATOM   2471  O   ARG A 175      31.432 -15.606 -32.606  1.00 52.07           O  
ATOM   2472  CG  ARG A 175      30.002 -17.765 -29.997  1.00 52.07           C  
ATOM   2473  HG2 ARG A 175      29.348 -17.133 -30.597  1.00 52.07           H  
ATOM   2474  HG3 ARG A 175      29.734 -18.810 -30.157  1.00 52.07           H  
ATOM   2475  CD  ARG A 175      29.828 -17.415 -28.512  1.00 52.07           C  
ATOM   2476  HD2 ARG A 175      30.650 -17.853 -27.947  1.00 52.07           H  
ATOM   2477  HD3 ARG A 175      29.874 -16.331 -28.405  1.00 52.07           H  
ATOM   2478  NE  ARG A 175      28.557 -17.928 -27.964  1.00 52.07           N  
ATOM   2479  HE  ARG A 175      28.033 -18.563 -28.550  1.00 52.07           H  
ATOM   2480  NH1 ARG A 175      28.611 -16.800 -25.955  1.00 52.07           N  
ATOM   2481 HH11 ARG A 175      29.388 -16.236 -26.271  1.00 52.07           H  
ATOM   2482 HH12 ARG A 175      28.181 -16.561 -25.073  1.00 52.07           H  
ATOM   2483  NH2 ARG A 175      26.970 -18.255 -26.365  1.00 52.07           N  
ATOM   2484 HH21 ARG A 175      26.495 -18.909 -26.971  1.00 52.07           H  
ATOM   2485 HH22 ARG A 175      26.585 -18.040 -25.457  1.00 52.07           H  
ATOM   2486  CZ  ARG A 175      28.058 -17.658 -26.769  1.00 52.07           C  
ATOM   2487  N   VAL A 176      30.672 -17.188 -34.004  1.00 56.95           N  
ATOM   2488  H   VAL A 176      30.666 -18.176 -34.215  1.00 56.95           H  
ATOM   2489  CA  VAL A 176      30.087 -16.256 -34.973  1.00 56.95           C  
ATOM   2490  HA  VAL A 176      30.741 -15.390 -35.070  1.00 56.95           H  
ATOM   2491  C   VAL A 176      28.742 -15.786 -34.422  1.00 56.95           C  
ATOM   2492  CB  VAL A 176      29.948 -16.893 -36.372  1.00 56.95           C  
ATOM   2493  HB  VAL A 176      29.287 -17.757 -36.317  1.00 56.95           H  
ATOM   2494  O   VAL A 176      27.764 -16.528 -34.439  1.00 56.95           O  
ATOM   2495  CG1 VAL A 176      29.370 -15.890 -37.382  1.00 56.95           C  
ATOM   2496 HG11 VAL A 176      28.362 -15.598 -37.087  1.00 56.95           H  
ATOM   2497 HG12 VAL A 176      29.312 -16.352 -38.367  1.00 56.95           H  
ATOM   2498 HG13 VAL A 176      30.001 -15.003 -37.438  1.00 56.95           H  
ATOM   2499  CG2 VAL A 176      31.308 -17.360 -36.910  1.00 56.95           C  
ATOM   2500 HG21 VAL A 176      31.724 -18.137 -36.269  1.00 56.95           H  
ATOM   2501 HG22 VAL A 176      31.188 -17.777 -37.910  1.00 56.95           H  
ATOM   2502 HG23 VAL A 176      32.006 -16.524 -36.950  1.00 56.95           H  
ATOM   2503  N   THR A 177      28.690 -14.557 -33.916  1.00 60.70           N  
ATOM   2504  H   THR A 177      29.549 -14.036 -33.814  1.00 60.70           H  
ATOM   2505  CA  THR A 177      27.426 -13.864 -33.636  1.00 60.70           C  
ATOM   2506  HA  THR A 177      26.666 -14.591 -33.350  1.00 60.70           H  
ATOM   2507  C   THR A 177      26.987 -13.158 -34.916  1.00 60.70           C  
ATOM   2508  CB  THR A 177      27.574 -12.862 -32.479  1.00 60.70           C  
ATOM   2509  HB  THR A 177      28.254 -12.062 -32.773  1.00 60.70           H  
ATOM   2510  O   THR A 177      27.663 -12.241 -35.376  1.00 60.70           O  
ATOM   2511  CG2 THR A 177      26.233 -12.258 -32.061  1.00 60.70           C  
ATOM   2512 HG21 THR A 177      26.381 -11.574 -31.226  1.00 60.70           H  
ATOM   2513 HG22 THR A 177      25.802 -11.695 -32.889  1.00 60.70           H  
ATOM   2514 HG23 THR A 177      25.542 -13.047 -31.764  1.00 60.70           H  
ATOM   2515  OG1 THR A 177      28.095 -13.501 -31.334  1.00 60.70           O  
ATOM   2516  HG1 THR A 177      28.293 -12.807 -30.701  1.00 60.70           H  
ATOM   2517  N   SER A 178      25.876 -13.582 -35.518  1.00 61.55           N  
ATOM   2518  H   SER A 178      25.385 -14.384 -35.149  1.00 61.55           H  
ATOM   2519  CA  SER A 178      25.266 -12.886 -36.656  1.00 61.55           C  
ATOM   2520  HA  SER A 178      26.044 -12.414 -37.256  1.00 61.55           H  
ATOM   2521  C   SER A 178      24.310 -11.799 -36.159  1.00 61.55           C  
ATOM   2522  CB  SER A 178      24.532 -13.889 -37.556  1.00 61.55           C  
ATOM   2523  HB2 SER A 178      25.253 -14.583 -37.988  1.00 61.55           H  
ATOM   2524  HB3 SER A 178      24.032 -13.354 -38.363  1.00 61.55           H  
ATOM   2525  O   SER A 178      23.298 -12.125 -35.537  1.00 61.55           O  
ATOM   2526  OG  SER A 178      23.578 -14.619 -36.808  1.00 61.55           O  
ATOM   2527  HG  SER A 178      23.068 -13.987 -36.296  1.00 61.55           H  
ATOM   2528  N   THR A 179      24.592 -10.528 -36.448  1.00 68.90           N  
ATOM   2529  H   THR A 179      25.453 -10.300 -36.923  1.00 68.90           H  
ATOM   2530  CA  THR A 179      23.647  -9.418 -36.241  1.00 68.90           C  
ATOM   2531  HA  THR A 179      22.858  -9.753 -35.567  1.00 68.90           H  
ATOM   2532  C   THR A 179      22.975  -9.050 -37.570  1.00 68.90           C  
ATOM   2533  CB  THR A 179      24.297  -8.201 -35.554  1.00 68.90           C  
ATOM   2534  HB  THR A 179      23.527  -7.449 -35.378  1.00 68.90           H  
ATOM   2535  O   THR A 179      23.594  -9.088 -38.632  1.00 68.90           O  
ATOM   2536  CG2 THR A 179      24.941  -8.567 -34.217  1.00 68.90           C  
ATOM   2537 HG21 THR A 179      25.798  -9.223 -34.369  1.00 68.90           H  
ATOM   2538 HG22 THR A 179      25.270  -7.658 -33.714  1.00 68.90           H  
ATOM   2539 HG23 THR A 179      24.210  -9.064 -33.579  1.00 68.90           H  
ATOM   2540  OG1 THR A 179      25.308  -7.635 -36.348  1.00 68.90           O  
ATOM   2541  HG1 THR A 179      25.631  -6.872 -35.863  1.00 68.90           H  
ATOM   2542  N   SER A 180      21.676  -8.745 -37.528  1.00 73.09           N  
ATOM   2543  H   SER A 180      21.228  -8.702 -36.624  1.00 73.09           H  
ATOM   2544  CA  SER A 180      20.867  -8.342 -38.687  1.00 73.09           C  
ATOM   2545  HA  SER A 180      21.457  -8.408 -39.602  1.00 73.09           H  
ATOM   2546  C   SER A 180      20.421  -6.893 -38.500  1.00 73.09           C  
ATOM   2547  CB  SER A 180      19.666  -9.287 -38.834  1.00 73.09           C  
ATOM   2548  HB2 SER A 180      20.005 -10.224 -39.277  1.00 73.09           H  
ATOM   2549  HB3 SER A 180      19.249  -9.499 -37.850  1.00 73.09           H  
ATOM   2550  O   SER A 180      19.736  -6.584 -37.528  1.00 73.09           O  
ATOM   2551  OG  SER A 180      18.650  -8.723 -39.639  1.00 73.09           O  
ATOM   2552  HG  SER A 180      17.991  -8.311 -39.075  1.00 73.09           H  
ATOM   2553  N   GLN A 181      20.790  -6.007 -39.428  1.00 69.78           N  
ATOM   2554  H   GLN A 181      21.342  -6.336 -40.207  1.00 69.78           H  
ATOM   2555  CA  GLN A 181      20.392  -4.597 -39.426  1.00 69.78           C  
ATOM   2556  HA  GLN A 181      19.974  -4.344 -38.451  1.00 69.78           H  
ATOM   2557  C   GLN A 181      19.318  -4.343 -40.493  1.00 69.78           C  
ATOM   2558  CB  GLN A 181      21.639  -3.718 -39.637  1.00 69.78           C  
ATOM   2559  HB2 GLN A 181      22.354  -3.927 -38.842  1.00 69.78           H  
ATOM   2560  HB3 GLN A 181      22.099  -3.979 -40.590  1.00 69.78           H  
ATOM   2561  O   GLN A 181      19.529  -4.625 -41.672  1.00 69.78           O  
ATOM   2562  CG  GLN A 181      21.320  -2.213 -39.634  1.00 69.78           C  
ATOM   2563  HG2 GLN A 181      20.888  -1.941 -38.670  1.00 69.78           H  
ATOM   2564  HG3 GLN A 181      20.587  -1.991 -40.410  1.00 69.78           H  
ATOM   2565  CD  GLN A 181      22.542  -1.332 -39.892  1.00 69.78           C  
ATOM   2566  NE2 GLN A 181      22.367  -0.030 -39.956  1.00 69.78           N  
ATOM   2567 HE21 GLN A 181      23.216   0.512 -40.023  1.00 69.78           H  
ATOM   2568 HE22 GLN A 181      21.458   0.378 -39.790  1.00 69.78           H  
ATOM   2569  OE1 GLN A 181      23.670  -1.764 -40.030  1.00 69.78           O  
ATOM   2570  N   HIS A 182      18.195  -3.732 -40.103  1.00 69.23           N  
ATOM   2571  H   HIS A 182      18.065  -3.543 -39.120  1.00 69.23           H  
ATOM   2572  CA  HIS A 182      17.192  -3.214 -41.038  1.00 69.23           C  
ATOM   2573  HA  HIS A 182      17.346  -3.672 -42.015  1.00 69.23           H  
ATOM   2574  C   HIS A 182      17.355  -1.699 -41.214  1.00 69.23           C  
ATOM   2575  CB  HIS A 182      15.780  -3.603 -40.581  1.00 69.23           C  
ATOM   2576  HB2 HIS A 182      15.615  -3.242 -39.566  1.00 69.23           H  
ATOM   2577  HB3 HIS A 182      15.052  -3.120 -41.232  1.00 69.23           H  
ATOM   2578  O   HIS A 182      17.399  -0.946 -40.240  1.00 69.23           O  
ATOM   2579  CG  HIS A 182      15.538  -5.092 -40.632  1.00 69.23           C  
ATOM   2580  CD2 HIS A 182      15.308  -5.922 -39.567  1.00 69.23           C  
ATOM   2581  HD2 HIS A 182      15.251  -5.628 -38.530  1.00 69.23           H  
ATOM   2582  ND1 HIS A 182      15.547  -5.880 -41.762  1.00 69.23           N  
ATOM   2583  HD1 HIS A 182      15.730  -5.577 -42.708  1.00 69.23           H  
ATOM   2584  CE1 HIS A 182      15.333  -7.152 -41.386  1.00 69.23           C  
ATOM   2585  HE1 HIS A 182      15.306  -8.005 -42.048  1.00 69.23           H  
ATOM   2586  NE2 HIS A 182      15.181  -7.224 -40.056  1.00 69.23           N  
ATOM   2587  N   THR A 183      17.454  -1.238 -42.460  1.00 72.13           N  
ATOM   2588  H   THR A 183      17.406  -1.882 -43.237  1.00 72.13           H  
ATOM   2589  CA  THR A 183      17.543   0.185 -42.799  1.00 72.13           C  
ATOM   2590  HA  THR A 183      18.151   0.689 -42.048  1.00 72.13           H  
ATOM   2591  C   THR A 183      16.153   0.822 -42.776  1.00 72.13           C  
ATOM   2592  CB  THR A 183      18.227   0.385 -44.165  1.00 72.13           C  
ATOM   2593  HB  THR A 183      18.032   1.395 -44.524  1.00 72.13           H  
ATOM   2594  O   THR A 183      15.274   0.456 -43.552  1.00 72.13           O  
ATOM   2595  CG2 THR A 183      19.739   0.181 -44.065  1.00 72.13           C  
ATOM   2596 HG21 THR A 183      20.201   0.351 -45.037  1.00 72.13           H  
ATOM   2597 HG22 THR A 183      19.960  -0.834 -43.735  1.00 72.13           H  
ATOM   2598 HG23 THR A 183      20.159   0.887 -43.348  1.00 72.13           H  
ATOM   2599  OG1 THR A 183      17.768  -0.553 -45.113  1.00 72.13           O  
ATOM   2600  HG1 THR A 183      18.200  -0.371 -45.951  1.00 72.13           H  
ATOM   2601  N   ASN A 184      15.944   1.795 -41.886  1.00 69.29           N  
ATOM   2602  H   ASN A 184      16.688   2.051 -41.253  1.00 69.29           H  
ATOM   2603  CA  ASN A 184      14.733   2.613 -41.850  1.00 69.29           C  
ATOM   2604  HA  ASN A 184      13.977   2.145 -42.481  1.00 69.29           H  
ATOM   2605  C   ASN A 184      15.055   4.018 -42.400  1.00 69.29           C  
ATOM   2606  CB  ASN A 184      14.180   2.626 -40.412  1.00 69.29           C  
ATOM   2607  HB2 ASN A 184      14.131   1.602 -40.044  1.00 69.29           H  
ATOM   2608  HB3 ASN A 184      14.851   3.189 -39.763  1.00 69.29           H  
ATOM   2609  O   ASN A 184      16.043   4.613 -41.978  1.00 69.29           O  
ATOM   2610  CG  ASN A 184      12.793   3.243 -40.324  1.00 69.29           C  
ATOM   2611  ND2 ASN A 184      11.881   2.650 -39.592  1.00 69.29           N  
ATOM   2612 HD21 ASN A 184      10.969   3.083 -39.570  1.00 69.29           H  
ATOM   2613 HD22 ASN A 184      12.094   1.798 -39.095  1.00 69.29           H  
ATOM   2614  OD1 ASN A 184      12.499   4.259 -40.924  1.00 69.29           O  
ATOM   2615  N   PRO A 185      14.262   4.588 -43.324  1.00 74.63           N  
ATOM   2616  CA  PRO A 185      14.490   5.949 -43.818  1.00 74.63           C  
ATOM   2617  HA  PRO A 185      15.520   6.041 -44.163  1.00 74.63           H  
ATOM   2618  C   PRO A 185      14.259   7.058 -42.769  1.00 74.63           C  
ATOM   2619  CB  PRO A 185      13.549   6.091 -45.019  1.00 74.63           C  
ATOM   2620  HB2 PRO A 185      14.065   5.762 -45.921  1.00 74.63           H  
ATOM   2621  HB3 PRO A 185      13.186   7.111 -45.144  1.00 74.63           H  
ATOM   2622  O   PRO A 185      14.643   8.199 -43.013  1.00 74.63           O  
ATOM   2623  CG  PRO A 185      12.412   5.120 -44.705  1.00 74.63           C  
ATOM   2624  HG2 PRO A 185      11.901   4.785 -45.607  1.00 74.63           H  
ATOM   2625  HG3 PRO A 185      11.709   5.587 -44.015  1.00 74.63           H  
ATOM   2626  CD  PRO A 185      13.130   3.973 -44.002  1.00 74.63           C  
ATOM   2627  HD2 PRO A 185      12.448   3.481 -43.309  1.00 74.63           H  
ATOM   2628  HD3 PRO A 185      13.495   3.258 -44.739  1.00 74.63           H  
ATOM   2629  N   SER A 186      13.637   6.765 -41.624  1.00 73.08           N  
ATOM   2630  H   SER A 186      13.265   5.834 -41.502  1.00 73.08           H  
ATOM   2631  CA  SER A 186      13.334   7.751 -40.575  1.00 73.08           C  
ATOM   2632  HA  SER A 186      13.181   8.724 -41.042  1.00 73.08           H  
ATOM   2633  C   SER A 186      14.450   7.942 -39.542  1.00 73.08           C  
ATOM   2634  CB  SER A 186      12.034   7.369 -39.861  1.00 73.08           C  
ATOM   2635  HB2 SER A 186      11.833   8.083 -39.063  1.00 73.08           H  
ATOM   2636  HB3 SER A 186      12.133   6.376 -39.423  1.00 73.08           H  
ATOM   2637  O   SER A 186      14.478   8.977 -38.875  1.00 73.08           O  
ATOM   2638  OG  SER A 186      10.954   7.380 -40.776  1.00 73.08           O  
ATOM   2639  HG  SER A 186      10.813   8.283 -41.072  1.00 73.08           H  
ATOM   2640  N   PHE A 187      15.370   6.986 -39.399  1.00 70.25           N  
ATOM   2641  H   PHE A 187      15.345   6.180 -40.007  1.00 70.25           H  
ATOM   2642  CA  PHE A 187      16.482   7.073 -38.452  1.00 70.25           C  
ATOM   2643  HA  PHE A 187      16.807   8.112 -38.387  1.00 70.25           H  
ATOM   2644  C   PHE A 187      17.678   6.243 -38.917  1.00 70.25           C  
ATOM   2645  CB  PHE A 187      16.031   6.631 -37.052  1.00 70.25           C  
ATOM   2646  HB2 PHE A 187      15.209   7.269 -36.726  1.00 70.25           H  
ATOM   2647  HB3 PHE A 187      16.857   6.811 -36.364  1.00 70.25           H  
ATOM   2648  O   PHE A 187      17.528   5.197 -39.543  1.00 70.25           O  
ATOM   2649  CG  PHE A 187      15.603   5.176 -36.941  1.00 70.25           C  
ATOM   2650  CD1 PHE A 187      14.248   4.827 -37.082  1.00 70.25           C  
ATOM   2651  HD1 PHE A 187      13.509   5.594 -37.260  1.00 70.25           H  
ATOM   2652  CD2 PHE A 187      16.557   4.170 -36.688  1.00 70.25           C  
ATOM   2653  HD2 PHE A 187      17.600   4.428 -36.578  1.00 70.25           H  
ATOM   2654  CE1 PHE A 187      13.848   3.484 -36.963  1.00 70.25           C  
ATOM   2655  HE1 PHE A 187      12.802   3.226 -37.037  1.00 70.25           H  
ATOM   2656  CE2 PHE A 187      16.159   2.826 -36.579  1.00 70.25           C  
ATOM   2657  HE2 PHE A 187      16.892   2.058 -36.381  1.00 70.25           H  
ATOM   2658  CZ  PHE A 187      14.804   2.482 -36.716  1.00 70.25           C  
ATOM   2659  HZ  PHE A 187      14.497   1.452 -36.613  1.00 70.25           H  
ATOM   2660  N   THR A 188      18.882   6.680 -38.563  1.00 73.36           N  
ATOM   2661  H   THR A 188      18.952   7.535 -38.030  1.00 73.36           H  
ATOM   2662  CA  THR A 188      20.117   5.934 -38.830  1.00 73.36           C  
ATOM   2663  HA  THR A 188      19.919   5.133 -39.542  1.00 73.36           H  
ATOM   2664  C   THR A 188      20.628   5.330 -37.522  1.00 73.36           C  
ATOM   2665  CB  THR A 188      21.183   6.830 -39.475  1.00 73.36           C  
ATOM   2666  HB  THR A 188      22.114   6.267 -39.552  1.00 73.36           H  
ATOM   2667  O   THR A 188      21.062   6.097 -36.654  1.00 73.36           O  
ATOM   2668  CG2 THR A 188      20.770   7.286 -40.875  1.00 73.36           C  
ATOM   2669 HG21 THR A 188      20.569   6.419 -41.503  1.00 73.36           H  
ATOM   2670 HG22 THR A 188      19.875   7.906 -40.820  1.00 73.36           H  
ATOM   2671 HG23 THR A 188      21.579   7.868 -41.317  1.00 73.36           H  
ATOM   2672  OG1 THR A 188      21.405   7.982 -38.695  1.00 73.36           O  
ATOM   2673  HG1 THR A 188      21.488   7.675 -37.789  1.00 73.36           H  
ATOM   2674  N   PRO A 189      20.575   3.998 -37.334  1.00 66.27           N  
ATOM   2675  CA  PRO A 189      21.189   3.368 -36.172  1.00 66.27           C  
ATOM   2676  HA  PRO A 189      20.954   3.927 -35.266  1.00 66.27           H  
ATOM   2677  C   PRO A 189      22.713   3.323 -36.353  1.00 66.27           C  
ATOM   2678  CB  PRO A 189      20.545   1.983 -36.077  1.00 66.27           C  
ATOM   2679  HB2 PRO A 189      19.619   2.054 -35.507  1.00 66.27           H  
ATOM   2680  HB3 PRO A 189      21.212   1.250 -35.622  1.00 66.27           H  
ATOM   2681  O   PRO A 189      23.209   2.873 -37.387  1.00 66.27           O  
ATOM   2682  CG  PRO A 189      20.222   1.639 -37.530  1.00 66.27           C  
ATOM   2683  HG2 PRO A 189      19.368   0.965 -37.607  1.00 66.27           H  
ATOM   2684  HG3 PRO A 189      21.103   1.192 -37.990  1.00 66.27           H  
ATOM   2685  CD  PRO A 189      19.937   2.995 -38.183  1.00 66.27           C  
ATOM   2686  HD2 PRO A 189      20.348   3.013 -39.192  1.00 66.27           H  
ATOM   2687  HD3 PRO A 189      18.862   3.171 -38.212  1.00 66.27           H  
ATOM   2688  N   VAL A 190      23.452   3.806 -35.353  1.00 70.60           N  
ATOM   2689  H   VAL A 190      22.974   4.209 -34.559  1.00 70.60           H  
ATOM   2690  CA  VAL A 190      24.910   3.670 -35.252  1.00 70.60           C  
ATOM   2691  HA  VAL A 190      25.306   3.284 -36.191  1.00 70.60           H  
ATOM   2692  C   VAL A 190      25.210   2.660 -34.152  1.00 70.60           C  
ATOM   2693  CB  VAL A 190      25.599   5.021 -34.972  1.00 70.60           C  
ATOM   2694  HB  VAL A 190      25.230   5.427 -34.030  1.00 70.60           H  
ATOM   2695  O   VAL A 190      24.827   2.868 -33.001  1.00 70.60           O  
ATOM   2696  CG1 VAL A 190      27.124   4.865 -34.874  1.00 70.60           C  
ATOM   2697 HG11 VAL A 190      27.518   4.427 -35.792  1.00 70.60           H  
ATOM   2698 HG12 VAL A 190      27.383   4.224 -34.032  1.00 70.60           H  
ATOM   2699 HG13 VAL A 190      27.585   5.839 -34.711  1.00 70.60           H  
ATOM   2700  CG2 VAL A 190      25.302   6.038 -36.083  1.00 70.60           C  
ATOM   2701 HG21 VAL A 190      24.232   6.242 -36.121  1.00 70.60           H  
ATOM   2702 HG22 VAL A 190      25.823   6.973 -35.877  1.00 70.60           H  
ATOM   2703 HG23 VAL A 190      25.626   5.644 -37.046  1.00 70.60           H  
ATOM   2704  N   PHE A 191      25.890   1.578 -34.516  1.00 68.91           N  
ATOM   2705  H   PHE A 191      26.163   1.470 -35.483  1.00 68.91           H  
ATOM   2706  CA  PHE A 191      26.290   0.517 -33.598  1.00 68.91           C  
ATOM   2707  HA  PHE A 191      25.616   0.503 -32.742  1.00 68.91           H  
ATOM   2708  C   PHE A 191      27.707   0.785 -33.091  1.00 68.91           C  
ATOM   2709  CB  PHE A 191      26.168  -0.839 -34.301  1.00 68.91           C  
ATOM   2710  HB2 PHE A 191      26.839  -0.866 -35.160  1.00 68.91           H  
ATOM   2711  HB3 PHE A 191      26.493  -1.616 -33.610  1.00 68.91           H  
ATOM   2712  O   PHE A 191      28.620   1.052 -33.877  1.00 68.91           O  
ATOM   2713  CG  PHE A 191      24.754  -1.147 -34.762  1.00 68.91           C  
ATOM   2714  CD1 PHE A 191      23.849  -1.775 -33.891  1.00 68.91           C  
ATOM   2715  HD1 PHE A 191      24.177  -2.069 -32.905  1.00 68.91           H  
ATOM   2716  CD2 PHE A 191      24.324  -0.779 -36.049  1.00 68.91           C  
ATOM   2717  HD2 PHE A 191      25.006  -0.296 -36.733  1.00 68.91           H  
ATOM   2718  CE1 PHE A 191      22.540  -2.073 -34.303  1.00 68.91           C  
ATOM   2719  HE1 PHE A 191      21.880  -2.610 -33.638  1.00 68.91           H  
ATOM   2720  CE2 PHE A 191      23.001  -1.034 -36.444  1.00 68.91           C  
ATOM   2721  HE2 PHE A 191      22.672  -0.718 -37.423  1.00 68.91           H  
ATOM   2722  CZ  PHE A 191      22.110  -1.696 -35.583  1.00 68.91           C  
ATOM   2723  HZ  PHE A 191      21.104  -1.924 -35.902  1.00 68.91           H  
ATOM   2724  N   HIS A 192      27.891   0.740 -31.774  1.00 64.49           N  
ATOM   2725  H   HIS A 192      27.090   0.583 -31.180  1.00 64.49           H  
ATOM   2726  CA  HIS A 192      29.200   0.852 -31.144  1.00 64.49           C  
ATOM   2727  HA  HIS A 192      29.964   0.801 -31.919  1.00 64.49           H  
ATOM   2728  C   HIS A 192      29.415  -0.341 -30.213  1.00 64.49           C  
ATOM   2729  CB  HIS A 192      29.343   2.211 -30.435  1.00 64.49           C  
ATOM   2730  HB2 HIS A 192      28.659   2.929 -30.886  1.00 64.49           H  
ATOM   2731  HB3 HIS A 192      29.076   2.119 -29.382  1.00 64.49           H  
ATOM   2732  O   HIS A 192      28.680  -0.525 -29.240  1.00 64.49           O  
ATOM   2733  CG  HIS A 192      30.729   2.791 -30.528  1.00 64.49           C  
ATOM   2734  CD2 HIS A 192      31.582   3.086 -29.498  1.00 64.49           C  
ATOM   2735  HD2 HIS A 192      31.390   2.921 -28.448  1.00 64.49           H  
ATOM   2736  ND1 HIS A 192      31.349   3.173 -31.694  1.00 64.49           N  
ATOM   2737  HD1 HIS A 192      30.968   3.062 -32.623  1.00 64.49           H  
ATOM   2738  CE1 HIS A 192      32.548   3.686 -31.376  1.00 64.49           C  
ATOM   2739  HE1 HIS A 192      33.269   4.063 -32.086  1.00 64.49           H  
ATOM   2740  NE2 HIS A 192      32.735   3.658 -30.049  1.00 64.49           N  
ATOM   2741  N   SER A 193      30.436  -1.137 -30.520  1.00 65.27           N  
ATOM   2742  H   SER A 193      30.943  -0.961 -31.376  1.00 65.27           H  
ATOM   2743  CA  SER A 193      30.913  -2.244 -29.696  1.00 65.27           C  
ATOM   2744  HA  SER A 193      30.397  -2.246 -28.736  1.00 65.27           H  
ATOM   2745  C   SER A 193      32.408  -2.059 -29.454  1.00 65.27           C  
ATOM   2746  CB  SER A 193      30.633  -3.588 -30.384  1.00 65.27           C  
ATOM   2747  HB2 SER A 193      30.979  -4.398 -29.741  1.00 65.27           H  
ATOM   2748  HB3 SER A 193      29.561  -3.702 -30.542  1.00 65.27           H  
ATOM   2749  O   SER A 193      33.181  -1.978 -30.411  1.00 65.27           O  
ATOM   2750  OG  SER A 193      31.305  -3.659 -31.631  1.00 65.27           O  
ATOM   2751  HG  SER A 193      32.168  -3.253 -31.525  1.00 65.27           H  
ATOM   2752  N   THR A 194      32.830  -2.005 -28.195  1.00 64.59           N  
ATOM   2753  H   THR A 194      32.152  -2.013 -27.446  1.00 64.59           H  
ATOM   2754  CA  THR A 194      34.246  -2.008 -27.808  1.00 64.59           C  
ATOM   2755  HA  THR A 194      34.877  -1.796 -28.671  1.00 64.59           H  
ATOM   2756  C   THR A 194      34.599  -3.395 -27.269  1.00 64.59           C  
ATOM   2757  CB  THR A 194      34.543  -0.916 -26.765  1.00 64.59           C  
ATOM   2758  HB  THR A 194      35.554  -1.054 -26.382  1.00 64.59           H  
ATOM   2759  O   THR A 194      34.377  -3.641 -26.085  1.00 64.59           O  
ATOM   2760  CG2 THR A 194      34.438   0.485 -27.369  1.00 64.59           C  
ATOM   2761 HG21 THR A 194      34.682   1.224 -26.607  1.00 64.59           H  
ATOM   2762 HG22 THR A 194      35.137   0.584 -28.200  1.00 64.59           H  
ATOM   2763 HG23 THR A 194      33.424   0.666 -27.726  1.00 64.59           H  
ATOM   2764  OG1 THR A 194      33.629  -0.981 -25.696  1.00 64.59           O  
ATOM   2765  HG1 THR A 194      33.734  -1.846 -25.294  1.00 64.59           H  
ATOM   2766  N   PRO A 195      35.091  -4.335 -28.098  1.00 61.18           N  
ATOM   2767  CA  PRO A 195      35.478  -5.652 -27.604  1.00 61.18           C  
ATOM   2768  HA  PRO A 195      34.665  -6.093 -27.028  1.00 61.18           H  
ATOM   2769  C   PRO A 195      36.718  -5.525 -26.707  1.00 61.18           C  
ATOM   2770  CB  PRO A 195      35.723  -6.499 -28.858  1.00 61.18           C  
ATOM   2771  HB2 PRO A 195      34.789  -6.977 -29.155  1.00 61.18           H  
ATOM   2772  HB3 PRO A 195      36.498  -7.250 -28.703  1.00 61.18           H  
ATOM   2773  O   PRO A 195      37.784  -5.122 -27.174  1.00 61.18           O  
ATOM   2774  CG  PRO A 195      36.126  -5.475 -29.920  1.00 61.18           C  
ATOM   2775  HG2 PRO A 195      35.883  -5.817 -30.925  1.00 61.18           H  
ATOM   2776  HG3 PRO A 195      37.192  -5.259 -29.838  1.00 61.18           H  
ATOM   2777  CD  PRO A 195      35.321  -4.234 -29.534  1.00 61.18           C  
ATOM   2778  HD2 PRO A 195      34.363  -4.251 -30.053  1.00 61.18           H  
ATOM   2779  HD3 PRO A 195      35.880  -3.335 -29.793  1.00 61.18           H  
ATOM   2780  N   GLN A 196      36.588  -5.870 -25.424  1.00 64.05           N  
ATOM   2781  H   GLN A 196      35.677  -6.136 -25.077  1.00 64.05           H  
ATOM   2782  CA  GLN A 196      37.721  -6.013 -24.509  1.00 64.05           C  
ATOM   2783  HA  GLN A 196      38.523  -5.376 -24.883  1.00 64.05           H  
ATOM   2784  C   GLN A 196      38.192  -7.484 -24.506  1.00 64.05           C  
ATOM   2785  CB  GLN A 196      37.340  -5.469 -23.121  1.00 64.05           C  
ATOM   2786  HB2 GLN A 196      36.622  -6.133 -22.639  1.00 64.05           H  
ATOM   2787  HB3 GLN A 196      36.861  -4.501 -23.267  1.00 64.05           H  
ATOM   2788  O   GLN A 196      37.349  -8.387 -24.484  1.00 64.05           O  
ATOM   2789  CG  GLN A 196      38.568  -5.281 -22.214  1.00 64.05           C  
ATOM   2790  HG2 GLN A 196      38.854  -6.246 -21.796  1.00 64.05           H  
ATOM   2791  HG3 GLN A 196      39.402  -4.902 -22.806  1.00 64.05           H  
ATOM   2792  CD  GLN A 196      38.343  -4.268 -21.093  1.00 64.05           C  
ATOM   2793  NE2 GLN A 196      38.775  -4.552 -19.885  1.00 64.05           N  
ATOM   2794 HE21 GLN A 196      38.514  -3.884 -19.175  1.00 64.05           H  
ATOM   2795 HE22 GLN A 196      39.092  -5.487 -19.670  1.00 64.05           H  
ATOM   2796  OE1 GLN A 196      37.848  -3.171 -21.287  1.00 64.05           O  
ATOM   2797  N   PRO A 197      39.510  -7.777 -24.558  1.00 63.28           N  
ATOM   2798  CA  PRO A 197      39.999  -9.156 -24.531  1.00 63.28           C  
ATOM   2799  HA  PRO A 197      39.627  -9.678 -25.413  1.00 63.28           H  
ATOM   2800  C   PRO A 197      39.525  -9.877 -23.257  1.00 63.28           C  
ATOM   2801  CB  PRO A 197      41.532  -9.065 -24.598  1.00 63.28           C  
ATOM   2802  HB2 PRO A 197      41.964  -9.127 -23.599  1.00 63.28           H  
ATOM   2803  HB3 PRO A 197      41.951  -9.845 -25.235  1.00 63.28           H  
ATOM   2804  O   PRO A 197      39.814  -9.414 -22.157  1.00 63.28           O  
ATOM   2805  CG  PRO A 197      41.802  -7.673 -25.165  1.00 63.28           C  
ATOM   2806  HG2 PRO A 197      41.781  -7.715 -26.254  1.00 63.28           H  
ATOM   2807  HG3 PRO A 197      42.753  -7.270 -24.816  1.00 63.28           H  
ATOM   2808  CD  PRO A 197      40.621  -6.847 -24.669  1.00 63.28           C  
ATOM   2809  HD2 PRO A 197      40.417  -6.045 -25.379  1.00 63.28           H  
ATOM   2810  HD3 PRO A 197      40.853  -6.439 -23.685  1.00 63.28           H  
ATOM   2811  N   GLY A 198      38.816 -11.002 -23.402  1.00 65.77           N  
ATOM   2812  H   GLY A 198      38.551 -11.280 -24.336  1.00 65.77           H  
ATOM   2813  CA  GLY A 198      38.344 -11.834 -22.282  1.00 65.77           C  
ATOM   2814  HA2 GLY A 198      38.820 -11.510 -21.356  1.00 65.77           H  
ATOM   2815  HA3 GLY A 198      38.646 -12.865 -22.464  1.00 65.77           H  
ATOM   2816  C   GLY A 198      36.830 -11.836 -22.034  1.00 65.77           C  
ATOM   2817  O   GLY A 198      36.363 -12.633 -21.224  1.00 65.77           O  
ATOM   2818  N   GLU A 199      36.044 -11.020 -22.741  1.00 61.88           N  
ATOM   2819  H   GLU A 199      36.460 -10.338 -23.360  1.00 61.88           H  
ATOM   2820  CA  GLU A 199      34.578 -11.048 -22.642  1.00 61.88           C  
ATOM   2821  HA  GLU A 199      34.303 -11.461 -21.671  1.00 61.88           H  
ATOM   2822  C   GLU A 199      33.940 -11.950 -23.713  1.00 61.88           C  
ATOM   2823  CB  GLU A 199      34.000  -9.627 -22.682  1.00 61.88           C  
ATOM   2824  HB2 GLU A 199      34.377  -9.106 -23.562  1.00 61.88           H  
ATOM   2825  HB3 GLU A 199      32.915  -9.702 -22.753  1.00 61.88           H  
ATOM   2826  O   GLU A 199      34.246 -11.855 -24.900  1.00 61.88           O  
ATOM   2827  CG  GLU A 199      34.355  -8.840 -21.408  1.00 61.88           C  
ATOM   2828  HG2 GLU A 199      34.041  -9.426 -20.544  1.00 61.88           H  
ATOM   2829  HG3 GLU A 199      35.437  -8.717 -21.356  1.00 61.88           H  
ATOM   2830  CD  GLU A 199      33.693  -7.456 -21.342  1.00 61.88           C  
ATOM   2831  OE1 GLU A 199      33.716  -6.872 -20.236  1.00 61.88           O  
ATOM   2832  OE2 GLU A 199      33.186  -6.988 -22.387  1.00 61.88           O  
ATOM   2833  N   ALA A 200      33.018 -12.829 -23.299  1.00 58.73           N  
ATOM   2834  H   ALA A 200      32.846 -12.891 -22.305  1.00 58.73           H  
ATOM   2835  CA  ALA A 200      32.283 -13.749 -24.180  1.00 58.73           C  
ATOM   2836  HA  ALA A 200      32.888 -13.922 -25.070  1.00 58.73           H  
ATOM   2837  C   ALA A 200      30.926 -13.196 -24.678  1.00 58.73           C  
ATOM   2838  CB  ALA A 200      32.134 -15.096 -23.456  1.00 58.73           C  
ATOM   2839  HB1 ALA A 200      31.508 -14.977 -22.572  1.00 58.73           H  
ATOM   2840  HB2 ALA A 200      31.677 -15.826 -24.124  1.00 58.73           H  
ATOM   2841  HB3 ALA A 200      33.115 -15.463 -23.157  1.00 58.73           H  
ATOM   2842  O   ALA A 200      30.166 -13.923 -25.326  1.00 58.73           O  
ATOM   2843  N   SER A 201      30.611 -11.934 -24.362  1.00 59.75           N  
ATOM   2844  H   SER A 201      31.308 -11.383 -23.880  1.00 59.75           H  
ATOM   2845  CA  SER A 201      29.370 -11.244 -24.729  1.00 59.75           C  
ATOM   2846  HA  SER A 201      28.874 -11.774 -25.542  1.00 59.75           H  
ATOM   2847  C   SER A 201      29.688  -9.824 -25.190  1.00 59.75           C  
ATOM   2848  CB  SER A 201      28.419 -11.217 -23.526  1.00 59.75           C  
ATOM   2849  HB2 SER A 201      28.206 -12.241 -23.220  1.00 59.75           H  
ATOM   2850  HB3 SER A 201      28.885 -10.691 -22.693  1.00 59.75           H  
ATOM   2851  O   SER A 201      30.078  -8.987 -24.385  1.00 59.75           O  
ATOM   2852  OG  SER A 201      27.204 -10.582 -23.868  1.00 59.75           O  
ATOM   2853  HG  SER A 201      27.312  -9.635 -23.751  1.00 59.75           H  
ATOM   2854  N   THR A 202      29.516  -9.536 -26.479  1.00 57.92           N  
ATOM   2855  H   THR A 202      29.180 -10.247 -27.112  1.00 57.92           H  
ATOM   2856  CA  THR A 202      29.646  -8.177 -27.015  1.00 57.92           C  
ATOM   2857  HA  THR A 202      30.525  -7.696 -26.584  1.00 57.92           H  
ATOM   2858  C   THR A 202      28.412  -7.368 -26.622  1.00 57.92           C  
ATOM   2859  CB  THR A 202      29.811  -8.205 -28.545  1.00 57.92           C  
ATOM   2860  HB  THR A 202      29.743  -7.188 -28.933  1.00 57.92           H  
ATOM   2861  O   THR A 202      27.339  -7.572 -27.187  1.00 57.92           O  
ATOM   2862  CG2 THR A 202      31.157  -8.802 -28.962  1.00 57.92           C  
ATOM   2863 HG21 THR A 202      31.241  -8.771 -30.049  1.00 57.92           H  
ATOM   2864 HG22 THR A 202      31.233  -9.836 -28.628  1.00 57.92           H  
ATOM   2865 HG23 THR A 202      31.969  -8.220 -28.526  1.00 57.92           H  
ATOM   2866  OG1 THR A 202      28.804  -9.000 -29.132  1.00 57.92           O  
ATOM   2867  HG1 THR A 202      27.969  -8.591 -28.894  1.00 57.92           H  
ATOM   2868  N   LEU A 203      28.539  -6.466 -25.647  1.00 59.52           N  
ATOM   2869  H   LEU A 203      29.417  -6.398 -25.153  1.00 59.52           H  
ATOM   2870  CA  LEU A 203      27.517  -5.449 -25.395  1.00 59.52           C  
ATOM   2871  HA  LEU A 203      26.536  -5.924 -25.357  1.00 59.52           H  
ATOM   2872  C   LEU A 203      27.517  -4.468 -26.576  1.00 59.52           C  
ATOM   2873  CB  LEU A 203      27.783  -4.743 -24.051  1.00 59.52           C  
ATOM   2874  HB2 LEU A 203      28.818  -4.401 -24.044  1.00 59.52           H  
ATOM   2875  HB3 LEU A 203      27.147  -3.860 -23.987  1.00 59.52           H  
ATOM   2876  O   LEU A 203      28.483  -3.736 -26.793  1.00 59.52           O  
ATOM   2877  CG  LEU A 203      27.535  -5.617 -22.806  1.00 59.52           C  
ATOM   2878  HG  LEU A 203      28.063  -6.564 -22.910  1.00 59.52           H  
ATOM   2879  CD1 LEU A 203      28.063  -4.904 -21.561  1.00 59.52           C  
ATOM   2880 HD11 LEU A 203      27.560  -3.946 -21.431  1.00 59.52           H  
ATOM   2881 HD12 LEU A 203      29.136  -4.738 -21.665  1.00 59.52           H  
ATOM   2882 HD13 LEU A 203      27.899  -5.525 -20.681  1.00 59.52           H  
ATOM   2883  CD2 LEU A 203      26.044  -5.899 -22.588  1.00 59.52           C  
ATOM   2884 HD21 LEU A 203      25.912  -6.481 -21.676  1.00 59.52           H  
ATOM   2885 HD22 LEU A 203      25.643  -6.475 -23.422  1.00 59.52           H  
ATOM   2886 HD23 LEU A 203      25.495  -4.962 -22.498  1.00 59.52           H  
ATOM   2887  N   GLU A 204      26.451  -4.489 -27.372  1.00 63.16           N  
ATOM   2888  H   GLU A 204      25.713  -5.152 -27.183  1.00 63.16           H  
ATOM   2889  CA  GLU A 204      26.260  -3.577 -28.497  1.00 63.16           C  
ATOM   2890  HA  GLU A 204      27.232  -3.222 -28.838  1.00 63.16           H  
ATOM   2891  C   GLU A 204      25.445  -2.369 -28.024  1.00 63.16           C  
ATOM   2892  CB  GLU A 204      25.619  -4.345 -29.664  1.00 63.16           C  
ATOM   2893  HB2 GLU A 204      24.597  -4.621 -29.405  1.00 63.16           H  
ATOM   2894  HB3 GLU A 204      26.194  -5.258 -29.818  1.00 63.16           H  
ATOM   2895  O   GLU A 204      24.315  -2.507 -27.556  1.00 63.16           O  
ATOM   2896  CG  GLU A 204      25.628  -3.550 -30.976  1.00 63.16           C  
ATOM   2897  HG2 GLU A 204      26.623  -3.128 -31.119  1.00 63.16           H  
ATOM   2898  HG3 GLU A 204      24.924  -2.722 -30.886  1.00 63.16           H  
ATOM   2899  CD  GLU A 204      25.268  -4.422 -32.196  1.00 63.16           C  
ATOM   2900  OE1 GLU A 204      25.710  -4.059 -33.308  1.00 63.16           O  
ATOM   2901  OE2 GLU A 204      24.554  -5.435 -32.030  1.00 63.16           O  
ATOM   2902  N   SER A 205      26.024  -1.172 -28.112  1.00 67.66           N  
ATOM   2903  H   SER A 205      26.955  -1.114 -28.501  1.00 67.66           H  
ATOM   2904  CA  SER A 205      25.293   0.070 -27.855  1.00 67.66           C  
ATOM   2905  HA  SER A 205      24.442  -0.154 -27.211  1.00 67.66           H  
ATOM   2906  C   SER A 205      24.740   0.617 -29.170  1.00 67.66           C  
ATOM   2907  CB  SER A 205      26.145   1.077 -27.079  1.00 67.66           C  
ATOM   2908  HB2 SER A 205      26.487   0.612 -26.154  1.00 67.66           H  
ATOM   2909  HB3 SER A 205      25.534   1.943 -26.824  1.00 67.66           H  
ATOM   2910  O   SER A 205      25.474   0.770 -30.150  1.00 67.66           O  
ATOM   2911  OG  SER A 205      27.264   1.509 -27.819  1.00 67.66           O  
ATOM   2912  HG  SER A 205      27.709   0.740 -28.182  1.00 67.66           H  
ATOM   2913  N   ILE A 206      23.432   0.884 -29.203  1.00 64.31           N  
ATOM   2914  H   ILE A 206      22.887   0.705 -28.372  1.00 64.31           H  
ATOM   2915  CA  ILE A 206      22.723   1.387 -30.384  1.00 64.31           C  
ATOM   2916  HA  ILE A 206      23.382   1.336 -31.250  1.00 64.31           H  
ATOM   2917  C   ILE A 206      22.371   2.850 -30.136  1.00 64.31           C  
ATOM   2918  CB  ILE A 206      21.468   0.539 -30.708  1.00 64.31           C  
ATOM   2919  HB  ILE A 206      20.749   0.656 -29.897  1.00 64.31           H  
ATOM   2920  O   ILE A 206      21.549   3.163 -29.275  1.00 64.31           O  
ATOM   2921  CG1 ILE A 206      21.821  -0.962 -30.821  1.00 64.31           C  
ATOM   2922 HG12 ILE A 206      22.544  -1.098 -31.626  1.00 64.31           H  
ATOM   2923 HG13 ILE A 206      22.291  -1.297 -29.896  1.00 64.31           H  
ATOM   2924  CG2 ILE A 206      20.824   1.056 -32.013  1.00 64.31           C  
ATOM   2925 HG21 ILE A 206      20.584   2.116 -31.931  1.00 64.31           H  
ATOM   2926 HG22 ILE A 206      21.506   0.900 -32.848  1.00 64.31           H  
ATOM   2927 HG23 ILE A 206      19.892   0.525 -32.207  1.00 64.31           H  
ATOM   2928  CD1 ILE A 206      20.622  -1.887 -31.058  1.00 64.31           C  
ATOM   2929 HD11 ILE A 206      19.868  -1.723 -30.287  1.00 64.31           H  
ATOM   2930 HD12 ILE A 206      20.956  -2.924 -31.010  1.00 64.31           H  
ATOM   2931 HD13 ILE A 206      20.186  -1.711 -32.041  1.00 64.31           H  
ATOM   2932  N   VAL A 207      22.969   3.755 -30.907  1.00 66.03           N  
ATOM   2933  H   VAL A 207      23.651   3.433 -31.580  1.00 66.03           H  
ATOM   2934  CA  VAL A 207      22.613   5.178 -30.896  1.00 66.03           C  
ATOM   2935  HA  VAL A 207      22.046   5.397 -29.991  1.00 66.03           H  
ATOM   2936  C   VAL A 207      21.714   5.459 -32.095  1.00 66.03           C  
ATOM   2937  CB  VAL A 207      23.859   6.080 -30.864  1.00 66.03           C  
ATOM   2938  HB  VAL A 207      24.451   5.920 -31.765  1.00 66.03           H  
ATOM   2939  O   VAL A 207      22.130   5.322 -33.246  1.00 66.03           O  
ATOM   2940  CG1 VAL A 207      23.459   7.561 -30.793  1.00 66.03           C  
ATOM   2941 HG11 VAL A 207      22.903   7.845 -31.687  1.00 66.03           H  
ATOM   2942 HG12 VAL A 207      24.354   8.180 -30.737  1.00 66.03           H  
ATOM   2943 HG13 VAL A 207      22.845   7.742 -29.911  1.00 66.03           H  
ATOM   2944  CG2 VAL A 207      24.736   5.773 -29.642  1.00 66.03           C  
ATOM   2945 HG21 VAL A 207      25.119   4.755 -29.702  1.00 66.03           H  
ATOM   2946 HG22 VAL A 207      24.157   5.881 -28.725  1.00 66.03           H  
ATOM   2947 HG23 VAL A 207      25.589   6.452 -29.613  1.00 66.03           H  
ATOM   2948  N   VAL A 208      20.466   5.850 -31.833  1.00 63.43           N  
ATOM   2949  H   VAL A 208      20.178   5.911 -30.867  1.00 63.43           H  
ATOM   2950  CA  VAL A 208      19.484   6.188 -32.872  1.00 63.43           C  
ATOM   2951  HA  VAL A 208      19.746   5.662 -33.790  1.00 63.43           H  
ATOM   2952  C   VAL A 208      19.545   7.687 -33.158  1.00 63.43           C  
ATOM   2953  CB  VAL A 208      18.068   5.723 -32.478  1.00 63.43           C  
ATOM   2954  HB  VAL A 208      17.758   6.222 -31.560  1.00 63.43           H  
ATOM   2955  O   VAL A 208      19.085   8.507 -32.364  1.00 63.43           O  
ATOM   2956  CG1 VAL A 208      17.058   6.043 -33.585  1.00 63.43           C  
ATOM   2957 HG11 VAL A 208      16.074   5.662 -33.311  1.00 63.43           H  
ATOM   2958 HG12 VAL A 208      16.976   7.120 -33.730  1.00 63.43           H  
ATOM   2959 HG13 VAL A 208      17.380   5.568 -34.512  1.00 63.43           H  
ATOM   2960  CG2 VAL A 208      18.036   4.205 -32.249  1.00 63.43           C  
ATOM   2961 HG21 VAL A 208      17.020   3.887 -32.013  1.00 63.43           H  
ATOM   2962 HG22 VAL A 208      18.377   3.679 -33.140  1.00 63.43           H  
ATOM   2963 HG23 VAL A 208      18.674   3.934 -31.408  1.00 63.43           H  
ATOM   2964  N   GLY A 209      20.126   8.056 -34.302  1.00 60.84           N  
ATOM   2965  H   GLY A 209      20.507   7.336 -34.899  1.00 60.84           H  
ATOM   2966  CA  GLY A 209      20.146   9.436 -34.783  1.00 60.84           C  
ATOM   2967  HA2 GLY A 209      20.141  10.126 -33.939  1.00 60.84           H  
ATOM   2968  HA3 GLY A 209      21.062   9.604 -35.350  1.00 60.84           H  
ATOM   2969  C   GLY A 209      18.958   9.735 -35.699  1.00 60.84           C  
ATOM   2970  O   GLY A 209      18.709   8.998 -36.653  1.00 60.84           O  
ATOM   2971  N   HIS A 210      18.254  10.841 -35.448  1.00 59.42           N  
ATOM   2972  H   HIS A 210      18.504  11.402 -34.647  1.00 59.42           H  
ATOM   2973  CA  HIS A 210      17.259  11.384 -36.376  1.00 59.42           C  
ATOM   2974  HA  HIS A 210      16.849  10.581 -36.988  1.00 59.42           H  
ATOM   2975  C   HIS A 210      17.935  12.403 -37.296  1.00 59.42           C  
ATOM   2976  CB  HIS A 210      16.092  12.019 -35.607  1.00 59.42           C  
ATOM   2977  HB2 HIS A 210      16.474  12.780 -34.926  1.00 59.42           H  
ATOM   2978  HB3 HIS A 210      15.431  12.513 -36.319  1.00 59.42           H  
ATOM   2979  O   HIS A 210      18.395  13.451 -36.843  1.00 59.42           O  
ATOM   2980  CG  HIS A 210      15.281  11.021 -34.824  1.00 59.42           C  
ATOM   2981  CD2 HIS A 210      14.150  10.378 -35.251  1.00 59.42           C  
ATOM   2982  HD2 HIS A 210      13.679  10.491 -36.216  1.00 59.42           H  
ATOM   2983  ND1 HIS A 210      15.548  10.569 -33.550  1.00 59.42           N  
ATOM   2984  HD1 HIS A 210      16.330  10.825 -32.964  1.00 59.42           H  
ATOM   2985  CE1 HIS A 210      14.597   9.680 -33.218  1.00 59.42           C  
ATOM   2986  HE1 HIS A 210      14.544   9.146 -32.281  1.00 59.42           H  
ATOM   2987  NE2 HIS A 210      13.721   9.536 -34.222  1.00 59.42           N  
ATOM   2988  N   SER A 211      17.976  12.135 -38.600  1.00 58.03           N  
ATOM   2989  H   SER A 211      17.620  11.251 -38.933  1.00 58.03           H  
ATOM   2990  CA  SER A 211      18.486  13.082 -39.597  1.00 58.03           C  
ATOM   2991  HA  SER A 211      19.293  13.658 -39.143  1.00 58.03           H  
ATOM   2992  C   SER A 211      17.403  14.085 -40.011  1.00 58.03           C  
ATOM   2993  CB  SER A 211      19.093  12.338 -40.789  1.00 58.03           C  
ATOM   2994  HB2 SER A 211      19.562  13.053 -41.465  1.00 58.03           H  
ATOM   2995  HB3 SER A 211      19.851  11.639 -40.435  1.00 58.03           H  
ATOM   2996  O   SER A 211      17.079  14.222 -41.189  1.00 58.03           O  
ATOM   2997  OG  SER A 211      18.088  11.629 -41.481  1.00 58.03           O  
ATOM   2998  HG  SER A 211      17.438  12.266 -41.784  1.00 58.03           H  
ATOM   2999  N   THR A 212      16.796  14.785 -39.055  1.00 56.06           N  
ATOM   3000  H   THR A 212      17.059  14.620 -38.094  1.00 56.06           H  
ATOM   3001  CA  THR A 212      15.967  15.954 -39.367  1.00 56.06           C  
ATOM   3002  HA  THR A 212      15.629  15.907 -40.402  1.00 56.06           H  
ATOM   3003  C   THR A 212      16.835  17.191 -39.215  1.00 56.06           C  
ATOM   3004  CB  THR A 212      14.700  16.034 -38.508  1.00 56.06           C  
ATOM   3005  HB  THR A 212      14.200  16.982 -38.708  1.00 56.06           H  
ATOM   3006  O   THR A 212      17.291  17.485 -38.113  1.00 56.06           O  
ATOM   3007  CG2 THR A 212      13.736  14.894 -38.836  1.00 56.06           C  
ATOM   3008 HG21 THR A 212      12.833  15.001 -38.234  1.00 56.06           H  
ATOM   3009 HG22 THR A 212      14.197  13.933 -38.606  1.00 56.06           H  
ATOM   3010 HG23 THR A 212      13.467  14.922 -39.892  1.00 56.06           H  
ATOM   3011  OG1 THR A 212      15.010  15.963 -37.139  1.00 56.06           O  
ATOM   3012  HG1 THR A 212      15.791  16.497 -36.975  1.00 56.06           H  
ATOM   3013  N   GLY A 213      17.078  17.905 -40.318  1.00 53.16           N  
ATOM   3014  H   GLY A 213      16.715  17.545 -41.189  1.00 53.16           H  
ATOM   3015  CA  GLY A 213      17.816  19.173 -40.373  1.00 53.16           C  
ATOM   3016  HA2 GLY A 213      17.972  19.458 -41.413  1.00 53.16           H  
ATOM   3017  HA3 GLY A 213      18.790  19.036 -39.902  1.00 53.16           H  
ATOM   3018  C   GLY A 213      17.099  20.322 -39.656  1.00 53.16           C  
ATOM   3019  O   GLY A 213      16.760  21.331 -40.272  1.00 53.16           O  
ATOM   3020  N   GLY A 214      16.834  20.156 -38.362  1.00 55.95           N  
ATOM   3021  H   GLY A 214      17.147  19.296 -37.936  1.00 55.95           H  
ATOM   3022  CA  GLY A 214      16.333  21.192 -37.476  1.00 55.95           C  
ATOM   3023  HA2 GLY A 214      15.991  20.745 -36.543  1.00 55.95           H  
ATOM   3024  HA3 GLY A 214      15.493  21.702 -37.949  1.00 55.95           H  
ATOM   3025  C   GLY A 214      17.438  22.195 -37.160  1.00 55.95           C  
ATOM   3026  O   GLY A 214      18.589  21.832 -36.923  1.00 55.95           O  
ATOM   3027  N   ARG A 215      17.093  23.482 -37.173  1.00 55.47           N  
ATOM   3028  H   ARG A 215      16.125  23.698 -37.365  1.00 55.47           H  
ATOM   3029  CA  ARG A 215      17.976  24.565 -36.733  1.00 55.47           C  
ATOM   3030  HA  ARG A 215      18.894  24.542 -37.320  1.00 55.47           H  
ATOM   3031  C   ARG A 215      18.335  24.338 -35.263  1.00 55.47           C  
ATOM   3032  CB  ARG A 215      17.235  25.892 -36.966  1.00 55.47           C  
ATOM   3033  HB2 ARG A 215      17.051  25.993 -38.035  1.00 55.47           H  
ATOM   3034  HB3 ARG A 215      16.270  25.853 -36.460  1.00 55.47           H  
ATOM   3035  O   ARG A 215      17.457  24.438 -34.412  1.00 55.47           O  
ATOM   3036  CG  ARG A 215      17.988  27.135 -36.474  1.00 55.47           C  
ATOM   3037  HG2 ARG A 215      18.074  27.109 -35.388  1.00 55.47           H  
ATOM   3038  HG3 ARG A 215      18.985  27.158 -36.914  1.00 55.47           H  
ATOM   3039  CD  ARG A 215      17.207  28.384 -36.899  1.00 55.47           C  
ATOM   3040  HD2 ARG A 215      16.198  28.320 -36.491  1.00 55.47           H  
ATOM   3041  HD3 ARG A 215      17.144  28.391 -37.987  1.00 55.47           H  
ATOM   3042  NE  ARG A 215      17.847  29.617 -36.405  1.00 55.47           N  
ATOM   3043  HE  ARG A 215      18.306  29.543 -35.509  1.00 55.47           H  
ATOM   3044  NH1 ARG A 215      17.312  30.999 -38.166  1.00 55.47           N  
ATOM   3045 HH11 ARG A 215      17.316  31.916 -38.590  1.00 55.47           H  
ATOM   3046 HH12 ARG A 215      16.853  30.222 -38.618  1.00 55.47           H  
ATOM   3047  NH2 ARG A 215      18.424  31.817 -36.412  1.00 55.47           N  
ATOM   3048 HH21 ARG A 215      18.853  31.695 -35.506  1.00 55.47           H  
ATOM   3049 HH22 ARG A 215      18.422  32.727 -36.850  1.00 55.47           H  
ATOM   3050  CZ  ARG A 215      17.857  30.799 -36.996  1.00 55.47           C  
ATOM   3051  N   VAL A 216      19.612  24.085 -34.977  1.00 55.06           N  
ATOM   3052  H   VAL A 216      20.247  23.889 -35.738  1.00 55.06           H  
ATOM   3053  CA  VAL A 216      20.154  24.120 -33.613  1.00 55.06           C  
ATOM   3054  HA  VAL A 216      19.612  23.405 -32.993  1.00 55.06           H  
ATOM   3055  C   VAL A 216      19.917  25.528 -33.066  1.00 55.06           C  
ATOM   3056  CB  VAL A 216      21.653  23.741 -33.586  1.00 55.06           C  
ATOM   3057  HB  VAL A 216      22.212  24.444 -34.203  1.00 55.06           H  
ATOM   3058  O   VAL A 216      20.496  26.503 -33.549  1.00 55.06           O  
ATOM   3059  CG1 VAL A 216      22.226  23.773 -32.164  1.00 55.06           C  
ATOM   3060 HG11 VAL A 216      23.273  23.468 -32.174  1.00 55.06           H  
ATOM   3061 HG12 VAL A 216      22.177  24.782 -31.754  1.00 55.06           H  
ATOM   3062 HG13 VAL A 216      21.669  23.100 -31.513  1.00 55.06           H  
ATOM   3063  CG2 VAL A 216      21.874  22.329 -34.151  1.00 55.06           C  
ATOM   3064 HG21 VAL A 216      21.311  21.602 -33.566  1.00 55.06           H  
ATOM   3065 HG22 VAL A 216      22.933  22.075 -34.101  1.00 55.06           H  
ATOM   3066 HG23 VAL A 216      21.556  22.273 -35.192  1.00 55.06           H  
ATOM   3067  N   VAL A 217      18.990  25.655 -32.121  1.00 54.84           N  
ATOM   3068  H   VAL A 217      18.516  24.819 -31.809  1.00 54.84           H  
ATOM   3069  CA  VAL A 217      18.892  26.833 -31.261  1.00 54.84           C  
ATOM   3070  HA  VAL A 217      19.189  27.721 -31.819  1.00 54.84           H  
ATOM   3071  C   VAL A 217      19.904  26.588 -30.150  1.00 54.84           C  
ATOM   3072  CB  VAL A 217      17.457  27.045 -30.741  1.00 54.84           C  
ATOM   3073  HB  VAL A 217      17.140  26.171 -30.171  1.00 54.84           H  
ATOM   3074  O   VAL A 217      19.836  25.564 -29.482  1.00 54.84           O  
ATOM   3075  CG1 VAL A 217      17.371  28.284 -29.842  1.00 54.84           C  
ATOM   3076 HG11 VAL A 217      16.341  28.432 -29.517  1.00 54.84           H  
ATOM   3077 HG12 VAL A 217      17.981  28.129 -28.952  1.00 54.84           H  
ATOM   3078 HG13 VAL A 217      17.718  29.170 -30.373  1.00 54.84           H  
ATOM   3079  CG2 VAL A 217      16.480  27.251 -31.910  1.00 54.84           C  
ATOM   3080 HG21 VAL A 217      15.475  27.413 -31.521  1.00 54.84           H  
ATOM   3081 HG22 VAL A 217      16.784  28.110 -32.509  1.00 54.84           H  
ATOM   3082 HG23 VAL A 217      16.458  26.360 -32.537  1.00 54.84           H  
ATOM   3083  N   ASP A 218      20.877  27.484 -30.027  1.00 55.03           N  
ATOM   3084  H   ASP A 218      20.855  28.276 -30.653  1.00 55.03           H  
ATOM   3085  CA  ASP A 218      22.096  27.377 -29.209  1.00 55.03           C  
ATOM   3086  HA  ASP A 218      22.534  26.395 -29.387  1.00 55.03           H  
ATOM   3087  C   ASP A 218      21.821  27.482 -27.689  1.00 55.03           C  
ATOM   3088  CB  ASP A 218      23.066  28.453 -29.748  1.00 55.03           C  
ATOM   3089  HB2 ASP A 218      22.891  28.571 -30.817  1.00 55.03           H  
ATOM   3090  HB3 ASP A 218      22.835  29.414 -29.289  1.00 55.03           H  
ATOM   3091  O   ASP A 218      22.455  28.248 -26.967  1.00 55.03           O  
ATOM   3092  CG  ASP A 218      24.565  28.157 -29.603  1.00 55.03           C  
ATOM   3093  OD1 ASP A 218      24.940  26.985 -29.365  1.00 55.03           O  
ATOM   3094  OD2 ASP A 218      25.340  29.108 -29.862  1.00 55.03           O  
ATOM   3095  N   VAL A 219      20.816  26.755 -27.199  1.00 56.01           N  
ATOM   3096  H   VAL A 219      20.351  26.123 -27.835  1.00 56.01           H  
ATOM   3097  CA  VAL A 219      20.433  26.670 -25.788  1.00 56.01           C  
ATOM   3098  HA  VAL A 219      21.160  27.208 -25.179  1.00 56.01           H  
ATOM   3099  C   VAL A 219      20.499  25.200 -25.397  1.00 56.01           C  
ATOM   3100  CB  VAL A 219      19.047  27.295 -25.519  1.00 56.01           C  
ATOM   3101  HB  VAL A 219      18.277  26.728 -26.042  1.00 56.01           H  
ATOM   3102  O   VAL A 219      19.530  24.459 -25.529  1.00 56.01           O  
ATOM   3103  CG1 VAL A 219      18.737  27.305 -24.016  1.00 56.01           C  
ATOM   3104 HG11 VAL A 219      17.763  27.761 -23.839  1.00 56.01           H  
ATOM   3105 HG12 VAL A 219      18.702  26.284 -23.635  1.00 56.01           H  
ATOM   3106 HG13 VAL A 219      19.503  27.859 -23.472  1.00 56.01           H  
ATOM   3107  CG2 VAL A 219      18.975  28.752 -26.004  1.00 56.01           C  
ATOM   3108 HG21 VAL A 219      19.740  29.344 -25.501  1.00 56.01           H  
ATOM   3109 HG22 VAL A 219      19.145  28.801 -27.079  1.00 56.01           H  
ATOM   3110 HG23 VAL A 219      17.990  29.164 -25.785  1.00 56.01           H  
ATOM   3111  N   TYR A 220      21.679  24.763 -24.967  1.00 60.99           N  
ATOM   3112  H   TYR A 220      22.457  25.405 -24.936  1.00 60.99           H  
ATOM   3113  CA  TYR A 220      21.818  23.484 -24.282  1.00 60.99           C  
ATOM   3114  HA  TYR A 220      21.275  22.720 -24.838  1.00 60.99           H  
ATOM   3115  C   TYR A 220      21.187  23.639 -22.897  1.00 60.99           C  
ATOM   3116  CB  TYR A 220      23.296  23.065 -24.205  1.00 60.99           C  
ATOM   3117  HB2 TYR A 220      23.813  23.709 -23.493  1.00 60.99           H  
ATOM   3118  HB3 TYR A 220      23.350  22.047 -23.818  1.00 60.99           H  
ATOM   3119  O   TYR A 220      21.597  24.501 -22.119  1.00 60.99           O  
ATOM   3120  CG  TYR A 220      24.025  23.133 -25.537  1.00 60.99           C  
ATOM   3121  CD1 TYR A 220      23.952  22.063 -26.451  1.00 60.99           C  
ATOM   3122  HD1 TYR A 220      23.412  21.166 -26.186  1.00 60.99           H  
ATOM   3123  CD2 TYR A 220      24.719  24.307 -25.885  1.00 60.99           C  
ATOM   3124  HD2 TYR A 220      24.765  25.133 -25.190  1.00 60.99           H  
ATOM   3125  CE1 TYR A 220      24.563  22.175 -27.718  1.00 60.99           C  
ATOM   3126  HE1 TYR A 220      24.496  21.369 -28.434  1.00 60.99           H  
ATOM   3127  CE2 TYR A 220      25.300  24.435 -27.158  1.00 60.99           C  
ATOM   3128  HE2 TYR A 220      25.769  25.364 -27.449  1.00 60.99           H  
ATOM   3129  OH  TYR A 220      25.735  23.539 -29.324  1.00 60.99           O  
ATOM   3130  HH  TYR A 220      25.897  24.474 -29.466  1.00 60.99           H  
ATOM   3131  CZ  TYR A 220      25.220  23.371 -28.078  1.00 60.99           C  
ATOM   3132  N   GLU A 221      20.173  22.836 -22.599  1.00 56.62           N  
ATOM   3133  H   GLU A 221      19.831  22.190 -23.296  1.00 56.62           H  
ATOM   3134  CA  GLU A 221      19.702  22.643 -21.233  1.00 56.62           C  
ATOM   3135  HA  GLU A 221      19.783  23.581 -20.684  1.00 56.62           H  
ATOM   3136  C   GLU A 221      20.635  21.610 -20.586  1.00 56.62           C  
ATOM   3137  CB  GLU A 221      18.215  22.245 -21.264  1.00 56.62           C  
ATOM   3138  HB2 GLU A 221      18.116  21.225 -21.634  1.00 56.62           H  
ATOM   3139  HB3 GLU A 221      17.703  22.913 -21.956  1.00 56.62           H  
ATOM   3140  O   GLU A 221      20.620  20.430 -20.937  1.00 56.62           O  
ATOM   3141  CG  GLU A 221      17.532  22.376 -19.893  1.00 56.62           C  
ATOM   3142  HG2 GLU A 221      17.993  21.668 -19.204  1.00 56.62           H  
ATOM   3143  HG3 GLU A 221      17.716  23.381 -19.513  1.00 56.62           H  
ATOM   3144  CD  GLU A 221      16.011  22.129 -19.943  1.00 56.62           C  
ATOM   3145  OE1 GLU A 221      15.352  22.428 -18.921  1.00 56.62           O  
ATOM   3146  OE2 GLU A 221      15.506  21.674 -20.996  1.00 56.62           O  
ATOM   3147  N   GLU A 222      21.533  22.064 -19.707  1.00 64.48           N  
ATOM   3148  H   GLU A 222      21.563  23.053 -19.504  1.00 64.48           H  
ATOM   3149  CA  GLU A 222      22.362  21.173 -18.893  1.00 64.48           C  
ATOM   3150  HA  GLU A 222      22.800  20.399 -19.524  1.00 64.48           H  
ATOM   3151  C   GLU A 222      21.455  20.489 -17.863  1.00 64.48           C  
ATOM   3152  CB  GLU A 222      23.512  21.944 -18.207  1.00 64.48           C  
ATOM   3153  HB2 GLU A 222      23.107  22.839 -17.734  1.00 64.48           H  
ATOM   3154  HB3 GLU A 222      23.938  21.307 -17.432  1.00 64.48           H  
ATOM   3155  O   GLU A 222      21.132  21.067 -16.827  1.00 64.48           O  
ATOM   3156  CG  GLU A 222      24.647  22.340 -19.170  1.00 64.48           C  
ATOM   3157  HG2 GLU A 222      24.227  22.944 -19.974  1.00 64.48           H  
ATOM   3158  HG3 GLU A 222      25.053  21.432 -19.614  1.00 64.48           H  
ATOM   3159  CD  GLU A 222      25.794  23.133 -18.503  1.00 64.48           C  
ATOM   3160  OE1 GLU A 222      26.801  23.396 -19.205  1.00 64.48           O  
ATOM   3161  OE2 GLU A 222      25.679  23.506 -17.312  1.00 64.48           O  
ATOM   3162  N   ILE A 223      21.013  19.264 -18.155  1.00 67.78           N  
ATOM   3163  H   ILE A 223      21.198  18.894 -19.077  1.00 67.78           H  
ATOM   3164  CA  ILE A 223      20.318  18.421 -17.178  1.00 67.78           C  
ATOM   3165  HA  ILE A 223      19.593  19.039 -16.648  1.00 67.78           H  
ATOM   3166  C   ILE A 223      21.382  17.891 -16.202  1.00 67.78           C  
ATOM   3167  CB  ILE A 223      19.536  17.278 -17.865  1.00 67.78           C  
ATOM   3168  HB  ILE A 223      20.242  16.666 -18.427  1.00 67.78           H  
ATOM   3169  O   ILE A 223      22.247  17.121 -16.627  1.00 67.78           O  
ATOM   3170  CG1 ILE A 223      18.482  17.841 -18.850  1.00 67.78           C  
ATOM   3171 HG12 ILE A 223      18.948  18.573 -19.509  1.00 67.78           H  
ATOM   3172 HG13 ILE A 223      17.698  18.352 -18.292  1.00 67.78           H  
ATOM   3173  CG2 ILE A 223      18.856  16.392 -16.800  1.00 67.78           C  
ATOM   3174 HG21 ILE A 223      18.335  15.559 -17.274  1.00 67.78           H  
ATOM   3175 HG22 ILE A 223      18.142  16.980 -16.222  1.00 67.78           H  
ATOM   3176 HG23 ILE A 223      19.597  15.966 -16.125  1.00 67.78           H  
ATOM   3177  CD1 ILE A 223      17.846  16.777 -19.754  1.00 67.78           C  
ATOM   3178 HD11 ILE A 223      17.194  17.268 -20.476  1.00 67.78           H  
ATOM   3179 HD12 ILE A 223      17.247  16.080 -19.167  1.00 67.78           H  
ATOM   3180 HD13 ILE A 223      18.623  16.234 -20.291  1.00 67.78           H  
ATOM   3181  N   PRO A 224      21.369  18.281 -14.913  1.00 63.21           N  
ATOM   3182  CA  PRO A 224      22.331  17.764 -13.950  1.00 63.21           C  
ATOM   3183  HA  PRO A 224      23.344  17.903 -14.327  1.00 63.21           H  
ATOM   3184  C   PRO A 224      22.077  16.269 -13.723  1.00 63.21           C  
ATOM   3185  CB  PRO A 224      22.146  18.609 -12.686  1.00 63.21           C  
ATOM   3186  HB2 PRO A 224      22.346  18.040 -11.778  1.00 63.21           H  
ATOM   3187  HB3 PRO A 224      22.797  19.482 -12.739  1.00 63.21           H  
ATOM   3188  O   PRO A 224      20.976  15.859 -13.354  1.00 63.21           O  
ATOM   3189  CG  PRO A 224      20.688  19.058 -12.767  1.00 63.21           C  
ATOM   3190  HG2 PRO A 224      20.043  18.282 -12.354  1.00 63.21           H  
ATOM   3191  HG3 PRO A 224      20.526  20.003 -12.247  1.00 63.21           H  
ATOM   3192  CD  PRO A 224      20.432  19.188 -14.267  1.00 63.21           C  
ATOM   3193  HD2 PRO A 224      19.399  18.922 -14.490  1.00 63.21           H  
ATOM   3194  HD3 PRO A 224      20.637  20.212 -14.578  1.00 63.21           H  
ATOM   3195  N   LEU A 225      23.105  15.453 -13.955  1.00 66.33           N  
ATOM   3196  H   LEU A 225      23.972  15.859 -14.275  1.00 66.33           H  
ATOM   3197  CA  LEU A 225      23.126  14.051 -13.549  1.00 66.33           C  
ATOM   3198  HA  LEU A 225      22.163  13.589 -13.770  1.00 66.33           H  
ATOM   3199  C   LEU A 225      23.352  14.000 -12.031  1.00 66.33           C  
ATOM   3200  CB  LEU A 225      24.229  13.318 -14.338  1.00 66.33           C  
ATOM   3201  HB2 LEU A 225      24.450  12.370 -13.848  1.00 66.33           H  
ATOM   3202  HB3 LEU A 225      25.137  13.918 -14.290  1.00 66.33           H  
ATOM   3203  O   LEU A 225      24.347  14.532 -11.543  1.00 66.33           O  
ATOM   3204  CG  LEU A 225      23.851  13.055 -15.812  1.00 66.33           C  
ATOM   3205  HG  LEU A 225      23.155  13.819 -16.160  1.00 66.33           H  
ATOM   3206  CD1 LEU A 225      25.085  13.104 -16.714  1.00 66.33           C  
ATOM   3207 HD11 LEU A 225      25.811  12.359 -16.390  1.00 66.33           H  
ATOM   3208 HD12 LEU A 225      24.793  12.907 -17.746  1.00 66.33           H  
ATOM   3209 HD13 LEU A 225      25.533  14.096 -16.660  1.00 66.33           H  
ATOM   3210  CD2 LEU A 225      23.197  11.681 -15.975  1.00 66.33           C  
ATOM   3211 HD21 LEU A 225      22.903  11.534 -17.015  1.00 66.33           H  
ATOM   3212 HD22 LEU A 225      23.893  10.896 -15.681  1.00 66.33           H  
ATOM   3213 HD23 LEU A 225      22.308  11.624 -15.347  1.00 66.33           H  
ATOM   3214  N   ASP A 226      22.418  13.396 -11.296  1.00 66.06           N  
ATOM   3215  H   ASP A 226      21.617  13.003 -11.769  1.00 66.06           H  
ATOM   3216  CA  ASP A 226      22.562  13.114  -9.863  1.00 66.06           C  
ATOM   3217  HA  ASP A 226      23.107  13.928  -9.384  1.00 66.06           H  
ATOM   3218  C   ASP A 226      23.376  11.823  -9.673  1.00 66.06           C  
ATOM   3219  CB  ASP A 226      21.176  12.962  -9.188  1.00 66.06           C  
ATOM   3220  HB2 ASP A 226      21.227  12.134  -8.480  1.00 66.06           H  
ATOM   3221  HB3 ASP A 226      20.438  12.679  -9.939  1.00 66.06           H  
ATOM   3222  O   ASP A 226      23.038  10.782 -10.244  1.00 66.06           O  
ATOM   3223  CG  ASP A 226      20.652  14.169  -8.393  1.00 66.06           C  
ATOM   3224  OD1 ASP A 226      21.447  15.062  -8.029  1.00 66.06           O  
ATOM   3225  OD2 ASP A 226      19.424  14.142  -8.100  1.00 66.06           O  
ATOM   3226  N   ASP A 227      24.402  11.871  -8.821  1.00 54.15           N  
ATOM   3227  H   ASP A 227      24.663  12.765  -8.429  1.00 54.15           H  
ATOM   3228  CA  ASP A 227      25.138  10.688  -8.375  1.00 54.15           C  
ATOM   3229  HA  ASP A 227      25.390  10.076  -9.241  1.00 54.15           H  
ATOM   3230  C   ASP A 227      24.249   9.862  -7.430  1.00 54.15           C  
ATOM   3231  CB  ASP A 227      26.451  11.092  -7.676  1.00 54.15           C  
ATOM   3232  HB2 ASP A 227      26.868  10.207  -7.196  1.00 54.15           H  
ATOM   3233  HB3 ASP A 227      26.230  11.819  -6.895  1.00 54.15           H  
ATOM   3234  O   ASP A 227      23.990  10.242  -6.283  1.00 54.15           O  
ATOM   3235  CG  ASP A 227      27.527  11.661  -8.611  1.00 54.15           C  
ATOM   3236  OD1 ASP A 227      27.585  11.228  -9.783  1.00 54.15           O  
ATOM   3237  OD2 ASP A 227      28.328  12.489  -8.118  1.00 54.15           O  
ATOM   3238  N   PHE A 228      23.764   8.709  -7.892  1.00 56.67           N  
ATOM   3239  H   PHE A 228      23.939   8.467  -8.857  1.00 56.67           H  
ATOM   3240  CA  PHE A 228      23.075   7.756  -7.025  1.00 56.67           C  
ATOM   3241  HA  PHE A 228      22.335   8.295  -6.433  1.00 56.67           H  
ATOM   3242  C   PHE A 228      24.090   7.124  -6.064  1.00 56.67           C  
ATOM   3243  CB  PHE A 228      22.329   6.707  -7.859  1.00 56.67           C  
ATOM   3244  HB2 PHE A 228      21.944   5.942  -7.186  1.00 56.67           H  
ATOM   3245  HB3 PHE A 228      23.034   6.219  -8.532  1.00 56.67           H  
ATOM   3246  O   PHE A 228      24.934   6.323  -6.463  1.00 56.67           O  
ATOM   3247  CG  PHE A 228      21.170   7.266  -8.663  1.00 56.67           C  
ATOM   3248  CD1 PHE A 228      19.907   7.420  -8.064  1.00 56.67           C  
ATOM   3249  HD1 PHE A 228      19.769   7.139  -7.030  1.00 56.67           H  
ATOM   3250  CD2 PHE A 228      21.343   7.611 -10.016  1.00 56.67           C  
ATOM   3251  HD2 PHE A 228      22.313   7.513 -10.480  1.00 56.67           H  
ATOM   3252  CE1 PHE A 228      18.817   7.882  -8.821  1.00 56.67           C  
ATOM   3253  HE1 PHE A 228      17.840   7.915  -8.362  1.00 56.67           H  
ATOM   3254  CE2 PHE A 228      20.258   8.094 -10.769  1.00 56.67           C  
ATOM   3255  HE2 PHE A 228      20.405   8.356 -11.806  1.00 56.67           H  
ATOM   3256  CZ  PHE A 228      18.990   8.221 -10.176  1.00 56.67           C  
ATOM   3257  HZ  PHE A 228      18.154   8.544 -10.778  1.00 56.67           H  
ATOM   3258  N   GLY A 229      24.020   7.499  -4.785  1.00 64.82           N  
ATOM   3259  H   GLY A 229      23.387   8.249  -4.548  1.00 64.82           H  
ATOM   3260  CA  GLY A 229      24.778   6.835  -3.725  1.00 64.82           C  
ATOM   3261  HA2 GLY A 229      25.838   6.886  -3.978  1.00 64.82           H  
ATOM   3262  HA3 GLY A 229      24.619   7.353  -2.779  1.00 64.82           H  
ATOM   3263  C   GLY A 229      24.373   5.360  -3.557  1.00 64.82           C  
ATOM   3264  O   GLY A 229      23.310   4.951  -4.029  1.00 64.82           O  
ATOM   3265  N   PRO A 230      25.184   4.546  -2.858  1.00 48.19           N  
ATOM   3266  CA  PRO A 230      24.874   3.144  -2.607  1.00 48.19           C  
ATOM   3267  HA  PRO A 230      24.526   2.664  -3.521  1.00 48.19           H  
ATOM   3268  C   PRO A 230      23.776   3.029  -1.537  1.00 48.19           C  
ATOM   3269  CB  PRO A 230      26.210   2.518  -2.186  1.00 48.19           C  
ATOM   3270  HB2 PRO A 230      26.775   2.244  -3.076  1.00 48.19           H  
ATOM   3271  HB3 PRO A 230      26.082   1.650  -1.540  1.00 48.19           H  
ATOM   3272  O   PRO A 230      24.059   2.829  -0.359  1.00 48.19           O  
ATOM   3273  CG  PRO A 230      26.919   3.669  -1.469  1.00 48.19           C  
ATOM   3274  HG2 PRO A 230      26.578   3.730  -0.436  1.00 48.19           H  
ATOM   3275  HG3 PRO A 230      28.002   3.558  -1.507  1.00 48.19           H  
ATOM   3276  CD  PRO A 230      26.451   4.907  -2.239  1.00 48.19           C  
ATOM   3277  HD2 PRO A 230      27.177   5.147  -3.017  1.00 48.19           H  
ATOM   3278  HD3 PRO A 230      26.334   5.751  -1.560  1.00 48.19           H  
ATOM   3279  N   SER A 231      22.512   3.172  -1.929  1.00 55.78           N  
ATOM   3280  H   SER A 231      22.337   3.481  -2.874  1.00 55.78           H  
ATOM   3281  CA  SER A 231      21.370   2.723  -1.131  1.00 55.78           C  
ATOM   3282  HA  SER A 231      21.727   2.270  -0.207  1.00 55.78           H  
ATOM   3283  C   SER A 231      20.634   1.639  -1.913  1.00 55.78           C  
ATOM   3284  CB  SER A 231      20.461   3.884  -0.709  1.00 55.78           C  
ATOM   3285  HB2 SER A 231      21.043   4.609  -0.140  1.00 55.78           H  
ATOM   3286  HB3 SER A 231      19.670   3.493  -0.068  1.00 55.78           H  
ATOM   3287  O   SER A 231      19.886   1.950  -2.830  1.00 55.78           O  
ATOM   3288  OG  SER A 231      19.870   4.528  -1.818  1.00 55.78           O  
ATOM   3289  HG  SER A 231      19.600   3.832  -2.422  1.00 55.78           H  
ATOM   3290  N   GLU A 232      20.950   0.392  -1.564  1.00 47.64           N  
ATOM   3291  H   GLU A 232      21.674   0.323  -0.863  1.00 47.64           H  
ATOM   3292  CA  GLU A 232      20.164  -0.840  -1.719  1.00 47.64           C  
ATOM   3293  HA  GLU A 232      20.883  -1.659  -1.755  1.00 47.64           H  
ATOM   3294  C   GLU A 232      19.320  -0.981  -3.003  1.00 47.64           C  
ATOM   3295  CB  GLU A 232      19.358  -1.073  -0.428  1.00 47.64           C  
ATOM   3296  HB2 GLU A 232      18.745  -1.967  -0.547  1.00 47.64           H  
ATOM   3297  HB3 GLU A 232      18.709  -0.216  -0.248  1.00 47.64           H  
ATOM   3298  O   GLU A 232      18.258  -0.390  -3.171  1.00 47.64           O  
ATOM   3299  CG  GLU A 232      20.311  -1.273   0.773  1.00 47.64           C  
ATOM   3300  HG2 GLU A 232      21.003  -0.433   0.833  1.00 47.64           H  
ATOM   3301  HG3 GLU A 232      20.905  -2.169   0.594  1.00 47.64           H  
ATOM   3302  CD  GLU A 232      19.619  -1.395   2.140  1.00 47.64           C  
ATOM   3303  OE1 GLU A 232      20.363  -1.393   3.148  1.00 47.64           O  
ATOM   3304  OE2 GLU A 232      18.372  -1.457   2.194  1.00 47.64           O  
ATOM   3305  N   PHE A 233      19.806  -1.854  -3.889  1.00 43.01           N  
ATOM   3306  H   PHE A 233      20.692  -2.285  -3.670  1.00 43.01           H  
ATOM   3307  CA  PHE A 233      19.139  -2.367  -5.082  1.00 43.01           C  
ATOM   3308  HA  PHE A 233      18.904  -1.539  -5.752  1.00 43.01           H  
ATOM   3309  C   PHE A 233      17.816  -3.103  -4.749  1.00 43.01           C  
ATOM   3310  CB  PHE A 233      20.128  -3.329  -5.783  1.00 43.01           C  
ATOM   3311  HB2 PHE A 233      20.426  -4.106  -5.079  1.00 43.01           H  
ATOM   3312  HB3 PHE A 233      19.590  -3.833  -6.587  1.00 43.01           H  
ATOM   3313  O   PHE A 233      17.786  -4.329  -4.716  1.00 43.01           O  
ATOM   3314  CG  PHE A 233      21.385  -2.723  -6.387  1.00 43.01           C  
ATOM   3315  CD1 PHE A 233      21.412  -2.421  -7.762  1.00 43.01           C  
ATOM   3316  HD1 PHE A 233      20.532  -2.585  -8.367  1.00 43.01           H  
ATOM   3317  CD2 PHE A 233      22.548  -2.526  -5.613  1.00 43.01           C  
ATOM   3318  HD2 PHE A 233      22.550  -2.783  -4.564  1.00 43.01           H  
ATOM   3319  CE1 PHE A 233      22.580  -1.915  -8.357  1.00 43.01           C  
ATOM   3320  HE1 PHE A 233      22.591  -1.686  -9.412  1.00 43.01           H  
ATOM   3321  CE2 PHE A 233      23.716  -2.010  -6.207  1.00 43.01           C  
ATOM   3322  HE2 PHE A 233      24.604  -1.857  -5.612  1.00 43.01           H  
ATOM   3323  CZ  PHE A 233      23.731  -1.704  -7.579  1.00 43.01           C  
ATOM   3324  HZ  PHE A 233      24.627  -1.310  -8.037  1.00 43.01           H  
ATOM   3325  N   GLU A 234      16.709  -2.384  -4.547  1.00 49.51           N  
ATOM   3326  H   GLU A 234      16.811  -1.391  -4.396  1.00 49.51           H  
ATOM   3327  CA  GLU A 234      15.356  -2.899  -4.832  1.00 49.51           C  
ATOM   3328  HA  GLU A 234      15.378  -3.988  -4.863  1.00 49.51           H  
ATOM   3329  C   GLU A 234      14.975  -2.428  -6.247  1.00 49.51           C  
ATOM   3330  CB  GLU A 234      14.319  -2.507  -3.746  1.00 49.51           C  
ATOM   3331  HB2 GLU A 234      14.599  -1.555  -3.295  1.00 49.51           H  
ATOM   3332  HB3 GLU A 234      13.344  -2.388  -4.219  1.00 49.51           H  
ATOM   3333  O   GLU A 234      14.596  -1.278  -6.466  1.00 49.51           O  
ATOM   3334  CG  GLU A 234      14.177  -3.592  -2.655  1.00 49.51           C  
ATOM   3335  HG2 GLU A 234      13.921  -4.531  -3.147  1.00 49.51           H  
ATOM   3336  HG3 GLU A 234      15.149  -3.727  -2.182  1.00 49.51           H  
ATOM   3337  CD  GLU A 234      13.123  -3.313  -1.548  1.00 49.51           C  
ATOM   3338  OE1 GLU A 234      12.772  -4.275  -0.825  1.00 49.51           O  
ATOM   3339  OE2 GLU A 234      12.686  -2.151  -1.332  1.00 49.51           O  
ATOM   3340  N   ILE A 235      15.166  -3.310  -7.233  1.00 47.77           N  
ATOM   3341  H   ILE A 235      15.487  -4.233  -6.978  1.00 47.77           H  
ATOM   3342  CA  ILE A 235      14.838  -3.079  -8.645  1.00 47.77           C  
ATOM   3343  HA  ILE A 235      15.062  -2.042  -8.896  1.00 47.77           H  
ATOM   3344  C   ILE A 235      13.324  -3.285  -8.816  1.00 47.77           C  
ATOM   3345  CB  ILE A 235      15.692  -3.994  -9.570  1.00 47.77           C  
ATOM   3346  HB  ILE A 235      15.442  -5.031  -9.345  1.00 47.77           H  
ATOM   3347  O   ILE A 235      12.874  -4.365  -9.182  1.00 47.77           O  
ATOM   3348  CG1 ILE A 235      17.211  -3.802  -9.321  1.00 47.77           C  
ATOM   3349 HG12 ILE A 235      17.511  -2.807  -9.649  1.00 47.77           H  
ATOM   3350 HG13 ILE A 235      17.420  -3.875  -8.253  1.00 47.77           H  
ATOM   3351  CG2 ILE A 235      15.377  -3.730 -11.058  1.00 47.77           C  
ATOM   3352 HG21 ILE A 235      15.914  -4.433 -11.695  1.00 47.77           H  
ATOM   3353 HG22 ILE A 235      15.650  -2.710 -11.328  1.00 47.77           H  
ATOM   3354 HG23 ILE A 235      14.314  -3.871 -11.255  1.00 47.77           H  
ATOM   3355  CD1 ILE A 235      18.098  -4.850 -10.008  1.00 47.77           C  
ATOM   3356 HD11 ILE A 235      19.130  -4.712  -9.684  1.00 47.77           H  
ATOM   3357 HD12 ILE A 235      17.772  -5.852  -9.730  1.00 47.77           H  
ATOM   3358 HD13 ILE A 235      18.058  -4.737 -11.091  1.00 47.77           H  
ATOM   3359  N   GLU A 236      12.539  -2.252  -8.517  1.00 52.06           N  
ATOM   3360  H   GLU A 236      12.970  -1.443  -8.093  1.00 52.06           H  
ATOM   3361  CA  GLU A 236      11.174  -2.081  -9.031  1.00 52.06           C  
ATOM   3362  HA  GLU A 236      10.897  -2.955  -9.621  1.00 52.06           H  
ATOM   3363  C   GLU A 236      11.176  -0.870  -9.982  1.00 52.06           C  
ATOM   3364  CB  GLU A 236      10.137  -1.942  -7.897  1.00 52.06           C  
ATOM   3365  HB2 GLU A 236      10.514  -1.245  -7.149  1.00 52.06           H  
ATOM   3366  HB3 GLU A 236       9.224  -1.526  -8.323  1.00 52.06           H  
ATOM   3367  O   GLU A 236      11.726   0.185  -9.661  1.00 52.06           O  
ATOM   3368  CG  GLU A 236       9.779  -3.288  -7.235  1.00 52.06           C  
ATOM   3369  HG2 GLU A 236       9.442  -3.973  -8.013  1.00 52.06           H  
ATOM   3370  HG3 GLU A 236      10.680  -3.707  -6.786  1.00 52.06           H  
ATOM   3371  CD  GLU A 236       8.683  -3.184  -6.150  1.00 52.06           C  
ATOM   3372  OE1 GLU A 236       8.143  -4.247  -5.762  1.00 52.06           O  
ATOM   3373  OE2 GLU A 236       8.365  -2.054  -5.703  1.00 52.06           O  
ATOM   3374  N   ASP A 237      10.620  -1.050 -11.182  1.00 50.72           N  
ATOM   3375  H   ASP A 237      10.185  -1.944 -11.359  1.00 50.72           H  
ATOM   3376  CA  ASP A 237      10.757  -0.176 -12.357  1.00 50.72           C  
ATOM   3377  HA  ASP A 237      11.718  -0.404 -12.818  1.00 50.72           H  
ATOM   3378  C   ASP A 237      10.670   1.345 -12.065  1.00 50.72           C  
ATOM   3379  CB  ASP A 237       9.672  -0.561 -13.372  1.00 50.72           C  
ATOM   3380  HB2 ASP A 237       9.711   0.135 -14.209  1.00 50.72           H  
ATOM   3381  HB3 ASP A 237       8.690  -0.473 -12.908  1.00 50.72           H  
ATOM   3382  O   ASP A 237       9.613   1.853 -11.666  1.00 50.72           O  
ATOM   3383  CG  ASP A 237       9.871  -1.975 -13.915  1.00 50.72           C  
ATOM   3384  OD1 ASP A 237      10.984  -2.231 -14.422  1.00 50.72           O  
ATOM   3385  OD2 ASP A 237       8.909  -2.766 -13.816  1.00 50.72           O  
ATOM   3386  N   PRO A 238      11.736   2.135 -12.327  1.00 48.25           N  
ATOM   3387  CA  PRO A 238      11.812   3.535 -11.934  1.00 48.25           C  
ATOM   3388  HA  PRO A 238      11.282   3.686 -10.993  1.00 48.25           H  
ATOM   3389  C   PRO A 238      11.181   4.436 -13.002  1.00 48.25           C  
ATOM   3390  CB  PRO A 238      13.306   3.792 -11.711  1.00 48.25           C  
ATOM   3391  HB2 PRO A 238      13.576   4.845 -11.791  1.00 48.25           H  
ATOM   3392  HB3 PRO A 238      13.598   3.400 -10.737  1.00 48.25           H  
ATOM   3393  O   PRO A 238      11.862   5.221 -13.658  1.00 48.25           O  
ATOM   3394  CG  PRO A 238      13.943   2.944 -12.811  1.00 48.25           C  
ATOM   3395  HG2 PRO A 238      14.963   2.655 -12.557  1.00 48.25           H  
ATOM   3396  HG3 PRO A 238      13.925   3.482 -13.759  1.00 48.25           H  
ATOM   3397  CD  PRO A 238      13.017   1.727 -12.892  1.00 48.25           C  
ATOM   3398  HD2 PRO A 238      13.434   0.921 -12.287  1.00 48.25           H  
ATOM   3399  HD3 PRO A 238      12.905   1.399 -13.925  1.00 48.25           H  
ATOM   3400  N   THR A 239       9.862   4.368 -13.181  1.00 54.98           N  
ATOM   3401  H   THR A 239       9.353   3.693 -12.628  1.00 54.98           H  
ATOM   3402  CA  THR A 239       9.147   5.474 -13.840  1.00 54.98           C  
ATOM   3403  HA  THR A 239       9.841   5.968 -14.520  1.00 54.98           H  
ATOM   3404  C   THR A 239       8.713   6.484 -12.774  1.00 54.98           C  
ATOM   3405  CB  THR A 239       7.989   5.029 -14.742  1.00 54.98           C  
ATOM   3406  HB  THR A 239       7.469   5.918 -15.098  1.00 54.98           H  
ATOM   3407  O   THR A 239       8.014   6.116 -11.825  1.00 54.98           O  
ATOM   3408  CG2 THR A 239       8.500   4.254 -15.956  1.00 54.98           C  
ATOM   3409 HG21 THR A 239       9.180   4.878 -16.536  1.00 54.98           H  
ATOM   3410 HG22 THR A 239       7.659   3.970 -16.588  1.00 54.98           H  
ATOM   3411 HG23 THR A 239       9.027   3.354 -15.639  1.00 54.98           H  
ATOM   3412  OG1 THR A 239       7.065   4.211 -14.066  1.00 54.98           O  
ATOM   3413  HG1 THR A 239       7.519   3.391 -13.861  1.00 54.98           H  
ATOM   3414  N   PRO A 240       9.119   7.767 -12.858  1.00 53.33           N  
ATOM   3415  CA  PRO A 240       8.668   8.776 -11.909  1.00 53.33           C  
ATOM   3416  HA  PRO A 240       8.832   8.429 -10.889  1.00 53.33           H  
ATOM   3417  C   PRO A 240       7.169   9.029 -12.118  1.00 53.33           C  
ATOM   3418  CB  PRO A 240       9.550  10.004 -12.164  1.00 53.33           C  
ATOM   3419  HB2 PRO A 240       9.026  10.940 -11.973  1.00 53.33           H  
ATOM   3420  HB3 PRO A 240      10.444   9.939 -11.543  1.00 53.33           H  
ATOM   3421  O   PRO A 240       6.766   9.791 -12.990  1.00 53.33           O  
ATOM   3422  CG  PRO A 240       9.951   9.864 -13.633  1.00 53.33           C  
ATOM   3423  HG2 PRO A 240      10.908  10.343 -13.839  1.00 53.33           H  
ATOM   3424  HG3 PRO A 240       9.171  10.285 -14.268  1.00 53.33           H  
ATOM   3425  CD  PRO A 240      10.019   8.352 -13.844  1.00 53.33           C  
ATOM   3426  HD2 PRO A 240       9.710   8.109 -14.861  1.00 53.33           H  
ATOM   3427  HD3 PRO A 240      11.033   7.997 -13.663  1.00 53.33           H  
ATOM   3428  N   ARG A 241       6.324   8.382 -11.308  1.00 55.35           N  
ATOM   3429  H   ARG A 241       6.722   7.635 -10.756  1.00 55.35           H  
ATOM   3430  CA  ARG A 241       4.854   8.503 -11.379  1.00 55.35           C  
ATOM   3431  HA  ARG A 241       4.561   8.482 -12.429  1.00 55.35           H  
ATOM   3432  C   ARG A 241       4.296   9.837 -10.858  1.00 55.35           C  
ATOM   3433  CB  ARG A 241       4.202   7.300 -10.672  1.00 55.35           C  
ATOM   3434  HB2 ARG A 241       4.664   7.151  -9.696  1.00 55.35           H  
ATOM   3435  HB3 ARG A 241       3.145   7.517 -10.515  1.00 55.35           H  
ATOM   3436  O   ARG A 241       3.103  10.080 -10.993  1.00 55.35           O  
ATOM   3437  CG  ARG A 241       4.296   6.007 -11.500  1.00 55.35           C  
ATOM   3438  HG2 ARG A 241       3.835   6.183 -12.471  1.00 55.35           H  
ATOM   3439  HG3 ARG A 241       5.339   5.727 -11.652  1.00 55.35           H  
ATOM   3440  CD  ARG A 241       3.558   4.862 -10.792  1.00 55.35           C  
ATOM   3441  HD2 ARG A 241       2.601   5.238 -10.431  1.00 55.35           H  
ATOM   3442  HD3 ARG A 241       4.153   4.531  -9.941  1.00 55.35           H  
ATOM   3443  NE  ARG A 241       3.309   3.729 -11.702  1.00 55.35           N  
ATOM   3444  HE  ARG A 241       3.822   3.725 -12.572  1.00 55.35           H  
ATOM   3445  NH1 ARG A 241       1.866   2.553 -10.351  1.00 55.35           N  
ATOM   3446 HH11 ARG A 241       2.042   3.208  -9.603  1.00 55.35           H  
ATOM   3447 HH12 ARG A 241       1.245   1.766 -10.224  1.00 55.35           H  
ATOM   3448  NH2 ARG A 241       2.295   1.812 -12.407  1.00 55.35           N  
ATOM   3449 HH21 ARG A 241       2.803   1.861 -13.279  1.00 55.35           H  
ATOM   3450 HH22 ARG A 241       1.706   1.011 -12.231  1.00 55.35           H  
ATOM   3451  CZ  ARG A 241       2.495   2.708 -11.483  1.00 55.35           C  
ATOM   3452  N   THR A 242       5.130  10.703 -10.278  1.00 59.05           N  
ATOM   3453  H   THR A 242       6.116  10.484 -10.301  1.00 59.05           H  
ATOM   3454  CA  THR A 242       4.713  11.974  -9.663  1.00 59.05           C  
ATOM   3455  HA  THR A 242       3.694  12.202  -9.973  1.00 59.05           H  
ATOM   3456  C   THR A 242       5.602  13.125 -10.128  1.00 59.05           C  
ATOM   3457  CB  THR A 242       4.699  11.841  -8.130  1.00 59.05           C  
ATOM   3458  HB  THR A 242       5.584  11.294  -7.805  1.00 59.05           H  
ATOM   3459  O   THR A 242       6.825  13.042 -10.069  1.00 59.05           O  
ATOM   3460  CG2 THR A 242       4.640  13.161  -7.364  1.00 59.05           C  
ATOM   3461 HG21 THR A 242       5.612  13.652  -7.422  1.00 59.05           H  
ATOM   3462 HG22 THR A 242       4.429  12.973  -6.312  1.00 59.05           H  
ATOM   3463 HG23 THR A 242       3.863  13.803  -7.779  1.00 59.05           H  
ATOM   3464  OG1 THR A 242       3.549  11.128  -7.746  1.00 59.05           O  
ATOM   3465  HG1 THR A 242       3.606  10.942  -6.806  1.00 59.05           H  
ATOM   3466  N   SER A 243       4.972  14.231 -10.533  1.00 62.69           N  
ATOM   3467  H   SER A 243       3.962  14.228 -10.530  1.00 62.69           H  
ATOM   3468  CA  SER A 243       5.588  15.457 -11.065  1.00 62.69           C  
ATOM   3469  HA  SER A 243       6.359  15.172 -11.780  1.00 62.69           H  
ATOM   3470  C   SER A 243       6.267  16.358 -10.020  1.00 62.69           C  
ATOM   3471  CB  SER A 243       4.510  16.247 -11.819  1.00 62.69           C  
ATOM   3472  HB2 SER A 243       4.221  15.687 -12.709  1.00 62.69           H  
ATOM   3473  HB3 SER A 243       4.900  17.215 -12.132  1.00 62.69           H  
ATOM   3474  O   SER A 243       6.694  17.464 -10.344  1.00 62.69           O  
ATOM   3475  OG  SER A 243       3.367  16.422 -10.995  1.00 62.69           O  
ATOM   3476  HG  SER A 243       2.718  16.930 -11.488  1.00 62.69           H  
ATOM   3477  N   THR A 244       6.382  15.919  -8.763  1.00 63.66           N  
ATOM   3478  H   THR A 244       6.099  14.970  -8.565  1.00 63.66           H  
ATOM   3479  CA  THR A 244       7.025  16.682  -7.683  1.00 63.66           C  
ATOM   3480  HA  THR A 244       7.392  17.614  -8.113  1.00 63.66           H  
ATOM   3481  C   THR A 244       8.233  15.920  -7.112  1.00 63.66           C  
ATOM   3482  CB  THR A 244       6.027  17.109  -6.595  1.00 63.66           C  
ATOM   3483  HB  THR A 244       6.578  17.599  -5.792  1.00 63.66           H  
ATOM   3484  O   THR A 244       8.117  14.740  -6.770  1.00 63.66           O  
ATOM   3485  CG2 THR A 244       4.983  18.086  -7.137  1.00 63.66           C  
ATOM   3486 HG21 THR A 244       5.481  18.954  -7.568  1.00 63.66           H  
ATOM   3487 HG22 THR A 244       4.377  17.612  -7.910  1.00 63.66           H  
ATOM   3488 HG23 THR A 244       4.337  18.421  -6.325  1.00 63.66           H  
ATOM   3489  OG1 THR A 244       5.304  16.029  -6.059  1.00 63.66           O  
ATOM   3490  HG1 THR A 244       4.444  16.036  -6.484  1.00 63.66           H  
ATOM   3491  N   PRO A 245       9.426  16.547  -7.031  1.00 44.81           N  
ATOM   3492  CA  PRO A 245      10.676  15.835  -6.773  1.00 44.81           C  
ATOM   3493  HA  PRO A 245      10.726  14.982  -7.449  1.00 44.81           H  
ATOM   3494  C   PRO A 245      10.812  15.315  -5.329  1.00 44.81           C  
ATOM   3495  CB  PRO A 245      11.799  16.806  -7.166  1.00 44.81           C  
ATOM   3496  HB2 PRO A 245      12.683  16.693  -6.540  1.00 44.81           H  
ATOM   3497  HB3 PRO A 245      12.058  16.654  -8.214  1.00 44.81           H  
ATOM   3498  O   PRO A 245      10.639  16.046  -4.357  1.00 44.81           O  
ATOM   3499  CG  PRO A 245      11.161  18.183  -6.999  1.00 44.81           C  
ATOM   3500  HG2 PRO A 245      11.220  18.490  -5.955  1.00 44.81           H  
ATOM   3501  HG3 PRO A 245      11.625  18.928  -7.646  1.00 44.81           H  
ATOM   3502  CD  PRO A 245       9.704  17.935  -7.376  1.00 44.81           C  
ATOM   3503  HD2 PRO A 245       9.053  18.619  -6.831  1.00 44.81           H  
ATOM   3504  HD3 PRO A 245       9.581  18.072  -8.451  1.00 44.81           H  
ATOM   3505  N   ARG A 246      11.182  14.028  -5.241  1.00 54.88           N  
ATOM   3506  H   ARG A 246      11.094  13.551  -6.127  1.00 54.88           H  
ATOM   3507  CA  ARG A 246      11.913  13.240  -4.214  1.00 54.88           C  
ATOM   3508  HA  ARG A 246      11.633  12.203  -4.396  1.00 54.88           H  
ATOM   3509  C   ARG A 246      11.607  13.373  -2.710  1.00 54.88           C  
ATOM   3510  CB  ARG A 246      13.428  13.323  -4.503  1.00 54.88           C  
ATOM   3511  HB2 ARG A 246      13.977  12.963  -3.633  1.00 54.88           H  
ATOM   3512  HB3 ARG A 246      13.721  14.356  -4.689  1.00 54.88           H  
ATOM   3513  O   ARG A 246      11.596  12.340  -2.047  1.00 54.88           O  
ATOM   3514  CG  ARG A 246      13.810  12.435  -5.705  1.00 54.88           C  
ATOM   3515  HG2 ARG A 246      13.280  12.770  -6.597  1.00 54.88           H  
ATOM   3516  HG3 ARG A 246      13.498  11.415  -5.484  1.00 54.88           H  
ATOM   3517  CD  ARG A 246      15.317  12.429  -6.004  1.00 54.88           C  
ATOM   3518  HD2 ARG A 246      15.589  13.370  -6.482  1.00 54.88           H  
ATOM   3519  HD3 ARG A 246      15.871  12.349  -5.069  1.00 54.88           H  
ATOM   3520  NE  ARG A 246      15.669  11.276  -6.856  1.00 54.88           N  
ATOM   3521  HE  ARG A 246      15.341  10.370  -6.551  1.00 54.88           H  
ATOM   3522  NH1 ARG A 246      16.980  12.324  -8.457  1.00 54.88           N  
ATOM   3523 HH11 ARG A 246      17.618  12.244  -9.236  1.00 54.88           H  
ATOM   3524 HH12 ARG A 246      17.187  13.124  -7.877  1.00 54.88           H  
ATOM   3525  NH2 ARG A 246      16.523  10.160  -8.633  1.00 54.88           N  
ATOM   3526 HH21 ARG A 246      16.099   9.299  -8.316  1.00 54.88           H  
ATOM   3527 HH22 ARG A 246      17.156  10.145  -9.420  1.00 54.88           H  
ATOM   3528  CZ  ARG A 246      16.386  11.271  -7.970  1.00 54.88           C  
ATOM   3529  N   SER A 247      11.321  14.541  -2.139  1.00 55.24           N  
ATOM   3530  H   SER A 247      11.253  15.362  -2.724  1.00 55.24           H  
ATOM   3531  CA  SER A 247      11.073  14.664  -0.687  1.00 55.24           C  
ATOM   3532  HA  SER A 247      11.755  13.998  -0.158  1.00 55.24           H  
ATOM   3533  C   SER A 247       9.654  14.251  -0.284  1.00 55.24           C  
ATOM   3534  CB  SER A 247      11.375  16.086  -0.213  1.00 55.24           C  
ATOM   3535  HB2 SER A 247      11.253  16.144   0.869  1.00 55.24           H  
ATOM   3536  HB3 SER A 247      12.404  16.337  -0.468  1.00 55.24           H  
ATOM   3537  O   SER A 247       9.438  13.708   0.799  1.00 55.24           O  
ATOM   3538  OG  SER A 247      10.495  16.997  -0.839  1.00 55.24           O  
ATOM   3539  HG  SER A 247      10.864  17.882  -0.784  1.00 55.24           H  
ATOM   3540  N   ALA A 248       8.675  14.451  -1.169  1.00 52.96           N  
ATOM   3541  H   ALA A 248       8.884  14.987  -2.000  1.00 52.96           H  
ATOM   3542  CA  ALA A 248       7.319  13.956  -0.961  1.00 52.96           C  
ATOM   3543  HA  ALA A 248       7.009  14.190   0.058  1.00 52.96           H  
ATOM   3544  C   ALA A 248       7.254  12.434  -1.126  1.00 52.96           C  
ATOM   3545  CB  ALA A 248       6.372  14.679  -1.923  1.00 52.96           C  
ATOM   3546  HB1 ALA A 248       5.350  14.335  -1.759  1.00 52.96           H  
ATOM   3547  HB2 ALA A 248       6.414  15.754  -1.748  1.00 52.96           H  
ATOM   3548  HB3 ALA A 248       6.651  14.475  -2.956  1.00 52.96           H  
ATOM   3549  O   ALA A 248       6.548  11.777  -0.372  1.00 52.96           O  
ATOM   3550  N   VAL A 249       8.023  11.868  -2.063  1.00 51.82           N  
ATOM   3551  H   VAL A 249       8.600  12.473  -2.630  1.00 51.82           H  
ATOM   3552  CA  VAL A 249       7.968  10.440  -2.404  1.00 51.82           C  
ATOM   3553  HA  VAL A 249       6.921  10.156  -2.512  1.00 51.82           H  
ATOM   3554  C   VAL A 249       8.544   9.572  -1.287  1.00 51.82           C  
ATOM   3555  CB  VAL A 249       8.662  10.153  -3.749  1.00 51.82           C  
ATOM   3556  HB  VAL A 249       9.723  10.387  -3.664  1.00 51.82           H  
ATOM   3557  O   VAL A 249       7.905   8.599  -0.906  1.00 51.82           O  
ATOM   3558  CG1 VAL A 249       8.511   8.681  -4.152  1.00 51.82           C  
ATOM   3559 HG11 VAL A 249       8.969   8.512  -5.126  1.00 51.82           H  
ATOM   3560 HG12 VAL A 249       9.011   8.031  -3.434  1.00 51.82           H  
ATOM   3561 HG13 VAL A 249       7.457   8.407  -4.205  1.00 51.82           H  
ATOM   3562  CG2 VAL A 249       8.062  11.011  -4.874  1.00 51.82           C  
ATOM   3563 HG21 VAL A 249       6.990  10.832  -4.951  1.00 51.82           H  
ATOM   3564 HG22 VAL A 249       8.530  10.752  -5.824  1.00 51.82           H  
ATOM   3565 HG23 VAL A 249       8.238  12.071  -4.694  1.00 51.82           H  
ATOM   3566  N   THR A 250       9.683   9.935  -0.687  1.00 56.09           N  
ATOM   3567  H   THR A 250      10.184  10.754  -0.999  1.00 56.09           H  
ATOM   3568  CA  THR A 250      10.243   9.169   0.445  1.00 56.09           C  
ATOM   3569  HA  THR A 250      10.368   8.130   0.141  1.00 56.09           H  
ATOM   3570  C   THR A 250       9.302   9.176   1.647  1.00 56.09           C  
ATOM   3571  CB  THR A 250      11.613   9.708   0.873  1.00 56.09           C  
ATOM   3572  HB  THR A 250      11.933   9.194   1.779  1.00 56.09           H  
ATOM   3573  O   THR A 250       9.017   8.126   2.223  1.00 56.09           O  
ATOM   3574  CG2 THR A 250      12.671   9.496  -0.206  1.00 56.09           C  
ATOM   3575 HG21 THR A 250      12.760   8.432  -0.426  1.00 56.09           H  
ATOM   3576 HG22 THR A 250      13.637   9.858   0.145  1.00 56.09           H  
ATOM   3577 HG23 THR A 250      12.401  10.023  -1.121  1.00 56.09           H  
ATOM   3578  OG1 THR A 250      11.536  11.092   1.129  1.00 56.09           O  
ATOM   3579  HG1 THR A 250      12.434  11.404   1.263  1.00 56.09           H  
ATOM   3580  N   ASN A 251       8.731  10.338   1.967  1.00 58.42           N  
ATOM   3581  H   ASN A 251       9.063  11.165   1.492  1.00 58.42           H  
ATOM   3582  CA  ASN A 251       7.728  10.472   3.018  1.00 58.42           C  
ATOM   3583  HA  ASN A 251       8.120  10.033   3.935  1.00 58.42           H  
ATOM   3584  C   ASN A 251       6.435   9.713   2.679  1.00 58.42           C  
ATOM   3585  CB  ASN A 251       7.470  11.967   3.252  1.00 58.42           C  
ATOM   3586  HB2 ASN A 251       6.591  12.086   3.885  1.00 58.42           H  
ATOM   3587  HB3 ASN A 251       7.277  12.462   2.300  1.00 58.42           H  
ATOM   3588  O   ASN A 251       5.838   9.108   3.566  1.00 58.42           O  
ATOM   3589  CG  ASN A 251       8.626  12.647   3.963  1.00 58.42           C  
ATOM   3590  ND2 ASN A 251       8.965  13.855   3.595  1.00 58.42           N  
ATOM   3591 HD21 ASN A 251       9.781  14.217   4.068  1.00 58.42           H  
ATOM   3592 HD22 ASN A 251       8.743  14.141   2.652  1.00 58.42           H  
ATOM   3593  OD1 ASN A 251       9.224  12.120   4.880  1.00 58.42           O  
ATOM   3594  N   LEU A 252       6.009   9.698   1.413  1.00 54.14           N  
ATOM   3595  H   LEU A 252       6.517  10.244   0.731  1.00 54.14           H  
ATOM   3596  CA  LEU A 252       4.828   8.969   0.947  1.00 54.14           C  
ATOM   3597  HA  LEU A 252       3.989   9.220   1.596  1.00 54.14           H  
ATOM   3598  C   LEU A 252       5.041   7.453   1.020  1.00 54.14           C  
ATOM   3599  CB  LEU A 252       4.485   9.403  -0.489  1.00 54.14           C  
ATOM   3600  HB2 LEU A 252       5.249   9.008  -1.159  1.00 54.14           H  
ATOM   3601  HB3 LEU A 252       4.513  10.491  -0.559  1.00 54.14           H  
ATOM   3602  O   LEU A 252       4.155   6.756   1.497  1.00 54.14           O  
ATOM   3603  CG  LEU A 252       3.092   8.938  -0.955  1.00 54.14           C  
ATOM   3604  HG  LEU A 252       2.765   8.075  -0.376  1.00 54.14           H  
ATOM   3605  CD1 LEU A 252       2.068  10.063  -0.780  1.00 54.14           C  
ATOM   3606 HD11 LEU A 252       2.037  10.374   0.264  1.00 54.14           H  
ATOM   3607 HD12 LEU A 252       2.332  10.914  -1.407  1.00 54.14           H  
ATOM   3608 HD13 LEU A 252       1.081   9.704  -1.071  1.00 54.14           H  
ATOM   3609  CD2 LEU A 252       3.125   8.532  -2.426  1.00 54.14           C  
ATOM   3610 HD21 LEU A 252       3.810   7.695  -2.561  1.00 54.14           H  
ATOM   3611 HD22 LEU A 252       3.455   9.369  -3.042  1.00 54.14           H  
ATOM   3612 HD23 LEU A 252       2.132   8.220  -2.746  1.00 54.14           H  
ATOM   3613  N   VAL A 253       6.211   6.946   0.619  1.00 56.12           N  
ATOM   3614  H   VAL A 253       6.880   7.577   0.202  1.00 56.12           H  
ATOM   3615  CA  VAL A 253       6.558   5.515   0.669  1.00 56.12           C  
ATOM   3616  HA  VAL A 253       5.744   4.940   0.227  1.00 56.12           H  
ATOM   3617  C   VAL A 253       6.707   5.043   2.115  1.00 56.12           C  
ATOM   3618  CB  VAL A 253       7.834   5.229  -0.151  1.00 56.12           C  
ATOM   3619  HB  VAL A 253       8.624   5.907   0.171  1.00 56.12           H  
ATOM   3620  O   VAL A 253       6.145   4.013   2.491  1.00 56.12           O  
ATOM   3621  CG1 VAL A 253       8.325   3.786   0.025  1.00 56.12           C  
ATOM   3622 HG11 VAL A 253       9.169   3.602  -0.640  1.00 56.12           H  
ATOM   3623 HG12 VAL A 253       7.529   3.083  -0.221  1.00 56.12           H  
ATOM   3624 HG13 VAL A 253       8.662   3.613   1.047  1.00 56.12           H  
ATOM   3625  CG2 VAL A 253       7.577   5.437  -1.649  1.00 56.12           C  
ATOM   3626 HG21 VAL A 253       8.511   5.334  -2.200  1.00 56.12           H  
ATOM   3627 HG22 VAL A 253       6.872   4.691  -2.016  1.00 56.12           H  
ATOM   3628 HG23 VAL A 253       7.165   6.427  -1.849  1.00 56.12           H  
ATOM   3629  N   GLN A 254       7.374   5.823   2.974  1.00 61.61           N  
ATOM   3630  H   GLN A 254       7.844   6.647   2.629  1.00 61.61           H  
ATOM   3631  CA  GLN A 254       7.419   5.524   4.408  1.00 61.61           C  
ATOM   3632  HA  GLN A 254       7.821   4.521   4.546  1.00 61.61           H  
ATOM   3633  C   GLN A 254       6.014   5.527   5.020  1.00 61.61           C  
ATOM   3634  CB  GLN A 254       8.322   6.522   5.142  1.00 61.61           C  
ATOM   3635  HB2 GLN A 254       8.138   6.427   6.212  1.00 61.61           H  
ATOM   3636  HB3 GLN A 254       8.075   7.540   4.841  1.00 61.61           H  
ATOM   3637  O   GLN A 254       5.691   4.649   5.816  1.00 61.61           O  
ATOM   3638  CG  GLN A 254       9.811   6.244   4.890  1.00 61.61           C  
ATOM   3639  HG2 GLN A 254      10.024   5.202   5.129  1.00 61.61           H  
ATOM   3640  HG3 GLN A 254      10.053   6.405   3.839  1.00 61.61           H  
ATOM   3641  CD  GLN A 254      10.721   7.121   5.744  1.00 61.61           C  
ATOM   3642  NE2 GLN A 254      12.002   6.833   5.789  1.00 61.61           N  
ATOM   3643 HE21 GLN A 254      12.391   6.088   5.228  1.00 61.61           H  
ATOM   3644 HE22 GLN A 254      12.575   7.453   6.344  1.00 61.61           H  
ATOM   3645  OE1 GLN A 254      10.304   8.054   6.410  1.00 61.61           O  
ATOM   3646  N   ARG A 255       5.150   6.463   4.611  1.00 59.63           N  
ATOM   3647  H   ARG A 255       5.491   7.178   3.984  1.00 59.63           H  
ATOM   3648  CA  ARG A 255       3.748   6.529   5.046  1.00 59.63           C  
ATOM   3649  HA  ARG A 255       3.723   6.401   6.128  1.00 59.63           H  
ATOM   3650  C   ARG A 255       2.884   5.409   4.464  1.00 59.63           C  
ATOM   3651  CB  ARG A 255       3.205   7.920   4.709  1.00 59.63           C  
ATOM   3652  HB2 ARG A 255       3.960   8.652   4.997  1.00 59.63           H  
ATOM   3653  HB3 ARG A 255       3.020   7.999   3.638  1.00 59.63           H  
ATOM   3654  O   ARG A 255       1.955   4.965   5.130  1.00 59.63           O  
ATOM   3655  CG  ARG A 255       1.948   8.291   5.493  1.00 59.63           C  
ATOM   3656  HG2 ARG A 255       2.185   8.249   6.556  1.00 59.63           H  
ATOM   3657  HG3 ARG A 255       1.136   7.595   5.279  1.00 59.63           H  
ATOM   3658  CD  ARG A 255       1.524   9.715   5.116  1.00 59.63           C  
ATOM   3659  HD2 ARG A 255       2.380  10.243   4.696  1.00 59.63           H  
ATOM   3660  HD3 ARG A 255       0.747   9.662   4.353  1.00 59.63           H  
ATOM   3661  NE  ARG A 255       1.041  10.464   6.290  1.00 59.63           N  
ATOM   3662  HE  ARG A 255       0.936   9.934   7.143  1.00 59.63           H  
ATOM   3663  NH1 ARG A 255       0.925  12.516   5.268  1.00 59.63           N  
ATOM   3664 HH11 ARG A 255       1.136  12.073   4.385  1.00 59.63           H  
ATOM   3665 HH12 ARG A 255       0.763  13.512   5.297  1.00 59.63           H  
ATOM   3666  NH2 ARG A 255       0.559  12.352   7.464  1.00 59.63           N  
ATOM   3667 HH21 ARG A 255       0.588  11.807   8.314  1.00 59.63           H  
ATOM   3668 HH22 ARG A 255       0.529  13.361   7.495  1.00 59.63           H  
ATOM   3669  CZ  ARG A 255       0.838  11.768   6.333  1.00 59.63           C  
ATOM   3670  N   ALA A 256       3.195   4.909   3.272  1.00 57.88           N  
ATOM   3671  H   ALA A 256       3.903   5.377   2.725  1.00 57.88           H  
ATOM   3672  CA  ALA A 256       2.545   3.741   2.686  1.00 57.88           C  
ATOM   3673  HA  ALA A 256       1.464   3.876   2.705  1.00 57.88           H  
ATOM   3674  C   ALA A 256       2.855   2.490   3.517  1.00 57.88           C  
ATOM   3675  CB  ALA A 256       2.965   3.608   1.217  1.00 57.88           C  
ATOM   3676  HB1 ALA A 256       2.425   2.778   0.762  1.00 57.88           H  
ATOM   3677  HB2 ALA A 256       4.035   3.416   1.135  1.00 57.88           H  
ATOM   3678  HB3 ALA A 256       2.720   4.521   0.675  1.00 57.88           H  
ATOM   3679  O   ALA A 256       1.942   1.768   3.909  1.00 57.88           O  
ATOM   3680  N   ARG A 257       4.118   2.301   3.927  1.00 66.25           N  
ATOM   3681  H   ARG A 257       4.830   2.916   3.561  1.00 66.25           H  
ATOM   3682  CA  ARG A 257       4.511   1.195   4.819  1.00 66.25           C  
ATOM   3683  HA  ARG A 257       4.102   0.270   4.413  1.00 66.25           H  
ATOM   3684  C   ARG A 257       3.908   1.299   6.231  1.00 66.25           C  
ATOM   3685  CB  ARG A 257       6.049   1.050   4.850  1.00 66.25           C  
ATOM   3686  HB2 ARG A 257       6.500   2.007   5.112  1.00 66.25           H  
ATOM   3687  HB3 ARG A 257       6.311   0.328   5.623  1.00 66.25           H  
ATOM   3688  O   ARG A 257       3.831   0.290   6.926  1.00 66.25           O  
ATOM   3689  CG  ARG A 257       6.639   0.550   3.511  1.00 66.25           C  
ATOM   3690  HG2 ARG A 257       6.131  -0.371   3.224  1.00 66.25           H  
ATOM   3691  HG3 ARG A 257       6.465   1.296   2.735  1.00 66.25           H  
ATOM   3692  CD  ARG A 257       8.154   0.265   3.599  1.00 66.25           C  
ATOM   3693  HD2 ARG A 257       8.326  -0.472   4.383  1.00 66.25           H  
ATOM   3694  HD3 ARG A 257       8.667   1.189   3.868  1.00 66.25           H  
ATOM   3695  NE  ARG A 257       8.716  -0.250   2.323  1.00 66.25           N  
ATOM   3696  HE  ARG A 257       8.076  -0.387   1.554  1.00 66.25           H  
ATOM   3697  NH1 ARG A 257      10.927  -0.487   2.945  1.00 66.25           N  
ATOM   3698 HH11 ARG A 257      11.848  -0.793   2.668  1.00 66.25           H  
ATOM   3699 HH12 ARG A 257      10.723  -0.193   3.890  1.00 66.25           H  
ATOM   3700  NH2 ARG A 257      10.328  -1.032   0.877  1.00 66.25           N  
ATOM   3701 HH21 ARG A 257      11.265  -1.323   0.639  1.00 66.25           H  
ATOM   3702 HH22 ARG A 257       9.673  -1.187   0.124  1.00 66.25           H  
ATOM   3703  CZ  ARG A 257       9.979  -0.585   2.055  1.00 66.25           C  
ATOM   3704  N   GLN A 258       3.425   2.469   6.668  1.00 75.33           N  
ATOM   3705  H   GLN A 258       3.504   3.275   6.064  1.00 75.33           H  
ATOM   3706  CA  GLN A 258       2.830   2.620   8.007  1.00 75.33           C  
ATOM   3707  HA  GLN A 258       3.559   2.269   8.737  1.00 75.33           H  
ATOM   3708  C   GLN A 258       1.577   1.759   8.204  1.00 75.33           C  
ATOM   3709  CB  GLN A 258       2.508   4.089   8.335  1.00 75.33           C  
ATOM   3710  HB2 GLN A 258       1.870   4.124   9.218  1.00 75.33           H  
ATOM   3711  HB3 GLN A 258       1.953   4.542   7.513  1.00 75.33           H  
ATOM   3712  O   GLN A 258       1.403   1.220   9.297  1.00 75.33           O  
ATOM   3713  CG  GLN A 258       3.776   4.894   8.644  1.00 75.33           C  
ATOM   3714  HG2 GLN A 258       4.194   4.543   9.588  1.00 75.33           H  
ATOM   3715  HG3 GLN A 258       4.523   4.707   7.872  1.00 75.33           H  
ATOM   3716  CD  GLN A 258       3.563   6.402   8.744  1.00 75.33           C  
ATOM   3717  NE2 GLN A 258       4.629   7.157   8.889  1.00 75.33           N  
ATOM   3718 HE21 GLN A 258       5.550   6.744   8.889  1.00 75.33           H  
ATOM   3719 HE22 GLN A 258       4.487   8.156   8.929  1.00 75.33           H  
ATOM   3720  OE1 GLN A 258       2.467   6.940   8.685  1.00 75.33           O  
ATOM   3721  N   PHE A 259       0.734   1.591   7.180  1.00 83.14           N  
ATOM   3722  H   PHE A 259       0.937   2.035   6.295  1.00 83.14           H  
ATOM   3723  CA  PHE A 259      -0.531   0.857   7.317  1.00 83.14           C  
ATOM   3724  HA  PHE A 259      -0.916   1.014   8.325  1.00 83.14           H  
ATOM   3725  C   PHE A 259      -0.389  -0.657   7.154  1.00 83.14           C  
ATOM   3726  CB  PHE A 259      -1.570   1.425   6.351  1.00 83.14           C  
ATOM   3727  HB2 PHE A 259      -1.207   1.335   5.327  1.00 83.14           H  
ATOM   3728  HB3 PHE A 259      -2.476   0.824   6.429  1.00 83.14           H  
ATOM   3729  O   PHE A 259      -1.197  -1.393   7.710  1.00 83.14           O  
ATOM   3730  CG  PHE A 259      -1.928   2.866   6.649  1.00 83.14           C  
ATOM   3731  CD1 PHE A 259      -2.797   3.189   7.706  1.00 83.14           C  
ATOM   3732  HD1 PHE A 259      -3.239   2.400   8.297  1.00 83.14           H  
ATOM   3733  CD2 PHE A 259      -1.351   3.892   5.891  1.00 83.14           C  
ATOM   3734  HD2 PHE A 259      -0.653   3.626   5.110  1.00 83.14           H  
ATOM   3735  CE1 PHE A 259      -3.112   4.533   7.971  1.00 83.14           C  
ATOM   3736  HE1 PHE A 259      -3.804   4.787   8.761  1.00 83.14           H  
ATOM   3737  CE2 PHE A 259      -1.663   5.237   6.161  1.00 83.14           C  
ATOM   3738  HE2 PHE A 259      -1.208   6.034   5.591  1.00 83.14           H  
ATOM   3739  CZ  PHE A 259      -2.553   5.557   7.194  1.00 83.14           C  
ATOM   3740  HZ  PHE A 259      -2.802   6.587   7.400  1.00 83.14           H  
ATOM   3741  N   TYR A 260       0.658  -1.136   6.477  1.00 82.96           N  
ATOM   3742  H   TYR A 260       1.283  -0.473   6.040  1.00 82.96           H  
ATOM   3743  CA  TYR A 260       0.913  -2.566   6.238  1.00 82.96           C  
ATOM   3744  HA  TYR A 260      -0.031  -3.101   6.347  1.00 82.96           H  
ATOM   3745  C   TYR A 260       1.856  -3.199   7.272  1.00 82.96           C  
ATOM   3746  CB  TYR A 260       1.367  -2.797   4.793  1.00 82.96           C  
ATOM   3747  HB2 TYR A 260       1.566  -3.858   4.642  1.00 82.96           H  
ATOM   3748  HB3 TYR A 260       2.298  -2.258   4.617  1.00 82.96           H  
ATOM   3749  O   TYR A 260       2.553  -4.173   7.000  1.00 82.96           O  
ATOM   3750  CG  TYR A 260       0.327  -2.373   3.780  1.00 82.96           C  
ATOM   3751  CD1 TYR A 260      -0.760  -3.216   3.475  1.00 82.96           C  
ATOM   3752  HD1 TYR A 260      -0.847  -4.183   3.948  1.00 82.96           H  
ATOM   3753  CD2 TYR A 260       0.436  -1.114   3.169  1.00 82.96           C  
ATOM   3754  HD2 TYR A 260       1.280  -0.479   3.391  1.00 82.96           H  
ATOM   3755  CE1 TYR A 260      -1.738  -2.792   2.553  1.00 82.96           C  
ATOM   3756  HE1 TYR A 260      -2.578  -3.429   2.318  1.00 82.96           H  
ATOM   3757  CE2 TYR A 260      -0.539  -0.681   2.258  1.00 82.96           C  
ATOM   3758  HE2 TYR A 260      -0.452   0.294   1.802  1.00 82.96           H  
ATOM   3759  OH  TYR A 260      -2.550  -1.075   1.065  1.00 82.96           O  
ATOM   3760  HH  TYR A 260      -2.281  -0.222   0.716  1.00 82.96           H  
ATOM   3761  CZ  TYR A 260      -1.623  -1.522   1.946  1.00 82.96           C  
ATOM   3762  N   ASN A 261       1.876  -2.662   8.491  1.00 84.74           N  
ATOM   3763  H   ASN A 261       1.260  -1.881   8.669  1.00 84.74           H  
ATOM   3764  CA  ASN A 261       2.582  -3.295   9.598  1.00 84.74           C  
ATOM   3765  HA  ASN A 261       3.531  -3.684   9.229  1.00 84.74           H  
ATOM   3766  C   ASN A 261       1.770  -4.475  10.147  1.00 84.74           C  
ATOM   3767  CB  ASN A 261       2.870  -2.247  10.683  1.00 84.74           C  
ATOM   3768  HB2 ASN A 261       1.963  -1.688  10.913  1.00 84.74           H  
ATOM   3769  HB3 ASN A 261       3.206  -2.746  11.592  1.00 84.74           H  
ATOM   3770  O   ASN A 261       0.564  -4.356  10.343  1.00 84.74           O  
ATOM   3771  CG  ASN A 261       3.974  -1.298  10.268  1.00 84.74           C  
ATOM   3772  ND2 ASN A 261       3.805  -0.012  10.429  1.00 84.74           N  
ATOM   3773 HD21 ASN A 261       2.861   0.349  10.439  1.00 84.74           H  
ATOM   3774 HD22 ASN A 261       4.550   0.530  10.016  1.00 84.74           H  
ATOM   3775  OD1 ASN A 261       5.035  -1.708   9.851  1.00 84.74           O  
ATOM   3776  N   ARG A 262       2.444  -5.559  10.557  1.00 87.34           N  
ATOM   3777  H   ARG A 262       3.414  -5.621  10.280  1.00 87.34           H  
ATOM   3778  CA  ARG A 262       1.830  -6.734  11.224  1.00 87.34           C  
ATOM   3779  HA  ARG A 262       1.128  -7.194  10.528  1.00 87.34           H  
ATOM   3780  C   ARG A 262       0.996  -6.389  12.476  1.00 87.34           C  
ATOM   3781  CB  ARG A 262       2.956  -7.744  11.531  1.00 87.34           C  
ATOM   3782  HB2 ARG A 262       3.421  -8.040  10.591  1.00 87.34           H  
ATOM   3783  HB3 ARG A 262       3.711  -7.254  12.146  1.00 87.34           H  
ATOM   3784  O   ARG A 262       0.215  -7.205  12.950  1.00 87.34           O  
ATOM   3785  CG  ARG A 262       2.483  -9.013  12.262  1.00 87.34           C  
ATOM   3786  HG2 ARG A 262       1.680  -9.492  11.702  1.00 87.34           H  
ATOM   3787  HG3 ARG A 262       2.107  -8.724  13.243  1.00 87.34           H  
ATOM   3788  CD  ARG A 262       3.619 -10.015  12.490  1.00 87.34           C  
ATOM   3789  HD2 ARG A 262       4.553  -9.470  12.623  1.00 87.34           H  
ATOM   3790  HD3 ARG A 262       3.707 -10.659  11.615  1.00 87.34           H  
ATOM   3791  NE  ARG A 262       3.357 -10.816  13.702  1.00 87.34           N  
ATOM   3792  HE  ARG A 262       2.459 -10.678  14.144  1.00 87.34           H  
ATOM   3793  NH1 ARG A 262       5.294 -12.045  13.697  1.00 87.34           N  
ATOM   3794 HH11 ARG A 262       5.519 -11.675  12.785  1.00 87.34           H  
ATOM   3795 HH12 ARG A 262       5.874 -12.769  14.097  1.00 87.34           H  
ATOM   3796  NH2 ARG A 262       3.848 -12.266  15.384  1.00 87.34           N  
ATOM   3797 HH21 ARG A 262       2.954 -12.076  15.814  1.00 87.34           H  
ATOM   3798 HH22 ARG A 262       4.446 -12.981  15.773  1.00 87.34           H  
ATOM   3799  CZ  ARG A 262       4.166 -11.702  14.253  1.00 87.34           C  
ATOM   3800  N   ARG A 263       1.171  -5.188  13.035  1.00 88.40           N  
ATOM   3801  H   ARG A 263       1.758  -4.547  12.520  1.00 88.40           H  
ATOM   3802  CA  ARG A 263       0.405  -4.673  14.183  1.00 88.40           C  
ATOM   3803  HA  ARG A 263       0.317  -5.452  14.940  1.00 88.40           H  
ATOM   3804  C   ARG A 263      -1.036  -4.290  13.830  1.00 88.40           C  
ATOM   3805  CB  ARG A 263       1.122  -3.452  14.778  1.00 88.40           C  
ATOM   3806  HB2 ARG A 263       0.521  -3.058  15.597  1.00 88.40           H  
ATOM   3807  HB3 ARG A 263       1.200  -2.679  14.014  1.00 88.40           H  
ATOM   3808  O   ARG A 263      -1.837  -4.130  14.745  1.00 88.40           O  
ATOM   3809  CG  ARG A 263       2.520  -3.787  15.314  1.00 88.40           C  
ATOM   3810  HG2 ARG A 263       3.148  -4.161  14.506  1.00 88.40           H  
ATOM   3811  HG3 ARG A 263       2.438  -4.552  16.087  1.00 88.40           H  
ATOM   3812  CD  ARG A 263       3.164  -2.530  15.903  1.00 88.40           C  
ATOM   3813  HD2 ARG A 263       2.548  -2.175  16.729  1.00 88.40           H  
ATOM   3814  HD3 ARG A 263       3.199  -1.761  15.132  1.00 88.40           H  
ATOM   3815  NE  ARG A 263       4.531  -2.801  16.386  1.00 88.40           N  
ATOM   3816  HE  ARG A 263       4.879  -3.742  16.271  1.00 88.40           H  
ATOM   3817  NH1 ARG A 263       4.998  -0.682  17.137  1.00 88.40           N  
ATOM   3818 HH11 ARG A 263       4.081  -0.382  16.840  1.00 88.40           H  
ATOM   3819 HH12 ARG A 263       5.641  -0.022  17.550  1.00 88.40           H  
ATOM   3820  NH2 ARG A 263       6.545  -2.280  17.316  1.00 88.40           N  
ATOM   3821 HH21 ARG A 263       6.869  -3.224  17.163  1.00 88.40           H  
ATOM   3822 HH22 ARG A 263       7.174  -1.600  17.717  1.00 88.40           H  
ATOM   3823  CZ  ARG A 263       5.348  -1.923  16.942  1.00 88.40           C  
ATOM   3824  N   PHE A 264      -1.337  -4.104  12.546  1.00 91.83           N  
ATOM   3825  H   PHE A 264      -0.644  -4.301  11.838  1.00 91.83           H  
ATOM   3826  CA  PHE A 264      -2.642  -3.675  12.060  1.00 91.83           C  
ATOM   3827  HA  PHE A 264      -3.262  -3.389  12.910  1.00 91.83           H  
ATOM   3828  C   PHE A 264      -3.348  -4.823  11.341  1.00 91.83           C  
ATOM   3829  CB  PHE A 264      -2.476  -2.441  11.157  1.00 91.83           C  
ATOM   3830  HB2 PHE A 264      -3.464  -2.112  10.832  1.00 91.83           H  
ATOM   3831  HB3 PHE A 264      -1.917  -2.728  10.266  1.00 91.83           H  
ATOM   3832  O   PHE A 264      -2.794  -5.406  10.409  1.00 91.83           O  
ATOM   3833  CG  PHE A 264      -1.780  -1.273  11.834  1.00 91.83           C  
ATOM   3834  CD1 PHE A 264      -2.316  -0.745  13.017  1.00 91.83           C  
ATOM   3835  HD1 PHE A 264      -3.237  -1.167  13.391  1.00 91.83           H  
ATOM   3836  CD2 PHE A 264      -0.598  -0.725  11.309  1.00 91.83           C  
ATOM   3837  HD2 PHE A 264      -0.200  -1.105  10.380  1.00 91.83           H  
ATOM   3838  CE1 PHE A 264      -1.684   0.323  13.682  1.00 91.83           C  
ATOM   3839  HE1 PHE A 264      -2.113   0.738  14.582  1.00 91.83           H  
ATOM   3840  CE2 PHE A 264       0.048   0.329  11.985  1.00 91.83           C  
ATOM   3841  HE2 PHE A 264       0.959   0.755  11.589  1.00 91.83           H  
ATOM   3842  CZ  PHE A 264      -0.497   0.860  13.163  1.00 91.83           C  
ATOM   3843  HZ  PHE A 264      -0.012   1.689  13.658  1.00 91.83           H  
ATOM   3844  N   ALA A 265      -4.577  -5.129  11.755  1.00 94.15           N  
ATOM   3845  H   ALA A 265      -4.979  -4.607  12.521  1.00 94.15           H  
ATOM   3846  CA  ALA A 265      -5.454  -6.008  10.984  1.00 94.15           C  
ATOM   3847  HA  ALA A 265      -4.898  -6.900  10.693  1.00 94.15           H  
ATOM   3848  C   ALA A 265      -5.907  -5.287   9.705  1.00 94.15           C  
ATOM   3849  CB  ALA A 265      -6.629  -6.441  11.867  1.00 94.15           C  
ATOM   3850  HB1 ALA A 265      -7.176  -5.568  12.223  1.00 94.15           H  
ATOM   3851  HB2 ALA A 265      -6.261  -7.006  12.723  1.00 94.15           H  
ATOM   3852  HB3 ALA A 265      -7.307  -7.072  11.292  1.00 94.15           H  
ATOM   3853  O   ALA A 265      -6.137  -4.083   9.746  1.00 94.15           O  
ATOM   3854  N   GLN A 266      -6.015  -5.991   8.580  1.00 93.60           N  
ATOM   3855  H   GLN A 266      -5.905  -6.994   8.615  1.00 93.60           H  
ATOM   3856  CA  GLN A 266      -6.399  -5.415   7.286  1.00 93.60           C  
ATOM   3857  HA  GLN A 266      -6.317  -4.328   7.305  1.00 93.60           H  
ATOM   3858  C   GLN A 266      -7.852  -5.785   6.985  1.00 93.60           C  
ATOM   3859  CB  GLN A 266      -5.472  -5.961   6.184  1.00 93.60           C  
ATOM   3860  HB2 GLN A 266      -5.558  -7.047   6.166  1.00 93.60           H  
ATOM   3861  HB3 GLN A 266      -5.806  -5.593   5.214  1.00 93.60           H  
ATOM   3862  O   GLN A 266      -8.173  -6.971   6.984  1.00 93.60           O  
ATOM   3863  CG  GLN A 266      -3.989  -5.607   6.369  1.00 93.60           C  
ATOM   3864  HG2 GLN A 266      -3.407  -6.160   5.632  1.00 93.60           H  
ATOM   3865  HG3 GLN A 266      -3.654  -5.928   7.355  1.00 93.60           H  
ATOM   3866  CD  GLN A 266      -3.685  -4.130   6.178  1.00 93.60           C  
ATOM   3867  NE2 GLN A 266      -2.734  -3.608   6.918  1.00 93.60           N  
ATOM   3868 HE21 GLN A 266      -2.518  -2.625   6.834  1.00 93.60           H  
ATOM   3869 HE22 GLN A 266      -2.302  -4.164   7.642  1.00 93.60           H  
ATOM   3870  OE1 GLN A 266      -4.273  -3.440   5.362  1.00 93.60           O  
ATOM   3871  N   VAL A 267      -8.709  -4.796   6.730  1.00 95.21           N  
ATOM   3872  H   VAL A 267      -8.392  -3.839   6.779  1.00 95.21           H  
ATOM   3873  CA  VAL A 267     -10.125  -5.013   6.399  1.00 95.21           C  
ATOM   3874  HA  VAL A 267     -10.292  -6.064   6.167  1.00 95.21           H  
ATOM   3875  C   VAL A 267     -10.486  -4.202   5.158  1.00 95.21           C  
ATOM   3876  CB  VAL A 267     -11.036  -4.662   7.590  1.00 95.21           C  
ATOM   3877  HB  VAL A 267     -10.853  -3.629   7.886  1.00 95.21           H  
ATOM   3878  O   VAL A 267     -10.325  -2.979   5.142  1.00 95.21           O  
ATOM   3879  CG1 VAL A 267     -12.514  -4.824   7.232  1.00 95.21           C  
ATOM   3880 HG11 VAL A 267     -12.815  -4.121   6.455  1.00 95.21           H  
ATOM   3881 HG12 VAL A 267     -13.128  -4.626   8.111  1.00 95.21           H  
ATOM   3882 HG13 VAL A 267     -12.727  -5.837   6.890  1.00 95.21           H  
ATOM   3883  CG2 VAL A 267     -10.752  -5.570   8.797  1.00 95.21           C  
ATOM   3884 HG21 VAL A 267     -10.920  -6.610   8.519  1.00 95.21           H  
ATOM   3885 HG22 VAL A 267      -9.722  -5.449   9.131  1.00 95.21           H  
ATOM   3886 HG23 VAL A 267     -11.425  -5.310   9.614  1.00 95.21           H  
ATOM   3887  N   GLN A 268     -10.954  -4.892   4.119  1.00 94.12           N  
ATOM   3888  H   GLN A 268     -11.152  -5.875   4.240  1.00 94.12           H  
ATOM   3889  CA  GLN A 268     -11.457  -4.268   2.900  1.00 94.12           C  
ATOM   3890  HA  GLN A 268     -10.884  -3.362   2.699  1.00 94.12           H  
ATOM   3891  C   GLN A 268     -12.926  -3.901   3.092  1.00 94.12           C  
ATOM   3892  CB  GLN A 268     -11.290  -5.219   1.709  1.00 94.12           C  
ATOM   3893  HB2 GLN A 268     -11.890  -6.115   1.865  1.00 94.12           H  
ATOM   3894  HB3 GLN A 268     -10.246  -5.522   1.632  1.00 94.12           H  
ATOM   3895  O   GLN A 268     -13.754  -4.773   3.317  1.00 94.12           O  
ATOM   3896  CG  GLN A 268     -11.724  -4.542   0.399  1.00 94.12           C  
ATOM   3897  HG2 GLN A 268     -12.792  -4.328   0.436  1.00 94.12           H  
ATOM   3898  HG3 GLN A 268     -11.194  -3.597   0.283  1.00 94.12           H  
ATOM   3899  CD  GLN A 268     -11.459  -5.397  -0.835  1.00 94.12           C  
ATOM   3900  NE2 GLN A 268     -11.871  -4.942  -1.996  1.00 94.12           N  
ATOM   3901 HE21 GLN A 268     -12.408  -4.088  -2.050  1.00 94.12           H  
ATOM   3902 HE22 GLN A 268     -11.734  -5.547  -2.793  1.00 94.12           H  
ATOM   3903  OE1 GLN A 268     -10.860  -6.461  -0.795  1.00 94.12           O  
ATOM   3904  N   VAL A 269     -13.241  -2.620   2.956  1.00 93.84           N  
ATOM   3905  H   VAL A 269     -12.512  -1.975   2.688  1.00 93.84           H  
ATOM   3906  CA  VAL A 269     -14.596  -2.089   3.071  1.00 93.84           C  
ATOM   3907  HA  VAL A 269     -15.203  -2.776   3.661  1.00 93.84           H  
ATOM   3908  C   VAL A 269     -15.187  -1.979   1.674  1.00 93.84           C  
ATOM   3909  CB  VAL A 269     -14.587  -0.725   3.780  1.00 93.84           C  
ATOM   3910  HB  VAL A 269     -14.083   0.005   3.147  1.00 93.84           H  
ATOM   3911  O   VAL A 269     -14.542  -1.444   0.774  1.00 93.84           O  
ATOM   3912  CG1 VAL A 269     -16.012  -0.233   4.056  1.00 93.84           C  
ATOM   3913 HG11 VAL A 269     -16.589  -1.007   4.562  1.00 93.84           H  
ATOM   3914 HG12 VAL A 269     -16.503   0.035   3.120  1.00 93.84           H  
ATOM   3915 HG13 VAL A 269     -15.985   0.651   4.693  1.00 93.84           H  
ATOM   3916  CG2 VAL A 269     -13.832  -0.782   5.114  1.00 93.84           C  
ATOM   3917 HG21 VAL A 269     -13.781   0.229   5.517  1.00 93.84           H  
ATOM   3918 HG22 VAL A 269     -14.347  -1.447   5.808  1.00 93.84           H  
ATOM   3919 HG23 VAL A 269     -12.810  -1.132   4.970  1.00 93.84           H  
ATOM   3920  N   THR A 270     -16.408  -2.474   1.488  1.00 91.42           N  
ATOM   3921  H   THR A 270     -16.840  -3.001   2.234  1.00 91.42           H  
ATOM   3922  CA  THR A 270     -17.146  -2.400   0.214  1.00 91.42           C  
ATOM   3923  HA  THR A 270     -16.465  -2.150  -0.599  1.00 91.42           H  
ATOM   3924  C   THR A 270     -18.230  -1.326   0.216  1.00 91.42           C  
ATOM   3925  CB  THR A 270     -17.791  -3.752  -0.110  1.00 91.42           C  
ATOM   3926  HB  THR A 270     -18.425  -3.654  -0.991  1.00 91.42           H  
ATOM   3927  O   THR A 270     -18.710  -0.941  -0.843  1.00 91.42           O  
ATOM   3928  CG2 THR A 270     -16.748  -4.839  -0.368  1.00 91.42           C  
ATOM   3929 HG21 THR A 270     -16.158  -5.022   0.530  1.00 91.42           H  
ATOM   3930 HG22 THR A 270     -17.248  -5.762  -0.662  1.00 91.42           H  
ATOM   3931 HG23 THR A 270     -16.087  -4.525  -1.176  1.00 91.42           H  
ATOM   3932  OG1 THR A 270     -18.570  -4.163   0.990  1.00 91.42           O  
ATOM   3933  HG1 THR A 270     -18.970  -5.009   0.776  1.00 91.42           H  
ATOM   3934  N   ASN A 271     -18.615  -0.814   1.387  1.00 91.80           N  
ATOM   3935  H   ASN A 271     -18.206  -1.186   2.232  1.00 91.80           H  
ATOM   3936  CA  ASN A 271     -19.659   0.195   1.507  1.00 91.80           C  
ATOM   3937  HA  ASN A 271     -20.455  -0.055   0.806  1.00 91.80           H  
ATOM   3938  C   ASN A 271     -19.134   1.597   1.140  1.00 91.80           C  
ATOM   3939  CB  ASN A 271     -20.240   0.109   2.927  1.00 91.80           C  
ATOM   3940  HB2 ASN A 271     -20.465  -0.933   3.153  1.00 91.80           H  
ATOM   3941  HB3 ASN A 271     -19.508   0.461   3.654  1.00 91.80           H  
ATOM   3942  O   ASN A 271     -18.229   2.124   1.791  1.00 91.80           O  
ATOM   3943  CG  ASN A 271     -21.518   0.910   3.099  1.00 91.80           C  
ATOM   3944  ND2 ASN A 271     -22.332   0.544   4.058  1.00 91.80           N  
ATOM   3945 HD21 ASN A 271     -23.185   1.074   4.170  1.00 91.80           H  
ATOM   3946 HD22 ASN A 271     -22.081  -0.223   4.665  1.00 91.80           H  
ATOM   3947  OD1 ASN A 271     -21.796   1.874   2.402  1.00 91.80           O  
ATOM   3948  N   GLU A 272     -19.745   2.230   0.137  1.00 90.99           N  
ATOM   3949  H   GLU A 272     -20.442   1.724  -0.391  1.00 90.99           H  
ATOM   3950  CA  GLU A 272     -19.397   3.576  -0.345  1.00 90.99           C  
ATOM   3951  HA  GLU A 272     -18.361   3.580  -0.684  1.00 90.99           H  
ATOM   3952  C   GLU A 272     -19.548   4.666   0.725  1.00 90.99           C  
ATOM   3953  CB  GLU A 272     -20.298   3.943  -1.527  1.00 90.99           C  
ATOM   3954  HB2 GLU A 272     -21.338   3.906  -1.201  1.00 90.99           H  
ATOM   3955  HB3 GLU A 272     -20.064   4.964  -1.830  1.00 90.99           H  
ATOM   3956  O   GLU A 272     -18.851   5.686   0.685  1.00 90.99           O  
ATOM   3957  CG  GLU A 272     -20.103   3.018  -2.735  1.00 90.99           C  
ATOM   3958  HG2 GLU A 272     -20.358   1.996  -2.451  1.00 90.99           H  
ATOM   3959  HG3 GLU A 272     -19.051   3.046  -3.018  1.00 90.99           H  
ATOM   3960  CD  GLU A 272     -20.963   3.433  -3.937  1.00 90.99           C  
ATOM   3961  OE1 GLU A 272     -20.776   2.811  -5.003  1.00 90.99           O  
ATOM   3962  OE2 GLU A 272     -21.784   4.367  -3.780  1.00 90.99           O  
ATOM   3963  N   ALA A 273     -20.393   4.438   1.742  1.00 88.61           N  
ATOM   3964  H   ALA A 273     -20.920   3.576   1.742  1.00 88.61           H  
ATOM   3965  CA  ALA A 273     -20.538   5.346   2.876  1.00 88.61           C  
ATOM   3966  HA  ALA A 273     -20.896   6.303   2.499  1.00 88.61           H  
ATOM   3967  C   ALA A 273     -19.199   5.603   3.591  1.00 88.61           C  
ATOM   3968  CB  ALA A 273     -21.585   4.781   3.842  1.00 88.61           C  
ATOM   3969  HB1 ALA A 273     -22.523   4.608   3.314  1.00 88.61           H  
ATOM   3970  HB2 ALA A 273     -21.756   5.488   4.653  1.00 88.61           H  
ATOM   3971  HB3 ALA A 273     -21.234   3.839   4.264  1.00 88.61           H  
ATOM   3972  O   ALA A 273     -19.015   6.668   4.174  1.00 88.61           O  
ATOM   3973  N   PHE A 274     -18.223   4.697   3.482  1.00 91.53           N  
ATOM   3974  H   PHE A 274     -18.413   3.861   2.948  1.00 91.53           H  
ATOM   3975  CA  PHE A 274     -16.869   4.874   4.009  1.00 91.53           C  
ATOM   3976  HA  PHE A 274     -16.920   4.943   5.096  1.00 91.53           H  
ATOM   3977  C   PHE A 274     -16.148   6.131   3.487  1.00 91.53           C  
ATOM   3978  CB  PHE A 274     -16.073   3.625   3.621  1.00 91.53           C  
ATOM   3979  HB2 PHE A 274     -16.594   2.742   3.991  1.00 91.53           H  
ATOM   3980  HB3 PHE A 274     -16.041   3.548   2.534  1.00 91.53           H  
ATOM   3981  O   PHE A 274     -15.330   6.732   4.201  1.00 91.53           O  
ATOM   3982  CG  PHE A 274     -14.661   3.610   4.159  1.00 91.53           C  
ATOM   3983  CD1 PHE A 274     -13.576   3.826   3.292  1.00 91.53           C  
ATOM   3984  HD1 PHE A 274     -13.755   4.012   2.243  1.00 91.53           H  
ATOM   3985  CD2 PHE A 274     -14.432   3.375   5.526  1.00 91.53           C  
ATOM   3986  HD2 PHE A 274     -15.268   3.197   6.187  1.00 91.53           H  
ATOM   3987  CE1 PHE A 274     -12.262   3.771   3.784  1.00 91.53           C  
ATOM   3988  HE1 PHE A 274     -11.430   3.896   3.106  1.00 91.53           H  
ATOM   3989  CE2 PHE A 274     -13.118   3.320   6.019  1.00 91.53           C  
ATOM   3990  HE2 PHE A 274     -12.948   3.089   7.060  1.00 91.53           H  
ATOM   3991  CZ  PHE A 274     -12.033   3.510   5.145  1.00 91.53           C  
ATOM   3992  HZ  PHE A 274     -11.019   3.423   5.507  1.00 91.53           H  
ATOM   3993  N   LEU A 275     -16.449   6.542   2.250  1.00 89.15           N  
ATOM   3994  H   LEU A 275     -17.159   6.037   1.739  1.00 89.15           H  
ATOM   3995  CA  LEU A 275     -15.812   7.681   1.594  1.00 89.15           C  
ATOM   3996  HA  LEU A 275     -14.740   7.651   1.791  1.00 89.15           H  
ATOM   3997  C   LEU A 275     -16.321   9.003   2.173  1.00 89.15           C  
ATOM   3998  CB  LEU A 275     -16.037   7.594   0.071  1.00 89.15           C  
ATOM   3999  HB2 LEU A 275     -17.107   7.637  -0.130  1.00 89.15           H  
ATOM   4000  HB3 LEU A 275     -15.578   8.465  -0.397  1.00 89.15           H  
ATOM   4001  O   LEU A 275     -15.518   9.820   2.627  1.00 89.15           O  
ATOM   4002  CG  LEU A 275     -15.471   6.322  -0.592  1.00 89.15           C  
ATOM   4003  HG  LEU A 275     -15.938   5.438  -0.157  1.00 89.15           H  
ATOM   4004  CD1 LEU A 275     -15.779   6.342  -2.087  1.00 89.15           C  
ATOM   4005 HD11 LEU A 275     -15.310   7.201  -2.569  1.00 89.15           H  
ATOM   4006 HD12 LEU A 275     -16.858   6.391  -2.236  1.00 89.15           H  
ATOM   4007 HD13 LEU A 275     -15.421   5.423  -2.550  1.00 89.15           H  
ATOM   4008  CD2 LEU A 275     -13.955   6.219  -0.414  1.00 89.15           C  
ATOM   4009 HD21 LEU A 275     -13.588   5.356  -0.969  1.00 89.15           H  
ATOM   4010 HD22 LEU A 275     -13.486   7.127  -0.794  1.00 89.15           H  
ATOM   4011 HD23 LEU A 275     -13.708   6.076   0.638  1.00 89.15           H  
ATOM   4012  N   SER A 276     -17.643   9.184   2.213  1.00 86.80           N  
ATOM   4013  H   SER A 276     -18.231   8.466   1.813  1.00 86.80           H  
ATOM   4014  CA  SER A 276     -18.274  10.439   2.640  1.00 86.80           C  
ATOM   4015  HA  SER A 276     -17.584  11.263   2.462  1.00 86.80           H  
ATOM   4016  C   SER A 276     -18.649  10.484   4.125  1.00 86.80           C  
ATOM   4017  CB  SER A 276     -19.523  10.699   1.789  1.00 86.80           C  
ATOM   4018  HB2 SER A 276     -19.240  10.755   0.738  1.00 86.80           H  
ATOM   4019  HB3 SER A 276     -19.962  11.653   2.080  1.00 86.80           H  
ATOM   4020  O   SER A 276     -18.548  11.532   4.750  1.00 86.80           O  
ATOM   4021  OG  SER A 276     -20.485   9.668   1.959  1.00 86.80           O  
ATOM   4022  HG  SER A 276     -20.586   9.479   2.895  1.00 86.80           H  
ATOM   4023  N   ARG A 277     -19.136   9.370   4.688  1.00 88.29           N  
ATOM   4024  H   ARG A 277     -19.059   8.509   4.166  1.00 88.29           H  
ATOM   4025  CA  ARG A 277     -19.809   9.285   6.001  1.00 88.29           C  
ATOM   4026  HA  ARG A 277     -19.542  10.148   6.610  1.00 88.29           H  
ATOM   4027  C   ARG A 277     -19.366   8.033   6.778  1.00 88.29           C  
ATOM   4028  CB  ARG A 277     -21.336   9.333   5.824  1.00 88.29           C  
ATOM   4029  HB2 ARG A 277     -21.647   8.579   5.101  1.00 88.29           H  
ATOM   4030  HB3 ARG A 277     -21.806   9.108   6.781  1.00 88.29           H  
ATOM   4031  O   ARG A 277     -20.151   7.106   6.981  1.00 88.29           O  
ATOM   4032  CG  ARG A 277     -21.811  10.725   5.384  1.00 88.29           C  
ATOM   4033  HG2 ARG A 277     -21.439  11.464   6.094  1.00 88.29           H  
ATOM   4034  HG3 ARG A 277     -21.421  10.969   4.395  1.00 88.29           H  
ATOM   4035  CD  ARG A 277     -23.338  10.817   5.358  1.00 88.29           C  
ATOM   4036  HD2 ARG A 277     -23.715  10.521   6.337  1.00 88.29           H  
ATOM   4037  HD3 ARG A 277     -23.612  11.861   5.205  1.00 88.29           H  
ATOM   4038  NE  ARG A 277     -23.924  10.006   4.267  1.00 88.29           N  
ATOM   4039  HE  ARG A 277     -23.550  10.159   3.342  1.00 88.29           H  
ATOM   4040  NH1 ARG A 277     -25.466   8.838   5.511  1.00 88.29           N  
ATOM   4041 HH11 ARG A 277     -25.092   9.260   6.349  1.00 88.29           H  
ATOM   4042 HH12 ARG A 277     -26.166   8.113   5.579  1.00 88.29           H  
ATOM   4043  NH2 ARG A 277     -25.337   8.502   3.306  1.00 88.29           N  
ATOM   4044 HH21 ARG A 277     -26.054   7.796   3.388  1.00 88.29           H  
ATOM   4045 HH22 ARG A 277     -24.905   8.664   2.408  1.00 88.29           H  
ATOM   4046  CZ  ARG A 277     -24.904   9.124   4.369  1.00 88.29           C  
ATOM   4047  N   PRO A 278     -18.105   7.988   7.236  1.00 89.67           N  
ATOM   4048  CA  PRO A 278     -17.530   6.822   7.914  1.00 89.67           C  
ATOM   4049  HA  PRO A 278     -17.601   5.938   7.281  1.00 89.67           H  
ATOM   4050  C   PRO A 278     -18.195   6.519   9.266  1.00 89.67           C  
ATOM   4051  CB  PRO A 278     -16.062   7.203   8.132  1.00 89.67           C  
ATOM   4052  HB2 PRO A 278     -15.622   6.699   8.993  1.00 89.67           H  
ATOM   4053  HB3 PRO A 278     -15.490   6.996   7.227  1.00 89.67           H  
ATOM   4054  O   PRO A 278     -18.140   5.382   9.724  1.00 89.67           O  
ATOM   4055  CG  PRO A 278     -16.185   8.715   8.351  1.00 89.67           C  
ATOM   4056  HG2 PRO A 278     -16.605   8.924   9.335  1.00 89.67           H  
ATOM   4057  HG3 PRO A 278     -15.254   9.272   8.248  1.00 89.67           H  
ATOM   4058  CD  PRO A 278     -17.176   9.103   7.268  1.00 89.67           C  
ATOM   4059  HD2 PRO A 278     -16.674   9.191   6.304  1.00 89.67           H  
ATOM   4060  HD3 PRO A 278     -17.660  10.042   7.535  1.00 89.67           H  
ATOM   4061  N   ALA A 279     -18.793   7.522   9.919  1.00 88.33           N  
ATOM   4062  H   ALA A 279     -18.857   8.432   9.484  1.00 88.33           H  
ATOM   4063  CA  ALA A 279     -19.418   7.361  11.226  1.00 88.33           C  
ATOM   4064  HA  ALA A 279     -18.722   6.839  11.883  1.00 88.33           H  
ATOM   4065  C   ALA A 279     -20.677   6.492  11.149  1.00 88.33           C  
ATOM   4066  CB  ALA A 279     -19.693   8.748  11.811  1.00 88.33           C  
ATOM   4067  HB1 ALA A 279     -18.765   9.313  11.899  1.00 88.33           H  
ATOM   4068  HB2 ALA A 279     -20.379   9.296  11.165  1.00 88.33           H  
ATOM   4069  HB3 ALA A 279     -20.147   8.648  12.797  1.00 88.33           H  
ATOM   4070  O   ALA A 279     -20.894   5.676  12.041  1.00 88.33           O  
ATOM   4071  N   SER A 280     -21.410   6.579  10.031  1.00 88.08           N  
ATOM   4072  H   SER A 280     -21.214   7.344   9.401  1.00 88.08           H  
ATOM   4073  CA  SER A 280     -22.586   5.750   9.747  1.00 88.08           C  
ATOM   4074  HA  SER A 280     -23.324   5.944  10.525  1.00 88.08           H  
ATOM   4075  C   SER A 280     -22.328   4.237   9.746  1.00 88.08           C  
ATOM   4076  CB  SER A 280     -23.212   6.171   8.415  1.00 88.08           C  
ATOM   4077  HB2 SER A 280     -24.198   5.712   8.341  1.00 88.08           H  
ATOM   4078  HB3 SER A 280     -23.339   7.254   8.403  1.00 88.08           H  
ATOM   4079  O   SER A 280     -23.269   3.463   9.890  1.00 88.08           O  
ATOM   4080  OG  SER A 280     -22.449   5.769   7.290  1.00 88.08           O  
ATOM   4081  HG  SER A 280     -21.612   6.240   7.273  1.00 88.08           H  
ATOM   4082  N   LEU A 281     -21.070   3.807   9.600  1.00 88.84           N  
ATOM   4083  H   LEU A 281     -20.337   4.493   9.494  1.00 88.84           H  
ATOM   4084  CA  LEU A 281     -20.689   2.391   9.651  1.00 88.84           C  
ATOM   4085  HA  LEU A 281     -21.468   1.792   9.180  1.00 88.84           H  
ATOM   4086  C   LEU A 281     -20.560   1.870  11.090  1.00 88.84           C  
ATOM   4087  CB  LEU A 281     -19.375   2.191   8.873  1.00 88.84           C  
ATOM   4088  HB2 LEU A 281     -19.104   1.136   8.923  1.00 88.84           H  
ATOM   4089  HB3 LEU A 281     -18.587   2.757   9.369  1.00 88.84           H  
ATOM   4090  O   LEU A 281     -20.660   0.667  11.310  1.00 88.84           O  
ATOM   4091  CG  LEU A 281     -19.442   2.606   7.393  1.00 88.84           C  
ATOM   4092  HG  LEU A 281     -19.757   3.647   7.314  1.00 88.84           H  
ATOM   4093  CD1 LEU A 281     -18.063   2.495   6.752  1.00 88.84           C  
ATOM   4094 HD11 LEU A 281     -17.756   1.450   6.736  1.00 88.84           H  
ATOM   4095 HD12 LEU A 281     -18.118   2.864   5.728  1.00 88.84           H  
ATOM   4096 HD13 LEU A 281     -17.347   3.084   7.325  1.00 88.84           H  
ATOM   4097  CD2 LEU A 281     -20.404   1.734   6.588  1.00 88.84           C  
ATOM   4098 HD21 LEU A 281     -20.364   2.020   5.537  1.00 88.84           H  
ATOM   4099 HD22 LEU A 281     -20.126   0.684   6.685  1.00 88.84           H  
ATOM   4100 HD23 LEU A 281     -21.424   1.871   6.947  1.00 88.84           H  
ATOM   4101  N   VAL A 282     -20.351   2.764  12.063  1.00 88.57           N  
ATOM   4102  H   VAL A 282     -20.377   3.743  11.812  1.00 88.57           H  
ATOM   4103  CA  VAL A 282     -20.176   2.427  13.486  1.00 88.57           C  
ATOM   4104  HA  VAL A 282     -19.942   1.367  13.580  1.00 88.57           H  
ATOM   4105  C   VAL A 282     -21.467   2.679  14.267  1.00 88.57           C  
ATOM   4106  CB  VAL A 282     -19.012   3.225  14.110  1.00 88.57           C  
ATOM   4107  HB  VAL A 282     -19.285   4.281  14.124  1.00 88.57           H  
ATOM   4108  O   VAL A 282     -21.915   1.808  15.006  1.00 88.57           O  
ATOM   4109  CG1 VAL A 282     -18.708   2.766  15.542  1.00 88.57           C  
ATOM   4110 HG11 VAL A 282     -17.895   3.359  15.963  1.00 88.57           H  
ATOM   4111 HG12 VAL A 282     -19.581   2.892  16.182  1.00 88.57           H  
ATOM   4112 HG13 VAL A 282     -18.427   1.713  15.547  1.00 88.57           H  
ATOM   4113  CG2 VAL A 282     -17.698   3.081  13.329  1.00 88.57           C  
ATOM   4114 HG21 VAL A 282     -17.834   3.376  12.288  1.00 88.57           H  
ATOM   4115 HG22 VAL A 282     -17.356   2.047  13.386  1.00 88.57           H  
ATOM   4116 HG23 VAL A 282     -16.933   3.713  13.779  1.00 88.57           H  
ATOM   4117  N   GLU A 283     -22.086   3.848  14.087  1.00 85.36           N  
ATOM   4118  H   GLU A 283     -21.716   4.493  13.403  1.00 85.36           H  
ATOM   4119  CA  GLU A 283     -23.297   4.276  14.797  1.00 85.36           C  
ATOM   4120  HA  GLU A 283     -23.788   3.406  15.232  1.00 85.36           H  
ATOM   4121  C   GLU A 283     -24.290   4.931  13.825  1.00 85.36           C  
ATOM   4122  CB  GLU A 283     -22.945   5.253  15.939  1.00 85.36           C  
ATOM   4123  HB2 GLU A 283     -22.337   6.063  15.535  1.00 85.36           H  
ATOM   4124  HB3 GLU A 283     -23.871   5.678  16.325  1.00 85.36           H  
ATOM   4125  O   GLU A 283     -23.907   5.491  12.799  1.00 85.36           O  
ATOM   4126  CG  GLU A 283     -22.199   4.586  17.110  1.00 85.36           C  
ATOM   4127  HG2 GLU A 283     -21.286   4.131  16.726  1.00 85.36           H  
ATOM   4128  HG3 GLU A 283     -22.829   3.795  17.516  1.00 85.36           H  
ATOM   4129  CD  GLU A 283     -21.809   5.553  18.245  1.00 85.36           C  
ATOM   4130  OE1 GLU A 283     -21.052   5.122  19.145  1.00 85.36           O  
ATOM   4131  OE2 GLU A 283     -22.238   6.729  18.222  1.00 85.36           O  
ATOM   4132  N   PHE A 284     -25.586   4.893  14.148  1.00 75.64           N  
ATOM   4133  H   PHE A 284     -25.861   4.461  15.018  1.00 75.64           H  
ATOM   4134  CA  PHE A 284     -26.603   5.583  13.352  1.00 75.64           C  
ATOM   4135  HA  PHE A 284     -26.472   5.292  12.310  1.00 75.64           H  
ATOM   4136  C   PHE A 284     -26.407   7.103  13.442  1.00 75.64           C  
ATOM   4137  CB  PHE A 284     -28.009   5.151  13.784  1.00 75.64           C  
ATOM   4138  HB2 PHE A 284     -28.106   5.254  14.865  1.00 75.64           H  
ATOM   4139  HB3 PHE A 284     -28.734   5.825  13.327  1.00 75.64           H  
ATOM   4140  O   PHE A 284     -26.574   7.711  14.498  1.00 75.64           O  
ATOM   4141  CG  PHE A 284     -28.354   3.734  13.369  1.00 75.64           C  
ATOM   4142  CD1 PHE A 284     -28.820   3.481  12.064  1.00 75.64           C  
ATOM   4143  HD1 PHE A 284     -28.940   4.295  11.365  1.00 75.64           H  
ATOM   4144  CD2 PHE A 284     -28.183   2.664  14.268  1.00 75.64           C  
ATOM   4145  HD2 PHE A 284     -27.810   2.846  15.265  1.00 75.64           H  
ATOM   4146  CE1 PHE A 284     -29.116   2.166  11.661  1.00 75.64           C  
ATOM   4147  HE1 PHE A 284     -29.460   1.971  10.656  1.00 75.64           H  
ATOM   4148  CE2 PHE A 284     -28.475   1.349  13.863  1.00 75.64           C  
ATOM   4149  HE2 PHE A 284     -28.319   0.527  14.546  1.00 75.64           H  
ATOM   4150  CZ  PHE A 284     -28.943   1.100  12.561  1.00 75.64           C  
ATOM   4151  HZ  PHE A 284     -29.150   0.088  12.248  1.00 75.64           H  
ATOM   4152  N   GLU A 285     -26.028   7.711  12.319  1.00 68.49           N  
ATOM   4153  H   GLU A 285     -25.837   7.129  11.516  1.00 68.49           H  
ATOM   4154  CA  GLU A 285     -25.580   9.101  12.264  1.00 68.49           C  
ATOM   4155  HA  GLU A 285     -25.160   9.351  13.238  1.00 68.49           H  
ATOM   4156  C   GLU A 285     -26.721  10.095  11.991  1.00 68.49           C  
ATOM   4157  CB  GLU A 285     -24.431   9.213  11.246  1.00 68.49           C  
ATOM   4158  HB2 GLU A 285     -24.791   8.897  10.267  1.00 68.49           H  
ATOM   4159  HB3 GLU A 285     -23.637   8.533  11.555  1.00 68.49           H  
ATOM   4160  O   GLU A 285     -27.665   9.830  11.244  1.00 68.49           O  
ATOM   4161  CG  GLU A 285     -23.843  10.629  11.131  1.00 68.49           C  
ATOM   4162  HG2 GLU A 285     -23.661  11.018  12.132  1.00 68.49           H  
ATOM   4163  HG3 GLU A 285     -24.581  11.259  10.635  1.00 68.49           H  
ATOM   4164  CD  GLU A 285     -22.547  10.681  10.307  1.00 68.49           C  
ATOM   4165  OE1 GLU A 285     -21.709  11.562  10.599  1.00 68.49           O  
ATOM   4166  OE2 GLU A 285     -22.371   9.822   9.405  1.00 68.49           O  
ATOM   4167  N   ASN A 286     -26.580  11.292  12.565  1.00 71.83           N  
ATOM   4168  H   ASN A 286     -25.751  11.440  13.123  1.00 71.83           H  
ATOM   4169  CA  ASN A 286     -27.348  12.470  12.188  1.00 71.83           C  
ATOM   4170  HA  ASN A 286     -28.388  12.169  12.055  1.00 71.83           H  
ATOM   4171  C   ASN A 286     -26.781  13.058  10.876  1.00 71.83           C  
ATOM   4172  CB  ASN A 286     -27.278  13.477  13.348  1.00 71.83           C  
ATOM   4173  HB2 ASN A 286     -26.235  13.724  13.545  1.00 71.83           H  
ATOM   4174  HB3 ASN A 286     -27.698  13.017  14.242  1.00 71.83           H  
ATOM   4175  O   ASN A 286     -25.640  13.523  10.881  1.00 71.83           O  
ATOM   4176  CG  ASN A 286     -28.024  14.774  13.083  1.00 71.83           C  
ATOM   4177  ND2 ASN A 286     -28.026  15.674  14.036  1.00 71.83           N  
ATOM   4178 HD21 ASN A 286     -27.532  15.498  14.899  1.00 71.83           H  
ATOM   4179 HD22 ASN A 286     -28.523  16.531  13.840  1.00 71.83           H  
ATOM   4180  OD1 ASN A 286     -28.606  15.018  12.039  1.00 71.83           O  
ATOM   4181  N   PRO A 287     -27.555  13.127   9.776  1.00 69.97           N  
ATOM   4182  CA  PRO A 287     -27.069  13.563   8.461  1.00 69.97           C  
ATOM   4183  HA  PRO A 287     -26.257  12.908   8.146  1.00 69.97           H  
ATOM   4184  C   PRO A 287     -26.537  15.007   8.401  1.00 69.97           C  
ATOM   4185  CB  PRO A 287     -28.266  13.371   7.519  1.00 69.97           C  
ATOM   4186  HB2 PRO A 287     -28.222  12.373   7.082  1.00 69.97           H  
ATOM   4187  HB3 PRO A 287     -28.303  14.122   6.730  1.00 69.97           H  
ATOM   4188  O   PRO A 287     -25.957  15.396   7.391  1.00 69.97           O  
ATOM   4189  CG  PRO A 287     -29.478  13.464   8.444  1.00 69.97           C  
ATOM   4190  HG2 PRO A 287     -30.346  12.949   8.032  1.00 69.97           H  
ATOM   4191  HG3 PRO A 287     -29.708  14.510   8.649  1.00 69.97           H  
ATOM   4192  CD  PRO A 287     -28.968  12.791   9.709  1.00 69.97           C  
ATOM   4193  HD2 PRO A 287     -29.526  13.165  10.568  1.00 69.97           H  
ATOM   4194  HD3 PRO A 287     -29.080  11.710   9.629  1.00 69.97           H  
ATOM   4195  N   ALA A 288     -26.733  15.813   9.450  1.00 66.53           N  
ATOM   4196  H   ALA A 288     -27.224  15.441  10.251  1.00 66.53           H  
ATOM   4197  CA  ALA A 288     -26.241  17.187   9.520  1.00 66.53           C  
ATOM   4198  HA  ALA A 288     -26.403  17.665   8.553  1.00 66.53           H  
ATOM   4199  C   ALA A 288     -24.735  17.307   9.828  1.00 66.53           C  
ATOM   4200  CB  ALA A 288     -27.079  17.927  10.569  1.00 66.53           C  
ATOM   4201  HB1 ALA A 288     -26.780  18.974  10.600  1.00 66.53           H  
ATOM   4202  HB2 ALA A 288     -28.136  17.867  10.308  1.00 66.53           H  
ATOM   4203  HB3 ALA A 288     -26.923  17.480  11.551  1.00 66.53           H  
ATOM   4204  O   ALA A 288     -24.161  18.374   9.612  1.00 66.53           O  
ATOM   4205  N   TYR A 289     -24.094  16.260  10.356  1.00 65.62           N  
ATOM   4206  H   TYR A 289     -24.573  15.374  10.434  1.00 65.62           H  
ATOM   4207  CA  TYR A 289     -22.679  16.294  10.722  1.00 65.62           C  
ATOM   4208  HA  TYR A 289     -22.358  17.333  10.805  1.00 65.62           H  
ATOM   4209  C   TYR A 289     -21.831  15.632   9.630  1.00 65.62           C  
ATOM   4210  CB  TYR A 289     -22.499  15.659  12.106  1.00 65.62           C  
ATOM   4211  HB2 TYR A 289     -23.236  16.086  12.786  1.00 65.62           H  
ATOM   4212  HB3 TYR A 289     -22.705  14.591  12.032  1.00 65.62           H  
ATOM   4213  O   TYR A 289     -22.088  14.501   9.236  1.00 65.62           O  
ATOM   4214  CG  TYR A 289     -21.128  15.873  12.719  1.00 65.62           C  
ATOM   4215  CD1 TYR A 289     -20.245  14.786  12.853  1.00 65.62           C  
ATOM   4216  HD1 TYR A 289     -20.539  13.807  12.504  1.00 65.62           H  
ATOM   4217  CD2 TYR A 289     -20.743  17.153  13.169  1.00 65.62           C  
ATOM   4218  HD2 TYR A 289     -21.424  17.985  13.063  1.00 65.62           H  
ATOM   4219  CE1 TYR A 289     -18.984  14.976  13.450  1.00 65.62           C  
ATOM   4220  HE1 TYR A 289     -18.313  14.140  13.584  1.00 65.62           H  
ATOM   4221  CE2 TYR A 289     -19.470  17.352  13.739  1.00 65.62           C  
ATOM   4222  HE2 TYR A 289     -19.169  18.336  14.066  1.00 65.62           H  
ATOM   4223  OH  TYR A 289     -17.353  16.433  14.422  1.00 65.62           O  
ATOM   4224  HH  TYR A 289     -17.162  17.356  14.602  1.00 65.62           H  
ATOM   4225  CZ  TYR A 289     -18.587  16.258  13.879  1.00 65.62           C  
ATOM   4226  N   GLN A 290     -20.832  16.350   9.114  1.00 65.41           N  
ATOM   4227  H   GLN A 290     -20.683  17.288   9.458  1.00 65.41           H  
ATOM   4228  CA  GLN A 290     -19.872  15.837   8.134  1.00 65.41           C  
ATOM   4229  HA  GLN A 290     -20.111  14.806   7.873  1.00 65.41           H  
ATOM   4230  C   GLN A 290     -18.472  15.874   8.758  1.00 65.41           C  
ATOM   4231  CB  GLN A 290     -19.927  16.658   6.836  1.00 65.41           C  
ATOM   4232  HB2 GLN A 290     -19.833  17.719   7.070  1.00 65.41           H  
ATOM   4233  HB3 GLN A 290     -19.085  16.370   6.206  1.00 65.41           H  
ATOM   4234  O   GLN A 290     -17.860  16.943   8.819  1.00 65.41           O  
ATOM   4235  CG  GLN A 290     -21.223  16.422   6.046  1.00 65.41           C  
ATOM   4236  HG2 GLN A 290     -22.079  16.700   6.661  1.00 65.41           H  
ATOM   4237  HG3 GLN A 290     -21.306  15.362   5.806  1.00 65.41           H  
ATOM   4238  CD  GLN A 290     -21.286  17.222   4.747  1.00 65.41           C  
ATOM   4239  NE2 GLN A 290     -22.341  17.075   3.977  1.00 65.41           N  
ATOM   4240 HE21 GLN A 290     -22.335  17.625   3.130  1.00 65.41           H  
ATOM   4241 HE22 GLN A 290     -23.102  16.474   4.258  1.00 65.41           H  
ATOM   4242  OE1 GLN A 290     -20.417  17.996   4.390  1.00 65.41           O  
ATOM   4243  N   PRO A 291     -17.952  14.745   9.270  1.00 63.97           N  
ATOM   4244  CA  PRO A 291     -16.620  14.724   9.848  1.00 63.97           C  
ATOM   4245  HA  PRO A 291     -16.431  15.642  10.405  1.00 63.97           H  
ATOM   4246  C   PRO A 291     -15.557  14.581   8.752  1.00 63.97           C  
ATOM   4247  CB  PRO A 291     -16.632  13.558  10.833  1.00 63.97           C  
ATOM   4248  HB2 PRO A 291     -16.982  13.912  11.802  1.00 63.97           H  
ATOM   4249  HB3 PRO A 291     -15.644  13.109  10.933  1.00 63.97           H  
ATOM   4250  O   PRO A 291     -15.252  13.479   8.292  1.00 63.97           O  
ATOM   4251  CG  PRO A 291     -17.650  12.581  10.240  1.00 63.97           C  
ATOM   4252  HG2 PRO A 291     -17.154  11.919   9.530  1.00 63.97           H  
ATOM   4253  HG3 PRO A 291     -18.148  11.999  11.016  1.00 63.97           H  
ATOM   4254  CD  PRO A 291     -18.640  13.477   9.493  1.00 63.97           C  
ATOM   4255  HD2 PRO A 291     -19.523  13.640  10.112  1.00 63.97           H  
ATOM   4256  HD3 PRO A 291     -18.930  13.012   8.551  1.00 63.97           H  
ATOM   4257  N   GLU A 292     -14.926  15.693   8.373  1.00 64.22           N  
ATOM   4258  H   GLU A 292     -15.316  16.588   8.633  1.00 64.22           H  
ATOM   4259  CA  GLU A 292     -13.647  15.662   7.640  1.00 64.22           C  
ATOM   4260  HA  GLU A 292     -13.713  14.924   6.840  1.00 64.22           H  
ATOM   4261  C   GLU A 292     -12.471  15.235   8.550  1.00 64.22           C  
ATOM   4262  CB  GLU A 292     -13.366  17.027   6.993  1.00 64.22           C  
ATOM   4263  HB2 GLU A 292     -12.380  16.981   6.532  1.00 64.22           H  
ATOM   4264  HB3 GLU A 292     -13.354  17.796   7.766  1.00 64.22           H  
ATOM   4265  O   GLU A 292     -11.378  14.896   8.086  1.00 64.22           O  
ATOM   4266  CG  GLU A 292     -14.395  17.397   5.910  1.00 64.22           C  
ATOM   4267  HG2 GLU A 292     -14.501  16.548   5.234  1.00 64.22           H  
ATOM   4268  HG3 GLU A 292     -15.360  17.576   6.383  1.00 64.22           H  
ATOM   4269  CD  GLU A 292     -13.990  18.638   5.093  1.00 64.22           C  
ATOM   4270  OE1 GLU A 292     -14.647  18.882   4.058  1.00 64.22           O  
ATOM   4271  OE2 GLU A 292     -13.011  19.318   5.482  1.00 64.22           O  
ATOM   4272  N   GLU A 293     -12.699  15.214   9.864  1.00 78.54           N  
ATOM   4273  H   GLU A 293     -13.630  15.461  10.167  1.00 78.54           H  
ATOM   4274  CA  GLU A 293     -11.700  14.965  10.901  1.00 78.54           C  
ATOM   4275  HA  GLU A 293     -10.716  15.041  10.438  1.00 78.54           H  
ATOM   4276  C   GLU A 293     -11.799  13.545  11.502  1.00 78.54           C  
ATOM   4277  CB  GLU A 293     -11.794  16.109  11.931  1.00 78.54           C  
ATOM   4278  HB2 GLU A 293     -11.893  17.045  11.379  1.00 78.54           H  
ATOM   4279  HB3 GLU A 293     -12.682  15.976  12.549  1.00 78.54           H  
ATOM   4280  O   GLU A 293     -12.665  12.738  11.162  1.00 78.54           O  
ATOM   4281  CG  GLU A 293     -10.545  16.217  12.823  1.00 78.54           C  
ATOM   4282  HG2 GLU A 293     -10.557  15.406  13.551  1.00 78.54           H  
ATOM   4283  HG3 GLU A 293      -9.661  16.094  12.198  1.00 78.54           H  
ATOM   4284  CD  GLU A 293     -10.425  17.532  13.602  1.00 78.54           C  
ATOM   4285  OE1 GLU A 293      -9.324  17.732  14.166  1.00 78.54           O  
ATOM   4286  OE2 GLU A 293     -11.403  18.309  13.639  1.00 78.54           O  
ATOM   4287  N   THR A 294     -10.853  13.195  12.376  1.00 87.47           N  
ATOM   4288  H   THR A 294     -10.229  13.922  12.696  1.00 87.47           H  
ATOM   4289  CA  THR A 294     -10.866  11.955  13.159  1.00 87.47           C  
ATOM   4290  HA  THR A 294     -10.820  11.103  12.481  1.00 87.47           H  
ATOM   4291  C   THR A 294     -12.150  11.848  13.987  1.00 87.47           C  
ATOM   4292  CB  THR A 294      -9.659  11.915  14.111  1.00 87.47           C  
ATOM   4293  HB  THR A 294      -9.712  11.012  14.719  1.00 87.47           H  
ATOM   4294  O   THR A 294     -12.423  12.720  14.810  1.00 87.47           O  
ATOM   4295  CG2 THR A 294      -8.312  11.956  13.383  1.00 87.47           C  
ATOM   4296 HG21 THR A 294      -8.256  11.168  12.632  1.00 87.47           H  
ATOM   4297 HG22 THR A 294      -8.179  12.924  12.900  1.00 87.47           H  
ATOM   4298 HG23 THR A 294      -7.514  11.811  14.111  1.00 87.47           H  
ATOM   4299  OG1 THR A 294      -9.643  13.050  14.941  1.00 87.47           O  
ATOM   4300  HG1 THR A 294     -10.553  13.261  15.164  1.00 87.47           H  
ATOM   4301  N   VAL A 295     -12.904  10.763  13.819  1.00 87.86           N  
ATOM   4302  H   VAL A 295     -12.578  10.044  13.189  1.00 87.86           H  
ATOM   4303  CA  VAL A 295     -14.151  10.512  14.551  1.00 87.86           C  
ATOM   4304  HA  VAL A 295     -14.575  11.469  14.854  1.00 87.86           H  
ATOM   4305  C   VAL A 295     -13.841   9.705  15.802  1.00 87.86           C  
ATOM   4306  CB  VAL A 295     -15.204   9.802  13.680  1.00 87.86           C  
ATOM   4307  HB  VAL A 295     -14.846   8.809  13.408  1.00 87.86           H  
ATOM   4308  O   VAL A 295     -13.211   8.648  15.729  1.00 87.86           O  
ATOM   4309  CG1 VAL A 295     -16.533   9.667  14.430  1.00 87.86           C  
ATOM   4310 HG11 VAL A 295     -16.903  10.646  14.733  1.00 87.86           H  
ATOM   4311 HG12 VAL A 295     -16.418   9.037  15.312  1.00 87.86           H  
ATOM   4312 HG13 VAL A 295     -17.278   9.198  13.786  1.00 87.86           H  
ATOM   4313  CG2 VAL A 295     -15.481  10.590  12.396  1.00 87.86           C  
ATOM   4314 HG21 VAL A 295     -15.821  11.591  12.662  1.00 87.86           H  
ATOM   4315 HG22 VAL A 295     -16.256  10.092  11.814  1.00 87.86           H  
ATOM   4316 HG23 VAL A 295     -14.582  10.669  11.785  1.00 87.86           H  
ATOM   4317  N   VAL A 296     -14.284  10.203  16.953  1.00 89.68           N  
ATOM   4318  H   VAL A 296     -14.831  11.051  16.929  1.00 89.68           H  
ATOM   4319  CA  VAL A 296     -14.159   9.522  18.243  1.00 89.68           C  
ATOM   4320  HA  VAL A 296     -13.574   8.610  18.123  1.00 89.68           H  
ATOM   4321  C   VAL A 296     -15.552   9.130  18.713  1.00 89.68           C  
ATOM   4322  CB  VAL A 296     -13.441  10.401  19.284  1.00 89.68           C  
ATOM   4323  HB  VAL A 296     -14.015  11.314  19.448  1.00 89.68           H  
ATOM   4324  O   VAL A 296     -16.392   9.995  18.946  1.00 89.68           O  
ATOM   4325  CG1 VAL A 296     -13.298   9.665  20.624  1.00 89.68           C  
ATOM   4326 HG11 VAL A 296     -12.712  10.267  21.318  1.00 89.68           H  
ATOM   4327 HG12 VAL A 296     -14.284   9.504  21.062  1.00 89.68           H  
ATOM   4328 HG13 VAL A 296     -12.819   8.697  20.477  1.00 89.68           H  
ATOM   4329  CG2 VAL A 296     -12.035  10.801  18.811  1.00 89.68           C  
ATOM   4330 HG21 VAL A 296     -11.430   9.912  18.635  1.00 89.68           H  
ATOM   4331 HG22 VAL A 296     -11.557  11.425  19.567  1.00 89.68           H  
ATOM   4332 HG23 VAL A 296     -12.100  11.380  17.890  1.00 89.68           H  
ATOM   4333  N   PHE A 297     -15.770   7.833  18.875  1.00 87.06           N  
ATOM   4334  H   PHE A 297     -15.018   7.186  18.685  1.00 87.06           H  
ATOM   4335  CA  PHE A 297     -16.995   7.266  19.417  1.00 87.06           C  
ATOM   4336  HA  PHE A 297     -17.815   7.929  19.142  1.00 87.06           H  
ATOM   4337  C   PHE A 297     -16.878   7.173  20.939  1.00 87.06           C  
ATOM   4338  CB  PHE A 297     -17.290   5.908  18.778  1.00 87.06           C  
ATOM   4339  HB2 PHE A 297     -16.522   5.191  19.069  1.00 87.06           H  
ATOM   4340  HB3 PHE A 297     -18.247   5.539  19.148  1.00 87.06           H  
ATOM   4341  O   PHE A 297     -15.843   6.722  21.462  1.00 87.06           O  
ATOM   4342  CG  PHE A 297     -17.351   6.003  17.271  1.00 87.06           C  
ATOM   4343  CD1 PHE A 297     -18.511   6.488  16.640  1.00 87.06           C  
ATOM   4344  HD1 PHE A 297     -19.390   6.714  17.224  1.00 87.06           H  
ATOM   4345  CD2 PHE A 297     -16.211   5.694  16.508  1.00 87.06           C  
ATOM   4346  HD2 PHE A 297     -15.325   5.314  16.995  1.00 87.06           H  
ATOM   4347  CE1 PHE A 297     -18.529   6.662  15.246  1.00 87.06           C  
ATOM   4348  HE1 PHE A 297     -19.431   7.008  14.763  1.00 87.06           H  
ATOM   4349  CE2 PHE A 297     -16.223   5.887  15.121  1.00 87.06           C  
ATOM   4350  HE2 PHE A 297     -15.343   5.659  14.538  1.00 87.06           H  
ATOM   4351  CZ  PHE A 297     -17.382   6.363  14.490  1.00 87.06           C  
ATOM   4352  HZ  PHE A 297     -17.393   6.488  13.417  1.00 87.06           H  
ATOM   4353  N   PRO A 298     -17.900   7.623  21.682  1.00 82.48           N  
ATOM   4354  CA  PRO A 298     -17.910   7.479  23.125  1.00 82.48           C  
ATOM   4355  HA  PRO A 298     -17.037   7.972  23.553  1.00 82.48           H  
ATOM   4356  C   PRO A 298     -17.881   5.989  23.486  1.00 82.48           C  
ATOM   4357  CB  PRO A 298     -19.181   8.193  23.593  1.00 82.48           C  
ATOM   4358  HB2 PRO A 298     -19.611   7.731  24.482  1.00 82.48           H  
ATOM   4359  HB3 PRO A 298     -18.957   9.243  23.781  1.00 82.48           H  
ATOM   4360  O   PRO A 298     -18.567   5.170  22.884  1.00 82.48           O  
ATOM   4361  CG  PRO A 298     -20.122   8.087  22.391  1.00 82.48           C  
ATOM   4362  HG2 PRO A 298     -20.844   8.904  22.364  1.00 82.48           H  
ATOM   4363  HG3 PRO A 298     -20.636   7.126  22.411  1.00 82.48           H  
ATOM   4364  CD  PRO A 298     -19.179   8.128  21.194  1.00 82.48           C  
ATOM   4365  HD2 PRO A 298     -19.581   7.503  20.397  1.00 82.48           H  
ATOM   4366  HD3 PRO A 298     -19.060   9.154  20.846  1.00 82.48           H  
ATOM   4367  N   ALA A 299     -17.083   5.613  24.490  1.00 73.75           N  
ATOM   4368  H   ALA A 299     -16.556   6.317  24.986  1.00 73.75           H  
ATOM   4369  CA  ALA A 299     -17.139   4.255  25.019  1.00 73.75           C  
ATOM   4370  HA  ALA A 299     -17.031   3.549  24.196  1.00 73.75           H  
ATOM   4371  C   ALA A 299     -18.526   4.053  25.651  1.00 73.75           C  
ATOM   4372  CB  ALA A 299     -15.981   4.038  26.005  1.00 73.75           C  
ATOM   4373  HB1 ALA A 299     -16.038   3.028  26.410  1.00 73.75           H  
ATOM   4374  HB2 ALA A 299     -15.029   4.167  25.490  1.00 73.75           H  
ATOM   4375  HB3 ALA A 299     -16.054   4.750  26.826  1.00 73.75           H  
ATOM   4376  O   ALA A 299     -18.803   4.625  26.707  1.00 73.75           O  
ATOM   4377  N   GLY A 300     -19.397   3.305  24.966  1.00 66.83           N  
ATOM   4378  H   GLY A 300     -19.146   3.038  24.024  1.00 66.83           H  
ATOM   4379  CA  GLY A 300     -20.782   3.084  25.373  1.00 66.83           C  
ATOM   4380  HA2 GLY A 300     -21.325   4.026  25.291  1.00 66.83           H  
ATOM   4381  HA3 GLY A 300     -21.251   2.367  24.699  1.00 66.83           H  
ATOM   4382  C   GLY A 300     -20.910   2.565  26.808  1.00 66.83           C  
ATOM   4383  O   GLY A 300     -19.969   2.017  27.388  1.00 66.83           O  
ATOM   4384  N   SER A 301     -22.103   2.711  27.386  1.00 61.13           N  
ATOM   4385  H   SER A 301     -22.853   3.098  26.832  1.00 61.13           H  
ATOM   4386  CA  SER A 301     -22.458   2.379  28.777  1.00 61.13           C  
ATOM   4387  HA  SER A 301     -21.726   2.866  29.421  1.00 61.13           H  
ATOM   4388  C   SER A 301     -22.400   0.881  29.138  1.00 61.13           C  
ATOM   4389  CB  SER A 301     -23.830   2.994  29.104  1.00 61.13           C  
ATOM   4390  HB2 SER A 301     -24.221   2.606  30.045  1.00 61.13           H  
ATOM   4391  HB3 SER A 301     -23.705   4.072  29.206  1.00 61.13           H  
ATOM   4392  O   SER A 301     -22.966   0.466  30.145  1.00 61.13           O  
ATOM   4393  OG  SER A 301     -24.746   2.757  28.053  1.00 61.13           O  
ATOM   4394  HG  SER A 301     -25.370   2.070  28.297  1.00 61.13           H  
ATOM   4395  N   GLY A 302     -21.661   0.066  28.381  1.00 63.83           N  
ATOM   4396  H   GLY A 302     -21.146   0.490  27.622  1.00 63.83           H  
ATOM   4397  CA  GLY A 302     -21.505  -1.374  28.588  1.00 63.83           C  
ATOM   4398  HA2 GLY A 302     -21.566  -1.602  29.652  1.00 63.83           H  
ATOM   4399  HA3 GLY A 302     -20.524  -1.676  28.220  1.00 63.83           H  
ATOM   4400  C   GLY A 302     -22.547  -2.230  27.870  1.00 63.83           C  
ATOM   4401  O   GLY A 302     -22.466  -3.451  27.963  1.00 63.83           O  
ATOM   4402  N   GLU A 303     -23.483  -1.618  27.145  1.00 68.01           N  
ATOM   4403  H   GLU A 303     -23.489  -0.610  27.082  1.00 68.01           H  
ATOM   4404  CA  GLU A 303     -24.402  -2.345  26.272  1.00 68.01           C  
ATOM   4405  HA  GLU A 303     -24.589  -3.321  26.718  1.00 68.01           H  
ATOM   4406  C   GLU A 303     -23.757  -2.530  24.891  1.00 68.01           C  
ATOM   4407  CB  GLU A 303     -25.763  -1.643  26.182  1.00 68.01           C  
ATOM   4408  HB2 GLU A 303     -25.628  -0.615  25.845  1.00 68.01           H  
ATOM   4409  HB3 GLU A 303     -26.378  -2.181  25.461  1.00 68.01           H  
ATOM   4410  O   GLU A 303     -23.283  -1.548  24.310  1.00 68.01           O  
ATOM   4411  CG  GLU A 303     -26.461  -1.662  27.552  1.00 68.01           C  
ATOM   4412  HG2 GLU A 303     -25.893  -1.044  28.248  1.00 68.01           H  
ATOM   4413  HG3 GLU A 303     -26.452  -2.685  27.930  1.00 68.01           H  
ATOM   4414  CD  GLU A 303     -27.912  -1.163  27.522  1.00 68.01           C  
ATOM   4415  OE1 GLU A 303     -28.580  -1.332  28.568  1.00 68.01           O  
ATOM   4416  OE2 GLU A 303     -28.332  -0.594  26.492  1.00 68.01           O  
ATOM   4417  N   PRO A 304     -23.688  -3.767  24.367  1.00 63.68           N  
ATOM   4418  CA  PRO A 304     -23.187  -4.012  23.024  1.00 63.68           C  
ATOM   4419  HA  PRO A 304     -22.219  -3.533  22.881  1.00 63.68           H  
ATOM   4420  C   PRO A 304     -24.188  -3.441  22.015  1.00 63.68           C  
ATOM   4421  CB  PRO A 304     -23.021  -5.532  22.926  1.00 63.68           C  
ATOM   4422  HB2 PRO A 304     -22.025  -5.807  23.276  1.00 63.68           H  
ATOM   4423  HB3 PRO A 304     -23.176  -5.900  21.912  1.00 63.68           H  
ATOM   4424  O   PRO A 304     -25.240  -4.030  21.767  1.00 63.68           O  
ATOM   4425  CG  PRO A 304     -24.067  -6.078  23.898  1.00 63.68           C  
ATOM   4426  HG2 PRO A 304     -25.034  -6.148  23.399  1.00 63.68           H  
ATOM   4427  HG3 PRO A 304     -23.777  -7.048  24.301  1.00 63.68           H  
ATOM   4428  CD  PRO A 304     -24.130  -5.010  24.987  1.00 63.68           C  
ATOM   4429  HD2 PRO A 304     -25.152  -4.926  25.358  1.00 63.68           H  
ATOM   4430  HD3 PRO A 304     -23.451  -5.269  25.799  1.00 63.68           H  
ATOM   4431  N   LEU A 305     -23.874  -2.279  21.444  1.00 71.63           N  
ATOM   4432  H   LEU A 305     -23.024  -1.812  21.727  1.00 71.63           H  
ATOM   4433  CA  LEU A 305     -24.603  -1.759  20.294  1.00 71.63           C  
ATOM   4434  HA  LEU A 305     -25.665  -1.973  20.417  1.00 71.63           H  
ATOM   4435  C   LEU A 305     -24.117  -2.493  19.046  1.00 71.63           C  
ATOM   4436  CB  LEU A 305     -24.439  -0.235  20.181  1.00 71.63           C  
ATOM   4437  HB2 LEU A 305     -24.810   0.074  19.203  1.00 71.63           H  
ATOM   4438  HB3 LEU A 305     -23.379   0.017  20.210  1.00 71.63           H  
ATOM   4439  O   LEU A 305     -22.919  -2.542  18.768  1.00 71.63           O  
ATOM   4440  CG  LEU A 305     -25.210   0.523  21.285  1.00 71.63           C  
ATOM   4441  HG  LEU A 305     -25.743  -0.184  21.920  1.00 71.63           H  
ATOM   4442  CD1 LEU A 305     -24.261   1.332  22.168  1.00 71.63           C  
ATOM   4443 HD11 LEU A 305     -23.544   0.659  22.637  1.00 71.63           H  
ATOM   4444 HD12 LEU A 305     -24.830   1.839  22.948  1.00 71.63           H  
ATOM   4445 HD13 LEU A 305     -23.728   2.069  21.567  1.00 71.63           H  
ATOM   4446  CD2 LEU A 305     -26.241   1.476  20.678  1.00 71.63           C  
ATOM   4447 HD21 LEU A 305     -25.741   2.221  20.059  1.00 71.63           H  
ATOM   4448 HD22 LEU A 305     -26.946   0.911  20.067  1.00 71.63           H  
ATOM   4449 HD23 LEU A 305     -26.790   1.978  21.475  1.00 71.63           H  
ATOM   4450  N   ALA A 306     -25.050  -3.079  18.301  1.00 79.79           N  
ATOM   4451  H   ALA A 306     -26.019  -3.009  18.578  1.00 79.79           H  
ATOM   4452  CA  ALA A 306     -24.739  -3.651  17.003  1.00 79.79           C  
ATOM   4453  HA  ALA A 306     -23.862  -4.292  17.097  1.00 79.79           H  
ATOM   4454  C   ALA A 306     -24.412  -2.511  16.029  1.00 79.79           C  
ATOM   4455  CB  ALA A 306     -25.915  -4.518  16.537  1.00 79.79           C  
ATOM   4456  HB1 ALA A 306     -26.814  -3.908  16.445  1.00 79.79           H  
ATOM   4457  HB2 ALA A 306     -25.682  -4.948  15.563  1.00 79.79           H  
ATOM   4458  HB3 ALA A 306     -26.090  -5.322  17.251  1.00 79.79           H  
ATOM   4459  O   ALA A 306     -25.280  -1.693  15.719  1.00 79.79           O  
ATOM   4460  N   ALA A 307     -23.159  -2.459  15.573  1.00 86.46           N  
ATOM   4461  H   ALA A 307     -22.482  -3.128  15.909  1.00 86.46           H  
ATOM   4462  CA  ALA A 307     -22.758  -1.559  14.501  1.00 86.46           C  
ATOM   4463  HA  ALA A 307     -23.003  -0.543  14.811  1.00 86.46           H  
ATOM   4464  C   ALA A 307     -23.525  -1.917  13.210  1.00 86.46           C  
ATOM   4465  CB  ALA A 307     -21.239  -1.641  14.308  1.00 86.46           C  
ATOM   4466  HB1 ALA A 307     -20.938  -0.976  13.498  1.00 86.46           H  
ATOM   4467  HB2 ALA A 307     -20.947  -2.659  14.051  1.00 86.46           H  
ATOM   4468  HB3 ALA A 307     -20.733  -1.329  15.222  1.00 86.46           H  
ATOM   4469  O   ALA A 307     -23.745  -3.108  12.959  1.00 86.46           O  
ATOM   4470  N   PRO A 308     -23.931  -0.929  12.388  1.00 87.32           N  
ATOM   4471  CA  PRO A 308     -24.583  -1.187  11.103  1.00 87.32           C  
ATOM   4472  HA  PRO A 308     -25.548  -1.659  11.287  1.00 87.32           H  
ATOM   4473  C   PRO A 308     -23.759  -2.089  10.179  1.00 87.32           C  
ATOM   4474  CB  PRO A 308     -24.798   0.197  10.479  1.00 87.32           C  
ATOM   4475  HB2 PRO A 308     -25.687   0.221   9.849  1.00 87.32           H  
ATOM   4476  HB3 PRO A 308     -23.918   0.502   9.912  1.00 87.32           H  
ATOM   4477  O   PRO A 308     -24.323  -2.927   9.478  1.00 87.32           O  
ATOM   4478  CG  PRO A 308     -24.944   1.098  11.702  1.00 87.32           C  
ATOM   4479  HG2 PRO A 308     -25.949   0.999  12.113  1.00 87.32           H  
ATOM   4480  HG3 PRO A 308     -24.727   2.144  11.483  1.00 87.32           H  
ATOM   4481  CD  PRO A 308     -23.934   0.500  12.674  1.00 87.32           C  
ATOM   4482  HD2 PRO A 308     -22.944   0.915  12.486  1.00 87.32           H  
ATOM   4483  HD3 PRO A 308     -24.248   0.712  13.696  1.00 87.32           H  
ATOM   4484  N   ASP A 309     -22.434  -1.932  10.207  1.00 91.08           N  
ATOM   4485  H   ASP A 309     -22.038  -1.225  10.810  1.00 91.08           H  
ATOM   4486  CA  ASP A 309     -21.490  -2.810   9.527  1.00 91.08           C  
ATOM   4487  HA  ASP A 309     -22.044  -3.458   8.848  1.00 91.08           H  
ATOM   4488  C   ASP A 309     -20.732  -3.665  10.567  1.00 91.08           C  
ATOM   4489  CB  ASP A 309     -20.564  -1.950   8.656  1.00 91.08           C  
ATOM   4490  HB2 ASP A 309     -19.931  -1.338   9.298  1.00 91.08           H  
ATOM   4491  HB3 ASP A 309     -21.180  -1.277   8.060  1.00 91.08           H  
ATOM   4492  O   ASP A 309     -20.090  -3.106  11.469  1.00 91.08           O  
ATOM   4493  CG  ASP A 309     -19.688  -2.769   7.704  1.00 91.08           C  
ATOM   4494  OD1 ASP A 309     -19.348  -3.918   8.061  1.00 91.08           O  
ATOM   4495  OD2 ASP A 309     -19.340  -2.205   6.642  1.00 91.08           O  
ATOM   4496  N   PRO A 310     -20.784  -5.010  10.485  1.00 90.18           N  
ATOM   4497  CA  PRO A 310     -20.121  -5.888  11.450  1.00 90.18           C  
ATOM   4498  HA  PRO A 310     -20.527  -5.706  12.445  1.00 90.18           H  
ATOM   4499  C   PRO A 310     -18.600  -5.688  11.513  1.00 90.18           C  
ATOM   4500  CB  PRO A 310     -20.474  -7.312  11.005  1.00 90.18           C  
ATOM   4501  HB2 PRO A 310     -21.388  -7.630  11.506  1.00 90.18           H  
ATOM   4502  HB3 PRO A 310     -19.669  -8.020  11.202  1.00 90.18           H  
ATOM   4503  O   PRO A 310     -17.999  -5.902  12.571  1.00 90.18           O  
ATOM   4504  CG  PRO A 310     -20.742  -7.168   9.507  1.00 90.18           C  
ATOM   4505  HG2 PRO A 310     -19.799  -7.145   8.961  1.00 90.18           H  
ATOM   4506  HG3 PRO A 310     -21.390  -7.958   9.129  1.00 90.18           H  
ATOM   4507  CD  PRO A 310     -21.412  -5.802   9.433  1.00 90.18           C  
ATOM   4508  HD2 PRO A 310     -22.478  -5.895   9.642  1.00 90.18           H  
ATOM   4509  HD3 PRO A 310     -21.262  -5.378   8.440  1.00 90.18           H  
ATOM   4510  N   ASP A 311     -17.965  -5.233  10.431  1.00 91.54           N  
ATOM   4511  H   ASP A 311     -18.492  -5.028   9.594  1.00 91.54           H  
ATOM   4512  CA  ASP A 311     -16.516  -5.019  10.396  1.00 91.54           C  
ATOM   4513  HA  ASP A 311     -16.016  -5.927  10.733  1.00 91.54           H  
ATOM   4514  C   ASP A 311     -16.072  -3.886  11.336  1.00 91.54           C  
ATOM   4515  CB  ASP A 311     -16.093  -4.733   8.948  1.00 91.54           C  
ATOM   4516  HB2 ASP A 311     -15.092  -4.302   8.971  1.00 91.54           H  
ATOM   4517  HB3 ASP A 311     -16.753  -3.984   8.510  1.00 91.54           H  
ATOM   4518  O   ASP A 311     -14.966  -3.912  11.905  1.00 91.54           O  
ATOM   4519  CG  ASP A 311     -16.055  -5.988   8.063  1.00 91.54           C  
ATOM   4520  OD1 ASP A 311     -16.079  -7.110   8.626  1.00 91.54           O  
ATOM   4521  OD2 ASP A 311     -15.857  -5.821   6.842  1.00 91.54           O  
ATOM   4522  N   PHE A 312     -16.976  -2.930  11.560  1.00 91.81           N  
ATOM   4523  H   PHE A 312     -17.875  -3.050  11.115  1.00 91.81           H  
ATOM   4524  CA  PHE A 312     -16.798  -1.721  12.358  1.00 91.81           C  
ATOM   4525  HA  PHE A 312     -15.731  -1.505  12.412  1.00 91.81           H  
ATOM   4526  C   PHE A 312     -17.274  -1.860  13.811  1.00 91.81           C  
ATOM   4527  CB  PHE A 312     -17.468  -0.562  11.621  1.00 91.81           C  
ATOM   4528  HB2 PHE A 312     -18.478  -0.854  11.332  1.00 91.81           H  
ATOM   4529  HB3 PHE A 312     -17.568   0.293  12.290  1.00 91.81           H  
ATOM   4530  O   PHE A 312     -17.299  -0.873  14.552  1.00 91.81           O  
ATOM   4531  CG  PHE A 312     -16.699  -0.126  10.395  1.00 91.81           C  
ATOM   4532  CD1 PHE A 312     -15.724   0.885  10.490  1.00 91.81           C  
ATOM   4533  HD1 PHE A 312     -15.543   1.364  11.441  1.00 91.81           H  
ATOM   4534  CD2 PHE A 312     -16.940  -0.754   9.163  1.00 91.81           C  
ATOM   4535  HD2 PHE A 312     -17.665  -1.551   9.087  1.00 91.81           H  
ATOM   4536  CE1 PHE A 312     -15.011   1.282   9.345  1.00 91.81           C  
ATOM   4537  HE1 PHE A 312     -14.272   2.067   9.410  1.00 91.81           H  
ATOM   4538  CE2 PHE A 312     -16.234  -0.358   8.020  1.00 91.81           C  
ATOM   4539  HE2 PHE A 312     -16.446  -0.844   7.079  1.00 91.81           H  
ATOM   4540  CZ  PHE A 312     -15.278   0.668   8.110  1.00 91.81           C  
ATOM   4541  HZ  PHE A 312     -14.752   0.992   7.224  1.00 91.81           H  
ATOM   4542  N   ALA A 313     -17.569  -3.082  14.259  1.00 89.20           N  
ATOM   4543  H   ALA A 313     -17.600  -3.845  13.597  1.00 89.20           H  
ATOM   4544  CA  ALA A 313     -17.897  -3.354  15.652  1.00 89.20           C  
ATOM   4545  HA  ALA A 313     -18.790  -2.779  15.897  1.00 89.20           H  
ATOM   4546  C   ALA A 313     -16.773  -2.914  16.615  1.00 89.20           C  
ATOM   4547  CB  ALA A 313     -18.245  -4.838  15.803  1.00 89.20           C  
ATOM   4548  HB1 ALA A 313     -19.079  -5.088  15.148  1.00 89.20           H  
ATOM   4549  HB2 ALA A 313     -17.385  -5.452  15.535  1.00 89.20           H  
ATOM   4550  HB3 ALA A 313     -18.527  -5.046  16.835  1.00 89.20           H  
ATOM   4551  O   ALA A 313     -15.574  -3.087  16.347  1.00 89.20           O  
ATOM   4552  N   ASP A 314     -17.185  -2.347  17.753  1.00 88.02           N  
ATOM   4553  H   ASP A 314     -18.181  -2.325  17.919  1.00 88.02           H  
ATOM   4554  CA  ASP A 314     -16.343  -1.865  18.855  1.00 88.02           C  
ATOM   4555  HA  ASP A 314     -17.018  -1.390  19.567  1.00 88.02           H  
ATOM   4556  C   ASP A 314     -15.313  -0.787  18.482  1.00 88.02           C  
ATOM   4557  CB  ASP A 314     -15.686  -3.044  19.595  1.00 88.02           C  
ATOM   4558  HB2 ASP A 314     -15.140  -2.663  20.458  1.00 88.02           H  
ATOM   4559  HB3 ASP A 314     -14.963  -3.526  18.936  1.00 88.02           H  
ATOM   4560  O   ASP A 314     -14.339  -0.575  19.210  1.00 88.02           O  
ATOM   4561  CG  ASP A 314     -16.686  -4.078  20.106  1.00 88.02           C  
ATOM   4562  OD1 ASP A 314     -17.777  -3.659  20.551  1.00 88.02           O  
ATOM   4563  OD2 ASP A 314     -16.304  -5.270  20.095  1.00 88.02           O  
ATOM   4564  N   VAL A 315     -15.458  -0.089  17.355  1.00 91.27           N  
ATOM   4565  H   VAL A 315     -16.259  -0.270  16.766  1.00 91.27           H  
ATOM   4566  CA  VAL A 315     -14.501   0.957  16.979  1.00 91.27           C  
ATOM   4567  HA  VAL A 315     -13.498   0.570  17.159  1.00 91.27           H  
ATOM   4568  C   VAL A 315     -14.679   2.197  17.861  1.00 91.27           C  
ATOM   4569  CB  VAL A 315     -14.576   1.284  15.485  1.00 91.27           C  
ATOM   4570  HB  VAL A 315     -15.583   1.602  15.213  1.00 91.27           H  
ATOM   4571  O   VAL A 315     -15.747   2.786  17.926  1.00 91.27           O  
ATOM   4572  CG1 VAL A 315     -13.573   2.391  15.151  1.00 91.27           C  
ATOM   4573 HG11 VAL A 315     -12.596   2.171  15.580  1.00 91.27           H  
ATOM   4574 HG12 VAL A 315     -13.941   3.346  15.528  1.00 91.27           H  
ATOM   4575 HG13 VAL A 315     -13.479   2.448  14.067  1.00 91.27           H  
ATOM   4576  CG2 VAL A 315     -14.166   0.073  14.633  1.00 91.27           C  
ATOM   4577 HG21 VAL A 315     -14.766  -0.795  14.903  1.00 91.27           H  
ATOM   4578 HG22 VAL A 315     -13.114  -0.161  14.796  1.00 91.27           H  
ATOM   4579 HG23 VAL A 315     -14.352   0.297  13.583  1.00 91.27           H  
ATOM   4580  N   ARG A 316     -13.598   2.633  18.520  1.00 90.26           N  
ATOM   4581  H   ARG A 316     -12.757   2.081  18.430  1.00 90.26           H  
ATOM   4582  CA  ARG A 316     -13.573   3.831  19.377  1.00 90.26           C  
ATOM   4583  HA  ARG A 316     -14.585   4.045  19.721  1.00 90.26           H  
ATOM   4584  C   ARG A 316     -13.093   5.073  18.651  1.00 90.26           C  
ATOM   4585  CB  ARG A 316     -12.682   3.558  20.590  1.00 90.26           C  
ATOM   4586  HB2 ARG A 316     -11.665   3.360  20.253  1.00 90.26           H  
ATOM   4587  HB3 ARG A 316     -13.071   2.669  21.085  1.00 90.26           H  
ATOM   4588  O   ARG A 316     -13.569   6.165  18.912  1.00 90.26           O  
ATOM   4589  CG  ARG A 316     -12.695   4.715  21.604  1.00 90.26           C  
ATOM   4590  HG2 ARG A 316     -12.420   5.659  21.132  1.00 90.26           H  
ATOM   4591  HG3 ARG A 316     -13.704   4.818  22.002  1.00 90.26           H  
ATOM   4592  CD  ARG A 316     -11.728   4.466  22.761  1.00 90.26           C  
ATOM   4593  HD2 ARG A 316     -11.938   3.490  23.199  1.00 90.26           H  
ATOM   4594  HD3 ARG A 316     -11.919   5.233  23.512  1.00 90.26           H  
ATOM   4595  NE  ARG A 316     -10.319   4.532  22.321  1.00 90.26           N  
ATOM   4596  HE  ARG A 316     -10.147   4.347  21.343  1.00 90.26           H  
ATOM   4597  NH1 ARG A 316      -9.391   5.048  24.355  1.00 90.26           N  
ATOM   4598 HH11 ARG A 316      -8.582   5.260  24.920  1.00 90.26           H  
ATOM   4599 HH12 ARG A 316     -10.319   5.021  24.753  1.00 90.26           H  
ATOM   4600  NH2 ARG A 316      -8.085   4.866  22.548  1.00 90.26           N  
ATOM   4601 HH21 ARG A 316      -7.277   5.071  23.119  1.00 90.26           H  
ATOM   4602 HH22 ARG A 316      -7.987   4.690  21.559  1.00 90.26           H  
ATOM   4603  CZ  ARG A 316      -9.274   4.813  23.076  1.00 90.26           C  
ATOM   4604  N   VAL A 317     -12.086   4.937  17.800  1.00 92.03           N  
ATOM   4605  H   VAL A 317     -11.770   4.001  17.590  1.00 92.03           H  
ATOM   4606  CA  VAL A 317     -11.541   6.073  17.046  1.00 92.03           C  
ATOM   4607  HA  VAL A 317     -12.261   6.890  17.049  1.00 92.03           H  
ATOM   4608  C   VAL A 317     -11.343   5.625  15.619  1.00 92.03           C  
ATOM   4609  CB  VAL A 317     -10.216   6.608  17.630  1.00 92.03           C  
ATOM   4610  HB  VAL A 317      -9.444   5.847  17.520  1.00 92.03           H  
ATOM   4611  O   VAL A 317     -10.629   4.647  15.412  1.00 92.03           O  
ATOM   4612  CG1 VAL A 317      -9.735   7.855  16.879  1.00 92.03           C  
ATOM   4613 HG11 VAL A 317     -10.489   8.641  16.929  1.00 92.03           H  
ATOM   4614 HG12 VAL A 317      -9.545   7.622  15.832  1.00 92.03           H  
ATOM   4615 HG13 VAL A 317      -8.804   8.221  17.313  1.00 92.03           H  
ATOM   4616  CG2 VAL A 317     -10.331   6.952  19.121  1.00 92.03           C  
ATOM   4617 HG21 VAL A 317     -10.493   6.042  19.698  1.00 92.03           H  
ATOM   4618 HG22 VAL A 317     -11.172   7.629  19.272  1.00 92.03           H  
ATOM   4619 HG23 VAL A 317      -9.416   7.432  19.466  1.00 92.03           H  
ATOM   4620  N   LEU A 318     -11.932   6.344  14.669  1.00 92.85           N  
ATOM   4621  H   LEU A 318     -12.500   7.126  14.961  1.00 92.85           H  
ATOM   4622  CA  LEU A 318     -11.629   6.254  13.246  1.00 92.85           C  
ATOM   4623  HA  LEU A 318     -11.000   5.385  13.053  1.00 92.85           H  
ATOM   4624  C   LEU A 318     -10.844   7.491  12.833  1.00 92.85           C  
ATOM   4625  CB  LEU A 318     -12.920   6.142  12.416  1.00 92.85           C  
ATOM   4626  HB2 LEU A 318     -13.630   6.887  12.773  1.00 92.85           H  
ATOM   4627  HB3 LEU A 318     -12.690   6.379  11.377  1.00 92.85           H  
ATOM   4628  O   LEU A 318     -11.338   8.615  12.884  1.00 92.85           O  
ATOM   4629  CG  LEU A 318     -13.583   4.761  12.454  1.00 92.85           C  
ATOM   4630  HG  LEU A 318     -13.783   4.506  13.494  1.00 92.85           H  
ATOM   4631  CD1 LEU A 318     -14.907   4.801  11.700  1.00 92.85           C  
ATOM   4632 HD11 LEU A 318     -14.745   5.027  10.646  1.00 92.85           H  
ATOM   4633 HD12 LEU A 318     -15.407   3.835  11.774  1.00 92.85           H  
ATOM   4634 HD13 LEU A 318     -15.567   5.557  12.126  1.00 92.85           H  
ATOM   4635  CD2 LEU A 318     -12.707   3.681  11.807  1.00 92.85           C  
ATOM   4636 HD21 LEU A 318     -11.818   3.503  12.411  1.00 92.85           H  
ATOM   4637 HD22 LEU A 318     -13.269   2.749  11.738  1.00 92.85           H  
ATOM   4638 HD23 LEU A 318     -12.419   3.985  10.800  1.00 92.85           H  
ATOM   4639  N   ASN A 319      -9.611   7.287  12.390  1.00 92.50           N  
ATOM   4640  H   ASN A 319      -9.238   6.349  12.391  1.00 92.50           H  
ATOM   4641  CA  ASN A 319      -8.790   8.384  11.910  1.00 92.50           C  
ATOM   4642  HA  ASN A 319      -8.887   9.189  12.639  1.00 92.50           H  
ATOM   4643  C   ASN A 319      -9.304   8.934  10.566  1.00 92.50           C  
ATOM   4644  CB  ASN A 319      -7.318   7.941  11.878  1.00 92.50           C  
ATOM   4645  HB2 ASN A 319      -7.236   7.010  11.317  1.00 92.50           H  
ATOM   4646  HB3 ASN A 319      -6.718   8.698  11.374  1.00 92.50           H  
ATOM   4647  O   ASN A 319     -10.052   8.276   9.834  1.00 92.50           O  
ATOM   4648  CG  ASN A 319      -6.739   7.752  13.273  1.00 92.50           C  
ATOM   4649  ND2 ASN A 319      -5.669   7.008  13.407  1.00 92.50           N  
ATOM   4650 HD21 ASN A 319      -5.342   6.903  14.357  1.00 92.50           H  
ATOM   4651 HD22 ASN A 319      -5.283   6.514  12.615  1.00 92.50           H  
ATOM   4652  OD1 ASN A 319      -7.186   8.307  14.258  1.00 92.50           O  
ATOM   4653  N   ARG A 320      -8.862  10.152  10.230  1.00 91.60           N  
ATOM   4654  H   ARG A 320      -8.301  10.653  10.904  1.00 91.60           H  
ATOM   4655  CA  ARG A 320      -9.120  10.793   8.935  1.00 91.60           C  
ATOM   4656  HA  ARG A 320     -10.195  10.943   8.842  1.00 91.60           H  
ATOM   4657  C   ARG A 320      -8.675   9.913   7.762  1.00 91.60           C  
ATOM   4658  CB  ARG A 320      -8.447  12.175   8.881  1.00 91.60           C  
ATOM   4659  HB2 ARG A 320      -8.773  12.684   7.973  1.00 91.60           H  
ATOM   4660  HB3 ARG A 320      -8.786  12.768   9.730  1.00 91.60           H  
ATOM   4661  O   ARG A 320      -7.755   9.104   7.904  1.00 91.60           O  
ATOM   4662  CG  ARG A 320      -6.911  12.100   8.886  1.00 91.60           C  
ATOM   4663  HG2 ARG A 320      -6.561  11.511   8.038  1.00 91.60           H  
ATOM   4664  HG3 ARG A 320      -6.569  11.636   9.811  1.00 91.60           H  
ATOM   4665  CD  ARG A 320      -6.315  13.502   8.774  1.00 91.60           C  
ATOM   4666  HD2 ARG A 320      -6.700  14.112   9.591  1.00 91.60           H  
ATOM   4667  HD3 ARG A 320      -6.637  13.942   7.830  1.00 91.60           H  
ATOM   4668  NE  ARG A 320      -4.842  13.460   8.830  1.00 91.60           N  
ATOM   4669  HE  ARG A 320      -4.422  12.543   8.883  1.00 91.60           H  
ATOM   4670  NH1 ARG A 320      -4.520  15.726   8.676  1.00 91.60           N  
ATOM   4671 HH11 ARG A 320      -3.932  16.547   8.682  1.00 91.60           H  
ATOM   4672 HH12 ARG A 320      -5.517  15.847   8.574  1.00 91.60           H  
ATOM   4673  NH2 ARG A 320      -2.763  14.377   8.964  1.00 91.60           N  
ATOM   4674 HH21 ARG A 320      -2.398  13.465   9.200  1.00 91.60           H  
ATOM   4675 HH22 ARG A 320      -2.202  15.213   9.044  1.00 91.60           H  
ATOM   4676  CZ  ARG A 320      -4.051  14.517   8.816  1.00 91.60           C  
ATOM   4677  N   ALA A 321      -9.294  10.122   6.604  1.00 91.63           N  
ATOM   4678  H   ALA A 321      -9.995  10.848   6.549  1.00 91.63           H  
ATOM   4679  CA  ALA A 321      -8.935   9.431   5.374  1.00 91.63           C  
ATOM   4680  HA  ALA A 321      -8.976   8.356   5.552  1.00 91.63           H  
ATOM   4681  C   ALA A 321      -7.503   9.772   4.925  1.00 91.63           C  
ATOM   4682  CB  ALA A 321      -9.972   9.768   4.298  1.00 91.63           C  
ATOM   4683  HB1 ALA A 321      -9.715   9.263   3.367  1.00 91.63           H  
ATOM   4684  HB2 ALA A 321     -10.963   9.440   4.614  1.00 91.63           H  
ATOM   4685  HB3 ALA A 321      -9.989  10.843   4.116  1.00 91.63           H  
ATOM   4686  O   ALA A 321      -7.062  10.922   4.985  1.00 91.63           O  
ATOM   4687  N   VAL A 322      -6.777   8.756   4.465  1.00 90.92           N  
ATOM   4688  H   VAL A 322      -7.169   7.828   4.532  1.00 90.92           H  
ATOM   4689  CA  VAL A 322      -5.462   8.873   3.836  1.00 90.92           C  
ATOM   4690  HA  VAL A 322      -5.229   9.927   3.681  1.00 90.92           H  
ATOM   4691  C   VAL A 322      -5.535   8.196   2.478  1.00 90.92           C  
ATOM   4692  CB  VAL A 322      -4.354   8.258   4.715  1.00 90.92           C  
ATOM   4693  HB  VAL A 322      -4.551   7.197   4.874  1.00 90.92           H  
ATOM   4694  O   VAL A 322      -5.874   7.022   2.388  1.00 90.92           O  
ATOM   4695  CG1 VAL A 322      -2.975   8.410   4.056  1.00 90.92           C  
ATOM   4696 HG11 VAL A 322      -2.764   9.462   3.864  1.00 90.92           H  
ATOM   4697 HG12 VAL A 322      -2.952   7.866   3.112  1.00 90.92           H  
ATOM   4698 HG13 VAL A 322      -2.206   7.994   4.708  1.00 90.92           H  
ATOM   4699  CG2 VAL A 322      -4.294   8.958   6.081  1.00 90.92           C  
ATOM   4700 HG21 VAL A 322      -5.198   8.729   6.645  1.00 90.92           H  
ATOM   4701 HG22 VAL A 322      -3.431   8.610   6.649  1.00 90.92           H  
ATOM   4702 HG23 VAL A 322      -4.229  10.037   5.941  1.00 90.92           H  
ATOM   4703  N   PHE A 323      -5.207   8.930   1.422  1.00 89.76           N  
ATOM   4704  H   PHE A 323      -4.965   9.903   1.547  1.00 89.76           H  
ATOM   4705  CA  PHE A 323      -5.148   8.387   0.069  1.00 89.76           C  
ATOM   4706  HA  PHE A 323      -5.903   7.607  -0.037  1.00 89.76           H  
ATOM   4707  C   PHE A 323      -3.776   7.765  -0.176  1.00 89.76           C  
ATOM   4708  CB  PHE A 323      -5.477   9.483  -0.946  1.00 89.76           C  
ATOM   4709  HB2 PHE A 323      -4.743  10.285  -0.866  1.00 89.76           H  
ATOM   4710  HB3 PHE A 323      -5.401   9.066  -1.950  1.00 89.76           H  
ATOM   4711  O   PHE A 323      -2.749   8.393   0.098  1.00 89.76           O  
ATOM   4712  CG  PHE A 323      -6.867  10.054  -0.760  1.00 89.76           C  
ATOM   4713  CD1 PHE A 323      -7.967   9.434  -1.379  1.00 89.76           C  
ATOM   4714  HD1 PHE A 323      -7.818   8.573  -2.013  1.00 89.76           H  
ATOM   4715  CD2 PHE A 323      -7.070  11.187   0.053  1.00 89.76           C  
ATOM   4716  HD2 PHE A 323      -6.230  11.679   0.521  1.00 89.76           H  
ATOM   4717  CE1 PHE A 323      -9.264   9.943  -1.185  1.00 89.76           C  
ATOM   4718  HE1 PHE A 323     -10.108   9.481  -1.675  1.00 89.76           H  
ATOM   4719  CE2 PHE A 323      -8.368  11.688   0.254  1.00 89.76           C  
ATOM   4720  HE2 PHE A 323      -8.526  12.561   0.870  1.00 89.76           H  
ATOM   4721  CZ  PHE A 323      -9.465  11.064  -0.364  1.00 89.76           C  
ATOM   4722  HZ  PHE A 323     -10.461  11.457  -0.223  1.00 89.76           H  
ATOM   4723  N   GLN A 324      -3.758   6.529  -0.664  1.00 85.65           N  
ATOM   4724  H   GLN A 324      -4.638   6.069  -0.849  1.00 85.65           H  
ATOM   4725  CA  GLN A 324      -2.540   5.772  -0.939  1.00 85.65           C  
ATOM   4726  HA  GLN A 324      -1.700   6.462  -1.018  1.00 85.65           H  
ATOM   4727  C   GLN A 324      -2.638   5.032  -2.267  1.00 85.65           C  
ATOM   4728  CB  GLN A 324      -2.247   4.780   0.197  1.00 85.65           C  
ATOM   4729  HB2 GLN A 324      -1.305   4.277  -0.021  1.00 85.65           H  
ATOM   4730  HB3 GLN A 324      -3.036   4.030   0.253  1.00 85.65           H  
ATOM   4731  O   GLN A 324      -3.729   4.735  -2.748  1.00 85.65           O  
ATOM   4732  CG  GLN A 324      -2.131   5.497   1.544  1.00 85.65           C  
ATOM   4733  HG2 GLN A 324      -1.636   6.456   1.388  1.00 85.65           H  
ATOM   4734  HG3 GLN A 324      -3.126   5.681   1.951  1.00 85.65           H  
ATOM   4735  CD  GLN A 324      -1.323   4.717   2.558  1.00 85.65           C  
ATOM   4736  NE2 GLN A 324      -0.488   5.419   3.294  1.00 85.65           N  
ATOM   4737 HE21 GLN A 324      -0.405   6.411   3.127  1.00 85.65           H  
ATOM   4738 HE22 GLN A 324       0.089   4.910   3.948  1.00 85.65           H  
ATOM   4739  OE1 GLN A 324      -1.373   3.505   2.677  1.00 85.65           O  
ATOM   4740  N   ALA A 325      -1.485   4.700  -2.842  1.00 83.53           N  
ATOM   4741  H   ALA A 325      -0.614   4.935  -2.387  1.00 83.53           H  
ATOM   4742  CA  ALA A 325      -1.437   3.733  -3.923  1.00 83.53           C  
ATOM   4743  HA  ALA A 325      -2.227   3.967  -4.637  1.00 83.53           H  
ATOM   4744  C   ALA A 325      -1.688   2.325  -3.354  1.00 83.53           C  
ATOM   4745  CB  ALA A 325      -0.099   3.853  -4.659  1.00 83.53           C  
ATOM   4746  HB1 ALA A 325      -0.069   3.125  -5.470  1.00 83.53           H  
ATOM   4747  HB2 ALA A 325       0.006   4.853  -5.078  1.00 83.53           H  
ATOM   4748  HB3 ALA A 325       0.725   3.651  -3.975  1.00 83.53           H  
ATOM   4749  O   ALA A 325      -1.077   1.917  -2.365  1.00 83.53           O  
ATOM   4750  N   ASN A 326      -2.602   1.590  -3.974  1.00 84.35           N  
ATOM   4751  H   ASN A 326      -3.049   2.000  -4.781  1.00 84.35           H  
ATOM   4752  CA  ASN A 326      -2.803   0.166  -3.749  1.00 84.35           C  
ATOM   4753  HA  ASN A 326      -2.940  -0.007  -2.681  1.00 84.35           H  
ATOM   4754  C   ASN A 326      -1.554  -0.590  -4.250  1.00 84.35           C  
ATOM   4755  CB  ASN A 326      -4.097  -0.223  -4.496  1.00 84.35           C  
ATOM   4756  HB2 ASN A 326      -4.902   0.427  -4.154  1.00 84.35           H  
ATOM   4757  HB3 ASN A 326      -3.960  -0.042  -5.562  1.00 84.35           H  
ATOM   4758  O   ASN A 326      -1.022  -0.213  -5.297  1.00 84.35           O  
ATOM   4759  CG  ASN A 326      -4.567  -1.659  -4.333  1.00 84.35           C  
ATOM   4760  ND2 ASN A 326      -5.790  -1.928  -4.705  1.00 84.35           N  
ATOM   4761 HD21 ASN A 326      -6.200  -2.804  -4.414  1.00 84.35           H  
ATOM   4762 HD22 ASN A 326      -6.424  -1.177  -4.935  1.00 84.35           H  
ATOM   4763  OD1 ASN A 326      -3.855  -2.554  -3.921  1.00 84.35           O  
ATOM   4764  N   PRO A 327      -1.111  -1.675  -3.585  1.00 79.55           N  
ATOM   4765  CA  PRO A 327      -0.112  -2.598  -4.133  1.00 79.55           C  
ATOM   4766  HA  PRO A 327       0.872  -2.134  -4.063  1.00 79.55           H  
ATOM   4767  C   PRO A 327      -0.350  -3.022  -5.593  1.00 79.55           C  
ATOM   4768  CB  PRO A 327      -0.166  -3.813  -3.204  1.00 79.55           C  
ATOM   4769  HB2 PRO A 327       0.790  -4.335  -3.171  1.00 79.55           H  
ATOM   4770  HB3 PRO A 327      -0.959  -4.491  -3.519  1.00 79.55           H  
ATOM   4771  O   PRO A 327       0.599  -3.287  -6.317  1.00 79.55           O  
ATOM   4772  CG  PRO A 327      -0.528  -3.206  -1.850  1.00 79.55           C  
ATOM   4773  HG2 PRO A 327       0.375  -2.832  -1.368  1.00 79.55           H  
ATOM   4774  HG3 PRO A 327      -1.034  -3.925  -1.206  1.00 79.55           H  
ATOM   4775  CD  PRO A 327      -1.434  -2.030  -2.206  1.00 79.55           C  
ATOM   4776  HD2 PRO A 327      -2.476  -2.331  -2.090  1.00 79.55           H  
ATOM   4777  HD3 PRO A 327      -1.225  -1.194  -1.539  1.00 79.55           H  
ATOM   4778  N   ARG A 328      -1.609  -3.042  -6.052  1.00 81.32           N  
ATOM   4779  H   ARG A 328      -2.344  -2.857  -5.385  1.00 81.32           H  
ATOM   4780  CA  ARG A 328      -1.982  -3.350  -7.447  1.00 81.32           C  
ATOM   4781  HA  ARG A 328      -1.271  -4.076  -7.840  1.00 81.32           H  
ATOM   4782  C   ARG A 328      -1.886  -2.165  -8.424  1.00 81.32           C  
ATOM   4783  CB  ARG A 328      -3.379  -3.988  -7.476  1.00 81.32           C  
ATOM   4784  HB2 ARG A 328      -3.661  -4.180  -8.511  1.00 81.32           H  
ATOM   4785  HB3 ARG A 328      -4.103  -3.294  -7.048  1.00 81.32           H  
ATOM   4786  O   ARG A 328      -2.290  -2.289  -9.571  1.00 81.32           O  
ATOM   4787  CG  ARG A 328      -3.424  -5.319  -6.716  1.00 81.32           C  
ATOM   4788  HG2 ARG A 328      -3.202  -5.157  -5.661  1.00 81.32           H  
ATOM   4789  HG3 ARG A 328      -2.687  -6.002  -7.139  1.00 81.32           H  
ATOM   4790  CD  ARG A 328      -4.820  -5.934  -6.844  1.00 81.32           C  
ATOM   4791  HD2 ARG A 328      -5.544  -5.234  -6.427  1.00 81.32           H  
ATOM   4792  HD3 ARG A 328      -5.045  -6.083  -7.900  1.00 81.32           H  
ATOM   4793  NE  ARG A 328      -4.906  -7.226  -6.138  1.00 81.32           N  
ATOM   4794  HE  ARG A 328      -4.033  -7.679  -5.909  1.00 81.32           H  
ATOM   4795  NH1 ARG A 328      -7.197  -7.405  -6.154  1.00 81.32           N  
ATOM   4796 HH11 ARG A 328      -8.038  -7.922  -5.943  1.00 81.32           H  
ATOM   4797 HH12 ARG A 328      -7.258  -6.547  -6.684  1.00 81.32           H  
ATOM   4798  NH2 ARG A 328      -5.974  -9.022  -5.227  1.00 81.32           N  
ATOM   4799 HH21 ARG A 328      -5.085  -9.454  -5.019  1.00 81.32           H  
ATOM   4800 HH22 ARG A 328      -6.830  -9.524  -5.042  1.00 81.32           H  
ATOM   4801  CZ  ARG A 328      -6.021  -7.875  -5.844  1.00 81.32           C  
ATOM   4802  N   GLY A 329      -1.408  -1.002  -7.984  1.00 77.74           N  
ATOM   4803  H   GLY A 329      -1.063  -0.961  -7.035  1.00 77.74           H  
ATOM   4804  CA  GLY A 329      -1.259   0.197  -8.820  1.00 77.74           C  
ATOM   4805  HA2 GLY A 329      -0.433   0.786  -8.422  1.00 77.74           H  
ATOM   4806  HA3 GLY A 329      -1.008  -0.103  -9.837  1.00 77.74           H  
ATOM   4807  C   GLY A 329      -2.486   1.115  -8.894  1.00 77.74           C  
ATOM   4808  O   GLY A 329      -2.445   2.102  -9.620  1.00 77.74           O  
ATOM   4809  N   GLY A 330      -3.546   0.822  -8.139  1.00 83.73           N  
ATOM   4810  H   GLY A 330      -3.501  -0.026  -7.592  1.00 83.73           H  
ATOM   4811  CA  GLY A 330      -4.747   1.657  -8.034  1.00 83.73           C  
ATOM   4812  HA2 GLY A 330      -5.593   1.003  -7.824  1.00 83.73           H  
ATOM   4813  HA3 GLY A 330      -4.932   2.151  -8.988  1.00 83.73           H  
ATOM   4814  C   GLY A 330      -4.694   2.729  -6.936  1.00 83.73           C  
ATOM   4815  O   GLY A 330      -3.725   2.809  -6.187  1.00 83.73           O  
ATOM   4816  N   VAL A 331      -5.760   3.521  -6.787  1.00 88.53           N  
ATOM   4817  H   VAL A 331      -6.535   3.380  -7.419  1.00 88.53           H  
ATOM   4818  CA  VAL A 331      -5.940   4.462  -5.664  1.00 88.53           C  
ATOM   4819  HA  VAL A 331      -4.962   4.675  -5.232  1.00 88.53           H  
ATOM   4820  C   VAL A 331      -6.801   3.821  -4.576  1.00 88.53           C  
ATOM   4821  CB  VAL A 331      -6.527   5.816  -6.112  1.00 88.53           C  
ATOM   4822  HB  VAL A 331      -7.536   5.665  -6.496  1.00 88.53           H  
ATOM   4823  O   VAL A 331      -7.875   3.286  -4.847  1.00 88.53           O  
ATOM   4824  CG1 VAL A 331      -6.582   6.813  -4.942  1.00 88.53           C  
ATOM   4825 HG11 VAL A 331      -5.582   6.976  -4.541  1.00 88.53           H  
ATOM   4826 HG12 VAL A 331      -6.987   7.763  -5.290  1.00 88.53           H  
ATOM   4827 HG13 VAL A 331      -7.230   6.439  -4.149  1.00 88.53           H  
ATOM   4828  CG2 VAL A 331      -5.672   6.457  -7.213  1.00 88.53           C  
ATOM   4829 HG21 VAL A 331      -4.645   6.583  -6.870  1.00 88.53           H  
ATOM   4830 HG22 VAL A 331      -5.677   5.830  -8.104  1.00 88.53           H  
ATOM   4831 HG23 VAL A 331      -6.085   7.429  -7.486  1.00 88.53           H  
ATOM   4832  N   ARG A 332      -6.329   3.903  -3.332  1.00 90.96           N  
ATOM   4833  H   ARG A 332      -5.434   4.354  -3.208  1.00 90.96           H  
ATOM   4834  CA  ARG A 332      -6.954   3.358  -2.126  1.00 90.96           C  
ATOM   4835  HA  ARG A 332      -7.913   2.907  -2.379  1.00 90.96           H  
ATOM   4836  C   ARG A 332      -7.206   4.467  -1.111  1.00 90.96           C  
ATOM   4837  CB  ARG A 332      -6.037   2.258  -1.573  1.00 90.96           C  
ATOM   4838  HB2 ARG A 332      -5.972   1.473  -2.326  1.00 90.96           H  
ATOM   4839  HB3 ARG A 332      -5.038   2.667  -1.423  1.00 90.96           H  
ATOM   4840  O   ARG A 332      -6.323   5.284  -0.846  1.00 90.96           O  
ATOM   4841  CG  ARG A 332      -6.513   1.647  -0.245  1.00 90.96           C  
ATOM   4842  HG2 ARG A 332      -6.461   2.401   0.540  1.00 90.96           H  
ATOM   4843  HG3 ARG A 332      -7.545   1.313  -0.346  1.00 90.96           H  
ATOM   4844  CD  ARG A 332      -5.616   0.462   0.150  1.00 90.96           C  
ATOM   4845  HD2 ARG A 332      -5.821   0.177   1.182  1.00 90.96           H  
ATOM   4846  HD3 ARG A 332      -4.571   0.762   0.077  1.00 90.96           H  
ATOM   4847  NE  ARG A 332      -5.875  -0.675  -0.739  1.00 90.96           N  
ATOM   4848  HE  ARG A 332      -6.526  -0.495  -1.490  1.00 90.96           H  
ATOM   4849  NH1 ARG A 332      -4.869  -2.421   0.362  1.00 90.96           N  
ATOM   4850 HH11 ARG A 332      -4.800  -3.420   0.499  1.00 90.96           H  
ATOM   4851 HH12 ARG A 332      -4.327  -1.775   0.918  1.00 90.96           H  
ATOM   4852  NH2 ARG A 332      -6.125  -2.803  -1.431  1.00 90.96           N  
ATOM   4853 HH21 ARG A 332      -6.830  -2.475  -2.075  1.00 90.96           H  
ATOM   4854 HH22 ARG A 332      -6.016  -3.800  -1.313  1.00 90.96           H  
ATOM   4855  CZ  ARG A 332      -5.614  -1.954  -0.593  1.00 90.96           C  
ATOM   4856  N   VAL A 333      -8.392   4.465  -0.514  1.00 92.52           N  
ATOM   4857  H   VAL A 333      -9.055   3.756  -0.789  1.00 92.52           H  
ATOM   4858  CA  VAL A 333      -8.723   5.288   0.654  1.00 92.52           C  
ATOM   4859  HA  VAL A 333      -8.037   6.134   0.703  1.00 92.52           H  
ATOM   4860  C   VAL A 333      -8.539   4.446   1.901  1.00 92.52           C  
ATOM   4861  CB  VAL A 333     -10.153   5.849   0.584  1.00 92.52           C  
ATOM   4862  HB  VAL A 333     -10.879   5.038   0.622  1.00 92.52           H  
ATOM   4863  O   VAL A 333      -9.147   3.391   2.031  1.00 92.52           O  
ATOM   4864  CG1 VAL A 333     -10.419   6.809   1.751  1.00 92.52           C  
ATOM   4865 HG11 VAL A 333     -11.427   7.214   1.663  1.00 92.52           H  
ATOM   4866 HG12 VAL A 333      -9.701   7.629   1.722  1.00 92.52           H  
ATOM   4867 HG13 VAL A 333     -10.347   6.284   2.703  1.00 92.52           H  
ATOM   4868  CG2 VAL A 333     -10.336   6.618  -0.723  1.00 92.52           C  
ATOM   4869 HG21 VAL A 333     -10.436   5.903  -1.540  1.00 92.52           H  
ATOM   4870 HG22 VAL A 333      -9.469   7.252  -0.905  1.00 92.52           H  
ATOM   4871 HG23 VAL A 333     -11.236   7.232  -0.688  1.00 92.52           H  
ATOM   4872  N   SER A 334      -7.718   4.928   2.824  1.00 93.15           N  
ATOM   4873  H   SER A 334      -7.204   5.767   2.596  1.00 93.15           H  
ATOM   4874  CA  SER A 334      -7.308   4.221   4.032  1.00 93.15           C  
ATOM   4875  HA  SER A 334      -7.761   3.231   4.067  1.00 93.15           H  
ATOM   4876  C   SER A 334      -7.710   4.993   5.285  1.00 93.15           C  
ATOM   4877  CB  SER A 334      -5.789   4.055   3.991  1.00 93.15           C  
ATOM   4878  HB2 SER A 334      -5.421   3.808   4.987  1.00 93.15           H  
ATOM   4879  HB3 SER A 334      -5.318   4.990   3.690  1.00 93.15           H  
ATOM   4880  O   SER A 334      -7.449   6.192   5.391  1.00 93.15           O  
ATOM   4881  OG  SER A 334      -5.436   3.035   3.082  1.00 93.15           O  
ATOM   4882  HG  SER A 334      -5.278   2.269   3.638  1.00 93.15           H  
ATOM   4883  N   ARG A 335      -8.294   4.313   6.274  1.00 92.99           N  
ATOM   4884  H   ARG A 335      -8.508   3.340   6.106  1.00 92.99           H  
ATOM   4885  CA  ARG A 335      -8.545   4.847   7.622  1.00 92.99           C  
ATOM   4886  HA  ARG A 335      -7.996   5.781   7.743  1.00 92.99           H  
ATOM   4887  C   ARG A 335      -8.035   3.864   8.666  1.00 92.99           C  
ATOM   4888  CB  ARG A 335     -10.037   5.147   7.847  1.00 92.99           C  
ATOM   4889  HB2 ARG A 335     -10.174   5.444   8.887  1.00 92.99           H  
ATOM   4890  HB3 ARG A 335     -10.612   4.236   7.684  1.00 92.99           H  
ATOM   4891  O   ARG A 335      -8.230   2.658   8.559  1.00 92.99           O  
ATOM   4892  CG  ARG A 335     -10.586   6.271   6.953  1.00 92.99           C  
ATOM   4893  HG2 ARG A 335     -10.498   5.990   5.904  1.00 92.99           H  
ATOM   4894  HG3 ARG A 335     -10.018   7.184   7.134  1.00 92.99           H  
ATOM   4895  CD  ARG A 335     -12.062   6.523   7.290  1.00 92.99           C  
ATOM   4896  HD2 ARG A 335     -12.602   5.579   7.222  1.00 92.99           H  
ATOM   4897  HD3 ARG A 335     -12.135   6.857   8.325  1.00 92.99           H  
ATOM   4898  NE  ARG A 335     -12.714   7.481   6.371  1.00 92.99           N  
ATOM   4899  HE  ARG A 335     -13.042   7.107   5.492  1.00 92.99           H  
ATOM   4900  NH1 ARG A 335     -12.897   9.240   7.821  1.00 92.99           N  
ATOM   4901 HH11 ARG A 335     -12.345   8.736   8.500  1.00 92.99           H  
ATOM   4902 HH12 ARG A 335     -13.290  10.143   8.047  1.00 92.99           H  
ATOM   4903  NH2 ARG A 335     -13.855   9.375   5.807  1.00 92.99           N  
ATOM   4904 HH21 ARG A 335     -14.175   8.943   4.952  1.00 92.99           H  
ATOM   4905 HH22 ARG A 335     -14.199  10.300   6.019  1.00 92.99           H  
ATOM   4906  CZ  ARG A 335     -13.151   8.691   6.666  1.00 92.99           C  
ATOM   4907  N   LEU A 336      -7.392   4.383   9.707  1.00 94.18           N  
ATOM   4908  H   LEU A 336      -7.324   5.389   9.767  1.00 94.18           H  
ATOM   4909  CA  LEU A 336      -6.966   3.570  10.843  1.00 94.18           C  
ATOM   4910  HA  LEU A 336      -6.907   2.527  10.530  1.00 94.18           H  
ATOM   4911  C   LEU A 336      -8.008   3.664  11.956  1.00 94.18           C  
ATOM   4912  CB  LEU A 336      -5.567   4.007  11.298  1.00 94.18           C  
ATOM   4913  HB2 LEU A 336      -4.901   4.011  10.435  1.00 94.18           H  
ATOM   4914  HB3 LEU A 336      -5.634   5.025  11.682  1.00 94.18           H  
ATOM   4915  O   LEU A 336      -8.283   4.757  12.448  1.00 94.18           O  
ATOM   4916  CG  LEU A 336      -4.959   3.088  12.371  1.00 94.18           C  
ATOM   4917  HG  LEU A 336      -5.691   2.891  13.154  1.00 94.18           H  
ATOM   4918  CD1 LEU A 336      -4.499   1.765  11.761  1.00 94.18           C  
ATOM   4919 HD11 LEU A 336      -5.327   1.258  11.265  1.00 94.18           H  
ATOM   4920 HD12 LEU A 336      -4.142   1.112  12.558  1.00 94.18           H  
ATOM   4921 HD13 LEU A 336      -3.698   1.928  11.041  1.00 94.18           H  
ATOM   4922  CD2 LEU A 336      -3.743   3.760  13.009  1.00 94.18           C  
ATOM   4923 HD21 LEU A 336      -3.002   3.997  12.246  1.00 94.18           H  
ATOM   4924 HD22 LEU A 336      -3.298   3.085  13.740  1.00 94.18           H  
ATOM   4925 HD23 LEU A 336      -4.050   4.672  13.521  1.00 94.18           H  
ATOM   4926  N   GLY A 337      -8.557   2.523  12.353  1.00 94.08           N  
ATOM   4927  H   GLY A 337      -8.286   1.671  11.883  1.00 94.08           H  
ATOM   4928  CA  GLY A 337      -9.460   2.391  13.482  1.00 94.08           C  
ATOM   4929  HA2 GLY A 337      -9.870   3.372  13.718  1.00 94.08           H  
ATOM   4930  HA3 GLY A 337     -10.295   1.744  13.212  1.00 94.08           H  
ATOM   4931  C   GLY A 337      -8.779   1.790  14.704  1.00 94.08           C  
ATOM   4932  O   GLY A 337      -7.980   0.865  14.581  1.00 94.08           O  
ATOM   4933  N   THR A 338      -9.119   2.274  15.895  1.00 93.93           N  
ATOM   4934  H   THR A 338      -9.794   3.025  15.909  1.00 93.93           H  
ATOM   4935  CA  THR A 338      -8.775   1.601  17.158  1.00 93.93           C  
ATOM   4936  HA  THR A 338      -8.080   0.785  16.960  1.00 93.93           H  
ATOM   4937  C   THR A 338     -10.030   0.980  17.745  1.00 93.93           C  
ATOM   4938  CB  THR A 338      -8.071   2.519  18.171  1.00 93.93           C
[truncated: 210,933 more chars]
