# Supplementary material for: Widespread Horizontal Gene Transfer Among Animal Viruses
Source: bioRxiv. 2024 Mar 26:2024.03.25.586562. Preprint. [Version 2] doi: 10.1101/2024.03.25.586562 (PMC11071296; doi:10.1101/2024.03.25.586562)
Supplement: Supplement 7 [file media-7.zip › File7_PDB/Adeno37597_Terminal.pdb]

ATOM      1  N   MET A   1      25.798   2.482  -0.943  1.00 68.45           N  
ATOM      2  H   MET A   1      24.961   3.018  -1.124  1.00 68.45           H  
ATOM      3  H2  MET A   1      26.603   3.062  -1.135  1.00 68.45           H  
ATOM      4  H3  MET A   1      25.826   2.210   0.029  1.00 68.45           H  
ATOM      5  CA  MET A   1      25.843   1.288  -1.814  1.00 68.45           C  
ATOM      6  HA  MET A   1      25.825   1.620  -2.852  1.00 68.45           H  
ATOM      7  C   MET A   1      24.608   0.415  -1.666  1.00 68.45           C  
ATOM      8  CB  MET A   1      27.138   0.494  -1.614  1.00 68.45           C  
ATOM      9  HB2 MET A   1      27.041  -0.486  -2.081  1.00 68.45           H  
ATOM     10  HB3 MET A   1      27.339   0.354  -0.552  1.00 68.45           H  
ATOM     11  O   MET A   1      23.889   0.258  -2.640  1.00 68.45           O  
ATOM     12  CG  MET A   1      28.299   1.245  -2.271  1.00 68.45           C  
ATOM     13  HG2 MET A   1      28.451   2.197  -1.762  1.00 68.45           H  
ATOM     14  HG3 MET A   1      29.211   0.659  -2.156  1.00 68.45           H  
ATOM     15  SD  MET A   1      28.039   1.570  -4.033  1.00 68.45           S  
ATOM     16  CE  MET A   1      28.159  -0.131  -4.655  1.00 68.45           C  
ATOM     17  HE1 MET A   1      28.995  -0.643  -4.178  1.00 68.45           H  
ATOM     18  HE2 MET A   1      28.324  -0.114  -5.733  1.00 68.45           H  
ATOM     19  HE3 MET A   1      27.238  -0.676  -4.449  1.00 68.45           H  
ATOM     20  N   GLU A   2      24.303  -0.095  -0.473  1.00 76.81           N  
ATOM     21  H   GLU A   2      24.955  -0.050   0.296  1.00 76.81           H  
ATOM     22  CA  GLU A   2      23.164  -1.006  -0.271  1.00 76.81           C  
ATOM     23  HA  GLU A   2      23.319  -1.907  -0.864  1.00 76.81           H  
ATOM     24  C   GLU A   2      21.805  -0.417  -0.687  1.00 76.81           C  
ATOM     25  CB  GLU A   2      23.167  -1.405   1.201  1.00 76.81           C  
ATOM     26  HB2 GLU A   2      24.179  -1.710   1.465  1.00 76.81           H  
ATOM     27  HB3 GLU A   2      22.890  -0.541   1.805  1.00 76.81           H  
ATOM     28  O   GLU A   2      21.052  -1.070  -1.401  1.00 76.81           O  
ATOM     29  CG  GLU A   2      22.218  -2.571   1.484  1.00 76.81           C  
ATOM     30  HG2 GLU A   2      22.451  -3.385   0.798  1.00 76.81           H  
ATOM     31  HG3 GLU A   2      21.192  -2.250   1.299  1.00 76.81           H  
ATOM     32  CD  GLU A   2      22.348  -3.060   2.929  1.00 76.81           C  
ATOM     33  OE1 GLU A   2      21.803  -4.151   3.189  1.00 76.81           O  
ATOM     34  OE2 GLU A   2      22.984  -2.334   3.726  1.00 76.81           O  
ATOM     35  N   ALA A   3      21.536   0.853  -0.362  1.00 81.08           N  
ATOM     36  H   ALA A   3      22.118   1.301   0.331  1.00 81.08           H  
ATOM     37  CA  ALA A   3      20.320   1.538  -0.810  1.00 81.08           C  
ATOM     38  HA  ALA A   3      19.455   0.988  -0.438  1.00 81.08           H  
ATOM     39  C   ALA A   3      20.195   1.597  -2.347  1.00 81.08           C  
ATOM     40  CB  ALA A   3      20.304   2.946  -0.202  1.00 81.08           C  
ATOM     41  HB1 ALA A   3      21.158   3.523  -0.556  1.00 81.08           H  
ATOM     42  HB2 ALA A   3      19.386   3.455  -0.498  1.00 81.08           H  
ATOM     43  HB3 ALA A   3      20.328   2.880   0.885  1.00 81.08           H  
ATOM     44  O   ALA A   3      19.115   1.392  -2.883  1.00 81.08           O  
ATOM     45  N   LEU A   4      21.302   1.822  -3.063  1.00 83.60           N  
ATOM     46  H   LEU A   4      22.187   1.837  -2.575  1.00 83.60           H  
ATOM     47  CA  LEU A   4      21.321   1.806  -4.530  1.00 83.60           C  
ATOM     48  HA  LEU A   4      20.513   2.432  -4.909  1.00 83.60           H  
ATOM     49  C   LEU A   4      21.072   0.396  -5.075  1.00 83.60           C  
ATOM     50  CB  LEU A   4      22.673   2.339  -5.031  1.00 83.60           C  
ATOM     51  HB2 LEU A   4      23.464   2.026  -4.350  1.00 83.60           H  
ATOM     52  HB3 LEU A   4      22.898   1.885  -5.996  1.00 83.60           H  
ATOM     53  O   LEU A   4      20.297   0.240  -6.014  1.00 83.60           O  
ATOM     54  CG  LEU A   4      22.718   3.863  -5.200  1.00 83.60           C  
ATOM     55  HG  LEU A   4      22.266   4.357  -4.340  1.00 83.60           H  
ATOM     56  CD1 LEU A   4      24.176   4.306  -5.302  1.00 83.60           C  
ATOM     57 HD11 LEU A   4      24.697   4.107  -4.366  1.00 83.60           H  
ATOM     58 HD12 LEU A   4      24.234   5.373  -5.516  1.00 83.60           H  
ATOM     59 HD13 LEU A   4      24.665   3.752  -6.103  1.00 83.60           H  
ATOM     60  CD2 LEU A   4      21.982   4.268  -6.478  1.00 83.60           C  
ATOM     61 HD21 LEU A   4      22.244   3.596  -7.295  1.00 83.60           H  
ATOM     62 HD22 LEU A   4      22.280   5.269  -6.788  1.00 83.60           H  
ATOM     63 HD23 LEU A   4      20.905   4.221  -6.321  1.00 83.60           H  
ATOM     64  N   ARG A   5      21.685  -0.625  -4.459  1.00 83.76           N  
ATOM     65  H   ARG A   5      22.328  -0.405  -3.711  1.00 83.76           H  
ATOM     66  CA  ARG A   5      21.453  -2.044  -4.782  1.00 83.76           C  
ATOM     67  HA  ARG A   5      21.713  -2.247  -5.821  1.00 83.76           H  
ATOM     68  C   ARG A   5      19.978  -2.386  -4.678  1.00 83.76           C  
ATOM     69  CB  ARG A   5      22.303  -2.943  -3.863  1.00 83.76           C  
ATOM     70  HB2 ARG A   5      21.813  -3.074  -2.898  1.00 83.76           H  
ATOM     71  HB3 ARG A   5      23.275  -2.478  -3.699  1.00 83.76           H  
ATOM     72  O   ARG A   5      19.401  -2.967  -5.586  1.00 83.76           O  
ATOM     73  CG  ARG A   5      22.534  -4.312  -4.514  1.00 83.76           C  
ATOM     74  HG2 ARG A   5      21.593  -4.755  -4.839  1.00 83.76           H  
ATOM     75  HG3 ARG A   5      23.158  -4.131  -5.390  1.00 83.76           H  
ATOM     76  CD  ARG A   5      23.305  -5.304  -3.635  1.00 83.76           C  
ATOM     77  HD2 ARG A   5      24.052  -4.764  -3.052  1.00 83.76           H  
ATOM     78  HD3 ARG A   5      23.827  -5.987  -4.306  1.00 83.76           H  
ATOM     79  NE  ARG A   5      22.441  -6.106  -2.745  1.00 83.76           N  
ATOM     80  HE  ARG A   5      21.451  -5.911  -2.762  1.00 83.76           H  
ATOM     81  NH1 ARG A   5      24.106  -7.464  -1.914  1.00 83.76           N  
ATOM     82 HH11 ARG A   5      24.384  -8.242  -1.332  1.00 83.76           H  
ATOM     83 HH12 ARG A   5      24.798  -6.960  -2.450  1.00 83.76           H  
ATOM     84  NH2 ARG A   5      22.013  -7.814  -1.280  1.00 83.76           N  
ATOM     85 HH21 ARG A   5      22.345  -8.588  -0.723  1.00 83.76           H  
ATOM     86 HH22 ARG A   5      21.038  -7.555  -1.230  1.00 83.76           H  
ATOM     87  CZ  ARG A   5      22.851  -7.118  -1.991  1.00 83.76           C  
ATOM     88  N   LEU A   6      19.363  -1.961  -3.584  1.00 82.13           N  
ATOM     89  H   LEU A   6      19.919  -1.511  -2.870  1.00 82.13           H  
ATOM     90  CA  LEU A   6      17.962  -2.211  -3.311  1.00 82.13           C  
ATOM     91  HA  LEU A   6      17.768  -3.273  -3.459  1.00 82.13           H  
ATOM     92  C   LEU A   6      17.028  -1.437  -4.245  1.00 82.13           C  
ATOM     93  CB  LEU A   6      17.718  -1.815  -1.856  1.00 82.13           C  
ATOM     94  HB2 LEU A   6      18.590  -2.053  -1.247  1.00 82.13           H  
ATOM     95  HB3 LEU A   6      17.564  -0.738  -1.806  1.00 82.13           H  
ATOM     96  O   LEU A   6      16.058  -1.991  -4.749  1.00 82.13           O  
ATOM     97  CG  LEU A   6      16.510  -2.542  -1.270  1.00 82.13           C  
ATOM     98  HG  LEU A   6      15.659  -2.478  -1.948  1.00 82.13           H  
ATOM     99  CD1 LEU A   6      16.868  -4.013  -1.025  1.00 82.13           C  
ATOM    100 HD11 LEU A   6      16.135  -4.491  -0.374  1.00 82.13           H  
ATOM    101 HD12 LEU A   6      17.833  -4.089  -0.525  1.00 82.13           H  
ATOM    102 HD13 LEU A   6      16.897  -4.564  -1.965  1.00 82.13           H  
ATOM    103  CD2 LEU A   6      16.140  -1.868   0.042  1.00 82.13           C  
ATOM    104 HD21 LEU A   6      16.079  -2.616   0.833  1.00 82.13           H  
ATOM    105 HD22 LEU A   6      15.174  -1.383  -0.095  1.00 82.13           H  
ATOM    106 HD23 LEU A   6      16.879  -1.126   0.343  1.00 82.13           H  
ATOM    107  N   GLY A   7      17.328  -0.160  -4.482  1.00 85.05           N  
ATOM    108  H   GLY A   7      18.122   0.245  -4.006  1.00 85.05           H  
ATOM    109  CA  GLY A   7      16.491   0.723  -5.283  1.00 85.05           C  
ATOM    110  HA2 GLY A   7      15.453   0.634  -4.962  1.00 85.05           H  
ATOM    111  HA3 GLY A   7      16.816   1.750  -5.119  1.00 85.05           H  
ATOM    112  C   GLY A   7      16.549   0.441  -6.779  1.00 85.05           C  
ATOM    113  O   GLY A   7      15.570   0.716  -7.468  1.00 85.05           O  
ATOM    114  N   THR A   8      17.666  -0.089  -7.282  1.00 86.12           N  
ATOM    115  H   THR A   8      18.439  -0.249  -6.653  1.00 86.12           H  
ATOM    116  CA  THR A   8      17.864  -0.383  -8.714  1.00 86.12           C  
ATOM    117  HA  THR A   8      17.076   0.095  -9.294  1.00 86.12           H  
ATOM    118  C   THR A   8      17.785  -1.873  -9.050  1.00 86.12           C  
ATOM    119  CB  THR A   8      19.200   0.179  -9.228  1.00 86.12           C  
ATOM    120  HB  THR A   8      19.263  -0.014 -10.299  1.00 86.12           H  
ATOM    121  O   THR A   8      17.706  -2.215 -10.225  1.00 86.12           O  
ATOM    122  CG2 THR A   8      19.347   1.687  -9.025  1.00 86.12           C  
ATOM    123 HG21 THR A   8      19.303   1.939  -7.965  1.00 86.12           H  
ATOM    124 HG22 THR A   8      20.304   2.013  -9.432  1.00 86.12           H  
ATOM    125 HG23 THR A   8      18.547   2.198  -9.560  1.00 86.12           H  
ATOM    126  OG1 THR A   8      20.290  -0.446  -8.587  1.00 86.12           O  
ATOM    127  HG1 THR A   8      20.312  -0.139  -7.677  1.00 86.12           H  
ATOM    128  N   GLY A   9      17.843  -2.765  -8.053  1.00 84.27           N  
ATOM    129  H   GLY A   9      17.953  -2.439  -7.104  1.00 84.27           H  
ATOM    130  CA  GLY A   9      17.882  -4.217  -8.263  1.00 84.27           C  
ATOM    131  HA2 GLY A   9      17.067  -4.505  -8.927  1.00 84.27           H  
ATOM    132  HA3 GLY A   9      17.744  -4.719  -7.305  1.00 84.27           H  
ATOM    133  C   GLY A   9      19.181  -4.737  -8.886  1.00 84.27           C  
ATOM    134  O   GLY A   9      19.290  -5.931  -9.148  1.00 84.27           O  
ATOM    135  N   GLN A  10      20.162  -3.863  -9.127  1.00 88.03           N  
ATOM    136  H   GLN A  10      20.013  -2.898  -8.869  1.00 88.03           H  
ATOM    137  CA  GLN A  10      21.420  -4.210  -9.785  1.00 88.03           C  
ATOM    138  HA  GLN A  10      21.212  -4.942 -10.566  1.00 88.03           H  
ATOM    139  C   GLN A  10      22.406  -4.857  -8.813  1.00 88.03           C  
ATOM    140  CB  GLN A  10      22.038  -2.966 -10.444  1.00 88.03           C  
ATOM    141  HB2 GLN A  10      22.304  -2.244  -9.672  1.00 88.03           H  
ATOM    142  HB3 GLN A  10      22.950  -3.262 -10.962  1.00 88.03           H  
ATOM    143  O   GLN A  10      22.339  -4.647  -7.598  1.00 88.03           O  
ATOM    144  CG  GLN A  10      21.107  -2.284 -11.457  1.00 88.03           C  
ATOM    145  HG2 GLN A  10      20.245  -1.869 -10.934  1.00 88.03           H  
ATOM    146  HG3 GLN A  10      21.637  -1.459 -11.932  1.00 88.03           H  
ATOM    147  CD  GLN A  10      20.620  -3.229 -12.543  1.00 88.03           C  
ATOM    148  NE2 GLN A  10      19.347  -3.215 -12.862  1.00 88.03           N  
ATOM    149 HE21 GLN A  10      18.673  -2.676 -12.336  1.00 88.03           H  
ATOM    150 HE22 GLN A  10      19.038  -3.830 -13.601  1.00 88.03           H  
ATOM    151  OE1 GLN A  10      21.386  -3.993 -13.103  1.00 88.03           O  
ATOM    152  N   THR A  11      23.364  -5.621  -9.340  1.00 84.95           N  
ATOM    153  H   THR A  11      23.400  -5.749 -10.341  1.00 84.95           H  
ATOM    154  CA  THR A  11      24.410  -6.226  -8.508  1.00 84.95           C  
ATOM    155  HA  THR A  11      23.914  -6.699  -7.661  1.00 84.95           H  
ATOM    156  C   THR A  11      25.362  -5.161  -7.949  1.00 84.95           C  
ATOM    157  CB  THR A  11      25.192  -7.334  -9.231  1.00 84.95           C  
ATOM    158  HB  THR A  11      25.733  -7.893  -8.467  1.00 84.95           H  
ATOM    159  O   THR A  11      25.491  -4.053  -8.477  1.00 84.95           O  
ATOM    160  CG2 THR A  11      24.314  -8.327  -9.988  1.00 84.95           C  
ATOM    161 HG21 THR A  11      23.552  -8.738  -9.326  1.00 84.95           H  
ATOM    162 HG22 THR A  11      23.832  -7.849 -10.841  1.00 84.95           H  
ATOM    163 HG23 THR A  11      24.931  -9.144 -10.362  1.00 84.95           H  
ATOM    164  OG1 THR A  11      26.152  -6.782 -10.092  1.00 84.95           O  
ATOM    165  HG1 THR A  11      25.756  -6.632 -10.954  1.00 84.95           H  
ATOM    166  N   ALA A  12      26.070  -5.490  -6.863  1.00 86.10           N  
ATOM    167  H   ALA A  12      25.979  -6.421  -6.482  1.00 86.10           H  
ATOM    168  CA  ALA A  12      27.080  -4.588  -6.306  1.00 86.10           C  
ATOM    169  HA  ALA A  12      26.606  -3.637  -6.066  1.00 86.10           H  
ATOM    170  C   ALA A  12      28.204  -4.293  -7.317  1.00 86.10           C  
ATOM    171  CB  ALA A  12      27.634  -5.202  -5.016  1.00 86.10           C  
ATOM    172  HB1 ALA A  12      28.115  -6.156  -5.228  1.00 86.10           H  
ATOM    173  HB2 ALA A  12      26.828  -5.352  -4.297  1.00 86.10           H  
ATOM    174  HB3 ALA A  12      28.373  -4.527  -4.583  1.00 86.10           H  
ATOM    175  O   ALA A  12      28.690  -3.165  -7.375  1.00 86.10           O  
ATOM    176  N   PHE A  13      28.562  -5.283  -8.142  1.00 87.73           N  
ATOM    177  H   PHE A  13      28.070  -6.164  -8.091  1.00 87.73           H  
ATOM    178  CA  PHE A  13      29.536  -5.133  -9.218  1.00 87.73           C  
ATOM    179  HA  PHE A  13      30.477  -4.771  -8.806  1.00 87.73           H  
ATOM    180  C   PHE A  13      29.072  -4.106 -10.257  1.00 87.73           C  
ATOM    181  CB  PHE A  13      29.785  -6.503  -9.858  1.00 87.73           C  
ATOM    182  HB2 PHE A  13      28.835  -6.941 -10.168  1.00 87.73           H  
ATOM    183  HB3 PHE A  13      30.228  -7.168  -9.117  1.00 87.73           H  
ATOM    184  O   PHE A  13      29.807  -3.164 -10.544  1.00 87.73           O  
ATOM    185  CG  PHE A  13      30.702  -6.432 -11.059  1.00 87.73           C  
ATOM    186  CD1 PHE A  13      30.167  -6.469 -12.361  1.00 87.73           C  
ATOM    187  HD1 PHE A  13      29.104  -6.586 -12.513  1.00 87.73           H  
ATOM    188  CD2 PHE A  13      32.090  -6.297 -10.873  1.00 87.73           C  
ATOM    189  HD2 PHE A  13      32.507  -6.276  -9.877  1.00 87.73           H  
ATOM    190  CE1 PHE A  13      31.023  -6.378 -13.471  1.00 87.73           C  
ATOM    191  HE1 PHE A  13      30.618  -6.442 -14.471  1.00 87.73           H  
ATOM    192  CE2 PHE A  13      32.943  -6.201 -11.986  1.00 87.73           C  
ATOM    193  HE2 PHE A  13      34.010  -6.113 -11.845  1.00 87.73           H  
ATOM    194  CZ  PHE A  13      32.409  -6.240 -13.285  1.00 87.73           C  
ATOM    195  HZ  PHE A  13      33.064  -6.186 -14.142  1.00 87.73           H  
ATOM    196  N   THR A  14      27.832  -4.219 -10.743  1.00 88.25           N  
ATOM    197  H   THR A  14      27.284  -5.036 -10.512  1.00 88.25           H  
ATOM    198  CA  THR A  14      27.246  -3.275 -11.709  1.00 88.25           C  
ATOM    199  HA  THR A  14      27.828  -3.302 -12.630  1.00 88.25           H  
ATOM    200  C   THR A  14      27.258  -1.851 -11.171  1.00 88.25           C  
ATOM    201  CB  THR A  14      25.787  -3.637 -12.026  1.00 88.25           C  
ATOM    202  HB  THR A  14      25.167  -3.340 -11.180  1.00 88.25           H  
ATOM    203  O   THR A  14      27.645  -0.928 -11.879  1.00 88.25           O  
ATOM    204  CG2 THR A  14      25.256  -2.942 -13.276  1.00 88.25           C  
ATOM    205 HG21 THR A  14      25.917  -3.125 -14.123  1.00 88.25           H  
ATOM    206 HG22 THR A  14      24.258  -3.316 -13.507  1.00 88.25           H  
ATOM    207 HG23 THR A  14      25.192  -1.867 -13.106  1.00 88.25           H  
ATOM    208  OG1 THR A  14      25.649  -5.025 -12.160  1.00 88.25           O  
ATOM    209  HG1 THR A  14      25.379  -5.270 -13.048  1.00 88.25           H  
ATOM    210  N   ILE A  15      26.877  -1.659  -9.904  1.00 90.21           N  
ATOM    211  H   ILE A  15      26.568  -2.462  -9.375  1.00 90.21           H  
ATOM    212  CA  ILE A  15      26.822  -0.328  -9.285  1.00 90.21           C  
ATOM    213  HA  ILE A  15      26.286   0.341  -9.958  1.00 90.21           H  
ATOM    214  C   ILE A  15      28.227   0.257  -9.119  1.00 90.21           C  
ATOM    215  CB  ILE A  15      26.051  -0.384  -7.952  1.00 90.21           C  
ATOM    216  HB  ILE A  15      26.510  -1.136  -7.310  1.00 90.21           H  
ATOM    217  O   ILE A  15      28.423   1.437  -9.397  1.00 90.21           O  
ATOM    218  CG1 ILE A  15      24.588  -0.777  -8.243  1.00 90.21           C  
ATOM    219 HG12 ILE A  15      24.552  -1.649  -8.896  1.00 90.21           H  
ATOM    220 HG13 ILE A  15      24.089   0.039  -8.767  1.00 90.21           H  
ATOM    221  CG2 ILE A  15      26.068   0.978  -7.225  1.00 90.21           C  
ATOM    222 HG21 ILE A  15      25.542   1.715  -7.832  1.00 90.21           H  
ATOM    223 HG22 ILE A  15      27.089   1.323  -7.063  1.00 90.21           H  
ATOM    224 HG23 ILE A  15      25.591   0.899  -6.248  1.00 90.21           H  
ATOM    225  CD1 ILE A  15      23.785  -1.127  -6.998  1.00 90.21           C  
ATOM    226 HD11 ILE A  15      23.734  -0.282  -6.312  1.00 90.21           H  
ATOM    227 HD12 ILE A  15      22.778  -1.375  -7.333  1.00 90.21           H  
ATOM    228 HD13 ILE A  15      24.228  -1.988  -6.497  1.00 90.21           H  
ATOM    229  N   ASN A  16      29.207  -0.554  -8.715  1.00 91.90           N  
ATOM    230  H   ASN A  16      28.991  -1.517  -8.501  1.00 91.90           H  
ATOM    231  CA  ASN A  16      30.600  -0.116  -8.628  1.00 91.90           C  
ATOM    232  HA  ASN A  16      30.661   0.778  -8.007  1.00 91.90           H  
ATOM    233  C   ASN A  16      31.158   0.271 -10.003  1.00 91.90           C  
ATOM    234  CB  ASN A  16      31.443  -1.230  -7.988  1.00 91.90           C  
ATOM    235  HB2 ASN A  16      31.214  -2.185  -8.461  1.00 91.90           H  
ATOM    236  HB3 ASN A  16      32.498  -1.014  -8.155  1.00 91.90           H  
ATOM    237  O   ASN A  16      31.764   1.329 -10.139  1.00 91.90           O  
ATOM    238  CG  ASN A  16      31.251  -1.349  -6.490  1.00 91.90           C  
ATOM    239  ND2 ASN A  16      31.620  -2.467  -5.913  1.00 91.90           N  
ATOM    240 HD21 ASN A  16      31.576  -2.492  -4.904  1.00 91.90           H  
ATOM    241 HD22 ASN A  16      32.030  -3.207  -6.464  1.00 91.90           H  
ATOM    242  OD1 ASN A  16      30.814  -0.442  -5.804  1.00 91.90           O  
ATOM    243  N   TYR A  17      30.911  -0.547 -11.031  1.00 92.98           N  
ATOM    244  H   TYR A  17      30.423  -1.414 -10.856  1.00 92.98           H  
ATOM    245  CA  TYR A  17      31.339  -0.264 -12.403  1.00 92.98           C  
ATOM    246  HA  TYR A  17      32.414  -0.080 -12.406  1.00 92.98           H  
ATOM    247  C   TYR A  17      30.662   0.986 -12.987  1.00 92.98           C  
ATOM    248  CB  TYR A  17      31.043  -1.494 -13.270  1.00 92.98           C  
ATOM    249  HB2 TYR A  17      31.574  -2.355 -12.864  1.00 92.98           H  
ATOM    250  HB3 TYR A  17      29.978  -1.720 -13.226  1.00 92.98           H  
ATOM    251  O   TYR A  17      31.273   1.743 -13.745  1.00 92.98           O  
ATOM    252  CG  TYR A  17      31.454  -1.309 -14.717  1.00 92.98           C  
ATOM    253  CD1 TYR A  17      30.487  -1.024 -15.701  1.00 92.98           C  
ATOM    254  HD1 TYR A  17      29.443  -0.959 -15.434  1.00 92.98           H  
ATOM    255  CD2 TYR A  17      32.814  -1.380 -15.072  1.00 92.98           C  
ATOM    256  HD2 TYR A  17      33.556  -1.597 -14.317  1.00 92.98           H  
ATOM    257  CE1 TYR A  17      30.877  -0.830 -17.040  1.00 92.98           C  
ATOM    258  HE1 TYR A  17      30.136  -0.629 -17.799  1.00 92.98           H  
ATOM    259  CE2 TYR A  17      33.208  -1.171 -16.409  1.00 92.98           C  
ATOM    260  HE2 TYR A  17      34.249  -1.238 -16.688  1.00 92.98           H  
ATOM    261  OH  TYR A  17      32.632  -0.688 -18.688  1.00 92.98           O  
ATOM    262  HH  TYR A  17      31.896  -0.679 -19.304  1.00 92.98           H  
ATOM    263  CZ  TYR A  17      32.239  -0.903 -17.402  1.00 92.98           C  
ATOM    264  N   PHE A  18      29.400   1.219 -12.627  1.00 92.97           N  
ATOM    265  H   PHE A  18      28.933   0.524 -12.063  1.00 92.97           H  
ATOM    266  CA  PHE A  18      28.616   2.357 -13.092  1.00 92.97           C  
ATOM    267  HA  PHE A  18      28.712   2.422 -14.176  1.00 92.97           H  
ATOM    268  C   PHE A  18      29.095   3.701 -12.512  1.00 92.97           C  
ATOM    269  CB  PHE A  18      27.147   2.072 -12.757  1.00 92.97           C  
ATOM    270  HB2 PHE A  18      26.879   1.102 -13.177  1.00 92.97           H  
ATOM    271  HB3 PHE A  18      27.033   2.005 -11.675  1.00 92.97           H  
ATOM    272  O   PHE A  18      28.904   4.728 -13.166  1.00 92.97           O  
ATOM    273  CG  PHE A  18      26.161   3.080 -13.294  1.00 92.97           C  
ATOM    274  CD1 PHE A  18      25.763   4.167 -12.500  1.00 92.97           C  
ATOM    275  HD1 PHE A  18      26.210   4.295 -11.525  1.00 92.97           H  
ATOM    276  CD2 PHE A  18      25.608   2.907 -14.572  1.00 92.97           C  
ATOM    277  HD2 PHE A  18      25.897   2.066 -15.185  1.00 92.97           H  
ATOM    278  CE1 PHE A  18      24.801   5.076 -12.969  1.00 92.97           C  
ATOM    279  HE1 PHE A  18      24.493   5.906 -12.349  1.00 92.97           H  
ATOM    280  CE2 PHE A  18      24.649   3.817 -15.038  1.00 92.97           C  
ATOM    281  HE2 PHE A  18      24.208   3.667 -16.013  1.00 92.97           H  
ATOM    282  CZ  PHE A  18      24.246   4.903 -14.246  1.00 92.97           C  
ATOM    283  HZ  PHE A  18      23.502   5.593 -14.614  1.00 92.97           H  
ATOM    284  N   ASP A  19      29.719   3.703 -11.326  1.00 93.43           N  
ATOM    285  H   ASP A  19      29.887   2.807 -10.891  1.00 93.43           H  
ATOM    286  CA  ASP A  19      30.170   4.896 -10.585  1.00 93.43           C  
ATOM    287  HA  ASP A  19      30.385   4.575  -9.566  1.00 93.43           H  
ATOM    288  C   ASP A  19      29.066   5.983 -10.483  1.00 93.43           C  
ATOM    289  CB  ASP A  19      31.515   5.404 -11.150  1.00 93.43           C  
ATOM    290  HB2 ASP A  19      32.217   4.571 -11.181  1.00 93.43           H  
ATOM    291  HB3 ASP A  19      31.367   5.754 -12.172  1.00 93.43           H  
ATOM    292  O   ASP A  19      29.140   7.035 -11.130  1.00 93.43           O  
ATOM    293  CG  ASP A  19      32.144   6.533 -10.311  1.00 93.43           C  
ATOM    294  OD1 ASP A  19      31.720   6.711  -9.146  1.00 93.43           O  
ATOM    295  OD2 ASP A  19      33.024   7.256 -10.848  1.00 93.43           O  
ATOM    296  N   PRO A  20      27.971   5.724  -9.738  1.00 93.55           N  
ATOM    297  CA  PRO A  20      26.768   6.548  -9.768  1.00 93.55           C  
ATOM    298  HA  PRO A  20      26.461   6.690 -10.805  1.00 93.55           H  
ATOM    299  C   PRO A  20      26.964   7.916  -9.111  1.00 93.55           C  
ATOM    300  CB  PRO A  20      25.688   5.744  -9.034  1.00 93.55           C  
ATOM    301  HB2 PRO A  20      25.143   5.114  -9.737  1.00 93.55           H  
ATOM    302  HB3 PRO A  20      24.992   6.382  -8.490  1.00 93.55           H  
ATOM    303  O   PRO A  20      27.405   8.024  -7.969  1.00 93.55           O  
ATOM    304  CG  PRO A  20      26.500   4.866  -8.084  1.00 93.55           C  
ATOM    305  HG2 PRO A  20      25.972   3.942  -7.848  1.00 93.55           H  
ATOM    306  HG3 PRO A  20      26.749   5.420  -7.180  1.00 93.55           H  
ATOM    307  CD  PRO A  20      27.768   4.573  -8.876  1.00 93.55           C  
ATOM    308  HD2 PRO A  20      28.612   4.414  -8.205  1.00 93.55           H  
ATOM    309  HD3 PRO A  20      27.603   3.696  -9.503  1.00 93.55           H  
ATOM    310  N   THR A  21      26.485   8.965  -9.778  1.00 93.25           N  
ATOM    311  H   THR A  21      26.202   8.819 -10.737  1.00 93.25           H  
ATOM    312  CA  THR A  21      26.267  10.288  -9.179  1.00 93.25           C  
ATOM    313  HA  THR A  21      26.484  10.221  -8.113  1.00 93.25           H  
ATOM    314  C   THR A  21      24.813  10.725  -9.319  1.00 93.25           C  
ATOM    315  CB  THR A  21      27.230  11.340  -9.740  1.00 93.25           C  
ATOM    316  HB  THR A  21      28.252  11.000  -9.577  1.00 93.25           H  
ATOM    317  O   THR A  21      24.155  10.473 -10.325  1.00 93.25           O  
ATOM    318  CG2 THR A  21      27.032  11.638 -11.224  1.00 93.25           C  
ATOM    319 HG21 THR A  21      27.821  12.303 -11.574  1.00 93.25           H  
ATOM    320 HG22 THR A  21      26.064  12.115 -11.377  1.00 93.25           H  
ATOM    321 HG23 THR A  21      27.072  10.716 -11.805  1.00 93.25           H  
ATOM    322  OG1 THR A  21      27.049  12.565  -9.057  1.00 93.25           O  
ATOM    323  HG1 THR A  21      27.718  13.152  -9.420  1.00 93.25           H  
ATOM    324  N   PHE A  22      24.303  11.415  -8.301  1.00 91.76           N  
ATOM    325  H   PHE A  22      24.899  11.561  -7.499  1.00 91.76           H  
ATOM    326  CA  PHE A  22      22.985  12.061  -8.331  1.00 91.76           C  
ATOM    327  HA  PHE A  22      22.385  11.649  -9.142  1.00 91.76           H  
ATOM    328  C   PHE A  22      23.076  13.573  -8.567  1.00 91.76           C  
ATOM    329  CB  PHE A  22      22.266  11.776  -7.011  1.00 91.76           C  
ATOM    330  HB2 PHE A  22      21.316  12.310  -7.007  1.00 91.76           H  
ATOM    331  HB3 PHE A  22      22.863  12.168  -6.187  1.00 91.76           H  
ATOM    332  O   PHE A  22      22.050  14.236  -8.719  1.00 91.76           O  
ATOM    333  CG  PHE A  22      21.971  10.313  -6.769  1.00 91.76           C  
ATOM    334  CD1 PHE A  22      20.919   9.699  -7.469  1.00 91.76           C  
ATOM    335  HD1 PHE A  22      20.370  10.257  -8.212  1.00 91.76           H  
ATOM    336  CD2 PHE A  22      22.714   9.576  -5.827  1.00 91.76           C  
ATOM    337  HD2 PHE A  22      23.542  10.031  -5.304  1.00 91.76           H  
ATOM    338  CE1 PHE A  22      20.559   8.374  -7.183  1.00 91.76           C  
ATOM    339  HE1 PHE A  22      19.735   7.914  -7.708  1.00 91.76           H  
ATOM    340  CE2 PHE A  22      22.358   8.246  -5.544  1.00 91.76           C  
ATOM    341  HE2 PHE A  22      22.909   7.683  -4.805  1.00 91.76           H  
ATOM    342  CZ  PHE A  22      21.258   7.663  -6.196  1.00 91.76           C  
ATOM    343  HZ  PHE A  22      20.929   6.670  -5.925  1.00 91.76           H  
ATOM    344  N   ASN A  23      24.287  14.137  -8.529  1.00 90.66           N  
ATOM    345  H   ASN A  23      25.097  13.533  -8.537  1.00 90.66           H  
ATOM    346  CA  ASN A  23      24.512  15.567  -8.685  1.00 90.66           C  
ATOM    347  HA  ASN A  23      23.626  16.115  -8.364  1.00 90.66           H  
ATOM    348  C   ASN A  23      24.759  15.894 -10.156  1.00 90.66           C  
ATOM    349  CB  ASN A  23      25.694  15.998  -7.798  1.00 90.66           C  
ATOM    350  HB2 ASN A  23      25.488  15.744  -6.758  1.00 90.66           H  
ATOM    351  HB3 ASN A  23      26.595  15.472  -8.114  1.00 90.66           H  
ATOM    352  O   ASN A  23      25.823  15.575 -10.680  1.00 90.66           O  
ATOM    353  CG  ASN A  23      25.953  17.494  -7.883  1.00 90.66           C  
ATOM    354  ND2 ASN A  23      27.052  17.960  -7.341  1.00 90.66           N  
ATOM    355 HD21 ASN A  23      27.233  18.947  -7.453  1.00 90.66           H  
ATOM    356 HD22 ASN A  23      27.761  17.334  -6.984  1.00 90.66           H  
ATOM    357  OD1 ASN A  23      25.161  18.264  -8.404  1.00 90.66           O  
ATOM    358  N   LEU A  24      23.813  16.588 -10.788  1.00 89.49           N  
ATOM    359  H   LEU A  24      22.988  16.858 -10.271  1.00 89.49           H  
ATOM    360  CA  LEU A  24      23.909  17.003 -12.190  1.00 89.49           C  
ATOM    361  HA  LEU A  24      24.102  16.128 -12.810  1.00 89.49           H  
ATOM    362  C   LEU A  24      25.070  17.975 -12.457  1.00 89.49           C  
ATOM    363  CB  LEU A  24      22.575  17.633 -12.619  1.00 89.49           C  
ATOM    364  HB2 LEU A  24      22.384  18.497 -11.981  1.00 89.49           H  
ATOM    365  HB3 LEU A  24      22.693  18.008 -13.636  1.00 89.49           H  
ATOM    366  O   LEU A  24      25.515  18.085 -13.594  1.00 89.49           O  
ATOM    367  CG  LEU A  24      21.349  16.704 -12.567  1.00 89.49           C  
ATOM    368  HG  LEU A  24      21.153  16.410 -11.536  1.00 89.49           H  
ATOM    369  CD1 LEU A  24      20.108  17.430 -13.093  1.00 89.49           C  
ATOM    370 HD11 LEU A  24      19.240  16.773 -13.045  1.00 89.49           H  
ATOM    371 HD12 LEU A  24      19.902  18.310 -12.484  1.00 89.49           H  
ATOM    372 HD13 LEU A  24      20.262  17.732 -14.129  1.00 89.49           H  
ATOM    373  CD2 LEU A  24      21.534  15.430 -13.382  1.00 89.49           C  
ATOM    374 HD21 LEU A  24      21.829  15.661 -14.406  1.00 89.49           H  
ATOM    375 HD22 LEU A  24      20.594  14.879 -13.402  1.00 89.49           H  
ATOM    376 HD23 LEU A  24      22.295  14.796 -12.926  1.00 89.49           H  
ATOM    377  N   ASN A  25      25.584  18.643 -11.420  1.00 87.08           N  
ATOM    378  H   ASN A  25      25.169  18.510 -10.509  1.00 87.08           H  
ATOM    379  CA  ASN A  25      26.726  19.554 -11.528  1.00 87.08           C  
ATOM    380  HA  ASN A  25      26.695  20.042 -12.502  1.00 87.08           H  
ATOM    381  C   ASN A  25      28.080  18.824 -11.454  1.00 87.08           C  
ATOM    382  CB  ASN A  25      26.608  20.643 -10.446  1.00 87.08           C  
ATOM    383  HB2 ASN A  25      26.656  20.182  -9.459  1.00 87.08           H  
ATOM    384  HB3 ASN A  25      27.454  21.325 -10.536  1.00 87.08           H  
ATOM    385  O   ASN A  25      29.125  19.469 -11.473  1.00 87.08           O  
ATOM    386  CG  ASN A  25      25.344  21.482 -10.541  1.00 87.08           C  
ATOM    387  ND2 ASN A  25      24.947  22.113  -9.461  1.00 87.08           N  
ATOM    388 HD21 ASN A  25      24.205  22.792  -9.556  1.00 87.08           H  
ATOM    389 HD22 ASN A  25      25.509  22.148  -8.622  1.00 87.08           H  
ATOM    390  OD1 ASN A  25      24.674  21.571 -11.559  1.00 87.08           O  
ATOM    391  N   ALA A  26      28.098  17.492 -11.323  1.00 87.90           N  
ATOM    392  H   ALA A  26      27.231  16.976 -11.352  1.00 87.90           H  
ATOM    393  CA  ALA A  26      29.353  16.752 -11.293  1.00 87.90           C  
ATOM    394  HA  ALA A  26      29.968  17.202 -10.514  1.00 87.90           H  
ATOM    395  C   ALA A  26      30.078  16.882 -12.652  1.00 87.90           C  
ATOM    396  CB  ALA A  26      29.085  15.299 -10.889  1.00 87.90           C  
ATOM    397  HB1 ALA A  26      30.010  14.723 -10.930  1.00 87.90           H  
ATOM    398  HB2 ALA A  26      28.350  14.855 -11.560  1.00 87.90           H  
ATOM    399  HB3 ALA A  26      28.693  15.272  -9.872  1.00 87.90           H  
ATOM    400  O   ALA A  26      29.482  16.592 -13.693  1.00 87.90           O  
ATOM    401  N   PRO A  27      31.370  17.261 -12.673  1.00 85.80           N  
ATOM    402  CA  PRO A  27      32.080  17.631 -13.904  1.00 85.80           C  
ATOM    403  HA  PRO A  27      31.583  18.480 -14.373  1.00 85.80           H  
ATOM    404  C   PRO A  27      32.139  16.488 -14.925  1.00 85.80           C  
ATOM    405  CB  PRO A  27      33.480  18.059 -13.443  1.00 85.80           C  
ATOM    406  HB2 PRO A  27      33.496  19.141 -13.306  1.00 85.80           H  
ATOM    407  HB3 PRO A  27      34.257  17.764 -14.148  1.00 85.80           H  
ATOM    408  O   PRO A  27      32.103  16.722 -16.133  1.00 85.80           O  
ATOM    409  CG  PRO A  27      33.659  17.380 -12.085  1.00 85.80           C  
ATOM    410  HG2 PRO A  27      33.990  16.351 -12.226  1.00 85.80           H  
ATOM    411  HG3 PRO A  27      34.356  17.926 -11.450  1.00 85.80           H  
ATOM    412  CD  PRO A  27      32.244  17.394 -11.518  1.00 85.80           C  
ATOM    413  HD2 PRO A  27      32.052  18.349 -11.028  1.00 85.80           H  
ATOM    414  HD3 PRO A  27      32.116  16.573 -10.813  1.00 85.80           H  
ATOM    415  N   ARG A  28      32.157  15.240 -14.437  1.00 87.71           N  
ATOM    416  H   ARG A  28      32.153  15.140 -13.432  1.00 87.71           H  
ATOM    417  CA  ARG A  28      32.169  14.023 -15.259  1.00 87.71           C  
ATOM    418  HA  ARG A  28      32.946  14.116 -16.018  1.00 87.71           H  
ATOM    419  C   ARG A  28      30.880  13.788 -16.049  1.00 87.71           C  
ATOM    420  CB  ARG A  28      32.465  12.792 -14.385  1.00 87.71           C  
ATOM    421  HB2 ARG A  28      31.746  12.744 -13.567  1.00 87.71           H  
ATOM    422  HB3 ARG A  28      32.338  11.897 -14.994  1.00 87.71           H  
ATOM    423  O   ARG A  28      30.932  13.035 -17.007  1.00 87.71           O  
ATOM    424  CG  ARG A  28      33.892  12.781 -13.817  1.00 87.71           C  
ATOM    425  HG2 ARG A  28      34.606  12.877 -14.635  1.00 87.71           H  
ATOM    426  HG3 ARG A  28      34.023  13.611 -13.123  1.00 87.71           H  
ATOM    427  CD  ARG A  28      34.138  11.456 -13.086  1.00 87.71           C  
ATOM    428  HD2 ARG A  28      33.960  10.631 -13.775  1.00 87.71           H  
ATOM    429  HD3 ARG A  28      33.430  11.375 -12.261  1.00 87.71           H  
ATOM    430  NE  ARG A  28      35.508  11.351 -12.554  1.00 87.71           N  
ATOM    431  HE  ARG A  28      36.129  12.137 -12.685  1.00 87.71           H  
ATOM    432  NH1 ARG A  28      35.263   9.268 -11.576  1.00 87.71           N  
ATOM    433 HH11 ARG A  28      35.605   8.505 -11.010  1.00 87.71           H  
ATOM    434 HH12 ARG A  28      34.277   9.205 -11.785  1.00 87.71           H  
ATOM    435  NH2 ARG A  28      37.220  10.334 -11.454  1.00 87.71           N  
ATOM    436 HH21 ARG A  28      37.557   9.547 -10.918  1.00 87.71           H  
ATOM    437 HH22 ARG A  28      37.821  11.130 -11.609  1.00 87.71           H  
ATOM    438  CZ  ARG A  28      35.982  10.320 -11.868  1.00 87.71           C  
ATOM    439  N   ILE A  29      29.751  14.384 -15.660  1.00 88.36           N  
ATOM    440  H   ILE A  29      29.784  15.001 -14.861  1.00 88.36           H  
ATOM    441  CA  ILE A  29      28.464  14.220 -16.363  1.00 88.36           C  
ATOM    442  HA  ILE A  29      28.619  13.623 -17.261  1.00 88.36           H  
ATOM    443  C   ILE A  29      27.867  15.536 -16.851  1.00 88.36           C  
ATOM    444  CB  ILE A  29      27.420  13.476 -15.508  1.00 88.36           C  
ATOM    445  HB  ILE A  29      26.509  13.407 -16.102  1.00 88.36           H  
ATOM    446  O   ILE A  29      26.946  15.503 -17.655  1.00 88.36           O  
ATOM    447  CG1 ILE A  29      27.082  14.226 -14.207  1.00 88.36           C  
ATOM    448 HG12 ILE A  29      27.843  13.995 -13.462  1.00 88.36           H  
ATOM    449 HG13 ILE A  29      27.065  15.304 -14.367  1.00 88.36           H  
ATOM    450  CG2 ILE A  29      27.871  12.040 -15.212  1.00 88.36           C  
ATOM    451 HG21 ILE A  29      27.914  11.505 -16.161  1.00 88.36           H  
ATOM    452 HG22 ILE A  29      27.150  11.517 -14.583  1.00 88.36           H  
ATOM    453 HG23 ILE A  29      28.846  12.017 -14.724  1.00 88.36           H  
ATOM    454  CD1 ILE A  29      25.704  13.824 -13.682  1.00 88.36           C  
ATOM    455 HD11 ILE A  29      25.512  14.313 -12.727  1.00 88.36           H  
ATOM    456 HD12 ILE A  29      24.933  14.122 -14.393  1.00 88.36           H  
ATOM    457 HD13 ILE A  29      25.661  12.745 -13.536  1.00 88.36           H  
ATOM    458  N   ALA A  30      28.367  16.687 -16.392  1.00 83.30           N  
ATOM    459  H   ALA A  30      29.065  16.653 -15.664  1.00 83.30           H  
ATOM    460  CA  ALA A  30      27.792  18.001 -16.694  1.00 83.30           C  
ATOM    461  HA  ALA A  30      26.794  18.056 -16.259  1.00 83.30           H  
ATOM    462  C   ALA A  30      27.651  18.275 -18.205  1.00 83.30           C  
ATOM    463  CB  ALA A  30      28.676  19.058 -16.021  1.00 83.30           C  
ATOM    464  HB1 ALA A  30      28.690  18.901 -14.942  1.00 83.30           H  
ATOM    465  HB2 ALA A  30      29.693  19.006 -16.411  1.00 83.30           H  
ATOM    466  HB3 ALA A  30      28.273  20.050 -16.223  1.00 83.30           H  
ATOM    467  O   ALA A  30      26.748  18.991 -18.625  1.00 83.30           O  
ATOM    468  N   HIS A  31      28.516  17.660 -19.013  1.00 82.56           N  
ATOM    469  H   HIS A  31      29.229  17.092 -18.577  1.00 82.56           H  
ATOM    470  CA  HIS A  31      28.554  17.785 -20.471  1.00 82.56           C  
ATOM    471  HA  HIS A  31      28.169  18.766 -20.751  1.00 82.56           H  
ATOM    472  C   HIS A  31      27.691  16.731 -21.191  1.00 82.56           C  
ATOM    473  CB  HIS A  31      30.024  17.701 -20.910  1.00 82.56           C  
ATOM    474  HB2 HIS A  31      30.387  16.685 -20.752  1.00 82.56           H  
ATOM    475  HB3 HIS A  31      30.086  17.914 -21.977  1.00 82.56           H  
ATOM    476  O   HIS A  31      27.489  16.808 -22.402  1.00 82.56           O  
ATOM    477  CG  HIS A  31      30.930  18.656 -20.167  1.00 82.56           C  
ATOM    478  CD2 HIS A  31      31.302  19.907 -20.582  1.00 82.56           C  
ATOM    479  HD2 HIS A  31      31.013  20.386 -21.506  1.00 82.56           H  
ATOM    480  ND1 HIS A  31      31.507  18.454 -18.927  1.00 82.56           N  
ATOM    481  HD1 HIS A  31      31.493  17.612 -18.369  1.00 82.56           H  
ATOM    482  CE1 HIS A  31      32.195  19.560 -18.605  1.00 82.56           C  
ATOM    483  HE1 HIS A  31      32.770  19.697 -17.702  1.00 82.56           H  
ATOM    484  NE2 HIS A  31      32.102  20.469 -19.584  1.00 82.56           N  
ATOM    485  N   THR A  32      27.184  15.724 -20.473  1.00 85.76           N  
ATOM    486  H   THR A  32      27.305  15.732 -19.471  1.00 85.76           H  
ATOM    487  CA  THR A  32      26.382  14.639 -21.043  1.00 85.76           C  
ATOM    488  HA  THR A  32      26.838  14.334 -21.984  1.00 85.76           H  
ATOM    489  C   THR A  32      24.965  15.122 -21.323  1.00 85.76           C  
ATOM    490  CB  THR A  32      26.332  13.415 -20.116  1.00 85.76           C  
ATOM    491  HB  THR A  32      25.705  13.639 -19.252  1.00 85.76           H  
ATOM    492  O   THR A  32      24.286  15.684 -20.461  1.00 85.76           O  
ATOM    493  CG2 THR A  32      25.775  12.182 -20.829  1.00 85.76           C  
ATOM    494 HG21 THR A  32      25.798  11.330 -20.150  1.00 85.76           H  
ATOM    495 HG22 THR A  32      26.375  11.952 -21.710  1.00 85.76           H  
ATOM    496 HG23 THR A  32      24.743  12.348 -21.136  1.00 85.76           H  
ATOM    497  OG1 THR A  32      27.615  13.064 -19.653  1.00 85.76           O  
ATOM    498  HG1 THR A  32      28.173  12.855 -20.405  1.00 85.76           H  
ATOM    499  N   ARG A  33      24.442  14.825 -22.516  1.00 85.56           N  
ATOM    500  H   ARG A  33      25.023  14.339 -23.184  1.00 85.56           H  
ATOM    501  CA  ARG A  33      23.128  15.335 -22.938  1.00 85.56           C  
ATOM    502  HA  ARG A  33      23.127  16.416 -22.795  1.00 85.56           H  
ATOM    503  C   ARG A  33      21.959  14.811 -22.092  1.00 85.56           C  
ATOM    504  CB  ARG A  33      22.937  15.038 -24.427  1.00 85.56           C  
ATOM    505  HB2 ARG A  33      21.925  15.333 -24.704  1.00 85.56           H  
ATOM    506  HB3 ARG A  33      23.055  13.968 -24.596  1.00 85.56           H  
ATOM    507  O   ARG A  33      20.917  15.460 -22.031  1.00 85.56           O  
ATOM    508  CG  ARG A  33      23.934  15.810 -25.315  1.00 85.56           C  
ATOM    509  HG2 ARG A  33      23.845  16.878 -25.116  1.00 85.56           H  
ATOM    510  HG3 ARG A  33      24.955  15.491 -25.102  1.00 85.56           H  
ATOM    511  CD  ARG A  33      23.623  15.540 -26.790  1.00 85.56           C  
ATOM    512  HD2 ARG A  33      23.824  14.488 -26.993  1.00 85.56           H  
ATOM    513  HD3 ARG A  33      22.571  15.779 -26.948  1.00 85.56           H  
ATOM    514  NE  ARG A  33      24.419  16.342 -27.724  1.00 85.56           N  
ATOM    515  HE  ARG A  33      25.364  16.552 -27.437  1.00 85.56           H  
ATOM    516  NH1 ARG A  33      22.894  16.463 -29.460  1.00 85.56           N  
ATOM    517 HH11 ARG A  33      22.673  16.822 -30.378  1.00 85.56           H  
ATOM    518 HH12 ARG A  33      22.268  15.850 -28.958  1.00 85.56           H  
ATOM    519  NH2 ARG A  33      24.878  17.434 -29.667  1.00 85.56           N  
ATOM    520 HH21 ARG A  33      24.622  17.756 -30.589  1.00 85.56           H  
ATOM    521 HH22 ARG A  33      25.796  17.665 -29.314  1.00 85.56           H  
ATOM    522  CZ  ARG A  33      24.059  16.737 -28.936  1.00 85.56           C  
ATOM    523  N   THR A  34      22.115  13.672 -21.414  1.00 86.81           N  
ATOM    524  H   THR A  34      23.000  13.190 -21.488  1.00 86.81           H  
ATOM    525  CA  THR A  34      21.094  13.104 -20.514  1.00 86.81           C  
ATOM    526  HA  THR A  34      20.142  13.071 -21.045  1.00 86.81           H  
ATOM    527  C   THR A  34      20.853  13.932 -19.253  1.00 86.81           C  
ATOM    528  CB  THR A  34      21.438  11.669 -20.092  1.00 86.81           C  
ATOM    529  HB  THR A  34      20.689  11.310 -19.386  1.00 86.81           H  
ATOM    530  O   THR A  34      19.862  13.701 -18.570  1.00 86.81           O  
ATOM    531  CG2 THR A  34      21.463  10.728 -21.291  1.00 86.81           C  
ATOM    532 HG21 THR A  34      22.287  10.989 -21.955  1.00 86.81           H  
ATOM    533 HG22 THR A  34      21.604   9.706 -20.942  1.00 86.81           H  
ATOM    534 HG23 THR A  34      20.518  10.784 -21.832  1.00 86.81           H  
ATOM    535  OG1 THR A  34      22.711  11.626 -19.485  1.00 86.81           O  
ATOM    536  HG1 THR A  34      22.727  12.192 -18.709  1.00 86.81           H  
ATOM    537  N   VAL A  35      21.723  14.896 -18.925  1.00 88.79           N  
ATOM    538  H   VAL A  35      22.541  15.045 -19.498  1.00 88.79           H  
ATOM    539  CA  VAL A  35      21.527  15.804 -17.780  1.00 88.79           C  
ATOM    540  HA  VAL A  35      21.355  15.209 -16.883  1.00 88.79           H  
ATOM    541  C   VAL A  35      20.284  16.689 -17.951  1.00 88.79           C  
ATOM    542  CB  VAL A  35      22.807  16.640 -17.561  1.00 88.79           C  
ATOM    543  HB  VAL A  35      23.126  17.069 -18.511  1.00 88.79           H  
ATOM    544  O   VAL A  35      19.691  17.134 -16.967  1.00 88.79           O  
ATOM    545  CG1 VAL A  35      22.627  17.793 -16.570  1.00 88.79           C  
ATOM    546 HG11 VAL A  35      23.595  18.221 -16.312  1.00 88.79           H  
ATOM    547 HG12 VAL A  35      22.026  18.579 -17.027  1.00 88.79           H  
ATOM    548 HG13 VAL A  35      22.128  17.435 -15.669  1.00 88.79           H  
ATOM    549  CG2 VAL A  35      23.909  15.722 -17.025  1.00 88.79           C  
ATOM    550 HG21 VAL A  35      24.202  14.995 -17.782  1.00 88.79           H  
ATOM    551 HG22 VAL A  35      24.783  16.323 -16.775  1.00 88.79           H  
ATOM    552 HG23 VAL A  35      23.575  15.202 -16.127  1.00 88.79           H  
ATOM    553  N   HIS A  36      19.836  16.901 -19.191  1.00 91.19           N  
ATOM    554  H   HIS A  36      20.338  16.476 -19.957  1.00 91.19           H  
ATOM    555  CA  HIS A  36      18.626  17.656 -19.501  1.00 91.19           C  
ATOM    556  HA  HIS A  36      18.404  18.320 -18.665  1.00 91.19           H  
ATOM    557  C   HIS A  36      17.412  16.738 -19.704  1.00 91.19           C  
ATOM    558  CB  HIS A  36      18.877  18.539 -20.727  1.00 91.19           C  
ATOM    559  HB2 HIS A  36      17.992  19.146 -20.917  1.00 91.19           H  
ATOM    560  HB3 HIS A  36      19.054  17.906 -21.597  1.00 91.19           H  
ATOM    561  O   HIS A  36      17.532  15.632 -20.235  1.00 91.19           O  
ATOM    562  CG  HIS A  36      20.053  19.462 -20.552  1.00 91.19           C  
ATOM    563  CD2 HIS A  36      21.325  19.250 -21.011  1.00 91.19           C  
ATOM    564  HD2 HIS A  36      21.673  18.388 -21.561  1.00 91.19           H  
ATOM    565  ND1 HIS A  36      20.052  20.675 -19.897  1.00 91.19           N  
ATOM    566  HD1 HIS A  36      19.240  21.178 -19.568  1.00 91.19           H  
ATOM    567  CE1 HIS A  36      21.294  21.184 -19.972  1.00 91.19           C  
ATOM    568  HE1 HIS A  36      21.600  22.156 -19.616  1.00 91.19           H  
ATOM    569  NE2 HIS A  36      22.099  20.344 -20.632  1.00 91.19           N  
ATOM    570  N   VAL A  37      16.217  17.237 -19.361  1.00 92.49           N  
ATOM    571  H   VAL A  37      16.189  18.155 -18.940  1.00 92.49           H  
ATOM    572  CA  VAL A  37      14.943  16.499 -19.481  1.00 92.49           C  
ATOM    573  HA  VAL A  37      15.002  15.634 -18.820  1.00 92.49           H  
ATOM    574  C   VAL A  37      14.700  15.944 -20.896  1.00 92.49           C  
ATOM    575  CB  VAL A  37      13.743  17.339 -18.988  1.00 92.49           C  
ATOM    576  HB  VAL A  37      13.713  18.296 -19.509  1.00 92.49           H  
ATOM    577  O   VAL A  37      14.375  14.760 -21.004  1.00 92.49           O  
ATOM    578  CG1 VAL A  37      12.400  16.634 -19.217  1.00 92.49           C  
ATOM    579 HG11 VAL A  37      11.599  17.209 -18.753  1.00 92.49           H  
ATOM    580 HG12 VAL A  37      12.188  16.557 -20.284  1.00 92.49           H  
ATOM    581 HG13 VAL A  37      12.421  15.639 -18.774  1.00 92.49           H  
ATOM    582  CG2 VAL A  37      13.880  17.638 -17.492  1.00 92.49           C  
ATOM    583 HG21 VAL A  37      13.926  16.708 -16.923  1.00 92.49           H  
ATOM    584 HG22 VAL A  37      13.021  18.216 -17.150  1.00 92.49           H  
ATOM    585 HG23 VAL A  37      14.779  18.225 -17.307  1.00 92.49           H  
ATOM    586  N   PRO A  38      14.897  16.705 -21.995  1.00 91.20           N  
ATOM    587  CA  PRO A  38      14.728  16.151 -23.340  1.00 91.20           C  
ATOM    588  HA  PRO A  38      13.711  15.773 -23.440  1.00 91.20           H  
ATOM    589  C   PRO A  38      15.712  15.013 -23.647  1.00 91.20           C  
ATOM    590  CB  PRO A  38      14.919  17.331 -24.302  1.00 91.20           C  
ATOM    591  HB2 PRO A  38      15.957  17.393 -24.628  1.00 91.20           H  
ATOM    592  HB3 PRO A  38      14.257  17.256 -25.165  1.00 91.20           H  
ATOM    593  O   PRO A  38      15.346  14.038 -24.299  1.00 91.20           O  
ATOM    594  CG  PRO A  38      14.591  18.553 -23.447  1.00 91.20           C  
ATOM    595  HG2 PRO A  38      15.074  19.455 -23.822  1.00 91.20           H  
ATOM    596  HG3 PRO A  38      13.511  18.687 -23.390  1.00 91.20           H  
ATOM    597  CD  PRO A  38      15.134  18.142 -22.084  1.00 91.20           C  
ATOM    598  HD2 PRO A  38      16.206  18.335 -22.050  1.00 91.20           H  
ATOM    599  HD3 PRO A  38      14.625  18.711 -21.306  1.00 91.20           H  
ATOM    600  N   GLY A  39      16.947  15.108 -23.144  1.00 90.89           N  
ATOM    601  H   GLY A  39      17.160  15.877 -22.525  1.00 90.89           H  
ATOM    602  CA  GLY A  39      17.990  14.111 -23.377  1.00 90.89           C  
ATOM    603  HA2 GLY A  39      18.076  13.917 -24.446  1.00 90.89           H  
ATOM    604  HA3 GLY A  39      18.939  14.504 -23.013  1.00 90.89           H  
ATOM    605  C   GLY A  39      17.719  12.789 -22.666  1.00 90.89           C  
ATOM    606  O   GLY A  39      17.797  11.736 -23.295  1.00 90.89           O  
ATOM    607  N   ILE A  40      17.341  12.829 -21.384  1.00 93.25           N  
ATOM    608  H   ILE A  40      17.313  13.717 -20.903  1.00 93.25           H  
ATOM    609  CA  ILE A  40      16.951  11.608 -20.663  1.00 93.25           C  
ATOM    610  HA  ILE A  40      17.721  10.861 -20.854  1.00 93.25           H  
ATOM    611  C   ILE A  40      15.641  11.025 -21.196  1.00 93.25           C  
ATOM    612  CB  ILE A  40      16.903  11.822 -19.139  1.00 93.25           C  
ATOM    613  HB  ILE A  40      17.864  12.240 -18.839  1.00 93.25           H  
ATOM    614  O   ILE A  40      15.513   9.810 -21.261  1.00 93.25           O  
ATOM    615  CG1 ILE A  40      16.749  10.463 -18.428  1.00 93.25           C  
ATOM    616 HG12 ILE A  40      17.464   9.757 -18.851  1.00 93.25           H  
ATOM    617 HG13 ILE A  40      15.746  10.069 -18.588  1.00 93.25           H  
ATOM    618  CG2 ILE A  40      15.803  12.810 -18.719  1.00 93.25           C  
ATOM    619 HG21 ILE A  40      14.814  12.408 -18.936  1.00 93.25           H  
ATOM    620 HG22 ILE A  40      15.950  13.750 -19.251  1.00 93.25           H  
ATOM    621 HG23 ILE A  40      15.871  13.021 -17.651  1.00 93.25           H  
ATOM    622  CD1 ILE A  40      17.008  10.538 -16.925  1.00 93.25           C  
ATOM    623 HD11 ILE A  40      18.007  10.937 -16.744  1.00 93.25           H  
ATOM    624 HD12 ILE A  40      16.937   9.533 -16.509  1.00 93.25           H  
ATOM    625 HD13 ILE A  40      16.268  11.171 -16.435  1.00 93.25           H  
ATOM    626  N   ARG A  41      14.689  11.853 -21.646  1.00 93.06           N  
ATOM    627  H   ARG A  41      14.822  12.847 -21.527  1.00 93.06           H  
ATOM    628  CA  ARG A  41      13.453  11.369 -22.281  1.00 93.06           C  
ATOM    629  HA  ARG A  41      12.974  10.656 -21.610  1.00 93.06           H  
ATOM    630  C   ARG A  41      13.749  10.611 -23.575  1.00 93.06           C  
ATOM    631  CB  ARG A  41      12.507  12.554 -22.514  1.00 93.06           C  
ATOM    632  HB2 ARG A  41      12.955  13.238 -23.235  1.00 93.06           H  
ATOM    633  HB3 ARG A  41      12.377  13.084 -21.571  1.00 93.06           H  
ATOM    634  O   ARG A  41      13.141   9.573 -23.819  1.00 93.06           O  
ATOM    635  CG  ARG A  41      11.124  12.113 -23.022  1.00 93.06           C  
ATOM    636  HG2 ARG A  41      10.643  11.478 -22.278  1.00 93.06           H  
ATOM    637  HG3 ARG A  41      11.238  11.541 -23.943  1.00 93.06           H  
ATOM    638  CD  ARG A  41      10.229  13.321 -23.330  1.00 93.06           C  
ATOM    639  HD2 ARG A  41       9.316  12.959 -23.804  1.00 93.06           H  
ATOM    640  HD3 ARG A  41      10.750  13.964 -24.039  1.00 93.06           H  
ATOM    641  NE  ARG A  41       9.868  14.084 -22.118  1.00 93.06           N  
ATOM    642  HE  ARG A  41       9.952  13.602 -21.234  1.00 93.06           H  
ATOM    643  NH1 ARG A  41       9.214  16.033 -23.156  1.00 93.06           N  
ATOM    644 HH11 ARG A  41       9.404  15.632 -24.063  1.00 93.06           H  
ATOM    645 HH12 ARG A  41       8.800  16.953 -23.103  1.00 93.06           H  
ATOM    646  NH2 ARG A  41       9.074  15.873 -20.943  1.00 93.06           N  
ATOM    647 HH21 ARG A  41       8.663  16.795 -20.933  1.00 93.06           H  
ATOM    648 HH22 ARG A  41       9.159  15.368 -20.072  1.00 93.06           H  
ATOM    649  CZ  ARG A  41       9.391  15.319 -22.079  1.00 93.06           C  
ATOM    650  N   TRP A  42      14.691  11.103 -24.381  1.00 92.12           N  
ATOM    651  H   TRP A  42      15.117  11.989 -24.147  1.00 92.12           H  
ATOM    652  CA  TRP A  42      15.162  10.391 -25.568  1.00 92.12           C  
ATOM    653  HA  TRP A  42      14.308  10.155 -26.203  1.00 92.12           H  
ATOM    654  C   TRP A  42      15.811   9.054 -25.192  1.00 92.12           C  
ATOM    655  CB  TRP A  42      16.114  11.285 -26.372  1.00 92.12           C  
ATOM    656  HB2 TRP A  42      16.980  11.540 -25.760  1.00 92.12           H  
ATOM    657  HB3 TRP A  42      15.600  12.214 -26.620  1.00 92.12           H  
ATOM    658  O   TRP A  42      15.418   8.023 -25.730  1.00 92.12           O  
ATOM    659  CG  TRP A  42      16.602  10.656 -27.639  1.00 92.12           C  
ATOM    660  CD1 TRP A  42      16.002  10.756 -28.848  1.00 92.12           C  
ATOM    661  HD1 TRP A  42      15.112  11.332 -29.055  1.00 92.12           H  
ATOM    662  CD2 TRP A  42      17.723   9.736 -27.824  1.00 92.12           C  
ATOM    663  CE2 TRP A  42      17.704   9.274 -29.174  1.00 92.12           C  
ATOM    664  CE3 TRP A  42      18.725   9.211 -26.976  1.00 92.12           C  
ATOM    665  HE3 TRP A  42      18.780   9.540 -25.949  1.00 92.12           H  
ATOM    666  NE1 TRP A  42      16.666   9.962 -29.762  1.00 92.12           N  
ATOM    667  HE1 TRP A  42      16.357   9.825 -30.714  1.00 92.12           H  
ATOM    668  CH2 TRP A  42      19.507   7.727 -28.750  1.00 92.12           C  
ATOM    669  HH2 TRP A  42      20.120   6.894 -29.062  1.00 92.12           H  
ATOM    670  CZ2 TRP A  42      18.583   8.292 -29.643  1.00 92.12           C  
ATOM    671  HZ2 TRP A  42      18.506   7.922 -30.655  1.00 92.12           H  
ATOM    672  CZ3 TRP A  42      19.603   8.211 -27.434  1.00 92.12           C  
ATOM    673  HZ3 TRP A  42      20.327   7.769 -26.765  1.00 92.12           H  
ATOM    674  N   ALA A  43      16.728   9.053 -24.217  1.00 91.44           N  
ATOM    675  H   ALA A  43      17.005   9.933 -23.806  1.00 91.44           H  
ATOM    676  CA  ALA A  43      17.387   7.830 -23.751  1.00 91.44           C  
ATOM    677  HA  ALA A  43      17.886   7.358 -24.596  1.00 91.44           H  
ATOM    678  C   ALA A  43      16.380   6.813 -23.185  1.00 91.44           C  
ATOM    679  CB  ALA A  43      18.445   8.213 -22.708  1.00 91.44           C  
ATOM    680  HB1 ALA A  43      19.005   7.325 -22.416  1.00 91.44           H  
ATOM    681  HB2 ALA A  43      17.970   8.634 -21.822  1.00 91.44           H  
ATOM    682  HB3 ALA A  43      19.137   8.944 -23.127  1.00 91.44           H  
ATOM    683  O   ALA A  43      16.434   5.637 -23.521  1.00 91.44           O  
ATOM    684  N   SER A  44      15.416   7.286 -22.395  1.00 92.47           N  
ATOM    685  H   SER A  44      15.459   8.264 -22.145  1.00 92.47           H  
ATOM    686  CA  SER A  44      14.350   6.483 -21.795  1.00 92.47           C  
ATOM    687  HA  SER A  44      14.804   5.729 -21.152  1.00 92.47           H  
ATOM    688  C   SER A  44      13.513   5.749 -22.838  1.00 92.47           C  
ATOM    689  CB  SER A  44      13.476   7.406 -20.944  1.00 92.47           C  
ATOM    690  HB2 SER A  44      13.054   8.189 -21.573  1.00 92.47           H  
ATOM    691  HB3 SER A  44      14.103   7.871 -20.184  1.00 92.47           H  
ATOM    692  O   SER A  44      13.236   4.562 -22.678  1.00 92.47           O  
ATOM    693  OG  SER A  44      12.424   6.715 -20.311  1.00 92.47           O  
ATOM    694  HG  SER A  44      12.421   6.970 -19.385  1.00 92.47           H  
ATOM    695  N   ARG A  45      13.179   6.424 -23.946  1.00 91.12           N  
ATOM    696  H   ARG A  45      13.461   7.391 -24.011  1.00 91.12           H  
ATOM    697  CA  ARG A  45      12.486   5.811 -25.088  1.00 91.12           C  
ATOM    698  HA  ARG A  45      11.663   5.195 -24.724  1.00 91.12           H  
ATOM    699  C   ARG A  45      13.390   4.856 -25.863  1.00 91.12           C  
ATOM    700  CB  ARG A  45      11.933   6.901 -26.014  1.00 91.12           C  
ATOM    701  HB2 ARG A  45      11.592   6.436 -26.940  1.00 91.12           H  
ATOM    702  HB3 ARG A  45      12.728   7.606 -26.258  1.00 91.12           H  
ATOM    703  O   ARG A  45      12.960   3.758 -26.183  1.00 91.12           O  
ATOM    704  CG  ARG A  45      10.754   7.654 -25.386  1.00 91.12           C  
ATOM    705  HG2 ARG A  45      11.055   8.095 -24.436  1.00 91.12           H  
ATOM    706  HG3 ARG A  45       9.934   6.958 -25.210  1.00 91.12           H  
ATOM    707  CD  ARG A  45      10.292   8.762 -26.338  1.00 91.12           C  
ATOM    708  HD2 ARG A  45      11.122   9.448 -26.507  1.00 91.12           H  
ATOM    709  HD3 ARG A  45      10.011   8.304 -27.286  1.00 91.12           H  
ATOM    710  NE  ARG A  45       9.143   9.505 -25.789  1.00 91.12           N  
ATOM    711  HE  ARG A  45       8.773   9.166 -24.912  1.00 91.12           H  
ATOM    712  NH1 ARG A  45       8.785  10.878 -27.599  1.00 91.12           N  
ATOM    713 HH11 ARG A  45       8.179  11.515 -28.096  1.00 91.12           H  
ATOM    714 HH12 ARG A  45       9.529  10.410 -28.098  1.00 91.12           H  
ATOM    715  NH2 ARG A  45       7.437  11.013 -25.830  1.00 91.12           N  
ATOM    716 HH21 ARG A  45       7.086  10.629 -24.964  1.00 91.12           H  
ATOM    717 HH22 ARG A  45       6.840  11.629 -26.362  1.00 91.12           H  
ATOM    718  CZ  ARG A  45       8.466  10.458 -26.406  1.00 91.12           C  
ATOM    719  N   TYR A  46      14.630   5.259 -26.142  1.00 90.67           N  
ATOM    720  H   TYR A  46      14.917   6.179 -25.838  1.00 90.67           H  
ATOM    721  CA  TYR A  46      15.571   4.471 -26.942  1.00 90.67           C  
ATOM    722  HA  TYR A  46      15.104   4.231 -27.897  1.00 90.67           H  
ATOM    723  C   TYR A  46      15.940   3.133 -26.282  1.00 90.67           C  
ATOM    724  CB  TYR A  46      16.821   5.320 -27.211  1.00 90.67           C  
ATOM    725  HB2 TYR A  46      16.521   6.249 -27.696  1.00 90.67           H  
ATOM    726  HB3 TYR A  46      17.291   5.579 -26.263  1.00 90.67           H  
ATOM    727  O   TYR A  46      15.995   2.110 -26.954  1.00 90.67           O  
ATOM    728  CG  TYR A  46      17.835   4.629 -28.099  1.00 90.67           C  
ATOM    729  CD1 TYR A  46      19.009   4.085 -27.545  1.00 90.67           C  
ATOM    730  HD1 TYR A  46      19.186   4.153 -26.481  1.00 90.67           H  
ATOM    731  CD2 TYR A  46      17.574   4.485 -29.475  1.00 90.67           C  
ATOM    732  HD2 TYR A  46      16.660   4.874 -29.898  1.00 90.67           H  
ATOM    733  CE1 TYR A  46      19.931   3.406 -28.364  1.00 90.67           C  
ATOM    734  HE1 TYR A  46      20.819   2.969 -27.931  1.00 90.67           H  
ATOM    735  CE2 TYR A  46      18.483   3.789 -30.293  1.00 90.67           C  
ATOM    736  HE2 TYR A  46      18.278   3.636 -31.343  1.00 90.67           H  
ATOM    737  OH  TYR A  46      20.527   2.566 -30.532  1.00 90.67           O  
ATOM    738  HH  TYR A  46      21.256   2.196 -30.030  1.00 90.67           H  
ATOM    739  CZ  TYR A  46      19.662   3.250 -29.740  1.00 90.67           C  
ATOM    740  N   TYR A  47      16.146   3.130 -24.963  1.00 90.34           N  
ATOM    741  H   TYR A  47      16.114   4.011 -24.470  1.00 90.34           H  
ATOM    742  CA  TYR A  47      16.472   1.926 -24.190  1.00 90.34           C  
ATOM    743  HA  TYR A  47      16.951   1.197 -24.843  1.00 90.34           H  
ATOM    744  C   TYR A  47      15.250   1.225 -23.583  1.00 90.34           C  
ATOM    745  CB  TYR A  47      17.467   2.303 -23.089  1.00 90.34           C  
ATOM    746  HB2 TYR A  47      17.571   1.475 -22.388  1.00 90.34           H  
ATOM    747  HB3 TYR A  47      17.043   3.151 -22.551  1.00 90.34           H  
ATOM    748  O   TYR A  47      15.417   0.201 -22.930  1.00 90.34           O  
ATOM    749  CG  TYR A  47      18.851   2.654 -23.587  1.00 90.34           C  
ATOM    750  CD1 TYR A  47      19.695   1.636 -24.055  1.00 90.34           C  
ATOM    751  HD1 TYR A  47      19.358   0.610 -24.017  1.00 90.34           H  
ATOM    752  CD2 TYR A  47      19.300   3.984 -23.588  1.00 90.34           C  
ATOM    753  HD2 TYR A  47      18.666   4.767 -23.197  1.00 90.34           H  
ATOM    754  CE1 TYR A  47      20.970   1.938 -24.563  1.00 90.34           C  
ATOM    755  HE1 TYR A  47      21.616   1.153 -24.926  1.00 90.34           H  
ATOM    756  CE2 TYR A  47      20.563   4.295 -24.116  1.00 90.34           C  
ATOM    757  HE2 TYR A  47      20.869   5.330 -24.153  1.00 90.34           H  
ATOM    758  OH  TYR A  47      22.604   3.577 -25.180  1.00 90.34           O  
ATOM    759  HH  TYR A  47      22.753   4.523 -25.239  1.00 90.34           H  
ATOM    760  CZ  TYR A  47      21.402   3.275 -24.620  1.00 90.34           C  
ATOM    761  N   ASN A  48      14.040   1.771 -23.749  1.00 90.44           N  
ATOM    762  H   ASN A  48      13.956   2.570 -24.361  1.00 90.44           H  
ATOM    763  CA  ASN A  48      12.826   1.301 -23.079  1.00 90.44           C  
ATOM    764  HA  ASN A  48      12.068   2.073 -23.216  1.00 90.44           H  
ATOM    765  C   ASN A  48      13.007   1.145 -21.551  1.00 90.44           C  
ATOM    766  CB  ASN A  48      12.314   0.032 -23.783  1.00 90.44           C  
ATOM    767  HB2 ASN A  48      12.250   0.206 -24.857  1.00 90.44           H  
ATOM    768  HB3 ASN A  48      13.010  -0.788 -23.605  1.00 90.44           H  
ATOM    769  O   ASN A  48      12.904   0.048 -20.995  1.00 90.44           O  
ATOM    770  CG  ASN A  48      10.939  -0.380 -23.292  1.00 90.44           C  
ATOM    771  ND2 ASN A  48      10.527  -1.593 -23.568  1.00 90.44           N  
ATOM    772 HD21 ASN A  48       9.604  -1.843 -23.244  1.00 90.44           H  
ATOM    773 HD22 ASN A  48      11.112  -2.233 -24.086  1.00 90.44           H  
ATOM    774  OD1 ASN A  48      10.216   0.384 -22.672  1.00 90.44           O  
ATOM    775  N   TYR A  49      13.287   2.257 -20.860  1.00 92.80           N  
ATOM    776  H   TYR A  49      13.341   3.124 -21.376  1.00 92.80           H  
ATOM    777  CA  TYR A  49      13.549   2.263 -19.413  1.00 92.80           C  
ATOM    778  HA  TYR A  49      14.454   1.679 -19.242  1.00 92.80           H  
ATOM    779  C   TYR A  49      12.491   1.565 -18.543  1.00 92.80           C  
ATOM    780  CB  TYR A  49      13.813   3.687 -18.896  1.00 92.80           C  
ATOM    781  HB2 TYR A  49      13.665   3.680 -17.816  1.00 92.80           H  
ATOM    782  HB3 TYR A  49      13.063   4.357 -19.317  1.00 92.80           H  
ATOM    783  O   TYR A  49      12.914   0.925 -17.581  1.00 92.80           O  
ATOM    784  CG  TYR A  49      15.198   4.276 -19.140  1.00 92.80           C  
ATOM    785  CD1 TYR A  49      16.155   3.636 -19.953  1.00 92.80           C  
ATOM    786  HD1 TYR A  49      15.941   2.692 -20.433  1.00 92.80           H  
ATOM    787  CD2 TYR A  49      15.530   5.509 -18.544  1.00 92.80           C  
ATOM    788  HD2 TYR A  49      14.809   5.984 -17.894  1.00 92.80           H  
ATOM    789  CE1 TYR A  49      17.413   4.229 -20.164  1.00 92.80           C  
ATOM    790  HE1 TYR A  49      18.158   3.731 -20.766  1.00 92.80           H  
ATOM    791  CE2 TYR A  49      16.770   6.131 -18.795  1.00 92.80           C  
ATOM    792  HE2 TYR A  49      16.999   7.093 -18.361  1.00 92.80           H  
ATOM    793  OH  TYR A  49      18.928   6.042 -19.903  1.00 92.80           O  
ATOM    794  HH  TYR A  49      19.101   6.895 -19.497  1.00 92.80           H  
ATOM    795  CZ  TYR A  49      17.719   5.486 -19.618  1.00 92.80           C  
ATOM    796  N   PRO A  50      11.173   1.620 -18.832  1.00 89.45           N  
ATOM    797  CA  PRO A  50      10.187   0.866 -18.056  1.00 89.45           C  
ATOM    798  HA  PRO A  50      10.139   1.279 -17.049  1.00 89.45           H  
ATOM    799  C   PRO A  50      10.500  -0.633 -17.946  1.00 89.45           C  
ATOM    800  CB  PRO A  50       8.849   1.105 -18.763  1.00 89.45           C  
ATOM    801  HB2 PRO A  50       8.693   0.359 -19.542  1.00 89.45           H  
ATOM    802  HB3 PRO A  50       8.016   1.096 -18.059  1.00 89.45           H  
ATOM    803  O   PRO A  50      10.319  -1.224 -16.889  1.00 89.45           O  
ATOM    804  CG  PRO A  50       9.030   2.475 -19.410  1.00 89.45           C  
ATOM    805  HG2 PRO A  50       8.375   2.605 -20.272  1.00 89.45           H  
ATOM    806  HG3 PRO A  50       8.853   3.257 -18.671  1.00 89.45           H  
ATOM    807  CD  PRO A  50      10.501   2.465 -19.813  1.00 89.45           C  
ATOM    808  HD2 PRO A  50      10.590   2.022 -20.805  1.00 89.45           H  
ATOM    809  HD3 PRO A  50      10.898   3.480 -19.814  1.00 89.45           H  
ATOM    810  N   VAL A  51      11.036  -1.241 -19.007  1.00 88.45           N  
ATOM    811  H   VAL A  51      11.210  -0.699 -19.842  1.00 88.45           H  
ATOM    812  CA  VAL A  51      11.372  -2.672 -19.018  1.00 88.45           C  
ATOM    813  HA  VAL A  51      10.774  -3.188 -18.267  1.00 88.45           H  
ATOM    814  C   VAL A  51      12.835  -2.895 -18.645  1.00 88.45           C  
ATOM    815  CB  VAL A  51      11.025  -3.300 -20.381  1.00 88.45           C  
ATOM    816  HB  VAL A  51      11.615  -2.815 -21.158  1.00 88.45           H  
ATOM    817  O   VAL A  51      13.141  -3.707 -17.772  1.00 88.45           O  
ATOM    818  CG1 VAL A  51      11.332  -4.802 -20.405  1.00 88.45           C  
ATOM    819 HG11 VAL A  51      12.399  -4.979 -20.270  1.00 88.45           H  
ATOM    820 HG12 VAL A  51      10.780  -5.309 -19.613  1.00 88.45           H  
ATOM    821 HG13 VAL A  51      11.032  -5.227 -21.363  1.00 88.45           H  
ATOM    822  CG2 VAL A  51       9.536  -3.114 -20.707  1.00 88.45           C  
ATOM    823 HG21 VAL A  51       9.293  -3.620 -21.642  1.00 88.45           H  
ATOM    824 HG22 VAL A  51       8.926  -3.544 -19.913  1.00 88.45           H  
ATOM    825 HG23 VAL A  51       9.293  -2.057 -20.812  1.00 88.45           H  
ATOM    826  N   CYS A  52      13.767  -2.158 -19.257  1.00 87.94           N  
ATOM    827  H   CYS A  52      13.485  -1.466 -19.936  1.00 87.94           H  
ATOM    828  CA  CYS A  52      15.191  -2.458 -19.097  1.00 87.94           C  
ATOM    829  HA  CYS A  52      15.325  -3.525 -19.273  1.00 87.94           H  
ATOM    830  C   CYS A  52      15.715  -2.184 -17.681  1.00 87.94           C  
ATOM    831  CB  CYS A  52      16.006  -1.720 -20.164  1.00 87.94           C  
ATOM    832  HB2 CYS A  52      15.465  -1.715 -21.110  1.00 87.94           H  
ATOM    833  HB3 CYS A  52      16.930  -2.282 -20.302  1.00 87.94           H  
ATOM    834  O   CYS A  52      16.637  -2.850 -17.225  1.00 87.94           O  
ATOM    835  SG  CYS A  52      16.426  -0.018 -19.675  1.00 87.94           S  
ATOM    836  HG  CYS A  52      17.246  -0.374 -18.682  1.00 87.94           H  
ATOM    837  N   GLN A  53      15.132  -1.228 -16.949  1.00 90.70           N  
ATOM    838  H   GLN A  53      14.346  -0.729 -17.342  1.00 90.70           H  
ATOM    839  CA  GLN A  53      15.553  -0.910 -15.576  1.00 90.70           C  
ATOM    840  HA  GLN A  53      16.639  -0.820 -15.548  1.00 90.70           H  
ATOM    841  C   GLN A  53      15.184  -2.019 -14.581  1.00 90.70           C  
ATOM    842  CB  GLN A  53      14.940   0.430 -15.148  1.00 90.70           C  
ATOM    843  HB2 GLN A  53      15.172   0.623 -14.101  1.00 90.70           H  
ATOM    844  HB3 GLN A  53      13.856   0.362 -15.237  1.00 90.70           H  
ATOM    845  O   GLN A  53      15.677  -2.023 -13.455  1.00 90.70           O  
ATOM    846  CG  GLN A  53      15.448   1.603 -16.005  1.00 90.70           C  
ATOM    847  HG2 GLN A  53      15.386   1.350 -17.064  1.00 90.70           H  
ATOM    848  HG3 GLN A  53      14.791   2.458 -15.844  1.00 90.70           H  
ATOM    849  CD  GLN A  53      16.873   2.038 -15.692  1.00 90.70           C  
ATOM    850  NE2 GLN A  53      17.565   2.610 -16.654  1.00 90.70           N  
ATOM    851 HE21 GLN A  53      18.498   2.935 -16.441  1.00 90.70           H  
ATOM    852 HE22 GLN A  53      17.184   2.686 -17.586  1.00 90.70           H  
ATOM    853  OE1 GLN A  53      17.353   1.958 -14.571  1.00 90.70           O  
ATOM    854  N   LEU A  54      14.335  -2.962 -14.999  1.00 88.03           N  
ATOM    855  H   LEU A  54      13.948  -2.887 -15.929  1.00 88.03           H  
ATOM    856  CA  LEU A  54      13.992  -4.158 -14.242  1.00 88.03           C  
ATOM    857  HA  LEU A  54      14.152  -3.963 -13.182  1.00 88.03           H  
ATOM    858  C   LEU A  54      14.887  -5.345 -14.593  1.00 88.03           C  
ATOM    859  CB  LEU A  54      12.510  -4.498 -14.452  1.00 88.03           C  
ATOM    860  HB2 LEU A  54      12.358  -4.779 -15.494  1.00 88.03           H  
ATOM    861  HB3 LEU A  54      12.253  -5.362 -13.838  1.00 88.03           H  
ATOM    862  O   LEU A  54      14.803  -6.363 -13.914  1.00 88.03           O  
ATOM    863  CG  LEU A  54      11.556  -3.346 -14.105  1.00 88.03           C  
ATOM    864  HG  LEU A  54      11.791  -2.475 -14.718  1.00 88.03           H  
ATOM    865  CD1 LEU A  54      10.136  -3.771 -14.423  1.00 88.03           C  
ATOM    866 HD11 LEU A  54       9.458  -2.940 -14.227  1.00 88.03           H  
ATOM    867 HD12 LEU A  54       9.840  -4.630 -13.820  1.00 88.03           H  
ATOM    868 HD13 LEU A  54      10.065  -4.024 -15.480  1.00 88.03           H  
ATOM    869  CD2 LEU A  54      11.631  -2.943 -12.630  1.00 88.03           C  
ATOM    870 HD21 LEU A  54      11.427  -3.806 -11.995  1.00 88.03           H  
ATOM    871 HD22 LEU A  54      12.615  -2.533 -12.405  1.00 88.03           H  
ATOM    872 HD23 LEU A  54      10.887  -2.170 -12.434  1.00 88.03           H  
ATOM    873  N   GLN A  55      15.766  -5.223 -15.588  1.00 85.75           N  
ATOM    874  H   GLN A  55      15.828  -4.333 -16.062  1.00 85.75           H  
ATOM    875  CA  GLN A  55      16.720  -6.251 -16.011  1.00 85.75           C  
ATOM    876  HA  GLN A  55      16.337  -7.232 -15.730  1.00 85.75           H  
ATOM    877  C   GLN A  55      18.080  -6.068 -15.331  1.00 85.75           C  
ATOM    878  CB  GLN A  55      16.864  -6.224 -17.536  1.00 85.75           C  
ATOM    879  HB2 GLN A  55      17.644  -6.919 -17.845  1.00 85.75           H  
ATOM    880  HB3 GLN A  55      17.169  -5.226 -17.853  1.00 85.75           H  
ATOM    881  O   GLN A  55      18.366  -5.026 -14.748  1.00 85.75           O  
ATOM    882  CG  GLN A  55      15.555  -6.620 -18.230  1.00 85.75           C  
ATOM    883  HG2 GLN A  55      15.326  -7.657 -17.986  1.00 85.75           H  
ATOM    884  HG3 GLN A  55      14.735  -5.993 -17.881  1.00 85.75           H  
ATOM    885  CD  GLN A  55      15.630  -6.473 -19.742  1.00 85.75           C  
ATOM    886  NE2 GLN A  55      14.714  -7.073 -20.466  1.00 85.75           N  
ATOM    887 HE21 GLN A  55      14.799  -6.968 -21.467  1.00 85.75           H  
ATOM    888 HE22 GLN A  55      13.994  -7.626 -20.023  1.00 85.75           H  
ATOM    889  OE1 GLN A  55      16.474  -5.794 -20.303  1.00 85.75           O  
ATOM    890  N   ASP A  56      18.901  -7.113 -15.306  1.00 85.66           N  
ATOM    891  H   ASP A  56      18.600  -7.955 -15.776  1.00 85.66           H  
ATOM    892  CA  ASP A  56      20.281  -7.035 -14.833  1.00 85.66           C  
ATOM    893  HA  ASP A  56      20.327  -6.383 -13.960  1.00 85.66           H  
ATOM    894  C   ASP A  56      21.155  -6.411 -15.923  1.00 85.66           C  
ATOM    895  CB  ASP A  56      20.771  -8.412 -14.379  1.00 85.66           C  
ATOM    896  HB2 ASP A  56      20.677  -9.118 -15.204  1.00 85.66           H  
ATOM    897  HB3 ASP A  56      20.131  -8.757 -13.567  1.00 85.66           H  
ATOM    898  O   ASP A  56      21.451  -7.028 -16.951  1.00 85.66           O  
ATOM    899  CG  ASP A  56      22.224  -8.397 -13.883  1.00 85.66           C  
ATOM    900  OD1 ASP A  56      22.847  -7.312 -13.799  1.00 85.66           O  
ATOM    901  OD2 ASP A  56      22.734  -9.494 -13.604  1.00 85.66           O  
ATOM    902  N   LEU A  57      21.555  -5.168 -15.668  1.00 89.01           N  
ATOM    903  H   LEU A  57      21.329  -4.795 -14.757  1.00 89.01           H  
ATOM    904  CA  LEU A  57      22.307  -4.299 -16.561  1.00 89.01           C  
ATOM    905  HA  LEU A  57      22.130  -4.629 -17.584  1.00 89.01           H  
ATOM    906  C   LEU A  57      23.821  -4.422 -16.333  1.00 89.01           C  
ATOM    907  CB  LEU A  57      21.781  -2.856 -16.417  1.00 89.01           C  
ATOM    908  HB2 LEU A  57      21.952  -2.531 -15.391  1.00 89.01           H  
ATOM    909  HB3 LEU A  57      22.355  -2.205 -17.076  1.00 89.01           H  
ATOM    910  O   LEU A  57      24.577  -3.499 -16.631  1.00 89.01           O  
ATOM    911  CG  LEU A  57      20.291  -2.674 -16.759  1.00 89.01           C  
ATOM    912  HG  LEU A  57      19.686  -3.376 -16.184  1.00 89.01           H  
ATOM    913  CD1 LEU A  57      19.847  -1.261 -16.377  1.00 89.01           C  
ATOM    914 HD11 LEU A  57      20.462  -0.516 -16.882  1.00 89.01           H  
ATOM    915 HD12 LEU A  57      19.937  -1.140 -15.298  1.00 89.01           H  
ATOM    916 HD13 LEU A  57      18.801  -1.126 -16.652  1.00 89.01           H  
ATOM    917  CD2 LEU A  57      20.019  -2.896 -18.249  1.00 89.01           C  
ATOM    918 HD21 LEU A  57      18.970  -2.699 -18.466  1.00 89.01           H  
ATOM    919 HD22 LEU A  57      20.219  -3.934 -18.512  1.00 89.01           H  
ATOM    920 HD23 LEU A  57      20.647  -2.244 -18.857  1.00 89.01           H  
ATOM    921  N   SER A  58      24.290  -5.544 -15.783  1.00 87.68           N  
ATOM    922  H   SER A  58      23.631  -6.226 -15.436  1.00 87.68           H  
ATOM    923  CA  SER A  58      25.719  -5.856 -15.735  1.00 87.68           C  
ATOM    924  HA  SER A  58      26.195  -5.131 -15.075  1.00 87.68           H  
ATOM    925  C   SER A  58      26.360  -5.737 -17.131  1.00 87.68           C  
ATOM    926  CB  SER A  58      25.940  -7.245 -15.130  1.00 87.68           C  
ATOM    927  HB2 SER A  58      25.387  -8.000 -15.690  1.00 87.68           H  
ATOM    928  HB3 SER A  58      27.002  -7.488 -15.152  1.00 87.68           H  
ATOM    929  O   SER A  58      25.716  -6.061 -18.137  1.00 87.68           O  
ATOM    930  OG  SER A  58      25.489  -7.239 -13.791  1.00 87.68           O  
ATOM    931  HG  SER A  58      24.549  -7.435 -13.784  1.00 87.68           H  
ATOM    932  N   PRO A  59      27.605  -5.243 -17.237  1.00 85.84           N  
ATOM    933  CA  PRO A  59      28.290  -5.158 -18.524  1.00 85.84           C  
ATOM    934  HA  PRO A  59      27.702  -4.558 -19.219  1.00 85.84           H  
ATOM    935  C   PRO A  59      28.482  -6.562 -19.113  1.00 85.84           C  
ATOM    936  CB  PRO A  59      29.614  -4.445 -18.237  1.00 85.84           C  
ATOM    937  HB2 PRO A  59      30.416  -4.785 -18.892  1.00 85.84           H  
ATOM    938  HB3 PRO A  59      29.475  -3.368 -18.340  1.00 85.84           H  
ATOM    939  O   PRO A  59      28.772  -7.505 -18.380  1.00 85.84           O  
ATOM    940  CG  PRO A  59      29.888  -4.787 -16.773  1.00 85.84           C  
ATOM    941  HG2 PRO A  59      30.516  -4.038 -16.291  1.00 85.84           H  
ATOM    942  HG3 PRO A  59      30.353  -5.771 -16.716  1.00 85.84           H  
ATOM    943  CD  PRO A  59      28.491  -4.842 -16.155  1.00 85.84           C  
ATOM    944  HD2 PRO A  59      28.474  -5.558 -15.334  1.00 85.84           H  
ATOM    945  HD3 PRO A  59      28.204  -3.851 -15.803  1.00 85.84           H  
ATOM    946  N   LEU A  60      28.310  -6.692 -20.431  1.00 83.83           N  
ATOM    947  H   LEU A  60      28.121  -5.846 -20.949  1.00 83.83           H  
ATOM    948  CA  LEU A  60      28.403  -7.950 -21.194  1.00 83.83           C  
ATOM    949  HA  LEU A  60      28.105  -7.720 -22.217  1.00 83.83           H  
ATOM    950  C   LEU A  60      27.431  -9.064 -20.752  1.00 83.83           C  
ATOM    951  CB  LEU A  60      29.867  -8.437 -21.234  1.00 83.83           C  
ATOM    952  HB2 LEU A  60      29.926  -9.333 -21.851  1.00 83.83           H  
ATOM    953  HB3 LEU A  60      30.160  -8.724 -20.224  1.00 83.83           H  
ATOM    954  O   LEU A  60      27.601 -10.223 -21.130  1.00 83.83           O  
ATOM    955  CG  LEU A  60      30.883  -7.415 -21.772  1.00 83.83           C  
ATOM    956  HG  LEU A  60      30.786  -6.467 -21.242  1.00 83.83           H  
ATOM    957  CD1 LEU A  60      32.302  -7.934 -21.542  1.00 83.83           C  
ATOM    958 HD11 LEU A  60      32.469  -8.078 -20.474  1.00 83.83           H  
ATOM    959 HD12 LEU A  60      33.024  -7.209 -21.918  1.00 83.83           H  
ATOM    960 HD13 LEU A  60      32.440  -8.884 -22.057  1.00 83.83           H  
ATOM    961  CD2 LEU A  60      30.694  -7.171 -23.271  1.00 83.83           C  
ATOM    962 HD21 LEU A  60      29.702  -6.761 -23.458  1.00 83.83           H  
ATOM    963 HD22 LEU A  60      30.808  -8.107 -23.819  1.00 83.83           H  
ATOM    964 HD23 LEU A  60      31.437  -6.455 -23.621  1.00 83.83           H  
ATOM    965  N   ASN A  61      26.389  -8.725 -19.996  1.00 84.62           N  
ATOM    966  H   ASN A  61      26.274  -7.748 -19.768  1.00 84.62           H  
ATOM    967  CA  ASN A  61      25.326  -9.647 -19.598  1.00 84.62           C  
ATOM    968  HA  ASN A  61      25.787 -10.588 -19.297  1.00 84.62           H  
ATOM    969  C   ASN A  61      24.364  -9.903 -20.777  1.00 84.62           C  
ATOM    970  CB  ASN A  61      24.610  -9.011 -18.395  1.00 84.62           C  
ATOM    971  HB2 ASN A  61      25.360  -8.507 -17.786  1.00 84.62           H  
ATOM    972  HB3 ASN A  61      23.888  -8.269 -18.735  1.00 84.62           H  
ATOM    973  O   ASN A  61      24.245  -9.025 -21.632  1.00 84.62           O  
ATOM    974  CG  ASN A  61      23.947  -9.998 -17.461  1.00 84.62           C  
ATOM    975  ND2 ASN A  61      23.009  -9.552 -16.669  1.00 84.62           N  
ATOM    976 HD21 ASN A  61      22.793 -10.130 -15.870  1.00 84.62           H  
ATOM    977 HD22 ASN A  61      22.691  -8.595 -16.727  1.00 84.62           H  
ATOM    978  OD1 ASN A  61      24.298 -11.156 -17.388  1.00 84.62           O  
ATOM    979  N   PRO A  62      23.597 -11.010 -20.841  1.00 80.83           N  
ATOM    980  CA  PRO A  62      22.710 -11.289 -21.974  1.00 80.83           C  
ATOM    981  HA  PRO A  62      23.325 -11.494 -22.850  1.00 80.83           H  
ATOM    982  C   PRO A  62      21.738 -10.149 -22.324  1.00 80.83           C  
ATOM    983  CB  PRO A  62      21.962 -12.570 -21.590  1.00 80.83           C  
ATOM    984  HB2 PRO A  62      21.689 -13.154 -22.469  1.00 80.83           H  
ATOM    985  HB3 PRO A  62      21.078 -12.333 -20.999  1.00 80.83           H  
ATOM    986  O   PRO A  62      21.467  -9.919 -23.499  1.00 80.83           O  
ATOM    987  CG  PRO A  62      22.977 -13.303 -20.719  1.00 80.83           C  
ATOM    988  HG2 PRO A  62      22.502 -14.028 -20.058  1.00 80.83           H  
ATOM    989  HG3 PRO A  62      23.730 -13.781 -21.346  1.00 80.83           H  
ATOM    990  CD  PRO A  62      23.602 -12.155 -19.944  1.00 80.83           C  
ATOM    991  HD2 PRO A  62      22.944 -11.947 -19.099  1.00 80.83           H  
ATOM    992  HD3 PRO A  62      24.606 -12.423 -19.615  1.00 80.83           H  
ATOM    993  N   ALA A  63      21.267  -9.383 -21.331  1.00 82.96           N  
ATOM    994  H   ALA A  63      21.537  -9.600 -20.383  1.00 82.96           H  
ATOM    995  CA  ALA A  63      20.411  -8.217 -21.574  1.00 82.96           C  
ATOM    996  HA  ALA A  63      19.633  -8.496 -22.285  1.00 82.96           H  
ATOM    997  C   ALA A  63      21.155  -7.020 -22.186  1.00 82.96           C  
ATOM    998  CB  ALA A  63      19.729  -7.808 -20.265  1.00 82.96           C  
ATOM    999  HB1 ALA A  63      19.178  -6.880 -20.417  1.00 82.96           H  
ATOM   1000  HB2 ALA A  63      19.011  -8.577 -19.982  1.00 82.96           H  
ATOM   1001  HB3 ALA A  63      20.467  -7.656 -19.477  1.00 82.96           H  
ATOM   1002  O   ALA A  63      20.560  -6.257 -22.940  1.00 82.96           O  
ATOM   1003  N   THR A  64      22.443  -6.844 -21.878  1.00 85.79           N  
ATOM   1004  H   THR A  64      22.922  -7.548 -21.334  1.00 85.79           H  
ATOM   1005  CA  THR A  64      23.249  -5.723 -22.377  1.00 85.79           C  
ATOM   1006  HA  THR A  64      22.572  -4.930 -22.695  1.00 85.79           H  
ATOM   1007  C   THR A  64      24.081  -6.086 -23.603  1.00 85.79           C  
ATOM   1008  CB  THR A  64      24.146  -5.116 -21.286  1.00 85.79           C  
ATOM   1009  HB  THR A  64      24.744  -4.314 -21.718  1.00 85.79           H  
ATOM   1010  O   THR A  64      24.546  -5.181 -24.281  1.00 85.79           O  
ATOM   1011  CG2 THR A  64      23.331  -4.539 -20.132  1.00 85.79           C  
ATOM   1012 HG21 THR A  64      23.999  -4.048 -19.424  1.00 85.79           H  
ATOM   1013 HG22 THR A  64      22.784  -5.334 -19.626  1.00 85.79           H  
ATOM   1014 HG23 THR A  64      22.624  -3.803 -20.516  1.00 85.79           H  
ATOM   1015  OG1 THR A  64      25.007  -6.093 -20.754  1.00 85.79           O  
ATOM   1016  HG1 THR A  64      25.153  -5.891 -19.827  1.00 85.79           H  
ATOM   1017  N   GLN A  65      24.266  -7.366 -23.939  1.00 85.17           N  
ATOM   1018  H   GLN A  65      23.929  -8.071 -23.299  1.00 85.17           H  
ATOM   1019  CA  GLN A  65      25.088  -7.803 -25.078  1.00 85.17           C  
ATOM   1020  HA  GLN A  65      26.110  -7.451 -24.940  1.00 85.17           H  
ATOM   1021  C   GLN A  65      24.599  -7.239 -26.417  1.00 85.17           C  
ATOM   1022  CB  GLN A  65      25.095  -9.339 -25.139  1.00 85.17           C  
ATOM   1023  HB2 GLN A  65      25.347  -9.660 -26.150  1.00 85.17           H  
ATOM   1024  HB3 GLN A  65      24.102  -9.718 -24.901  1.00 85.17           H  
ATOM   1025  O   GLN A  65      25.397  -6.739 -27.211  1.00 85.17           O  
ATOM   1026  CG  GLN A  65      26.131  -9.943 -24.182  1.00 85.17           C  
ATOM   1027  HG2 GLN A  65      27.132  -9.710 -24.544  1.00 85.17           H  
ATOM   1028  HG3 GLN A  65      26.031  -9.491 -23.195  1.00 85.17           H  
ATOM   1029  CD  GLN A  65      26.009 -11.457 -24.052  1.00 85.17           C  
ATOM   1030  NE2 GLN A  65      26.603 -12.049 -23.042  1.00 85.17           N  
ATOM   1031 HE21 GLN A  65      26.539 -13.057 -23.010  1.00 85.17           H  
ATOM   1032 HE22 GLN A  65      27.103 -11.507 -22.352  1.00 85.17           H  
ATOM   1033  OE1 GLN A  65      25.384 -12.138 -24.845  1.00 85.17           O  
ATOM   1034  N   ASN A  66      23.289  -7.280 -26.646  1.00 84.45           N  
ATOM   1035  H   ASN A  66      22.694  -7.654 -25.921  1.00 84.45           H  
ATOM   1036  CA  ASN A  66      22.688  -6.907 -27.920  1.00 84.45           C  
ATOM   1037  HA  ASN A  66      23.425  -7.063 -28.708  1.00 84.45           H  
ATOM   1038  C   ASN A  66      22.311  -5.419 -27.982  1.00 84.45           C  
ATOM   1039  CB  ASN A  66      21.516  -7.866 -28.191  1.00 84.45           C  
ATOM   1040  HB2 ASN A  66      20.821  -7.840 -27.352  1.00 84.45           H  
ATOM   1041  HB3 ASN A  66      20.976  -7.564 -29.089  1.00 84.45           H  
ATOM   1042  O   ASN A  66      22.365  -4.679 -26.993  1.00 84.45           O  
ATOM   1043  CG  ASN A  66      22.008  -9.288 -28.414  1.00 84.45           C  
ATOM   1044  ND2 ASN A  66      21.309 -10.281 -27.919  1.00 84.45           N  
ATOM   1045 HD21 ASN A  66      21.696 -11.203 -28.058  1.00 84.45           H  
ATOM   1046 HD22 ASN A  66      20.483 -10.117 -27.361  1.00 84.45           H  
ATOM   1047  OD1 ASN A  66      23.030  -9.519 -29.034  1.00 84.45           O  
ATOM   1048  N   ALA A  67      21.925  -4.959 -29.175  1.00 82.08           N  
ATOM   1049  H   ALA A  67      21.880  -5.607 -29.949  1.00 82.08           H  
ATOM   1050  CA  ALA A  67      21.309  -3.647 -29.338  1.00 82.08           C  
ATOM   1051  HA  ALA A  67      22.046  -2.893 -29.060  1.00 82.08           H  
ATOM   1052  C   ALA A  67      20.069  -3.532 -28.425  1.00 82.08           C  
ATOM   1053  CB  ALA A  67      20.934  -3.452 -30.812  1.00 82.08           C  
ATOM   1054  HB1 ALA A  67      20.178  -4.182 -31.101  1.00 82.08           H  
ATOM   1055  HB2 ALA A  67      20.534  -2.450 -30.964  1.00 82.08           H  
ATOM   1056  HB3 ALA A  67      21.814  -3.585 -31.441  1.00 82.08           H  
ATOM   1057  O   ALA A  67      19.329  -4.508 -28.295  1.00 82.08           O  
ATOM   1058  N   PRO A  68      19.809  -2.368 -27.802  1.00 85.24           N  
ATOM   1059  CA  PRO A  68      20.475  -1.069 -27.987  1.00 85.24           C  
ATOM   1060  HA  PRO A  68      20.768  -0.946 -29.030  1.00 85.24           H  
ATOM   1061  C   PRO A  68      21.728  -0.816 -27.118  1.00 85.24           C  
ATOM   1062  CB  PRO A  68      19.369  -0.054 -27.673  1.00 85.24           C  
ATOM   1063  HB2 PRO A  68      18.760   0.115 -28.562  1.00 85.24           H  
ATOM   1064  HB3 PRO A  68      19.759   0.891 -27.297  1.00 85.24           H  
ATOM   1065  O   PRO A  68      22.317   0.262 -27.211  1.00 85.24           O  
ATOM   1066  CG  PRO A  68      18.532  -0.760 -26.609  1.00 85.24           C  
ATOM   1067  HG2 PRO A  68      19.017  -0.669 -25.637  1.00 85.24           H  
ATOM   1068  HG3 PRO A  68      17.509  -0.384 -26.574  1.00 85.24           H  
ATOM   1069  CD  PRO A  68      18.587  -2.218 -27.026  1.00 85.24           C  
ATOM   1070  HD2 PRO A  68      18.595  -2.868 -26.151  1.00 85.24           H  
ATOM   1071  HD3 PRO A  68      17.726  -2.451 -27.653  1.00 85.24           H  
ATOM   1072  N   PHE A  69      22.131  -1.765 -26.269  1.00 87.62           N  
ATOM   1073  H   PHE A  69      21.647  -2.651 -26.276  1.00 87.62           H  
ATOM   1074  CA  PHE A  69      23.164  -1.596 -25.233  1.00 87.62           C  
ATOM   1075  HA  PHE A  69      23.135  -0.583 -24.830  1.00 87.62           H  
ATOM   1076  C   PHE A  69      24.590  -1.840 -25.751  1.00 87.62           C  
ATOM   1077  CB  PHE A  69      22.820  -2.576 -24.109  1.00 87.62           C  
ATOM   1078  HB2 PHE A  69      23.598  -2.572 -23.345  1.00 87.62           H  
ATOM   1079  HB3 PHE A  69      22.796  -3.573 -24.549  1.00 87.62           H  
ATOM   1080  O   PHE A  69      25.504  -1.058 -25.479  1.00 87.62           O  
ATOM   1081  CG  PHE A  69      21.476  -2.343 -23.460  1.00 87.62           C  
ATOM   1082  CD1 PHE A  69      21.268  -1.236 -22.617  1.00 87.62           C  
ATOM   1083  HD1 PHE A  69      22.087  -0.567 -22.400  1.00 87.62           H  
ATOM   1084  CD2 PHE A  69      20.417  -3.225 -23.739  1.00 87.62           C  
ATOM   1085  HD2 PHE A  69      20.574  -4.087 -24.371  1.00 87.62           H  
ATOM   1086  CE1 PHE A  69      19.986  -0.995 -22.089  1.00 87.62           C  
ATOM   1087  HE1 PHE A  69      19.803  -0.126 -21.475  1.00 87.62           H  
ATOM   1088  CE2 PHE A  69      19.142  -2.987 -23.205  1.00 87.62           C  
ATOM   1089  HE2 PHE A  69      18.333  -3.668 -23.424  1.00 87.62           H  
ATOM   1090  CZ  PHE A  69      18.923  -1.857 -22.404  1.00 87.62           C  
ATOM   1091  HZ  PHE A  69      17.927  -1.641 -22.048  1.00 87.62           H  
ATOM   1092  N   PHE A  70      24.764  -2.885 -26.565  1.00 86.32           N  
ATOM   1093  H   PHE A  70      23.971  -3.496 -26.697  1.00 86.32           H  
ATOM   1094  CA  PHE A  70      26.042  -3.309 -27.146  1.00 86.32           C  
ATOM   1095  HA  PHE A  70      25.879  -4.299 -27.570  1.00 86.32           H  
ATOM   1096  C   PHE A  70      27.188  -3.466 -26.127  1.00 86.32           C  
ATOM   1097  CB  PHE A  70      26.466  -2.396 -28.291  1.00 86.32           C  
ATOM   1098  HB2 PHE A  70      27.318  -2.908 -28.737  1.00 86.32           H  
ATOM   1099  HB3 PHE A  70      26.779  -1.435 -27.883  1.00 86.32           H  
ATOM   1100  O   PHE A  70      28.259  -2.869 -26.276  1.00 86.32           O  
ATOM   1101  CG  PHE A  70      25.496  -2.140 -29.413  1.00 86.32           C  
ATOM   1102  CD1 PHE A  70      25.457  -3.020 -30.507  1.00 86.32           C  
ATOM   1103  HD1 PHE A  70      26.060  -3.916 -30.510  1.00 86.32           H  
ATOM   1104  CD2 PHE A  70      24.706  -0.977 -29.416  1.00 86.32           C  
ATOM   1105  HD2 PHE A  70      24.730  -0.308 -28.568  1.00 86.32           H  
ATOM   1106  CE1 PHE A  70      24.633  -2.732 -31.606  1.00 86.32           C  
ATOM   1107  HE1 PHE A  70      24.599  -3.410 -32.446  1.00 86.32           H  
ATOM   1108  CE2 PHE A  70      23.883  -0.687 -30.515  1.00 86.32           C  
ATOM   1109  HE2 PHE A  70      23.278   0.207 -30.515  1.00 86.32           H  
ATOM   1110  CZ  PHE A  70      23.850  -1.564 -31.613  1.00 86.32           C  
ATOM   1111  HZ  PHE A  70      23.215  -1.347 -32.459  1.00 86.32           H  
ATOM   1112  N   GLY A  71      26.935  -4.256 -25.092  1.00 88.29           N  
ATOM   1113  H   GLY A  71      26.011  -4.661 -25.055  1.00 88.29           H  
ATOM   1114  CA  GLY A  71      27.850  -4.645 -24.023  1.00 88.29           C  
ATOM   1115  HA2 GLY A  71      27.584  -5.649 -23.691  1.00 88.29           H  
ATOM   1116  HA3 GLY A  71      28.866  -4.670 -24.416  1.00 88.29           H  
ATOM   1117  C   GLY A  71      27.853  -3.736 -22.794  1.00 88.29           C  
ATOM   1118  O   GLY A  71      28.350  -4.156 -21.753  1.00 88.29           O  
ATOM   1119  N   GLU A  72      27.291  -2.528 -22.872  1.00 91.96           N  
ATOM   1120  H   GLU A  72      26.833  -2.256 -23.730  1.00 91.96           H  
ATOM   1121  CA  GLU A  72      27.348  -1.536 -21.789  1.00 91.96           C  
ATOM   1122  HA  GLU A  72      27.914  -1.952 -20.956  1.00 91.96           H  
ATOM   1123  C   GLU A  72      25.942  -1.167 -21.281  1.00 91.96           C  
ATOM   1124  CB  GLU A  72      28.092  -0.276 -22.265  1.00 91.96           C  
ATOM   1125  HB2 GLU A  72      27.594   0.094 -23.161  1.00 91.96           H  
ATOM   1126  HB3 GLU A  72      28.009   0.503 -21.508  1.00 91.96           H  
ATOM   1127  O   GLU A  72      25.003  -1.076 -22.077  1.00 91.96           O  
ATOM   1128  CG  GLU A  72      29.583  -0.493 -22.594  1.00 91.96           C  
ATOM   1129  HG2 GLU A  72      29.692  -1.337 -23.275  1.00 91.96           H  
ATOM   1130  HG3 GLU A  72      29.926   0.393 -23.128  1.00 91.96           H  
ATOM   1131  CD  GLU A  72      30.502  -0.694 -21.373  1.00 91.96           C  
ATOM   1132  OE1 GLU A  72      31.722  -0.879 -21.579  1.00 91.96           O  
ATOM   1133  OE2 GLU A  72      30.050  -0.556 -20.214  1.00 91.96           O  
ATOM   1134  N   PRO A  73      25.763  -0.912 -19.972  1.00 92.11           N  
ATOM   1135  CA  PRO A  73      24.494  -0.427 -19.434  1.00 92.11           C  
ATOM   1136  HA  PRO A  73      23.709  -1.145 -19.671  1.00 92.11           H  
ATOM   1137  C   PRO A  73      24.104   0.953 -19.992  1.00 92.11           C  
ATOM   1138  CB  PRO A  73      24.688  -0.361 -17.917  1.00 92.11           C  
ATOM   1139  HB2 PRO A  73      24.360  -1.299 -17.470  1.00 92.11           H  
ATOM   1140  HB3 PRO A  73      24.158   0.474 -17.457  1.00 92.11           H  
ATOM   1141  O   PRO A  73      24.956   1.709 -20.467  1.00 92.11           O  
ATOM   1142  CG  PRO A  73      26.192  -0.210 -17.750  1.00 92.11           C  
ATOM   1143  HG2 PRO A  73      26.441   0.844 -17.877  1.00 92.11           H  
ATOM   1144  HG3 PRO A  73      26.542  -0.587 -16.789  1.00 92.11           H  
ATOM   1145  CD  PRO A  73      26.764  -1.001 -18.919  1.00 92.11           C  
ATOM   1146  HD2 PRO A  73      26.897  -2.044 -18.632  1.00 92.11           H  
ATOM   1147  HD3 PRO A  73      27.716  -0.567 -19.225  1.00 92.11           H  
ATOM   1148  N   PRO A  74      22.821   1.347 -19.879  1.00 92.81           N  
ATOM   1149  CA  PRO A  74      22.400   2.708 -20.198  1.00 92.81           C  
ATOM   1150  HA  PRO A  74      22.663   2.938 -21.230  1.00 92.81           H  
ATOM   1151  C   PRO A  74      23.077   3.718 -19.252  1.00 92.81           C  
ATOM   1152  CB  PRO A  74      20.878   2.698 -20.037  1.00 92.81           C  
ATOM   1153  HB2 PRO A  74      20.488   3.667 -19.725  1.00 92.81           H  
ATOM   1154  HB3 PRO A  74      20.418   2.387 -20.975  1.00 92.81           H  
ATOM   1155  O   PRO A  74      23.400   3.369 -18.120  1.00 92.81           O  
ATOM   1156  CG  PRO A  74      20.636   1.627 -18.973  1.00 92.81           C  
ATOM   1157  HG2 PRO A  74      20.778   2.055 -17.981  1.00 92.81           H  
ATOM   1158  HG3 PRO A  74      19.645   1.183 -19.061  1.00 92.81           H  
ATOM   1159  CD  PRO A  74      21.739   0.605 -19.248  1.00 92.81           C  
ATOM   1160  HD2 PRO A  74      22.056   0.148 -18.311  1.00 92.81           H  
ATOM   1161  HD3 PRO A  74      21.382  -0.168 -19.929  1.00 92.81           H  
ATOM   1162  N   PRO A  75      23.240   4.998 -19.635  1.00 93.02           N  
ATOM   1163  CA  PRO A  75      23.937   5.997 -18.811  1.00 93.02           C  
ATOM   1164  HA  PRO A  75      24.898   5.597 -18.485  1.00 93.02           H  
ATOM   1165  C   PRO A  75      23.169   6.430 -17.551  1.00 93.02           C  
ATOM   1166  CB  PRO A  75      24.173   7.180 -19.753  1.00 93.02           C  
ATOM   1167  HB2 PRO A  75      24.214   8.136 -19.231  1.00 93.02           H  
ATOM   1168  HB3 PRO A  75      25.087   7.019 -20.324  1.00 93.02           H  
ATOM   1169  O   PRO A  75      23.689   7.217 -16.753  1.00 93.02           O  
ATOM   1170  CG  PRO A  75      22.968   7.094 -20.684  1.00 93.02           C  
ATOM   1171  HG2 PRO A  75      23.141   7.638 -21.613  1.00 93.02           H  
ATOM   1172  HG3 PRO A  75      22.087   7.492 -20.180  1.00 93.02           H  
ATOM   1173  CD  PRO A  75      22.793   5.591 -20.886  1.00 93.02           C  
ATOM   1174  HD2 PRO A  75      23.432   5.244 -21.699  1.00 93.02           H  
ATOM   1175  HD3 PRO A  75      21.750   5.355 -21.094  1.00 93.02           H  
ATOM   1176  N   ASN A  76      21.931   5.958 -17.367  1.00 94.67           N  
ATOM   1177  H   ASN A  76      21.599   5.244 -17.999  1.00 94.67           H  
ATOM   1178  CA  ASN A  76      21.061   6.322 -16.255  1.00 94.67           C  
ATOM   1179  HA  ASN A  76      21.651   6.861 -15.514  1.00 94.67           H  
ATOM   1180  C   ASN A  76      20.466   5.078 -15.587  1.00 94.67           C  
ATOM   1181  CB  ASN A  76      19.923   7.238 -16.733  1.00 94.67           C  
ATOM   1182  HB2 ASN A  76      19.194   6.633 -17.273  1.00 94.67           H  
ATOM   1183  HB3 ASN A  76      19.421   7.664 -15.864  1.00 94.67           H  
ATOM   1184  O   ASN A  76      19.986   4.175 -16.273  1.00 94.67           O  
ATOM   1185  CG  ASN A  76      20.366   8.358 -17.644  1.00 94.67           C  
ATOM   1186  ND2 ASN A  76      20.895   9.430 -17.122  1.00 94.67           N  
ATOM   1187 HD21 ASN A  76      21.305  10.076 -17.782  1.00 94.67           H  
ATOM   1188 HD22 ASN A  76      21.086   9.480 -16.131  1.00 94.67           H  
ATOM   1189  OD1 ASN A  76      20.213   8.299 -18.850  1.00 94.67           O  
ATOM   1190  N   LEU A  77      20.396   5.099 -14.256  1.00 94.76           N  
ATOM   1191  H   LEU A  77      20.798   5.890 -13.773  1.00 94.76           H  
ATOM   1192  CA  LEU A  77      19.650   4.131 -13.454  1.00 94.76           C  
ATOM   1193  HA  LEU A  77      19.167   3.415 -14.119  1.00 94.76           H  
ATOM   1194  C   LEU A  77      18.540   4.835 -12.670  1.00 94.76           C  
ATOM   1195  CB  LEU A  77      20.591   3.345 -12.526  1.00 94.76           C  
ATOM   1196  HB2 LEU A  77      19.986   2.705 -11.884  1.00 94.76           H  
ATOM   1197  HB3 LEU A  77      21.124   4.052 -11.890  1.00 94.76           H  
ATOM   1198  O   LEU A  77      18.748   5.908 -12.096  1.00 94.76           O  
ATOM   1199  CG  LEU A  77      21.627   2.463 -13.245  1.00 94.76           C  
ATOM   1200  HG  LEU A  77      22.221   3.079 -13.921  1.00 94.76           H  
ATOM   1201  CD1 LEU A  77      22.561   1.839 -12.206  1.00 94.76           C  
ATOM   1202 HD11 LEU A  77      23.071   2.625 -11.649  1.00 94.76           H  
ATOM   1203 HD12 LEU A  77      21.997   1.204 -11.523  1.00 94.76           H  
ATOM   1204 HD13 LEU A  77      23.314   1.238 -12.714  1.00 94.76           H  
ATOM   1205  CD2 LEU A  77      20.980   1.339 -14.053  1.00 94.76           C  
ATOM   1206 HD21 LEU A  77      20.325   0.740 -13.421  1.00 94.76           H  
ATOM   1207 HD22 LEU A  77      20.400   1.751 -14.879  1.00 94.76           H  
ATOM   1208 HD23 LEU A  77      21.753   0.699 -14.477  1.00 94.76           H  
ATOM   1209  N   LEU A  78      17.354   4.232 -12.630  1.00 95.07           N  
ATOM   1210  H   LEU A  78      17.250   3.351 -13.112  1.00 95.07           H  
ATOM   1211  CA  LEU A  78      16.199   4.782 -11.918  1.00 95.07           C  
ATOM   1212  HA  LEU A  78      16.293   5.866 -11.853  1.00 95.07           H  
ATOM   1213  C   LEU A  78      16.168   4.255 -10.480  1.00 95.07           C  
ATOM   1214  CB  LEU A  78      14.911   4.480 -12.697  1.00 95.07           C  
ATOM   1215  HB2 LEU A  78      14.079   4.940 -12.163  1.00 95.07           H  
ATOM   1216  HB3 LEU A  78      14.752   3.402 -12.708  1.00 95.07           H  
ATOM   1217  O   LEU A  78      15.592   3.209 -10.187  1.00 95.07           O  
ATOM   1218  CG  LEU A  78      14.898   4.970 -14.154  1.00 95.07           C  
ATOM   1219  HG  LEU A  78      15.615   4.397 -14.741  1.00 95.07           H  
ATOM   1220  CD1 LEU A  78      13.505   4.751 -14.726  1.00 95.07           C  
ATOM   1221 HD11 LEU A  78      13.487   5.009 -15.784  1.00 95.07           H  
ATOM   1222 HD12 LEU A  78      12.782   5.358 -14.179  1.00 95.07           H  
ATOM   1223 HD13 LEU A  78      13.221   3.704 -14.620  1.00 95.07           H  
ATOM   1224  CD2 LEU A  78      15.231   6.456 -14.314  1.00 95.07           C  
ATOM   1225 HD21 LEU A  78      14.537   7.047 -13.717  1.00 95.07           H  
ATOM   1226 HD22 LEU A  78      15.157   6.733 -15.365  1.00 95.07           H  
ATOM   1227 HD23 LEU A  78      16.254   6.638 -13.986  1.00 95.07           H  
ATOM   1228  N   ASN A  79      16.804   4.981  -9.558  1.00 93.77           N  
ATOM   1229  H   ASN A  79      17.196   5.876  -9.816  1.00 93.77           H  
ATOM   1230  CA  ASN A  79      16.865   4.562  -8.162  1.00 93.77           C  
ATOM   1231  HA  ASN A  79      17.207   3.527  -8.138  1.00 93.77           H  
ATOM   1232  C   ASN A  79      15.472   4.611  -7.519  1.00 93.77           C  
ATOM   1233  CB  ASN A  79      17.881   5.419  -7.393  1.00 93.77           C  
ATOM   1234  HB2 ASN A  79      17.526   6.449  -7.346  1.00 93.77           H  
ATOM   1235  HB3 ASN A  79      18.845   5.396  -7.901  1.00 93.77           H  
ATOM   1236  O   ASN A  79      14.823   5.657  -7.533  1.00 93.77           O  
ATOM   1237  CG  ASN A  79      18.074   4.896  -5.983  1.00 93.77           C  
ATOM   1238  ND2 ASN A  79      18.134   5.754  -4.993  1.00 93.77           N  
ATOM   1239 HD21 ASN A  79      18.143   5.344  -4.070  1.00 93.77           H  
ATOM   1240 HD22 ASN A  79      17.935   6.731  -5.154  1.00 93.77           H  
ATOM   1241  OD1 ASN A  79      18.180   3.707  -5.749  1.00 93.77           O  
ATOM   1242  N   GLY A  80      15.046   3.483  -6.955  1.00 92.04           N  
ATOM   1243  H   GLY A  80      15.606   2.654  -7.096  1.00 92.04           H  
ATOM   1244  CA  GLY A  80      13.739   3.268  -6.337  1.00 92.04           C  
ATOM   1245  HA2 GLY A  80      13.348   4.214  -5.961  1.00 92.04           H  
ATOM   1246  HA3 GLY A  80      13.856   2.583  -5.497  1.00 92.04           H  
ATOM   1247  C   GLY A  80      12.696   2.662  -7.278  1.00 92.04           C  
ATOM   1248  O   GLY A  80      11.705   2.128  -6.792  1.00 92.04           O  
ATOM   1249  N   TYR A  81      12.915   2.688  -8.598  1.00 94.23           N  
ATOM   1250  H   TYR A  81      13.779   3.071  -8.953  1.00 94.23           H  
ATOM   1251  CA  TYR A  81      11.937   2.182  -9.565  1.00 94.23           C  
ATOM   1252  HA  TYR A  81      10.965   2.626  -9.351  1.00 94.23           H  
ATOM   1253  C   TYR A  81      11.773   0.665  -9.458  1.00 94.23           C  
ATOM   1254  CB  TYR A  81      12.354   2.587 -10.982  1.00 94.23           C  
ATOM   1255  HB2 TYR A  81      12.368   3.675 -11.048  1.00 94.23           H  
ATOM   1256  HB3 TYR A  81      13.361   2.217 -11.174  1.00 94.23           H  
ATOM   1257  O   TYR A  81      10.654   0.172  -9.347  1.00 94.23           O  
ATOM   1258  CG  TYR A  81      11.426   2.052 -12.052  1.00 94.23           C  
ATOM   1259  CD1 TYR A  81      11.878   1.094 -12.983  1.00 94.23           C  
ATOM   1260  HD1 TYR A  81      12.898   0.740 -12.955  1.00 94.23           H  
ATOM   1261  CD2 TYR A  81      10.083   2.472 -12.071  1.00 94.23           C  
ATOM   1262  HD2 TYR A  81       9.724   3.183 -11.342  1.00 94.23           H  
ATOM   1263  CE1 TYR A  81      10.993   0.579 -13.950  1.00 94.23           C  
ATOM   1264  HE1 TYR A  81      11.318  -0.151 -14.677  1.00 94.23           H  
ATOM   1265  CE2 TYR A  81       9.191   1.919 -13.005  1.00 94.23           C  
ATOM   1266  HE2 TYR A  81       8.144   2.184 -12.977  1.00 94.23           H  
ATOM   1267  OH  TYR A  81       8.780   0.480 -14.873  1.00 94.23           O  
ATOM   1268  HH  TYR A  81       7.861   0.699 -14.702  1.00 94.23           H  
ATOM   1269  CZ  TYR A  81       9.643   0.986 -13.958  1.00 94.23           C  
ATOM   1270  N   PHE A  82      12.891  -0.063  -9.390  1.00 90.78           N  
ATOM   1271  H   PHE A  82      13.783   0.405  -9.469  1.00 90.78           H  
ATOM   1272  CA  PHE A  82      12.882  -1.509  -9.174  1.00 90.78           C  
ATOM   1273  HA  PHE A  82      12.322  -1.993  -9.974  1.00 90.78           H  
ATOM   1274  C   PHE A  82      12.210  -1.877  -7.847  1.00 90.78           C  
ATOM   1275  CB  PHE A  82      14.326  -2.017  -9.196  1.00 90.78           C  
ATOM   1276  HB2 PHE A  82      14.901  -1.511  -8.421  1.00 90.78           H  
ATOM   1277  HB3 PHE A  82      14.776  -1.773 -10.159  1.00 90.78           H  
ATOM   1278  O   PHE A  82      11.410  -2.805  -7.790  1.00 90.78           O  
ATOM   1279  CG  PHE A  82      14.437  -3.506  -8.966  1.00 90.78           C  
ATOM   1280  CD1 PHE A  82      14.590  -4.026  -7.665  1.00 90.78           C  
ATOM   1281  HD1 PHE A  82      14.642  -3.358  -6.817  1.00 90.78           H  
ATOM   1282  CD2 PHE A  82      14.365  -4.377 -10.062  1.00 90.78           C  
ATOM   1283  HD2 PHE A  82      14.241  -3.979 -11.058  1.00 90.78           H  
ATOM   1284  CE1 PHE A  82      14.673  -5.415  -7.467  1.00 90.78           C  
ATOM   1285  HE1 PHE A  82      14.790  -5.809  -6.469  1.00 90.78           H  
ATOM   1286  CE2 PHE A  82      14.451  -5.762  -9.865  1.00 90.78           C  
ATOM   1287  HE2 PHE A  82      14.375  -6.424 -10.715  1.00 90.78           H  
ATOM   1288  CZ  PHE A  82      14.605  -6.286  -8.570  1.00 90.78           C  
ATOM   1289  HZ  PHE A  82      14.659  -7.355  -8.430  1.00 90.78           H  
ATOM   1290  N   TYR A  83      12.507  -1.121  -6.784  1.00 89.66           N  
ATOM   1291  H   TYR A  83      13.159  -0.360  -6.906  1.00 89.66           H  
ATOM   1292  CA  TYR A  83      11.887  -1.329  -5.477  1.00 89.66           C  
ATOM   1293  HA  TYR A  83      12.066  -2.359  -5.167  1.00 89.66           H  
ATOM   1294  C   TYR A  83      10.366  -1.141  -5.537  1.00 89.66           C  
ATOM   1295  CB  TYR A  83      12.525  -0.397  -4.441  1.00 89.66           C  
ATOM   1296  HB2 TYR A  83      13.595  -0.597  -4.404  1.00 89.66           H  
ATOM   1297  HB3 TYR A  83      12.391   0.641  -4.748  1.00 89.66           H  
ATOM   1298  O   TYR A  83       9.635  -1.993  -5.049  1.00 89.66           O  
ATOM   1299  CG  TYR A  83      11.954  -0.575  -3.050  1.00 89.66           C  
ATOM   1300  CD1 TYR A  83      10.917   0.262  -2.587  1.00 89.66           C  
ATOM   1301  HD1 TYR A  83      10.522   1.039  -3.224  1.00 89.66           H  
ATOM   1302  CD2 TYR A  83      12.428  -1.621  -2.236  1.00 89.66           C  
ATOM   1303  HD2 TYR A  83      13.192  -2.289  -2.606  1.00 89.66           H  
ATOM   1304  CE1 TYR A  83      10.364   0.061  -1.307  1.00 89.66           C  
ATOM   1305  HE1 TYR A  83       9.556   0.686  -0.957  1.00 89.66           H  
ATOM   1306  CE2 TYR A  83      11.877  -1.816  -0.957  1.00 89.66           C  
ATOM   1307  HE2 TYR A  83      12.198  -2.630  -0.325  1.00 89.66           H  
ATOM   1308  OH  TYR A  83      10.367  -1.175   0.768  1.00 89.66           O  
ATOM   1309  HH  TYR A  83       9.651  -0.569   0.974  1.00 89.66           H  
ATOM   1310  CZ  TYR A  83      10.852  -0.977  -0.485  1.00 89.66           C  
ATOM   1311  N   LEU A  84       9.888  -0.069  -6.177  1.00 91.45           N  
ATOM   1312  H   LEU A  84      10.540   0.592  -6.574  1.00 91.45           H  
ATOM   1313  CA  LEU A  84       8.457   0.176  -6.366  1.00 91.45           C  
ATOM   1314  HA  LEU A  84       7.979   0.212  -5.387  1.00 91.45           H  
ATOM   1315  C   LEU A  84       7.789  -0.952  -7.160  1.00 91.45           C  
ATOM   1316  CB  LEU A  84       8.271   1.527  -7.075  1.00 91.45           C  
ATOM   1317  HB2 LEU A  84       8.709   2.315  -6.462  1.00 91.45           H  
ATOM   1318  HB3 LEU A  84       8.814   1.500  -8.020  1.00 91.45           H  
ATOM   1319  O   LEU A  84       6.783  -1.490  -6.711  1.00 91.45           O  
ATOM   1320  CG  LEU A  84       6.801   1.880  -7.372  1.00 91.45           C  
ATOM   1321  HG  LEU A  84       6.330   1.086  -7.951  1.00 91.45           H  
ATOM   1322  CD1 LEU A  84       5.996   2.110  -6.092  1.00 91.45           C  
ATOM   1323 HD11 LEU A  84       4.985   2.425  -6.352  1.00 91.45           H  
ATOM   1324 HD12 LEU A  84       5.915   1.177  -5.535  1.00 91.45           H  
ATOM   1325 HD13 LEU A  84       6.465   2.873  -5.471  1.00 91.45           H  
ATOM   1326  CD2 LEU A  84       6.774   3.148  -8.220  1.00 91.45           C  
ATOM   1327 HD21 LEU A  84       5.739   3.428  -8.415  1.00 91.45           H  
ATOM   1328 HD22 LEU A  84       7.290   3.954  -7.698  1.00 91.45           H  
ATOM   1329 HD23 LEU A  84       7.263   2.956  -9.175  1.00 91.45           H  
ATOM   1330  N   ALA A  85       8.359  -1.326  -8.310  1.00 88.92           N  
ATOM   1331  H   ALA A  85       9.187  -0.843  -8.628  1.00 88.92           H  
ATOM   1332  CA  ALA A  85       7.827  -2.402  -9.144  1.00 88.92           C  
ATOM   1333  HA  ALA A  85       6.817  -2.143  -9.462  1.00 88.92           H  
ATOM   1334  C   ALA A  85       7.740  -3.720  -8.365  1.00 88.92           C  
ATOM   1335  CB  ALA A  85       8.714  -2.544 -10.385  1.00 88.92           C  
ATOM   1336  HB1 ALA A  85       8.320  -3.332 -11.027  1.00 88.92           H  
ATOM   1337  HB2 ALA A  85       9.733  -2.801 -10.094  1.00 88.92           H  
ATOM   1338  HB3 ALA A  85       8.723  -1.609 -10.945  1.00 88.92           H  
ATOM   1339  O   ALA A  85       6.740  -4.423  -8.454  1.00 88.92           O  
ATOM   1340  N   ARG A  86       8.748  -4.015  -7.538  1.00 84.12           N  
ATOM   1341  H   ARG A  86       9.555  -3.407  -7.535  1.00 84.12           H  
ATOM   1342  CA  ARG A  86       8.753  -5.193  -6.674  1.00 84.12           C  
ATOM   1343  HA  ARG A  86       8.500  -6.062  -7.281  1.00 84.12           H  
ATOM   1344  C   ARG A  86       7.695  -5.135  -5.575  1.00 84.12           C  
ATOM   1345  CB  ARG A  86      10.156  -5.388  -6.108  1.00 84.12           C  
ATOM   1346  HB2 ARG A  86      10.869  -5.408  -6.932  1.00 84.12           H  
ATOM   1347  HB3 ARG A  86      10.411  -4.569  -5.436  1.00 84.12           H  
ATOM   1348  O   ARG A  86       6.989  -6.111  -5.390  1.00 84.12           O  
ATOM   1349  CG  ARG A  86      10.214  -6.715  -5.356  1.00 84.12           C  
ATOM   1350  HG2 ARG A  86       9.612  -6.654  -4.449  1.00 84.12           H  
ATOM   1351  HG3 ARG A  86       9.828  -7.515  -5.988  1.00 84.12           H  
ATOM   1352  CD  ARG A  86      11.651  -7.024  -4.978  1.00 84.12           C  
ATOM   1353  HD2 ARG A  86      12.252  -7.048  -5.887  1.00 84.12           H  
ATOM   1354  HD3 ARG A  86      12.011  -6.236  -4.316  1.00 84.12           H  
ATOM   1355  NE  ARG A  86      11.696  -8.323  -4.301  1.00 84.12           N  
ATOM   1356  HE  ARG A  86      10.801  -8.658  -3.975  1.00 84.12           H  
ATOM   1357  NH1 ARG A  86      13.936  -8.763  -4.577  1.00 84.12           N  
ATOM   1358 HH11 ARG A  86      14.002  -7.934  -5.151  1.00 84.12           H  
ATOM   1359 HH12 ARG A  86      14.717  -9.385  -4.424  1.00 84.12           H  
ATOM   1360  NH2 ARG A  86      12.626 -10.235  -3.525  1.00 84.12           N  
ATOM   1361 HH21 ARG A  86      11.686 -10.542  -3.322  1.00 84.12           H  
ATOM   1362 HH22 ARG A  86      13.392 -10.892  -3.480  1.00 84.12           H  
ATOM   1363  CZ  ARG A  86      12.750  -9.098  -4.142  1.00 84.12           C  
ATOM   1364  N   VAL A  87       7.541  -4.004  -4.884  1.00 84.46           N  
ATOM   1365  H   VAL A  87       8.155  -3.230  -5.090  1.00 84.46           H  
ATOM   1366  CA  VAL A  87       6.486  -3.832  -3.866  1.00 84.46           C  
ATOM   1367  HA  VAL A  87       6.610  -4.590  -3.092  1.00 84.46           H  
ATOM   1368  C   VAL A  87       5.098  -4.062  -4.468  1.00 84.46           C  
ATOM   1369  CB  VAL A  87       6.584  -2.437  -3.216  1.00 84.46           C  
ATOM   1370  HB  VAL A  87       6.690  -1.682  -3.995  1.00 84.46           H  
ATOM   1371  O   VAL A  87       4.260  -4.703  -3.851  1.00 84.46           O  
ATOM   1372  CG1 VAL A  87       5.362  -2.067  -2.364  1.00 84.46           C  
ATOM   1373 HG11 VAL A  87       4.480  -1.962  -2.996  1.00 84.46           H  
ATOM   1374 HG12 VAL A  87       5.527  -1.115  -1.861  1.00 84.46           H  
ATOM   1375 HG13 VAL A  87       5.174  -2.847  -1.626  1.00 84.46           H  
ATOM   1376  CG2 VAL A  87       7.812  -2.367  -2.297  1.00 84.46           C  
ATOM   1377 HG21 VAL A  87       7.701  -3.083  -1.483  1.00 84.46           H  
ATOM   1378 HG22 VAL A  87       7.914  -1.359  -1.895  1.00 84.46           H  
ATOM   1379 HG23 VAL A  87       8.719  -2.618  -2.846  1.00 84.46           H  
ATOM   1380  N   LEU A  88       4.850  -3.578  -5.683  1.00 88.04           N  
ATOM   1381  H   LEU A  88       5.563  -3.040  -6.154  1.00 88.04           H  
ATOM   1382  CA  LEU A  88       3.570  -3.805  -6.360  1.00 88.04           C  
ATOM   1383  HA  LEU A  88       2.760  -3.693  -5.640  1.00 88.04           H  
ATOM   1384  C   LEU A  88       3.437  -5.236  -6.910  1.00 88.04           C  
ATOM   1385  CB  LEU A  88       3.397  -2.750  -7.463  1.00 88.04           C  
ATOM   1386  HB2 LEU A  88       4.209  -2.865  -8.181  1.00 88.04           H  
ATOM   1387  HB3 LEU A  88       2.461  -2.947  -7.984  1.00 88.04           H  
ATOM   1388  O   LEU A  88       2.325  -5.733  -7.047  1.00 88.04           O  
ATOM   1389  CG  LEU A  88       3.381  -1.295  -6.953  1.00 88.04           C  
ATOM   1390  HG  LEU A  88       4.311  -1.075  -6.428  1.00 88.04           H  
ATOM   1391  CD1 LEU A  88       3.292  -0.343  -8.142  1.00 88.04           C  
ATOM   1392 HD11 LEU A  88       2.377  -0.529  -8.703  1.00 88.04           H  
ATOM   1393 HD12 LEU A  88       4.152  -0.497  -8.795  1.00 88.04           H  
ATOM   1394 HD13 LEU A  88       3.288   0.689  -7.792  1.00 88.04           H  
ATOM   1395  CD2 LEU A  88       2.233  -1.004  -5.985  1.00 88.04           C  
ATOM   1396 HD21 LEU A  88       2.358  -1.584  -5.071  1.00 88.04           H  
ATOM   1397 HD22 LEU A  88       1.277  -1.261  -6.442  1.00 88.04           H  
ATOM   1398 HD23 LEU A  88       2.225   0.055  -5.725  1.00 88.04           H  
ATOM   1399  N   ASN A  89       4.548  -5.905  -7.220  1.00 83.35           N  
ATOM   1400  H   ASN A  89       5.436  -5.429  -7.145  1.00 83.35           H  
ATOM   1401  CA  ASN A  89       4.556  -7.295  -7.676  1.00 83.35           C  
ATOM   1402  HA  ASN A  89       3.766  -7.426  -8.415  1.00 83.35           H  
ATOM   1403  C   ASN A  89       4.309  -8.297  -6.540  1.00 83.35           C  
ATOM   1404  CB  ASN A  89       5.890  -7.579  -8.369  1.00 83.35           C  
ATOM   1405  HB2 ASN A  89       6.708  -7.475  -7.655  1.00 83.35           H  
ATOM   1406  HB3 ASN A  89       6.035  -6.872  -9.186  1.00 83.35           H  
ATOM   1407  O   ASN A  89       3.612  -9.286  -6.735  1.00 83.35           O  
ATOM   1408  CG  ASN A  89       5.920  -8.976  -8.953  1.00 83.35           C  
ATOM   1409  ND2 ASN A  89       6.546  -9.920  -8.290  1.00 83.35           N  
ATOM   1410 HD21 ASN A  89       6.845  -9.784  -7.335  1.00 83.35           H  
ATOM   1411 HD22 ASN A  89       6.559 -10.843  -8.701  1.00 83.35           H  
ATOM   1412  OD1 ASN A  89       5.436  -9.206 -10.046  1.00 83.35           O  
ATOM   1413  N   ASP A  90       4.889  -8.034  -5.370  1.00 77.95           N  
ATOM   1414  H   ASP A  90       5.498  -7.230  -5.317  1.00 77.95           H  
ATOM   1415  CA  ASP A  90       4.858  -8.923  -4.205  1.00 77.95           C  
ATOM   1416  HA  ASP A  90       5.056  -9.943  -4.535  1.00 77.95           H  
ATOM   1417  C   ASP A  90       3.474  -8.939  -3.512  1.00 77.95           C  
ATOM   1418  CB  ASP A  90       5.977  -8.503  -3.220  1.00 77.95           C  
ATOM   1419  HB2 ASP A  90       5.869  -7.437  -3.017  1.00 77.95           H  
ATOM   1420  HB3 ASP A  90       5.831  -9.034  -2.279  1.00 77.95           H  
ATOM   1421  O   ASP A  90       3.257  -9.731  -2.598  1.00 77.95           O  
ATOM   1422  CG  ASP A  90       7.436  -8.747  -3.665  1.00 77.95           C  
ATOM   1423  OD1 ASP A  90       7.685  -9.300  -4.758  1.00 77.95           O  
ATOM   1424  OD2 ASP A  90       8.358  -8.376  -2.890  1.00 77.95           O  
ATOM   1425  N   TYR A  91       2.544  -8.063  -3.910  1.00 78.53           N  
ATOM   1426  H   TYR A  91       2.765  -7.487  -4.709  1.00 78.53           H  
ATOM   1427  CA  TYR A  91       1.144  -8.080  -3.474  1.00 78.53           C  
ATOM   1428  HA  TYR A  91       1.056  -8.715  -2.592  1.00 78.53           H  
ATOM   1429  C   TYR A  91       0.240  -8.675  -4.565  1.00 78.53           C  
ATOM   1430  CB  TYR A  91       0.708  -6.666  -3.075  1.00 78.53           C  
ATOM   1431  HB2 TYR A  91       1.499  -6.218  -2.475  1.00 78.53           H  
ATOM   1432  HB3 TYR A  91       0.606  -6.065  -3.978  1.00 78.53           H  
ATOM   1433  O   TYR A  91       0.510  -8.510  -5.758  1.00 78.53           O  
ATOM   1434  CG  TYR A  91      -0.579  -6.615  -2.270  1.00 78.53           C  
ATOM   1435  CD1 TYR A  91      -1.819  -6.397  -2.904  1.00 78.53           C  
ATOM   1436  HD1 TYR A  91      -1.878  -6.284  -3.976  1.00 78.53           H  
ATOM   1437  CD2 TYR A  91      -0.536  -6.824  -0.877  1.00 78.53           C  
ATOM   1438  HD2 TYR A  91       0.412  -7.011  -0.396  1.00 78.53           H  
ATOM   1439  CE1 TYR A  91      -3.005  -6.369  -2.149  1.00 78.53           C  
ATOM   1440  HE1 TYR A  91      -3.958  -6.237  -2.640  1.00 78.53           H  
ATOM   1441  CE2 TYR A  91      -1.723  -6.809  -0.118  1.00 78.53           C  
ATOM   1442  HE2 TYR A  91      -1.691  -6.976   0.949  1.00 78.53           H  
ATOM   1443  OH  TYR A  91      -4.112  -6.545  -0.035  1.00 78.53           O  
ATOM   1444  HH  TYR A  91      -4.036  -6.919   0.846  1.00 78.53           H  
ATOM   1445  CZ  TYR A  91      -2.961  -6.580  -0.757  1.00 78.53           C  
ATOM   1446  N   LEU A  92      -0.844  -9.339  -4.155  1.00 77.98           N  
ATOM   1447  H   LEU A  92      -1.050  -9.361  -3.166  1.00 77.98           H  
ATOM   1448  CA  LEU A  92      -1.802 -10.017  -5.038  1.00 77.98           C  
ATOM   1449  HA  LEU A  92      -1.262 -10.488  -5.859  1.00 77.98           H  
ATOM   1450  C   LEU A  92      -2.769  -9.019  -5.688  1.00 77.98           C  
ATOM   1451  CB  LEU A  92      -2.554 -11.112  -4.258  1.00 77.98           C  
ATOM   1452  HB2 LEU A  92      -3.299 -11.558  -4.916  1.00 77.98           H  
ATOM   1453  HB3 LEU A  92      -3.090 -10.641  -3.435  1.00 77.98           H  
ATOM   1454  O   LEU A  92      -3.938  -8.943  -5.340  1.00 77.98           O  
ATOM   1455  CG  LEU A  92      -1.672 -12.235  -3.699  1.00 77.98           C  
ATOM   1456  HG  LEU A  92      -0.891 -11.796  -3.078  1.00 77.98           H  
ATOM   1457  CD1 LEU A  92      -2.528 -13.148  -2.829  1.00 77.98           C  
ATOM   1458 HD11 LEU A  92      -3.078 -12.551  -2.103  1.00 77.98           H  
ATOM   1459 HD12 LEU A  92      -3.256 -13.682  -3.440  1.00 77.98           H  
ATOM   1460 HD13 LEU A  92      -1.902 -13.863  -2.295  1.00 77.98           H  
ATOM   1461  CD2 LEU A  92      -0.995 -13.068  -4.790  1.00 77.98           C  
ATOM   1462 HD21 LEU A  92      -0.403 -12.427  -5.443  1.00 77.98           H  
ATOM   1463 HD22 LEU A  92      -0.320 -13.793  -4.337  1.00 77.98           H  
ATOM   1464 HD23 LEU A  92      -1.752 -13.581  -5.383  1.00 77.98           H  
ATOM   1465  N   PHE A  93      -2.247  -8.208  -6.603  1.00 85.23           N  
ATOM   1466  H   PHE A  93      -1.266  -8.321  -6.813  1.00 85.23           H  
ATOM   1467  CA  PHE A  93      -3.069  -7.441  -7.535  1.00 85.23           C  
ATOM   1468  HA  PHE A  93      -4.034  -7.212  -7.082  1.00 85.23           H  
ATOM   1469  C   PHE A  93      -3.322  -8.274  -8.796  1.00 85.23           C  
ATOM   1470  CB  PHE A  93      -2.365  -6.125  -7.884  1.00 85.23           C  
ATOM   1471  HB2 PHE A  93      -1.388  -6.352  -8.310  1.00 85.23           H  
ATOM   1472  HB3 PHE A  93      -2.946  -5.620  -8.655  1.00 85.23           H  
ATOM   1473  O   PHE A  93      -2.358  -8.794  -9.366  1.00 85.23           O  
ATOM   1474  CG  PHE A  93      -2.196  -5.168  -6.720  1.00 85.23           C  
ATOM   1475  CD1 PHE A  93      -3.310  -4.462  -6.239  1.00 85.23           C  
ATOM   1476  HD1 PHE A  93      -4.270  -4.609  -6.713  1.00 85.23           H  
ATOM   1477  CD2 PHE A  93      -0.929  -4.932  -6.155  1.00 85.23           C  
ATOM   1478  HD2 PHE A  93      -0.073  -5.485  -6.515  1.00 85.23           H  
ATOM   1479  CE1 PHE A  93      -3.174  -3.554  -5.175  1.00 85.23           C  
ATOM   1480  HE1 PHE A  93      -4.044  -3.030  -4.808  1.00 85.23           H  
ATOM   1481  CE2 PHE A  93      -0.782  -3.999  -5.111  1.00 85.23           C  
ATOM   1482  HE2 PHE A  93       0.191  -3.831  -4.672  1.00 85.23           H  
ATOM   1483  CZ  PHE A  93      -1.908  -3.323  -4.609  1.00 85.23           C  
ATOM   1484  HZ  PHE A  93      -1.806  -2.629  -3.787  1.00 85.23           H  
ATOM   1485  N   ASP A  94      -4.569  -8.327  -9.263  1.00 85.93           N  
ATOM   1486  H   ASP A  94      -5.318  -7.916  -8.726  1.00 85.93           H  
ATOM   1487  CA  ASP A  94      -4.949  -9.011 -10.507  1.00 85.93           C  
ATOM   1488  HA  ASP A  94      -4.554 -10.027 -10.501  1.00 85.93           H  
ATOM   1489  C   ASP A  94      -4.392  -8.281 -11.730  1.00 85.93           C  
ATOM   1490  CB  ASP A  94      -6.480  -9.080 -10.627  1.00 85.93           C  
ATOM   1491  HB2 ASP A  94      -6.737  -9.559 -11.572  1.00 85.93           H  
ATOM   1492  HB3 ASP A  94      -6.885  -8.068 -10.644  1.00 85.93           H  
ATOM   1493  O   ASP A  94      -3.846  -8.884 -12.656  1.00 85.93           O  
ATOM   1494  CG  ASP A  94      -7.124  -9.872  -9.493  1.00 85.93           C  
ATOM   1495  OD1 ASP A  94      -6.477 -10.842  -9.041  1.00 85.93           O  
ATOM   1496  OD2 ASP A  94      -8.217  -9.447  -9.068  1.00 85.93           O  
ATOM   1497  N   GLN A  95      -4.483  -6.948 -11.719  1.00 89.18           N  
ATOM   1498  H   GLN A  95      -4.951  -6.526 -10.930  1.00 89.18           H  
ATOM   1499  CA  GLN A  95      -4.002  -6.097 -12.801  1.00 89.18           C  
ATOM   1500  HA  GLN A  95      -3.449  -6.710 -13.513  1.00 89.18           H  
ATOM   1501  C   GLN A  95      -3.049  -5.030 -12.278  1.00 89.18           C  
ATOM   1502  CB  GLN A  95      -5.169  -5.463 -13.562  1.00 89.18           C  
ATOM   1503  HB2 GLN A  95      -5.731  -4.821 -12.884  1.00 89.18           H  
ATOM   1504  HB3 GLN A  95      -4.760  -4.846 -14.362  1.00 89.18           H  
ATOM   1505  O   GLN A  95      -3.275  -4.405 -11.241  1.00 89.18           O  
ATOM   1506  CG  GLN A  95      -6.122  -6.501 -14.173  1.00 89.18           C  
ATOM   1507  HG2 GLN A  95      -5.554  -7.202 -14.785  1.00 89.18           H  
ATOM   1508  HG3 GLN A  95      -6.612  -7.062 -13.377  1.00 89.18           H  
ATOM   1509  CD  GLN A  95      -7.204  -5.866 -15.039  1.00 89.18           C  
ATOM   1510  NE2 GLN A  95      -8.092  -6.658 -15.595  1.00 89.18           N  
ATOM   1511 HE21 GLN A  95      -8.150  -7.624 -15.306  1.00 89.18           H  
ATOM   1512 HE22 GLN A  95      -8.862  -6.203 -16.065  1.00 89.18           H  
ATOM   1513  OE1 GLN A  95      -7.252  -4.666 -15.266  1.00 89.18           O  
ATOM   1514  N   ARG A  96      -1.971  -4.789 -13.028  1.00 90.28           N  
ATOM   1515  H   ARG A  96      -1.864  -5.331 -13.874  1.00 90.28           H  
ATOM   1516  CA  ARG A  96      -0.956  -3.776 -12.720  1.00 90.28           C  
ATOM   1517  HA  ARG A  96      -1.365  -3.050 -12.017  1.00 90.28           H  
ATOM   1518  C   ARG A  96      -0.584  -3.039 -13.991  1.00 90.28           C  
ATOM   1519  CB  ARG A  96       0.281  -4.434 -12.087  1.00 90.28           C  
ATOM   1520  HB2 ARG A  96       1.047  -3.674 -11.937  1.00 90.28           H  
ATOM   1521  HB3 ARG A  96       0.671  -5.190 -12.769  1.00 90.28           H  
ATOM   1522  O   ARG A  96      -0.108  -3.646 -14.946  1.00 90.28           O  
ATOM   1523  CG  ARG A  96      -0.039  -5.082 -10.731  1.00 90.28           C  
ATOM   1524  HG2 ARG A  96      -0.850  -5.804 -10.831  1.00 90.28           H  
ATOM   1525  HG3 ARG A  96      -0.363  -4.307 -10.037  1.00 90.28           H  
ATOM   1526  CD  ARG A  96       1.166  -5.809 -10.133  1.00 90.28           C  
ATOM   1527  HD2 ARG A  96       0.928  -5.998  -9.087  1.00 90.28           H  
ATOM   1528  HD3 ARG A  96       2.043  -5.163 -10.170  1.00 90.28           H  
ATOM   1529  NE  ARG A  96       1.442  -7.084 -10.829  1.00 90.28           N  
ATOM   1530  HE  ARG A  96       1.406  -7.082 -11.838  1.00 90.28           H  
ATOM   1531  NH1 ARG A  96       1.602  -8.437  -8.966  1.00 90.28           N  
ATOM   1532 HH11 ARG A  96       1.324  -7.684  -8.352  1.00 90.28           H  
ATOM   1533 HH12 ARG A  96       1.767  -9.338  -8.542  1.00 90.28           H  
ATOM   1534  NH2 ARG A  96       1.921  -9.303 -10.992  1.00 90.28           N  
ATOM   1535 HH21 ARG A  96       2.106 -10.187 -10.539  1.00 90.28           H  
ATOM   1536 HH22 ARG A  96       1.984  -9.236 -11.998  1.00 90.28           H  
ATOM   1537  CZ  ARG A  96       1.642  -8.264 -10.259  1.00 90.28           C  
ATOM   1538  N   THR A  97      -0.755  -1.726 -13.994  1.00 91.23           N  
ATOM   1539  H   THR A  97      -1.182  -1.295 -13.186  1.00 91.23           H  
ATOM   1540  CA  THR A  97      -0.379  -0.877 -15.121  1.00 91.23           C  
ATOM   1541  HA  THR A  97       0.141  -1.490 -15.858  1.00 91.23           H  
ATOM   1542  C   THR A  97       0.603   0.199 -14.679  1.00 91.23           C  
ATOM   1543  CB  THR A  97      -1.589  -0.294 -15.858  1.00 91.23           C  
ATOM   1544  HB  THR A  97      -1.226   0.234 -16.740  1.00 91.23           H  
ATOM   1545  O   THR A  97       0.501   0.793 -13.602  1.00 91.23           O  
ATOM   1546  CG2 THR A  97      -2.601  -1.343 -16.311  1.00 91.23           C  
ATOM   1547 HG21 THR A  97      -3.067  -1.825 -15.451  1.00 91.23           H  
ATOM   1548 HG22 THR A  97      -2.105  -2.100 -16.918  1.00 91.23           H  
ATOM   1549 HG23 THR A  97      -3.378  -0.864 -16.906  1.00 91.23           H  
ATOM   1550  OG1 THR A  97      -2.259   0.619 -15.050  1.00 91.23           O  
ATOM   1551  HG1 THR A  97      -2.680   0.137 -14.334  1.00 91.23           H  
ATOM   1552  N   PHE A  98       1.602   0.432 -15.526  1.00 90.86           N  
ATOM   1553  H   PHE A  98       1.617  -0.075 -16.399  1.00 90.86           H  
ATOM   1554  CA  PHE A  98       2.673   1.391 -15.295  1.00 90.86           C  
ATOM   1555  HA  PHE A  98       2.531   1.893 -14.338  1.00 90.86           H  
ATOM   1556  C   PHE A  98       2.620   2.442 -16.398  1.00 90.86           C  
ATOM   1557  CB  PHE A  98       4.022   0.657 -15.259  1.00 90.86           C  
ATOM   1558  HB2 PHE A  98       4.824   1.395 -15.235  1.00 90.86           H  
ATOM   1559  HB3 PHE A  98       4.143   0.086 -16.180  1.00 90.86           H  
ATOM   1560  O   PHE A  98       2.748   2.120 -17.580  1.00 90.86           O  
ATOM   1561  CG  PHE A  98       4.187  -0.278 -14.076  1.00 90.86           C  
ATOM   1562  CD1 PHE A  98       4.784   0.177 -12.886  1.00 90.86           C  
ATOM   1563  HD1 PHE A  98       5.149   1.192 -12.821  1.00 90.86           H  
ATOM   1564  CD2 PHE A  98       3.722  -1.604 -14.153  1.00 90.86           C  
ATOM   1565  HD2 PHE A  98       3.266  -1.973 -15.060  1.00 90.86           H  
ATOM   1566  CE1 PHE A  98       4.889  -0.673 -11.771  1.00 90.86           C  
ATOM   1567  HE1 PHE A  98       5.335  -0.315 -10.854  1.00 90.86           H  
ATOM   1568  CE2 PHE A  98       3.820  -2.452 -13.038  1.00 90.86           C  
ATOM   1569  HE2 PHE A  98       3.446  -3.464 -13.100  1.00 90.86           H  
ATOM   1570  CZ  PHE A  98       4.394  -1.986 -11.843  1.00 90.86           C  
ATOM   1571  HZ  PHE A  98       4.455  -2.640 -10.985  1.00 90.86           H  
ATOM   1572  N   SER A  99       2.436   3.707 -16.027  1.00 91.62           N  
ATOM   1573  H   SER A  99       2.281   3.924 -15.052  1.00 91.62           H  
ATOM   1574  CA  SER A  99       2.456   4.799 -16.992  1.00 91.62           C  
ATOM   1575  HA  SER A  99       1.790   4.528 -17.812  1.00 91.62           H  
ATOM   1576  C   SER A  99       3.856   5.013 -17.569  1.00 91.62           C  
ATOM   1577  CB  SER A  99       1.924   6.096 -16.366  1.00 91.62           C  
ATOM   1578  HB2 SER A  99       1.058   5.868 -15.744  1.00 91.62           H  
ATOM   1579  HB3 SER A  99       1.597   6.762 -17.165  1.00 91.62           H  
ATOM   1580  O   SER A  99       4.873   4.598 -17.008  1.00 91.62           O  
ATOM   1581  OG  SER A  99       2.914   6.771 -15.597  1.00 91.62           O  
ATOM   1582  HG  SER A  99       3.651   6.997 -16.169  1.00 91.62           H  
ATOM   1583  N   ASN A 100       3.933   5.801 -18.640  1.00 91.29           N  
ATOM   1584  H   ASN A 100       3.077   6.085 -19.095  1.00 91.29           H  
ATOM   1585  CA  ASN A 100       5.212   6.308 -19.124  1.00 91.29           C  
ATOM   1586  HA  ASN A 100       5.839   5.449 -19.362  1.00 91.29           H  
ATOM   1587  C   ASN A 100       5.946   7.117 -18.043  1.00 91.29           C  
ATOM   1588  CB  ASN A 100       4.986   7.135 -20.398  1.00 91.29           C  
ATOM   1589  HB2 ASN A 100       4.154   7.824 -20.249  1.00 91.29           H  
ATOM   1590  HB3 ASN A 100       5.881   7.718 -20.616  1.00 91.29           H  
ATOM   1591  O   ASN A 100       5.341   7.892 -17.296  1.00 91.29           O  
ATOM   1592  CG  ASN A 100       4.727   6.250 -21.601  1.00 91.29           C  
ATOM   1593  ND2 ASN A 100       3.892   6.664 -22.522  1.00 91.29           N  
ATOM   1594 HD21 ASN A 100       3.690   5.984 -23.241  1.00 91.29           H  
ATOM   1595 HD22 ASN A 100       3.301   7.470 -22.375  1.00 91.29           H  
ATOM   1596  OD1 ASN A 100       5.311   5.196 -21.751  1.00 91.29           O  
ATOM   1597  N   ILE A 101       7.271   6.956 -17.998  1.00 94.35           N  
ATOM   1598  H   ILE A 101       7.687   6.283 -18.625  1.00 94.35           H  
ATOM   1599  CA  ILE A 101       8.136   7.633 -17.031  1.00 94.35           C  
ATOM   1600  HA  ILE A 101       7.615   7.654 -16.074  1.00 94.35           H  
ATOM   1601  C   ILE A 101       8.364   9.075 -17.483  1.00 94.35           C  
ATOM   1602  CB  ILE A 101       9.461   6.868 -16.820  1.00 94.35           C  
ATOM   1603  HB  ILE A 101      10.009   6.850 -17.762  1.00 94.35           H  
ATOM   1604  O   ILE A 101       8.824   9.345 -18.596  1.00 94.35           O  
ATOM   1605  CG1 ILE A 101       9.171   5.412 -16.385  1.00 94.35           C  
ATOM   1606 HG12 ILE A 101       8.706   5.417 -15.400  1.00 94.35           H  
ATOM   1607 HG13 ILE A 101       8.468   4.948 -17.078  1.00 94.35           H  
ATOM   1608  CG2 ILE A 101      10.319   7.585 -15.758  1.00 94.35           C  
ATOM   1609 HG21 ILE A 101      10.564   8.597 -16.080  1.00 94.35           H  
ATOM   1610 HG22 ILE A 101       9.770   7.632 -14.818  1.00 94.35           H  
ATOM   1611 HG23 ILE A 101      11.253   7.046 -15.600  1.00 94.35           H  
ATOM   1612  CD1 ILE A 101      10.403   4.507 -16.349  1.00 94.35           C  
ATOM   1613 HD11 ILE A 101      11.014   4.771 -15.485  1.00 94.35           H  
ATOM   1614 HD12 ILE A 101      10.977   4.602 -17.270  1.00 94.35           H  
ATOM   1615 HD13 ILE A 101      10.084   3.472 -16.229  1.00 94.35           H  
ATOM   1616  N   SER A 102       8.069  10.012 -16.591  1.00 94.80           N  
ATOM   1617  H   SER A 102       7.739   9.701 -15.688  1.00 94.80           H  
ATOM   1618  CA  SER A 102       8.344  11.435 -16.770  1.00 94.80           C  
ATOM   1619  HA  SER A 102       8.628  11.609 -17.808  1.00 94.80           H  
ATOM   1620  C   SER A 102       9.532  11.870 -15.912  1.00 94.80           C  
ATOM   1621  CB  SER A 102       7.075  12.255 -16.528  1.00 94.80           C  
ATOM   1622  HB2 SER A 102       6.298  11.925 -17.218  1.00 94.80           H  
ATOM   1623  HB3 SER A 102       7.281  13.309 -16.712  1.00 94.80           H  
ATOM   1624  O   SER A 102       9.931  11.173 -14.980  1.00 94.80           O  
ATOM   1625  OG  SER A 102       6.611  12.102 -15.211  1.00 94.80           O  
ATOM   1626  HG  SER A 102       6.426  11.174 -15.053  1.00 94.80           H  
ATOM   1627  N   TYR A 103      10.135  13.011 -16.250  1.00 96.17           N  
ATOM   1628  H   TYR A 103       9.719  13.599 -16.957  1.00 96.17           H  
ATOM   1629  CA  TYR A 103      11.349  13.497 -15.595  1.00 96.17           C  
ATOM   1630  HA  TYR A 103      11.501  12.932 -14.675  1.00 96.17           H  
ATOM   1631  C   TYR A 103      11.212  14.967 -15.221  1.00 96.17           C  
ATOM   1632  CB  TYR A 103      12.579  13.271 -16.485  1.00 96.17           C  
ATOM   1633  HB2 TYR A 103      12.472  13.858 -17.398  1.00 96.17           H  
ATOM   1634  HB3 TYR A 103      13.461  13.636 -15.960  1.00 96.17           H  
ATOM   1635  O   TYR A 103      10.724  15.765 -16.024  1.00 96.17           O  
ATOM   1636  CG  TYR A 103      12.809  11.824 -16.856  1.00 96.17           C  
ATOM   1637  CD1 TYR A 103      13.441  10.960 -15.942  1.00 96.17           C  
ATOM   1638  HD1 TYR A 103      13.778  11.340 -14.989  1.00 96.17           H  
ATOM   1639  CD2 TYR A 103      12.338  11.332 -18.089  1.00 96.17           C  
ATOM   1640  HD2 TYR A 103      11.835  11.991 -18.781  1.00 96.17           H  
ATOM   1641  CE1 TYR A 103      13.587   9.596 -16.253  1.00 96.17           C  
ATOM   1642  HE1 TYR A 103      14.048   8.926 -15.542  1.00 96.17           H  
ATOM   1643  CE2 TYR A 103      12.477   9.968 -18.401  1.00 96.17           C  
ATOM   1644  HE2 TYR A 103      12.068   9.565 -19.315  1.00 96.17           H  
ATOM   1645  OH  TYR A 103      13.146   7.773 -17.740  1.00 96.17           O  
ATOM   1646  HH  TYR A 103      13.438   7.279 -16.970  1.00 96.17           H  
ATOM   1647  CZ  TYR A 103      13.089   9.100 -17.476  1.00 96.17           C  
ATOM   1648  N   ARG A 104      11.685  15.320 -14.025  1.00 94.21           N  
ATOM   1649  H   ARG A 104      12.072  14.591 -13.443  1.00 94.21           H  
ATOM   1650  CA  ARG A 104      11.726  16.693 -13.512  1.00 94.21           C  
ATOM   1651  HA  ARG A 104      11.574  17.382 -14.343  1.00 94.21           H  
ATOM   1652  C   ARG A 104      13.092  16.976 -12.901  1.00 94.21           C  
ATOM   1653  CB  ARG A 104      10.592  16.901 -12.492  1.00 94.21           C  
ATOM   1654  HB2 ARG A 104      10.808  16.330 -11.589  1.00 94.21           H  
ATOM   1655  HB3 ARG A 104       9.660  16.529 -12.919  1.00 94.21           H  
ATOM   1656  O   ARG A 104      13.661  16.119 -12.228  1.00 94.21           O  
ATOM   1657  CG  ARG A 104      10.403  18.385 -12.135  1.00 94.21           C  
ATOM   1658  HG2 ARG A 104      10.154  18.929 -13.046  1.00 94.21           H  
ATOM   1659  HG3 ARG A 104      11.324  18.802 -11.728  1.00 94.21           H  
ATOM   1660  CD  ARG A 104       9.276  18.607 -11.121  1.00 94.21           C  
ATOM   1661  HD2 ARG A 104       8.422  17.981 -11.381  1.00 94.21           H  
ATOM   1662  HD3 ARG A 104       8.970  19.651 -11.182  1.00 94.21           H  
ATOM   1663  NE  ARG A 104       9.718  18.331  -9.745  1.00 94.21           N  
ATOM   1664  HE  ARG A 104      10.710  18.234  -9.580  1.00 94.21           H  
ATOM   1665  NH1 ARG A 104       7.748  18.773  -8.642  1.00 94.21           N  
ATOM   1666 HH11 ARG A 104       7.243  18.887  -7.774  1.00 94.21           H  
ATOM   1667 HH12 ARG A 104       7.301  19.002  -9.518  1.00 94.21           H  
ATOM   1668  NH2 ARG A 104       9.605  18.250  -7.500  1.00 94.21           N  
ATOM   1669 HH21 ARG A 104       9.137  18.455  -6.629  1.00 94.21           H  
ATOM   1670 HH22 ARG A 104      10.609  18.139  -7.536  1.00 94.21           H  
ATOM   1671  CZ  ARG A 104       9.013  18.449  -8.639  1.00 94.21           C  
ATOM   1672  N   ILE A 105      13.610  18.180 -13.124  1.00 92.21           N  
ATOM   1673  H   ILE A 105      13.054  18.862 -13.620  1.00 92.21           H  
ATOM   1674  CA  ILE A 105      14.813  18.655 -12.439  1.00 92.21           C  
ATOM   1675  HA  ILE A 105      15.424  17.800 -12.149  1.00 92.21           H  
ATOM   1676  C   ILE A 105      14.376  19.371 -11.167  1.00 92.21           C  
ATOM   1677  CB  ILE A 105      15.679  19.545 -13.355  1.00 92.21           C  
ATOM   1678  HB  ILE A 105      15.066  20.365 -13.728  1.00 92.21           H  
ATOM   1679  O   ILE A 105      13.611  20.328 -11.229  1.00 92.21           O  
ATOM   1680  CG1 ILE A 105      16.189  18.709 -14.550  1.00 92.21           C  
ATOM   1681 HG12 ILE A 105      16.869  17.940 -14.185  1.00 92.21           H  
ATOM   1682 HG13 ILE A 105      15.346  18.209 -15.026  1.00 92.21           H  
ATOM   1683  CG2 ILE A 105      16.871  20.135 -12.571  1.00 92.21           C  
ATOM   1684 HG21 ILE A 105      17.477  20.768 -13.219  1.00 92.21           H  
ATOM   1685 HG22 ILE A 105      16.511  20.762 -11.756  1.00 92.21           H  
ATOM   1686 HG23 ILE A 105      17.482  19.333 -12.158  1.00 92.21           H  
ATOM   1687  CD1 ILE A 105      16.903  19.523 -15.637  1.00 92.21           C  
ATOM   1688 HD11 ILE A 105      17.849  19.914 -15.262  1.00 92.21           H  
ATOM   1689 HD12 ILE A 105      16.266  20.345 -15.966  1.00 92.21           H  
ATOM   1690 HD13 ILE A 105      17.116  18.876 -16.488  1.00 92.21           H  
ATOM   1691  N   ASP A 106      14.908  18.922 -10.038  1.00 89.63           N  
ATOM   1692  H   ASP A 106      15.549  18.144 -10.084  1.00 89.63           H  
ATOM   1693  CA  ASP A 106      14.761  19.590  -8.755  1.00 89.63           C  
ATOM   1694  HA  ASP A 106      13.925  20.288  -8.799  1.00 89.63           H  
ATOM   1695  C   ASP A 106      16.034  20.389  -8.463  1.00 89.63           C  
ATOM   1696  CB  ASP A 106      14.453  18.570  -7.652  1.00 89.63           C  
ATOM   1697  HB2 ASP A 106      14.601  19.055  -6.687  1.00 89.63           H  
ATOM   1698  HB3 ASP A 106      15.155  17.739  -7.718  1.00 89.63           H  
ATOM   1699  O   ASP A 106      17.154  19.861  -8.517  1.00 89.63           O  
ATOM   1700  CG  ASP A 106      13.018  18.027  -7.686  1.00 89.63           C  
ATOM   1701  OD1 ASP A 106      12.207  18.370  -8.571  1.00 89.63           O  
ATOM   1702  OD2 ASP A 106      12.674  17.247  -6.779  1.00 89.63           O  
ATOM   1703  N   TYR A 107      15.850  21.670  -8.153  1.00 86.05           N  
ATOM   1704  H   TYR A 107      14.908  22.034  -8.131  1.00 86.05           H  
ATOM   1705  CA  TYR A 107      16.916  22.575  -7.743  1.00 86.05           C  
ATOM   1706  HA  TYR A 107      17.885  22.115  -7.935  1.00 86.05           H  
ATOM   1707  C   TYR A 107      16.802  22.841  -6.243  1.00 86.05           C  
ATOM   1708  CB  TYR A 107      16.848  23.867  -8.566  1.00 86.05           C  
ATOM   1709  HB2 TYR A 107      15.922  24.397  -8.339  1.00 86.05           H  
ATOM   1710  HB3 TYR A 107      16.830  23.613  -9.626  1.00 86.05           H  
ATOM   1711  O   TYR A 107      15.803  23.378  -5.772  1.00 86.05           O  
ATOM   1712  CG  TYR A 107      18.025  24.781  -8.301  1.00 86.05           C  
ATOM   1713  CD1 TYR A 107      17.984  25.710  -7.250  1.00 86.05           C  
ATOM   1714  HD1 TYR A 107      17.100  25.800  -6.636  1.00 86.05           H  
ATOM   1715  CD2 TYR A 107      19.181  24.688  -9.095  1.00 86.05           C  
ATOM   1716  HD2 TYR A 107      19.166  24.052  -9.968  1.00 86.05           H  
ATOM   1717  CE1 TYR A 107      19.104  26.526  -7.008  1.00 86.05           C  
ATOM   1718  HE1 TYR A 107      19.110  27.256  -6.212  1.00 86.05           H  
ATOM   1719  CE2 TYR A 107      20.315  25.475  -8.822  1.00 86.05           C  
ATOM   1720  HE2 TYR A 107      21.203  25.425  -9.434  1.00 86.05           H  
ATOM   1721  OH  TYR A 107      21.335  27.213  -7.528  1.00 86.05           O  
ATOM   1722  HH  TYR A 107      21.164  27.866  -6.846  1.00 86.05           H  
ATOM   1723  CZ  TYR A 107      20.269  26.413  -7.777  1.00 86.05           C  
ATOM   1724  N   SER A 108      17.826  22.463  -5.481  1.00 82.81           N  
ATOM   1725  H   SER A 108      18.630  22.040  -5.923  1.00 82.81           H  
ATOM   1726  CA  SER A 108      17.923  22.819  -4.066  1.00 82.81           C  
ATOM   1727  HA  SER A 108      16.930  23.022  -3.663  1.00 82.81           H  
ATOM   1728  C   SER A 108      18.766  24.083  -3.931  1.00 82.81           C  
ATOM   1729  CB  SER A 108      18.502  21.640  -3.284  1.00 82.81           C  
ATOM   1730  HB2 SER A 108      19.402  21.292  -3.792  1.00 82.81           H  
ATOM   1731  HB3 SER A 108      17.777  20.826  -3.277  1.00 82.81           H  
ATOM   1732  O   SER A 108      19.986  24.017  -4.075  1.00 82.81           O  
ATOM   1733  OG  SER A 108      18.840  21.983  -1.950  1.00 82.81           O  
ATOM   1734  HG  SER A 108      18.067  22.291  -1.471  1.00 82.81           H  
ATOM   1735  N   MET A 109      18.118  25.213  -3.625  1.00 76.01           N  
ATOM   1736  H   MET A 109      17.108  25.196  -3.599  1.00 76.01           H  
ATOM   1737  CA  MET A 109      18.785  26.505  -3.392  1.00 76.01           C  
ATOM   1738  HA  MET A 109      19.346  26.796  -4.280  1.00 76.01           H  
ATOM   1739  C   MET A 109      19.823  26.412  -2.270  1.00 76.01           C  
ATOM   1740  CB  MET A 109      17.741  27.597  -3.082  1.00 76.01           C  
ATOM   1741  HB2 MET A 109      17.116  27.258  -2.256  1.00 76.01           H  
ATOM   1742  HB3 MET A 109      18.253  28.503  -2.760  1.00 76.01           H  
ATOM   1743  O   MET A 109      20.955  26.845  -2.448  1.00 76.01           O  
ATOM   1744  CG  MET A 109      16.829  27.955  -4.268  1.00 76.01           C  
ATOM   1745  HG2 MET A 109      16.504  27.041  -4.765  1.00 76.01           H  
ATOM   1746  HG3 MET A 109      15.941  28.450  -3.875  1.00 76.01           H  
ATOM   1747  SD  MET A 109      17.571  29.072  -5.490  1.00 76.01           S  
ATOM   1748  CE  MET A 109      16.420  28.889  -6.883  1.00 76.01           C  
ATOM   1749  HE1 MET A 109      16.759  29.512  -7.711  1.00 76.01           H  
ATOM   1750  HE2 MET A 109      16.371  27.851  -7.211  1.00 76.01           H  
ATOM   1751  HE3 MET A 109      15.427  29.220  -6.578  1.00 76.01           H  
ATOM   1752  N   SER A 110      19.481  25.746  -1.164  1.00 78.81           N  
ATOM   1753  H   SER A 110      18.539  25.389  -1.081  1.00 78.81           H  
ATOM   1754  CA  SER A 110      20.355  25.616   0.009  1.00 78.81           C  
ATOM   1755  HA  SER A 110      20.648  26.613   0.338  1.00 78.81           H  
ATOM   1756  C   SER A 110      21.644  24.836  -0.245  1.00 78.81           C  
ATOM   1757  CB  SER A 110      19.589  24.942   1.150  1.00 78.81           C  
ATOM   1758  HB2 SER A 110      18.770  25.593   1.458  1.00 78.81           H  
ATOM   1759  HB3 SER A 110      20.257  24.807   2.000  1.00 78.81           H  
ATOM   1760  O   SER A 110      22.645  25.076   0.418  1.00 78.81           O  
ATOM   1761  OG  SER A 110      19.058  23.683   0.755  1.00 78.81           O  
ATOM   1762  HG  SER A 110      18.640  23.311   1.535  1.00 78.81           H  
ATOM   1763  N   THR A 111      21.643  23.892  -1.190  1.00 79.61           N  
ATOM   1764  H   THR A 111      20.794  23.756  -1.720  1.00 79.61           H  
ATOM   1765  CA  THR A 111      22.830  23.074  -1.484  1.00 79.61           C  
ATOM   1766  HA  THR A 111      23.612  23.310  -0.761  1.00 79.61           H  
ATOM   1767  C   THR A 111      23.461  23.384  -2.837  1.00 79.61           C  
ATOM   1768  CB  THR A 111      22.543  21.573  -1.321  1.00 79.61           C  
ATOM   1769  HB  THR A 111      23.458  21.022  -1.537  1.00 79.61           H  
ATOM   1770  O   THR A 111      24.483  22.785  -3.169  1.00 79.61           O  
ATOM   1771  CG2 THR A 111      22.105  21.205   0.096  1.00 79.61           C  
ATOM   1772 HG21 THR A 111      22.857  21.544   0.808  1.00 79.61           H  
ATOM   1773 HG22 THR A 111      21.156  21.685   0.336  1.00 79.61           H  
ATOM   1774 HG23 THR A 111      21.993  20.124   0.180  1.00 79.61           H  
ATOM   1775  OG1 THR A 111      21.532  21.113  -2.191  1.00 79.61           O  
ATOM   1776  HG1 THR A 111      20.714  21.545  -1.935  1.00 79.61           H  
ATOM   1777  N   SER A 112      22.854  24.267  -3.641  1.00 80.31           N  
ATOM   1778  H   SER A 112      22.065  24.779  -3.275  1.00 80.31           H  
ATOM   1779  CA  SER A 112      23.188  24.488  -5.057  1.00 80.31           C  
ATOM   1780  HA  SER A 112      22.355  25.041  -5.490  1.00 80.31           H  
ATOM   1781  C   SER A 112      23.293  23.174  -5.860  1.00 80.31           C  
ATOM   1782  CB  SER A 112      24.421  25.391  -5.173  1.00 80.31           C  
ATOM   1783  HB2 SER A 112      24.337  26.199  -4.447  1.00 80.31           H  
ATOM   1784  HB3 SER A 112      25.325  24.819  -4.965  1.00 80.31           H  
ATOM   1785  O   SER A 112      24.040  23.040  -6.831  1.00 80.31           O  
ATOM   1786  OG  SER A 112      24.486  25.955  -6.465  1.00 80.31           O  
ATOM   1787  HG  SER A 112      25.070  26.717  -6.442  1.00 80.31           H  
ATOM   1788  N   ARG A 113      22.558  22.135  -5.432  1.00 84.84           N  
ATOM   1789  H   ARG A 113      21.939  22.306  -4.652  1.00 84.84           H  
ATOM   1790  CA  ARG A 113      22.556  20.819  -6.082  1.00 84.84           C  
ATOM   1791  HA  ARG A 113      23.445  20.747  -6.710  1.00 84.84           H  
ATOM   1792  C   ARG A 113      21.354  20.708  -6.996  1.00 84.84           C  
ATOM   1793  CB  ARG A 113      22.621  19.661  -5.076  1.00 84.84           C  
ATOM   1794  HB2 ARG A 113      21.822  19.771  -4.342  1.00 84.84           H  
ATOM   1795  HB3 ARG A 113      22.464  18.724  -5.611  1.00 84.84           H  
ATOM   1796  O   ARG A 113      20.207  20.853  -6.572  1.00 84.84           O  
ATOM   1797  CG  ARG A 113      23.988  19.593  -4.381  1.00 84.84           C  
ATOM   1798  HG2 ARG A 113      24.191  20.548  -3.895  1.00 84.84           H  
ATOM   1799  HG3 ARG A 113      24.762  19.413  -5.127  1.00 84.84           H  
ATOM   1800  CD  ARG A 113      24.043  18.498  -3.313  1.00 84.84           C  
ATOM   1801  HD2 ARG A 113      23.883  17.533  -3.794  1.00 84.84           H  
ATOM   1802  HD3 ARG A 113      23.252  18.685  -2.587  1.00 84.84           H  
ATOM   1803  NE  ARG A 113      25.352  18.500  -2.631  1.00 84.84           N  
ATOM   1804  HE  ARG A 113      25.974  19.257  -2.874  1.00 84.84           H  
ATOM   1805  NH1 ARG A 113      25.018  16.727  -1.208  1.00 84.84           N  
ATOM   1806 HH11 ARG A 113      25.398  16.134  -0.485  1.00 84.84           H  
ATOM   1807 HH12 ARG A 113      24.021  16.867  -1.294  1.00 84.84           H  
ATOM   1808  NH2 ARG A 113      27.007  17.727  -1.267  1.00 84.84           N  
ATOM   1809 HH21 ARG A 113      27.611  18.478  -1.568  1.00 84.84           H  
ATOM   1810 HH22 ARG A 113      27.340  17.123  -0.529  1.00 84.84           H  
ATOM   1811  CZ  ARG A 113      25.788  17.651  -1.715  1.00 84.84           C  
ATOM   1812  N   ARG A 114      21.641  20.355  -8.245  1.00 90.63           N  
ATOM   1813  H   ARG A 114      22.618  20.286  -8.492  1.00 90.63           H  
ATOM   1814  CA  ARG A 114      20.654  19.965  -9.247  1.00 90.63           C  
ATOM   1815  HA  ARG A 114      19.677  20.371  -8.985  1.00 90.63           H  
ATOM   1816  C   ARG A 114      20.537  18.450  -9.258  1.00 90.63           C  
ATOM   1817  CB  ARG A 114      21.085  20.535 -10.602  1.00 90.63           C  
ATOM   1818  HB2 ARG A 114      22.142  20.328 -10.771  1.00 90.63           H  
ATOM   1819  HB3 ARG A 114      20.492  20.077 -11.393  1.00 90.63           H  
ATOM   1820  O   ARG A 114      21.548  17.757  -9.373  1.00 90.63           O  
ATOM   1821  CG  ARG A 114      20.854  22.043 -10.636  1.00 90.63           C  
ATOM   1822  HG2 ARG A 114      19.779  22.198 -10.546  1.00 90.63           H  
ATOM   1823  HG3 ARG A 114      21.365  22.521  -9.800  1.00 90.63           H  
ATOM   1824  CD  ARG A 114      21.349  22.683 -11.933  1.00 90.63           C  
ATOM   1825  HD2 ARG A 114      21.290  23.767 -11.830  1.00 90.63           H  
ATOM   1826  HD3 ARG A 114      22.395  22.412 -12.077  1.00 90.63           H  
ATOM   1827  NE  ARG A 114      20.532  22.267 -13.089  1.00 90.63           N  
ATOM   1828  HE  ARG A 114      19.560  22.062 -12.910  1.00 90.63           H  
ATOM   1829  NH1 ARG A 114      22.150  22.546 -14.696  1.00 90.63           N  
ATOM   1830 HH11 ARG A 114      22.815  22.797 -13.978  1.00 90.63           H  
ATOM   1831 HH12 ARG A 114      22.456  22.528 -15.658  1.00 90.63           H  
ATOM   1832  NH2 ARG A 114      20.106  21.875 -15.288  1.00 90.63           N  
ATOM   1833 HH21 ARG A 114      20.437  21.851 -16.241  1.00 90.63           H  
ATOM   1834 HH22 ARG A 114      19.139  21.680 -15.071  1.00 90.63           H  
ATOM   1835  CZ  ARG A 114      20.934  22.233 -14.347  1.00 90.63           C  
ATOM   1836  N   ARG A 115      19.318  17.933  -9.124  1.00 92.48           N  
ATOM   1837  H   ARG A 115      18.539  18.567  -9.013  1.00 92.48           H  
ATOM   1838  CA  ARG A 115      19.033  16.492  -9.167  1.00 92.48           C  
ATOM   1839  HA  ARG A 115      19.915  15.953  -9.514  1.00 92.48           H  
ATOM   1840  C   ARG A 115      17.915  16.218 -10.159  1.00 92.48           C  
ATOM   1841  CB  ARG A 115      18.672  15.963  -7.772  1.00 92.48           C  
ATOM   1842  HB2 ARG A 115      18.444  14.901  -7.859  1.00 92.48           H  
ATOM   1843  HB3 ARG A 115      17.782  16.478  -7.411  1.00 92.48           H  
ATOM   1844  O   ARG A 115      16.966  16.988 -10.247  1.00 92.48           O  
ATOM   1845  CG  ARG A 115      19.812  16.145  -6.759  1.00 92.48           C  
ATOM   1846  HG2 ARG A 115      20.730  15.712  -7.158  1.00 92.48           H  
ATOM   1847  HG3 ARG A 115      19.973  17.207  -6.578  1.00 92.48           H  
ATOM   1848  CD  ARG A 115      19.463  15.459  -5.436  1.00 92.48           C  
ATOM   1849  HD2 ARG A 115      19.295  14.398  -5.621  1.00 92.48           H  
ATOM   1850  HD3 ARG A 115      18.543  15.904  -5.057  1.00 92.48           H  
ATOM   1851  NE  ARG A 115      20.551  15.615  -4.453  1.00 92.48           N  
ATOM   1852  HE  ARG A 115      21.461  15.832  -4.835  1.00 92.48           H  
ATOM   1853  NH1 ARG A 115      19.305  15.268  -2.551  1.00 92.48           N  
ATOM   1854 HH11 ARG A 115      18.483  15.135  -3.122  1.00 92.48           H  
ATOM   1855 HH12 ARG A 115      19.229  15.228  -1.544  1.00 92.48           H  
ATOM   1856  NH2 ARG A 115      21.486  15.680  -2.379  1.00 92.48           N  
ATOM   1857 HH21 ARG A 115      22.394  15.781  -2.809  1.00 92.48           H  
ATOM   1858 HH22 ARG A 115      21.372  15.625  -1.377  1.00 92.48           H  
ATOM   1859  CZ  ARG A 115      20.440  15.523  -3.139  1.00 92.48           C  
ATOM   1860  N   MET A 116      18.012  15.110 -10.883  1.00 94.11           N  
ATOM   1861  H   MET A 116      18.803  14.500 -10.736  1.00 94.11           H  
ATOM   1862  CA  MET A 116      16.932  14.637 -11.747  1.00 94.11           C  
ATOM   1863  HA  MET A 116      16.307  15.477 -12.052  1.00 94.11           H  
ATOM   1864  C   MET A 116      16.066  13.642 -10.974  1.00 94.11           C  
ATOM   1865  CB  MET A 116      17.527  14.010 -13.011  1.00 94.11           C  
ATOM   1866  HB2 MET A 116      18.232  14.707 -13.465  1.00 94.11           H  
ATOM   1867  HB3 MET A 116      18.082  13.118 -12.722  1.00 94.11           H  
ATOM   1868  O   MET A 116      16.593  12.713 -10.353  1.00 94.11           O  
ATOM   1869  CG  MET A 116      16.476  13.622 -14.056  1.00 94.11           C  
ATOM   1870  HG2 MET A 116      16.953  12.995 -14.809  1.00 94.11           H  
ATOM   1871  HG3 MET A 116      15.696  13.027 -13.581  1.00 94.11           H  
ATOM   1872  SD  MET A 116      15.701  15.026 -14.900  1.00 94.11           S  
ATOM   1873  CE  MET A 116      17.080  15.572 -15.948  1.00 94.11           C  
ATOM   1874  HE1 MET A 116      17.906  15.929 -15.333  1.00 94.11           H  
ATOM   1875  HE2 MET A 116      17.426  14.747 -16.571  1.00 94.11           H  
ATOM   1876  HE3 MET A 116      16.746  16.386 -16.592  1.00 94.11           H  
ATOM   1877  N   ARG A 117      14.747  13.816 -11.036  1.00 95.25           N  
ATOM   1878  H   ARG A 117      14.392  14.612 -11.545  1.00 95.25           H  
ATOM   1879  CA  ARG A 117      13.767  12.856 -10.533  1.00 95.25           C  
ATOM   1880  HA  ARG A 117      14.298  12.047 -10.031  1.00 95.25           H  
ATOM   1881  C   ARG A 117      13.000  12.221 -11.677  1.00 95.25           C  
ATOM   1882  CB  ARG A 117      12.811  13.502  -9.520  1.00 95.25           C  
ATOM   1883  HB2 ARG A 117      12.392  14.420  -9.934  1.00 95.25           H  
ATOM   1884  HB3 ARG A 117      11.995  12.806  -9.326  1.00 95.25           H  
ATOM   1885  O   ARG A 117      12.611  12.912 -12.617  1.00 95.25           O  
ATOM   1886  CG  ARG A 117      13.522  13.798  -8.196  1.00 95.25           C  
ATOM   1887  HG2 ARG A 117      14.030  12.894  -7.863  1.00 95.25           H  
ATOM   1888  HG3 ARG A 117      14.248  14.599  -8.339  1.00 95.25           H  
ATOM   1889  CD  ARG A 117      12.510  14.201  -7.122  1.00 95.25           C  
ATOM   1890  HD2 ARG A 117      11.943  15.058  -7.485  1.00 95.25           H  
ATOM   1891  HD3 ARG A 117      11.817  13.375  -6.964  1.00 95.25           H  
ATOM   1892  NE  ARG A 117      13.174  14.529  -5.843  1.00 95.25           N  
ATOM   1893  HE  ARG A 117      14.177  14.419  -5.807  1.00 95.25           H  
ATOM   1894  NH1 ARG A 117      11.312  15.365  -4.784  1.00 95.25           N  
ATOM   1895 HH11 ARG A 117      10.844  15.361  -5.679  1.00 95.25           H  
ATOM   1896 HH12 ARG A 117      10.863  15.778  -3.979  1.00 95.25           H  
ATOM   1897  NH2 ARG A 117      13.252  15.331  -3.703  1.00 95.25           N  
ATOM   1898 HH21 ARG A 117      14.244  15.148  -3.659  1.00 95.25           H  
ATOM   1899 HH22 ARG A 117      12.762  15.762  -2.931  1.00 95.25           H  
ATOM   1900  CZ  ARG A 117      12.582  15.078  -4.793  1.00 95.25           C  
ATOM   1901  N   TRP A 118      12.785  10.918 -11.577  1.00 96.29           N  
ATOM   1902  H   TRP A 118      13.077  10.460 -10.726  1.00 96.29           H  
ATOM   1903  CA  TRP A 118      11.794  10.213 -12.380  1.00 96.29           C  
ATOM   1904  HA  TRP A 118      11.659  10.734 -13.328  1.00 96.29           H  
ATOM   1905  C   TRP A 118      10.456  10.231 -11.640  1.00 96.29           C  
ATOM   1906  CB  TRP A 118      12.288   8.800 -12.702  1.00 96.29           C  
ATOM   1907  HB2 TRP A 118      13.201   8.887 -13.292  1.00 96.29           H  
ATOM   1908  HB3 TRP A 118      11.543   8.308 -13.327  1.00 96.29           H  
ATOM   1909  O   TRP A 118      10.428  10.266 -10.409  1.00 96.29           O  
ATOM   1910  CG  TRP A 118      12.562   7.913 -11.525  1.00 96.29           C  
ATOM   1911  CD1 TRP A 118      13.764   7.725 -10.932  1.00 96.29           C  
ATOM   1912  HD1 TRP A 118      14.690   8.191 -11.235  1.00 96.29           H  
ATOM   1913  CD2 TRP A 118      11.611   7.106 -10.764  1.00 96.29           C  
ATOM   1914  CE2 TRP A 118      12.318   6.472  -9.701  1.00 96.29           C  
ATOM   1915  CE3 TRP A 118      10.221   6.866 -10.837  1.00 96.29           C  
ATOM   1916  HE3 TRP A 118       9.638   7.317 -11.626  1.00 96.29           H  
ATOM   1917  NE1 TRP A 118      13.625   6.866  -9.862  1.00 96.29           N  
ATOM   1918  HE1 TRP A 118      14.370   6.603  -9.233  1.00 96.29           H  
ATOM   1919  CH2 TRP A 118      10.304   5.457  -8.836  1.00 96.29           C  
ATOM   1920  HH2 TRP A 118       9.797   4.843  -8.106  1.00 96.29           H  
ATOM   1921  CZ2 TRP A 118      11.683   5.681  -8.739  1.00 96.29           C  
ATOM   1922  HZ2 TRP A 118      12.247   5.268  -7.916  1.00 96.29           H  
ATOM   1923  CZ3 TRP A 118       9.582   6.050  -9.883  1.00 96.29           C  
ATOM   1924  HZ3 TRP A 118       8.517   5.882  -9.937  1.00 96.29           H  
ATOM   1925  N   ILE A 119       9.358  10.252 -12.387  1.00 96.23           N  
ATOM   1926  H   ILE A 119       9.463  10.286 -13.390  1.00 96.23           H  
ATOM   1927  CA  ILE A 119       7.990  10.250 -11.868  1.00 96.23           C  
ATOM   1928  HA  ILE A 119       7.998   9.904 -10.835  1.00 96.23           H  
ATOM   1929  C   ILE A 119       7.179   9.262 -12.704  1.00 96.23           C  
ATOM   1930  CB  ILE A 119       7.362  11.665 -11.904  1.00 96.23           C  
ATOM   1931  HB  ILE A 119       7.315  11.975 -12.948  1.00 96.23           H  
ATOM   1932  O   ILE A 119       7.220   9.315 -13.937  1.00 96.23           O  
ATOM   1933  CG1 ILE A 119       8.214  12.731 -11.178  1.00 96.23           C  
ATOM   1934 HG12 ILE A 119       8.228  12.523 -10.109  1.00 96.23           H  
ATOM   1935 HG13 ILE A 119       9.240  12.688 -11.545  1.00 96.23           H  
ATOM   1936  CG2 ILE A 119       5.925  11.628 -11.344  1.00 96.23           C  
ATOM   1937 HG21 ILE A 119       5.937  11.302 -10.304  1.00 96.23           H  
ATOM   1938 HG22 ILE A 119       5.465  12.614 -11.408  1.00 96.23           H  
ATOM   1939 HG23 ILE A 119       5.303  10.944 -11.921  1.00 96.23           H  
ATOM   1940  CD1 ILE A 119       7.741  14.174 -11.406  1.00 96.23           C  
ATOM   1941 HD11 ILE A 119       7.661  14.376 -12.474  1.00 96.23           H  
ATOM   1942 HD12 ILE A 119       6.777  14.344 -10.926  1.00 96.23           H  
ATOM   1943 HD13 ILE A 119       8.466  14.861 -10.970  1.00 96.23           H  
ATOM   1944  N   ILE A 120       6.437   8.387 -12.034  1.00 95.39           N  
ATOM   1945  H   ILE A 120       6.427   8.428 -11.025  1.00 95.39           H  
ATOM   1946  CA  ILE A 120       5.556   7.399 -12.655  1.00 95.39           C  
ATOM   1947  HA  ILE A 120       5.368   7.700 -13.685  1.00 95.39           H  
ATOM   1948  C   ILE A 120       4.207   7.372 -11.937  1.00 95.39           C  
ATOM   1949  CB  ILE A 120       6.244   6.018 -12.680  1.00 95.39           C  
ATOM   1950  HB  ILE A 120       7.273   6.170 -13.007  1.00 95.39           H  
ATOM   1951  O   ILE A 120       4.141   7.592 -10.726  1.00 95.39           O  
ATOM   1952  CG1 ILE A 120       5.556   5.117 -13.721  1.00 95.39           C  
ATOM   1953 HG12 ILE A 120       4.533   4.896 -13.419  1.00 95.39           H  
ATOM   1954 HG13 ILE A 120       5.527   5.647 -14.674  1.00 95.39           H  
ATOM   1955  CG2 ILE A 120       6.277   5.361 -11.290  1.00 95.39           C  
ATOM   1956 HG21 ILE A 120       5.299   4.941 -11.056  1.00 95.39           H  
ATOM   1957 HG22 ILE A 120       6.503   6.104 -10.524  1.00 95.39           H  
ATOM   1958 HG23 ILE A 120       7.017   4.561 -11.267  1.00 95.39           H  
ATOM   1959  CD1 ILE A 120       6.285   3.796 -13.943  1.00 95.39           C  
ATOM   1960 HD11 ILE A 120       6.171   3.168 -13.059  1.00 95.39           H  
ATOM   1961 HD12 ILE A 120       7.340   3.983 -14.142  1.00 95.39           H  
ATOM   1962 HD13 ILE A 120       5.851   3.291 -14.805  1.00 95.39           H  
ATOM   1963  N   LEU A 121       3.143   7.115 -12.689  1.00 95.35           N  
ATOM   1964  H   LEU A 121       3.269   6.932 -13.675  1.00 95.35           H  
ATOM   1965  CA  LEU A 121       1.835   6.762 -12.162  1.00 95.35           C  
ATOM   1966  HA  LEU A 121       1.790   6.996 -11.099  1.00 95.35           H  
ATOM   1967  C   LEU A 121       1.648   5.253 -12.334  1.00 95.35           C  
ATOM   1968  CB  LEU A 121       0.764   7.587 -12.896  1.00 95.35           C  
ATOM   1969  HB2 LEU A 121       0.812   7.346 -13.958  1.00 95.35           H  
ATOM   1970  HB3 LEU A 121       0.992   8.647 -12.782  1.00 95.35           H  
ATOM   1971  O   LEU A 121       1.807   4.722 -13.431  1.00 95.35           O  
ATOM   1972  CG  LEU A 121      -0.674   7.332 -12.412  1.00 95.35           C  
ATOM   1973  HG  LEU A 121      -0.899   6.266 -12.460  1.00 95.35           H  
ATOM   1974  CD1 LEU A 121      -0.886   7.829 -10.981  1.00 95.35           C  
ATOM   1975 HD11 LEU A 121      -0.279   7.245 -10.289  1.00 95.35           H  
ATOM   1976 HD12 LEU A 121      -0.636   8.887 -10.902  1.00 95.35           H  
ATOM   1977 HD13 LEU A 121      -1.930   7.685 -10.702  1.00 95.35           H  
ATOM   1978  CD2 LEU A 121      -1.647   8.075 -13.325  1.00 95.35           C  
ATOM   1979 HD21 LEU A 121      -1.542   7.711 -14.347  1.00 95.35           H  
ATOM   1980 HD22 LEU A 121      -1.461   9.149 -13.296  1.00 95.35           H  
ATOM   1981 HD23 LEU A 121      -2.669   7.878 -13.002  1.00 95.35           H  
ATOM   1982  N   THR A 122       1.340   4.571 -11.243  1.00 94.47           N  
ATOM   1983  H   THR A 122       1.275   5.059 -10.362  1.00 94.47           H  
ATOM   1984  CA  THR A 122       1.012   3.143 -11.229  1.00 94.47           C  
ATOM   1985  HA  THR A 122       1.152   2.712 -12.220  1.00 94.47           H  
ATOM   1986  C   THR A 122      -0.447   2.976 -10.853  1.00 94.47           C  
ATOM   1987  CB  THR A 122       1.906   2.376 -10.247  1.00 94.47           C  
ATOM   1988  HB  THR A 122       1.591   1.333 -10.204  1.00 94.47           H  
ATOM   1989  O   THR A 122      -0.900   3.686  -9.956  1.00 94.47           O  
ATOM   1990  CG2 THR A 122       3.369   2.461 -10.673  1.00 94.47           C  
ATOM   1991 HG21 THR A 122       3.956   1.743 -10.100  1.00 94.47           H  
ATOM   1992 HG22 THR A 122       3.749   3.466 -10.490  1.00 94.47           H  
ATOM   1993 HG23 THR A 122       3.442   2.232 -11.736  1.00 94.47           H  
ATOM   1994  OG1 THR A 122       1.841   2.956  -8.967  1.00 94.47           O  
ATOM   1995  HG1 THR A 122       0.949   3.298  -8.872  1.00 94.47           H  
ATOM   1996  N   ASP A 123      -1.150   2.063 -11.509  1.00 94.77           N  
ATOM   1997  H   ASP A 123      -0.698   1.516 -12.228  1.00 94.77           H  
ATOM   1998  CA  ASP A 123      -2.537   1.701 -11.208  1.00 94.77           C  
ATOM   1999  HA  ASP A 123      -2.851   2.161 -10.271  1.00 94.77           H  
ATOM   2000  C   ASP A 123      -2.603   0.181 -11.030  1.00 94.77           C  
ATOM   2001  CB  ASP A 123      -3.458   2.235 -12.323  1.00 94.77           C  
ATOM   2002  HB2 ASP A 123      -3.230   3.289 -12.483  1.00 94.77           H  
ATOM   2003  HB3 ASP A 123      -3.250   1.708 -13.254  1.00 94.77           H  
ATOM   2004  O   ASP A 123      -2.291  -0.570 -11.960  1.00 94.77           O  
ATOM   2005  CG  ASP A 123      -4.957   2.109 -12.045  1.00 94.77           C  
ATOM   2006  OD1 ASP A 123      -5.309   1.515 -11.011  1.00 94.77           O  
ATOM   2007  OD2 ASP A 123      -5.742   2.754 -12.788  1.00 94.77           O  
ATOM   2008  N   CYS A 124      -2.913  -0.253  -9.812  1.00 94.40           N  
ATOM   2009  H   CYS A 124      -3.204   0.424  -9.121  1.00 94.40           H  
ATOM   2010  CA  CYS A 124      -3.011  -1.657  -9.437  1.00 94.40           C  
ATOM   2011  HA  CYS A 124      -2.790  -2.288 -10.298  1.00 94.40           H  
ATOM   2012  C   CYS A 124      -4.431  -1.949  -8.970  1.00 94.40           C  
ATOM   2013  CB  CYS A 124      -2.015  -1.975  -8.319  1.00 94.40           C  
ATOM   2014  HB2 CYS A 124      -2.256  -1.379  -7.438  1.00 94.40           H  
ATOM   2015  HB3 CYS A 124      -2.129  -3.030  -8.069  1.00 94.40           H  
ATOM   2016  O   CYS A 124      -4.936  -1.218  -8.123  1.00 94.40           O  
ATOM   2017  SG  CYS A 124      -0.295  -1.685  -8.817  1.00 94.40           S  
ATOM   2018  HG  CYS A 124       0.227  -2.282  -7.742  1.00 94.40           H  
ATOM   2019  N   SER A 125      -5.054  -3.015  -9.462  1.00 93.19           N  
ATOM   2020  H   SER A 125      -4.559  -3.649 -10.072  1.00 93.19           H  
ATOM   2021  CA  SER A 125      -6.423  -3.371  -9.084  1.00 93.19           C  
ATOM   2022  HA  SER A 125      -6.641  -2.889  -8.131  1.00 93.19           H  
ATOM   2023  C   SER A 125      -6.592  -4.861  -8.838  1.00 93.19           C  
ATOM   2024  CB  SER A 125      -7.441  -2.853 -10.107  1.00 93.19           C  
ATOM   2025  HB2 SER A 125      -8.447  -3.142  -9.805  1.00 93.19           H  
ATOM   2026  HB3 SER A 125      -7.384  -1.765 -10.138  1.00 93.19           H  
ATOM   2027  O   SER A 125      -5.808  -5.665  -9.347  1.00 93.19           O  
ATOM   2028  OG  SER A 125      -7.173  -3.354 -11.398  1.00 93.19           O  
ATOM   2029  HG  SER A 125      -6.243  -3.216 -11.593  1.00 93.19           H  
ATOM   2030  N   TYR A 126      -7.580  -5.193  -8.017  1.00 90.75           N  
ATOM   2031  H   TYR A 126      -8.156  -4.466  -7.617  1.00 90.75           H  
ATOM   2032  CA  TYR A 126      -8.076  -6.548  -7.818  1.00 90.75           C  
ATOM   2033  HA  TYR A 126      -7.881  -7.123  -8.723  1.00 90.75           H  
ATOM   2034  C   TYR A 126      -9.592  -6.521  -7.623  1.00 90.75           C  
ATOM   2035  CB  TYR A 126      -7.366  -7.234  -6.643  1.00 90.75           C  
ATOM   2036  HB2 TYR A 126      -6.301  -7.295  -6.864  1.00 90.75           H  
ATOM   2037  HB3 TYR A 126      -7.728  -8.259  -6.573  1.00 90.75           H  
ATOM   2038  O   TYR A 126     -10.146  -5.506  -7.180  1.00 90.75           O  
ATOM   2039  CG  TYR A 126      -7.554  -6.562  -5.294  1.00 90.75           C  
ATOM   2040  CD1 TYR A 126      -6.650  -5.573  -4.865  1.00 90.75           C  
ATOM   2041  HD1 TYR A 126      -5.837  -5.295  -5.519  1.00 90.75           H  
ATOM   2042  CD2 TYR A 126      -8.621  -6.939  -4.459  1.00 90.75           C  
ATOM   2043  HD2 TYR A 126      -9.318  -7.695  -4.789  1.00 90.75           H  
ATOM   2044  CE1 TYR A 126      -6.792  -4.967  -3.603  1.00 90.75           C  
ATOM   2045  HE1 TYR A 126      -6.090  -4.215  -3.275  1.00 90.75           H  
ATOM   2046  CE2 TYR A 126      -8.772  -6.335  -3.197  1.00 90.75           C  
ATOM   2047  HE2 TYR A 126      -9.580  -6.644  -2.551  1.00 90.75           H  
ATOM   2048  OH  TYR A 126      -7.969  -4.811  -1.523  1.00 90.75           O  
ATOM   2049  HH  TYR A 126      -7.156  -4.381  -1.247  1.00 90.75           H  
ATOM   2050  CZ  TYR A 126      -7.858  -5.354  -2.764  1.00 90.75           C  
ATOM   2051  N   GLU A 127     -10.234  -7.626  -7.970  1.00 89.58           N  
ATOM   2052  H   GLU A 127      -9.696  -8.413  -8.302  1.00 89.58           H  
ATOM   2053  CA  GLU A 127     -11.679  -7.813  -7.876  1.00 89.58           C  
ATOM   2054  HA  GLU A 127     -12.162  -6.846  -7.734  1.00 89.58           H  
ATOM   2055  C   GLU A 127     -12.025  -8.692  -6.670  1.00 89.58           C  
ATOM   2056  CB  GLU A 127     -12.197  -8.371  -9.210  1.00 89.58           C  
ATOM   2057  HB2 GLU A 127     -11.872  -7.693  -9.999  1.00 89.58           H  
ATOM   2058  HB3 GLU A 127     -11.749  -9.348  -9.391  1.00 89.58           H  
ATOM   2059  O   GLU A 127     -11.346  -9.673  -6.366  1.00 89.58           O  
ATOM   2060  CG  GLU A 127     -13.728  -8.496  -9.271  1.00 89.58           C  
ATOM   2061  HG2 GLU A 127     -14.041  -9.308  -8.615  1.00 89.58           H  
ATOM   2062  HG3 GLU A 127     -14.174  -7.578  -8.890  1.00 89.58           H  
ATOM   2063  CD  GLU A 127     -14.257  -8.765 -10.695  1.00 89.58           C  
ATOM   2064  OE1 GLU A 127     -15.492  -8.649 -10.884  1.00 89.58           O  
ATOM   2065  OE2 GLU A 127     -13.457  -9.089 -11.607  1.00 89.58           O  
ATOM   2066  N   ILE A 128     -13.082  -8.322  -5.952  1.00 85.98           N  
ATOM   2067  H   ILE A 128     -13.573  -7.483  -6.227  1.00 85.98           H  
ATOM   2068  CA  ILE A 128     -13.652  -9.108  -4.861  1.00 85.98           C  
ATOM   2069  HA  ILE A 128     -13.034  -9.986  -4.674  1.00 85.98           H  
ATOM   2070  C   ILE A 128     -15.030  -9.571  -5.316  1.00 85.98           C  
ATOM   2071  CB  ILE A 128     -13.735  -8.288  -3.553  1.00 85.98           C  
ATOM   2072  HB  ILE A 128     -14.416  -7.454  -3.721  1.00 85.98           H  
ATOM   2073  O   ILE A 128     -15.916  -8.745  -5.539  1.00 85.98           O  
ATOM   2074  CG1 ILE A 128     -12.365  -7.713  -3.123  1.00 85.98           C  
ATOM   2075 HG12 ILE A 128     -11.864  -7.254  -3.975  1.00 85.98           H  
ATOM   2076 HG13 ILE A 128     -11.731  -8.515  -2.746  1.00 85.98           H  
ATOM   2077  CG2 ILE A 128     -14.311  -9.172  -2.425  1.00 85.98           C  
ATOM   2078 HG21 ILE A 128     -15.287  -9.566  -2.711  1.00 85.98           H  
ATOM   2079 HG22 ILE A 128     -14.455  -8.598  -1.510  1.00 85.98           H  
ATOM   2080 HG23 ILE A 128     -13.640 -10.007  -2.224  1.00 85.98           H  
ATOM   2081  CD1 ILE A 128     -12.515  -6.625  -2.051  1.00 85.98           C  
ATOM   2082 HD11 ILE A 128     -13.086  -5.789  -2.457  1.00 85.98           H  
ATOM   2083 HD12 ILE A 128     -13.024  -7.009  -1.167  1.00 85.98           H  
ATOM   2084 HD13 ILE A 128     -11.531  -6.272  -1.743  1.00 85.98           H  
ATOM   2085  N   ASP A 129     -15.229 -10.884  -5.408  1.00 82.97           N  
ATOM   2086  H   ASP A 129     -14.459 -11.517  -5.248  1.00 82.97           H  
ATOM   2087  CA  ASP A 129     -16.568 -11.448  -5.574  1.00 82.97           C  
ATOM   2088  HA  ASP A 129     -17.088 -10.906  -6.363  1.00 82.97           H  
ATOM   2089  C   ASP A 129     -17.345 -11.269  -4.268  1.00 82.97           C  
ATOM   2090  CB  ASP A 129     -16.491 -12.920  -6.000  1.00 82.97           C  
ATOM   2091  HB2 ASP A 129     -15.949 -13.484  -5.241  1.00 82.97           H  
ATOM   2092  HB3 ASP A 129     -15.933 -12.986  -6.934  1.00 82.97           H  
ATOM   2093  O   ASP A 129     -16.945 -11.787  -3.218  1.00 82.97           O  
ATOM   2094  CG  ASP A 129     -17.874 -13.557  -6.209  1.00 82.97           C  
ATOM   2095  OD1 ASP A 129     -18.893 -12.825  -6.242  1.00 82.97           O  
ATOM   2096  OD2 ASP A 129     -17.924 -14.803  -6.296  1.00 82.97           O  
ATOM   2097  N   VAL A 130     -18.437 -10.502  -4.333  1.00 82.03           N  
ATOM   2098  H   VAL A 130     -18.754 -10.198  -5.242  1.00 82.03           H  
ATOM   2099  CA  VAL A 130     -19.295 -10.243  -3.178  1.00 82.03           C  
ATOM   2100  HA  VAL A 130     -18.740 -10.675  -2.346  1.00 82.03           H  
ATOM   2101  C   VAL A 130     -20.608 -11.013  -3.188  1.00 82.03           C  
ATOM   2102  CB  VAL A 130     -19.509  -8.748  -2.879  1.00 82.03           C  
ATOM   2103  HB  VAL A 130     -20.164  -8.656  -2.012  1.00 82.03           H  
ATOM   2104  O   VAL A 130     -21.321 -11.012  -2.181  1.00 82.03           O  
ATOM   2105  CG1 VAL A 130     -18.195  -8.041  -2.524  1.00 82.03           C  
ATOM   2106 HG11 VAL A 130     -17.728  -8.530  -1.669  1.00 82.03           H  
ATOM   2107 HG12 VAL A 130     -18.387  -6.997  -2.275  1.00 82.03           H  
ATOM   2108 HG13 VAL A 130     -17.511  -8.080  -3.372  1.00 82.03           H  
ATOM   2109  CG2 VAL A 130     -20.169  -8.002  -4.028  1.00 82.03           C  
ATOM   2110 HG21 VAL A 130     -20.404  -6.993  -3.691  1.00 82.03           H  
ATOM   2111 HG22 VAL A 130     -21.092  -8.502  -4.323  1.00 82.03           H  
ATOM   2112 HG23 VAL A 130     -19.492  -7.947  -4.881  1.00 82.03           H  
ATOM   2113  N   SER A 131     -20.885 -11.748  -4.264  1.00 74.94           N  
ATOM   2114  H   SER A 131     -20.249 -11.707  -5.048  1.00 74.94           H  
ATOM   2115  CA  SER A 131     -22.067 -12.601  -4.406  1.00 74.94           C  
ATOM   2116  HA  SER A 131     -22.941 -11.953  -4.460  1.00 74.94           H  
ATOM   2117  C   SER A 131     -22.254 -13.557  -3.218  1.00 74.94           C  
ATOM   2118  CB  SER A 131     -22.010 -13.418  -5.706  1.00 74.94           C  
ATOM   2119  HB2 SER A 131     -21.375 -14.296  -5.587  1.00 74.94           H  
ATOM   2120  HB3 SER A 131     -23.017 -13.762  -5.941  1.00 74.94           H  
ATOM   2121  O   SER A 131     -23.381 -13.686  -2.727  1.00 74.94           O  
ATOM   2122  OG  SER A 131     -21.521 -12.667  -6.794  1.00 74.94           O  
ATOM   2123  HG  SER A 131     -20.564 -12.638  -6.727  1.00 74.94           H  
ATOM   2124  N   PRO A 132     -21.191 -14.193  -2.676  1.00 71.71           N  
ATOM   2125  CA  PRO A 132     -21.326 -15.032  -1.492  1.00 71.71           C  
ATOM   2126  HA  PRO A 132     -22.055 -15.815  -1.702  1.00 71.71           H  
ATOM   2127  C   PRO A 132     -21.797 -14.248  -0.257  1.00 71.71           C  
ATOM   2128  CB  PRO A 132     -19.946 -15.678  -1.300  1.00 71.71           C  
ATOM   2129  HB2 PRO A 132     -20.021 -16.692  -0.906  1.00 71.71           H  
ATOM   2130  HB3 PRO A 132     -19.321 -15.057  -0.659  1.00 71.71           H  
ATOM   2131  O   PRO A 132     -22.556 -14.795   0.542  1.00 71.71           O  
ATOM   2132  CG  PRO A 132     -19.322 -15.647  -2.689  1.00 71.71           C  
ATOM   2133  HG2 PRO A 132     -19.716 -16.460  -3.299  1.00 71.71           H  
ATOM   2134  HG3 PRO A 132     -18.233 -15.675  -2.653  1.00 71.71           H  
ATOM   2135  CD  PRO A 132     -19.835 -14.312  -3.207  1.00 71.71           C  
ATOM   2136  HD2 PRO A 132     -19.213 -13.505  -2.819  1.00 71.71           H  
ATOM   2137  HD3 PRO A 132     -19.800 -14.310  -4.297  1.00 71.71           H  
ATOM   2138  N   TYR A 133     -21.398 -12.973  -0.095  1.00 70.18           N  
ATOM   2139  H   TYR A 133     -20.864 -12.526  -0.827  1.00 70.18           H  
ATOM   2140  CA  TYR A 133     -21.820 -12.156   1.055  1.00 70.18           C  
ATOM   2141  HA  TYR A 133     -21.690 -12.758   1.954  1.00 70.18           H  
ATOM   2142  C   TYR A 133     -23.296 -11.779   0.966  1.00 70.18           C  
ATOM   2143  CB  TYR A 133     -20.998 -10.867   1.231  1.00 70.18           C  
ATOM   2144  HB2 TYR A 133     -21.242 -10.184   0.417  1.00 70.18           H  
ATOM   2145  HB3 TYR A 133     -21.324 -10.381   2.151  1.00 70.18           H  
ATOM   2146  O   TYR A 133     -23.955 -11.663   1.996  1.00 70.18           O  
ATOM   2147  CG  TYR A 133     -19.495 -11.038   1.307  1.00 70.18           C  
ATOM   2148  CD1 TYR A 133     -18.849 -11.489   2.467  1.00 70.18           C  
ATOM   2149  HD1 TYR A 133     -19.423 -11.716   3.353  1.00 70.18           H  
ATOM   2150  CD2 TYR A 133     -18.729 -10.690   0.196  1.00 70.18           C  
ATOM   2151  HD2 TYR A 133     -19.259 -10.196  -0.606  1.00 70.18           H  
ATOM   2152  CE1 TYR A 133     -17.450 -11.666   2.463  1.00 70.18           C  
ATOM   2153  HE1 TYR A 133     -16.946 -12.008   3.355  1.00 70.18           H  
ATOM   2154  CE2 TYR A 133     -17.342 -10.925   0.147  1.00 70.18           C  
ATOM   2155  HE2 TYR A 133     -16.781 -10.703  -0.749  1.00 70.18           H  
ATOM   2156  OH  TYR A 133     -15.359 -11.664   1.287  1.00 70.18           O  
ATOM   2157  HH  TYR A 133     -14.974 -11.469   0.429  1.00 70.18           H  
ATOM   2158  CZ  TYR A 133     -16.698 -11.432   1.293  1.00 70.18           C  
ATOM   2159  N   MET A 134     -23.825 -11.617  -0.249  1.00 68.43           N  
ATOM   2160  H   MET A 134     -23.220 -11.676  -1.056  1.00 68.43           H  
ATOM   2161  CA  MET A 134     -25.244 -11.321  -0.447  1.00 68.43           C  
ATOM   2162  HA  MET A 134     -25.548 -10.580   0.292  1.00 68.43           H  
ATOM   2163  C   MET A 134     -26.115 -12.542  -0.169  1.00 68.43           C  
ATOM   2164  CB  MET A 134     -25.490 -10.739  -1.849  1.00 68.43           C  
ATOM   2165  HB2 MET A 134     -25.176 -11.451  -2.613  1.00 68.43           H  
ATOM   2166  HB3 MET A 134     -26.557 -10.548  -1.971  1.00 68.43           H  
ATOM   2167  O   MET A 134     -27.136 -12.421   0.500  1.00 68.43           O  
ATOM   2168  CG  MET A 134     -24.734  -9.422  -2.042  1.00 68.43           C  
ATOM   2169  HG2 MET A 134     -25.024  -8.974  -2.992  1.00 68.43           H  
ATOM   2170  HG3 MET A 134     -23.668  -9.643  -2.095  1.00 68.43           H  
ATOM   2171  SD  MET A 134     -25.020  -8.222  -0.707  1.00 68.43           S  
ATOM   2172  CE  MET A 134     -23.475  -7.317  -0.849  1.00 68.43           C  
ATOM   2173  HE1 MET A 134     -23.458  -6.779  -1.797  1.00 68.43           H  
ATOM   2174  HE2 MET A 134     -22.642  -8.019  -0.810  1.00 68.43           H  
ATOM   2175  HE3 MET A 134     -23.411  -6.617  -0.016  1.00 68.43           H  
ATOM   2176  N   ARG A 135     -25.662 -13.738  -0.559  1.00 67.54           N  
ATOM   2177  H   ARG A 135     -24.815 -13.766  -1.109  1.00 67.54           H  
ATOM   2178  CA  ARG A 135     -26.401 -14.986  -0.310  1.00 67.54           C  
ATOM   2179  HA  ARG A 135     -27.439 -14.830  -0.606  1.00 67.54           H  
ATOM   2180  C   ARG A 135     -26.454 -15.398   1.163  1.00 67.54           C  
ATOM   2181  CB  ARG A 135     -25.822 -16.114  -1.166  1.00 67.54           C  
ATOM   2182  HB2 ARG A 135     -24.754 -16.201  -0.967  1.00 67.54           H  
ATOM   2183  HB3 ARG A 135     -26.304 -17.053  -0.891  1.00 67.54           H  
ATOM   2184  O   ARG A 135     -27.316 -16.200   1.514  1.00 67.54           O  
ATOM   2185  CG  ARG A 135     -26.060 -15.865  -2.660  1.00 67.54           C  
ATOM   2186  HG2 ARG A 135     -27.131 -15.822  -2.862  1.00 67.54           H  
ATOM   2187  HG3 ARG A 135     -25.612 -14.917  -2.956  1.00 67.54           H  
ATOM   2188  CD  ARG A 135     -25.429 -16.998  -3.469  1.00 67.54           C  
ATOM   2189  HD2 ARG A 135     -24.420 -17.163  -3.092  1.00 67.54           H  
ATOM   2190  HD3 ARG A 135     -26.016 -17.905  -3.327  1.00 67.54           H  
ATOM   2191  NE  ARG A 135     -25.358 -16.655  -4.899  1.00 67.54           N  
ATOM   2192  HE  ARG A 135     -25.867 -15.833  -5.191  1.00 67.54           H  
ATOM   2193  NH1 ARG A 135     -23.924 -18.329  -5.526  1.00 67.54           N  
ATOM   2194 HH11 ARG A 135     -23.977 -18.696  -4.587  1.00 67.54           H  
ATOM   2195 HH12 ARG A 135     -23.314 -18.738  -6.220  1.00 67.54           H  
ATOM   2196  NH2 ARG A 135     -24.533 -16.772  -7.014  1.00 67.54           N  
ATOM   2197 HH21 ARG A 135     -25.022 -15.920  -7.249  1.00 67.54           H  
ATOM   2198 HH22 ARG A 135     -23.901 -17.163  -7.699  1.00 67.54           H  
ATOM   2199  CZ  ARG A 135     -24.611 -17.254  -5.806  1.00 67.54           C  
ATOM   2200  N   LEU A 136     -25.593 -14.838   2.028  1.00 64.81           N  
ATOM   2201  H   LEU A 136     -24.906 -14.201   1.651  1.00 64.81           H  
ATOM   2202  CA  LEU A 136     -25.556 -15.136   3.474  1.00 64.81           C  
ATOM   2203  HA  LEU A 136     -25.233 -16.167   3.616  1.00 64.81           H  
ATOM   2204  C   LEU A 136     -26.922 -15.007   4.159  1.00 64.81           C  
ATOM   2205  CB  LEU A 136     -24.581 -14.179   4.194  1.00 64.81           C  
ATOM   2206  HB2 LEU A 136     -24.885 -14.073   5.235  1.00 64.81           H  
ATOM   2207  HB3 LEU A 136     -24.678 -13.188   3.751  1.00 64.81           H  
ATOM   2208  O   LEU A 136     -27.173 -15.701   5.138  1.00 64.81           O  
ATOM   2209  CG  LEU A 136     -23.111 -14.624   4.187  1.00 64.81           C  
ATOM   2210  HG  LEU A 136     -22.844 -14.994   3.197  1.00 64.81           H  
ATOM   2211  CD1 LEU A 136     -22.190 -13.462   4.551  1.00 64.81           C  
ATOM   2212 HD11 LEU A 136     -22.407 -12.599   3.922  1.00 64.81           H  
ATOM   2213 HD12 LEU A 136     -21.148 -13.758   4.426  1.00 64.81           H  
ATOM   2214 HD13 LEU A 136     -22.357 -13.167   5.587  1.00 64.81           H  
ATOM   2215  CD2 LEU A 136     -22.835 -15.701   5.234  1.00 64.81           C  
ATOM   2216 HD21 LEU A 136     -23.003 -15.317   6.240  1.00 64.81           H  
ATOM   2217 HD22 LEU A 136     -21.794 -16.015   5.162  1.00 64.81           H  
ATOM   2218 HD23 LEU A 136     -23.480 -16.559   5.046  1.00 64.81           H  
ATOM   2219  N   PHE A 137     -27.782 -14.118   3.668  1.00 65.42           N  
ATOM   2220  H   PHE A 137     -27.505 -13.583   2.857  1.00 65.42           H  
ATOM   2221  CA  PHE A 137     -29.096 -13.848   4.251  1.00 65.42           C  
ATOM   2222  HA  PHE A 137     -29.171 -14.298   5.241  1.00 65.42           H  
ATOM   2223  C   PHE A 137     -30.254 -14.427   3.415  1.00 65.42           C  
ATOM   2224  CB  PHE A 137     -29.214 -12.336   4.400  1.00 65.42           C  
ATOM   2225  HB2 PHE A 137     -30.233 -12.067   4.682  1.00 65.42           H  
ATOM   2226  HB3 PHE A 137     -28.992 -11.943   3.408  1.00 65.42           H  
ATOM   2227  O   PHE A 137     -31.391 -14.429   3.877  1.00 65.42           O  
ATOM   2228  CG  PHE A 137     -28.243 -11.652   5.336  1.00 65.42           C  
ATOM   2229  CD1 PHE A 137     -28.554 -11.509   6.698  1.00 65.42           C  
ATOM   2230  HD1 PHE A 137     -29.473 -11.925   7.083  1.00 65.42           H  
ATOM   2231  CD2 PHE A 137     -27.047 -11.110   4.830  1.00 65.42           C  
ATOM   2232  HD2 PHE A 137     -26.793 -11.240   3.789  1.00 65.42           H  
ATOM   2233  CE1 PHE A 137     -27.679 -10.809   7.547  1.00 65.42           C  
ATOM   2234  HE1 PHE A 137     -27.925 -10.696   8.593  1.00 65.42           H  
ATOM   2235  CE2 PHE A 137     -26.181 -10.395   5.674  1.00 65.42           C  
ATOM   2236  HE2 PHE A 137     -25.263  -9.987   5.279  1.00 65.42           H  
ATOM   2237  CZ  PHE A 137     -26.500 -10.239   7.033  1.00 65.42           C  
ATOM   2238  HZ  PHE A 137     -25.832  -9.692   7.682  1.00 65.42           H  
ATOM   2239  N   ASP A 138     -29.981 -14.937   2.207  1.00 66.78           N  
ATOM   2240  H   ASP A 138     -29.019 -14.964   1.900  1.00 66.78           H  
ATOM   2241  CA  ASP A 138     -30.999 -15.542   1.332  1.00 66.78           C  
ATOM   2242  HA  ASP A 138     -31.936 -14.996   1.441  1.00 66.78           H  
ATOM   2243  C   ASP A 138     -31.267 -17.013   1.702  1.00 66.78           C  
ATOM   2244  CB  ASP A 138     -30.556 -15.450  -0.139  1.00 66.78           C  
ATOM   2245  HB2 ASP A 138     -31.315 -15.928  -0.758  1.00 66.78           H  
ATOM   2246  HB3 ASP A 138     -29.630 -16.011  -0.261  1.00 66.78           H  
ATOM   2247  O   ASP A 138     -32.358 -17.542   1.464  1.00 66.78           O  
ATOM   2248  CG  ASP A 138     -30.347 -14.024  -0.664  1.00 66.78           C  
ATOM   2249  OD1 ASP A 138     -30.843 -13.057  -0.037  1.00 66.78           O  
ATOM   2250  OD2 ASP A 138     -29.643 -13.905  -1.688  1.00 66.78           O  
ATOM   2251  N   GLY A 139     -30.269 -17.686   2.287  1.00 56.79           N  
ATOM   2252  H   GLY A 139     -29.407 -17.189   2.458  1.00 56.79           H  
ATOM   2253  CA  GLY A 139     -30.375 -19.065   2.751  1.00 56.79           C  
ATOM   2254  HA2 GLY A 139     -29.385 -19.429   3.027  1.00 56.79           H  
ATOM   2255  HA3 GLY A 139     -30.756 -19.689   1.942  1.00 56.79           H  
ATOM   2256  C   GLY A 139     -31.288 -19.188   3.972  1.00 56.79           C  
ATOM   2257  O   GLY A 139     -31.051 -18.568   5.005  1.00 56.79           O  
ATOM   2258  N   ARG A 140     -32.313 -20.048   3.884  1.00 52.91           N  
ATOM   2259  H   ARG A 140     -32.444 -20.520   3.001  1.00 52.91           H  
ATOM   2260  CA  ARG A 140     -33.151 -20.439   5.038  1.00 52.91           C  
ATOM   2261  HA  ARG A 140     -33.489 -19.534   5.543  1.00 52.91           H  
ATOM   2262  C   ARG A 140     -32.377 -21.214   6.113  1.00 52.91           C  
ATOM   2263  CB  ARG A 140     -34.364 -21.262   4.573  1.00 52.91           C  
ATOM   2264  HB2 ARG A 140     -34.033 -22.042   3.887  1.00 52.91           H  
ATOM   2265  HB3 ARG A 140     -34.812 -21.748   5.440  1.00 52.91           H  
ATOM   2266  O   ARG A 140     -32.921 -21.411   7.198  1.00 52.91           O  
ATOM   2267  CG  ARG A 140     -35.442 -20.395   3.914  1.00 52.91           C  
ATOM   2268  HG2 ARG A 140     -35.039 -19.941   3.009  1.00 52.91           H  
ATOM   2269  HG3 ARG A 140     -35.746 -19.607   4.603  1.00 52.91           H  
ATOM   2270  CD  ARG A 140     -36.655 -21.262   3.561  1.00 52.91           C  
ATOM   2271  HD2 ARG A 140     -36.323 -22.075   2.916  1.00 52.91           H  
ATOM   2272  HD3 ARG A 140     -37.058 -21.684   4.482  1.00 52.91           H  
ATOM   2273  NE  ARG A 140     -37.693 -20.474   2.872  1.00 52.91           N  
ATOM   2274  HE  ARG A 140     -37.447 -19.519   2.653  1.00 52.91           H  
ATOM   2275  NH1 ARG A 140     -39.274 -22.128   2.726  1.00 52.91           N  
ATOM   2276 HH11 ARG A 140     -38.624 -22.748   3.187  1.00 52.91           H  
ATOM   2277 HH12 ARG A 140     -40.181 -22.454   2.424  1.00 52.91           H  
ATOM   2278  NH2 ARG A 140     -39.703 -20.109   1.866  1.00 52.91           N  
ATOM   2279 HH21 ARG A 140     -40.607 -20.440   1.561  1.00 52.91           H  
ATOM   2280 HH22 ARG A 140     -39.409 -19.166   1.657  1.00 52.91           H  
ATOM   2281  CZ  ARG A 140     -38.882 -20.905   2.493  1.00 52.91           C  
ATOM   2282  N   ASP A 141     -31.142 -21.624   5.822  1.00 51.95           N  
ATOM   2283  H   ASP A 141     -30.754 -21.387   4.920  1.00 51.95           H  
ATOM   2284  CA  ASP A 141     -30.335 -22.486   6.677  1.00 51.95           C  
ATOM   2285  HA  ASP A 141     -30.998 -22.956   7.404  1.00 51.95           H  
ATOM   2286  C   ASP A 141     -29.257 -21.677   7.428  1.00 51.95           C  
ATOM   2287  CB  ASP A 141     -29.767 -23.648   5.846  1.00 51.95           C  
ATOM   2288  HB2 ASP A 141     -29.095 -24.233   6.475  1.00 51.95           H  
ATOM   2289  HB3 ASP A 141     -29.195 -23.252   5.007  1.00 51.95           H  
ATOM   2290  O   ASP A 141     -28.241 -21.290   6.848  1.00 51.95           O  
ATOM   2291  CG  ASP A 141     -30.879 -24.578   5.331  1.00 51.95           C  
ATOM   2292  OD1 ASP A 141     -31.888 -24.752   6.057  1.00 51.95           O  
ATOM   2293  OD2 ASP A 141     -30.754 -25.089   4.198  1.00 51.95           O  
ATOM   2294  N   PRO A 142     -29.431 -21.415   8.739  1.00 54.72           N  
ATOM   2295  CA  PRO A 142     -28.462 -20.658   9.538  1.00 54.72           C  
ATOM   2296  HA  PRO A 142     -28.281 -19.690   9.072  1.00 54.72           H  
ATOM   2297  C   PRO A 142     -27.102 -21.363   9.692  1.00 54.72           C  
ATOM   2298  CB  PRO A 142     -29.149 -20.441  10.892  1.00 54.72           C  
ATOM   2299  HB2 PRO A 142     -29.693 -19.496  10.866  1.00 54.72           H  
ATOM   2300  HB3 PRO A 142     -28.443 -20.445  11.722  1.00 54.72           H  
ATOM   2301  O   PRO A 142     -26.109 -20.700   9.993  1.00 54.72           O  
ATOM   2302  CG  PRO A 142     -30.152 -21.588  10.993  1.00 54.72           C  
ATOM   2303  HG2 PRO A 142     -30.996 -21.331  11.632  1.00 54.72           H  
ATOM   2304  HG3 PRO A 142     -29.651 -22.486  11.354  1.00 54.72           H  
ATOM   2305  CD  PRO A 142     -30.580 -21.793   9.548  1.00 54.72           C  
ATOM   2306  HD2 PRO A 142     -31.420 -21.138   9.313  1.00 54.72           H  
ATOM   2307  HD3 PRO A 142     -30.862 -22.837   9.414  1.00 54.72           H  
ATOM   2308  N   GLU A 143     -27.027 -22.681   9.472  1.00 54.54           N  
ATOM   2309  H   GLU A 143     -27.861 -23.178   9.192  1.00 54.54           H  
ATOM   2310  CA  GLU A 143     -25.766 -23.438   9.537  1.00 54.54           C  
ATOM   2311  HA  GLU A 143     -25.264 -23.198  10.474  1.00 54.54           H  
ATOM   2312  C   GLU A 143     -24.788 -23.045   8.413  1.00 54.54           C  
ATOM   2313  CB  GLU A 143     -26.036 -24.955   9.530  1.00 54.54           C  
ATOM   2314  HB2 GLU A 143     -25.070 -25.459   9.502  1.00 54.54           H  
ATOM   2315  HB3 GLU A 143     -26.597 -25.227   8.636  1.00 54.54           H  
ATOM   2316  O   GLU A 143     -23.570 -23.048   8.626  1.00 54.54           O  
ATOM   2317  CG  GLU A 143     -26.797 -25.426  10.786  1.00 54.54           C  
ATOM   2318  HG2 GLU A 143     -26.333 -24.966  11.658  1.00 54.54           H  
ATOM   2319  HG3 GLU A 143     -27.824 -25.066  10.730  1.00 54.54           H  
ATOM   2320  CD  GLU A 143     -26.801 -26.956  10.989  1.00 54.54           C  
ATOM   2321  OE1 GLU A 143     -27.286 -27.391  12.061  1.00 54.54           O  
ATOM   2322  OE2 GLU A 143     -26.299 -27.692  10.109  1.00 54.54           O  
ATOM   2323  N   ASP A 144     -25.302 -22.604   7.258  1.00 63.49           N  
ATOM   2324  H   ASP A 144     -26.304 -22.605   7.132  1.00 63.49           H  
ATOM   2325  CA  ASP A 144     -24.481 -22.147   6.133  1.00 63.49           C  
ATOM   2326  HA  ASP A 144     -23.656 -22.845   5.993  1.00 63.49           H  
ATOM   2327  C   ASP A 144     -23.847 -20.777   6.400  1.00 63.49           C  
ATOM   2328  CB  ASP A 144     -25.313 -22.114   4.838  1.00 63.49           C  
ATOM   2329  HB2 ASP A 144     -26.298 -21.693   5.042  1.00 63.49           H  
ATOM   2330  HB3 ASP A 144     -24.816 -21.453   4.128  1.00 63.49           H  
ATOM   2331  O   ASP A 144     -22.750 -20.505   5.906  1.00 63.49           O  
ATOM   2332  CG  ASP A 144     -25.460 -23.480   4.154  1.00 63.49           C  
ATOM   2333  OD1 ASP A 144     -24.718 -24.417   4.530  1.00 63.49           O  
ATOM   2334  OD2 ASP A 144     -26.264 -23.548   3.199  1.00 63.49           O  
ATOM   2335  N   PHE A 145     -24.467 -19.926   7.230  1.00 61.08           N  
ATOM   2336  H   PHE A 145     -25.350 -20.218   7.623  1.00 61.08           H  
ATOM   2337  CA  PHE A 145     -23.962 -18.580   7.526  1.00 61.08           C  
ATOM   2338  HA  PHE A 145     -23.880 -18.032   6.588  1.00 61.08           H  
ATOM   2339  C   PHE A 145     -22.568 -18.622   8.163  1.00 61.08           C  
ATOM   2340  CB  PHE A 145     -24.954 -17.832   8.434  1.00 61.08           C  
ATOM   2341  HB2 PHE A 145     -25.918 -17.778   7.928  1.00 61.08           H  
ATOM   2342  HB3 PHE A 145     -25.100 -18.398   9.354  1.00 61.08           H  
ATOM   2343  O   PHE A 145     -21.631 -17.975   7.690  1.00 61.08           O  
ATOM   2344  CG  PHE A 145     -24.509 -16.425   8.798  1.00 61.08           C  
ATOM   2345  CD1 PHE A 145     -23.720 -16.195   9.943  1.00 61.08           C  
ATOM   2346  HD1 PHE A 145     -23.458 -17.020  10.589  1.00 61.08           H  
ATOM   2347  CD2 PHE A 145     -24.870 -15.342   7.978  1.00 61.08           C  
ATOM   2348  HD2 PHE A 145     -25.496 -15.509   7.115  1.00 61.08           H  
ATOM   2349  CE1 PHE A 145     -23.262 -14.898  10.240  1.00 61.08           C  
ATOM   2350  HE1 PHE A 145     -22.651 -14.729  11.114  1.00 61.08           H  
ATOM   2351  CE2 PHE A 145     -24.405 -14.046   8.268  1.00 61.08           C  
ATOM   2352  HE2 PHE A 145     -24.685 -13.223   7.626  1.00 61.08           H  
ATOM   2353  CZ  PHE A 145     -23.594 -13.825   9.394  1.00 61.08           C  
ATOM   2354  HZ  PHE A 145     -23.240 -12.828   9.613  1.00 61.08           H  
ATOM   2355  N   GLY A 146     -22.409 -19.417   9.227  1.00 65.53           N  
ATOM   2356  H   GLY A 146     -23.205 -19.964   9.523  1.00 65.53           H  
ATOM   2357  CA  GLY A 146     -21.144 -19.524   9.957  1.00 65.53           C  
ATOM   2358  HA2 GLY A 146     -21.296 -20.159  10.830  1.00 65.53           H  
ATOM   2359  HA3 GLY A 146     -20.832 -18.533  10.287  1.00 65.53           H  
ATOM   2360  C   GLY A 146     -20.027 -20.133   9.108  1.00 65.53           C  
ATOM   2361  O   GLY A 146     -18.885 -19.661   9.149  1.00 65.53           O  
ATOM   2362  N   GLN A 147     -20.357 -21.148   8.302  1.00 66.74           N  
ATOM   2363  H   GLN A 147     -21.318 -21.457   8.278  1.00 66.74           H  
ATOM   2364  CA  GLN A 147     -19.402 -21.779   7.391  1.00 66.74           C  
ATOM   2365  HA  GLN A 147     -18.504 -22.044   7.948  1.00 66.74           H  
ATOM   2366  C   GLN A 147     -18.982 -20.824   6.278  1.00 66.74           C  
ATOM   2367  CB  GLN A 147     -19.990 -23.057   6.783  1.00 66.74           C  
ATOM   2368  HB2 GLN A 147     -19.283 -23.432   6.043  1.00 66.74           H  
ATOM   2369  HB3 GLN A 147     -20.928 -22.831   6.277  1.00 66.74           H  
ATOM   2370  O   GLN A 147     -17.786 -20.654   6.054  1.00 66.74           O  
ATOM   2371  CG  GLN A 147     -20.231 -24.147   7.836  1.00 66.74           C  
ATOM   2372  HG2 GLN A 147     -19.320 -24.313   8.411  1.00 66.74           H  
ATOM   2373  HG3 GLN A 147     -21.015 -23.821   8.520  1.00 66.74           H  
ATOM   2374  CD  GLN A 147     -20.640 -25.473   7.205  1.00 66.74           C  
ATOM   2375  NE2 GLN A 147     -21.429 -26.274   7.881  1.00 66.74           N  
ATOM   2376 HE21 GLN A 147     -21.968 -25.894   8.646  1.00 66.74           H  
ATOM   2377 HE22 GLN A 147     -21.802 -27.045   7.346  1.00 66.74           H  
ATOM   2378  OE1 GLN A 147     -20.202 -25.840   6.128  1.00 66.74           O  
ATOM   2379  N   THR A 148     -19.940 -20.153   5.641  1.00 67.79           N  
ATOM   2380  H   THR A 148     -20.902 -20.357   5.871  1.00 67.79           H  
ATOM   2381  CA  THR A 148     -19.702 -19.199   4.553  1.00 67.79           C  
ATOM   2382  HA  THR A 148     -19.157 -19.701   3.754  1.00 67.79           H  
ATOM   2383  C   THR A 148     -18.852 -18.024   5.036  1.00 67.79           C  
ATOM   2384  CB  THR A 148     -21.043 -18.724   3.978  1.00 67.79           C  
ATOM   2385  HB  THR A 148     -21.630 -18.242   4.760  1.00 67.79           H  
ATOM   2386  O   THR A 148     -17.837 -17.706   4.421  1.00 67.79           O  
ATOM   2387  CG2 THR A 148     -20.875 -17.766   2.811  1.00 67.79           C  
ATOM   2388 HG21 THR A 148     -20.194 -18.184   2.070  1.00 67.79           H  
ATOM   2389 HG22 THR A 148     -20.483 -16.828   3.206  1.00 67.79           H  
ATOM   2390 HG23 THR A 148     -21.844 -17.572   2.351  1.00 67.79           H  
ATOM   2391  OG1 THR A 148     -21.766 -19.820   3.486  1.00 67.79           O  
ATOM   2392  HG1 THR A 148     -22.264 -20.188   4.219  1.00 67.79           H  
ATOM   2393  N   LEU A 149     -19.168 -17.452   6.204  1.00 68.52           N  
ATOM   2394  H   LEU A 149     -20.017 -17.742   6.670  1.00 68.52           H  
ATOM   2395  CA  LEU A 149     -18.387 -16.365   6.800  1.00 68.52           C  
ATOM   2396  HA  LEU A 149     -18.308 -15.567   6.063  1.00 68.52           H  
ATOM   2397  C   LEU A 149     -16.958 -16.805   7.149  1.00 68.52           C  
ATOM   2398  CB  LEU A 149     -19.168 -15.830   8.013  1.00 68.52           C  
ATOM   2399  HB2 LEU A 149     -19.217 -16.584   8.798  1.00 68.52           H  
ATOM   2400  HB3 LEU A 149     -20.188 -15.645   7.675  1.00 68.52           H  
ATOM   2401  O   LEU A 149     -15.998 -16.076   6.897  1.00 68.52           O  
ATOM   2402  CG  LEU A 149     -18.602 -14.511   8.571  1.00 68.52           C  
ATOM   2403  HG  LEU A 149     -18.108 -13.970   7.764  1.00 68.52           H  
ATOM   2404  CD1 LEU A 149     -19.735 -13.630   9.096  1.00 68.52           C  
ATOM   2405 HD11 LEU A 149     -20.271 -14.146   9.893  1.00 68.52           H  
ATOM   2406 HD12 LEU A 149     -19.334 -12.688   9.469  1.00 68.52           H  
ATOM   2407 HD13 LEU A 149     -20.432 -13.412   8.287  1.00 68.52           H  
ATOM   2408  CD2 LEU A 149     -17.610 -14.722   9.720  1.00 68.52           C  
ATOM   2409 HD21 LEU A 149     -18.095 -15.255  10.538  1.00 68.52           H  
ATOM   2410 HD22 LEU A 149     -16.750 -15.297   9.377  1.00 68.52           H  
ATOM   2411 HD23 LEU A 149     -17.253 -13.756  10.077  1.00 68.52           H  
ATOM   2412  N   THR A 150     -16.795 -18.021   7.677  1.00 68.87           N  
ATOM   2413  H   THR A 150     -17.619 -18.575   7.860  1.00 68.87           H  
ATOM   2414  CA  THR A 150     -15.469 -18.589   7.959  1.00 68.87           C  
ATOM   2415  HA  THR A 150     -14.901 -17.870   8.550  1.00 68.87           H  
ATOM   2416  C   THR A 150     -14.687 -18.847   6.670  1.00 68.87           C  
ATOM   2417  CB  THR A 150     -15.583 -19.889   8.767  1.00 68.87           C  
ATOM   2418  HB  THR A 150     -16.125 -20.637   8.189  1.00 68.87           H  
ATOM   2419  O   THR A 150     -13.490 -18.577   6.618  1.00 68.87           O  
ATOM   2420  CG2 THR A 150     -14.218 -20.457   9.158  1.00 68.87           C  
ATOM   2421 HG21 THR A 150     -13.729 -20.860   8.271  1.00 68.87           H  
ATOM   2422 HG22 THR A 150     -13.602 -19.675   9.601  1.00 68.87           H  
ATOM   2423 HG23 THR A 150     -14.356 -21.264   9.877  1.00 68.87           H  
ATOM   2424  OG1 THR A 150     -16.274 -19.664   9.971  1.00 68.87           O  
ATOM   2425  HG1 THR A 150     -17.205 -19.585   9.752  1.00 68.87           H  
ATOM   2426  N   GLN A 151     -15.338 -19.348   5.617  1.00 69.42           N  
ATOM   2427  H   GLN A 151     -16.323 -19.548   5.710  1.00 69.42           H  
ATOM   2428  CA  GLN A 151     -14.727 -19.554   4.302  1.00 69.42           C  
ATOM   2429  HA  GLN A 151     -13.840 -20.178   4.410  1.00 69.42           H  
ATOM   2430  C   GLN A 151     -14.274 -18.229   3.686  1.00 69.42           C  
ATOM   2431  CB  GLN A 151     -15.709 -20.263   3.362  1.00 69.42           C  
ATOM   2432  HB2 GLN A 151     -16.677 -19.764   3.406  1.00 69.42           H  
ATOM   2433  HB3 GLN A 151     -15.337 -20.182   2.341  1.00 69.42           H  
ATOM   2434  O   GLN A 151     -13.140 -18.149   3.222  1.00 69.42           O  
ATOM   2435  CG  GLN A 151     -15.889 -21.756   3.682  1.00 69.42           C  
ATOM   2436  HG2 GLN A 151     -16.107 -21.895   4.741  1.00 69.42           H  
ATOM   2437  HG3 GLN A 151     -14.963 -22.286   3.459  1.00 69.42           H  
ATOM   2438  CD  GLN A 151     -17.015 -22.379   2.860  1.00 69.42           C  
ATOM   2439  NE2 GLN A 151     -17.491 -23.551   3.215  1.00 69.42           N  
ATOM   2440 HE21 GLN A 151     -17.227 -23.993   4.084  1.00 69.42           H  
ATOM   2441 HE22 GLN A 151     -18.295 -23.859   2.686  1.00 69.42           H  
ATOM   2442  OE1 GLN A 151     -17.476 -21.840   1.872  1.00 69.42           O  
ATOM   2443  N   MET A 152     -15.097 -17.181   3.760  1.00 68.73           N  
ATOM   2444  H   MET A 152     -16.033 -17.329   4.109  1.00 68.73           H  
ATOM   2445  CA  MET A 152     -14.738 -15.832   3.314  1.00 68.73           C  
ATOM   2446  HA  MET A 152     -14.479 -15.846   2.255  1.00 68.73           H  
ATOM   2447  C   MET A 152     -13.545 -15.290   4.089  1.00 68.73           C  
ATOM   2448  CB  MET A 152     -15.909 -14.879   3.533  1.00 68.73           C  
ATOM   2449  HB2 MET A 152     -16.238 -14.952   4.570  1.00 68.73           H  
ATOM   2450  HB3 MET A 152     -15.577 -13.856   3.357  1.00 68.73           H  
ATOM   2451  O   MET A 152     -12.542 -14.908   3.495  1.00 68.73           O  
ATOM   2452  CG  MET A 152     -17.086 -15.166   2.616  1.00 68.73           C  
ATOM   2453  HG2 MET A 152     -17.179 -16.236   2.431  1.00 68.73           H  
ATOM   2454  HG3 MET A 152     -16.927 -14.659   1.664  1.00 68.73           H  
ATOM   2455  SD  MET A 152     -18.610 -14.582   3.372  1.00 68.73           S  
ATOM   2456  CE  MET A 152     -19.656 -14.764   1.937  1.00 68.73           C  
ATOM   2457  HE1 MET A 152     -19.389 -13.985   1.223  1.00 68.73           H  
ATOM   2458  HE2 MET A 152     -19.504 -15.747   1.491  1.00 68.73           H  
ATOM   2459  HE3 MET A 152     -20.698 -14.659   2.241  1.00 68.73           H  
ATOM   2460  N   GLN A 153     -13.603 -15.314   5.423  1.00 69.89           N  
ATOM   2461  H   GLN A 153     -14.455 -15.622   5.869  1.00 69.89           H  
ATOM   2462  CA  GLN A 153     -12.499 -14.838   6.251  1.00 69.89           C  
ATOM   2463  HA  GLN A 153     -12.312 -13.795   5.998  1.00 69.89           H  
ATOM   2464  C   GLN A 153     -11.215 -15.630   5.971  1.00 69.89           C  
ATOM   2465  CB  GLN A 153     -12.902 -14.928   7.727  1.00 69.89           C  
ATOM   2466  HB2 GLN A 153     -13.001 -15.972   8.023  1.00 69.89           H  
ATOM   2467  HB3 GLN A 153     -13.861 -14.430   7.866  1.00 69.89           H  
ATOM   2468  O   GLN A 153     -10.131 -15.052   5.891  1.00 69.89           O  
ATOM   2469  CG  GLN A 153     -11.854 -14.230   8.602  1.00 69.89           C  
ATOM   2470  HG2 GLN A 153     -10.893 -14.735   8.506  1.00 69.89           H  
ATOM   2471  HG3 GLN A 153     -11.737 -13.204   8.254  1.00 69.89           H  
ATOM   2472  CD  GLN A 153     -12.217 -14.201  10.079  1.00 69.89           C  
ATOM   2473  NE2 GLN A 153     -11.608 -13.319  10.838  1.00 69.89           N  
ATOM   2474 HE21 GLN A 153     -11.979 -13.258  11.776  1.00 69.89           H  
ATOM   2475 HE22 GLN A 153     -11.083 -12.583  10.388  1.00 69.89           H  
ATOM   2476  OE1 GLN A 153     -13.018 -14.955  10.601  1.00 69.89           O  
ATOM   2477  N   ASN A 154     -11.327 -16.944   5.774  1.00 68.09           N  
ATOM   2478  H   ASN A 154     -12.237 -17.371   5.874  1.00 68.09           H  
ATOM   2479  CA  ASN A 154     -10.205 -17.781   5.376  1.00 68.09           C  
ATOM   2480  HA  ASN A 154      -9.379 -17.600   6.064  1.00 68.09           H  
ATOM   2481  C   ASN A 154      -9.690 -17.423   3.984  1.00 68.09           C  
ATOM   2482  CB  ASN A 154     -10.588 -19.263   5.457  1.00 68.09           C  
ATOM   2483  HB2 ASN A 154     -11.547 -19.418   4.964  1.00 68.09           H  
ATOM   2484  HB3 ASN A 154      -9.841 -19.855   4.928  1.00 68.09           H  
ATOM   2485  O   ASN A 154      -8.479 -17.428   3.821  1.00 68.09           O  
ATOM   2486  CG  ASN A 154     -10.650 -19.787   6.879  1.00 68.09           C  
ATOM   2487  ND2 ASN A 154     -11.355 -20.872   7.086  1.00 68.09           N  
ATOM   2488 HD21 ASN A 154     -11.470 -21.141   8.053  1.00 68.09           H  
ATOM   2489 HD22 ASN A 154     -11.957 -21.211   6.350  1.00 68.09           H  
ATOM   2490  OD1 ASN A 154     -10.025 -19.289   7.803  1.00 68.09           O  
ATOM   2491  N   ALA A 155     -10.537 -17.076   3.013  1.00 68.66           N  
ATOM   2492  H   ALA A 155     -11.531 -17.116   3.187  1.00 68.66           H  
ATOM   2493  CA  ALA A 155     -10.100 -16.608   1.698  1.00 68.66           C  
ATOM   2494  HA  ALA A 155      -9.438 -17.356   1.261  1.00 68.66           H  
ATOM   2495  C   ALA A 155      -9.295 -15.304   1.824  1.00 68.66           C  
ATOM   2496  CB  ALA A 155     -11.317 -16.466   0.775  1.00 68.66           C  
ATOM   2497  HB1 ALA A 155     -11.992 -15.691   1.137  1.00 68.66           H  
ATOM   2498  HB2 ALA A 155     -10.982 -16.192  -0.225  1.00 68.66           H  
ATOM   2499  HB3 ALA A 155     -11.856 -17.412   0.719  1.00 68.66           H  
ATOM   2500  O   ALA A 155      -8.137 -15.257   1.414  1.00 68.66           O  
ATOM   2501  N   VAL A 156      -9.827 -14.307   2.543  1.00 67.22           N  
ATOM   2502  H   VAL A 156     -10.784 -14.411   2.849  1.00 67.22           H  
ATOM   2503  CA  VAL A 156      -9.131 -13.035   2.806  1.00 67.22           C  
ATOM   2504  HA  VAL A 156      -8.911 -12.565   1.847  1.00 67.22           H  
ATOM   2505  C   VAL A 156      -7.795 -13.259   3.528  1.00 67.22           C  
ATOM   2506  CB  VAL A 156     -10.030 -12.084   3.627  1.00 67.22           C  
ATOM   2507  HB  VAL A 156     -10.257 -12.539   4.591  1.00 67.22           H  
ATOM   2508  O   VAL A 156      -6.774 -12.645   3.203  1.00 67.22           O  
ATOM   2509  CG1 VAL A 156      -9.334 -10.742   3.885  1.00 67.22           C  
ATOM   2510 HG11 VAL A 156      -8.430 -10.906   4.471  1.00 67.22           H  
ATOM   2511 HG12 VAL A 156      -9.091 -10.266   2.935  1.00 67.22           H  
ATOM   2512 HG13 VAL A 156     -10.004 -10.096   4.452  1.00 67.22           H  
ATOM   2513  CG2 VAL A 156     -11.345 -11.784   2.905  1.00 67.22           C  
ATOM   2514 HG21 VAL A 156     -12.019 -12.639   2.950  1.00 67.22           H  
ATOM   2515 HG22 VAL A 156     -11.860 -10.937   3.360  1.00 67.22           H  
ATOM   2516 HG23 VAL A 156     -11.149 -11.573   1.854  1.00 67.22           H  
ATOM   2517  N   LEU A 157      -7.765 -14.143   4.529  1.00 65.66           N  
ATOM   2518  H   LEU A 157      -8.631 -14.600   4.779  1.00 65.66           H  
ATOM   2519  CA  LEU A 157      -6.539 -14.492   5.248  1.00 65.66           C  
ATOM   2520  HA  LEU A 157      -6.018 -13.572   5.512  1.00 65.66           H  
ATOM   2521  C   LEU A 157      -5.566 -15.292   4.381  1.00 65.66           C  
ATOM   2522  CB  LEU A 157      -6.877 -15.274   6.528  1.00 65.66           C  
ATOM   2523  HB2 LEU A 157      -5.963 -15.725   6.914  1.00 65.66           H  
ATOM   2524  HB3 LEU A 157      -7.555 -16.086   6.264  1.00 65.66           H  
ATOM   2525  O   LEU A 157      -4.363 -15.046   4.463  1.00 65.66           O  
ATOM   2526  CG  LEU A 157      -7.511 -14.435   7.651  1.00 65.66           C  
ATOM   2527  HG  LEU A 157      -8.391 -13.907   7.286  1.00 65.66           H  
ATOM   2528  CD1 LEU A 157      -7.922 -15.364   8.794  1.00 65.66           C  
ATOM   2529 HD11 LEU A 157      -8.643 -16.090   8.420  1.00 65.66           H  
ATOM   2530 HD12 LEU A 157      -8.403 -14.788   9.585  1.00 65.66           H  
ATOM   2531 HD13 LEU A 157      -7.056 -15.893   9.191  1.00 65.66           H  
ATOM   2532  CD2 LEU A 157      -6.536 -13.393   8.217  1.00 65.66           C  
ATOM   2533 HD21 LEU A 157      -6.281 -12.671   7.442  1.00 65.66           H  
ATOM   2534 HD22 LEU A 157      -7.021 -12.864   9.037  1.00 65.66           H  
ATOM   2535 HD23 LEU A 157      -5.634 -13.887   8.578  1.00 65.66           H  
ATOM   2536  N   MET A 158      -6.055 -16.222   3.564  1.00 64.77           N  
ATOM   2537  H   MET A 158      -7.055 -16.352   3.518  1.00 64.77           H  
ATOM   2538  CA  MET A 158      -5.237 -17.021   2.659  1.00 64.77           C  
ATOM   2539  HA  MET A 158      -4.420 -17.460   3.233  1.00 64.77           H  
ATOM   2540  C   MET A 158      -4.595 -16.143   1.604  1.00 64.77           C  
ATOM   2541  CB  MET A 158      -6.029 -18.160   2.001  1.00 64.77           C  
ATOM   2542  HB2 MET A 158      -5.487 -18.514   1.124  1.00 64.77           H  
ATOM   2543  HB3 MET A 158      -7.001 -17.796   1.668  1.00 64.77           H  
ATOM   2544  O   MET A 158      -3.398 -16.292   1.410  1.00 64.77           O  
ATOM   2545  CG  MET A 158      -6.206 -19.347   2.953  1.00 64.77           C  
ATOM   2546  HG2 MET A 158      -6.703 -19.003   3.860  1.00 64.77           H  
ATOM   2547  HG3 MET A 158      -6.855 -20.078   2.471  1.00 64.77           H  
ATOM   2548  SD  MET A 158      -4.668 -20.177   3.453  1.00 64.77           S  
ATOM   2549  CE  MET A 158      -5.366 -21.294   4.694  1.00 64.77           C  
ATOM   2550  HE1 MET A 158      -5.849 -20.712   5.479  1.00 64.77           H  
ATOM   2551  HE2 MET A 158      -6.104 -21.943   4.223  1.00 64.77           H  
ATOM   2552  HE3 MET A 158      -4.572 -21.903   5.125  1.00 64.77           H  
ATOM   2553  N   ASP A 159      -5.290 -15.164   1.031  1.00 61.86           N  
ATOM   2554  H   ASP A 159      -6.295 -15.150   1.131  1.00 61.86           H  
ATOM   2555  CA  ASP A 159      -4.685 -14.210   0.098  1.00 61.86           C  
ATOM   2556  HA  ASP A 159      -4.256 -14.754  -0.744  1.00 61.86           H  
ATOM   2557  C   ASP A 159      -3.550 -13.426   0.774  1.00 61.86           C  
ATOM   2558  CB  ASP A 159      -5.767 -13.264  -0.441  1.00 61.86           C  
ATOM   2559  HB2 ASP A 159      -5.287 -12.466  -1.006  1.00 61.86           H  
ATOM   2560  HB3 ASP A 159      -6.297 -12.809   0.396  1.00 61.86           H  
ATOM   2561  O   ASP A 159      -2.433 -13.316   0.258  1.00 61.86           O  
ATOM   2562  CG  ASP A 159      -6.765 -13.967  -1.366  1.00 61.86           C  
ATOM   2563  OD1 ASP A 159      -6.410 -15.052  -1.883  1.00 61.86           O  
ATOM   2564  OD2 ASP A 159      -7.851 -13.379  -1.542  1.00 61.86           O  
ATOM   2565  N   ARG A 160      -3.761 -12.973   2.015  1.00 60.38           N  
ATOM   2566  H   ARG A 160      -4.691 -13.098   2.389  1.00 60.38           H  
ATOM   2567  CA  ARG A 160      -2.726 -12.280   2.807  1.00 60.38           C  
ATOM   2568  HA  ARG A 160      -2.325 -11.462   2.207  1.00 60.38           H  
ATOM   2569  C   ARG A 160      -1.535 -13.182   3.162  1.00 60.38           C  
ATOM   2570  CB  ARG A 160      -3.364 -11.717   4.080  1.00 60.38           C  
ATOM   2571  HB2 ARG A 160      -3.871 -12.529   4.602  1.00 60.38           H  
ATOM   2572  HB3 ARG A 160      -2.577 -11.339   4.732  1.00 60.38           H  
ATOM   2573  O   ARG A 160      -0.380 -12.736   3.157  1.00 60.38           O  
ATOM   2574  CG  ARG A 160      -4.359 -10.577   3.816  1.00 60.38           C  
ATOM   2575  HG2 ARG A 160      -5.054 -10.838   3.019  1.00 60.38           H  
ATOM   2576  HG3 ARG A 160      -3.819  -9.675   3.529  1.00 60.38           H  
ATOM   2577  CD  ARG A 160      -5.128 -10.341   5.116  1.00 60.38           C  
ATOM   2578  HD2 ARG A 160      -4.424 -10.093   5.910  1.00 60.38           H  
ATOM   2579  HD3 ARG A 160      -5.634 -11.273   5.369  1.00 60.38           H  
ATOM   2580  NE  ARG A 160      -6.138  -9.276   5.014  1.00 60.38           N  
ATOM   2581  HE  ARG A 160      -6.247  -8.797   4.131  1.00 60.38           H  
ATOM   2582  NH1 ARG A 160      -7.153  -9.771   7.012  1.00 60.38           N  
ATOM   2583 HH11 ARG A 160      -6.596 -10.609   7.092  1.00 60.38           H  
ATOM   2584 HH12 ARG A 160      -8.063  -9.769   7.450  1.00 60.38           H  
ATOM   2585  NH2 ARG A 160      -8.029  -8.221   5.755  1.00 60.38           N  
ATOM   2586 HH21 ARG A 160      -8.826  -8.344   6.364  1.00 60.38           H  
ATOM   2587 HH22 ARG A 160      -8.094  -7.595   4.965  1.00 60.38           H  
ATOM   2588  CZ  ARG A 160      -7.085  -9.083   5.913  1.00 60.38           C  
ATOM   2589  N   VAL A 161      -1.784 -14.447   3.500  1.00 55.73           N  
ATOM   2590  H   VAL A 161      -2.751 -14.740   3.505  1.00 55.73           H  
ATOM   2591  CA  VAL A 161      -0.744 -15.443   3.814  1.00 55.73           C  
ATOM   2592  HA  VAL A 161       0.001 -14.984   4.464  1.00 55.73           H  
ATOM   2593  C   VAL A 161      -0.020 -15.878   2.542  1.00 55.73           C  
ATOM   2594  CB  VAL A 161      -1.341 -16.654   4.559  1.00 55.73           C  
ATOM   2595  HB  VAL A 161      -2.212 -17.021   4.017  1.00 55.73           H  
ATOM   2596  O   VAL A 161       1.202 -16.001   2.541  1.00 55.73           O  
ATOM   2597  CG1 VAL A 161      -0.335 -17.806   4.706  1.00 55.73           C  
ATOM   2598 HG11 VAL A 161      -0.765 -18.589   5.330  1.00 55.73           H  
ATOM   2599 HG12 VAL A 161       0.595 -17.450   5.150  1.00 55.73           H  
ATOM   2600 HG13 VAL A 161      -0.134 -18.243   3.728  1.00 55.73           H  
ATOM   2601  CG2 VAL A 161      -1.760 -16.262   5.983  1.00 55.73           C  
ATOM   2602 HG21 VAL A 161      -2.297 -17.091   6.444  1.00 55.73           H  
ATOM   2603 HG22 VAL A 161      -2.426 -15.399   5.962  1.00 55.73           H  
ATOM   2604 HG23 VAL A 161      -0.883 -16.013   6.582  1.00 55.73           H  
ATOM   2605  N   TYR A 162      -0.727 -16.037   1.434  1.00 55.97           N  
ATOM   2606  H   TYR A 162      -1.728 -15.910   1.476  1.00 55.97           H  
ATOM   2607  CA  TYR A 162      -0.173 -16.426   0.148  1.00 55.97           C  
ATOM   2608  HA  TYR A 162       0.425 -17.327   0.289  1.00 55.97           H  
ATOM   2609  C   TYR A 162       0.747 -15.332  -0.399  1.00 55.97           C  
ATOM   2610  CB  TYR A 162      -1.317 -16.772  -0.806  1.00 55.97           C  
ATOM   2611  HB2 TYR A 162      -1.980 -17.487  -0.319  1.00 55.97           H  
ATOM   2612  HB3 TYR A 162      -1.901 -15.879  -1.030  1.00 55.97           H  
ATOM   2613  O   TYR A 162       1.888 -15.636  -0.757  1.00 55.97           O  
ATOM   2614  CG  TYR A 162      -0.833 -17.401  -2.087  1.00 55.97           C  
ATOM   2615  CD1 TYR A 162      -0.549 -16.594  -3.200  1.00 55.97           C  
ATOM   2616  HD1 TYR A 162      -0.717 -15.528  -3.140  1.00 55.97           H  
ATOM   2617  CD2 TYR A 162      -0.669 -18.796  -2.164  1.00 55.97           C  
ATOM   2618  HD2 TYR A 162      -0.934 -19.420  -1.323  1.00 55.97           H  
ATOM   2619  CE1 TYR A 162      -0.102 -17.171  -4.400  1.00 55.97           C  
ATOM   2620  HE1 TYR A 162       0.082 -16.545  -5.261  1.00 55.97           H  
ATOM   2621  CE2 TYR A 162      -0.219 -19.380  -3.362  1.00 55.97           C  
ATOM   2622  HE2 TYR A 162      -0.120 -20.452  -3.455  1.00 55.97           H  
ATOM   2623  OH  TYR A 162       0.486 -19.136  -5.638  1.00 55.97           O  
ATOM   2624  HH  TYR A 162       0.411 -18.521  -6.371  1.00 55.97           H  
ATOM   2625  CZ  TYR A 162       0.066 -18.569  -4.480  1.00 55.97           C  
ATOM   2626  N   ALA A 163       0.331 -14.061  -0.305  1.00 54.96           N  
ATOM   2627  H   ALA A 163      -0.635 -13.891  -0.065  1.00 54.96           H  
ATOM   2628  CA  ALA A 163       1.182 -12.892  -0.556  1.00 54.96           C  
ATOM   2629  HA  ALA A 163       1.517 -12.912  -1.593  1.00 54.96           H  
ATOM   2630  C   ALA A 163       2.431 -12.858   0.352  1.00 54.96           C  
ATOM   2631  CB  ALA A 163       0.340 -11.629  -0.329  1.00 54.96           C  
ATOM   2632  HB1 ALA A 163       0.079 -11.534   0.726  1.00 54.96           H  
ATOM   2633  HB2 ALA A 163      -0.584 -11.679  -0.905  1.00 54.96           H  
ATOM   2634  HB3 ALA A 163       0.907 -10.752  -0.642  1.00 54.96           H  
ATOM   2635  O   ALA A 163       3.461 -12.280   0.012  1.00 54.96           O  
ATOM   2636  N   THR A 164       2.365 -13.481   1.536  1.00 51.94           N  
ATOM   2637  H   THR A 164       1.503 -13.958   1.758  1.00 51.94           H  
ATOM   2638  CA  THR A 164       3.507 -13.595   2.456  1.00 51.94           C  
ATOM   2639  HA  THR A 164       4.060 -12.656   2.439  1.00 51.94           H  
ATOM   2640  C   THR A 164       4.480 -14.702   2.055  1.00 51.94           C  
ATOM   2641  CB  THR A 164       3.049 -13.860   3.901  1.00 51.94           C  
ATOM   2642  HB  THR A 164       2.519 -14.810   3.973  1.00 51.94           H  
ATOM   2643  O   THR A 164       5.692 -14.510   2.170  1.00 51.94           O  
ATOM   2644  CG2 THR A 164       4.221 -13.947   4.878  1.00 51.94           C  
ATOM   2645 HG21 THR A 164       4.886 -13.091   4.762  1.00 51.94           H  
ATOM   2646 HG22 THR A 164       3.837 -14.015   5.896  1.00 51.94           H  
ATOM   2647 HG23 THR A 164       4.787 -14.860   4.688  1.00 51.94           H  
ATOM   2648  OG1 THR A 164       2.201 -12.850   4.382  1.00 51.94           O  
ATOM   2649  HG1 THR A 164       1.393 -12.862   3.863  1.00 51.94           H  
ATOM   2650  N   LEU A 165       3.960 -15.873   1.680  1.00 51.80           N  
ATOM   2651  H   LEU A 165       2.954 -15.943   1.617  1.00 51.80           H  
ATOM   2652  CA  LEU A 165       4.747 -17.086   1.449  1.00 51.80           C  
ATOM   2653  HA  LEU A 165       5.539 -17.151   2.194  1.00 51.80           H  
ATOM   2654  C   LEU A 165       5.444 -17.066   0.089  1.00 51.80           C  
ATOM   2655  CB  LEU A 165       3.826 -18.315   1.576  1.00 51.80           C  
ATOM   2656  HB2 LEU A 165       2.962 -18.166   0.928  1.00 51.80           H  
ATOM   2657  HB3 LEU A 165       4.360 -19.191   1.211  1.00 51.80           H  
ATOM   2658  O   LEU A 165       6.588 -17.510  -0.024  1.00 51.80           O  
ATOM   2659  CG  LEU A 165       3.335 -18.607   3.007  1.00 51.80           C  
ATOM   2660  HG  LEU A 165       2.858 -17.722   3.428  1.00 51.80           H  
ATOM   2661  CD1 LEU A 165       2.312 -19.740   2.973  1.00 51.80           C  
ATOM   2662 HD11 LEU A 165       1.927 -19.929   3.975  1.00 51.80           H  
ATOM   2663 HD12 LEU A 165       1.477 -19.460   2.331  1.00 51.80           H  
ATOM   2664 HD13 LEU A 165       2.767 -20.650   2.582  1.00 51.80           H  
ATOM   2665  CD2 LEU A 165       4.476 -19.022   3.942  1.00 51.80           C  
ATOM   2666 HD21 LEU A 165       5.172 -18.195   4.077  1.00 51.80           H  
ATOM   2667 HD22 LEU A 165       5.002 -19.880   3.523  1.00 51.80           H  
ATOM   2668 HD23 LEU A 165       4.065 -19.294   4.915  1.00 51.80           H  
ATOM   2669  N   HIS A 166       4.789 -16.508  -0.926  1.00 51.33           N  
ATOM   2670  H   HIS A 166       3.856 -16.152  -0.772  1.00 51.33           H  
ATOM   2671  CA  HIS A 166       5.305 -16.473  -2.284  1.00 51.33           C  
ATOM   2672  HA  HIS A 166       6.115 -17.196  -2.383  1.00 51.33           H  
ATOM   2673  C   HIS A 166       5.893 -15.096  -2.584  1.00 51.33           C  
ATOM   2674  CB  HIS A 166       4.208 -16.912  -3.263  1.00 51.33           C  
ATOM   2675  HB2 HIS A 166       4.601 -16.873  -4.279  1.00 51.33           H  
ATOM   2676  HB3 HIS A 166       3.360 -16.230  -3.196  1.00 51.33           H  
ATOM   2677  O   HIS A 166       5.258 -14.257  -3.215  1.00 51.33           O  
ATOM   2678  CG  HIS A 166       3.738 -18.315  -2.989  1.00 51.33           C  
ATOM   2679  CD2 HIS A 166       4.306 -19.475  -3.441  1.00 51.33           C  
ATOM   2680  HD2 HIS A 166       5.167 -19.553  -4.090  1.00 51.33           H  
ATOM   2681  ND1 HIS A 166       2.685 -18.665  -2.180  1.00 51.33           N  
ATOM   2682  HD1 HIS A 166       1.978 -18.034  -1.831  1.00 51.33           H  
ATOM   2683  CE1 HIS A 166       2.620 -20.007  -2.147  1.00 51.33           C  
ATOM   2684  HE1 HIS A 166       1.854 -20.577  -1.642  1.00 51.33           H  
ATOM   2685  NE2 HIS A 166       3.597 -20.544  -2.892  1.00 51.33           N  
ATOM   2686  N   LEU A 167       7.146 -14.870  -2.173  1.00 58.33           N  
ATOM   2687  H   LEU A 167       7.589 -15.582  -1.610  1.00 58.33           H  
ATOM   2688  CA  LEU A 167       7.964 -13.808  -2.768  1.00 58.33           C  
ATOM   2689  HA  LEU A 167       7.399 -12.876  -2.785  1.00 58.33           H  
ATOM   2690  C   LEU A 167       8.252 -14.202  -4.216  1.00 58.33           C  
ATOM   2691  CB  LEU A 167       9.263 -13.602  -1.974  1.00 58.33           C  
ATOM   2692  HB2 LEU A 167       9.725 -14.578  -1.832  1.00 58.33           H  
ATOM   2693  HB3 LEU A 167       9.946 -12.993  -2.567  1.00 58.33           H  
ATOM   2694  O   LEU A 167       9.285 -14.807  -4.516  1.00 58.33           O  
ATOM   2695  CG  LEU A 167       9.058 -12.924  -0.614  1.00 58.33           C  
ATOM   2696  HG  LEU A 167       8.239 -13.406  -0.080  1.00 58.33           H  
ATOM   2697  CD1 LEU A 167      10.332 -13.106   0.211  1.00 58.33           C  
ATOM   2698 HD11 LEU A 167      10.128 -12.784   1.232  1.00 58.33           H  
ATOM   2699 HD12 LEU A 167      11.147 -12.518  -0.211  1.00 58.33           H  
ATOM   2700 HD13 LEU A 167      10.604 -14.161   0.244  1.00 58.33           H  
ATOM   2701  CD2 LEU A 167       8.770 -11.425  -0.744  1.00 58.33           C  
ATOM   2702 HD21 LEU A 167       8.711 -10.974   0.246  1.00 58.33           H  
ATOM   2703 HD22 LEU A 167       7.812 -11.277  -1.243  1.00 58.33           H  
ATOM   2704 HD23 LEU A 167       9.544 -10.926  -1.327  1.00 58.33           H  
ATOM   2705  N   GLN A 168       7.292 -13.931  -5.094  1.00 60.37           N  
ATOM   2706  H   GLN A 168       6.437 -13.504  -4.765  1.00 60.37           H  
ATOM   2707  CA  GLN A 168       7.416 -14.272  -6.493  1.00 60.37           C  
ATOM   2708  HA  GLN A 168       7.745 -15.310  -6.530  1.00 60.37           H  
ATOM   2709  C   GLN A 168       8.488 -13.392  -7.146  1.00 60.37           C  
ATOM   2710  CB  GLN A 168       6.069 -14.182  -7.224  1.00 60.37           C  
ATOM   2711  HB2 GLN A 168       6.250 -14.315  -8.291  1.00 60.37           H  
ATOM   2712  HB3 GLN A 168       5.628 -13.197  -7.072  1.00 60.37           H  
ATOM   2713  O   GLN A 168       8.672 -12.226  -6.781  1.00 60.37           O  
ATOM   2714  CG  GLN A 168       5.091 -15.273  -6.753  1.00 60.37           C  
ATOM   2715  HG2 GLN A 168       5.602 -16.236  -6.737  1.00 60.37           H  
ATOM   2716  HG3 GLN A 168       4.751 -15.041  -5.744  1.00 60.37           H  
ATOM   2717  CD  GLN A 168       3.863 -15.403  -7.651  1.00 60.37           C  
ATOM   2718  NE2 GLN A 168       3.073 -16.442  -7.495  1.00 60.37           N  
ATOM   2719 HE21 GLN A 168       3.219 -17.119  -6.760  1.00 60.37           H  
ATOM   2720 HE22 GLN A 168       2.270 -16.462  -8.107  1.00 60.37           H  
ATOM   2721  OE1 GLN A 168       3.604 -14.596  -8.526  1.00 60.37           O  
ATOM   2722  N   PRO A 169       9.228 -13.933  -8.122  1.00 66.08           N  
ATOM   2723  CA  PRO A 169      10.003 -13.092  -9.018  1.00 66.08           C  
ATOM   2724  HA  PRO A 169      10.794 -12.588  -8.463  1.00 66.08           H  
ATOM   2725  C   PRO A 169       9.115 -12.030  -9.697  1.00 66.08           C  
ATOM   2726  CB  PRO A 169      10.612 -14.073 -10.008  1.00 66.08           C  
ATOM   2727  HB2 PRO A 169      10.623 -13.649 -11.012  1.00 66.08           H  
ATOM   2728  HB3 PRO A 169      11.604 -14.353  -9.656  1.00 66.08           H  
ATOM   2729  O   PRO A 169       7.901 -12.185  -9.774  1.00 66.08           O  
ATOM   2730  CG  PRO A 169       9.711 -15.300  -9.995  1.00 66.08           C  
ATOM   2731  HG2 PRO A 169      10.255 -16.211 -10.246  1.00 66.08           H  
ATOM   2732  HG3 PRO A 169       8.876 -15.148 -10.679  1.00 66.08           H  
ATOM   2733  CD  PRO A 169       9.197 -15.320  -8.568  1.00 66.08           C  
ATOM   2734  HD2 PRO A 169       9.859 -15.917  -7.940  1.00 66.08           H  
ATOM   2735  HD3 PRO A 169       8.190 -15.738  -8.562  1.00 66.08           H  
ATOM   2736  N   ILE A 170       9.717 -10.946 -10.200  1.00 68.00           N  
ATOM   2737  H   ILE A 170      10.724 -10.892 -10.164  1.00 68.00           H  
ATOM   2738  CA  ILE A 170       8.980  -9.852 -10.860  1.00 68.00           C  
ATOM   2739  HA  ILE A 170       8.151  -9.549 -10.221  1.00 68.00           H  
ATOM   2740  C   ILE A 170       8.372 -10.349 -12.184  1.00 68.00           C  
ATOM   2741  CB  ILE A 170       9.904  -8.622 -11.043  1.00 68.00           C  
ATOM   2742  HB  ILE A 170      10.802  -8.939 -11.573  1.00 68.00           H  
ATOM   2743  O   ILE A 170       9.104 -10.510 -13.159  1.00 68.00           O  
ATOM   2744  CG1 ILE A 170      10.320  -8.044  -9.671  1.00 68.00           C  
ATOM   2745 HG12 ILE A 170       9.435  -7.705  -9.133  1.00 68.00           H  
ATOM   2746 HG13 ILE A 170      10.790  -8.830  -9.080  1.00 68.00           H  
ATOM   2747  CG2 ILE A 170       9.214  -7.537 -11.882  1.00 68.00           C  
ATOM   2748 HG21 ILE A 170       9.045  -7.916 -12.890  1.00 68.00           H  
ATOM   2749 HG22 ILE A 170       9.837  -6.649 -11.985  1.00 68.00           H  
ATOM   2750 HG23 ILE A 170       8.261  -7.267 -11.427  1.00 68.00           H  
ATOM   2751  CD1 ILE A 170      11.320  -6.885  -9.767  1.00 68.00           C  
ATOM   2752 HD11 ILE A 170      11.745  -6.698  -8.781  1.00 68.00           H  
ATOM   2753 HD12 ILE A 170      10.823  -5.975 -10.103  1.00 68.00           H  
ATOM   2754 HD13 ILE A 170      12.117  -7.149 -10.462  1.00 68.00           H  
ATOM   2755  N   THR A 171       7.064 -10.588 -12.244  1.00 69.73           N  
ATOM   2756  H   THR A 171       6.486 -10.405 -11.435  1.00 69.73           H  
ATOM   2757  CA  THR A 171       6.370 -11.130 -13.429  1.00 69.73           C  
ATOM   2758  HA  THR A 171       7.105 -11.536 -14.125  1.00 69.73           H  
ATOM   2759  C   THR A 171       5.603 -10.045 -14.191  1.00 69.73           C  
ATOM   2760  CB  THR A 171       5.437 -12.294 -13.051  1.00 69.73           C  
ATOM   2761  HB  THR A 171       4.864 -12.593 -13.929  1.00 69.73           H  
ATOM   2762  O   THR A 171       5.428  -8.927 -13.709  1.00 69.73           O  
ATOM   2763  CG2 THR A 171       6.207 -13.517 -12.557  1.00 69.73           C  
ATOM   2764 HG21 THR A 171       6.917 -13.835 -13.320  1.00 69.73           H  
ATOM   2765 HG22 THR A 171       6.740 -13.288 -11.634  1.00 69.73           H  
ATOM   2766 HG23 THR A 171       5.509 -14.333 -12.369  1.00 69.73           H  
ATOM   2767  OG1 THR A 171       4.544 -11.901 -12.038  1.00 69.73           O  
ATOM   2768  HG1 THR A 171       4.177 -12.695 -11.643  1.00 69.73           H  
ATOM   2769  N   GLY A 172       5.180 -10.341 -15.427  1.00 68.36           N  
ATOM   2770  H   GLY A 172       5.341 -11.271 -15.788  1.00 68.36           H  
ATOM   2771  CA  GLY A 172       4.332  -9.437 -16.223  1.00 68.36           C  
ATOM   2772  HA2 GLY A 172       3.598  -8.968 -15.569  1.00 68.36           H  
ATOM   2773  HA3 GLY A 172       3.789 -10.031 -16.958  1.00 68.36           H  
ATOM   2774  C   GLY A 172       5.068  -8.320 -16.976  1.00 68.36           C  
ATOM   2775  O   GLY A 172       4.431  -7.508 -17.639  1.00 68.36           O  
ATOM   2776  N   PHE A 173       6.404  -8.288 -16.934  1.00 71.63           N  
ATOM   2777  H   PHE A 173       6.862  -8.956 -16.331  1.00 71.63           H  
ATOM   2778  CA  PHE A 173       7.233  -7.336 -17.698  1.00 71.63           C  
ATOM   2779  HA  PHE A 173       6.591  -6.532 -18.057  1.00 71.63           H  
ATOM   2780  C   PHE A 173       7.859  -7.950 -18.966  1.00 71.63           C  
ATOM   2781  CB  PHE A 173       8.267  -6.689 -16.770  1.00 71.63           C  
ATOM   2782  HB2 PHE A 173       8.872  -7.471 -16.312  1.00 71.63           H  
ATOM   2783  HB3 PHE A 173       8.932  -6.059 -17.360  1.00 71.63           H  
ATOM   2784  O   PHE A 173       8.746  -7.353 -19.581  1.00 71.63           O  
ATOM   2785  CG  PHE A 173       7.658  -5.826 -15.683  1.00 71.63           C  
ATOM   2786  CD1 PHE A 173       7.395  -4.463 -15.917  1.00 71.63           C  
ATOM   2787  HD1 PHE A 173       7.605  -4.028 -16.884  1.00 71.63           H  
ATOM   2788  CD2 PHE A 173       7.344  -6.389 -14.436  1.00 71.63           C  
ATOM   2789  HD2 PHE A 173       7.463  -7.451 -14.280  1.00 71.63           H  
ATOM   2790  CE1 PHE A 173       6.882  -3.657 -14.884  1.00 71.63           C  
ATOM   2791  HE1 PHE A 173       6.691  -2.609 -15.058  1.00 71.63           H  
ATOM   2792  CE2 PHE A 173       6.835  -5.587 -13.402  1.00 71.63           C  
ATOM   2793  HE2 PHE A 173       6.570  -6.033 -12.455  1.00 71.63           H  
ATOM   2794  CZ  PHE A 173       6.630  -4.216 -13.619  1.00 71.63           C  
ATOM   2795  HZ  PHE A 173       6.249  -3.600 -12.818  1.00 71.63           H  
ATOM   2796  N   GLY A 174       7.397  -9.140 -19.363  1.00 72.62           N  
ATOM   2797  H   GLY A 174       6.678  -9.569 -18.796  1.00 72.62           H  
ATOM   2798  CA  GLY A 174       7.830  -9.872 -20.554  1.00 72.62           C  
ATOM   2799  HA2 GLY A 174       6.960 -10.375 -20.975  1.00 72.62           H  
ATOM   2800  HA3 GLY A 174       8.202  -9.172 -21.303  1.00 72.62           H  
ATOM   2801  C   GLY A 174       8.912 -10.930 -20.298  1.00 72.62           C  
ATOM   2802  O   GLY A 174       9.619 -10.906 -19.287  1.00 72.62           O  
ATOM   2803  N   ALA A 175       9.076 -11.836 -21.269  1.00 70.77           N  
ATOM   2804  H   ALA A 175       8.419 -11.817 -22.036  1.00 70.77           H  
ATOM   2805  CA  ALA A 175       9.912 -13.041 -21.169  1.00 70.77           C  
ATOM   2806  HA  ALA A 175       9.486 -13.698 -20.410  1.00 70.77           H  
ATOM   2807  C   ALA A 175      11.382 -12.773 -20.783  1.00 70.77           C  
ATOM   2808  CB  ALA A 175       9.842 -13.758 -22.525  1.00 70.77           C  
ATOM   2809  HB1 ALA A 175       8.808 -14.015 -22.754  1.00 70.77           H  
ATOM   2810  HB2 ALA A 175      10.420 -14.681 -22.476  1.00 70.77           H  
ATOM   2811  HB3 ALA A 175      10.246 -13.125 -23.316  1.00 70.77           H  
ATOM   2812  O   ALA A 175      12.020 -13.578 -20.107  1.00 70.77           O  
ATOM   2813  N   ALA A 176      11.930 -11.618 -21.177  1.00 64.33           N  
ATOM   2814  H   ALA A 176      11.363 -10.986 -21.722  1.00 64.33           H  
ATOM   2815  CA  ALA A 176      13.313 -11.255 -20.868  1.00 64.33           C  
ATOM   2816  HA  ALA A 176      13.963 -12.075 -21.171  1.00 64.33           H  
ATOM   2817  C   ALA A 176      13.551 -11.019 -19.364  1.00 64.33           C  
ATOM   2818  CB  ALA A 176      13.674 -10.017 -21.695  1.00 64.33           C  
ATOM   2819  HB1 ALA A 176      13.564 -10.240 -22.756  1.00 64.33           H  
ATOM   2820  HB2 ALA A 176      13.021  -9.186 -21.432  1.00 64.33           H  
ATOM   2821  HB3 ALA A 176      14.712  -9.745 -21.502  1.00 64.33           H  
ATOM   2822  O   ALA A 176      14.620 -11.351 -18.851  1.00 64.33           O  
ATOM   2823  N   VAL A 177      12.569 -10.455 -18.650  1.00 66.38           N  
ATOM   2824  H   VAL A 177      11.671 -10.315 -19.092  1.00 66.38           H  
ATOM   2825  CA  VAL A 177      12.657 -10.248 -17.193  1.00 66.38           C  
ATOM   2826  HA  VAL A 177      13.656  -9.889 -16.946  1.00 66.38           H  
ATOM   2827  C   VAL A 177      12.474 -11.583 -16.466  1.00 66.38           C  
ATOM   2828  CB  VAL A 177      11.638  -9.190 -16.718  1.00 66.38           C  
ATOM   2829  HB  VAL A 177      10.629  -9.522 -16.962  1.00 66.38           H  
ATOM   2830  O   VAL A 177      13.208 -11.876 -15.524  1.00 66.38           O  
ATOM   2831  CG1 VAL A 177      11.721  -8.946 -15.206  1.00 66.38           C  
ATOM   2832 HG11 VAL A 177      11.015  -8.168 -14.916  1.00 66.38           H  
ATOM   2833 HG12 VAL A 177      12.731  -8.645 -14.926  1.00 66.38           H  
ATOM   2834 HG13 VAL A 177      11.452  -9.855 -14.668  1.00 66.38           H  
ATOM   2835  CG2 VAL A 177      11.892  -7.840 -17.409  1.00 66.38           C  
ATOM   2836 HG21 VAL A 177      12.912  -7.506 -17.215  1.00 66.38           H  
ATOM   2837 HG22 VAL A 177      11.726  -7.927 -18.482  1.00 66.38           H  
ATOM   2838 HG23 VAL A 177      11.199  -7.091 -17.026  1.00 66.38           H  
ATOM   2839  N   GLU A 178      11.561 -12.428 -16.948  1.00 69.46           N  
ATOM   2840  H   GLU A 178      10.989 -12.129 -17.725  1.00 69.46           H  
ATOM   2841  CA  GLU A 178      11.283 -13.754 -16.383  1.00 69.46           C  
ATOM   2842  HA  GLU A 178      11.018 -13.647 -15.331  1.00 69.46           H  
ATOM   2843  C   GLU A 178      12.493 -14.692 -16.445  1.00 69.46           C  
ATOM   2844  CB  GLU A 178      10.088 -14.377 -17.111  1.00 69.46           C  
ATOM   2845  HB2 GLU A 178       9.983 -15.418 -16.803  1.00 69.46           H  
ATOM   2846  HB3 GLU A 178      10.270 -14.342 -18.185  1.00 69.46           H  
ATOM   2847  O   GLU A 178      12.847 -15.298 -15.431  1.00 69.46           O  
ATOM   2848  CG  GLU A 178       8.792 -13.629 -16.767  1.00 69.46           C  
ATOM   2849  HG2 GLU A 178       8.588 -13.759 -15.704  1.00 69.46           H  
ATOM   2850  HG3 GLU A 178       8.933 -12.564 -16.948  1.00 69.46           H  
ATOM   2851  CD  GLU A 178       7.582 -14.095 -17.582  1.00 69.46           C  
ATOM   2852  OE1 GLU A 178       6.502 -13.522 -17.313  1.00 69.46           O  
ATOM   2853  OE2 GLU A 178       7.762 -14.941 -18.485  1.00 69.46           O  
ATOM   2854  N   LEU A 179      13.193 -14.747 -17.584  1.00 68.12           N  
ATOM   2855  H   LEU A 179      12.821 -14.276 -18.396  1.00 68.12           H  
ATOM   2856  CA  LEU A 179      14.414 -15.545 -17.736  1.00 68.12           C  
ATOM   2857  HA  LEU A 179      14.169 -16.590 -17.544  1.00 68.12           H  
ATOM   2858  C   LEU A 179      15.502 -15.122 -16.734  1.00 68.12           C  
ATOM   2859  CB  LEU A 179      14.911 -15.388 -19.185  1.00 68.12           C  
ATOM   2860  HB2 LEU A 179      14.091 -15.608 -19.870  1.00 68.12           H  
ATOM   2861  HB3 LEU A 179      15.198 -14.348 -19.337  1.00 68.12           H  
ATOM   2862  O   LEU A 179      16.170 -15.956 -16.125  1.00 68.12           O  
ATOM   2863  CG  LEU A 179      16.105 -16.297 -19.536  1.00 68.12           C  
ATOM   2864  HG  LEU A 179      16.875 -16.215 -18.769  1.00 68.12           H  
ATOM   2865  CD1 LEU A 179      15.681 -17.760 -19.666  1.00 68.12           C  
ATOM   2866 HD11 LEU A 179      15.316 -18.133 -18.709  1.00 68.12           H  
ATOM   2867 HD12 LEU A 179      14.894 -17.862 -20.414  1.00 68.12           H  
ATOM   2868 HD13 LEU A 179      16.536 -18.369 -19.962  1.00 68.12           H  
ATOM   2869  CD2 LEU A 179      16.724 -15.850 -20.860  1.00 68.12           C  
ATOM   2870 HD21 LEU A 179      17.070 -14.820 -20.777  1.00 68.12           H  
ATOM   2871 HD22 LEU A 179      17.573 -16.490 -21.101  1.00 68.12           H  
ATOM   2872 HD23 LEU A 179      15.985 -15.922 -21.657  1.00 68.12           H  
ATOM   2873  N   GLN A 180      15.668 -13.815 -16.523  1.00 68.16           N  
ATOM   2874  H   GLN A 180      15.076 -13.169 -17.025  1.00 68.16           H  
ATOM   2875  CA  GLN A 180      16.654 -13.297 -15.574  1.00 68.16           C  
ATOM   2876  HA  GLN A 180      17.599 -13.823 -15.713  1.00 68.16           H  
ATOM   2877  C   GLN A 180      16.248 -13.493 -14.120  1.00 68.16           C  
ATOM   2878  CB  GLN A 180      16.875 -11.809 -15.812  1.00 68.16           C  
ATOM   2879  HB2 GLN A 180      17.426 -11.403 -14.964  1.00 68.16           H  
ATOM   2880  HB3 GLN A 180      15.918 -11.290 -15.883  1.00 68.16           H  
ATOM   2881  O   GLN A 180      17.105 -13.645 -13.250  1.00 68.16           O  
ATOM   2882  CG  GLN A 180      17.701 -11.564 -17.074  1.00 68.16           C  
ATOM   2883  HG2 GLN A 180      17.114 -11.791 -17.964  1.00 68.16           H  
ATOM   2884  HG3 GLN A 180      18.577 -12.213 -17.061  1.00 68.16           H  
ATOM   2885  CD  GLN A 180      18.166 -10.121 -17.132  1.00 68.16           C  
ATOM   2886  NE2 GLN A 180      19.284  -9.854 -17.765  1.00 68.16           N  
ATOM   2887 HE21 GLN A 180      19.630  -8.905 -17.738  1.00 68.16           H  
ATOM   2888 HE22 GLN A 180      19.824 -10.614 -18.153  1.00 68.16           H  
ATOM   2889  OE1 GLN A 180      17.579  -9.216 -16.559  1.00 68.16           O  
ATOM   2890  N   ASN A 181      14.954 -13.494 -13.822  1.00 68.49           N  
ATOM   2891  H   ASN A 181      14.280 -13.319 -14.554  1.00 68.49           H  
ATOM   2892  CA  ASN A 181      14.488 -13.737 -12.469  1.00 68.49           C  
ATOM   2893  HA  ASN A 181      14.928 -13.003 -11.795  1.00 68.49           H  
ATOM   2894  C   ASN A 181      14.884 -15.123 -11.953  1.00 68.49           C  
ATOM   2895  CB  ASN A 181      12.984 -13.592 -12.444  1.00 68.49           C  
ATOM   2896  HB2 ASN A 181      12.535 -14.143 -13.270  1.00 68.49           H  
ATOM   2897  HB3 ASN A 181      12.652 -14.061 -11.518  1.00 68.49           H  
ATOM   2898  O   ASN A 181      15.226 -15.244 -10.777  1.00 68.49           O  
ATOM   2899  CG  ASN A 181      12.504 -12.159 -12.454  1.00 68.49           C  
ATOM   2900  ND2 ASN A 181      11.295 -12.001 -12.914  1.00 68.49           N  
ATOM   2901 HD21 ASN A 181      10.866 -11.088 -12.961  1.00 68.49           H  
ATOM   2902 HD22 ASN A 181      10.783 -12.783 -13.298  1.00 68.49           H  
ATOM   2903  OD1 ASN A 181      13.152 -11.224 -11.991  1.00 68.49           O  
ATOM   2904  N   GLN A 182      14.909 -16.132 -12.829  1.00 62.54           N  
ATOM   2905  H   GLN A 182      14.590 -15.965 -13.772  1.00 62.54           H  
ATOM   2906  CA  GLN A 182      15.418 -17.466 -12.494  1.00 62.54           C  
ATOM   2907  HA  GLN A 182      14.860 -17.860 -11.645  1.00 62.54           H  
ATOM   2908  C   GLN A 182      16.901 -17.417 -12.085  1.00 62.54           C  
ATOM   2909  CB  GLN A 182      15.216 -18.407 -13.692  1.00 62.54           C  
ATOM   2910  HB2 GLN A 182      15.659 -19.374 -13.452  1.00 62.54           H  
ATOM   2911  HB3 GLN A 182      15.739 -18.003 -14.559  1.00 62.54           H  
ATOM   2912  O   GLN A 182      17.326 -18.140 -11.188  1.00 62.54           O  
ATOM   2913  CG  GLN A 182      13.733 -18.626 -14.046  1.00 62.54           C  
ATOM   2914  HG2 GLN A 182      13.258 -17.669 -14.261  1.00 62.54           H  
ATOM   2915  HG3 GLN A 182      13.224 -19.077 -13.195  1.00 62.54           H  
ATOM   2916  CD  GLN A 182      13.539 -19.526 -15.264  1.00 62.54           C  
ATOM   2917  NE2 GLN A 182      12.314 -19.763 -15.679  1.00 62.54           N  
ATOM   2918 HE21 GLN A 182      12.231 -20.358 -16.490  1.00 62.54           H  
ATOM   2919 HE22 GLN A 182      11.513 -19.343 -15.230  1.00 62.54           H  
ATOM   2920  OE1 GLN A 182      14.471 -20.029 -15.867  1.00 62.54           O  
ATOM   2921  N   GLN A 183      17.679 -16.505 -12.677  1.00 57.78           N  
ATOM   2922  H   GLN A 183      17.268 -15.933 -13.401  1.00 57.78           H  
ATOM   2923  CA  GLN A 183      19.101 -16.305 -12.369  1.00 57.78           C  
ATOM   2924  HA  GLN A 183      19.554 -17.274 -12.158  1.00 57.78           H  
ATOM   2925  C   GLN A 183      19.331 -15.424 -11.125  1.00 57.78           C  
ATOM   2926  CB  GLN A 183      19.802 -15.711 -13.602  1.00 57.78           C  
ATOM   2927  HB2 GLN A 183      19.366 -14.739 -13.834  1.00 57.78           H  
ATOM   2928  HB3 GLN A 183      20.856 -15.561 -13.367  1.00 57.78           H  
ATOM   2929  O   GLN A 183      20.354 -15.536 -10.453  1.00 57.78           O  
ATOM   2930  CG  GLN A 183      19.701 -16.622 -14.840  1.00 57.78           C  
ATOM   2931  HG2 GLN A 183      20.182 -17.575 -14.621  1.00 57.78           H  
ATOM   2932  HG3 GLN A 183      18.655 -16.817 -15.077  1.00 57.78           H  
ATOM   2933  CD  GLN A 183      20.346 -16.022 -16.085  1.00 57.78           C  
ATOM   2934  NE2 GLN A 183      20.409 -16.765 -17.167  1.00 57.78           N  
ATOM   2935 HE21 GLN A 183      20.846 -16.346 -17.976  1.00 57.78           H  
ATOM   2936 HE22 GLN A 183      20.020 -17.698 -17.173  1.00 57.78           H  
ATOM   2937  OE1 GLN A 183      20.787 -14.884 -16.127  1.00 57.78           O  
ATOM   2938  N   ARG A 184      18.371 -14.561 -10.764  1.00 59.83           N  
ATOM   2939  H   ARG A 184      17.564 -14.521 -11.369  1.00 59.83           H  
ATOM   2940  CA  ARG A 184      18.457 -13.595  -9.649  1.00 59.83           C  
ATOM   2941  HA  ARG A 184      19.478 -13.216  -9.613  1.00 59.83           H  
ATOM   2942  C   ARG A 184      18.201 -14.170  -8.254  1.00 59.83           C  
ATOM   2943  CB  ARG A 184      17.507 -12.426  -9.926  1.00 59.83           C  
ATOM   2944  HB2 ARG A 184      17.257 -11.905  -9.002  1.00 59.83           H  
ATOM   2945  HB3 ARG A 184      16.576 -12.813 -10.342  1.00 59.83           H  
ATOM   2946  O   ARG A 184      18.011 -13.390  -7.316  1.00 59.83           O  
ATOM   2947  CG  ARG A 184      18.120 -11.390 -10.862  1.00 59.83           C  
ATOM   2948  HG2 ARG A 184      19.006 -10.951 -10.403  1.00 59.83           H  
ATOM   2949  HG3 ARG A 184      18.378 -11.835 -11.823  1.00 59.83           H  
ATOM   2950  CD  ARG A 184      17.040 -10.335 -11.038  1.00 59.83           C  
ATOM   2951  HD2 ARG A 184      16.713  -9.980 -10.061  1.00 59.83           H  
ATOM   2952  HD3 ARG A 184      16.194 -10.800 -11.544  1.00 59.83           H  
ATOM   2953  NE  ARG A 184      17.508  -9.194 -11.817  1.00 59.83           N  
ATOM   2954  HE  ARG A 184      18.495  -9.118 -12.019  1.00 59.83           H  
ATOM   2955  NH1 ARG A 184      15.419  -8.300 -12.099  1.00 59.83           N  
ATOM   2956 HH11 ARG A 184      14.987  -9.175 -11.837  1.00 59.83           H  
ATOM   2957 HH12 ARG A 184      14.876  -7.640 -12.638  1.00 59.83           H  
ATOM   2958  NH2 ARG A 184      17.190  -7.196 -12.815  1.00 59.83           N  
ATOM   2959 HH21 ARG A 184      16.527  -6.533 -13.190  1.00 59.83           H  
ATOM   2960 HH22 ARG A 184      18.177  -7.099 -13.006  1.00 59.83           H  
ATOM   2961  CZ  ARG A 184      16.710  -8.242 -12.237  1.00 59.83           C  
ATOM   2962  N   ALA A 185      18.232 -15.490  -8.073  1.00 48.46           N  
ATOM   2963  H   ALA A 185      18.422 -16.059  -8.885  1.00 48.46           H  
ATOM   2964  CA  ALA A 185      17.852 -16.182  -6.833  1.00 48.46           C  
ATOM   2965  HA  ALA A 185      16.785 -16.017  -6.682  1.00 48.46           H  
ATOM   2966  C   ALA A 185      18.556 -15.698  -5.532  1.00 48.46           C  
ATOM   2967  CB  ALA A 185      18.056 -17.685  -7.068  1.00 48.46           C  
ATOM   2968  HB1 ALA A 185      17.489 -18.007  -7.942  1.00 48.46           H  
ATOM   2969  HB2 ALA A 185      19.112 -17.901  -7.229  1.00 48.46           H  
ATOM   2970  HB3 ALA A 185      17.707 -18.246  -6.201  1.00 48.46           H  
ATOM   2971  O   ALA A 185      18.131 -16.060  -4.437  1.00 48.46           O  
ATOM   2972  N   ALA A 186      19.580 -14.839  -5.619  1.00 47.43           N  
ATOM   2973  H   ALA A 186      19.867 -14.571  -6.549  1.00 47.43           H  
ATOM   2974  CA  ALA A 186      20.317 -14.262  -4.491  1.00 47.43           C  
ATOM   2975  HA  ALA A 186      20.064 -14.827  -3.594  1.00 47.43           H  
ATOM   2976  C   ALA A 186      20.000 -12.781  -4.157  1.00 47.43           C  
ATOM   2977  CB  ALA A 186      21.808 -14.491  -4.756  1.00 47.43           C  
ATOM   2978  HB1 ALA A 186      22.392 -14.176  -3.891  1.00 47.43           H  
ATOM   2979  HB2 ALA A 186      21.995 -15.551  -4.931  1.00 47.43           H  
ATOM   2980  HB3 ALA A 186      22.126 -13.922  -5.629  1.00 47.43           H  
ATOM   2981  O   ALA A 186      20.713 -12.167  -3.357  1.00 47.43           O  
ATOM   2982  N   ALA A 187      18.965 -12.158  -4.738  1.00 47.83           N  
ATOM   2983  H   ALA A 187      18.417 -12.655  -5.426  1.00 47.83           H  
ATOM   2984  CA  ALA A 187      18.537 -10.828  -4.285  1.00 47.83           C  
ATOM   2985  HA  ALA A 187      19.403 -10.168  -4.343  1.00 47.83           H  
ATOM   2986  C   ALA A 187      18.071 -10.896  -2.813  1.00 47.83           C  
ATOM   2987  CB  ALA A 187      17.460 -10.277  -5.226  1.00 47.83           C  
ATOM   2988  HB1 ALA A 187      17.159  -9.277  -4.915  1.00 47.83           H  
ATOM   2989  HB2 ALA A 187      17.853 -10.230  -6.242  1.00 47.83           H  
ATOM   2990  HB3 ALA A 187      16.593 -10.938  -5.217  1.00 47.83           H  
ATOM   2991  O   ALA A 187      17.460 -11.896  -2.428  1.00 47.83           O  
ATOM   2992  N   PRO A 188      18.337  -9.871  -1.973  1.00 47.57           N  
ATOM   2993  CA  PRO A 188      17.984  -9.923  -0.557  1.00 47.57           C  
ATOM   2994  HA  PRO A 188      18.547 -10.716  -0.066  1.00 47.57           H  
ATOM   2995  C   PRO A 188      16.489 -10.218  -0.440  1.00 47.57           C  
ATOM   2996  CB  PRO A 188      18.387  -8.568   0.039  1.00 47.57           C  
ATOM   2997  HB2 PRO A 188      17.685  -8.228   0.800  1.00 47.57           H  
ATOM   2998  HB3 PRO A 188      19.390  -8.643   0.459  1.00 47.57           H  
ATOM   2999  O   PRO A 188      15.662  -9.479  -0.980  1.00 47.57           O  
ATOM   3000  CG  PRO A 188      18.409  -7.633  -1.170  1.00 47.57           C  
ATOM   3001  HG2 PRO A 188      17.406  -7.241  -1.338  1.00 47.57           H  
ATOM   3002  HG3 PRO A 188      19.115  -6.813  -1.038  1.00 47.57           H  
ATOM   3003  CD  PRO A 188      18.796  -8.544  -2.338  1.00 47.57           C  
ATOM   3004  HD2 PRO A 188      19.877  -8.568  -2.476  1.00 47.57           H  
ATOM   3005  HD3 PRO A 188      18.315  -8.193  -3.251  1.00 47.57           H  
ATOM   3006  N   ARG A 189      16.157 -11.347   0.195  1.00 50.01           N  
ATOM   3007  H   ARG A 189      16.901 -11.933   0.547  1.00 50.01           H  
ATOM   3008  CA  ARG A 189      14.775 -11.734   0.471  1.00 50.01           C  
ATOM   3009  HA  ARG A 189      14.203 -11.757  -0.457  1.00 50.01           H  
ATOM   3010  C   ARG A 189      14.193 -10.644   1.363  1.00 50.01           C  
ATOM   3011  CB  ARG A 189      14.713 -13.123   1.136  1.00 50.01           C  
ATOM   3012  HB2 ARG A 189      15.370 -13.139   2.006  1.00 50.01           H  
ATOM   3013  HB3 ARG A 189      13.693 -13.292   1.480  1.00 50.01           H  
ATOM   3014  O   ARG A 189      14.609 -10.500   2.511  1.00 50.01           O  
ATOM   3015  CG  ARG A 189      15.099 -14.266   0.179  1.00 50.01           C  
ATOM   3016  HG2 ARG A 189      16.123 -14.125  -0.167  1.00 50.01           H  
ATOM   3017  HG3 ARG A 189      14.431 -14.250  -0.682  1.00 50.01           H  
ATOM   3018  CD  ARG A 189      14.985 -15.630   0.879  1.00 50.01           C  
ATOM   3019  HD2 ARG A 189      15.665 -15.644   1.731  1.00 50.01           H  
ATOM   3020  HD3 ARG A 189      13.965 -15.749   1.243  1.00 50.01           H  
ATOM   3021  NE  ARG A 189      15.308 -16.747  -0.032  1.00 50.01           N  
ATOM   3022  HE  ARG A 189      15.497 -16.515  -0.997  1.00 50.01           H  
ATOM   3023  NH1 ARG A 189      15.118 -18.465   1.490  1.00 50.01           N  
ATOM   3024 HH11 ARG A 189      15.127 -19.455   1.691  1.00 50.01           H  
ATOM   3025 HH12 ARG A 189      14.862 -17.801   2.207  1.00 50.01           H  
ATOM   3026  NH2 ARG A 189      15.613 -18.926  -0.634  1.00 50.01           N  
ATOM   3027 HH21 ARG A 189      15.783 -18.648  -1.591  1.00 50.01           H  
ATOM   3028 HH22 ARG A 189      15.611 -19.909  -0.405  1.00 50.01           H  
ATOM   3029  CZ  ARG A 189      15.345 -18.035   0.278  1.00 50.01           C  
ATOM   3030  N   PHE A 190      13.294  -9.831   0.818  1.00 52.17           N  
ATOM   3031  H   PHE A 190      13.034  -9.955  -0.150  1.00 52.17           H  
ATOM   3032  CA  PHE A 190      12.521  -8.912   1.640  1.00 52.17           C  
ATOM   3033  HA  PHE A 190      13.203  -8.292   2.221  1.00 52.17           H  
ATOM   3034  C   PHE A 190      11.694  -9.760   2.601  1.00 52.17           C  
ATOM   3035  CB  PHE A 190      11.645  -8.003   0.772  1.00 52.17           C  
ATOM   3036  HB2 PHE A 190      11.028  -8.613   0.112  1.00 52.17           H  
ATOM   3037  HB3 PHE A 190      10.969  -7.446   1.420  1.00 52.17           H  
ATOM   3038  O   PHE A 190      11.089 -10.739   2.180  1.00 52.17           O  
ATOM   3039  CG  PHE A 190      12.445  -7.013  -0.049  1.00 52.17           C  
ATOM   3040  CD1 PHE A 190      12.825  -5.775   0.494  1.00 52.17           C  
ATOM   3041  HD1 PHE A 190      12.545  -5.517   1.505  1.00 52.17           H  
ATOM   3042  CD2 PHE A 190      12.843  -7.347  -1.350  1.00 52.17           C  
ATOM   3043  HD2 PHE A 190      12.569  -8.319  -1.733  1.00 52.17           H  
ATOM   3044  CE1 PHE A 190      13.560  -4.864  -0.283  1.00 52.17           C  
ATOM   3045  HE1 PHE A 190      13.857  -3.916   0.142  1.00 52.17           H  
ATOM   3046  CE2 PHE A 190      13.575  -6.435  -2.129  1.00 52.17           C  
ATOM   3047  HE2 PHE A 190      13.885  -6.683  -3.133  1.00 52.17           H  
ATOM   3048  CZ  PHE A 190      13.902  -5.179  -1.609  1.00 52.17           C  
ATOM   3049  HZ  PHE A 190      14.430  -4.467  -2.225  1.00 52.17           H  
ATOM   3050  N   LEU A 191      11.704  -9.418   3.889  1.00 49.14           N  
ATOM   3051  H   LEU A 191      12.298  -8.656   4.183  1.00 49.14           H  
ATOM   3052  CA  LEU A 191      10.898 -10.101   4.904  1.00 49.14           C  
ATOM   3053  HA  LEU A 191      11.264 -11.117   5.053  1.00 49.14           H  
ATOM   3054  C   LEU A 191       9.451 -10.159   4.393  1.00 49.14           C  
ATOM   3055  CB  LEU A 191      10.998  -9.298   6.220  1.00 49.14           C  
ATOM   3056  HB2 LEU A 191      10.365  -9.763   6.976  1.00 49.14           H  
ATOM   3057  HB3 LEU A 191      10.602  -8.298   6.042  1.00 49.14           H  
ATOM   3058  O   LEU A 191       8.912  -9.093   4.098  1.00 49.14           O  
ATOM   3059  CG  LEU A 191      12.421  -9.158   6.797  1.00 49.14           C  
ATOM   3060  HG  LEU A 191      13.093  -8.783   6.026  1.00 49.14           H  
ATOM   3061  CD1 LEU A 191      12.419  -8.146   7.940  1.00 49.14           C  
ATOM   3062 HD11 LEU A 191      11.743  -8.476   8.729  1.00 49.14           H  
ATOM   3063 HD12 LEU A 191      13.424  -8.039   8.348  1.00 49.14           H  
ATOM   3064 HD13 LEU A 191      12.081  -7.174   7.579  1.00 49.14           H  
ATOM   3065  CD2 LEU A 191      12.978 -10.471   7.338  1.00 49.14           C  
ATOM   3066 HD21 LEU A 191      12.980 -11.230   6.556  1.00 49.14           H  
ATOM   3067 HD22 LEU A 191      14.005 -10.321   7.672  1.00 49.14           H  
ATOM   3068 HD23 LEU A 191      12.379 -10.808   8.184  1.00 49.14           H  
ATOM   3069  N   GLY A 192       8.851 -11.344   4.220  1.00 46.90           N  
ATOM   3070  H   GLY A 192       9.379 -12.180   4.425  1.00 46.90           H  
ATOM   3071  CA  GLY A 192       7.473 -11.500   3.712  1.00 46.90           C  
ATOM   3072  HA2 GLY A 192       7.416 -11.108   2.696  1.00 46.90           H  
ATOM   3073  HA3 GLY A 192       7.206 -12.556   3.677  1.00 46.90           H  
ATOM   3074  C   GLY A 192       6.455 -10.759   4.589  1.00 46.90           C  
ATOM   3075  O   GLY A 192       6.793 -10.399   5.712  1.00 46.90           O  
ATOM   3076  N   PHE A 193       5.227 -10.497   4.122  1.00 48.02           N  
ATOM   3077  H   PHE A 193       4.960 -10.844   3.213  1.00 48.02           H  
ATOM   3078  CA  PHE A 193       4.250  -9.676   4.867  1.00 48.02           C  
ATOM   3079  HA  PHE A 193       4.631  -8.655   4.910  1.00 48.02           H  
ATOM   3080  C   PHE A 193       4.056 -10.106   6.330  1.00 48.02           C  
ATOM   3081  CB  PHE A 193       2.915  -9.619   4.117  1.00 48.02           C  
ATOM   3082  HB2 PHE A 193       2.619 -10.610   3.775  1.00 48.02           H  
ATOM   3083  HB3 PHE A 193       3.060  -9.030   3.211  1.00 48.02           H  
ATOM   3084  O   PHE A 193       4.168  -9.264   7.208  1.00 48.02           O  
ATOM   3085  CG  PHE A 193       1.777  -9.003   4.911  1.00 48.02           C  
ATOM   3086  CD1 PHE A 193       0.871  -9.790   5.651  1.00 48.02           C  
ATOM   3087  HD1 PHE A 193       0.968 -10.866   5.665  1.00 48.02           H  
ATOM   3088  CD2 PHE A 193       1.627  -7.610   4.897  1.00 48.02           C  
ATOM   3089  HD2 PHE A 193       2.357  -6.989   4.398  1.00 48.02           H  
ATOM   3090  CE1 PHE A 193      -0.188  -9.177   6.349  1.00 48.02           C  
ATOM   3091  HE1 PHE A 193      -0.890  -9.780   6.905  1.00 48.02           H  
ATOM   3092  CE2 PHE A 193       0.537  -7.006   5.532  1.00 48.02           C  
ATOM   3093  HE2 PHE A 193       0.409  -5.937   5.445  1.00 48.02           H  
ATOM   3094  CZ  PHE A 193      -0.370  -7.785   6.271  1.00 48.02           C  
ATOM   3095  HZ  PHE A 193      -1.205  -7.319   6.772  1.00 48.02           H  
ATOM   3096  N   GLY A 194       3.890 -11.395   6.630  1.00 47.04           N  
ATOM   3097  H   GLY A 194       3.649 -12.024   5.878  1.00 47.04           H  
ATOM   3098  CA  GLY A 194       3.812 -11.882   8.015  1.00 47.04           C  
ATOM   3099  HA2 GLY A 194       2.990 -11.373   8.520  1.00 47.04           H  
ATOM   3100  HA3 GLY A 194       3.592 -12.949   8.000  1.00 47.04           H  
ATOM   3101  C   GLY A 194       5.090 -11.667   8.837  1.00 47.04           C  
ATOM   3102  O   GLY A 194       5.023 -11.424  10.041  1.00 47.04           O  
ATOM   3103  N   GLN A 195       6.265 -11.706   8.206  1.00 44.06           N  
ATOM   3104  H   GLN A 195       6.265 -11.783   7.199  1.00 44.06           H  
ATOM   3105  CA  GLN A 195       7.526 -11.405   8.879  1.00 44.06           C  
ATOM   3106  HA  GLN A 195       7.491 -11.853   9.871  1.00 44.06           H  
ATOM   3107  C   GLN A 195       7.687  -9.896   9.070  1.00 44.06           C  
ATOM   3108  CB  GLN A 195       8.681 -12.053   8.109  1.00 44.06           C  
ATOM   3109  HB2 GLN A 195       8.342 -13.015   7.727  1.00 44.06           H  
ATOM   3110  HB3 GLN A 195       8.951 -11.434   7.254  1.00 44.06           H  
ATOM   3111  O   GLN A 195       8.085  -9.494  10.151  1.00 44.06           O  
ATOM   3112  CG  GLN A 195       9.904 -12.321   8.998  1.00 44.06           C  
ATOM   3113  HG2 GLN A 195      10.330 -11.377   9.337  1.00 44.06           H  
ATOM   3114  HG3 GLN A 195       9.590 -12.893   9.871  1.00 44.06           H  
ATOM   3115  CD  GLN A 195      10.971 -13.116   8.249  1.00 44.06           C  
ATOM   3116  NE2 GLN A 195      11.764 -13.917   8.926  1.00 44.06           N  
ATOM   3117 HE21 GLN A 195      11.689 -14.007   9.929  1.00 44.06           H  
ATOM   3118 HE22 GLN A 195      12.446 -14.421   8.377  1.00 44.06           H  
ATOM   3119  OE1 GLN A 195      11.117 -13.031   7.041  1.00 44.06           O  
ATOM   3120  N   ALA A 196       7.273  -9.083   8.094  1.00 49.46           N  
ATOM   3121  H   ALA A 196       6.923  -9.506   7.246  1.00 49.46           H  
ATOM   3122  CA  ALA A 196       7.170  -7.635   8.200  1.00 49.46           C  
ATOM   3123  HA  ALA A 196       8.151  -7.241   8.464  1.00 49.46           H  
ATOM   3124  C   ALA A 196       6.197  -7.250   9.323  1.00 49.46           C  
ATOM   3125  CB  ALA A 196       6.788  -7.056   6.831  1.00 49.46           C  
ATOM   3126  HB1 ALA A 196       6.873  -5.970   6.852  1.00 49.46           H  
ATOM   3127  HB2 ALA A 196       7.464  -7.443   6.068  1.00 49.46           H  
ATOM   3128  HB3 ALA A 196       5.763  -7.324   6.575  1.00 49.46           H  
ATOM   3129  O   ALA A 196       6.603  -6.535  10.222  1.00 49.46           O  
ATOM   3130  N   TYR A 197       4.992  -7.819   9.377  1.00 48.63           N  
ATOM   3131  H   TYR A 197       4.700  -8.392   8.598  1.00 48.63           H  
ATOM   3132  CA  TYR A 197       4.029  -7.620  10.463  1.00 48.63           C  
ATOM   3133  HA  TYR A 197       3.744  -6.568  10.494  1.00 48.63           H  
ATOM   3134  C   TYR A 197       4.626  -7.983  11.832  1.00 48.63           C  
ATOM   3135  CB  TYR A 197       2.774  -8.459  10.175  1.00 48.63           C  
ATOM   3136  HB2 TYR A 197       3.022  -9.519  10.224  1.00 48.63           H  
ATOM   3137  HB3 TYR A 197       2.435  -8.250   9.160  1.00 48.63           H  
ATOM   3138  O   TYR A 197       4.435  -7.264  12.807  1.00 48.63           O  
ATOM   3139  CG  TYR A 197       1.625  -8.171  11.120  1.00 48.63           C  
ATOM   3140  CD1 TYR A 197       1.428  -8.949  12.279  1.00 48.63           C  
ATOM   3141  HD1 TYR A 197       2.095  -9.769  12.498  1.00 48.63           H  
ATOM   3142  CD2 TYR A 197       0.763  -7.093  10.846  1.00 48.63           C  
ATOM   3143  HD2 TYR A 197       0.915  -6.487   9.965  1.00 48.63           H  
ATOM   3144  CE1 TYR A 197       0.372  -8.643  13.162  1.00 48.63           C  
ATOM   3145  HE1 TYR A 197       0.221  -9.230  14.057  1.00 48.63           H  
ATOM   3146  CE2 TYR A 197      -0.292  -6.786  11.722  1.00 48.63           C  
ATOM   3147  HE2 TYR A 197      -0.957  -5.960  11.518  1.00 48.63           H  
ATOM   3148  OH  TYR A 197      -1.502  -7.241  13.729  1.00 48.63           O  
ATOM   3149  HH  TYR A 197      -1.572  -7.841  14.475  1.00 48.63           H  
ATOM   3150  CZ  TYR A 197      -0.487  -7.556  12.884  1.00 48.63           C  
ATOM   3151  N   ARG A 198       5.410  -9.071  11.910  1.00 44.56           N  
ATOM   3152  H   ARG A 198       5.502  -9.641  11.082  1.00 44.56           H  
ATOM   3153  CA  ARG A 198       6.107  -9.474  13.146  1.00 44.56           C  
ATOM   3154  HA  ARG A 198       5.429  -9.330  13.987  1.00 44.56           H  
ATOM   3155  C   ARG A 198       7.325  -8.608  13.490  1.00 44.56           C  
ATOM   3156  CB  ARG A 198       6.511 -10.954  13.075  1.00 44.56           C  
ATOM   3157  HB2 ARG A 198       7.005 -11.148  12.123  1.00 44.56           H  
ATOM   3158  HB3 ARG A 198       7.226 -11.157  13.873  1.00 44.56           H  
ATOM   3159  O   ARG A 198       7.641  -8.486  14.667  1.00 44.56           O  
ATOM   3160  CG  ARG A 198       5.321 -11.908  13.254  1.00 44.56           C  
ATOM   3161  HG2 ARG A 198       4.871 -11.743  14.232  1.00 44.56           H  
ATOM   3162  HG3 ARG A 198       4.567 -11.717  12.490  1.00 44.56           H  
ATOM   3163  CD  ARG A 198       5.812 -13.358  13.155  1.00 44.56           C  
ATOM   3164  HD2 ARG A 198       6.514 -13.541  13.968  1.00 44.56           H  
ATOM   3165  HD3 ARG A 198       6.329 -13.481  12.204  1.00 44.56           H  
ATOM   3166  NE  ARG A 198       4.700 -14.326  13.223  1.00 44.56           N  
ATOM   3167  HE  ARG A 198       3.769 -13.945  13.139  1.00 44.56           H  
ATOM   3168  NH1 ARG A 198       5.963 -16.241  13.383  1.00 44.56           N  
ATOM   3169 HH11 ARG A 198       6.802 -15.679  13.374  1.00 44.56           H  
ATOM   3170 HH12 ARG A 198       6.015 -17.249  13.403  1.00 44.56           H  
ATOM   3171  NH2 ARG A 198       3.742 -16.394  13.274  1.00 44.56           N  
ATOM   3172 HH21 ARG A 198       3.819 -17.401  13.291  1.00 44.56           H  
ATOM   3173 HH22 ARG A 198       2.827 -15.980  13.167  1.00 44.56           H  
ATOM   3174  CZ  ARG A 198       4.806 -15.643  13.296  1.00 44.56           C  
ATOM   3175  N   THR A 199       8.042  -8.057  12.509  1.00 45.70           N  
ATOM   3176  H   THR A 199       7.789  -8.273  11.556  1.00 45.70           H  
ATOM   3177  CA  THR A 199       9.241  -7.225  12.735  1.00 45.70           C  
ATOM   3178  HA  THR A 199       9.674  -7.486  13.701  1.00 45.70           H  
ATOM   3179  C   THR A 199       8.936  -5.732  12.817  1.00 45.70           C  
ATOM   3180  CB  THR A 199      10.330  -7.458  11.674  1.00 45.70           C  
ATOM   3181  HB  THR A 199      11.126  -6.731  11.835  1.00 45.70           H  
ATOM   3182  O   THR A 199       9.770  -4.967  13.298  1.00 45.70           O  
ATOM   3183  CG2 THR A 199      10.955  -8.850  11.785  1.00 45.70           C  
ATOM   3184 HG21 THR A 199      11.368  -8.986  12.785  1.00 45.70           H  
ATOM   3185 HG22 THR A 199      11.756  -8.952  11.053  1.00 45.70           H  
ATOM   3186 HG23 THR A 199      10.201  -9.615  11.604  1.00 45.70           H  
ATOM   3187  OG1 THR A 199       9.830  -7.290  10.367  1.00 45.70           O  
ATOM   3188  HG1 THR A 199       9.188  -6.576  10.388  1.00 45.70           H  
ATOM   3189  N   LEU A 200       7.769  -5.295  12.348  1.00 50.82           N  
ATOM   3190  H   LEU A 200       7.117  -5.962  11.959  1.00 50.82           H  
ATOM   3191  CA  LEU A 200       7.370  -3.897  12.302  1.00 50.82           C  
ATOM   3192  HA  LEU A 200       8.265  -3.276  12.306  1.00 50.82           H  
ATOM   3193  C   LEU A 200       6.575  -3.554  13.560  1.00 50.82           C  
ATOM   3194  CB  LEU A 200       6.622  -3.587  10.994  1.00 50.82           C  
ATOM   3195  HB2 LEU A 200       5.777  -4.268  10.895  1.00 50.82           H  
ATOM   3196  HB3 LEU A 200       6.208  -2.580  11.052  1.00 50.82           H  
ATOM   3197  O   LEU A 200       5.431  -3.952  13.749  1.00 50.82           O  
ATOM   3198  CG  LEU A 200       7.531  -3.670   9.749  1.00 50.82           C  
ATOM   3199  HG  LEU A 200       8.093  -4.603   9.752  1.00 50.82           H  
ATOM   3200  CD1 LEU A 200       6.675  -3.676   8.485  1.00 50.82           C  
ATOM   3201 HD11 LEU A 200       6.029  -4.554   8.476  1.00 50.82           H  
ATOM   3202 HD12 LEU A 200       7.305  -3.653   7.597  1.00 50.82           H  
ATOM   3203 HD13 LEU A 200       6.029  -2.798   8.490  1.00 50.82           H  
ATOM   3204  CD2 LEU A 200       8.565  -2.541   9.742  1.00 50.82           C  
ATOM   3205 HD21 LEU A 200       8.119  -1.620  10.116  1.00 50.82           H  
ATOM   3206 HD22 LEU A 200       9.406  -2.809  10.382  1.00 50.82           H  
ATOM   3207 HD23 LEU A 200       8.927  -2.370   8.728  1.00 50.82           H  
ATOM   3208  N   ARG A 201       7.241  -2.782  14.420  1.00 54.51           N  
ATOM   3209  H   ARG A 201       8.212  -2.639  14.183  1.00 54.51           H  
ATOM   3210  CA  ARG A 201       6.734  -2.042  15.589  1.00 54.51           C  
ATOM   3211  HA  ARG A 201       7.584  -1.522  16.031  1.00 54.51           H  
ATOM   3212  C   ARG A 201       6.158  -2.824  16.763  1.00 54.51           C  
ATOM   3213  CB  ARG A 201       5.742  -0.961  15.143  1.00 54.51           C  
ATOM   3214  HB2 ARG A 201       5.438  -0.389  16.019  1.00 54.51           H  
ATOM   3215  HB3 ARG A 201       4.853  -1.427  14.719  1.00 54.51           H  
ATOM   3216  O   ARG A 201       6.166  -2.272  17.857  1.00 54.51           O  
ATOM   3217  CG  ARG A 201       6.361  -0.008  14.117  1.00 54.51           C  
ATOM   3218  HG2 ARG A 201       7.324   0.353  14.478  1.00 54.51           H  
ATOM   3219  HG3 ARG A 201       6.498  -0.522  13.166  1.00 54.51           H  
ATOM   3220  CD  ARG A 201       5.428   1.179  13.915  1.00 54.51           C  
ATOM   3221  HD2 ARG A 201       4.445   0.812  13.623  1.00 54.51           H  
ATOM   3222  HD3 ARG A 201       5.337   1.711  14.862  1.00 54.51           H  
ATOM   3223  NE  ARG A 201       5.940   2.067  12.863  1.00 54.51           N  
ATOM   3224  HE  ARG A 201       6.297   1.620  12.031  1.00 54.51           H  
ATOM   3225  NH1 ARG A 201       5.023   4.025  13.659  1.00 54.51           N  
ATOM   3226 HH11 ARG A 201       4.827   5.008  13.541  1.00 54.51           H  
ATOM   3227 HH12 ARG A 201       4.514   3.496  14.353  1.00 54.51           H  
ATOM   3228  NH2 ARG A 201       6.265   4.022  11.795  1.00 54.51           N  
ATOM   3229 HH21 ARG A 201       6.625   3.456  11.040  1.00 54.51           H  
ATOM   3230 HH22 ARG A 201       6.018   4.990  11.646  1.00 54.51           H  
ATOM   3231  CZ  ARG A 201       5.747   3.368  12.791  1.00 54.51           C  
ATOM   3232  N   VAL A 202       5.725  -4.069  16.604  1.00 56.16           N  
ATOM   3233  H   VAL A 202       5.653  -4.442  15.669  1.00 56.16           H  
ATOM   3234  CA  VAL A 202       5.204  -4.838  17.739  1.00 56.16           C  
ATOM   3235  HA  VAL A 202       4.779  -4.146  18.465  1.00 56.16           H  
ATOM   3236  C   VAL A 202       6.372  -5.552  18.413  1.00 56.16           C  
ATOM   3237  CB  VAL A 202       4.052  -5.766  17.318  1.00 56.16           C  
ATOM   3238  HB  VAL A 202       4.440  -6.607  16.743  1.00 56.16           H  
ATOM   3239  O   VAL A 202       6.881  -6.563  17.928  1.00 56.16           O  
ATOM   3240  CG1 VAL A 202       3.305  -6.289  18.543  1.00 56.16           C  
ATOM   3241 HG11 VAL A 202       2.551  -7.008  18.222  1.00 56.16           H  
ATOM   3242 HG12 VAL A 202       4.002  -6.784  19.219  1.00 56.16           H  
ATOM   3243 HG13 VAL A 202       2.800  -5.466  19.049  1.00 56.16           H  
ATOM   3244  CG2 VAL A 202       3.006  -5.023  16.476  1.00 56.16           C  
ATOM   3245 HG21 VAL A 202       3.427  -4.741  15.512  1.00 56.16           H  
ATOM   3246 HG22 VAL A 202       2.663  -4.128  16.996  1.00 56.16           H  
ATOM   3247 HG23 VAL A 202       2.152  -5.672  16.281  1.00 56.16           H  
ATOM   3248  N   SER A 203       6.859  -4.997  19.523  1.00 62.15           N  
ATOM   3249  H   SER A 203       6.400  -4.176  19.891  1.00 62.15           H  
ATOM   3250  CA  SER A 203       7.913  -5.646  20.305  1.00 62.15           C  
ATOM   3251  HA  SER A 203       8.778  -5.776  19.655  1.00 62.15           H  
ATOM   3252  C   SER A 203       7.451  -7.038  20.771  1.00 62.15           C  
ATOM   3253  CB  SER A 203       8.322  -4.744  21.475  1.00 62.15           C  
ATOM   3254  HB2 SER A 203       9.200  -5.169  21.962  1.00 62.15           H  
ATOM   3255  HB3 SER A 203       8.577  -3.753  21.101  1.00 62.15           H  
ATOM   3256  O   SER A 203       6.255  -7.303  20.898  1.00 62.15           O  
ATOM   3257  OG  SER A 203       7.280  -4.639  22.418  1.00 62.15           O  
ATOM   3258  HG  SER A 203       6.630  -4.016  22.084  1.00 62.15           H  
ATOM   3259  N   ARG A 204       8.374  -7.960  21.091  1.00 68.04           N  
ATOM   3260  H   ARG A 204       9.344  -7.754  20.900  1.00 68.04           H  
ATOM   3261  CA  ARG A 204       7.995  -9.266  21.683  1.00 68.04           C  
ATOM   3262  HA  ARG A 204       7.373  -9.794  20.960  1.00 68.04           H  
ATOM   3263  C   ARG A 204       7.121  -9.095  22.939  1.00 68.04           C  
ATOM   3264  CB  ARG A 204       9.257 -10.100  21.967  1.00 68.04           C  
ATOM   3265  HB2 ARG A 204       9.839 -10.172  21.048  1.00 68.04           H  
ATOM   3266  HB3 ARG A 204       9.861  -9.591  22.719  1.00 68.04           H  
ATOM   3267  O   ARG A 204       6.278  -9.945  23.213  1.00 68.04           O  
ATOM   3268  CG  ARG A 204       8.937 -11.525  22.456  1.00 68.04           C  
ATOM   3269  HG2 ARG A 204       8.402 -11.476  23.404  1.00 68.04           H  
ATOM   3270  HG3 ARG A 204       8.309 -12.028  21.721  1.00 68.04           H  
ATOM   3271  CD  ARG A 204      10.220 -12.339  22.668  1.00 68.04           C  
ATOM   3272  HD2 ARG A 204      10.732 -12.438  21.711  1.00 68.04           H  
ATOM   3273  HD3 ARG A 204      10.864 -11.800  23.363  1.00 68.04           H  
ATOM   3274  NE  ARG A 204       9.926 -13.678  23.213  1.00 68.04           N  
ATOM   3275  HE  ARG A 204       8.953 -13.896  23.374  1.00 68.04           H  
ATOM   3276  NH1 ARG A 204      12.090 -14.438  23.366  1.00 68.04           N  
ATOM   3277 HH11 ARG A 204      12.413 -13.568  22.970  1.00 68.04           H  
ATOM   3278 HH12 ARG A 204      12.737 -15.186  23.570  1.00 68.04           H  
ATOM   3279  NH2 ARG A 204      10.414 -15.761  24.007  1.00 68.04           N  
ATOM   3280 HH21 ARG A 204      11.086 -16.474  24.250  1.00 68.04           H  
ATOM   3281 HH22 ARG A 204       9.436 -15.931  24.192  1.00 68.04           H  
ATOM   3282  CZ  ARG A 204      10.807 -14.616  23.526  1.00 68.04           C  
ATOM   3283  N   ARG A 205       7.309  -7.985  23.666  1.00 70.01           N  
ATOM   3284  H   ARG A 205       7.973  -7.314  23.307  1.00 70.01           H  
ATOM   3285  CA  ARG A 205       6.441  -7.540  24.764  1.00 70.01           C  
ATOM   3286  HA  ARG A 205       6.333  -8.343  25.494  1.00 70.01           H  
ATOM   3287  C   ARG A 205       5.025  -7.244  24.270  1.00 70.01           C  
ATOM   3288  CB  ARG A 205       7.077  -6.323  25.462  1.00 70.01           C  
ATOM   3289  HB2 ARG A 205       7.441  -5.618  24.715  1.00 70.01           H  
ATOM   3290  HB3 ARG A 205       7.934  -6.665  26.042  1.00 70.01           H  
ATOM   3291  O   ARG A 205       4.090  -7.825  24.804  1.00 70.01           O  
ATOM   3292  CG  ARG A 205       6.102  -5.572  26.385  1.00 70.01           C  
ATOM   3293  HG2 ARG A 205       5.681  -6.259  27.120  1.00 70.01           H  
ATOM   3294  HG3 ARG A 205       5.283  -5.152  25.801  1.00 70.01           H  
ATOM   3295  CD  ARG A 205       6.808  -4.409  27.085  1.00 70.01           C  
ATOM   3296  HD2 ARG A 205       7.671  -4.792  27.630  1.00 70.01           H  
ATOM   3297  HD3 ARG A 205       7.152  -3.707  26.325  1.00 70.01           H  
ATOM   3298  NE  ARG A 205       5.907  -3.705  28.018  1.00 70.01           N  
ATOM   3299  HE  ARG A 205       4.916  -3.885  27.955  1.00 70.01           H  
ATOM   3300  NH1 ARG A 205       7.478  -2.296  28.911  1.00 70.01           N  
ATOM   3301 HH11 ARG A 205       7.682  -1.516  29.520  1.00 70.01           H  
ATOM   3302 HH12 ARG A 205       8.169  -2.691  28.290  1.00 70.01           H  
ATOM   3303  NH2 ARG A 205       5.390  -2.161  29.631  1.00 70.01           N  
ATOM   3304 HH21 ARG A 205       4.403  -2.374  29.659  1.00 70.01           H  
ATOM   3305 HH22 ARG A 205       5.602  -1.351  30.195  1.00 70.01           H  
ATOM   3306  CZ  ARG A 205       6.250  -2.733  28.844  1.00 70.01           C  
ATOM   3307  N   ASP A 206       4.871  -6.407  23.250  1.00 72.01           N  
ATOM   3308  H   ASP A 206       5.685  -5.962  22.852  1.00 72.01           H  
ATOM   3309  CA  ASP A 206       3.557  -6.042  22.707  1.00 72.01           C  
ATOM   3310  HA  ASP A 206       2.945  -5.624  23.506  1.00 72.01           H  
ATOM   3311  C   ASP A 206       2.813  -7.261  22.141  1.00 72.01           C  
ATOM   3312  CB  ASP A 206       3.704  -4.968  21.624  1.00 72.01           C  
ATOM   3313  HB2 ASP A 206       4.339  -5.366  20.833  1.00 72.01           H  
ATOM   3314  HB3 ASP A 206       2.718  -4.743  21.217  1.00 72.01           H  
ATOM   3315  O   ASP A 206       1.612  -7.388  22.341  1.00 72.01           O  
ATOM   3316  CG  ASP A 206       4.331  -3.670  22.112  1.00 72.01           C  
ATOM   3317  OD1 ASP A 206       3.950  -3.175  23.189  1.00 72.01           O  
ATOM   3318  OD2 ASP A 206       5.273  -3.197  21.432  1.00 72.01           O  
ATOM   3319  N   LEU A 207       3.513  -8.224  21.526  1.00 70.64           N  
ATOM   3320  H   LEU A 207       4.487  -8.045  21.332  1.00 70.64           H  
ATOM   3321  CA  LEU A 207       2.897  -9.489  21.096  1.00 70.64           C  
ATOM   3322  HA  LEU A 207       2.049  -9.264  20.449  1.00 70.64           H  
ATOM   3323  C   LEU A 207       2.337 -10.292  22.278  1.00 70.64           C  
ATOM   3324  CB  LEU A 207       3.922 -10.353  20.336  1.00 70.64           C  
ATOM   3325  HB2 LEU A 207       3.515 -11.359  20.237  1.00 70.64           H  
ATOM   3326  HB3 LEU A 207       4.828 -10.422  20.938  1.00 70.64           H  
ATOM   3327  O   LEU A 207       1.264 -10.885  22.173  1.00 70.64           O  
ATOM   3328  CG  LEU A 207       4.293  -9.855  18.930  1.00 70.64           C  
ATOM   3329  HG  LEU A 207       4.673  -8.835  18.990  1.00 70.64           H  
ATOM   3330  CD1 LEU A 207       5.405 -10.736  18.357  1.00 70.64           C  
ATOM   3331 HD11 LEU A 207       6.278 -10.690  19.007  1.00 70.64           H  
ATOM   3332 HD12 LEU A 207       5.690 -10.355  17.376  1.00 70.64           H  
ATOM   3333 HD13 LEU A 207       5.062 -11.767  18.265  1.00 70.64           H  
ATOM   3334  CD2 LEU A 207       3.109  -9.915  17.961  1.00 70.64           C  
ATOM   3335 HD21 LEU A 207       2.742 -10.937  17.868  1.00 70.64           H  
ATOM   3336 HD22 LEU A 207       3.422  -9.548  16.983  1.00 70.64           H  
ATOM   3337 HD23 LEU A 207       2.296  -9.278  18.309  1.00 70.64           H  
ATOM   3338  N   CYS A 208       3.056 -10.316  23.403  1.00 76.52           N  
ATOM   3339  H   CYS A 208       3.905  -9.770  23.439  1.00 76.52           H  
ATOM   3340  CA  CYS A 208       2.587 -10.956  24.629  1.00 76.52           C  
ATOM   3341  HA  CYS A 208       2.296 -11.982  24.408  1.00 76.52           H  
ATOM   3342  C   CYS A 208       1.349 -10.239  25.192  1.00 76.52           C  
ATOM   3343  CB  CYS A 208       3.739 -10.972  25.641  1.00 76.52           C  
ATOM   3344  HB2 CYS A 208       4.650 -11.339  25.168  1.00 76.52           H  
ATOM   3345  HB3 CYS A 208       3.910  -9.964  26.019  1.00 76.52           H  
ATOM   3346  O   CYS A 208       0.370 -10.892  25.558  1.00 76.52           O  
ATOM   3347  SG  CYS A 208       3.293 -12.057  27.020  1.00 76.52           S  
ATOM   3348  HG  CYS A 208       4.151 -11.575  27.922  1.00 76.52           H  
ATOM   3349  N   LEU A 209       1.358  -8.902  25.195  1.00 80.06           N  
ATOM   3350  H   LEU A 209       2.192  -8.428  24.877  1.00 80.06           H  
ATOM   3351  CA  LEU A 209       0.229  -8.080  25.635  1.00 80.06           C  
ATOM   3352  HA  LEU A 209      -0.072  -8.394  26.634  1.00 80.06           H  
ATOM   3353  C   LEU A 209      -0.997  -8.271  24.734  1.00 80.06           C  
ATOM   3354  CB  LEU A 209       0.652  -6.602  25.683  1.00 80.06           C  
ATOM   3355  HB2 LEU A 209       1.070  -6.334  24.712  1.00 80.06           H  
ATOM   3356  HB3 LEU A 209      -0.236  -5.990  25.841  1.00 80.06           H  
ATOM   3357  O   LEU A 209      -2.074  -8.557  25.241  1.00 80.06           O  
ATOM   3358  CG  LEU A 209       1.678  -6.245  26.773  1.00 80.06           C  
ATOM   3359  HG  LEU A 209       2.554  -6.888  26.686  1.00 80.06           H  
ATOM   3360  CD1 LEU A 209       2.127  -4.794  26.601  1.00 80.06           C  
ATOM   3361 HD11 LEU A 209       1.261  -4.134  26.643  1.00 80.06           H  
ATOM   3362 HD12 LEU A 209       2.814  -4.513  27.399  1.00 80.06           H  
ATOM   3363 HD13 LEU A 209       2.622  -4.659  25.639  1.00 80.06           H  
ATOM   3364  CD2 LEU A 209       1.103  -6.397  28.180  1.00 80.06           C  
ATOM   3365 HD21 LEU A 209       0.822  -7.434  28.368  1.00 80.06           H  
ATOM   3366 HD22 LEU A 209       0.225  -5.762  28.292  1.00 80.06           H  
ATOM   3367 HD23 LEU A 209       1.844  -6.102  28.923  1.00 80.06           H  
ATOM   3368  N   LEU A 210      -0.841  -8.221  23.409  1.00 78.13           N  
ATOM   3369  H   LEU A 210       0.063  -7.948  23.049  1.00 78.13           H  
ATOM   3370  CA  LEU A 210      -1.925  -8.459  22.448  1.00 78.13           C  
ATOM   3371  HA  LEU A 210      -2.740  -7.764  22.651  1.00 78.13           H  
ATOM   3372  C   LEU A 210      -2.511  -9.868  22.577  1.00 78.13           C  
ATOM   3373  CB  LEU A 210      -1.405  -8.240  21.017  1.00 78.13           C  
ATOM   3374  HB2 LEU A 210      -2.138  -8.640  20.316  1.00 78.13           H  
ATOM   3375  HB3 LEU A 210      -0.485  -8.811  20.892  1.00 78.13           H  
ATOM   3376  O   LEU A 210      -3.729 -10.040  22.528  1.00 78.13           O  
ATOM   3377  CG  LEU A 210      -1.141  -6.771  20.640  1.00 78.13           C  
ATOM   3378  HG  LEU A 210      -0.470  -6.313  21.366  1.00 78.13           H  
ATOM   3379  CD1 LEU A 210      -0.473  -6.727  19.266  1.00 78.13           C  
ATOM   3380 HD11 LEU A 210      -0.248  -5.692  19.006  1.00 78.13           H  
ATOM   3381 HD12 LEU A 210      -1.134  -7.150  18.510  1.00 78.13           H  
ATOM   3382 HD13 LEU A 210       0.460  -7.289  19.298  1.00 78.13           H  
ATOM   3383  CD2 LEU A 210      -2.428  -5.947  20.579  1.00 78.13           C  
ATOM   3384 HD21 LEU A 210      -2.879  -5.872  21.568  1.00 78.13           H  
ATOM   3385 HD22 LEU A 210      -2.197  -4.936  20.242  1.00 78.13           H  
ATOM   3386 HD23 LEU A 210      -3.138  -6.398  19.886  1.00 78.13           H  
ATOM   3387  N   ARG A 211      -1.662 -10.882  22.794  1.00 80.75           N  
ATOM   3388  H   ARG A 211      -0.671 -10.685  22.786  1.00 80.75           H  
ATOM   3389  CA  ARG A 211      -2.123 -12.248  23.074  1.00 80.75           C  
ATOM   3390  HA  ARG A 211      -2.808 -12.551  22.283  1.00 80.75           H  
ATOM   3391  C   ARG A 211      -2.920 -12.310  24.375  1.00 80.75           C  
ATOM   3392  CB  ARG A 211      -0.923 -13.204  23.097  1.00 80.75           C  
ATOM   3393  HB2 ARG A 211      -0.372 -13.097  22.163  1.00 80.75           H  
ATOM   3394  HB3 ARG A 211      -0.261 -12.947  23.924  1.00 80.75           H  
ATOM   3395  O   ARG A 211      -3.950 -12.974  24.416  1.00 80.75           O  
ATOM   3396  CG  ARG A 211      -1.382 -14.661  23.239  1.00 80.75           C  
ATOM   3397  HG2 ARG A 211      -2.077 -14.897  22.434  1.00 80.75           H  
ATOM   3398  HG3 ARG A 211      -1.885 -14.804  24.195  1.00 80.75           H  
ATOM   3399  CD  ARG A 211      -0.183 -15.608  23.168  1.00 80.75           C  
ATOM   3400  HD2 ARG A 211       0.472 -15.406  24.015  1.00 80.75           H  
ATOM   3401  HD3 ARG A 211       0.358 -15.417  22.241  1.00 80.75           H  
ATOM   3402  NE  ARG A 211      -0.623 -17.013  23.201  1.00 80.75           N  
ATOM   3403  HE  ARG A 211      -1.614 -17.170  23.324  1.00 80.75           H  
ATOM   3404  NH1 ARG A 211       1.432 -17.986  22.897  1.00 80.75           N  
ATOM   3405 HH11 ARG A 211       1.996 -18.822  22.838  1.00 80.75           H  
ATOM   3406 HH12 ARG A 211       1.846 -17.065  22.903  1.00 80.75           H  
ATOM   3407  NH2 ARG A 211      -0.375 -19.276  23.123  1.00 80.75           N  
ATOM   3408 HH21 ARG A 211      -1.367 -19.394  23.272  1.00 80.75           H  
ATOM   3409 HH22 ARG A 211       0.205 -20.100  23.056  1.00 80.75           H  
ATOM   3410  CZ  ARG A 211       0.142 -18.082  23.073  1.00 80.75           C  
ATOM   3411  N   SER A 212      -2.468 -11.600  25.404  1.00 84.31           N  
ATOM   3412  H   SER A 212      -1.614 -11.075  25.287  1.00 84.31           H  
ATOM   3413  CA  SER A 212      -3.167 -11.516  26.689  1.00 84.31           C  
ATOM   3414  HA  SER A 212      -3.361 -12.526  27.049  1.00 84.31           H  
ATOM   3415  C   SER A 212      -4.520 -10.822  26.532  1.00 84.31           C  
ATOM   3416  CB  SER A 212      -2.300 -10.816  27.739  1.00 84.31           C  
ATOM   3417  HB2 SER A 212      -2.142  -9.771  27.471  1.00 84.31           H  
ATOM   3418  HB3 SER A 212      -2.805 -10.856  28.704  1.00 84.31           H  
ATOM   3419  O   SER A 212      -5.520 -11.368  26.974  1.00 84.31           O  
ATOM   3420  OG  SER A 212      -1.053 -11.478  27.836  1.00 84.31           O  
ATOM   3421  HG  SER A 212      -0.520 -11.256  27.069  1.00 84.31           H  
ATOM   3422  N   ILE A 213      -4.589  -9.702  25.804  1.00 81.94           N  
ATOM   3423  H   ILE A 213      -3.724  -9.295  25.479  1.00 81.94           H  
ATOM   3424  CA  ILE A 213      -5.842  -9.000  25.480  1.00 81.94           C  
ATOM   3425  HA  ILE A 213      -6.331  -8.709  26.410  1.00 81.94           H  
ATOM   3426  C   ILE A 213      -6.812  -9.924  24.733  1.00 81.94           C  
ATOM   3427  CB  ILE A 213      -5.543  -7.720  24.662  1.00 81.94           C  
ATOM   3428  HB  ILE A 213      -4.903  -7.986  23.821  1.00 81.94           H  
ATOM   3429  O   ILE A 213      -7.986  -9.999  25.090  1.00 81.94           O  
ATOM   3430  CG1 ILE A 213      -4.814  -6.669  25.525  1.00 81.94           C  
ATOM   3431 HG12 ILE A 213      -4.033  -7.155  26.111  1.00 81.94           H  
ATOM   3432 HG13 ILE A 213      -5.521  -6.224  26.225  1.00 81.94           H  
ATOM   3433  CG2 ILE A 213      -6.841  -7.110  24.105  1.00 81.94           C  
ATOM   3434 HG21 ILE A 213      -7.286  -7.776  23.365  1.00 81.94           H  
ATOM   3435 HG22 ILE A 213      -7.553  -6.945  24.914  1.00 81.94           H  
ATOM   3436 HG23 ILE A 213      -6.639  -6.157  23.617  1.00 81.94           H  
ATOM   3437  CD1 ILE A 213      -4.144  -5.552  24.714  1.00 81.94           C  
ATOM   3438 HD11 ILE A 213      -4.884  -4.963  24.171  1.00 81.94           H  
ATOM   3439 HD12 ILE A 213      -3.431  -5.981  24.010  1.00 81.94           H  
ATOM   3440 HD13 ILE A 213      -3.608  -4.887  25.390  1.00 81.94           H  
ATOM   3441  N   SER A 214      -6.332 -10.650  23.719  1.00 82.68           N  
ATOM   3442  H   SER A 214      -5.366 -10.520  23.455  1.00 82.68           H  
ATOM   3443  CA  SER A 214      -7.153 -11.596  22.952  1.00 82.68           C  
ATOM   3444  HA  SER A 214      -8.010 -11.064  22.539  1.00 82.68           H  
ATOM   3445  C   SER A 214      -7.695 -12.728  23.831  1.00 82.68           C  
ATOM   3446  CB  SER A 214      -6.336 -12.154  21.785  1.00 82.68           C  
ATOM   3447  HB2 SER A 214      -5.962 -11.326  21.183  1.00 82.68           H  
ATOM   3448  HB3 SER A 214      -5.490 -12.729  22.165  1.00 82.68           H  
ATOM   3449  O   SER A 214      -8.894 -13.007  23.815  1.00 82.68           O  
ATOM   3450  OG  SER A 214      -7.151 -12.981  20.985  1.00 82.68           O  
ATOM   3451  HG  SER A 214      -6.717 -13.158  20.147  1.00 82.68           H  
ATOM   3452  N   ASN A 215      -6.846 -13.320  24.677  1.00 86.14           N  
ATOM   3453  H   ASN A 215      -5.873 -13.050  24.657  1.00 86.14           H  
ATOM   3454  CA  ASN A 215      -7.260 -14.355  25.623  1.00 86.14           C  
ATOM   3455  HA  ASN A 215      -7.750 -15.159  25.076  1.00 86.14           H  
ATOM   3456  C   ASN A 215      -8.276 -13.827  26.645  1.00 86.14           C  
ATOM   3457  CB  ASN A 215      -6.025 -14.919  26.339  1.00 86.14           C  
ATOM   3458  HB2 ASN A 215      -6.359 -15.506  27.195  1.00 86.14           H  
ATOM   3459  HB3 ASN A 215      -5.413 -14.100  26.715  1.00 86.14           H  
ATOM   3460  O   ASN A 215      -9.258 -14.510  26.918  1.00 86.14           O  
ATOM   3461  CG  ASN A 215      -5.167 -15.835  25.487  1.00 86.14           C  
ATOM   3462  ND2 ASN A 215      -4.034 -16.235  26.015  1.00 86.14           N  
ATOM   3463 HD21 ASN A 215      -3.820 -15.960  26.963  1.00 86.14           H  
ATOM   3464 HD22 ASN A 215      -3.591 -17.019  25.557  1.00 86.14           H  
ATOM   3465  OD1 ASN A 215      -5.491 -16.255  24.387  1.00 86.14           O  
ATOM   3466  N   THR A 216      -8.081 -12.614  27.172  1.00 85.35           N  
ATOM   3467  H   THR A 216      -7.213 -12.134  26.985  1.00 85.35           H  
ATOM   3468  CA  THR A 216      -9.019 -11.972  28.104  1.00 85.35           C  
ATOM   3469  HA  THR A 216      -9.205 -12.654  28.933  1.00 85.35           H  
ATOM   3470  C   THR A 216     -10.361 -11.684  27.434  1.00 85.35           C  
ATOM   3471  CB  THR A 216      -8.422 -10.682  28.687  1.00 85.35           C  
ATOM   3472  HB  THR A 216      -8.238  -9.964  27.887  1.00 85.35           H  
ATOM   3473  O   THR A 216     -11.400 -11.980  28.019  1.00 85.35           O  
ATOM   3474  CG2 THR A 216      -9.310 -10.040  29.750  1.00 85.35           C  
ATOM   3475 HG21 THR A 216     -10.283  -9.780  29.333  1.00 85.35           H  
ATOM   3476 HG22 THR A 216      -9.449 -10.732  30.581  1.00 85.35           H  
ATOM   3477 HG23 THR A 216      -8.843  -9.125  30.113  1.00 85.35           H  
ATOM   3478  OG1 THR A 216      -7.211 -10.978  29.339  1.00 85.35           O  
ATOM   3479  HG1 THR A 216      -6.934 -10.190  29.814  1.00 85.35           H  
ATOM   3480  N   ARG A 217     -10.373 -11.190  26.186  1.00 84.77           N  
ATOM   3481  H   ARG A 217      -9.489 -10.953  25.758  1.00 84.77           H  
ATOM   3482  CA  ARG A 217     -11.610 -10.998  25.406  1.00 84.77           C  
ATOM   3483  HA  ARG A 217     -12.314 -10.404  25.989  1.00 84.77           H  
ATOM   3484  C   ARG A 217     -12.325 -12.321  25.140  1.00 84.77           C  
ATOM   3485  CB  ARG A 217     -11.323 -10.270  24.081  1.00 84.77           C  
ATOM   3486  HB2 ARG A 217     -12.174 -10.414  23.416  1.00 84.77           H  
ATOM   3487  HB3 ARG A 217     -10.441 -10.696  23.603  1.00 84.77           H  
ATOM   3488  O   ARG A 217     -13.532 -12.402  25.338  1.00 84.77           O  
ATOM   3489  CG  ARG A 217     -11.135  -8.760  24.280  1.00 84.77           C  
ATOM   3490  HG2 ARG A 217     -10.261  -8.573  24.905  1.00 84.77           H  
ATOM   3491  HG3 ARG A 217     -12.017  -8.361  24.780  1.00 84.77           H  
ATOM   3492  CD  ARG A 217     -10.966  -8.042  22.933  1.00 84.77           C  
ATOM   3493  HD2 ARG A 217     -10.055  -8.404  22.457  1.00 84.77           H  
ATOM   3494  HD3 ARG A 217     -11.813  -8.290  22.294  1.00 84.77           H  
ATOM   3495  NE  ARG A 217     -10.931  -6.577  23.121  1.00 84.77           N  
ATOM   3496  HE  ARG A 217     -11.718  -6.177  23.612  1.00 84.77           H  
ATOM   3497  NH1 ARG A 217      -8.977  -6.052  22.017  1.00 84.77           N  
ATOM   3498 HH11 ARG A 217      -8.930  -6.987  21.637  1.00 84.77           H  
ATOM   3499 HH12 ARG A 217      -8.269  -5.349  21.861  1.00 84.77           H  
ATOM   3500  NH2 ARG A 217     -10.051  -4.490  23.186  1.00 84.77           N  
ATOM   3501 HH21 ARG A 217      -9.265  -3.857  23.135  1.00 84.77           H  
ATOM   3502 HH22 ARG A 217     -10.819  -4.184  23.766  1.00 84.77           H  
ATOM   3503  CZ  ARG A 217      -9.989  -5.720  22.768  1.00 84.77           C  
ATOM   3504  N   LYS A 218     -11.590 -13.372  24.762  1.00 83.87           N  
ATOM   3505  H   LYS A 218     -10.610 -13.218  24.577  1.00 83.87           H  
ATOM   3506  CA  LYS A 218     -12.150 -14.719  24.568  1.00 83.87           C  
ATOM   3507  HA  LYS A 218     -12.977 -14.652  23.861  1.00 83.87           H  
ATOM   3508  C   LYS A 218     -12.734 -15.284  25.867  1.00 83.87           C  
ATOM   3509  CB  LYS A 218     -11.069 -15.643  23.985  1.00 83.87           C  
ATOM   3510  HB2 LYS A 218     -10.645 -15.180  23.094  1.00 83.87           H  
ATOM   3511  HB3 LYS A 218     -10.274 -15.789  24.716  1.00 83.87           H  
ATOM   3512  O   LYS A 218     -13.817 -15.861  25.854  1.00 83.87           O  
ATOM   3513  CG  LYS A 218     -11.673 -17.000  23.599  1.00 83.87           C  
ATOM   3514  HG2 LYS A 218     -12.445 -16.845  22.845  1.00 83.87           H  
ATOM   3515  HG3 LYS A 218     -12.130 -17.458  24.475  1.00 83.87           H  
ATOM   3516  CD  LYS A 218     -10.624 -17.971  23.053  1.00 83.87           C  
ATOM   3517  HD2 LYS A 218     -10.165 -17.563  22.152  1.00 83.87           H  
ATOM   3518  HD3 LYS A 218      -9.859 -18.130  23.814  1.00 83.87           H  
ATOM   3519  CE  LYS A 218     -11.347 -19.285  22.733  1.00 83.87           C  
ATOM   3520  HE2 LYS A 218     -12.038 -19.499  23.548  1.00 83.87           H  
ATOM   3521  HE3 LYS A 218     -11.942 -19.159  21.829  1.00 83.87           H  
ATOM   3522  NZ  LYS A 218     -10.415 -20.426  22.607  1.00 83.87           N  
ATOM   3523  HZ1 LYS A 218     -10.949 -21.277  22.498  1.00 83.87           H  
ATOM   3524  HZ2 LYS A 218      -9.919 -20.520  23.481  1.00 83.87           H  
ATOM   3525  HZ3 LYS A 218      -9.770 -20.306  21.839  1.00 83.87           H  
ATOM   3526  N   ALA A 219     -12.031 -15.105  26.983  1.00 85.39           N  
ATOM   3527  H   ALA A 219     -11.130 -14.653  26.919  1.00 85.39           H  
ATOM   3528  CA  ALA A 219     -12.497 -15.524  28.298  1.00 85.39           C  
ATOM   3529  HA  ALA A 219     -12.721 -16.590  28.261  1.00 85.39           H  
ATOM   3530  C   ALA A 219     -13.784 -14.794  28.702  1.00 85.39           C  
ATOM   3531  CB  ALA A 219     -11.373 -15.289  29.313  1.00 85.39           C  
ATOM   3532  HB1 ALA A 219     -11.722 -15.527  30.318  1.00 85.39           H  
ATOM   3533  HB2 ALA A 219     -10.518 -15.920  29.072  1.00 85.39           H  
ATOM   3534  HB3 ALA A 219     -11.061 -14.244  29.300  1.00 85.39           H  
ATOM   3535  O   ALA A 219     -14.750 -15.436  29.105  1.00 85.39           O  
ATOM   3536  N   LEU A 220     -13.818 -13.470  28.532  1.00 83.29           N  
ATOM   3537  H   LEU A 220     -12.980 -13.002  28.217  1.00 83.29           H  
ATOM   3538  CA  LEU A 220     -14.997 -12.648  28.788  1.00 83.29           C  
ATOM   3539  HA  LEU A 220     -15.284 -12.766  29.833  1.00 83.29           H  
ATOM   3540  C   LEU A 220     -16.188 -13.086  27.926  1.00 83.29           C  
ATOM   3541  CB  LEU A 220     -14.620 -11.181  28.527  1.00 83.29           C  
ATOM   3542  HB2 LEU A 220     -13.817 -10.890  29.204  1.00 83.29           H  
ATOM   3543  HB3 LEU A 220     -14.248 -11.093  27.506  1.00 83.29           H  
ATOM   3544  O   LEU A 220     -17.273 -13.309  28.453  1.00 83.29           O  
ATOM   3545  CG  LEU A 220     -15.797 -10.209  28.694  1.00 83.29           C  
ATOM   3546  HG  LEU A 220     -16.633 -10.525  28.071  1.00 83.29           H  
ATOM   3547  CD1 LEU A 220     -16.270 -10.102  30.141  1.00 83.29           C  
ATOM   3548 HD11 LEU A 220     -16.605 -11.071  30.510  1.00 83.29           H  
ATOM   3549 HD12 LEU A 220     -17.109  -9.409  30.185  1.00 83.29           H  
ATOM   3550 HD13 LEU A 220     -15.466  -9.713  30.766  1.00 83.29           H  
ATOM   3551  CD2 LEU A 220     -15.369  -8.821  28.235  1.00 83.29           C  
ATOM   3552 HD21 LEU A 220     -16.239  -8.169  28.312  1.00 83.29           H  
ATOM   3553 HD22 LEU A 220     -14.561  -8.439  28.858  1.00 83.29           H  
ATOM   3554 HD23 LEU A 220     -15.054  -8.854  27.192  1.00 83.29           H  
ATOM   3555  N   LEU A 221     -15.971 -13.269  26.623  1.00 81.66           N  
ATOM   3556  H   LEU A 221     -15.064 -13.030  26.248  1.00 81.66           H  
ATOM   3557  CA  LEU A 221     -16.995 -13.735  25.694  1.00 81.66           C  
ATOM   3558  HA  LEU A 221     -17.797 -12.998  25.660  1.00 81.66           H  
ATOM   3559  C   LEU A 221     -17.598 -15.069  26.150  1.00 81.66           C  
ATOM   3560  CB  LEU A 221     -16.345 -13.860  24.305  1.00 81.66           C  
ATOM   3561  HB2 LEU A 221     -15.483 -14.524  24.375  1.00 81.66           H  
ATOM   3562  HB3 LEU A 221     -15.989 -12.879  23.992  1.00 81.66           H  
ATOM   3563  O   LEU A 221     -18.812 -15.202  26.294  1.00 81.66           O  
ATOM   3564  CG  LEU A 221     -17.290 -14.417  23.234  1.00 81.66           C  
ATOM   3565  HG  LEU A 221     -17.688 -15.383  23.546  1.00 81.66           H  
ATOM   3566  CD1 LEU A 221     -18.439 -13.455  22.986  1.00 81.66           C  
ATOM   3567 HD11 LEU A 221     -19.088 -13.395  23.860  1.00 81.66           H  
ATOM   3568 HD12 LEU A 221     -19.023 -13.853  22.156  1.00 81.66           H  
ATOM   3569 HD13 LEU A 221     -18.063 -12.463  22.736  1.00 81.66           H  
ATOM   3570  CD2 LEU A 221     -16.532 -14.629  21.926  1.00 81.66           C  
ATOM   3571 HD21 LEU A 221     -15.732 -15.353  22.076  1.00 81.66           H  
ATOM   3572 HD22 LEU A 221     -16.114 -13.685  21.578  1.00 81.66           H  
ATOM   3573 HD23 LEU A 221     -17.214 -15.014  21.167  1.00 81.66           H  
ATOM   3574  N   ASN A 222     -16.740 -16.051  26.430  1.00 81.93           N  
ATOM   3575  H   ASN A 222     -15.755 -15.881  26.288  1.00 81.93           H  
ATOM   3576  CA  ASN A 222     -17.173 -17.371  26.872  1.00 81.93           C  
ATOM   3577  HA  ASN A 222     -17.889 -17.764  26.150  1.00 81.93           H  
ATOM   3578  C   ASN A 222     -17.908 -17.306  28.219  1.00 81.93           C  
ATOM   3579  CB  ASN A 222     -15.946 -18.299  26.916  1.00 81.93           C  
ATOM   3580  HB2 ASN A 222     -16.211 -19.211  27.450  1.00 81.93           H  
ATOM   3581  HB3 ASN A 222     -15.134 -17.811  27.454  1.00 81.93           H  
ATOM   3582  O   ASN A 222     -18.887 -18.024  28.413  1.00 81.93           O  
ATOM   3583  CG  ASN A 222     -15.453 -18.707  25.534  1.00 81.93           C  
ATOM   3584  ND2 ASN A 222     -14.367 -19.434  25.455  1.00 81.93           N  
ATOM   3585 HD21 ASN A 222     -13.818 -19.609  26.284  1.00 81.93           H  
ATOM   3586 HD22 ASN A 222     -14.139 -19.839  24.558  1.00 81.93           H  
ATOM   3587  OD1 ASN A 222     -16.043 -18.437  24.503  1.00 81.93           O  
ATOM   3588  N   PHE A 223     -17.480 -16.434  29.133  1.00 81.27           N  
ATOM   3589  H   PHE A 223     -16.665 -15.874  28.927  1.00 81.27           H  
ATOM   3590  CA  PHE A 223     -18.157 -16.209  30.408  1.00 81.27           C  
ATOM   3591  HA  PHE A 223     -18.258 -17.162  30.929  1.00 81.27           H  
ATOM   3592  C   PHE A 223     -19.572 -15.648  30.227  1.00 81.27           C  
ATOM   3593  CB  PHE A 223     -17.298 -15.284  31.274  1.00 81.27           C  
ATOM   3594  HB2 PHE A 223     -16.407 -15.832  31.580  1.00 81.27           H  
ATOM   3595  HB3 PHE A 223     -16.968 -14.428  30.685  1.00 81.27           H  
ATOM   3596  O   PHE A 223     -20.515 -16.177  30.822  1.00 81.27           O  
ATOM   3597  CG  PHE A 223     -18.010 -14.770  32.509  1.00 81.27           C  
ATOM   3598  CD1 PHE A 223     -18.496 -13.448  32.554  1.00 81.27           C  
ATOM   3599  HD1 PHE A 223     -18.356 -12.787  31.711  1.00 81.27           H  
ATOM   3600  CD2 PHE A 223     -18.212 -15.628  33.604  1.00 81.27           C  
ATOM   3601  HD2 PHE A 223     -17.851 -16.645  33.566  1.00 81.27           H  
ATOM   3602  CE1 PHE A 223     -19.177 -12.987  33.694  1.00 81.27           C  
ATOM   3603  HE1 PHE A 223     -19.556 -11.976  33.730  1.00 81.27           H  
ATOM   3604  CE2 PHE A 223     -18.896 -15.166  34.741  1.00 81.27           C  
ATOM   3605  HE2 PHE A 223     -19.073 -15.822  35.581  1.00 81.27           H  
ATOM   3606  CZ  PHE A 223     -19.380 -13.847  34.786  1.00 81.27           C  
ATOM   3607  HZ  PHE A 223     -19.920 -13.499  35.654  1.00 81.27           H  
ATOM   3608  N   ILE A 224     -19.747 -14.624  29.389  1.00 76.33           N  
ATOM   3609  H   ILE A 224     -18.942 -14.228  28.925  1.00 76.33           H  
ATOM   3610  CA  ILE A 224     -21.062 -14.012  29.164  1.00 76.33           C  
ATOM   3611  HA  ILE A 224     -21.497 -13.768  30.133  1.00 76.33           H  
ATOM   3612  C   ILE A 224     -22.022 -15.009  28.501  1.00 76.33           C  
ATOM   3613  CB  ILE A 224     -20.924 -12.694  28.374  1.00 76.33           C  
ATOM   3614  HB  ILE A 224     -20.379 -12.878  27.449  1.00 76.33           H  
ATOM   3615  O   ILE A 224     -23.133 -15.220  28.991  1.00 76.33           O  
ATOM   3616  CG1 ILE A 224     -20.153 -11.647  29.211  1.00 76.33           C  
ATOM   3617 HG12 ILE A 224     -19.146 -12.015  29.409  1.00 76.33           H  
ATOM   3618 HG13 ILE A 224     -20.645 -11.510  30.174  1.00 76.33           H  
ATOM   3619  CG2 ILE A 224     -22.326 -12.185  28.023  1.00 76.33           C  
ATOM   3620 HG21 ILE A 224     -22.748 -12.785  27.217  1.00 76.33           H  
ATOM   3621 HG22 ILE A 224     -22.989 -12.235  28.888  1.00 76.33           H  
ATOM   3622 HG23 ILE A 224     -22.302 -11.149  27.686  1.00 76.33           H  
ATOM   3623  CD1 ILE A 224     -20.025 -10.282  28.530  1.00 76.33           C  
ATOM   3624 HD11 ILE A 224     -19.088  -9.803  28.816  1.00 76.33           H  
ATOM   3625 HD12 ILE A 224     -20.854  -9.643  28.834  1.00 76.33           H  
ATOM   3626 HD13 ILE A 224     -20.075 -10.413  27.449  1.00 76.33           H  
ATOM   3627  N   LEU A 225     -21.564 -15.719  27.466  1.00 76.55           N  
ATOM   3628  H   LEU A 225     -20.645 -15.505  27.104  1.00 76.55           H  
ATOM   3629  CA  LEU A 225     -22.383 -16.722  26.779  1.00 76.55           C  
ATOM   3630  HA  LEU A 225     -23.307 -16.250  26.445  1.00 76.55           H  
ATOM   3631  C   LEU A 225     -22.793 -17.880  27.705  1.00 76.55           C  
ATOM   3632  CB  LEU A 225     -21.619 -17.253  25.556  1.00 76.55           C  
ATOM   3633  HB2 LEU A 225     -20.664 -17.655  25.895  1.00 76.55           H  
ATOM   3634  HB3 LEU A 225     -22.209 -18.065  25.132  1.00 76.55           H  
ATOM   3635  O   LEU A 225     -23.922 -18.364  27.630  1.00 76.55           O  
ATOM   3636  CG  LEU A 225     -21.359 -16.223  24.439  1.00 76.55           C  
ATOM   3637  HG  LEU A 225     -20.867 -15.342  24.852  1.00 76.55           H  
ATOM   3638  CD1 LEU A 225     -20.452 -16.813  23.358  1.00 76.55           C  
ATOM   3639 HD11 LEU A 225     -20.195 -16.034  22.640  1.00 76.55           H  
ATOM   3640 HD12 LEU A 225     -20.969 -17.608  22.821  1.00 76.55           H  
ATOM   3641 HD13 LEU A 225     -19.533 -17.190  23.805  1.00 76.55           H  
ATOM   3642  CD2 LEU A 225     -22.654 -15.772  23.773  1.00 76.55           C  
ATOM   3643 HD21 LEU A 225     -23.224 -16.631  23.417  1.00 76.55           H  
ATOM   3644 HD22 LEU A 225     -22.426 -15.119  22.930  1.00 76.55           H  
ATOM   3645 HD23 LEU A 225     -23.249 -15.198  24.483  1.00 76.55           H  
ATOM   3646  N   LEU A 226     -21.909 -18.320  28.607  1.00 75.13           N  
ATOM   3647  H   LEU A 226     -20.990 -17.900  28.621  1.00 75.13           H  
ATOM   3648  CA  LEU A 226     -22.229 -19.362  29.590  1.00 75.13           C  
ATOM   3649  HA  LEU A 226     -22.757 -20.171  29.087  1.00 75.13           H  
ATOM   3650  C   LEU A 226     -23.176 -18.866  30.683  1.00 75.13           C  
ATOM   3651  CB  LEU A 226     -20.936 -19.907  30.215  1.00 75.13           C  
ATOM   3652  HB2 LEU A 226     -20.325 -19.063  30.536  1.00 75.13           H  
ATOM   3653  HB3 LEU A 226     -21.189 -20.488  31.102  1.00 75.13           H  
ATOM   3654  O   LEU A 226     -24.038 -19.618  31.119  1.00 75.13           O  
ATOM   3655  CG  LEU A 226     -20.120 -20.801  29.266  1.00 75.13           C  
ATOM   3656  HG  LEU A 226     -19.974 -20.303  28.307  1.00 75.13           H  
ATOM   3657  CD1 LEU A 226     -18.752 -21.090  29.886  1.00 75.13           C  
ATOM   3658 HD11 LEU A 226     -18.228 -20.143  30.014  1.00 75.13           H  
ATOM   3659 HD12 LEU A 226     -18.167 -21.715  29.212  1.00 75.13           H  
ATOM   3660 HD13 LEU A 226     -18.868 -21.577  30.854  1.00 75.13           H  
ATOM   3661  CD2 LEU A 226     -20.796 -22.148  28.998  1.00 75.13           C  
ATOM   3662 HD21 LEU A 226     -20.952 -22.678  29.938  1.00 75.13           H  
ATOM   3663 HD22 LEU A 226     -20.173 -22.745  28.333  1.00 75.13           H  
ATOM   3664 HD23 LEU A 226     -21.759 -21.993  28.511  1.00 75.13           H  
ATOM   3665  N   THR A 227     -23.068 -17.602  31.090  1.00 72.00           N  
ATOM   3666  H   THR A 227     -22.337 -17.031  30.691  1.00 72.00           H  
ATOM   3667  CA  THR A 227     -23.980 -16.986  32.070  1.00 72.00           C  
ATOM   3668  HA  THR A 227     -23.980 -17.584  32.982  1.00 72.00           H  
ATOM   3669  C   THR A 227     -25.423 -16.948  31.557  1.00 72.00           C  
ATOM   3670  CB  THR A 227     -23.485 -15.576  32.418  1.00 72.00           C  
ATOM   3671  HB  THR A 227     -23.464 -14.954  31.524  1.00 72.00           H  
ATOM   3672  O   THR A 227     -26.378 -17.011  32.334  1.00 72.00           O  
ATOM   3673  CG2 THR A 227     -24.329 -14.885  33.483  1.00 72.00           C  
ATOM   3674 HG21 THR A 227     -25.318 -14.651  33.088  1.00 72.00           H  
ATOM   3675 HG22 THR A 227     -24.421 -15.530  34.357  1.00 72.00           H  
ATOM   3676 HG23 THR A 227     -23.842 -13.953  33.770  1.00 72.00           H  
ATOM   3677  OG1 THR A 227     -22.183 -15.671  32.948  1.00 72.00           O  
ATOM   3678  HG1 THR A 227     -21.566 -15.762  32.218  1.00 72.00           H  
ATOM   3679  N   ASN A 228     -25.600 -16.912  30.236  1.00 66.55           N  
ATOM   3680  H   ASN A 228     -24.790 -16.790  29.645  1.00 66.55           H  
ATOM   3681  CA  ASN A 228     -26.910 -17.017  29.608  1.00 66.55           C  
ATOM   3682  HA  ASN A 228     -27.636 -16.528  30.259  1.00 66.55           H  
ATOM   3683  C   ASN A 228     -27.436 -18.448  29.456  1.00 66.55           C  
ATOM   3684  CB  ASN A 228     -26.874 -16.269  28.275  1.00 66.55           C  
ATOM   3685  HB2 ASN A 228     -26.024 -16.616  27.688  1.00 66.55           H  
ATOM   3686  HB3 ASN A 228     -27.778 -16.482  27.705  1.00 66.55           H  
ATOM   3687  O   ASN A 228     -28.608 -18.619  29.117  1.00 66.55           O  
ATOM   3688  CG  ASN A 228     -26.794 -14.768  28.447  1.00 66.55           C  
ATOM   3689  ND2 ASN A 228     -26.290 -14.129  27.437  1.00 66.55           N  
ATOM   3690 HD21 ASN A 228     -25.883 -14.621  26.655  1.00 66.55           H  
ATOM   3691 HD22 ASN A 228     -26.076 -13.144  27.493  1.00 66.55           H  
ATOM   3692  OD1 ASN A 228     -27.263 -14.189  29.422  1.00 66.55           O  
ATOM   3693  N   ARG A 229     -26.617 -19.473  29.727  1.00 68.56           N  
ATOM   3694  H   ARG A 229     -25.696 -19.268  30.087  1.00 68.56           H  
ATOM   3695  CA  ARG A 229     -26.975 -20.884  29.539  1.00 68.56           C  
ATOM   3696  HA  ARG A 229     -27.948 -20.926  29.049  1.00 68.56           H  
ATOM   3697  C   ARG A 229     -27.058 -21.608  30.885  1.00 68.56           C  
ATOM   3698  CB  ARG A 229     -25.980 -21.558  28.588  1.00 68.56           C  
ATOM   3699  HB2 ARG A 229     -24.960 -21.390  28.934  1.00 68.56           H  
ATOM   3700  HB3 ARG A 229     -26.175 -22.630  28.555  1.00 68.56           H  
ATOM   3701  O   ARG A 229     -26.022 -21.940  31.454  1.00 68.56           O  
ATOM   3702  CG  ARG A 229     -26.165 -20.973  27.191  1.00 68.56           C  
ATOM   3703  HG2 ARG A 229     -27.188 -21.143  26.856  1.00 68.56           H  
ATOM   3704  HG3 ARG A 229     -25.994 -19.898  27.228  1.00 68.56           H  
ATOM   3705  CD  ARG A 229     -25.208 -21.582  26.177  1.00 68.56           C  
ATOM   3706  HD2 ARG A 229     -24.191 -21.549  26.569  1.00 68.56           H  
ATOM   3707  HD3 ARG A 229     -25.498 -22.611  25.962  1.00 68.56           H  
ATOM   3708  NE  ARG A 229     -25.295 -20.748  24.988  1.00 68.56           N  
ATOM   3709  HE  ARG A 229     -25.650 -19.812  25.124  1.00 68.56           H  
ATOM   3710  NH1 ARG A 229     -24.410 -22.087  23.321  1.00 68.56           N  
ATOM   3711 HH11 ARG A 229     -24.162 -22.819  23.970  1.00 68.56           H  
ATOM   3712 HH12 ARG A 229     -24.169 -22.108  22.341  1.00 68.56           H  
ATOM   3713  NH2 ARG A 229     -25.254 -20.038  22.936  1.00 68.56           N  
ATOM   3714 HH21 ARG A 229     -25.652 -19.172  23.271  1.00 68.56           H  
ATOM   3715 HH22 ARG A 229     -24.995 -20.081  21.961  1.00 68.56           H  
ATOM   3716  CZ  ARG A 229     -24.969 -20.988  23.752  1.00 68.56           C  
ATOM   3717  N   PRO A 230     -28.265 -21.955  31.366  1.00 57.30           N  
ATOM   3718  CA  PRO A 230     -28.467 -22.517  32.708  1.00 57.30           C  
ATOM   3719  HA  PRO A 230     -28.025 -21.850  33.449  1.00 57.30           H  
ATOM   3720  C   PRO A 230     -27.847 -23.911  32.923  1.00 57.30           C  
ATOM   3721  CB  PRO A 230     -29.990 -22.532  32.899  1.00 57.30           C  
ATOM   3722  HB2 PRO A 230     -30.303 -21.593  33.357  1.00 57.30           H  
ATOM   3723  HB3 PRO A 230     -30.324 -23.371  33.510  1.00 57.30           H  
ATOM   3724  O   PRO A 230     -27.770 -24.378  34.052  1.00 57.30           O  
ATOM   3725  CG  PRO A 230     -30.546 -22.610  31.479  1.00 57.30           C  
ATOM   3726  HG2 PRO A 230     -30.530 -23.645  31.135  1.00 57.30           H  
ATOM   3727  HG3 PRO A 230     -31.552 -22.197  31.412  1.00 57.30           H  
ATOM   3728  CD  PRO A 230     -29.541 -21.788  30.683  1.00 57.30           C  
ATOM   3729  HD2 PRO A 230     -29.827 -20.736  30.698  1.00 57.30           H  
ATOM   3730  HD3 PRO A 230     -29.508 -22.158  29.659  1.00 57.30           H  
ATOM   3731  N   SER A 231     -27.397 -24.594  31.862  1.00 55.07           N  
ATOM   3732  H   SER A 231     -27.449 -24.145  30.959  1.00 55.07           H  
ATOM   3733  CA  SER A 231     -26.880 -25.971  31.938  1.00 55.07           C  
ATOM   3734  HA  SER A 231     -27.432 -26.496  32.717  1.00 55.07           H  
ATOM   3735  C   SER A 231     -25.391 -26.077  32.306  1.00 55.07           C  
ATOM   3736  CB  SER A 231     -27.155 -26.694  30.616  1.00 55.07           C  
ATOM   3737  HB2 SER A 231     -26.539 -26.259  29.829  1.00 55.07           H  
ATOM   3738  HB3 SER A 231     -28.205 -26.577  30.347  1.00 55.07           H  
ATOM   3739  O   SER A 231     -24.868 -27.190  32.402  1.00 55.07           O  
ATOM   3740  OG  SER A 231     -26.869 -28.070  30.731  1.00 55.07           O  
ATOM   3741  HG  SER A 231     -26.091 -28.170  31.284  1.00 55.07           H  
ATOM   3742  N   ALA A 232     -24.670 -24.964  32.467  1.00 53.52           N  
ATOM   3743  H   ALA A 232     -25.132 -24.066  32.458  1.00 53.52           H  
ATOM   3744  CA  ALA A 232     -23.252 -25.011  32.803  1.00 53.52           C  
ATOM   3745  HA  ALA A 232     -22.801 -25.878  32.320  1.00 53.52           H  
ATOM   3746  C   ALA A 232     -23.067 -25.167  34.320  1.00 53.52           C  
ATOM   3747  CB  ALA A 232     -22.562 -23.769  32.228  1.00 53.52           C  
ATOM   3748  HB1 ALA A 232     -22.997 -22.870  32.666  1.00 53.52           H  
ATOM   3749  HB2 ALA A 232     -21.498 -23.795  32.461  1.00 53.52           H  
ATOM   3750  HB3 ALA A 232     -22.703 -23.738  31.147  1.00 53.52           H  
ATOM   3751  O   ALA A 232     -23.344 -24.244  35.079  1.00 53.52           O  
ATOM   3752  N   ALA A 233     -22.562 -26.325  34.763  1.00 52.90           N  
ATOM   3753  H   ALA A 233     -22.455 -27.092  34.115  1.00 52.90           H  
ATOM   3754  CA  ALA A 233     -22.130 -26.508  36.149  1.00 52.90           C  
ATOM   3755  HA  ALA A 233     -23.017 -26.470  36.782  1.00 52.90           H  
ATOM   3756  C   ALA A 233     -21.160 -25.382  36.554  1.00 52.90           C  
ATOM   3757  CB  ALA A 233     -21.466 -27.883  36.299  1.00 52.90           C  
ATOM   3758  HB1 ALA A 233     -20.588 -27.948  35.657  1.00 52.90           H  
ATOM   3759  HB2 ALA A 233     -22.173 -28.667  36.028  1.00 52.90           H  
ATOM   3760  HB3 ALA A 233     -21.159 -28.030  37.335  1.00 52.90           H  
ATOM   3761  O   ALA A 233     -20.328 -24.992  35.723  1.00 52.90           O  
ATOM   3762  N   PRO A 234     -21.236 -24.866  37.793  1.00 54.79           N  
ATOM   3763  CA  PRO A 234     -20.373 -23.785  38.232  1.00 54.79           C  
ATOM   3764  HA  PRO A 234     -20.450 -22.946  37.539  1.00 54.79           H  
ATOM   3765  C   PRO A 234     -18.913 -24.250  38.311  1.00 54.79           C  
ATOM   3766  CB  PRO A 234     -20.918 -23.367  39.582  1.00 54.79           C  
ATOM   3767  HB2 PRO A 234     -21.690 -22.607  39.458  1.00 54.79           H  
ATOM   3768  HB3 PRO A 234     -20.092 -22.979  40.179  1.00 54.79           H  
ATOM   3769  O   PRO A 234     -18.611 -25.334  38.805  1.00 54.79           O  
ATOM   3770  CG  PRO A 234     -21.546 -24.646  40.139  1.00 54.79           C  
ATOM   3771  HG2 PRO A 234     -20.774 -25.281  40.575  1.00 54.79           H  
ATOM   3772  HG3 PRO A 234     -22.328 -24.433  40.868  1.00 54.79           H  
ATOM   3773  CD  PRO A 234     -22.107 -25.299  38.877  1.00 54.79           C  
ATOM   3774  HD2 PRO A 234     -22.106 -26.383  38.986  1.00 54.79           H  
ATOM   3775  HD3 PRO A 234     -23.118 -24.936  38.693  1.00 54.79           H  
ATOM   3776  N   GLN A 235     -17.999 -23.438  37.787  1.00 58.75           N  
ATOM   3777  H   GLN A 235     -18.320 -22.548  37.434  1.00 58.75           H  
ATOM   3778  CA  GLN A 235     -16.634 -23.857  37.427  1.00 58.75           C  
ATOM   3779  HA  GLN A 235     -16.523 -24.929  37.588  1.00 58.75           H  
ATOM   3780  C   GLN A 235     -15.571 -23.166  38.258  1.00 58.75           C  
ATOM   3781  CB  GLN A 235     -16.367 -23.553  35.946  1.00 58.75           C  
ATOM   3782  HB2 GLN A 235     -15.410 -23.984  35.652  1.00 58.75           H  
ATOM   3783  HB3 GLN A 235     -16.343 -22.476  35.781  1.00 58.75           H  
ATOM   3784  O   GLN A 235     -14.471 -23.690  38.427  1.00 58.75           O  
ATOM   3785  CG  GLN A 235     -17.482 -24.168  35.119  1.00 58.75           C  
ATOM   3786  HG2 GLN A 235     -17.601 -25.218  35.388  1.00 58.75           H  
ATOM   3787  HG3 GLN A 235     -18.402 -23.626  35.340  1.00 58.75           H  
ATOM   3788  CD  GLN A 235     -17.337 -24.055  33.632  1.00 58.75           C  
ATOM   3789  NE2 GLN A 235     -18.247 -24.707  32.950  1.00 58.75           N  
ATOM   3790 HE21 GLN A 235     -19.024 -25.058  33.491  1.00 58.75           H  
ATOM   3791 HE22 GLN A 235     -18.350 -24.392  31.996  1.00 58.75           H  
ATOM   3792  OE1 GLN A 235     -16.494 -23.386  33.059  1.00 58.75           O  
ATOM   3793  N   ILE A 236     -15.888 -21.976  38.758  1.00 59.37           N  
ATOM   3794  H   ILE A 236     -16.813 -21.610  38.582  1.00 59.37           H  
ATOM   3795  CA  ILE A 236     -14.982 -21.181  39.572  1.00 59.37           C  
ATOM   3796  HA  ILE A 236     -14.150 -21.806  39.897  1.00 59.37           H  
ATOM   3797  C   ILE A 236     -15.739 -20.736  40.816  1.00 59.37           C  
ATOM   3798  CB  ILE A 236     -14.395 -20.005  38.761  1.00 59.37           C  
ATOM   3799  HB  ILE A 236     -15.209 -19.340  38.473  1.00 59.37           H  
ATOM   3800  O   ILE A 236     -16.835 -20.191  40.729  1.00 59.37           O  
ATOM   3801  CG1 ILE A 236     -13.708 -20.520  37.472  1.00 59.37           C  
ATOM   3802 HG12 ILE A 236     -12.983 -21.292  37.730  1.00 59.37           H  
ATOM   3803 HG13 ILE A 236     -14.463 -20.964  36.823  1.00 59.37           H  
ATOM   3804  CG2 ILE A 236     -13.407 -19.209  39.635  1.00 59.37           C  
ATOM   3805 HG21 ILE A 236     -13.047 -18.331  39.098  1.00 59.37           H  
ATOM   3806 HG22 ILE A 236     -13.898 -18.844  40.537  1.00 59.37           H  
ATOM   3807 HG23 ILE A 236     -12.557 -19.832  39.912  1.00 59.37           H  
ATOM   3808  CD1 ILE A 236     -13.005 -19.435  36.653  1.00 59.37           C  
ATOM   3809 HD11 ILE A 236     -13.632 -18.544  36.604  1.00 59.37           H  
ATOM   3810 HD12 ILE A 236     -12.819 -19.800  35.643  1.00 59.37           H  
ATOM   3811 HD13 ILE A 236     -12.053 -19.173  37.115  1.00 59.37           H  
ATOM   3812  N   ASN A 237     -15.135 -20.952  41.978  1.00 60.40           N  
ATOM   3813  H   ASN A 237     -14.224 -21.388  41.974  1.00 60.40           H  
ATOM   3814  CA  ASN A 237     -15.599 -20.355  43.221  1.00 60.40           C  
ATOM   3815  HA  ASN A 237     -16.669 -20.154  43.165  1.00 60.40           H  
ATOM   3816  C   ASN A 237     -14.860 -19.026  43.391  1.00 60.40           C  
ATOM   3817  CB  ASN A 237     -15.358 -21.340  44.376  1.00 60.40           C  
ATOM   3818  HB2 ASN A 237     -14.294 -21.572  44.435  1.00 60.40           H  
ATOM   3819  HB3 ASN A 237     -15.659 -20.867  45.311  1.00 60.40           H  
ATOM   3820  O   ASN A 237     -13.635 -19.024  43.546  1.00 60.40           O  
ATOM   3821  CG  ASN A 237     -16.153 -22.626  44.225  1.00 60.40           C  
ATOM   3822  ND2 ASN A 237     -15.648 -23.733  44.716  1.00 60.40           N  
ATOM   3823 HD21 ASN A 237     -14.721 -23.749  45.116  1.00 60.40           H  
ATOM   3824 HD22 ASN A 237     -16.197 -24.562  44.538  1.00 60.40           H  
ATOM   3825  OD1 ASN A 237     -17.231 -22.677  43.672  1.00 60.40           O  
ATOM   3826  N   LEU A 238     -15.583 -17.910  43.322  1.00 61.67           N  
ATOM   3827  H   LEU A 238     -16.588 -17.996  43.270  1.00 61.67           H  
ATOM   3828  CA  LEU A 238     -15.034 -16.575  43.566  1.00 61.67           C  
ATOM   3829  HA  LEU A 238     -13.950 -16.632  43.468  1.00 61.67           H  
ATOM   3830  C   LEU A 238     -15.385 -16.115  44.992  1.00 61.67           C  
ATOM   3831  CB  LEU A 238     -15.564 -15.577  42.508  1.00 61.67           C  
ATOM   3832  HB2 LEU A 238     -15.604 -14.579  42.944  1.00 61.67           H  
ATOM   3833  HB3 LEU A 238     -16.588 -15.848  42.253  1.00 61.67           H  
ATOM   3834  O   LEU A 238     -16.511 -16.368  45.433  1.00 61.67           O  
ATOM   3835  CG  LEU A 238     -14.702 -15.509  41.232  1.00 61.67           C  
ATOM   3836  HG  LEU A 238     -14.394 -16.514  40.944  1.00 61.67           H  
ATOM   3837  CD1 LEU A 238     -15.430 -14.869  40.051  1.00 61.67           C  
ATOM   3838 HD11 LEU A 238     -16.054 -15.612  39.553  1.00 61.67           H  
ATOM   3839 HD12 LEU A 238     -16.032 -14.027  40.393  1.00 61.67           H  
ATOM   3840 HD13 LEU A 238     -14.717 -14.509  39.309  1.00 61.67           H  
ATOM   3841  CD2 LEU A 238     -13.455 -14.663  41.479  1.00 61.67           C  
ATOM   3842 HD21 LEU A 238     -13.727 -13.622  41.651  1.00 61.67           H  
ATOM   3843 HD22 LEU A 238     -12.810 -14.726  40.603  1.00 61.67           H  
ATOM   3844 HD23 LEU A 238     -12.893 -15.036  42.336  1.00 61.67           H  
ATOM   3845  N   PRO A 239     -14.500 -15.383  45.694  1.00 59.00           N  
ATOM   3846  CA  PRO A 239     -13.061 -15.179  45.486  1.00 59.00           C  
ATOM   3847  HA  PRO A 239     -12.686 -15.602  44.554  1.00 59.00           H  
ATOM   3848  C   PRO A 239     -12.245 -15.755  46.660  1.00 59.00           C  
ATOM   3849  CB  PRO A 239     -12.932 -13.654  45.432  1.00 59.00           C  
ATOM   3850  HB2 PRO A 239     -13.147 -13.313  44.419  1.00 59.00           H  
ATOM   3851  HB3 PRO A 239     -11.943 -13.313  45.738  1.00 59.00           H  
ATOM   3852  O   PRO A 239     -12.428 -15.335  47.789  1.00 59.00           O  
ATOM   3853  CG  PRO A 239     -14.026 -13.149  46.379  1.00 59.00           C  
ATOM   3854  HG2 PRO A 239     -14.529 -12.303  45.911  1.00 59.00           H  
ATOM   3855  HG3 PRO A 239     -13.595 -12.846  47.334  1.00 59.00           H  
ATOM   3856  CD  PRO A 239     -14.971 -14.341  46.591  1.00 59.00           C  
ATOM   3857  HD2 PRO A 239     -14.916 -14.684  47.624  1.00 59.00           H  
ATOM   3858  HD3 PRO A 239     -15.997 -14.057  46.358  1.00 59.00           H  
ATOM   3859  N   CYS A 240     -11.312 -16.688  46.431  1.00 54.74           N  
ATOM   3860  H   CYS A 240     -11.238 -17.097  45.511  1.00 54.74           H  
ATOM   3861  CA  CYS A 240     -10.407 -17.136  47.513  1.00 54.74           C  
ATOM   3862  HA  CYS A 240     -10.461 -16.433  48.345  1.00 54.74           H  
ATOM   3863  C   CYS A 240      -8.919 -17.153  47.140  1.00 54.74           C  
ATOM   3864  CB  CYS A 240     -10.838 -18.506  48.067  1.00 54.74           C  
ATOM   3865  HB2 CYS A 240     -10.880 -19.239  47.261  1.00 54.74           H  
ATOM   3866  HB3 CYS A 240     -10.092 -18.830  48.794  1.00 54.74           H  
ATOM   3867  O   CYS A 240      -8.096 -17.513  47.977  1.00 54.74           O  
ATOM   3868  SG  CYS A 240     -12.441 -18.436  48.926  1.00 54.74           S  
ATOM   3869  HG  CYS A 240     -12.318 -17.235  49.499  1.00 54.74           H  
ATOM   3870  N   GLN A 241      -8.535 -16.809  45.908  1.00 60.25           N  
ATOM   3871  H   GLN A 241      -9.204 -16.395  45.274  1.00 60.25           H  
ATOM   3872  CA  GLN A 241      -7.124 -16.818  45.512  1.00 60.25           C  
ATOM   3873  HA  GLN A 241      -6.520 -16.969  46.407  1.00 60.25           H  
ATOM   3874  C   GLN A 241      -6.726 -15.457  44.934  1.00 60.25           C  
ATOM   3875  CB  GLN A 241      -6.816 -18.001  44.574  1.00 60.25           C  
ATOM   3876  HB2 GLN A 241      -5.785 -17.918  44.231  1.00 60.25           H  
ATOM   3877  HB3 GLN A 241      -7.477 -17.974  43.708  1.00 60.25           H  
ATOM   3878  O   GLN A 241      -7.486 -14.914  44.128  1.00 60.25           O  
ATOM   3879  CG  GLN A 241      -6.984 -19.335  45.327  1.00 60.25           C  
ATOM   3880  HG2 GLN A 241      -8.034 -19.485  45.577  1.00 60.25           H  
ATOM   3881  HG3 GLN A 241      -6.424 -19.278  46.260  1.00 60.25           H  
ATOM   3882  CD  GLN A 241      -6.503 -20.568  44.566  1.00 60.25           C  
ATOM   3883  NE2 GLN A 241      -6.194 -21.637  45.267  1.00 60.25           N  
ATOM   3884 HE21 GLN A 241      -5.735 -22.381  44.762  1.00 60.25           H  
ATOM   3885 HE22 GLN A 241      -6.181 -21.588  46.276  1.00 60.25           H  
ATOM   3886  OE1 GLN A 241      -6.439 -20.635  43.348  1.00 60.25           O  
ATOM   3887  N   PRO A 242      -5.551 -14.913  45.317  1.00 64.71           N  
ATOM   3888  CA  PRO A 242      -5.077 -13.614  44.830  1.00 64.71           C  
ATOM   3889  HA  PRO A 242      -5.760 -12.828  45.152  1.00 64.71           H  
ATOM   3890  C   PRO A 242      -4.998 -13.562  43.293  1.00 64.71           C  
ATOM   3891  CB  PRO A 242      -3.715 -13.398  45.508  1.00 64.71           C  
ATOM   3892  HB2 PRO A 242      -3.854 -12.796  46.406  1.00 64.71           H  
ATOM   3893  HB3 PRO A 242      -2.999 -12.912  44.845  1.00 64.71           H  
ATOM   3894  O   PRO A 242      -5.212 -12.519  42.690  1.00 64.71           O  
ATOM   3895  CG  PRO A 242      -3.251 -14.799  45.907  1.00 64.71           C  
ATOM   3896  HG2 PRO A 242      -2.597 -14.779  46.778  1.00 64.71           H  
ATOM   3897  HG3 PRO A 242      -2.749 -15.271  45.062  1.00 64.71           H  
ATOM   3898  CD  PRO A 242      -4.559 -15.524  46.195  1.00 64.71           C  
ATOM   3899  HD2 PRO A 242      -4.847 -15.365  47.234  1.00 64.71           H  
ATOM   3900  HD3 PRO A 242      -4.433 -16.587  45.994  1.00 64.71           H  
ATOM   3901  N   GLU A 243      -4.822 -14.716  42.645  1.00 74.11           N  
ATOM   3902  H   GLU A 243      -4.608 -15.530  43.203  1.00 74.11           H  
ATOM   3903  CA  GLU A 243      -4.688 -14.862  41.191  1.00 74.11           C  
ATOM   3904  HA  GLU A 243      -4.437 -13.890  40.766  1.00 74.11           H  
ATOM   3905  C   GLU A 243      -5.980 -15.326  40.488  1.00 74.11           C  
ATOM   3906  CB  GLU A 243      -3.516 -15.802  40.892  1.00 74.11           C  
ATOM   3907  HB2 GLU A 243      -3.399 -15.886  39.812  1.00 74.11           H  
ATOM   3908  HB3 GLU A 243      -3.747 -16.786  41.302  1.00 74.11           H  
ATOM   3909  O   GLU A 243      -5.932 -15.954  39.425  1.00 74.11           O  
ATOM   3910  CG  GLU A 243      -2.189 -15.300  41.480  1.00 74.11           C  
ATOM   3911  HG2 GLU A 243      -2.284 -15.192  42.560  1.00 74.11           H  
ATOM   3912  HG3 GLU A 243      -1.969 -14.321  41.055  1.00 74.11           H  
ATOM   3913  CD  GLU A 243      -1.025 -16.257  41.194  1.00 74.11           C  
ATOM   3914  OE1 GLU A 243       0.089 -15.946  41.664  1.00 74.11           O  
ATOM   3915  OE2 GLU A 243      -1.258 -17.293  40.530  1.00 74.11           O  
ATOM   3916  N   TRP A 244      -7.162 -15.043  41.054  1.00 80.35           N  
ATOM   3917  H   TRP A 244      -7.169 -14.564  41.943  1.00 80.35           H  
ATOM   3918  CA  TRP A 244      -8.438 -15.467  40.454  1.00 80.35           C  
ATOM   3919  HA  TRP A 244      -8.466 -16.556  40.453  1.00 80.35           H  
ATOM   3920  C   TRP A 244      -8.589 -15.008  38.998  1.00 80.35           C  
ATOM   3921  CB  TRP A 244      -9.624 -14.952  41.277  1.00 80.35           C  
ATOM   3922  HB2 TRP A 244      -9.461 -15.182  42.330  1.00 80.35           H  
ATOM   3923  HB3 TRP A 244     -10.510 -15.504  40.963  1.00 80.35           H  
ATOM   3924  O   TRP A 244      -9.150 -15.740  38.188  1.00 80.35           O  
ATOM   3925  CG  TRP A 244      -9.923 -13.489  41.129  1.00 80.35           C  
ATOM   3926  CD1 TRP A 244      -9.454 -12.508  41.932  1.00 80.35           C  
ATOM   3927  HD1 TRP A 244      -8.813 -12.660  42.787  1.00 80.35           H  
ATOM   3928  CD2 TRP A 244     -10.726 -12.818  40.101  1.00 80.35           C  
ATOM   3929  CE2 TRP A 244     -10.731 -11.420  40.381  1.00 80.35           C  
ATOM   3930  CE3 TRP A 244     -11.441 -13.242  38.955  1.00 80.35           C  
ATOM   3931  HE3 TRP A 244     -11.441 -14.289  38.691  1.00 80.35           H  
ATOM   3932  NE1 TRP A 244      -9.933 -11.288  41.496  1.00 80.35           N  
ATOM   3933  HE1 TRP A 244      -9.732 -10.414  41.961  1.00 80.35           H  
ATOM   3934  CH2 TRP A 244     -12.171 -10.958  38.490  1.00 80.35           C  
ATOM   3935  HH2 TRP A 244     -12.734 -10.261  37.887  1.00 80.35           H  
ATOM   3936  CZ2 TRP A 244     -11.444 -10.501  39.602  1.00 80.35           C  
ATOM   3937  HZ2 TRP A 244     -11.445  -9.455  39.871  1.00 80.35           H  
ATOM   3938  CZ3 TRP A 244     -12.159 -12.326  38.162  1.00 80.35           C  
ATOM   3939  HZ3 TRP A 244     -12.710 -12.672  37.300  1.00 80.35           H  
ATOM   3940  N   LEU A 245      -8.060 -13.827  38.661  1.00 82.51           N  
ATOM   3941  H   LEU A 245      -7.648 -13.278  39.402  1.00 82.51           H  
ATOM   3942  CA  LEU A 245      -8.133 -13.241  37.324  1.00 82.51           C  
ATOM   3943  HA  LEU A 245      -9.179 -13.242  37.017  1.00 82.51           H  
ATOM   3944  C   LEU A 245      -7.337 -14.069  36.305  1.00 82.51           C  
ATOM   3945  CB  LEU A 245      -7.630 -11.790  37.430  1.00 82.51           C  
ATOM   3946  HB2 LEU A 245      -8.104 -11.331  38.298  1.00 82.51           H  
ATOM   3947  HB3 LEU A 245      -6.555 -11.801  37.610  1.00 82.51           H  
ATOM   3948  O   LEU A 245      -7.821 -14.333  35.207  1.00 82.51           O  
ATOM   3949  CG  LEU A 245      -7.919 -10.891  36.214  1.00 82.51           C  
ATOM   3950  HG  LEU A 245      -7.433 -11.293  35.324  1.00 82.51           H  
ATOM   3951  CD1 LEU A 245      -9.417 -10.745  35.951  1.00 82.51           C  
ATOM   3952 HD11 LEU A 245      -9.584  -9.992  35.181  1.00 82.51           H  
ATOM   3953 HD12 LEU A 245      -9.836 -11.691  35.608  1.00 82.51           H  
ATOM   3954 HD13 LEU A 245      -9.925 -10.433  36.864  1.00 82.51           H  
ATOM   3955  CD2 LEU A 245      -7.361  -9.495  36.510  1.00 82.51           C  
ATOM   3956 HD21 LEU A 245      -7.709  -9.154  37.485  1.00 82.51           H  
ATOM   3957 HD22 LEU A 245      -6.272  -9.523  36.515  1.00 82.51           H  
ATOM   3958 HD23 LEU A 245      -7.699  -8.768  35.771  1.00 82.51           H  
ATOM   3959  N   THR A 246      -6.155 -14.553  36.695  1.00 83.63           N  
ATOM   3960  H   THR A 246      -5.820 -14.331  37.621  1.00 83.63           H  
ATOM   3961  CA  THR A 246      -5.321 -15.450  35.881  1.00 83.63           C  
ATOM   3962  HA  THR A 246      -5.105 -14.979  34.922  1.00 83.63           H  
ATOM   3963  C   THR A 246      -6.056 -16.752  35.598  1.00 83.63           C  
ATOM   3964  CB  THR A 246      -3.985 -15.740  36.582  1.00 83.63           C  
ATOM   3965  HB  THR A 246      -4.157 -16.348  37.470  1.00 83.63           H  
ATOM   3966  O   THR A 246      -6.210 -17.151  34.443  1.00 83.63           O  
ATOM   3967  CG2 THR A 246      -2.999 -16.458  35.664  1.00 83.63           C  
ATOM   3968 HG21 THR A 246      -2.061 -16.621  36.195  1.00 83.63           H  
ATOM   3969 HG22 THR A 246      -2.809 -15.856  34.775  1.00 83.63           H  
ATOM   3970 HG23 THR A 246      -3.397 -17.428  35.368  1.00 83.63           H  
ATOM   3971  OG1 THR A 246      -3.387 -14.525  36.973  1.00 83.63           O  
ATOM   3972  HG1 THR A 246      -2.607 -14.748  37.487  1.00 83.63           H  
ATOM   3973  N   ARG A 247      -6.603 -17.364  36.652  1.00 80.24           N  
ATOM   3974  H   ARG A 247      -6.444 -16.957  37.562  1.00 80.24           H  
ATOM   3975  CA  ARG A 247      -7.356 -18.617  36.556  1.00 80.24           C  
ATOM   3976  HA  ARG A 247      -6.743 -19.344  36.025  1.00 80.24           H  
ATOM   3977  C   ARG A 247      -8.649 -18.461  35.755  1.00 80.24           C  
ATOM   3978  CB  ARG A 247      -7.600 -19.109  37.984  1.00 80.24           C  
ATOM   3979  HB2 ARG A 247      -6.645 -19.113  38.510  1.00 80.24           H  
ATOM   3980  HB3 ARG A 247      -8.277 -18.431  38.505  1.00 80.24           H  
ATOM   3981  O   ARG A 247      -9.009 -19.350  34.989  1.00 80.24           O  
ATOM   3982  CG  ARG A 247      -8.174 -20.525  38.000  1.00 80.24           C  
ATOM   3983  HG2 ARG A 247      -7.587 -21.164  37.341  1.00 80.24           H  
ATOM   3984  HG3 ARG A 247      -9.210 -20.497  37.660  1.00 80.24           H  
ATOM   3985  CD  ARG A 247      -8.118 -21.079  39.422  1.00 80.24           C  
ATOM   3986  HD2 ARG A 247      -8.740 -20.463  40.071  1.00 80.24           H  
ATOM   3987  HD3 ARG A 247      -7.087 -21.026  39.771  1.00 80.24           H  
ATOM   3988  NE  ARG A 247      -8.580 -22.474  39.463  1.00 80.24           N  
ATOM   3989  HE  ARG A 247      -9.007 -22.835  38.621  1.00 80.24           H  
ATOM   3990  NH1 ARG A 247      -7.832 -22.948  41.587  1.00 80.24           N  
ATOM   3991 HH11 ARG A 247      -7.458 -22.015  41.684  1.00 80.24           H  
ATOM   3992 HH12 ARG A 247      -7.672 -23.612  42.331  1.00 80.24           H  
ATOM   3993  NH2 ARG A 247      -8.828 -24.539  40.368  1.00 80.24           N  
ATOM   3994 HH21 ARG A 247      -8.671 -25.192  41.122  1.00 80.24           H  
ATOM   3995 HH22 ARG A 247      -9.256 -24.854  39.509  1.00 80.24           H  
ATOM   3996  CZ  ARG A 247      -8.410 -23.308  40.470  1.00 80.24           C  
ATOM   3997  N   PHE A 248      -9.330 -17.326  35.897  1.00 84.60           N  
ATOM   3998  H   PHE A 248      -9.002 -16.657  36.580  1.00 84.60           H  
ATOM   3999  CA  PHE A 248     -10.508 -16.980  35.108  1.00 84.60           C  
ATOM   4000  HA  PHE A 248     -11.269 -17.748  35.243  1.00 84.60           H  
ATOM   4001  C   PHE A 248     -10.165 -16.940  33.617  1.00 84.60           C  
ATOM   4002  CB  PHE A 248     -11.074 -15.639  35.598  1.00 84.60           C  
ATOM   4003  HB2 PHE A 248     -10.311 -14.864  35.519  1.00 84.60           H  
ATOM   4004  HB3 PHE A 248     -11.335 -15.735  36.651  1.00 84.60           H  
ATOM   4005  O   PHE A 248     -10.812 -17.618  32.816  1.00 84.60           O  
ATOM   4006  CG  PHE A 248     -12.298 -15.181  34.835  1.00 84.60           C  
ATOM   4007  CD1 PHE A 248     -12.158 -14.547  33.584  1.00 84.60           C  
ATOM   4008  HD1 PHE A 248     -11.177 -14.349  33.178  1.00 84.60           H  
ATOM   4009  CD2 PHE A 248     -13.580 -15.406  35.367  1.00 84.60           C  
ATOM   4010  HD2 PHE A 248     -13.695 -15.876  36.332  1.00 84.60           H  
ATOM   4011  CE1 PHE A 248     -13.296 -14.177  32.852  1.00 84.60           C  
ATOM   4012  HE1 PHE A 248     -13.193 -13.699  31.890  1.00 84.60           H  
ATOM   4013  CE2 PHE A 248     -14.719 -14.998  34.651  1.00 84.60           C  
ATOM   4014  HE2 PHE A 248     -15.706 -15.143  35.066  1.00 84.60           H  
ATOM   4015  CZ  PHE A 248     -14.574 -14.386  33.396  1.00 84.60           C  
ATOM   4016  HZ  PHE A 248     -15.445 -14.044  32.857  1.00 84.60           H  
ATOM   4017  N   VAL A 249      -9.120 -16.191  33.243  1.00 85.36           N  
ATOM   4018  H   VAL A 249      -8.613 -15.673  33.947  1.00 85.36           H  
ATOM   4019  CA  VAL A 249      -8.699 -16.081  31.843  1.00 85.36           C  
ATOM   4020  HA  VAL A 249      -9.562 -15.761  31.259  1.00 85.36           H  
ATOM   4021  C   VAL A 249      -8.291 -17.447  31.297  1.00 85.36           C  
ATOM   4022  CB  VAL A 249      -7.596 -15.020  31.658  1.00 85.36           C  
ATOM   4023  HB  VAL A 249      -6.774 -15.222  32.346  1.00 85.36           H  
ATOM   4024  O   VAL A 249      -8.713 -17.804  30.203  1.00 85.36           O  
ATOM   4025  CG1 VAL A 249      -7.046 -15.004  30.223  1.00 85.36           C  
ATOM   4026 HG11 VAL A 249      -7.864 -14.894  29.512  1.00 85.36           H  
ATOM   4027 HG12 VAL A 249      -6.354 -14.171  30.103  1.00 85.36           H  
ATOM   4028 HG13 VAL A 249      -6.507 -15.929  30.017  1.00 85.36           H  
ATOM   4029  CG2 VAL A 249      -8.153 -13.616  31.934  1.00 85.36           C  
ATOM   4030 HG21 VAL A 249      -7.357 -12.876  31.842  1.00 85.36           H  
ATOM   4031 HG22 VAL A 249      -8.946 -13.378  31.226  1.00 85.36           H  
ATOM   4032 HG23 VAL A 249      -8.557 -13.553  32.944  1.00 85.36           H  
ATOM   4033  N   GLU A 250      -7.542 -18.254  32.043  1.00 84.33           N  
ATOM   4034  H   GLU A 250      -7.206 -17.917  32.934  1.00 84.33           H  
ATOM   4035  CA  GLU A 250      -7.116 -19.592  31.616  1.00 84.33           C  
ATOM   4036  HA  GLU A 250      -6.571 -19.508  30.676  1.00 84.33           H  
ATOM   4037  C   GLU A 250      -8.296 -20.556  31.377  1.00 84.33           C  
ATOM   4038  CB  GLU A 250      -6.149 -20.129  32.676  1.00 84.33           C  
ATOM   4039  HB2 GLU A 250      -5.365 -19.388  32.835  1.00 84.33           H  
ATOM   4040  HB3 GLU A 250      -6.690 -20.272  33.611  1.00 84.33           H  
ATOM   4041  O   GLU A 250      -8.396 -21.178  30.313  1.00 84.33           O  
ATOM   4042  CG  GLU A 250      -5.491 -21.447  32.254  1.00 84.33           C  
ATOM   4043  HG2 GLU A 250      -6.263 -22.205  32.121  1.00 84.33           H  
ATOM   4044  HG3 GLU A 250      -4.996 -21.295  31.295  1.00 84.33           H  
ATOM   4045  CD  GLU A 250      -4.471 -21.953  33.284  1.00 84.33           C  
ATOM   4046  OE1 GLU A 250      -3.708 -22.870  32.911  1.00 84.33           O  
ATOM   4047  OE2 GLU A 250      -4.473 -21.439  34.426  1.00 84.33           O  
ATOM   4048  N   ILE A 251      -9.236 -20.641  32.324  1.00 80.64           N  
ATOM   4049  H   ILE A 251      -9.110 -20.101  33.168  1.00 80.64           H  
ATOM   4050  CA  ILE A 251     -10.384 -21.557  32.243  1.00 80.64           C  
ATOM   4051  HA  ILE A 251     -10.017 -22.556  32.008  1.00 80.64           H  
ATOM   4052  C   ILE A 251     -11.328 -21.158  31.110  1.00 80.64           C  
ATOM   4053  CB  ILE A 251     -11.125 -21.620  33.599  1.00 80.64           C  
ATOM   4054  HB  ILE A 251     -11.304 -20.601  33.941  1.00 80.64           H  
ATOM   4055  O   ILE A 251     -11.734 -22.005  30.314  1.00 80.64           O  
ATOM   4056  CG1 ILE A 251     -10.233 -22.350  34.629  1.00 80.64           C  
ATOM   4057 HG12 ILE A 251      -9.234 -21.913  34.626  1.00 80.64           H  
ATOM   4058 HG13 ILE A 251     -10.131 -23.396  34.339  1.00 80.64           H  
ATOM   4059  CG2 ILE A 251     -12.490 -22.334  33.478  1.00 80.64           C  
ATOM   4060 HG21 ILE A 251     -12.986 -22.383  34.447  1.00 80.64           H  
ATOM   4061 HG22 ILE A 251     -13.160 -21.780  32.821  1.00 80.64           H  
ATOM   4062 HG23 ILE A 251     -12.351 -23.344  33.090  1.00 80.64           H  
ATOM   4063  CD1 ILE A 251     -10.756 -22.285  36.067  1.00 80.64           C  
ATOM   4064 HD11 ILE A 251     -10.016 -22.728  36.734  1.00 80.64           H  
ATOM   4065 HD12 ILE A 251     -11.686 -22.844  36.169  1.00 80.64           H  
ATOM   4066 HD13 ILE A 251     -10.914 -21.244  36.349  1.00 80.64           H  
ATOM   4067  N   PHE A 252     -11.691 -19.879  31.014  1.00 83.11           N  
ATOM   4068  H   PHE A 252     -11.346 -19.207  31.685  1.00 83.11           H  
ATOM   4069  CA  PHE A 252     -12.661 -19.460  30.009  1.00 83.11           C  
ATOM   4070  HA  PHE A 252     -13.405 -20.250  29.905  1.00 83.11           H  
ATOM   4071  C   PHE A 252     -12.032 -19.306  28.621  1.00 83.11           C  
ATOM   4072  CB  PHE A 252     -13.421 -18.217  30.476  1.00 83.11           C  
ATOM   4073  HB2 PHE A 252     -12.709 -17.450  30.782  1.00 83.11           H  
ATOM   4074  HB3 PHE A 252     -13.995 -17.835  29.632  1.00 83.11           H  
ATOM   4075  O   PHE A 252     -12.709 -19.593  27.639  1.00 83.11           O  
ATOM   4076  CG  PHE A 252     -14.405 -18.475  31.600  1.00 83.11           C  
ATOM   4077  CD1 PHE A 252     -15.612 -19.151  31.336  1.00 83.11           C  
ATOM   4078  HD1 PHE A 252     -15.837 -19.481  30.332  1.00 83.11           H  
ATOM   4079  CD2 PHE A 252     -14.139 -18.019  32.903  1.00 83.11           C  
ATOM   4080  HD2 PHE A 252     -13.242 -17.454  33.110  1.00 83.11           H  
ATOM   4081  CE1 PHE A 252     -16.529 -19.394  32.375  1.00 83.11           C  
ATOM   4082  HE1 PHE A 252     -17.452 -19.920  32.180  1.00 83.11           H  
ATOM   4083  CE2 PHE A 252     -15.060 -18.257  33.936  1.00 83.11           C  
ATOM   4084  HE2 PHE A 252     -14.868 -17.878  34.929  1.00 83.11           H  
ATOM   4085  CZ  PHE A 252     -16.249 -18.954  33.678  1.00 83.11           C  
ATOM   4086  HZ  PHE A 252     -16.950 -19.134  34.479  1.00 83.11           H  
ATOM   4087  N   SER A 253     -10.752 -18.937  28.486  1.00 83.75           N  
ATOM   4088  H   SER A 253     -10.212 -18.716  29.311  1.00 83.75           H  
ATOM   4089  CA  SER A 253     -10.106 -18.833  27.162  1.00 83.75           C  
ATOM   4090  HA  SER A 253     -10.803 -18.332  26.491  1.00 83.75           H  
ATOM   4091  C   SER A 253      -9.775 -20.189  26.528  1.00 83.75           C  
ATOM   4092  CB  SER A 253      -8.837 -17.976  27.201  1.00 83.75           C  
ATOM   4093  HB2 SER A 253      -9.053 -17.014  27.664  1.00 83.75           H  
ATOM   4094  HB3 SER A 253      -8.502 -17.797  26.179  1.00 83.75           H  
ATOM   4095  O   SER A 253      -9.761 -20.294  25.298  1.00 83.75           O  
ATOM   4096  OG  SER A 253      -7.805 -18.626  27.910  1.00 83.75           O  
ATOM   4097  HG  SER A 253      -7.993 -18.477  28.839  1.00 83.75           H  
ATOM   4098  N   SER A 254      -9.537 -21.236  27.324  1.00 82.08           N  
ATOM   4099  H   SER A 254      -9.496 -21.088  28.323  1.00 82.08           H  
ATOM   4100  CA  SER A 254      -9.260 -22.591  26.818  1.00 82.08           C  
ATOM   4101  HA  SER A 254      -8.541 -22.512  26.003  1.00 82.08           H  
ATOM   4102  C   SER A 254     -10.498 -23.288  26.244  1.00 82.08           C  
ATOM   4103  CB  SER A 254      -8.613 -23.456  27.904  1.00 82.08           C  
ATOM   4104  HB2 SER A 254      -8.474 -24.468  27.525  1.00 82.08           H  
ATOM   4105  HB3 SER A 254      -7.637 -23.044  28.161  1.00 82.08           H  
ATOM   4106  O   SER A 254     -10.370 -24.234  25.467  1.00 82.08           O  
ATOM   4107  OG  SER A 254      -9.415 -23.497  29.064  1.00 82.08           O  
ATOM   4108  HG  SER A 254      -9.126 -22.787  29.643  1.00 82.08           H  
ATOM   4109  N   ARG A 255     -11.702 -22.797  26.555  1.00 76.21           N  
ATOM   4110  H   ARG A 255     -11.740 -22.019  27.198  1.00 76.21           H  
ATOM   4111  CA  ARG A 255     -12.954 -23.385  26.072  1.00 76.21           C  
ATOM   4112  HA  ARG A 255     -12.832 -24.465  26.148  1.00 76.21           H  
ATOM   4113  C   ARG A 255     -13.244 -23.083  24.599  1.00 76.21           C  
ATOM   4114  CB  ARG A 255     -14.118 -22.957  26.972  1.00 76.21           C  
ATOM   4115  HB2 ARG A 255     -15.064 -23.174  26.475  1.00 76.21           H  
ATOM   4116  HB3 ARG A 255     -14.069 -21.887  27.174  1.00 76.21           H  
ATOM   4117  O   ARG A 255     -12.883 -22.005  24.102  1.00 76.21           O  
ATOM   4118  CG  ARG A 255     -14.051 -23.751  28.275  1.00 76.21           C  
ATOM   4119  HG2 ARG A 255     -13.113 -23.551  28.792  1.00 76.21           H  
ATOM   4120  HG3 ARG A 255     -14.098 -24.815  28.041  1.00 76.21           H  
ATOM   4121  CD  ARG A 255     -15.219 -23.399  29.187  1.00 76.21           C  
ATOM   4122  HD2 ARG A 255     -15.096 -22.377  29.547  1.00 76.21           H  
ATOM   4123  HD3 ARG A 255     -16.144 -23.459  28.615  1.00 76.21           H  
ATOM   4124  NE  ARG A 255     -15.227 -24.322  30.329  1.00 76.21           N  
ATOM   4125  HE  ARG A 255     -14.382 -24.348  30.881  1.00 76.21           H  
ATOM   4126  NH1 ARG A 255     -17.410 -25.016  30.195  1.00 76.21           N  
ATOM   4127 HH11 ARG A 255     -18.076 -25.755  30.366  1.00 76.21           H  
ATOM   4128 HH12 ARG A 255     -17.567 -24.322  29.478  1.00 76.21           H  
ATOM   4129  NH2 ARG A 255     -16.003 -25.997  31.636  1.00 76.21           N  
ATOM   4130 HH21 ARG A 255     -16.801 -26.421  32.088  1.00 76.21           H  
ATOM   4131 HH22 ARG A 255     -15.101 -26.033  32.089  1.00 76.21           H  
ATOM   4132  CZ  ARG A 255     -16.212 -25.100  30.716  1.00 76.21           C  
ATOM   4133  N   PRO A 256     -13.938 -24.008  23.904  1.00 74.49           N  
ATOM   4134  CA  PRO A 256     -14.560 -23.690  22.629  1.00 74.49           C  
ATOM   4135  HA  PRO A 256     -13.818 -23.315  21.924  1.00 74.49           H  
ATOM   4136  C   PRO A 256     -15.631 -22.625  22.861  1.00 74.49           C  
ATOM   4137  CB  PRO A 256     -15.139 -25.006  22.106  1.00 74.49           C  
ATOM   4138  HB2 PRO A 256     -14.376 -25.538  21.538  1.00 74.49           H  
ATOM   4139  HB3 PRO A 256     -16.027 -24.850  21.492  1.00 74.49           H  
ATOM   4140  O   PRO A 256     -16.375 -22.685  23.844  1.00 74.49           O  
ATOM   4141  CG  PRO A 256     -15.456 -25.787  23.380  1.00 74.49           C  
ATOM   4142  HG2 PRO A 256     -15.427 -26.863  23.212  1.00 74.49           H  
ATOM   4143  HG3 PRO A 256     -16.433 -25.487  23.760  1.00 74.49           H  
ATOM   4144  CD  PRO A 256     -14.365 -25.333  24.352  1.00 74.49           C  
ATOM   4145  HD2 PRO A 256     -14.768 -25.311  25.364  1.00 74.49           H  
ATOM   4146  HD3 PRO A 256     -13.518 -26.018  24.301  1.00 74.49           H  
ATOM   4147  N   THR A 257     -15.672 -21.626  21.985  1.00 71.59           N  
ATOM   4148  H   THR A 257     -15.070 -21.634  21.174  1.00 71.59           H  
ATOM   4149  CA  THR A 257     -16.676 -20.569  22.076  1.00 71.59           C  
ATOM   4150  HA  THR A 257     -16.677 -20.222  23.110  1.00 71.59           H  
ATOM   4151  C   THR A 257     -18.039 -21.163  21.737  1.00 71.59           C  
ATOM   4152  CB  THR A 257     -16.313 -19.371  21.194  1.00 71.59           C  
ATOM   4153  HB  THR A 257     -16.180 -19.694  20.162  1.00 71.59           H  
ATOM   4154  O   THR A 257     -18.179 -21.760  20.670  1.00 71.59           O  
ATOM   4155  CG2 THR A 257     -17.336 -18.238  21.254  1.00 71.59           C  
ATOM   4156 HG21 THR A 257     -17.484 -17.902  22.280  1.00 71.59           H  
ATOM   4157 HG22 THR A 257     -16.985 -17.405  20.645  1.00 71.59           H  
ATOM   4158 HG23 THR A 257     -18.290 -18.573  20.847  1.00 71.59           H  
ATOM   4159  OG1 THR A 257     -15.100 -18.847  21.697  1.00 71.59           O  
ATOM   4160  HG1 THR A 257     -15.345 -18.433  22.528  1.00 71.59           H  
ATOM   4161  N   PRO A 258     -19.020 -21.079  22.650  1.00 70.65           N  
ATOM   4162  CA  PRO A 258     -20.349 -21.601  22.387  1.00 70.65           C  
ATOM   4163  HA  PRO A 258     -20.281 -22.658  22.127  1.00 70.65           H  
ATOM   4164  C   PRO A 258     -20.995 -20.845  21.219  1.00 70.65           C  
ATOM   4165  CB  PRO A 258     -21.114 -21.450  23.704  1.00 70.65           C  
ATOM   4166  HB2 PRO A 258     -21.070 -22.381  24.269  1.00 70.65           H  
ATOM   4167  HB3 PRO A 258     -22.143 -21.135  23.530  1.00 70.65           H  
ATOM   4168  O   PRO A 258     -20.868 -19.629  21.115  1.00 70.65           O  
ATOM   4169  CG  PRO A 258     -20.375 -20.353  24.456  1.00 70.65           C  
ATOM   4170  HG2 PRO A 258     -20.453 -20.464  25.537  1.00 70.65           H  
ATOM   4171  HG3 PRO A 258     -20.779 -19.395  24.130  1.00 70.65           H  
ATOM   4172  CD  PRO A 258     -18.943 -20.462  23.967  1.00 70.65           C  
ATOM   4173  HD2 PRO A 258     -18.502 -19.466  23.919  1.00 70.65           H  
ATOM   4174  HD3 PRO A 258     -18.370 -21.101  24.638  1.00 70.65           H  
ATOM   4175  N   GLU A 259     -21.698 -21.572  20.355  1.00 69.54           N  
ATOM   4176  H   GLU A 259     -21.677 -22.579  20.427  1.00 69.54           H  
ATOM   4177  CA  GLU A 259     -22.405 -21.012  19.196  1.00 69.54           C  
ATOM   4178  HA  GLU A 259     -21.693 -20.539  18.520  1.00 69.54           H  
ATOM   4179  C   GLU A 259     -23.456 -19.986  19.629  1.00 69.54           C  
ATOM   4180  CB  GLU A 259     -23.080 -22.178  18.480  1.00 69.54           C  
ATOM   4181  HB2 GLU A 259     -22.323 -22.917  18.220  1.00 69.54           H  
ATOM   4182  HB3 GLU A 259     -23.781 -22.635  19.179  1.00 69.54           H  
ATOM   4183  O   GLU A 259     -24.230 -20.285  20.532  1.00 69.54           O  
ATOM   4184  CG  GLU A 259     -23.812 -21.756  17.204  1.00 69.54           C  
ATOM   4185  HG2 GLU A 259     -23.085 -21.342  16.505  1.00 69.54           H  
ATOM   4186  HG3 GLU A 259     -24.546 -20.985  17.440  1.00 69.54           H  
ATOM   4187  CD  GLU A 259     -24.543 -22.946  16.579  1.00 69.54           C  
ATOM   4188  OE1 GLU A 259     -24.734 -22.902  15.351  1.00 69.54           O  
ATOM   4189  OE2 GLU A 259     -24.923 -23.859  17.357  1.00 69.54           O  
ATOM   4190  N   ILE A 260     -23.498 -18.808  19.008  1.00 66.05           N  
ATOM   4191  H   ILE A 260     -22.905 -18.676  18.201  1.00 66.05           H  
ATOM   4192  CA  ILE A 260     -24.414 -17.707  19.347  1.00 66.05           C  
ATOM   4193  HA  ILE A 260     -24.479 -17.612  20.431  1.00 66.05           H  
ATOM   4194  C   ILE A 260     -25.814 -18.022  18.798  1.00 66.05           C  
ATOM   4195  CB  ILE A 260     -23.855 -16.384  18.770  1.00 66.05           C  
ATOM   4196  HB  ILE A 260     -23.760 -16.499  17.690  1.00 66.05           H  
ATOM   4197  O   ILE A 260     -25.962 -18.244  17.603  1.00 66.05           O  
ATOM   4198  CG1 ILE A 260     -22.457 -16.049  19.351  1.00 66.05           C  
ATOM   4199 HG12 ILE A 260     -22.559 -15.710  20.381  1.00 66.05           H  
ATOM   4200 HG13 ILE A 260     -21.830 -16.941  19.357  1.00 66.05           H  
ATOM   4201  CG2 ILE A 260     -24.826 -15.226  19.045  1.00 66.05           C  
ATOM   4202 HG21 ILE A 260     -25.041 -15.173  20.113  1.00 66.05           H  
ATOM   4203 HG22 ILE A 260     -24.393 -14.278  18.724  1.00 66.05           H  
ATOM   4204 HG23 ILE A 260     -25.757 -15.370  18.497  1.00 66.05           H  
ATOM   4205  CD1 ILE A 260     -21.702 -14.991  18.535  1.00 66.05           C  
ATOM   4206 HD11 ILE A 260     -21.653 -15.293  17.489  1.00 66.05           H  
ATOM   4207 HD12 ILE A 260     -20.685 -14.900  18.917  1.00 66.05           H  
ATOM   4208 HD13 ILE A 260     -22.192 -14.020  18.607  1.00 66.05           H  
ATOM   4209  N   LYS A 261     -26.843 -18.037  19.655  1.00 66.56           N  
ATOM   4210  H   LYS A 261     -26.662 -17.778  20.614  1.00 66.56           H  
ATOM   4211  CA  LYS A 261     -28.222 -18.429  19.297  1.00 66.56           C  
ATOM   4212  HA  LYS A 261     -28.246 -18.776  18.264  1.00 66.56           H  
ATOM   4213  C   LYS A 261     -29.229 -17.289  19.365  1.00 66.56           C  
ATOM   4214  CB  LYS A 261     -28.693 -19.572  20.208  1.00 66.56           C  
ATOM   4215  HB2 LYS A 261     -28.631 -19.262  21.252  1.00 66.56           H  
ATOM   4216  HB3 LYS A 261     -29.733 -19.795  19.971  1.00 66.56           H  
ATOM   4217  O   LYS A 261     -30.294 -17.380  18.765  1.00 66.56           O  
ATOM   4218  CG  LYS A 261     -27.860 -20.838  19.995  1.00 66.56           C  
ATOM   4219  HG2 LYS A 261     -27.798 -21.042  18.926  1.00 66.56           H  
ATOM   4220  HG3 LYS A 261     -26.852 -20.681  20.379  1.00 66.56           H  
ATOM   4221  CD  LYS A 261     -28.483 -22.048  20.694  1.00 66.56           C  
ATOM   4222  HD2 LYS A 261     -29.497 -22.185  20.318  1.00 66.56           H  
ATOM   4223  HD3 LYS A 261     -28.504 -21.889  21.772  1.00 66.56           H  
ATOM   4224  CE  LYS A 261     -27.626 -23.266  20.340  1.00 66.56           C  
ATOM   4225  HE2 LYS A 261     -27.418 -23.237  19.270  1.00 66.56           H  
ATOM   4226  HE3 LYS A 261     -26.663 -23.189  20.845  1.00 66.56           H  
ATOM   4227  NZ  LYS A 261     -28.303 -24.543  20.664  1.00 66.56           N  
ATOM   4228  HZ1 LYS A 261     -27.726 -25.307  20.344  1.00 66.56           H  
ATOM   4229  HZ2 LYS A 261     -29.164 -24.601  20.139  1.00 66.56           H  
ATOM   4230  HZ3 LYS A 261     -28.495 -24.631  21.652  1.00 66.56           H  
ATOM   4231  N   THR A 262     -28.943 -16.246  20.138  1.00 65.22           N  
ATOM   4232  H   THR A 262     -28.050 -16.241  20.609  1.00 65.22           H  
ATOM   4233  CA  THR A 262     -29.896 -15.154  20.383  1.00 65.22           C  
ATOM   4234  HA  THR A 262     -30.786 -15.311  19.773  1.00 65.22           H  
ATOM   4235  C   THR A 262     -29.329 -13.802  19.968  1.00 65.22           C  
ATOM   4236  CB  THR A 262     -30.367 -15.133  21.844  1.00 65.22           C  
ATOM   4237  HB  THR A 262     -31.079 -14.317  21.968  1.00 65.22           H  
ATOM   4238  O   THR A 262     -28.134 -13.547  20.102  1.00 65.22           O  
ATOM   4239  CG2 THR A 262     -31.042 -16.433  22.281  1.00 65.22           C  
ATOM   4240 HG21 THR A 262     -31.864 -16.663  21.603  1.00 65.22           H  
ATOM   4241 HG22 THR A 262     -30.328 -17.256  22.270  1.00 65.22           H  
ATOM   4242 HG23 THR A 262     -31.436 -16.315  23.291  1.00 65.22           H  
ATOM   4243  OG1 THR A 262     -29.282 -14.917  22.708  1.00 65.22           O  
ATOM   4244  HG1 THR A 262     -28.643 -15.612  22.533  1.00 65.22           H  
ATOM   4245  N   THR A 263     -30.197 -12.889  19.524  1.00 65.42           N  
ATOM   4246  H   THR A 263     -31.168 -13.140  19.408  1.00 65.42           H  
ATOM   4247  CA  THR A 263     -29.833 -11.491  19.212  1.00 65.42           C  
ATOM   4248  HA  THR A 263     -29.104 -11.473  18.402  1.00 65.42           H  
ATOM   4249  C   THR A 263     -29.210 -10.775  20.411  1.00 65.42           C  
ATOM   4250  CB  THR A 263     -31.076 -10.701  18.777  1.00 65.42           C  
ATOM   4251  HB  THR A 263     -30.824  -9.643  18.698  1.00 65.42           H  
ATOM   4252  O   THR A 263     -28.290  -9.973  20.265  1.00 65.42           O  
ATOM   4253  CG2 THR A 263     -31.622 -11.182  17.435  1.00 65.42           C  
ATOM   4254 HG21 THR A 263     -30.844 -11.103  16.675  1.00 65.42           H  
ATOM   4255 HG22 THR A 263     -32.460 -10.554  17.133  1.00 65.42           H  
ATOM   4256 HG23 THR A 263     -31.955 -12.218  17.498  1.00 65.42           H  
ATOM   4257  OG1 THR A 263     -32.107 -10.873  19.729  1.00 65.42           O  
ATOM   4258  HG1 THR A 263     -32.840 -10.328  19.435  1.00 65.42           H  
ATOM   4259  N   ARG A 264     -29.655 -11.120  21.624  1.00 66.02           N  
ATOM   4260  H   ARG A 264     -30.454 -11.737  21.658  1.00 66.02           H  
ATOM   4261  CA  ARG A 264     -29.056 -10.643  22.872  1.00 66.02           C  
ATOM   4262  HA  ARG A 264     -29.046  -9.553  22.859  1.00 66.02           H  
ATOM   4263  C   ARG A 264     -27.596 -11.073  23.008  1.00 66.02           C  
ATOM   4264  CB  ARG A 264     -29.907 -11.119  24.050  1.00 66.02           C  
ATOM   4265  HB2 ARG A 264     -29.992 -12.206  24.025  1.00 66.02           H  
ATOM   4266  HB3 ARG A 264     -30.903 -10.685  23.962  1.00 66.02           H  
ATOM   4267  O   ARG A 264     -26.757 -10.227  23.293  1.00 66.02           O  
ATOM   4268  CG  ARG A 264     -29.280 -10.693  25.379  1.00 66.02           C  
ATOM   4269  HG2 ARG A 264     -28.336 -11.220  25.517  1.00 66.02           H  
ATOM   4270  HG3 ARG A 264     -29.097  -9.618  25.386  1.00 66.02           H  
ATOM   4271  CD  ARG A 264     -30.209 -11.059  26.526  1.00 66.02           C  
ATOM   4272  HD2 ARG A 264     -30.504 -12.103  26.421  1.00 66.02           H  
ATOM   4273  HD3 ARG A 264     -31.095 -10.425  26.469  1.00 66.02           H  
ATOM   4274  NE  ARG A 264     -29.529 -10.880  27.812  1.00 66.02           N  
ATOM   4275  HE  ARG A 264     -28.525 -10.780  27.771  1.00 66.02           H  
ATOM   4276  NH1 ARG A 264     -31.393 -11.079  29.133  1.00 66.02           N  
ATOM   4277 HH11 ARG A 264     -31.843 -10.863  30.011  1.00 66.02           H  
ATOM   4278 HH12 ARG A 264     -31.953 -11.028  28.294  1.00 66.02           H  
ATOM   4279  NH2 ARG A 264     -29.376 -10.864  30.063  1.00 66.02           N  
ATOM   4280 HH21 ARG A 264     -29.782 -10.989  30.979  1.00 66.02           H  
ATOM   4281 HH22 ARG A 264     -28.376 -10.820  29.926  1.00 66.02           H  
ATOM   4282  CZ  ARG A 264     -30.103 -10.932  28.994  1.00 66.02           C  
ATOM   4283  N   GLU A 265     -27.287 -12.349  22.779  1.00 67.03           N  
ATOM   4284  H   GLU A 265     -28.015 -12.993  22.506  1.00 67.03           H  
ATOM   4285  CA  GLU A 265     -25.901 -12.828  22.801  1.00 67.03           C  
ATOM   4286  HA  GLU A 265     -25.460 -12.614  23.774  1.00 67.03           H  
ATOM   4287  C   GLU A 265     -25.053 -12.092  21.749  1.00 67.03           C  
ATOM   4288  CB  GLU A 265     -25.849 -14.347  22.567  1.00 67.03           C  
ATOM   4289  HB2 GLU A 265     -24.824 -14.620  22.314  1.00 67.03           H  
ATOM   4290  HB3 GLU A 265     -26.478 -14.563  21.704  1.00 67.03           H  
ATOM   4291  O   GLU A 265     -23.931 -11.718  22.063  1.00 67.03           O  
ATOM   4292  CG  GLU A 265     -26.284 -15.239  23.751  1.00 67.03           C  
ATOM   4293  HG2 GLU A 265     -27.219 -14.867  24.170  1.00 67.03           H  
ATOM   4294  HG3 GLU A 265     -25.538 -15.169  24.542  1.00 67.03           H  
ATOM   4295  CD  GLU A 265     -26.462 -16.714  23.326  1.00 67.03           C  
ATOM   4296  OE1 GLU A 265     -26.221 -17.653  24.126  1.00 67.03           O  
ATOM   4297  OE2 GLU A 265     -26.876 -16.949  22.170  1.00 67.03           O  
ATOM   4298  N   VAL A 266     -25.583 -11.790  20.551  1.00 66.77           N  
ATOM   4299  H   VAL A 266     -26.505 -12.143  20.336  1.00 66.77           H  
ATOM   4300  CA  VAL A 266     -24.878 -10.974  19.533  1.00 66.77           C  
ATOM   4301  HA  VAL A 266     -23.938 -11.467  19.287  1.00 66.77           H  
ATOM   4302  C   VAL A 266     -24.532  -9.584  20.069  1.00 66.77           C  
ATOM   4303  CB  VAL A 266     -25.695 -10.822  18.230  1.00 66.77           C  
ATOM   4304  HB  VAL A 266     -26.656 -10.359  18.452  1.00 66.77           H  
ATOM   4305  O   VAL A 266     -23.388  -9.146  19.943  1.00 66.77           O  
ATOM   4306  CG1 VAL A 266     -24.981  -9.937  17.196  1.00 66.77           C  
ATOM   4307 HG11 VAL A 266     -25.551  -9.921  16.267  1.00 66.77           H  
ATOM   4308 HG12 VAL A 266     -23.983 -10.325  16.993  1.00 66.77           H  
ATOM   4309 HG13 VAL A 266     -24.904  -8.910  17.554  1.00 66.77           H  
ATOM   4310  CG2 VAL A 266     -25.963 -12.172  17.561  1.00 66.77           C  
ATOM   4311 HG21 VAL A 266     -26.481 -12.844  18.245  1.00 66.77           H  
ATOM   4312 HG22 VAL A 266     -25.025 -12.625  17.242  1.00 66.77           H  
ATOM   4313 HG23 VAL A 266     -26.596 -12.028  16.685  1.00 66.77           H  
ATOM   4314  N   SER A 267     -25.491  -8.900  20.698  1.00 66.64           N  
ATOM   4315  H   SER A 267     -26.415  -9.306  20.749  1.00 66.64           H  
ATOM   4316  CA  SER A 267     -25.253  -7.587  21.308  1.00 66.64           C  
ATOM   4317  HA  SER A 267     -24.913  -6.896  20.537  1.00 66.64           H  
ATOM   4318  C   SER A 267     -24.180  -7.664  22.392  1.00 66.64           C  
ATOM   4319  CB  SER A 267     -26.548  -7.045  21.913  1.00 66.64           C  
ATOM   4320  HB2 SER A 267     -27.342  -7.112  21.169  1.00 66.64           H  
ATOM   4321  HB3 SER A 267     -26.833  -7.642  22.780  1.00 66.64           H  
ATOM   4322  O   SER A 267     -23.304  -6.808  22.458  1.00 66.64           O  
ATOM   4323  OG  SER A 267     -26.389  -5.692  22.298  1.00 66.64           O  
ATOM   4324  HG  SER A 267     -25.684  -5.625  22.947  1.00 66.64           H  
ATOM   4325  N   GLU A 268     -24.213  -8.708  23.216  1.00 69.23           N  
ATOM   4326  H   GLU A 268     -24.964  -9.376  23.117  1.00 69.23           H  
ATOM   4327  CA  GLU A 268     -23.236  -8.926  24.280  1.00 69.23           C  
ATOM   4328  HA  GLU A 268     -23.147  -8.014  24.870  1.00 69.23           H  
ATOM   4329  C   GLU A 268     -21.835  -9.251  23.723  1.00 69.23           C  
ATOM   4330  CB  GLU A 268     -23.749 -10.049  25.189  1.00 69.23           C  
ATOM   4331  HB2 GLU A 268     -23.976 -10.920  24.574  1.00 69.23           H  
ATOM   4332  HB3 GLU A 268     -22.938 -10.314  25.866  1.00 69.23           H  
ATOM   4333  O   GLU A 268     -20.834  -8.729  24.224  1.00 69.23           O  
ATOM   4334  CG  GLU A 268     -24.994  -9.666  26.027  1.00 69.23           C  
ATOM   4335  HG2 GLU A 268     -24.707  -8.911  26.758  1.00 69.23           H  
ATOM   4336  HG3 GLU A 268     -25.756  -9.220  25.387  1.00 69.23           H  
ATOM   4337  CD  GLU A 268     -25.609 -10.852  26.784  1.00 69.23           C  
ATOM   4338  OE1 GLU A 268     -26.657 -10.700  27.471  1.00 69.23           O  
ATOM   4339  OE2 GLU A 268     -25.044 -11.956  26.679  1.00 69.23           O  
ATOM   4340  N   VAL A 269     -21.748 -10.045  22.647  1.00 71.03           N  
ATOM   4341  H   VAL A 269     -22.600 -10.472  22.311  1.00 71.03           H  
ATOM   4342  CA  VAL A 269     -20.504 -10.305  21.900  1.00 71.03           C  
ATOM   4343  HA  VAL A 269     -19.765 -10.722  22.585  1.00 71.03           H  
ATOM   4344  C   VAL A 269     -19.943  -8.998  21.346  1.00 71.03           C  
ATOM   4345  CB  VAL A 269     -20.721 -11.302  20.736  1.00 71.03           C  
ATOM   4346  HB  VAL A 269     -21.477 -10.897  20.064  1.00 71.03           H  
ATOM   4347  O   VAL A 269     -18.764  -8.702  21.542  1.00 71.03           O  
ATOM   4348  CG1 VAL A 269     -19.444 -11.501  19.901  1.00 71.03           C  
ATOM   4349 HG11 VAL A 269     -19.158 -10.571  19.411  1.00 71.03           H  
ATOM   4350 HG12 VAL A 269     -19.631 -12.236  19.118  1.00 71.03           H  
ATOM   4351 HG13 VAL A 269     -18.624 -11.845  20.531  1.00 71.03           H  
ATOM   4352  CG2 VAL A 269     -21.213 -12.681  21.206  1.00 71.03           C  
ATOM   4353 HG21 VAL A 269     -21.244 -12.742  22.293  1.00 71.03           H  
ATOM   4354 HG22 VAL A 269     -22.214 -12.851  20.811  1.00 71.03           H  
ATOM   4355 HG23 VAL A 269     -20.597 -13.486  20.803  1.00 71.03           H  
ATOM   4356  N   ALA A 270     -20.780  -8.186  20.698  1.00 69.03           N  
ATOM   4357  H   ALA A 270     -21.737  -8.478  20.562  1.00 69.03           H  
ATOM   4358  CA  ALA A 270     -20.373  -6.886  20.183  1.00 69.03           C  
ATOM   4359  HA  ALA A 270     -19.547  -7.032  19.487  1.00 69.03           H  
ATOM   4360  C   ALA A 270     -19.863  -5.989  21.325  1.00 69.03           C  
ATOM   4361  CB  ALA A 270     -21.543  -6.272  19.407  1.00 69.03           C  
ATOM   4362  HB1 ALA A 270     -22.384  -6.080  20.073  1.00 69.03           H  
ATOM   4363  HB2 ALA A 270     -21.225  -5.336  18.946  1.00 69.03           H  
ATOM   4364  HB3 ALA A 270     -21.866  -6.955  18.621  1.00 69.03           H  
ATOM   4365  O   ALA A 270     -18.786  -5.398  21.210  1.00 69.03           O  
ATOM   4366  N   SER A 271     -20.554  -5.962  22.472  1.00 70.01           N  
ATOM   4367  H   SER A 271     -21.449  -6.427  22.511  1.00 70.01           H  
ATOM   4368  CA  SER A 271     -20.092  -5.243  23.664  1.00 70.01           C  
ATOM   4369  HA  SER A 271     -19.997  -4.186  23.412  1.00 70.01           H  
ATOM   4370  C   SER A 271     -18.712  -5.728  24.127  1.00 70.01           C  
ATOM   4371  CB  SER A 271     -21.101  -5.349  24.811  1.00 70.01           C  
ATOM   4372  HB2 SER A 271     -20.721  -4.795  25.670  1.00 70.01           H  
ATOM   4373  HB3 SER A 271     -21.228  -6.391  25.104  1.00 70.01           H  
ATOM   4374  O   SER A 271     -17.831  -4.900  24.358  1.00 70.01           O  
ATOM   4375  OG  SER A 271     -22.358  -4.815  24.451  1.00 70.01           O  
ATOM   4376  HG  SER A 271     -22.247  -4.108  23.811  1.00 70.01           H  
ATOM   4377  N   CYS A 272     -18.459  -7.044  24.157  1.00 70.79           N  
ATOM   4378  H   CYS A 272     -19.212  -7.676  23.925  1.00 70.79           H  
ATOM   4379  CA  CYS A 272     -17.138  -7.617  24.473  1.00 70.79           C  
ATOM   4380  HA  CYS A 272     -16.841  -7.339  25.484  1.00 70.79           H  
ATOM   4381  C   CYS A 272     -16.026  -7.118  23.553  1.00 70.79           C  
ATOM   4382  CB  CYS A 272     -17.182  -9.145  24.420  1.00 70.79           C  
ATOM   4383  HB2 CYS A 272     -17.557  -9.490  23.457  1.00 70.79           H  
ATOM   4384  HB3 CYS A 272     -16.179  -9.547  24.568  1.00 70.79           H  
ATOM   4385  O   CYS A 272     -14.914  -6.846  24.011  1.00 70.79           O  
ATOM   4386  SG  CYS A 272     -18.231  -9.746  25.747  1.00 70.79           S  
ATOM   4387  HG  CYS A 272     -19.355  -9.157  25.329  1.00 70.79           H  
ATOM   4388  N   MET A 273     -16.324  -6.979  22.263  1.00 70.33           N  
ATOM   4389  H   MET A 273     -17.249  -7.243  21.955  1.00 70.33           H  
ATOM   4390  CA  MET A 273     -15.360  -6.508  21.270  1.00 70.33           C  
ATOM   4391  HA  MET A 273     -14.416  -7.028  21.428  1.00 70.33           H  
ATOM   4392  C   MET A 273     -15.050  -5.013  21.411  1.00 70.33           C  
ATOM   4393  CB  MET A 273     -15.874  -6.844  19.862  1.00 70.33           C  
ATOM   4394  HB2 MET A 273     -15.195  -6.415  19.125  1.00 70.33           H  
ATOM   4395  HB3 MET A 273     -16.857  -6.399  19.711  1.00 70.33           H  
ATOM   4396  O   MET A 273     -13.955  -4.578  21.051  1.00 70.33           O  
ATOM   4397  CG  MET A 273     -15.967  -8.359  19.629  1.00 70.33           C  
ATOM   4398  HG2 MET A 273     -16.712  -8.777  20.305  1.00 70.33           H  
ATOM   4399  HG3 MET A 273     -16.322  -8.532  18.613  1.00 70.33           H  
ATOM   4400  SD  MET A 273     -14.423  -9.288  19.876  1.00 70.33           S  
ATOM   4401  CE  MET A 273     -13.503  -8.719  18.425  1.00 70.33           C  
ATOM   4402  HE1 MET A 273     -13.325  -7.645  18.496  1.00 70.33           H  
ATOM   4403  HE2 MET A 273     -14.077  -8.933  17.524  1.00 70.33           H  
ATOM   4404  HE3 MET A 273     -12.548  -9.242  18.374  1.00 70.33           H  
ATOM   4405  N   THR A 274     -15.979  -4.237  21.972  1.00 67.04           N  
ATOM   4406  H   THR A 274     -16.874  -4.662  22.171  1.00 67.04           H  
ATOM   4407  CA  THR A 274     -15.820  -2.791  22.202  1.00 67.04           C  
ATOM   4408  HA  THR A 274     -15.119  -2.400  21.465  1.00 67.04           H  
ATOM   4409  C   THR A 274     -15.238  -2.423  23.572  1.00 67.04           C  
ATOM   4410  CB  THR A 274     -17.144  -2.055  21.982  1.00 67.04           C  
ATOM   4411  HB  THR A 274     -16.964  -0.999  22.184  1.00 67.04           H  
ATOM   4412  O   THR A 274     -14.730  -1.313  23.747  1.00 67.04           O  
ATOM   4413  CG2 THR A 274     -17.654  -2.193  20.547  1.00 67.04           C  
ATOM   4414 HG21 THR A 274     -17.907  -3.227  20.316  1.00 67.04           H  
ATOM   4415 HG22 THR A 274     -16.893  -1.846  19.847  1.00 67.04           H  
ATOM   4416 HG23 THR A 274     -18.547  -1.580  20.426  1.00 67.04           H  
ATOM   4417  OG1 THR A 274     -18.145  -2.477  22.874  1.00 67.04           O  
ATOM   4418  HG1 THR A 274     -18.027  -3.407  23.079  1.00 67.04           H  
ATOM   4419  N   LEU A 275     -15.255  -3.353  24.534  1.00 69.09           N  
ATOM   4420  H   LEU A 275     -15.721  -4.227  24.335  1.00 69.09           H  
ATOM   4421  CA  LEU A 275     -14.768  -3.130  25.895  1.00 69.09           C  
ATOM   4422  HA  LEU A 275     -15.308  -2.266  26.284  1.00 69.09           H  
ATOM   4423  C   LEU A 275     -13.269  -2.772  25.936  1.00 69.09           C  
ATOM   4424  CB  LEU A 275     -15.107  -4.354  26.776  1.00 69.09           C  
ATOM   4425  HB2 LEU A 275     -14.375  -4.442  27.578  1.00 69.09           H  
ATOM   4426  HB3 LEU A 275     -15.032  -5.258  26.171  1.00 69.09           H  
ATOM   4427  O   LEU A 275     -12.427  -3.395  25.279  1.00 69.09           O  
ATOM   4428  CG  LEU A 275     -16.514  -4.272  27.406  1.00 69.09           C  
ATOM   4429  HG  LEU A 275     -17.238  -3.927  26.668  1.00 69.09           H  
ATOM   4430  CD1 LEU A 275     -16.968  -5.618  27.954  1.00 69.09           C  
ATOM   4431 HD11 LEU A 275     -16.250  -5.976  28.693  1.00 69.09           H  
ATOM   4432 HD12 LEU A 275     -17.070  -6.337  27.142  1.00 69.09           H  
ATOM   4433 HD13 LEU A 275     -17.945  -5.518  28.426  1.00 69.09           H  
ATOM   4434  CD2 LEU A 275     -16.532  -3.322  28.605  1.00 69.09           C  
ATOM   4435 HD21 LEU A 275     -15.840  -3.667  29.374  1.00 69.09           H  
ATOM   4436 HD22 LEU A 275     -17.537  -3.282  29.024  1.00 69.09           H  
ATOM   4437 HD23 LEU A 275     -16.258  -2.315  28.290  1.00 69.09           H  
ATOM   4438  N   GLY A 276     -12.953  -1.757  26.749  1.00 59.80           N  
ATOM   4439  H   GLY A 276     -13.715  -1.293  27.223  1.00 59.80           H  
ATOM   4440  CA  GLY A 276     -11.601  -1.234  26.979  1.00 59.80           C  
ATOM   4441  HA2 GLY A 276     -11.518  -0.915  28.018  1.00 59.80           H  
ATOM   4442  HA3 GLY A 276     -10.873  -2.029  26.816  1.00 59.80           H  
ATOM   4443  C   GLY A 276     -11.199  -0.053  26.088  1.00 59.80           C  
ATOM   4444  O   GLY A 276     -10.290   0.687  26.456  1.00 59.80           O  
ATOM   4445  N   ARG A 277     -11.908   0.198  24.978  1.00 60.37           N  
ATOM   4446  H   ARG A 277     -12.690  -0.400  24.754  1.00 60.37           H  
ATOM   4447  CA  ARG A 277     -11.600   1.324  24.084  1.00 60.37           C  
ATOM   4448  HA  ARG A 277     -10.523   1.483  24.130  1.00 60.37           H  
ATOM   4449  C   ARG A 277     -12.250   2.620  24.578  1.00 60.37           C  
ATOM   4450  CB  ARG A 277     -11.944   0.968  22.631  1.00 60.37           C  
ATOM   4451  HB2 ARG A 277     -12.975   0.621  22.564  1.00 60.37           H  
ATOM   4452  HB3 ARG A 277     -11.835   1.862  22.018  1.00 60.37           H  
ATOM   4453  O   ARG A 277     -13.438   2.656  24.906  1.00 60.37           O  
ATOM   4454  CG  ARG A 277     -10.981  -0.116  22.112  1.00 60.37           C  
ATOM   4455  HG2 ARG A 277      -9.955   0.213  22.277  1.00 60.37           H  
ATOM   4456  HG3 ARG A 277     -11.138  -1.046  22.658  1.00 60.37           H  
ATOM   4457  CD  ARG A 277     -11.183  -0.366  20.617  1.00 60.37           C  
ATOM   4458  HD2 ARG A 277     -12.162  -0.824  20.479  1.00 60.37           H  
ATOM   4459  HD3 ARG A 277     -11.160   0.594  20.100  1.00 60.37           H  
ATOM   4460  NE  ARG A 277     -10.133  -1.253  20.077  1.00 60.37           N  
ATOM   4461  HE  ARG A 277      -9.583  -1.746  20.766  1.00 60.37           H  
ATOM   4462  NH1 ARG A 277     -10.396  -0.719  17.860  1.00 60.37           N  
ATOM   4463 HH11 ARG A 277     -10.206  -0.876  16.881  1.00 60.37           H  
ATOM   4464 HH12 ARG A 277     -11.159  -0.107  18.113  1.00 60.37           H  
ATOM   4465  NH2 ARG A 277      -8.781  -2.131  18.464  1.00 60.37           N  
ATOM   4466 HH21 ARG A 277      -8.354  -1.997  17.558  1.00 60.37           H  
ATOM   4467 HH22 ARG A 277      -8.237  -2.576  19.189  1.00 60.37           H  
ATOM   4468  CZ  ARG A 277      -9.782  -1.373  18.807  1.00 60.37           C  
ATOM   4469  N   ALA A 278     -11.443   3.682  24.654  1.00 46.08           N  
ATOM   4470  H   ALA A 278     -10.479   3.554  24.383  1.00 46.08           H  
ATOM   4471  CA  ALA A 278     -11.834   4.997  25.160  1.00 46.08           C  
ATOM   4472  HA  ALA A 278     -12.016   4.913  26.231  1.00 46.08           H  
ATOM   4473  C   ALA A 278     -13.123   5.497  24.480  1.00 46.08           C  
ATOM   4474  CB  ALA A 278     -10.662   5.968  24.945  1.00 46.08           C  
ATOM   4475  HB1 ALA A 278      -9.776   5.606  25.467  1.00 46.08           H  
ATOM   4476  HB2 ALA A 278     -10.443   6.059  23.881  1.00 46.08           H  
ATOM   4477  HB3 ALA A 278     -10.925   6.951  25.334  1.00 46.08           H  
ATOM   4478  O   ALA A 278     -13.147   5.711  23.273  1.00 46.08           O  
ATOM   4479  N   GLY A 279     -14.195   5.650  25.261  1.00 44.67           N  
ATOM   4480  H   GLY A 279     -14.103   5.416  26.239  1.00 44.67           H  
ATOM   4481  CA  GLY A 279     -15.502   6.133  24.797  1.00 44.67           C  
ATOM   4482  HA2 GLY A 279     -15.470   6.320  23.723  1.00 44.67           H  
ATOM   4483  HA3 GLY A 279     -15.727   7.079  25.290  1.00 44.67           H  
ATOM   4484  C   GLY A 279     -16.666   5.175  25.055  1.00 44.67           C  
ATOM   4485  O   GLY A 279     -17.794   5.632  25.185  1.00 44.67           O  
ATOM   4486  N   MET A 280     -16.413   3.873  25.223  1.00 40.54           N  
ATOM   4487  H   MET A 280     -15.471   3.539  25.073  1.00 40.54           H  
ATOM   4488  CA  MET A 280     -17.457   2.881  25.527  1.00 40.54           C  
ATOM   4489  HA  MET A 280     -18.423   3.380  25.599  1.00 40.54           H  
ATOM   4490  C   MET A 280     -17.234   2.248  26.903  1.00 40.54           C  
ATOM   4491  CB  MET A 280     -17.585   1.865  24.383  1.00 40.54           C  
ATOM   4492  HB2 MET A 280     -16.608   1.438  24.155  1.00 40.54           H  
ATOM   4493  HB3 MET A 280     -18.254   1.061  24.689  1.00 40.54           H  
ATOM   4494  O   MET A 280     -16.999   1.049  27.046  1.00 40.54           O  
ATOM   4495  CG  MET A 280     -18.182   2.529  23.135  1.00 40.54           C  
ATOM   4496  HG2 MET A 280     -17.526   3.329  22.793  1.00 40.54           H  
ATOM   4497  HG3 MET A 280     -19.140   2.971  23.409  1.00 40.54           H  
ATOM   4498  SD  MET A 280     -18.476   1.387  21.765  1.00 40.54           S  
ATOM   4499  CE  MET A 280     -16.782   1.259  21.130  1.00 40.54           C  
ATOM   4500  HE1 MET A 280     -16.478   2.219  20.713  1.00 40.54           H  
ATOM   4501  HE2 MET A 280     -16.100   0.989  21.937  1.00 40.54           H  
ATOM   4502  HE3 MET A 280     -16.729   0.498  20.352  1.00 40.54           H  
ATOM   4503  N   ARG A 281     -17.292   3.076  27.953  1.00 38.44           N  
ATOM   4504  H   ARG A 281     -17.523   4.040  27.762  1.00 38.44           H  
ATOM   4505  CA  ARG A 281     -17.475   2.588  29.326  1.00 38.44           C  
ATOM   4506  HA  ARG A 281     -16.998   1.616  29.444  1.00 38.44           H  
ATOM   4507  C   ARG A 281     -18.972   2.397  29.560  1.00 38.44           C  
ATOM   4508  CB  ARG A 281     -16.869   3.564  30.354  1.00 38.44           C  
ATOM   4509  HB2 ARG A 281     -17.291   3.331  31.331  1.00 38.44           H  
ATOM   4510  HB3 ARG A 281     -17.147   4.587  30.102  1.00 38.44           H  
ATOM   4511  O   ARG A 281     -19.704   3.375  29.611  1.00 38.44           O  
ATOM   4512  CG  ARG A 281     -15.342   3.442  30.452  1.00 38.44           C  
ATOM   4513  HG2 ARG A 281     -15.083   2.402  30.648  1.00 38.44           H  
ATOM   4514  HG3 ARG A 281     -14.886   3.748  29.511  1.00 38.44           H  
ATOM   4515  CD  ARG A 281     -14.800   4.312  31.595  1.00 38.44           C  
ATOM   4516  HD2 ARG A 281     -15.359   4.074  32.500  1.00 38.44           H  
ATOM   4517  HD3 ARG A 281     -14.961   5.362  31.350  1.00 38.44           H  
ATOM   4518  NE  ARG A 281     -13.362   4.064  31.824  1.00 38.44           N  
ATOM   4519  HE  ARG A 281     -12.859   3.557  31.110  1.00 38.44           H  
ATOM   4520  NH1 ARG A 281     -13.201   4.995  33.920  1.00 38.44           N  
ATOM   4521 HH11 ARG A 281     -14.173   5.265  33.868  1.00 38.44           H  
ATOM   4522 HH12 ARG A 281     -12.651   5.219  34.737  1.00 38.44           H  
ATOM   4523  NH2 ARG A 281     -11.419   4.016  32.983  1.00 38.44           N  
ATOM   4524 HH21 ARG A 281     -10.871   4.214  33.808  1.00 38.44           H  
ATOM   4525 HH22 ARG A 281     -11.050   3.380  32.291  1.00 38.44           H  
ATOM   4526  CZ  ARG A 281     -12.670   4.366  32.907  1.00 38.44           C  
ATOM   4527  N   GLY A 282     -19.422   1.155  29.708  1.00 38.86           N  
ATOM   4528  H   GLY A 282     -18.776   0.388  29.582  1.00 38.86           H  
ATOM   4529  CA  GLY A 282     -20.707   0.882  30.363  1.00 38.86           C  
ATOM   4530  HA2 GLY A 282     -20.719  -0.161  30.677  1.00 38.86           H  
ATOM   4531  HA3 GLY A 282     -20.784   1.493  31.262  1.00 38.86           H  
ATOM   4532  C   GLY A 282     -21.974   1.121  29.537  1.00 38.86           C  
ATOM   4533  O   GLY A 282     -23.010   1.439  30.112  1.00 38.86           O  
ATOM   4534  N   GLY A 283     -21.942   0.920  28.218  1.00 37.26           N  
ATOM   4535  H   GLY A 283     -21.065   0.671  27.783  1.00 37.26           H  
ATOM   4536  CA  GLY A 283     -23.161   0.858  27.404  1.00 37.26           C  
ATOM   4537  HA2 GLY A 283     -23.797   1.715  27.627  1.00 37.26           H  
ATOM   4538  HA3 GLY A 283     -22.896   0.892  26.348  1.00 37.26           H  
ATOM   4539  C   GLY A 283     -23.953  -0.427  27.663  1.00 37.26           C  
ATOM   4540  O   GLY A 283     -23.947  -1.321  26.830  1.00 37.26           O  
ATOM   4541  N   ALA A 284     -24.570  -0.531  28.840  1.00 36.74           N  
ATOM   4542  H   ALA A 284     -24.415   0.231  29.484  1.00 36.74           H  
ATOM   4543  CA  ALA A 284     -25.638  -1.464  29.179  1.00 36.74           C  
ATOM   4544  HA  ALA A 284     -25.685  -1.491  30.268  1.00 36.74           H  
ATOM   4545  C   ALA A 284     -25.436  -2.932  28.741  1.00 36.74           C  
ATOM   4546  CB  ALA A 284     -26.967  -0.860  28.702  1.00 36.74           C  
ATOM   4547  HB1 ALA A 284     -27.798  -1.479  29.040  1.00 36.74           H  
ATOM   4548  HB2 ALA A 284     -26.984  -0.815  27.613  1.00 36.74           H  
ATOM   4549  HB3 ALA A 284     -27.091   0.144  29.107  1.00 36.74           H  
ATOM   4550  O   ALA A 284     -26.281  -3.507  28.060  1.00 36.74           O  
ATOM   4551  N   LEU A 285     -24.435  -3.616  29.306  1.00 40.63           N  
ATOM   4552  H   LEU A 285     -23.746  -3.098  29.832  1.00 40.63           H  
ATOM   4553  CA  LEU A 285     -24.610  -5.041  29.631  1.00 40.63           C  
ATOM   4554  HA  LEU A 285     -25.085  -5.543  28.788  1.00 40.63           H  
ATOM   4555  C   LEU A 285     -25.595  -5.166  30.811  1.00 40.63           C  
ATOM   4556  CB  LEU A 285     -23.249  -5.722  29.892  1.00 40.63           C  
ATOM   4557  HB2 LEU A 285     -23.406  -6.669  30.410  1.00 40.63           H  
ATOM   4558  HB3 LEU A 285     -22.667  -5.083  30.556  1.00 40.63           H  
ATOM   4559  O   LEU A 285     -25.316  -5.833  31.800  1.00 40.63           O  
ATOM   4560  CG  LEU A 285     -22.439  -6.019  28.617  1.00 40.63           C  
ATOM   4561  HG  LEU A 285     -22.451  -5.151  27.958  1.00 40.63           H  
ATOM   4562  CD1 LEU A 285     -20.989  -6.326  28.973  1.00 40.63           C  
ATOM   4563 HD11 LEU A 285     -20.950  -7.182  29.646  1.00 40.63           H  
ATOM   4564 HD12 LEU A 285     -20.426  -6.554  28.068  1.00 40.63           H  
ATOM   4565 HD13 LEU A 285     -20.547  -5.448  29.445  1.00 40.63           H  
ATOM   4566  CD2 LEU A 285     -22.986  -7.230  27.869  1.00 40.63           C  
ATOM   4567 HD21 LEU A 285     -22.345  -7.467  27.019  1.00 40.63           H  
ATOM   4568 HD22 LEU A 285     -23.048  -8.097  28.527  1.00 40.63           H  
ATOM   4569 HD23 LEU A 285     -23.978  -6.985  27.489  1.00 40.63           H  
ATOM   4570  N   THR A 286     -26.749  -4.489  30.750  1.00 41.43           N  
ATOM   4571  H   THR A 286     -26.963  -3.991  29.897  1.00 41.43           H  
ATOM   4572  CA  THR A 286     -27.827  -4.730  31.702  1.00 41.43           C  
ATOM   4573  HA  THR A 286     -27.420  -4.767  32.713  1.00 41.43           H  
ATOM   4574  C   THR A 286     -28.375  -6.091  31.343  1.00 41.43           C  
ATOM   4575  CB  THR A 286     -28.936  -3.666  31.681  1.00 41.43           C  
ATOM   4576  HB  THR A 286     -29.751  -4.015  32.315  1.00 41.43           H  
ATOM   4577  O   THR A 286     -29.133  -6.229  30.377  1.00 41.43           O  
ATOM   4578  CG2 THR A 286     -28.449  -2.331  32.231  1.00 41.43           C  
ATOM   4579 HG21 THR A 286     -27.644  -1.937  31.611  1.00 41.43           H  
ATOM   4580 HG22 THR A 286     -29.273  -1.617  32.246  1.00 41.43           H  
ATOM   4581 HG23 THR A 286     -28.078  -2.468  33.247  1.00 41.43           H  
ATOM   4582  OG1 THR A 286     -29.448  -3.450  30.384  1.00 41.43           O  
ATOM   4583  HG1 THR A 286     -29.407  -4.291  29.924  1.00 41.43           H  
ATOM   4584  N   LEU A 287     -27.963  -7.113  32.086  1.00 42.94           N  
ATOM   4585  H   LEU A 287     -27.256  -6.929  32.784  1.00 42.94           H  
ATOM   4586  CA  LEU A 287     -28.484  -8.460  31.948  1.00 42.94           C  
ATOM   4587  HA  LEU A 287     -28.487  -8.697  30.884  1.00 42.94           H  
ATOM   4588  C   LEU A 287     -29.941  -8.475  32.449  1.00 42.94           C  
ATOM   4589  CB  LEU A 287     -27.569  -9.458  32.694  1.00 42.94           C  
ATOM   4590  HB2 LEU A 287     -27.492  -9.128  33.730  1.00 42.94           H  
ATOM   4591  HB3 LEU A 287     -28.046 -10.438  32.700  1.00 42.94           H  
ATOM   4592  O   LEU A 287     -30.249  -9.062  33.479  1.00 42.94           O  
ATOM   4593  CG  LEU A 287     -26.143  -9.621  32.128  1.00 42.94           C  
ATOM   4594  HG  LEU A 287     -25.669  -8.644  32.034  1.00 42.94           H  
ATOM   4595  CD1 LEU A 287     -25.315 -10.472  33.094  1.00 42.94           C  
ATOM   4596 HD11 LEU A 287     -24.300 -10.572  32.708  1.00 42.94           H  
ATOM   4597 HD12 LEU A 287     -25.265  -9.972  34.062  1.00 42.94           H  
ATOM   4598 HD13 LEU A 287     -25.758 -11.461  33.206  1.00 42.94           H  
ATOM   4599  CD2 LEU A 287     -26.134 -10.315  30.764  1.00 42.94           C  
ATOM   4600 HD21 LEU A 287     -26.584 -11.306  30.823  1.00 42.94           H  
ATOM   4601 HD22 LEU A 287     -26.642  -9.700  30.021  1.00 42.94           H  
ATOM   4602 HD23 LEU A 287     -25.105 -10.431  30.423  1.00 42.94           H  
ATOM   4603  N   ARG A 288     -30.863  -7.814  31.734  1.00 35.53           N  
ATOM   4604  H   ARG A 288     -30.529  -7.295  30.935  1.00 35.53           H  
ATOM   4605  CA  ARG A 288     -32.287  -7.746  32.080  1.00 35.53           C  
ATOM   4606  HA  ARG A 288     -32.382  -7.441  33.122  1.00 35.53           H  
ATOM   4607  C   ARG A 288     -32.897  -9.137  31.949  1.00 35.53           C  
ATOM   4608  CB  ARG A 288     -33.047  -6.730  31.204  1.00 35.53           C  
ATOM   4609  HB2 ARG A 288     -32.792  -6.889  30.156  1.00 35.53           H  
ATOM   4610  HB3 ARG A 288     -34.113  -6.924  31.321  1.00 35.53           H  
ATOM   4611  O   ARG A 288     -33.245  -9.584  30.861  1.00 35.53           O  
ATOM   4612  CG  ARG A 288     -32.802  -5.258  31.574  1.00 35.53           C  
ATOM   4613  HG2 ARG A 288     -31.779  -4.987  31.314  1.00 35.53           H  
ATOM   4614  HG3 ARG A 288     -32.949  -5.119  32.645  1.00 35.53           H  
ATOM   4615  CD  ARG A 288     -33.789  -4.365  30.805  1.00 35.53           C  
ATOM   4616  HD2 ARG A 288     -33.694  -4.573  29.739  1.00 35.53           H  
ATOM   4617  HD3 ARG A 288     -34.801  -4.618  31.121  1.00 35.53           H  
ATOM   4618  NE  ARG A 288     -33.541  -2.929  31.033  1.00 35.53           N  
ATOM   4619  HE  ARG A 288     -32.622  -2.676  31.368  1.00 35.53           H  
ATOM   4620  NH1 ARG A 288     -35.565  -2.130  30.273  1.00 35.53           N  
ATOM   4621 HH11 ARG A 288     -36.169  -1.349  30.061  1.00 35.53           H  
ATOM   4622 HH12 ARG A 288     -35.854  -3.072  30.053  1.00 35.53           H  
ATOM   4623  NH2 ARG A 288     -34.012  -0.699  30.985  1.00 35.53           N  
ATOM   4624 HH21 ARG A 288     -33.090  -0.496  31.345  1.00 35.53           H  
ATOM   4625 HH22 ARG A 288     -34.636   0.063  30.762  1.00 35.53           H  
ATOM   4626  CZ  ARG A 288     -34.371  -1.932  30.766  1.00 35.53           C  
ATOM   4627  N   SER A 289     -32.964  -9.855  33.056  1.00 39.12           N  
ATOM   4628  H   SER A 289     -32.385  -9.537  33.821  1.00 39.12           H  
ATOM   4629  CA  SER A 289     -34.006 -10.835  33.364  1.00 39.12           C  
ATOM   4630  HA  SER A 289     -34.981 -10.351  33.293  1.00 39.12           H  
ATOM   4631  C   SER A 289     -33.773 -11.285  34.798  1.00 39.12           C  
ATOM   4632  CB  SER A 289     -34.013 -12.056  32.429  1.00 39.12           C  
ATOM   4633  HB2 SER A 289     -34.770 -12.757  32.779  1.00 39.12           H  
ATOM   4634  HB3 SER A 289     -34.276 -11.759  31.414  1.00 39.12           H  
ATOM   4635  O   SER A 289     -32.713 -11.842  35.098  1.00 39.12           O  
ATOM   4636  OG  SER A 289     -32.756 -12.704  32.426  1.00 39.12           O  
ATOM   4637  HG  SER A 289     -32.415 -12.599  33.317  1.00 39.12           H  
ATOM   4638  N   GLY A 290     -34.740 -11.005  35.668  1.00 35.77           N  
ATOM   4639  H   GLY A 290     -35.574 -10.543  35.336  1.00 35.77           H  
ATOM   4640  CA  GLY A 290     -34.709 -11.385  37.073  1.00 35.77           C  
ATOM   4641  HA2 GLY A 290     -33.975 -10.767  37.590  1.00 35.77           H  
ATOM   4642  HA3 GLY A 290     -35.683 -11.200  37.527  1.00 35.77           H  
ATOM   4643  C   GLY A 290     -34.357 -12.859  37.279  1.00 35.77           C  
ATOM   4644  O   GLY A 290     -34.680 -13.715  36.460  1.00 35.77           O  
ATOM   4645  N   ARG A 291     -33.664 -13.116  38.391  1.00 32.81           N  
ATOM   4646  H   ARG A 291     -33.422 -12.311  38.949  1.00 32.81           H  
ATOM   4647  CA  ARG A 291     -33.455 -14.431  39.013  1.00 32.81           C  
ATOM   4648  HA  ARG A 291     -32.658 -14.304  39.745  1.00 32.81           H  
ATOM   4649  C   ARG A 291     -32.976 -15.541  38.058  1.00 32.81           C  
ATOM   4650  CB  ARG A 291     -34.745 -14.781  39.790  1.00 32.81           C  
ATOM   4651  HB2 ARG A 291     -35.315 -13.870  39.972  1.00 32.81           H  
ATOM   4652  HB3 ARG A 291     -35.386 -15.445  39.209  1.00 32.81           H  
ATOM   4653  O   ARG A 291     -33.743 -16.400  37.638  1.00 32.81           O  
ATOM   4654  CG  ARG A 291     -34.446 -15.399  41.159  1.00 32.81           C  
ATOM   4655  HG2 ARG A 291     -33.897 -16.334  41.038  1.00 32.81           H  
ATOM   4656  HG3 ARG A 291     -33.840 -14.699  41.735  1.00 32.81           H  
ATOM   4657  CD  ARG A 291     -35.756 -15.663  41.910  1.00 32.81           C  
ATOM   4658  HD2 ARG A 291     -36.247 -16.529  41.465  1.00 32.81           H  
ATOM   4659  HD3 ARG A 291     -36.407 -14.796  41.800  1.00 32.81           H  
ATOM   4660  NE  ARG A 291     -35.522 -15.889  43.348  1.00 32.81           N  
ATOM   4661  HE  ARG A 291     -34.604 -15.674  43.710  1.00 32.81           H  
ATOM   4662  NH1 ARG A 291     -37.666 -16.490  43.914  1.00 32.81           N  
ATOM   4663 HH11 ARG A 291     -38.344 -16.714  44.628  1.00 32.81           H  
ATOM   4664 HH12 ARG A 291     -37.941 -16.414  42.945  1.00 32.81           H  
ATOM   4665  NH2 ARG A 291     -36.115 -16.291  45.510  1.00 32.81           N  
ATOM   4666 HH21 ARG A 291     -35.206 -15.994  45.835  1.00 32.81           H  
ATOM   4667 HH22 ARG A 291     -36.811 -16.500  46.211  1.00 32.81           H  
ATOM   4668  CZ  ARG A 291     -36.431 -16.225  44.247  1.00 32.81           C  
ATOM   4669  N   ARG A 292     -31.670 -15.583  37.769  1.00 36.02           N  
ATOM   4670  H   ARG A 292     -31.075 -14.855  38.138  1.00 36.02           H  
ATOM   4671  CA  ARG A 292     -31.037 -16.745  37.119  1.00 36.02           C  
ATOM   4672  HA  ARG A 292     -31.813 -17.416  36.750  1.00 36.02           H  
ATOM   4673  C   ARG A 292     -30.229 -17.552  38.131  1.00 36.02           C  
ATOM   4674  CB  ARG A 292     -30.219 -16.328  35.892  1.00 36.02           C  
ATOM   4675  HB2 ARG A 292     -29.524 -15.531  36.159  1.00 36.02           H  
ATOM   4676  HB3 ARG A 292     -29.643 -17.189  35.553  1.00 36.02           H  
ATOM   4677  O   ARG A 292     -29.224 -17.084  38.655  1.00 36.02           O  
ATOM   4678  CG  ARG A 292     -31.141 -15.869  34.751  1.00 36.02           C  
ATOM   4679  HG2 ARG A 292     -31.898 -16.630  34.564  1.00 36.02           H  
ATOM   4680  HG3 ARG A 292     -31.632 -14.936  35.026  1.00 36.02           H  
ATOM   4681  CD  ARG A 292     -30.318 -15.663  33.481  1.00 36.02           C  
ATOM   4682  HD2 ARG A 292     -29.829 -16.602  33.224  1.00 36.02           H  
ATOM   4683  HD3 ARG A 292     -29.551 -14.915  33.680  1.00 36.02           H  
ATOM   4684  NE  ARG A 292     -31.153 -15.221  32.350  1.00 36.02           N  
ATOM   4685  HE  ARG A 292     -32.133 -15.049  32.524  1.00 36.02           H  
ATOM   4686  NH1 ARG A 292     -29.436 -15.040  30.875  1.00 36.02           N  
ATOM   4687 HH11 ARG A 292     -28.812 -15.394  31.586  1.00 36.02           H  
ATOM   4688 HH12 ARG A 292     -29.007 -14.667  30.040  1.00 36.02           H  
ATOM   4689  NH2 ARG A 292     -31.495 -14.491  30.214  1.00 36.02           N  
ATOM   4690 HH21 ARG A 292     -31.128 -14.340  29.285  1.00 36.02           H  
ATOM   4691 HH22 ARG A 292     -32.450 -14.266  30.452  1.00 36.02           H  
ATOM   4692  CZ  ARG A 292     -30.700 -14.928  31.146  1.00 36.02           C  
ATOM   4693  N   ILE A 293     -30.709 -18.760  38.405  1.00 32.16           N  
ATOM   4694  H   ILE A 293     -31.536 -19.050  37.903  1.00 32.16           H  
ATOM   4695  CA  ILE A 293     -30.044 -19.789  39.207  1.00 32.16           C  
ATOM   4696  HA  ILE A 293     -29.418 -19.317  39.965  1.00 32.16           H  
ATOM   4697  C   ILE A 293     -29.153 -20.590  38.244  1.00 32.16           C  
ATOM   4698  CB  ILE A 293     -31.115 -20.663  39.911  1.00 32.16           C  
ATOM   4699  HB  ILE A 293     -31.751 -21.101  39.142  1.00 32.16           H  
ATOM   4700  O   ILE A 293     -29.634 -21.011  37.196  1.00 32.16           O  
ATOM   4701  CG1 ILE A 293     -32.005 -19.803  40.847  1.00 32.16           C  
ATOM   4702 HG12 ILE A 293     -31.411 -19.450  41.689  1.00 32.16           H  
ATOM   4703 HG13 ILE A 293     -32.370 -18.928  40.309  1.00 32.16           H  
ATOM   4704  CG2 ILE A 293     -30.460 -21.814  40.697  1.00 32.16           C  
ATOM   4705 HG21 ILE A 293     -29.822 -21.419  41.488  1.00 32.16           H  
ATOM   4706 HG22 ILE A 293     -31.224 -22.451  41.142  1.00 32.16           H  
ATOM   4707 HG23 ILE A 293     -29.868 -22.442  40.032  1.00 32.16           H  
ATOM   4708  CD1 ILE A 293     -33.247 -20.530  41.380  1.00 32.16           C  
ATOM   4709 HD11 ILE A 293     -33.869 -19.823  41.929  1.00 32.16           H  
ATOM   4710 HD12 ILE A 293     -33.825 -20.938  40.550  1.00 32.16           H  
ATOM   4711 HD13 ILE A 293     -32.961 -21.335  42.056  1.00 32.16           H  
ATOM   4712  N   GLY A 294     -27.871 -20.775  38.577  1.00 41.18           N  
ATOM   4713  H   GLY A 294     -27.550 -20.397  39.457  1.00 41.18           H  
ATOM   4714  CA  GLY A 294     -26.917 -21.533  37.748  1.00 41.18           C  
ATOM   4715  HA2 GLY A 294     -26.412 -22.265  38.380  1.00 41.18           H  
ATOM   4716  HA3 GLY A 294     -27.443 -22.085  36.969  1.00 41.18           H  
ATOM   4717  C   GLY A 294     -25.836 -20.686  37.071  1.00 41.18           C  
ATOM   4718  O   GLY A 294     -25.572 -20.849  35.884  1.00 41.18           O  
ATOM   4719  N   LEU A 295     -25.216 -19.759  37.807  1.00 52.52           N  
ATOM   4720  H   LEU A 295     -25.450 -19.679  38.786  1.00 52.52           H  
ATOM   4721  CA  LEU A 295     -24.050 -19.021  37.317  1.00 52.52           C  
ATOM   4722  HA  LEU A 295     -24.314 -18.561  36.365  1.00 52.52           H  
ATOM   4723  C   LEU A 295     -22.863 -19.979  37.095  1.00 52.52           C  
ATOM   4724  CB  LEU A 295     -23.665 -17.933  38.336  1.00 52.52           C  
ATOM   4725  HB2 LEU A 295     -23.565 -18.411  39.310  1.00 52.52           H  
ATOM   4726  HB3 LEU A 295     -22.692 -17.521  38.070  1.00 52.52           H  
ATOM   4727  O   LEU A 295     -22.654 -20.879  37.910  1.00 52.52           O  
ATOM   4728  CG  LEU A 295     -24.663 -16.771  38.464  1.00 52.52           C  
ATOM   4729  HG  LEU A 295     -25.670 -17.161  38.615  1.00 52.52           H  
ATOM   4730  CD1 LEU A 295     -24.288 -15.926  39.678  1.00 52.52           C  
ATOM   4731 HD11 LEU A 295     -23.260 -15.576  39.587  1.00 52.52           H  
ATOM   4732 HD12 LEU A 295     -24.387 -16.515  40.589  1.00 52.52           H  
ATOM   4733 HD13 LEU A 295     -24.942 -15.056  39.739  1.00 52.52           H  
ATOM   4734  CD2 LEU A 295     -24.655 -15.870  37.231  1.00 52.52           C  
ATOM   4735 HD21 LEU A 295     -23.649 -15.486  37.056  1.00 52.52           H  
ATOM   4736 HD22 LEU A 295     -25.348 -15.044  37.392  1.00 52.52           H  
ATOM   4737 HD23 LEU A 295     -24.992 -16.438  36.364  1.00 52.52           H  
ATOM   4738  N   PRO A 296     -21.998 -19.744  36.086  1.00 53.83           N  
ATOM   4739  CA  PRO A 296     -20.742 -20.485  35.944  1.00 53.83           C  
ATOM   4740  HA  PRO A 296     -20.954 -21.555  35.934  1.00 53.83           H  
ATOM   4741  C   PRO A 296     -19.754 -20.198  37.092  1.00 53.83           C  
ATOM   4742  CB  PRO A 296     -20.189 -20.074  34.576  1.00 53.83           C  
ATOM   4743  HB2 PRO A 296     -19.100 -20.085  34.545  1.00 53.83           H  
ATOM   4744  HB3 PRO A 296     -20.593 -20.739  33.813  1.00 53.83           H  
ATOM   4745  O   PRO A 296     -18.691 -20.815  37.166  1.00 53.83           O  
ATOM   4746  CG  PRO A 296     -20.754 -18.669  34.364  1.00 53.83           C  
ATOM   4747  HG2 PRO A 296     -20.124 -17.942  34.876  1.00 53.83           H  
ATOM   4748  HG3 PRO A 296     -20.843 -18.420  33.307  1.00 53.83           H  
ATOM   4749  CD  PRO A 296     -22.118 -18.730  35.049  1.00 53.83           C  
ATOM   4750  HD2 PRO A 296     -22.373 -17.753  35.459  1.00 53.83           H  
ATOM   4751  HD3 PRO A 296     -22.875 -19.046  34.331  1.00 53.83           H  
ATOM   4752  N   VAL A 297     -20.098 -19.273  37.990  1.00 54.45           N  
ATOM   4753  H   VAL A 297     -21.013 -18.855  37.900  1.00 54.45           H  
ATOM   4754  CA  VAL A 297     -19.340 -18.898  39.179  1.00 54.45           C  
ATOM   4755  HA  VAL A 297     -18.452 -19.527  39.249  1.00 54.45           H  
ATOM   4756  C   VAL A 297     -20.210 -19.118  40.418  1.00 54.45           C  
ATOM   4757  CB  VAL A 297     -18.894 -17.430  39.065  1.00 54.45           C  
ATOM   4758  HB  VAL A 297     -19.773 -16.810  38.885  1.00 54.45           H  
ATOM   4759  O   VAL A 297     -21.292 -18.540  40.504  1.00 54.45           O  
ATOM   4760  CG1 VAL A 297     -18.220 -16.937  40.347  1.00 54.45           C  
ATOM   4761 HG11 VAL A 297     -18.868 -17.083  41.212  1.00 54.45           H  
ATOM   4762 HG12 VAL A 297     -17.279 -17.461  40.510  1.00 54.45           H  
ATOM   4763 HG13 VAL A 297     -18.064 -15.861  40.267  1.00 54.45           H  
ATOM   4764  CG2 VAL A 297     -17.919 -17.234  37.892  1.00 54.45           C  
ATOM   4765 HG21 VAL A 297     -17.662 -16.179  37.804  1.00 54.45           H  
ATOM   4766 HG22 VAL A 297     -18.379 -17.556  36.957  1.00 54.45           H  
ATOM   4767 HG23 VAL A 297     -17.013 -17.816  38.060  1.00 54.45           H  
ATOM   4768  N   VAL A 298     -19.740 -19.901  41.399  1.00 54.07           N  
ATOM   4769  H   VAL A 298     -18.811 -20.285  41.303  1.00 54.07           H  
ATOM   4770  CA  VAL A 298     -20.378 -19.924  42.730  1.00 54.07           C  
ATOM   4771  HA  VAL A 298     -21.448 -19.758  42.600  1.00 54.07           H  
ATOM   4772  C   VAL A 298     -19.807 -18.791  43.567  1.00 54.07           C  
ATOM   4773  CB  VAL A 298     -20.225 -21.238  43.523  1.00 54.07           C  
ATOM   4774  HB  VAL A 298     -19.208 -21.298  43.912  1.00 54.07           H  
ATOM   4775  O   VAL A 298     -18.590 -18.687  43.743  1.00 54.07           O  
ATOM   4776  CG1 VAL A 298     -21.173 -21.283  44.726  1.00 54.07           C  
ATOM   4777 HG11 VAL A 298     -21.033 -22.213  45.279  1.00 54.07           H  
ATOM   4778 HG12 VAL A 298     -20.962 -20.460  45.409  1.00 54.07           H  
ATOM   4779 HG13 VAL A 298     -22.209 -21.218  44.393  1.00 54.07           H  
ATOM   4780  CG2 VAL A 298     -20.510 -22.481  42.695  1.00 54.07           C  
ATOM   4781 HG21 VAL A 298     -19.606 -22.686  42.122  1.00 54.07           H  
ATOM   4782 HG22 VAL A 298     -20.679 -23.346  43.336  1.00 54.07           H  
ATOM   4783 HG23 VAL A 298     -21.383 -22.316  42.064  1.00 54.07           H  
ATOM   4784  N   LEU A 299     -20.698 -17.974  44.118  1.00 52.48           N  
ATOM   4785  H   LEU A 299     -21.677 -18.129  43.925  1.00 52.48           H  
ATOM   4786  CA  LEU A 299     -20.365 -16.992  45.141  1.00 52.48           C  
ATOM   4787  HA  LEU A 299     -19.358 -16.612  44.966  1.00 52.48           H  
ATOM   4788  C   LEU A 299     -20.381 -17.674  46.504  1.00 52.48           C  
ATOM   4789  CB  LEU A 299     -21.382 -15.841  45.076  1.00 52.48           C  
ATOM   4790  HB2 LEU A 299     -21.245 -15.182  45.933  1.00 52.48           H  
ATOM   4791  HB3 LEU A 299     -22.386 -16.261  45.136  1.00 52.48           H  
ATOM   4792  O   LEU A 299     -21.388 -18.275  46.881  1.00 52.48           O  
ATOM   4793  CG  LEU A 299     -21.236 -15.027  43.783  1.00 52.48           C  
ATOM   4794  HG  LEU A 299     -21.151 -15.706  42.935  1.00 52.48           H  
ATOM   4795  CD1 LEU A 299     -22.502 -14.200  43.566  1.00 52.48           C  
ATOM   4796 HD11 LEU A 299     -23.366 -14.862  43.503  1.00 52.48           H  
ATOM   4797 HD12 LEU A 299     -22.653 -13.512  44.398  1.00 52.48           H  
ATOM   4798 HD13 LEU A 299     -22.430 -13.660  42.622  1.00 52.48           H  
ATOM   4799  CD2 LEU A 299     -19.957 -14.177  43.846  1.00 52.48           C  
ATOM   4800 HD21 LEU A 299     -19.420 -14.260  42.902  1.00 52.48           H  
ATOM   4801 HD22 LEU A 299     -19.280 -14.524  44.626  1.00 52.48           H  
ATOM   4802 HD23 LEU A 299     -20.190 -13.135  44.068  1.00 52.48           H  
ATOM   4803  N   ARG A 300     -19.278 -17.598  47.254  1.00 54.04           N  
ATOM   4804  H   ARG A 300     -18.489 -17.076  46.901  1.00 54.04           H  
ATOM   4805  CA  ARG A 300     -19.305 -18.000  48.666  1.00 54.04           C  
ATOM   4806  HA  ARG A 300     -19.943 -18.880  48.740  1.00 54.04           H  
ATOM   4807  C   ARG A 300     -19.969 -16.912  49.525  1.00 54.04           C  
ATOM   4808  CB  ARG A 300     -17.907 -18.366  49.181  1.00 54.04           C  
ATOM   4809  HB2 ARG A 300     -17.162 -17.685  48.768  1.00 54.04           H  
ATOM   4810  HB3 ARG A 300     -17.895 -18.256  50.266  1.00 54.04           H  
ATOM   4811  O   ARG A 300     -19.857 -15.731  49.195  1.00 54.04           O  
ATOM   4812  CG  ARG A 300     -17.556 -19.820  48.838  1.00 54.04           C  
ATOM   4813  HG2 ARG A 300     -18.371 -20.473  49.151  1.00 54.04           H  
ATOM   4814  HG3 ARG A 300     -17.410 -19.917  47.762  1.00 54.04           H  
ATOM   4815  CD  ARG A 300     -16.283 -20.230  49.581  1.00 54.04           C  
ATOM   4816  HD2 ARG A 300     -16.434 -20.067  50.648  1.00 54.04           H  
ATOM   4817  HD3 ARG A 300     -15.465 -19.592  49.246  1.00 54.04           H  
ATOM   4818  NE  ARG A 300     -15.942 -21.646  49.346  1.00 54.04           N  
ATOM   4819  HE  ARG A 300     -16.548 -22.163  48.724  1.00 54.04           H  
ATOM   4820  NH1 ARG A 300     -14.109 -21.696  50.724  1.00 54.04           N  
ATOM   4821 HH11 ARG A 300     -13.333 -22.182  51.149  1.00 54.04           H  
ATOM   4822 HH12 ARG A 300     -14.219 -20.704  50.881  1.00 54.04           H  
ATOM   4823  NH2 ARG A 300     -14.730 -23.552  49.646  1.00 54.04           N  
ATOM   4824 HH21 ARG A 300     -15.386 -24.060  49.070  1.00 54.04           H  
ATOM   4825 HH22 ARG A 300     -13.984 -24.042  50.119  1.00 54.04           H  
ATOM   4826  CZ  ARG A 300     -14.932 -22.289  49.904  1.00 54.04           C  
ATOM   4827  N   PRO A 301     -20.654 -17.291  50.620  1.00 51.16           N  
ATOM   4828  CA  PRO A 301     -21.230 -16.333  51.562  1.00 51.16           C  
ATOM   4829  HA  PRO A 301     -21.933 -15.693  51.030  1.00 51.16           H  
ATOM   4830  C   PRO A 301     -20.148 -15.439  52.197  1.00 51.16           C  
ATOM   4831  CB  PRO A 301     -22.004 -17.174  52.585  1.00 51.16           C  
ATOM   4832  HB2 PRO A 301     -21.954 -16.753  53.590  1.00 51.16           H  
ATOM   4833  HB3 PRO A 301     -23.043 -17.259  52.266  1.00 51.16           H  
ATOM   4834  O   PRO A 301     -18.996 -15.855  52.318  1.00 51.16           O  
ATOM   4835  CG  PRO A 301     -21.344 -18.550  52.517  1.00 51.16           C  
ATOM   4836  HG2 PRO A 301     -20.472 -18.566  53.172  1.00 51.16           H  
ATOM   4837  HG3 PRO A 301     -22.037 -19.347  52.783  1.00 51.16           H  
ATOM   4838  CD  PRO A 301     -20.888 -18.657  51.066  1.00 51.16           C  
ATOM   4839  HD2 PRO A 301     -19.984 -19.263  51.010  1.00 51.16           H  
ATOM   4840  HD3 PRO A 301     -21.680 -19.101  50.463  1.00 51.16           H  
ATOM   4841  N   ARG A 302     -20.552 -14.210  52.568  1.00 54.79           N  
ATOM   4842  H   ARG A 302     -21.533 -14.021  52.419  1.00 54.79           H  
ATOM   4843  CA  ARG A 302     -19.736 -13.068  53.047  1.00 54.79           C  
ATOM   4844  HA  ARG A 302     -19.482 -12.436  52.197  1.00 54.79           H  
ATOM   4845  C   ARG A 302     -18.407 -13.463  53.713  1.00 54.79           C  
ATOM   4846  CB  ARG A 302     -20.569 -12.229  54.045  1.00 54.79           C  
ATOM   4847  HB2 ARG A 302     -20.946 -12.878  54.835  1.00 54.79           H  
ATOM   4848  HB3 ARG A 302     -19.913 -11.489  54.503  1.00 54.79           H  
ATOM   4849  O   ARG A 302     -18.401 -14.093  54.769  1.00 54.79           O  
ATOM   4850  CG  ARG A 302     -21.745 -11.478  53.395  1.00 54.79           C  
ATOM   4851  HG2 ARG A 302     -21.352 -10.815  52.625  1.00 54.79           H  
ATOM   4852  HG3 ARG A 302     -22.427 -12.189  52.929  1.00 54.79           H  
ATOM   4853  CD  ARG A 302     -22.525 -10.641  54.423  1.00 54.79           C  
ATOM   4854  HD2 ARG A 302     -21.823 -10.009  54.968  1.00 54.79           H  
ATOM   4855  HD3 ARG A 302     -23.015 -11.314  55.126  1.00 54.79           H  
ATOM   4856  NE  ARG A 302     -23.529  -9.778  53.766  1.00 54.79           N  
ATOM   4857  HE  ARG A 302     -23.472  -9.672  52.763  1.00 54.79           H  
ATOM   4858  NH1 ARG A 302     -24.650  -9.046  55.638  1.00 54.79           N  
ATOM   4859 HH11 ARG A 302     -25.357  -8.451  56.044  1.00 54.79           H  
ATOM   4860 HH12 ARG A 302     -24.044  -9.606  56.221  1.00 54.79           H  
ATOM   4861  NH2 ARG A 302     -25.218  -8.269  53.611  1.00 54.79           N  
ATOM   4862 HH21 ARG A 302     -25.956  -7.711  54.015  1.00 54.79           H  
ATOM   4863 HH22 ARG A 302     -25.018  -8.118  52.633  1.00 54.79           H  
ATOM   4864  CZ  ARG A 302     -24.463  -9.041  54.344  1.00 54.79           C  
ATOM   4865  N   GLU A 303     -17.281 -12.990  53.173  1.00 51.61           N  
ATOM   4866  H   GLU A 303     -17.340 -12.428  52.336  1.00 51.61           H  
ATOM   4867  CA  GLU A 303     -15.978 -13.107  53.840  1.00 51.61           C  
ATOM   4868  HA  GLU A 303     -15.933 -14.072  54.345  1.00 51.61           H  
ATOM   4869  C   GLU A 303     -15.821 -12.010  54.906  1.00 51.61           C  
ATOM   4870  CB  GLU A 303     -14.801 -13.061  52.848  1.00 51.61           C  
ATOM   4871  HB2 GLU A 303     -14.931 -12.228  52.157  1.00 51.61           H  
ATOM   4872  HB3 GLU A 303     -13.900 -12.882  53.436  1.00 51.61           H  
ATOM   4873  O   GLU A 303     -15.925 -10.818  54.615  1.00 51.61           O  
ATOM   4874  CG  GLU A 303     -14.601 -14.372  52.066  1.00 51.61           C  
ATOM   4875  HG2 GLU A 303     -14.719 -15.205  52.759  1.00 51.61           H  
ATOM   4876  HG3 GLU A 303     -15.378 -14.454  51.306  1.00 51.61           H  
ATOM   4877  CD  GLU A 303     -13.210 -14.476  51.408  1.00 51.61           C  
ATOM   4878  OE1 GLU A 303     -12.803 -15.627  51.114  1.00 51.61           O  
ATOM   4879  OE2 GLU A 303     -12.537 -13.427  51.280  1.00 51.61           O  
ATOM   4880  N   ARG A 304     -15.563 -12.405  56.164  1.00 54.76           N  
ATOM   4881  H   ARG A 304     -15.539 -13.401  56.332  1.00 54.76           H  
ATOM   4882  CA  ARG A 304     -15.354 -11.492  57.314  1.00 54.76           C  
ATOM   4883  HA  ARG A 304     -15.407 -12.083  58.228  1.00 54.76           H  
ATOM   4884  C   ARG A 304     -16.456 -10.428  57.479  1.00 54.76           C  
ATOM   4885  CB  ARG A 304     -13.952 -10.853  57.251  1.00 54.76           C  
ATOM   4886  HB2 ARG A 304     -13.880 -10.238  56.354  1.00 54.76           H  
ATOM   4887  HB3 ARG A 304     -13.826 -10.203  58.117  1.00 54.76           H  
ATOM   4888  O   ARG A 304     -16.177  -9.292  57.854  1.00 54.76           O  
ATOM   4889  CG  ARG A 304     -12.807 -11.871  57.260  1.00 54.76           C  
ATOM   4890  HG2 ARG A 304     -12.876 -12.518  56.385  1.00 54.76           H  
ATOM   4891  HG3 ARG A 304     -12.867 -12.477  58.164  1.00 54.76           H  
ATOM   4892  CD  ARG A 304     -11.470 -11.125  57.228  1.00 54.76           C  
ATOM   4893  HD2 ARG A 304     -11.415 -10.462  58.091  1.00 54.76           H  
ATOM   4894  HD3 ARG A 304     -11.431 -10.528  56.317  1.00 54.76           H  
ATOM   4895  NE  ARG A 304     -10.331 -12.059  57.255  1.00 54.76           N  
ATOM   4896  HE  ARG A 304     -10.549 -13.037  57.384  1.00 54.76           H  
ATOM   4897  NH1 ARG A 304      -8.669 -10.514  56.900  1.00 54.76           N  
ATOM   4898 HH11 ARG A 304      -7.690 -10.294  56.789  1.00 54.76           H  
ATOM   4899 HH12 ARG A 304      -9.371  -9.788  56.872  1.00 54.76           H  
ATOM   4900  NH2 ARG A 304      -8.139 -12.667  57.145  1.00 54.76           N  
ATOM   4901 HH21 ARG A 304      -8.399 -13.633  57.284  1.00 54.76           H  
ATOM   4902 HH22 ARG A 304      -7.166 -12.426  57.022  1.00 54.76           H  
ATOM   4903  CZ  ARG A 304      -9.057 -11.743  57.100  1.00 54.76           C  
ATOM   4904  N   GLY A 305     -17.702 -10.786  57.166  1.00 55.30           N  
ATOM   4905  H   GLY A 305     -17.853 -11.727  56.831  1.00 55.30           H  
ATOM   4906  CA  GLY A 305     -18.855  -9.887  57.273  1.00 55.30           C  
ATOM   4907  HA2 GLY A 305     -19.767 -10.484  57.275  1.00 55.30           H  
ATOM   4908  HA3 GLY A 305     -18.803  -9.348  58.219  1.00 55.30           H  
ATOM   4909  C   GLY A 305     -18.980  -8.847  56.153  1.00 55.30           C  
ATOM   4910  O   GLY A 305     -19.891  -8.028  56.212  1.00 55.30           O  
ATOM   4911  N   ARG A 306     -18.121  -8.877  55.123  1.00 55.42           N  
ATOM   4912  H   ARG A 306     -17.417  -9.601  55.098  1.00 55.42           H  
ATOM   4913  CA  ARG A 306     -18.171  -7.947  53.982  1.00 55.42           C  
ATOM   4914  HA  ARG A 306     -18.829  -7.115  54.234  1.00 55.42           H  
ATOM   4915  C   ARG A 306     -18.773  -8.595  52.737  1.00 55.42           C  
ATOM   4916  CB  ARG A 306     -16.776  -7.370  53.701  1.00 55.42           C  
ATOM   4917  HB2 ARG A 306     -16.066  -8.183  53.556  1.00 55.42           H  
ATOM   4918  HB3 ARG A 306     -16.819  -6.781  52.785  1.00 55.42           H  
ATOM   4919  O   ARG A 306     -18.651  -9.803  52.525  1.00 55.42           O  
ATOM   4920  CG  ARG A 306     -16.309  -6.461  54.847  1.00 55.42           C  
ATOM   4921  HG2 ARG A 306     -17.048  -5.676  55.005  1.00 55.42           H  
ATOM   4922  HG3 ARG A 306     -16.210  -7.045  55.763  1.00 55.42           H  
ATOM   4923  CD  ARG A 306     -14.959  -5.822  54.511  1.00 55.42           C  
ATOM   4924  HD2 ARG A 306     -14.229  -6.618  54.363  1.00 55.42           H  
ATOM   4925  HD3 ARG A 306     -15.066  -5.257  53.585  1.00 55.42           H  
ATOM   4926  NE  ARG A 306     -14.514  -4.922  55.593  1.00 55.42           N  
ATOM   4927  HE  ARG A 306     -15.171  -4.781  56.347  1.00 55.42           H  
ATOM   4928  NH1 ARG A 306     -12.451  -4.404  54.739  1.00 55.42           N  
ATOM   4929 HH11 ARG A 306     -12.618  -5.075  54.003  1.00 55.42           H  
ATOM   4930 HH12 ARG A 306     -11.558  -3.943  54.842  1.00 55.42           H  
ATOM   4931  NH2 ARG A 306     -13.109  -3.489  56.670  1.00 55.42           N  
ATOM   4932 HH21 ARG A 306     -12.239  -2.981  56.736  1.00 55.42           H  
ATOM   4933 HH22 ARG A 306     -13.797  -3.368  57.400  1.00 55.42           H  
ATOM   4934  CZ  ARG A 306     -13.364  -4.278  55.664  1.00 55.42           C  
ATOM   4935  N   ALA A 307     -19.417  -7.773  51.911  1.00 60.18           N  
ATOM   4936  H   ALA A 307     -19.470  -6.790  52.138  1.00 60.18           H  
ATOM   4937  CA  ALA A 307     -19.941  -8.181  50.615  1.00 60.18           C  
ATOM   4938  HA  ALA A 307     -20.547  -9.077  50.745  1.00 60.18           H
[truncated: 404,442 more chars]
