# Supplementary material for: Widespread Horizontal Gene Transfer Among Animal Viruses
Source: bioRxiv. 2024 Mar 26:2024.03.25.586562. Preprint. [Version 2] doi: 10.1101/2024.03.25.586562 (PMC11071296; doi:10.1101/2024.03.25.586562)
Supplement: Supplement 7 [file media-7.zip › File7_PDB/Parvo5686_VP.pdb]

ATOM      1  N   MET A   1     -73.110   6.520  31.957  1.00 41.58           N  
ATOM      2  H   MET A   1     -73.824   5.834  32.155  1.00 41.58           H  
ATOM      3  H2  MET A   1     -73.077   7.193  32.709  1.00 41.58           H  
ATOM      4  H3  MET A   1     -73.324   6.988  31.088  1.00 41.58           H  
ATOM      5  CA  MET A   1     -71.790   5.864  31.848  1.00 41.58           C  
ATOM      6  HA  MET A   1     -71.475   5.452  32.807  1.00 41.58           H  
ATOM      7  C   MET A   1     -70.819   6.967  31.444  1.00 41.58           C  
ATOM      8  CB  MET A   1     -71.872   4.731  30.808  1.00 41.58           C  
ATOM      9  HB2 MET A   1     -70.891   4.270  30.690  1.00 41.58           H  
ATOM     10  HB3 MET A   1     -72.164   5.158  29.849  1.00 41.58           H  
ATOM     11  O   MET A   1     -70.703   7.242  30.265  1.00 41.58           O  
ATOM     12  CG  MET A   1     -72.897   3.643  31.178  1.00 41.58           C  
ATOM     13  HG2 MET A   1     -73.746   4.082  31.702  1.00 41.58           H  
ATOM     14  HG3 MET A   1     -72.426   2.921  31.844  1.00 41.58           H  
ATOM     15  SD  MET A   1     -73.557   2.778  29.733  1.00 41.58           S  
ATOM     16  CE  MET A   1     -74.803   1.707  30.504  1.00 41.58           C  
ATOM     17  HE1 MET A   1     -75.287   1.105  29.735  1.00 41.58           H  
ATOM     18  HE2 MET A   1     -75.555   2.313  31.009  1.00 41.58           H  
ATOM     19  HE3 MET A   1     -74.323   1.043  31.223  1.00 41.58           H  
ATOM     20  N   THR A   2     -70.291   7.828  32.317  1.00 30.01           N  
ATOM     21  H   THR A   2     -69.898   8.620  31.827  1.00 30.01           H  
ATOM     22  CA  THR A   2     -69.785   7.675  33.699  1.00 30.01           C  
ATOM     23  HA  THR A   2     -69.345   8.653  33.898  1.00 30.01           H  
ATOM     24  C   THR A   2     -68.618   6.699  33.860  1.00 30.01           C  
ATOM     25  CB  THR A   2     -70.805   7.483  34.856  1.00 30.01           C  
ATOM     26  HB  THR A   2     -70.391   6.774  35.573  1.00 30.01           H  
ATOM     27  O   THR A   2     -68.831   5.495  33.816  1.00 30.01           O  
ATOM     28  CG2 THR A   2     -71.056   8.789  35.606  1.00 30.01           C  
ATOM     29 HG21 THR A   2     -71.483   9.530  34.930  1.00 30.01           H  
ATOM     30 HG22 THR A   2     -70.120   9.175  36.010  1.00 30.01           H  
ATOM     31 HG23 THR A   2     -71.746   8.620  36.434  1.00 30.01           H  
ATOM     32  OG1 THR A   2     -72.083   7.023  34.485  1.00 30.01           O  
ATOM     33  HG1 THR A   2     -72.558   6.873  35.307  1.00 30.01           H  
ATOM     34  N   LYS A   3     -67.477   7.298  34.244  1.00 28.42           N  
ATOM     35  H   LYS A   3     -67.431   8.290  34.060  1.00 28.42           H  
ATOM     36  CA  LYS A   3     -66.382   6.790  35.092  1.00 28.42           C  
ATOM     37  HA  LYS A   3     -65.845   7.683  35.412  1.00 28.42           H  
ATOM     38  C   LYS A   3     -65.276   5.900  34.491  1.00 28.42           C  
ATOM     39  CB  LYS A   3     -66.946   6.186  36.395  1.00 28.42           C  
ATOM     40  HB2 LYS A   3     -67.739   5.471  36.177  1.00 28.42           H  
ATOM     41  HB3 LYS A   3     -66.157   5.629  36.900  1.00 28.42           H  
ATOM     42  O   LYS A   3     -65.532   4.799  34.032  1.00 28.42           O  
ATOM     43  CG  LYS A   3     -67.460   7.275  37.349  1.00 28.42           C  
ATOM     44  HG2 LYS A   3     -68.347   7.745  36.924  1.00 28.42           H  
ATOM     45  HG3 LYS A   3     -66.687   8.033  37.476  1.00 28.42           H  
ATOM     46  CD  LYS A   3     -67.799   6.692  38.725  1.00 28.42           C  
ATOM     47  HD2 LYS A   3     -66.915   6.192  39.121  1.00 28.42           H  
ATOM     48  HD3 LYS A   3     -68.604   5.964  38.624  1.00 28.42           H  
ATOM     49  CE  LYS A   3     -68.217   7.820  39.677  1.00 28.42           C  
ATOM     50  HE2 LYS A   3     -67.423   8.566  39.693  1.00 28.42           H  
ATOM     51  HE3 LYS A   3     -69.116   8.297  39.285  1.00 28.42           H  
ATOM     52  NZ  LYS A   3     -68.460   7.317  41.053  1.00 28.42           N  
ATOM     53  HZ1 LYS A   3     -69.195   6.625  41.062  1.00 28.42           H  
ATOM     54  HZ2 LYS A   3     -67.623   6.889  41.423  1.00 28.42           H  
ATOM     55  HZ3 LYS A   3     -68.721   8.071  41.671  1.00 28.42           H  
ATOM     56  N   ASN A   4     -64.051   6.372  34.771  1.00 32.29           N  
ATOM     57  H   ASN A   4     -64.036   7.337  35.066  1.00 32.29           H  
ATOM     58  CA  ASN A   4     -62.888   5.620  35.271  1.00 32.29           C  
ATOM     59  HA  ASN A   4     -62.172   6.383  35.575  1.00 32.29           H  
ATOM     60  C   ASN A   4     -62.100   4.713  34.303  1.00 32.29           C  
ATOM     61  CB  ASN A   4     -63.316   4.870  36.554  1.00 32.29           C  
ATOM     62  HB2 ASN A   4     -62.536   4.164  36.838  1.00 32.29           H  
ATOM     63  HB3 ASN A   4     -64.195   4.257  36.355  1.00 32.29           H  
ATOM     64  O   ASN A   4     -62.678   4.008  33.492  1.00 32.29           O  
ATOM     65  CG  ASN A   4     -63.602   5.771  37.745  1.00 32.29           C  
ATOM     66  ND2 ASN A   4     -63.414   5.271  38.942  1.00 32.29           N  
ATOM     67 HD21 ASN A   4     -62.955   4.375  39.023  1.00 32.29           H  
ATOM     68 HD22 ASN A   4     -63.448   5.916  39.719  1.00 32.29           H  
ATOM     69  OD1 ASN A   4     -64.023   6.916  37.631  1.00 32.29           O  
ATOM     70  N   THR A   5     -60.765   4.619  34.382  1.00 34.83           N  
ATOM     71  H   THR A   5     -60.397   3.837  33.859  1.00 34.83           H  
ATOM     72  CA  THR A   5     -59.725   5.517  34.947  1.00 34.83           C  
ATOM     73  HA  THR A   5     -59.936   6.548  34.663  1.00 34.83           H  
ATOM     74  C   THR A   5     -58.377   5.108  34.340  1.00 34.83           C  
ATOM     75  CB  THR A   5     -59.508   5.442  36.485  1.00 34.83           C  
ATOM     76  HB  THR A   5     -58.443   5.330  36.689  1.00 34.83           H  
ATOM     77  O   THR A   5     -58.071   3.924  34.285  1.00 34.83           O  
ATOM     78  CG2 THR A   5     -59.959   6.700  37.232  1.00 34.83           C  
ATOM     79 HG21 THR A   5     -59.573   6.655  38.251  1.00 34.83           H  
ATOM     80 HG22 THR A   5     -59.551   7.589  36.751  1.00 34.83           H  
ATOM     81 HG23 THR A   5     -61.046   6.771  37.282  1.00 34.83           H  
ATOM     82  OG1 THR A   5     -60.153   4.347  37.081  1.00 34.83           O  
ATOM     83  HG1 THR A   5     -59.520   3.627  37.112  1.00 34.83           H  
ATOM     84  N   SER A   6     -57.593   6.090  33.891  1.00 33.00           N  
ATOM     85  H   SER A   6     -58.097   6.951  33.733  1.00 33.00           H  
ATOM     86  CA  SER A   6     -56.179   6.370  34.233  1.00 33.00           C  
ATOM     87  HA  SER A   6     -55.703   6.652  33.295  1.00 33.00           H  
ATOM     88  C   SER A   6     -55.223   5.298  34.825  1.00 33.00           C  
ATOM     89  CB  SER A   6     -56.174   7.632  35.112  1.00 33.00           C  
ATOM     90  HB2 SER A   6     -55.155   7.966  35.305  1.00 33.00           H  
ATOM     91  HB3 SER A   6     -56.695   8.432  34.586  1.00 33.00           H  
ATOM     92  O   SER A   6     -54.288   5.676  35.523  1.00 33.00           O  
ATOM     93  OG  SER A   6     -56.841   7.381  36.332  1.00 33.00           O  
ATOM     94  HG  SER A   6     -56.228   6.920  36.910  1.00 33.00           H  
ATOM     95  N   GLU A   7     -55.364   4.004  34.537  1.00 32.29           N  
ATOM     96  H   GLU A   7     -56.220   3.709  34.090  1.00 32.29           H  
ATOM     97  CA  GLU A   7     -54.440   2.945  34.985  1.00 32.29           C  
ATOM     98  HA  GLU A   7     -53.495   3.383  35.305  1.00 32.29           H  
ATOM     99  C   GLU A   7     -54.129   1.953  33.853  1.00 32.29           C  
ATOM    100  CB  GLU A   7     -55.022   2.191  36.194  1.00 32.29           C  
ATOM    101  HB2 GLU A   7     -54.534   1.218  36.262  1.00 32.29           H  
ATOM    102  HB3 GLU A   7     -56.090   2.034  36.044  1.00 32.29           H  
ATOM    103  O   GLU A   7     -54.934   1.069  33.564  1.00 32.29           O  
ATOM    104  CG  GLU A   7     -54.777   2.924  37.520  1.00 32.29           C  
ATOM    105  HG2 GLU A   7     -53.703   3.015  37.677  1.00 32.29           H  
ATOM    106  HG3 GLU A   7     -55.197   3.927  37.445  1.00 32.29           H  
ATOM    107  CD  GLU A   7     -55.414   2.213  38.723  1.00 32.29           C  
ATOM    108  OE1 GLU A   7     -55.468   2.863  39.790  1.00 32.29           O  
ATOM    109  OE2 GLU A   7     -55.870   1.058  38.565  1.00 32.29           O  
ATOM    110  N   LYS A   8     -52.952   2.112  33.214  1.00 33.32           N  
ATOM    111  H   LYS A   8     -52.437   2.932  33.500  1.00 33.32           H  
ATOM    112  CA  LYS A   8     -52.185   1.065  32.478  1.00 33.32           C  
ATOM    113  HA  LYS A   8     -51.820   0.353  33.218  1.00 33.32           H  
ATOM    114  C   LYS A   8     -50.902   1.565  31.795  1.00 33.32           C  
ATOM    115  CB  LYS A   8     -53.065   0.297  31.458  1.00 33.32           C  
ATOM    116  HB2 LYS A   8     -53.942   0.891  31.199  1.00 33.32           H  
ATOM    117  HB3 LYS A   8     -52.517   0.109  30.535  1.00 33.32           H  
ATOM    118  O   LYS A   8     -50.073   0.753  31.402  1.00 33.32           O  
ATOM    119  CG  LYS A   8     -53.476  -1.067  32.057  1.00 33.32           C  
ATOM    120  HG2 LYS A   8     -52.707  -1.803  31.821  1.00 33.32           H  
ATOM    121  HG3 LYS A   8     -53.527  -0.990  33.143  1.00 33.32           H  
ATOM    122  CD  LYS A   8     -54.838  -1.574  31.568  1.00 33.32           C  
ATOM    123  HD2 LYS A   8     -55.576  -0.781  31.686  1.00 33.32           H  
ATOM    124  HD3 LYS A   8     -54.770  -1.856  30.517  1.00 33.32           H  
ATOM    125  CE  LYS A   8     -55.244  -2.777  32.431  1.00 33.32           C  
ATOM    126  HE2 LYS A   8     -54.515  -3.574  32.288  1.00 33.32           H  
ATOM    127  HE3 LYS A   8     -55.202  -2.470  33.476  1.00 33.32           H  
ATOM    128  NZ  LYS A   8     -56.609  -3.260  32.109  1.00 33.32           N  
ATOM    129  HZ1 LYS A   8     -56.669  -3.550  31.144  1.00 33.32           H  
ATOM    130  HZ2 LYS A   8     -56.853  -4.042  32.699  1.00 33.32           H  
ATOM    131  HZ3 LYS A   8     -57.279  -2.522  32.272  1.00 33.32           H  
ATOM    132  N   THR A   9     -50.661   2.874  31.720  1.00 34.63           N  
ATOM    133  H   THR A   9     -51.410   3.514  31.944  1.00 34.63           H  
ATOM    134  CA  THR A   9     -49.484   3.481  31.054  1.00 34.63           C  
ATOM    135  HA  THR A   9     -49.381   2.992  30.086  1.00 34.63           H  
ATOM    136  C   THR A   9     -48.132   3.277  31.776  1.00 34.63           C  
ATOM    137  CB  THR A   9     -49.719   4.988  30.792  1.00 34.63           C  
ATOM    138  HB  THR A   9     -49.234   5.574  31.573  1.00 34.63           H  
ATOM    139  O   THR A   9     -47.157   3.940  31.438  1.00 34.63           O  
ATOM    140  CG2 THR A   9     -49.196   5.431  29.426  1.00 34.63           C  
ATOM    141 HG21 THR A   9     -48.127   5.231  29.355  1.00 34.63           H  
ATOM    142 HG22 THR A   9     -49.715   4.891  28.634  1.00 34.63           H  
ATOM    143 HG23 THR A   9     -49.356   6.502  29.298  1.00 34.63           H  
ATOM    144  OG1 THR A   9     -51.097   5.307  30.807  1.00 34.63           O  
ATOM    145  HG1 THR A   9     -51.179   6.234  30.572  1.00 34.63           H  
ATOM    146  N   SER A  10     -48.057   2.386  32.773  1.00 40.95           N  
ATOM    147  H   SER A  10     -48.870   1.808  32.931  1.00 40.95           H  
ATOM    148  CA  SER A  10     -46.898   2.211  33.672  1.00 40.95           C  
ATOM    149  HA  SER A  10     -46.131   2.948  33.431  1.00 40.95           H  
ATOM    150  C   SER A  10     -46.239   0.823  33.580  1.00 40.95           C  
ATOM    151  CB  SER A  10     -47.369   2.494  35.104  1.00 40.95           C  
ATOM    152  HB2 SER A  10     -48.067   1.722  35.428  1.00 40.95           H  
ATOM    153  HB3 SER A  10     -47.876   3.458  35.127  1.00 40.95           H  
ATOM    154  O   SER A  10     -45.026   0.680  33.757  1.00 40.95           O  
ATOM    155  OG  SER A  10     -46.280   2.547  35.992  1.00 40.95           O  
ATOM    156  HG  SER A  10     -46.230   1.712  36.463  1.00 40.95           H  
ATOM    157  N   THR A  11     -47.010  -0.220  33.254  1.00 37.20           N  
ATOM    158  H   THR A  11     -47.986  -0.072  33.036  1.00 37.20           H  
ATOM    159  CA  THR A  11     -46.624  -1.624  33.482  1.00 37.20           C  
ATOM    160  HA  THR A  11     -46.353  -1.720  34.533  1.00 37.20           H  
ATOM    161  C   THR A  11     -45.396  -2.063  32.680  1.00 37.20           C  
ATOM    162  CB  THR A  11     -47.802  -2.584  33.198  1.00 37.20           C  
ATOM    163  HB  THR A  11     -47.573  -3.197  32.326  1.00 37.20           H  
ATOM    164  O   THR A  11     -44.502  -2.703  33.230  1.00 37.20           O  
ATOM    165  CG2 THR A  11     -48.072  -3.499  34.388  1.00 37.20           C  
ATOM    166 HG21 THR A  11     -48.348  -2.906  35.260  1.00 37.20           H  
ATOM    167 HG22 THR A  11     -48.879  -4.192  34.151  1.00 37.20           H  
ATOM    168 HG23 THR A  11     -47.175  -4.075  34.617  1.00 37.20           H  
ATOM    169  OG1 THR A  11     -49.009  -1.892  32.946  1.00 37.20           O  
ATOM    170  HG1 THR A  11     -49.676  -2.550  32.739  1.00 37.20           H  
ATOM    171  N   CYS A  12     -45.291  -1.664  31.407  1.00 30.27           N  
ATOM    172  H   CYS A  12     -46.068  -1.170  30.991  1.00 30.27           H  
ATOM    173  CA  CYS A  12     -44.154  -2.028  30.550  1.00 30.27           C  
ATOM    174  HA  CYS A  12     -43.973  -3.098  30.653  1.00 30.27           H  
ATOM    175  C   CYS A  12     -42.832  -1.336  30.929  1.00 30.27           C  
ATOM    176  CB  CYS A  12     -44.498  -1.750  29.079  1.00 30.27           C  
ATOM    177  HB2 CYS A  12     -43.636  -2.011  28.466  1.00 30.27           H  
ATOM    178  HB3 CYS A  12     -44.727  -0.694  28.940  1.00 30.27           H  
ATOM    179  O   CYS A  12     -41.782  -1.758  30.459  1.00 30.27           O  
ATOM    180  SG  CYS A  12     -45.910  -2.771  28.571  1.00 30.27           S  
ATOM    181  HG  CYS A  12     -45.882  -2.497  27.264  1.00 30.27           H  
ATOM    182  N   ILE A  13     -42.860  -0.284  31.756  1.00 34.59           N  
ATOM    183  H   ILE A  13     -43.750   0.003  32.139  1.00 34.59           H  
ATOM    184  CA  ILE A  13     -41.645   0.368  32.275  1.00 34.59           C  
ATOM    185  HA  ILE A  13     -40.811   0.162  31.603  1.00 34.59           H  
ATOM    186  C   ILE A  13     -41.257  -0.253  33.624  1.00 34.59           C  
ATOM    187  CB  ILE A  13     -41.834   1.905  32.311  1.00 34.59           C  
ATOM    188  HB  ILE A  13     -42.748   2.132  32.860  1.00 34.59           H  
ATOM    189  O   ILE A  13     -40.088  -0.566  33.845  1.00 34.59           O  
ATOM    190  CG1 ILE A  13     -41.974   2.435  30.861  1.00 34.59           C  
ATOM    191 HG12 ILE A  13     -42.793   1.912  30.367  1.00 34.59           H  
ATOM    192 HG13 ILE A  13     -41.060   2.217  30.309  1.00 34.59           H  
ATOM    193  CG2 ILE A  13     -40.661   2.596  33.030  1.00 34.59           C  
ATOM    194 HG21 ILE A  13     -40.815   3.674  33.068  1.00 34.59           H  
ATOM    195 HG22 ILE A  13     -40.590   2.251  34.062  1.00 34.59           H  
ATOM    196 HG23 ILE A  13     -39.723   2.378  32.520  1.00 34.59           H  
ATOM    197  CD1 ILE A  13     -42.272   3.935  30.744  1.00 34.59           C  
ATOM    198 HD11 ILE A  13     -41.412   4.524  31.062  1.00 34.59           H  
ATOM    199 HD12 ILE A  13     -42.491   4.179  29.704  1.00 34.59           H  
ATOM    200 HD13 ILE A  13     -43.138   4.190  31.356  1.00 34.59           H  
ATOM    201  N   GLN A  14     -42.237  -0.519  34.495  1.00 34.25           N  
ATOM    202  H   GLN A  14     -43.180  -0.243  34.265  1.00 34.25           H  
ATOM    203  CA  GLN A  14     -41.998  -1.155  35.796  1.00 34.25           C  
ATOM    204  HA  GLN A  14     -41.223  -0.593  36.318  1.00 34.25           H  
ATOM    205  C   GLN A  14     -41.481  -2.599  35.690  1.00 34.25           C  
ATOM    206  CB  GLN A  14     -43.280  -1.099  36.638  1.00 34.25           C  
ATOM    207  HB2 GLN A  14     -43.170  -1.752  37.505  1.00 34.25           H  
ATOM    208  HB3 GLN A  14     -44.122  -1.454  36.044  1.00 34.25           H  
ATOM    209  O   GLN A  14     -40.696  -3.010  36.543  1.00 34.25           O  
ATOM    210  CG  GLN A  14     -43.553   0.325  37.141  1.00 34.25           C  
ATOM    211  HG2 GLN A  14     -43.598   1.016  36.299  1.00 34.25           H  
ATOM    212  HG3 GLN A  14     -42.739   0.639  37.795  1.00 34.25           H  
ATOM    213  CD  GLN A  14     -44.876   0.414  37.889  1.00 34.25           C  
ATOM    214  NE2 GLN A  14     -44.874   0.703  39.171  1.00 34.25           N  
ATOM    215 HE21 GLN A  14     -45.774   0.759  39.627  1.00 34.25           H  
ATOM    216 HE22 GLN A  14     -44.009   0.845  39.672  1.00 34.25           H  
ATOM    217  OE1 GLN A  14     -45.942   0.249  37.316  1.00 34.25           O  
ATOM    218  N   LEU A  15     -41.861  -3.361  34.653  1.00 33.21           N  
ATOM    219  H   LEU A  15     -42.573  -3.018  34.026  1.00 33.21           H  
ATOM    220  CA  LEU A  15     -41.312  -4.710  34.440  1.00 33.21           C  
ATOM    221  HA  LEU A  15     -41.428  -5.264  35.372  1.00 33.21           H  
ATOM    222  C   LEU A  15     -39.802  -4.682  34.139  1.00 33.21           C  
ATOM    223  CB  LEU A  15     -42.075  -5.448  33.317  1.00 33.21           C  
ATOM    224  HB2 LEU A  15     -41.388  -5.631  32.491  1.00 33.21           H  
ATOM    225  HB3 LEU A  15     -42.884  -4.832  32.924  1.00 33.21           H  
ATOM    226  O   LEU A  15     -39.058  -5.516  34.647  1.00 33.21           O  
ATOM    227  CG  LEU A  15     -42.644  -6.799  33.792  1.00 33.21           C  
ATOM    228  HG  LEU A  15     -41.942  -7.272  34.480  1.00 33.21           H  
ATOM    229  CD1 LEU A  15     -43.987  -6.598  34.496  1.00 33.21           C  
ATOM    230 HD11 LEU A  15     -44.361  -7.559  34.850  1.00 33.21           H  
ATOM    231 HD12 LEU A  15     -44.712  -6.163  33.808  1.00 33.21           H  
ATOM    232 HD13 LEU A  15     -43.859  -5.935  35.352  1.00 33.21           H  
ATOM    233  CD2 LEU A  15     -42.858  -7.749  32.615  1.00 33.21           C  
ATOM    234 HD21 LEU A  15     -43.547  -7.309  31.895  1.00 33.21           H  
ATOM    235 HD22 LEU A  15     -41.904  -7.952  32.127  1.00 33.21           H  
ATOM    236 HD23 LEU A  15     -43.268  -8.693  32.975  1.00 33.21           H  
ATOM    237  N   CYS A  16     -39.340  -3.711  33.344  1.00 31.50           N  
ATOM    238  H   CYS A  16     -39.995  -3.051  32.950  1.00 31.50           H  
ATOM    239  CA  CYS A  16     -37.925  -3.579  32.988  1.00 31.50           C  
ATOM    240  HA  CYS A  16     -37.536  -4.560  32.715  1.00 31.50           H  
ATOM    241  C   CYS A  16     -37.062  -3.089  34.162  1.00 31.50           C  
ATOM    242  CB  CYS A  16     -37.795  -2.646  31.776  1.00 31.50           C  
ATOM    243  HB2 CYS A  16     -38.265  -1.687  31.993  1.00 31.50           H  
ATOM    244  HB3 CYS A  16     -36.738  -2.479  31.571  1.00 31.50           H  
ATOM    245  O   CYS A  16     -35.931  -3.547  34.316  1.00 31.50           O  
ATOM    246  SG  CYS A  16     -38.573  -3.397  30.315  1.00 31.50           S  
ATOM    247  HG  CYS A  16     -37.903  -4.552  30.339  1.00 31.50           H  
ATOM    248  N   LEU A  17     -37.591  -2.195  35.006  1.00 32.91           N  
ATOM    249  H   LEU A  17     -38.516  -1.837  34.817  1.00 32.91           H  
ATOM    250  CA  LEU A  17     -36.879  -1.708  36.194  1.00 32.91           C  
ATOM    251  HA  LEU A  17     -35.866  -1.428  35.905  1.00 32.91           H  
ATOM    252  C   LEU A  17     -36.709  -2.819  37.246  1.00 32.91           C  
ATOM    253  CB  LEU A  17     -37.591  -0.455  36.739  1.00 32.91           C  
ATOM    254  HB2 LEU A  17     -37.213  -0.240  37.739  1.00 32.91           H  
ATOM    255  HB3 LEU A  17     -38.656  -0.671  36.827  1.00 32.91           H  
ATOM    256  O   LEU A  17     -35.577  -3.122  37.614  1.00 32.91           O  
ATOM    257  CG  LEU A  17     -37.385   0.794  35.857  1.00 32.91           C  
ATOM    258  HG  LEU A  17     -37.565   0.540  34.812  1.00 32.91           H  
ATOM    259  CD1 LEU A  17     -38.376   1.891  36.249  1.00 32.91           C  
ATOM    260 HD11 LEU A  17     -38.206   2.181  37.286  1.00 32.91           H  
ATOM    261 HD12 LEU A  17     -39.394   1.518  36.142  1.00 32.91           H  
ATOM    262 HD13 LEU A  17     -38.242   2.760  35.604  1.00 32.91           H  
ATOM    263  CD2 LEU A  17     -35.973   1.372  35.989  1.00 32.91           C  
ATOM    264 HD21 LEU A  17     -35.233   0.650  35.642  1.00 32.91           H  
ATOM    265 HD22 LEU A  17     -35.766   1.608  37.033  1.00 32.91           H  
ATOM    266 HD23 LEU A  17     -35.881   2.279  35.392  1.00 32.91           H  
ATOM    267  N   ASN A  18     -37.791  -3.523  37.611  1.00 35.84           N  
ATOM    268  H   ASN A  18     -38.690  -3.246  37.244  1.00 35.84           H  
ATOM    269  CA  ASN A  18     -37.749  -4.630  38.585  1.00 35.84           C  
ATOM    270  HA  ASN A  18     -37.365  -4.257  39.534  1.00 35.84           H  
ATOM    271  C   ASN A  18     -36.833  -5.799  38.170  1.00 35.84           C  
ATOM    272  CB  ASN A  18     -39.172  -5.179  38.790  1.00 35.84           C  
ATOM    273  HB2 ASN A  18     -39.691  -5.244  37.834  1.00 35.84           H  
ATOM    274  HB3 ASN A  18     -39.106  -6.189  39.195  1.00 35.84           H  
ATOM    275  O   ASN A  18     -36.342  -6.530  39.028  1.00 35.84           O  
ATOM    276  CG  ASN A  18     -39.990  -4.390  39.790  1.00 35.84           C  
ATOM    277  ND2 ASN A  18     -41.111  -3.852  39.382  1.00 35.84           N  
ATOM    278 HD21 ASN A  18     -41.283  -3.789  38.389  1.00 35.84           H  
ATOM    279 HD22 ASN A  18     -41.603  -3.315  40.082  1.00 35.84           H  
ATOM    280  OD1 ASN A  18     -39.673  -4.287  40.956  1.00 35.84           O  
ATOM    281  N   LEU A  19     -36.623  -6.010  36.864  1.00 32.34           N  
ATOM    282  H   LEU A  19     -37.106  -5.421  36.200  1.00 32.34           H  
ATOM    283  CA  LEU A  19     -35.674  -7.009  36.361  1.00 32.34           C  
ATOM    284  HA  LEU A  19     -35.718  -7.885  37.008  1.00 32.34           H  
ATOM    285  C   LEU A  19     -34.219  -6.534  36.420  1.00 32.34           C  
ATOM    286  CB  LEU A  19     -36.063  -7.420  34.928  1.00 32.34           C  
ATOM    287  HB2 LEU A  19     -36.541  -6.578  34.429  1.00 32.34           H  
ATOM    288  HB3 LEU A  19     -35.163  -7.663  34.362  1.00 32.34           H  
ATOM    289  O   LEU A  19     -33.329  -7.367  36.536  1.00 32.34           O  
ATOM    290  CG  LEU A  19     -36.991  -8.646  34.904  1.00 32.34           C  
ATOM    291  HG  LEU A  19     -37.778  -8.525  35.648  1.00 32.34           H  
ATOM    292  CD1 LEU A  19     -37.645  -8.783  33.529  1.00 32.34           C  
ATOM    293 HD11 LEU A  19     -36.880  -8.903  32.761  1.00 32.34           H  
ATOM    294 HD12 LEU A  19     -38.235  -7.891  33.320  1.00 32.34           H  
ATOM    295 HD13 LEU A  19     -38.307  -9.649  33.522  1.00 32.34           H  
ATOM    296  CD2 LEU A  19     -36.219  -9.941  35.185  1.00 32.34           C  
ATOM    297 HD21 LEU A  19     -35.757  -9.901  36.171  1.00 32.34           H  
ATOM    298 HD22 LEU A  19     -35.438 -10.084  34.438  1.00 32.34           H  
ATOM    299 HD23 LEU A  19     -36.902 -10.790  35.160  1.00 32.34           H  
ATOM    300  N   THR A  20     -33.968  -5.225  36.354  1.00 34.67           N  
ATOM    301  H   THR A  20     -34.745  -4.580  36.369  1.00 34.67           H  
ATOM    302  CA  THR A  20     -32.604  -4.677  36.415  1.00 34.67           C  
ATOM    303  HA  THR A  20     -31.936  -5.333  35.855  1.00 34.67           H  
ATOM    304  C   THR A  20     -32.100  -4.655  37.860  1.00 34.67           C  
ATOM    305  CB  THR A  20     -32.535  -3.282  35.774  1.00 34.67           C  
ATOM    306  HB  THR A  20     -33.059  -2.565  36.407  1.00 34.67           H  
ATOM    307  O   THR A  20     -31.022  -5.168  38.138  1.00 34.67           O  
ATOM    308  CG2 THR A  20     -31.095  -2.818  35.569  1.00 34.67           C  
ATOM    309 HG21 THR A  20     -30.554  -3.536  34.953  1.00 34.67           H  
ATOM    310 HG22 THR A  20     -31.095  -1.843  35.081  1.00 34.67           H  
ATOM    311 HG23 THR A  20     -30.590  -2.726  36.531  1.00 34.67           H  
ATOM    312  OG1 THR A  20     -33.131  -3.282  34.489  1.00 34.67           O  
ATOM    313  HG1 THR A  20     -34.065  -3.479  34.589  1.00 34.67           H  
ATOM    314  N   GLU A  21     -32.926  -4.183  38.800  1.00 34.67           N  
ATOM    315  H   GLU A  21     -33.809  -3.785  38.515  1.00 34.67           H  
ATOM    316  CA  GLU A  21     -32.596  -4.107  40.238  1.00 34.67           C  
ATOM    317  HA  GLU A  21     -31.646  -3.587  40.357  1.00 34.67           H  
ATOM    318  C   GLU A  21     -32.417  -5.483  40.915  1.00 34.67           C  
ATOM    319  CB  GLU A  21     -33.684  -3.289  40.961  1.00 34.67           C  
ATOM    320  HB2 GLU A  21     -33.505  -3.324  42.036  1.00 34.67           H  
ATOM    321  HB3 GLU A  21     -34.653  -3.744  40.757  1.00 34.67           H  
ATOM    322  O   GLU A  21     -31.932  -5.558  42.037  1.00 34.67           O  
ATOM    323  CG  GLU A  21     -33.693  -1.812  40.520  1.00 34.67           C  
ATOM    324  HG2 GLU A  21     -33.817  -1.761  39.439  1.00 34.67           H  
ATOM    325  HG3 GLU A  21     -32.722  -1.378  40.761  1.00 34.67           H  
ATOM    326  CD  GLU A  21     -34.805  -0.969  41.169  1.00 34.67           C  
ATOM    327  OE1 GLU A  21     -34.628   0.271  41.216  1.00 34.67           O  
ATOM    328  OE2 GLU A  21     -35.860  -1.538  41.531  1.00 34.67           O  
ATOM    329  N   ARG A  22     -32.780  -6.586  40.241  1.00 37.12           N  
ATOM    330  H   ARG A  22     -33.176  -6.444  39.323  1.00 37.12           H  
ATOM    331  CA  ARG A  22     -32.597  -7.972  40.719  1.00 37.12           C  
ATOM    332  HA  ARG A  22     -32.270  -7.943  41.758  1.00 37.12           H  
ATOM    333  C   ARG A  22     -31.482  -8.751  40.009  1.00 37.12           C  
ATOM    334  CB  ARG A  22     -33.937  -8.719  40.654  1.00 37.12           C  
ATOM    335  HB2 ARG A  22     -33.763  -9.786  40.792  1.00 37.12           H  
ATOM    336  HB3 ARG A  22     -34.391  -8.571  39.674  1.00 37.12           H  
ATOM    337  O   ARG A  22     -31.356  -9.950  40.241  1.00 37.12           O  
ATOM    338  CG  ARG A  22     -34.899  -8.259  41.753  1.00 37.12           C  
ATOM    339  HG2 ARG A  22     -34.408  -8.365  42.721  1.00 37.12           H  
ATOM    340  HG3 ARG A  22     -35.172  -7.215  41.602  1.00 37.12           H  
ATOM    341  CD  ARG A  22     -36.152  -9.136  41.723  1.00 37.12           C  
ATOM    342  HD2 ARG A  22     -35.838 -10.180  41.691  1.00 37.12           H  
ATOM    343  HD3 ARG A  22     -36.721  -8.907  40.821  1.00 37.12           H  
ATOM    344  NE  ARG A  22     -36.986  -8.908  42.914  1.00 37.12           N  
ATOM    345  HE  ARG A  22     -36.844  -8.025  43.384  1.00 37.12           H  
ATOM    346  NH1 ARG A  22     -38.126 -10.901  42.885  1.00 37.12           N  
ATOM    347 HH11 ARG A  22     -38.776 -11.545  43.314  1.00 37.12           H  
ATOM    348 HH12 ARG A  22     -37.623 -11.148  42.045  1.00 37.12           H  
ATOM    349  NH2 ARG A  22     -38.480  -9.446  44.539  1.00 37.12           N  
ATOM    350 HH21 ARG A  22     -39.140 -10.088  44.952  1.00 37.12           H  
ATOM    351 HH22 ARG A  22     -38.256  -8.577  45.003  1.00 37.12           H  
ATOM    352  CZ  ARG A  22     -37.857  -9.750  43.437  1.00 37.12           C  
ATOM    353  N   LEU A  23     -30.710  -8.110  39.128  1.00 35.07           N  
ATOM    354  H   LEU A  23     -30.880  -7.127  38.969  1.00 35.07           H  
ATOM    355  CA  LEU A  23     -29.603  -8.748  38.398  1.00 35.07           C  
ATOM    356  HA  LEU A  23     -29.602  -9.815  38.620  1.00 35.07           H  
ATOM    357  C   LEU A  23     -28.205  -8.292  38.845  1.00 35.07           C  
ATOM    358  CB  LEU A  23     -29.817  -8.573  36.882  1.00 35.07           C  
ATOM    359  HB2 LEU A  23     -28.866  -8.725  36.370  1.00 35.07           H  
ATOM    360  HB3 LEU A  23     -30.130  -7.547  36.692  1.00 35.07           H  
ATOM    361  O   LEU A  23     -27.237  -8.965  38.499  1.00 35.07           O  
ATOM    362  CG  LEU A  23     -30.847  -9.548  36.279  1.00 35.07           C  
ATOM    363  HG  LEU A  23     -31.779  -9.498  36.842  1.00 35.07           H  
ATOM    364  CD1 LEU A  23     -31.128  -9.168  34.822  1.00 35.07           C  
ATOM    365 HD11 LEU A  23     -31.898  -9.822  34.413  1.00 35.07           H  
ATOM    366 HD12 LEU A  23     -31.491  -8.140  34.787  1.00 35.07           H  
ATOM    367 HD13 LEU A  23     -30.214  -9.245  34.232  1.00 35.07           H  
ATOM    368  CD2 LEU A  23     -30.354 -11.002  36.270  1.00 35.07           C  
ATOM    369 HD21 LEU A  23     -31.078 -11.633  35.756  1.00 35.07           H  
ATOM    370 HD22 LEU A  23     -29.384 -11.062  35.776  1.00 35.07           H  
ATOM    371 HD23 LEU A  23     -30.256 -11.361  37.295  1.00 35.07           H  
ATOM    372  N   ASP A  24     -28.097  -7.218  39.633  1.00 37.36           N  
ATOM    373  H   ASP A  24     -28.921  -6.668  39.830  1.00 37.36           H  
ATOM    374  CA  ASP A  24     -26.827  -6.773  40.233  1.00 37.36           C  
ATOM    375  HA  ASP A  24     -26.014  -7.021  39.551  1.00 37.36           H  
ATOM    376  C   ASP A  24     -26.485  -7.507  41.556  1.00 37.36           C  
ATOM    377  CB  ASP A  24     -26.834  -5.236  40.399  1.00 37.36           C  
ATOM    378  HB2 ASP A  24     -27.791  -4.926  40.819  1.00 37.36           H  
ATOM    379  HB3 ASP A  24     -26.059  -4.958  41.114  1.00 37.36           H  
ATOM    380  O   ASP A  24     -25.377  -7.365  42.071  1.00 37.36           O  
ATOM    381  CG  ASP A  24     -26.552  -4.447  39.104  1.00 37.36           C  
ATOM    382  OD1 ASP A  24     -25.817  -4.956  38.225  1.00 37.36           O  
ATOM    383  OD2 ASP A  24     -27.035  -3.295  39.004  1.00 37.36           O  
ATOM    384  N   GLU A  25     -27.391  -8.340  42.093  1.00 33.58           N  
ATOM    385  H   GLU A  25     -28.276  -8.447  41.618  1.00 33.58           H  
ATOM    386  CA  GLU A  25     -27.168  -9.135  43.312  1.00 33.58           C  
ATOM    387  HA  GLU A  25     -26.207  -8.848  43.740  1.00 33.58           H  
ATOM    388  C   GLU A  25     -27.090 -10.652  43.023  1.00 33.58           C  
ATOM    389  CB  GLU A  25     -28.217  -8.808  44.395  1.00 33.58           C  
ATOM    390  HB2 GLU A  25     -28.052  -9.488  45.231  1.00 33.58           H  
ATOM    391  HB3 GLU A  25     -29.217  -8.981  43.998  1.00 33.58           H  
ATOM    392  O   GLU A  25     -28.086 -11.301  42.705  1.00 33.58           O  
ATOM    393  CG  GLU A  25     -28.110  -7.360  44.917  1.00 33.58           C  
ATOM    394  HG2 GLU A  25     -27.065  -7.163  45.158  1.00 33.58           H  
ATOM    395  HG3 GLU A  25     -28.406  -6.675  44.123  1.00 33.58           H  
ATOM    396  CD  GLU A  25     -28.963  -7.082  46.172  1.00 33.58           C  
ATOM    397  OE1 GLU A  25     -28.702  -6.045  46.825  1.00 33.58           O  
ATOM    398  OE2 GLU A  25     -29.849  -7.907  46.498  1.00 33.58           O  
ATOM    399  N   THR A  26     -25.902 -11.231  43.250  1.00 42.21           N  
ATOM    400  H   THR A  26     -25.158 -10.584  43.470  1.00 42.21           H  
ATOM    401  CA  THR A  26     -25.516 -12.666  43.172  1.00 42.21           C  
ATOM    402  HA  THR A  26     -24.514 -12.683  43.601  1.00 42.21           H  
ATOM    403  C   THR A  26     -25.337 -13.310  41.783  1.00 42.21           C  
ATOM    404  CB  THR A  26     -26.330 -13.589  44.100  1.00 42.21           C  
ATOM    405  HB  THR A  26     -25.862 -14.573  44.088  1.00 42.21           H  
ATOM    406  O   THR A  26     -26.162 -13.200  40.877  1.00 42.21           O  
ATOM    407  CG2 THR A  26     -26.348 -13.107  45.551  1.00 42.21           C  
ATOM    408 HG21 THR A  26     -26.900 -12.171  45.632  1.00 42.21           H  
ATOM    409 HG22 THR A  26     -25.328 -12.961  45.908  1.00 42.21           H  
ATOM    410 HG23 THR A  26     -26.837 -13.859  46.171  1.00 42.21           H  
ATOM    411  OG1 THR A  26     -27.663 -13.743  43.681  1.00 42.21           O  
ATOM    412  HG1 THR A  26     -27.926 -12.906  43.292  1.00 42.21           H  
ATOM    413  N   GLU A  27     -24.235 -14.058  41.629  1.00 34.14           N  
ATOM    414  H   GLU A  27     -23.592 -14.146  42.403  1.00 34.14           H  
ATOM    415  CA  GLU A  27     -23.917 -14.829  40.418  1.00 34.14           C  
ATOM    416  HA  GLU A  27     -24.200 -14.220  39.560  1.00 34.14           H  
ATOM    417  C   GLU A  27     -24.684 -16.172  40.364  1.00 34.14           C  
ATOM    418  CB  GLU A  27     -22.405 -15.103  40.321  1.00 34.14           C  
ATOM    419  HB2 GLU A  27     -22.094 -15.675  41.196  1.00 34.14           H  
ATOM    420  HB3 GLU A  27     -22.231 -15.714  39.435  1.00 34.14           H  
ATOM    421  O   GLU A  27     -24.802 -16.860  41.383  1.00 34.14           O  
ATOM    422  CG  GLU A  27     -21.541 -13.837  40.207  1.00 34.14           C  
ATOM    423  HG2 GLU A  27     -21.948 -13.214  39.410  1.00 34.14           H  
ATOM    424  HG3 GLU A  27     -21.600 -13.276  41.140  1.00 34.14           H  
ATOM    425  CD  GLU A  27     -20.069 -14.170  39.902  1.00 34.14           C  
ATOM    426  OE1 GLU A  27     -19.475 -13.456  39.062  1.00 34.14           O  
ATOM    427  OE2 GLU A  27     -19.555 -15.153  40.483  1.00 34.14           O  
ATOM    428  N   PRO A  28     -25.181 -16.609  39.188  1.00 37.21           N  
ATOM    429  CA  PRO A  28     -25.916 -17.865  39.057  1.00 37.21           C  
ATOM    430  HA  PRO A  28     -26.652 -17.945  39.857  1.00 37.21           H  
ATOM    431  C   PRO A  28     -24.997 -19.093  39.098  1.00 37.21           C  
ATOM    432  CB  PRO A  28     -26.647 -17.766  37.716  1.00 37.21           C  
ATOM    433  HB2 PRO A  28     -26.799 -18.740  37.252  1.00 37.21           H  
ATOM    434  HB3 PRO A  28     -27.603 -17.265  37.868  1.00 37.21           H  
ATOM    435  O   PRO A  28     -24.018 -19.183  38.354  1.00 37.21           O  
ATOM    436  CG  PRO A  28     -25.731 -16.869  36.883  1.00 37.21           C  
ATOM    437  HG2 PRO A  28     -24.929 -17.464  36.445  1.00 37.21           H  
ATOM    438  HG3 PRO A  28     -26.282 -16.340  36.105  1.00 37.21           H  
ATOM    439  CD  PRO A  28     -25.149 -15.903  37.916  1.00 37.21           C  
ATOM    440  HD2 PRO A  28     -24.130 -15.627  37.644  1.00 37.21           H  
ATOM    441  HD3 PRO A  28     -25.775 -15.014  37.985  1.00 37.21           H  
ATOM    442  N   THR A  29     -25.381 -20.105  39.879  1.00 42.76           N  
ATOM    443  H   THR A  29     -26.250 -20.017  40.387  1.00 42.76           H  
ATOM    444  CA  THR A  29     -24.694 -21.405  39.882  1.00 42.76           C  
ATOM    445  HA  THR A  29     -23.638 -21.226  39.678  1.00 42.76           H  
ATOM    446  C   THR A  29     -25.218 -22.312  38.768  1.00 42.76           C  
ATOM    447  CB  THR A  29     -24.758 -22.116  41.242  1.00 42.76           C  
ATOM    448  HB  THR A  29     -24.380 -23.132  41.123  1.00 42.76           H  
ATOM    449  O   THR A  29     -26.419 -22.375  38.490  1.00 42.76           O  
ATOM    450  CG2 THR A  29     -23.905 -21.408  42.293  1.00 42.76           C  
ATOM    451 HG21 THR A  29     -23.974 -21.940  43.242  1.00 42.76           H  
ATOM    452 HG22 THR A  29     -24.240 -20.380  42.430  1.00 42.76           H  
ATOM    453 HG23 THR A  29     -22.862 -21.397  41.974  1.00 42.76           H  
ATOM    454  OG1 THR A  29     -26.079 -22.180  41.731  1.00 42.76           O  
ATOM    455  HG1 THR A  29     -26.251 -21.341  42.164  1.00 42.76           H  
ATOM    456  N   TRP A  30     -24.304 -23.042  38.128  1.00 44.11           N  
ATOM    457  H   TRP A  30     -23.338 -22.963  38.412  1.00 44.11           H  
ATOM    458  CA  TRP A  30     -24.609 -24.000  37.066  1.00 44.11           C  
ATOM    459  HA  TRP A  30     -25.641 -23.878  36.737  1.00 44.11           H  
ATOM    460  C   TRP A  30     -24.433 -25.423  37.595  1.00 44.11           C  
ATOM    461  CB  TRP A  30     -23.694 -23.747  35.860  1.00 44.11           C  
ATOM    462  HB2 TRP A  30     -22.663 -23.934  36.159  1.00 44.11           H  
ATOM    463  HB3 TRP A  30     -23.939 -24.477  35.088  1.00 44.11           H  
ATOM    464  O   TRP A  30     -23.368 -25.758  38.111  1.00 44.11           O  
ATOM    465  CG  TRP A  30     -23.757 -22.381  35.243  1.00 44.11           C  
ATOM    466  CD1 TRP A  30     -23.012 -21.320  35.628  1.00 44.11           C  
ATOM    467  HD1 TRP A  30     -22.310 -21.320  36.449  1.00 44.11           H  
ATOM    468  CD2 TRP A  30     -24.558 -21.907  34.113  1.00 44.11           C  
ATOM    469  CE2 TRP A  30     -24.190 -20.556  33.832  1.00 44.11           C  
ATOM    470  CE3 TRP A  30     -25.544 -22.482  33.280  1.00 44.11           C  
ATOM    471  HE3 TRP A  30     -25.863 -23.496  33.472  1.00 44.11           H  
ATOM    472  NE1 TRP A  30     -23.274 -20.240  34.812  1.00 44.11           N  
ATOM    473  HE1 TRP A  30     -22.832 -19.342  34.952  1.00 44.11           H  
ATOM    474  CH2 TRP A  30     -25.668 -20.460  31.912  1.00 44.11           C  
ATOM    475  HH2 TRP A  30     -26.056 -19.951  31.042  1.00 44.11           H  
ATOM    476  CZ2 TRP A  30     -24.724 -19.837  32.749  1.00 44.11           C  
ATOM    477  HZ2 TRP A  30     -24.360 -18.841  32.546  1.00 44.11           H  
ATOM    478  CZ3 TRP A  30     -26.090 -21.772  32.193  1.00 44.11           C  
ATOM    479  HZ3 TRP A  30     -26.811 -22.254  31.550  1.00 44.11           H  
ATOM    480  N   GLN A  31     -25.451 -26.270  37.444  1.00 37.82           N  
ATOM    481  H   GLN A  31     -26.308 -25.938  37.024  1.00 37.82           H  
ATOM    482  CA  GLN A  31     -25.370 -27.689  37.797  1.00 37.82           C  
ATOM    483  HA  GLN A  31     -24.349 -27.926  38.095  1.00 37.82           H  
ATOM    484  C   GLN A  31     -25.682 -28.572  36.585  1.00 37.82           C  
ATOM    485  CB  GLN A  31     -26.272 -28.013  38.999  1.00 37.82           C  
ATOM    486  HB2 GLN A  31     -26.328 -29.096  39.107  1.00 37.82           H  
ATOM    487  HB3 GLN A  31     -27.278 -27.633  38.816  1.00 37.82           H  
ATOM    488  O   GLN A  31     -26.615 -28.315  35.821  1.00 37.82           O  
ATOM    489  CG  GLN A  31     -25.722 -27.425  40.313  1.00 37.82           C  
ATOM    490  HG2 GLN A  31     -25.734 -26.337  40.260  1.00 37.82           H  
ATOM    491  HG3 GLN A  31     -24.690 -27.749  40.444  1.00 37.82           H  
ATOM    492  CD  GLN A  31     -26.521 -27.856  41.542  1.00 37.82           C  
ATOM    493  NE2 GLN A  31     -26.018 -27.622  42.734  1.00 37.82           N  
ATOM    494 HE21 GLN A  31     -25.128 -27.158  42.844  1.00 37.82           H  
ATOM    495 HE22 GLN A  31     -26.587 -27.912  43.516  1.00 37.82           H  
ATOM    496  OE1 GLN A  31     -27.606 -28.407  41.463  1.00 37.82           O  
ATOM    497  N   LEU A  32     -24.885 -29.629  36.417  1.00 33.12           N  
ATOM    498  H   LEU A  32     -24.157 -29.787  37.098  1.00 33.12           H  
ATOM    499  CA  LEU A  32     -25.102 -30.676  35.422  1.00 33.12           C  
ATOM    500  HA  LEU A  32     -25.456 -30.232  34.491  1.00 33.12           H  
ATOM    501  C   LEU A  32     -26.190 -31.634  35.920  1.00 33.12           C  
ATOM    502  CB  LEU A  32     -23.766 -31.403  35.158  1.00 33.12           C  
ATOM    503  HB2 LEU A  32     -23.199 -31.453  36.087  1.00 33.12           H  
ATOM    504  HB3 LEU A  32     -23.965 -32.431  34.853  1.00 33.12           H  
ATOM    505  O   LEU A  32     -25.932 -32.490  36.761  1.00 33.12           O  
ATOM    506  CG  LEU A  32     -22.924 -30.727  34.063  1.00 33.12           C  
ATOM    507  HG  LEU A  32     -23.000 -29.644  34.158  1.00 33.12           H  
ATOM    508  CD1 LEU A  32     -21.453 -31.119  34.188  1.00 33.12           C  
ATOM    509 HD11 LEU A  32     -21.067 -30.796  35.155  1.00 33.12           H  
ATOM    510 HD12 LEU A  32     -21.344 -32.201  34.105  1.00 33.12           H  
ATOM    511 HD13 LEU A  32     -20.872 -30.637  33.403  1.00 33.12           H  
ATOM    512  CD2 LEU A  32     -23.411 -31.149  32.673  1.00 33.12           C  
ATOM    513 HD21 LEU A  32     -23.291 -32.225  32.546  1.00 33.12           H  
ATOM    514 HD22 LEU A  32     -22.826 -30.637  31.908  1.00 33.12           H  
ATOM    515 HD23 LEU A  32     -24.463 -30.895  32.547  1.00 33.12           H  
ATOM    516  N   ALA A  33     -27.402 -31.495  35.384  1.00 39.84           N  
ATOM    517  H   ALA A  33     -27.547 -30.783  34.683  1.00 39.84           H  
ATOM    518  CA  ALA A  33     -28.435 -32.515  35.512  1.00 39.84           C  
ATOM    519  HA  ALA A  33     -28.297 -33.034  36.461  1.00 39.84           H  
ATOM    520  C   ALA A  33     -28.306 -33.537  34.360  1.00 39.84           C  
ATOM    521  CB  ALA A  33     -29.805 -31.823  35.544  1.00 39.84           C  
ATOM    522  HB1 ALA A  33     -29.828 -31.098  36.357  1.00 39.84           H  
ATOM    523  HB2 ALA A  33     -29.985 -31.310  34.599  1.00 39.84           H  
ATOM    524  HB3 ALA A  33     -30.590 -32.562  35.707  1.00 39.84           H  
ATOM    525  O   ALA A  33     -27.756 -33.202  33.306  1.00 39.84           O  
ATOM    526  N   PRO A  34     -28.879 -34.751  34.480  1.00 34.46           N  
ATOM    527  CA  PRO A  34     -28.917 -35.722  33.378  1.00 34.46           C  
ATOM    528  HA  PRO A  34     -27.894 -36.011  33.137  1.00 34.46           H  
ATOM    529  C   PRO A  34     -29.588 -35.197  32.095  1.00 34.46           C  
ATOM    530  CB  PRO A  34     -29.661 -36.939  33.939  1.00 34.46           C  
ATOM    531  HB2 PRO A  34     -30.732 -36.840  33.760  1.00 34.46           H  
ATOM    532  HB3 PRO A  34     -29.289 -37.869  33.510  1.00 34.46           H  
ATOM    533  O   PRO A  34     -29.329 -35.708  31.012  1.00 34.46           O  
ATOM    534  CG  PRO A  34     -29.390 -36.858  35.440  1.00 34.46           C  
ATOM    535  HG2 PRO A  34     -30.156 -37.374  36.020  1.00 34.46           H  
ATOM    536  HG3 PRO A  34     -28.403 -37.265  35.658  1.00 34.46           H  
ATOM    537  CD  PRO A  34     -29.397 -35.353  35.701  1.00 34.46           C  
ATOM    538  HD2 PRO A  34     -30.418 -35.013  35.874  1.00 34.46           H  
ATOM    539  HD3 PRO A  34     -28.769 -35.129  36.563  1.00 34.46           H  
ATOM    540  N   SER A  35     -30.419 -34.152  32.202  1.00 53.37           N  
ATOM    541  H   SER A  35     -30.579 -33.776  33.126  1.00 53.37           H  
ATOM    542  CA  SER A  35     -31.065 -33.459  31.078  1.00 53.37           C  
ATOM    543  HA  SER A  35     -31.099 -34.147  30.233  1.00 53.37           H  
ATOM    544  C   SER A  35     -30.299 -32.211  30.593  1.00 53.37           C  
ATOM    545  CB  SER A  35     -32.519 -33.124  31.446  1.00 53.37           C  
ATOM    546  HB2 SER A  35     -33.078 -32.921  30.532  1.00 53.37           H  
ATOM    547  HB3 SER A  35     -32.979 -33.973  31.952  1.00 53.37           H  
ATOM    548  O   SER A  35     -30.915 -31.299  30.042  1.00 53.37           O  
ATOM    549  OG  SER A  35     -32.563 -31.974  32.276  1.00 53.37           O  
ATOM    550  HG  SER A  35     -32.209 -31.279  31.716  1.00 53.37           H  
ATOM    551  N   GLY A  36     -28.995 -32.108  30.866  1.00 39.71           N  
ATOM    552  H   GLY A  36     -28.566 -32.837  31.417  1.00 39.71           H  
ATOM    553  CA  GLY A  36     -28.164 -30.946  30.531  1.00 39.71           C  
ATOM    554  HA2 GLY A  36     -28.597 -30.416  29.683  1.00 39.71           H  
ATOM    555  HA3 GLY A  36     -27.179 -31.303  30.228  1.00 39.71           H  
ATOM    556  C   GLY A  36     -27.971 -29.944  31.678  1.00 39.71           C  
ATOM    557  O   GLY A  36     -28.438 -30.136  32.802  1.00 39.71           O  
ATOM    558  N   VAL A  37     -27.234 -28.865  31.398  1.00 34.51           N  
ATOM    559  H   VAL A  37     -26.917 -28.725  30.449  1.00 34.51           H  
ATOM    560  CA  VAL A  37     -26.867 -27.859  32.407  1.00 34.51           C  
ATOM    561  HA  VAL A  37     -26.570 -28.391  33.311  1.00 34.51           H  
ATOM    562  C   VAL A  37     -28.069 -26.975  32.742  1.00 34.51           C  
ATOM    563  CB  VAL A  37     -25.677 -26.977  31.973  1.00 34.51           C  
ATOM    564  HB  VAL A  37     -26.018 -26.225  31.261  1.00 34.51           H  
ATOM    565  O   VAL A  37     -28.601 -26.290  31.869  1.00 34.51           O  
ATOM    566  CG1 VAL A  37     -25.086 -26.271  33.200  1.00 34.51           C  
ATOM    567 HG11 VAL A  37     -24.311 -25.572  32.883  1.00 34.51           H  
ATOM    568 HG12 VAL A  37     -25.861 -25.721  33.734  1.00 34.51           H  
ATOM    569 HG13 VAL A  37     -24.649 -27.001  33.881  1.00 34.51           H  
ATOM    570  CG2 VAL A  37     -24.536 -27.763  31.314  1.00 34.51           C  
ATOM    571 HG21 VAL A  37     -24.178 -28.535  31.995  1.00 34.51           H  
ATOM    572 HG22 VAL A  37     -23.712 -27.088  31.081  1.00 34.51           H  
ATOM    573 HG23 VAL A  37     -24.872 -28.220  30.383  1.00 34.51           H  
ATOM    574  N   LYS A  38     -28.470 -26.943  34.015  1.00 38.94           N  
ATOM    575  H   LYS A  38     -27.954 -27.497  34.684  1.00 38.94           H  
ATOM    576  CA  LYS A  38     -29.510 -26.041  34.526  1.00 38.94           C  
ATOM    577  HA  LYS A  38     -30.005 -25.552  33.687  1.00 38.94           H  
ATOM    578  C   LYS A  38     -28.874 -24.940  35.376  1.00 38.94           C  
ATOM    579  CB  LYS A  38     -30.577 -26.838  35.300  1.00 38.94           C  
ATOM    580  HB2 LYS A  38     -31.265 -26.135  35.768  1.00 38.94           H  
ATOM    581  HB3 LYS A  38     -30.088 -27.421  36.080  1.00 38.94           H  
ATOM    582  O   LYS A  38     -27.956 -25.206  36.154  1.00 38.94           O  
ATOM    583  CG  LYS A  38     -31.380 -27.783  34.389  1.00 38.94           C  
ATOM    584  HG2 LYS A  38     -31.808 -27.207  33.568  1.00 38.94           H  
ATOM    585  HG3 LYS A  38     -30.711 -28.537  33.973  1.00 38.94           H  
ATOM    586  CD  LYS A  38     -32.516 -28.489  35.146  1.00 38.94           C  
ATOM    587  HD2 LYS A  38     -33.208 -27.742  35.536  1.00 38.94           H  
ATOM    588  HD3 LYS A  38     -32.097 -29.058  35.975  1.00 38.94           H  
ATOM    589  CE  LYS A  38     -33.252 -29.431  34.183  1.00 38.94           C  
ATOM    590  HE2 LYS A  38     -33.606 -28.852  33.330  1.00 38.94           H  
ATOM    591  HE3 LYS A  38     -32.534 -30.162  33.810  1.00 38.94           H  
ATOM    592  NZ  LYS A  38     -34.390 -30.131  34.828  1.00 38.94           N  
ATOM    593  HZ1 LYS A  38     -34.076 -30.653  35.633  1.00 38.94           H  
ATOM    594  HZ2 LYS A  38     -34.807 -30.779  34.174  1.00 38.94           H  
ATOM    595  HZ3 LYS A  38     -35.095 -29.471  35.122  1.00 38.94           H  
ATOM    596  N   ARG A  39     -29.378 -23.708  35.251  1.00 40.15           N  
ATOM    597  H   ARG A  39     -30.148 -23.581  34.611  1.00 40.15           H  
ATOM    598  CA  ARG A  39     -29.123 -22.652  36.245  1.00 40.15           C  
ATOM    599  HA  ARG A  39     -28.072 -22.661  36.534  1.00 40.15           H  
ATOM    600  C   ARG A  39     -29.939 -22.941  37.502  1.00 40.15           C  
ATOM    601  CB  ARG A  39     -29.486 -21.254  35.717  1.00 40.15           C  
ATOM    602  HB2 ARG A  39     -29.542 -20.579  36.571  1.00 40.15           H  
ATOM    603  HB3 ARG A  39     -30.469 -21.280  35.246  1.00 40.15           H  
ATOM    604  O   ARG A  39     -31.115 -23.286  37.390  1.00 40.15           O  
ATOM    605  CG  ARG A  39     -28.453 -20.683  34.738  1.00 40.15           C  
ATOM    606  HG2 ARG A  39     -28.462 -21.260  33.814  1.00 40.15           H  
ATOM    607  HG3 ARG A  39     -27.461 -20.735  35.188  1.00 40.15           H  
ATOM    608  CD  ARG A  39     -28.798 -19.217  34.446  1.00 40.15           C  
ATOM    609  HD2 ARG A  39     -28.841 -18.675  35.390  1.00 40.15           H  
ATOM    610  HD3 ARG A  39     -29.779 -19.172  33.972  1.00 40.15           H  
ATOM    611  NE  ARG A  39     -27.796 -18.585  33.573  1.00 40.15           N  
ATOM    612  HE  ARG A  39     -27.042 -19.175  33.251  1.00 40.15           H  
ATOM    613  NH1 ARG A  39     -28.663 -16.453  33.644  1.00 40.15           N  
ATOM    614 HH11 ARG A  39     -29.309 -16.732  34.369  1.00 40.15           H  
ATOM    615 HH12 ARG A  39     -28.621 -15.479  33.378  1.00 40.15           H  
ATOM    616  NH2 ARG A  39     -26.861 -16.874  32.401  1.00 40.15           N  
ATOM    617 HH21 ARG A  39     -26.151 -17.506  32.061  1.00 40.15           H  
ATOM    618 HH22 ARG A  39     -26.839 -15.896  32.148  1.00 40.15           H  
ATOM    619  CZ  ARG A  39     -27.782 -17.313  33.211  1.00 40.15           C  
ATOM    620  N   SER A  40     -29.335 -22.734  38.668  1.00 46.24           N  
ATOM    621  H   SER A  40     -28.363 -22.461  38.666  1.00 46.24           H  
ATOM    622  CA  SER A  40     -30.054 -22.623  39.938  1.00 46.24           C  
ATOM    623  HA  SER A  40     -31.120 -22.750  39.752  1.00 46.24           H  
ATOM    624  C   SER A  40     -29.864 -21.222  40.517  1.00 46.24           C  
ATOM    625  CB  SER A  40     -29.649 -23.736  40.921  1.00 46.24           C  
ATOM    626  HB2 SER A  40     -30.556 -24.114  41.394  1.00 46.24           H  
ATOM    627  HB3 SER A  40     -29.189 -24.563  40.381  1.00 46.24           H  
ATOM    628  O   SER A  40     -28.779 -20.644  40.418  1.00 46.24           O  
ATOM    629  OG  SER A  40     -28.780 -23.296  41.953  1.00 46.24           O  
ATOM    630  HG  SER A  40     -27.937 -23.023  41.583  1.00 46.24           H  
ATOM    631  N   TYR A  41     -30.912 -20.705  41.153  1.00 43.26           N  
ATOM    632  H   TYR A  41     -31.771 -21.237  41.182  1.00 43.26           H  
ATOM    633  CA  TYR A  41     -30.831 -19.556  42.050  1.00 43.26           C  
ATOM    634  HA  TYR A  41     -29.804 -19.195  42.115  1.00 43.26           H  
ATOM    635  C   TYR A  41     -31.256 -20.057  43.435  1.00 43.26           C  
ATOM    636  CB  TYR A  41     -31.700 -18.406  41.517  1.00 43.26           C  
ATOM    637  HB2 TYR A  41     -32.716 -18.768  41.362  1.00 43.26           H  
ATOM    638  HB3 TYR A  41     -31.749 -17.632  42.283  1.00 43.26           H  
ATOM    639  O   TYR A  41     -32.369 -20.554  43.593  1.00 43.26           O  
ATOM    640  CG  TYR A  41     -31.192 -17.771  40.228  1.00 43.26           C  
ATOM    641  CD1 TYR A  41     -30.307 -16.675  40.283  1.00 43.26           C  
ATOM    642  HD1 TYR A  41     -29.980 -16.289  41.237  1.00 43.26           H  
ATOM    643  CD2 TYR A  41     -31.617 -18.257  38.973  1.00 43.26           C  
ATOM    644  HD2 TYR A  41     -32.303 -19.090  38.932  1.00 43.26           H  
ATOM    645  CE1 TYR A  41     -29.856 -16.061  39.099  1.00 43.26           C  
ATOM    646  HE1 TYR A  41     -29.187 -15.216  39.167  1.00 43.26           H  
ATOM    647  CE2 TYR A  41     -31.159 -17.655  37.783  1.00 43.26           C  
ATOM    648  HE2 TYR A  41     -31.495 -18.018  36.823  1.00 43.26           H  
ATOM    649  OH  TYR A  41     -29.826 -15.965  36.700  1.00 43.26           O  
ATOM    650  HH  TYR A  41     -29.349 -15.168  36.942  1.00 43.26           H  
ATOM    651  CZ  TYR A  41     -30.280 -16.551  37.844  1.00 43.26           C  
ATOM    652  N   ASN A  42     -30.345 -20.025  44.415  1.00 44.21           N  
ATOM    653  H   ASN A  42     -29.470 -19.552  44.240  1.00 44.21           H  
ATOM    654  CA  ASN A  42     -30.534 -20.594  45.762  1.00 44.21           C  
ATOM    655  HA  ASN A  42     -29.540 -20.726  46.189  1.00 44.21           H  
ATOM    656  C   ASN A  42     -31.136 -22.020  45.780  1.00 44.21           C  
ATOM    657  CB  ASN A  42     -31.268 -19.570  46.652  1.00 44.21           C  
ATOM    658  HB2 ASN A  42     -32.198 -19.264  46.172  1.00 44.21           H  
ATOM    659  HB3 ASN A  42     -31.514 -20.028  47.610  1.00 44.21           H  
ATOM    660  O   ASN A  42     -32.015 -22.328  46.582  1.00 44.21           O  
ATOM    661  CG  ASN A  42     -30.415 -18.350  46.948  1.00 44.21           C  
ATOM    662  ND2 ASN A  42     -31.001 -17.280  47.428  1.00 44.21           N  
ATOM    663 HD21 ASN A  42     -31.998 -17.258  47.584  1.00 44.21           H  
ATOM    664 HD22 ASN A  42     -30.402 -16.482  47.582  1.00 44.21           H  
ATOM    665  OD1 ASN A  42     -29.211 -18.343  46.759  1.00 44.21           O  
ATOM    666  N   GLY A  43     -30.684 -22.894  44.872  1.00 34.35           N  
ATOM    667  H   GLY A  43     -29.976 -22.592  44.217  1.00 34.35           H  
ATOM    668  CA  GLY A  43     -31.155 -24.282  44.774  1.00 34.35           C  
ATOM    669  HA2 GLY A  43     -31.148 -24.729  45.768  1.00 34.35           H  
ATOM    670  HA3 GLY A  43     -30.466 -24.842  44.142  1.00 34.35           H  
ATOM    671  C   GLY A  43     -32.566 -24.455  44.195  1.00 34.35           C  
ATOM    672  O   GLY A  43     -33.020 -25.587  44.044  1.00 34.35           O  
ATOM    673  N   GLN A  44     -33.253 -23.369  43.829  1.00 37.64           N  
ATOM    674  H   GLN A  44     -32.843 -22.458  43.975  1.00 37.64           H  
ATOM    675  CA  GLN A  44     -34.531 -23.424  43.126  1.00 37.64           C  
ATOM    676  HA  GLN A  44     -35.012 -24.374  43.356  1.00 37.64           H  
ATOM    677  C   GLN A  44     -34.304 -23.385  41.609  1.00 37.64           C  
ATOM    678  CB  GLN A  44     -35.477 -22.318  43.624  1.00 37.64           C  
ATOM    679  HB2 GLN A  44     -36.398 -22.363  43.041  1.00 37.64           H  
ATOM    680  HB3 GLN A  44     -35.019 -21.341  43.475  1.00 37.64           H  
ATOM    681  O   GLN A  44     -33.543 -22.565  41.084  1.00 37.64           O  
ATOM    682  CG  GLN A  44     -35.822 -22.512  45.113  1.00 37.64           C  
ATOM    683  HG2 GLN A  44     -36.178 -23.531  45.264  1.00 37.64           H  
ATOM    684  HG3 GLN A  44     -34.923 -22.375  45.715  1.00 37.64           H  
ATOM    685  CD  GLN A  44     -36.892 -21.557  45.638  1.00 37.64           C  
ATOM    686  NE2 GLN A  44     -37.352 -21.749  46.855  1.00 37.64           N  
ATOM    687 HE21 GLN A  44     -38.058 -21.096  47.163  1.00 37.64           H  
ATOM    688 HE22 GLN A  44     -36.977 -22.483  47.438  1.00 37.64           H  
ATOM    689  OE1 GLN A  44     -37.350 -20.636  44.985  1.00 37.64           O  
ATOM    690  N   PHE A  45     -34.975 -24.293  40.896  1.00 40.28           N  
ATOM    691  H   PHE A  45     -35.586 -24.931  41.386  1.00 40.28           H  
ATOM    692  CA  PHE A  45     -35.024 -24.295  39.437  1.00 40.28           C  
ATOM    693  HA  PHE A  45     -34.082 -23.914  39.044  1.00 40.28           H  
ATOM    694  C   PHE A  45     -36.153 -23.383  38.960  1.00 40.28           C  
ATOM    695  CB  PHE A  45     -35.225 -25.722  38.903  1.00 40.28           C  
ATOM    696  HB2 PHE A  45     -35.374 -25.667  37.825  1.00 40.28           H  
ATOM    697  HB3 PHE A  45     -36.136 -26.138  39.334  1.00 40.28           H  
ATOM    698  O   PHE A  45     -37.300 -23.552  39.368  1.00 40.28           O  
ATOM    699  CG  PHE A  45     -34.065 -26.662  39.166  1.00 40.28           C  
ATOM    700  CD1 PHE A  45     -32.854 -26.491  38.469  1.00 40.28           C  
ATOM    701  HD1 PHE A  45     -32.746 -25.680  37.763  1.00 40.28           H  
ATOM    702  CD2 PHE A  45     -34.181 -27.687  40.125  1.00 40.28           C  
ATOM    703  HD2 PHE A  45     -35.098 -27.810  40.682  1.00 40.28           H  
ATOM    704  CE1 PHE A  45     -31.762 -27.337  38.735  1.00 40.28           C  
ATOM    705  HE1 PHE A  45     -30.813 -27.171  38.247  1.00 40.28           H  
ATOM    706  CE2 PHE A  45     -33.090 -28.535  40.385  1.00 40.28           C  
ATOM    707  HE2 PHE A  45     -33.170 -29.300  41.143  1.00 40.28           H  
ATOM    708  CZ  PHE A  45     -31.880 -28.360  39.691  1.00 40.28           C  
ATOM    709  HZ  PHE A  45     -31.030 -28.985  39.923  1.00 40.28           H  
ATOM    710  N   VAL A  46     -35.842 -22.460  38.050  1.00 32.40           N  
ATOM    711  H   VAL A  46     -34.880 -22.370  37.755  1.00 32.40           H  
ATOM    712  CA  VAL A  46     -36.867 -21.703  37.320  1.00 32.40           C  
ATOM    713  HA  VAL A  46     -37.605 -21.346  38.037  1.00 32.40           H  
ATOM    714  C   VAL A  46     -37.529 -22.657  36.312  1.00 32.40           C  
ATOM    715  CB  VAL A  46     -36.259 -20.472  36.618  1.00 32.40           C  
ATOM    716  HB  VAL A  46     -35.499 -20.798  35.909  1.00 32.40           H  
ATOM    717  O   VAL A  46     -36.812 -23.208  35.470  1.00 32.40           O  
ATOM    718  CG1 VAL A  46     -37.323 -19.669  35.862  1.00 32.40           C  
ATOM    719 HG11 VAL A  46     -36.874 -18.783  35.413  1.00 32.40           H  
ATOM    720 HG12 VAL A  46     -38.119 -19.362  36.540  1.00 32.40           H  
ATOM    721 HG13 VAL A  46     -37.752 -20.271  35.060  1.00 32.40           H  
ATOM    722  CG2 VAL A  46     -35.596 -19.530  37.635  1.00 32.40           C  
ATOM    723 HG21 VAL A  46     -36.328 -19.206  38.375  1.00 32.40           H  
ATOM    724 HG22 VAL A  46     -35.197 -18.654  37.123  1.00 32.40           H  
ATOM    725 HG23 VAL A  46     -34.775 -20.033  38.145  1.00 32.40           H  
ATOM    726  N   PRO A  47     -38.851 -22.902  36.382  1.00 34.87           N  
ATOM    727  CA  PRO A  47     -39.535 -23.748  35.410  1.00 34.87           C  
ATOM    728  HA  PRO A  47     -39.008 -24.696  35.307  1.00 34.87           H  
ATOM    729  C   PRO A  47     -39.591 -23.057  34.042  1.00 34.87           C  
ATOM    730  CB  PRO A  47     -40.927 -24.007  35.994  1.00 34.87           C  
ATOM    731  HB2 PRO A  47     -40.891 -24.878  36.648  1.00 34.87           H  
ATOM    732  HB3 PRO A  47     -41.681 -24.145  35.219  1.00 34.87           H  
ATOM    733  O   PRO A  47     -39.741 -21.838  33.953  1.00 34.87           O  
ATOM    734  CG  PRO A  47     -41.192 -22.754  36.828  1.00 34.87           C  
ATOM    735  HG2 PRO A  47     -41.893 -22.948  37.639  1.00 34.87           H  
ATOM    736  HG3 PRO A  47     -41.564 -21.958  36.183  1.00 34.87           H  
ATOM    737  CD  PRO A  47     -39.805 -22.382  37.355  1.00 34.87           C  
ATOM    738  HD2 PRO A  47     -39.638 -22.862  38.319  1.00 34.87           H  
ATOM    739  HD3 PRO A  47     -39.726 -21.300  37.451  1.00 34.87           H  
ATOM    740  N   ALA A  48     -39.492 -23.842  32.969  1.00 28.88           N  
ATOM    741  H   ALA A  48     -39.438 -24.842  33.097  1.00 28.88           H  
ATOM    742  CA  ALA A  48     -39.792 -23.349  31.630  1.00 28.88           C  
ATOM    743  HA  ALA A  48     -39.263 -22.409  31.472  1.00 28.88           H  
ATOM    744  C   ALA A  48     -41.300 -23.086  31.517  1.00 28.88           C  
ATOM    745  CB  ALA A  48     -39.301 -24.363  30.590  1.00 28.88           C  
ATOM    746  HB1 ALA A  48     -39.512 -23.989  29.588  1.00 28.88           H  
ATOM    747  HB2 ALA A  48     -39.822 -25.313  30.720  1.00 28.88           H  
ATOM    748  HB3 ALA A  48     -38.227 -24.517  30.695  1.00 28.88           H  
ATOM    749  O   ALA A  48     -42.104 -23.916  31.945  1.00 28.88           O  
ATOM    750  N   VAL A  49     -41.677 -21.941  30.945  1.00 26.89           N  
ATOM    751  H   VAL A  49     -40.972 -21.307  30.598  1.00 26.89           H  
ATOM    752  CA  VAL A  49     -43.083 -21.615  30.681  1.00 26.89           C  
ATOM    753  HA  VAL A  49     -43.685 -21.912  31.540  1.00 26.89           H  
ATOM    754  C   VAL A  49     -43.549 -22.433  29.480  1.00 26.89           C  
ATOM    755  CB  VAL A  49     -43.297 -20.101  30.475  1.00 26.89           C  
ATOM    756  HB  VAL A  49     -42.692 -19.757  29.636  1.00 26.89           H  
ATOM    757  O   VAL A  49     -43.282 -22.072  28.337  1.00 26.89           O  
ATOM    758  CG1 VAL A  49     -44.768 -19.767  30.197  1.00 26.89           C  
ATOM    759 HG11 VAL A  49     -45.404 -20.138  31.001  1.00 26.89           H  
ATOM    760 HG12 VAL A  49     -45.092 -20.224  29.261  1.00 26.89           H  
ATOM    761 HG13 VAL A  49     -44.901 -18.690  30.103  1.00 26.89           H  
ATOM    762  CG2 VAL A  49     -42.874 -19.317  31.727  1.00 26.89           C  
ATOM    763 HG21 VAL A  49     -41.813 -19.463  31.928  1.00 26.89           H  
ATOM    764 HG22 VAL A  49     -43.054 -18.253  31.570  1.00 26.89           H  
ATOM    765 HG23 VAL A  49     -43.453 -19.653  32.587  1.00 26.89           H  
ATOM    766  N   HIS A  50     -44.228 -23.539  29.767  1.00 27.29           N  
ATOM    767  H   HIS A  50     -44.326 -23.789  30.741  1.00 27.29           H  
ATOM    768  CA  HIS A  50     -45.206 -24.124  28.858  1.00 27.29           C  
ATOM    769  HA  HIS A  50     -44.875 -24.020  27.824  1.00 27.29           H  
ATOM    770  C   HIS A  50     -46.521 -23.364  29.038  1.00 27.29           C  
ATOM    771  CB  HIS A  50     -45.394 -25.614  29.166  1.00 27.29           C  
ATOM    772  HB2 HIS A  50     -46.286 -25.963  28.645  1.00 27.29           H  
ATOM    773  HB3 HIS A  50     -45.563 -25.753  30.234  1.00 27.29           H  
ATOM    774  O   HIS A  50     -46.997 -23.221  30.165  1.00 27.29           O  
ATOM    775  CG  HIS A  50     -44.238 -26.469  28.723  1.00 27.29           C  
ATOM    776  CD2 HIS A  50     -43.057 -26.680  29.383  1.00 27.29           C  
ATOM    777  HD2 HIS A  50     -42.782 -26.245  30.333  1.00 27.29           H  
ATOM    778  ND1 HIS A  50     -44.193 -27.192  27.558  1.00 27.29           N  
ATOM    779  HD1 HIS A  50     -44.945 -27.248  26.886  1.00 27.29           H  
ATOM    780  CE1 HIS A  50     -43.011 -27.828  27.515  1.00 27.29           C  
ATOM    781  HE1 HIS A  50     -42.698 -28.482  26.715  1.00 27.29           H  
ATOM    782  NE2 HIS A  50     -42.275 -27.550  28.610  1.00 27.29           N  
ATOM    783  N   ASP A  51     -47.081 -22.872  27.940  1.00 30.59           N  
ATOM    784  H   ASP A  51     -46.628 -23.037  27.052  1.00 30.59           H  
ATOM    785  CA  ASP A  51     -48.433 -22.322  27.870  1.00 30.59           C  
ATOM    786  HA  ASP A  51     -49.055 -22.795  28.630  1.00 30.59           H  
ATOM    787  C   ASP A  51     -48.977 -22.710  26.489  1.00 30.59           C  
ATOM    788  CB  ASP A  51     -48.419 -20.807  28.146  1.00 30.59           C  
ATOM    789  HB2 ASP A  51     -47.759 -20.617  28.992  1.00 30.59           H  
ATOM    790  HB3 ASP A  51     -48.015 -20.272  27.287  1.00 30.59           H  
ATOM    791  O   ASP A  51     -48.709 -22.056  25.479  1.00 30.59           O  
ATOM    792  CG  ASP A  51     -49.808 -20.256  28.495  1.00 30.59           C  
ATOM    793  OD1 ASP A  51     -50.814 -20.770  27.949  1.00 30.59           O  
ATOM    794  OD2 ASP A  51     -49.857 -19.302  29.306  1.00 30.59           O  
ATOM    795  N   ASP A  52     -49.611 -23.883  26.435  1.00 30.42           N  
ATOM    796  H   ASP A  52     -49.755 -24.377  27.304  1.00 30.42           H  
ATOM    797  CA  ASP A  52     -49.899 -24.636  25.207  1.00 30.42           C  
ATOM    798  HA  ASP A  52     -49.053 -24.511  24.531  1.00 30.42           H  
ATOM    799  C   ASP A  52     -51.145 -24.082  24.474  1.00 30.42           C  
ATOM    800  CB  ASP A  52     -49.986 -26.141  25.543  1.00 30.42           C  
ATOM    801  HB2 ASP A  52     -50.875 -26.313  26.148  1.00 30.42           H  
ATOM    802  HB3 ASP A  52     -50.098 -26.702  24.615  1.00 30.42           H  
ATOM    803  O   ASP A  52     -52.092 -24.806  24.171  1.00 30.42           O  
ATOM    804  CG  ASP A  52     -48.756 -26.686  26.294  1.00 30.42           C  
ATOM    805  OD1 ASP A  52     -47.615 -26.533  25.795  1.00 30.42           O  
ATOM    806  OD2 ASP A  52     -48.953 -27.245  27.397  1.00 30.42           O  
ATOM    807  N   SER A  53     -51.182 -22.760  24.261  1.00 32.59           N  
ATOM    808  H   SER A  53     -50.390 -22.236  24.604  1.00 32.59           H  
ATOM    809  CA  SER A  53     -52.400 -21.996  23.945  1.00 32.59           C  
ATOM    810  HA  SER A  53     -53.214 -22.701  23.777  1.00 32.59           H  
ATOM    811  C   SER A  53     -52.342 -21.138  22.669  1.00 32.59           C  
ATOM    812  CB  SER A  53     -52.790 -21.158  25.171  1.00 32.59           C  
ATOM    813  HB2 SER A  53     -53.717 -20.622  24.965  1.00 32.59           H  
ATOM    814  HB3 SER A  53     -52.958 -21.825  26.017  1.00 32.59           H  
ATOM    815  O   SER A  53     -53.320 -20.462  22.348  1.00 32.59           O  
ATOM    816  OG  SER A  53     -51.777 -20.229  25.515  1.00 32.59           O  
ATOM    817  HG  SER A  53     -51.454 -20.445  26.393  1.00 32.59           H  
ATOM    818  N   ASN A  54     -51.236 -21.162  21.914  1.00 33.20           N  
ATOM    819  H   ASN A  54     -50.476 -21.751  22.224  1.00 33.20           H  
ATOM    820  CA  ASN A  54     -51.138 -20.551  20.579  1.00 33.20           C  
ATOM    821  HA  ASN A  54     -52.137 -20.438  20.158  1.00 33.20           H  
ATOM    822  C   ASN A  54     -50.353 -21.455  19.616  1.00 33.20           C  
ATOM    823  CB  ASN A  54     -50.502 -19.149  20.662  1.00 33.20           C  
ATOM    824  HB2 ASN A  54     -50.198 -18.843  19.661  1.00 33.20           H  
ATOM    825  HB3 ASN A  54     -49.612 -19.180  21.290  1.00 33.20           H  
ATOM    826  O   ASN A  54     -49.123 -21.410  19.569  1.00 33.20           O  
ATOM    827  CG  ASN A  54     -51.460 -18.092  21.175  1.00 33.20           C  
ATOM    828  ND2 ASN A  54     -51.517 -17.878  22.467  1.00 33.20           N  
ATOM    829 HD21 ASN A  54     -52.292 -17.306  22.772  1.00 33.20           H  
ATOM    830 HD22 ASN A  54     -51.088 -18.544  23.094  1.00 33.20           H  
ATOM    831  OD1 ASN A  54     -52.153 -17.425  20.423  1.00 33.20           O  
ATOM    832  N   GLU A  55     -51.071 -22.249  18.822  1.00 26.96           N  
ATOM    833  H   GLU A  55     -52.077 -22.269  18.912  1.00 26.96           H  
ATOM    834  CA  GLU A  55     -50.493 -22.980  17.694  1.00 26.96           C  
ATOM    835  HA  GLU A  55     -49.627 -23.544  18.040  1.00 26.96           H  
ATOM    836  C   GLU A  55     -50.027 -21.986  16.618  1.00 26.96           C  
ATOM    837  CB  GLU A  55     -51.510 -23.986  17.120  1.00 26.96           C  
ATOM    838  HB2 GLU A  55     -52.430 -23.456  16.872  1.00 26.96           H  
ATOM    839  HB3 GLU A  55     -51.100 -24.419  16.208  1.00 26.96           H  
ATOM    840  O   GLU A  55     -50.818 -21.226  16.057  1.00 26.96           O  
ATOM    841  CG  GLU A  55     -51.812 -25.124  18.111  1.00 26.96           C  
ATOM    842  HG2 GLU A  55     -50.885 -25.659  18.314  1.00 26.96           H  
ATOM    843  HG3 GLU A  55     -52.160 -24.697  19.052  1.00 26.96           H  
ATOM    844  CD  GLU A  55     -52.883 -26.100  17.597  1.00 26.96           C  
ATOM    845  OE1 GLU A  55     -52.653 -27.326  17.713  1.00 26.96           O  
ATOM    846  OE2 GLU A  55     -53.950 -25.615  17.153  1.00 26.96           O  
ATOM    847  N   ILE A  56     -48.726 -21.992  16.327  1.00 28.04           N  
ATOM    848  H   ILE A  56     -48.128 -22.616  16.850  1.00 28.04           H  
ATOM    849  CA  ILE A  56     -48.173 -21.402  15.108  1.00 28.04           C  
ATOM    850  HA  ILE A  56     -48.942 -20.833  14.586  1.00 28.04           H  
ATOM    851  C   ILE A  56     -47.774 -22.575  14.224  1.00 28.04           C  
ATOM    852  CB  ILE A  56     -46.993 -20.443  15.405  1.00 28.04           C  
ATOM    853  HB  ILE A  56     -46.228 -20.991  15.955  1.00 28.04           H  
ATOM    854  O   ILE A  56     -46.768 -23.231  14.496  1.00 28.04           O  
ATOM    855  CG1 ILE A  56     -47.469 -19.256  16.277  1.00 28.04           C  
ATOM    856 HG12 ILE A  56     -47.900 -19.646  17.198  1.00 28.04           H  
ATOM    857 HG13 ILE A  56     -48.251 -18.711  15.748  1.00 28.04           H  
ATOM    858  CG2 ILE A  56     -46.372 -19.935  14.085  1.00 28.04           C  
ATOM    859 HG21 ILE A  56     -45.497 -19.316  14.287  1.00 28.04           H  
ATOM    860 HG22 ILE A  56     -47.108 -19.362  13.521  1.00 28.04           H  
ATOM    861 HG23 ILE A  56     -46.037 -20.773  13.473  1.00 28.04           H  
ATOM    862  CD1 ILE A  56     -46.360 -18.271  16.675  1.00 28.04           C  
ATOM    863 HD11 ILE A  56     -45.528 -18.813  17.125  1.00 28.04           H  
ATOM    864 HD12 ILE A  56     -46.012 -17.714  15.806  1.00 28.04           H  
ATOM    865 HD13 ILE A  56     -46.757 -17.564  17.403  1.00 28.04           H  
ATOM    866  N   ASP A  57     -48.553 -22.826  13.172  1.00 30.83           N  
ATOM    867  H   ASP A  57     -49.417 -22.314  13.059  1.00 30.83           H  
ATOM    868  CA  ASP A  57     -48.180 -23.771  12.121  1.00 30.83           C  
ATOM    869  HA  ASP A  57     -47.979 -24.739  12.580  1.00 30.83           H  
ATOM    870  C   ASP A  57     -46.884 -23.290  11.456  1.00 30.83           C  
ATOM    871  CB  ASP A  57     -49.316 -23.929  11.086  1.00 30.83           C  
ATOM    872  HB2 ASP A  57     -49.980 -23.066  11.131  1.00 30.83           H  
ATOM    873  HB3 ASP A  57     -48.885 -23.951  10.085  1.00 30.83           H  
ATOM    874  O   ASP A  57     -46.864 -22.332  10.679  1.00 30.83           O  
ATOM    875  CG  ASP A  57     -50.126 -25.221  11.239  1.00 30.83           C  
ATOM    876  OD1 ASP A  57     -49.522 -26.246  11.628  1.00 30.83           O  
ATOM    877  OD2 ASP A  57     -51.326 -25.177  10.891  1.00 30.83           O  
ATOM    878  N   VAL A  58     -45.775 -23.949  11.792  1.00 30.19           N  
ATOM    879  H   VAL A  58     -45.866 -24.685  12.477  1.00 30.19           H  
ATOM    880  CA  VAL A  58     -44.491 -23.784  11.108  1.00 30.19           C  
ATOM    881  HA  VAL A  58     -44.412 -22.761  10.740  1.00 30.19           H  
ATOM    882  C   VAL A  58     -44.486 -24.768   9.939  1.00 30.19           C  
ATOM    883  CB  VAL A  58     -43.305 -24.023  12.063  1.00 30.19           C  
ATOM    884  HB  VAL A  58     -43.379 -25.019  12.500  1.00 30.19           H  
ATOM    885  O   VAL A  58     -44.478 -25.977  10.192  1.00 30.19           O  
ATOM    886  CG1 VAL A  58     -41.963 -23.911  11.326  1.00 30.19           C  
ATOM    887 HG11 VAL A  58     -41.891 -24.693  10.571  1.00 30.19           H  
ATOM    888 HG12 VAL A  58     -41.141 -24.044  12.029  1.00 30.19           H  
ATOM    889 HG13 VAL A  58     -41.878 -22.936  10.845  1.00 30.19           H  
ATOM    890  CG2 VAL A  58     -43.291 -22.993  13.201  1.00 30.19           C  
ATOM    891 HG21 VAL A  58     -42.435 -23.167  13.852  1.00 30.19           H  
ATOM    892 HG22 VAL A  58     -44.198 -23.090  13.797  1.00 30.19           H  
ATOM    893 HG23 VAL A  58     -43.245 -21.983  12.793  1.00 30.19           H  
ATOM    894  N   PRO A  59     -44.472 -24.308   8.670  1.00 31.27           N  
ATOM    895  CA  PRO A  59     -44.458 -25.210   7.525  1.00 31.27           C  
ATOM    896  HA  PRO A  59     -45.398 -25.763   7.513  1.00 31.27           H  
ATOM    897  C   PRO A  59     -43.285 -26.186   7.618  1.00 31.27           C  
ATOM    898  CB  PRO A  59     -44.380 -24.323   6.278  1.00 31.27           C  
ATOM    899  HB2 PRO A  59     -44.945 -24.746   5.447  1.00 31.27           H  
ATOM    900  HB3 PRO A  59     -43.341 -24.167   5.987  1.00 31.27           H  
ATOM    901  O   PRO A  59     -42.165 -25.794   7.958  1.00 31.27           O  
ATOM    902  CG  PRO A  59     -44.978 -23.000   6.754  1.00 31.27           C  
ATOM    903  HG2 PRO A  59     -46.065 -23.051   6.705  1.00 31.27           H  
ATOM    904  HG3 PRO A  59     -44.605 -22.155   6.176  1.00 31.27           H  
ATOM    905  CD  PRO A  59     -44.536 -22.927   8.214  1.00 31.27           C  
ATOM    906  HD2 PRO A  59     -45.257 -22.341   8.783  1.00 31.27           H  
ATOM    907  HD3 PRO A  59     -43.545 -22.478   8.281  1.00 31.27           H  
ATOM    908  N   THR A  60     -43.527 -27.460   7.308  1.00 35.12           N  
ATOM    909  H   THR A  60     -44.464 -27.729   7.041  1.00 35.12           H  
ATOM    910  CA  THR A  60     -42.543 -28.541   7.493  1.00 35.12           C  
ATOM    911  HA  THR A  60     -42.293 -28.592   8.553  1.00 35.12           H  
ATOM    912  C   THR A  60     -41.236 -28.279   6.730  1.00 35.12           C  
ATOM    913  CB  THR A  60     -43.152 -29.886   7.064  1.00 35.12           C  
ATOM    914  HB  THR A  60     -43.106 -29.973   5.978  1.00 35.12           H  
ATOM    915  O   THR A  60     -40.161 -28.675   7.181  1.00 35.12           O  
ATOM    916  CG2 THR A  60     -42.440 -31.078   7.699  1.00 35.12           C  
ATOM    917 HG21 THR A  60     -41.404 -31.109   7.360  1.00 35.12           H  
ATOM    918 HG22 THR A  60     -42.935 -31.999   7.391  1.00 35.12           H  
ATOM    919 HG23 THR A  60     -42.463 -30.997   8.785  1.00 35.12           H  
ATOM    920  OG1 THR A  60     -44.506 -29.973   7.459  1.00 35.12           O  
ATOM    921  HG1 THR A  60     -44.563 -29.816   8.404  1.00 35.12           H  
ATOM    922  N   ASP A  61     -41.313 -27.518   5.638  1.00 32.89           N  
ATOM    923  H   ASP A  61     -42.235 -27.284   5.298  1.00 32.89           H  
ATOM    924  CA  ASP A  61     -40.187 -27.080   4.809  1.00 32.89           C  
ATOM    925  HA  ASP A  61     -39.614 -27.957   4.508  1.00 32.89           H  
ATOM    926  C   ASP A  61     -39.230 -26.110   5.531  1.00 32.89           C  
ATOM    927  CB  ASP A  61     -40.754 -26.445   3.531  1.00 32.89           C  
ATOM    928  HB2 ASP A  61     -39.934 -26.226   2.847  1.00 32.89           H  
ATOM    929  HB3 ASP A  61     -41.245 -25.507   3.789  1.00 32.89           H  
ATOM    930  O   ASP A  61     -38.029 -26.083   5.252  1.00 32.89           O  
ATOM    931  CG  ASP A  61     -41.753 -27.377   2.838  1.00 32.89           C  
ATOM    932  OD1 ASP A  61     -41.411 -28.570   2.672  1.00 32.89           O  
ATOM    933  OD2 ASP A  61     -42.878 -26.906   2.569  1.00 32.89           O  
ATOM    934  N   VAL A  62     -39.713 -25.349   6.520  1.00 33.82           N  
ATOM    935  H   VAL A  62     -40.693 -25.435   6.746  1.00 33.82           H  
ATOM    936  CA  VAL A  62     -38.873 -24.490   7.381  1.00 33.82           C  
ATOM    937  HA  VAL A  62     -38.172 -23.940   6.754  1.00 33.82           H  
ATOM    938  C   VAL A  62     -38.051 -25.345   8.354  1.00 33.82           C  
ATOM    939  CB  VAL A  62     -39.736 -23.462   8.145  1.00 33.82           C  
ATOM    940  HB  VAL A  62     -40.408 -23.993   8.820  1.00 33.82           H  
ATOM    941  O   VAL A  62     -36.906 -25.015   8.666  1.00 33.82           O  
ATOM    942  CG1 VAL A  62     -38.885 -22.497   8.982  1.00 33.82           C  
ATOM    943 HG11 VAL A  62     -38.348 -23.042   9.758  1.00 33.82           H  
ATOM    944 HG12 VAL A  62     -39.527 -21.761   9.465  1.00 33.82           H  
ATOM    945 HG13 VAL A  62     -38.169 -21.985   8.338  1.00 33.82           H  
ATOM    946  CG2 VAL A  62     -40.579 -22.606   7.190  1.00 33.82           C  
ATOM    947 HG21 VAL A  62     -39.932 -22.086   6.483  1.00 33.82           H  
ATOM    948 HG22 VAL A  62     -41.276 -23.234   6.635  1.00 33.82           H  
ATOM    949 HG23 VAL A  62     -41.158 -21.875   7.754  1.00 33.82           H  
ATOM    950  N   ILE A  63     -38.607 -26.478   8.797  1.00 32.84           N  
ATOM    951  H   ILE A  63     -39.525 -26.715   8.448  1.00 32.84           H  
ATOM    952  CA  ILE A  63     -37.947 -27.419   9.715  1.00 32.84           C  
ATOM    953  HA  ILE A  63     -37.431 -26.838  10.479  1.00 32.84           H  
ATOM    954  C   ILE A  63     -36.869 -28.236   8.982  1.00 32.84           C  
ATOM    955  CB  ILE A  63     -39.000 -28.311  10.428  1.00 32.84           C  
ATOM    956  HB  ILE A  63     -39.502 -28.925   9.682  1.00 32.84           H  
ATOM    957  O   ILE A  63     -35.824 -28.531   9.561  1.00 32.84           O  
ATOM    958  CG1 ILE A  63     -40.060 -27.430  11.139  1.00 32.84           C  
ATOM    959 HG12 ILE A  63     -39.558 -26.767  11.844  1.00 32.84           H  
ATOM    960 HG13 ILE A  63     -40.564 -26.808  10.400  1.00 32.84           H  
ATOM    961  CG2 ILE A  63     -38.319 -29.258  11.435  1.00 32.84           C  
ATOM    962 HG21 ILE A  63     -39.052 -29.938  11.870  1.00 32.84           H  
ATOM    963 HG22 ILE A  63     -37.569 -29.875  10.940  1.00 32.84           H  
ATOM    964 HG23 ILE A  63     -37.842 -28.681  12.226  1.00 32.84           H  
ATOM    965  CD1 ILE A  63     -41.168 -28.188  11.882  1.00 32.84           C  
ATOM    966 HD11 ILE A  63     -41.683 -28.861  11.196  1.00 32.84           H  
ATOM    967 HD12 ILE A  63     -40.761 -28.755  12.719  1.00 32.84           H  
ATOM    968 HD13 ILE A  63     -41.889 -27.470  12.272  1.00 32.84           H  
ATOM    969  N   THR A  64     -37.083 -28.578   7.707  1.00 32.69           N  
ATOM    970  H   THR A  64     -37.973 -28.352   7.286  1.00 32.69           H  
ATOM    971  CA  THR A  64     -36.145 -29.387   6.905  1.00 32.69           C  
ATOM    972  HA  THR A  64     -35.601 -30.055   7.574  1.00 32.69           H  
ATOM    973  C   THR A  64     -35.078 -28.574   6.164  1.00 32.69           C  
ATOM    974  CB  THR A  64     -36.902 -30.266   5.901  1.00 32.69           C  
ATOM    975  HB  THR A  64     -36.189 -30.747   5.232  1.00 32.69           H  
ATOM    976  O   THR A  64     -33.976 -29.083   5.962  1.00 32.69           O  
ATOM    977  CG2 THR A  64     -37.728 -31.352   6.587  1.00 32.69           C  
ATOM    978 HG21 THR A  64     -38.494 -30.902   7.217  1.00 32.69           H  
ATOM    979 HG22 THR A  64     -38.206 -31.977   5.833  1.00 32.69           H  
ATOM    980 HG23 THR A  64     -37.077 -31.974   7.201  1.00 32.69           H  
ATOM    981  OG1 THR A  64     -37.775 -29.465   5.150  1.00 32.69           O  
ATOM    982  HG1 THR A  64     -38.492 -30.005   4.809  1.00 32.69           H  
ATOM    983  N   SER A  65     -35.351 -27.322   5.774  1.00 41.25           N  
ATOM    984  H   SER A  65     -36.299 -26.989   5.879  1.00 41.25           H  
ATOM    985  CA  SER A  65     -34.402 -26.497   4.999  1.00 41.25           C  
ATOM    986  HA  SER A  65     -33.847 -27.151   4.327  1.00 41.25           H  
ATOM    987  C   SER A  65     -33.366 -25.741   5.840  1.00 41.25           C  
ATOM    988  CB  SER A  65     -35.161 -25.493   4.130  1.00 41.25           C  
ATOM    989  HB2 SER A  65     -35.876 -26.017   3.495  1.00 41.25           H  
ATOM    990  HB3 SER A  65     -34.453 -24.958   3.497  1.00 41.25           H  
ATOM    991  O   SER A  65     -32.313 -25.361   5.321  1.00 41.25           O  
ATOM    992  OG  SER A  65     -35.840 -24.567   4.951  1.00 41.25           O  
ATOM    993  HG  SER A  65     -36.724 -24.919   5.075  1.00 41.25           H  
ATOM    994  N   GLY A  66     -33.655 -25.476   7.121  1.00 28.12           N  
ATOM    995  H   GLY A  66     -34.554 -25.777   7.469  1.00 28.12           H  
ATOM    996  CA  GLY A  66     -32.780 -24.704   8.014  1.00 28.12           C  
ATOM    997  HA2 GLY A  66     -33.206 -24.726   9.016  1.00 28.12           H  
ATOM    998  HA3 GLY A  66     -31.798 -25.176   8.043  1.00 28.12           H  
ATOM    999  C   GLY A  66     -32.589 -23.231   7.616  1.00 28.12           C  
ATOM   1000  O   GLY A  66     -31.722 -22.556   8.175  1.00 28.12           O  
ATOM   1001  N   LYS A  67     -33.379 -22.723   6.660  1.00 32.87           N  
ATOM   1002  H   LYS A  67     -34.084 -23.330   6.265  1.00 32.87           H  
ATOM   1003  CA  LYS A  67     -33.370 -21.331   6.203  1.00 32.87           C  
ATOM   1004  HA  LYS A  67     -32.610 -20.762   6.739  1.00 32.87           H  
ATOM   1005  C   LYS A  67     -34.728 -20.700   6.483  1.00 32.87           C  
ATOM   1006  CB  LYS A  67     -33.071 -21.261   4.700  1.00 32.87           C  
ATOM   1007  HB2 LYS A  67     -33.766 -21.912   4.170  1.00 32.87           H  
ATOM   1008  HB3 LYS A  67     -33.250 -20.239   4.365  1.00 32.87           H  
ATOM   1009  O   LYS A  67     -35.726 -21.098   5.898  1.00 32.87           O  
ATOM   1010  CG  LYS A  67     -31.632 -21.647   4.335  1.00 32.87           C  
ATOM   1011  HG2 LYS A  67     -31.438 -22.679   4.626  1.00 32.87           H  
ATOM   1012  HG3 LYS A  67     -30.934 -20.987   4.849  1.00 32.87           H  
ATOM   1013  CD  LYS A  67     -31.466 -21.502   2.819  1.00 32.87           C  
ATOM   1014  HD2 LYS A  67     -32.169 -22.173   2.326  1.00 32.87           H  
ATOM   1015  HD3 LYS A  67     -31.704 -20.477   2.533  1.00 32.87           H  
ATOM   1016  CE  LYS A  67     -30.043 -21.837   2.373  1.00 32.87           C  
ATOM   1017  HE2 LYS A  67     -29.817 -22.859   2.677  1.00 32.87           H  
ATOM   1018  HE3 LYS A  67     -29.350 -21.167   2.882  1.00 32.87           H  
ATOM   1019  NZ  LYS A  67     -29.924 -21.690   0.901  1.00 32.87           N  
ATOM   1020  HZ1 LYS A  67     -30.155 -20.745   0.628  1.00 32.87           H  
ATOM   1021  HZ2 LYS A  67     -28.991 -21.910   0.585  1.00 32.87           H  
ATOM   1022  HZ3 LYS A  67     -30.581 -22.304   0.441  1.00 32.87           H  
ATOM   1023  N   ILE A  68     -34.745 -19.680   7.336  1.00 31.78           N  
ATOM   1024  H   ILE A  68     -33.876 -19.396   7.765  1.00 31.78           H  
ATOM   1025  CA  ILE A  68     -35.870 -18.747   7.396  1.00 31.78           C  
ATOM   1026  HA  ILE A  68     -36.785 -19.247   7.078  1.00 31.78           H  
ATOM   1027  C   ILE A  68     -35.550 -17.638   6.401  1.00 31.78           C  
ATOM   1028  CB  ILE A  68     -36.105 -18.203   8.823  1.00 31.78           C  
ATOM   1029  HB  ILE A  68     -35.229 -17.630   9.127  1.00 31.78           H  
ATOM   1030  O   ILE A  68     -34.636 -16.848   6.647  1.00 31.78           O  
ATOM   1031  CG1 ILE A  68     -36.307 -19.351   9.840  1.00 31.78           C  
ATOM   1032 HG12 ILE A  68     -37.225 -19.888   9.604  1.00 31.78           H  
ATOM   1033 HG13 ILE A  68     -35.478 -20.055   9.766  1.00 31.78           H  
ATOM   1034  CG2 ILE A  68     -37.330 -17.268   8.807  1.00 31.78           C  
ATOM   1035 HG21 ILE A  68     -37.512 -16.846   9.795  1.00 31.78           H  
ATOM   1036 HG22 ILE A  68     -38.217 -17.812   8.482  1.00 31.78           H  
ATOM   1037 HG23 ILE A  68     -37.166 -16.434   8.124  1.00 31.78           H  
ATOM   1038  CD1 ILE A  68     -36.360 -18.883  11.300  1.00 31.78           C  
ATOM   1039 HD11 ILE A  68     -35.482 -18.280  11.531  1.00 31.78           H  
ATOM   1040 HD12 ILE A  68     -36.375 -19.754  11.955  1.00 31.78           H  
ATOM   1041 HD13 ILE A  68     -37.264 -18.301  11.484  1.00 31.78           H  
ATOM   1042  N   ASP A  69     -36.275 -17.599   5.286  1.00 36.88           N  
ATOM   1043  H   ASP A  69     -37.001 -18.285   5.134  1.00 36.88           H  
ATOM   1044  CA  ASP A  69     -36.329 -16.388   4.478  1.00 36.88           C  
ATOM   1045  HA  ASP A  69     -35.338 -15.934   4.481  1.00 36.88           H  
ATOM   1046  C   ASP A  69     -37.304 -15.407   5.141  1.00 36.88           C  
ATOM   1047  CB  ASP A  69     -36.670 -16.681   3.013  1.00 36.88           C  
ATOM   1048  HB2 ASP A  69     -37.749 -16.766   2.883  1.00 36.88           H  
ATOM   1049  HB3 ASP A  69     -36.205 -17.621   2.715  1.00 36.88           H  
ATOM   1050  O   ASP A  69     -38.420 -15.769   5.518  1.00 36.88           O  
ATOM   1051  CG  ASP A  69     -36.114 -15.548   2.147  1.00 36.88           C  
ATOM   1052  OD1 ASP A  69     -36.334 -14.377   2.545  1.00 36.88           O  
ATOM   1053  OD2 ASP A  69     -35.362 -15.873   1.203  1.00 36.88           O  
ATOM   1054  N   PHE A  70     -36.849 -14.178   5.366  1.00 35.25           N  
ATOM   1055  H   PHE A  70     -36.020 -13.904   4.858  1.00 35.25           H  
ATOM   1056  CA  PHE A  70     -37.610 -13.164   6.091  1.00 35.25           C  
ATOM   1057  HA  PHE A  70     -38.395 -13.658   6.664  1.00 35.25           H  
ATOM   1058  C   PHE A  70     -38.350 -12.196   5.156  1.00 35.25           C  
ATOM   1059  CB  PHE A  70     -36.697 -12.453   7.105  1.00 35.25           C  
ATOM   1060  HB2 PHE A  70     -37.192 -11.542   7.442  1.00 35.25           H  
ATOM   1061  HB3 PHE A  70     -35.777 -12.148   6.606  1.00 35.25           H  
ATOM   1062  O   PHE A  70     -39.111 -11.364   5.655  1.00 35.25           O  
ATOM   1063  CG  PHE A  70     -36.360 -13.274   8.343  1.00 35.25           C  
ATOM   1064  CD1 PHE A  70     -37.234 -13.272   9.448  1.00 35.25           C  
ATOM   1065  HD1 PHE A  70     -38.156 -12.713   9.397  1.00 35.25           H  
ATOM   1066  CD2 PHE A  70     -35.178 -14.037   8.399  1.00 35.25           C  
ATOM   1067  HD2 PHE A  70     -34.527 -14.083   7.539  1.00 35.25           H  
ATOM   1068  CE1 PHE A  70     -36.922 -14.012  10.605  1.00 35.25           C  
ATOM   1069  HE1 PHE A  70     -37.610 -14.024  11.437  1.00 35.25           H  
ATOM   1070  CE2 PHE A  70     -34.862 -14.773   9.557  1.00 35.25           C  
ATOM   1071  HE2 PHE A  70     -33.970 -15.380   9.573  1.00 35.25           H  
ATOM   1072  CZ  PHE A  70     -35.732 -14.758  10.662  1.00 35.25           C  
ATOM   1073  HZ  PHE A  70     -35.505 -15.349  11.537  1.00 35.25           H  
ATOM   1074  N   GLU A  71     -38.174 -12.287   3.831  1.00 39.31           N  
ATOM   1075  H   GLU A  71     -37.549 -12.983   3.448  1.00 39.31           H  
ATOM   1076  CA  GLU A  71     -38.811 -11.352   2.891  1.00 39.31           C  
ATOM   1077  HA  GLU A  71     -38.844 -10.372   3.366  1.00 39.31           H  
ATOM   1078  C   GLU A  71     -40.287 -11.688   2.585  1.00 39.31           C  
ATOM   1079  CB  GLU A  71     -37.950 -11.173   1.624  1.00 39.31           C  
ATOM   1080  HB2 GLU A  71     -38.458 -10.459   0.975  1.00 39.31           H  
ATOM   1081  HB3 GLU A  71     -37.860 -12.121   1.093  1.00 39.31           H  
ATOM   1082  O   GLU A  71     -41.073 -10.782   2.295  1.00 39.31           O  
ATOM   1083  CG  GLU A  71     -36.550 -10.625   1.966  1.00 39.31           C  
ATOM   1084  HG2 GLU A  71     -36.629  -9.996   2.853  1.00 39.31           H  
ATOM   1085  HG3 GLU A  71     -35.888 -11.453   2.222  1.00 39.31           H  
ATOM   1086  CD  GLU A  71     -35.931  -9.789   0.833  1.00 39.31           C  
ATOM   1087  OE1 GLU A  71     -35.652  -8.593   1.102  1.00 39.31           O  
ATOM   1088  OE2 GLU A  71     -35.743 -10.323  -0.280  1.00 39.31           O  
ATOM   1089  N   GLU A  72     -40.723 -12.945   2.748  1.00 34.41           N  
ATOM   1090  H   GLU A  72     -40.038 -13.666   2.926  1.00 34.41           H  
ATOM   1091  CA  GLU A  72     -42.126 -13.348   2.518  1.00 34.41           C  
ATOM   1092  HA  GLU A  72     -42.524 -12.732   1.712  1.00 34.41           H  
ATOM   1093  C   GLU A  72     -43.078 -13.105   3.711  1.00 34.41           C  
ATOM   1094  CB  GLU A  72     -42.208 -14.806   2.030  1.00 34.41           C  
ATOM   1095  HB2 GLU A  72     -41.646 -15.456   2.701  1.00 34.41           H  
ATOM   1096  HB3 GLU A  72     -43.253 -15.114   2.047  1.00 34.41           H  
ATOM   1097  O   GLU A  72     -44.300 -13.155   3.551  1.00 34.41           O  
ATOM   1098  CG  GLU A  72     -41.696 -14.956   0.589  1.00 34.41           C  
ATOM   1099  HG2 GLU A  72     -42.058 -14.117  -0.005  1.00 34.41           H  
ATOM   1100  HG3 GLU A  72     -40.606 -14.920   0.588  1.00 34.41           H  
ATOM   1101  CD  GLU A  72     -42.183 -16.268  -0.041  1.00 34.41           C  
ATOM   1102  OE1 GLU A  72     -42.940 -16.179  -1.037  1.00 34.41           O  
ATOM   1103  OE2 GLU A  72     -41.831 -17.337   0.502  1.00 34.41           O  
ATOM   1104  N   ALA A  73     -42.568 -12.775   4.905  1.00 31.12           N  
ATOM   1105  H   ALA A  73     -41.563 -12.689   4.961  1.00 31.12           H  
ATOM   1106  CA  ALA A  73     -43.346 -12.674   6.151  1.00 31.12           C  
ATOM   1107  HA  ALA A  73     -44.037 -13.516   6.159  1.00 31.12           H  
ATOM   1108  C   ALA A  73     -44.227 -11.397   6.270  1.00 31.12           C  
ATOM   1109  CB  ALA A  73     -42.387 -12.879   7.332  1.00 31.12           C  
ATOM   1110  HB1 ALA A  73     -41.658 -12.070   7.362  1.00 31.12           H  
ATOM   1111  HB2 ALA A  73     -42.949 -12.894   8.266  1.00 31.12           H  
ATOM   1112  HB3 ALA A  73     -41.863 -13.828   7.220  1.00 31.12           H  
ATOM   1113  O   ALA A  73     -44.109 -10.601   7.209  1.00 31.12           O  
ATOM   1114  N   ARG A  74     -45.152 -11.185   5.323  1.00 31.97           N  
ATOM   1115  H   ARG A  74     -45.174 -11.871   4.583  1.00 31.97           H  
ATOM   1116  CA  ARG A  74     -46.061 -10.020   5.243  1.00 31.97           C  
ATOM   1117  HA  ARG A  74     -45.473  -9.121   5.428  1.00 31.97           H  
ATOM   1118  C   ARG A  74     -47.182 -10.024   6.302  1.00 31.97           C  
ATOM   1119  CB  ARG A  74     -46.656  -9.925   3.825  1.00 31.97           C  
ATOM   1120  HB2 ARG A  74     -47.048 -10.899   3.532  1.00 31.97           H  
ATOM   1121  HB3 ARG A  74     -47.490  -9.223   3.853  1.00 31.97           H  
ATOM   1122  O   ARG A  74     -48.337 -10.323   5.999  1.00 31.97           O  
ATOM   1123  CG  ARG A  74     -45.677  -9.423   2.757  1.00 31.97           C  
ATOM   1124  HG2 ARG A  74     -45.288  -8.450   3.058  1.00 31.97           H  
ATOM   1125  HG3 ARG A  74     -44.850 -10.123   2.642  1.00 31.97           H  
ATOM   1126  CD  ARG A  74     -46.437  -9.286   1.430  1.00 31.97           C  
ATOM   1127  HD2 ARG A  74     -46.651 -10.285   1.049  1.00 31.97           H  
ATOM   1128  HD3 ARG A  74     -47.381  -8.775   1.620  1.00 31.97           H  
ATOM   1129  NE  ARG A  74     -45.675  -8.523   0.425  1.00 31.97           N  
ATOM   1130  HE  ARG A  74     -44.680  -8.445   0.581  1.00 31.97           H  
ATOM   1131  NH1 ARG A  74     -47.393  -8.212  -1.072  1.00 31.97           N  
ATOM   1132 HH11 ARG A  74     -47.965  -8.830  -0.514  1.00 31.97           H  
ATOM   1133 HH12 ARG A  74     -47.715  -7.895  -1.975  1.00 31.97           H  
ATOM   1134  NH2 ARG A  74     -45.381  -7.354  -1.509  1.00 31.97           N  
ATOM   1135 HH21 ARG A  74     -45.722  -7.045  -2.407  1.00 31.97           H  
ATOM   1136 HH22 ARG A  74     -44.393  -7.289  -1.308  1.00 31.97           H  
ATOM   1137  CZ  ARG A  74     -46.152  -8.033  -0.708  1.00 31.97           C  
ATOM   1138  N   MET A  75     -46.883  -9.595   7.530  1.00 35.54           N  
ATOM   1139  H   MET A  75     -45.906  -9.462   7.748  1.00 35.54           H  
ATOM   1140  CA  MET A  75     -47.912  -9.331   8.557  1.00 35.54           C  
ATOM   1141  HA  MET A  75     -48.711 -10.055   8.401  1.00 35.54           H  
ATOM   1142  C   MET A  75     -48.585  -7.947   8.422  1.00 35.54           C  
ATOM   1143  CB  MET A  75     -47.374  -9.596   9.968  1.00 35.54           C  
ATOM   1144  HB2 MET A  75     -46.432  -9.070  10.124  1.00 35.54           H  
ATOM   1145  HB3 MET A  75     -48.102  -9.233  10.693  1.00 35.54           H  
ATOM   1146  O   MET A  75     -47.972  -6.960   8.012  1.00 35.54           O  
ATOM   1147  CG  MET A  75     -47.185 -11.100  10.198  1.00 35.54           C  
ATOM   1148  HG2 MET A  75     -46.310 -11.445   9.646  1.00 35.54           H  
ATOM   1149  HG3 MET A  75     -48.058 -11.627   9.814  1.00 35.54           H  
ATOM   1150  SD  MET A  75     -47.003 -11.547  11.943  1.00 35.54           S  
ATOM   1151  CE  MET A  75     -47.103 -13.355  11.794  1.00 35.54           C  
ATOM   1152  HE1 MET A  75     -48.062 -13.640  11.361  1.00 35.54           H  
ATOM   1153  HE2 MET A  75     -46.298 -13.719  11.157  1.00 35.54           H  
ATOM   1154  HE3 MET A  75     -47.010 -13.809  12.781  1.00 35.54           H  
ATOM   1155  N   GLN A  76     -49.879  -7.881   8.759  1.00 36.62           N  
ATOM   1156  H   GLN A  76     -50.280  -8.710   9.173  1.00 36.62           H  
ATOM   1157  CA  GLN A  76     -50.844  -6.999   8.079  1.00 36.62           C  
ATOM   1158  HA  GLN A  76     -50.356  -6.597   7.191  1.00 36.62           H  
ATOM   1159  C   GLN A  76     -51.340  -5.753   8.860  1.00 36.62           C  
ATOM   1160  CB  GLN A  76     -52.026  -7.859   7.574  1.00 36.62           C  
ATOM   1161  HB2 GLN A  76     -52.539  -8.288   8.435  1.00 36.62           H  
ATOM   1162  HB3 GLN A  76     -52.731  -7.216   7.047  1.00 36.62           H  
ATOM   1163  O   GLN A  76     -52.403  -5.234   8.531  1.00 36.62           O  
ATOM   1164  CG  GLN A  76     -51.634  -8.990   6.604  1.00 36.62           C  
ATOM   1165  HG2 GLN A  76     -50.956  -9.688   7.094  1.00 36.62           H  
ATOM   1166  HG3 GLN A  76     -51.120  -8.561   5.743  1.00 36.62           H  
ATOM   1167  CD  GLN A  76     -52.843  -9.783   6.103  1.00 36.62           C  
ATOM   1168  NE2 GLN A  76     -52.655 -10.694   5.176  1.00 36.62           N  
ATOM   1169 HE21 GLN A  76     -51.727 -10.923   4.852  1.00 36.62           H  
ATOM   1170 HE22 GLN A  76     -53.473 -11.221   4.906  1.00 36.62           H  
ATOM   1171  OE1 GLN A  76     -53.969  -9.610   6.535  1.00 36.62           O  
ATOM   1172  N   SER A  77     -50.628  -5.229   9.874  1.00 41.13           N  
ATOM   1173  H   SER A  77     -49.747  -5.648  10.133  1.00 41.13           H  
ATOM   1174  CA  SER A  77     -51.080  -4.007  10.588  1.00 41.13           C  
ATOM   1175  HA  SER A  77     -51.791  -3.495   9.940  1.00 41.13           H  
ATOM   1176  C   SER A  77     -49.990  -2.962  10.872  1.00 41.13           C  
ATOM   1177  CB  SER A  77     -51.875  -4.354  11.858  1.00 41.13           C  
ATOM   1178  HB2 SER A  77     -52.498  -5.228  11.667  1.00 41.13           H  
ATOM   1179  HB3 SER A  77     -52.529  -3.517  12.100  1.00 41.13           H  
ATOM   1180  O   SER A  77     -48.850  -3.280  11.218  1.00 41.13           O  
ATOM   1181  OG  SER A  77     -51.034  -4.597  12.972  1.00 41.13           O  
ATOM   1182  HG  SER A  77     -51.572  -4.960  13.680  1.00 41.13           H  
ATOM   1183  N   ASP A  78     -50.361  -1.682  10.757  1.00 42.19           N  
ATOM   1184  H   ASP A  78     -51.292  -1.484  10.420  1.00 42.19           H  
ATOM   1185  CA  ASP A  78     -49.466  -0.532  10.978  1.00 42.19           C  
ATOM   1186  HA  ASP A  78     -48.478  -0.789  10.598  1.00 42.19           H  
ATOM   1187  C   ASP A  78     -49.252  -0.176  12.460  1.00 42.19           C  
ATOM   1188  CB  ASP A  78     -49.977   0.690  10.193  1.00 42.19           C  
ATOM   1189  HB2 ASP A  78     -49.478   1.584  10.567  1.00 42.19           H  
ATOM   1190  HB3 ASP A  78     -51.046   0.810  10.369  1.00 42.19           H  
ATOM   1191  O   ASP A  78     -48.377   0.632  12.783  1.00 42.19           O  
ATOM   1192  CG  ASP A  78     -49.701   0.614   8.688  1.00 42.19           C  
ATOM   1193  OD1 ASP A  78     -48.794  -0.150   8.281  1.00 42.19           O  
ATOM   1194  OD2 ASP A  78     -50.364   1.359   7.947  1.00 42.19           O  
ATOM   1195  N   GLU A  79     -50.005  -0.786  13.378  1.00 45.76           N  
ATOM   1196  H   GLU A  79     -50.734  -1.411  13.066  1.00 45.76           H  
ATOM   1197  CA  GLU A  79     -49.719  -0.710  14.815  1.00 45.76           C  
ATOM   1198  HA  GLU A  79     -49.316   0.277  15.047  1.00 45.76           H  
ATOM   1199  C   GLU A  79     -48.628  -1.706  15.218  1.00 45.76           C  
ATOM   1200  CB  GLU A  79     -50.998  -0.871  15.645  1.00 45.76           C  
ATOM   1201  HB2 GLU A  79     -50.720  -0.891  16.699  1.00 45.76           H  
ATOM   1202  HB3 GLU A  79     -51.495  -1.807  15.392  1.00 45.76           H  
ATOM   1203  O   GLU A  79     -47.668  -1.315  15.887  1.00 45.76           O  
ATOM   1204  CG  GLU A  79     -51.941   0.316  15.403  1.00 45.76           C  
ATOM   1205  HG2 GLU A  79     -52.408   0.213  14.424  1.00 45.76           H  
ATOM   1206  HG3 GLU A  79     -51.357   1.237  15.393  1.00 45.76           H  
ATOM   1207  CD  GLU A  79     -53.015   0.407  16.488  1.00 45.76           C  
ATOM   1208  OE1 GLU A  79     -52.991   1.429  17.212  1.00 45.76           O  
ATOM   1209  OE2 GLU A  79     -53.825  -0.539  16.573  1.00 45.76           O  
ATOM   1210  N   ASN A  80     -48.663  -2.945  14.709  1.00 46.73           N  
ATOM   1211  H   ASN A  80     -49.461  -3.232  14.160  1.00 46.73           H  
ATOM   1212  CA  ASN A  80     -47.608  -3.929  14.978  1.00 46.73           C  
ATOM   1213  HA  ASN A  80     -47.510  -4.035  16.059  1.00 46.73           H  
ATOM   1214  C   ASN A  80     -46.238  -3.440  14.467  1.00 46.73           C  
ATOM   1215  CB  ASN A  80     -48.022  -5.298  14.400  1.00 46.73           C  
ATOM   1216  HB2 ASN A  80     -47.161  -5.966  14.419  1.00 46.73           H  
ATOM   1217  HB3 ASN A  80     -48.344  -5.185  13.365  1.00 46.73           H  
ATOM   1218  O   ASN A  80     -45.230  -3.570  15.170  1.00 46.73           O  
ATOM   1219  CG  ASN A  80     -49.130  -5.969  15.203  1.00 46.73           C  
ATOM   1220  ND2 ASN A  80     -49.637  -7.093  14.755  1.00 46.73           N  
ATOM   1221 HD21 ASN A  80     -49.295  -7.523  13.907  1.00 46.73           H  
ATOM   1222 HD22 ASN A  80     -50.326  -7.535  15.345  1.00 46.73           H  
ATOM   1223  OD1 ASN A  80     -49.548  -5.507  16.248  1.00 46.73           O  
ATOM   1224  N   LYS A  81     -46.204  -2.745  13.317  1.00 39.05           N  
ATOM   1225  H   LYS A  81     -47.062  -2.691  12.787  1.00 39.05           H  
ATOM   1226  CA  LYS A  81     -44.997  -2.072  12.792  1.00 39.05           C  
ATOM   1227  HA  LYS A  81     -44.219  -2.821  12.645  1.00 39.05           H  
ATOM   1228  C   LYS A  81     -44.392  -1.022  13.743  1.00 39.05           C  
ATOM   1229  CB  LYS A  81     -45.304  -1.417  11.432  1.00 39.05           C  
ATOM   1230  HB2 LYS A  81     -46.163  -0.755  11.547  1.00 39.05           H  
ATOM   1231  HB3 LYS A  81     -44.450  -0.810  11.131  1.00 39.05           H  
ATOM   1232  O   LYS A  81     -43.210  -0.713  13.612  1.00 39.05           O  
ATOM   1233  CG  LYS A  81     -45.582  -2.432  10.310  1.00 39.05           C  
ATOM   1234  HG2 LYS A  81     -44.703  -3.058  10.151  1.00 39.05           H  
ATOM   1235  HG3 LYS A  81     -46.412  -3.073  10.605  1.00 39.05           H  
ATOM   1236  CD  LYS A  81     -45.939  -1.710   9.001  1.00 39.05           C  
ATOM   1237  HD2 LYS A  81     -46.618  -0.891   9.235  1.00 39.05           H  
ATOM   1238  HD3 LYS A  81     -45.038  -1.291   8.552  1.00 39.05           H  
ATOM   1239  CE  LYS A  81     -46.629  -2.661   8.013  1.00 39.05           C  
ATOM   1240  HE2 LYS A  81     -45.901  -3.365   7.610  1.00 39.05           H  
ATOM   1241  HE3 LYS A  81     -47.378  -3.231   8.564  1.00 39.05           H  
ATOM   1242  NZ  LYS A  81     -47.307  -1.911   6.927  1.00 39.05           N  
ATOM   1243  HZ1 LYS A  81     -47.950  -1.250   7.337  1.00 39.05           H  
ATOM   1244  HZ2 LYS A  81     -47.857  -2.520   6.338  1.00 39.05           H  
ATOM   1245  HZ3 LYS A  81     -46.659  -1.372   6.369  1.00 39.05           H  
ATOM   1246  N   LYS A  82     -45.150  -0.477  14.707  1.00 40.61           N  
ATOM   1247  H   LYS A  82     -46.106  -0.792  14.787  1.00 40.61           H  
ATOM   1248  CA  LYS A  82     -44.665   0.529  15.679  1.00 40.61           C  
ATOM   1249  HA  LYS A  82     -43.845   1.086  15.227  1.00 40.61           H  
ATOM   1250  C   LYS A  82     -44.079  -0.085  16.956  1.00 40.61           C  
ATOM   1251  CB  LYS A  82     -45.786   1.532  16.007  1.00 40.61           C  
ATOM   1252  HB2 LYS A  82     -45.454   2.193  16.807  1.00 40.61           H  
ATOM   1253  HB3 LYS A  82     -46.659   0.986  16.365  1.00 40.61           H  
ATOM   1254  O   LYS A  82     -43.246   0.556  17.594  1.00 40.61           O  
ATOM   1255  CG  LYS A  82     -46.168   2.395  14.792  1.00 40.61           C  
ATOM   1256  HG2 LYS A  82     -46.324   1.753  13.925  1.00 40.61           H  
ATOM   1257  HG3 LYS A  82     -45.355   3.085  14.566  1.00 40.61           H  
ATOM   1258  CD  LYS A  82     -47.458   3.183  15.056  1.00 40.61           C  
ATOM   1259  HD2 LYS A  82     -48.226   2.483  15.383  1.00 40.61           H  
ATOM   1260  HD3 LYS A  82     -47.290   3.921  15.840  1.00 40.61           H  
ATOM   1261  CE  LYS A  82     -47.926   3.867  13.767  1.00 40.61           C  
ATOM   1262  HE2 LYS A  82     -47.240   4.677  13.515  1.00 40.61           H  
ATOM   1263  HE3 LYS A  82     -47.886   3.129  12.966  1.00 40.61           H  
ATOM   1264  NZ  LYS A  82     -49.318   4.366  13.893  1.00 40.61           N  
ATOM   1265  HZ1 LYS A  82     -49.409   5.043  14.638  1.00 40.61           H  
ATOM   1266  HZ2 LYS A  82     -49.936   3.593  14.096  1.00 40.61           H  
ATOM   1267  HZ3 LYS A  82     -49.634   4.774  13.024  1.00 40.61           H  
ATOM   1268  N   CYS A  83     -44.450  -1.317  17.314  1.00 33.38           N  
ATOM   1269  H   CYS A  83     -45.179  -1.765  16.777  1.00 33.38           H  
ATOM   1270  CA  CYS A  83     -43.924  -2.012  18.499  1.00 33.38           C  
ATOM   1271  HA  CYS A  83     -43.647  -1.275  19.252  1.00 33.38           H  
ATOM   1272  C   CYS A  83     -42.647  -2.825  18.211  1.00 33.38           C  
ATOM   1273  CB  CYS A  83     -45.041  -2.882  19.090  1.00 33.38           C  
ATOM   1274  HB2 CYS A  83     -44.639  -3.544  19.857  1.00 33.38           H  
ATOM   1275  HB3 CYS A  83     -45.496  -3.491  18.309  1.00 33.38           H  
ATOM   1276  O   CYS A  83     -41.710  -2.815  19.016  1.00 33.38           O  
ATOM   1277  SG  CYS A  83     -46.301  -1.804  19.833  1.00 33.38           S  
ATOM   1278  HG  CYS A  83     -45.625  -1.462  20.933  1.00 33.38           H  
ATOM   1279  N   VAL A  84     -42.567  -3.470  17.042  1.00 32.69           N  
ATOM   1280  H   VAL A  84     -43.376  -3.447  16.437  1.00 32.69           H  
ATOM   1281  CA  VAL A  84     -41.421  -4.301  16.612  1.00 32.69           C  
ATOM   1282  HA  VAL A  84     -41.368  -5.157  17.285  1.00 32.69           H  
ATOM   1283  C   VAL A  84     -40.038  -3.610  16.719  1.00 32.69           C  
ATOM   1284  CB  VAL A  84     -41.700  -4.863  15.199  1.00 32.69           C  
ATOM   1285  HB  VAL A  84     -42.044  -4.055  14.553  1.00 32.69           H  
ATOM   1286  O   VAL A  84     -39.098  -4.271  17.173  1.00 32.69           O  
ATOM   1287  CG1 VAL A  84     -40.482  -5.511  14.536  1.00 32.69           C  
ATOM   1288 HG11 VAL A  84     -39.724  -4.757  14.323  1.00 32.69           H  
ATOM   1289 HG12 VAL A  84     -40.773  -5.969  13.591  1.00 32.69           H  
ATOM   1290 HG13 VAL A  84     -40.064  -6.281  15.185  1.00 32.69           H  
ATOM   1291  CG2 VAL A  84     -42.799  -5.932  15.270  1.00 32.69           C  
ATOM   1292 HG21 VAL A  84     -43.699  -5.538  15.742  1.00 32.69           H  
ATOM   1293 HG22 VAL A  84     -43.060  -6.262  14.264  1.00 32.69           H  
ATOM   1294 HG23 VAL A  84     -42.453  -6.793  15.842  1.00 32.69           H  
ATOM   1295  N   PRO A  85     -39.865  -2.297  16.429  1.00 31.09           N  
ATOM   1296  CA  PRO A  85     -38.565  -1.617  16.519  1.00 31.09           C  
ATOM   1297  HA  PRO A  85     -37.879  -2.121  15.838  1.00 31.09           H  
ATOM   1298  C   PRO A  85     -37.902  -1.578  17.907  1.00 31.09           C  
ATOM   1299  CB  PRO A  85     -38.805  -0.191  16.007  1.00 31.09           C  
ATOM   1300  HB2 PRO A  85     -39.094   0.460  16.832  1.00 31.09           H  
ATOM   1301  HB3 PRO A  85     -37.928   0.206  15.496  1.00 31.09           H  
ATOM   1302  O   PRO A  85     -36.742  -1.177  17.999  1.00 31.09           O  
ATOM   1303  CG  PRO A  85     -39.987  -0.351  15.058  1.00 31.09           C  
ATOM   1304  HG2 PRO A  85     -40.543   0.579  14.933  1.00 31.09           H  
ATOM   1305  HG3 PRO A  85     -39.645  -0.732  14.096  1.00 31.09           H  
ATOM   1306  CD  PRO A  85     -40.818  -1.414  15.768  1.00 31.09           C  
ATOM   1307  HD2 PRO A  85     -41.446  -0.937  16.520  1.00 31.09           H  
ATOM   1308  HD3 PRO A  85     -41.432  -1.946  15.042  1.00 31.09           H  
ATOM   1309  N   ARG A  86     -38.604  -1.959  18.988  1.00 32.01           N  
ATOM   1310  H   ARG A  86     -39.561  -2.251  18.847  1.00 32.01           H  
ATOM   1311  CA  ARG A  86     -38.024  -2.064  20.342  1.00 32.01           C  
ATOM   1312  HA  ARG A  86     -37.045  -1.585  20.339  1.00 32.01           H  
ATOM   1313  C   ARG A  86     -37.703  -3.494  20.778  1.00 32.01           C  
ATOM   1314  CB  ARG A  86     -38.902  -1.319  21.359  1.00 32.01           C  
ATOM   1315  HB2 ARG A  86     -39.953  -1.391  21.077  1.00 32.01           H  
ATOM   1316  HB3 ARG A  86     -38.778  -1.775  22.341  1.00 32.01           H  
ATOM   1317  O   ARG A  86     -36.715  -3.671  21.485  1.00 32.01           O  
ATOM   1318  CG  ARG A  86     -38.465   0.150  21.453  1.00 32.01           C  
ATOM   1319  HG2 ARG A  86     -38.524   0.619  20.471  1.00 32.01           H  
ATOM   1320  HG3 ARG A  86     -37.430   0.178  21.794  1.00 32.01           H  
ATOM   1321  CD  ARG A  86     -39.338   0.930  22.442  1.00 32.01           C  
ATOM   1322  HD2 ARG A  86     -39.497   0.317  23.328  1.00 32.01           H  
ATOM   1323  HD3 ARG A  86     -40.302   1.126  21.973  1.00 32.01           H  
ATOM   1324  NE  ARG A  86     -38.692   2.194  22.852  1.00 32.01           N  
ATOM   1325  HE  ARG A  86     -37.710   2.284  22.634  1.00 32.01           H  
ATOM   1326  NH1 ARG A  86     -40.506   3.144  23.892  1.00 32.01           N  
ATOM   1327 HH11 ARG A  86     -40.914   3.877  24.455  1.00 32.01           H  
ATOM   1328 HH12 ARG A  86     -41.072   2.362  23.596  1.00 32.01           H  
ATOM   1329  NH2 ARG A  86     -38.530   4.171  23.975  1.00 32.01           N  
ATOM   1330 HH21 ARG A  86     -38.958   4.886  24.546  1.00 32.01           H  
ATOM   1331 HH22 ARG A  86     -37.538   4.200  23.786  1.00 32.01           H  
ATOM   1332  CZ  ARG A  86     -39.244   3.161  23.565  1.00 32.01           C  
ATOM   1333  N   LEU A  87     -38.436  -4.505  20.309  1.00 30.26           N  
ATOM   1334  H   LEU A  87     -39.210  -4.302  19.693  1.00 30.26           H  
ATOM   1335  CA  LEU A  87     -38.102  -5.911  20.582  1.00 30.26           C  
ATOM   1336  HA  LEU A  87     -37.879  -6.018  21.644  1.00 30.26           H  
ATOM   1337  C   LEU A  87     -36.822  -6.343  19.848  1.00 30.26           C  
ATOM   1338  CB  LEU A  87     -39.313  -6.801  20.246  1.00 30.26           C  
ATOM   1339  HB2 LEU A  87     -39.782  -6.435  19.333  1.00 30.26           H  
ATOM   1340  HB3 LEU A  87     -38.976  -7.820  20.057  1.00 30.26           H  
ATOM   1341  O   LEU A  87     -35.939  -6.931  20.463  1.00 30.26           O  
ATOM   1342  CG  LEU A  87     -40.339  -6.829  21.397  1.00 30.26           C  
ATOM   1343  HG  LEU A  87     -40.447  -5.827  21.812  1.00 30.26           H  
ATOM   1344  CD1 LEU A  87     -41.707  -7.274  20.888  1.00 30.26           C  
ATOM   1345 HD11 LEU A  87     -42.066  -6.582  20.126  1.00 30.26           H  
ATOM   1346 HD12 LEU A  87     -41.641  -8.275  20.462  1.00 30.26           H  
ATOM   1347 HD13 LEU A  87     -42.422  -7.288  21.711  1.00 30.26           H  
ATOM   1348  CD2 LEU A  87     -39.903  -7.786  22.510  1.00 30.26           C  
ATOM   1349 HD21 LEU A  87     -40.643  -7.782  23.310  1.00 30.26           H  
ATOM   1350 HD22 LEU A  87     -38.942  -7.483  22.926  1.00 30.26           H  
ATOM   1351 HD23 LEU A  87     -39.818  -8.801  22.121  1.00 30.26           H  
ATOM   1352  N   LEU A  88     -36.638  -5.913  18.594  1.00 30.33           N  
ATOM   1353  H   LEU A  88     -37.403  -5.434  18.142  1.00 30.33           H  
ATOM   1354  CA  LEU A  88     -35.419  -6.169  17.803  1.00 30.33           C  
ATOM   1355  HA  LEU A  88     -35.202  -7.236  17.852  1.00 30.33           H  
ATOM   1356  C   LEU A  88     -34.142  -5.471  18.330  1.00 30.33           C  
ATOM   1357  CB  LEU A  88     -35.690  -5.783  16.335  1.00 30.33           C  
ATOM   1358  HB2 LEU A  88     -34.756  -5.838  15.775  1.00 30.33           H  
ATOM   1359  HB3 LEU A  88     -36.027  -4.747  16.310  1.00 30.33           H  
ATOM   1360  O   LEU A  88     -33.084  -5.577  17.712  1.00 30.33           O  
ATOM   1361  CG  LEU A  88     -36.721  -6.666  15.608  1.00 30.33           C  
ATOM   1362  HG  LEU A  88     -37.659  -6.670  16.163  1.00 30.33           H  
ATOM   1363  CD1 LEU A  88     -36.982  -6.080  14.221  1.00 30.33           C  
ATOM   1364 HD11 LEU A  88     -37.743  -6.671  13.712  1.00 30.33           H  
ATOM   1365 HD12 LEU A  88     -36.068  -6.098  13.627  1.00 30.33           H  
ATOM   1366 HD13 LEU A  88     -37.336  -5.053  14.312  1.00 30.33           H  
ATOM   1367  CD2 LEU A  88     -36.233  -8.104  15.430  1.00 30.33           C  
ATOM   1368 HD21 LEU A  88     -35.271  -8.120  14.917  1.00 30.33           H  
ATOM   1369 HD22 LEU A  88     -36.136  -8.595  16.398  1.00 30.33           H  
ATOM   1370 HD23 LEU A  88     -36.957  -8.668  14.841  1.00 30.33           H  
ATOM   1371  N   SER A  89     -34.222  -4.747  19.452  1.00 30.22           N  
ATOM   1372  H   SER A  89     -35.107  -4.754  19.939  1.00 30.22           H  
ATOM   1373  CA  SER A  89     -33.064  -4.133  20.122  1.00 30.22           C  
ATOM   1374  HA  SER A  89     -32.217  -4.170  19.437  1.00 30.22           H  
ATOM   1375  C   SER A  89     -32.591  -4.889  21.371  1.00 30.22           C  
ATOM   1376  CB  SER A  89     -33.322  -2.646  20.384  1.00 30.22           C  
ATOM   1377  HB2 SER A  89     -32.384  -2.179  20.685  1.00 30.22           H  
ATOM   1378  HB3 SER A  89     -33.644  -2.180  19.452  1.00 30.22           H  
ATOM   1379  O   SER A  89     -31.519  -4.584  21.895  1.00 30.22           O  
ATOM   1380  OG  SER A  89     -34.292  -2.382  21.383  1.00 30.22           O  
ATOM   1381  HG  SER A  89     -35.042  -2.977  21.314  1.00 30.22           H  
ATOM   1382  N   LEU A  90     -33.338  -5.903  21.824  1.00 24.95           N  
ATOM   1383  H   LEU A  90     -34.170  -6.168  21.316  1.00 24.95           H  
ATOM   1384  CA  LEU A  90     -32.913  -6.792  22.902  1.00 24.95           C  
ATOM   1385  HA  LEU A  90     -32.297  -6.222  23.597  1.00 24.95           H  
ATOM   1386  C   LEU A  90     -32.034  -7.917  22.345  1.00 24.95           C  
ATOM   1387  CB  LEU A  90     -34.144  -7.310  23.674  1.00 24.95           C  
ATOM   1388  HB2 LEU A  90     -33.951  -8.316  24.046  1.00 24.95           H  
ATOM   1389  HB3 LEU A  90     -34.993  -7.377  22.995  1.00 24.95           H  
ATOM   1390  O   LEU A  90     -32.506  -8.836  21.678  1.00 24.95           O  
ATOM   1391  CG  LEU A  90     -34.491  -6.402  24.869  1.00 24.95           C  
ATOM   1392  HG  LEU A  90     -34.385  -5.358  24.575  1.00 24.95           H  
ATOM   1393  CD1 LEU A  90     -35.934  -6.619  25.320  1.00 24.95           C  
ATOM   1394 HD11 LEU A  90     -36.080  -7.659  25.614  1.00 24.95           H  
ATOM   1395 HD12 LEU A  90     -36.161  -5.971  26.166  1.00 24.95           H  
ATOM   1396 HD13 LEU A  90     -36.613  -6.382  24.501  1.00 24.95           H  
ATOM   1397  CD2 LEU A  90     -33.571  -6.686  26.061  1.00 24.95           C  
ATOM   1398 HD21 LEU A  90     -33.682  -7.722  26.381  1.00 24.95           H  
ATOM   1399 HD22 LEU A  90     -33.835  -6.031  26.892  1.00 24.95           H  
ATOM   1400 HD23 LEU A  90     -32.530  -6.504  25.795  1.00 24.95           H  
ATOM   1401  N   LYS A  91     -30.738  -7.859  22.669  1.00 25.40           N  
ATOM   1402  H   LYS A  91     -30.426  -7.045  23.179  1.00 25.40           H  
ATOM   1403  CA  LYS A  91     -29.801  -8.976  22.502  1.00 25.40           C  
ATOM   1404  HA  LYS A  91     -29.908  -9.381  21.496  1.00 25.40           H  
ATOM   1405  C   LYS A  91     -30.166 -10.119  23.462  1.00 25.40           C  
ATOM   1406  CB  LYS A  91     -28.341  -8.502  22.698  1.00 25.40           C  
ATOM   1407  HB2 LYS A  91     -28.313  -7.623  23.341  1.00 25.40           H  
ATOM   1408  HB3 LYS A  91     -27.783  -9.288  23.207  1.00 25.40           H  
ATOM   1409  O   LYS A  91     -29.528 -10.309  24.495  1.00 25.40           O  
ATOM   1410  CG  LYS A  91     -27.587  -8.218  21.390  1.00 25.40           C  
ATOM   1411  HG2 LYS A  91     -27.984  -7.323  20.910  1.00 25.40           H  
ATOM   1412  HG3 LYS A  91     -27.712  -9.070  20.722  1.00 25.40           H  
ATOM   1413  CD  LYS A  91     -26.089  -8.042  21.697  1.00 25.40           C  
ATOM   1414  HD2 LYS A  91     -25.924  -7.086  22.194  1.00 25.40           H  
ATOM   1415  HD3 LYS A  91     -25.779  -8.839  22.374  1.00 25.40           H  
ATOM   1416  CE  LYS A  91     -25.227  -8.135  20.434  1.00 25.40           C  
ATOM   1417  HE2 LYS A  91     -25.601  -8.961  19.828  1.00 25.40           H  
ATOM   1418  HE3 LYS A  91     -25.308  -7.208  19.866  1.00 25.40           H  
ATOM   1419  NZ  LYS A  91     -23.817  -8.413  20.790  1.00 25.40           N  
ATOM   1420  HZ1 LYS A  91     -23.228  -8.580  19.987  1.00 25.40           H  
ATOM   1421  HZ2 LYS A  91     -23.774  -9.282  21.302  1.00 25.40           H  
ATOM   1422  HZ3 LYS A  91     -23.412  -7.666  21.336  1.00 25.40           H  
ATOM   1423  N   CYS A  92     -31.152 -10.928  23.090  1.00 24.69           N  
ATOM   1424  H   CYS A  92     -31.738 -10.645  22.317  1.00 24.69           H  
ATOM   1425  CA  CYS A  92     -31.237 -12.305  23.565  1.00 24.69           C  
ATOM   1426  HA  CYS A  92     -31.021 -12.338  24.633  1.00 24.69           H  
ATOM   1427  C   CYS A  92     -30.148 -13.121  22.858  1.00 24.69           C  
ATOM   1428  CB  CYS A  92     -32.654 -12.852  23.355  1.00 24.69           C  
ATOM   1429  HB2 CYS A  92     -32.664 -13.929  23.527  1.00 24.69           H  
ATOM   1430  HB3 CYS A  92     -32.978 -12.665  22.332  1.00 24.69           H  
ATOM   1431  O   CYS A  92     -30.411 -13.853  21.906  1.00 24.69           O  
ATOM   1432  SG  CYS A  92     -33.783 -12.046  24.528  1.00 24.69           S  
ATOM   1433  HG  CYS A  92     -33.320 -12.615  25.644  1.00 24.69           H  
ATOM   1434  N   GLU A  93     -28.898 -12.962  23.302  1.00 24.56           N  
ATOM   1435  H   GLU A  93     -28.729 -12.319  24.061  1.00 24.56           H  
ATOM   1436  CA  GLU A  93     -27.825 -13.871  22.908  1.00 24.56           C  
ATOM   1437  HA  GLU A  93     -27.841 -13.992  21.825  1.00 24.56           H  
ATOM   1438  C   GLU A  93     -28.109 -15.245  23.515  1.00 24.56           C  
ATOM   1439  CB  GLU A  93     -26.436 -13.330  23.291  1.00 24.56           C  
ATOM   1440  HB2 GLU A  93     -26.434 -13.000  24.330  1.00 24.56           H  
ATOM   1441  HB3 GLU A  93     -25.704 -14.129  23.167  1.00 24.56           H  
ATOM   1442  O   GLU A  93     -27.789 -15.520  24.671  1.00 24.56           O  
ATOM   1443  CG  GLU A  93     -26.053 -12.170  22.363  1.00 24.56           C  
ATOM   1444  HG2 GLU A  93     -26.187 -12.494  21.331  1.00 24.56           H  
ATOM   1445  HG3 GLU A  93     -26.735 -11.338  22.537  1.00 24.56           H  
ATOM   1446  CD  GLU A  93     -24.613 -11.671  22.525  1.00 24.56           C  
ATOM   1447  OE1 GLU A  93     -24.174 -10.913  21.628  1.00 24.56           O  
ATOM   1448  OE2 GLU A  93     -23.924 -11.973  23.519  1.00 24.56           O  
ATOM   1449  N   LEU A  94     -28.735 -16.109  22.712  1.00 23.89           N  
ATOM   1450  H   LEU A  94     -29.104 -15.760  21.839  1.00 23.89           H  
ATOM   1451  CA  LEU A  94     -28.779 -17.543  22.956  1.00 23.89           C  
ATOM   1452  HA  LEU A  94     -29.273 -17.729  23.909  1.00 23.89           H  
ATOM   1453  C   LEU A  94     -27.337 -18.043  23.057  1.00 23.89           C  
ATOM   1454  CB  LEU A  94     -29.552 -18.243  21.821  1.00 23.89           C  
ATOM   1455  HB2 LEU A  94     -29.284 -17.777  20.873  1.00 23.89           H  
ATOM   1456  HB3 LEU A  94     -29.241 -19.287  21.767  1.00 23.89           H  
ATOM   1457  O   LEU A  94     -26.635 -18.180  22.054  1.00 23.89           O  
ATOM   1458  CG  LEU A  94     -31.079 -18.204  22.006  1.00 23.89           C  
ATOM   1459  HG  LEU A  94     -31.389 -17.197  22.285  1.00 23.89           H  
ATOM   1460  CD1 LEU A  94     -31.773 -18.582  20.699  1.00 23.89           C  
ATOM   1461 HD11 LEU A  94     -31.504 -17.870  19.918  1.00 23.89           H  
ATOM   1462 HD12 LEU A  94     -31.482 -19.585  20.390  1.00 23.89           H  
ATOM   1463 HD13 LEU A  94     -32.855 -18.550  20.834  1.00 23.89           H  
ATOM   1464  CD2 LEU A  94     -31.534 -19.193  23.085  1.00 23.89           C  
ATOM   1465 HD21 LEU A  94     -31.111 -18.926  24.053  1.00 23.89           H  
ATOM   1466 HD22 LEU A  94     -32.620 -19.163  23.169  1.00 23.89           H  
ATOM   1467 HD23 LEU A  94     -31.230 -20.207  22.822  1.00 23.89           H  
ATOM   1468  N   VAL A  95     -26.897 -18.282  24.292  1.00 23.13           N  
ATOM   1469  H   VAL A  95     -27.496 -18.009  25.058  1.00 23.13           H  
ATOM   1470  CA  VAL A  95     -25.562 -18.791  24.605  1.00 23.13           C  
ATOM   1471  HA  VAL A  95     -24.826 -18.177  24.087  1.00 23.13           H  
ATOM   1472  C   VAL A  95     -25.455 -20.217  24.071  1.00 23.13           C  
ATOM   1473  CB  VAL A  95     -25.268 -18.709  26.120  1.00 23.13           C  
ATOM   1474  HB  VAL A  95     -25.999 -19.304  26.668  1.00 23.13           H  
ATOM   1475  O   VAL A  95     -25.782 -21.183  24.760  1.00 23.13           O  
ATOM   1476  CG1 VAL A  95     -23.861 -19.226  26.458  1.00 23.13           C  
ATOM   1477 HG11 VAL A  95     -23.771 -20.281  26.200  1.00 23.13           H  
ATOM   1478 HG12 VAL A  95     -23.111 -18.658  25.908  1.00 23.13           H  
ATOM   1479 HG13 VAL A  95     -23.676 -19.125  27.527  1.00 23.13           H  
ATOM   1480  CG2 VAL A  95     -25.350 -17.262  26.630  1.00 23.13           C  
ATOM   1481 HG21 VAL A  95     -24.663 -16.627  26.070  1.00 23.13           H  
ATOM   1482 HG22 VAL A  95     -26.362 -16.875  26.509  1.00 23.13           H  
ATOM   1483 HG23 VAL A  95     -25.095 -17.223  27.689  1.00 23.13           H  
ATOM   1484  N   GLN A  96     -24.986 -20.358  22.830  1.00 25.53           N  
ATOM   1485  H   GLN A  96     -24.882 -19.531  22.261  1.00 25.53           H  
ATOM   1486  CA  GLN A  96     -24.525 -21.641  22.314  1.00 25.53           C  
ATOM   1487  HA  GLN A  96     -25.280 -22.397  22.530  1.00 25.53           H  
ATOM   1488  C   GLN A  96     -23.256 -22.033  23.075  1.00 25.53           C  
ATOM   1489  CB  GLN A  96     -24.324 -21.605  20.790  1.00 25.53           C  
ATOM   1490  HB2 GLN A  96     -23.735 -22.477  20.506  1.00 25.53           H  
ATOM   1491  HB3 GLN A  96     -23.776 -20.708  20.501  1.00 25.53           H  
ATOM   1492  O   GLN A  96     -22.150 -21.586  22.771  1.00 25.53           O  
ATOM   1493  CG  GLN A  96     -25.668 -21.672  20.044  1.00 25.53           C  
ATOM   1494  HG2 GLN A  96     -26.268 -22.480  20.464  1.00 25.53           H  
ATOM   1495  HG3 GLN A  96     -26.212 -20.738  20.182  1.00 25.53           H  
ATOM   1496  CD  GLN A  96     -25.509 -21.935  18.547  1.00 25.53           C  
ATOM   1497  NE2 GLN A  96     -26.544 -22.394  17.877  1.00 25.53           N  
ATOM   1498 HE21 GLN A  96     -27.435 -22.542  18.327  1.00 25.53           H  
ATOM   1499 HE22 GLN A  96     -26.403 -22.542  16.888  1.00 25.53           H  
ATOM   1500  OE1 GLN A  96     -24.464 -21.746  17.947  1.00 25.53           O  
ATOM   1501  N   VAL A  97     -23.455 -22.847  24.114  1.00 25.03           N  
ATOM   1502  H   VAL A  97     -24.414 -23.054  24.355  1.00 25.03           H  
ATOM   1503  CA  VAL A  97     -22.400 -23.415  24.959  1.00 25.03           C  
ATOM   1504  HA  VAL A  97     -21.919 -22.593  25.488  1.00 25.03           H  
ATOM   1505  C   VAL A  97     -21.374 -24.134  24.066  1.00 25.03           C  
ATOM   1506  CB  VAL A  97     -23.015 -24.373  25.999  1.00 25.03           C  
ATOM   1507  HB  VAL A  97     -23.561 -25.161  25.480  1.00 25.03           H  
ATOM   1508  O   VAL A  97     -21.767 -24.925  23.204  1.00 25.03           O  
ATOM   1509  CG1 VAL A  97     -21.963 -25.032  26.899  1.00 25.03           C  
ATOM   1510 HG11 VAL A  97     -22.452 -25.710  27.599  1.00 25.03           H  
ATOM   1511 HG12 VAL A  97     -21.261 -25.616  26.304  1.00 25.03           H  
ATOM   1512 HG13 VAL A  97     -21.421 -24.275  27.466  1.00 25.03           H  
ATOM   1513  CG2 VAL A  97     -23.996 -23.627  26.918  1.00 25.03           C  
ATOM   1514 HG21 VAL A  97     -24.395 -24.311  27.667  1.00 25.03           H  
ATOM   1515 HG22 VAL A  97     -23.489 -22.803  27.421  1.00 25.03           H  
ATOM   1516 HG23 VAL A  97     -24.835 -23.232  26.345  1.00 25.03           H  
ATOM   1517  N   PRO A  98     -20.065 -23.863  24.220  1.00 28.86           N  
ATOM   1518  CA  PRO A  98     -19.065 -24.324  23.266  1.00 28.86           C  
ATOM   1519  HA  PRO A  98     -19.371 -24.038  22.260  1.00 28.86           H  
ATOM   1520  C   PRO A  98     -18.876 -25.844  23.315  1.00 28.86           C  
ATOM   1521  CB  PRO A  98     -17.780 -23.571  23.629  1.00 28.86           C  
ATOM   1522  HB2 PRO A  98     -16.884 -24.157  23.423  1.00 28.86           H  
ATOM   1523  HB3 PRO A  98     -17.747 -22.628  23.083  1.00 28.86           H  
ATOM   1524  O   PRO A  98     -18.730 -26.433  24.386  1.00 28.86           O  
ATOM   1525  CG  PRO A  98     -17.943 -23.286  25.122  1.00 28.86           C  
ATOM   1526  HG2 PRO A  98     -17.357 -22.423  25.438  1.00 28.86           H  
ATOM   1527  HG3 PRO A  98     -17.673 -24.170  25.701  1.00 28.86           H  
ATOM   1528  CD  PRO A  98     -19.444 -23.028  25.239  1.00 28.86           C  
ATOM   1529  HD2 PRO A  98     -19.655 -21.980  25.024  1.00 28.86           H  
ATOM   1530  HD3 PRO A  98     -19.788 -23.286  26.240  1.00 28.86           H  
ATOM   1531  N   ARG A  99     -18.754 -26.478  22.140  1.00 24.08           N  
ATOM   1532  H   ARG A  99     -18.907 -25.934  21.302  1.00 24.08           H  
ATOM   1533  CA  ARG A  99     -18.265 -27.863  21.998  1.00 24.08           C  
ATOM   1534  HA  ARG A  99     -18.699 -28.460  22.800  1.00 24.08           H  
ATOM   1535  C   ARG A  99     -16.748 -27.949  22.220  1.00 24.08           C  
ATOM   1536  CB  ARG A  99     -18.692 -28.482  20.651  1.00 24.08           C  
ATOM   1537  HB2 ARG A  99     -18.523 -27.768  19.845  1.00 24.08           H  
ATOM   1538  HB3 ARG A  99     -18.067 -29.355  20.462  1.00 24.08           H  
ATOM   1539  O   ARG A  99     -16.005 -28.384  21.344  1.00 24.08           O  
ATOM   1540  CG  ARG A  99     -20.145 -28.976  20.622  1.00 24.08           C  
ATOM   1541  HG2 ARG A  99     -20.830 -28.130  20.673  1.00 24.08           H  
ATOM   1542  HG3 ARG A  99     -20.315 -29.630  21.477  1.00 24.08           H  
ATOM   1543  CD  ARG A  99     -20.373 -29.768  19.325  1.00 24.08           C  
ATOM   1544  HD2 ARG A  99     -19.565 -30.491  19.213  1.00 24.08           H  
ATOM   1545  HD3 ARG A  99     -20.341 -29.078  18.482  1.00 24.08           H  
ATOM   1546  NE  ARG A  99     -21.659 -30.492  19.327  1.00 24.08           N  
ATOM   1547  HE  ARG A  99     -22.315 -30.253  20.057  1.00 24.08           H  
ATOM   1548  NH1 ARG A  99     -21.290 -31.774  17.451  1.00 24.08           N  
ATOM   1549 HH11 ARG A  99     -21.619 -32.455  16.782  1.00 24.08           H  
ATOM   1550 HH12 ARG A  99     -20.409 -31.302  17.303  1.00 24.08           H  
ATOM   1551  NH2 ARG A  99     -23.196 -32.003  18.579  1.00 24.08           N  
ATOM   1552 HH21 ARG A  99     -23.494 -32.689  17.901  1.00 24.08           H  
ATOM   1553 HH22 ARG A  99     -23.824 -31.749  19.329  1.00 24.08           H  
ATOM   1554  CZ  ARG A  99     -22.039 -31.415  18.457  1.00 24.08           C  
ATOM   1555  N   ILE A 100     -16.283 -27.565  23.405  1.00 25.07           N  
ATOM   1556  H   ILE A 100     -16.954 -27.234  24.084  1.00 25.07           H  
ATOM   1557  CA  ILE A 100     -14.963 -27.974  23.885  1.00 25.07           C  
ATOM   1558  HA  ILE A 100     -14.278 -28.061  23.042  1.00 25.07           H  
ATOM   1559  C   ILE A 100     -15.132 -29.364  24.497  1.00 25.07           C  
ATOM   1560  CB  ILE A 100     -14.357 -26.927  24.849  1.00 25.07           C  
ATOM   1561  HB  ILE A 100     -15.090 -26.691  25.621  1.00 25.07           H  
ATOM   1562  O   ILE A 100     -15.825 -29.533  25.499  1.00 25.07           O  
ATOM   1563  CG1 ILE A 100     -14.027 -25.644  24.048  1.00 25.07           C  
ATOM   1564 HG12 ILE A 100     -14.904 -25.340  23.478  1.00 25.07           H  
ATOM   1565 HG13 ILE A 100     -13.230 -25.858  23.335  1.00 25.07           H  
ATOM   1566  CG2 ILE A 100     -13.086 -27.470  25.530  1.00 25.07           C  
ATOM   1567 HG21 ILE A 100     -12.659 -26.720  26.196  1.00 25.07           H  
ATOM   1568 HG22 ILE A 100     -12.340 -27.754  24.788  1.00 25.07           H  
ATOM   1569 HG23 ILE A 100     -13.326 -28.332  26.152  1.00 25.07           H  
ATOM   1570  CD1 ILE A 100     -13.609 -24.444  24.907  1.00 25.07           C  
ATOM   1571 HD11 ILE A 100     -12.645 -24.627  25.381  1.00 25.07           H  
ATOM   1572 HD12 ILE A 100     -14.363 -24.255  25.671  1.00 25.07           H  
ATOM   1573 HD13 ILE A 100     -13.519 -23.563  24.272  1.00 25.07           H  
ATOM   1574  N   LYS A 101     -14.490 -30.375  23.897  1.00 24.84           N  
ATOM   1575  H   LYS A 101     -13.958 -30.167  23.064  1.00 24.84           H  
ATOM   1576  CA  LYS A 101     -14.206 -31.621  24.612  1.00 24.84           C  
ATOM   1577  HA  LYS A 101     -15.108 -31.999  25.092  1.00 24.84           H  
ATOM   1578  C   LYS A 101     -13.203 -31.282  25.711  1.00 24.84           C  
ATOM   1579  CB  LYS A 101     -13.621 -32.706  23.685  1.00 24.84           C  
ATOM   1580  HB2 LYS A 101     -13.046 -33.393  24.306  1.00 24.84           H  
ATOM   1581  HB3 LYS A 101     -12.928 -32.249  22.979  1.00 24.84           H  
ATOM   1582  O   LYS A 101     -12.002 -31.257  25.454  1.00 24.84           O  
ATOM   1583  CG  LYS A 101     -14.658 -33.547  22.927  1.00 24.84           C  
ATOM   1584  HG2 LYS A 101     -15.199 -32.919  22.219  1.00 24.84           H  
ATOM   1585  HG3 LYS A 101     -15.361 -33.979  23.638  1.00 24.84           H  
ATOM   1586  CD  LYS A 101     -13.927 -34.677  22.180  1.00 24.84           C  
ATOM   1587  HD2 LYS A 101     -13.274 -34.236  21.427  1.00 24.84           H  
ATOM   1588  HD3 LYS A 101     -13.310 -35.226  22.891  1.00 24.84           H  
ATOM   1589  CE  LYS A 101     -14.893 -35.661  21.509  1.00 24.84           C  
ATOM   1590  HE2 LYS A 101     -15.560 -36.064  22.271  1.00 24.84           H  
ATOM   1591  HE3 LYS A 101     -15.498 -35.118  20.784  1.00 24.84           H  
ATOM   1592  NZ  LYS A 101     -14.156 -36.767  20.841  1.00 24.84           N  
ATOM   1593  HZ1 LYS A 101     -13.600 -37.279  21.512  1.00 24.84           H  
ATOM   1594  HZ2 LYS A 101     -14.793 -37.418  20.404  1.00 24.84           H  
ATOM   1595  HZ3 LYS A 101     -13.531 -36.409  20.133  1.00 24.84           H  
ATOM   1596  N   CYS A 102     -13.688 -31.041  26.923  1.00 28.48           N  
ATOM   1597  H   CYS A 102     -14.683 -30.918  27.045  1.00 28.48           H  
ATOM   1598  CA  CYS A 102     -12.845 -31.156  28.103  1.00 28.48           C  
ATOM   1599  HA  CYS A 102     -11.954 -30.540  27.986  1.00 28.48           H  
ATOM   1600  C   CYS A 102     -12.422 -32.625  28.198  1.00 28.48           C  
ATOM   1601  CB  CYS A 102     -13.604 -30.681  29.350  1.00 28.48           C  
ATOM   1602  HB2 CYS A 102     -12.964 -30.812  30.222  1.00 28.48           H  
ATOM   1603  HB3 CYS A 102     -14.503 -31.282  29.489  1.00 28.48           H  
ATOM   1604  O   CYS A 102     -13.196 -33.469  28.650  1.00 28.48           O  
ATOM   1605  SG  CYS A 102     -14.044 -28.926  29.178  1.00 28.48           S  
ATOM   1606  HG  CYS A 102     -14.545 -28.762  30.406  1.00 28.48           H  
ATOM   1607  N   LEU A 103     -11.218 -32.943  27.710  1.00 31.74           N  
ATOM   1608  H   LEU A 103     -10.667 -32.214  27.280  1.00 31.74           H  
ATOM   1609  CA  LEU A 103     -10.547 -34.180  28.098  1.00 31.74           C  
ATOM   1610  HA  LEU A 103     -11.165 -35.022  27.787  1.00 31.74           H  
ATOM   1611  C   LEU A 103     -10.454 -34.187  29.631  1.00 31.74           C  
ATOM   1612  CB  LEU A 103      -9.157 -34.270  27.440  1.00 31.74           C  
ATOM   1613  HB2 LEU A 103      -8.573 -35.041  27.943  1.00 31.74           H  
ATOM   1614  HB3 LEU A 103      -8.639 -33.323  27.593  1.00 31.74           H  
ATOM   1615  O   LEU A 103     -10.271 -33.117  30.220  1.00 31.74           O  
ATOM   1616  CG  LEU A 103      -9.197 -34.593  25.935  1.00 31.74           C  
ATOM   1617  HG  LEU A 103      -9.884 -33.912  25.432  1.00 31.74           H  
ATOM   1618  CD1 LEU A 103      -7.809 -34.410  25.324  1.00 31.74           C  
ATOM   1619 HD11 LEU A 103      -7.096 -35.080  25.804  1.00 31.74           H  
ATOM   1620 HD12 LEU A 103      -7.475 -33.382  25.465  1.00 31.74           H  
ATOM   1621 HD13 LEU A 103      -7.835 -34.625  24.256  1.00 31.74           H  
ATOM   1622  CD2 LEU A 103      -9.642 -36.035  25.669  1.00 31.74           C  
ATOM   1623 HD21 LEU A 103      -9.590 -36.242  24.600  1.00 31.74           H  
ATOM   1624 HD22 LEU A 103      -8.980 -36.727  26.190  1.00 31.74           H  
ATOM   1625 HD23 LEU A 103     -10.666 -36.188  26.007  1.00 31.74           H  
ATOM   1626  N   PRO A 104     -10.638 -35.346  30.285  1.00 29.68           N  
ATOM   1627  CA  PRO A 104     -10.709 -35.395  31.736  1.00 29.68           C  
ATOM   1628  HA  PRO A 104     -11.574 -34.828  32.077  1.00 29.68           H  
ATOM   1629  C   PRO A 104      -9.445 -34.793  32.353  1.00 29.68           C  
ATOM   1630  CB  PRO A 104     -10.904 -36.872  32.099  1.00 29.68           C  
ATOM   1631  HB2 PRO A 104     -11.968 -37.079  32.214  1.00 29.68           H  
ATOM   1632  HB3 PRO A 104     -10.366 -37.149  33.006  1.00 29.68           H  
ATOM   1633  O   PRO A 104      -8.325 -35.120  31.953  1.00 29.68           O  
ATOM   1634  CG  PRO A 104     -10.372 -37.621  30.875  1.00 29.68           C  
ATOM   1635  HG2 PRO A 104      -9.289 -37.720  30.949  1.00 29.68           H  
ATOM   1636  HG3 PRO A 104     -10.841 -38.598  30.761  1.00 29.68           H  
ATOM   1637  CD  PRO A 104     -10.724 -36.683  29.722  1.00 29.68           C  
ATOM   1638  HD2 PRO A 104     -10.021 -36.821  28.901  1.00 29.68           H  
ATOM   1639  HD3 PRO A 104     -11.745 -36.871  29.388  1.00 29.68           H  
ATOM   1640  N   THR A 105      -9.636 -33.928  33.349  1.00 36.24           N  
ATOM   1641  H   THR A 105     -10.582 -33.699  33.621  1.00 36.24           H  
ATOM   1642  CA  THR A 105      -8.591 -33.574  34.312  1.00 36.24           C  
ATOM   1643  HA  THR A 105      -7.792 -33.024  33.813  1.00 36.24           H  
ATOM   1644  C   THR A 105      -8.039 -34.879  34.876  1.00 36.24           C  
ATOM   1645  CB  THR A 105      -9.171 -32.714  35.445  1.00 36.24           C  
ATOM   1646  HB  THR A 105      -8.467 -32.683  36.277  1.00 36.24           H  
ATOM   1647  O   THR A 105      -8.790 -35.639  35.485  1.00 36.24           O  
ATOM   1648  CG2 THR A 105      -9.444 -31.286  34.974  1.00 36.24           C  
ATOM   1649 HG21 THR A 105      -8.514 -30.824  34.643  1.00 36.24           H  
ATOM   1650 HG22 THR A 105     -10.161 -31.290  34.153  1.00 36.24           H  
ATOM   1651 HG23 THR A 105      -9.850 -30.707  35.803  1.00 36.24           H  
ATOM   1652  OG1 THR A 105     -10.399 -33.257  35.880  1.00 36.24           O  
ATOM   1653  HG1 THR A 105     -10.202 -34.141  36.198  1.00 36.24           H  
ATOM   1654  N   GLY A 106      -6.782 -35.173  34.546  1.00 33.70           N  
ATOM   1655  H   GLY A 106      -6.225 -34.459  34.097  1.00 33.70           H  
ATOM   1656  CA  GLY A 106      -6.201 -36.511  34.657  1.00 33.70           C  
ATOM   1657  HA2 GLY A 106      -6.955 -37.227  34.985  1.00 33.70           H  
ATOM   1658  HA3 GLY A 106      -5.419 -36.484  35.415  1.00 33.70           H  
ATOM   1659  C   GLY A 106      -5.571 -37.044  33.366  1.00 33.70           C  
ATOM   1660  O   GLY A 106      -4.819 -38.004  33.433  1.00 33.70           O  
ATOM   1661  N   TYR A 107      -5.758 -36.418  32.194  1.00 37.88           N  
ATOM   1662  H   TYR A 107      -6.491 -35.727  32.129  1.00 37.88           H  
ATOM   1663  CA  TYR A 107      -5.072 -36.853  30.956  1.00 37.88           C  
ATOM   1664  HA  TYR A 107      -5.368 -37.882  30.754  1.00 37.88           H  
ATOM   1665  C   TYR A 107      -3.533 -36.842  31.096  1.00 37.88           C  
ATOM   1666  CB  TYR A 107      -5.530 -35.987  29.769  1.00 37.88           C  
ATOM   1667  HB2 TYR A 107      -6.595 -35.781  29.876  1.00 37.88           H  
ATOM   1668  HB3 TYR A 107      -5.014 -35.027  29.800  1.00 37.88           H  
ATOM   1669  O   TYR A 107      -2.848 -37.713  30.569  1.00 37.88           O  
ATOM   1670  CG  TYR A 107      -5.320 -36.632  28.408  1.00 37.88           C  
ATOM   1671  CD1 TYR A 107      -4.105 -36.470  27.709  1.00 37.88           C  
ATOM   1672  HD1 TYR A 107      -3.301 -35.896  28.146  1.00 37.88           H  
ATOM   1673  CD2 TYR A 107      -6.348 -37.415  27.846  1.00 37.88           C  
ATOM   1674  HD2 TYR A 107      -7.271 -37.559  28.388  1.00 37.88           H  
ATOM   1675  CE1 TYR A 107      -3.918 -37.088  26.455  1.00 37.88           C  
ATOM   1676  HE1 TYR A 107      -2.978 -36.977  25.936  1.00 37.88           H  
ATOM   1677  CE2 TYR A 107      -6.168 -38.028  26.590  1.00 37.88           C  
ATOM   1678  HE2 TYR A 107      -6.943 -38.643  26.157  1.00 37.88           H  
ATOM   1679  OH  TYR A 107      -4.787 -38.472  24.688  1.00 37.88           O  
ATOM   1680  HH  TYR A 107      -3.897 -38.346  24.349  1.00 37.88           H  
ATOM   1681  CZ  TYR A 107      -4.952 -37.868  25.894  1.00 37.88           C  
ATOM   1682  N   HIS A 108      -2.990 -35.902  31.876  1.00 41.23           N  
ATOM   1683  H   HIS A 108      -3.604 -35.227  32.310  1.00 41.23           H  
ATOM   1684  CA  HIS A 108      -1.554 -35.814  32.164  1.00 41.23           C  
ATOM   1685  HA  HIS A 108      -1.020 -35.975  31.227  1.00 41.23           H  
ATOM   1686  C   HIS A 108      -1.058 -36.892  33.154  1.00 41.23           C  
ATOM   1687  CB  HIS A 108      -1.239 -34.391  32.655  1.00 41.23           C  
ATOM   1688  HB2 HIS A 108      -1.254 -34.363  33.744  1.00 41.23           H  
ATOM   1689  HB3 HIS A 108      -2.001 -33.700  32.294  1.00 41.23           H  
ATOM   1690  O   HIS A 108       0.116 -37.257  33.120  1.00 41.23           O  
ATOM   1691  CG  HIS A 108       0.091 -33.889  32.160  1.00 41.23           C  
ATOM   1692  CD2 HIS A 108       0.314 -32.736  31.456  1.00 41.23           C  
ATOM   1693  HD2 HIS A 108      -0.429 -32.003  31.178  1.00 41.23           H  
ATOM   1694  ND1 HIS A 108       1.298 -34.539  32.271  1.00 41.23           N  
ATOM   1695  HD1 HIS A 108       1.443 -35.434  32.716  1.00 41.23           H  
ATOM   1696  CE1 HIS A 108       2.227 -33.792  31.648  1.00 41.23           C  
ATOM   1697  HE1 HIS A 108       3.274 -34.044  31.560  1.00 41.23           H  
ATOM   1698  NE2 HIS A 108       1.670 -32.686  31.133  1.00 41.23           N  
ATOM   1699  N   GLU A 109      -1.953 -37.425  33.994  1.00 43.67           N  
ATOM   1700  H   GLU A 109      -2.906 -37.094  33.948  1.00 43.67           H  
ATOM   1701  CA  GLU A 109      -1.709 -38.534  34.933  1.00 43.67           C  
ATOM   1702  HA  GLU A 109      -0.677 -38.505  35.282  1.00 43.67           H  
ATOM   1703  C   GLU A 109      -1.936 -39.898  34.246  1.00 43.67           C  
ATOM   1704  CB  GLU A 109      -2.636 -38.379  36.157  1.00 43.67           C  
ATOM   1705  HB2 GLU A 109      -2.483 -39.228  36.824  1.00 43.67           H  
ATOM   1706  HB3 GLU A 109      -3.671 -38.402  35.816  1.00 43.67           H  
ATOM   1707  O   GLU A 109      -1.227 -40.868  34.514  1.00 43.67           O  
ATOM   1708  CG  GLU A 109      -2.388 -37.082  36.950  1.00 43.67           C  
ATOM   1709  HG2 GLU A 109      -2.397 -36.230  36.269  1.00 43.67           H  
ATOM   1710  HG3 GLU A 109      -1.398 -37.132  37.403  1.00 43.67           H  
ATOM   1711  CD  GLU A 109      -3.463 -36.845  38.022  1.00 43.67           C  
ATOM   1712  OE1 GLU A 109      -3.110 -36.821  39.220  1.00 43.67           O  
ATOM   1713  OE2 GLU A 109      -4.632 -36.649  37.618  1.00 43.67           O  
ATOM   1714  N   ALA A 110      -2.855 -39.969  33.277  1.00 42.29           N  
ATOM   1715  H   ALA A 110      -3.458 -39.169  33.151  1.00 42.29           H  
ATOM   1716  CA  ALA A 110      -3.084 -41.129  32.414  1.00 42.29           C  
ATOM   1717  HA  ALA A 110      -3.316 -41.993  33.037  1.00 42.29           H  
ATOM   1718  C   ALA A 110      -1.833 -41.465  31.579  1.00 42.29           C  
ATOM   1719  CB  ALA A 110      -4.306 -40.851  31.531  1.00 42.29           C  
ATOM   1720  HB1 ALA A 110      -4.528 -41.735  30.933  1.00 42.29           H  
ATOM   1721  HB2 ALA A 110      -5.168 -40.620  32.157  1.00 42.29           H  
ATOM   1722  HB3 ALA A 110      -4.107 -40.012  30.863  1.00 42.29           H  
ATOM   1723  O   ALA A 110      -1.438 -42.629  31.488  1.00 42.29           O  
ATOM   1724  N   CYS A 111      -1.144 -40.441  31.059  1.00 39.71           N  
ATOM   1725  H   CYS A 111      -1.557 -39.520  31.090  1.00 39.71           H  
ATOM   1726  CA  CYS A 111       0.158 -40.593  30.402  1.00 39.71           C  
ATOM   1727  HA  CYS A 111       0.064 -41.327  29.601  1.00 39.71           H  
ATOM   1728  C   CYS A 111       1.271 -41.112  31.337  1.00 39.71           C  
ATOM   1729  CB  CYS A 111       0.565 -39.249  29.781  1.00 39.71           C  
ATOM   1730  HB2 CYS A 111       0.520 -38.462  30.534  1.00 39.71           H  
ATOM   1731  HB3 CYS A 111       1.588 -39.325  29.412  1.00 39.71           H  
ATOM   1732  O   CYS A 111       2.259 -41.650  30.847  1.00 39.71           O  
ATOM   1733  SG  CYS A 111      -0.530 -38.848  28.388  1.00 39.71           S  
ATOM   1734  HG  CYS A 111       0.084 -37.721  28.014  1.00 39.71           H  
ATOM   1735  N   GLN A 112       1.125 -40.983  32.662  1.00 46.19           N  
ATOM   1736  H   GLN A 112       0.288 -40.543  33.017  1.00 46.19           H  
ATOM   1737  CA  GLN A 112       2.072 -41.519  33.652  1.00 46.19           C  
ATOM   1738  HA  GLN A 112       3.051 -41.631  33.187  1.00 46.19           H  
ATOM   1739  C   GLN A 112       1.688 -42.919  34.169  1.00 46.19           C  
ATOM   1740  CB  GLN A 112       2.221 -40.527  34.818  1.00 46.19           C  
ATOM   1741  HB2 GLN A 112       2.829 -40.989  35.596  1.00 46.19           H  
ATOM   1742  HB3 GLN A 112       1.241 -40.305  35.240  1.00 46.19           H  
ATOM   1743  O   GLN A 112       2.513 -43.583  34.791  1.00 46.19           O  
ATOM   1744  CG  GLN A 112       2.909 -39.219  34.392  1.00 46.19           C  
ATOM   1745  HG2 GLN A 112       3.886 -39.456  33.969  1.00 46.19           H  
ATOM   1746  HG3 GLN A 112       2.317 -38.723  33.623  1.00 46.19           H  
ATOM   1747  CD  GLN A 112       3.107 -38.241  35.548  1.00 46.19           C  
ATOM   1748  NE2 GLN A 112       3.885 -37.198  35.362  1.00 46.19           N  
ATOM   1749 HE21 GLN A 112       4.360 -37.050  34.482  1.00 46.19           H  
ATOM   1750 HE22 GLN A 112       3.981 -36.587  36.160  1.00 46.19           H  
ATOM   1751  OE1 GLN A 112       2.583 -38.381  36.638  1.00 46.19           O  
ATOM   1752  N   THR A 113       0.461 -43.387  33.912  1.00 48.79           N  
ATOM   1753  H   THR A 113      -0.178 -42.788  33.411  1.00 48.79           H  
ATOM   1754  CA  THR A 113      -0.088 -44.633  34.488  1.00 48.79           C  
ATOM   1755  HA  THR A 113       0.648 -45.062  35.168  1.00 48.79           H  
ATOM   1756  C   THR A 113      -0.369 -45.740  33.466  1.00 48.79           C  
ATOM   1757  CB  THR A 113      -1.341 -44.341  35.330  1.00 48.79           C  
ATOM   1758  HB  THR A 113      -1.861 -45.275  35.543  1.00 48.79           H  
ATOM   1759  O   THR A 113      -0.505 -46.899  33.859  1.00 48.79           O  
ATOM   1760  CG2 THR A 113      -0.997 -43.664  36.656  1.00 48.79           C  
ATOM   1761 HG21 THR A 113      -0.482 -42.719  36.483  1.00 48.79           H  
ATOM   1762 HG22 THR A 113      -1.912 -43.476  37.217  1.00 48.79           H  
ATOM   1763 HG23 THR A 113      -0.352 -44.319  37.244  1.00 48.79           H  
ATOM   1764  OG1 THR A 113      -2.211 -43.469  34.652  1.00 48.79           O  
ATOM   1765  HG1 THR A 113      -1.866 -42.581  34.770  1.00 48.79           H  
ATOM   1766  N   HIS A 114      -0.385 -45.442  32.160  1.00 47.93           N  
ATOM   1767  H   HIS A 114      -0.341 -44.467  31.901  1.00 47.93           H  
ATOM   1768  CA  HIS A 114      -0.651 -46.426  31.099  1.00 47.93           C  
ATOM   1769  HA  HIS A 114      -0.748 -47.414  31.548  1.00 47.93           H  
ATOM   1770  C   HIS A 114       0.487 -46.533  30.056  1.00 47.93           C  
ATOM   1771  CB  HIS A 114      -2.020 -46.129  30.472  1.00 47.93           C  
ATOM   1772  HB2 HIS A 114      -2.154 -46.759  29.593  1.00 47.93           H  
ATOM   1773  HB3 HIS A 114      -2.061 -45.088  30.152  1.00 47.93           H  
ATOM   1774  O   HIS A 114       0.350 -46.038  28.934  1.00 47.93           O  
ATOM   1775  CG  HIS A 114      -3.157 -46.417  31.419  1.00 47.93           C  
ATOM   1776  CD2 HIS A 114      -3.919 -45.498  32.090  1.00 47.93           C  
ATOM   1777  HD2 HIS A 114      -3.811 -44.425  32.037  1.00 47.93           H  
ATOM   1778  ND1 HIS A 114      -3.591 -47.666  31.809  1.00 47.93           N  
ATOM   1779  HD1 HIS A 114      -3.184 -48.551  31.543  1.00 47.93           H  
ATOM   1780  CE1 HIS A 114      -4.596 -47.501  32.683  1.00 47.93           C  
ATOM   1781  HE1 HIS A 114      -5.128 -48.299  33.180  1.00 47.93           H  
ATOM   1782  NE2 HIS A 114      -4.847 -46.198  32.870  1.00 47.93           N  
ATOM   1783  N   PRO A 115       1.592 -47.249  30.359  1.00 37.05           N  
ATOM   1784  CA  PRO A 115       2.757 -47.356  29.466  1.00 37.05           C  
ATOM   1785  HA  PRO A 115       3.129 -46.355  29.249  1.00 37.05           H  
ATOM   1786  C   PRO A 115       2.479 -48.039  28.111  1.00 37.05           C  
ATOM   1787  CB  PRO A 115       3.822 -48.108  30.277  1.00 37.05           C  
ATOM   1788  HB2 PRO A 115       4.448 -47.386  30.802  1.00 37.05           H  
ATOM   1789  HB3 PRO A 115       4.440 -48.754  29.654  1.00 37.05           H  
ATOM   1790  O   PRO A 115       3.275 -47.908  27.188  1.00 37.05           O  
ATOM   1791  CG  PRO A 115       3.013 -48.909  31.296  1.00 37.05           C  
ATOM   1792  HG2 PRO A 115       3.594 -49.133  32.190  1.00 37.05           H  
ATOM   1793  HG3 PRO A 115       2.643 -49.825  30.835  1.00 37.05           H  
ATOM   1794  CD  PRO A 115       1.844 -47.975  31.599  1.00 37.05           C  
ATOM   1795  HD2 PRO A 115       2.127 -47.268  32.380  1.00 37.05           H  
ATOM   1796  HD3 PRO A 115       0.982 -48.559  31.919  1.00 37.05           H  
ATOM   1797  N   ALA A 116       1.345 -48.730  27.947  1.00 35.58           N  
ATOM   1798  H   ALA A 116       0.710 -48.795  28.730  1.00 35.58           H  
ATOM   1799  CA  ALA A 116       0.958 -49.365  26.682  1.00 35.58           C  
ATOM   1800  HA  ALA A 116       1.806 -49.943  26.315  1.00 35.58           H  
ATOM   1801  C   ALA A 116       0.581 -48.370  25.559  1.00 35.58           C  
ATOM   1802  CB  ALA A 116      -0.191 -50.338  26.978  1.00 35.58           C  
ATOM   1803  HB1 ALA A 116      -0.459 -50.868  26.064  1.00 35.58           H  
ATOM   1804  HB2 ALA A 116      -1.062 -49.791  27.338  1.00 35.58           H  
ATOM   1805  HB3 ALA A 116       0.121 -51.067  27.726  1.00 35.58           H  
ATOM   1806  O   ALA A 116       0.561 -48.749  24.389  1.00 35.58           O  
ATOM   1807  N   VAL A 117       0.296 -47.103  25.890  1.00 36.45           N  
ATOM   1808  H   VAL A 117       0.337 -46.839  26.864  1.00 36.45           H  
ATOM   1809  CA  VAL A 117      -0.081 -46.062  24.910  1.00 36.45           C  
ATOM   1810  HA  VAL A 117      -0.635 -46.541  24.102  1.00 36.45           H  
ATOM   1811  C   VAL A 117       1.157 -45.413  24.255  1.00 36.45           C  
ATOM   1812  CB  VAL A 117      -1.033 -45.026  25.561  1.00 36.45           C  
ATOM   1813  HB  VAL A 117      -0.469 -44.424  26.274  1.00 36.45           H  
ATOM   1814  O   VAL A 117       1.047 -44.730  23.243  1.00 36.45           O  
ATOM   1815  CG1 VAL A 117      -1.692 -44.089  24.537  1.00 36.45           C  
ATOM   1816 HG11 VAL A 117      -0.939 -43.459  24.063  1.00 36.45           H  
ATOM   1817 HG12 VAL A 117      -2.205 -44.669  23.770  1.00 36.45           H  
ATOM   1818 HG13 VAL A 117      -2.405 -43.431  25.034  1.00 36.45           H  
ATOM   1819  CG2 VAL A 117      -2.190 -45.709  26.314  1.00 36.45           C  
ATOM   1820 HG21 VAL A 117      -1.808 -46.288  27.155  1.00 36.45           H  
ATOM   1821 HG22 VAL A 117      -2.867 -44.956  26.717  1.00 36.45           H  
ATOM   1822 HG23 VAL A 117      -2.740 -46.365  25.639  1.00 36.45           H  
ATOM   1823  N   ALA A 118       2.361 -45.669  24.777  1.00 34.55           N  
ATOM   1824  H   ALA A 118       2.414 -46.301  25.563  1.00 34.55           H  
ATOM   1825  CA  ALA A 118       3.615 -45.027  24.369  1.00 34.55           C  
ATOM   1826  HA  ALA A 118       3.392 -43.986  24.131  1.00 34.55           H  
ATOM   1827  C   ALA A 118       4.273 -45.621  23.097  1.00 34.55           C  
ATOM   1828  CB  ALA A 118       4.548 -45.027  25.590  1.00 34.55           C  
ATOM   1829  HB1 ALA A 118       4.835 -46.049  25.838  1.00 34.55           H  
ATOM   1830  HB2 ALA A 118       5.447 -44.453  25.366  1.00 34.55           H  
ATOM   1831  HB3 ALA A 118       4.048 -44.573  26.446  1.00 34.55           H  
ATOM   1832  O   ALA A 118       5.496 -45.665  23.003  1.00 34.55           O  
ATOM   1833  N   SER A 119       3.487 -46.120  22.134  1.00 37.43           N  
ATOM   1834  H   SER A 119       2.488 -46.018  22.242  1.00 37.43           H  
ATOM   1835  CA  SER A 119       3.992 -46.849  20.950  1.00 37.43           C  
ATOM   1836  HA  SER A 119       5.063 -47.011  21.075  1.00 37.43           H  
ATOM   1837  C   SER A 119       3.867 -46.107  19.610  1.00 37.43           C  
ATOM   1838  CB  SER A 119       3.366 -48.246  20.877  1.00 37.43           C  
ATOM   1839  HB2 SER A 119       3.732 -48.844  21.712  1.00 37.43           H  
ATOM   1840  HB3 SER A 119       3.668 -48.730  19.949  1.00 37.43           H  
ATOM   1841  O   SER A 119       4.473 -46.532  18.627  1.00 37.43           O  
ATOM   1842  OG  SER A 119       1.952 -48.187  20.940  1.00 37.43           O  
ATOM   1843  HG  SER A 119       1.670 -48.381  21.837  1.00 37.43           H  
ATOM   1844  N   THR A 120       3.149 -44.981  19.553  1.00 37.84           N  
ATOM   1845  H   THR A 120       2.633 -44.699  20.374  1.00 37.84           H  
ATOM   1846  CA  THR A 120       3.079 -44.102  18.369  1.00 37.84           C  
ATOM   1847  HA  THR A 120       3.650 -44.544  17.553  1.00 37.84           H  
ATOM   1848  C   THR A 120       3.718 -42.748  18.678  1.00 37.84           C  
ATOM   1849  CB  THR A 120       1.641 -43.941  17.853  1.00 37.84           C  
ATOM   1850  HB  THR A 120       1.627 -43.169  17.084  1.00 37.84           H  
ATOM   1851  O   THR A 120       3.095 -41.875  19.285  1.00 37.84           O  
ATOM   1852  CG2 THR A 120       1.114 -45.239  17.242  1.00 37.84           C  
ATOM   1853 HG21 THR A 120       1.764 -45.554  16.425  1.00 37.84           H  
ATOM   1854 HG22 THR A 120       0.109 -45.073  16.855  1.00 37.84           H  
ATOM   1855 HG23 THR A 120       1.080 -46.023  17.999  1.00 37.84           H  
ATOM   1856  OG1 THR A 120       0.771 -43.566  18.896  1.00 37.84           O  
ATOM   1857  HG1 THR A 120       1.131 -42.758  19.269  1.00 37.84           H  
ATOM   1858  N   ASN A 121       4.983 -42.597  18.284  1.00 34.02           N  
ATOM   1859  H   ASN A 121       5.422 -43.366  17.798  1.00 34.02           H  
ATOM   1860  CA  ASN A 121       5.823 -41.440  18.597  1.00 34.02           C  
ATOM   1861  HA  ASN A 121       5.763 -41.235  19.666  1.00 34.02           H  
ATOM   1862  C   ASN A 121       5.392 -40.173  17.838  1.00 34.02           C  
ATOM   1863  CB  ASN A 121       7.286 -41.783  18.251  1.00 34.02           C  
ATOM   1864  HB2 ASN A 121       7.349 -42.057  17.197  1.00 34.02           H  
ATOM   1865  HB3 ASN A 121       7.902 -40.895  18.394  1.00 34.02           H  
ATOM   1866  O   ASN A 121       5.609 -40.094  16.635  1.00 34.02           O  
ATOM   1867  CG  ASN A 121       7.877 -42.890  19.099  1.00 34.02           C  
ATOM   1868  ND2 ASN A 121       8.751 -43.694  18.542  1.00 34.02           N  
ATOM   1869 HD21 ASN A 121       9.123 -44.420  19.138  1.00 34.02           H  
ATOM   1870 HD22 ASN A 121       9.041 -43.550  17.586  1.00 34.02           H  
ATOM   1871  OD1 ASN A 121       7.569 -43.054  20.265  1.00 34.02           O  
ATOM   1872  N   ASP A 122       4.809 -39.208  18.557  1.00 38.14           N  
ATOM   1873  H   ASP A 122       4.466 -39.515  19.456  1.00 38.14           H  
ATOM   1874  CA  ASP A 122       5.155 -37.767  18.485  1.00 38.14           C  
ATOM   1875  HA  ASP A 122       6.169 -37.641  18.864  1.00 38.14           H  
ATOM   1876  C   ASP A 122       4.260 -36.929  19.418  1.00 38.14           C  
ATOM   1877  CB  ASP A 122       5.063 -37.177  17.055  1.00 38.14           C  
ATOM   1878  HB2 ASP A 122       4.603 -36.190  17.109  1.00 38.14           H  
ATOM   1879  HB3 ASP A 122       4.407 -37.788  16.435  1.00 38.14           H  
ATOM   1880  O   ASP A 122       4.716 -35.979  20.050  1.00 38.14           O  
ATOM   1881  CG  ASP A 122       6.429 -36.987  16.368  1.00 38.14           C  
ATOM   1882  OD1 ASP A 122       7.463 -36.993  17.079  1.00 38.14           O  
ATOM   1883  OD2 ASP A 122       6.419 -36.761  15.138  1.00 38.14           O  
ATOM   1884  N   THR A 123       2.993 -37.322  19.595  1.00 41.48           N  
ATOM   1885  H   THR A 123       2.684 -38.127  19.069  1.00 41.48           H  
ATOM   1886  CA  THR A 123       1.940 -36.548  20.295  1.00 41.48           C  
ATOM   1887  HA  THR A 123       1.930 -35.554  19.848  1.00 41.48           H  
ATOM   1888  C   THR A 123       2.142 -36.290  21.798  1.00 41.48           C  
ATOM   1889  CB  THR A 123       0.551 -37.178  20.054  1.00 41.48           C  
ATOM   1890  HB  THR A 123      -0.152 -36.870  20.827  1.00 41.48           H  
ATOM   1891  O   THR A 123       1.255 -35.729  22.438  1.00 41.48           O  
ATOM   1892  CG2 THR A 123      -0.027 -36.742  18.710  1.00 41.48           C  
ATOM   1893 HG21 THR A 123      -0.996 -37.217  18.561  1.00 41.48           H  
ATOM   1894 HG22 THR A 123      -0.153 -35.659  18.698  1.00 41.48           H  
ATOM   1895 HG23 THR A 123       0.644 -37.037  17.904  1.00 41.48           H  
ATOM   1896  OG1 THR A 123       0.616 -38.589  20.031  1.00 41.48           O  
ATOM   1897  HG1 THR A 123       0.839 -38.896  20.913  1.00 41.48           H  
ATOM   1898  N   CYS A 124       3.289 -36.663  22.370  1.00 35.39           N  
ATOM   1899  H   CYS A 124       4.002 -37.023  21.752  1.00 35.39           H  
ATOM   1900  CA  CYS A 124       3.648 -36.417  23.772  1.00 35.39           C  
ATOM   1901  HA  CYS A 124       2.848 -35.855  24.254  1.00 35.39           H  
ATOM   1902  C   CYS A 124       4.915 -35.554  23.947  1.00 35.39           C  
ATOM   1903  CB  CYS A 124       3.772 -37.763  24.507  1.00 35.39           C  
ATOM   1904  HB2 CYS A 124       4.113 -37.581  25.526  1.00 35.39           H  
ATOM   1905  HB3 CYS A 124       4.506 -38.391  24.003  1.00 35.39           H  
ATOM   1906  O   CYS A 124       5.338 -35.343  25.082  1.00 35.39           O  
ATOM   1907  SG  CYS A 124       2.163 -38.610  24.568  1.00 35.39           S  
ATOM   1908  HG  CYS A 124       2.570 -39.689  25.242  1.00 35.39           H  
ATOM   1909  N   ALA A 125       5.540 -35.065  22.867  1.00 31.66           N  
ATOM   1910  H   ALA A 125       5.148 -35.223  21.949  1.00 31.66           H  
ATOM   1911  CA  ALA A 125       6.804 -34.330  22.930  1.00 31.66           C  
ATOM   1912  HA  ALA A 125       7.202 -34.396  23.942  1.00 31.66           H  
ATOM   1913  C   ALA A 125       6.649 -32.830  22.597  1.00 31.66           C  
ATOM   1914  CB  ALA A 125       7.819 -35.032  22.018  1.00 31.66           C  
ATOM   1915  HB1 ALA A 125       8.784 -34.527  22.079  1.00 31.66           H  
ATOM   1916  HB2 ALA A 125       7.469 -35.003  20.986  1.00 31.66           H  
ATOM   1917  HB3 ALA A 125       7.939 -36.071  22.324  1.00 31.66           H  
ATOM   1918  O   ALA A 125       6.086 -32.463  21.572  1.00 31.66           O  
ATOM   1919  N   LYS A 126       7.238 -31.973  23.446  1.00 29.51           N  
ATOM   1920  H   LYS A 126       7.635 -32.378  24.282  1.00 29.51           H  
ATOM   1921  CA  LYS A 126       7.497 -30.532  23.222  1.00 29.51           C  
ATOM   1922  HA  LYS A 126       7.928 -30.144  24.145  1.00 29.51           H  
ATOM   1923  C   LYS A 126       6.275 -29.621  22.994  1.00 29.51           C  
ATOM   1924  CB  LYS A 126       8.586 -30.346  22.150  1.00 29.51           C  
ATOM   1925  HB2 LYS A 126       8.747 -29.279  21.999  1.00 29.51           H  
ATOM   1926  HB3 LYS A 126       8.256 -30.781  21.207  1.00 29.51           H  
ATOM   1927  O   LYS A 126       6.182 -28.911  21.997  1.00 29.51           O  
ATOM   1928  CG  LYS A 126       9.916 -30.975  22.583  1.00 29.51           C  
ATOM   1929  HG2 LYS A 126       9.807 -32.055  22.674  1.00 29.51           H  
ATOM   1930  HG3 LYS A 126      10.206 -30.564  23.550  1.00 29.51           H  
ATOM   1931  CD  LYS A 126      11.011 -30.669  21.560  1.00 29.51           C  
ATOM   1932  HD2 LYS A 126      10.746 -31.121  20.605  1.00 29.51           H  
ATOM   1933  HD3 LYS A 126      11.094 -29.589  21.438  1.00 29.51           H  
ATOM   1934  CE  LYS A 126      12.340 -31.234  22.065  1.00 29.51           C  
ATOM   1935  HE2 LYS A 126      12.552 -30.794  23.040  1.00 29.51           H  
ATOM   1936  HE3 LYS A 126      12.231 -32.311  22.199  1.00 29.51           H  
ATOM   1937  NZ  LYS A 126      13.439 -30.939  21.117  1.00 29.51           N  
ATOM   1938  HZ1 LYS A 126      13.241 -31.345  20.214  1.00 29.51           H  
ATOM   1939  HZ2 LYS A 126      13.537 -29.940  21.003  1.00 29.51           H  
ATOM   1940  HZ3 LYS A 126      14.314 -31.311  21.459  1.00 29.51           H  
ATOM   1941  N   PHE A 127       5.429 -29.520  24.020  1.00 26.72           N  
ATOM   1942  H   PHE A 127       5.561 -30.163  24.788  1.00 26.72           H  
ATOM   1943  CA  PHE A 127       4.658 -28.300  24.307  1.00 26.72           C  
ATOM   1944  HA  PHE A 127       4.722 -27.624  23.454  1.00 26.72           H  
ATOM   1945  C   PHE A 127       5.297 -27.540  25.488  1.00 26.72           C  
ATOM   1946  CB  PHE A 127       3.162 -28.626  24.508  1.00 26.72           C  
ATOM   1947  HB2 PHE A 127       2.757 -28.041  25.335  1.00 26.72           H  
ATOM   1948  HB3 PHE A 127       3.045 -29.673  24.787  1.00 26.72           H  
ATOM   1949  O   PHE A 127       4.755 -27.506  26.591  1.00 26.72           O  
ATOM   1950  CG  PHE A 127       2.292 -28.320  23.304  1.00 26.72           C  
ATOM   1951  CD1 PHE A 127       1.722 -27.040  23.154  1.00 26.72           C  
ATOM   1952  HD1 PHE A 127       1.920 -26.274  23.889  1.00 26.72           H  
ATOM   1953  CD2 PHE A 127       2.039 -29.313  22.341  1.00 26.72           C  
ATOM   1954  HD2 PHE A 127       2.490 -30.290  22.440  1.00 26.72           H  
ATOM   1955  CE1 PHE A 127       0.896 -26.757  22.051  1.00 26.72           C  
ATOM   1956  HE1 PHE A 127       0.468 -25.772  21.936  1.00 26.72           H  
ATOM   1957  CE2 PHE A 127       1.210 -29.032  21.240  1.00 26.72           C  
ATOM   1958  HE2 PHE A 127       1.031 -29.795  20.497  1.00 26.72           H  
ATOM   1959  CZ  PHE A 127       0.637 -27.756  21.095  1.00 26.72           C  
ATOM   1960  HZ  PHE A 127       0.013 -27.539  20.241  1.00 26.72           H  
ATOM   1961  N   ASP A 128       6.460 -26.922  25.268  1.00 27.74           N  
ATOM   1962  H   ASP A 128       6.896 -26.991  24.359  1.00 27.74           H  
ATOM   1963  CA  ASP A 128       7.100 -26.048  26.263  1.00 27.74           C  
ATOM   1964  HA  ASP A 128       6.889 -26.433  27.261  1.00 27.74           H  
ATOM   1965  C   ASP A 128       6.501 -24.634  26.206  1.00 27.74           C  
ATOM   1966  CB  ASP A 128       8.629 -26.054  26.106  1.00 27.74           C  
ATOM   1967  HB2 ASP A 128       9.041 -25.172  26.597  1.00 27.74           H  
ATOM   1968  HB3 ASP A 128       8.895 -26.009  25.050  1.00 27.74           H  
ATOM   1969  O   ASP A 128       7.020 -23.732  25.548  1.00 27.74           O  
ATOM   1970  CG  ASP A 128       9.252 -27.283  26.769  1.00 27.74           C  
ATOM   1971  OD1 ASP A 128       9.086 -27.404  28.004  1.00 27.74           O  
ATOM   1972  OD2 ASP A 128       9.869 -28.090  26.036  1.00 27.74           O  
ATOM   1973  N   VAL A 129       5.377 -24.437  26.902  1.00 24.60           N  
ATOM   1974  H   VAL A 129       4.975 -25.236  27.370  1.00 24.60           H  
ATOM   1975  CA  VAL A 129       4.746 -23.119  27.080  1.00 24.60           C  
ATOM   1976  HA  VAL A 129       5.302 -22.379  26.504  1.00 24.60           H  
ATOM   1977  C   VAL A 129       4.835 -22.714  28.550  1.00 24.60           C  
ATOM   1978  CB  VAL A 129       3.294 -23.083  26.558  1.00 24.60           C  
ATOM   1979  HB  VAL A 129       2.658 -23.704  27.190  1.00 24.60           H  
ATOM   1980  O   VAL A 129       4.010 -23.112  29.371  1.00 24.60           O  
ATOM   1981  CG1 VAL A 129       2.756 -21.644  26.563  1.00 24.60           C  
ATOM   1982 HG11 VAL A 129       2.828 -21.215  27.563  1.00 24.60           H  
ATOM   1983 HG12 VAL A 129       1.709 -21.641  26.259  1.00 24.60           H  
ATOM   1984 HG13 VAL A 129       3.334 -21.027  25.876  1.00 24.60           H  
ATOM   1985  CG2 VAL A 129       3.181 -23.595  25.115  1.00 24.60           C  
ATOM   1986 HG21 VAL A 129       2.155 -23.496  24.761  1.00 24.60           H  
ATOM   1987 HG22 VAL A 129       3.459 -24.648  25.075  1.00 24.60           H  
ATOM   1988 HG23 VAL A 129       3.850 -23.031  24.465  1.00 24.60           H  
ATOM   1989  N   TRP A 130       5.836 -21.903  28.895  1.00 28.57           N  
ATOM   1990  H   TRP A 130       6.509 -21.632  28.192  1.00 28.57           H  
ATOM   1991  CA  TRP A 130       5.953 -21.327  30.237  1.00 28.57           C  
ATOM   1992  HA  TRP A 130       5.817 -22.121  30.971  1.00 28.57           H  
ATOM   1993  C   TRP A 130       4.851 -20.285  30.483  1.00 28.57           C  
ATOM   1994  CB  TRP A 130       7.357 -20.739  30.451  1.00 28.57           C  
ATOM   1995  HB2 TRP A 130       7.731 -20.320  29.517  1.00 28.57           H  
ATOM   1996  HB3 TRP A 130       7.273 -19.914  31.158  1.00 28.57           H  
ATOM   1997  O   TRP A 130       4.842 -19.217  29.873  1.00 28.57           O  
ATOM   1998  CG  TRP A 130       8.379 -21.684  31.013  1.00 28.57           C  
ATOM   1999  CD1 TRP A 130       8.504 -23.000  30.721  1.00 28.57           C  
ATOM   2000  HD1 TRP A 130       7.889 -23.545  30.020  1.00 28.57           H  
ATOM   2001  CD2 TRP A 130       9.428 -21.396  31.992  1.00 28.57           C  
ATOM   2002  CE2 TRP A 130      10.135 -22.605  32.269  1.00 28.57           C  
ATOM   2003  CE3 TRP A 130       9.853 -20.234  32.676  1.00 28.57           C  
ATOM   2004  HE3 TRP A 130       9.347 -19.299  32.487  1.00 28.57           H  
ATOM   2005  NE1 TRP A 130       9.534 -23.547  31.460  1.00 28.57           N  
ATOM   2006  HE1 TRP A 130       9.817 -24.513  31.378  1.00 28.57           H  
ATOM   2007  CH2 TRP A 130      11.593 -21.489  33.848  1.00 28.57           C  
ATOM   2008  HH2 TRP A 130      12.414 -21.514  34.550  1.00 28.57           H  
ATOM   2009  CZ2 TRP A 130      11.198 -22.662  33.183  1.00 28.57           C  
ATOM   2010  HZ2 TRP A 130      11.710 -23.596  33.364  1.00 28.57           H  
ATOM   2011  CZ3 TRP A 130      10.924 -20.278  33.591  1.00 28.57           C  
ATOM   2012  HZ3 TRP A 130      11.234 -19.378  34.101  1.00 28.57           H  
ATOM   2013  N   VAL A 131       3.937 -20.589  31.411  1.00 23.40           N  
ATOM   2014  H   VAL A 131       3.972 -21.512  31.820  1.00 23.40           H  
ATOM   2015  CA  VAL A 131       2.870 -19.683  31.867  1.00 23.40           C  
ATOM   2016  HA  VAL A 131       3.017 -18.703  31.412  1.00 23.40           H  
ATOM   2017  C   VAL A 131       2.946 -19.507  33.384  1.00 23.40           C  
ATOM   2018  CB  VAL A 131       1.465 -20.179  31.446  1.00 23.40           C  
ATOM   2019  HB  VAL A 131       1.238 -21.118  31.950  1.00 23.40           H  
ATOM   2020  O   VAL A 131       2.387 -20.305  34.128  1.00 23.40           O  
ATOM   2021  CG1 VAL A 131       0.386 -19.147  31.816  1.00 23.40           C  
ATOM   2022 HG11 VAL A 131       0.353 -19.008  32.896  1.00 23.40           H  
ATOM   2023 HG12 VAL A 131       0.598 -18.194  31.331  1.00 23.40           H  
ATOM   2024 HG13 VAL A 131      -0.591 -19.508  31.495  1.00 23.40           H  
ATOM   2025  CG2 VAL A 131       1.360 -20.424  29.937  1.00 23.40           C  
ATOM   2026 HG21 VAL A 131       0.335 -20.677  29.665  1.00 23.40           H  
ATOM   2027 HG22 VAL A 131       1.683 -19.541  29.387  1.00 23.40           H  
ATOM   2028 HG23 VAL A 131       1.995 -21.269  29.671  1.00 23.40           H  
ATOM   2029  N   MET A 132       3.599 -18.436  33.840  1.00 27.11           N  
ATOM   2030  H   MET A 132       4.102 -17.865  33.175  1.00 27.11           H  
ATOM   2031  CA  MET A 132       3.536 -17.910  35.214  1.00 27.11           C  
ATOM   2032  HA  MET A 132       2.533 -18.060  35.614  1.00 27.11           H  
ATOM   2033  C   MET A 132       3.862 -16.404  35.207  1.00 27.11           C  
ATOM   2034  CB  MET A 132       4.560 -18.607  36.135  1.00 27.11           C  
ATOM   2035  HB2 MET A 132       5.534 -18.632  35.647  1.00 27.11           H  
ATOM   2036  HB3 MET A 132       4.660 -18.014  37.044  1.00 27.11           H  
ATOM   2037  O   MET A 132       4.669 -15.968  34.394  1.00 27.11           O  
ATOM   2038  CG  MET A 132       4.165 -20.025  36.564  1.00 27.11           C  
ATOM   2039  HG2 MET A 132       3.108 -20.021  36.831  1.00 27.11           H  
ATOM   2040  HG3 MET A 132       4.301 -20.706  35.724  1.00 27.11           H  
ATOM   2041  SD  MET A 132       5.085 -20.671  37.990  1.00 27.11           S  
ATOM   2042  CE  MET A 132       6.741 -20.856  37.278  1.00 27.11           C  
ATOM   2043  HE1 MET A 132       7.126 -19.881  36.977  1.00 27.11           H  
ATOM   2044  HE2 MET A 132       6.696 -21.514  36.411  1.00 27.11           H  
ATOM   2045  HE3 MET A 132       7.408 -21.288  38.024  1.00 27.11           H  
ATOM   2046  N   GLU A 133       3.331 -15.559  36.094  1.00 29.76           N  
ATOM   2047  H   GLU A 133       3.792 -14.660  36.120  1.00 29.76           H  
ATOM   2048  CA  GLU A 133       1.963 -15.521  36.630  1.00 29.76           C  
ATOM   2049  HA  GLU A 133       1.294 -15.781  35.809  1.00 29.76           H  
ATOM   2050  C   GLU A 133       1.616 -14.058  37.036  1.00 29.76           C  
ATOM   2051  CB  GLU A 133       1.726 -16.525  37.789  1.00 29.76           C  
ATOM   2052  HB2 GLU A 133       1.646 -15.980  38.730  1.00 29.76           H  
ATOM   2053  HB3 GLU A 133       2.556 -17.226  37.875  1.00 29.76           H  
ATOM   2054  O   GLU A 133       2.417 -13.146  36.855  1.00 29.76           O  
ATOM   2055  CG  GLU A 133       0.426 -17.320  37.535  1.00 29.76           C  
ATOM   2056  HG2 GLU A 133      -0.317 -16.629  37.137  1.00 29.76           H  
ATOM   2057  HG3 GLU A 133       0.607 -18.074  36.770  1.00 29.76           H  
ATOM   2058  CD  GLU A 133      -0.173 -17.985  38.784  1.00 29.76           C  
ATOM   2059  OE1 GLU A 133      -1.429 -17.948  38.889  1.00 29.76           O  
ATOM   2060  OE2 GLU A 133       0.584 -18.421  39.668  1.00 29.76           O  
ATOM   2061  N   LYS A 134       0.389 -13.832  37.520  1.00 28.20           N  
ATOM   2062  H   LYS A 134      -0.138 -14.673  37.710  1.00 28.20           H  
ATOM   2063  CA  LYS A 134      -0.309 -12.553  37.813  1.00 28.20           C  
ATOM   2064  HA  LYS A 134      -0.797 -12.227  36.894  1.00 28.20           H  
ATOM   2065  C   LYS A 134       0.516 -11.363  38.388  1.00 28.20           C  
ATOM   2066  CB  LYS A 134      -1.374 -12.866  38.878  1.00 28.20           C  
ATOM   2067  HB2 LYS A 134      -1.906 -11.949  39.133  1.00 28.20           H  
ATOM   2068  HB3 LYS A 134      -0.854 -13.204  39.774  1.00 28.20           H  
ATOM   2069  O   LYS A 134       1.334 -11.564  39.280  1.00 28.20           O  
ATOM   2070  CG  LYS A 134      -2.409 -13.930  38.472  1.00 28.20           C  
ATOM   2071  HG2 LYS A 134      -1.921 -14.797  38.027  1.00 28.20           H  
ATOM   2072  HG3 LYS A 134      -3.100 -13.504  37.745  1.00 28.20           H  
ATOM   2073  CD  LYS A 134      -3.180 -14.402  39.711  1.00 28.20           C  
ATOM   2074  HD2 LYS A 134      -3.756 -13.566  40.108  1.00 28.20           H  
ATOM   2075  HD3 LYS A 134      -2.473 -14.721  40.478  1.00 28.20           H  
ATOM   2076  CE  LYS A 134      -4.134 -15.553  39.367  1.00 28.20           C  
ATOM   2077  HE2 LYS A 134      -5.122 -15.316  39.762  1.00 28.20           H  
ATOM   2078  HE3 LYS A 134      -4.213 -15.634  38.282  1.00 28.20           H  
ATOM   2079  NZ  LYS A 134      -3.668 -16.847  39.930  1.00 28.20           N  
ATOM   2080  HZ1 LYS A 134      -3.501 -16.808  40.925  1.00 28.20           H  
ATOM   2081  HZ2 LYS A 134      -4.292 -17.613  39.720  1.00 28.20           H  
ATOM   2082  HZ3 LYS A 134      -2.788 -17.130  39.524  1.00 28.20           H  
ATOM   2083  N   PRO A 135       0.169 -10.099  38.042  1.00 30.58           N  
ATOM   2084  CA  PRO A 135       0.677  -8.894  38.713  1.00 30.58           C  
ATOM   2085  HA  PRO A 135       1.719  -9.031  39.003  1.00 30.58           H  
ATOM   2086  C   PRO A 135      -0.148  -8.469  39.953  1.00 30.58           C  
ATOM   2087  CB  PRO A 135       0.590  -7.807  37.637  1.00 30.58           C  
ATOM   2088  HB2 PRO A 135       0.540  -6.804  38.061  1.00 30.58           H  
ATOM   2089  HB3 PRO A 135       1.444  -7.893  36.965  1.00 30.58           H  
ATOM   2090  O   PRO A 135      -1.375  -8.595  39.952  1.00 30.58           O  
ATOM   2091  CG  PRO A 135      -0.693  -8.177  36.888  1.00 30.58           C  
ATOM   2092  HG2 PRO A 135      -0.677  -7.809  35.862  1.00 30.58           H  
ATOM   2093  HG3 PRO A 135      -1.561  -7.785  37.417  1.00 30.58           H  
ATOM   2094  CD  PRO A 135      -0.701  -9.709  36.936  1.00 30.58           C  
ATOM   2095  HD2 PRO A 135      -0.295 -10.103  36.004  1.00 30.58           H  
ATOM   2096  HD3 PRO A 135      -1.717 -10.072  37.090  1.00 30.58           H  
ATOM   2097  N   PRO A 136       0.502  -7.841  40.951  1.00 31.43           N  
ATOM   2098  CA  PRO A 136      -0.099  -6.795  41.794  1.00 31.43           C  
ATOM   2099  HA  PRO A 136      -1.094  -6.539  41.431  1.00 31.43           H  
ATOM   2100  C   PRO A 136       0.781  -5.517  41.815  1.00 31.43           C  
ATOM   2101  CB  PRO A 136      -0.222  -7.450  43.168  1.00 31.43           C  
ATOM   2102  HB2 PRO A 136      -1.146  -8.027  43.208  1.00 31.43           H  
ATOM   2103  HB3 PRO A 136      -0.196  -6.718  43.976  1.00 31.43           H  
ATOM   2104  O   PRO A 136       1.990  -5.579  41.988  1.00 31.43           O  
ATOM   2105  CG  PRO A 136       0.976  -8.404  43.228  1.00 31.43           C  
ATOM   2106  HG2 PRO A 136       0.687  -9.354  43.677  1.00 31.43           H  
ATOM   2107  HG3 PRO A 136       1.785  -7.951  43.802  1.00 31.43           H  
ATOM   2108  CD  PRO A 136       1.431  -8.600  41.775  1.00 31.43           C  
ATOM   2109  HD2 PRO A 136       2.443  -8.215  41.645  1.00 31.43           H  
ATOM   2110  HD3 PRO A 136       1.408  -9.660  41.520  1.00 31.43           H  
ATOM   2111  N   VAL A 137       0.265  -4.327  41.491  1.00 26.53           N  
ATOM   2112  H   VAL A 137       0.940  -3.820  40.937  1.00 26.53           H  
ATOM   2113  CA  VAL A 137      -0.468  -3.414  42.402  1.00 26.53           C  
ATOM   2114  HA  VAL A 137      -0.696  -2.532  41.803  1.00 26.53           H  
ATOM   2115  C   VAL A 137       0.389  -2.875  43.570  1.00 26.53           C  
ATOM   2116  CB  VAL A 137      -1.861  -3.938  42.827  1.00 26.53           C  
ATOM   2117  HB  VAL A 137      -1.754  -4.886  43.353  1.00 26.53           H  
ATOM   2118  O   VAL A 137       0.377  -3.402  44.675  1.00 26.53           O  
ATOM   2119  CG1 VAL A 137      -2.614  -2.950  43.732  1.00 26.53           C  
ATOM   2120 HG11 VAL A 137      -2.110  -2.856  44.694  1.00 26.53           H  
ATOM   2121 HG12 VAL A 137      -2.671  -1.968  43.263  1.00 26.53           H  
ATOM   2122 HG13 VAL A 137      -3.623  -3.315  43.924  1.00 26.53           H  
ATOM   2123  CG2 VAL A 137      -2.761  -4.141  41.597  1.00 26.53           C  
ATOM   2124 HG21 VAL A 137      -2.945  -3.188  41.102  1.00 26.53           H  
ATOM   2125 HG22 VAL A 137      -3.714  -4.572  41.907  1.00 26.53           H  
ATOM   2126 HG23 VAL A 137      -2.299  -4.823  40.883  1.00 26.53           H  
ATOM   2127  N   THR A 138       1.081  -1.762  43.284  1.00 25.36           N  
ATOM   2128  H   THR A 138       1.114  -1.537  42.300  1.00 25.36           H  
ATOM   2129  CA  THR A 138       1.448  -0.625  44.168  1.00 25.36           C  
ATOM   2130  HA  THR A 138       2.286  -0.120  43.687  1.00 25.36           H  
ATOM   2131  C   THR A 138       1.877  -0.866  45.628  1.00 25.36           C  
ATOM   2132  CB  THR A 138       0.299   0.405  44.222  1.00 25.36           C  
ATOM   2133  HB  THR A 138       0.585   1.214  44.894  1.00 25.36           H  
ATOM   2134  O   THR A 138       1.037  -1.145  46.485  1.00 25.36           O  
ATOM   2135  CG2 THR A 138      -0.038   1.013  42.862  1.00 25.36           C  
ATOM   2136 HG21 THR A 138      -0.420   0.249  42.185  1.00 25.36           H  
ATOM   2137 HG22 THR A 138      -0.803   1.779  42.994  1.00 25.36           H  
ATOM   2138 HG23 THR A 138       0.850   1.476  42.432  1.00 25.36           H  
ATOM   2139  OG1 THR A 138      -0.876  -0.199  44.709  1.00 25.36           O  
ATOM   2140  HG1 THR A 138      -0.605  -0.731  45.461  1.00 25.36           H  
ATOM   2141  N   LYS A 139       3.123  -0.478  45.952  1.00 28.99           N  
ATOM   2142  H   LYS A 139       3.806  -0.411  45.211  1.00 28.99           H  
ATOM   2143  CA  LYS A 139       3.486   0.267  47.181  1.00 28.99           C  
ATOM   2144  HA  LYS A 139       2.786   1.096  47.285  1.00 28.99           H  
ATOM   2145  C   LYS A 139       4.861   0.941  47.047  1.00 28.99           C  
ATOM   2146  CB  LYS A 139       3.386  -0.631  48.432  1.00 28.99           C  
ATOM   2147  HB2 LYS A 139       4.298  -0.577  49.026  1.00 28.99           H  
ATOM   2148  HB3 LYS A 139       3.250  -1.669  48.129  1.00 28.99           H  
ATOM   2149  O   LYS A 139       5.568   0.697  46.074  1.00 28.99           O  
ATOM   2150  CG  LYS A 139       2.194  -0.173  49.294  1.00 28.99           C  
ATOM   2151  HG2 LYS A 139       1.344   0.068  48.656  1.00 28.99           H  
ATOM   2152  HG3 LYS A 139       2.472   0.729  49.839  1.00 28.99           H  
ATOM   2153  CD  LYS A 139       1.755  -1.256  50.279  1.00 28.99           C  
ATOM   2154  HD2 LYS A 139       2.544  -1.414  51.014  1.00 28.99           H  
ATOM   2155  HD3 LYS A 139       1.580  -2.183  49.733  1.00 28.99           H  
ATOM   2156  CE  LYS A 139       0.458  -0.817  50.966  1.00 28.99           C  
ATOM   2157  HE2 LYS A 139       0.643   0.122  51.487  1.00 28.99           H  
ATOM   2158  HE3 LYS A 139      -0.292  -0.634  50.196  1.00 28.99           H  
ATOM   2159  NZ  LYS A 139      -0.018  -1.851  51.914  1.00 28.99           N  
ATOM   2160  HZ1 LYS A 139      -0.875  -1.558  52.363  1.00 28.99           H  
ATOM   2161  HZ2 LYS A 139       0.680  -2.017  52.625  1.00 28.99           H  
ATOM   2162  HZ3 LYS A 139      -0.184  -2.719  51.426  1.00 28.99           H  
ATOM   2163  N   THR A 140       5.180   1.833  47.983  1.00 23.89           N  
ATOM   2164  H   THR A 140       4.553   1.946  48.767  1.00 23.89           H  
ATOM   2165  CA  THR A 140       6.276   2.817  47.912  1.00 23.89           C  
ATOM   2166  HA  THR A 140       6.829   2.674  46.983  1.00 23.89           H  
ATOM   2167  C   THR A 140       7.262   2.671  49.076  1.00 23.89           C  
ATOM   2168  CB  THR A 140       5.722   4.267  47.962  1.00 23.89           C  
ATOM   2169  HB  THR A 140       6.039   4.743  48.890  1.00 23.89           H  
ATOM   2170  O   THR A 140       6.851   2.225  50.143  1.00 23.89           O  
ATOM   2171  CG2 THR A 140       6.223   5.113  46.794  1.00 23.89           C  
ATOM   2172 HG21 THR A 140       5.850   6.133  46.885  1.00 23.89           H  
ATOM   2173 HG22 THR A 140       7.313   5.142  46.801  1.00 23.89           H  
ATOM   2174 HG23 THR A 140       5.883   4.683  45.852  1.00 23.89           H  
ATOM   2175  OG1 THR A 140       4.308   4.342  47.926  1.00 23.89           O  
ATOM   2176  HG1 THR A 140       4.081   5.271  48.016  1.00 23.89           H  
ATOM   2177  N   ILE A 141       8.476   3.212  48.883  1.00 23.76           N  
ATOM   2178  H   ILE A 141       8.716   3.467  47.936  1.00 23.76           H  
ATOM   2179  CA  ILE A 141       9.469   3.617  49.907  1.00 23.76           C  
ATOM   2180  HA  ILE A 141      10.216   4.190  49.359  1.00 23.76           H  
ATOM   2181  C   ILE A 141      10.289   2.487  50.578  1.00 23.76           C  
ATOM   2182  CB  ILE A 141       8.843   4.645  50.893  1.00 23.76           C  
ATOM   2183  HB  ILE A 141       7.916   4.228  51.289  1.00 23.76           H  
ATOM   2184  O   ILE A 141       9.764   1.472  51.019  1.00 23.76           O  
ATOM   2185  CG1 ILE A 141       8.519   5.963  50.144  1.00 23.76           C  
ATOM   2186 HG12 ILE A 141       8.080   5.743  49.171  1.00 23.76           H  
ATOM   2187 HG13 ILE A 141       9.443   6.512  49.963  1.00 23.76           H  
ATOM   2188  CG2 ILE A 141       9.736   4.961  52.103  1.00 23.76           C  
ATOM   2189 HG21 ILE A 141      10.671   5.416  51.775  1.00 23.76           H  
ATOM   2190 HG22 ILE A 141       9.237   5.650  52.785  1.00 23.76           H  
ATOM   2191 HG23 ILE A 141       9.956   4.054  52.665  1.00 23.76           H  
ATOM   2192  CD1 ILE A 141       7.532   6.876  50.883  1.00 23.76           C  
ATOM   2193 HD11 ILE A 141       6.612   6.332  51.097  1.00 23.76           H  
ATOM   2194 HD12 ILE A 141       7.298   7.735  50.253  1.00 23.76           H  
ATOM   2195 HD13 ILE A 141       7.968   7.239  51.813  1.00 23.76           H  
ATOM   2196  N   ASP A 142      11.604   2.737  50.617  1.00 22.93           N  
ATOM   2197  H   ASP A 142      11.893   3.591  50.161  1.00 22.93           H  
ATOM   2198  CA  ASP A 142      12.698   2.242  51.470  1.00 22.93           C  
ATOM   2199  HA  ASP A 142      13.559   2.136  50.810  1.00 22.93           H  
ATOM   2200  C   ASP A 142      12.556   0.895  52.210  1.00 22.93           C  
ATOM   2201  CB  ASP A 142      13.081   3.355  52.469  1.00 22.93           C  
ATOM   2202  HB2 ASP A 142      12.284   3.465  53.205  1.00 22.93           H  
ATOM   2203  HB3 ASP A 142      13.986   3.055  52.997  1.00 22.93           H  
ATOM   2204  O   ASP A 142      11.945   0.812  53.276  1.00 22.93           O  
ATOM   2205  CG  ASP A 142      13.333   4.718  51.808  1.00 22.93           C  
ATOM   2206  OD1 ASP A 142      13.592   4.733  50.582  1.00 22.93           O  
ATOM   2207  OD2 ASP A 142      13.193   5.736  52.518  1.00 22.93           O  
ATOM   2208  N   ALA A 143      13.288  -0.128  51.738  1.00 24.01           N  
ATOM   2209  H   ALA A 143      13.729  -0.026  50.835  1.00 24.01           H  
ATOM   2210  CA  ALA A 143      13.647  -1.300  52.547  1.00 24.01           C  
ATOM   2211  HA  ALA A 143      13.808  -0.955  53.569  1.00 24.01           H  
ATOM   2212  C   ALA A 143      14.947  -2.022  52.097  1.00 24.01           C  
ATOM   2213  CB  ALA A 143      12.456  -2.270  52.597  1.00 24.01           C  
ATOM   2214  HB1 ALA A 143      11.596  -1.787  53.060  1.00 24.01           H  
ATOM   2215  HB2 ALA A 143      12.724  -3.151  53.180  1.00 24.01           H  
ATOM   2216  HB3 ALA A 143      12.190  -2.581  51.586  1.00 24.01           H  
ATOM   2217  O   ALA A 143      14.916  -2.924  51.270  1.00 24.01           O  
ATOM   2218  N   LEU A 144      16.056  -1.673  52.765  1.00 24.00           N  
ATOM   2219  H   LEU A 144      15.984  -0.790  53.249  1.00 24.00           H  
ATOM   2220  CA  LEU A 144      17.057  -2.595  53.347  1.00 24.00           C  
ATOM   2221  HA  LEU A 144      17.751  -1.948  53.884  1.00 24.00           H  
ATOM   2222  C   LEU A 144      17.979  -3.490  52.462  1.00 24.00           C  
ATOM   2223  CB  LEU A 144      16.353  -3.432  54.442  1.00 24.00           C  
ATOM   2224  HB2 LEU A 144      15.561  -4.011  53.967  1.00 24.00           H  
ATOM   2225  HB3 LEU A 144      17.063  -4.148  54.855  1.00 24.00           H  
ATOM   2226  O   LEU A 144      17.606  -4.577  52.036  1.00 24.00           O  
ATOM   2227  CG  LEU A 144      15.753  -2.611  55.604  1.00 24.00           C  
ATOM   2228  HG  LEU A 144      15.176  -1.773  55.215  1.00 24.00           H  
ATOM   2229  CD1 LEU A 144      14.803  -3.476  56.430  1.00 24.00           C  
ATOM   2230 HD11 LEU A 144      13.997  -3.841  55.794  1.00 24.00           H  
ATOM   2231 HD12 LEU A 144      15.343  -4.324  56.850  1.00 24.00           H  
ATOM   2232 HD13 LEU A 144      14.371  -2.883  57.237  1.00 24.00           H  
ATOM   2233  CD2 LEU A 144      16.832  -2.061  56.540  1.00 24.00           C  
ATOM   2234 HD21 LEU A 144      17.417  -2.881  56.957  1.00 24.00           H  
ATOM   2235 HD22 LEU A 144      16.364  -1.504  57.352  1.00 24.00           H  
ATOM   2236 HD23 LEU A 144      17.495  -1.386  55.999  1.00 24.00           H  
ATOM   2237  N   CYS A 145      19.270  -3.108  52.488  1.00 25.88           N  
ATOM   2238  H   CYS A 145      19.404  -2.136  52.726  1.00 25.88           H  
ATOM   2239  CA  CYS A 145      20.468  -3.951  52.745  1.00 25.88           C  
ATOM   2240  HA  CYS A 145      21.261  -3.243  52.985  1.00 25.88           H  
ATOM   2241  C   CYS A 145      21.082  -4.856  51.645  1.00 25.88           C  
ATOM   2242  CB  CYS A 145      20.240  -4.760  54.035  1.00 25.88           C  
ATOM   2243  HB2 CYS A 145      21.101  -5.402  54.223  1.00 25.88           H  
ATOM   2244  HB3 CYS A 145      19.370  -5.404  53.899  1.00 25.88           H  
ATOM   2245  O   CYS A 145      20.452  -5.795  51.174  1.00 25.88           O  
ATOM   2246  SG  CYS A 145      19.984  -3.663  55.463  1.00 25.88           S  
ATOM   2247  HG  CYS A 145      21.238  -3.212  55.565  1.00 25.88           H  
ATOM   2248  N   GLY A 146      22.396  -4.680  51.380  1.00 25.62           N  
ATOM   2249  H   GLY A 146      22.871  -3.873  51.758  1.00 25.62           H  
ATOM   2250  CA  GLY A 146      23.201  -5.647  50.603  1.00 25.62           C  
ATOM   2251  HA2 GLY A 146      22.637  -5.923  49.712  1.00 25.62           H  
ATOM   2252  HA3 GLY A 146      23.313  -6.553  51.199  1.00 25.62           H  
ATOM   2253  C   GLY A 146      24.617  -5.235  50.132  1.00 25.62           C  
ATOM   2254  O   GLY A 146      24.866  -5.318  48.939  1.00 25.62           O  
ATOM   2255  N   SER A 147      25.522  -4.836  51.041  1.00 28.71           N  
ATOM   2256  H   SER A 147      25.197  -4.791  51.996  1.00 28.71           H  
ATOM   2257  CA  SER A 147      27.011  -4.831  50.906  1.00 28.71           C  
ATOM   2258  HA  SER A 147      27.371  -4.267  51.767  1.00 28.71           H  
ATOM   2259  C   SER A 147      27.730  -4.193  49.680  1.00 28.71           C  
ATOM   2260  CB  SER A 147      27.565  -6.248  51.131  1.00 28.71           C  
ATOM   2261  HB2 SER A 147      28.642  -6.254  50.962  1.00 28.71           H  
ATOM   2262  HB3 SER A 147      27.377  -6.550  52.162  1.00 28.71           H  
ATOM   2263  O   SER A 147      27.783  -4.768  48.599  1.00 28.71           O  
ATOM   2264  OG  SER A 147      26.943  -7.171  50.257  1.00 28.71           O  
ATOM   2265  HG  SER A 147      27.001  -6.779  49.383  1.00 28.71           H  
ATOM   2266  N   ASP A 148      28.433  -3.086  49.961  1.00 26.39           N  
ATOM   2267  H   ASP A 148      28.164  -2.668  50.841  1.00 26.39           H  
ATOM   2268  CA  ASP A 148      29.896  -2.891  49.787  1.00 26.39           C  
ATOM   2269  HA  ASP A 148      30.066  -1.913  50.236  1.00 26.39           H  
ATOM   2270  C   ASP A 148      30.573  -2.757  48.392  1.00 26.39           C  
ATOM   2271  CB  ASP A 148      30.650  -3.830  50.751  1.00 26.39           C  
ATOM   2272  HB2 ASP A 148      31.695  -3.523  50.801  1.00 26.39           H  
ATOM   2273  HB3 ASP A 148      30.609  -4.848  50.362  1.00 26.39           H  
ATOM   2274  O   ASP A 148      31.024  -3.719  47.781  1.00 26.39           O  
ATOM   2275  CG  ASP A 148      30.052  -3.797  52.168  1.00 26.39           C  
ATOM   2276  OD1 ASP A 148      29.558  -2.716  52.572  1.00 26.39           O  
ATOM   2277  OD2 ASP A 148      29.959  -4.872  52.800  1.00 26.39           O  
ATOM   2278  N   ILE A 149      30.745  -1.489  47.979  1.00 23.70           N  
ATOM   2279  H   ILE A 149      30.047  -0.868  48.364  1.00 23.70           H  
ATOM   2280  CA  ILE A 149      32.029  -0.782  47.706  1.00 23.70           C  
ATOM   2281  HA  ILE A 149      31.783   0.072  47.076  1.00 23.70           H  
ATOM   2282  C   ILE A 149      33.167  -1.537  46.971  1.00 23.70           C  
ATOM   2283  CB  ILE A 149      32.575  -0.201  49.051  1.00 23.70           C  
ATOM   2284  HB  ILE A 149      32.738  -1.038  49.729  1.00 23.70           H  
ATOM   2285  O   ILE A 149      33.821  -2.383  47.566  1.00 23.70           O  
ATOM   2286  CG1 ILE A 149      31.564   0.764  49.723  1.00 23.70           C  
ATOM   2287 HG12 ILE A 149      31.490   1.679  49.136  1.00 23.70           H  
ATOM   2288 HG13 ILE A 149      30.574   0.309  49.749  1.00 23.70           H  
ATOM   2289  CG2 ILE A 149      33.923   0.538  48.891  1.00 23.70           C  
ATOM   2290 HG21 ILE A 149      34.704  -0.168  48.611  1.00 23.70           H  
ATOM   2291 HG22 ILE A 149      33.840   1.329  48.146  1.00 23.70           H  
ATOM   2292 HG23 ILE A 149      34.250   0.969  49.837  1.00 23.70           H  
ATOM   2293  CD1 ILE A 149      31.908   1.125  51.177  1.00 23.70           C  
ATOM   2294 HD11 ILE A 149      32.093   0.218  51.752  1.00 23.70           H  
ATOM   2295 HD12 ILE A 149      31.065   1.655  51.621  1.00 23.70           H  
ATOM   2296 HD13 ILE A 149      32.780   1.778  51.224  1.00 23.70           H  
ATOM   2297  N   GLU A 150      33.581  -1.017  45.800  1.00 24.84           N  
ATOM   2298  H   GLU A 150      32.871  -0.619  45.201  1.00 24.84           H  
ATOM   2299  CA  GLU A 150      34.913  -0.383  45.630  1.00 24.84           C  
ATOM   2300  HA  GLU A 150      35.094   0.217  46.522  1.00 24.84           H  
ATOM   2301  C   GLU A 150      34.931   0.606  44.439  1.00 24.84           C  
ATOM   2302  CB  GLU A 150      36.079  -1.398  45.547  1.00 24.84           C  
ATOM   2303  HB2 GLU A 150      35.916  -2.203  46.263  1.00 24.84           H  
ATOM   2304  HB3 GLU A 150      36.129  -1.831  44.549  1.00 24.84           H  
ATOM   2305  O   GLU A 150      34.297   0.367  43.411  1.00 24.84           O  
ATOM   2306  CG  GLU A 150      37.420  -0.723  45.905  1.00 24.84           C  
ATOM   2307  HG2 GLU A 150      37.254  -0.027  46.728  1.00 24.84           H  
ATOM   2308  HG3 GLU A 150      37.760  -0.139  45.050  1.00 24.84           H  
ATOM   2309  CD  GLU A 150      38.516  -1.722  46.316  1.00 24.84           C  
ATOM   2310  OE1 GLU A 150      39.168  -1.467  47.357  1.00 24.84           O  
ATOM   2311  OE2 GLU A 150      38.722  -2.709  45.574  1.00 24.84           O  
ATOM   2312  N   ILE A 151      35.638   1.737  44.577  1.00 21.37           N  
ATOM   2313  H   ILE A 151      36.186   1.849  45.418  1.00 21.37           H  
ATOM   2314  CA  ILE A 151      35.914   2.701  43.493  1.00 21.37           C  
ATOM   2315  HA  ILE A 151      35.531   2.310  42.551  1.00 21.37           H  
ATOM   2316  C   ILE A 151      37.430   2.835  43.376  1.00 21.37           C  
ATOM   2317  CB  ILE A 151      35.261   4.089  43.742  1.00 21.37           C  
ATOM   2318  HB  ILE A 151      35.585   4.448  44.719  1.00 21.37           H  
ATOM   2319  O   ILE A 151      38.080   3.264  44.327  1.00 21.37           O  
ATOM   2320  CG1 ILE A 151      33.719   3.985  43.752  1.00 21.37           C  
ATOM   2321 HG12 ILE A 151      33.423   3.246  44.497  1.00 21.37           H  
ATOM   2322 HG13 ILE A 151      33.373   3.634  42.779  1.00 21.37           H  
ATOM   2323  CG2 ILE A 151      35.722   5.116  42.681  1.00 21.37           C  
ATOM   2324 HG21 ILE A 151      35.291   6.097  42.883  1.00 21.37           H  
ATOM   2325 HG22 ILE A 151      35.423   4.790  41.685  1.00 21.37           H  
ATOM   2326 HG23 ILE A 151      36.804   5.246  42.708  1.00 21.37           H  
ATOM   2327  CD1 ILE A 151      32.994   5.295  44.096  1.00 21.37           C  
ATOM   2328 HD11 ILE A 151      33.402   5.717  45.015  1.00 21.37           H  
ATOM   2329 HD12 ILE A 151      33.094   6.015  43.283  1.00 21.37           H  
ATOM   2330 HD13 ILE A 151      31.934   5.089  44.241  1.00 21.37           H  
ATOM   2331  N   ILE A 152      37.981   2.527  42.201  1.00 24.41           N  
ATOM   2332  H   ILE A 152      37.388   2.173  41.465  1.00 24.41           H  
ATOM   2333  CA  ILE A 152      39.401   2.733  41.898  1.00 24.41           C  
ATOM   2334  HA  ILE A 152      39.938   2.949  42.822  1.00 24.41           H  
ATOM   2335  C   ILE A 152      39.537   3.962  40.994  1.00 24.41           C  
ATOM   2336  CB  ILE A 152      40.048   1.456  41.306  1.00 24.41           C  
ATOM   2337  HB  ILE A 152      39.560   1.222  40.360  1.00 24.41           H  
ATOM   2338  O   ILE A 152      39.384   3.874  39.777  1.00 24.41           O  
ATOM   2339  CG1 ILE A 152      39.868   0.252  42.263  1.00 24.41           C  
ATOM   2340 HG12 ILE A 152      40.334   0.477  43.222  1.00 24.41           H  
ATOM   2341 HG13 ILE A 152      38.805   0.088  42.442  1.00 24.41           H  
ATOM   2342  CG2 ILE A 152      41.546   1.709  41.036  1.00 24.41           C  
ATOM   2343 HG21 ILE A 152      41.680   2.570  40.380  1.00 24.41           H  
ATOM   2344 HG22 ILE A 152      41.994   0.850  40.537  1.00 24.41           H  
ATOM   2345 HG23 ILE A 152      42.069   1.896  41.974  1.00 24.41           H  
ATOM   2346  CD1 ILE A 152      40.437  -1.073  41.738  1.00 24.41           C  
ATOM   2347 HD11 ILE A 152      40.140  -1.879  42.410  1.00 24.41           H  
ATOM   2348 HD12 ILE A 152      40.044  -1.279  40.743  1.00 24.41           H  
ATOM   2349 HD13 ILE A 152      41.526  -1.038  41.707  1.00 24.41           H  
ATOM   2350  N   THR A 153      39.843   5.114  41.589  1.00 22.48           N  
ATOM   2351  H   THR A 153      39.890   5.149  42.597  1.00 22.48           H  
ATOM   2352  CA  THR A 153      40.454   6.239  40.868  1.00 22.48           C  
ATOM   2353  HA  THR A 153      39.969   6.343  39.897  1.00 22.48           H  
ATOM   2354  C   THR A 153      41.932   5.949  40.622  1.00 22.48           C  
ATOM   2355  CB  THR A 153      40.318   7.577  41.624  1.00 22.48           C  
ATOM   2356  HB  THR A 153      41.169   8.216  41.389  1.00 22.48           H  
ATOM   2357  O   THR A 153      42.642   5.522  41.533  1.00 22.48           O  
ATOM   2358  CG2 THR A 153      39.052   8.319  41.209  1.00 22.48           C  
ATOM   2359 HG21 THR A 153      39.093   8.550  40.145  1.00 22.48           H  
ATOM   2360 HG22 THR A 153      38.177   7.703  41.417  1.00 22.48           H  
ATOM   2361 HG23 THR A 153      38.980   9.252  41.768  1.00 22.48           H  
ATOM   2362  OG1 THR A 153      40.252   7.394  43.022  1.00 22.48           O  
ATOM   2363  HG1 THR A 153      41.128   7.583  43.367  1.00 22.48           H  
ATOM   2364  N   VAL A 154      42.411   6.220  39.406  1.00 26.92           N  
ATOM   2365  H   VAL A 154      41.780   6.571  38.700  1.00 26.92           H  
ATOM   2366  CA  VAL A 154      43.842   6.210  39.072  1.00 26.92           C  
ATOM   2367  HA  VAL A 154      44.422   5.948  39.957  1.00 26.92           H  
ATOM   2368  C   VAL A 154      44.246   7.619  38.654  1.00 26.92           C  
ATOM   2369  CB  VAL A 154      44.184   5.169  37.985  1.00 26.92           C  
ATOM   2370  HB  VAL A 154      43.651   5.410  37.065  1.00 26.92           H  
ATOM   2371  O   VAL A 154      43.897   8.073  37.568  1.00 26.92           O  
ATOM   2372  CG1 VAL A 154      45.691   5.150  37.694  1.00 26.92           C  
ATOM   2373 HG11 VAL A 154      45.914   4.393  36.942  1.00 26.92           H  
ATOM   2374 HG12 VAL A 154      46.249   4.932  38.605  1.00 26.92           H  
ATOM   2375 HG13 VAL A 154      46.012   6.115  37.303  1.00 26.92           H  
ATOM   2376  CG2 VAL A 154      43.779   3.753  38.421  1.00 26.92           C  
ATOM   2377 HG21 VAL A 154      44.235   3.511  39.381  1.00 26.92           H  
ATOM   2378 HG22 VAL A 154      44.098   3.027  37.672  1.00 26.92           H  
ATOM   2379 HG23 VAL A 154      42.695   3.694  38.513  1.00 26.92           H  
ATOM   2380  N   ASP A 155      44.971   8.306  39.533  1.00 22.38           N  
ATOM   2381  H   ASP A 155      45.167   7.886  40.430  1.00 22.38           H  
ATOM   2382  CA  ASP A 155      45.598   9.598  39.248  1.00 22.38           C  
ATOM   2383  HA  ASP A 155      44.948  10.176  38.591  1.00 22.38           H  
ATOM   2384  C   ASP A 155      46.969   9.436  38.560  1.00 22.38           C  
ATOM   2385  CB  ASP A 155      45.785  10.387  40.557  1.00 22.38           C  
ATOM   2386  HB2 ASP A 155      46.253   9.747  41.304  1.00 22.38           H  
ATOM   2387  HB3 ASP A 155      46.464  11.220  40.369  1.00 22.38           H  
ATOM   2388  O   ASP A 155      47.719   8.508  38.868  1.00 22.38           O  
ATOM   2389  CG  ASP A 155      44.490  10.982  41.105  1.00 22.38           C  
ATOM   2390  OD1 ASP A 155      43.938  11.860  40.407  1.00 22.38           O  
ATOM   2391  OD2 ASP A 155      44.111  10.602  42.235  1.00 22.38           O  
ATOM   2392  N   ASN A 156      47.357  10.463  37.790  1.00 23.94           N  
ATOM   2393  H   ASN A 156      46.636  11.146  37.607  1.00 23.94           H  
ATOM   2394  CA  ASN A 156      48.671  10.718  37.160  1.00 23.94           C  
ATOM   2395  HA  ASN A 156      48.647  11.781  36.922  1.00 23.94           H  
ATOM   2396  C   ASN A 156      48.975  10.051  35.801  1.00 23.94           C  
ATOM   2397  CB  ASN A 156      49.839  10.556  38.157  1.00 23.94           C  
ATOM   2398  HB2 ASN A 156      49.931   9.514  38.465  1.00 23.94           H  
ATOM   2399  HB3 ASN A 156      50.779  10.829  37.679  1.00 23.94           H  
ATOM   2400  O   ASN A 156      48.342   9.086  35.396  1.00 23.94           O  
ATOM   2401  CG  ASN A 156      49.688  11.446  39.367  1.00 23.94           C  
ATOM   2402  ND2 ASN A 156      49.249  10.901  40.475  1.00 23.94           N  
ATOM   2403 HD21 ASN A 156      48.905   9.952  40.428  1.00 23.94           H  
ATOM   2404 HD22 ASN A 156      49.026  11.516  41.244  1.00 23.94           H  
ATOM   2405  OD1 ASN A 156      49.960  12.636  39.309  1.00 23.94           O  
ATOM   2406  N   ILE A 157      50.010  10.611  35.140  1.00 28.09           N  
ATOM   2407  H   ILE A 157      50.501  11.335  35.645  1.00 28.09           H  
ATOM   2408  CA  ILE A 157      50.405  10.472  33.719  1.00 28.09           C  
ATOM   2409  HA  ILE A 157      51.389  10.928  33.607  1.00 28.09           H  
ATOM   2410  C   ILE A 157      49.433  11.266  32.819  1.00 28.09           C  
ATOM   2411  CB  ILE A 157      50.594   8.987  33.300  1.00 28.09           C  
ATOM   2412  HB  ILE A 157      49.617   8.505  33.273  1.00 28.09           H  
ATOM   2413  O   ILE A 157      48.388  10.763  32.434  1.00 28.09           O  
ATOM   2414  CG1 ILE A 157      51.497   8.213  34.296  1.00 28.09           C  
ATOM   2415 HG12 ILE A 157      52.509   8.614  34.259  1.00 28.09           H  
ATOM   2416 HG13 ILE A 157      51.124   8.338  35.313  1.00 28.09           H  
ATOM   2417  CG2 ILE A 157      51.198   8.902  31.886  1.00 28.09           C  
ATOM   2418 HG21 ILE A 157      52.226   9.263  31.886  1.00 28.09           H  
ATOM   2419 HG22 ILE A 157      50.614   9.498  31.184  1.00 28.09           H  
ATOM   2420 HG23 ILE A 157      51.179   7.873  31.528  1.00 28.09           H  
ATOM   2421  CD1 ILE A 157      51.544   6.701  34.043  1.00 28.09           C  
ATOM   2422 HD11 ILE A 157      52.049   6.485  33.102  1.00 28.09           H  
ATOM   2423 HD12 ILE A 157      50.531   6.298  34.017  1.00 28.09           H  
ATOM   2424 HD13 ILE A 157      52.095   6.219  34.850  1.00 28.09           H  
ATOM   2425  N   LYS A 158      49.626  12.559  32.513  1.00 22.84           N  
ATOM   2426  H   LYS A 158      48.812  12.919  32.035  1.00 22.84           H  
ATOM   2427  CA  LYS A 158      50.842  13.399  32.393  1.00 22.84           C  
ATOM   2428  HA  LYS A 158      50.486  14.337  31.966  1.00 22.84           H  
ATOM   2429  C   LYS A 158      51.878  12.907  31.370  1.00 22.84           C  
ATOM   2430  CB  LYS A 158      51.504  13.781  33.735  1.00 22.84           C  
ATOM   2431  HB2 LYS A 158      52.554  14.000  33.539  1.00 22.84           H  
ATOM   2432  HB3 LYS A 158      51.470  12.952  34.441  1.00 22.84           H  
ATOM   2433  O   LYS A 158      52.389  11.804  31.481  1.00 22.84           O  
ATOM   2434  CG  LYS A 158      50.877  15.030  34.369  1.00 22.84           C  
ATOM   2435  HG2 LYS A 158      50.806  15.817  33.618  1.00 22.84           H  
ATOM   2436  HG3 LYS A 158      49.876  14.793  34.731  1.00 22.84           H  
ATOM   2437  CD  LYS A 158      51.748  15.536  35.523  1.00 22.84           C  
ATOM   2438  HD2 LYS A 158      52.755  15.720  35.147  1.00 22.84           H  
ATOM   2439  HD3 LYS A 158      51.790  14.776  36.303  1.00 22.84           H  
ATOM   2440  CE  LYS A 158      51.166  16.836  36.082  1.00 22.84           C  
ATOM   2441  HE2 LYS A 158      51.075  17.550  35.263  1.00 22.84           H  
ATOM   2442  HE3 LYS A 158      50.167  16.634  36.468  1.00 22.84           H  
ATOM   2443  NZ  LYS A 158      52.038  17.384  37.146  1.00 22.84           N  
ATOM   2444  HZ1 LYS A 158      52.113  16.717  37.901  1.00 22.84           H  
ATOM   2445  HZ2 LYS A 158      52.961  17.548  36.769  1.00 22.84           H  
ATOM   2446  HZ3 LYS A 158      51.661  18.251  37.500  1.00 22.84           H  
ATOM   2447  N   ASP A 159      52.233  13.821  30.468  1.00 25.88           N  
ATOM   2448  H   ASP A 159      51.795  14.726  30.563  1.00 25.88           H  
ATOM   2449  CA  ASP A 159      53.431  13.834  29.619  1.00 25.88           C  
ATOM   2450  HA  ASP A 159      53.382  14.779  29.078  1.00 25.88           H  
ATOM   2451  C   ASP A 159      53.548  12.763  28.508  1.00 25.88           C  
ATOM   2452  CB  ASP A 159      54.692  13.969  30.502  1.00 25.88           C  
ATOM   2453  HB2 ASP A 159      54.873  13.026  31.018  1.00 25.88           H  
ATOM   2454  HB3 ASP A 159      55.550  14.174  29.861  1.00 25.88           H  
ATOM   2455  O   ASP A 159      54.275  11.780  28.629  1.00 25.88           O  
ATOM   2456  CG  ASP A 159      54.573  15.097  31.542  1.00 25.88           C  
ATOM   2457  OD1 ASP A 159      53.942  16.131  31.220  1.00 25.88           O  
ATOM   2458  OD2 ASP A 159      55.057  14.916  32.682  1.00 25.88           O  
ATOM   2459  N   THR A 160      52.947  13.028  27.337  1.00 27.88           N  
ATOM   2460  H   THR A 160      52.199  13.707  27.329  1.00 27.88           H  
ATOM   2461  CA  THR A 160      53.584  12.753  26.022  1.00 27.88           C  
ATOM   2462  HA  THR A 160      54.621  13.074  26.120  1.00 27.88           H  
ATOM   2463  C   THR A 160      52.921  13.572  24.889  1.00 27.88           C  
ATOM   2464  CB  THR A 160      53.612  11.261  25.607  1.00 27.88           C  
ATOM   2465  HB  THR A 160      53.067  11.121  24.674  1.00 27.88           H  
ATOM   2466  O   THR A 160      51.695  13.559  24.795  1.00 27.88           O  
ATOM   2467  CG2 THR A 160      55.056  10.797  25.404  1.00 27.88           C  
ATOM   2468 HG21 THR A 160      55.519  11.373  24.602  1.00 27.88           H  
ATOM   2469 HG22 THR A 160      55.625  10.921  26.325  1.00 27.88           H  
ATOM   2470 HG23 THR A 160      55.058   9.745  25.119  1.00 27.88           H  
ATOM   2471  OG1 THR A 160      53.069  10.396  26.574  1.00 27.88           O  
ATOM   2472  HG1 THR A 160      53.444  10.673  27.413  1.00 27.88           H  
ATOM   2473  N   PRO A 161      53.675  14.320  24.051  1.00 26.48           N  
ATOM   2474  CA  PRO A 161      53.118  15.173  22.990  1.00 26.48           C  
ATOM   2475  HA  PRO A 161      52.100  15.471  23.239  1.00 26.48           H  
ATOM   2476  C   PRO A 161      53.094  14.518  21.589  1.00 26.48           C  
ATOM   2477  CB  PRO A 161      54.013  16.416  23.014  1.00 26.48           C  
ATOM   2478  HB2 PRO A 161      53.995  16.973  22.077  1.00 26.48           H  
ATOM   2479  HB3 PRO A 161      53.724  17.060  23.844  1.00 26.48           H  
ATOM   2480  O   PRO A 161      53.642  13.440  21.382  1.00 26.48           O  
ATOM   2481  CG  PRO A 161      55.390  15.812  23.286  1.00 26.48           C  
ATOM   2482  HG2 PRO A 161      55.810  15.424  22.359  1.00 26.48           H  
ATOM   2483  HG3 PRO A 161      56.067  16.537  23.738  1.00 26.48           H  
ATOM   2484  CD  PRO A 161      55.084  14.652  24.237  1.00 26.48           C  
ATOM   2485  HD2 PRO A 161      55.252  14.982  25.263  1.00 26.48           H  
ATOM   2486  HD3 PRO A 161      55.719  13.797  24.005  1.00 26.48           H  
ATOM   2487  N   PHE A 162      52.473  15.224  20.632  1.00 29.16           N  
ATOM   2488  H   PHE A 162      52.031  16.081  20.931  1.00 29.16           H  
ATOM   2489  CA  PHE A 162      52.358  14.932  19.190  1.00 29.16           C  
ATOM   2490  HA  PHE A 162      51.502  14.276  19.029  1.00 29.16           H  
ATOM   2491  C   PHE A 162      53.595  14.290  18.517  1.00 29.16           C  
ATOM   2492  CB  PHE A 162      52.111  16.271  18.461  1.00 29.16           C  
ATOM   2493  HB2 PHE A 162      52.893  16.976  18.743  1.00 29.16           H  
ATOM   2494  HB3 PHE A 162      52.227  16.102  17.390  1.00 29.16           H  
ATOM   2495  O   PHE A 162      54.707  14.792  18.678  1.00 29.16           O  
ATOM   2496  CG  PHE A 162      50.763  16.940  18.673  1.00 29.16           C  
ATOM   2497  CD1 PHE A 162      49.776  16.841  17.672  1.00 29.16           C  
ATOM   2498  HD1 PHE A 162      49.963  16.267  16.777  1.00 29.16           H  
ATOM   2499  CD2 PHE A 162      50.507  17.715  19.823  1.00 29.16           C  
ATOM   2500  HD2 PHE A 162      51.268  17.833  20.581  1.00 29.16           H  
ATOM   2501  CE1 PHE A 162      48.541  17.495  17.824  1.00 29.16           C  
ATOM   2502  HE1 PHE A 162      47.787  17.416  17.055  1.00 29.16           H  
ATOM   2503  CE2 PHE A 162      49.265  18.357  19.982  1.00 29.16           C  
ATOM   2504  HE2 PHE A 162      49.065  18.943  20.867  1.00 29.16           H  
ATOM   2505  CZ  PHE A 162      48.283  18.248  18.982  1.00 29.16           C  
ATOM   2506  HZ  PHE A 162      47.330  18.743  19.099  1.00 29.16           H  
ATOM   2507  N   GLY A 163      53.371  13.294  17.641  1.00 25.42           N  
ATOM   2508  H   GLY A 163      52.451  12.878  17.598  1.00 25.42           H  
ATOM   2509  CA  GLY A 163      54.386  12.784  16.703  1.00 25.42           C  
ATOM   2510  HA2 GLY A 163      55.258  12.469  17.275  1.00 25.42           H  
ATOM   2511  HA3 GLY A 163      54.710  13.598  16.054  1.00 25.42           H  
ATOM   2512  C   GLY A 163      53.961  11.584  15.828  1.00 25.42           C  
ATOM   2513  O   GLY A 163      53.845  10.477  16.333  1.00 25.42           O  
ATOM   2514  N   GLU A 164      53.794  11.841  14.524  1.00 26.83           N  
ATOM   2515  H   GLU A 164      53.814  12.826  14.303  1.00 26.83           H  
ATOM   2516  CA  GLU A 164      54.166  10.994  13.359  1.00 26.83           C  
ATOM   2517  HA  GLU A 164      53.800  11.557  12.500  1.00 26.83           H  
ATOM   2518  C   GLU A 164      53.561   9.568  13.131  1.00 26.83           C  
ATOM   2519  CB  GLU A 164      55.703  11.050  13.182  1.00 26.83           C  
ATOM   2520  HB2 GLU A 164      56.183  10.657  14.079  1.00 26.83           H  
ATOM   2521  HB3 GLU A 164      55.988  10.435  12.329  1.00 26.83           H  
ATOM   2522  O   GLU A 164      53.870   8.599  13.810  1.00 26.83           O  
ATOM   2523  CG  GLU A 164      56.166  12.506  12.925  1.00 26.83           C  
ATOM   2524  HG2 GLU A 164      55.796  13.153  13.720  1.00 26.83           H  
ATOM   2525  HG3 GLU A 164      55.706  12.846  11.997  1.00 26.83           H  
ATOM   2526  CD  GLU A 164      57.686  12.730  12.838  1.00 26.83           C  
ATOM   2527  OE1 GLU A 164      58.058  13.870  12.472  1.00 26.83           O  
ATOM   2528  OE2 GLU A 164      58.465  11.813  13.180  1.00 26.83           O  
ATOM   2529  N   GLU A 165      52.772   9.475  12.042  1.00 28.02           N  
ATOM   2530  H   GLU A 165      52.557  10.373  11.631  1.00 28.02           H  
ATOM   2531  CA  GLU A 165      52.506   8.350  11.101  1.00 28.02           C  
ATOM   2532  HA  GLU A 165      51.668   8.698  10.497  1.00 28.02           H  
ATOM   2533  C   GLU A 165      52.096   6.917  11.558  1.00 28.02           C  
ATOM   2534  CB  GLU A 165      53.657   8.221  10.086  1.00 28.02           C  
ATOM   2535  HB2 GLU A 165      53.398   7.418   9.396  1.00 28.02           H  
ATOM   2536  HB3 GLU A 165      54.575   7.946  10.605  1.00 28.02           H  
ATOM   2537  O   GLU A 165      52.900   6.155  12.095  1.00 28.02           O  
ATOM   2538  CG  GLU A 165      53.893   9.500   9.266  1.00 28.02           C  
ATOM   2539  HG2 GLU A 165      54.377  10.246   9.896  1.00 28.02           H  
ATOM   2540  HG3 GLU A 165      52.925   9.898   8.964  1.00 28.02           H  
ATOM   2541  CD  GLU A 165      54.745   9.258   8.004  1.00 28.02           C  
ATOM   2542  OE1 GLU A 165      54.613  10.081   7.069  1.00 28.02           O  
ATOM   2543  OE2 GLU A 165      55.487   8.249   7.952  1.00 28.02           O  
ATOM   2544  N   PRO A 166      50.909   6.431  11.119  1.00 31.23           N  
ATOM   2545  CA  PRO A 166      50.605   5.004  10.962  1.00 31.23           C  
ATOM   2546  HA  PRO A 166      51.255   4.409  11.603  1.00 31.23           H  
ATOM   2547  C   PRO A 166      50.755   4.504   9.504  1.00 31.23           C  
ATOM   2548  CB  PRO A 166      49.170   4.867  11.466  1.00 31.23           C  
ATOM   2549  HB2 PRO A 166      48.662   4.002  11.041  1.00 31.23           H  
ATOM   2550  HB3 PRO A 166      49.172   4.814  12.555  1.00 31.23           H  
ATOM   2551  O   PRO A 166      50.300   5.138   8.551  1.00 31.23           O  
ATOM   2552  CG  PRO A 166      48.525   6.183  11.023  1.00 31.23           C  
ATOM   2553  HG2 PRO A 166      47.735   6.489  11.709  1.00 31.23           H  
ATOM   2554  HG3 PRO A 166      48.125   6.072  10.015  1.00 31.23           H  
ATOM   2555  CD  PRO A 166      49.676   7.199  11.004  1.00 31.23           C  
ATOM   2556  HD2 PRO A 166      49.585   7.875  11.854  1.00 31.23           H  
ATOM   2557  HD3 PRO A 166      49.659   7.763  10.071  1.00 31.23           H  
ATOM   2558  N   PHE A 167      51.350   3.317   9.335  1.00 24.63           N  
ATOM   2559  H   PHE A 167      51.680   2.847  10.167  1.00 24.63           H  
ATOM   2560  CA  PHE A 167      51.604   2.665   8.037  1.00 24.63           C  
ATOM   2561  HA  PHE A 167      51.736   3.455   7.298  1.00 24.63           H  
ATOM   2562  C   PHE A 167      50.415   1.820   7.504  1.00 24.63           C  
ATOM   2563  CB  PHE A 167      52.949   1.904   8.113  1.00 24.63           C  
ATOM   2564  HB2 PHE A 167      53.151   1.619   9.146  1.00 24.63           H  
ATOM   2565  HB3 PHE A 167      52.890   0.972   7.552  1.00 24.63           H  
ATOM   2566  O   PHE A 167      49.305   1.851   8.029  1.00 24.63           O  
ATOM   2567  CG  PHE A 167      54.135   2.701   7.588  1.00 24.63           C  
ATOM   2568  CD1 PHE A 167      54.801   2.298   6.411  1.00 24.63           C  
ATOM   2569  HD1 PHE A 167      54.484   1.408   5.887  1.00 24.63           H  
ATOM   2570  CD2 PHE A 167      54.563   3.862   8.262  1.00 24.63           C  
ATOM   2571  HD2 PHE A 167      54.056   4.202   9.153  1.00 24.63           H  
ATOM   2572  CE1 PHE A 167      55.884   3.049   5.915  1.00 24.63           C  
ATOM   2573  HE1 PHE A 167      56.392   2.745   5.012  1.00 24.63           H  
ATOM   2574  CE2 PHE A 167      55.637   4.617   7.760  1.00 24.63           C  
ATOM   2575  HE2 PHE A 167      55.928   5.533   8.253  1.00 24.63           H  
ATOM   2576  CZ  PHE A 167      56.300   4.210   6.590  1.00 24.63           C  
ATOM   2577  HZ  PHE A 167      57.110   4.812   6.205  1.00 24.63           H  
ATOM   2578  N   SER A 168      50.624   1.122   6.381  1.00 25.40           N  
ATOM   2579  H   SER A 168      51.578   1.021   6.066  1.00 25.40           H  
ATOM   2580  CA  SER A 168      49.581   0.748   5.414  1.00 25.40           C  
ATOM   2581  HA  SER A 168      48.761   1.456   5.540  1.00 25.40           H  
ATOM   2582  C   SER A 168      48.962  -0.659   5.529  1.00 25.40           C  
ATOM   2583  CB  SER A 168      50.153   0.965   4.007  1.00 25.40           C  
ATOM   2584  HB2 SER A 168      50.465   2.005   3.914  1.00 25.40           H  
ATOM   2585  HB3 SER A 168      49.387   0.770   3.256  1.00 25.40           H  
ATOM   2586  O   SER A 168      49.484  -1.567   6.170  1.00 25.40           O  
ATOM   2587  OG  SER A 168      51.269   0.126   3.771  1.00 25.40           O  
ATOM   2588  HG  SER A 168      51.914   0.610   3.249  1.00 25.40           H  
ATOM   2589  N   ARG A 169      47.837  -0.827   4.808  1.00 27.53           N  
ATOM   2590  H   ARG A 169      47.471   0.019   4.395  1.00 27.53           H  
ATOM   2591  CA  ARG A 169      47.098  -2.075   4.518  1.00 27.53           C  
ATOM   2592  HA  ARG A 169      46.285  -2.186   5.235  1.00 27.53           H  
ATOM   2593  C   ARG A 169      47.936  -3.367   4.539  1.00 27.53           C  
ATOM   2594  CB  ARG A 169      46.532  -2.005   3.084  1.00 27.53           C  
ATOM   2595  HB2 ARG A 169      47.345  -1.727   2.413  1.00 27.53           H  
ATOM   2596  HB3 ARG A 169      46.210  -3.008   2.804  1.00 27.53           H  
ATOM   2597  O   ARG A 169      48.724  -3.599   3.619  1.00 27.53           O  
ATOM   2598  CG  ARG A 169      45.344  -1.078   2.817  1.00 27.53           C  
ATOM   2599  HG2 ARG A 169      45.582  -0.055   3.106  1.00 27.53           H  
ATOM   2600  HG3 ARG A 169      44.476  -1.429   3.376  1.00 27.53           H  
ATOM   2601  CD  ARG A 169      45.070  -1.148   1.304  1.00 27.53           C  
ATOM   2602  HD2 ARG A 169      45.898  -0.664   0.785  1.00 27.53           H  
ATOM   2603  HD3 ARG A 169      45.034  -2.194   1.001  1.00 27.53           H  
ATOM   2604  NE  ARG A 169      43.799  -0.512   0.920  1.00 27.53           N  
ATOM   2605  HE  ARG A 169      43.164  -0.277   1.669  1.00 27.53           H  
ATOM   2606  NH1 ARG A 169      44.156  -0.489  -1.353  1.00 27.53           N  
ATOM   2607 HH11 ARG A 169      45.083  -0.860  -1.200  1.00 27.53           H  
ATOM   2608 HH12 ARG A 169      43.840  -0.248  -2.282  1.00 27.53           H  
ATOM   2609  NH2 ARG A 169      42.219   0.250  -0.531  1.00 27.53           N  
ATOM   2610 HH21 ARG A 169      41.613   0.466   0.248  1.00 27.53           H  
ATOM   2611 HH22 ARG A 169      41.916   0.479  -1.467  1.00 27.53           H  
ATOM   2612  CZ  ARG A 169      43.399  -0.255  -0.315  1.00 27.53           C  
ATOM   2613  N   LYS A 170      47.558  -4.282   5.435  1.00 24.53           N  
ATOM   2614  H   LYS A 170      47.169  -3.920   6.294  1.00 24.53           H  
ATOM   2615  CA  LYS A 170      47.395  -5.738   5.229  1.00 24.53           C  
ATOM   2616  HA  LYS A 170      46.654  -5.950   4.458  1.00 24.53           H  
ATOM   2617  C   LYS A 170      46.914  -6.345   6.545  1.00 24.53           C  
ATOM   2618  CB  LYS A 170      48.738  -6.414   4.882  1.00 24.53           C  
ATOM   2619  HB2 LYS A 170      48.808  -7.380   5.382  1.00 24.53           H  
ATOM   2620  HB3 LYS A 170      49.546  -5.799   5.278  1.00 24.53           H  
ATOM   2621  O   LYS A 170      47.630  -6.197   7.523  1.00 24.53           O  
ATOM   2622  CG  LYS A 170      48.934  -6.672   3.380  1.00 24.53           C  
ATOM   2623  HG2 LYS A 170      48.496  -5.871   2.783  1.00 24.53           H  
ATOM   2624  HG3 LYS A 170      48.442  -7.605   3.106  1.00 24.53           H  
ATOM   2625  CD  LYS A 170      50.434  -6.765   3.090  1.00 24.53           C  
ATOM   2626  HD2 LYS A 170      50.848  -7.609   3.642  1.00 24.53           H  
ATOM   2627  HD3 LYS A 170      50.912  -5.848   3.435  1.00 24.53           H  
ATOM   2628  CE  LYS A 170      50.698  -6.931   1.595  1.00 24.53           C  
ATOM   2629  HE2 LYS A 170      50.225  -7.853   1.257  1.00 24.53           H  
ATOM   2630  HE3 LYS A 170      50.236  -6.094   1.071  1.00 24.53           H  
ATOM   2631  NZ  LYS A 170      52.157  -6.962   1.336  1.00 24.53           N  
ATOM   2632  HZ1 LYS A 170      52.577  -6.104   1.662  1.00 24.53           H  
ATOM   2633  HZ2 LYS A 170      52.347  -7.070   0.350  1.00 24.53           H  
ATOM   2634  HZ3 LYS A 170      52.579  -7.727   1.843  1.00 24.53           H  
ATOM   2635  N   ASP A 171      45.743  -6.989   6.549  1.00 24.94           N  
ATOM   2636  H   ASP A 171      45.095  -6.792   5.800  1.00 24.94           H  
ATOM   2637  CA  ASP A 171      45.520  -8.288   7.208  1.00 24.94           C  
ATOM   2638  HA  ASP A 171      46.054  -9.026   6.609  1.00 24.94           H  
ATOM   2639  C   ASP A 171      44.043  -8.746   7.159  1.00 24.94           C  
ATOM   2640  CB  ASP A 171      46.074  -8.346   8.653  1.00 24.94           C  
ATOM   2641  HB2 ASP A 171      45.405  -8.958   9.258  1.00 24.94           H  
ATOM   2642  HB3 ASP A 171      46.060  -7.356   9.110  1.00 24.94           H  
ATOM   2643  O   ASP A 171      43.118  -7.952   7.298  1.00 24.94           O  
ATOM   2644  CG  ASP A 171      47.483  -8.972   8.750  1.00 24.94           C  
ATOM   2645  OD1 ASP A 171      47.994  -9.462   7.711  1.00 24.94           O  
ATOM   2646  OD2 ASP A 171      48.006  -9.035   9.885  1.00 24.94           O  
ATOM   2647  N   PHE A 172      43.878 -10.058   6.958  1.00 25.90           N  
ATOM   2648  H   PHE A 172      44.747 -10.572   6.919  1.00 25.90           H  
ATOM   2649  CA  PHE A 172      42.676 -10.911   7.029  1.00 25.90           C  
ATOM   2650  HA  PHE A 172      43.060 -11.863   6.664  1.00 25.90           H  
ATOM   2651  C   PHE A 172      41.448 -10.669   6.117  1.00 25.90           C  
ATOM   2652  CB  PHE A 172      42.323 -11.227   8.490  1.00 25.90           C  
ATOM   2653  HB2 PHE A 172      41.488 -11.927   8.517  1.00 25.90           H  
ATOM   2654  HB3 PHE A 172      42.021 -10.311   8.997  1.00 25.90           H  
ATOM   2655  O   PHE A 172      40.670  -9.728   6.227  1.00 25.90           O  
ATOM   2656  CG  PHE A 172      43.514 -11.856   9.192  1.00 25.90           C  
ATOM   2657  CD1 PHE A 172      43.963 -13.134   8.801  1.00 25.90           C  
ATOM   2658  HD1 PHE A 172      43.377 -13.725   8.113  1.00 25.90           H  
ATOM   2659  CD2 PHE A 172      44.280 -11.096  10.092  1.00 25.90           C  
ATOM   2660  HD2 PHE A 172      43.941 -10.116  10.395  1.00 25.90           H  
ATOM   2661  CE1 PHE A 172      45.201 -13.618   9.259  1.00 25.90           C  
ATOM   2662  HE1 PHE A 172      45.559 -14.585   8.937  1.00 25.90           H  
ATOM   2663  CE2 PHE A 172      45.531 -11.567  10.528  1.00 25.90           C  
ATOM   2664  HE2 PHE A 172      46.153 -10.944  11.154  1.00 25.90           H  
ATOM   2665  CZ  PHE A 172      45.996 -12.823  10.104  1.00 25.90           C  
ATOM   2666  HZ  PHE A 172      46.968 -13.167  10.424  1.00 25.90           H  
ATOM   2667  N   GLU A 173      41.230 -11.685   5.278  1.00 22.41           N  
ATOM   2668  H   GLU A 173      41.908 -12.432   5.325  1.00 22.41           H  
ATOM   2669  CA  GLU A 173      40.009 -12.073   4.559  1.00 22.41           C  
ATOM   2670  HA  GLU A 173      39.276 -11.267   4.580  1.00 22.41           H  
ATOM   2671  C   GLU A 173      39.431 -13.346   5.245  1.00 22.41           C  
ATOM   2672  CB  GLU A 173      40.474 -12.347   3.106  1.00 22.41           C  
ATOM   2673  HB2 GLU A 173      40.961 -11.449   2.728  1.00 22.41           H  
ATOM   2674  HB3 GLU A 173      41.233 -13.128   3.152  1.00 22.41           H  
ATOM   2675  O   GLU A 173      40.150 -13.950   6.041  1.00 22.41           O  
ATOM   2676  CG  GLU A 173      39.417 -12.765   2.071  1.00 22.41           C  
ATOM   2677  HG2 GLU A 173      38.795 -13.571   2.463  1.00 22.41           H  
ATOM   2678  HG3 GLU A 173      38.765 -11.916   1.868  1.00 22.41           H  
ATOM   2679  CD  GLU A 173      40.072 -13.279   0.778  1.00 22.41           C  
ATOM   2680  OE1 GLU A 173      39.842 -12.655  -0.280  1.00 22.41           O  
ATOM   2681  OE2 GLU A 173      40.743 -14.335   0.856  1.00 22.41           O  
ATOM   2682  N   ILE A 174      38.203 -13.790   4.896  1.00 23.50           N  
ATOM   2683  H   ILE A 174      37.648 -13.106   4.401  1.00 23.50           H  
ATOM   2684  CA  ILE A 174      37.761 -15.209   4.687  1.00 23.50           C  
ATOM   2685  HA  ILE A 174      37.672 -15.283   3.603  1.00 23.50           H  
ATOM   2686  C   ILE A 174      36.331 -15.555   5.195  1.00 23.50           C  
ATOM   2687  CB  ILE A 174      38.835 -16.302   5.028  1.00 23.50           C  
ATOM   2688  HB  ILE A 174      39.268 -16.097   6.007  1.00 23.50           H  
ATOM   2689  O   ILE A 174      36.109 -15.858   6.361  1.00 23.50           O  
ATOM   2690  CG1 ILE A 174      39.928 -16.286   3.919  1.00 23.50           C  
ATOM   2691 HG12 ILE A 174      39.490 -16.605   2.973  1.00 23.50           H  
ATOM   2692 HG13 ILE A 174      40.291 -15.269   3.764  1.00 23.50           H  
ATOM   2693  CG2 ILE A 174      38.326 -17.752   5.135  1.00 23.50           C  
ATOM   2694 HG21 ILE A 174      39.120 -18.387   5.527  1.00 23.50           H  
ATOM   2695 HG22 ILE A 174      38.029 -18.120   4.153  1.00 23.50           H  
ATOM   2696 HG23 ILE A 174      37.503 -17.828   5.847  1.00 23.50           H  
ATOM   2697  CD1 ILE A 174      41.165 -17.150   4.192  1.00 23.50           C  
ATOM   2698 HD11 ILE A 174      41.580 -16.901   5.169  1.00 23.50           H  
ATOM   2699 HD12 ILE A 174      41.916 -16.949   3.428  1.00 23.50           H  
ATOM   2700 HD13 ILE A 174      40.912 -18.210   4.157  1.00 23.50           H  
ATOM   2701  N   ARG A 175      35.425 -15.685   4.203  1.00 24.91           N  
ATOM   2702  H   ARG A 175      35.698 -15.210   3.355  1.00 24.91           H  
ATOM   2703  CA  ARG A 175      34.291 -16.641   4.036  1.00 24.91           C  
ATOM   2704  HA  ARG A 175      33.899 -16.409   3.046  1.00 24.91           H  
ATOM   2705  C   ARG A 175      33.019 -16.549   4.905  1.00 24.91           C  
ATOM   2706  CB  ARG A 175      34.823 -18.087   3.943  1.00 24.91           C  
ATOM   2707  HB2 ARG A 175      33.991 -18.788   3.883  1.00 24.91           H  
ATOM   2708  HB3 ARG A 175      35.394 -18.318   4.842  1.00 24.91           H  
ATOM   2709  O   ARG A 175      32.995 -16.062   6.024  1.00 24.91           O  
ATOM   2710  CG  ARG A 175      35.695 -18.263   2.690  1.00 24.91           C  
ATOM   2711  HG2 ARG A 175      36.464 -17.492   2.674  1.00 24.91           H  
ATOM   2712  HG3 ARG A 175      35.079 -18.136   1.799  1.00 24.91           H  
ATOM   2713  CD  ARG A 175      36.377 -19.633   2.630  1.00 24.91           C  
ATOM   2714  HD2 ARG A 175      36.722 -19.908   3.627  1.00 24.91           H  
ATOM   2715  HD3 ARG A 175      35.653 -20.374   2.291  1.00 24.91           H  
ATOM   2716  NE  ARG A 175      37.534 -19.575   1.715  1.00 24.91           N  
ATOM   2717  HE  ARG A 175      37.789 -18.660   1.373  1.00 24.91           H  
ATOM   2718  NH1 ARG A 175      38.074 -21.804   1.696  1.00 24.91           N  
ATOM   2719 HH11 ARG A 175      38.672 -22.556   1.383  1.00 24.91           H  
ATOM   2720 HH12 ARG A 175      37.286 -21.986   2.300  1.00 24.91           H  
ATOM   2721  NH2 ARG A 175      39.318 -20.345   0.544  1.00 24.91           N  
ATOM   2722 HH21 ARG A 175      39.914 -21.100   0.237  1.00 24.91           H  
ATOM   2723 HH22 ARG A 175      39.531 -19.400   0.256  1.00 24.91           H  
ATOM   2724  CZ  ARG A 175      38.300 -20.574   1.324  1.00 24.91           C  
ATOM   2725  N   ALA A 176      31.937 -17.058   4.304  1.00 24.29           N  
ATOM   2726  H   ALA A 176      32.083 -17.539   3.428  1.00 24.29           H  
ATOM   2727  CA  ALA A 176      30.547 -17.029   4.766  1.00 24.29           C  
ATOM   2728  HA  ALA A 176      30.508 -16.678   5.797  1.00 24.29           H  
ATOM   2729  C   ALA A 176      29.900 -18.432   4.704  1.00 24.29           C  
ATOM   2730  CB  ALA A 176      29.793 -16.034   3.867  1.00 24.29           C  
ATOM   2731  HB1 ALA A 176      28.761 -15.932   4.205  1.00 24.29           H  
ATOM   2732  HB2 ALA A 176      30.269 -15.055   3.919  1.00 24.29           H  
ATOM   2733  HB3 ALA A 176      29.795 -16.382   2.834  1.00 24.29           H  
ATOM   2734  O   ALA A 176      30.506 -19.374   4.189  1.00 24.29           O  
ATOM   2735  N   GLY A 177      28.653 -18.562   5.172  1.00 23.98           N  
ATOM   2736  H   GLY A 177      28.197 -17.765   5.592  1.00 23.98           H  
ATOM   2737  CA  GLY A 177      27.845 -19.778   5.036  1.00 23.98           C  
ATOM   2738  HA2 GLY A 177      27.949 -20.159   4.020  1.00 23.98           H  
ATOM   2739  HA3 GLY A 177      28.212 -20.538   5.726  1.00 23.98           H  
ATOM   2740  C   GLY A 177      26.355 -19.542   5.323  1.00 23.98           C  
ATOM   2741  O   GLY A 177      26.023 -18.651   6.096  1.00 23.98           O  
ATOM   2742  N   ALA A 178      25.504 -20.381   4.717  1.00 27.38           N  
ATOM   2743  H   ALA A 178      25.923 -21.081   4.121  1.00 27.38           H  
ATOM   2744  CA  ALA A 178      24.030 -20.373   4.738  1.00 27.38           C  
ATOM   2745  HA  ALA A 178      23.731 -21.248   4.160  1.00 27.38           H  
ATOM   2746  C   ALA A 178      23.331 -19.171   4.053  1.00 27.38           C  
ATOM   2747  CB  ALA A 178      23.513 -20.644   6.158  1.00 27.38           C  
ATOM   2748  HB1 ALA A 178      22.433 -20.788   6.131  1.00 27.38           H  
ATOM   2749  HB2 ALA A 178      23.982 -21.539   6.566  1.00 27.38           H  
ATOM   2750  HB3 ALA A 178      23.733 -19.793   6.803  1.00 27.38           H  
ATOM   2751  O   ALA A 178      23.454 -18.022   4.466  1.00 27.38           O  
ATOM   2752  N   GLN A 179      22.532 -19.473   3.022  1.00 27.67           N  
ATOM   2753  H   GLN A 179      22.418 -20.445   2.774  1.00 27.67           H  
ATOM   2754  CA  GLN A 179      21.552 -18.561   2.416  1.00 27.67           C  
ATOM   2755  HA  GLN A 179      21.845 -17.527   2.596  1.00 27.67           H  
ATOM   2756  C   GLN A 179      20.157 -18.827   3.015  1.00 27.67           C  
ATOM   2757  CB  GLN A 179      21.476 -18.791   0.893  1.00 27.67           C  
ATOM   2758  HB2 GLN A 179      20.668 -18.181   0.489  1.00 27.67           H  
ATOM   2759  HB3 GLN A 179      21.227 -19.836   0.708  1.00 27.67           H  
ATOM   2760  O   GLN A 179      19.821 -19.994   3.220  1.00 27.67           O  
ATOM   2761  CG  GLN A 179      22.764 -18.447   0.134  1.00 27.67           C  
ATOM   2762  HG2 GLN A 179      22.964 -17.379   0.224  1.00 27.67           H  
ATOM   2763  HG3 GLN A 179      23.603 -18.993   0.564  1.00 27.67           H  
ATOM   2764  CD  GLN A 179      22.656 -18.827  -1.341  1.00 27.67           C  
ATOM   2765  NE2 GLN A 179      22.215 -17.943  -2.207  1.00 27.67           N  
ATOM   2766 HE21 GLN A 179      22.073 -18.300  -3.141  1.00 27.67           H  
ATOM   2767 HE22 GLN A 179      21.832 -17.062  -1.895  1.00 27.67           H  
ATOM   2768  OE1 GLN A 179      22.977 -19.931  -1.743  1.00 27.67           O  
ATOM   2769  N   PRO A 180      19.324 -17.797   3.245  1.00 28.72           N  
ATOM   2770  CA  PRO A 180      17.873 -17.938   3.360  1.00 28.72           C  
ATOM   2771  HA  PRO A 180      17.617 -18.926   3.742  1.00 28.72           H  
ATOM   2772  C   PRO A 180      17.214 -17.730   1.986  1.00 28.72           C  
ATOM   2773  CB  PRO A 180      17.426 -16.870   4.373  1.00 28.72           C  
ATOM   2774  HB2 PRO A 180      16.744 -16.158   3.909  1.00 28.72           H  
ATOM   2775  HB3 PRO A 180      16.942 -17.330   5.235  1.00 28.72           H  
ATOM   2776  O   PRO A 180      17.428 -16.699   1.350  1.00 28.72           O  
ATOM   2777  CG  PRO A 180      18.713 -16.151   4.800  1.00 28.72           C  
ATOM   2778  HG2 PRO A 180      18.558 -15.078   4.905  1.00 28.72           H  
ATOM   2779  HG3 PRO A 180      19.073 -16.578   5.735  1.00 28.72           H  
ATOM   2780  CD  PRO A 180      19.705 -16.468   3.683  1.00 28.72           C  
ATOM   2781  HD2 PRO A 180      19.584 -15.762   2.862  1.00 28.72           H  
ATOM   2782  HD3 PRO A 180      20.723 -16.436   4.073  1.00 28.72           H  
ATOM   2783  N   ASP A 181      16.374 -18.668   1.542  1.00 29.50           N  
ATOM   2784  H   ASP A 181      16.287 -19.522   2.074  1.00 29.50           H  
ATOM   2785  CA  ASP A 181      15.741 -18.662   0.206  1.00 29.50           C  
ATOM   2786  HA  ASP A 181      16.496 -18.356  -0.519  1.00 29.50           H  
ATOM   2787  C   ASP A 181      14.568 -17.667   0.042  1.00 29.50           C  
ATOM   2788  CB  ASP A 181      15.314 -20.095  -0.164  1.00 29.50           C  
ATOM   2789  HB2 ASP A 181      14.793 -20.088  -1.121  1.00 29.50           H  
ATOM   2790  HB3 ASP A 181      14.624 -20.469   0.593  1.00 29.50           H  
ATOM   2791  O   ASP A 181      13.721 -17.830  -0.840  1.00 29.50           O  
ATOM   2792  CG  ASP A 181      16.504 -21.040  -0.305  1.00 29.50           C  
ATOM   2793  OD1 ASP A 181      17.390 -20.731  -1.132  1.00 29.50           O  
ATOM   2794  OD2 ASP A 181      16.510 -22.061   0.419  1.00 29.50           O  
ATOM   2795  N   ASN A 182      14.465 -16.643   0.895  1.00 25.70           N  
ATOM   2796  H   ASN A 182      15.217 -16.487   1.551  1.00 25.70           H  
ATOM   2797  CA  ASN A 182      13.326 -15.728   0.908  1.00 25.70           C  
ATOM   2798  HA  ASN A 182      12.921 -15.670  -0.103  1.00 25.70           H  
ATOM   2799  C   ASN A 182      13.712 -14.302   1.335  1.00 25.70           C  
ATOM   2800  CB  ASN A 182      12.250 -16.334   1.817  1.00 25.70           C  
ATOM   2801  HB2 ASN A 182      12.078 -17.376   1.546  1.00 25.70           H  
ATOM   2802  HB3 ASN A 182      12.603 -16.305   2.848  1.00 25.70           H  
ATOM   2803  O   ASN A 182      14.426 -14.097   2.316  1.00 25.70           O  
ATOM   2804  CG  ASN A 182      10.925 -15.615   1.709  1.00 25.70           C  
ATOM   2805  ND2 ASN A 182      10.143 -15.654   2.758  1.00 25.70           N  
ATOM   2806 HD21 ASN A 182      10.543 -15.974   3.628  1.00 25.70           H  
ATOM   2807 HD22 ASN A 182       9.318 -15.071   2.735  1.00 25.70           H  
ATOM   2808  OD1 ASN A 182      10.600 -14.997   0.705  1.00 25.70           O  
ATOM   2809  N   ILE A 183      13.220 -13.302   0.597  1.00 28.47           N  
ATOM   2810  H   ILE A 183      12.555 -13.535  -0.126  1.00 28.47           H  
ATOM   2811  CA  ILE A 183      13.613 -11.893   0.773  1.00 28.47           C  
ATOM   2812  HA  ILE A 183      14.684 -11.887   0.974  1.00 28.47           H  
ATOM   2813  C   ILE A 183      12.954 -11.229   1.994  1.00 28.47           C  
ATOM   2814  CB  ILE A 183      13.389 -11.123  -0.549  1.00 28.47           C  
ATOM   2815  HB  ILE A 183      13.825 -11.728  -1.344  1.00 28.47           H  
ATOM   2816  O   ILE A 183      13.523 -10.297   2.563  1.00 28.47           O  
ATOM   2817  CG1 ILE A 183      14.143  -9.775  -0.541  1.00 28.47           C  
ATOM   2818 HG12 ILE A 183      15.151  -9.939  -0.160  1.00 28.47           H  
ATOM   2819 HG13 ILE A 183      13.640  -9.076   0.127  1.00 28.47           H  
ATOM   2820  CG2 ILE A 183      11.892 -10.942  -0.870  1.00 28.47           C  
ATOM   2821 HG21 ILE A 183      11.374 -11.900  -0.832  1.00 28.47           H  
ATOM   2822 HG22 ILE A 183      11.426 -10.271  -0.149  1.00 28.47           H  
ATOM   2823 HG23 ILE A 183      11.765 -10.528  -1.871  1.00 28.47           H  
ATOM   2824  CD1 ILE A 183      14.270  -9.133  -1.929  1.00 28.47           C  
ATOM   2825 HD11 ILE A 183      14.746  -9.829  -2.619  1.00 28.47           H  
ATOM   2826 HD12 ILE A 183      13.288  -8.854  -2.310  1.00 28.47           H  
ATOM   2827 HD13 ILE A 183      14.883  -8.234  -1.854  1.00 28.47           H  
ATOM   2828  N   ASP A 184      11.801 -11.739   2.435  1.00 28.42           N  
ATOM   2829  H   ASP A 184      11.378 -12.495   1.915  1.00 28.42           H  
ATOM   2830  CA  ASP A 184      11.069 -11.211   3.595  1.00 28.42           C  
ATOM   2831  HA  ASP A 184      11.026 -10.125   3.516  1.00 28.42           H  
ATOM   2832  C   ASP A 184      11.763 -11.527   4.939  1.00 28.42           C  
ATOM   2833  CB  ASP A 184       9.622 -11.743   3.576  1.00 28.42           C  
ATOM   2834  HB2 ASP A 184       9.151 -11.492   4.526  1.00 28.42           H  
ATOM   2835  HB3 ASP A 184       9.644 -12.830   3.495  1.00 28.42           H  
ATOM   2836  O   ASP A 184      11.634 -10.760   5.894  1.00 28.42           O  
ATOM   2837  CG  ASP A 184       8.747 -11.156   2.456  1.00 28.42           C  
ATOM   2838  OD1 ASP A 184       8.942  -9.971   2.101  1.00 28.42           O  
ATOM   2839  OD2 ASP A 184       7.847 -11.889   1.986  1.00 28.42           O  
ATOM   2840  N   ASP A 185      12.556 -12.603   5.017  1.00 27.98           N  
ATOM   2841  H   ASP A 185      12.635 -13.199   4.205  1.00 27.98           H  
ATOM   2842  CA  ASP A 185      13.233 -13.037   6.252  1.00 27.98           C  
ATOM   2843  HA  ASP A 185      12.545 -12.905   7.088  1.00 27.98           H  
ATOM   2844  C   ASP A 185      14.492 -12.206   6.594  1.00 27.98           C  
ATOM   2845  CB  ASP A 185      13.547 -14.542   6.150  1.00 27.98           C  
ATOM   2846  HB2 ASP A 185      14.073 -14.744   5.218  1.00 27.98           H  
ATOM   2847  HB3 ASP A 185      14.203 -14.825   6.973  1.00 27.98           H  
ATOM   2848  O   ASP A 185      14.988 -12.232   7.723  1.00 27.98           O  
ATOM   2849  CG  ASP A 185      12.272 -15.394   6.241  1.00 27.98           C  
ATOM   2850  OD1 ASP A 185      11.653 -15.384   7.328  1.00 27.98           O  
ATOM   2851  OD2 ASP A 185      11.907 -16.036   5.226  1.00 27.98           O  
ATOM   2852  N   VAL A 186      15.011 -11.418   5.643  1.00 25.91           N  
ATOM   2853  H   VAL A 186      14.544 -11.414   4.748  1.00 25.91           H  
ATOM   2854  CA  VAL A 186      16.274 -10.665   5.794  1.00 25.91           C  
ATOM   2855  HA  VAL A 186      16.989 -11.306   6.310  1.00 25.91           H  
ATOM   2856  C   VAL A 186      16.118  -9.403   6.663  1.00 25.91           C  
ATOM   2857  CB  VAL A 186      16.858 -10.346   4.397  1.00 25.91           C  
ATOM   2858  HB  VAL A 186      16.139  -9.745   3.842  1.00 25.91           H  
ATOM   2859  O   VAL A 186      17.088  -8.925   7.253  1.00 25.91           O  
ATOM   2860  CG1 VAL A 186      18.186  -9.576   4.447  1.00 25.91           C  
ATOM   2861 HG11 VAL A 186      18.907 -10.116   5.062  1.00 25.91           H  
ATOM   2862 HG12 VAL A 186      18.029  -8.582   4.864  1.00 25.91           H  
ATOM   2863 HG13 VAL A 186      18.586  -9.458   3.440  1.00 25.91           H  
ATOM   2864  CG2 VAL A 186      17.129 -11.639   3.608  1.00 25.91           C  
ATOM   2865 HG21 VAL A 186      17.552 -11.401   2.632  1.00 25.91           H  
ATOM   2866 HG22 VAL A 186      17.821 -12.278   4.156  1.00 25.91           H  
ATOM   2867 HG23 VAL A 186      16.201 -12.185   3.439  1.00 25.91           H  
ATOM   2868  N   LEU A 187      14.905  -8.852   6.788  1.00 25.76           N  
ATOM   2869  H   LEU A 187      14.131  -9.328   6.349  1.00 25.76           H  
ATOM   2870  CA  LEU A 187      14.686  -7.504   7.338  1.00 25.76           C  
ATOM   2871  HA  LEU A 187      15.598  -6.932   7.166  1.00 25.76           H  
ATOM   2872  C   LEU A 187      14.491  -7.413   8.867  1.00 25.76           C  
ATOM   2873  CB  LEU A 187      13.551  -6.819   6.545  1.00 25.76           C  
ATOM   2874  HB2 LEU A 187      13.164  -5.973   7.112  1.00 25.76           H  
ATOM   2875  HB3 LEU A 187      12.734  -7.531   6.422  1.00 25.76           H  
ATOM   2876  O   LEU A 187      14.341  -6.301   9.376  1.00 25.76           O  
ATOM   2877  CG  LEU A 187      13.995  -6.303   5.161  1.00 25.76           C  
ATOM   2878  HG  LEU A 187      14.513  -7.095   4.621  1.00 25.76           H  
ATOM   2879  CD1 LEU A 187      12.774  -5.881   4.344  1.00 25.76           C  
ATOM   2880 HD11 LEU A 187      12.234  -5.081   4.851  1.00 25.76           H  
ATOM   2881 HD12 LEU A 187      13.088  -5.546   3.355  1.00 25.76           H  
ATOM   2882 HD13 LEU A 187      12.112  -6.738   4.216  1.00 25.76           H  
ATOM   2883  CD2 LEU A 187      14.915  -5.080   5.267  1.00 25.76           C  
ATOM   2884 HD21 LEU A 187      15.852  -5.351   5.754  1.00 25.76           H  
ATOM   2885 HD22 LEU A 187      14.426  -4.289   5.836  1.00 25.76           H  
ATOM   2886 HD23 LEU A 187      15.151  -4.714   4.267  1.00 25.76           H  
ATOM   2887  N   TRP A 188      14.508  -8.524   9.618  1.00 26.03           N  
ATOM   2888  H   TRP A 188      14.603  -9.408   9.139  1.00 26.03           H  
ATOM   2889  CA  TRP A 188      14.177  -8.526  11.063  1.00 26.03           C  
ATOM   2890  HA  TRP A 188      14.026  -7.494  11.377  1.00 26.03           H  
ATOM   2891  C   TRP A 188      15.283  -8.979  12.040  1.00 26.03           C  
ATOM   2892  CB  TRP A 188      12.825  -9.243  11.292  1.00 26.03           C  
ATOM   2893  HB2 TRP A 188      12.917  -9.903  12.154  1.00 26.03           H  
ATOM   2894  HB3 TRP A 188      12.603  -9.886  10.440  1.00 26.03           H  
ATOM   2895  O   TRP A 188      15.065  -8.902  13.249  1.00 26.03           O  
ATOM   2896  CG  TRP A 188      11.629  -8.355  11.538  1.00 26.03           C  
ATOM   2897  CD1 TRP A 188      11.478  -7.078  11.113  1.00 26.03           C  
ATOM   2898  HD1 TRP A 188      12.200  -6.534  10.522  1.00 26.03           H  
ATOM   2899  CD2 TRP A 188      10.389  -8.671  12.251  1.00 26.03           C  
ATOM   2900  CE2 TRP A 188       9.550  -7.515  12.246  1.00 26.03           C  
ATOM   2901  CE3 TRP A 188       9.877  -9.821  12.893  1.00 26.03           C  
ATOM   2902  HE3 TRP A 188      10.477 -10.719  12.900  1.00 26.03           H  
ATOM   2903  NE1 TRP A 188      10.266  -6.575  11.540  1.00 26.03           N  
ATOM   2904  HE1 TRP A 188       9.942  -5.650  11.297  1.00 26.03           H  
ATOM   2905  CH2 TRP A 188       7.807  -8.656  13.480  1.00 26.03           C  
ATOM   2906  HH2 TRP A 188       6.828  -8.667  13.937  1.00 26.03           H  
ATOM   2907  CZ2 TRP A 188       8.283  -7.492  12.852  1.00 26.03           C  
ATOM   2908  HZ2 TRP A 188       7.678  -6.598  12.813  1.00 26.03           H  
ATOM   2909  CZ3 TRP A 188       8.603  -9.816  13.496  1.00 26.03           C  
ATOM   2910  HZ3 TRP A 188       8.235 -10.717  13.966  1.00 26.03           H  
ATOM   2911  N   HIS A 189      16.478  -9.380  11.577  1.00 24.37           N  
ATOM   2912  H   HIS A 189      16.604  -9.434  10.577  1.00 24.37           H  
ATOM   2913  CA  HIS A 189      17.508  -9.984  12.453  1.00 24.37           C  
ATOM   2914  HA  HIS A 189      17.208  -9.806  13.486  1.00 24.37           H  
ATOM   2915  C   HIS A 189      18.921  -9.355  12.429  1.00 24.37           C  
ATOM   2916  CB  HIS A 189      17.483 -11.514  12.278  1.00 24.37           C  
ATOM   2917  HB2 HIS A 189      18.412 -11.951  12.642  1.00 24.37           H  
ATOM   2918  HB3 HIS A 189      17.384 -11.770  11.223  1.00 24.37           H  
ATOM   2919  O   HIS A 189      19.870  -9.935  12.956  1.00 24.37           O  
ATOM   2920  CG  HIS A 189      16.356 -12.130  13.071  1.00 24.37           C  
ATOM   2921  CD2 HIS A 189      15.177 -12.640  12.592  1.00 24.37           C  
ATOM   2922  HD2 HIS A 189      14.889 -12.711  11.554  1.00 24.37           H  
ATOM   2923  ND1 HIS A 189      16.299 -12.200  14.444  1.00 24.37           N  
ATOM   2924  HD1 HIS A 189      17.025 -11.904  15.081  1.00 24.37           H  
ATOM   2925  CE1 HIS A 189      15.115 -12.731  14.787  1.00 24.37           C  
ATOM   2926  HE1 HIS A 189      14.782 -12.911  15.798  1.00 24.37           H  
ATOM   2927  NE2 HIS A 189      14.397 -13.018  13.694  1.00 24.37           N  
ATOM   2928  N   ALA A 190      19.081  -8.136  11.909  1.00 22.82           N  
ATOM   2929  H   ALA A 190      18.278  -7.679  11.501  1.00 22.82           H  
ATOM   2930  CA  ALA A 190      20.375  -7.442  11.849  1.00 22.82           C  
ATOM   2931  HA  ALA A 190      21.139  -8.177  11.595  1.00 22.82           H  
ATOM   2932  C   ALA A 190      20.819  -6.795  13.191  1.00 22.82           C  
ATOM   2933  CB  ALA A 190      20.319  -6.446  10.683  1.00 22.82           C  
ATOM   2934  HB1 ALA A 190      20.088  -6.969   9.756  1.00 22.82           H  
ATOM   2935  HB2 ALA A 190      21.288  -5.957  10.579  1.00 22.82           H  
ATOM   2936  HB3 ALA A 190      19.558  -5.688  10.871  1.00 22.82           H  
ATOM   2937  O   ALA A 190      20.788  -5.573  13.350  1.00 22.82           O  
ATOM   2938  N   GLN A 191      21.272  -7.597  14.165  1.00 22.58           N  
ATOM   2939  H   GLN A 191      21.246  -8.594  14.003  1.00 22.58           H  
ATOM   2940  CA  GLN A 191      21.980  -7.088  15.356  1.00 22.58           C  
ATOM   2941  HA  GLN A 191      21.468  -6.192  15.707  1.00 22.58           H  
ATOM   2942  C   GLN A 191      23.421  -6.664  15.017  1.00 22.58           C  
ATOM   2943  CB  GLN A 191      21.979  -8.113  16.510  1.00 22.58           C  
ATOM   2944  HB2 GLN A 191      22.079  -9.124  16.114  1.00 22.58           H  
ATOM   2945  HB3 GLN A 191      22.844  -7.916  17.144  1.00 22.58           H  
ATOM   2946  O   GLN A 191      24.364  -7.441  15.149  1.00 22.58           O  
ATOM   2947  CG  GLN A 191      20.747  -8.019  17.419  1.00 22.58           C  
ATOM   2948  HG2 GLN A 191      20.580  -6.975  17.683  1.00 22.58           H  
ATOM   2949  HG3 GLN A 191      19.869  -8.386  16.887  1.00 22.58           H  
ATOM   2950  CD  GLN A 191      20.922  -8.820  18.712  1.00 22.58           C  
ATOM   2951  NE2 GLN A 191      20.246  -8.457  19.780  1.00 22.58           N  
ATOM   2952 HE21 GLN A 191      20.403  -9.032  20.596  1.00 22.58           H  
ATOM   2953 HE22 GLN A 191      19.608  -7.675  19.749  1.00 22.58           H  
ATOM   2954  OE1 GLN A 191      21.663  -9.779  18.812  1.00 22.58           O  
ATOM   2955  N   TYR A 192      23.614  -5.401  14.633  1.00 24.57           N  
ATOM   2956  H   TYR A 192      22.806  -4.824  14.448  1.00 24.57           H  
ATOM   2957  CA  TYR A 192      24.949  -4.835  14.423  1.00 24.57           C  
ATOM   2958  HA  TYR A 192      25.591  -5.615  14.013  1.00 24.57           H  
ATOM   2959  C   TYR A 192      25.611  -4.385  15.737  1.00 24.57           C  
ATOM   2960  CB  TYR A 192      24.889  -3.725  13.364  1.00 24.57           C  
ATOM   2961  HB2 TYR A 192      25.750  -3.068  13.485  1.00 24.57           H  
ATOM   2962  HB3 TYR A 192      23.997  -3.116  13.512  1.00 24.57           H  
ATOM   2963  O   TYR A 192      25.480  -3.238  16.161  1.00 24.57           O  
ATOM   2964  CG  TYR A 192      24.930  -4.270  11.951  1.00 24.57           C  
ATOM   2965  CD1 TYR A 192      26.150  -4.749  11.432  1.00 24.57           C  
ATOM   2966  HD1 TYR A 192      27.048  -4.705  12.031  1.00 24.57           H  
ATOM   2967  CD2 TYR A 192      23.760  -4.327  11.170  1.00 24.57           C  
ATOM   2968  HD2 TYR A 192      22.822  -3.967  11.567  1.00 24.57           H  
ATOM   2969  CE1 TYR A 192      26.203  -5.296  10.136  1.00 24.57           C  
ATOM   2970  HE1 TYR A 192      27.138  -5.669   9.743  1.00 24.57           H  
ATOM   2971  CE2 TYR A 192      23.814  -4.859   9.866  1.00 24.57           C  
ATOM   2972  HE2 TYR A 192      22.930  -4.900   9.248  1.00 24.57           H  
ATOM   2973  OH  TYR A 192      25.067  -5.878   8.100  1.00 24.57           O  
ATOM   2974  HH  TYR A 192      25.944  -6.187   7.863  1.00 24.57           H  
ATOM   2975  CZ  TYR A 192      25.031  -5.351   9.351  1.00 24.57           C  
ATOM   2976  N   GLN A 193      26.384  -5.282  16.358  1.00 22.67           N  
ATOM   2977  H   GLN A 193      26.402  -6.224  15.995  1.00 22.67           H  
ATOM   2978  CA  GLN A 193      27.419  -4.897  17.324  1.00 22.67           C  
ATOM   2979  HA  GLN A 193      27.047  -4.095  17.961  1.00 22.67           H  
ATOM   2980  C   GLN A 193      28.652  -4.364  16.576  1.00 22.67           C  
ATOM   2981  CB  GLN A 193      27.813  -6.082  18.226  1.00 22.67           C  
ATOM   2982  HB2 GLN A 193      28.728  -5.809  18.753  1.00 22.67           H  
ATOM   2983  HB3 GLN A 193      28.026  -6.956  17.611  1.00 22.67           H  
ATOM   2984  O   GLN A 193      29.556  -5.125  16.239  1.00 22.67           O  
ATOM   2985  CG  GLN A 193      26.763  -6.446  19.285  1.00 22.67           C  
ATOM   2986  HG2 GLN A 193      25.873  -6.842  18.796  1.00 22.67           H  
ATOM   2987  HG3 GLN A 193      26.485  -5.547  19.834  1.00 22.67           H  
ATOM   2988  CD  GLN A 193      27.283  -7.482  20.285  1.00 22.67           C  
ATOM   2989  NE2 GLN A 193      26.574  -7.727  21.365  1.00 22.67           N  
ATOM   2990 HE21 GLN A 193      25.685  -7.274  21.519  1.00 22.67           H  
ATOM   2991 HE22 GLN A 193      26.962  -8.429  21.979  1.00 22.67           H  
ATOM   2992  OE1 GLN A 193      28.330  -8.087  20.143  1.00 22.67           O  
ATOM   2993  N   VAL A 194      28.705  -3.055  16.321  1.00 25.79           N  
ATOM   2994  H   VAL A 194      27.916  -2.480  16.580  1.00 25.79           H  
ATOM   2995  CA  VAL A 194      29.916  -2.390  15.805  1.00 25.79           C  
ATOM   2996  HA  VAL A 194      30.567  -3.137  15.352  1.00 25.79           H  
ATOM   2997  C   VAL A 194      30.666  -1.765  16.978  1.00 25.79           C  
ATOM   2998  CB  VAL A 194      29.598  -1.362  14.703  1.00 25.79           C  
ATOM   2999  HB  VAL A 194      28.992  -0.557  15.118  1.00 25.79           H  
ATOM   3000  O   VAL A 194      30.117  -0.950  17.717  1.00 25.79           O  
ATOM   3001  CG1 VAL A 194      30.882  -0.767  14.111  1.00 25.79           C  
ATOM   3002 HG11 VAL A 194      30.632  -0.067  13.313  1.00 25.79           H  
ATOM   3003 HG12 VAL A 194      31.435  -0.221  14.876  1.00 25.79           H  
ATOM   3004 HG13 VAL A 194      31.510  -1.559  13.704  1.00 25.79           H  
ATOM   3005  CG2 VAL A 194      28.824  -2.016  13.551  1.00 25.79           C  
ATOM   3006 HG21 VAL A 194      29.393  -2.851  13.142  1.00 25.79           H  
ATOM   3007 HG22 VAL A 194      28.642  -1.285  12.763  1.00 25.79           H  
ATOM   3008 HG23 VAL A 194      27.860  -2.378  13.910  1.00 25.79           H  
ATOM   3009  N   THR A 195      31.926  -2.155  17.175  1.00 25.95           N  
ATOM   3010  H   THR A 195      32.346  -2.781  16.503  1.00 25.95           H  
ATOM   3011  CA  THR A 195      32.767  -1.579  18.237  1.00 25.95           C  
ATOM   3012  HA  THR A 195      32.148  -1.450  19.125  1.00 25.95           H  
ATOM   3013  C   THR A 195      33.277  -0.190  17.837  1.00 25.95           C  
ATOM   3014  CB  THR A 195      33.932  -2.503  18.628  1.00 25.95           C  
ATOM   3015  HB  THR A 195      34.537  -1.991  19.377  1.00 25.95           H  
ATOM   3016  O   THR A 195      33.481   0.081  16.652  1.00 25.95           O  
ATOM   3017  CG2 THR A 195      33.462  -3.828  19.224  1.00 25.95           C  
ATOM   3018 HG21 THR A 195      32.862  -4.383  18.503  1.00 25.95           H  
ATOM   3019 HG22 THR A 195      34.326  -4.428  19.507  1.00 25.95           H  
ATOM   3020 HG23 THR A 195      32.861  -3.639  20.114  1.00 25.95           H  
ATOM   3021  OG1 THR A 195      34.751  -2.789  17.521  1.00 25.95           O  
ATOM   3022  HG1 THR A 195      34.410  -3.574  17.087  1.00 25.95           H  
ATOM   3023  N   LYS A 196      33.540   0.688  18.825  1.00 27.26           N  
ATOM   3024  H   LYS A 196      33.339   0.386  19.767  1.00 27.26           H  
ATOM   3025  CA  LYS A 196      33.909   2.119  18.646  1.00 27.26           C  
ATOM   3026  HA  LYS A 196      33.073   2.606  18.144  1.00 27.26           H  
ATOM   3027  C   LYS A 196      35.130   2.357  17.723  1.00 27.26           C  
ATOM   3028  CB  LYS A 196      34.092   2.794  20.044  1.00 27.26           C  
ATOM   3029  HB2 LYS A 196      35.151   2.787  20.303  1.00 27.26           H  
ATOM   3030  HB3 LYS A 196      33.573   2.198  20.795  1.00 27.26           H  
ATOM   3031  O   LYS A 196      35.382   3.495  17.352  1.00 27.26           O  
ATOM   3032  CG  LYS A 196      33.550   4.245  20.172  1.00 27.26           C  
ATOM   3033  HG2 LYS A 196      32.476   4.227  19.987  1.00 27.26           H  
ATOM   3034  HG3 LYS A 196      34.014   4.863  19.404  1.00 27.26           H  
ATOM   3035  CD  LYS A 196      33.803   4.910  21.559  1.00 27.26           C  
ATOM   3036  HD2 LYS A 196      34.879   5.006  21.699  1.00 27.26           H  
ATOM   3037  HD3 LYS A 196      33.410   4.261  22.341  1.00 27.26           H  
ATOM   3038  CE  LYS A 196      33.149   6.315  21.697  1.00 27.26           C  
ATOM   3039  HE2 LYS A 196      32.066   6.200  21.641  1.00 27.26           H  
ATOM   3040  HE3 LYS A 196      33.449   6.911  20.834  1.00 27.26           H  
ATOM   3041  NZ  LYS A 196      33.508   7.070  22.948  1.00 27.26           N  
ATOM   3042  HZ1 LYS A 196      34.496   7.270  23.009  1.00 27.26           H  
ATOM   3043  HZ2 LYS A 196      33.227   6.599  23.797  1.00 27.26           H  
ATOM   3044  HZ3 LYS A 196      33.073   7.980  22.994  1.00 27.26           H  
ATOM   3045  N   LYS A 197      35.876   1.307  17.344  1.00 31.16           N  
ATOM   3046  H   LYS A 197      35.540   0.396  17.625  1.00 31.16           H  
ATOM   3047  CA  LYS A 197      37.086   1.361  16.504  1.00 31.16           C  
ATOM   3048  HA  LYS A 197      37.495   2.368  16.585  1.00 31.16           H  
ATOM   3049  C   LYS A 197      36.845   1.156  14.997  1.00 31.16           C  
ATOM   3050  CB  LYS A 197      38.129   0.369  17.063  1.00 31.16           C  
ATOM   3051  HB2 LYS A 197      37.900   0.133  18.102  1.00 31.16           H  
ATOM   3052  HB3 LYS A 197      38.108  -0.556  16.488  1.00 31.16           H  
ATOM   3053  O   LYS A 197      37.617   1.671  14.205  1.00 31.16           O  
ATOM   3054  CG  LYS A 197      39.534   0.986  17.021  1.00 31.16           C  
ATOM   3055  HG2 LYS A 197      39.534   1.893  17.625  1.00 31.16           H  
ATOM   3056  HG3 LYS A 197      39.773   1.257  15.992  1.00 31.16           H  
ATOM   3057  CD  LYS A 197      40.621   0.040  17.548  1.00 31.16           C  
ATOM   3058  HD2 LYS A 197      40.686  -0.825  16.888  1.00 31.16           H  
ATOM   3059  HD3 LYS A 197      40.374  -0.285  18.559  1.00 31.16           H  
ATOM   3060  CE  LYS A 197      41.951   0.805  17.551  1.00 31.16           C  
ATOM   3061  HE2 LYS A 197      41.893   1.612  18.282  1.00 31.16           H  
ATOM   3062  HE3 LYS A 197      42.077   1.265  16.571  1.00 31.16           H  
ATOM   3063  NZ  LYS A 197      43.114  -0.071  17.833  1.00 31.16           N  
ATOM   3064  HZ1 LYS A 197      43.033  -0.509  18.740  1.00 31.16           H  
ATOM   3065  HZ2 LYS A 197      43.965   0.472  17.805  1.00 31.16           H  
ATOM   3066  HZ3 LYS A 197      43.189  -0.781  17.118  1.00 31.16           H  
ATOM   3067  N   GLN A 198      35.780   0.460  14.582  1.00 30.82           N  
ATOM   3068  H   GLN A 198      35.130   0.106  15.268  1.00 30.82           H  
ATOM   3069  CA  GLN A 198      35.527   0.165  13.154  1.00 30.82           C  
ATOM   3070  HA  GLN A 198      36.483   0.029  12.648  1.00 30.82           H  
ATOM   3071  C   GLN A 198      34.820   1.299  12.387  1.00 30.82           C  
ATOM   3072  CB  GLN A 198      34.740  -1.150  13.030  1.00 30.82           C  
ATOM   3073  HB2 GLN A 198      34.319  -1.230  12.028  1.00 30.82           H  
ATOM   3074  HB3 GLN A 198      33.918  -1.146  13.747  1.00 30.82           H  
ATOM   3075  O   GLN A 198      34.716   1.245  11.165  1.00 30.82           O  
ATOM   3076  CG  GLN A 198      35.635  -2.377  13.262  1.00 30.82           C  
ATOM   3077  HG2 GLN A 198      36.438  -2.370  12.524  1.00 30.82           H  
ATOM   3078  HG3 GLN A 198      36.082  -2.329  14.255  1.00 30.82           H  
ATOM   3079  CD  GLN A 198      34.863  -3.688  13.148  1.00 30.82           C  
ATOM   3080  NE2 GLN A 198      35.462  -4.730  12.614  1.00 30.82           N  
ATOM   3081 HE21 GLN A 198      36.396  -4.654  12.237  1.00 30.82           H  
ATOM   3082 HE22 GLN A 198      34.911  -5.574  12.543  1.00 30.82           H  
ATOM   3083  OE1 GLN A 198      33.723  -3.812  13.566  1.00 30.82           O  
ATOM   3084  N   PHE A 199      34.334   2.329  13.086  1.00 28.55           N  
ATOM   3085  H   PHE A 199      34.454   2.323  14.089  1.00 28.55           H  
ATOM   3086  CA  PHE A 199      33.552   3.423  12.495  1.00 28.55           C  
ATOM   3087  HA  PHE A 199      32.926   3.011  11.704  1.00 28.55           H  
ATOM   3088  C   PHE A 199      34.411   4.527  11.840  1.00 28.55           C  
ATOM   3089  CB  PHE A 199      32.625   3.974  13.593  1.00 28.55           C  
ATOM   3090  HB2 PHE A 199      33.208   4.601  14.267  1.00 28.55           H  
ATOM   3091  HB3 PHE A 199      32.242   3.140  14.182  1.00 28.55           H  
ATOM   3092  O   PHE A 199      33.872   5.380  11.143  1.00 28.55           O  
ATOM   3093  CG  PHE A 199      31.422   4.754  13.092  1.00 28.55           C  
ATOM   3094  CD1 PHE A 199      31.442   6.161  13.075  1.00 28.55           C  
ATOM   3095  HD1 PHE A 199      32.329   6.694  13.385  1.00 28.55           H  
ATOM   3096  CD2 PHE A 199      30.268   4.069  12.663  1.00 28.55           C  
ATOM   3097  HD2 PHE A 199      30.247   2.990  12.671  1.00 28.55           H  
ATOM   3098  CE1 PHE A 199      30.315   6.879  12.634  1.00 28.55           C  
ATOM   3099  HE1 PHE A 199      30.342   7.959  12.614  1.00 28.55           H  
ATOM   3100  CE2 PHE A 199      29.140   4.787  12.223  1.00 28.55           C  
ATOM   3101  HE2 PHE A 199      28.258   4.260  11.891  1.00 28.55           H  
ATOM   3102  CZ  PHE A 199      29.163   6.194  12.210  1.00 28.55           C  
ATOM   3103  HZ  PHE A 199      28.302   6.748  11.868  1.00 28.55           H  
ATOM   3104  N   TYR A 200      35.734   4.521  12.052  1.00 29.80           N  
ATOM   3105  H   TYR A 200      36.125   3.776  12.611  1.00 29.80           H  
ATOM   3106  CA  TYR A 200      36.623   5.640  11.699  1.00 29.80           C  
ATOM   3107  HA  TYR A 200      36.014   6.501  11.421  1.00 29.80           H  
ATOM   3108  C   TYR A 200      37.547   5.399  10.486  1.00 29.80           C  
ATOM   3109  CB  TYR A 200      37.416   6.052  12.953  1.00 29.80           C  
ATOM   3110  HB2 TYR A 200      37.879   5.171  13.396  1.00 29.80           H  
ATOM   3111  HB3 TYR A 200      38.224   6.719  12.653  1.00 29.80           H  
ATOM   3112  O   TYR A 200      38.139   6.352   9.991  1.00 29.80           O  
ATOM   3113  CG  TYR A 200      36.582   6.778  13.998  1.00 29.80           C  
ATOM   3114  CD1 TYR A 200      36.386   8.170  13.885  1.00 29.80           C  
ATOM   3115  HD1 TYR A 200      36.833   8.708  13.062  1.00 29.80           H  
ATOM   3116  CD2 TYR A 200      36.004   6.078  15.076  1.00 29.80           C  
ATOM   3117  HD2 TYR A 200      36.162   5.014  15.178  1.00 29.80           H  
ATOM   3118  CE1 TYR A 200      35.622   8.863  14.844  1.00 29.80           C  
ATOM   3119  HE1 TYR A 200      35.488   9.931  14.755  1.00 29.80           H  
ATOM   3120  CE2 TYR A 200      35.231   6.766  16.032  1.00 29.80           C  
ATOM   3121  HE2 TYR A 200      34.793   6.235  16.864  1.00 29.80           H  
ATOM   3122  OH  TYR A 200      34.308   8.819  16.858  1.00 29.80           O  
ATOM   3123  HH  TYR A 200      34.295   9.764  16.694  1.00 29.80           H  
ATOM   3124  CZ  TYR A 200      35.042   8.160  15.922  1.00 29.80           C  
ATOM   3125  N   GLU A 201      37.669   4.168   9.971  1.00 31.20           N  
ATOM   3126  H   GLU A 201      37.166   3.413  10.415  1.00 31.20           H  
ATOM   3127  CA  GLU A 201      38.686   3.816   8.952  1.00 31.20           C  
ATOM   3128  HA  GLU A 201      39.416   4.623   8.887  1.00 31.20           H  
ATOM   3129  C   GLU A 201      38.146   3.656   7.511  1.00 31.20           C  
ATOM   3130  CB  GLU A 201      39.465   2.566   9.408  1.00 31.20           C  
ATOM   3131  HB2 GLU A 201      38.756   1.765   9.616  1.00 31.20           H  
ATOM   3132  HB3 GLU A 201      40.125   2.245   8.602  1.00 31.20           H  
ATOM   3133  O   GLU A 201      38.918   3.436   6.579  1.00 31.20           O  
ATOM   3134  CG  GLU A 201      40.331   2.837  10.654  1.00 31.20           C  
ATOM   3135  HG2 GLU A 201      39.683   3.135  11.478  1.00 31.20           H  
ATOM   3136  HG3 GLU A 201      40.998   3.671  10.434  1.00 31.20           H  
ATOM   3137  CD  GLU A 201      41.169   1.624  11.102  1.00 31.20           C  
ATOM   3138  OE1 GLU A 201      42.091   1.831  11.925  1.00 31.20           O  
ATOM   3139  OE2 GLU A 201      40.861   0.489  10.670  1.00 31.20           O  
ATOM   3140  N   THR A 202      36.832   3.776   7.287  1.00 31.92           N  
ATOM   3141  H   THR A 202      36.227   3.924   8.082  1.00 31.92           H  
ATOM   3142  CA  THR A 202      36.182   3.524   5.976  1.00 31.92           C  
ATOM   3143  HA  THR A 202      36.934   3.139   5.287  1.00 31.92           H  
ATOM   3144  C   THR A 202      35.629   4.773   5.276  1.00 31.92           C  
ATOM   3145  CB  THR A 202      35.108   2.432   6.101  1.00 31.92           C  
ATOM   3146  HB  THR A 202      34.498   2.398   5.198  1.00 31.92           H  
ATOM   3147  O   THR A 202      34.995   4.674   4.222  1.00 31.92           O  
ATOM   3148  CG2 THR A 202      35.735   1.052   6.301  1.00 31.92           C  
ATOM   3149 HG21 THR A 202      36.311   1.030   7.226  1.00 31.92           H  
ATOM   3150 HG22 THR A 202      36.397   0.826   5.465  1.00 31.92           H  
ATOM   3151 HG23 THR A 202      34.953   0.294   6.344  1.00 31.92           H  
ATOM   3152  OG1 THR A 202      34.284   2.683   7.216  1.00 31.92           O  
ATOM   3153  HG1 THR A 202      33.905   1.849   7.502  1.00 31.92           H  
ATOM   3154  N   GLY A 203      35.890   5.967   5.810  1.00 28.71           N  
ATOM   3155  H   GLY A 203      36.450   6.000   6.650  1.00 28.71           H  
ATOM   3156  CA  GLY A 203      35.428   7.232   5.237  1.00 28.71           C  
ATOM   3157  HA2 GLY A 203      34.376   7.145   4.966  1.00 28.71           H  
ATOM   3158  HA3 GLY A 203      35.514   8.013   5.993  1.00 28.71           H  
ATOM   3159  C   GLY A 203      36.219   7.681   4.005  1.00 28.71           C  
ATOM   3160  O   GLY A 203      37.117   8.503   4.142  1.00 28.71           O  
ATOM   3161  N   ASN A 204      35.880   7.180   2.805  1.00 29.61           N  
ATOM   3162  H   ASN A 204      35.266   6.379   2.795  1.00 29.61           H  
ATOM   3163  CA  ASN A 204      36.265   7.833   1.536  1.00 29.61           C  
ATOM   3164  HA  ASN A 204      36.006   8.883   1.668  1.00 29.61           H  
ATOM   3165  C   ASN A 204      35.458   7.418   0.273  1.00 29.61           C  
ATOM   3166  CB  ASN A 204      37.805   7.751   1.337  1.00 29.61           C  
ATOM   3167  HB2 ASN A 204      38.058   7.310   0.372  1.00 29.61           H  
ATOM   3168  HB3 ASN A 204      38.248   7.114   2.103  1.00 29.61           H  
ATOM   3169  O   ASN A 204      35.947   7.569  -0.846  1.00 29.61           O  
ATOM   3170  CG  ASN A 204      38.469   9.124   1.405  1.00 29.61           C  
ATOM   3171  ND2 ASN A 204      39.704   9.198   1.843  1.00 29.61           N  
ATOM   3172 HD21 ASN A 204      40.141   8.393   2.268  1.00 29.61           H  
ATOM   3173 HD22 ASN A 204      40.066  10.136   1.942  1.00 29.61           H  
ATOM   3174  OD1 ASN A 204      37.909  10.147   1.053  1.00 29.61           O  
ATOM   3175  N   SER A 205      34.224   6.898   0.397  1.00 30.99           N  
ATOM   3176  H   SER A 205      33.846   6.734   1.319  1.00 30.99           H  
ATOM   3177  CA  SER A 205      33.398   6.562  -0.787  1.00 30.99           C  
ATOM   3178  HA  SER A 205      33.642   7.280  -1.570  1.00 30.99           H  
ATOM   3179  C   SER A 205      31.875   6.678  -0.597  1.00 30.99           C  
ATOM   3180  CB  SER A 205      33.783   5.186  -1.364  1.00 30.99           C  
ATOM   3181  HB2 SER A 205      33.152   4.970  -2.225  1.00 30.99           H  
ATOM   3182  HB3 SER A 205      34.815   5.233  -1.712  1.00 30.99           H  
ATOM   3183  O   SER A 205      31.193   5.681  -0.373  1.00 30.99           O  
ATOM   3184  OG  SER A 205      33.648   4.129  -0.432  1.00 30.99           O  
ATOM   3185  HG  SER A 205      32.714   4.036  -0.227  1.00 30.99           H  
ATOM   3186  N   GLY A 206      31.340   7.894  -0.774  1.00 26.89           N  
ATOM   3187  H   GLY A 206      31.991   8.664  -0.836  1.00 26.89           H  
ATOM   3188  CA  GLY A 206      30.006   8.144  -1.357  1.00 26.89           C  
ATOM   3189  HA2 GLY A 206      30.031   7.863  -2.410  1.00 26.89           H  
ATOM   3190  HA3 GLY A 206      29.819   9.217  -1.314  1.00 26.89           H  
ATOM   3191  C   GLY A 206      28.781   7.457  -0.730  1.00 26.89           C  
ATOM   3192  O   GLY A 206      27.903   7.020  -1.471  1.00 26.89           O  
ATOM   3193  N   GLY A 207      28.704   7.345   0.600  1.00 27.00           N  
ATOM   3194  H   GLY A 207      29.453   7.728   1.159  1.00 27.00           H  
ATOM   3195  CA  GLY A 207      27.580   6.712   1.304  1.00 27.00           C  
ATOM   3196  HA2 GLY A 207      26.833   6.368   0.588  1.00 27.00           H  
ATOM   3197  HA3 GLY A 207      27.949   5.836   1.838  1.00 27.00           H  
ATOM   3198  C   GLY A 207      26.899   7.631   2.322  1.00 27.00           C  
ATOM   3199  O   GLY A 207      27.573   8.284   3.115  1.00 27.00           O  
ATOM   3200  N   ASN A 208      25.561   7.638   2.342  1.00 27.24           N  
ATOM   3201  H   ASN A 208      25.079   7.087   1.645  1.00 27.24           H  
ATOM   3202  CA  ASN A 208      24.742   8.404   3.293  1.00 27.24           C  
ATOM   3203  HA  ASN A 208      25.148   9.412   3.371  1.00 27.24           H  
ATOM   3204  C   ASN A 208      24.782   7.800   4.713  1.00 27.24           C  
ATOM   3205  CB  ASN A 208      23.294   8.504   2.761  1.00 27.24           C  
ATOM   3206  HB2 ASN A 208      22.647   8.866   3.561  1.00 27.24           H  
ATOM   3207  HB3 ASN A 208      22.942   7.515   2.469  1.00 27.24           H  
ATOM   3208  O   ASN A 208      23.830   7.151   5.148  1.00 27.24           O  
ATOM   3209  CG  ASN A 208      23.125   9.477   1.610  1.00 27.24           C  
ATOM   3210  ND2 ASN A 208      22.165   9.256   0.744  1.00 27.24           N  
ATOM   3211 HD21 ASN A 208      22.091   9.947   0.011  1.00 27.24           H  
ATOM   3212 HD22 ASN A 208      21.546   8.464   0.839  1.00 27.24           H  
ATOM   3213  OD1 ASN A 208      23.825  10.459   1.480  1.00 27.24           O  
ATOM   3214  N   ALA A 209      25.874   8.023   5.443  1.00 26.40           N  
ATOM   3215  H   ALA A 209      26.642   8.512   5.005  1.00 26.40           H  
ATOM   3216  CA  ALA A 209      25.968   7.761   6.878  1.00 26.40           C  
ATOM   3217  HA  ALA A 209      25.207   7.035   7.165  1.00 26.40           H  
ATOM   3218  C   ALA A 209      25.714   9.059   7.664  1.00 26.40           C  
ATOM   3219  CB  ALA A 209      27.337   7.144   7.186  1.00 26.40           C  
ATOM   3220  HB1 ALA A 209      28.129   7.840   6.908  1.00 26.40           H  
ATOM   3221  HB2 ALA A 209      27.414   6.929   8.251  1.00 26.40           H  
ATOM   3222  HB3 ALA A 209      27.461   6.218   6.624  1.00 26.40           H  
ATOM   3223  O   ALA A 209      26.349  10.074   7.395  1.00 26.40           O  
ATOM   3224  N   ILE A 210      24.796   9.033   8.636  1.00 27.39           N  
ATOM   3225  H   ILE A 210      24.329   8.159   8.833  1.00 27.39           H  
ATOM   3226  CA  ILE A 210      24.493  10.186   9.500  1.00 27.39           C  
ATOM   3227  HA  ILE A 210      24.627  11.102   8.925  1.00 27.39           H  
ATOM   3228  C   ILE A 210      25.471  10.180  10.690  1.00 27.39           C  
ATOM   3229  CB  ILE A 210      23.017  10.154   9.975  1.00 27.39           C  
ATOM   3230  HB  ILE A 210      22.853   9.224  10.521  1.00 27.39           H  
ATOM   3231  O   ILE A 210      25.391   9.260  11.509  1.00 27.39           O  
ATOM   3232  CG1 ILE A 210      22.043  10.188   8.772  1.00 27.39           C  
ATOM   3233 HG12 ILE A 210      22.148  11.138   8.248  1.00 27.39           H  
ATOM   3234 HG13 ILE A 210      22.303   9.393   8.073  1.00 27.39           H  
ATOM   3235  CG2 ILE A 210      22.733  11.330  10.932  1.00 27.39           C  
ATOM   3236 HG21 ILE A 210      23.389  11.290  11.802  1.00 27.39           H  
ATOM   3237 HG22 ILE A 210      22.887  12.279  10.417  1.00 27.39           H  
ATOM   3238 HG23 ILE A 210      21.710  11.285  11.304  1.00 27.39           H  
ATOM   3239  CD1 ILE A 210      20.569   9.984   9.147  1.00 27.39           C  
ATOM   3240 HD11 ILE A 210      20.457   9.076   9.739  1.00 27.39           H  
ATOM   3241 HD12 ILE A 210      19.978   9.887   8.236  1.00 27.39           H  
ATOM   3242 HD13 ILE A 210      20.193  10.839   9.709  1.00 27.39           H  
ATOM   3243  N   PRO A 211      26.368  11.174  10.837  1.00 26.76           N  
ATOM   3244  CA  PRO A 211      27.280  11.236  11.971  1.00 26.76           C  
ATOM   3245  HA  PRO A 211      27.608  10.236  12.257  1.00 26.76           H  
ATOM   3246  C   PRO A 211      26.594  11.905  13.170  1.00 26.76           C  
ATOM   3247  CB  PRO A 211      28.490  12.018  11.453  1.00 26.76           C  
ATOM   3248  HB2 PRO A 211      29.158  11.340  10.924  1.00 26.76           H  
ATOM   3249  HB3 PRO A 211      29.028  12.528  12.253  1.00 26.76           H  
ATOM   3250  O   PRO A 211      26.373  13.115  13.182  1.00 26.76           O  
ATOM   3251  CG  PRO A 211      27.877  13.004  10.457  1.00 26.76           C  
ATOM   3252  HG2 PRO A 211      27.543  13.903  10.976  1.00 26.76           H  
ATOM   3253  HG3 PRO A 211      28.583  13.267   9.670  1.00 26.76           H  
ATOM   3254  CD  PRO A 211      26.668  12.250   9.897  1.00 26.76           C  
ATOM   3255  HD2 PRO A 211      25.819  12.927   9.793  1.00 26.76           H  
ATOM   3256  HD3 PRO A 211      26.937  11.834   8.927  1.00 26.76           H  
ATOM   3257  N   ILE A 212      26.282  11.129  14.211  1.00 27.61           N  
ATOM   3258  H   ILE A 212      26.464  10.138  14.144  1.00 27.61           H  
ATOM   3259  CA  ILE A 212      25.939  11.690  15.525  1.00 27.61           C  
ATOM   3260  HA  ILE A 212      25.415  12.636  15.386  1.00 27.61           H  
ATOM   3261  C   ILE A 212      27.255  11.984  16.249  1.00 27.61           C  
ATOM   3262  CB  ILE A 212      24.997  10.763  16.331  1.00 27.61           C  
ATOM   3263  HB  ILE A 212      25.488   9.801  16.476  1.00 27.61           H  
ATOM   3264  O   ILE A 212      27.877  11.080  16.803  1.00 27.61           O  
ATOM   3265  CG1 ILE A 212      23.678  10.533  15.554  1.00 27.61           C  
ATOM   3266 HG12 ILE A 212      23.909  10.104  14.579  1.00 27.61           H  
ATOM   3267 HG13 ILE A 212      23.184  11.491  15.389  1.00 27.61           H  
ATOM   3268  CG2 ILE A 212      24.709  11.382  17.715  1.00 27.61           C  
ATOM   3269 HG21 ILE A 212      25.637  11.540  18.265  1.00 27.61           H  
ATOM   3270 HG22 ILE A 212      24.196  12.337  17.604  1.00 27.61           H  
ATOM   3271 HG23 ILE A 212      24.098  10.708  18.316  1.00 27.61           H  
ATOM   3272  CD1 ILE A 212      22.691   9.581  16.243  1.00 27.61           C  
ATOM   3273 HD11 ILE A 212      23.193   8.648  16.499  1.00 27.61           H  
ATOM   3274 HD12 ILE A 212      21.868   9.365  15.563  1.00 27.61           H  
ATOM   3275 HD13 ILE A 212      22.282  10.038  17.144  1.00 27.61           H  
ATOM   3276  N   ILE A 213      27.689  13.244  16.215  1.00 26.41           N  
ATOM   3277  H   ILE A 213      27.148  13.928  15.705  1.00 26.41           H  
ATOM   3278  CA  ILE A 213      28.889  13.703  16.922  1.00 26.41           C  
ATOM   3279  HA  ILE A 213      29.577  12.865  17.032  1.00 26.41           H  
ATOM   3280  C   ILE A 213      28.483  14.167  18.323  1.00 26.41           C  
ATOM   3281  CB  ILE A 213      29.641  14.799  16.127  1.00 26.41           C  
ATOM   3282  HB  ILE A 213      28.991  15.669  16.028  1.00 26.41           H  
ATOM   3283  O   ILE A 213      27.866  15.216  18.487  1.00 26.41           O  
ATOM   3284  CG1 ILE A 213      30.001  14.294  14.707  1.00 26.41           C  
ATOM   3285 HG12 ILE A 213      30.639  13.414  14.787  1.00 26.41           H  
ATOM   3286 HG13 ILE A 213      29.087  14.003  14.191  1.00 26.41           H  
ATOM   3287  CG2 ILE A 213      30.909  15.221  16.895  1.00 26.41           C  
ATOM   3288 HG21 ILE A 213      31.415  16.039  16.383  1.00 26.41           H  
ATOM   3289 HG22 ILE A 213      30.658  15.589  17.890  1.00 26.41           H  
ATOM   3290 HG23 ILE A 213      31.598  14.382  16.991  1.00 26.41           H  
ATOM   3291  CD1 ILE A 213      30.698  15.332  13.818  1.00 26.41           C  
ATOM   3292 HD11 ILE A 213      30.782  14.938  12.805  1.00 26.41           H  
ATOM   3293 HD12 ILE A 213      30.114  16.252  13.792  1.00 26.41           H  
ATOM   3294 HD13 ILE A 213      31.701  15.543  14.188  1.00 26.41           H  
ATOM   3295  N   THR A 214      28.846  13.387  19.338  1.00 25.90           N  
ATOM   3296  H   THR A 214      29.277  12.496  19.133  1.00 25.90           H  
ATOM   3297  CA  THR A 214      28.874  13.830  20.739  1.00 25.90           C  
ATOM   3298  HA  THR A 214      28.240  14.707  20.870  1.00 25.90           H  
ATOM   3299  C   THR A 214      30.308  14.211  21.090  1.00 25.90           C  
ATOM   3300  CB  THR A 214      28.372  12.732  21.692  1.00 25.90           C  
ATOM   3301  HB  THR A 214      28.545  13.051  22.719  1.00 25.90           H  
ATOM   3302  O   THR A 214      31.174  13.334  21.107  1.00 25.90           O  
ATOM   3303  CG2 THR A 214      26.879  12.456  21.515  1.00 25.90           C  
ATOM   3304 HG21 THR A 214      26.315  13.374  21.681  1.00 25.90           H  
ATOM   3305 HG22 THR A 214      26.564  11.706  22.240  1.00 25.90           H  
ATOM   3306 HG23 THR A 214      26.684  12.087  20.508  1.00 25.90           H  
ATOM   3307  OG1 THR A 214      29.059  11.521  21.463  1.00 25.90           O  
ATOM   3308  HG1 THR A 214      29.993  11.734  21.525  1.00 25.90           H  
ATOM   3309  N   ASN A 215      30.573  15.492  21.352  1.00 28.06           N  
ATOM   3310  H   ASN A 215      29.831  16.176  21.306  1.00 28.06           H  
ATOM   3311  CA  ASN A 215      31.918  15.954  21.698  1.00 28.06           C  
ATOM   3312  HA  ASN A 215      32.628  15.524  20.991  1.00 28.06           H  
ATOM   3313  C   ASN A 215      32.337  15.470  23.095  1.00 28.06           C  
ATOM   3314  CB  ASN A 215      32.007  17.493  21.596  1.00 28.06           C  
ATOM   3315  HB2 ASN A 215      31.052  17.951  21.854  1.00 28.06           H  
ATOM   3316  HB3 ASN A 215      32.741  17.846  22.321  1.00 28.06           H  
ATOM   3317  O   ASN A 215      31.866  15.986  24.105  1.00 28.06           O  
ATOM   3318  CG  ASN A 215      32.465  18.005  20.241  1.00 28.06           C  
ATOM   3319  ND2 ASN A 215      32.763  19.278  20.144  1.00 28.06           N  
ATOM   3320 HD21 ASN A 215      33.148  19.573  19.258  1.00 28.06           H  
ATOM   3321 HD22 ASN A 215      32.723  19.874  20.959  1.00 28.06           H  
ATOM   3322  OD1 ASN A 215      32.575  17.288  19.262  1.00 28.06           O  
ATOM   3323  N   GLU A 216      33.296  14.547  23.136  1.00 26.89           N  
ATOM   3324  H   GLU A 216      33.593  14.131  22.265  1.00 26.89           H  
ATOM   3325  CA  GLU A 216      34.200  14.368  24.272  1.00 26.89           C  
ATOM   3326  HA  GLU A 216      33.820  14.911  25.137  1.00 26.89           H  
ATOM   3327  C   GLU A 216      35.564  14.975  23.882  1.00 26.89           C  
ATOM   3328  CB  GLU A 216      34.307  12.877  24.678  1.00 26.89           C  
ATOM   3329  HB2 GLU A 216      35.077  12.785  25.444  1.00 26.89           H  
ATOM   3330  HB3 GLU A 216      34.616  12.291  23.812  1.00 26.89           H  
ATOM   3331  O   GLU A 216      36.188  14.522  22.925  1.00 26.89           O  
ATOM   3332  CG  GLU A 216      32.994  12.296  25.242  1.00 26.89           C  
ATOM   3333  HG2 GLU A 216      32.219  12.369  24.479  1.00 26.89           H  
ATOM   3334  HG3 GLU A 216      32.682  12.912  26.085  1.00 26.89           H  
ATOM   3335  CD  GLU A 216      33.104  10.819  25.689  1.00 26.89           C  
ATOM   3336  OE1 GLU A 216      32.858  10.556  26.888  1.00 26.89           O  
ATOM   3337  OE2 GLU A 216      33.360   9.927  24.830  1.00 26.89           O  
ATOM   3338  N   THR A 217      36.019  15.988  24.633  1.00 29.23           N  
ATOM   3339  H   THR A 217      35.401  16.302  25.367  1.00 29.23           H  
ATOM   3340  CA  THR A 217      37.377  16.597  24.636  1.00 29.23           C  
ATOM   3341  HA  THR A 217      37.310  17.425  25.342  1.00 29.23           H  
ATOM   3342  C   THR A 217      37.951  17.241  23.354  1.00 29.23           C  
ATOM   3343  CB  THR A 217      38.428  15.656  25.256  1.00 29.23           C  
ATOM   3344  HB  THR A 217      39.422  16.067  25.081  1.00 29.23           H  
ATOM   3345  O   THR A 217      38.404  16.573  22.432  1.00 29.23           O  
ATOM   3346  CG2 THR A 217      38.224  15.518  26.765  1.00 29.23           C  
ATOM   3347 HG21 THR A 217      38.998  14.865  27.170  1.00 29.23           H  
ATOM   3348 HG22 THR A 217      37.247  15.084  26.976  1.00 29.23           H  
ATOM   3349 HG23 THR A 217      38.306  16.495  27.240  1.00 29.23           H  
ATOM   3350  OG1 THR A 217      38.363  14.356  24.719  1.00 29.23           O  
ATOM   3351  HG1 THR A 217      38.008  14.443  23.831  1.00 29.23           H  
ATOM   3352  N   ASP A 218      38.036  18.575  23.397  1.00 26.12           N  
ATOM   3353  H   ASP A 218      37.500  19.023  24.127  1.00 26.12           H  
ATOM   3354  CA  ASP A 218      39.084  19.472  22.866  1.00 26.12           C  
ATOM   3355  HA  ASP A 218      38.569  20.313  22.401  1.00 26.12           H  
ATOM   3356  C   ASP A 218      40.101  18.955  21.818  1.00 26.12           C  
ATOM   3357  CB  ASP A 218      39.864  20.049  24.069  1.00 26.12           C  
ATOM   3358  HB2 ASP A 218      40.641  20.717  23.698  1.00 26.12           H  
ATOM   3359  HB3 ASP A 218      40.347  19.232  24.606  1.00 26.12           H  
ATOM   3360  O   ASP A 218      41.178  18.462  22.152  1.00 26.12           O  
ATOM   3361  CG  ASP A 218      38.989  20.843  25.042  1.00 26.12           C  
ATOM   3362  OD1 ASP A 218      38.055  21.519  24.556  1.00 26.12           O  
ATOM   3363  OD2 ASP A 218      39.237  20.743  26.263  1.00 26.12           O  
ATOM   3364  N   SER A 219      39.862  19.273  20.539  1.00 28.10           N  
ATOM   3365  H   SER A 219      38.925  19.558  20.291  1.00 28.10           H  
ATOM   3366  CA  SER A 219      40.924  19.690  19.599  1.00 28.10           C  
ATOM   3367  HA  SER A 219      41.618  20.326  20.149  1.00 28.10           H  
ATOM   3368  C   SER A 219      40.346  20.540  18.454  1.00 28.10           C  
ATOM   3369  CB  SER A 219      41.743  18.510  19.061  1.00 28.10           C  
ATOM   3370  HB2 SER A 219      42.291  18.043  19.879  1.00 28.10           H  
ATOM   3371  HB3 SER A 219      42.464  18.869  18.326  1.00 28.10           H  
ATOM   3372  O   SER A 219      39.156  20.467  18.145  1.00 28.10           O  
ATOM   3373  OG  SER A 219      40.910  17.549  18.461  1.00 28.10           O  
ATOM   3374  HG  SER A 219      40.315  17.225  19.141  1.00 28.10           H  
ATOM   3375  N   THR A 220      41.161  21.423  17.870  1.00 26.63           N  
ATOM   3376  H   THR A 220      42.138  21.429  18.127  1.00 26.63           H  
ATOM   3377  CA  THR A 220      40.706  22.514  16.987  1.00 26.63           C  
ATOM   3378  HA  THR A 220      39.634  22.655  17.126  1.00 26.63           H  
ATOM   3379  C   THR A 220      40.903  22.218  15.497  1.00 26.63           C  
ATOM   3380  CB  THR A 220      41.386  23.845  17.365  1.00 26.63           C  
ATOM   3381  HB  THR A 220      41.115  24.606  16.633  1.00 26.63           H  
ATOM   3382  O   THR A 220      41.695  22.898  14.847  1.00 26.63           O  
ATOM   3383  CG2 THR A 220      40.967  24.359  18.741  1.00 26.63           C  
ATOM   3384 HG21 THR A 220      39.885  24.487  18.772  1.00 26.63           H  
ATOM   3385 HG22 THR A 220      41.447  25.319  18.928  1.00 26.63           H  
ATOM   3386 HG23 THR A 220      41.269  23.652  19.514  1.00 26.63           H  
ATOM   3387  OG1 THR A 220      42.787  23.688  17.371  1.00 26.63           O  
ATOM   3388  HG1 THR A 220      43.016  23.427  16.475  1.00 26.63           H  
ATOM   3389  N   ASP A 221      40.160  21.257  14.941  1.00 25.76           N  
ATOM   3390  H   ASP A 221      39.586  20.678  15.536  1.00 25.76           H  
ATOM   3391  CA  ASP A 221      40.194  20.949  13.500  1.00 25.76           C  
ATOM   3392  HA  ASP A 221      40.892  21.633  13.015  1.00 25.76           H  
ATOM   3393  C   ASP A 221      38.848  21.198  12.797  1.00 25.76           C  
ATOM   3394  CB  ASP A 221      40.759  19.541  13.253  1.00 25.76           C  
ATOM   3395  HB2 ASP A 221      40.430  18.861  14.039  1.00 25.76           H  
ATOM   3396  HB3 ASP A 221      40.380  19.167  12.302  1.00 25.76           H  
ATOM   3397  O   ASP A 221      37.905  20.407  12.844  1.00 25.76           O  
ATOM   3398  CG  ASP A 221      42.289  19.577  13.163  1.00 25.76           C  
ATOM   3399  OD1 ASP A 221      42.784  20.322  12.285  1.00 25.76           O  
ATOM   3400  OD2 ASP A 221      42.943  18.862  13.951  1.00 25.76           O  
ATOM   3401  N   THR A 222      38.761  22.335  12.101  1.00 24.94           N  
ATOM   3402  H   THR A 222      39.556  22.958  12.112  1.00 24.94           H  
ATOM   3403  CA  THR A 222      37.622  22.702  11.248  1.00 24.94           C  
ATOM   3404  HA  THR A 222      36.698  22.437  11.763  1.00 24.94           H  
ATOM   3405  C   THR A 222      37.642  21.954   9.915  1.00 24.94           C  
ATOM   3406  CB  THR A 222      37.591  24.213  10.954  1.00 24.94           C  
ATOM   3407  HB  THR A 222      36.985  24.393  10.067  1.00 24.94           H  
ATOM   3408  O   THR A 222      38.274  22.404   8.958  1.00 24.94           O  
ATOM   3409  CG2 THR A 222      36.973  25.016  12.092  1.00 24.94           C  
ATOM   3410 HG21 THR A 222      36.981  26.075  11.835  1.00 24.94           H  
ATOM   3411 HG22 THR A 222      35.944  24.695  12.256  1.00 24.94           H  
ATOM   3412 HG23 THR A 222      37.549  24.863  13.005  1.00 24.94           H  
ATOM   3413  OG1 THR A 222      38.890  24.712  10.727  1.00 24.94           O  
ATOM   3414  HG1 THR A 222      39.261  24.188  10.013  1.00 24.94           H  
ATOM   3415  N   LEU A 223      36.861  20.877   9.801  1.00 24.92           N  
ATOM   3416  H   LEU A 223      36.457  20.487  10.641  1.00 24.92           H  
ATOM   3417  CA  LEU A 223      36.519  20.278   8.507  1.00 24.92           C  
ATOM   3418  HA  LEU A 223      37.344  20.483   7.824  1.00 24.92           H  
ATOM   3419  C   LEU A 223      35.291  20.969   7.893  1.00 24.92           C  
ATOM   3420  CB  LEU A 223      36.404  18.745   8.632  1.00 24.92           C  
ATOM   3421  HB2 LEU A 223      35.534  18.386   8.081  1.00 24.92           H  
ATOM   3422  HB3 LEU A 223      36.265  18.474   9.678  1.00 24.92           H  
ATOM   3423  O   LEU A 223      34.141  20.599   8.128  1.00 24.92           O  
ATOM   3424  CG  LEU A 223      37.660  18.044   8.079  1.00 24.92           C  
ATOM   3425  HG  LEU A 223      38.552  18.538   8.465  1.00 24.92           H  
ATOM   3426  CD1 LEU A 223      37.695  16.583   8.518  1.00 24.92           C  
ATOM   3427 HD11 LEU A 223      37.720  16.531   9.606  1.00 24.92           H  
ATOM   3428 HD12 LEU A 223      36.816  16.054   8.150  1.00 24.92           H  
ATOM   3429 HD13 LEU A 223      38.596  16.104   8.133  1.00 24.92           H  
ATOM   3430  CD2 LEU A 223      37.691  18.075   6.545  1.00 24.92           C  
ATOM   3431 HD21 LEU A 223      36.809  17.578   6.141  1.00 24.92           H  
ATOM   3432 HD22 LEU A 223      38.584  17.558   6.191  1.00 24.92           H  
ATOM   3433 HD23 LEU A 223      37.725  19.101   6.179  1.00 24.92           H  
ATOM   3434  N   VAL A 224      35.552  22.008   7.096  1.00 23.78           N  
ATOM   3435  H   VAL A 224      36.518  22.279   6.982  1.00 23.78           H  
ATOM   3436  CA  VAL A 224      34.522  22.753   6.359  1.00 23.78           C  
ATOM   3437  HA  VAL A 224      33.684  22.937   7.030  1.00 23.78           H  
ATOM   3438  C   VAL A 224      34.015  21.905   5.188  1.00 23.78           C  
ATOM   3439  CB  VAL A 224      35.047  24.126   5.883  1.00 23.78           C  
ATOM   3440  HB  VAL A 224      35.859  23.980   5.170  1.00 23.78           H  
ATOM   3441  O   VAL A 224      34.611  21.891   4.112  1.00 23.78           O  
ATOM   3442  CG1 VAL A 224      33.938  24.949   5.213  1.00 23.78           C  
ATOM   3443 HG11 VAL A 224      33.140  25.157   5.925  1.00 23.78           H  
ATOM   3444 HG12 VAL A 224      33.517  24.410   4.364  1.00 23.78           H  
ATOM   3445 HG13 VAL A 224      34.345  25.893   4.849  1.00 23.78           H  
ATOM   3446  CG2 VAL A 224      35.583  24.962   7.055  1.00 23.78           C  
ATOM   3447 HG21 VAL A 224      35.893  25.944   6.697  1.00 23.78           H  
ATOM   3448 HG22 VAL A 224      34.810  25.084   7.814  1.00 23.78           H  
ATOM   3449 HG23 VAL A 224      36.451  24.476   7.500  1.00 23.78           H  
ATOM   3450  N   ALA A 225      32.888  21.216   5.386  1.00 25.94           N  
ATOM   3451  H   ALA A 225      32.521  21.176   6.326  1.00 25.94           H  
ATOM   3452  CA  ALA A 225      32.157  20.506   4.334  1.00 25.94           C  
ATOM   3453  HA  ALA A 225      32.874  19.942   3.737  1.00 25.94           H  
ATOM   3454  C   ALA A 225      31.454  21.501   3.386  1.00 25.94           C  
ATOM   3455  CB  ALA A 225      31.203  19.498   4.987  1.00 25.94           C  
ATOM   3456  HB1 ALA A 225      30.470  20.020   5.602  1.00 25.94           H  
ATOM   3457  HB2 ALA A 225      31.767  18.804   5.611  1.00 25.94           H  
ATOM   3458  HB3 ALA A 225      30.680  18.936   4.214  1.00 25.94           H  
ATOM   3459  O   ALA A 225      30.234  21.663   3.407  1.00 25.94           O  
ATOM   3460  N   ASN A 226      32.253  22.207   2.583  1.00 25.95           N  
ATOM   3461  H   ASN A 226      33.246  22.041   2.665  1.00 25.95           H  
ATOM   3462  CA  ASN A 226      31.819  23.296   1.713  1.00 25.95           C  
ATOM   3463  HA  ASN A 226      31.111  23.900   2.281  1.00 25.95           H  
ATOM   3464  C   ASN A 226      31.063  22.745   0.486  1.00 25.95           C  
ATOM   3465  CB  ASN A 226      33.053  24.168   1.373  1.00 25.95           C  
ATOM   3466  HB2 ASN A 226      33.824  24.040   2.133  1.00 25.95           H  
ATOM   3467  HB3 ASN A 226      33.489  23.850   0.426  1.00 25.95           H  
ATOM   3468  O   ASN A 226      31.631  22.571  -0.590  1.00 25.95           O  
ATOM   3469  CG  ASN A 226      32.757  25.658   1.312  1.00 25.95           C  
ATOM   3470  ND2 ASN A 226      33.627  26.431   0.710  1.00 25.95           N  
ATOM   3471 HD21 ASN A 226      34.421  26.029   0.232  1.00 25.95           H  
ATOM   3472 HD22 ASN A 226      33.381  27.410   0.662  1.00 25.95           H  
ATOM   3473  OD1 ASN A 226      31.786  26.164   1.844  1.00 25.95           O  
ATOM   3474  N   SER A 227      29.783  22.425   0.676  1.00 31.51           N  
ATOM   3475  H   SER A 227      29.397  22.577   1.597  1.00 31.51           H  
ATOM   3476  CA  SER A 227      28.865  21.960  -0.367  1.00 31.51           C  
ATOM   3477  HA  SER A 227      29.336  22.091  -1.341  1.00 31.51           H  
ATOM   3478  C   SER A 227      27.597  22.811  -0.348  1.00 31.51           C  
ATOM   3479  CB  SER A 227      28.556  20.462  -0.209  1.00 31.51           C  
ATOM   3480  HB2 SER A 227      29.487  19.902  -0.294  1.00 31.51           H  
ATOM   3481  HB3 SER A 227      27.889  20.143  -1.010  1.00 31.51           H  
ATOM   3482  O   SER A 227      27.010  23.034   0.708  1.00 31.51           O  
ATOM   3483  OG  SER A 227      27.955  20.167   1.039  1.00 31.51           O  
ATOM   3484  HG  SER A 227      28.402  20.675   1.720  1.00 31.51           H  
ATOM   3485  N   GLU A 228      27.158  23.281  -1.517  1.00 38.40           N  
ATOM   3486  H   GLU A 228      27.690  23.081  -2.352  1.00 38.40           H  
ATOM   3487  CA  GLU A 228      26.001  24.186  -1.674  1.00 38.40           C  
ATOM   3488  HA  GLU A 228      26.135  25.044  -1.015  1.00 38.40           H  
ATOM   3489  C   GLU A 228      24.657  23.528  -1.281  1.00 38.40           C  
ATOM   3490  CB  GLU A 228      25.964  24.697  -3.128  1.00 38.40           C  
ATOM   3491  HB2 GLU A 228      25.774  23.853  -3.790  1.00 38.40           H  
ATOM   3492  HB3 GLU A 228      25.143  25.407  -3.228  1.00 38.40           H  
ATOM   3493  O   GLU A 228      23.605  24.171  -1.217  1.00 38.40           O  
ATOM   3494  CG  GLU A 228      27.273  25.394  -3.551  1.00 38.40           C  
ATOM   3495  HG2 GLU A 228      27.486  26.187  -2.834  1.00 38.40           H  
ATOM   3496  HG3 GLU A 228      28.095  24.680  -3.513  1.00 38.40           H  
ATOM   3497  CD  GLU A 228      27.208  25.981  -4.970  1.00 38.40           C  
ATOM   3498  OE1 GLU A 228      27.688  27.125  -5.144  1.00 38.40           O  
ATOM   3499  OE2 GLU A 228      26.700  25.281  -5.874  1.00 38.40           O  
ATOM   3500  N   GLU A 229      24.693  22.228  -0.991  1.00 37.70           N  
ATOM   3501  H   GLU A 229      25.593  21.776  -1.060  1.00 37.70           H  
ATOM   3502  CA  GLU A 229      23.547  21.375  -0.709  1.00 37.70           C  
ATOM   3503  HA  GLU A 229      22.652  21.833  -1.130  1.00 37.70           H  
ATOM   3504  C   GLU A 229      23.278  21.176   0.792  1.00 37.70           C  
ATOM   3505  CB  GLU A 229      23.734  20.030  -1.431  1.00 37.70           C  
ATOM   3506  HB2 GLU A 229      22.847  19.420  -1.260  1.00 37.70           H  
ATOM   3507  HB3 GLU A 229      24.599  19.514  -1.014  1.00 37.70           H  
ATOM   3508  O   GLU A 229      22.230  20.630   1.125  1.00 37.70           O  
ATOM   3509  CG  GLU A 229      23.923  20.214  -2.948  1.00 37.70           C  
ATOM   3510  HG2 GLU A 229      23.157  20.900  -3.311  1.00 37.70           H  
ATOM   3511  HG3 GLU A 229      24.898  20.661  -3.142  1.00 37.70           H  
ATOM   3512  CD  GLU A 229      23.821  18.887  -3.710  1.00 37.70           C  
ATOM   3513  OE1 GLU A 229      23.123  18.869  -4.749  1.00 37.70           O  
ATOM   3514  OE2 GLU A 229      24.419  17.893  -3.238  1.00 37.70           O  
ATOM   3515  N   MET A 230      24.159  21.617   1.705  1.00 33.15           N  
ATOM   3516  H   MET A 230      24.985  22.097   1.376  1.00 33.15           H  
ATOM   3517  CA  MET A 230      24.076  21.331   3.151  1.00 33.15           C  
ATOM   3518  HA  MET A 230      23.066  21.010   3.405  1.00 33.15           H  
ATOM   3519  C   MET A 230      24.406  22.556   4.024  1.00 33.15           C  
ATOM   3520  CB  MET A 230      25.043  20.183   3.501  1.00 33.15           C  
ATOM   3521  HB2 MET A 230      26.025  20.417   3.089  1.00 33.15           H  
ATOM   3522  HB3 MET A 230      25.146  20.111   4.584  1.00 33.15           H  
ATOM   3523  O   MET A 230      25.422  23.214   3.830  1.00 33.15           O  
ATOM   3524  CG  MET A 230      24.594  18.816   2.964  1.00 33.15           C  
ATOM   3525  HG2 MET A 230      25.470  18.172   2.893  1.00 33.15           H  
ATOM   3526  HG3 MET A 230      24.206  18.933   1.952  1.00 33.15           H  
ATOM   3527  SD  MET A 230      23.345  17.969   3.976  1.00 33.15           S  
ATOM   3528  CE  MET A 230      24.449  17.029   5.066  1.00 33.15           C  
ATOM   3529  HE1 MET A 230      23.855  16.444   5.768  1.00 33.15           H  
ATOM   3530  HE2 MET A 230      25.095  17.713   5.615  1.00 33.15           H  
ATOM   3531  HE3 MET A 230      25.063  16.355   4.468  1.00 33.15           H  
ATOM   3532  N   GLN A 231      23.591  22.818   5.050  1.00 38.35           N  
ATOM   3533  H   GLN A 231      22.773  22.236   5.167  1.00 38.35           H  
ATOM   3534  CA  GLN A 231      23.888  23.765   6.134  1.00 38.35           C  
ATOM   3535  HA  GLN A 231      24.904  24.143   6.022  1.00 38.35           H  
ATOM   3536  C   GLN A 231      23.794  23.074   7.505  1.00 38.35           C  
ATOM   3537  CB  GLN A 231      22.927  24.961   6.117  1.00 38.35           C  
ATOM   3538  HB2 GLN A 231      21.920  24.557   6.223  1.00 38.35           H  
ATOM   3539  HB3 GLN A 231      23.144  25.561   7.000  1.00 38.35           H  
ATOM   3540  O   GLN A 231      23.089  22.079   7.672  1.00 38.35           O  
ATOM   3541  CG  GLN A 231      22.978  25.890   4.885  1.00 38.35           C  
ATOM   3542  HG2 GLN A 231      24.012  26.170   4.687  1.00 38.35           H  
ATOM   3543  HG3 GLN A 231      22.594  25.356   4.016  1.00 38.35           H  
ATOM   3544  CD  GLN A 231      22.162  27.178   5.090  1.00 38.35           C  
ATOM   3545  NE2 GLN A 231      21.805  27.898   4.048  1.00 38.35           N  
ATOM   3546 HE21 GLN A 231      22.082  27.652   3.109  1.00 38.35           H  
ATOM   3547 HE22 GLN A 231      21.245  28.718   4.233  1.00 38.35           H  
ATOM   3548  OE1 GLN A 231      21.821  27.556   6.199  1.00 38.35           O  
ATOM   3549  N   TYR A 232      24.475  23.628   8.509  1.00 41.45           N  
ATOM   3550  H   TYR A 232      24.990  24.477   8.326  1.00 41.45           H  
ATOM   3551  CA  TYR A 232      24.499  23.117   9.882  1.00 41.45           C  
ATOM   3552  HA  TYR A 232      23.996  22.152   9.933  1.00 41.45           H  
ATOM   3553  C   TYR A 232      23.772  24.080  10.830  1.00 41.45           C  
ATOM   3554  CB  TYR A 232      25.963  22.897  10.281  1.00 41.45           C  
ATOM   3555  HB2 TYR A 232      26.510  23.830  10.143  1.00 41.45           H  
ATOM   3556  HB3 TYR A 232      26.400  22.166   9.600  1.00 41.45           H  
ATOM   3557  O   TYR A 232      24.229  25.200  11.059  1.00 41.45           O  
ATOM   3558  CG  TYR A 232      26.177  22.410  11.700  1.00 41.45           C  
ATOM   3559  CD1 TYR A 232      26.660  23.296  12.683  1.00 41.45           C  
ATOM   3560  HD1 TYR A 232      26.831  24.332  12.431  1.00 41.45           H  
ATOM   3561  CD2 TYR A 232      25.948  21.058  12.019  1.00 41.45           C  
ATOM   3562  HD2 TYR A 232      25.596  20.373  11.262  1.00 41.45           H  
ATOM   3563  CE1 TYR A 232      26.948  22.826  13.979  1.00 41.45           C  
ATOM   3564  HE1 TYR A 232      27.351  23.499  14.721  1.00 41.45           H  
ATOM   3565  CE2 TYR A 232      26.221  20.589  13.318  1.00 41.45           C  
ATOM   3566  HE2 TYR A 232      26.072  19.549  13.567  1.00 41.45           H  
ATOM   3567  OH  TYR A 232      26.995  20.998  15.542  1.00 41.45           O  
ATOM   3568  HH  TYR A 232      27.363  21.661  16.131  1.00 41.45           H  
ATOM   3569  CZ  TYR A 232      26.725  21.469  14.297  1.00 41.45           C  
ATOM   3570  N   VAL A 233      22.642  23.646  11.393  1.00 40.95           N  
ATOM   3571  H   VAL A 233      22.332  22.707  11.184  1.00 40.95           H  
ATOM   3572  CA  VAL A 233      21.866  24.412  12.377  1.00 40.95           C  
ATOM   3573  HA  VAL A 233      22.139  25.466  12.310  1.00 40.95           H  
ATOM   3574  C   VAL A 233      22.218  23.918  13.775  1.00 40.95           C  
ATOM   3575  CB  VAL A 233      20.353  24.314  12.103  1.00 40.95           C  
ATOM   3576  HB  VAL A 233      20.042  23.269  12.120  1.00 40.95           H  
ATOM   3577  O   VAL A 233      21.907  22.779  14.118  1.00 40.95           O  
ATOM   3578  CG1 VAL A 233      19.535  25.087  13.147  1.00 40.95           C  
ATOM   3579 HG11 VAL A 233      19.842  26.133  13.168  1.00 40.95           H  
ATOM   3580 HG12 VAL A 233      19.672  24.650  14.136  1.00 40.95           H  
ATOM   3581 HG13 VAL A 233      18.474  25.030  12.901  1.00 40.95           H  
ATOM   3582  CG2 VAL A 233      20.020  24.902  10.726  1.00 40.95           C  
ATOM   3583 HG21 VAL A 233      20.414  25.915  10.643  1.00 40.95           H  
ATOM   3584 HG22 VAL A 233      18.939  24.932  10.588  1.00 40.95           H  
ATOM   3585 HG23 VAL A 233      20.457  24.284   9.941  1.00 40.95           H  
ATOM   3586  N   LYS A 234      22.857  24.774  14.579  1.00 43.62           N  
ATOM   3587  H   LYS A 234      23.071  25.692  14.217  1.00 43.62           H  
ATOM   3588  CA  LYS A 234      23.206  24.488  15.976  1.00 43.62           C  
ATOM   3589  HA  LYS A 234      23.087  23.418  16.151  1.00 43.62           H  
ATOM   3590  C   LYS A 234      22.257  25.193  16.943  1.00 43.62           C  
ATOM   3591  CB  LYS A 234      24.682  24.829  16.242  1.00 43.62           C  
ATOM   3592  HB2 LYS A 234      25.300  24.296  15.519  1.00 43.62           H  
ATOM   3593  HB3 LYS A 234      24.843  25.900  16.126  1.00 43.62           H  
ATOM   3594  O   LYS A 234      22.107  26.414  16.890  1.00 43.62           O  
ATOM   3595  CG  LYS A 234      25.082  24.395  17.659  1.00 43.62           C  
ATOM   3596  HG2 LYS A 234      24.518  25.002  18.367  1.00 43.62           H  
ATOM   3597  HG3 LYS A 234      24.807  23.349  17.797  1.00 43.62           H  
ATOM   3598  CD  LYS A 234      26.568  24.559  17.999  1.00 43.62           C  
ATOM   3599  HD2 LYS A 234      27.171  23.941  17.334  1.00 43.62           H  
ATOM   3600  HD3 LYS A 234      26.855  25.607  17.912  1.00 43.62           H  
ATOM   3601  CE  LYS A 234      26.713  24.083  19.449  1.00 43.62           C  
ATOM   3602  HE2 LYS A 234      26.051  24.673  20.082  1.00 43.62           H  
ATOM   3603  HE3 LYS A 234      26.361  23.054  19.520  1.00 43.62           H  
ATOM   3604  NZ  LYS A 234      28.090  24.160  19.993  1.00 43.62           N  
ATOM   3605  HZ1 LYS A 234      28.694  23.442  19.619  1.00 43.62           H  
ATOM   3606  HZ2 LYS A 234      28.006  23.961  20.979  1.00 43.62           H  
ATOM   3607  HZ3 LYS A 234      28.486  25.087  19.931  1.00 43.62           H  
ATOM   3608  N   ASP A 235      21.677  24.422  17.852  1.00 41.94           N  
ATOM   3609  H   ASP A 235      21.885  23.434  17.844  1.00 41.94           H  
ATOM   3610  CA  ASP A 235      20.963  24.926  19.018  1.00 41.94           C  
ATOM   3611  HA  ASP A 235      20.302  25.734  18.705  1.00 41.94           H  
ATOM   3612  C   ASP A 235      21.954  25.478  20.062  1.00 41.94           C  
ATOM   3613  CB  ASP A 235      20.089  23.804  19.580  1.00 41.94           C  
ATOM   3614  HB2 ASP A 235      19.420  23.438  18.801  1.00 41.94           H  
ATOM   3615  HB3 ASP A 235      20.724  22.980  19.906  1.00 41.94           H  
ATOM   3616  O   ASP A 235      23.006  24.889  20.321  1.00 41.94           O  
ATOM   3617  CG  ASP A 235      19.270  24.327  20.750  1.00 41.94           C  
ATOM   3618  OD1 ASP A 235      19.823  24.316  21.874  1.00 41.94           O  
ATOM   3619  OD2 ASP A 235      18.145  24.799  20.501  1.00 41.94           O  
ATOM   3620  N   LYS A 236      21.644  26.647  20.636  1.00 39.15           N  
ATOM   3621  H   LYS A 236      20.718  27.016  20.478  1.00 39.15           H  
ATOM   3622  CA  LYS A 236      22.572  27.392  21.507  1.00 39.15           C  
ATOM   3623  HA  LYS A 236      23.594  27.177  21.195  1.00 39.15           H  
ATOM   3624  C   LYS A 236      22.530  26.979  22.980  1.00 39.15           C  
ATOM   3625  CB  LYS A 236      22.325  28.901  21.378  1.00 39.15           C  
ATOM   3626  HB2 LYS A 236      21.269  29.109  21.551  1.00 39.15           H  
ATOM   3627  HB3 LYS A 236      22.900  29.416  22.148  1.00 39.15           H  
ATOM   3628  O   LYS A 236      23.401  27.415  23.726  1.00 39.15           O  
ATOM   3629  CG  LYS A 236      22.753  29.457  20.015  1.00 39.15           C  
ATOM   3630  HG2 LYS A 236      22.153  29.003  19.226  1.00 39.15           H  
ATOM   3631  HG3 LYS A 236      23.805  29.225  19.845  1.00 39.15           H  
ATOM   3632  CD  LYS A 236      22.555  30.975  20.002  1.00 39.15           C  
ATOM   3633  HD2 LYS A 236      23.141  31.420  20.806  1.00 39.15           H  
ATOM   3634  HD3 LYS A 236      21.500  31.192  20.169  1.00 39.15           H  
ATOM   3635  CE  LYS A 236      22.998  31.554  18.658  1.00 39.15           C  
ATOM   3636  HE2 LYS A 236      24.056  31.334  18.517  1.00 39.15           H  
ATOM   3637  HE3 LYS A 236      22.443  31.050  17.866  1.00 39.15           H  
ATOM   3638  NZ  LYS A 236      22.755  33.015  18.606  1.00 39.15           N  
ATOM   3639  HZ1 LYS A 236      23.262  33.479  19.346  1.00 39.15           H  
ATOM   3640  HZ2 LYS A 236      21.770  33.202  18.729  1.00 39.15           H  
ATOM   3641  HZ3 LYS A 236      23.047  33.390  17.715  1.00 39.15           H  
ATOM   3642  N   GLU A 237      21.537  26.198  23.399  1.00 38.29           N  
ATOM   3643  H   GLU A 237      20.875  25.843  22.724  1.00 38.29           H  
ATOM   3644  CA  GLU A 237      21.311  25.846  24.810  1.00 38.29           C  
ATOM   3645  HA  GLU A 237      21.996  26.400  25.451  1.00 38.29           H  
ATOM   3646  C   GLU A 237      21.569  24.358  25.081  1.00 38.29           C  
ATOM   3647  CB  GLU A 237      19.876  26.227  25.216  1.00 38.29           C  
ATOM   3648  HB2 GLU A 237      19.732  25.945  26.259  1.00 38.29           H  
ATOM   3649  HB3 GLU A 237      19.167  25.671  24.603  1.00 38.29           H  
ATOM   3650  O   GLU A 237      22.011  23.987  26.166  1.00 38.29           O  
ATOM   3651  CG  GLU A 237      19.607  27.736  25.070  1.00 38.29           C  
ATOM   3652  HG2 GLU A 237      19.649  28.008  24.015  1.00 38.29           H  
ATOM   3653  HG3 GLU A 237      20.404  28.276  25.582  1.00 38.29           H  
ATOM   3654  CD  GLU A 237      18.253  28.189  25.643  1.00 38.29           C  
ATOM   3655  OE1 GLU A 237      18.086  29.425  25.765  1.00 38.29           O  
ATOM   3656  OE2 GLU A 237      17.401  27.326  25.959  1.00 38.29           O  
ATOM   3657  N   THR A 238      21.331  23.507  24.083  1.00 39.05           N  
ATOM   3658  H   THR A 238      20.904  23.890  23.251  1.00 39.05           H  
ATOM   3659  CA  THR A 238      21.497  22.045  24.149  1.00 39.05           C  
ATOM   3660  HA  THR A 238      21.574  21.746  25.195  1.00 39.05           H  
ATOM   3661  C   THR A 238      22.767  21.537  23.464  1.00 39.05           C  
ATOM   3662  CB  THR A 238      20.277  21.332  23.550  1.00 39.05           C  
ATOM   3663  HB  THR A 238      20.418  20.255  23.643  1.00 39.05           H  
ATOM   3664  O   THR A 238      23.043  20.340  23.496  1.00 39.05           O  
ATOM   3665  CG2 THR A 238      18.967  21.703  24.245  1.00 39.05           C  
ATOM   3666 HG21 THR A 238      18.156  21.105  23.830  1.00 39.05           H  
ATOM   3667 HG22 THR A 238      19.052  21.505  25.313  1.00 39.05           H  
ATOM   3668 HG23 THR A 238      18.740  22.758  24.093  1.00 39.05           H  
ATOM   3669  OG1 THR A 238      20.127  21.652  22.188  1.00 39.05           O  
ATOM   3670  HG1 THR A 238      19.943  22.593  22.141  1.00 39.05           H  
ATOM   3671  N   ASP A 239      23.522  22.432  22.819  1.00 38.87           N  
ATOM   3672  H   ASP A 239      23.215  23.393  22.865  1.00 38.87           H  
ATOM   3673  CA  ASP A 239      24.722  22.164  22.011  1.00 38.87           C  
ATOM   3674  HA  ASP A 239      24.960  23.132  21.570  1.00 38.87           H  
ATOM   3675  C   ASP A 239      24.507  21.244  20.783  1.00 38.87           C  
ATOM   3676  CB  ASP A 239      25.901  21.750  22.933  1.00 38.87           C  
ATOM   3677  HB2 ASP A 239      25.593  21.808  23.977  1.00 38.87           H  
ATOM   3678  HB3 ASP A 239      26.160  20.710  22.734  1.00 38.87           H  
ATOM   3679  O   ASP A 239      25.442  20.986  20.020  1.00 38.87           O  
ATOM   3680  CG  ASP A 239      27.152  22.625  22.784  1.00 38.87           C  
ATOM   3681  OD1 ASP A 239      27.034  23.805  22.377  1.00 38.87           O  
ATOM   3682  OD2 ASP A 239      28.276  22.129  22.991  1.00 38.87           O  
ATOM   3683  N   LEU A 240      23.265  20.801  20.541  1.00 33.16           N  
ATOM   3684  H   LEU A 240      22.548  21.084  21.194  1.00 33.16           H  
ATOM   3685  CA  LEU A 240      22.881  19.891  19.464  1.00 33.16           C  
ATOM   3686  HA  LEU A 240      23.603  19.074  19.447  1.00 33.16           H  
ATOM   3687  C   LEU A 240      22.924  20.565  18.087  1.00 33.16           C  
ATOM   3688  CB  LEU A 240      21.476  19.319  19.740  1.00 33.16           C  
ATOM   3689  HB2 LEU A 240      21.120  18.814  18.842  1.00 33.16           H  
ATOM   3690  HB3 LEU A 240      20.803  20.154  19.933  1.00 33.16           H  
ATOM   3691  O   LEU A 240      22.388  21.654  17.880  1.00 33.16           O  
ATOM   3692  CG  LEU A 240      21.402  18.328  20.916  1.00 33.16           C  
ATOM   3693  HG  LEU A 240      21.850  18.770  21.806  1.00 33.16           H  
ATOM   3694  CD1 LEU A 240      19.940  18.001  21.229  1.00 33.16           C  
ATOM   3695 HD11 LEU A 240      19.415  18.925  21.474  1.00 33.16           H  
ATOM   3696 HD12 LEU A 240      19.891  17.336  22.091  1.00 33.16           H  
ATOM   3697 HD13 LEU A 240      19.466  17.533  20.367  1.00 33.16           H  
ATOM   3698  CD2 LEU A 240      22.112  17.008  20.599  1.00 33.16           C  
ATOM   3699 HD21 LEU A 240      23.180  17.186  20.472  1.00 33.16           H  
ATOM   3700 HD22 LEU A 240      21.704  16.566  19.690  1.00 33.16           H  
ATOM   3701 HD23 LEU A 240      21.987  16.318  21.433  1.00 33.16           H  
ATOM   3702  N   GLY A 241      23.513  19.866  17.117  1.00 37.79           N  
ATOM   3703  H   GLY A 241      23.929  18.978  17.359  1.00 37.79           H  
ATOM   3704  CA  GLY A 241      23.564  20.270  15.716  1.00 37.79           C  
ATOM   3705  HA2 GLY A 241      23.218  21.298  15.603  1.00 37.79           H  
ATOM   3706  HA3 GLY A 241      24.600  20.225  15.382  1.00 37.79           H  
ATOM   3707  C   GLY A 241      22.748  19.360  14.803  1.00 37.79           C  
ATOM   3708  O   GLY A 241      22.768  18.138  14.953  1.00 37.79           O  
ATOM   3709  N   VAL A 242      22.069  19.947  13.819  1.00 36.69           N  
ATOM   3710  H   VAL A 242      22.063  20.957  13.790  1.00 36.69           H  
ATOM   3711  CA  VAL A 242      21.362  19.230  12.751  1.00 36.69           C  
ATOM   3712  HA  VAL A 242      21.584  18.166  12.827  1.00 36.69           H  
ATOM   3713  C   VAL A 242      21.863  19.721  11.398  1.00 36.69           C  
ATOM   3714  CB  VAL A 242      19.832  19.393  12.870  1.00 36.69           C  
ATOM   3715  HB  VAL A 242      19.572  20.449  12.786  1.00 36.69           H  
ATOM   3716  O   VAL A 242      21.787  20.911  11.091  1.00 36.69           O  
ATOM   3717  CG1 VAL A 242      19.095  18.619  11.767  1.00 36.69           C  
ATOM   3718 HG11 VAL A 242      18.018  18.721  11.901  1.00 36.69           H  
ATOM   3719 HG12 VAL A 242      19.365  17.564  11.801  1.00 36.69           H  
ATOM   3720 HG13 VAL A 242      19.350  19.026  10.789  1.00 36.69           H  
ATOM   3721  CG2 VAL A 242      19.313  18.870  14.217  1.00 36.69           C  
ATOM   3722 HG21 VAL A 242      19.603  17.828  14.352  1.00 36.69           H  
ATOM   3723 HG22 VAL A 242      19.732  19.462  15.031  1.00 36.69           H  
ATOM   3724 HG23 VAL A 242      18.227  18.958  14.259  1.00 36.69           H  
ATOM   3725  N   PHE A 243      22.335  18.797  10.562  1.00 41.62           N  
ATOM   3726  H   PHE A 243      22.378  17.835  10.868  1.00 41.62           H  
ATOM   3727  CA  PHE A 243      22.554  19.076   9.147  1.00 41.62           C  
ATOM   3728  HA  PHE A 243      23.016  20.058   9.048  1.00 41.62           H  
ATOM   3729  C   PHE A 243      21.207  19.105   8.420  1.00 41.62           C  
ATOM   3730  CB  PHE A 243      23.510  18.052   8.530  1.00 41.62           C  
ATOM   3731  HB2 PHE A 243      23.162  17.043   8.750  1.00 41.62           H  
ATOM   3732  HB3 PHE A 243      23.482  18.178   7.447  1.00 41.62           H  
ATOM   3733  O   PHE A 243      20.474  18.115   8.411  1.00 41.62           O  
ATOM   3734  CG  PHE A 243      24.946  18.213   8.986  1.00 41.62           C  
ATOM   3735  CD1 PHE A 243      25.787  19.133   8.331  1.00 41.62           C  
ATOM   3736  HD1 PHE A 243      25.412  19.719   7.505  1.00 41.62           H  
ATOM   3737  CD2 PHE A 243      25.440  17.462  10.071  1.00 41.62           C  
ATOM   3738  HD2 PHE A 243      24.801  16.756  10.581  1.00 41.62           H  
ATOM   3739  CE1 PHE A 243      27.119  19.294   8.753  1.00 41.62           C  
ATOM   3740  HE1 PHE A 243      27.765  19.997   8.248  1.00 41.62           H  
ATOM   3741  CE2 PHE A 243      26.770  17.629  10.496  1.00 41.62           C  
ATOM   3742  HE2 PHE A 243      27.149  17.053  11.328  1.00 41.62           H  
ATOM   3743  CZ  PHE A 243      27.610  18.543   9.836  1.00 41.62           C  
ATOM   3744  HZ  PHE A 243      28.632  18.670  10.162  1.00 41.62           H  
ATOM   3745  N   LEU A 244      20.887  20.244   7.815  1.00 35.53           N  
ATOM   3746  H   LEU A 244      21.567  20.991   7.831  1.00 35.53           H  
ATOM   3747  CA  LEU A 244      19.729  20.424   6.949  1.00 35.53           C  
ATOM   3748  HA  LEU A 244      19.086  19.546   7.015  1.00 35.53           H  
ATOM   3749  C   LEU A 244      20.215  20.581   5.504  1.00 35.53           C  
ATOM   3750  CB  LEU A 244      18.933  21.666   7.383  1.00 35.53           C  
ATOM   3751  HB2 LEU A 244      18.169  21.861   6.630  1.00 35.53           H  
ATOM   3752  HB3 LEU A 244      19.622  22.510   7.390  1.00 35.53           H  
ATOM   3753  O   LEU A 244      21.129  21.374   5.266  1.00 35.53           O  
ATOM   3754  CG  LEU A 244      18.254  21.600   8.761  1.00 35.53           C  
ATOM   3755  HG  LEU A 244      19.012  21.529   9.541  1.00 35.53           H  
ATOM   3756  CD1 LEU A 244      17.440  22.877   8.974  1.00 35.53           C  
ATOM   3757 HD11 LEU A 244      16.620  22.930   8.257  1.00 35.53           H  
ATOM   3758 HD12 LEU A 244      18.082  23.747   8.836  1.00 35.53           H  
ATOM   3759 HD13 LEU A 244      17.039  22.895   9.988  1.00 35.53           H  
ATOM   3760  CD2 LEU A 244      17.288  20.420   8.890  1.00 35.53           C  
ATOM   3761 HD21 LEU A 244      16.779  20.470   9.853  1.00 35.53           H  
ATOM   3762 HD22 LEU A 244      17.844  19.483   8.850  1.00 35.53           H  
ATOM   3763 HD23 LEU A 244      16.553  20.445   8.086  1.00 35.53           H  
ATOM   3764  N   PRO A 245      19.601  19.904   4.518  1.00 32.85           N  
ATOM   3765  CA  PRO A 245      19.889  20.210   3.127  1.00 32.85           C  
ATOM   3766  HA  PRO A 245      20.963  20.112   2.972  1.00 32.85           H  
ATOM   3767  C   PRO A 245      19.443  21.647   2.815  1.00 32.85           C  
ATOM   3768  CB  PRO A 245      19.155  19.150   2.306  1.00 32.85           C  
ATOM   3769  HB2 PRO A 245      19.805  18.285   2.176  1.00 32.85           H  
ATOM   3770  HB3 PRO A 245      18.830  19.530   1.337  1.00 32.85           H  
ATOM   3771  O   PRO A 245      18.422  22.103   3.339  1.00 32.85           O  
ATOM   3772  CG  PRO A 245      17.974  18.774   3.203  1.00 32.85           C  
ATOM   3773  HG2 PRO A 245      17.165  19.489   3.053  1.00 32.85           H  
ATOM   3774  HG3 PRO A 245      17.627  17.758   3.010  1.00 32.85           H  
ATOM   3775  CD  PRO A 245      18.534  18.921   4.619  1.00 32.85           C  
ATOM   3776  HD2 PRO A 245      18.951  17.972   4.955  1.00 32.85           H  
ATOM   3777  HD3 PRO A 245      17.747  19.253   5.297  1.00 32.85           H  
ATOM   3778  N   SER A 246      20.159  22.370   1.954  1.00 36.28           N  
ATOM   3779  H   SER A 246      20.961  21.934   1.520  1.00 36.28           H  
ATOM   3780  CA  SER A 246      19.911  23.801   1.690  1.00 36.28           C  
ATOM   3781  HA  SER A 246      20.023  24.340   2.630  1.00 36.28           H  
ATOM   3782  C   SER A 246      18.482  24.078   1.190  1.00 36.28           C  
ATOM   3783  CB  SER A 246      20.968  24.350   0.723  1.00 36.28           C  
ATOM   3784  HB2 SER A 246      21.950  24.254   1.186  1.00 36.28           H  
ATOM   3785  HB3 SER A 246      20.777  25.406   0.533  1.00 36.28           H  
ATOM   3786  O   SER A 246      17.856  25.069   1.571  1.00 36.28           O  
ATOM   3787  OG  SER A 246      20.974  23.644  -0.500  1.00 36.28           O  
ATOM   3788  HG  SER A 246      21.808  23.846  -0.929  1.00 36.28           H  
ATOM   3789  N   GLY A 247      17.885  23.130   0.460  1.00 30.56           N  
ATOM   3790  H   GLY A 247      18.470  22.373   0.138  1.00 30.56           H  
ATOM   3791  CA  GLY A 247      16.467  23.163   0.087  1.00 30.56           C  
ATOM   3792  HA2 GLY A 247      16.244  22.273  -0.501  1.00 30.56           H  
ATOM   3793  HA3 GLY A 247      16.291  24.039  -0.538  1.00 30.56           H  
ATOM   3794  C   GLY A 247      15.486  23.208   1.273  1.00 30.56           C  
ATOM   3795  O   GLY A 247      14.435  23.838   1.154  1.00 30.56           O  
ATOM   3796  N   ALA A 248      15.816  22.614   2.426  1.00 30.81           N  
ATOM   3797  H   ALA A 248      16.740  22.217   2.517  1.00 30.81           H  
ATOM   3798  CA  ALA A 248      14.979  22.661   3.630  1.00 30.81           C  
ATOM   3799  HA  ALA A 248      13.942  22.494   3.339  1.00 30.81           H  
ATOM   3800  C   ALA A 248      15.029  24.033   4.326  1.00 30.81           C  
ATOM   3801  CB  ALA A 248      15.389  21.526   4.578  1.00 30.81           C  
ATOM   3802  HB1 ALA A 248      14.740  21.531   5.454  1.00 30.81           H  
ATOM   3803  HB2 ALA A 248      16.419  21.661   4.906  1.00 30.81           H  
ATOM   3804  HB3 ALA A 248      15.290  20.566   4.072  1.00 30.81           H  
ATOM   3805  O   ALA A 248      14.000  24.512   4.805  1.00 30.81           O  
ATOM   3806  N   LEU A 249      16.184  24.709   4.315  1.00 28.09           N  
ATOM   3807  H   LEU A 249      16.997  24.285   3.890  1.00 28.09           H  
ATOM   3808  CA  LEU A 249      16.286  26.091   4.796  1.00 28.09           C  
ATOM   3809  HA  LEU A 249      15.719  26.176   5.723  1.00 28.09           H  
ATOM   3810  C   LEU A 249      15.645  27.104   3.854  1.00 28.09           C  
ATOM   3811  CB  LEU A 249      17.739  26.458   5.099  1.00 28.09           C  
ATOM   3812  HB2 LEU A 249      18.391  26.010   4.349  1.00 28.09           H  
ATOM   3813  HB3 LEU A 249      17.864  27.538   5.017  1.00 28.09           H  
ATOM   3814  O   LEU A 249      15.133  28.101   4.347  1.00 28.09           O  
ATOM   3815  CG  LEU A 249      18.119  26.015   6.525  1.00 28.09           C  
ATOM   3816  HG  LEU A 249      17.321  25.423   6.973  1.00 28.09           H  
ATOM   3817  CD1 LEU A 249      19.353  25.139   6.456  1.00 28.09           C  
ATOM   3818 HD11 LEU A 249      19.135  24.230   5.896  1.00 28.09           H  
ATOM   3819 HD12 LEU A 249      19.703  24.894   7.459  1.00 28.09           H  
ATOM   3820 HD13 LEU A 249      20.127  25.699   5.931  1.00 28.09           H  
ATOM   3821  CD2 LEU A 249      18.388  27.216   7.431  1.00 28.09           C  
ATOM   3822 HD21 LEU A 249      17.502  27.849   7.479  1.00 28.09           H  
ATOM   3823 HD22 LEU A 249      19.219  27.800   7.035  1.00 28.09           H  
ATOM   3824 HD23 LEU A 249      18.643  26.875   8.434  1.00 28.09           H  
ATOM   3825  N   SER A 250      15.506  26.811   2.558  1.00 28.44           N  
ATOM   3826  H   SER A 250      16.052  26.047   2.186  1.00 28.44           H  
ATOM   3827  CA  SER A 250      14.758  27.687   1.639  1.00 28.44           C  
ATOM   3828  HA  SER A 250      15.247  28.661   1.668  1.00 28.44           H  
ATOM   3829  C   SER A 250      13.284  27.914   2.039  1.00 28.44           C  
ATOM   3830  CB  SER A 250      14.862  27.167   0.201  1.00 28.44           C  
ATOM   3831  HB2 SER A 250      14.696  28.006  -0.475  1.00 28.44           H  
ATOM   3832  HB3 SER A 250      15.866  26.781   0.021  1.00 28.44           H  
ATOM   3833  O   SER A 250      12.642  28.834   1.530  1.00 28.44           O  
ATOM   3834  OG  SER A 250      13.898  26.168  -0.089  1.00 28.44           O  
ATOM   3835  HG  SER A 250      14.111  25.372   0.403  1.00 28.44           H  
ATOM   3836  N   ILE A 251      12.746  27.100   2.961  1.00 27.45           N  
ATOM   3837  H   ILE A 251      13.333  26.355   3.307  1.00 27.45           H  
ATOM   3838  CA  ILE A 251      11.419  27.255   3.578  1.00 27.45           C  
ATOM   3839  HA  ILE A 251      10.779  27.811   2.893  1.00 27.45           H  
ATOM   3840  C   ILE A 251      11.487  28.086   4.876  1.00 27.45           C  
ATOM   3841  CB  ILE A 251      10.776  25.859   3.789  1.00 27.45           C  
ATOM   3842  HB  ILE A 251      11.430  25.272   4.434  1.00 27.45           H  
ATOM   3843  O   ILE A 251      10.543  28.810   5.173  1.00 27.45           O  
ATOM   3844  CG1 ILE A 251      10.638  25.127   2.429  1.00 27.45           C  
ATOM   3845 HG12 ILE A 251       9.995  25.709   1.769  1.00 27.45           H  
ATOM   3846 HG13 ILE A 251      11.618  25.052   1.957  1.00 27.45           H  
ATOM   3847  CG2 ILE A 251       9.402  25.968   4.481  1.00 27.45           C  
ATOM   3848 HG21 ILE A 251       8.721  26.564   3.874  1.00 27.45           H  
ATOM   3849 HG22 ILE A 251       8.976  24.979   4.648  1.00 27.45           H  
ATOM   3850 HG23 ILE A 251       9.505  26.434   5.461  1.00 27.45           H  
ATOM   3851  CD1 ILE A 251      10.089  23.697   2.516  1.00 27.45           C  
ATOM   3852 HD11 ILE A 251      10.178  23.219   1.541  1.00 27.45           H  
ATOM   3853 HD12 ILE A 251      10.663  23.124   3.244  1.00 27.45           H  
ATOM   3854 HD13 ILE A 251       9.037  23.706   2.800  1.00 27.45           H  
ATOM   3855  N   TYR A 252      12.597  28.053   5.618  1.00 27.08           N  
ATOM   3856  H   TYR A 252      13.385  27.523   5.273  1.00 27.08           H  
ATOM   3857  CA  TYR A 252      12.834  28.923   6.780  1.00 27.08           C  
ATOM   3858  HA  TYR A 252      11.912  29.002   7.356  1.00 27.08           H  
ATOM   3859  C   TYR A 252      13.201  30.355   6.340  1.00 27.08           C  
ATOM   3860  CB  TYR A 252      13.912  28.293   7.688  1.00 27.08           C  
ATOM   3861  HB2 TYR A 252      14.367  27.435   7.193  1.00 27.08           H  
ATOM   3862  HB3 TYR A 252      14.714  29.014   7.847  1.00 27.08           H  
ATOM   3863  O   TYR A 252      12.563  31.322   6.754  1.00 27.08           O  
ATOM   3864  CG  TYR A 252      13.395  27.842   9.044  1.00 27.08           C  
ATOM   3865  CD1 TYR A 252      13.682  28.603  10.195  1.00 27.08           C  
ATOM   3866  HD1 TYR A 252      14.275  29.501  10.111  1.00 27.08           H  
ATOM   3867  CD2 TYR A 252      12.621  26.669   9.155  1.00 27.08           C  
ATOM   3868  HD2 TYR A 252      12.405  26.084   8.274  1.00 27.08           H  
ATOM   3869  CE1 TYR A 252      13.196  28.199  11.454  1.00 27.08           C  
ATOM   3870  HE1 TYR A 252      13.420  28.786  12.332  1.00 27.08           H  
ATOM   3871  CE2 TYR A 252      12.129  26.264  10.413  1.00 27.08           C  
ATOM   3872  HE2 TYR A 252      11.535  25.368  10.511  1.00 27.08           H  
ATOM   3873  OH  TYR A 252      11.932  26.635  12.772  1.00 27.08           O  
ATOM   3874  HH  TYR A 252      12.203  27.228  13.477  1.00 27.08           H  
ATOM   3875  CZ  TYR A 252      12.415  27.029  11.564  1.00 27.08           C  
ATOM   3876  N   GLU A 253      14.158  30.488   5.418  1.00 28.09           N  
ATOM   3877  H   GLU A 253      14.637  29.652   5.114  1.00 28.09           H  
ATOM   3878  CA  GLU A 253      14.678  31.762   4.901  1.00 28.09           C  
ATOM   3879  HA  GLU A 253      15.031  32.369   5.735  1.00 28.09           H  
ATOM   3880  C   GLU A 253      13.619  32.581   4.142  1.00 28.09           C  
ATOM   3881  CB  GLU A 253      15.876  31.488   3.978  1.00 28.09           C  
ATOM   3882  HB2 GLU A 253      15.559  30.783   3.210  1.00 28.09           H  
ATOM   3883  HB3 GLU A 253      16.161  32.420   3.488  1.00 28.09           H  
ATOM   3884  O   GLU A 253      13.620  33.809   4.195  1.00 28.09           O  
ATOM   3885  CG  GLU A 253      17.108  30.940   4.723  1.00 28.09           C  
ATOM   3886  HG2 GLU A 253      16.834  30.035   5.264  1.00 28.09           H  
ATOM   3887  HG3 GLU A 253      17.427  31.683   5.455  1.00 28.09           H  
ATOM   3888  CD  GLU A 253      18.271  30.614   3.769  1.00 28.09           C  
ATOM   3889  OE1 GLU A 253      19.439  30.755   4.198  1.00 28.09           O  
ATOM   3890  OE2 GLU A 253      17.984  30.194   2.623  1.00 28.09           O  
ATOM   3891  N   LYS A 254      12.660  31.926   3.465  1.00 30.28           N  
ATOM   3892  H   LYS A 254      12.707  30.917   3.447  1.00 30.28           H  
ATOM   3893  CA  LYS A 254      11.565  32.622   2.758  1.00 30.28           C  
ATOM   3894  HA  LYS A 254      11.988  33.507   2.284  1.00 30.28           H  
ATOM   3895  C   LYS A 254      10.474  33.186   3.669  1.00 30.28           C  
ATOM   3896  CB  LYS A 254      10.962  31.730   1.663  1.00 30.28           C  
ATOM   3897  HB2 LYS A 254      10.849  30.711   2.034  1.00 30.28           H  
ATOM   3898  HB3 LYS A 254       9.976  32.104   1.388  1.00 30.28           H  
ATOM   3899  O   LYS A 254       9.668  33.982   3.188  1.00 30.28           O  
ATOM   3900  CG  LYS A 254      11.848  31.763   0.413  1.00 30.28           C  
ATOM   3901  HG2 LYS A 254      11.924  32.789   0.053  1.00 30.28           H  
ATOM   3902  HG3 LYS A 254      12.846  31.408   0.669  1.00 30.28           H  
ATOM   3903  CD  LYS A 254      11.265  30.886  -0.697  1.00 30.28           C  
ATOM   3904  HD2 LYS A 254      10.281  31.255  -0.984  1.00 30.28           H  
ATOM   3905  HD3 LYS A 254      11.172  29.866  -0.325  1.00 30.28           H  
ATOM   3906  CE  LYS A 254      12.217  30.922  -1.893  1.00 30.28           C  
ATOM   3907  HE2 LYS A 254      12.155  31.900  -2.371  1.00 30.28           H  
ATOM   3908  HE3 LYS A 254      13.232  30.800  -1.515  1.00 30.28           H  
ATOM   3909  NZ  LYS A 254      11.918  29.835  -2.853  1.00 30.28           N  
ATOM   3910  HZ1 LYS A 254      10.976  29.915  -3.210  1.00 30.28           H  
ATOM   3911  HZ2 LYS A 254      12.013  28.947  -2.382  1.00 30.28           H  
ATOM   3912  HZ3 LYS A 254      12.576  29.849  -3.619  1.00 30.28           H  
ATOM   3913  N   TYR A 255      10.449  32.812   4.948  1.00 28.29           N  
ATOM   3914  H   TYR A 255      11.145  32.154   5.268  1.00 28.29           H  
ATOM   3915  CA  TYR A 255       9.543  33.395   5.943  1.00 28.29           C  
ATOM   3916  HA  TYR A 255       8.859  34.077   5.437  1.00 28.29           H  
ATOM   3917  C   TYR A 255      10.262  34.287   6.971  1.00 28.29           C  
ATOM   3918  CB  TYR A 255       8.664  32.294   6.555  1.00 28.29           C  
ATOM   3919  HB2 TYR A 255       9.283  31.442   6.836  1.00 28.29           H  
ATOM   3920  HB3 TYR A 255       8.203  32.677   7.466  1.00 28.29           H  
ATOM   3921  O   TYR A 255       9.601  35.068   7.655  1.00 28.29           O  
ATOM   3922  CG  TYR A 255       7.551  31.846   5.616  1.00 28.29           C  
ATOM   3923  CD1 TYR A 255       6.356  32.589   5.542  1.00 28.29           C  
ATOM   3924  HD1 TYR A 255       6.234  33.459   6.170  1.00 28.29           H  
ATOM   3925  CD2 TYR A 255       7.720  30.722   4.786  1.00 28.29           C  
ATOM   3926  HD2 TYR A 255       8.640  30.159   4.836  1.00 28.29           H  
ATOM   3927  CE1 TYR A 255       5.336  32.209   4.647  1.00 28.29           C  
ATOM   3928  HE1 TYR A 255       4.427  32.789   4.595  1.00 28.29           H  
ATOM   3929  CE2 TYR A 255       6.705  30.333   3.891  1.00 28.29           C  
ATOM   3930  HE2 TYR A 255       6.837  29.468   3.257  1.00 28.29           H  
ATOM   3931  OH  TYR A 255       4.530  30.711   2.952  1.00 28.29           O  
ATOM   3932  HH  TYR A 255       3.787  31.317   2.998  1.00 28.29           H  
ATOM   3933  CZ  TYR A 255       5.511  31.078   3.819  1.00 28.29           C  
ATOM   3934  N   SER A 256      11.600  34.281   7.019  1.00 25.67           N  
ATOM   3935  H   SER A 256      12.114  33.593   6.487  1.00 25.67           H  
ATOM   3936  CA  SER A 256      12.385  35.283   7.746  1.00 25.67           C  
ATOM   3937  HA  SER A 256      11.834  35.574   8.640  1.00 25.67           H  
ATOM   3938  C   SER A 256      12.613  36.551   6.907  1.00 25.67           C  
ATOM   3939  CB  SER A 256      13.709  34.683   8.235  1.00 25.67           C  
ATOM   3940  HB2 SER A 256      13.504  33.841   8.896  1.00 25.67           H  
ATOM   3941  HB3 SER A 256      14.260  35.439   8.794  1.00 25.67           H  
ATOM   3942  O   SER A 256      13.577  36.646   6.155  1.00 25.67           O  
ATOM   3943  OG  SER A 256      14.498  34.241   7.155  1.00 25.67           O  
ATOM   3944  HG  SER A 256      14.477  34.919   6.475  1.00 25.67           H  
ATOM   3945  N   PHE A 257      11.733  37.540   7.083  1.00 24.46           N  
ATOM   3946  H   PHE A 257      10.940  37.318   7.668  1.00 24.46           H  
ATOM   3947  CA  PHE A 257      11.958  38.967   6.793  1.00 24.46           C  
ATOM   3948  HA  PHE A 257      10.978  39.443   6.782  1.00 24.46           H  
ATOM   3949  C   PHE A 257      12.611  39.321   5.439  1.00 24.46           C  
ATOM   3950  CB  PHE A 257      12.725  39.597   7.969  1.00 24.46           C  
ATOM   3951  HB2 PHE A 257      13.728  39.173   8.011  1.00 24.46           H  
ATOM   3952  HB3 PHE A 257      12.829  40.667   7.790  1.00 24.46           H  
ATOM   3953  O   PHE A 257      13.810  39.587   5.346  1.00 24.46           O  
ATOM   3954  CG  PHE A 257      12.043  39.394   9.307  1.00 24.46           C  
ATOM   3955  CD1 PHE A 257      10.955  40.211   9.672  1.00 24.46           C  
ATOM   3956  HD1 PHE A 257      10.635  41.010   9.020  1.00 24.46           H  
ATOM   3957  CD2 PHE A 257      12.462  38.359  10.164  1.00 24.46           C  
ATOM   3958  HD2 PHE A 257      13.300  37.735   9.890  1.00 24.46           H  
ATOM   3959  CE1 PHE A 257      10.284  39.986  10.887  1.00 24.46           C  
ATOM   3960  HE1 PHE A 257       9.454  40.615  11.171  1.00 24.46           H  
ATOM   3961  CE2 PHE A 257      11.787  38.131  11.376  1.00 24.46           C  
ATOM   3962  HE2 PHE A 257      12.108  37.337  12.033  1.00 24.46           H  
ATOM   3963  CZ  PHE A 257      10.697  38.944  11.736  1.00 24.46           C  
ATOM   3964  HZ  PHE A 257      10.183  38.771  12.670  1.00 24.46           H  
ATOM   3965  N   GLN A 258      11.791  39.492   4.394  1.00 24.35           N  
ATOM   3966  H   GLN A 258      10.808  39.289   4.503  1.00 24.35           H  
ATOM   3967  CA  GLN A 258      12.222  40.291   3.242  1.00 24.35           C  
ATOM   3968  HA  GLN A 258      13.137  39.853   2.843  1.00 24.35           H  
ATOM   3969  C   GLN A 258      12.541  41.730   3.681  1.00 24.35           C  
ATOM   3970  CB  GLN A 258      11.164  40.312   2.128  1.00 24.35           C  
ATOM   3971  HB2 GLN A 258      11.414  41.118   1.438  1.00 24.35           H  
ATOM   3972  HB3 GLN A 258      10.181  40.520   2.551  1.00 24.35           H  
ATOM   3973  O   GLN A 258      11.720  42.398   4.309  1.00 24.35           O  
ATOM   3974  CG  GLN A 258      11.124  39.004   1.325  1.00 24.35           C  
ATOM   3975  HG2 GLN A 258      12.139  38.746   1.023  1.00 24.35           H  
ATOM   3976  HG3 GLN A 258      10.740  38.199   1.952  1.00 24.35           H  
ATOM   3977  CD  GLN A 258      10.262  39.107   0.067  1.00 24.35           C  
ATOM   3978  NE2 GLN A 258      10.452  38.227  -0.890  1.00 24.35           N  
ATOM   3979 HE21 GLN A 258       9.867  38.336  -1.706  1.00 24.35           H  
ATOM   3980 HE22 GLN A 258      11.138  37.494  -0.779  1.00 24.35           H  
ATOM   3981  OE1 GLN A 258       9.412  39.965  -0.100  1.00 24.35           O  
ATOM   3982  N   ASN A 259      13.722  42.221   3.299  1.00 23.62           N  
ATOM   3983  H   ASN A 259      14.375  41.586   2.863  1.00 23.62           H  
ATOM   3984  CA  ASN A 259      14.139  43.608   3.504  1.00 23.62           C  
ATOM   3985  HA  ASN A 259      14.154  43.827   4.572  1.00 23.62           H  
ATOM   3986  C   ASN A 259      13.178  44.599   2.825  1.00 23.62           C  
ATOM   3987  CB  ASN A 259      15.559  43.795   2.917  1.00 23.62           C  
ATOM   3988  HB2 ASN A 259      15.686  43.175   2.029  1.00 23.62           H  
ATOM   3989  HB3 ASN A 259      15.687  44.832   2.607  1.00 23.62           H  
ATOM   3990  O   ASN A 259      13.273  44.777   1.610  1.00 23.62           O  
ATOM   3991  CG  ASN A 259      16.671  43.537   3.908  1.00 23.62           C  
ATOM   3992  ND2 ASN A 259      17.698  42.815   3.527  1.00 23.62           N  
ATOM   3993 HD21 ASN A 259      18.398  42.649   4.236  1.00 23.62           H  
ATOM   3994 HD22 ASN A 259      17.735  42.390   2.612  1.00 23.62           H  
ATOM   3995  OD1 ASN A 259      16.652  44.024   5.021  1.00 23.62           O  
ATOM   3996  N   GLN A 260      12.338  45.292   3.605  1.00 25.10           N  
ATOM   3997  H   GLN A 260      12.116  44.876   4.498  1.00 25.10           H  
ATOM   3998  CA  GLN A 260      12.039  46.730   3.462  1.00 25.10           C  
ATOM   3999  HA  GLN A 260      12.982  47.270   3.556  1.00 25.10           H  
ATOM   4000  C   GLN A 260      11.124  47.251   4.594  1.00 25.10           C  
ATOM   4001  CB  GLN A 260      11.430  47.062   2.076  1.00 25.10           C  
ATOM   4002  HB2 GLN A 260      10.993  46.163   1.642  1.00 25.10           H  
ATOM   4003  HB3 GLN A 260      10.627  47.791   2.185  1.00 25.10           H  
ATOM   4004  O   GLN A 260      10.004  46.785   4.766  1.00 25.10           O  
ATOM   4005  CG  GLN A 260      12.487  47.663   1.124  1.00 25.10           C  
ATOM   4006  HG2 GLN A 260      12.476  48.749   1.220  1.00 25.10           H  
ATOM   4007  HG3 GLN A 260      13.486  47.324   1.400  1.00 25.10           H  
ATOM   4008  CD  GLN A 260      12.259  47.291  -0.338  1.00 25.10           C  
ATOM   4009  NE2 GLN A 260      12.782  46.174  -0.787  1.00 25.10           N  
ATOM   4010 HE21 GLN A 260      13.169  45.531  -0.112  1.00 25.10           H  
ATOM   4011 HE22 GLN A 260      12.578  45.923  -1.744  1.00 25.10           H  
ATOM   4012  OE1 GLN A 260      11.611  47.991  -1.097  1.00 25.10           O  
ATOM   4013  N   ASN A 261      11.589  48.292   5.295  1.00 27.06           N  
ATOM   4014  H   ASN A 261      12.517  48.617   5.062  1.00 27.06           H  
ATOM   4015  CA  ASN A 261      10.804  49.216   6.133  1.00 27.06           C  
ATOM   4016  HA  ASN A 261      11.527  49.885   6.599  1.00 27.06           H  
ATOM   4017  C   ASN A 261      10.014  48.624   7.327  1.00 27.06           C  
ATOM   4018  CB  ASN A 261       9.937  50.105   5.217  1.00 27.06           C  
ATOM   4019  HB2 ASN A 261       9.190  49.480   4.726  1.00 27.06           H  
ATOM   4020  HB3 ASN A 261       9.409  50.838   5.827  1.00 27.06           H  
ATOM   4021  O   ASN A 261       8.801  48.807   7.420  1.00 27.06           O  
ATOM   4022  CG  ASN A 261      10.721  50.862   4.161  1.00 27.06           C  
ATOM   4023  ND2 ASN A 261      10.049  51.397   3.171  1.00 27.06           N  
ATOM   4024 HD21 ASN A 261       9.047  51.284   3.117  1.00 27.06           H  
ATOM   4025 HD22 ASN A 261      10.596  51.878   2.471  1.00 27.06           H  
ATOM   4026  OD1 ASN A 261      11.934  50.983   4.191  1.00 27.06           O  
ATOM   4027  N   ILE A 262      10.712  48.025   8.300  1.00 26.05           N  
ATOM   4028  H   ILE A 262      11.709  47.916   8.181  1.00 26.05           H  
ATOM   4029  CA  ILE A 262      10.205  47.853   9.678  1.00 26.05           C  
ATOM   4030  HA  ILE A 262       9.264  48.395   9.774  1.00 26.05           H  
ATOM   4031  C   ILE A 262      11.190  48.525  10.651  1.00 26.05           C  
ATOM   4032  CB  ILE A 262       9.902  46.369  10.007  1.00 26.05           C  
ATOM   4033  HB  ILE A 262      10.803  45.783   9.826  1.00 26.05           H  
ATOM   4034  O   ILE A 262      12.401  48.478  10.441  1.00 26.05           O  
ATOM   4035  CG1 ILE A 262       8.772  45.849   9.083  1.00 26.05           C  
ATOM   4036 HG12 ILE A 262       7.868  46.432   9.258  1.00 26.05           H  
ATOM   4037 HG13 ILE A 262       9.064  45.994   8.043  1.00 26.05           H  
ATOM   4038  CG2 ILE A 262       9.501  46.200  11.487  1.00 26.05           C  
ATOM   4039 HG21 ILE A 262       8.613  46.791  11.714  1.00 26.05           H  
ATOM   4040 HG22 ILE A 262       9.303  45.152  11.712  1.00 26.05           H  
ATOM   4041 HG23 ILE A 262      10.317  46.505  12.142  1.00 26.05           H  
ATOM   4042  CD1 ILE A 262       8.431  44.362   9.244  1.00 26.05           C  
ATOM   4043 HD11 ILE A 262       9.337  43.763   9.156  1.00 26.05           H  
ATOM   4044 HD12 ILE A 262       7.959  44.175  10.209  1.00 26.05           H  
ATOM   4045 HD13 ILE A 262       7.736  44.067   8.458  1.00 26.05           H  
ATOM   4046  N   ASP A 263      10.661  49.205  11.671  1.00 27.84           N  
ATOM   4047  H   ASP A 263       9.663  49.154  11.818  1.00 27.84           H  
ATOM   4048  CA  ASP A 263      11.417  50.078  12.578  1.00 27.84           C  
ATOM   4049  HA  ASP A 263      12.032  50.734  11.962  1.00 27.84           H  
ATOM   4050  C   ASP A 263      12.315  49.273  13.551  1.00 27.84           C  
ATOM   4051  CB  ASP A 263      10.410  50.970  13.327  1.00 27.84           C  
ATOM   4052  HB2 ASP A 263       9.810  50.357  13.998  1.00 27.84           H  
ATOM   4053  HB3 ASP A 263       9.736  51.414  12.595  1.00 27.84           H  
ATOM   4054  O   ASP A 263      11.787  48.445  14.307  1.00 27.84           O  
ATOM   4055  CG  ASP A 263      11.060  52.100  14.131  1.00 27.84           C  
ATOM   4056  OD1 ASP A 263      12.103  51.850  14.780  1.00 27.84           O  
ATOM   4057  OD2 ASP A 263      10.513  53.219  14.099  1.00 27.84           O  
ATOM   4058  N   PRO A 264      13.645  49.520  13.591  1.00 26.90           N  
ATOM   4059  CA  PRO A 264      14.587  48.799  14.453  1.00 26.90           C  
ATOM   4060  HA  PRO A 264      14.445  47.726  14.322  1.00 26.90           H  
ATOM   4061  C   PRO A 264      14.439  49.100  15.956  1.00 26.90           C  
ATOM   4062  CB  PRO A 264      15.978  49.187  13.936  1.00 26.90           C  
ATOM   4063  HB2 PRO A 264      16.741  49.152  14.713  1.00 26.90           H  
ATOM   4064  HB3 PRO A 264      16.253  48.533  13.108  1.00 26.90           H  
ATOM   4065  O   PRO A 264      15.156  48.510  16.761  1.00 26.90           O  
ATOM   4066  CG  PRO A 264      15.762  50.605  13.415  1.00 26.90           C  
ATOM   4067  HG2 PRO A 264      16.510  50.885  12.673  1.00 26.90           H  
ATOM   4068  HG3 PRO A 264      15.759  51.308  14.248  1.00 26.90           H  
ATOM   4069  CD  PRO A 264      14.364  50.519  12.808  1.00 26.90           C  
ATOM   4070  HD2 PRO A 264      13.879  51.494  12.861  1.00 26.90           H  
ATOM   4071  HD3 PRO A 264      14.428  50.184  11.773  1.00 26.90           H  
ATOM   4072  N   THR A 265      13.536  50.000  16.357  1.00 29.18           N  
ATOM   4073  H   THR A 265      13.030  50.522  15.656  1.00 29.18           H  
ATOM   4074  CA  THR A 265      13.173  50.234  17.767  1.00 29.18           C  
ATOM   4075  HA  THR A 265      14.040  50.002  18.385  1.00 29.18           H  
ATOM   4076  C   THR A 265      12.051  49.318  18.272  1.00 29.18           C  
ATOM   4077  CB  THR A 265      12.822  51.706  18.035  1.00 29.18           C  
ATOM   4078  HB  THR A 265      12.654  51.825  19.106  1.00 29.18           H  
ATOM   4079  O   THR A 265      11.753  49.316  19.468  1.00 29.18           O  
ATOM   4080  CG2 THR A 265      13.941  52.665  17.628  1.00 29.18           C  
ATOM   4081 HG21 THR A 265      14.089  52.638  16.549  1.00 29.18           H  
ATOM   4082 HG22 THR A 265      13.666  53.679  17.921  1.00 29.18           H  
ATOM   4083 HG23 THR A 265      14.866  52.384  18.131  1.00 29.18           H  
ATOM   4084  OG1 THR A 265      11.654  52.106  17.364  1.00 29.18           O  
ATOM   4085  HG1 THR A 265      11.832  52.117  16.421  1.00 29.18           H  
ATOM   4086  N   THR A 266      11.446  48.504  17.399  1.00 28.51           N  
ATOM   4087  H   THR A 266      11.743  48.532  16.434  1.00 28.51           H  
ATOM   4088  CA  THR A 266      10.399  47.543  17.783  1.00 28.51           C  
ATOM   4089  HA  THR A 266       9.713  48.063  18.451  1.00 28.51           H  
ATOM   4090  C   THR A 266      11.024  46.335  18.502  1.00 28.51           C  
ATOM   4091  CB  THR A 266       9.587  47.054  16.570  1.00 28.51           C  
ATOM   4092  HB  THR A 266      10.136  46.272  16.046  1.00 28.51           H  
ATOM   4093  O   THR A 266      11.861  45.657  17.902  1.00 28.51           O  
ATOM   4094  CG2 THR A 266       8.229  46.506  17.011  1.00 28.51           C  
ATOM   4095 HG21 THR A 266       7.668  47.278  17.538  1.00 28.51           H  
ATOM   4096 HG22 THR A 266       7.667  46.189  16.132  1.00 28.51           H  
ATOM   4097 HG23 THR A 266       8.372  45.644  17.663  1.00 28.51           H  
ATOM   4098  OG1 THR A 266       9.322  48.093  15.653  1.00 28.51           O  
ATOM   4099  HG1 THR A 266      10.139  48.262  15.177  1.00 28.51           H  
ATOM   4100  N   PRO A 267      10.654  46.024  19.763  1.00 25.65           N  
ATOM   4101  CA  PRO A 267      11.230  44.891  20.489  1.00 25.65           C  
ATOM   4102  HA  PRO A 267      12.316  44.987  20.479  1.00 25.65           H  
ATOM   4103  C   PRO A 267      10.845  43.540  19.852  1.00 25.65           C  
ATOM   4104  CB  PRO A 267      10.729  45.027  21.930  1.00 25.65           C  
ATOM   4105  HB2 PRO A 267      11.428  45.639  22.500  1.00 25.65           H  
ATOM   4106  HB3 PRO A 267      10.587  44.060  22.413  1.00 25.65           H  
ATOM   4107  O   PRO A 267       9.792  43.444  19.214  1.00 25.65           O  
ATOM   4108  CG  PRO A 267       9.407  45.777  21.772  1.00 25.65           C  
ATOM   4109  HG2 PRO A 267       9.142  46.329  22.674  1.00 25.65           H  
ATOM   4110  HG3 PRO A 267       8.618  45.074  21.505  1.00 25.65           H  
ATOM   4111  CD  PRO A 267       9.677  46.712  20.594  1.00 25.65           C  
ATOM   4112  HD2 PRO A 267      10.102  47.649  20.952  1.00 25.65           H  
ATOM   4113  HD3 PRO A 267       8.751  46.898  20.051  1.00 25.65           H  
ATOM   4114  N   PRO A 268      11.674  42.490  20.018  1.00 28.52           N  
ATOM   4115  CA  PRO A 268      11.456  41.196  19.376  1.00 28.52           C  
ATOM   4116  HA  PRO A 268      11.425  41.336  18.295  1.00 28.52           H  
ATOM   4117  C   PRO A 268      10.145  40.544  19.825  1.00 28.52           C  
ATOM   4118  CB  PRO A 268      12.676  40.338  19.732  1.00 28.52           C  
ATOM   4119  HB2 PRO A 268      12.422  39.285  19.849  1.00 28.52           H  
ATOM   4120  HB3 PRO A 268      13.442  40.459  18.965  1.00 28.52           H  
ATOM   4121  O   PRO A 268       9.796  40.560  21.006  1.00 28.52           O  
ATOM   4122  CG  PRO A 268      13.168  40.951  21.043  1.00 28.52           C  
ATOM   4123  HG2 PRO A 268      14.231  40.769  21.203  1.00 28.52           H  
ATOM   4124  HG3 PRO A 268      12.580  40.561  21.874  1.00 28.52           H  
ATOM   4125  CD  PRO A 268      12.867  42.437  20.851  1.00 28.52           C  
ATOM   4126  HD2 PRO A 268      13.694  42.918  20.329  1.00 28.52           H  
ATOM   4127  HD3 PRO A 268      12.704  42.911  21.820  1.00 28.52           H  
ATOM   4128  N   VAL A 269       9.437  39.942  18.867  1.00 26.12           N  
ATOM   4129  H   VAL A 269       9.808  39.939  17.928  1.00 26.12           H  
ATOM   4130  CA  VAL A 269       8.237  39.141  19.137  1.00 26.12           C  
ATOM   4131  HA  VAL A 269       7.620  39.701  19.840  1.00 26.12           H  
ATOM   4132  C   VAL A 269       8.638  37.833  19.823  1.00 26.12           C  
ATOM   4133  CB  VAL A 269       7.399  38.915  17.862  1.00 26.12           C  
ATOM   4134  HB  VAL A 269       8.017  38.429  17.107  1.00 26.12           H  
ATOM   4135  O   VAL A 269       9.665  37.238  19.506  1.00 26.12           O  
ATOM   4136  CG1 VAL A 269       6.155  38.050  18.108  1.00 26.12           C  
ATOM   4137 HG11 VAL A 269       5.570  37.971  17.192  1.00 26.12           H  
ATOM   4138 HG12 VAL A 269       6.451  37.042  18.399  1.00 26.12           H  
ATOM   4139 HG13 VAL A 269       5.537  38.486  18.894  1.00 26.12           H  
ATOM   4140  CG2 VAL A 269       6.906  40.260  17.304  1.00 26.12           C  
ATOM   4141 HG21 VAL A 269       7.753  40.894  17.042  1.00 26.12           H  
ATOM   4142 HG22 VAL A 269       6.314  40.093  16.404  1.00 26.12           H  
ATOM   4143 HG23 VAL A 269       6.297  40.774  18.048  1.00 26.12           H  
ATOM   4144  N   ASP A 270       7.808  37.443  20.783  1.00 25.91           N  
ATOM   4145  H   ASP A 270       6.966  37.989  20.903  1.00 25.91           H  
ATOM   4146  CA  ASP A 270       8.049  36.458  21.835  1.00 25.91           C  
ATOM   4147  HA  ASP A 270       8.727  36.916  22.554  1.00 25.91           H  
ATOM   4148  C   ASP A 270       8.682  35.130  21.358  1.00 25.91           C  
ATOM   4149  CB  ASP A 270       6.685  36.239  22.525  1.00 25.91           C  
ATOM   4150  HB2 ASP A 270       6.085  37.145  22.436  1.00 25.91           H  
ATOM   4151  HB3 ASP A 270       6.137  35.437  22.029  1.00 25.91           H  
ATOM   4152  O   ASP A 270       8.090  34.380  20.584  1.00 25.91           O  
ATOM   4153  CG  ASP A 270       6.802  35.932  24.013  1.00 25.91           C  
ATOM   4154  OD1 ASP A 270       7.897  35.503  24.433  1.00 25.91           O  
ATOM   4155  OD2 ASP A 270       5.804  36.147  24.733  1.00 25.91           O  
ATOM   4156  N   THR A 271       9.874  34.794  21.864  1.00 26.47           N  
ATOM   4157  H   THR A 271      10.304  35.417  22.532  1.00 26.47           H  
ATOM   4158  CA  THR A 271      10.621  33.564  21.519  1.00 26.47           C  
ATOM   4159  HA  THR A 271      10.449  33.359  20.462  1.00 26.47           H  
ATOM   4160  C   THR A 271      10.123  32.314  22.265  1.00 26.47           C  
ATOM   4161  CB  THR A 271      12.139  33.762  21.705  1.00 26.47           C  
ATOM   4162  HB  THR A 271      12.657  32.808  21.609  1.00 26.47           H  
ATOM   4163  O   THR A 271      10.865  31.347  22.419  1.00 26.47           O  
ATOM   4164  CG2 THR A 271      12.724  34.707  20.655  1.00 26.47           C  
ATOM   4165 HG21 THR A 271      13.796  34.812  20.820  1.00 26.47           H  
ATOM   4166 HG22 THR A 271      12.553  34.298  19.659  1.00 26.47           H  
ATOM   4167 HG23 THR A 271      12.250  35.686  20.727  1.00 26.47           H  
ATOM   4168  OG1 THR A 271      12.423  34.320  22.970  1.00 26.47           O  
ATOM   4169  HG1 THR A 271      12.315  33.618  23.616  1.00 26.47           H  
ATOM   4170  N   ASN A 272       8.882  32.328  22.760  1.00 25.83           N  
ATOM   4171  H   ASN A 272       8.320  33.146  22.570  1.00 25.83           H  
ATOM   4172  CA  ASN A 272       8.340  31.317  23.675  1.00 25.83           C  
ATOM   4173  HA  ASN A 272       9.181  30.838  24.175  1.00 25.83           H  
ATOM   4174  C   ASN A 272       7.597  30.138  23.007  1.00 25.83           C  
ATOM   4175  CB  ASN A 272       7.510  32.024  24.766  1.00 25.83           C  
ATOM   4176  HB2 ASN A 272       7.007  32.901  24.360  1.00 25.83           H  
ATOM   4177  HB3 ASN A 272       6.742  31.345  25.136  1.00 25.83           H  
ATOM   4178  O   ASN A 272       7.260  29.182  23.704  1.00 25.83           O  
ATOM   4179  CG  ASN A 272       8.360  32.409  25.966  1.00 25.83           C  
ATOM   4180  ND2 ASN A 272       8.411  33.659  26.345  1.00 25.83           N  
ATOM   4181 HD21 ASN A 272       9.047  33.884  27.096  1.00 25.83           H  
ATOM   4182 HD22 ASN A 272       8.042  34.376  25.736  1.00 25.83           H  
ATOM   4183  OD1 ASN A 272       8.989  31.582  26.603  1.00 25.83           O  
ATOM   4184  N   ASP A 273       7.409  30.122  21.681  1.00 24.12           N  
ATOM   4185  H   ASP A 273       7.678  30.941  21.153  1.00 24.12           H  
ATOM   4186  CA  ASP A 273       6.852  28.969  20.935  1.00 24.12           C  
ATOM   4187  HA  ASP A 273       6.075  28.526  21.558  1.00 24.12           H  
ATOM   4188  C   ASP A 273       7.879  27.817  20.739  1.00 24.12           C  
ATOM   4189  CB  ASP A 273       6.165  29.439  19.631  1.00 24.12           C  
ATOM   4190  HB2 ASP A 273       6.100  28.604  18.933  1.00 24.12           H  
ATOM   4191  HB3 ASP A 273       6.775  30.210  19.161  1.00 24.12           H  
ATOM   4192  O   ASP A 273       7.958  27.162  19.697  1.00 24.12           O  
ATOM   4193  CG  ASP A 273       4.724  29.946  19.816  1.00 24.12           C  
ATOM   4194  OD1 ASP A 273       4.028  29.457  20.736  1.00 24.12           O  
ATOM   4195  OD2 ASP A 273       4.289  30.760  18.970  1.00 24.12           O  
ATOM   4196  N   LEU A 274       8.691  27.550  21.768  1.00 24.09           N  
ATOM   4197  H   LEU A 274       8.525  28.073  22.616  1.00 24.09           H  
ATOM   4198  CA  LEU A 274       9.678  26.470  21.805  1.00 24.09           C  
ATOM   4199  HA  LEU A 274      10.259  26.513  20.883  1.00 24.09           H  
ATOM   4200  C   LEU A 274       9.008  25.088  21.868  1.00 24.09           C  
ATOM   4201  CB  LEU A 274      10.624  26.678  23.007  1.00 24.09           C  
ATOM   4202  HB2 LEU A 274      11.045  25.718  23.307  1.00 24.09           H  
ATOM   4203  HB3 LEU A 274      10.038  27.049  23.848  1.00 24.09           H  
ATOM   4204  O   LEU A 274       8.146  24.814  22.710  1.00 24.09           O  
ATOM   4205  CG  LEU A 274      11.789  27.645  22.726  1.00 24.09           C  
ATOM   4206  HG  LEU A 274      11.416  28.523  22.197  1.00 24.09           H  
ATOM   4207  CD1 LEU A 274      12.424  28.098  24.040  1.00 24.09           C  
ATOM   4208 HD11 LEU A 274      12.812  27.242  24.593  1.00 24.09           H  
ATOM   4209 HD12 LEU A 274      11.686  28.623  24.645  1.00 24.09           H  
ATOM   4210 HD13 LEU A 274      13.245  28.784  23.833  1.00 24.09           H  
ATOM   4211  CD2 LEU A 274      12.876  26.967  21.885  1.00 24.09           C  
ATOM   4212 HD21 LEU A 274      13.695  27.668  21.723  1.00 24.09           H  
ATOM   4213 HD22 LEU A 274      12.481  26.673  20.912  1.00 24.09           H  
ATOM   4214 HD23 LEU A 274      13.270  26.094  22.404  1.00 24.09           H  
ATOM   4215  N   ILE A 275       9.471  24.153  21.030  1.00 22.91           N  
ATOM   4216  H   ILE A 275      10.190  24.420  20.372  1.00 22.91           H  
ATOM   4217  CA  ILE A 275       9.041  22.750  21.091  1.00 22.91           C  
ATOM   4218  HA  ILE A 275       7.960  22.741  21.235  1.00 22.91           H  
ATOM   4219  C   ILE A 275       9.672  22.087  22.323  1.00 22.91           C  
ATOM   4220  CB  ILE A 275       9.323  21.990  19.772  1.00 22.91           C  
ATOM   4221  HB  ILE A 275      10.392  22.031  19.562  1.00 22.91           H  
ATOM   4222  O   ILE A 275      10.782  21.566  22.277  1.00 22.91           O  
ATOM   4223  CG1 ILE A 275       8.559  22.664  18.605  1.00 22.91           C  
ATOM   4224 HG12 ILE A 275       7.493  22.682  18.832  1.00 22.91           H  
ATOM   4225 HG13 ILE A 275       8.895  23.697  18.512  1.00 22.91           H  
ATOM   4226  CG2 ILE A 275       8.900  20.509  19.898  1.00 22.91           C  
ATOM   4227 HG21 ILE A 275       7.826  20.439  20.068  1.00 22.91           H  
ATOM   4228 HG22 ILE A 275       9.431  20.024  20.717  1.00 22.91           H  
ATOM   4229 HG23 ILE A 275       9.164  19.967  18.990  1.00 22.91           H  
ATOM   4230  CD1 ILE A 275       8.755  22.001  17.235  1.00 22.91           C  
ATOM   4231 HD11 ILE A 275       8.310  22.632  16.466  1.00 22.91           H  
ATOM   4232 HD12 ILE A 275       9.819  21.887  17.026  1.00 22.91           H  
ATOM   4233 HD13 ILE A 275       8.266  21.027  17.204  1.00 22.91           H  
ATOM   4234  N   SER A 276       8.930  22.084  23.432  1.00 23.63           N  
ATOM   4235  H   SER A 276       8.132  22.704  23.432  1.00 23.63           H  
ATOM   4236  CA  SER A 276       9.337  21.450  24.690  1.00 23.63           C  
ATOM   4237  HA  SER A 276      10.238  21.953  25.041  1.00 23.63           H  
ATOM   4238  C   SER A 276       9.650  19.954  24.516  1.00 23.63           C  
ATOM   4239  CB  SER A 276       8.243  21.655  25.743  1.00 23.63           C  
ATOM   4240  HB2 SER A 276       7.311  21.223  25.378  1.00 23.63           H  
ATOM   4241  HB3 SER A 276       8.092  22.723  25.903  1.00 23.63           H  
ATOM   4242  O   SER A 276       8.753  19.124  24.312  1.00 23.63           O  
ATOM   4243  OG  SER A 276       8.584  21.040  26.972  1.00 23.63           O  
ATOM   4244  HG  SER A 276       9.317  21.525  27.358  1.00 23.63           H  
ATOM   4245  N   VAL A 277      10.933  19.612  24.655  1.00 24.34           N  
ATOM   4246  H   VAL A 277      11.611  20.357  24.732  1.00 24.34           H  
ATOM   4247  CA  VAL A 277      11.430  18.239  24.796  1.00 24.34           C  
ATOM   4248  HA  VAL A 277      10.766  17.563  24.257  1.00 24.34           H  
ATOM   4249  C   VAL A 277      11.411  17.873  26.281  1.00 24.34           C  
ATOM   4250  CB  VAL A 277      12.845  18.091  24.196  1.00 24.34           C  
ATOM   4251  HB  VAL A 277      13.531  18.762  24.712  1.00 24.34           H  
ATOM   4252  O   VAL A 277      12.112  18.479  27.084  1.00 24.34           O  
ATOM   4253  CG1 VAL A 277      13.363  16.652  24.336  1.00 24.34           C  
ATOM   4254 HG11 VAL A 277      12.683  15.953  23.849  1.00 24.34           H  
ATOM   4255 HG12 VAL A 277      14.348  16.575  23.876  1.00 24.34           H  
ATOM   4256 HG13 VAL A 277      13.468  16.391  25.389  1.00 24.34           H  
ATOM   4257  CG2 VAL A 277      12.853  18.439  22.701  1.00 24.34           C  
ATOM   4258 HG21 VAL A 277      12.157  17.802  22.155  1.00 24.34           H  
ATOM   4259 HG22 VAL A 277      12.572  19.482  22.556  1.00 24.34           H  
ATOM   4260 HG23 VAL A 277      13.857  18.310  22.297  1.00 24.34           H  
ATOM   4261  N   GLN A 278      10.609  16.875  26.659  1.00 23.16           N  
ATOM   4262  H   GLN A 278      10.066  16.397  25.954  1.00 23.16           H  
ATOM   4263  CA  GLN A 278      10.563  16.369  28.034  1.00 23.16           C  
ATOM   4264  HA  GLN A 278      11.016  17.103  28.701  1.00 23.16           H  
ATOM   4265  C   GLN A 278      11.385  15.085  28.168  1.00 23.16           C  
ATOM   4266  CB  GLN A 278       9.114  16.178  28.508  1.00 23.16           C  
ATOM   4267  HB2 GLN A 278       8.551  15.614  27.765  1.00 23.16           H  
ATOM   4268  HB3 GLN A 278       9.125  15.611  29.439  1.00 23.16           H  
ATOM   4269  O   GLN A 278      11.071  14.062  27.559  1.00 23.16           O  
ATOM   4270  CG  GLN A 278       8.432  17.529  28.777  1.00 23.16           C  
ATOM   4271  HG2 GLN A 278       9.049  18.102  29.468  1.00 23.16           H  
ATOM   4272  HG3 GLN A 278       8.351  18.095  27.849  1.00 23.16           H  
ATOM   4273  CD  GLN A 278       7.035  17.375  29.373  1.00 23.16           C  
ATOM   4274  NE2 GLN A 278       6.683  18.173  30.358  1.00 23.16           N  
ATOM   4275 HE21 GLN A 278       5.765  18.035  30.756  1.00 23.16           H  
ATOM   4276 HE22 GLN A 278       7.337  18.857  30.712  1.00 23.16           H  
ATOM   4277  OE1 GLN A 278       6.221  16.564  28.953  1.00 23.16           O  
ATOM   4278  N   TYR A 279      12.422  15.151  28.999  1.00 23.57           N  
ATOM   4279  H   TYR A 279      12.625  16.041  29.431  1.00 23.57           H  
ATOM   4280  CA  TYR A 279      13.211  14.010  29.454  1.00 23.57           C  
ATOM   4281  HA  TYR A 279      13.449  13.374  28.601  1.00 23.57           H  
ATOM   4282  C   TYR A 279      12.406  13.180  30.474  1.00 23.57           C  
ATOM   4283  CB  TYR A 279      14.520  14.580  30.018  1.00 23.57           C  
ATOM   4284  HB2 TYR A 279      14.274  15.320  30.779  1.00 23.57           H  
ATOM   4285  HB3 TYR A 279      15.034  15.114  29.218  1.00 23.57           H  
ATOM   4286  O   TYR A 279      11.707  13.739  31.319  1.00 23.57           O  
ATOM   4287  CG  TYR A 279      15.502  13.592  30.613  1.00 23.57           C  
ATOM   4288  CD1 TYR A 279      15.693  13.579  32.006  1.00 23.57           C  
ATOM   4289  HD1 TYR A 279      15.113  14.226  32.647  1.00 23.57           H  
ATOM   4290  CD2 TYR A 279      16.304  12.778  29.786  1.00 23.57           C  
ATOM   4291  HD2 TYR A 279      16.194  12.819  28.712  1.00 23.57           H  
ATOM   4292  CE1 TYR A 279      16.694  12.775  32.573  1.00 23.57           C  
ATOM   4293  HE1 TYR A 279      16.876  12.818  33.636  1.00 23.57           H  
ATOM   4294  CE2 TYR A 279      17.289  11.945  30.361  1.00 23.57           C  
ATOM   4295  HE2 TYR A 279      17.925  11.327  29.744  1.00 23.57           H  
ATOM   4296  OH  TYR A 279      18.435  11.153  32.335  1.00 23.57           O  
ATOM   4297  HH  TYR A 279      18.466  11.280  33.286  1.00 23.57           H  
ATOM   4298  CZ  TYR A 279      17.490  11.944  31.761  1.00 23.57           C  
ATOM   4299  N   ILE A 280      12.476  11.847  30.383  1.00 24.55           N  
ATOM   4300  H   ILE A 280      13.101  11.449  29.696  1.00 24.55           H  
ATOM   4301  CA  ILE A 280      11.844  10.920  31.337  1.00 24.55           C  
ATOM   4302  HA  ILE A 280      11.498  11.486  32.202  1.00 24.55           H  
ATOM   4303  C   ILE A 280      12.911   9.947  31.831  1.00 24.55           C  
ATOM   4304  CB  ILE A 280      10.608  10.199  30.743  1.00 24.55           C  
ATOM   4305  HB  ILE A 280      10.919   9.645  29.857  1.00 24.55           H  
ATOM   4306  O   ILE A 280      13.331   9.036  31.117  1.00 24.55           O  
ATOM   4307  CG1 ILE A 280       9.525  11.225  30.328  1.00 24.55           C  
ATOM   4308 HG12 ILE A 280       9.257  11.836  31.190  1.00 24.55           H  
ATOM   4309 HG13 ILE A 280       9.941  11.886  29.568  1.00 24.55           H  
ATOM   4310  CG2 ILE A 280      10.036   9.196  31.770  1.00 24.55           C  
ATOM   4311 HG21 ILE A 280       9.691   9.724  32.658  1.00 24.55           H  
ATOM   4312 HG22 ILE A 280       9.210   8.632  31.337  1.00 24.55           H  
ATOM   4313 HG23 ILE A 280      10.793   8.468  32.065  1.00 24.55           H  
ATOM   4314  CD1 ILE A 280       8.244  10.613  29.743  1.00 24.55           C  
ATOM   4315 HD11 ILE A 280       8.497   9.919  28.941  1.00 24.55           H  
ATOM   4316 HD12 ILE A 280       7.679  10.094  30.518  1.00 24.55           H  
ATOM   4317 HD13 ILE A 280       7.620  11.410  29.339  1.00 24.55           H  
ATOM   4318  N   GLU A 281      13.336  10.151  33.072  1.00 23.91           N  
ATOM   4319  H   GLU A 281      12.959  10.936  33.585  1.00 23.91           H  
ATOM   4320  CA  GLU A 281      14.455   9.454  33.698  1.00 23.91           C  
ATOM   4321  HA  GLU A 281      15.228   9.308  32.943  1.00 23.91           H  
ATOM   4322  C   GLU A 281      14.055   8.067  34.226  1.00 23.91           C  
ATOM   4323  CB  GLU A 281      15.042  10.378  34.770  1.00 23.91           C  
ATOM   4324  HB2 GLU A 281      14.353  10.477  35.608  1.00 23.91           H  
ATOM   4325  HB3 GLU A 281      15.161  11.367  34.326  1.00 23.91           H  
ATOM   4326  O   GLU A 281      13.906   7.842  35.425  1.00 23.91           O  
ATOM   4327  CG  GLU A 281      16.408   9.893  35.266  1.00 23.91           C  
ATOM   4328  HG2 GLU A 281      16.274   9.162  36.064  1.00 23.91           H  
ATOM   4329  HG3 GLU A 281      16.937   9.405  34.448  1.00 23.91           H  
ATOM   4330  CD  GLU A 281      17.221  11.087  35.762  1.00 23.91           C  
ATOM   4331  OE1 GLU A 281      18.220  11.399  35.071  1.00 23.91           O  
ATOM   4332  OE2 GLU A 281      16.783  11.717  36.749  1.00 23.91           O  
ATOM   4333  N   SER A 282      13.841   7.105  33.322  1.00 24.56           N  
ATOM   4334  H   SER A 282      13.866   7.359  32.345  1.00 24.56           H  
ATOM   4335  CA  SER A 282      13.644   5.705  33.718  1.00 24.56           C  
ATOM   4336  HA  SER A 282      14.290   5.511  34.574  1.00 24.56           H  
ATOM   4337  C   SER A 282      14.018   4.702  32.620  1.00 24.56           C  
ATOM   4338  CB  SER A 282      12.200   5.469  34.196  1.00 24.56           C  
ATOM   4339  HB2 SER A 282      12.094   4.432  34.513  1.00 24.56           H  
ATOM   4340  HB3 SER A 282      11.986   6.111  35.050  1.00 24.56           H  
ATOM   4341  O   SER A 282      13.460   4.725  31.524  1.00 24.56           O  
ATOM   4342  OG  SER A 282      11.264   5.737  33.169  1.00 24.56           O  
ATOM   4343  HG  SER A 282      11.737   5.688  32.335  1.00 24.56           H  
ATOM   4344  N   SER A 283      14.880   3.740  32.966  1.00 26.53           N  
ATOM   4345  H   SER A 283      15.293   3.826  33.883  1.00 26.53           H  
ATOM   4346  CA  SER A 283      15.214   2.521  32.200  1.00 26.53           C  
ATOM   4347  HA  SER A 283      15.973   2.012  32.792  1.00 26.53           H  
ATOM   4348  C   SER A 283      15.866   2.695  30.811  1.00 26.53           C  
ATOM   4349  CB  SER A 283      14.025   1.540  32.179  1.00 26.53           C  
ATOM   4350  HB2 SER A 283      14.343   0.603  31.722  1.00 26.53           H  
ATOM   4351  HB3 SER A 283      13.727   1.327  33.206  1.00 26.53           H  
ATOM   4352  O   SER A 283      15.234   2.457  29.787  1.00 26.53           O  
ATOM   4353  OG  SER A 283      12.899   2.033  31.476  1.00 26.53           O  
ATOM   4354  HG  SER A 283      13.067   2.952  31.257  1.00 26.53           H  
ATOM   4355  N   ALA A 284      17.170   3.002  30.797  1.00 24.73           N  
ATOM   4356  H   ALA A 284      17.543   3.353  31.668  1.00 24.73           H  
ATOM   4357  CA  ALA A 284      18.200   2.464  29.883  1.00 24.73           C  
ATOM   4358  HA  ALA A 284      18.961   3.240  29.802  1.00 24.73           H  
ATOM   4359  C   ALA A 284      17.824   2.141  28.408  1.00 24.73           C  
ATOM   4360  CB  ALA A 284      18.872   1.277  30.593  1.00 24.73           C  
ATOM   4361  HB1 ALA A 284      19.743   0.949  30.026  1.00 24.73           H  
ATOM   4362  HB2 ALA A 284      18.171   0.447  30.675  1.00 24.73           H  
ATOM   4363  HB3 ALA A 284      19.205   1.572  31.588  1.00 24.73           H  
ATOM   4364  O   ALA A 284      18.264   1.128  27.859  1.00 24.73           O  
ATOM   4365  N   LYS A 285      17.024   2.982  27.742  1.00 23.75           N  
ATOM   4366  H   LYS A 285      16.589   3.724  28.271  1.00 23.75           H  
ATOM   4367  CA  LYS A 285      16.687   2.864  26.314  1.00 23.75           C  
ATOM   4368  HA  LYS A 285      17.487   2.328  25.802  1.00 23.75           H  
ATOM   4369  C   LYS A 285      16.577   4.247  25.684  1.00 23.75           C  
ATOM   4370  CB  LYS A 285      15.369   2.088  26.117  1.00 23.75           C  
ATOM   4371  HB2 LYS A 285      15.076   2.168  25.070  1.00 23.75           H  
ATOM   4372  HB3 LYS A 285      14.586   2.535  26.730  1.00 23.75           H  
ATOM   4373  O   LYS A 285      15.701   5.025  26.054  1.00 23.75           O  
ATOM   4374  CG  LYS A 285      15.514   0.602  26.471  1.00 23.75           C  
ATOM   4375  HG2 LYS A 285      15.688   0.505  27.543  1.00 23.75           H  
ATOM   4376  HG3 LYS A 285      16.374   0.197  25.937  1.00 23.75           H  
ATOM   4377  CD  LYS A 285      14.277  -0.223  26.106  1.00 23.75           C  
ATOM   4378  HD2 LYS A 285      13.419   0.146  26.669  1.00 23.75           H  
ATOM   4379  HD3 LYS A 285      14.085  -0.138  25.037  1.00 23.75           H  
ATOM   4380  CE  LYS A 285      14.575  -1.680  26.478  1.00 23.75           C  
ATOM   4381  HE2 LYS A 285      15.474  -1.992  25.947  1.00 23.75           H  
ATOM   4382  HE3 LYS A 285      14.798  -1.722  27.544  1.00 23.75           H  
ATOM   4383  NZ  LYS A 285      13.448  -2.587  26.153  1.00 23.75           N  
ATOM   4384  HZ1 LYS A 285      13.687  -3.534  26.408  1.00 23.75           H  
ATOM   4385  HZ2 LYS A 285      13.253  -2.562  25.162  1.00 23.75           H  
ATOM   4386  HZ3 LYS A 285      12.622  -2.314  26.668  1.00 23.75           H  
ATOM   4387  N   PHE A 286      17.416   4.526  24.688  1.00 22.81           N  
ATOM   4388  H   PHE A 286      18.118   3.846  24.431  1.00 22.81           H  
ATOM   4389  CA  PHE A 286      17.270   5.722  23.858  1.00 22.81           C  
ATOM   4390  HA  PHE A 286      17.291   6.596  24.510  1.00 22.81           H  
ATOM   4391  C   PHE A 286      15.913   5.691  23.142  1.00 22.81           C  
ATOM   4392  CB  PHE A 286      18.436   5.837  22.859  1.00 22.81           C  
ATOM   4393  HB2 PHE A 286      18.041   5.964  21.851  1.00 22.81           H  
ATOM   4394  HB3 PHE A 286      19.019   4.916  22.849  1.00 22.81           H  
ATOM   4395  O   PHE A 286      15.598   4.737  22.429  1.00 22.81           O  
ATOM   4396  CG  PHE A 286      19.362   6.999  23.156  1.00 22.81           C  
ATOM   4397  CD1 PHE A 286      19.215   8.216  22.461  1.00 22.81           C  
ATOM   4398  HD1 PHE A 286      18.458   8.324  21.698  1.00 22.81           H  
ATOM   4399  CD2 PHE A 286      20.363   6.871  24.138  1.00 22.81           C  
ATOM   4400  HD2 PHE A 286      20.488   5.943  24.674  1.00 22.81           H  
ATOM   4401  CE1 PHE A 286      20.067   9.298  22.745  1.00 22.81           C  
ATOM   4402  HE1 PHE A 286      19.967  10.229  22.208  1.00 22.81           H  
ATOM   4403  CE2 PHE A 286      21.215   7.954  24.420  1.00 22.81           C  
ATOM   4404  HE2 PHE A 286      21.989   7.858  25.167  1.00 22.81           H  
ATOM   4405  CZ  PHE A 286      21.068   9.166  23.724  1.00 22.81           C  
ATOM   4406  HZ  PHE A 286      21.728   9.994  23.936  1.00 22.81           H  
ATOM   4407  N   ARG A 287      15.097   6.733  23.335  1.00 22.96           N  
ATOM   4408  H   ARG A 287      15.390   7.444  23.990  1.00 22.96           H  
ATOM   4409  CA  ARG A 287      13.772   6.851  22.713  1.00 22.96           C  
ATOM   4410  HA  ARG A 287      13.762   6.228  21.818  1.00 22.96           H  
ATOM   4411  C   ARG A 287      13.510   8.280  22.252  1.00 22.96           C  
ATOM   4412  CB  ARG A 287      12.699   6.308  23.673  1.00 22.96           C  
ATOM   4413  HB2 ARG A 287      13.041   5.362  24.091  1.00 22.96           H  
ATOM   4414  HB3 ARG A 287      12.538   7.007  24.494  1.00 22.96           H  
ATOM   4415  O   ARG A 287      12.795   9.038  22.907  1.00 22.96           O  
ATOM   4416  CG  ARG A 287      11.387   6.061  22.915  1.00 22.96           C  
ATOM   4417  HG2 ARG A 287      11.573   5.329  22.129  1.00 22.96           H  
ATOM   4418  HG3 ARG A 287      11.034   6.985  22.458  1.00 22.96           H  
ATOM   4419  CD  ARG A 287      10.304   5.526  23.852  1.00 22.96           C  
ATOM   4420  HD2 ARG A 287      10.723   4.711  24.441  1.00 22.96           H  
ATOM   4421  HD3 ARG A 287       9.997   6.329  24.523  1.00 22.96           H  
ATOM   4422  NE  ARG A 287       9.145   5.033  23.085  1.00 22.96           N  
ATOM   4423  HE  ARG A 287       9.180   5.175  22.086  1.00 22.96           H  
ATOM   4424  NH1 ARG A 287       7.919   4.266  24.864  1.00 22.96           N  
ATOM   4425 HH11 ARG A 287       8.618   4.655  25.481  1.00 22.96           H  
ATOM   4426 HH12 ARG A 287       7.096   3.820  25.242  1.00 22.96           H  
ATOM   4427  NH2 ARG A 287       7.160   3.962  22.783  1.00 22.96           N  
ATOM   4428 HH21 ARG A 287       7.263   4.071  21.784  1.00 22.96           H  
ATOM   4429 HH22 ARG A 287       6.346   3.499  23.162  1.00 22.96           H  
ATOM   4430  CZ  ARG A 287       8.082   4.426  23.579  1.00 22.96           C  
ATOM   4431  N   ILE A 288      14.081   8.627  21.099  1.00 23.28           N  
ATOM   4432  H   ILE A 288      14.665   7.947  20.632  1.00 23.28           H  
ATOM   4433  CA  ILE A 288      13.854   9.913  20.428  1.00 23.28           C  
ATOM   4434  HA  ILE A 288      14.164  10.713  21.100  1.00 23.28           H  
ATOM   4435  C   ILE A 288      12.351  10.055  20.155  1.00 23.28           C  
ATOM   4436  CB  ILE A 288      14.694  10.031  19.132  1.00 23.28           C  
ATOM   4437  HB  ILE A 288      14.369   9.262  18.432  1.00 23.28           H  
ATOM   4438  O   ILE A 288      11.792   9.394  19.282  1.00 23.28           O  
ATOM   4439  CG1 ILE A 288      16.200   9.821  19.424  1.00 23.28           C  
ATOM   4440 HG12 ILE A 288      16.546  10.584  20.122  1.00 23.28           H  
ATOM   4441 HG13 ILE A 288      16.348   8.847  19.891  1.00 23.28           H  
ATOM   4442  CG2 ILE A 288      14.457  11.411  18.489  1.00 23.28           C  
ATOM   4443 HG21 ILE A 288      14.844  12.201  19.133  1.00 23.28           H  
ATOM   4444 HG22 ILE A 288      14.958  11.469  17.523  1.00 23.28           H  
ATOM   4445 HG23 ILE A 288      13.396  11.582  18.310  1.00 23.28           H  
ATOM   4446  CD1 ILE A 288      17.095   9.853  18.178  1.00 23.28           C  
ATOM   4447 HD11 ILE A 288      17.131  10.857  17.756  1.00 23.28           H  
ATOM   4448 HD12 ILE A 288      16.720   9.153  17.431  1.00 23.28           H  
ATOM   4449 HD13 ILE A 288      18.108   9.563  18.456  1.00 23.28           H  
ATOM   4450  N   THR A 289      11.682  10.892  20.946  1.00 24.86           N  
ATOM   4451  H   THR A 289      12.199  11.385  21.660  1.00 24.86           H  
ATOM   4452  CA  THR A 289      10.226  11.066  20.899  1.00 24.86           C  
ATOM   4453  HA  THR A 289       9.785  10.251  20.326  1.00 24.86           H  
ATOM   4454  C   THR A 289       9.904  12.353  20.151  1.00 24.86           C  
ATOM   4455  CB  THR A 289       9.610  10.984  22.307  1.00 24.86           C  
ATOM   4456  HB  THR A 289       9.997  11.787  22.933  1.00 24.86           H  
ATOM   4457  O   THR A 289       9.549  13.368  20.747  1.00 24.86           O  
ATOM   4458  CG2 THR A 289       8.079  11.033  22.290  1.00 24.86           C  
ATOM   4459 HG21 THR A 289       7.689  10.253  21.638  1.00 24.86           H  
ATOM   4460 HG22 THR A 289       7.734  12.006  21.941  1.00 24.86           H  
ATOM   4461 HG23 THR A 289       7.706  10.879  23.303  1.00 24.86           H  
ATOM   4462  OG1 THR A 289       9.948   9.735  22.882  1.00 24.86           O  
ATOM   4463  HG1 THR A 289      10.902   9.703  22.978  1.00 24.86           H  
ATOM   4464  N   VAL A 290      10.046  12.321  18.822  1.00 23.57           N  
ATOM   4465  H   VAL A 290      10.380  11.473  18.386  1.00 23.57           H  
ATOM   4466  CA  VAL A 290       9.612  13.437  17.969  1.00 23.57           C  
ATOM   4467  HA  VAL A 290      10.037  14.353  18.379  1.00 23.57           H  
ATOM   4468  C   VAL A 290       8.086  13.522  18.042  1.00 23.57           C  
ATOM   4469  CB  VAL A 290      10.087  13.316  16.507  1.00 23.57           C  
ATOM   4470  HB  VAL A 290       9.470  12.591  15.976  1.00 23.57           H  
ATOM   4471  O   VAL A 290       7.380  12.607  17.618  1.00 23.57           O  
ATOM   4472  CG1 VAL A 290       9.954  14.682  15.823  1.00 23.57           C  
ATOM   4473 HG11 VAL A 290      10.202  14.587  14.765  1.00 23.57           H  
ATOM   4474 HG12 VAL A 290      10.639  15.398  16.277  1.00 23.57           H  
ATOM   4475 HG13 VAL A 290       8.937  15.064  15.913  1.00 23.57           H  
ATOM   4476  CG2 VAL A 290      11.551  12.877  16.384  1.00 23.57           C  
ATOM   4477 HG21 VAL A 290      11.663  11.847  16.723  1.00 23.57           H  
ATOM   4478 HG22 VAL A 290      11.864  12.920  15.341  1.00 23.57           H  
ATOM   4479 HG23 VAL A 290      12.193  13.531  16.974  1.00 23.57           H  
ATOM   4480  N   LYS A 291       7.562  14.605  18.623  1.00 21.83           N  
ATOM   4481  H   LYS A 291       8.215  15.301  18.953  1.00 21.83           H  
ATOM   4482  CA  LYS A 291       6.163  14.723  19.073  1.00 21.83           C  
ATOM   4483  HA  LYS A 291       5.867  13.740  19.440  1.00 21.83           H  
ATOM   4484  C   LYS A 291       5.168  15.051  17.942  1.00 21.83           C  
ATOM   4485  CB  LYS A 291       6.127  15.693  20.268  1.00 21.83           C  
ATOM   4486  HB2 LYS A 291       7.018  15.519  20.872  1.00 21.83           H  
ATOM   4487  HB3 LYS A 291       6.178  16.716  19.895  1.00 21.83           H  
ATOM   4488  O   LYS A 291       4.274  15.876  18.113  1.00 21.83           O  
ATOM   4489  CG  LYS A 291       4.907  15.542  21.197  1.00 21.83           C  
ATOM   4490  HG2 LYS A 291       4.868  14.524  21.584  1.00 21.83           H  
ATOM   4491  HG3 LYS A 291       3.984  15.761  20.660  1.00 21.83           H  
ATOM   4492  CD  LYS A 291       5.067  16.530  22.362  1.00 21.83           C  
ATOM   4493  HD2 LYS A 291       6.017  16.329  22.858  1.00 21.83           H  
ATOM   4494  HD3 LYS A 291       5.104  17.542  21.960  1.00 21.83           H  
ATOM   4495  CE  LYS A 291       3.942  16.443  23.398  1.00 21.83           C  
ATOM   4496  HE2 LYS A 291       3.873  15.415  23.752  1.00 21.83           H  
ATOM   4497  HE3 LYS A 291       3.001  16.710  22.916  1.00 21.83           H  
ATOM   4498  NZ  LYS A 291       4.224  17.359  24.536  1.00 21.83           N  
ATOM   4499  HZ1 LYS A 291       4.307  18.313  24.217  1.00 21.83           H  
ATOM   4500  HZ2 LYS A 291       5.105  17.126  24.972  1.00 21.83           H  
ATOM   4501  HZ3 LYS A 291       3.506  17.315  25.246  1.00 21.83           H  
ATOM   4502  N   TYR A 292       5.294  14.390  16.792  1.00 23.24           N  
ATOM   4503  H   TYR A 292       6.013  13.684  16.735  1.00 23.24           H  
ATOM   4504  CA  TYR A 292       4.292  14.455  15.726  1.00 23.24           C  
ATOM   4505  HA  TYR A 292       4.037  15.500  15.549  1.00 23.24           H  
ATOM   4506  C   TYR A 292       3.011  13.720  16.146  1.00 23.24           C  
ATOM   4507  CB  TYR A 292       4.850  13.879  14.413  1.00 23.24           C  
ATOM   4508  HB2 TYR A 292       5.462  13.002  14.624  1.00 23.24           H  
ATOM   4509  HB3 TYR A 292       4.017  13.545  13.795  1.00 23.24           H  
ATOM   4510  O   TYR A 292       3.030  12.518  16.409  1.00 23.24           O  
ATOM   4511  CG  TYR A 292       5.643  14.882  13.598  1.00 23.24           C  
ATOM   4512  CD1 TYR A 292       4.964  15.795  12.767  1.00 23.24           C  
ATOM   4513  HD1 TYR A 292       3.887  15.765  12.688  1.00 23.24           H  
ATOM   4514  CD2 TYR A 292       7.048  14.916  13.677  1.00 23.24           C  
ATOM   4515  HD2 TYR A 292       7.569  14.194  14.288  1.00 23.24           H  
ATOM   4516  CE1 TYR A 292       5.688  16.755  12.035  1.00 23.24           C  
ATOM   4517  HE1 TYR A 292       5.182  17.465  11.397  1.00 23.24           H  
ATOM   4518  CE2 TYR A 292       7.776  15.884  12.953  1.00 23.24           C  
ATOM   4519  HE2 TYR A 292       8.853  15.916  13.017  1.00 23.24           H  
ATOM   4520  OH  TYR A 292       7.773  17.750  11.430  1.00 23.24           O  
ATOM   4521  HH  TYR A 292       8.722  17.712  11.571  1.00 23.24           H  
ATOM   4522  CZ  TYR A 292       7.093  16.809  12.133  1.00 23.24           C  
ATOM   4523  N   MET A 293       1.868  14.416  16.147  1.00 21.11           N  
ATOM   4524  H   MET A 293       1.913  15.407  15.957  1.00 21.11           H  
ATOM   4525  CA  MET A 293       0.544  13.789  16.282  1.00 21.11           C  
ATOM   4526  HA  MET A 293       0.621  12.992  17.022  1.00 21.11           H  
ATOM   4527  C   MET A 293       0.115  13.095  14.976  1.00 21.11           C  
ATOM   4528  CB  MET A 293      -0.516  14.785  16.793  1.00 21.11           C  
ATOM   4529  HB2 MET A 293      -1.505  14.416  16.520  1.00 21.11           H  
ATOM   4530  HB3 MET A 293      -0.382  15.761  16.326  1.00 21.11           H  
ATOM   4531  O   MET A 293      -0.861  13.478  14.337  1.00 21.11           O  
ATOM   4532  CG  MET A 293      -0.528  14.924  18.317  1.00 21.11           C  
ATOM   4533  HG2 MET A 293       0.329  15.517  18.636  1.00 21.11           H  
ATOM   4534  HG3 MET A 293      -0.448  13.930  18.759  1.00 21.11           H  
ATOM   4535  SD  MET A 293      -2.063  15.683  18.923  1.00 21.11           S  
ATOM   4536  CE  MET A 293      -1.911  15.365  20.698  1.00 21.11           C  
ATOM   4537  HE1 MET A 293      -1.005  15.840  21.076  1.00 21.11           H  
ATOM   4538  HE2 MET A 293      -1.862  14.291  20.876  1.00 21.11           H  
ATOM   4539  HE3 MET A 293      -2.776  15.780  21.215  1.00 21.11           H  
ATOM   4540  N   LEU A 294       0.830  12.034  14.599  1.00 23.22           N  
ATOM   4541  H   LEU A 294       1.649  11.806  15.144  1.00 23.22           H  
ATOM   4542  CA  LEU A 294       0.448  11.116  13.524  1.00 23.22           C  
ATOM   4543  HA  LEU A 294      -0.376  11.539  12.950  1.00 23.22           H  
ATOM   4544  C   LEU A 294      -0.090   9.818  14.138  1.00 23.22           C  
ATOM   4545  CB  LEU A 294       1.632  10.916  12.560  1.00 23.22           C  
ATOM   4546  HB2 LEU A 294       1.396  10.098  11.879  1.00 23.22           H  
ATOM   4547  HB3 LEU A 294       2.508  10.623  13.139  1.00 23.22           H  
ATOM   4548  O   LEU A 294       0.603   8.809  14.236  1.00 23.22           O  
ATOM   4549  CG  LEU A 294       1.970  12.165  11.722  1.00 23.22           C  
ATOM   4550  HG  LEU A 294       2.135  13.015  12.383  1.00 23.22           H  
ATOM   4551  CD1 LEU A 294       3.254  11.921  10.932  1.00 23.22           C  
ATOM   4552 HD11 LEU A 294       3.518  12.815  10.367  1.00 23.22           H  
ATOM   4553 HD12 LEU A 294       3.120  11.089  10.241  1.00 23.22           H  
ATOM   4554 HD13 LEU A 294       4.072  11.692  11.615  1.00 23.22           H  
ATOM   4555  CD2 LEU A 294       0.862  12.525  10.727  1.00 23.22           C  
ATOM   4556 HD21 LEU A 294      -0.034  12.848  11.257  1.00 23.22           H  
ATOM   4557 HD22 LEU A 294       0.626  11.666  10.099  1.00 23.22           H  
ATOM   4558 HD23 LEU A 294       1.192  13.348  10.093  1.00 23.22           H  
ATOM   4559  N   THR A 295      -1.346   9.858  14.594  1.00 21.75           N  
ATOM   4560  H   THR A 295      -1.884  10.687  14.385  1.00 21.75           H  
ATOM   4561  CA  THR A 295      -2.079   8.638  14.965  1.00 21.75           C  
ATOM   4562  HA  THR A 295      -1.357   7.850  15.183  1.00 21.75           H  
ATOM   4563  C   THR A 295      -2.897   8.163  13.773  1.00 21.75           C  
ATOM   4564  CB  THR A 295      -2.947   8.784  16.229  1.00 21.75           C  
ATOM   4565  HB  THR A 295      -3.726   8.022  16.215  1.00 21.75           H  
ATOM   4566  O   THR A 295      -3.758   8.894  13.293  1.00 21.75           O  
ATOM   4567  CG2 THR A 295      -2.113   8.577  17.491  1.00 21.75           C  
ATOM   4568 HG21 THR A 295      -1.294   9.296  17.520  1.00 21.75           H  
ATOM   4569 HG22 THR A 295      -1.701   7.568  17.499  1.00 21.75           H  
ATOM   4570 HG23 THR A 295      -2.742   8.709  18.371  1.00 21.75           H  
ATOM   4571  OG1 THR A 295      -3.552  10.050  16.353  1.00 21.75           O  
ATOM   4572  HG1 THR A 295      -2.868  10.709  16.209  1.00 21.75           H  
ATOM   4573  N   TYR A 296      -2.635   6.921  13.350  1.00 22.21           N  
ATOM   4574  H   TYR A 296      -1.901   6.433  13.843  1.00 22.21           H  
ATOM   4575  CA  TYR A 296      -3.060   6.309  12.083  1.00 22.21           C  
ATOM   4576  HA  TYR A 296      -2.701   5.280  12.103  1.00 22.21           H  
ATOM   4577  C   TYR A 296      -2.452   6.967  10.829  1.00 22.21           C  
ATOM   4578  CB  TYR A 296      -4.597   6.224  11.962  1.00 22.21           C  
ATOM   4579  HB2 TYR A 296      -4.830   5.658  11.060  1.00 22.21           H  
ATOM   4580  HB3 TYR A 296      -5.000   7.225  11.809  1.00 22.21           H  
ATOM   4581  O   TYR A 296      -2.641   8.153  10.592  1.00 22.21           O  
ATOM   4582  CG  TYR A 296      -5.340   5.586  13.122  1.00 22.21           C  
ATOM   4583  CD1 TYR A 296      -5.646   4.212  13.093  1.00 22.21           C  
ATOM   4584  HD1 TYR A 296      -5.327   3.609  12.255  1.00 22.21           H  
ATOM   4585  CD2 TYR A 296      -5.772   6.375  14.206  1.00 22.21           C  
ATOM   4586  HD2 TYR A 296      -5.568   7.436  14.214  1.00 22.21           H  
ATOM   4587  CE1 TYR A 296      -6.384   3.628  14.142  1.00 22.21           C  
ATOM   4588  HE1 TYR A 296      -6.626   2.576  14.104  1.00 22.21           H  
ATOM   4589  CE2 TYR A 296      -6.481   5.792  15.271  1.00 22.21           C  
ATOM   4590  HE2 TYR A 296      -6.791   6.403  16.105  1.00 22.21           H  
ATOM   4591  OH  TYR A 296      -7.546   3.867  16.235  1.00 22.21           O  
ATOM   4592  HH  TYR A 296      -7.753   2.951  16.034  1.00 22.21           H  
ATOM   4593  CZ  TYR A 296      -6.804   4.419  15.235  1.00 22.21           C  
ATOM   4594  N   TRP A 297      -1.804   6.159   9.986  1.00 26.84           N  
ATOM   4595  H   TRP A 297      -1.265   5.414  10.403  1.00 26.84           H  
ATOM   4596  CA  TRP A 297      -2.166   5.858   8.584  1.00 26.84           C  
ATOM   4597  HA  TRP A 297      -3.130   5.348   8.573  1.00 26.84           H  
ATOM   4598  C   TRP A 297      -1.139   4.848   8.023  1.00 26.84           C  
ATOM   4599  CB  TRP A 297      -2.301   7.116   7.692  1.00 26.84           C  
ATOM   4600  HB2 TRP A 297      -1.677   7.917   8.089  1.00 26.84           H  
ATOM   4601  HB3 TRP A 297      -1.909   6.885   6.702  1.00 26.84           H  
ATOM   4602  O   TRP A 297      -0.079   4.645   8.616  1.00 26.84           O  
ATOM   4603  CG  TRP A 297      -3.710   7.637   7.493  1.00 26.84           C  
ATOM   4604  CD1 TRP A 297      -4.686   7.698   8.431  1.00 26.84           C  
ATOM   4605  HD1 TRP A 297      -4.581   7.391   9.461  1.00 26.84           H  
ATOM   4606  CD2 TRP A 297      -4.325   8.200   6.285  1.00 26.84           C  
ATOM   4607  CE2 TRP A 297      -5.666   8.593   6.590  1.00 26.84           C  
ATOM   4608  CE3 TRP A 297      -3.892   8.428   4.960  1.00 26.84           C  
ATOM   4609  HE3 TRP A 297      -2.886   8.152   4.680  1.00 26.84           H  
ATOM   4610  NE1 TRP A 297      -5.829   8.262   7.912  1.00 26.84           N  
ATOM   4611  HE1 TRP A 297      -6.658   8.446   8.457  1.00 26.84           H  
ATOM   4612  CH2 TRP A 297      -6.060   9.388   4.345  1.00 26.84           C  
ATOM   4613  HH2 TRP A 297      -6.703   9.831   3.599  1.00 26.84           H  
ATOM   4614  CZ2 TRP A 297      -6.526   9.180   5.652  1.00 26.84           C  
ATOM   4615  HZ2 TRP A 297      -7.533   9.459   5.927  1.00 26.84           H  
ATOM   4616  CZ3 TRP A 297      -4.749   9.011   4.003  1.00 26.84           C  
ATOM   4617  HZ3 TRP A 297      -4.393   9.170   2.996  1.00 26.84           H  
ATOM   4618  N   SER A 298      -1.475   4.162   6.927  1.00 21.68           N  
ATOM   4619  H   SER A 298      -2.330   4.419   6.455  1.00 21.68           H  
ATOM   4620  CA  SER A 298      -0.538   3.288   6.193  1.00 21.68           C  
ATOM   4621  HA  SER A 298      -0.082   2.585   6.891  1.00 21.68           H  
ATOM   4622  C   SER A 298       0.564   4.136   5.525  1.00 21.68           C  
ATOM   4623  CB  SER A 298      -1.327   2.503   5.136  1.00 21.68           C  
ATOM   4624  HB2 SER A 298      -1.600   3.170   4.319  1.00 21.68           H  
ATOM   4625  HB3 SER A 298      -2.238   2.109   5.586  1.00 21.68           H  
ATOM   4626  O   SER A 298       0.264   5.280   5.171  1.00 21.68           O  
ATOM   4627  OG  SER A 298      -0.579   1.420   4.635  1.00 21.68           O  
ATOM   4628  HG  SER A 298      -1.007   1.079   3.845  1.00 21.68           H  
ATOM   4629  N   PRO A 299       1.812   3.653   5.335  1.00 23.96           N  
ATOM   4630  CA  PRO A 299       2.874   4.447   4.712  1.00 23.96           C  
ATOM   4631  HA  PRO A 299       3.016   5.366   5.282  1.00 23.96           H  
ATOM   4632  C   PRO A 299       2.544   4.828   3.259  1.00 23.96           C  
ATOM   4633  CB  PRO A 299       4.153   3.607   4.829  1.00 23.96           C  
ATOM   4634  HB2 PRO A 299       4.816   3.730   3.973  1.00 23.96           H  
ATOM   4635  HB3 PRO A 299       4.676   3.872   5.748  1.00 23.96           H  
ATOM   4636  O   PRO A 299       2.693   4.034   2.331  1.00 23.96           O  
ATOM   4637  CG  PRO A 299       3.631   2.176   4.940  1.00 23.96           C  
ATOM   4638  HG2 PRO A 299       3.395   1.790   3.948  1.00 23.96           H  
ATOM   4639  HG3 PRO A 299       4.339   1.523   5.450  1.00 23.96           H  
ATOM   4640  CD  PRO A 299       2.344   2.359   5.743  1.00 23.96           C  
ATOM   4641  HD2 PRO A 299       2.576   2.386   6.807  1.00 23.96           H  
ATOM   4642  HD3 PRO A 299       1.661   1.536   5.533  1.00 23.96           H  
ATOM   4643  N   VAL A 300       2.129   6.081   3.062  1.00 23.92           N  
ATOM   4644  H   VAL A 300       1.955   6.651   3.877  1.00 23.92           H  
ATOM   4645  CA  VAL A 300       2.008   6.709   1.742  1.00 23.92           C  
ATOM   4646  HA  VAL A 300       1.720   5.952   1.013  1.00 23.92           H  
ATOM   4647  C   VAL A 300       3.374   7.266   1.351  1.00 23.92           C  
ATOM   4648  CB  VAL A 300       0.924   7.807   1.730  1.00 23.92           C  
ATOM   4649  HB  VAL A 300       1.165   8.564   2.476  1.00 23.92           H  
ATOM   4650  O   VAL A 300       3.881   8.193   1.983  1.00 23.92           O  
ATOM   4651  CG1 VAL A 300       0.821   8.486   0.357  1.00 23.92           C  
ATOM   4652 HG11 VAL A 300       0.614   7.747  -0.417  1.00 23.92           H  
ATOM   4653 HG12 VAL A 300       1.750   9.004   0.120  1.00 23.92           H  
ATOM   4654 HG13 VAL A 300       0.022   9.227   0.369  1.00 23.92           H  
ATOM   4655  CG2 VAL A 300      -0.458   7.224   2.063  1.00 23.92           C  
ATOM   4656 HG21 VAL A 300      -1.210   8.011   2.028  1.00 23.92           H  
ATOM   4657 HG22 VAL A 300      -0.454   6.798   3.066  1.00 23.92           H  
ATOM   4658 HG23 VAL A 300      -0.718   6.445   1.346  1.00 23.92           H  
ATOM   4659  N   TYR A 301       3.972   6.705   0.301  1.00 22.76           N  
ATOM   4660  H   TYR A 301       3.517   5.928  -0.158  1.00 22.76           H  
ATOM   4661  CA  TYR A 301       5.218   7.208  -0.272  1.00 22.76           C  
ATOM   4662  HA  TYR A 301       5.929   7.402   0.531  1.00 22.76           H  
ATOM   4663  C   TYR A 301       4.965   8.521  -1.023  1.00 22.76           C  
ATOM   4664  CB  TYR A 301       5.834   6.157  -1.209  1.00 22.76           C  
ATOM   4665  HB2 TYR A 301       5.064   5.767  -1.874  1.00 22.76           H  
ATOM   4666  HB3 TYR A 301       6.573   6.652  -1.839  1.00 22.76           H  
ATOM   4667  O   TYR A 301       4.320   8.529  -2.071  1.00 22.76           O  
ATOM   4668  CG  TYR A 301       6.519   5.000  -0.506  1.00 22.76           C  
ATOM   4669  CD1 TYR A 301       7.923   4.994  -0.378  1.00 22.76           C  
ATOM   4670  HD1 TYR A 301       8.504   5.815  -0.769  1.00 22.76           H  
ATOM   4671  CD2 TYR A 301       5.764   3.922  -0.001  1.00 22.76           C  
ATOM   4672  HD2 TYR A 301       4.688   3.917  -0.088  1.00 22.76           H  
ATOM   4673  CE1 TYR A 301       8.575   3.910   0.243  1.00 22.76           C  
ATOM   4674  HE1 TYR A 301       9.651   3.905   0.333  1.00 22.76           H  
ATOM   4675  CE2 TYR A 301       6.413   2.839   0.622  1.00 22.76           C  
ATOM   4676  HE2 TYR A 301       5.843   2.007   1.012  1.00 22.76           H  
ATOM   4677  OH  TYR A 301       8.433   1.773   1.335  1.00 22.76           O  
ATOM   4678  HH  TYR A 301       9.389   1.863   1.342  1.00 22.76           H  
ATOM   4679  CZ  TYR A 301       7.817   2.827   0.741  1.00 22.76           C  
ATOM   4680  N   PHE A 302       5.515   9.625  -0.516  1.00 23.17           N  
ATOM   4681  H   PHE A 302       5.994   9.562   0.371  1.00 23.17           H  
ATOM   4682  CA  PHE A 302       5.576  10.896  -1.235  1.00 23.17           C  
ATOM   4683  HA  PHE A 302       4.791  10.930  -1.991  1.00 23.17           H  
ATOM   4684  C   PHE A 302       6.925  11.019  -1.948  1.00 23.17           C  
ATOM   4685  CB  PHE A 302       5.328  12.066  -0.272  1.00 23.17           C  
ATOM   4686  HB2 PHE A 302       5.588  12.994  -0.782  1.00 23.17           H  
ATOM   4687  HB3 PHE A 302       5.991  11.976   0.588  1.00 23.17           H  
ATOM   4688  O   PHE A 302       7.958  11.215  -1.310  1.00 23.17           O  
ATOM   4689  CG  PHE A 302       3.892  12.175   0.203  1.00 23.17           C  
ATOM   4690  CD1 PHE A 302       2.954  12.901  -0.556  1.00 23.17           C  
ATOM   4691  HD1 PHE A 302       3.259  13.385  -1.472  1.00 23.17           H  
ATOM   4692  CD2 PHE A 302       3.487  11.545   1.395  1.00 23.17           C  
ATOM   4693  HD2 PHE A 302       4.196  10.972   1.974  1.00 23.17           H  
ATOM   4694  CE1 PHE A 302       1.620  13.001  -0.123  1.00 23.17           C  
ATOM   4695  HE1 PHE A 302       0.904  13.560  -0.708  1.00 23.17           H  
ATOM   4696  CE2 PHE A 302       2.153  11.647   1.829  1.00 23.17           C  
ATOM   4697  HE2 PHE A 302       1.848  11.156   2.741  1.00 23.17           H  
ATOM   4698  CZ  PHE A 302       1.220  12.375   1.071  1.00 23.17           C  
ATOM   4699  HZ  PHE A 302       0.195  12.450   1.403  1.00 23.17           H  
ATOM   4700  N   TYR A 303       6.917  10.925  -3.278  1.00 24.64           N  
ATOM   4701  H   TYR A 303       6.042  10.748  -3.750  1.00 24.64           H  
ATOM   4702  CA  TYR A 303       8.074  11.292  -4.092  1.00 24.64           C  
ATOM   4703  HA  TYR A 303       8.989  11.046  -3.552  1.00 24.64           H  
ATOM   4704  C   TYR A 303       8.068  12.803  -4.340  1.00 24.64           C  
ATOM   4705  CB  TYR A 303       8.089  10.499  -5.407  1.00 24.64           C  
ATOM   4706  HB2 TYR A 303       7.095  10.511  -5.855  1.00 24.64           H  
ATOM   4707  HB3 TYR A 303       8.762  10.998  -6.104  1.00 24.64           H  
ATOM   4708  O   TYR A 303       7.180  13.318  -5.018  1.00 24.64           O  
ATOM   4709  CG  TYR A 303       8.568   9.068  -5.248  1.00 24.64           C  
ATOM   4710  CD1 TYR A 303       9.950   8.804  -5.177  1.00 24.64           C  
ATOM   4711  HD1 TYR A 303      10.655   9.620  -5.239  1.00 24.64           H  
ATOM   4712  CD2 TYR A 303       7.644   8.008  -5.155  1.00 24.64           C  
ATOM   4713  HD2 TYR A 303       6.583   8.208  -5.199  1.00 24.64           H  
ATOM   4714  CE1 TYR A 303      10.413   7.484  -5.011  1.00 24.64           C  
ATOM   4715  HE1 TYR A 303      11.473   7.288  -4.940  1.00 24.64           H  
ATOM   4716  CE2 TYR A 303       8.103   6.686  -4.998  1.00 24.64           C  
ATOM   4717  HE2 TYR A 303       7.404   5.866  -4.923  1.00 24.64           H  
ATOM   4718  OH  TYR A 303       9.921   5.145  -4.762  1.00 24.64           O  
ATOM   4719  HH  TYR A 303      10.874   5.093  -4.659  1.00 24.64           H  
ATOM   4720  CZ  TYR A 303       9.486   6.422  -4.924  1.00 24.64           C  
ATOM   4721  N   ASN A 304       9.078  13.505  -3.823  1.00 23.45           N  
ATOM   4722  H   ASN A 304       9.747  13.031  -3.233  1.00 23.45           H  
ATOM   4723  CA  ASN A 304       9.372  14.870  -4.253  1.00 23.45           C  
ATOM   4724  HA  ASN A 304       8.483  15.487  -4.127  1.00 23.45           H  
ATOM   4725  C   ASN A 304       9.745  14.867  -5.740  1.00 23.45           C  
ATOM   4726  CB  ASN A 304      10.536  15.457  -3.426  1.00 23.45           C  
ATOM   4727  HB2 ASN A 304      11.280  14.684  -3.233  1.00 23.45           H  
ATOM   4728  HB3 ASN A 304      11.024  16.239  -4.008  1.00 23.45           H  
ATOM   4729  O   ASN A 304      10.624  14.112  -6.154  1.00 23.45           O  
ATOM   4730  CG  ASN A 304      10.118  16.101  -2.118  1.00 23.45           C  
ATOM   4731  ND2 ASN A 304      11.055  16.347  -1.234  1.00 23.45           N  
ATOM   4732 HD21 ASN A 304      10.753  16.796  -0.381  1.00 23.45           H  
ATOM   4733 HD22 ASN A 304      12.021  16.118  -1.421  1.00 23.45           H  
ATOM   4734  OD1 ASN A 304       8.970  16.427  -1.882  1.00 23.45           O  
ATOM   4735  N   ASN A 305       9.137  15.762  -6.516  1.00 25.09           N  
ATOM   4736  H   ASN A 305       8.386  16.318  -6.132  1.00 25.09           H  
ATOM   4737  CA  ASN A 305       9.621  16.132  -7.840  1.00 25.09           C  
ATOM   4738  HA  ASN A 305      10.678  15.873  -7.900  1.00 25.09           H  
ATOM   4739  C   ASN A 305       9.444  17.655  -8.011  1.00 25.09           C  
ATOM   4740  CB  ASN A 305       8.867  15.318  -8.908  1.00 25.09           C  
ATOM   4741  HB2 ASN A 305       7.868  15.732  -9.046  1.00 25.09           H  
ATOM   4742  HB3 ASN A 305       8.770  14.284  -8.576  1.00 25.09           H  
ATOM   4743  O   ASN A 305       8.320  18.136  -7.845  1.00 25.09           O  
ATOM   4744  CG  ASN A 305       9.599  15.289 -10.240  1.00 25.09           C  
ATOM   4745  ND2 ASN A 305       8.901  15.070 -11.327  1.00 25.09           N  
ATOM   4746 HD21 ASN A 305       7.892  15.037 -11.286  1.00 25.09           H  
ATOM   4747 HD22 ASN A 305       9.420  15.135 -12.191  1.00 25.09           H  
ATOM   4748  OD1 ASN A 305      10.806  15.418 -10.327  1.00 25.09           O  
ATOM   4749  N   PRO A 306      10.515  18.432  -8.262  1.00 24.73           N  
ATOM   4750  CA  PRO A 306      10.405  19.870  -8.497  1.00 24.73           C  
ATOM   4751  HA  PRO A 306       9.783  20.325  -7.726  1.00 24.73           H  
ATOM   4752  C   PRO A 306       9.769  20.183  -9.868  1.00 24.73           C  
ATOM   4753  CB  PRO A 306      11.840  20.399  -8.353  1.00 24.73           C  
ATOM   4754  HB2 PRO A 306      12.042  20.611  -7.303  1.00 24.73           H  
ATOM   4755  HB3 PRO A 306      12.031  21.285  -8.958  1.00 24.73           H  
ATOM   4756  O   PRO A 306       9.475  19.287 -10.654  1.00 24.73           O  
ATOM   4757  CG  PRO A 306      12.701  19.221  -8.802  1.00 24.73           C  
ATOM   4758  HG2 PRO A 306      12.765  19.204  -9.890  1.00 24.73           H  
ATOM   4759  HG3 PRO A 306      13.698  19.254  -8.362  1.00 24.73           H  
ATOM   4760  CD  PRO A 306      11.909  18.009  -8.319  1.00 24.73           C  
ATOM   4761  HD2 PRO A 306      12.050  17.183  -9.016  1.00 24.73           H  
ATOM   4762  HD3 PRO A 306      12.244  17.723  -7.323  1.00 24.73           H  
ATOM   4763  N   HIS A 307       9.610  21.480 -10.157  1.00 26.17           N  
ATOM   4764  H   HIS A 307       9.940  22.133  -9.460  1.00 26.17           H  
ATOM   4765  CA  HIS A 307       9.036  22.056 -11.385  1.00 26.17           C  
ATOM   4766  HA  HIS A 307       9.239  23.125 -11.325  1.00 26.17           H  
ATOM   4767  C   HIS A 307       7.507  21.945 -11.543  1.00 26.17           C  
ATOM   4768  CB  HIS A 307       9.776  21.587 -12.654  1.00 26.17           C  
ATOM   4769  HB2 HIS A 307       9.452  22.200 -13.495  1.00 26.17           H  
ATOM   4770  HB3 HIS A 307       9.492  20.559 -12.882  1.00 26.17           H  
ATOM   4771  O   HIS A 307       6.998  21.160 -12.337  1.00 26.17           O  
ATOM   4772  CG  HIS A 307      11.274  21.652 -12.564  1.00 26.17           C  
ATOM   4773  CD2 HIS A 307      12.109  20.594 -12.332  1.00 26.17           C  
ATOM   4774  HD2 HIS A 307      11.805  19.568 -12.179  1.00 26.17           H  
ATOM   4775  ND1 HIS A 307      12.061  22.772 -12.709  1.00 26.17           N  
ATOM   4776  HD1 HIS A 307      11.747  23.702 -12.948  1.00 26.17           H  
ATOM   4777  CE1 HIS A 307      13.343  22.395 -12.561  1.00 26.17           C  
ATOM   4778  HE1 HIS A 307      14.200  23.048 -12.636  1.00 26.17           H  
ATOM   4779  NE2 HIS A 307      13.418  21.079 -12.319  1.00 26.17           N  
ATOM   4780  N   PHE A 308       6.783  22.868 -10.904  1.00 25.25           N  
ATOM   4781  H   PHE A 308       7.229  23.425 -10.190  1.00 25.25           H  
ATOM   4782  CA  PHE A 308       5.545  23.420 -11.469  1.00 25.25           C  
ATOM   4783  HA  PHE A 308       5.566  23.276 -12.550  1.00 25.25           H  
ATOM   4784  C   PHE A 308       5.504  24.935 -11.224  1.00 25.25           C  
ATOM   4785  CB  PHE A 308       4.298  22.687 -10.937  1.00 25.25           C  
ATOM   4786  HB2 PHE A 308       4.558  22.087 -10.065  1.00 25.25           H  
ATOM   4787  HB3 PHE A 308       3.557  23.418 -10.613  1.00 25.25           H  
ATOM   4788  O   PHE A 308       5.354  25.379 -10.088  1.00 25.25           O  
ATOM   4789  CG  PHE A 308       3.656  21.805 -11.992  1.00 25.25           C  
ATOM   4790  CD1 PHE A 308       2.769  22.367 -12.931  1.00 25.25           C  
ATOM   4791  HD1 PHE A 308       2.517  23.415 -12.873  1.00 25.25           H  
ATOM   4792  CD2 PHE A 308       4.000  20.443 -12.089  1.00 25.25           C  
ATOM   4793  HD2 PHE A 308       4.708  20.016 -11.395  1.00 25.25           H  
ATOM   4794  CE1 PHE A 308       2.231  21.572 -13.960  1.00 25.25           C  
ATOM   4795  HE1 PHE A 308       1.560  22.010 -14.685  1.00 25.25           H  
ATOM   4796  CE2 PHE A 308       3.466  19.650 -13.120  1.00 25.25           C  
ATOM   4797  HE2 PHE A 308       3.754  18.612 -13.201  1.00 25.25           H  
ATOM   4798  CZ  PHE A 308       2.582  20.214 -14.056  1.00 25.25           C  
ATOM   4799  HZ  PHE A 308       2.182  19.606 -14.855  1.00 25.25           H  
ATOM   4800  N   ASP A 309       5.677  25.725 -12.289  1.00 28.31           N  
ATOM   4801  H   ASP A 309       5.766  25.298 -13.200  1.00 28.31           H  
ATOM   4802  CA  ASP A 309       5.499  27.184 -12.257  1.00 28.31           C  
ATOM   4803  HA  ASP A 309       5.776  27.539 -11.264  1.00 28.31           H  
ATOM   4804  C   ASP A 309       4.016  27.543 -12.472  1.00 28.31           C  
ATOM   4805  CB  ASP A 309       6.446  27.877 -13.256  1.00 28.31           C  
ATOM   4806  HB2 ASP A 309       7.463  27.531 -13.072  1.00 28.31           H  
ATOM   4807  HB3 ASP A 309       6.166  27.584 -14.268  1.00 28.31           H  
ATOM   4808  O   ASP A 309       3.271  26.837 -13.156  1.00 28.31           O  
ATOM   4809  CG  ASP A 309       6.432  29.413 -13.148  1.00 28.31           C  
ATOM   4810  OD1 ASP A 309       6.001  29.932 -12.091  1.00 28.31           O  
ATOM   4811  OD2 ASP A 309       6.816  30.072 -14.139  1.00 28.31           O  
ATOM   4812  N   GLY A 310       3.553  28.613 -11.829  1.00 23.87           N  
ATOM   4813  H   GLY A 310       4.243  29.250 -11.457  1.00 23.87           H  
ATOM   4814  CA  GLY A 310       2.132  28.858 -11.599  1.00 23.87           C  
ATOM   4815  HA2 GLY A 310       1.603  27.905 -11.598  1.00 23.87           H  
ATOM   4816  HA3 GLY A 310       2.014  29.296 -10.608  1.00 23.87           H  
ATOM   4817  C   GLY A 310       1.471  29.797 -12.608  1.00 23.87           C  
ATOM   4818  O   GLY A 310       1.964  30.898 -12.856  1.00 23.87           O  
ATOM   4819  N   ARG A 311       0.269  29.431 -13.093  1.00 25.39           N  
ATOM   4820  H   ARG A 311      -0.002  28.467 -12.962  1.00 25.39           H  
ATOM   4821  CA  ARG A 311      -0.723  30.377 -13.656  1.00 25.39           C  
ATOM   4822  HA  ARG A 311      -0.736  31.248 -13.001  1.00 25.39           H  
ATOM   4823  C   ARG A 311      -2.170  29.827 -13.691  1.00 25.39           C  
ATOM   4824  CB  ARG A 311      -0.260  30.853 -15.061  1.00 25.39           C  
ATOM   4825  HB2 ARG A 311      -1.098  30.855 -15.758  1.00 25.39           H  
ATOM   4826  HB3 ARG A 311       0.464  30.136 -15.448  1.00 25.39           H  
ATOM   4827  O   ARG A 311      -2.530  29.082 -14.588  1.00 25.39           O  
ATOM   4828  CG  ARG A 311       0.345  32.278 -15.056  1.00 25.39           C  
ATOM   4829  HG2 ARG A 311       0.708  32.534 -14.061  1.00 25.39           H  
ATOM   4830  HG3 ARG A 311      -0.441  32.998 -15.283  1.00 25.39           H  
ATOM   4831  CD  ARG A 311       1.492  32.455 -16.070  1.00 25.39           C  
ATOM   4832  HD2 ARG A 311       1.862  31.476 -16.374  1.00 25.39           H  
ATOM   4833  HD3 ARG A 311       1.107  32.955 -16.959  1.00 25.39           H  
ATOM   4834  NE  ARG A 311       2.633  33.188 -15.483  1.00 25.39           N  
ATOM   4835  HE  ARG A 311       2.978  32.803 -14.615  1.00 25.39           H  
ATOM   4836  NH1 ARG A 311       3.098  34.663 -17.196  1.00 25.39           N  
ATOM   4837 HH11 ARG A 311       3.741  35.325 -17.606  1.00 25.39           H  
ATOM   4838 HH12 ARG A 311       2.377  34.231 -17.756  1.00 25.39           H  
ATOM   4839  NH2 ARG A 311       4.433  34.574 -15.413  1.00 25.39           N  
ATOM   4840 HH21 ARG A 311       4.750  34.086 -14.588  1.00 25.39           H  
ATOM   4841 HH22 ARG A 311       5.058  35.238 -15.846  1.00 25.39           H  
ATOM   4842  CZ  ARG A 311       3.373  34.139 -16.031  1.00 25.39           C  
ATOM   4843  N   LYS A 312      -3.006  30.409 -12.811  1.00 26.22           N  
ATOM   4844  H   LYS A 312      -2.532  30.867 -12.046  1.00 26.22           H  
ATOM   4845  CA  LYS A 312      -4.465  30.692 -12.937  1.00 26.22           C  
ATOM   4846  HA  LYS A 312      -4.652  31.476 -12.202  1.00 26.22           H  
ATOM   4847  C   LYS A 312      -5.536  29.602 -12.637  1.00 26.22           C  
ATOM   4848  CB  LYS A 312      -4.769  31.340 -14.309  1.00 26.22           C  
ATOM   4849  HB2 LYS A 312      -4.581  30.607 -15.093  1.00 26.22           H  
ATOM   4850  HB3 LYS A 312      -5.832  31.577 -14.345  1.00 26.22           H  
ATOM   4851  O   LYS A 312      -5.813  28.769 -13.481  1.00 26.22           O  
ATOM   4852  CG  LYS A 312      -3.982  32.625 -14.622  1.00 26.22           C  
ATOM   4853  HG2 LYS A 312      -2.910  32.435 -14.569  1.00 26.22           H  
ATOM   4854  HG3 LYS A 312      -4.243  33.393 -13.893  1.00 26.22           H  
ATOM   4855  CD  LYS A 312      -4.325  33.116 -16.036  1.00 26.22           C  
ATOM   4856  HD2 LYS A 312      -4.055  32.340 -16.751  1.00 26.22           H  
ATOM   4857  HD3 LYS A 312      -5.400  33.288 -16.099  1.00 26.22           H  
ATOM   4858  CE  LYS A 312      -3.577  34.411 -16.376  1.00 26.22           C  
ATOM   4859  HE2 LYS A 312      -3.839  35.170 -15.638  1.00 26.22           H  
ATOM   4860  HE3 LYS A 312      -2.506  34.224 -16.303  1.00 26.22           H  
ATOM   4861  NZ  LYS A 312      -3.923  34.887 -17.741  1.00 26.22           N  
ATOM   4862  HZ1 LYS A 312      -3.429  35.738 -17.970  1.00 26.22           H  
ATOM   4863  HZ2 LYS A 312      -4.914  35.067 -17.815  1.00 26.22           H  
ATOM   4864  HZ3 LYS A 312      -3.690  34.188 -18.432  1.00 26.22           H  
ATOM   4865  N   TYR A 313      -6.288  29.863 -11.546  1.00 24.28           N  
ATOM   4866  H   TYR A 313      -5.850  30.477 -10.874  1.00 24.28           H  
ATOM   4867  CA  TYR A 313      -7.741  29.622 -11.293  1.00 24.28           C  
ATOM   4868  HA  TYR A 313      -7.913  30.025 -10.295  1.00 24.28           H  
ATOM   4869  C   TYR A 313      -8.236  28.151 -11.177  1.00 24.28           C  
ATOM   4870  CB  TYR A 313      -8.576  30.510 -12.244  1.00 24.28           C  
ATOM   4871  HB2 TYR A 313      -9.578  30.086 -12.313  1.00 24.28           H  
ATOM   4872  HB3 TYR A 313      -8.157  30.473 -13.249  1.00 24.28           H  
ATOM   4873  O   TYR A 313      -7.909  27.334 -12.020  1.00 24.28           O  
ATOM   4874  CG  TYR A 313      -8.692  31.967 -11.791  1.00 24.28           C  
ATOM   4875  CD1 TYR A 313      -9.952  32.492 -11.438  1.00 24.28           C  
ATOM   4876  HD1 TYR A 313     -10.840  31.891 -11.571  1.00 24.28           H  
ATOM   4877  CD2 TYR A 313      -7.552  32.790 -11.678  1.00 24.28           C  
ATOM   4878  HD2 TYR A 313      -6.589  32.423 -12.003  1.00 24.28           H  
ATOM   4879  CE1 TYR A 313     -10.059  33.794 -10.909  1.00 24.28           C  
ATOM   4880  HE1 TYR A 313     -11.025  34.198 -10.646  1.00 24.28           H  
ATOM   4881  CE2 TYR A 313      -7.649  34.090 -11.143  1.00 24.28           C  
ATOM   4882  HE2 TYR A 313      -6.766  34.703 -11.039  1.00 24.28           H  
ATOM   4883  OH  TYR A 313      -9.011  35.816 -10.170  1.00 24.28           O  
ATOM   4884  HH  TYR A 313      -8.185  36.304 -10.195  1.00 24.28           H  
ATOM   4885  CZ  TYR A 313      -8.906  34.586 -10.736  1.00 24.28           C  
ATOM   4886  N   ARG A 314      -8.897  27.690 -10.088  1.00 23.22           N  
ATOM   4887  H   ARG A 314      -8.803  26.684 -10.103  1.00 23.22           H  
ATOM   4888  CA  ARG A 314     -10.121  28.102  -9.318  1.00 23.22           C  
ATOM   4889  HA  ARG A 314     -10.039  27.622  -8.342  1.00 23.22           H  
ATOM   4890  C   ARG A 314     -11.447  27.596  -9.944  1.00 23.22           C  
ATOM   4891  CB  ARG A 314     -10.304  29.618  -9.079  1.00 23.22           C  
ATOM   4892  HB2 ARG A 314     -11.357  29.770  -8.844  1.00 23.22           H  
ATOM   4893  HB3 ARG A 314     -10.143  30.149 -10.016  1.00 23.22           H  
ATOM   4894  O   ARG A 314     -11.590  27.812 -11.144  1.00 23.22           O  
ATOM   4895  CG  ARG A 314      -9.524  30.303  -7.947  1.00 23.22           C  
ATOM   4896  HG2 ARG A 314      -9.662  29.751  -7.018  1.00 23.22           H  
ATOM   4897  HG3 ARG A 314      -8.463  30.355  -8.190  1.00 23.22           H  
ATOM   4898  CD  ARG A 314     -10.118  31.718  -7.802  1.00 23.22           C  
ATOM   4899  HD2 ARG A 314     -10.047  32.219  -8.767  1.00 23.22           H  
ATOM   4900  HD3 ARG A 314     -11.172  31.624  -7.540  1.00 23.22           H  
ATOM   4901  NE  ARG A 314      -9.443  32.549  -6.788  1.00 23.22           N  
ATOM   4902  HE  ARG A 314      -8.658  32.137  -6.305  1.00 23.22           H  
ATOM   4903  NH1 ARG A 314     -10.816  34.384  -7.003  1.00 23.22           N  
ATOM   4904 HH11 ARG A 314     -11.065  35.331  -6.755  1.00 23.22           H  
ATOM   4905 HH12 ARG A 314     -11.358  33.886  -7.695  1.00 23.22           H  
ATOM   4906  NH2 ARG A 314      -9.110  34.451  -5.572  1.00 23.22           N  
ATOM   4907 HH21 ARG A 314      -8.313  34.026  -5.121  1.00 23.22           H  
ATOM   4908 HH22 ARG A 314      -9.391  35.389  -5.323  1.00 23.22           H  
ATOM   4909  CZ  ARG A 314      -9.792  33.785  -6.461  1.00 23.22           C  
ATOM   4910  N   PRO A 315     -12.471  27.165  -9.158  1.00 24.27           N  
ATOM   4911  CA  PRO A 315     -12.507  26.799  -7.724  1.00 24.27           C  
ATOM   4912  HA  PRO A 315     -11.511  26.727  -7.287  1.00 24.27           H  
ATOM   4913  C   PRO A 315     -13.222  25.428  -7.453  1.00 24.27           C  
ATOM   4914  CB  PRO A 315     -13.245  28.009  -7.117  1.00 24.27           C  
ATOM   4915  HB2 PRO A 315     -12.522  28.799  -6.913  1.00 24.27           H  
ATOM   4916  HB3 PRO A 315     -13.779  27.783  -6.193  1.00 24.27           H  
ATOM   4917  O   PRO A 315     -13.255  24.563  -8.320  1.00 24.27           O  
ATOM   4918  CG  PRO A 315     -14.200  28.483  -8.224  1.00 24.27           C  
ATOM   4919  HG2 PRO A 315     -15.244  28.334  -7.949  1.00 24.27           H  
ATOM   4920  HG3 PRO A 315     -14.021  29.537  -8.439  1.00 24.27           H  
ATOM   4921  CD  PRO A 315     -13.827  27.626  -9.438  1.00 24.27           C  
ATOM   4922  HD2 PRO A 315     -14.501  26.772  -9.508  1.00 24.27           H  
ATOM   4923  HD3 PRO A 315     -13.895  28.216 -10.352  1.00 24.27           H  
ATOM   4924  N   ASP A 316     -13.765  25.234  -6.241  1.00 26.94           N  
ATOM   4925  H   ASP A 316     -13.733  26.038  -5.631  1.00 26.94           H  
ATOM   4926  CA  ASP A 316     -14.863  24.306  -5.859  1.00 26.94           C  
ATOM   4927  HA  ASP A 316     -15.111  24.607  -4.842  1.00 26.94           H  
ATOM   4928  C   ASP A 316     -14.634  22.779  -5.690  1.00 26.94           C  
ATOM   4929  CB  ASP A 316     -16.142  24.640  -6.658  1.00 26.94           C  
ATOM   4930  HB2 ASP A 316     -16.984  24.092  -6.234  1.00 26.94           H  
ATOM   4931  HB3 ASP A 316     -16.010  24.311  -7.689  1.00 26.94           H  
ATOM   4932  O   ASP A 316     -15.561  22.074  -5.282  1.00 26.94           O  
ATOM   4933  CG  ASP A 316     -16.488  26.135  -6.639  1.00 26.94           C  
ATOM   4934  OD1 ASP A 316     -16.106  26.818  -5.655  1.00 26.94           O  
ATOM   4935  OD2 ASP A 316     -17.071  26.608  -7.637  1.00 26.94           O  
ATOM   4936  N   SER A 317     -13.431  22.226  -5.884  1.00 25.72           N  
ATOM   4937  H   SER A 317     -12.677  22.799  -6.236  1.00 25.72           H  
ATOM   4938  CA  SER A 317     -13.185  20.774  -5.726  1.00 25.72           C
[truncated: 529,587 more chars]
