# Supplementary material for: Widespread Horizontal Gene Transfer Among Animal Viruses
Source: bioRxiv. 2024 Mar 26:2024.03.25.586562. Preprint. [Version 2] doi: 10.1101/2024.03.25.586562 (PMC11071296; doi:10.1101/2024.03.25.586562)
Supplement: Supplement 7 [file media-7.zip › File7_PDB/Herpes49853_Helicase63.pdb]

ATOM      1  N   MET A   1     -19.325 -51.156  35.215  1.00 26.35           N  
ATOM      2  H   MET A   1     -20.151 -51.168  34.633  1.00 26.35           H  
ATOM      3  H2  MET A   1     -19.349 -50.309  35.765  1.00 26.35           H  
ATOM      4  H3  MET A   1     -19.332 -51.962  35.823  1.00 26.35           H  
ATOM      5  CA  MET A   1     -18.133 -51.164  34.339  1.00 26.35           C  
ATOM      6  HA  MET A   1     -17.239 -51.037  34.949  1.00 26.35           H  
ATOM      7  C   MET A   1     -18.224 -49.965  33.414  1.00 26.35           C  
ATOM      8  CB  MET A   1     -17.994 -52.475  33.553  1.00 26.35           C  
ATOM      9  HB2 MET A   1     -18.972 -52.804  33.200  1.00 26.35           H  
ATOM     10  HB3 MET A   1     -17.354 -52.309  32.687  1.00 26.35           H  
ATOM     11  O   MET A   1     -19.311 -49.644  32.958  1.00 26.35           O  
ATOM     12  CG  MET A   1     -17.349 -53.568  34.412  1.00 26.35           C  
ATOM     13  HG2 MET A   1     -16.343 -53.253  34.689  1.00 26.35           H  
ATOM     14  HG3 MET A   1     -17.934 -53.707  35.321  1.00 26.35           H  
ATOM     15  SD  MET A   1     -17.241 -55.161  33.564  1.00 26.35           S  
ATOM     16  CE  MET A   1     -16.347 -56.143  34.800  1.00 26.35           C  
ATOM     17  HE1 MET A   1     -16.203 -57.154  34.421  1.00 26.35           H  
ATOM     18  HE2 MET A   1     -16.922 -56.188  35.725  1.00 26.35           H  
ATOM     19  HE3 MET A   1     -15.373 -55.693  34.995  1.00 26.35           H  
ATOM     20  N   ASN A   2     -17.106 -49.261  33.273  1.00 24.06           N  
ATOM     21  H   ASN A   2     -16.247 -49.663  33.619  1.00 24.06           H  
ATOM     22  CA  ASN A   2     -16.974 -47.909  32.736  1.00 24.06           C  
ATOM     23  HA  ASN A   2     -17.581 -47.220  33.323  1.00 24.06           H  
ATOM     24  C   ASN A   2     -17.381 -47.786  31.260  1.00 24.06           C  
ATOM     25  CB  ASN A   2     -15.486 -47.532  32.893  1.00 24.06           C  
ATOM     26  HB2 ASN A   2     -14.867 -48.249  32.353  1.00 24.06           H  
ATOM     27  HB3 ASN A   2     -15.315 -46.552  32.447  1.00 24.06           H  
ATOM     28  O   ASN A   2     -16.860 -48.532  30.445  1.00 24.06           O  
ATOM     29  CG  ASN A   2     -15.044 -47.455  34.341  1.00 24.06           C  
ATOM     30  ND2 ASN A   2     -13.872 -47.942  34.676  1.00 24.06           N  
ATOM     31 HD21 ASN A   2     -13.222 -48.255  33.969  1.00 24.06           H  
ATOM     32 HD22 ASN A   2     -13.596 -47.811  35.638  1.00 24.06           H  
ATOM     33  OD1 ASN A   2     -15.775 -47.000  35.199  1.00 24.06           O  
ATOM     34  N   PHE A   3     -18.263 -46.833  30.944  1.00 21.22           N  
ATOM     35  H   PHE A   3     -18.972 -46.661  31.642  1.00 21.22           H  
ATOM     36  CA  PHE A   3     -18.009 -45.656  30.094  1.00 21.22           C  
ATOM     37  HA  PHE A   3     -17.190 -45.084  30.530  1.00 21.22           H  
ATOM     38  C   PHE A   3     -19.266 -44.764  30.127  1.00 21.22           C  
ATOM     39  CB  PHE A   3     -17.608 -46.003  28.643  1.00 21.22           C  
ATOM     40  HB2 PHE A   3     -18.034 -45.259  27.969  1.00 21.22           H  
ATOM     41  HB3 PHE A   3     -18.033 -46.966  28.361  1.00 21.22           H  
ATOM     42  O   PHE A   3     -20.297 -45.098  29.556  1.00 21.22           O  
ATOM     43  CG  PHE A   3     -16.101 -46.000  28.414  1.00 21.22           C  
ATOM     44  CD1 PHE A   3     -15.397 -44.781  28.339  1.00 21.22           C  
ATOM     45  HD1 PHE A   3     -15.930 -43.844  28.407  1.00 21.22           H  
ATOM     46  CD2 PHE A   3     -15.391 -47.209  28.283  1.00 21.22           C  
ATOM     47  HD2 PHE A   3     -15.921 -48.150  28.276  1.00 21.22           H  
ATOM     48  CE1 PHE A   3     -13.998 -44.778  28.173  1.00 21.22           C  
ATOM     49  HE1 PHE A   3     -13.466 -43.840  28.110  1.00 21.22           H  
ATOM     50  CE2 PHE A   3     -13.992 -47.208  28.147  1.00 21.22           C  
ATOM     51  HE2 PHE A   3     -13.460 -48.143  28.054  1.00 21.22           H  
ATOM     52  CZ  PHE A   3     -13.294 -45.991  28.093  1.00 21.22           C  
ATOM     53  HZ  PHE A   3     -12.221 -45.988  27.967  1.00 21.22           H  
ATOM     54  N   ASN A   4     -19.165 -43.634  30.831  1.00 20.42           N  
ATOM     55  H   ASN A   4     -18.275 -43.433  31.265  1.00 20.42           H  
ATOM     56  CA  ASN A   4     -20.083 -42.502  30.724  1.00 20.42           C  
ATOM     57  HA  ASN A   4     -21.099 -42.842  30.526  1.00 20.42           H  
ATOM     58  C   ASN A   4     -19.607 -41.614  29.567  1.00 20.42           C  
ATOM     59  CB  ASN A   4     -20.043 -41.680  32.036  1.00 20.42           C  
ATOM     60  HB2 ASN A   4     -20.472 -40.697  31.845  1.00 20.42           H  
ATOM     61  HB3 ASN A   4     -19.008 -41.530  32.342  1.00 20.42           H  
ATOM     62  O   ASN A   4     -18.478 -41.129  29.627  1.00 20.42           O  
ATOM     63  CG  ASN A   4     -20.836 -42.271  33.184  1.00 20.42           C  
ATOM     64  ND2 ASN A   4     -20.388 -42.100  34.407  1.00 20.42           N  
ATOM     65 HD21 ASN A   4     -20.991 -42.446  35.140  1.00 20.42           H  
ATOM     66 HD22 ASN A   4     -19.569 -41.537  34.586  1.00 20.42           H  
ATOM     67  OD1 ASN A   4     -21.881 -42.866  33.011  1.00 20.42           O  
ATOM     68  N   VAL A   5     -20.460 -41.339  28.578  1.00 23.45           N  
ATOM     69  H   VAL A   5     -21.329 -41.851  28.535  1.00 23.45           H  
ATOM     70  CA  VAL A   5     -20.419 -40.087  27.805  1.00 23.45           C  
ATOM     71  HA  VAL A   5     -19.891 -39.346  28.405  1.00 23.45           H  
ATOM     72  C   VAL A   5     -21.854 -39.599  27.622  1.00 23.45           C  
ATOM     73  CB  VAL A   5     -19.671 -40.172  26.458  1.00 23.45           C  
ATOM     74  HB  VAL A   5     -20.150 -40.916  25.820  1.00 23.45           H  
ATOM     75  O   VAL A   5     -22.752 -40.353  27.260  1.00 23.45           O  
ATOM     76  CG1 VAL A   5     -19.679 -38.814  25.735  1.00 23.45           C  
ATOM     77 HG11 VAL A   5     -19.244 -38.040  26.368  1.00 23.45           H  
ATOM     78 HG12 VAL A   5     -19.103 -38.884  24.812  1.00 23.45           H  
ATOM     79 HG13 VAL A   5     -20.696 -38.533  25.462  1.00 23.45           H  
ATOM     80  CG2 VAL A   5     -18.197 -40.553  26.647  1.00 23.45           C  
ATOM     81 HG21 VAL A   5     -17.684 -40.543  25.685  1.00 23.45           H  
ATOM     82 HG22 VAL A   5     -18.126 -41.562  27.053  1.00 23.45           H  
ATOM     83 HG23 VAL A   5     -17.707 -39.853  27.324  1.00 23.45           H  
ATOM     84  N   TYR A   6     -22.022 -38.330  27.965  1.00 25.18           N  
ATOM     85  H   TYR A   6     -21.180 -37.805  28.153  1.00 25.18           H  
ATOM     86  CA  TYR A   6     -23.251 -37.570  28.096  1.00 25.18           C  
ATOM     87  HA  TYR A   6     -23.968 -38.148  28.678  1.00 25.18           H  
ATOM     88  C   TYR A   6     -23.896 -37.217  26.746  1.00 25.18           C  
ATOM     89  CB  TYR A   6     -22.887 -36.294  28.873  1.00 25.18           C  
ATOM     90  HB2 TYR A   6     -23.682 -35.564  28.718  1.00 25.18           H  
ATOM     91  HB3 TYR A   6     -21.982 -35.853  28.455  1.00 25.18           H  
ATOM     92  O   TYR A   6     -23.213 -37.002  25.747  1.00 25.18           O  
ATOM     93  CG  TYR A   6     -22.705 -36.481  30.371  1.00 25.18           C  
ATOM     94  CD1 TYR A   6     -23.724 -36.031  31.231  1.00 25.18           C  
ATOM     95  HD1 TYR A   6     -24.609 -35.566  30.822  1.00 25.18           H  
ATOM     96  CD2 TYR A   6     -21.543 -37.074  30.915  1.00 25.18           C  
ATOM     97  HD2 TYR A   6     -20.745 -37.403  30.266  1.00 25.18           H  
ATOM     98  CE1 TYR A   6     -23.597 -36.172  32.625  1.00 25.18           C  
ATOM     99  HE1 TYR A   6     -24.383 -35.819  33.275  1.00 25.18           H  
ATOM    100  CE2 TYR A   6     -21.415 -37.224  32.311  1.00 25.18           C  
ATOM    101  HE2 TYR A   6     -20.531 -37.671  32.740  1.00 25.18           H  
ATOM    102  OH  TYR A   6     -22.315 -36.912  34.512  1.00 25.18           O  
ATOM    103  HH  TYR A   6     -23.077 -36.560  34.978  1.00 25.18           H  
ATOM    104  CZ  TYR A   6     -22.442 -36.773  33.167  1.00 25.18           C  
ATOM    105  N   ALA A   7     -25.225 -37.107  26.780  1.00 21.67           N  
ATOM    106  H   ALA A   7     -25.673 -37.321  27.660  1.00 21.67           H  
ATOM    107  CA  ALA A   7     -26.082 -36.465  25.787  1.00 21.67           C  
ATOM    108  HA  ALA A   7     -25.956 -36.960  24.824  1.00 21.67           H  
ATOM    109  C   ALA A   7     -25.782 -34.959  25.629  1.00 21.67           C  
ATOM    110  CB  ALA A   7     -27.522 -36.654  26.290  1.00 21.67           C  
ATOM    111  HB1 ALA A   7     -27.654 -36.153  27.249  1.00 21.67           H  
ATOM    112  HB2 ALA A   7     -28.221 -36.223  25.574  1.00 21.67           H  
ATOM    113  HB3 ALA A   7     -27.746 -37.716  26.398  1.00 21.67           H  
ATOM    114  O   ALA A   7     -25.285 -34.355  26.575  1.00 21.67           O  
ATOM    115  N   PHE A   8     -26.116 -34.371  24.468  1.00 25.06           N  
ATOM    116  H   PHE A   8     -26.147 -34.991  23.671  1.00 25.06           H  
ATOM    117  CA  PHE A   8     -27.026 -33.213  24.318  1.00 25.06           C  
ATOM    118  HA  PHE A   8     -28.026 -33.545  24.597  1.00 25.06           H  
ATOM    119  C   PHE A   8     -27.119 -32.763  22.838  1.00 25.06           C  
ATOM    120  CB  PHE A   8     -26.688 -32.014  25.239  1.00 25.06           C  
ATOM    121  HB2 PHE A   8     -25.637 -32.036  25.527  1.00 25.06           H  
ATOM    122  HB3 PHE A   8     -26.833 -31.087  24.684  1.00 25.06           H  
ATOM    123  O   PHE A   8     -26.236 -32.092  22.316  1.00 25.06           O  
ATOM    124  CG  PHE A   8     -27.584 -31.929  26.472  1.00 25.06           C  
ATOM    125  CD1 PHE A   8     -28.902 -31.451  26.341  1.00 25.06           C  
ATOM    126  HD1 PHE A   8     -29.258 -31.122  25.376  1.00 25.06           H  
ATOM    127  CD2 PHE A   8     -27.126 -32.322  27.746  1.00 25.06           C  
ATOM    128  HD2 PHE A   8     -26.098 -32.619  27.888  1.00 25.06           H  
ATOM    129  CE1 PHE A   8     -29.758 -31.402  27.457  1.00 25.06           C  
ATOM    130  HE1 PHE A   8     -30.766 -31.033  27.342  1.00 25.06           H  
ATOM    131  CE2 PHE A   8     -27.989 -32.305  28.856  1.00 25.06           C  
ATOM    132  HE2 PHE A   8     -27.628 -32.620  29.824  1.00 25.06           H  
ATOM    133  CZ  PHE A   8     -29.307 -31.845  28.712  1.00 25.06           C  
ATOM    134  HZ  PHE A   8     -29.969 -31.815  29.565  1.00 25.06           H  
ATOM    135  N   ASP A   9     -28.220 -33.141  22.188  1.00 28.86           N  
ATOM    136  H   ASP A   9     -28.801 -33.815  22.665  1.00 28.86           H  
ATOM    137  CA  ASP A   9     -29.059 -32.279  21.333  1.00 28.86           C  
ATOM    138  HA  ASP A   9     -28.560 -31.338  21.100  1.00 28.86           H  
ATOM    139  C   ASP A   9     -30.303 -32.038  22.218  1.00 28.86           C  
ATOM    140  CB  ASP A   9     -29.381 -33.065  20.041  1.00 28.86           C  
ATOM    141  HB2 ASP A   9     -30.016 -33.915  20.290  1.00 28.86           H  
ATOM    142  HB3 ASP A   9     -28.447 -33.462  19.644  1.00 28.86           H  
ATOM    143  O   ASP A   9     -30.750 -33.030  22.814  1.00 28.86           O  
ATOM    144  CG  ASP A   9     -30.039 -32.257  18.916  1.00 28.86           C  
ATOM    145  OD1 ASP A   9     -29.879 -31.019  18.908  1.00 28.86           O  
ATOM    146  OD2 ASP A   9     -30.665 -32.895  18.042  1.00 28.86           O  
ATOM    147  N   PRO A  10     -30.787 -30.806  22.498  1.00 29.10           N  
ATOM    148  CA  PRO A  10     -31.497 -29.955  21.526  1.00 29.10           C  
ATOM    149  HA  PRO A  10     -31.204 -30.157  20.495  1.00 29.10           H  
ATOM    150  C   PRO A  10     -31.333 -28.437  21.800  1.00 29.10           C  
ATOM    151  CB  PRO A  10     -32.950 -30.402  21.732  1.00 29.10           C  
ATOM    152  HB2 PRO A  10     -33.128 -31.311  21.159  1.00 29.10           H  
ATOM    153  HB3 PRO A  10     -33.672 -29.638  21.442  1.00 29.10           H  
ATOM    154  O   PRO A  10     -30.598 -28.073  22.708  1.00 29.10           O  
ATOM    155  CG  PRO A  10     -33.039 -30.722  23.231  1.00 29.10           C  
ATOM    156  HG2 PRO A  10     -33.464 -31.716  23.375  1.00 29.10           H  
ATOM    157  HG3 PRO A  10     -33.629 -29.972  23.757  1.00 29.10           H  
ATOM    158  CD  PRO A  10     -31.592 -30.684  23.714  1.00 29.10           C  
ATOM    159  HD2 PRO A  10     -31.414 -31.482  24.435  1.00 29.10           H  
ATOM    160  HD3 PRO A  10     -31.392 -29.738  24.216  1.00 29.10           H  
ATOM    161  N   LEU A  11     -32.006 -27.568  21.023  1.00 29.08           N  
ATOM    162  H   LEU A  11     -32.380 -27.986  20.182  1.00 29.08           H  
ATOM    163  CA  LEU A  11     -32.546 -26.210  21.331  1.00 29.08           C  
ATOM    164  HA  LEU A  11     -33.559 -26.308  21.721  1.00 29.08           H  
ATOM    165  C   LEU A  11     -32.600 -25.433  19.986  1.00 29.08           C  
ATOM    166  CB  LEU A  11     -31.712 -25.408  22.374  1.00 29.08           C  
ATOM    167  HB2 LEU A  11     -30.660 -25.511  22.108  1.00 29.08           H  
ATOM    168  HB3 LEU A  11     -31.957 -24.350  22.282  1.00 29.08           H  
ATOM    169  O   LEU A  11     -31.581 -24.970  19.492  1.00 29.08           O  
ATOM    170  CG  LEU A  11     -31.906 -25.798  23.867  1.00 29.08           C  
ATOM    171  HG  LEU A  11     -32.080 -26.869  23.974  1.00 29.08           H  
ATOM    172  CD1 LEU A  11     -30.675 -25.411  24.688  1.00 29.08           C  
ATOM    173 HD11 LEU A  11     -29.805 -25.939  24.296  1.00 29.08           H  
ATOM    174 HD12 LEU A  11     -30.817 -25.703  25.729  1.00 29.08           H  
ATOM    175 HD13 LEU A  11     -30.508 -24.336  24.626  1.00 29.08           H  
ATOM    176  CD2 LEU A  11     -33.103 -25.178  24.559  1.00 29.08           C  
ATOM    177 HD21 LEU A  11     -33.237 -25.644  25.535  1.00 29.08           H  
ATOM    178 HD22 LEU A  11     -34.000 -25.378  23.972  1.00 29.08           H  
ATOM    179 HD23 LEU A  11     -32.935 -24.114  24.726  1.00 29.08           H  
ATOM    180  N   ALA A  12     -33.719 -25.245  19.278  1.00 28.31           N  
ATOM    181  H   ALA A  12     -33.533 -24.894  18.349  1.00 28.31           H  
ATOM    182  CA  ALA A  12     -35.109 -25.155  19.724  1.00 28.31           C  
ATOM    183  HA  ALA A  12     -35.639 -24.627  18.931  1.00 28.31           H  
ATOM    184  C   ALA A  12     -35.285 -24.254  20.959  1.00 28.31           C  
ATOM    185  CB  ALA A  12     -35.777 -26.537  19.806  1.00 28.31           C  
ATOM    186  HB1 ALA A  12     -35.342 -27.122  20.616  1.00 28.31           H  
ATOM    187  HB2 ALA A  12     -36.844 -26.416  19.998  1.00 28.31           H  
ATOM    188  HB3 ALA A  12     -35.647 -27.071  18.865  1.00 28.31           H  
ATOM    189  O   ALA A  12     -36.062 -24.598  21.834  1.00 28.31           O  
ATOM    190  N   ASP A  13     -34.543 -23.136  21.038  1.00 27.13           N  
ATOM    191  H   ASP A  13     -33.796 -23.009  20.370  1.00 27.13           H  
ATOM    192  CA  ASP A  13     -34.815 -22.038  21.989  1.00 27.13           C  
ATOM    193  HA  ASP A  13     -35.883 -21.830  21.922  1.00 27.13           H  
ATOM    194  C   ASP A  13     -34.076 -20.726  21.647  1.00 27.13           C  
ATOM    195  CB  ASP A  13     -34.516 -22.468  23.434  1.00 27.13           C  
ATOM    196  HB2 ASP A  13     -33.447 -22.376  23.626  1.00 27.13           H  
ATOM    197  HB3 ASP A  13     -34.816 -23.508  23.559  1.00 27.13           H  
ATOM    198  O   ASP A  13     -33.353 -20.157  22.462  1.00 27.13           O  
ATOM    199  CG  ASP A  13     -35.319 -21.719  24.495  1.00 27.13           C  
ATOM    200  OD1 ASP A  13     -36.402 -21.192  24.147  1.00 27.13           O  
ATOM    201  OD2 ASP A  13     -34.860 -21.698  25.660  1.00 27.13           O  
ATOM    202  N   GLN A  14     -34.223 -20.224  20.415  1.00 27.80           N  
ATOM    203  H   GLN A  14     -34.737 -20.765  19.734  1.00 27.80           H  
ATOM    204  CA  GLN A  14     -33.833 -18.835  20.090  1.00 27.80           C  
ATOM    205  HA  GLN A  14     -33.833 -18.275  21.025  1.00 27.80           H  
ATOM    206  C   GLN A  14     -34.863 -18.062  19.248  1.00 27.80           C  
ATOM    207  CB  GLN A  14     -32.394 -18.749  19.534  1.00 27.80           C  
ATOM    208  HB2 GLN A  14     -32.258 -17.785  19.043  1.00 27.80           H  
ATOM    209  HB3 GLN A  14     -32.225 -19.532  18.795  1.00 27.80           H  
ATOM    210  O   GLN A  14     -34.574 -16.962  18.787  1.00 27.80           O  
ATOM    211  CG  GLN A  14     -31.346 -18.839  20.658  1.00 27.80           C  
ATOM    212  HG2 GLN A  14     -31.660 -18.216  21.495  1.00 27.80           H  
ATOM    213  HG3 GLN A  14     -31.278 -19.871  21.003  1.00 27.80           H  
ATOM    214  CD  GLN A  14     -29.948 -18.389  20.255  1.00 27.80           C  
ATOM    215  NE2 GLN A  14     -29.031 -18.319  21.194  1.00 27.80           N  
ATOM    216 HE21 GLN A  14     -29.249 -18.613  22.135  1.00 27.80           H  
ATOM    217 HE22 GLN A  14     -28.109 -18.046  20.883  1.00 27.80           H  
ATOM    218  OE1 GLN A  14     -29.639 -18.090  19.115  1.00 27.80           O  
ATOM    219  N   PHE A  15     -36.098 -18.562  19.119  1.00 27.10           N  
ATOM    220  H   PHE A  15     -36.318 -19.440  19.566  1.00 27.10           H  
ATOM    221  CA  PHE A  15     -37.187 -17.852  18.424  1.00 27.10           C  
ATOM    222  HA  PHE A  15     -36.742 -17.017  17.883  1.00 27.10           H  
ATOM    223  C   PHE A  15     -38.200 -17.150  19.351  1.00 27.10           C  
ATOM    224  CB  PHE A  15     -37.811 -18.748  17.339  1.00 27.10           C  
ATOM    225  HB2 PHE A  15     -37.486 -19.781  17.467  1.00 27.10           H  
ATOM    226  HB3 PHE A  15     -38.897 -18.748  17.435  1.00 27.10           H  
ATOM    227  O   PHE A  15     -39.207 -16.633  18.877  1.00 27.10           O  
ATOM    228  CG  PHE A  15     -37.449 -18.276  15.942  1.00 27.10           C  
ATOM    229  CD1 PHE A  15     -38.189 -17.239  15.343  1.00 27.10           C  
ATOM    230  HD1 PHE A  15     -39.031 -16.807  15.864  1.00 27.10           H  
ATOM    231  CD2 PHE A  15     -36.336 -18.816  15.270  1.00 27.10           C  
ATOM    232  HD2 PHE A  15     -35.750 -19.596  15.733  1.00 27.10           H  
ATOM    233  CE1 PHE A  15     -37.827 -16.754  14.073  1.00 27.10           C  
ATOM    234  HE1 PHE A  15     -38.396 -15.956  13.619  1.00 27.10           H  
ATOM    235  CE2 PHE A  15     -35.974 -18.331  13.999  1.00 27.10           C  
ATOM    236  HE2 PHE A  15     -35.118 -18.744  13.487  1.00 27.10           H  
ATOM    237  CZ  PHE A  15     -36.720 -17.301  13.401  1.00 27.10           C  
ATOM    238  HZ  PHE A  15     -36.440 -16.925  12.428  1.00 27.10           H  
ATOM    239  N   THR A  16     -37.910 -17.037  20.654  1.00 26.91           N  
ATOM    240  H   THR A  16     -37.096 -17.529  20.996  1.00 26.91           H  
ATOM    241  CA  THR A  16     -38.860 -16.497  21.652  1.00 26.91           C  
ATOM    242  HA  THR A  16     -39.690 -16.040  21.113  1.00 26.91           H  
ATOM    243  C   THR A  16     -38.281 -15.368  22.520  1.00 26.91           C  
ATOM    244  CB  THR A  16     -39.483 -17.619  22.515  1.00 26.91           C  
ATOM    245  HB  THR A  16     -38.838 -17.822  23.369  1.00 26.91           H  
ATOM    246  O   THR A  16     -38.599 -15.272  23.702  1.00 26.91           O  
ATOM    247  CG2 THR A  16     -40.892 -17.262  23.000  1.00 26.91           C  
ATOM    248 HG21 THR A  16     -41.286 -18.079  23.605  1.00 26.91           H  
ATOM    249 HG22 THR A  16     -40.874 -16.360  23.610  1.00 26.91           H  
ATOM    250 HG23 THR A  16     -41.549 -17.103  22.145  1.00 26.91           H  
ATOM    251  OG1 THR A  16     -39.617 -18.813  21.775  1.00 26.91           O  
ATOM    252  HG1 THR A  16     -39.751 -19.528  22.401  1.00 26.91           H  
ATOM    253  N   ARG A  17     -37.416 -14.491  21.977  1.00 26.63           N  
ATOM    254  H   ARG A  17     -37.127 -14.647  21.022  1.00 26.63           H  
ATOM    255  CA  ARG A  17     -36.921 -13.290  22.705  1.00 26.63           C  
ATOM    256  HA  ARG A  17     -37.676 -13.031  23.447  1.00 26.63           H  
ATOM    257  C   ARG A  17     -36.820 -11.987  21.892  1.00 26.63           C  
ATOM    258  CB  ARG A  17     -35.628 -13.597  23.496  1.00 26.63           C  
ATOM    259  HB2 ARG A  17     -34.890 -14.057  22.839  1.00 26.63           H  
ATOM    260  HB3 ARG A  17     -35.207 -12.668  23.879  1.00 26.63           H  
ATOM    261  O   ARG A  17     -36.122 -11.072  22.308  1.00 26.63           O  
ATOM    262  CG  ARG A  17     -35.888 -14.499  24.711  1.00 26.63           C  
ATOM    263  HG2 ARG A  17     -36.758 -14.138  25.259  1.00 26.63           H  
ATOM    264  HG3 ARG A  17     -36.076 -15.515  24.364  1.00 26.63           H  
ATOM    265  CD  ARG A  17     -34.693 -14.513  25.665  1.00 26.63           C  
ATOM    266  HD2 ARG A  17     -34.599 -13.526  26.116  1.00 26.63           H  
ATOM    267  HD3 ARG A  17     -33.791 -14.735  25.096  1.00 26.63           H  
ATOM    268  NE  ARG A  17     -34.876 -15.542  26.704  1.00 26.63           N  
ATOM    269  HE  ARG A  17     -35.556 -16.261  26.503  1.00 26.63           H  
ATOM    270  NH1 ARG A  17     -33.296 -14.789  28.187  1.00 26.63           N  
ATOM    271 HH11 ARG A  17     -33.130 -13.999  27.580  1.00 26.63           H  
ATOM    272 HH12 ARG A  17     -32.796 -14.895  29.058  1.00 26.63           H  
ATOM    273  NH2 ARG A  17     -34.420 -16.674  28.618  1.00 26.63           N  
ATOM    274 HH21 ARG A  17     -33.894 -16.794  29.472  1.00 26.63           H  
ATOM    275 HH22 ARG A  17     -35.059 -17.400  28.326  1.00 26.63           H  
ATOM    276  CZ  ARG A  17     -34.200 -15.661  27.830  1.00 26.63           C  
ATOM    277  N   LEU A  18     -37.553 -11.860  20.782  1.00 27.60           N  
ATOM    278  H   LEU A  18     -38.102 -12.650  20.475  1.00 27.60           H  
ATOM    279  CA  LEU A  18     -37.703 -10.584  20.049  1.00 27.60           C  
ATOM    280  HA  LEU A  18     -37.295  -9.784  20.667  1.00 27.60           H  
ATOM    281  C   LEU A  18     -39.166 -10.140  19.857  1.00 27.60           C  
ATOM    282  CB  LEU A  18     -36.881 -10.618  18.741  1.00 27.60           C  
ATOM    283  HB2 LEU A  18     -37.287  -9.904  18.025  1.00 27.60           H  
ATOM    284  HB3 LEU A  18     -36.974 -11.608  18.295  1.00 27.60           H  
ATOM    285  O   LEU A  18     -39.451  -9.274  19.040  1.00 27.60           O  
ATOM    286  CG  LEU A  18     -35.392 -10.273  18.939  1.00 27.60           C  
ATOM    287  HG  LEU A  18     -34.980 -10.877  19.748  1.00 27.60           H  
ATOM    288  CD1 LEU A  18     -34.617 -10.603  17.663  1.00 27.60           C  
ATOM    289 HD11 LEU A  18     -34.723 -11.662  17.429  1.00 27.60           H  
ATOM    290 HD12 LEU A  18     -35.001 -10.011  16.832  1.00 27.60           H  
ATOM    291 HD13 LEU A  18     -33.560 -10.379  17.805  1.00 27.60           H  
ATOM    292  CD2 LEU A  18     -35.168  -8.789  19.250  1.00 27.60           C  
ATOM    293 HD21 LEU A  18     -35.615  -8.169  18.473  1.00 27.60           H  
ATOM    294 HD22 LEU A  18     -34.100  -8.578  19.305  1.00 27.60           H  
ATOM    295 HD23 LEU A  18     -35.613  -8.529  20.211  1.00 27.60           H  
ATOM    296  N   ALA A  19     -40.095 -10.685  20.644  1.00 26.63           N  
ATOM    297  H   ALA A  19     -39.810 -11.361  21.339  1.00 26.63           H  
ATOM    298  CA  ALA A  19     -41.470 -10.200  20.719  1.00 26.63           C  
ATOM    299  HA  ALA A  19     -41.594  -9.317  20.093  1.00 26.63           H  
ATOM    300  C   ALA A  19     -41.775  -9.796  22.166  1.00 26.63           C  
ATOM    301  CB  ALA A  19     -42.414 -11.281  20.178  1.00 26.63           C  
ATOM    302  HB1 ALA A  19     -42.165 -11.500  19.140  1.00 26.63           H  
ATOM    303  HB2 ALA A  19     -42.325 -12.190  20.772  1.00 26.63           H  
ATOM    304  HB3 ALA A  19     -43.443 -10.924  20.227  1.00 26.63           H  
ATOM    305  O   ALA A  19     -41.930 -10.653  23.035  1.00 26.63           O  
ATOM    306  N   GLY A  20     -41.815  -8.491  22.430  1.00 27.23           N  
ATOM    307  H   GLY A  20     -41.594  -7.836  21.693  1.00 27.23           H  
ATOM    308  CA  GLY A  20     -42.144  -7.963  23.748  1.00 27.23           C  
ATOM    309  HA2 GLY A  20     -43.123  -8.332  24.053  1.00 27.23           H  
ATOM    310  HA3 GLY A  20     -41.411  -8.323  24.469  1.00 27.23           H  
ATOM    311  C   GLY A  20     -42.148  -6.439  23.802  1.00 27.23           C  
ATOM    312  O   GLY A  20     -41.147  -5.848  24.187  1.00 27.23           O  
ATOM    313  N   GLY A  21     -43.300  -5.845  23.476  1.00 25.28           N  
ATOM    314  H   GLY A  21     -44.021  -6.429  23.078  1.00 25.28           H  
ATOM    315  CA  GLY A  21     -43.743  -4.560  24.029  1.00 25.28           C  
ATOM    316  HA2 GLY A  21     -43.209  -4.374  24.961  1.00 25.28           H  
ATOM    317  HA3 GLY A  21     -44.802  -4.630  24.278  1.00 25.28           H  
ATOM    318  C   GLY A  21     -43.543  -3.322  23.154  1.00 25.28           C  
ATOM    319  O   GLY A  21     -42.491  -2.699  23.211  1.00 25.28           O  
ATOM    320  N   CYS A  22     -44.578  -2.924  22.407  1.00 27.87           N  
ATOM    321  H   CYS A  22     -45.192  -3.649  22.064  1.00 27.87           H  
ATOM    322  CA  CYS A  22     -45.308  -1.672  22.666  1.00 27.87           C  
ATOM    323  HA  CYS A  22     -45.714  -1.734  23.675  1.00 27.87           H  
ATOM    324  C   CYS A  22     -46.529  -1.523  21.739  1.00 27.87           C  
ATOM    325  CB  CYS A  22     -44.404  -0.432  22.608  1.00 27.87           C  
ATOM    326  HB2 CYS A  22     -44.954   0.408  22.183  1.00 27.87           H  
ATOM    327  HB3 CYS A  22     -43.533  -0.634  21.984  1.00 27.87           H  
ATOM    328  O   CYS A  22     -46.559  -2.043  20.626  1.00 27.87           O  
ATOM    329  SG  CYS A  22     -43.899  -0.012  24.308  1.00 27.87           S  
ATOM    330  HG  CYS A  22     -43.018   0.935  23.971  1.00 27.87           H  
ATOM    331  N   ASP A  23     -47.535  -0.853  22.291  1.00 26.81           N  
ATOM    332  H   ASP A  23     -47.332  -0.428  23.184  1.00 26.81           H  
ATOM    333  CA  ASP A  23     -48.969  -0.904  22.011  1.00 26.81           C  
ATOM    334  HA  ASP A  23     -49.295  -1.928  22.190  1.00 26.81           H  
ATOM    335  C   ASP A  23     -49.490  -0.512  20.619  1.00 26.81           C  
ATOM    336  CB  ASP A  23     -49.645  -0.017  23.067  1.00 26.81           C  
ATOM    337  HB2 ASP A  23     -49.188   0.972  23.064  1.00 26.81           H  
ATOM    338  HB3 ASP A  23     -50.702   0.101  22.826  1.00 26.81           H  
ATOM    339  O   ASP A  23     -48.959   0.332  19.898  1.00 26.81           O  
ATOM    340  CG  ASP A  23     -49.541  -0.648  24.453  1.00 26.81           C  
ATOM    341  OD1 ASP A  23     -50.026  -1.793  24.588  1.00 26.81           O  
ATOM    342  OD2 ASP A  23     -48.913  -0.021  25.333  1.00 26.81           O  
ATOM    343  N   VAL A  24     -50.640  -1.121  20.323  1.00 22.61           N  
ATOM    344  H   VAL A  24     -50.998  -1.728  21.047  1.00 22.61           H  
ATOM    345  CA  VAL A  24     -51.572  -0.840  19.230  1.00 22.61           C  
ATOM    346  HA  VAL A  24     -51.017  -0.706  18.302  1.00 22.61           H  
ATOM    347  C   VAL A  24     -52.371   0.430  19.538  1.00 22.61           C  
ATOM    348  CB  VAL A  24     -52.540  -2.043  19.097  1.00 22.61           C  
ATOM    349  HB  VAL A  24     -53.030  -2.207  20.056  1.00 22.61           H  
ATOM    350  O   VAL A  24     -52.968   0.539  20.607  1.00 22.61           O  
ATOM    351  CG1 VAL A  24     -53.636  -1.836  18.044  1.00 22.61           C  
ATOM    352 HG11 VAL A  24     -53.192  -1.624  17.072  1.00 22.61           H  
ATOM    353 HG12 VAL A  24     -54.287  -1.009  18.330  1.00 22.61           H  
ATOM    354 HG13 VAL A  24     -54.257  -2.729  17.968  1.00 22.61           H  
ATOM    355  CG2 VAL A  24     -51.784  -3.332  18.735  1.00 22.61           C  
ATOM    356 HG21 VAL A  24     -51.063  -3.583  19.514  1.00 22.61           H  
ATOM    357 HG22 VAL A  24     -51.259  -3.200  17.790  1.00 22.61           H  
ATOM    358 HG23 VAL A  24     -52.489  -4.158  18.644  1.00 22.61           H  
ATOM    359  N   HIS A  25     -52.480   1.338  18.565  1.00 26.47           N  
ATOM    360  H   HIS A  25     -51.905   1.238  17.741  1.00 26.47           H  
ATOM    361  CA  HIS A  25     -53.612   2.261  18.474  1.00 26.47           C  
ATOM    362  HA  HIS A  25     -54.439   1.813  19.025  1.00 26.47           H  
ATOM    363  C   HIS A  25     -54.073   2.401  17.016  1.00 26.47           C  
ATOM    364  CB  HIS A  25     -53.309   3.616  19.142  1.00 26.47           C  
ATOM    365  HB2 HIS A  25     -52.273   3.641  19.480  1.00 26.47           H  
ATOM    366  HB3 HIS A  25     -53.436   4.421  18.418  1.00 26.47           H  
ATOM    367  O   HIS A  25     -53.307   2.775  16.129  1.00 26.47           O  
ATOM    368  CG  HIS A  25     -54.213   3.886  20.321  1.00 26.47           C  
ATOM    369  CD2 HIS A  25     -53.880   3.802  21.647  1.00 26.47           C  
ATOM    370  HD2 HIS A  25     -52.910   3.531  22.039  1.00 26.47           H  
ATOM    371  ND1 HIS A  25     -55.551   4.209  20.261  1.00 26.47           N  
ATOM    372  HD1 HIS A  25     -56.092   4.335  19.417  1.00 26.47           H  
ATOM    373  CE1 HIS A  25     -56.007   4.323  21.520  1.00 26.47           C  
ATOM    374  HE1 HIS A  25     -57.024   4.568  21.792  1.00 26.47           H  
ATOM    375  NE2 HIS A  25     -55.022   4.102  22.401  1.00 26.47           N  
ATOM    376  N   ASP A  26     -55.346   2.074  16.800  1.00 23.30           N  
ATOM    377  H   ASP A  26     -55.865   1.715  17.589  1.00 23.30           H  
ATOM    378  CA  ASP A  26     -56.108   2.199  15.558  1.00 23.30           C  
ATOM    379  HA  ASP A  26     -55.641   1.608  14.770  1.00 23.30           H  
ATOM    380  C   ASP A  26     -56.272   3.654  15.092  1.00 23.30           C  
ATOM    381  CB  ASP A  26     -57.532   1.675  15.831  1.00 23.30           C  
ATOM    382  HB2 ASP A  26     -58.176   1.978  15.005  1.00 23.30           H  
ATOM    383  HB3 ASP A  26     -57.923   2.140  16.736  1.00 23.30           H  
ATOM    384  O   ASP A  26     -56.608   4.512  15.908  1.00 23.30           O  
ATOM    385  CG  ASP A  26     -57.633   0.158  15.943  1.00 23.30           C  
ATOM    386  OD1 ASP A  26     -57.094  -0.504  15.031  1.00 23.30           O  
ATOM    387  OD2 ASP A  26     -58.295  -0.308  16.895  1.00 23.30           O  
ATOM    388  N   THR A  27     -56.209   3.915  13.773  1.00 26.49           N  
ATOM    389  H   THR A  27     -55.756   3.222  13.195  1.00 26.49           H  
ATOM    390  CA  THR A  27     -57.147   4.839  13.087  1.00 26.49           C  
ATOM    391  HA  THR A  27     -58.123   4.664  13.540  1.00 26.49           H  
ATOM    392  C   THR A  27     -57.284   4.556  11.569  1.00 26.49           C  
ATOM    393  CB  THR A  27     -56.858   6.346  13.281  1.00 26.49           C  
ATOM    394  HB  THR A  27     -56.119   6.681  12.553  1.00 26.49           H  
ATOM    395  O   THR A  27     -56.429   4.892  10.758  1.00 26.49           O  
ATOM    396  CG2 THR A  27     -58.154   7.145  13.103  1.00 26.49           C  
ATOM    397 HG21 THR A  27     -58.899   6.825  13.831  1.00 26.49           H  
ATOM    398 HG22 THR A  27     -58.540   7.010  12.092  1.00 26.49           H  
ATOM    399 HG23 THR A  27     -57.945   8.204  13.251  1.00 26.49           H  
ATOM    400  OG1 THR A  27     -56.398   6.701  14.561  1.00 26.49           O  
ATOM    401  HG1 THR A  27     -56.437   5.921  15.118  1.00 26.49           H  
ATOM    402  N   LEU A  28     -58.397   3.901  11.226  1.00 25.38           N  
ATOM    403  H   LEU A  28     -58.828   3.458  12.025  1.00 25.38           H  
ATOM    404  CA  LEU A  28     -59.342   4.035  10.092  1.00 25.38           C  
ATOM    405  HA  LEU A  28     -59.524   3.020   9.737  1.00 25.38           H  
ATOM    406  C   LEU A  28     -59.060   4.890   8.813  1.00 25.38           C  
ATOM    407  CB  LEU A  28     -60.650   4.532  10.750  1.00 25.38           C  
ATOM    408  HB2 LEU A  28     -60.403   5.344  11.433  1.00 25.38           H  
ATOM    409  HB3 LEU A  28     -61.314   4.964  10.001  1.00 25.38           H  
ATOM    410  O   LEU A  28     -58.988   6.111   8.859  1.00 25.38           O  
ATOM    411  CG  LEU A  28     -61.416   3.431  11.510  1.00 25.38           C  
ATOM    412  HG  LEU A  28     -60.712   2.753  11.991  1.00 25.38           H  
ATOM    413  CD1 LEU A  28     -62.295   4.035  12.600  1.00 25.38           C  
ATOM    414 HD11 LEU A  28     -62.819   3.242  13.135  1.00 25.38           H  
ATOM    415 HD12 LEU A  28     -63.023   4.718  12.163  1.00 25.38           H  
ATOM    416 HD13 LEU A  28     -61.676   4.578  13.314  1.00 25.38           H  
ATOM    417  CD2 LEU A  28     -62.305   2.631  10.556  1.00 25.38           C  
ATOM    418 HD21 LEU A  28     -62.876   1.897  11.126  1.00 25.38           H  
ATOM    419 HD22 LEU A  28     -62.997   3.291  10.033  1.00 25.38           H  
ATOM    420 HD23 LEU A  28     -61.681   2.091   9.844  1.00 25.38           H  
ATOM    421  N   CYS A  29     -59.207   4.193   7.667  1.00 23.42           N  
ATOM    422  H   CYS A  29     -58.957   3.222   7.785  1.00 23.42           H  
ATOM    423  CA  CYS A  29     -60.105   4.408   6.496  1.00 23.42           C  
ATOM    424  HA  CYS A  29     -59.971   3.473   5.951  1.00 23.42           H  
ATOM    425  C   CYS A  29     -59.926   5.475   5.371  1.00 23.42           C  
ATOM    426  CB  CYS A  29     -61.583   4.372   6.931  1.00 23.42           C  
ATOM    427  HB2 CYS A  29     -62.181   4.940   6.218  1.00 23.42           H  
ATOM    428  HB3 CYS A  29     -61.712   4.854   7.900  1.00 23.42           H  
ATOM    429  O   CYS A  29     -60.095   6.673   5.568  1.00 23.42           O  
ATOM    430  SG  CYS A  29     -62.212   2.668   6.949  1.00 23.42           S  
ATOM    431  HG  CYS A  29     -61.624   2.277   8.083  1.00 23.42           H  
ATOM    432  N   SER A  30     -59.965   4.918   4.136  1.00 24.48           N  
ATOM    433  H   SER A  30     -59.739   3.934   4.130  1.00 24.48           H  
ATOM    434  CA  SER A  30     -60.500   5.414   2.833  1.00 24.48           C  
ATOM    435  HA  SER A  30     -60.572   4.526   2.206  1.00 24.48           H  
ATOM    436  C   SER A  30     -59.617   6.394   2.020  1.00 24.48           C  
ATOM    437  CB  SER A  30     -61.950   5.888   3.016  1.00 24.48           C  
ATOM    438  HB2 SER A  30     -62.472   5.211   3.692  1.00 24.48           H  
ATOM    439  HB3 SER A  30     -62.466   5.870   2.056  1.00 24.48           H  
ATOM    440  O   SER A  30     -58.997   7.266   2.598  1.00 24.48           O  
ATOM    441  OG  SER A  30     -62.002   7.195   3.537  1.00 24.48           O  
ATOM    442  HG  SER A  30     -61.327   7.283   4.214  1.00 24.48           H  
ATOM    443  N   ALA A  31     -59.460   6.346   0.685  1.00 26.65           N  
ATOM    444  H   ALA A  31     -58.753   6.995   0.369  1.00 26.65           H  
ATOM    445  CA  ALA A  31     -60.208   5.723  -0.410  1.00 26.65           C  
ATOM    446  HA  ALA A  31     -60.587   4.749  -0.099  1.00 26.65           H  
ATOM    447  C   ALA A  31     -59.339   5.563  -1.696  1.00 26.65           C  
ATOM    448  CB  ALA A  31     -61.376   6.671  -0.734  1.00 26.65           C  
ATOM    449  HB1 ALA A  31     -60.985   7.628  -1.081  1.00 26.65           H  
ATOM    450  HB2 ALA A  31     -62.003   6.241  -1.515  1.00 26.65           H  
ATOM    451  HB3 ALA A  31     -61.985   6.848   0.152  1.00 26.65           H  
ATOM    452  O   ALA A  31     -58.409   6.328  -1.913  1.00 26.65           O  
ATOM    453  N   LYS A  32     -59.730   4.609  -2.562  1.00 25.25           N  
ATOM    454  H   LYS A  32     -60.413   3.965  -2.188  1.00 25.25           H  
ATOM    455  CA  LYS A  32     -59.556   4.534  -4.037  1.00 25.25           C  
ATOM    456  HA  LYS A  32     -59.726   3.499  -4.333  1.00 25.25           H  
ATOM    457  C   LYS A  32     -58.190   4.904  -4.656  1.00 25.25           C  
ATOM    458  CB  LYS A  32     -60.658   5.378  -4.711  1.00 25.25           C  
ATOM    459  HB2 LYS A  32     -60.603   6.400  -4.336  1.00 25.25           H  
ATOM    460  HB3 LYS A  32     -60.465   5.405  -5.783  1.00 25.25           H  
ATOM    461  O   LYS A  32     -57.979   6.055  -5.009  1.00 25.25           O  
ATOM    462  CG  LYS A  32     -62.077   4.830  -4.502  1.00 25.25           C  
ATOM    463  HG2 LYS A  32     -62.133   3.820  -4.908  1.00 25.25           H  
ATOM    464  HG3 LYS A  32     -62.311   4.796  -3.438  1.00 25.25           H  
ATOM    465  CD  LYS A  32     -63.099   5.723  -5.217  1.00 25.25           C  
ATOM    466  HD2 LYS A  32     -63.041   6.730  -4.802  1.00 25.25           H  
ATOM    467  HD3 LYS A  32     -62.855   5.763  -6.279  1.00 25.25           H  
ATOM    468  CE  LYS A  32     -64.514   5.165  -5.033  1.00 25.25           C  
ATOM    469  HE2 LYS A  32     -64.732   5.113  -3.967  1.00 25.25           H  
ATOM    470  HE3 LYS A  32     -64.540   4.150  -5.430  1.00 25.25           H  
ATOM    471  NZ  LYS A  32     -65.523   6.008  -5.722  1.00 25.25           N  
ATOM    472  HZ1 LYS A  32     -66.450   5.631  -5.592  1.00 25.25           H  
ATOM    473  HZ2 LYS A  32     -65.330   6.047  -6.713  1.00 25.25           H  
ATOM    474  HZ3 LYS A  32     -65.505   6.950  -5.358  1.00 25.25           H  
ATOM    475  N   CYS A  33     -57.376   3.887  -4.958  1.00 26.60           N  
ATOM    476  H   CYS A  33     -57.547   3.002  -4.501  1.00 26.60           H  
ATOM    477  CA  CYS A  33     -56.530   3.811  -6.161  1.00 26.60           C  
ATOM    478  HA  CYS A  33     -57.123   4.089  -7.033  1.00 26.60           H  
ATOM    479  C   CYS A  33     -56.052   2.362  -6.363  1.00 26.60           C  
ATOM    480  CB  CYS A  33     -55.327   4.768  -6.070  1.00 26.60           C  
ATOM    481  HB2 CYS A  33     -55.136   5.026  -5.029  1.00 26.60           H  
ATOM    482  HB3 CYS A  33     -54.439   4.284  -6.477  1.00 26.60           H  
ATOM    483  O   CYS A  33     -55.403   1.798  -5.483  1.00 26.60           O  
ATOM    484  SG  CYS A  33     -55.662   6.271  -7.038  1.00 26.60           S  
ATOM    485  HG  CYS A  33     -54.611   6.978  -6.613  1.00 26.60           H  
ATOM    486  N   ASP A  34     -56.364   1.772  -7.519  1.00 22.95           N  
ATOM    487  H   ASP A  34     -56.911   2.281  -8.198  1.00 22.95           H  
ATOM    488  CA  ASP A  34     -55.829   0.482  -7.962  1.00 22.95           C  
ATOM    489  HA  ASP A  34     -55.857  -0.228  -7.135  1.00 22.95           H  
ATOM    490  C   ASP A  34     -54.363   0.652  -8.386  1.00 22.95           C  
ATOM    491  CB  ASP A  34     -56.675  -0.094  -9.116  1.00 22.95           C  
ATOM    492  HB2 ASP A  34     -56.840   0.680  -9.866  1.00 22.95           H  
ATOM    493  HB3 ASP A  34     -56.117  -0.903  -9.587  1.00 22.95           H  
ATOM    494  O   ASP A  34     -54.046   0.825  -9.560  1.00 22.95           O  
ATOM    495  CG  ASP A  34     -58.016  -0.676  -8.665  1.00 22.95           C  
ATOM    496  OD1 ASP A  34     -58.033  -1.346  -7.608  1.00 22.95           O  
ATOM    497  OD2 ASP A  34     -59.012  -0.452  -9.387  1.00 22.95           O  
ATOM    498  N   CYS A  35     -53.457   0.609  -7.412  1.00 23.70           N  
ATOM    499  H   CYS A  35     -53.795   0.584  -6.460  1.00 23.70           H  
ATOM    500  CA  CYS A  35     -52.023   0.478  -7.638  1.00 23.70           C  
ATOM    501  HA  CYS A  35     -51.837   0.237  -8.685  1.00 23.70           H  
ATOM    502  C   CYS A  35     -51.506  -0.674  -6.775  1.00 23.70           C  
ATOM    503  CB  CYS A  35     -51.304   1.799  -7.320  1.00 23.70           C  
ATOM    504  HB2 CYS A  35     -51.595   2.135  -6.325  1.00 23.70           H  
ATOM    505  HB3 CYS A  35     -50.226   1.636  -7.334  1.00 23.70           H  
ATOM    506  O   CYS A  35     -51.600  -0.632  -5.548  1.00 23.70           O  
ATOM    507  SG  CYS A  35     -51.724   3.071  -8.548  1.00 23.70           S  
ATOM    508  HG  CYS A  35     -51.027   4.074  -8.007  1.00 23.70           H  
ATOM    509  N   VAL A  36     -50.936  -1.705  -7.406  1.00 22.68           N  
ATOM    510  H   VAL A  36     -50.905  -1.688  -8.415  1.00 22.68           H  
ATOM    511  CA  VAL A  36     -50.189  -2.756  -6.704  1.00 22.68           C  
ATOM    512  HA  VAL A  36     -50.781  -3.103  -5.857  1.00 22.68           H  
ATOM    513  C   VAL A  36     -48.906  -2.129  -6.158  1.00 22.68           C  
ATOM    514  CB  VAL A  36     -49.912  -3.972  -7.614  1.00 22.68           C  
ATOM    515  HB  VAL A  36     -49.371  -3.646  -8.503  1.00 22.68           H  
ATOM    516  O   VAL A  36     -47.885  -2.060  -6.837  1.00 22.68           O  
ATOM    517  CG1 VAL A  36     -49.084  -5.056  -6.905  1.00 22.68           C  
ATOM    518 HG11 VAL A  36     -48.957  -5.915  -7.563  1.00 22.68           H  
ATOM    519 HG12 VAL A  36     -48.094  -4.674  -6.655  1.00 22.68           H  
ATOM    520 HG13 VAL A  36     -49.586  -5.372  -5.990  1.00 22.68           H  
ATOM    521  CG2 VAL A  36     -51.228  -4.626  -8.060  1.00 22.68           C  
ATOM    522 HG21 VAL A  36     -51.798  -4.953  -7.191  1.00 22.68           H  
ATOM    523 HG22 VAL A  36     -51.018  -5.485  -8.699  1.00 22.68           H  
ATOM    524 HG23 VAL A  36     -51.827  -3.917  -8.631  1.00 22.68           H  
ATOM    525  N   VAL A  37     -48.977  -1.636  -4.925  1.00 22.60           N  
ATOM    526  H   VAL A  37     -49.888  -1.586  -4.492  1.00 22.60           H  
ATOM    527  CA  VAL A  37     -47.811  -1.251  -4.132  1.00 22.60           C  
ATOM    528  HA  VAL A  37     -47.069  -0.787  -4.781  1.00 22.60           H  
ATOM    529  C   VAL A  37     -47.224  -2.532  -3.549  1.00 22.60           C  
ATOM    530  CB  VAL A  37     -48.186  -0.231  -3.037  1.00 22.60           C  
ATOM    531  HB  VAL A  37     -48.956  -0.656  -2.392  1.00 22.60           H  
ATOM    532  O   VAL A  37     -47.805  -3.150  -2.658  1.00 22.60           O  
ATOM    533  CG1 VAL A  37     -46.973   0.141  -2.172  1.00 22.60           C  
ATOM    534 HG11 VAL A  37     -47.260   0.895  -1.439  1.00 22.60           H  
ATOM    535 HG12 VAL A  37     -46.611  -0.730  -1.628  1.00 22.60           H  
ATOM    536 HG13 VAL A  37     -46.171   0.539  -2.794  1.00 22.60           H  
ATOM    537  CG2 VAL A  37     -48.733   1.060  -3.661  1.00 22.60           C  
ATOM    538 HG21 VAL A  37     -47.994   1.498  -4.332  1.00 22.60           H  
ATOM    539 HG22 VAL A  37     -48.972   1.777  -2.876  1.00 22.60           H  
ATOM    540 HG23 VAL A  37     -49.647   0.853  -4.218  1.00 22.60           H  
ATOM    541  N   VAL A  38     -46.064  -2.949  -4.055  1.00 23.88           N  
ATOM    542  H   VAL A  38     -45.663  -2.432  -4.825  1.00 23.88           H  
ATOM    543  CA  VAL A  38     -45.243  -3.963  -3.385  1.00 23.88           C  
ATOM    544  HA  VAL A  38     -45.891  -4.756  -3.012  1.00 23.88           H  
ATOM    545  C   VAL A  38     -44.586  -3.286  -2.185  1.00 23.88           C  
ATOM    546  CB  VAL A  38     -44.220  -4.613  -4.340  1.00 23.88           C  
ATOM    547  HB  VAL A  38     -43.551  -3.850  -4.739  1.00 23.88           H  
ATOM    548  O   VAL A  38     -43.510  -2.705  -2.293  1.00 23.88           O  
ATOM    549  CG1 VAL A  38     -43.385  -5.685  -3.624  1.00 23.88           C  
ATOM    550 HG11 VAL A  38     -42.802  -5.234  -2.822  1.00 23.88           H  
ATOM    551 HG12 VAL A  38     -44.036  -6.452  -3.204  1.00 23.88           H  
ATOM    552 HG13 VAL A  38     -42.691  -6.145  -4.328  1.00 23.88           H  
ATOM    553  CG2 VAL A  38     -44.932  -5.296  -5.517  1.00 23.88           C  
ATOM    554 HG21 VAL A  38     -45.477  -4.558  -6.105  1.00 23.88           H  
ATOM    555 HG22 VAL A  38     -45.633  -6.045  -5.147  1.00 23.88           H  
ATOM    556 HG23 VAL A  38     -44.199  -5.775  -6.166  1.00 23.88           H  
ATOM    557  N   ASN A  39     -45.266  -3.331  -1.041  1.00 22.59           N  
ATOM    558  H   ASN A  39     -46.194  -3.728  -1.054  1.00 22.59           H  
ATOM    559  CA  ASN A  39     -44.677  -2.981   0.244  1.00 22.59           C  
ATOM    560  HA  ASN A  39     -44.056  -2.094   0.115  1.00 22.59           H  
ATOM    561  C   ASN A  39     -43.754  -4.125   0.675  1.00 22.59           C  
ATOM    562  CB  ASN A  39     -45.788  -2.682   1.278  1.00 22.59           C  
ATOM    563  HB2 ASN A  39     -45.573  -3.205   2.209  1.00 22.59           H  
ATOM    564  HB3 ASN A  39     -46.750  -3.045   0.915  1.00 22.59           H  
ATOM    565  O   ASN A  39     -44.211  -5.193   1.082  1.00 22.59           O  
ATOM    566  CG  ASN A  39     -45.906  -1.208   1.628  1.00 22.59           C  
ATOM    567  ND2 ASN A  39     -47.061  -0.766   2.064  1.00 22.59           N  
ATOM    568 HD21 ASN A  39     -47.090   0.210   2.320  1.00 22.59           H  
ATOM    569 HD22 ASN A  39     -47.847  -1.390   2.180  1.00 22.59           H  
ATOM    570  OD1 ASN A  39     -44.968  -0.437   1.541  1.00 22.59           O  
ATOM    571  N   VAL A  40     -42.444  -3.905   0.580  1.00 25.71           N  
ATOM    572  H   VAL A  40     -42.137  -3.024   0.192  1.00 25.71           H  
ATOM    573  CA  VAL A  40     -41.462  -4.720   1.296  1.00 25.71           C  
ATOM    574  HA  VAL A  40     -41.809  -5.752   1.346  1.00 25.71           H  
ATOM    575  C   VAL A  40     -41.397  -4.162   2.713  1.00 25.71           C  
ATOM    576  CB  VAL A  40     -40.091  -4.722   0.591  1.00 25.71           C  
ATOM    577  HB  VAL A  40     -39.716  -3.702   0.513  1.00 25.71           H  
ATOM    578  O   VAL A  40     -40.789  -3.121   2.947  1.00 25.71           O  
ATOM    579  CG1 VAL A  40     -39.067  -5.569   1.359  1.00 25.71           C  
ATOM    580 HG11 VAL A  40     -38.117  -5.575   0.825  1.00 25.71           H  
ATOM    581 HG12 VAL A  40     -39.428  -6.592   1.469  1.00 25.71           H  
ATOM    582 HG13 VAL A  40     -38.895  -5.143   2.348  1.00 25.71           H  
ATOM    583  CG2 VAL A  40     -40.209  -5.305  -0.826  1.00 25.71           C  
ATOM    584 HG21 VAL A  40     -39.225  -5.338  -1.294  1.00 25.71           H  
ATOM    585 HG22 VAL A  40     -40.854  -4.670  -1.434  1.00 25.71           H  
ATOM    586 HG23 VAL A  40     -40.627  -6.311  -0.785  1.00 25.71           H  
ATOM    587  N   CYS A  41     -42.064  -4.830   3.655  1.00 23.59           N  
ATOM    588  H   CYS A  41     -42.644  -5.611   3.381  1.00 23.59           H  
ATOM    589  CA  CYS A  41     -41.910  -4.549   5.078  1.00 23.59           C  
ATOM    590  HA  CYS A  41     -42.175  -3.510   5.274  1.00 23.59           H  
ATOM    591  C   CYS A  41     -40.445  -4.758   5.485  1.00 23.59           C  
ATOM    592  CB  CYS A  41     -42.836  -5.463   5.899  1.00 23.59           C  
ATOM    593  HB2 CYS A  41     -42.489  -5.492   6.932  1.00 23.59           H  
ATOM    594  HB3 CYS A  41     -42.801  -6.480   5.507  1.00 23.59           H  
ATOM    595  O   CYS A  41     -39.975  -5.889   5.594  1.00 23.59           O  
ATOM    596  SG  CYS A  41     -44.541  -4.841   5.887  1.00 23.59           S  
ATOM    597  HG  CYS A  41     -44.326  -3.715   6.571  1.00 23.59           H  
ATOM    598  N   LEU A  42     -39.735  -3.658   5.732  1.00 27.12           N  
ATOM    599  H   LEU A  42     -40.153  -2.765   5.515  1.00 27.12           H  
ATOM    600  CA  LEU A  42     -38.502  -3.646   6.508  1.00 27.12           C  
ATOM    601  HA  LEU A  42     -37.960  -4.581   6.364  1.00 27.12           H  
ATOM    602  C   LEU A  42     -38.885  -3.549   7.988  1.00 27.12           C  
ATOM    603  CB  LEU A  42     -37.610  -2.473   6.053  1.00 27.12           C  
ATOM    604  HB2 LEU A  42     -38.225  -1.575   5.993  1.00 27.12           H  
ATOM    605  HB3 LEU A  42     -36.848  -2.293   6.811  1.00 27.12           H  
ATOM    606  O   LEU A  42     -39.165  -2.468   8.497  1.00 27.12           O  
ATOM    607  CG  LEU A  42     -36.908  -2.700   4.701  1.00 27.12           C  
ATOM    608  HG  LEU A  42     -37.626  -3.070   3.969  1.00 27.12           H  
ATOM    609  CD1 LEU A  42     -36.332  -1.382   4.183  1.00 27.12           C  
ATOM    610 HD11 LEU A  42     -35.838  -1.541   3.224  1.00 27.12           H  
ATOM    611 HD12 LEU A  42     -37.139  -0.662   4.045  1.00 27.12           H  
ATOM    612 HD13 LEU A  42     -35.616  -0.979   4.899  1.00 27.12           H  
ATOM    613  CD2 LEU A  42     -35.754  -3.701   4.822  1.00 27.12           C  
ATOM    614 HD21 LEU A  42     -36.133  -4.675   5.131  1.00 27.12           H  
ATOM    615 HD22 LEU A  42     -35.263  -3.813   3.855  1.00 27.12           H  
ATOM    616 HD23 LEU A  42     -35.029  -3.348   5.555  1.00 27.12           H  
ATOM    617  N   GLN A  43     -38.916  -4.689   8.676  1.00 24.96           N  
ATOM    618  H   GLN A  43     -38.737  -5.552   8.183  1.00 24.96           H  
ATOM    619  CA  GLN A  43     -38.803  -4.715  10.132  1.00 24.96           C  
ATOM    620  HA  GLN A  43     -39.314  -3.855  10.565  1.00 24.96           H  
ATOM    621  C   GLN A  43     -37.319  -4.609  10.496  1.00 24.96           C  
ATOM    622  CB  GLN A  43     -39.433  -5.991  10.716  1.00 24.96           C  
ATOM    623  HB2 GLN A  43     -38.957  -6.211  11.671  1.00 24.96           H  
ATOM    624  HB3 GLN A  43     -39.254  -6.833  10.047  1.00 24.96           H  
ATOM    625  O   GLN A  43     -36.573  -5.575  10.346  1.00 24.96           O  
ATOM    626  CG  GLN A  43     -40.937  -5.829  10.979  1.00 24.96           C  
ATOM    627  HG2 GLN A  43     -41.088  -4.981  11.648  1.00 24.96           H  
ATOM    628  HG3 GLN A  43     -41.455  -5.626  10.042  1.00 24.96           H  
ATOM    629  CD  GLN A  43     -41.553  -7.074  11.617  1.00 24.96           C  
ATOM    630  NE2 GLN A  43     -42.605  -6.930  12.393  1.00 24.96           N  
ATOM    631 HE21 GLN A  43     -42.951  -7.776  12.822  1.00 24.96           H  
ATOM    632 HE22 GLN A  43     -42.956  -6.012  12.626  1.00 24.96           H  
ATOM    633  OE1 GLN A  43     -41.125  -8.198  11.417  1.00 24.96           O  
ATOM    634  N   ASN A  44     -36.895  -3.401  10.873  1.00 29.86           N  
ATOM    635  H   ASN A  44     -37.507  -2.643  10.606  1.00 29.86           H  
ATOM    636  CA  ASN A  44     -36.088  -3.090  12.061  1.00 29.86           C  
ATOM    637  HA  ASN A  44     -36.746  -3.118  12.930  1.00 29.86           H  
ATOM    638  C   ASN A  44     -35.577  -1.644  11.954  1.00 29.86           C  
ATOM    639  CB  ASN A  44     -34.937  -4.086  12.315  1.00 29.86           C  
ATOM    640  HB2 ASN A  44     -34.469  -4.363  11.371  1.00 29.86           H  
ATOM    641  HB3 ASN A  44     -34.183  -3.604  12.937  1.00 29.86           H  
ATOM    642  O   ASN A  44     -34.715  -1.333  11.137  1.00 29.86           O  
ATOM    643  CG  ASN A  44     -35.405  -5.328  13.067  1.00 29.86           C  
ATOM    644  ND2 ASN A  44     -34.640  -6.393  13.042  1.00 29.86           N  
ATOM    645 HD21 ASN A  44     -35.018  -7.201  13.516  1.00 29.86           H  
ATOM    646 HD22 ASN A  44     -33.814  -6.403  12.462  1.00 29.86           H  
ATOM    647  OD1 ASN A  44     -36.447  -5.372  13.697  1.00 29.86           O  
ATOM    648  N   ASP A  45     -36.193  -0.793  12.773  1.00 25.43           N  
ATOM    649  H   ASP A  45     -36.971  -1.170  13.295  1.00 25.43           H  
ATOM    650  CA  ASP A  45     -35.745   0.480  13.341  1.00 25.43           C  
ATOM    651  HA  ASP A  45     -36.585   1.171  13.270  1.00 25.43           H  
ATOM    652  C   ASP A  45     -34.542   1.185  12.704  1.00 25.43           C  
ATOM    653  CB  ASP A  45     -35.486   0.255  14.842  1.00 25.43           C  
ATOM    654  HB2 ASP A  45     -35.125   1.186  15.280  1.00 25.43           H  
ATOM    655  HB3 ASP A  45     -34.712  -0.503  14.966  1.00 25.43           H  
ATOM    656  O   ASP A  45     -33.394   0.817  12.937  1.00 25.43           O  
ATOM    657  CG  ASP A  45     -36.746  -0.170  15.598  1.00 25.43           C  
ATOM    658  OD1 ASP A  45     -37.846   0.200  15.128  1.00 25.43           O  
ATOM    659  OD2 ASP A  45     -36.595  -0.885  16.610  1.00 25.43           O  
ATOM    660  N   LEU A  46     -34.833   2.282  11.993  1.00 25.67           N  
ATOM    661  H   LEU A  46     -35.789   2.324  11.669  1.00 25.67           H  
ATOM    662  CA  LEU A  46     -34.149   3.583  12.085  1.00 25.67           C  
ATOM    663  HA  LEU A  46     -34.262   3.956  13.102  1.00 25.67           H  
ATOM    664  C   LEU A  46     -34.864   4.577  11.151  1.00 25.67           C  
ATOM    665  CB  LEU A  46     -32.636   3.478  11.771  1.00 25.67           C  
ATOM    666  HB2 LEU A  46     -32.479   2.630  11.105  1.00 25.67           H  
ATOM    667  HB3 LEU A  46     -32.301   4.367  11.236  1.00 25.67           H  
ATOM    668  O   LEU A  46     -34.474   4.787  10.005  1.00 25.67           O  
ATOM    669  CG  LEU A  46     -31.749   3.329  13.030  1.00 25.67           C  
ATOM    670  HG  LEU A  46     -32.216   2.683  13.774  1.00 25.67           H  
ATOM    671  CD1 LEU A  46     -30.397   2.729  12.643  1.00 25.67           C  
ATOM    672 HD11 LEU A  46     -30.563   1.737  12.221  1.00 25.67           H  
ATOM    673 HD12 LEU A  46     -29.902   3.361  11.906  1.00 25.67           H  
ATOM    674 HD13 LEU A  46     -29.773   2.627  13.530  1.00 25.67           H  
ATOM    675  CD2 LEU A  46     -31.504   4.669  13.726  1.00 25.67           C  
ATOM    676 HD21 LEU A  46     -32.455   5.102  14.034  1.00 25.67           H  
ATOM    677 HD22 LEU A  46     -30.996   5.356  13.048  1.00 25.67           H  
ATOM    678 HD23 LEU A  46     -30.891   4.511  14.613  1.00 25.67           H  
ATOM    679  N   CYS A  47     -35.938   5.197  11.644  1.00 25.96           N  
ATOM    680  H   CYS A  47     -36.273   4.924  12.556  1.00 25.96           H  
ATOM    681  CA  CYS A  47     -36.511   6.409  11.059  1.00 25.96           C  
ATOM    682  HA  CYS A  47     -35.746   6.935  10.487  1.00 25.96           H  
ATOM    683  C   CYS A  47     -36.974   7.347  12.176  1.00 25.96           C  
ATOM    684  CB  CYS A  47     -37.666   6.072  10.100  1.00 25.96           C  
ATOM    685  HB2 CYS A  47     -38.191   5.183  10.449  1.00 25.96           H  
ATOM    686  HB3 CYS A  47     -38.378   6.897  10.071  1.00 25.96           H  
ATOM    687  O   CYS A  47     -38.024   7.151  12.776  1.00 25.96           O  
ATOM    688  SG  CYS A  47     -37.022   5.809   8.423  1.00 25.96           S  
ATOM    689  HG  CYS A  47     -35.969   5.069   8.780  1.00 25.96           H  
ATOM    690  N   SER A  48     -36.207   8.410  12.405  1.00 26.70           N  
ATOM    691  H   SER A  48     -35.291   8.440  11.982  1.00 26.70           H  
ATOM    692  CA  SER A  48     -36.741   9.677  12.902  1.00 26.70           C  
ATOM    693  HA  SER A  48     -37.779   9.771  12.582  1.00 26.70           H  
ATOM    694  C   SER A  48     -35.930  10.802  12.263  1.00 26.70           C  
ATOM    695  CB  SER A  48     -36.735   9.754  14.436  1.00 26.70           C  
ATOM    696  HB2 SER A  48     -37.326   8.933  14.843  1.00 26.70           H  
ATOM    697  HB3 SER A  48     -37.191  10.694  14.745  1.00 26.70           H  
ATOM    698  O   SER A  48     -34.773  11.015  12.622  1.00 26.70           O  
ATOM    699  OG  SER A  48     -35.423   9.686  14.955  1.00 26.70           O  
ATOM    700  HG  SER A  48     -34.863  10.223  14.390  1.00 26.70           H  
ATOM    701  N   GLY A  49     -36.519  11.465  11.269  1.00 26.69           N  
ATOM    702  H   GLY A  49     -37.453  11.191  10.997  1.00 26.69           H  
ATOM    703  CA  GLY A  49     -35.880  12.550  10.526  1.00 26.69           C  
ATOM    704  HA2 GLY A  49     -34.824  12.324  10.378  1.00 26.69           H  
ATOM    705  HA3 GLY A  49     -35.953  13.473  11.102  1.00 26.69           H  
ATOM    706  C   GLY A  49     -36.506  12.790   9.155  1.00 26.69           C  
ATOM    707  O   GLY A  49     -35.820  12.736   8.142  1.00 26.69           O  
ATOM    708  N   THR A  50     -37.818  13.007   9.111  1.00 23.44           N  
ATOM    709  H   THR A  50     -38.337  13.010   9.978  1.00 23.44           H  
ATOM    710  CA  THR A  50     -38.508  13.646   7.984  1.00 23.44           C  
ATOM    711  HA  THR A  50     -38.298  13.118   7.055  1.00 23.44           H  
ATOM    712  C   THR A  50     -38.046  15.093   7.862  1.00 23.44           C  
ATOM    713  CB  THR A  50     -40.032  13.685   8.246  1.00 23.44           C  
ATOM    714  HB  THR A  50     -40.464  14.559   7.759  1.00 23.44           H  
ATOM    715  O   THR A  50     -38.301  15.849   8.789  1.00 23.44           O  
ATOM    716  CG2 THR A  50     -40.754  12.461   7.701  1.00 23.44           C  
ATOM    717 HG21 THR A  50     -41.818  12.536   7.928  1.00 23.44           H  
ATOM    718 HG22 THR A  50     -40.353  11.559   8.163  1.00 23.44           H  
ATOM    719 HG23 THR A  50     -40.624  12.404   6.620  1.00 23.44           H  
ATOM    720  OG1 THR A  50     -40.298  13.753   9.634  1.00 23.44           O  
ATOM    721  HG1 THR A  50     -40.053  14.641   9.904  1.00 23.44           H  
ATOM    722  N   GLU A  51     -37.447  15.483   6.731  1.00 26.29           N  
ATOM    723  H   GLU A  51     -37.020  14.779   6.147  1.00 26.29           H  
ATOM    724  CA  GLU A  51     -37.628  16.817   6.135  1.00 26.29           C  
ATOM    725  HA  GLU A  51     -38.703  16.978   6.064  1.00 26.29           H  
ATOM    726  C   GLU A  51     -37.075  16.896   4.690  1.00 26.29           C  
ATOM    727  CB  GLU A  51     -37.073  17.955   7.030  1.00 26.29           C  
ATOM    728  HB2 GLU A  51     -36.432  17.543   7.809  1.00 26.29           H  
ATOM    729  HB3 GLU A  51     -36.475  18.637   6.425  1.00 26.29           H  
ATOM    730  O   GLU A  51     -35.889  16.719   4.435  1.00 26.29           O  
ATOM    731  CG  GLU A  51     -38.236  18.755   7.664  1.00 26.29           C  
ATOM    732  HG2 GLU A  51     -38.966  18.079   8.109  1.00 26.29           H  
ATOM    733  HG3 GLU A  51     -38.759  19.275   6.862  1.00 26.29           H  
ATOM    734  CD  GLU A  51     -37.802  19.786   8.717  1.00 26.29           C  
ATOM    735  OE1 GLU A  51     -38.671  20.165   9.536  1.00 26.29           O  
ATOM    736  OE2 GLU A  51     -36.638  20.242   8.657  1.00 26.29           O  
ATOM    737  N   LEU A  52     -37.994  17.203   3.763  1.00 24.26           N  
ATOM    738  H   LEU A  52     -38.944  17.170   4.104  1.00 24.26           H  
ATOM    739  CA  LEU A  52     -37.827  18.025   2.552  1.00 24.26           C  
ATOM    740  HA  LEU A  52     -38.815  18.074   2.093  1.00 24.26           H  
ATOM    741  C   LEU A  52     -36.905  17.548   1.407  1.00 24.26           C  
ATOM    742  CB  LEU A  52     -37.508  19.466   3.004  1.00 24.26           C  
ATOM    743  HB2 LEU A  52     -37.208  20.064   2.144  1.00 24.26           H  
ATOM    744  HB3 LEU A  52     -36.650  19.433   3.676  1.00 24.26           H  
ATOM    745  O   LEU A  52     -35.776  18.001   1.256  1.00 24.26           O  
ATOM    746  CG  LEU A  52     -38.691  20.164   3.703  1.00 24.26           C  
ATOM    747  HG  LEU A  52     -39.265  19.443   4.286  1.00 24.26           H  
ATOM    748  CD1 LEU A  52     -38.198  21.247   4.657  1.00 24.26           C  
ATOM    749 HD11 LEU A  52     -37.544  20.808   5.411  1.00 24.26           H  
ATOM    750 HD12 LEU A  52     -37.641  22.009   4.112  1.00 24.26           H  
ATOM    751 HD13 LEU A  52     -39.042  21.706   5.171  1.00 24.26           H  
ATOM    752  CD2 LEU A  52     -39.618  20.812   2.670  1.00 24.26           C  
ATOM    753 HD21 LEU A  52     -39.075  21.570   2.104  1.00 24.26           H  
ATOM    754 HD22 LEU A  52     -40.004  20.055   1.987  1.00 24.26           H  
ATOM    755 HD23 LEU A  52     -40.456  21.283   3.184  1.00 24.26           H  
ATOM    756  N   PHE A  53     -37.503  16.844   0.437  1.00 27.47           N  
ATOM    757  H   PHE A  53     -38.386  16.403   0.652  1.00 27.47           H  
ATOM    758  CA  PHE A  53     -37.225  17.096  -0.985  1.00 27.47           C  
ATOM    759  HA  PHE A  53     -36.558  17.954  -1.067  1.00 27.47           H  
ATOM    760  C   PHE A  53     -38.520  17.484  -1.704  1.00 27.47           C  
ATOM    761  CB  PHE A  53     -36.504  15.920  -1.660  1.00 27.47           C  
ATOM    762  HB2 PHE A  53     -36.929  14.979  -1.311  1.00 27.47           H  
ATOM    763  HB3 PHE A  53     -36.676  15.974  -2.735  1.00 27.47           H  
ATOM    764  O   PHE A  53     -39.300  16.638  -2.137  1.00 27.47           O  
ATOM    765  CG  PHE A  53     -35.004  15.931  -1.441  1.00 27.47           C  
ATOM    766  CD1 PHE A  53     -34.183  16.789  -2.201  1.00 27.47           C  
ATOM    767  HD1 PHE A  53     -34.622  17.435  -2.947  1.00 27.47           H  
ATOM    768  CD2 PHE A  53     -34.427  15.104  -0.461  1.00 27.47           C  
ATOM    769  HD2 PHE A  53     -35.051  14.462   0.144  1.00 27.47           H  
ATOM    770  CE1 PHE A  53     -32.794  16.817  -1.981  1.00 27.47           C  
ATOM    771  HE1 PHE A  53     -32.166  17.482  -2.557  1.00 27.47           H  
ATOM    772  CE2 PHE A  53     -33.039  15.130  -0.244  1.00 27.47           C  
ATOM    773  HE2 PHE A  53     -32.602  14.506   0.522  1.00 27.47           H  
ATOM    774  CZ  PHE A  53     -32.222  15.986  -1.002  1.00 27.47           C  
ATOM    775  HZ  PHE A  53     -31.157  16.011  -0.822  1.00 27.47           H  
ATOM    776  N   SER A  54     -38.741  18.792  -1.833  1.00 24.79           N  
ATOM    777  H   SER A  54     -38.082  19.431  -1.411  1.00 24.79           H  
ATOM    778  CA  SER A  54     -39.613  19.374  -2.849  1.00 24.79           C  
ATOM    779  HA  SER A  54     -40.128  18.569  -3.372  1.00 24.79           H  
ATOM    780  C   SER A  54     -38.749  20.116  -3.875  1.00 24.79           C  
ATOM    781  CB  SER A  54     -40.699  20.264  -2.223  1.00 24.79           C  
ATOM    782  HB2 SER A  54     -41.366  20.622  -3.007  1.00 24.79           H  
ATOM    783  HB3 SER A  54     -41.278  19.667  -1.519  1.00 24.79           H  
ATOM    784  O   SER A  54     -37.731  20.715  -3.530  1.00 24.79           O  
ATOM    785  OG  SER A  54     -40.145  21.375  -1.545  1.00 24.79           O  
ATOM    786  HG  SER A  54     -40.815  21.757  -0.974  1.00 24.79           H  
ATOM    787  N   ASN A  55     -39.198  20.079  -5.134  1.00 25.40           N  
ATOM    788  H   ASN A  55     -40.052  19.555  -5.265  1.00 25.40           H  
ATOM    789  CA  ASN A  55     -38.719  20.819  -6.313  1.00 25.40           C  
ATOM    790  HA  ASN A  55     -39.592  20.887  -6.962  1.00 25.40           H  
ATOM    791  C   ASN A  55     -37.648  20.153  -7.201  1.00 25.40           C  
ATOM    792  CB  ASN A  55     -38.385  22.288  -5.968  1.00 25.40           C  
ATOM    793  HB2 ASN A  55     -37.486  22.332  -5.354  1.00 25.40           H  
ATOM    794  HB3 ASN A  55     -38.176  22.834  -6.888  1.00 25.40           H  
ATOM    795  O   ASN A  55     -36.487  20.559  -7.194  1.00 25.40           O  
ATOM    796  CG  ASN A  55     -39.524  23.000  -5.267  1.00 25.40           C  
ATOM    797  ND2 ASN A  55     -39.230  23.923  -4.385  1.00 25.40           N  
ATOM    798 HD21 ASN A  55     -38.280  24.004  -4.051  1.00 25.40           H  
ATOM    799 HD22 ASN A  55     -40.012  24.318  -3.883  1.00 25.40           H  
ATOM    800  OD1 ASN A  55     -40.688  22.747  -5.523  1.00 25.40           O  
ATOM    801  N   LYS A  56     -38.085  19.253  -8.102  1.00 27.12           N  
ATOM    802  H   LYS A  56     -38.833  18.650  -7.790  1.00 27.12           H  
ATOM    803  CA  LYS A  56     -38.045  19.424  -9.582  1.00 27.12           C  
ATOM    804  HA  LYS A  56     -38.707  20.255  -9.826  1.00 27.12           H  
ATOM    805  C   LYS A  56     -38.671  18.208 -10.316  1.00 27.12           C  
ATOM    806  CB  LYS A  56     -36.627  19.772 -10.082  1.00 27.12           C  
ATOM    807  HB2 LYS A  56     -36.425  19.298 -11.042  1.00 27.12           H  
ATOM    808  HB3 LYS A  56     -35.876  19.401  -9.384  1.00 27.12           H  
ATOM    809  O   LYS A  56     -38.847  17.172  -9.686  1.00 27.12           O  
ATOM    810  CG  LYS A  56     -36.515  21.303 -10.244  1.00 27.12           C  
ATOM    811  HG2 LYS A  56     -37.212  21.637 -11.012  1.00 27.12           H  
ATOM    812  HG3 LYS A  56     -36.786  21.806  -9.315  1.00 27.12           H  
ATOM    813  CD  LYS A  56     -35.108  21.738 -10.649  1.00 27.12           C  
ATOM    814  HD2 LYS A  56     -34.396  21.368  -9.911  1.00 27.12           H  
ATOM    815  HD3 LYS A  56     -34.870  21.317 -11.625  1.00 27.12           H  
ATOM    816  CE  LYS A  56     -35.054  23.268 -10.698  1.00 27.12           C  
ATOM    817  HE2 LYS A  56     -35.276  23.651  -9.702  1.00 27.12           H  
ATOM    818  HE3 LYS A  56     -35.832  23.623 -11.374  1.00 27.12           H  
ATOM    819  NZ  LYS A  56     -33.726  23.746 -11.150  1.00 27.12           N  
ATOM    820  HZ1 LYS A  56     -33.010  23.415 -10.519  1.00 27.12           H  
ATOM    821  HZ2 LYS A  56     -33.522  23.398 -12.077  1.00 27.12           H  
ATOM    822  HZ3 LYS A  56     -33.700  24.755 -11.165  1.00 27.12           H  
ATOM    823  N   PRO A  57     -39.130  18.370 -11.577  1.00 27.84           N  
ATOM    824  CA  PRO A  57     -40.420  17.850 -12.040  1.00 27.84           C  
ATOM    825  HA  PRO A  57     -41.112  17.812 -11.199  1.00 27.84           H  
ATOM    826  C   PRO A  57     -40.385  16.456 -12.680  1.00 27.84           C  
ATOM    827  CB  PRO A  57     -40.923  18.895 -13.043  1.00 27.84           C  
ATOM    828  HB2 PRO A  57     -41.377  19.730 -12.508  1.00 27.84           H  
ATOM    829  HB3 PRO A  57     -41.626  18.483 -13.768  1.00 27.84           H  
ATOM    830  O   PRO A  57     -39.352  15.978 -13.141  1.00 27.84           O  
ATOM    831  CG  PRO A  57     -39.630  19.352 -13.709  1.00 27.84           C  
ATOM    832  HG2 PRO A  57     -39.726  20.346 -14.146  1.00 27.84           H  
ATOM    833  HG3 PRO A  57     -39.330  18.630 -14.469  1.00 27.84           H  
ATOM    834  CD  PRO A  57     -38.635  19.330 -12.554  1.00 27.84           C  
ATOM    835  HD2 PRO A  57     -38.604  20.326 -12.112  1.00 27.84           H  
ATOM    836  HD3 PRO A  57     -37.650  19.040 -12.920  1.00 27.84           H  
ATOM    837  N   ALA A  58     -41.584  15.873 -12.728  1.00 26.97           N  
ATOM    838  H   ALA A  58     -42.355  16.398 -12.340  1.00 26.97           H  
ATOM    839  CA  ALA A  58     -41.960  14.598 -13.318  1.00 26.97           C  
ATOM    840  HA  ALA A  58     -41.615  13.800 -12.661  1.00 26.97           H  
ATOM    841  C   ALA A  58     -41.391  14.356 -14.729  1.00 26.97           C  
ATOM    842  CB  ALA A  58     -43.496  14.575 -13.345  1.00 26.97           C  
ATOM    843  HB1 ALA A  58     -43.895  14.686 -12.337  1.00 26.97           H  
ATOM    844  HB2 ALA A  58     -43.838  13.622 -13.751  1.00 26.97           H  
ATOM    845  HB3 ALA A  58     -43.875  15.376 -13.979  1.00 26.97           H  
ATOM    846  O   ALA A  58     -41.673  15.098 -15.669  1.00 26.97           O  
ATOM    847  N   GLY A  59     -40.648  13.257 -14.857  1.00 29.32           N  
ATOM    848  H   GLY A  59     -40.399  12.764 -14.011  1.00 29.32           H  
ATOM    849  CA  GLY A  59     -40.457  12.503 -16.090  1.00 29.32           C  
ATOM    850  HA2 GLY A  59     -41.040  12.933 -16.904  1.00 29.32           H  
ATOM    851  HA3 GLY A  59     -39.403  12.493 -16.366  1.00 29.32           H  
ATOM    852  C   GLY A  59     -40.913  11.074 -15.814  1.00 29.32           C  
ATOM    853  O   GLY A  59     -40.297  10.363 -15.023  1.00 29.32           O  
ATOM    854  N   GLU A  60     -42.052  10.714 -16.388  1.00 27.85           N  
ATOM    855  H   GLU A  60     -42.482  11.365 -17.029  1.00 27.85           H  
ATOM    856  CA  GLU A  60     -42.781   9.468 -16.179  1.00 27.85           C  
ATOM    857  HA  GLU A  60     -43.017   9.360 -15.121  1.00 27.85           H  
ATOM    858  C   GLU A  60     -41.987   8.236 -16.644  1.00 27.85           C  
ATOM    859  CB  GLU A  60     -44.096   9.551 -16.976  1.00 27.85           C  
ATOM    860  HB2 GLU A  60     -43.843   9.733 -18.020  1.00 27.85           H  
ATOM    861  HB3 GLU A  60     -44.606   8.589 -16.916  1.00 27.85           H  
ATOM    862  O   GLU A  60     -41.547   8.152 -17.789  1.00 27.85           O  
ATOM    863  CG  GLU A  60     -45.060  10.641 -16.472  1.00 27.85           C  
ATOM    864  HG2 GLU A  60     -44.515  11.573 -16.328  1.00 27.85           H  
ATOM    865  HG3 GLU A  60     -45.449  10.334 -15.501  1.00 27.85           H  
ATOM    866  CD  GLU A  60     -46.212  10.915 -17.452  1.00 27.85           C  
ATOM    867  OE1 GLU A  60     -47.342  11.132 -16.962  1.00 27.85           O  
ATOM    868  OE2 GLU A  60     -45.942  10.947 -18.673  1.00 27.85           O  
ATOM    869  N   LEU A  61     -41.901   7.224 -15.781  1.00 26.57           N  
ATOM    870  H   LEU A  61     -42.179   7.400 -14.826  1.00 26.57           H  
ATOM    871  CA  LEU A  61     -41.867   5.823 -16.197  1.00 26.57           C  
ATOM    872  HA  LEU A  61     -41.837   5.761 -17.284  1.00 26.57           H  
ATOM    873  C   LEU A  61     -43.194   5.214 -15.745  1.00 26.57           C  
ATOM    874  CB  LEU A  61     -40.621   5.111 -15.630  1.00 26.57           C  
ATOM    875  HB2 LEU A  61     -40.328   5.600 -14.700  1.00 26.57           H  
ATOM    876  HB3 LEU A  61     -40.868   4.077 -15.389  1.00 26.57           H  
ATOM    877  O   LEU A  61     -43.342   4.786 -14.601  1.00 26.57           O  
ATOM    878  CG  LEU A  61     -39.436   5.111 -16.615  1.00 26.57           C  
ATOM    879  HG  LEU A  61     -39.363   6.083 -17.104  1.00 26.57           H  
ATOM    880  CD1 LEU A  61     -38.125   4.851 -15.872  1.00 26.57           C  
ATOM    881 HD11 LEU A  61     -37.295   4.859 -16.577  1.00 26.57           H  
ATOM    882 HD12 LEU A  61     -38.166   3.887 -15.364  1.00 26.57           H  
ATOM    883 HD13 LEU A  61     -37.964   5.640 -15.137  1.00 26.57           H  
ATOM    884  CD2 LEU A  61     -39.593   4.017 -17.679  1.00 26.57           C  
ATOM    885 HD21 LEU A  61     -40.501   4.189 -18.256  1.00 26.57           H  
ATOM    886 HD22 LEU A  61     -39.647   3.036 -17.207  1.00 26.57           H  
ATOM    887 HD23 LEU A  61     -38.742   4.045 -18.360  1.00 26.57           H  
ATOM    888  N   SER A  62     -44.189   5.247 -16.635  1.00 26.54           N  
ATOM    889  H   SER A  62     -44.010   5.654 -17.542  1.00 26.54           H  
ATOM    890  CA  SER A  62     -45.458   4.556 -16.415  1.00 26.54           C  
ATOM    891  HA  SER A  62     -45.762   4.747 -15.385  1.00 26.54           H  
ATOM    892  C   SER A  62     -45.253   3.047 -16.580  1.00 26.54           C  
ATOM    893  CB  SER A  62     -46.584   5.108 -17.307  1.00 26.54           C  
ATOM    894  HB2 SER A  62     -47.539   4.861 -16.843  1.00 26.54           H  
ATOM    895  HB3 SER A  62     -46.511   6.194 -17.368  1.00 26.54           H  
ATOM    896  O   SER A  62     -44.722   2.569 -17.583  1.00 26.54           O  
ATOM    897  OG  SER A  62     -46.585   4.551 -18.607  1.00 26.54           O  
ATOM    898  HG  SER A  62     -45.809   4.839 -19.094  1.00 26.54           H  
ATOM    899  N   VAL A  63     -45.677   2.273 -15.582  1.00 27.87           N  
ATOM    900  H   VAL A  63     -46.047   2.724 -14.758  1.00 27.87           H  
ATOM    901  CA  VAL A  63     -45.817   0.817 -15.690  1.00 27.87           C  
ATOM    902  HA  VAL A  63     -45.018   0.423 -16.317  1.00 27.87           H  
ATOM    903  C   VAL A  63     -47.150   0.550 -16.393  1.00 27.87           C  
ATOM    904  CB  VAL A  63     -45.711   0.139 -14.303  1.00 27.87           C  
ATOM    905  HB  VAL A  63     -46.508   0.505 -13.656  1.00 27.87           H  
ATOM    906  O   VAL A  63     -48.149   0.251 -15.748  1.00 27.87           O  
ATOM    907  CG1 VAL A  63     -45.812  -1.391 -14.398  1.00 27.87           C  
ATOM    908 HG11 VAL A  63     -46.787  -1.685 -14.786  1.00 27.87           H  
ATOM    909 HG12 VAL A  63     -45.030  -1.779 -15.051  1.00 27.87           H  
ATOM    910 HG13 VAL A  63     -45.702  -1.827 -13.405  1.00 27.87           H  
ATOM    911  CG2 VAL A  63     -44.366   0.460 -13.633  1.00 27.87           C  
ATOM    912 HG21 VAL A  63     -43.542   0.133 -14.266  1.00 27.87           H  
ATOM    913 HG22 VAL A  63     -44.275   1.533 -13.461  1.00 27.87           H  
ATOM    914 HG23 VAL A  63     -44.303  -0.042 -12.668  1.00 27.87           H  
ATOM    915  N   CYS A  64     -47.201   0.741 -17.713  1.00 27.06           N  
ATOM    916  H   CYS A  64     -46.409   1.183 -18.158  1.00 27.06           H  
ATOM    917  CA  CYS A  64     -48.396   0.458 -18.524  1.00 27.06           C  
ATOM    918  HA  CYS A  64     -49.069  -0.170 -17.940  1.00 27.06           H  
ATOM    919  C   CYS A  64     -48.143  -0.391 -19.785  1.00 27.06           C  
ATOM    920  CB  CYS A  64     -49.160   1.762 -18.804  1.00 27.06           C  
ATOM    921  HB2 CYS A  64     -48.459   2.576 -18.991  1.00 27.06           H  
ATOM    922  HB3 CYS A  64     -49.791   1.644 -19.684  1.00 27.06           H  
ATOM    923  O   CYS A  64     -49.099  -0.725 -20.475  1.00 27.06           O  
ATOM    924  SG  CYS A  64     -50.218   2.149 -17.374  1.00 27.06           S  
ATOM    925  HG  CYS A  64     -49.380   1.704 -16.434  1.00 27.06           H  
ATOM    926  N   ASP A  65     -46.916  -0.866 -20.037  1.00 29.49           N  
ATOM    927  H   ASP A  65     -46.146  -0.515 -19.486  1.00 29.49           H  
ATOM    928  CA  ASP A  65     -46.595  -1.619 -21.268  1.00 29.49           C  
ATOM    929  HA  ASP A  65     -47.407  -1.462 -21.978  1.00 29.49           H  
ATOM    930  C   ASP A  65     -46.559  -3.156 -21.139  1.00 29.49           C  
ATOM    931  CB  ASP A  65     -45.336  -1.032 -21.927  1.00 29.49           C  
ATOM    932  HB2 ASP A  65     -44.584  -0.841 -21.162  1.00 29.49           H  
ATOM    933  HB3 ASP A  65     -44.915  -1.753 -22.628  1.00 29.49           H  
ATOM    934  O   ASP A  65     -46.155  -3.860 -22.066  1.00 29.49           O  
ATOM    935  CG  ASP A  65     -45.616   0.249 -22.723  1.00 29.49           C  
ATOM    936  OD1 ASP A  65     -46.769   0.434 -23.172  1.00 29.49           O  
ATOM    937  OD2 ASP A  65     -44.639   1.001 -22.919  1.00 29.49           O  
ATOM    938  N   PHE A  66     -47.058  -3.731 -20.040  1.00 32.54           N  
ATOM    939  H   PHE A  66     -47.426  -3.126 -19.320  1.00 32.54           H  
ATOM    940  CA  PHE A  66     -47.284  -5.183 -19.943  1.00 32.54           C  
ATOM    941  HA  PHE A  66     -46.704  -5.679 -20.721  1.00 32.54           H  
ATOM    942  C   PHE A  66     -48.741  -5.550 -20.265  1.00 32.54           C  
ATOM    943  CB  PHE A  66     -46.739  -5.756 -18.627  1.00 32.54           C  
ATOM    944  HB2 PHE A  66     -47.176  -6.741 -18.462  1.00 32.54           H  
ATOM    945  HB3 PHE A  66     -47.048  -5.121 -17.796  1.00 32.54           H  
ATOM    946  O   PHE A  66     -49.478  -6.067 -19.430  1.00 32.54           O  
ATOM    947  CG  PHE A  66     -45.229  -5.929 -18.624  1.00 32.54           C  
ATOM    948  CD1 PHE A  66     -44.643  -7.065 -19.220  1.00 32.54           C  
ATOM    949  HD1 PHE A  66     -45.271  -7.814 -19.680  1.00 32.54           H  
ATOM    950  CD2 PHE A  66     -44.405  -4.959 -18.024  1.00 32.54           C  
ATOM    951  HD2 PHE A  66     -44.844  -4.082 -17.572  1.00 32.54           H  
ATOM    952  CE1 PHE A  66     -43.246  -7.234 -19.206  1.00 32.54           C  
ATOM    953  HE1 PHE A  66     -42.804  -8.112 -19.653  1.00 32.54           H  
ATOM    954  CE2 PHE A  66     -43.008  -5.129 -18.008  1.00 32.54           C  
ATOM    955  HE2 PHE A  66     -42.383  -4.382 -17.543  1.00 32.54           H  
ATOM    956  CZ  PHE A  66     -42.428  -6.266 -18.597  1.00 32.54           C  
ATOM    957  HZ  PHE A  66     -41.356  -6.396 -18.577  1.00 32.54           H  
ATOM    958  N   ARG A  67     -49.152  -5.319 -21.516  1.00 26.51           N  
ATOM    959  H   ARG A  67     -48.533  -4.782 -22.107  1.00 26.51           H  
ATOM    960  CA  ARG A  67     -50.295  -6.008 -22.142  1.00 26.51           C  
ATOM    961  HA  ARG A  67     -50.619  -6.818 -21.490  1.00 26.51           H  
ATOM    962  C   ARG A  67     -49.851  -6.683 -23.437  1.00 26.51           C  
ATOM    963  CB  ARG A  67     -51.508  -5.078 -22.342  1.00 26.51           C  
ATOM    964  HB2 ARG A  67     -51.171  -4.074 -22.599  1.00 26.51           H  
ATOM    965  HB3 ARG A  67     -52.103  -5.457 -23.173  1.00 26.51           H  
ATOM    966  O   ARG A  67     -50.099  -6.209 -24.539  1.00 26.51           O  
ATOM    967  CG  ARG A  67     -52.432  -5.031 -21.114  1.00 26.51           C  
ATOM    968  HG2 ARG A  67     -52.694  -6.046 -20.816  1.00 26.51           H  
ATOM    969  HG3 ARG A  67     -51.919  -4.535 -20.290  1.00 26.51           H  
ATOM    970  CD  ARG A  67     -53.715  -4.268 -21.469  1.00 26.51           C  
ATOM    971  HD2 ARG A  67     -53.448  -3.247 -21.739  1.00 26.51           H  
ATOM    972  HD3 ARG A  67     -54.179  -4.750 -22.330  1.00 26.51           H  
ATOM    973  NE  ARG A  67     -54.677  -4.246 -20.351  1.00 26.51           N  
ATOM    974  HE  ARG A  67     -54.381  -4.682 -19.489  1.00 26.51           H  
ATOM    975  NH1 ARG A  67     -56.351  -3.105 -21.435  1.00 26.51           N  
ATOM    976 HH11 ARG A  67     -55.772  -3.067 -22.261  1.00 26.51           H  
ATOM    977 HH12 ARG A  67     -57.274  -2.695 -21.435  1.00 26.51           H  
ATOM    978  NH2 ARG A  67     -56.640  -3.728 -19.313  1.00 26.51           N  
ATOM    979 HH21 ARG A  67     -56.315  -4.177 -18.469  1.00 26.51           H  
ATOM    980 HH22 ARG A  67     -57.557  -3.305 -19.333  1.00 26.51           H  
ATOM    981  CZ  ARG A  67     -55.880  -3.697 -20.371  1.00 26.51           C  
ATOM    982  N   LYS A  68     -49.220  -7.843 -23.286  1.00 32.30           N  
ATOM    983  H   LYS A  68     -48.933  -8.083 -22.348  1.00 32.30           H  
ATOM    984  CA  LYS A  68     -49.466  -8.975 -24.182  1.00 32.30           C  
ATOM    985  HA  LYS A  68     -50.382  -8.799 -24.745  1.00 32.30           H  
ATOM    986  C   LYS A  68     -49.724 -10.179 -23.296  1.00 32.30           C  
ATOM    987  CB  LYS A  68     -48.325  -9.205 -25.186  1.00 32.30           C  
ATOM    988  HB2 LYS A  68     -48.338 -10.254 -25.482  1.00 32.30           H  
ATOM    989  HB3 LYS A  68     -47.362  -8.988 -24.725  1.00 32.30           H  
ATOM    990  O   LYS A  68     -48.825 -10.635 -22.596  1.00 32.30           O  
ATOM    991  CG  LYS A  68     -48.531  -8.348 -26.445  1.00 32.30           C  
ATOM    992  HG2 LYS A  68     -48.392  -7.297 -26.193  1.00 32.30           H  
ATOM    993  HG3 LYS A  68     -49.548  -8.491 -26.811  1.00 32.30           H  
ATOM    994  CD  LYS A  68     -47.556  -8.724 -27.565  1.00 32.30           C  
ATOM    995  HD2 LYS A  68     -46.537  -8.511 -27.241  1.00 32.30           H  
ATOM    996  HD3 LYS A  68     -47.654  -9.788 -27.782  1.00 32.30           H  
ATOM    997  CE  LYS A  68     -47.902  -7.906 -28.814  1.00 32.30           C  
ATOM    998  HE2 LYS A  68     -47.822  -6.847 -28.568  1.00 32.30           H  
ATOM    999  HE3 LYS A  68     -48.943  -8.103 -29.073  1.00 32.30           H  
ATOM   1000  NZ  LYS A  68     -47.021  -8.243 -29.957  1.00 32.30           N  
ATOM   1001  HZ1 LYS A  68     -47.286  -7.703 -30.769  1.00 32.30           H  
ATOM   1002  HZ2 LYS A  68     -47.112  -9.223 -30.187  1.00 32.30           H  
ATOM   1003  HZ3 LYS A  68     -46.057  -8.044 -29.733  1.00 32.30           H  
ATOM   1004  N   GLU A  69     -50.980 -10.605 -23.285  1.00 27.94           N  
ATOM   1005  H   GLU A  69     -51.655 -10.149 -23.882  1.00 27.94           H  
ATOM   1006  CA  GLU A  69     -51.407 -11.871 -22.706  1.00 27.94           C  
ATOM   1007  HA  GLU A  69     -51.340 -11.830 -21.618  1.00 27.94           H  
ATOM   1008  C   GLU A  69     -50.513 -12.995 -23.255  1.00 27.94           C  
ATOM   1009  CB  GLU A  69     -52.873 -12.134 -23.099  1.00 27.94           C  
ATOM   1010  HB2 GLU A  69     -53.150 -13.131 -22.756  1.00 27.94           H  
ATOM   1011  HB3 GLU A  69     -52.957 -12.104 -24.185  1.00 27.94           H  
ATOM   1012  O   GLU A  69     -50.380 -13.119 -24.476  1.00 27.94           O  
ATOM   1013  CG  GLU A  69     -53.845 -11.115 -22.479  1.00 27.94           C  
ATOM   1014  HG2 GLU A  69     -53.740 -11.158 -21.395  1.00 27.94           H  
ATOM   1015  HG3 GLU A  69     -53.563 -10.113 -22.801  1.00 27.94           H  
ATOM   1016  CD  GLU A  69     -55.313 -11.357 -22.868  1.00 27.94           C  
ATOM   1017  OE1 GLU A  69     -56.180 -10.888 -22.097  1.00 27.94           O  
ATOM   1018  OE2 GLU A  69     -55.550 -11.936 -23.951  1.00 27.94           O  
ATOM   1019  N   PRO A  70     -49.877 -13.812 -22.401  1.00 34.54           N  
ATOM   1020  CA  PRO A  70     -49.526 -15.160 -22.798  1.00 34.54           C  
ATOM   1021  HA  PRO A  70     -48.955 -15.147 -23.726  1.00 34.54           H  
ATOM   1022  C   PRO A  70     -50.842 -15.913 -22.991  1.00 34.54           C  
ATOM   1023  CB  PRO A  70     -48.677 -15.752 -21.665  1.00 34.54           C  
ATOM   1024  HB2 PRO A  70     -47.703 -16.071 -22.034  1.00 34.54           H  
ATOM   1025  HB3 PRO A  70     -49.191 -16.594 -21.200  1.00 34.54           H  
ATOM   1026  O   PRO A  70     -51.714 -15.883 -22.125  1.00 34.54           O  
ATOM   1027  CG  PRO A  70     -48.527 -14.615 -20.649  1.00 34.54           C  
ATOM   1028  HG2 PRO A  70     -47.576 -14.108 -20.814  1.00 34.54           H  
ATOM   1029  HG3 PRO A  70     -48.591 -14.980 -19.624  1.00 34.54           H  
ATOM   1030  CD  PRO A  70     -49.670 -13.656 -20.975  1.00 34.54           C  
ATOM   1031  HD2 PRO A  70     -50.572 -13.959 -20.444  1.00 34.54           H  
ATOM   1032  HD3 PRO A  70     -49.394 -12.634 -20.716  1.00 34.54           H  
ATOM   1033  N   SER A  71     -50.973 -16.594 -24.121  1.00 35.75           N  
ATOM   1034  H   SER A  71     -50.214 -16.578 -24.788  1.00 35.75           H  
ATOM   1035  CA  SER A  71     -52.133 -17.402 -24.509  1.00 35.75           C  
ATOM   1036  HA  SER A  71     -53.021 -16.772 -24.451  1.00 35.75           H  
ATOM   1037  C   SER A  71     -52.416 -18.613 -23.605  1.00 35.75           C  
ATOM   1038  CB  SER A  71     -51.954 -17.824 -25.972  1.00 35.75           C  
ATOM   1039  HB2 SER A  71     -52.686 -18.585 -26.243  1.00 35.75           H  
ATOM   1040  HB3 SER A  71     -52.113 -16.950 -26.605  1.00 35.75           H  
ATOM   1041  O   SER A  71     -53.319 -19.376 -23.908  1.00 35.75           O  
ATOM   1042  OG  SER A  71     -50.636 -18.299 -26.202  1.00 35.75           O  
ATOM   1043  HG  SER A  71     -50.592 -19.194 -25.858  1.00 35.75           H  
ATOM   1044  N   ASP A  72     -51.714 -18.763 -22.482  1.00 33.82           N  
ATOM   1045  H   ASP A  72     -51.063 -18.031 -22.234  1.00 33.82           H  
ATOM   1046  CA  ASP A  72     -51.977 -19.768 -21.456  1.00 33.82           C  
ATOM   1047  HA  ASP A  72     -52.977 -20.180 -21.590  1.00 33.82           H  
ATOM   1048  C   ASP A  72     -51.897 -19.081 -20.088  1.00 33.82           C  
ATOM   1049  CB  ASP A  72     -50.966 -20.915 -21.576  1.00 33.82           C  
ATOM   1050  HB2 ASP A  72     -49.954 -20.511 -21.538  1.00 33.82           H  
ATOM   1051  HB3 ASP A  72     -51.094 -21.581 -20.723  1.00 33.82           H  
ATOM   1052  O   ASP A  72     -50.882 -18.466 -19.760  1.00 33.82           O  
ATOM   1053  CG  ASP A  72     -51.154 -21.734 -22.857  1.00 33.82           C  
ATOM   1054  OD1 ASP A  72     -52.302 -22.155 -23.108  1.00 33.82           O  
ATOM   1055  OD2 ASP A  72     -50.136 -21.966 -23.547  1.00 33.82           O  
ATOM   1056  N   GLY A  73     -52.980 -19.140 -19.306  1.00 31.15           N  
ATOM   1057  H   GLY A  73     -53.748 -19.687 -19.668  1.00 31.15           H  
ATOM   1058  CA  GLY A  73     -53.253 -18.328 -18.108  1.00 31.15           C  
ATOM   1059  HA2 GLY A  73     -53.191 -17.281 -18.402  1.00 31.15           H  
ATOM   1060  HA3 GLY A  73     -54.276 -18.518 -17.785  1.00 31.15           H  
ATOM   1061  C   GLY A  73     -52.332 -18.509 -16.886  1.00 31.15           C  
ATOM   1062  O   GLY A  73     -52.818 -18.653 -15.766  1.00 31.15           O  
ATOM   1063  N   GLY A  74     -51.012 -18.461 -17.054  1.00 33.32           N  
ATOM   1064  H   GLY A  74     -50.677 -18.348 -18.000  1.00 33.32           H  
ATOM   1065  CA  GLY A  74     -50.034 -18.413 -15.971  1.00 33.32           C  
ATOM   1066  HA2 GLY A  74     -49.155 -18.986 -16.264  1.00 33.32           H  
ATOM   1067  HA3 GLY A  74     -50.448 -18.869 -15.071  1.00 33.32           H  
ATOM   1068  C   GLY A  74     -49.586 -16.982 -15.666  1.00 33.32           C  
ATOM   1069  O   GLY A  74     -49.090 -16.277 -16.544  1.00 33.32           O  
ATOM   1070  N   ARG A  75     -49.703 -16.546 -14.402  1.00 35.77           N  
ATOM   1071  H   ARG A  75     -50.107 -17.180 -13.727  1.00 35.77           H  
ATOM   1072  CA  ARG A  75     -49.040 -15.317 -13.927  1.00 35.77           C  
ATOM   1073  HA  ARG A  75     -49.351 -14.482 -14.555  1.00 35.77           H  
ATOM   1074  C   ARG A  75     -47.528 -15.478 -14.082  1.00 35.77           C  
ATOM   1075  CB  ARG A  75     -49.375 -15.013 -12.454  1.00 35.77           C  
ATOM   1076  HB2 ARG A  75     -49.301 -15.930 -11.868  1.00 35.77           H  
ATOM   1077  HB3 ARG A  75     -48.633 -14.311 -12.073  1.00 35.77           H  
ATOM   1078  O   ARG A  75     -46.958 -16.419 -13.532  1.00 35.77           O  
ATOM   1079  CG  ARG A  75     -50.759 -14.380 -12.260  1.00 35.77           C  
ATOM   1080  HG2 ARG A  75     -50.822 -13.462 -12.845  1.00 35.77           H  
ATOM   1081  HG3 ARG A  75     -51.523 -15.076 -12.606  1.00 35.77           H  
ATOM   1082  CD  ARG A  75     -50.993 -14.057 -10.778  1.00 35.77           C  
ATOM   1083  HD2 ARG A  75     -50.243 -13.337 -10.452  1.00 35.77           H  
ATOM   1084  HD3 ARG A  75     -50.876 -14.974 -10.200  1.00 35.77           H  
ATOM   1085  NE  ARG A  75     -52.342 -13.502 -10.550  1.00 35.77           N  
ATOM   1086  HE  ARG A  75     -52.906 -13.336 -11.371  1.00 35.77           H  
ATOM   1087  NH1 ARG A  75     -52.260 -13.404  -8.254  1.00 35.77           N  
ATOM   1088 HH11 ARG A  75     -51.318 -13.765  -8.278  1.00 35.77           H  
ATOM   1089 HH12 ARG A  75     -52.702 -13.183  -7.373  1.00 35.77           H  
ATOM   1090  NH2 ARG A  75     -54.108 -12.755  -9.320  1.00 35.77           N  
ATOM   1091 HH21 ARG A  75     -54.639 -12.600 -10.166  1.00 35.77           H  
ATOM   1092 HH22 ARG A  75     -54.530 -12.540  -8.428  1.00 35.77           H  
ATOM   1093  CZ  ARG A  75     -52.894 -13.224  -9.380  1.00 35.77           C  
ATOM   1094  N   ALA A  76     -46.887 -14.541 -14.778  1.00 42.39           N  
ATOM   1095  H   ALA A  76     -47.422 -13.829 -15.257  1.00 42.39           H  
ATOM   1096  CA  ALA A  76     -45.434 -14.477 -14.827  1.00 42.39           C  
ATOM   1097  HA  ALA A  76     -45.073 -15.419 -15.239  1.00 42.39           H  
ATOM   1098  C   ALA A  76     -44.880 -14.312 -13.404  1.00 42.39           C  
ATOM   1099  CB  ALA A  76     -44.989 -13.339 -15.753  1.00 42.39           C  
ATOM   1100  HB1 ALA A  76     -45.382 -13.505 -16.756  1.00 42.39           H  
ATOM   1101  HB2 ALA A  76     -43.901 -13.314 -15.800  1.00 42.39           H  
ATOM   1102  HB3 ALA A  76     -45.352 -12.384 -15.372  1.00 42.39           H  
ATOM   1103  O   ALA A  76     -45.338 -13.458 -12.641  1.00 42.39           O  
ATOM   1104  N   THR A  77     -43.905 -15.137 -13.034  1.00 49.21           N  
ATOM   1105  H   THR A  77     -43.551 -15.802 -13.708  1.00 49.21           H  
ATOM   1106  CA  THR A  77     -43.253 -15.018 -11.727  1.00 49.21           C  
ATOM   1107  HA  THR A  77     -44.028 -14.893 -10.971  1.00 49.21           H  
ATOM   1108  C   THR A  77     -42.373 -13.767 -11.698  1.00 49.21           C  
ATOM   1109  CB  THR A  77     -42.451 -16.277 -11.363  1.00 49.21           C  
ATOM   1110  HB  THR A  77     -42.040 -16.149 -10.362  1.00 49.21           H  
ATOM   1111  O   THR A  77     -41.856 -13.331 -12.731  1.00 49.21           O  
ATOM   1112  CG2 THR A  77     -43.309 -17.542 -11.371  1.00 49.21           C  
ATOM   1113 HG21 THR A  77     -42.727 -18.386 -11.000  1.00 49.21           H  
ATOM   1114 HG22 THR A  77     -43.659 -17.762 -12.380  1.00 49.21           H  
ATOM   1115 HG23 THR A  77     -44.173 -17.403 -10.722  1.00 49.21           H  
ATOM   1116  OG1 THR A  77     -41.384 -16.478 -12.261  1.00 49.21           O  
ATOM   1117  HG1 THR A  77     -41.205 -17.421 -12.264  1.00 49.21           H  
ATOM   1118  N   THR A  78     -42.136 -13.196 -10.512  1.00 46.56           N  
ATOM   1119  H   THR A  78     -42.669 -13.490  -9.706  1.00 46.56           H  
ATOM   1120  CA  THR A  78     -41.238 -12.037 -10.321  1.00 46.56           C  
ATOM   1121  HA  THR A  78     -41.704 -11.156 -10.762  1.00 46.56           H  
ATOM   1122  C   THR A  78     -39.872 -12.247 -10.995  1.00 46.56           C  
ATOM   1123  CB  THR A  78     -41.034 -11.786  -8.816  1.00 46.56           C  
ATOM   1124  HB  THR A  78     -40.414 -12.580  -8.397  1.00 46.56           H  
ATOM   1125  O   THR A  78     -39.278 -11.319 -11.541  1.00 46.56           O  
ATOM   1126  CG2 THR A  78     -40.382 -10.439  -8.514  1.00 46.56           C  
ATOM   1127 HG21 THR A  78     -40.988  -9.633  -8.927  1.00 46.56           H  
ATOM   1128 HG22 THR A  78     -40.286 -10.304  -7.436  1.00 46.56           H  
ATOM   1129 HG23 THR A  78     -39.386 -10.397  -8.955  1.00 46.56           H  
ATOM   1130  OG1 THR A  78     -42.281 -11.805  -8.159  1.00 46.56           O  
ATOM   1131  HG1 THR A  78     -42.165 -11.416  -7.289  1.00 46.56           H  
ATOM   1132  N   GLN A  79     -39.405 -13.497 -11.032  1.00 48.33           N  
ATOM   1133  H   GLN A  79     -39.971 -14.217 -10.607  1.00 48.33           H  
ATOM   1134  CA  GLN A  79     -38.158 -13.911 -11.666  1.00 48.33           C  
ATOM   1135  HA  GLN A  79     -37.363 -13.249 -11.323  1.00 48.33           H  
ATOM   1136  C   GLN A  79     -38.190 -13.837 -13.203  1.00 48.33           C  
ATOM   1137  CB  GLN A  79     -37.868 -15.329 -11.163  1.00 48.33           C  
ATOM   1138  HB2 GLN A  79     -37.993 -15.326 -10.080  1.00 48.33           H  
ATOM   1139  HB3 GLN A  79     -38.587 -16.029 -11.588  1.00 48.33           H  
ATOM   1140  O   GLN A  79     -37.196 -13.444 -13.816  1.00 48.33           O  
ATOM   1141  CG  GLN A  79     -36.446 -15.806 -11.478  1.00 48.33           C  
ATOM   1142  HG2 GLN A  79     -35.737 -15.013 -11.240  1.00 48.33           H  
ATOM   1143  HG3 GLN A  79     -36.362 -16.035 -12.541  1.00 48.33           H  
ATOM   1144  CD  GLN A  79     -36.063 -17.042 -10.667  1.00 48.33           C  
ATOM   1145  NE2 GLN A  79     -34.844 -17.516 -10.786  1.00 48.33           N  
ATOM   1146 HE21 GLN A  79     -34.178 -17.094 -11.417  1.00 48.33           H  
ATOM   1147 HE22 GLN A  79     -34.643 -18.335 -10.229  1.00 48.33           H  
ATOM   1148  OE1 GLN A  79     -36.836 -17.598  -9.907  1.00 48.33           O  
ATOM   1149  N   GLN A  80     -39.319 -14.159 -13.840  1.00 52.06           N  
ATOM   1150  H   GLN A  80     -40.126 -14.428 -13.296  1.00 52.06           H  
ATOM   1151  CA  GLN A  80     -39.490 -14.031 -15.292  1.00 52.06           C  
ATOM   1152  HA  GLN A  80     -38.642 -14.491 -15.799  1.00 52.06           H  
ATOM   1153  C   GLN A  80     -39.531 -12.562 -15.729  1.00 52.06           C  
ATOM   1154  CB  GLN A  80     -40.770 -14.760 -15.721  1.00 52.06           C  
ATOM   1155  HB2 GLN A  80     -41.592 -14.448 -15.077  1.00 52.06           H  
ATOM   1156  HB3 GLN A  80     -41.017 -14.481 -16.746  1.00 52.06           H  
ATOM   1157  O   GLN A  80     -38.883 -12.197 -16.710  1.00 52.06           O  
ATOM   1158  CG  GLN A  80     -40.602 -16.287 -15.665  1.00 52.06           C  
ATOM   1159  HG2 GLN A  80     -40.211 -16.589 -14.694  1.00 52.06           H  
ATOM   1160  HG3 GLN A  80     -39.885 -16.590 -16.427  1.00 52.06           H  
ATOM   1161  CD  GLN A  80     -41.919 -17.021 -15.888  1.00 52.06           C  
ATOM   1162  NE2 GLN A  80     -41.904 -18.184 -16.500  1.00 52.06           N  
ATOM   1163 HE21 GLN A  80     -41.048 -18.581 -16.860  1.00 52.06           H  
ATOM   1164 HE22 GLN A  80     -42.804 -18.623 -16.632  1.00 52.06           H  
ATOM   1165  OE1 GLN A  80     -42.983 -16.578 -15.491  1.00 52.06           O  
ATOM   1166  N   VAL A  81     -40.208 -11.702 -14.959  1.00 53.73           N  
ATOM   1167  H   VAL A  81     -40.727 -12.070 -14.174  1.00 53.73           H  
ATOM   1168  CA  VAL A  81     -40.263 -10.255 -15.231  1.00 53.73           C  
ATOM   1169  HA  VAL A  81     -40.574 -10.110 -16.266  1.00 53.73           H  
ATOM   1170  C   VAL A  81     -38.876  -9.619 -15.091  1.00 53.73           C  
ATOM   1171  CB  VAL A  81     -41.301  -9.562 -14.325  1.00 53.73           C  
ATOM   1172  HB  VAL A  81     -41.023  -9.709 -13.282  1.00 53.73           H  
ATOM   1173  O   VAL A  81     -38.451  -8.868 -15.968  1.00 53.73           O  
ATOM   1174  CG1 VAL A  81     -41.383  -8.054 -14.600  1.00 53.73           C  
ATOM   1175 HG11 VAL A  81     -40.436  -7.569 -14.363  1.00 53.73           H  
ATOM   1176 HG12 VAL A  81     -42.156  -7.606 -13.975  1.00 53.73           H  
ATOM   1177 HG13 VAL A  81     -41.627  -7.874 -15.647  1.00 53.73           H  
ATOM   1178  CG2 VAL A  81     -42.703 -10.150 -14.545  1.00 53.73           C  
ATOM   1179 HG21 VAL A  81     -42.726 -11.204 -14.271  1.00 53.73           H  
ATOM   1180 HG22 VAL A  81     -42.997 -10.042 -15.589  1.00 53.73           H  
ATOM   1181 HG23 VAL A  81     -43.425  -9.626 -13.919  1.00 53.73           H  
ATOM   1182  N   ALA A  82     -38.122  -9.979 -14.045  1.00 50.34           N  
ATOM   1183  H   ALA A  82     -38.527 -10.570 -13.334  1.00 50.34           H  
ATOM   1184  CA  ALA A  82     -36.760  -9.483 -13.838  1.00 50.34           C  
ATOM   1185  HA  ALA A  82     -36.777  -8.394 -13.869  1.00 50.34           H  
ATOM   1186  C   ALA A  82     -35.782  -9.958 -14.929  1.00 50.34           C  
ATOM   1187  CB  ALA A  82     -36.300  -9.919 -12.442  1.00 50.34           C  
ATOM   1188  HB1 ALA A  82     -35.296  -9.540 -12.252  1.00 50.34           H  
ATOM   1189  HB2 ALA A  82     -36.293 -11.006 -12.371  1.00 50.34           H  
ATOM   1190  HB3 ALA A  82     -36.977  -9.514 -11.689  1.00 50.34           H  
ATOM   1191  O   ALA A  82     -34.918  -9.197 -15.363  1.00 50.34           O  
ATOM   1192  N   THR A  83     -35.933 -11.195 -15.412  1.00 51.25           N  
ATOM   1193  H   THR A  83     -36.658 -11.777 -15.018  1.00 51.25           H  
ATOM   1194  CA  THR A  83     -35.079 -11.750 -16.475  1.00 51.25           C  
ATOM   1195  HA  THR A  83     -34.036 -11.568 -16.215  1.00 51.25           H  
ATOM   1196  C   THR A  83     -35.333 -11.061 -17.819  1.00 51.25           C  
ATOM   1197  CB  THR A  83     -35.270 -13.271 -16.590  1.00 51.25           C  
ATOM   1198  HB  THR A  83     -36.300 -13.491 -16.870  1.00 51.25           H  
ATOM   1199  O   THR A  83     -34.380 -10.695 -18.506  1.00 51.25           O  
ATOM   1200  CG2 THR A  83     -34.331 -13.913 -17.611  1.00 51.25           C  
ATOM   1201 HG21 THR A  83     -33.294 -13.685 -17.363  1.00 51.25           H  
ATOM   1202 HG22 THR A  83     -34.473 -14.994 -17.606  1.00 51.25           H  
ATOM   1203 HG23 THR A  83     -34.557 -13.542 -18.611  1.00 51.25           H  
ATOM   1204  OG1 THR A  83     -34.993 -13.882 -15.349  1.00 51.25           O  
ATOM   1205  HG1 THR A  83     -35.745 -13.727 -14.774  1.00 51.25           H  
ATOM   1206  N   GLU A  84     -36.594 -10.805 -18.183  1.00 52.23           N  
ATOM   1207  H   GLU A  84     -37.354 -11.126 -17.601  1.00 52.23           H  
ATOM   1208  CA  GLU A  84     -36.923 -10.107 -19.435  1.00 52.23           C  
ATOM   1209  HA  GLU A  84     -36.317 -10.540 -20.231  1.00 52.23           H  
ATOM   1210  C   GLU A  84     -36.568  -8.611 -19.372  1.00 52.23           C  
ATOM   1211  CB  GLU A  84     -38.402 -10.352 -19.785  1.00 52.23           C  
ATOM   1212  HB2 GLU A  84     -39.019  -9.917 -18.999  1.00 52.23           H  
ATOM   1213  HB3 GLU A  84     -38.589 -11.426 -19.794  1.00 52.23           H  
ATOM   1214  O   GLU A  84     -36.070  -8.056 -20.354  1.00 52.23           O  
ATOM   1215  CG  GLU A  84     -38.859  -9.768 -21.139  1.00 52.23           C  
ATOM   1216  HG2 GLU A  84     -39.926  -9.965 -21.246  1.00 52.23           H  
ATOM   1217  HG3 GLU A  84     -38.742  -8.684 -21.108  1.00 52.23           H  
ATOM   1218  CD  GLU A  84     -38.140 -10.312 -22.391  1.00 52.23           C  
ATOM   1219  OE1 GLU A  84     -38.314  -9.714 -23.490  1.00 52.23           O  
ATOM   1220  OE2 GLU A  84     -37.364 -11.285 -22.312  1.00 52.23           O  
ATOM   1221  N   ALA A  85     -36.725  -7.961 -18.213  1.00 49.86           N  
ATOM   1222  H   ALA A  85     -37.177  -8.434 -17.443  1.00 49.86           H  
ATOM   1223  CA  ALA A  85     -36.265  -6.586 -18.007  1.00 49.86           C  
ATOM   1224  HA  ALA A  85     -36.698  -5.956 -18.785  1.00 49.86           H  
ATOM   1225  C   ALA A  85     -34.732  -6.468 -18.125  1.00 49.86           C  
ATOM   1226  CB  ALA A  85     -36.781  -6.089 -16.652  1.00 49.86           C  
ATOM   1227  HB1 ALA A  85     -37.871  -6.106 -16.644  1.00 49.86           H  
ATOM   1228  HB2 ALA A  85     -36.445  -5.066 -16.483  1.00 49.86           H  
ATOM   1229  HB3 ALA A  85     -36.413  -6.727 -15.849  1.00 49.86           H  
ATOM   1230  O   ALA A  85     -34.233  -5.528 -18.751  1.00 49.86           O  
ATOM   1231  N   ALA A  86     -33.981  -7.448 -17.601  1.00 50.21           N  
ATOM   1232  H   ALA A  86     -34.439  -8.166 -17.058  1.00 50.21           H  
ATOM   1233  CA  ALA A  86     -32.526  -7.523 -17.752  1.00 50.21           C  
ATOM   1234  HA  ALA A  86     -32.091  -6.582 -17.413  1.00 50.21           H  
ATOM   1235  C   ALA A  86     -32.123  -7.723 -19.220  1.00 50.21           C  
ATOM   1236  CB  ALA A  86     -31.977  -8.663 -16.880  1.00 50.21           C  
ATOM   1237  HB1 ALA A  86     -30.887  -8.648 -16.906  1.00 50.21           H  
ATOM   1238  HB2 ALA A  86     -32.313  -8.561 -15.849  1.00 50.21           H  
ATOM   1239  HB3 ALA A  86     -32.325  -9.625 -17.258  1.00 50.21           H  
ATOM   1240  O   ALA A  86     -31.228  -7.035 -19.712  1.00 50.21           O  
ATOM   1241  N   ARG A  87     -32.822  -8.613 -19.939  1.00 55.16           N  
ATOM   1242  H   ARG A  87     -33.521  -9.160 -19.457  1.00 55.16           H  
ATOM   1243  CA  ARG A  87     -32.586  -8.888 -21.366  1.00 55.16           C  
ATOM   1244  HA  ARG A  87     -31.544  -9.180 -21.493  1.00 55.16           H  
ATOM   1245  C   ARG A  87     -32.803  -7.653 -22.246  1.00 55.16           C  
ATOM   1246  CB  ARG A  87     -33.499 -10.045 -21.806  1.00 55.16           C  
ATOM   1247  HB2 ARG A  87     -33.484 -10.826 -21.046  1.00 55.16           H  
ATOM   1248  HB3 ARG A  87     -34.522  -9.682 -21.902  1.00 55.16           H  
ATOM   1249  O   ARG A  87     -32.116  -7.494 -23.249  1.00 55.16           O  
ATOM   1250  CG  ARG A  87     -33.036 -10.670 -23.131  1.00 55.16           C  
ATOM   1251  HG2 ARG A  87     -32.921  -9.903 -23.897  1.00 55.16           H  
ATOM   1252  HG3 ARG A  87     -32.068 -11.144 -22.970  1.00 55.16           H  
ATOM   1253  CD  ARG A  87     -34.028 -11.728 -23.630  1.00 55.16           C  
ATOM   1254  HD2 ARG A  87     -34.296 -12.383 -22.801  1.00 55.16           H  
ATOM   1255  HD3 ARG A  87     -33.543 -12.342 -24.389  1.00 55.16           H  
ATOM   1256  NE  ARG A  87     -35.252 -11.118 -24.176  1.00 55.16           N  
ATOM   1257  HE  ARG A  87     -36.042 -11.086 -23.548  1.00 55.16           H  
ATOM   1258  NH1 ARG A  87     -34.563 -10.828 -26.351  1.00 55.16           N  
ATOM   1259 HH11 ARG A  87     -33.683 -11.264 -26.114  1.00 55.16           H  
ATOM   1260 HH12 ARG A  87     -34.747 -10.498 -27.288  1.00 55.16           H  
ATOM   1261  NH2 ARG A  87     -36.591 -10.132 -25.698  1.00 55.16           N  
ATOM   1262 HH21 ARG A  87     -36.815  -9.835 -26.637  1.00 55.16           H  
ATOM   1263 HH22 ARG A  87     -37.262 -10.057 -24.947  1.00 55.16           H  
ATOM   1264  CZ  ARG A  87     -35.458 -10.697 -25.407  1.00 55.16           C  
ATOM   1265  N   ARG A  88     -33.739  -6.773 -21.872  1.00 52.47           N  
ATOM   1266  H   ARG A  88     -34.300  -7.018 -21.069  1.00 52.47           H  
ATOM   1267  CA  ARG A  88     -34.057  -5.529 -22.598  1.00 52.47           C  
ATOM   1268  HA  ARG A  88     -33.821  -5.668 -23.653  1.00 52.47           H  
ATOM   1269  C   ARG A  88     -33.217  -4.319 -22.183  1.00 52.47           C  
ATOM   1270  CB  ARG A  88     -35.559  -5.235 -22.481  1.00 52.47           C  
ATOM   1271  HB2 ARG A  88     -35.846  -5.212 -21.430  1.00 52.47           H  
ATOM   1272  HB3 ARG A  88     -35.771  -4.260 -22.920  1.00 52.47           H  
ATOM   1273  O   ARG A  88     -33.441  -3.234 -22.707  1.00 52.47           O  
ATOM   1274  CG  ARG A  88     -36.393  -6.281 -23.226  1.00 52.47           C  
ATOM   1275  HG2 ARG A  88     -36.260  -7.262 -22.771  1.00 52.47           H  
ATOM   1276  HG3 ARG A  88     -36.073  -6.330 -24.266  1.00 52.47           H  
ATOM   1277  CD  ARG A  88     -37.868  -5.891 -23.177  1.00 52.47           C  
ATOM   1278  HD2 ARG A  88     -38.162  -5.739 -22.138  1.00 52.47           H  
ATOM   1279  HD3 ARG A  88     -38.005  -4.960 -23.726  1.00 52.47           H  
ATOM   1280  NE  ARG A  88     -38.689  -6.960 -23.754  1.00 52.47           N  
ATOM   1281  HE  ARG A  88     -38.342  -7.903 -23.651  1.00 52.47           H  
ATOM   1282  NH1 ARG A  88     -40.553  -5.740 -24.331  1.00 52.47           N  
ATOM   1283 HH11 ARG A  88     -40.116  -4.901 -23.976  1.00 52.47           H  
ATOM   1284 HH12 ARG A  88     -41.511  -5.706 -24.649  1.00 52.47           H  
ATOM   1285  NH2 ARG A  88     -40.478  -7.972 -24.628  1.00 52.47           N  
ATOM   1286 HH21 ARG A  88     -39.982  -8.827 -24.416  1.00 52.47           H  
ATOM   1287 HH22 ARG A  88     -41.444  -7.984 -24.921  1.00 52.47           H  
ATOM   1288  CZ  ARG A  88     -39.906  -6.870 -24.242  1.00 52.47           C  
ATOM   1289  N   GLY A  89     -32.273  -4.478 -21.253  1.00 45.25           N  
ATOM   1290  H   GLY A  89     -32.116  -5.399 -20.868  1.00 45.25           H  
ATOM   1291  CA  GLY A  89     -31.453  -3.366 -20.762  1.00 45.25           C  
ATOM   1292  HA2 GLY A  89     -30.980  -2.865 -21.607  1.00 45.25           H  
ATOM   1293  HA3 GLY A  89     -30.674  -3.763 -20.112  1.00 45.25           H  
ATOM   1294  C   GLY A  89     -32.241  -2.316 -19.969  1.00 45.25           C  
ATOM   1295  O   GLY A  89     -31.777  -1.190 -19.835  1.00 45.25           O  
ATOM   1296  N   LEU A  90     -33.418  -2.671 -19.439  1.00 47.25           N  
ATOM   1297  H   LEU A  90     -33.714  -3.632 -19.543  1.00 47.25           H  
ATOM   1298  CA  LEU A  90     -34.308  -1.768 -18.690  1.00 47.25           C  
ATOM   1299  HA  LEU A  90     -34.178  -0.753 -19.064  1.00 47.25           H  
ATOM   1300  C   LEU A  90     -33.976  -1.704 -17.191  1.00 47.25           C  
ATOM   1301  CB  LEU A  90     -35.770  -2.198 -18.913  1.00 47.25           C  
ATOM   1302  HB2 LEU A  90     -35.877  -3.233 -18.587  1.00 47.25           H  
ATOM   1303  HB3 LEU A  90     -36.419  -1.587 -18.285  1.00 47.25           H  
ATOM   1304  O   LEU A  90     -34.705  -1.098 -16.411  1.00 47.25           O  
ATOM   1305  CG  LEU A  90     -36.262  -2.073 -20.364  1.00 47.25           C  
ATOM   1306  HG  LEU A  90     -35.599  -2.631 -21.025  1.00 47.25           H  
ATOM   1307  CD1 LEU A  90     -37.660  -2.682 -20.479  1.00 47.25           C  
ATOM   1308 HD11 LEU A  90     -37.636  -3.728 -20.170  1.00 47.25           H  
ATOM   1309 HD12 LEU A  90     -38.003  -2.619 -21.512  1.00 47.25           H  
ATOM   1310 HD13 LEU A  90     -38.354  -2.135 -19.841  1.00 47.25           H  
ATOM   1311  CD2 LEU A  90     -36.324  -0.620 -20.834  1.00 47.25           C  
ATOM   1312 HD21 LEU A  90     -35.320  -0.196 -20.873  1.00 47.25           H  
ATOM   1313 HD22 LEU A  90     -36.939  -0.029 -20.155  1.00 47.25           H  
ATOM   1314 HD23 LEU A  90     -36.749  -0.571 -21.836  1.00 47.25           H  
ATOM   1315  N   ILE A  91     -32.894  -2.361 -16.774  1.00 48.01           N  
ATOM   1316  H   ILE A  91     -32.296  -2.772 -17.476  1.00 48.01           H  
ATOM   1317  CA  ILE A  91     -32.479  -2.432 -15.378  1.00 48.01           C  
ATOM   1318  HA  ILE A  91     -33.288  -2.071 -14.742  1.00 48.01           H  
ATOM   1319  C   ILE A  91     -31.288  -1.503 -15.167  1.00 48.01           C  
ATOM   1320  CB  ILE A  91     -32.208  -3.894 -14.969  1.00 48.01           C  
ATOM   1321  HB  ILE A  91     -31.427  -4.312 -15.604  1.00 48.01           H  
ATOM   1322  O   ILE A  91     -30.173  -1.804 -15.595  1.00 48.01           O  
ATOM   1323  CG1 ILE A  91     -33.500  -4.726 -15.135  1.00 48.01           C  
ATOM   1324 HG12 ILE A  91     -34.331  -4.216 -14.648  1.00 48.01           H  
ATOM   1325 HG13 ILE A  91     -33.730  -4.801 -16.198  1.00 48.01           H  
ATOM   1326  CG2 ILE A  91     -31.736  -3.938 -13.513  1.00 48.01           C  
ATOM   1327 HG21 ILE A  91     -30.846  -3.324 -13.374  1.00 48.01           H  
ATOM   1328 HG22 ILE A  91     -32.557  -3.551 -12.909  1.00 48.01           H  
ATOM   1329 HG23 ILE A  91     -31.480  -4.954 -13.213  1.00 48.01           H  
ATOM   1330  CD1 ILE A  91     -33.410  -6.145 -14.567  1.00 48.01           C  
ATOM   1331 HD11 ILE A  91     -34.252  -6.735 -14.928  1.00 48.01           H  
ATOM   1332 HD12 ILE A  91     -32.470  -6.604 -14.872  1.00 48.01           H  
ATOM   1333 HD13 ILE A  91     -33.462  -6.119 -13.478  1.00 48.01           H  
ATOM   1334  N   ASP A  92     -31.530  -0.397 -14.464  1.00 48.77           N  
ATOM   1335  H   ASP A  92     -32.484  -0.180 -14.213  1.00 48.77           H  
ATOM   1336  CA  ASP A  92     -30.473   0.474 -13.955  1.00 48.77           C  
ATOM   1337  HA  ASP A  92     -29.863   0.793 -14.801  1.00 48.77           H  
ATOM   1338  C   ASP A  92     -29.550  -0.293 -12.983  1.00 48.77           C  
ATOM   1339  CB  ASP A  92     -31.090   1.745 -13.340  1.00 48.77           C  
ATOM   1340  HB2 ASP A  92     -31.570   2.323 -14.130  1.00 48.77           H  
ATOM   1341  HB3 ASP A  92     -31.859   1.442 -12.629  1.00 48.77           H  
ATOM   1342  O   ASP A  92     -29.947  -1.209 -12.252  1.00 48.77           O  
ATOM   1343  CG  ASP A  92     -30.075   2.641 -12.611  1.00 48.77           C  
ATOM   1344  OD1 ASP A  92     -28.888   2.684 -13.023  1.00 48.77           O  
ATOM   1345  OD2 ASP A  92     -30.446   3.167 -11.548  1.00 48.77           O  
ATOM   1346  N   SER A  93     -28.284   0.110 -12.977  1.00 49.62           N  
ATOM   1347  H   SER A  93     -28.130   0.971 -13.483  1.00 49.62           H  
ATOM   1348  CA  SER A  93     -27.205  -0.322 -12.094  1.00 49.62           C  
ATOM   1349  HA  SER A  93     -26.846  -1.294 -12.431  1.00 49.62           H  
ATOM   1350  C   SER A  93     -27.606  -0.448 -10.614  1.00 49.62           C  
ATOM   1351  CB  SER A  93     -26.073   0.702 -12.236  1.00 49.62           C  
ATOM   1352  HB2 SER A  93     -25.802   0.804 -13.287  1.00 49.62           H  
ATOM   1353  HB3 SER A  93     -25.200   0.346 -11.689  1.00 49.62           H  
ATOM   1354  O   SER A  93     -27.094  -1.334  -9.923  1.00 49.62           O  
ATOM   1355  OG  SER A  93     -26.456   1.966 -11.723  1.00 49.62           O  
ATOM   1356  HG  SER A  93     -27.210   2.321 -12.199  1.00 49.62           H  
ATOM   1357  N   ALA A  94     -28.537   0.381 -10.125  1.00 42.67           N  
ATOM   1358  H   ALA A  94     -28.877   1.123 -10.720  1.00 42.67           H  
ATOM   1359  CA  ALA A  94     -29.059   0.326  -8.761  1.00 42.67           C  
ATOM   1360  HA  ALA A  94     -28.221   0.293  -8.065  1.00 42.67           H  
ATOM   1361  C   ALA A  94     -29.924  -0.924  -8.504  1.00 42.67           C  
ATOM   1362  CB  ALA A  94     -29.836   1.620  -8.502  1.00 42.67           C  
ATOM   1363  HB1 ALA A  94     -30.685   1.697  -9.182  1.00 42.67           H  
ATOM   1364  HB2 ALA A  94     -30.201   1.636  -7.475  1.00 42.67           H  
ATOM   1365  HB3 ALA A  94     -29.189   2.484  -8.659  1.00 42.67           H  
ATOM   1366  O   ALA A  94     -29.716  -1.629  -7.514  1.00 42.67           O  
ATOM   1367  N   TYR A  95     -30.827  -1.274  -9.424  1.00 46.52           N  
ATOM   1368  H   TYR A  95     -30.913  -0.706 -10.255  1.00 46.52           H  
ATOM   1369  CA  TYR A  95     -31.665  -2.473  -9.301  1.00 46.52           C  
ATOM   1370  HA  TYR A  95     -32.062  -2.514  -8.287  1.00 46.52           H  
ATOM   1371  C   TYR A  95     -30.854  -3.755  -9.530  1.00 46.52           C  
ATOM   1372  CB  TYR A  95     -32.857  -2.351 -10.253  1.00 46.52           C  
ATOM   1373  HB2 TYR A  95     -33.331  -1.386 -10.074  1.00 46.52           H  
ATOM   1374  HB3 TYR A  95     -32.490  -2.314 -11.278  1.00 46.52           H  
ATOM   1375  O   TYR A  95     -31.083  -4.761  -8.862  1.00 46.52           O  
ATOM   1376  CG  TYR A  95     -33.922  -3.427 -10.089  1.00 46.52           C  
ATOM   1377  CD1 TYR A  95     -33.833  -4.674 -10.745  1.00 46.52           C  
ATOM   1378  HD1 TYR A  95     -32.963  -4.923 -11.335  1.00 46.52           H  
ATOM   1379  CD2 TYR A  95     -35.024  -3.166  -9.254  1.00 46.52           C  
ATOM   1380  HD2 TYR A  95     -35.100  -2.219  -8.739  1.00 46.52           H  
ATOM   1381  CE1 TYR A  95     -34.863  -5.625 -10.612  1.00 46.52           C  
ATOM   1382  HE1 TYR A  95     -34.811  -6.574 -11.124  1.00 46.52           H  
ATOM   1383  CE2 TYR A  95     -36.043  -4.123  -9.094  1.00 46.52           C  
ATOM   1384  HE2 TYR A  95     -36.887  -3.908  -8.456  1.00 46.52           H  
ATOM   1385  OH  TYR A  95     -36.955  -6.276  -9.646  1.00 46.52           O  
ATOM   1386  HH  TYR A  95     -37.656  -5.961  -9.071  1.00 46.52           H  
ATOM   1387  CZ  TYR A  95     -35.971  -5.351  -9.786  1.00 46.52           C  
ATOM   1388  N   ARG A  96     -29.818  -3.709 -10.382  1.00 49.94           N  
ATOM   1389  H   ARG A  96     -29.709  -2.867 -10.930  1.00 49.94           H  
ATOM   1390  CA  ARG A  96     -28.845  -4.810 -10.532  1.00 49.94           C  
ATOM   1391  HA  ARG A  96     -29.405  -5.715 -10.766  1.00 49.94           H  
ATOM   1392  C   ARG A  96     -28.103  -5.090  -9.216  1.00 49.94           C  
ATOM   1393  CB  ARG A  96     -27.881  -4.485 -11.691  1.00 49.94           C  
ATOM   1394  HB2 ARG A  96     -26.963  -4.047 -11.298  1.00 49.94           H  
ATOM   1395  HB3 ARG A  96     -28.346  -3.747 -12.345  1.00 49.94           H  
ATOM   1396  O   ARG A  96     -27.946  -6.250  -8.838  1.00 49.94           O  
ATOM   1397  CG  ARG A  96     -27.550  -5.718 -12.548  1.00 49.94           C  
ATOM   1398  HG2 ARG A  96     -27.082  -6.487 -11.933  1.00 49.94           H  
ATOM   1399  HG3 ARG A  96     -28.477  -6.110 -12.965  1.00 49.94           H  
ATOM   1400  CD  ARG A  96     -26.605  -5.326 -13.696  1.00 49.94           C  
ATOM   1401  HD2 ARG A  96     -26.963  -4.396 -14.139  1.00 49.94           H  
ATOM   1402  HD3 ARG A  96     -25.614  -5.151 -13.279  1.00 49.94           H  
ATOM   1403  NE  ARG A  96     -26.548  -6.351 -14.763  1.00 49.94           N  
ATOM   1404  HE  ARG A  96     -27.342  -6.969 -14.851  1.00 49.94           H  
ATOM   1405  NH1 ARG A  96     -24.552  -5.707 -15.704  1.00 49.94           N  
ATOM   1406 HH11 ARG A  96     -24.443  -5.002 -14.990  1.00 49.94           H  
ATOM   1407 HH12 ARG A  96     -23.849  -5.826 -16.420  1.00 49.94           H  
ATOM   1408  NH2 ARG A  96     -25.718  -7.333 -16.662  1.00 49.94           N  
ATOM   1409 HH21 ARG A  96     -26.522  -7.932 -16.782  1.00 49.94           H  
ATOM   1410 HH22 ARG A  96     -25.009  -7.393 -17.379  1.00 49.94           H  
ATOM   1411  CZ  ARG A  96     -25.615  -6.462 -15.697  1.00 49.94           C  
ATOM   1412  N   ARG A  97     -27.707  -4.036  -8.489  1.00 51.57           N  
ATOM   1413  H   ARG A  97     -27.863  -3.120  -8.887  1.00 51.57           H  
ATOM   1414  CA  ARG A  97     -27.119  -4.114  -7.137  1.00 51.57           C  
ATOM   1415  HA  ARG A  97     -26.275  -4.804  -7.151  1.00 51.57           H  
ATOM   1416  C   ARG A  97     -28.099  -4.682  -6.115  1.00 51.57           C  
ATOM   1417  CB  ARG A  97     -26.640  -2.717  -6.687  1.00 51.57           C  
ATOM   1418  HB2 ARG A  97     -26.986  -1.956  -7.387  1.00 51.57           H  
ATOM   1419  HB3 ARG A  97     -27.066  -2.474  -5.714  1.00 51.57           H  
ATOM   1420  O   ARG A  97     -27.726  -5.559  -5.340  1.00 51.57           O  
ATOM   1421  CG  ARG A  97     -25.113  -2.649  -6.566  1.00 51.57           C  
ATOM   1422  HG2 ARG A  97     -24.788  -3.366  -5.813  1.00 51.57           H  
ATOM   1423  HG3 ARG A  97     -24.656  -2.914  -7.519  1.00 51.57           H  
ATOM   1424  CD  ARG A  97     -24.640  -1.250  -6.147  1.00 51.57           C  
ATOM   1425  HD2 ARG A  97     -23.577  -1.306  -5.913  1.00 51.57           H  
ATOM   1426  HD3 ARG A  97     -25.173  -0.945  -5.247  1.00 51.57           H  
ATOM   1427  NE  ARG A  97     -24.841  -0.248  -7.215  1.00 51.57           N  
ATOM   1428  HE  ARG A  97     -25.303  -0.553  -8.060  1.00 51.57           H  
ATOM   1429  NH1 ARG A  97     -23.908   1.548  -6.113  1.00 51.57           N  
ATOM   1430 HH11 ARG A  97     -23.699   0.977  -5.307  1.00 51.57           H  
ATOM   1431 HH12 ARG A  97     -23.602   2.511  -6.108  1.00 51.57           H  
ATOM   1432  NH2 ARG A  97     -24.657   1.807  -8.192  1.00 51.57           N  
ATOM   1433 HH21 ARG A  97     -25.141   1.497  -9.023  1.00 51.57           H  
ATOM   1434 HH22 ARG A  97     -24.358   2.770  -8.135  1.00 51.57           H  
ATOM   1435  CZ  ARG A  97     -24.468   1.023  -7.168  1.00 51.57           C  
ATOM   1436  N   HIS A  98     -29.348  -4.222  -6.140  1.00 51.15           N  
ATOM   1437  H   HIS A  98     -29.568  -3.454  -6.759  1.00 51.15           H  
ATOM   1438  CA  HIS A  98     -30.392  -4.729  -5.256  1.00 51.15           C  
ATOM   1439  HA  HIS A  98     -30.055  -4.615  -4.226  1.00 51.15           H  
ATOM   1440  C   HIS A  98     -30.638  -6.226  -5.488  1.00 51.15           C  
ATOM   1441  CB  HIS A  98     -31.663  -3.894  -5.431  1.00 51.15           C  
ATOM   1442  HB2 HIS A  98     -31.418  -2.838  -5.311  1.00 51.15           H  
ATOM   1443  HB3 HIS A  98     -32.059  -4.036  -6.436  1.00 51.15           H  
ATOM   1444  O   HIS A  98     -30.592  -6.991  -4.532  1.00 51.15           O  
ATOM   1445  CG  HIS A  98     -32.730  -4.246  -4.429  1.00 51.15           C  
ATOM   1446  CD2 HIS A  98     -33.926  -4.855  -4.696  1.00 51.15           C  
ATOM   1447  HD2 HIS A  98     -34.276  -5.177  -5.665  1.00 51.15           H  
ATOM   1448  ND1 HIS A  98     -32.697  -3.988  -3.076  1.00 51.15           N  
ATOM   1449  HD1 HIS A  98     -31.985  -3.477  -2.575  1.00 51.15           H  
ATOM   1450  CE1 HIS A  98     -33.849  -4.428  -2.542  1.00 51.15           C  
ATOM   1451  HE1 HIS A  98     -34.131  -4.337  -1.503  1.00 51.15           H  
ATOM   1452  NE2 HIS A  98     -34.628  -4.961  -3.494  1.00 51.15           N  
ATOM   1453  N   LEU A  99     -30.766  -6.668  -6.746  1.00 48.68           N  
ATOM   1454  H   LEU A  99     -30.813  -5.985  -7.488  1.00 48.68           H  
ATOM   1455  CA  LEU A  99     -30.940  -8.081  -7.100  1.00 48.68           C  
ATOM   1456  HA  LEU A  99     -31.822  -8.449  -6.574  1.00 48.68           H  
ATOM   1457  C   LEU A  99     -29.741  -8.937  -6.658  1.00 48.68           C  
ATOM   1458  CB  LEU A  99     -31.170  -8.199  -8.620  1.00 48.68           C  
ATOM   1459  HB2 LEU A  99     -30.201  -8.226  -9.118  1.00 48.68           H  
ATOM   1460  HB3 LEU A  99     -31.698  -7.318  -8.988  1.00 48.68           H  
ATOM   1461  O   LEU A  99     -29.929 -10.020  -6.113  1.00 48.68           O  
ATOM   1462  CG  LEU A  99     -31.991  -9.447  -8.997  1.00 48.68           C  
ATOM   1463  HG  LEU A  99     -31.768 -10.260  -8.307  1.00 48.68           H  
ATOM   1464  CD1 LEU A  99     -33.489  -9.136  -8.946  1.00 48.68           C  
ATOM   1465 HD11 LEU A  99     -34.061 -10.033  -9.183  1.00 48.68           H  
ATOM   1466 HD12 LEU A  99     -33.765  -8.804  -7.945  1.00 48.68           H  
ATOM   1467 HD13 LEU A  99     -33.742  -8.352  -9.661  1.00 48.68           H  
ATOM   1468  CD2 LEU A  99     -31.649  -9.919 -10.410  1.00 48.68           C  
ATOM   1469 HD21 LEU A  99     -32.252 -10.793 -10.660  1.00 48.68           H  
ATOM   1470 HD22 LEU A  99     -30.597 -10.197 -10.460  1.00 48.68           H  
ATOM   1471 HD23 LEU A  99     -31.852  -9.125 -11.129  1.00 48.68           H  
ATOM   1472  N   LEU A 100     -28.509  -8.442  -6.833  1.00 50.49           N  
ATOM   1473  H   LEU A 100     -28.415  -7.558  -7.313  1.00 50.49           H  
ATOM   1474  CA  LEU A 100     -27.291  -9.119  -6.368  1.00 50.49           C  
ATOM   1475  HA  LEU A 100     -27.287 -10.136  -6.760  1.00 50.49           H  
ATOM   1476  C   LEU A 100     -27.240  -9.252  -4.838  1.00 50.49           C  
ATOM   1477  CB  LEU A 100     -26.055  -8.363  -6.891  1.00 50.49           C  
ATOM   1478  HB2 LEU A 100     -26.218  -7.294  -6.758  1.00 50.49           H  
ATOM   1479  HB3 LEU A 100     -25.190  -8.634  -6.286  1.00 50.49           H  
ATOM   1480  O   LEU A 100     -26.838 -10.300  -4.333  1.00 50.49           O  
ATOM   1481  CG  LEU A 100     -25.718  -8.649  -8.366  1.00 50.49           C  
ATOM   1482  HG  LEU A 100     -26.615  -8.560  -8.978  1.00 50.49           H  
ATOM   1483  CD1 LEU A 100     -24.685  -7.637  -8.867  1.00 50.49           C  
ATOM   1484 HD11 LEU A 100     -24.452  -7.836  -9.914  1.00 50.49           H  
ATOM   1485 HD12 LEU A 100     -25.093  -6.630  -8.785  1.00 50.49           H  
ATOM   1486 HD13 LEU A 100     -23.773  -7.707  -8.275  1.00 50.49           H  
ATOM   1487  CD2 LEU A 100     -25.133 -10.054  -8.549  1.00 50.49           C  
ATOM   1488 HD21 LEU A 100     -24.263 -10.186  -7.907  1.00 50.49           H  
ATOM   1489 HD22 LEU A 100     -25.883 -10.806  -8.304  1.00 50.49           H  
ATOM   1490 HD23 LEU A 100     -24.835 -10.197  -9.588  1.00 50.49           H  
ATOM   1491  N   ASN A 101     -27.682  -8.233  -4.098  1.00 52.84           N  
ATOM   1492  H   ASN A 101     -27.961  -7.385  -4.571  1.00 52.84           H  
ATOM   1493  CA  ASN A 101     -27.755  -8.267  -2.634  1.00 52.84           C  
ATOM   1494  HA  ASN A 101     -26.831  -8.696  -2.244  1.00 52.84           H  
ATOM   1495  C   ASN A 101     -28.896  -9.165  -2.122  1.00 52.84           C  
ATOM   1496  CB  ASN A 101     -27.862  -6.823  -2.112  1.00 52.84           C  
ATOM   1497  HB2 ASN A 101     -28.157  -6.844  -1.063  1.00 52.84           H  
ATOM   1498  HB3 ASN A 101     -28.628  -6.285  -2.669  1.00 52.84           H  
ATOM   1499  O   ASN A 101     -28.729  -9.872  -1.125  1.00 52.84           O  
ATOM   1500  CG  ASN A 101     -26.545  -6.065  -2.192  1.00 52.84           C  
ATOM   1501  ND2 ASN A 101     -26.584  -4.757  -2.078  1.00 52.84           N  
ATOM   1502 HD21 ASN A 101     -27.460  -4.282  -1.913  1.00 52.84           H  
ATOM   1503 HD22 ASN A 101     -25.694  -4.281  -2.049  1.00 52.84           H  
ATOM   1504  OD1 ASN A 101     -25.466  -6.628  -2.315  1.00 52.84           O  
ATOM   1505  N   LEU A 102     -30.027  -9.206  -2.830  1.00 49.09           N  
ATOM   1506  H   LEU A 102     -30.125  -8.558  -3.599  1.00 49.09           H  
ATOM   1507  CA  LEU A 102     -31.166 -10.083  -2.535  1.00 49.09           C  
ATOM   1508  HA  LEU A 102     -31.402  -9.987  -1.476  1.00 49.09           H  
ATOM   1509  C   LEU A 102     -30.817 -11.554  -2.800  1.00 49.09           C  
ATOM   1510  CB  LEU A 102     -32.378  -9.600  -3.360  1.00 49.09           C  
ATOM   1511  HB2 LEU A 102     -32.166  -8.599  -3.737  1.00 49.09           H  
ATOM   1512  HB3 LEU A 102     -32.527 -10.233  -4.234  1.00 49.09           H  
ATOM   1513  O   LEU A 102     -31.096 -12.428  -1.982  1.00 49.09           O  
ATOM   1514  CG  LEU A 102     -33.679  -9.493  -2.545  1.00 49.09           C  
ATOM   1515  HG  LEU A 102     -33.452  -9.271  -1.502  1.00 49.09           H  
ATOM   1516  CD1 LEU A 102     -34.528  -8.349  -3.088  1.00 49.09           C  
ATOM   1517 HD11 LEU A 102     -33.978  -7.414  -2.975  1.00 49.09           H  
ATOM   1518 HD12 LEU A 102     -35.455  -8.269  -2.520  1.00 49.09           H  
ATOM   1519 HD13 LEU A 102     -34.761  -8.508  -4.141  1.00 49.09           H  
ATOM   1520  CD2 LEU A 102     -34.494 -10.782  -2.616  1.00 49.09           C  
ATOM   1521 HD21 LEU A 102     -33.903 -11.608  -2.221  1.00 49.09           H  
ATOM   1522 HD22 LEU A 102     -34.773 -10.997  -3.647  1.00 49.09           H  
ATOM   1523 HD23 LEU A 102     -35.396 -10.676  -2.013  1.00 49.09           H  
ATOM   1524  N   LEU A 103     -30.102 -11.824  -3.895  1.00 48.64           N  
ATOM   1525  H   LEU A 103     -29.944 -11.078  -4.558  1.00 48.64           H  
ATOM   1526  CA  LEU A 103     -29.572 -13.152  -4.192  1.00 48.64           C  
ATOM   1527  HA  LEU A 103     -30.377 -13.877  -4.076  1.00 48.64           H  
ATOM   1528  C   LEU A 103     -28.493 -13.560  -3.184  1.00 48.64           C  
ATOM   1529  CB  LEU A 103     -29.064 -13.199  -5.644  1.00 48.64           C  
ATOM   1530  HB2 LEU A 103     -28.477 -14.107  -5.783  1.00 48.64           H  
ATOM   1531  HB3 LEU A 103     -28.402 -12.348  -5.808  1.00 48.64           H  
ATOM   1532  O   LEU A 103     -28.527 -14.695  -2.726  1.00 48.64           O  
ATOM   1533  CG  LEU A 103     -30.193 -13.181  -6.695  1.00 48.64           C  
ATOM   1534  HG  LEU A 103     -30.888 -12.368  -6.490  1.00 48.64           H  
ATOM   1535  CD1 LEU A 103     -29.592 -12.965  -8.086  1.00 48.64           C  
ATOM   1536 HD11 LEU A 103     -29.065 -12.011  -8.107  1.00 48.64           H  
ATOM   1537 HD12 LEU A 103     -30.390 -12.935  -8.828  1.00 48.64           H  
ATOM   1538 HD13 LEU A 103     -28.901 -13.772  -8.326  1.00 48.64           H  
ATOM   1539  CD2 LEU A 103     -30.984 -14.492  -6.717  1.00 48.64           C  
ATOM   1540 HD21 LEU A 103     -31.509 -14.632  -5.773  1.00 48.64           H  
ATOM   1541 HD22 LEU A 103     -31.729 -14.457  -7.512  1.00 48.64           H  
ATOM   1542 HD23 LEU A 103     -30.315 -15.336  -6.889  1.00 48.64           H  
ATOM   1543  N   ARG A 104     -27.594 -12.651  -2.768  1.00 47.60           N  
ATOM   1544  H   ARG A 104     -27.599 -11.748  -3.221  1.00 47.60           H  
ATOM   1545  CA  ARG A 104     -26.602 -12.901  -1.699  1.00 47.60           C  
ATOM   1546  HA  ARG A 104     -25.996 -13.764  -1.975  1.00 47.60           H  
ATOM   1547  C   ARG A 104     -27.256 -13.276  -0.369  1.00 47.60           C  
ATOM   1548  CB  ARG A 104     -25.694 -11.670  -1.494  1.00 47.60           C  
ATOM   1549  HB2 ARG A 104     -26.195 -10.771  -1.851  1.00 47.60           H  
ATOM   1550  HB3 ARG A 104     -25.516 -11.534  -0.427  1.00 47.60           H  
ATOM   1551  O   ARG A 104     -26.845 -14.256   0.246  1.00 47.60           O  
ATOM   1552  CG  ARG A 104     -24.324 -11.808  -2.170  1.00 47.60           C  
ATOM   1553  HG2 ARG A 104     -24.452 -11.948  -3.243  1.00 47.60           H  
ATOM   1554  HG3 ARG A 104     -23.815 -12.676  -1.751  1.00 47.60           H  
ATOM   1555  CD  ARG A 104     -23.486 -10.547  -1.910  1.00 47.60           C  
ATOM   1556  HD2 ARG A 104     -23.592 -10.262  -0.863  1.00 47.60           H  
ATOM   1557  HD3 ARG A 104     -23.877  -9.738  -2.526  1.00 47.60           H  
ATOM   1558  NE  ARG A 104     -22.051 -10.763  -2.192  1.00 47.60           N  
ATOM   1559  HE  ARG A 104     -21.754 -11.716  -2.347  1.00 47.60           H  
ATOM   1560  NH1 ARG A 104     -21.387  -8.569  -2.005  1.00 47.60           N  
ATOM   1561 HH11 ARG A 104     -22.348  -8.284  -1.876  1.00 47.60           H  
ATOM   1562 HH12 ARG A 104     -20.659  -7.873  -1.934  1.00 47.60           H  
ATOM   1563  NH2 ARG A 104     -19.857 -10.157  -2.329  1.00 47.60           N  
ATOM   1564 HH21 ARG A 104     -19.153  -9.435  -2.269  1.00 47.60           H  
ATOM   1565 HH22 ARG A 104     -19.583 -11.126  -2.412  1.00 47.60           H  
ATOM   1566  CZ  ARG A 104     -21.111  -9.832  -2.177  1.00 47.60           C  
ATOM   1567  N   SER A 105     -28.261 -12.518   0.066  1.00 47.34           N  
ATOM   1568  H   SER A 105     -28.549 -11.734  -0.502  1.00 47.34           H  
ATOM   1569  CA  SER A 105     -28.940 -12.738   1.352  1.00 47.34           C  
ATOM   1570  HA  SER A 105     -28.180 -12.858   2.124  1.00 47.34           H  
ATOM   1571  C   SER A 105     -29.768 -14.026   1.365  1.00 47.34           C  
ATOM   1572  CB  SER A 105     -29.786 -11.522   1.745  1.00 47.34           C  
ATOM   1573  HB2 SER A 105     -30.421 -11.782   2.592  1.00 47.34           H  
ATOM   1574  HB3 SER A 105     -29.126 -10.709   2.047  1.00 47.34           H  
ATOM   1575  O   SER A 105     -29.700 -14.775   2.337  1.00 47.34           O  
ATOM   1576  OG  SER A 105     -30.587 -11.080   0.671  1.00 47.34           O  
ATOM   1577  HG  SER A 105     -30.042 -10.539   0.093  1.00 47.34           H  
ATOM   1578  N   GLN A 106     -30.453 -14.368   0.268  1.00 43.60           N  
ATOM   1579  H   GLN A 106     -30.546 -13.700  -0.483  1.00 43.60           H  
ATOM   1580  CA  GLN A 106     -31.155 -15.654   0.174  1.00 43.60           C  
ATOM   1581  HA  GLN A 106     -31.696 -15.814   1.107  1.00 43.60           H  
ATOM   1582  C   GLN A 106     -30.211 -16.862   0.036  1.00 43.60           C  
ATOM   1583  CB  GLN A 106     -32.184 -15.626  -0.962  1.00 43.60           C  
ATOM   1584  HB2 GLN A 106     -32.542 -16.647  -1.095  1.00 43.60           H  
ATOM   1585  HB3 GLN A 106     -31.720 -15.301  -1.893  1.00 43.60           H  
ATOM   1586  O   GLN A 106     -30.544 -17.954   0.499  1.00 43.60           O  
ATOM   1587  CG  GLN A 106     -33.384 -14.726  -0.622  1.00 43.60           C  
ATOM   1588  HG2 GLN A 106     -33.135 -13.683  -0.821  1.00 43.60           H  
ATOM   1589  HG3 GLN A 106     -33.613 -14.818   0.440  1.00 43.60           H  
ATOM   1590  CD  GLN A 106     -34.648 -15.099  -1.392  1.00 43.60           C  
ATOM   1591  NE2 GLN A 106     -35.782 -14.538  -1.033  1.00 43.60           N  
ATOM   1592 HE21 GLN A 106     -36.602 -14.822  -1.550  1.00 43.60           H  
ATOM   1593 HE22 GLN A 106     -35.812 -13.864  -0.282  1.00 43.60           H  
ATOM   1594  OE1 GLN A 106     -34.659 -15.915  -2.299  1.00 43.60           O  
ATOM   1595  N   TYR A 107     -29.017 -16.687  -0.545  1.00 44.43           N  
ATOM   1596  H   TYR A 107     -28.813 -15.793  -0.969  1.00 44.43           H  
ATOM   1597  CA  TYR A 107     -28.034 -17.769  -0.685  1.00 44.43           C  
ATOM   1598  HA  TYR A 107     -28.556 -18.648  -1.061  1.00 44.43           H  
ATOM   1599  C   TYR A 107     -27.372 -18.172   0.632  1.00 44.43           C  
ATOM   1600  CB  TYR A 107     -26.933 -17.388  -1.685  1.00 44.43           C  
ATOM   1601  HB2 TYR A 107     -27.130 -16.428  -2.161  1.00 44.43           H  
ATOM   1602  HB3 TYR A 107     -25.981 -17.266  -1.169  1.00 44.43           H  
ATOM   1603  O   TYR A 107     -27.108 -19.354   0.850  1.00 44.43           O  
ATOM   1604  CG  TYR A 107     -26.778 -18.426  -2.759  1.00 44.43           C  
ATOM   1605  CD1 TYR A 107     -25.905 -19.504  -2.539  1.00 44.43           C  
ATOM   1606  HD1 TYR A 107     -25.346 -19.565  -1.617  1.00 44.43           H  
ATOM   1607  CD2 TYR A 107     -27.556 -18.346  -3.930  1.00 44.43           C  
ATOM   1608  HD2 TYR A 107     -28.227 -17.514  -4.077  1.00 44.43           H  
ATOM   1609  CE1 TYR A 107     -25.812 -20.526  -3.493  1.00 44.43           C  
ATOM   1610  HE1 TYR A 107     -25.170 -21.376  -3.315  1.00 44.43           H  
ATOM   1611  CE2 TYR A 107     -27.459 -19.363  -4.894  1.00 44.43           C  
ATOM   1612  HE2 TYR A 107     -28.046 -19.328  -5.800  1.00 44.43           H  
ATOM   1613  OH  TYR A 107     -26.561 -21.476  -5.525  1.00 44.43           O  
ATOM   1614  HH  TYR A 107     -26.061 -22.214  -5.169  1.00 44.43           H  
ATOM   1615  CZ  TYR A 107     -26.602 -20.453  -4.656  1.00 44.43           C  
ATOM   1616  N   VAL A 108     -27.090 -17.192   1.497  1.00 43.55           N  
ATOM   1617  H   VAL A 108     -27.303 -16.241   1.233  1.00 43.55           H  
ATOM   1618  CA  VAL A 108     -26.487 -17.435   2.816  1.00 43.55           C  
ATOM   1619  HA  VAL A 108     -25.626 -18.093   2.694  1.00 43.55           H  
ATOM   1620  C   VAL A 108     -27.459 -18.179   3.737  1.00 43.55           C  
ATOM   1621  CB  VAL A 108     -25.985 -16.107   3.425  1.00 43.55           C  
ATOM   1622  HB  VAL A 108     -26.790 -15.372   3.392  1.00 43.55           H  
ATOM   1623  O   VAL A 108     -27.011 -18.925   4.602  1.00 43.55           O  
ATOM   1624  CG1 VAL A 108     -25.503 -16.235   4.875  1.00 43.55           C  
ATOM   1625 HG11 VAL A 108     -26.341 -16.479   5.527  1.00 43.55           H  
ATOM   1626 HG12 VAL A 108     -24.750 -17.019   4.957  1.00 43.55           H  
ATOM   1627 HG13 VAL A 108     -25.081 -15.290   5.216  1.00 43.55           H  
ATOM   1628  CG2 VAL A 108     -24.793 -15.576   2.611  1.00 43.55           C  
ATOM   1629 HG21 VAL A 108     -23.950 -16.262   2.694  1.00 43.55           H  
ATOM   1630 HG22 VAL A 108     -24.499 -14.598   2.993  1.00 43.55           H  
ATOM   1631 HG23 VAL A 108     -25.061 -15.468   1.560  1.00 43.55           H  
ATOM   1632  N   LEU A 109     -28.771 -18.046   3.513  1.00 37.44           N  
ATOM   1633  H   LEU A 109     -29.073 -17.405   2.793  1.00 37.44           H  
ATOM   1634  CA  LEU A 109     -29.786 -18.603   4.405  1.00 37.44           C  
ATOM   1635  HA  LEU A 109     -29.324 -18.799   5.373  1.00 37.44           H  
ATOM   1636  C   LEU A 109     -30.343 -19.976   3.984  1.00 37.44           C  
ATOM   1637  CB  LEU A 109     -30.875 -17.535   4.629  1.00 37.44           C  
ATOM   1638  HB2 LEU A 109     -31.211 -17.169   3.659  1.00 37.44           H  
ATOM   1639  HB3 LEU A 109     -31.729 -17.997   5.124  1.00 37.44           H  
ATOM   1640  O   LEU A 109     -30.715 -20.733   4.872  1.00 37.44           O  
ATOM   1641  CG  LEU A 109     -30.389 -16.347   5.491  1.00 37.44           C  
ATOM   1642  HG  LEU A 109     -29.440 -15.974   5.105  1.00 37.44           H  
ATOM   1643  CD1 LEU A 109     -31.398 -15.201   5.438  1.00 37.44           C  
ATOM   1644 HD11 LEU A 109     -31.524 -14.873   4.406  1.00 37.44           H  
ATOM   1645 HD12 LEU A 109     -31.034 -14.360   6.029  1.00 37.44           H  
ATOM   1646 HD13 LEU A 109     -32.358 -15.530   5.834  1.00 37.44           H  
ATOM   1647  CD2 LEU A 109     -30.203 -16.738   6.961  1.00 37.44           C  
ATOM   1648 HD21 LEU A 109     -29.406 -17.474   7.063  1.00 37.44           H  
ATOM   1649 HD22 LEU A 109     -31.129 -17.154   7.359  1.00 37.44           H  
ATOM   1650 HD23 LEU A 109     -29.929 -15.859   7.545  1.00 37.44           H  
ATOM   1651  N   ASN A 110     -30.370 -20.351   2.692  1.00 38.79           N  
ATOM   1652  H   ASN A 110     -30.074 -19.675   2.003  1.00 38.79           H  
ATOM   1653  CA  ASN A 110     -31.216 -21.486   2.260  1.00 38.79           C  
ATOM   1654  HA  ASN A 110     -31.593 -21.996   3.146  1.00 38.79           H  
ATOM   1655  C   ASN A 110     -30.553 -22.648   1.486  1.00 38.79           C  
ATOM   1656  CB  ASN A 110     -32.456 -20.915   1.547  1.00 38.79           C  
ATOM   1657  HB2 ASN A 110     -32.150 -20.200   0.783  1.00 38.79           H  
ATOM   1658  HB3 ASN A 110     -33.010 -21.723   1.067  1.00 38.79           H  
ATOM   1659  O   ASN A 110     -31.255 -23.571   1.097  1.00 38.79           O  
ATOM   1660  CG  ASN A 110     -33.440 -20.260   2.504  1.00 38.79           C  
ATOM   1661  ND2 ASN A 110     -34.231 -19.326   2.035  1.00 38.79           N  
ATOM   1662 HD21 ASN A 110     -34.886 -18.947   2.704  1.00 38.79           H  
ATOM   1663 HD22 ASN A 110     -34.186 -19.038   1.068  1.00 38.79           H  
ATOM   1664  OD1 ASN A 110     -33.546 -20.582   3.670  1.00 38.79           O  
ATOM   1665  N   GLY A 111     -29.237 -22.685   1.247  1.00 35.18           N  
ATOM   1666  H   GLY A 111     -28.685 -21.909   1.584  1.00 35.18           H  
ATOM   1667  CA  GLY A 111     -28.538 -23.930   0.847  1.00 35.18           C  
ATOM   1668  HA2 GLY A 111     -27.485 -23.689   0.698  1.00 35.18           H  
ATOM   1669  HA3 GLY A 111     -28.600 -24.627   1.683  1.00 35.18           H  
ATOM   1670  C   GLY A 111     -29.016 -24.697  -0.414  1.00 35.18           C  
ATOM   1671  O   GLY A 111     -28.619 -25.848  -0.603  1.00 35.18           O  
ATOM   1672  N   HIS A 112     -29.834 -24.121  -1.303  1.00 42.79           N  
ATOM   1673  H   HIS A 112     -30.228 -23.224  -1.058  1.00 42.79           H  
ATOM   1674  CA  HIS A 112     -30.413 -24.861  -2.436  1.00 42.79           C  
ATOM   1675  HA  HIS A 112     -30.515 -25.900  -2.124  1.00 42.79           H  
ATOM   1676  C   HIS A 112     -29.522 -24.868  -3.696  1.00 42.79           C  
ATOM   1677  CB  HIS A 112     -31.843 -24.386  -2.726  1.00 42.79           C  
ATOM   1678  HB2 HIS A 112     -32.137 -24.725  -3.720  1.00 42.79           H  
ATOM   1679  HB3 HIS A 112     -31.879 -23.297  -2.724  1.00 42.79           H  
ATOM   1680  O   HIS A 112     -29.261 -23.844  -4.326  1.00 42.79           O  
ATOM   1681  CG  HIS A 112     -32.850 -24.935  -1.743  1.00 42.79           C  
ATOM   1682  CD2 HIS A 112     -33.455 -24.252  -0.724  1.00 42.79           C  
ATOM   1683  HD2 HIS A 112     -33.300 -23.212  -0.478  1.00 42.79           H  
ATOM   1684  ND1 HIS A 112     -33.350 -26.221  -1.709  1.00 42.79           N  
ATOM   1685  HD1 HIS A 112     -33.156 -26.968  -2.361  1.00 42.79           H  
ATOM   1686  CE1 HIS A 112     -34.219 -26.305  -0.687  1.00 42.79           C  
ATOM   1687  HE1 HIS A 112     -34.784 -27.184  -0.413  1.00 42.79           H  
ATOM   1688  NE2 HIS A 112     -34.319 -25.127  -0.064  1.00 42.79           N  
ATOM   1689  N   LYS A 113     -29.117 -26.078  -4.110  1.00 40.12           N  
ATOM   1690  H   LYS A 113     -29.359 -26.839  -3.492  1.00 40.12           H  
ATOM   1691  CA  LYS A 113     -28.215 -26.393  -5.238  1.00 40.12           C  
ATOM   1692  HA  LYS A 113     -27.277 -25.860  -5.080  1.00 40.12           H  
ATOM   1693  C   LYS A 113     -28.727 -25.960  -6.627  1.00 40.12           C  
ATOM   1694  CB  LYS A 113     -27.948 -27.911  -5.165  1.00 40.12           C  
ATOM   1695  HB2 LYS A 113     -28.855 -28.439  -5.460  1.00 40.12           H  
ATOM   1696  HB3 LYS A 113     -27.737 -28.168  -4.127  1.00 40.12           H  
ATOM   1697  O   LYS A 113     -27.912 -25.635  -7.483  1.00 40.12           O  
ATOM   1698  CG  LYS A 113     -26.772 -28.425  -6.012  1.00 40.12           C  
ATOM   1699  HG2 LYS A 113     -26.967 -28.232  -7.066  1.00 40.12           H  
ATOM   1700  HG3 LYS A 113     -25.858 -27.910  -5.715  1.00 40.12           H  
ATOM   1701  CD  LYS A 113     -26.605 -29.939  -5.792  1.00 40.12           C  
ATOM   1702  HD2 LYS A 113     -27.532 -30.436  -6.080  1.00 40.12           H  
ATOM   1703  HD3 LYS A 113     -26.419 -30.129  -4.735  1.00 40.12           H  
ATOM   1704  CE  LYS A 113     -25.448 -30.506  -6.623  1.00 40.12           C  
ATOM   1705  HE2 LYS A 113     -25.612 -30.236  -7.666  1.00 40.12           H  
ATOM   1706  HE3 LYS A 113     -24.520 -30.036  -6.297  1.00 40.12           H  
ATOM   1707  NZ  LYS A 113     -25.359 -31.983  -6.491  1.00 40.12           N  
ATOM   1708  HZ1 LYS A 113     -26.215 -32.412  -6.813  1.00 40.12           H  
ATOM   1709  HZ2 LYS A 113     -24.602 -32.346  -7.052  1.00 40.12           H  
ATOM   1710  HZ3 LYS A 113     -25.211 -32.250  -5.528  1.00 40.12           H  
ATOM   1711  N   GLN A 114     -30.045 -25.918  -6.853  1.00 41.10           N  
ATOM   1712  H   GLN A 114     -30.668 -26.164  -6.097  1.00 41.10           H  
ATOM   1713  CA  GLN A 114     -30.644 -25.560  -8.155  1.00 41.10           C  
ATOM   1714  HA  GLN A 114     -30.131 -26.110  -8.944  1.00 41.10           H  
ATOM   1715  C   GLN A 114     -30.490 -24.071  -8.514  1.00 41.10           C  
ATOM   1716  CB  GLN A 114     -32.124 -25.979  -8.169  1.00 41.10           C  
ATOM   1717  HB2 GLN A 114     -32.595 -25.670  -7.236  1.00 41.10           H  
ATOM   1718  HB3 GLN A 114     -32.631 -25.471  -8.990  1.00 41.10           H  
ATOM   1719  O   GLN A 114     -30.399 -23.726  -9.689  1.00 41.10           O  
ATOM   1720  CG  GLN A 114     -32.292 -27.495  -8.376  1.00 41.10           C  
ATOM   1721  HG2 GLN A 114     -31.911 -27.761  -9.362  1.00 41.10           H  
ATOM   1722  HG3 GLN A 114     -31.713 -28.036  -7.628  1.00 41.10           H  
ATOM   1723  CD  GLN A 114     -33.744 -27.960  -8.272  1.00 41.10           C  
ATOM   1724  NE2 GLN A 114     -34.054 -29.169  -8.687  1.00 41.10           N  
ATOM   1725 HE21 GLN A 114     -33.385 -29.746  -9.176  1.00 41.10           H  
ATOM   1726 HE22 GLN A 114     -35.033 -29.406  -8.621  1.00 41.10           H  
ATOM   1727  OE1 GLN A 114     -34.617 -27.272  -7.777  1.00 41.10           O  
ATOM   1728  N   ASN A 115     -30.348 -23.187  -7.521  1.00 48.51           N  
ATOM   1729  H   ASN A 115     -30.408 -23.504  -6.564  1.00 48.51           H  
ATOM   1730  CA  ASN A 115     -30.151 -21.755  -7.768  1.00 48.51           C  
ATOM   1731  HA  ASN A 115     -30.785 -21.458  -8.603  1.00 48.51           H  
ATOM   1732  C   ASN A 115     -28.714 -21.412  -8.207  1.00 48.51           C  
ATOM   1733  CB  ASN A 115     -30.619 -20.977  -6.524  1.00 48.51           C  
ATOM   1734  HB2 ASN A 115     -30.343 -19.928  -6.633  1.00 48.51           H  
ATOM   1735  HB3 ASN A 115     -30.131 -21.371  -5.633  1.00 48.51           H  
ATOM   1736  O   ASN A 115     -28.476 -20.330  -8.742  1.00 48.51           O  
ATOM   1737  CG  ASN A 115     -32.131 -21.026  -6.354  1.00 48.51           C  
ATOM   1738  ND2 ASN A 115     -32.632 -20.820  -5.159  1.00 48.51           N  
ATOM   1739 HD21 ASN A 115     -32.040 -20.577  -4.377  1.00 48.51           H  
ATOM   1740 HD22 ASN A 115     -33.640 -20.819  -5.101  1.00 48.51           H  
ATOM   1741  OD1 ASN A 115     -32.882 -21.243  -7.286  1.00 48.51           O  
ATOM   1742  N   TYR A 116     -27.765 -22.345  -8.053  1.00 46.06           N  
ATOM   1743  H   TYR A 116     -28.024 -23.226  -7.632  1.00 46.06           H  
ATOM   1744  CA  TYR A 116     -26.364 -22.144  -8.437  1.00 46.06           C  
ATOM   1745  HA  TYR A 116     -26.031 -21.176  -8.060  1.00 46.06           H  
ATOM   1746  C   TYR A 116     -26.189 -22.136  -9.951  1.00 46.06           C  
ATOM   1747  CB  TYR A 116     -25.486 -23.251  -7.830  1.00 46.06           C  
ATOM   1748  HB2 TYR A 116     -25.708 -23.393  -6.772  1.00 46.06           H  
ATOM   1749  HB3 TYR A 116     -25.732 -24.195  -8.316  1.00 46.06           H  
ATOM   1750  O   TYR A 116     -25.469 -21.305 -10.495  1.00 46.06           O  
ATOM   1751  CG  TYR A 116     -24.001 -22.989  -7.977  1.00 46.06           C  
ATOM   1752  CD1 TYR A 116     -23.248 -23.760  -8.882  1.00 46.06           C  
ATOM   1753  HD1 TYR A 116     -23.734 -24.526  -9.468  1.00 46.06           H  
ATOM   1754  CD2 TYR A 116     -23.379 -21.961  -7.239  1.00 46.06           C  
ATOM   1755  HD2 TYR A 116     -23.964 -21.348  -6.570  1.00 46.06           H  
ATOM   1756  CE1 TYR A 116     -21.872 -23.517  -9.042  1.00 46.06           C  
ATOM   1757  HE1 TYR A 116     -21.284 -24.091  -9.743  1.00 46.06           H  
ATOM   1758  CE2 TYR A 116     -22.004 -21.710  -7.405  1.00 46.06           C  
ATOM   1759  HE2 TYR A 116     -21.534 -20.909  -6.854  1.00 46.06           H  
ATOM   1760  OH  TYR A 116     -19.923 -22.250  -8.483  1.00 46.06           O  
ATOM   1761  HH  TYR A 116     -19.628 -21.481  -7.991  1.00 46.06           H  
ATOM   1762  CZ  TYR A 116     -21.248 -22.489  -8.308  1.00 46.06           C  
ATOM   1763  N   GLU A 117     -26.868 -23.049 -10.645  1.00 45.21           N  
ATOM   1764  H   GLU A 117     -27.477 -23.686 -10.153  1.00 45.21           H  
ATOM   1765  CA  GLU A 117     -26.744 -23.194 -12.096  1.00 45.21           C  
ATOM   1766  HA  GLU A 117     -25.689 -23.157 -12.369  1.00 45.21           H  
ATOM   1767  C   GLU A 117     -27.408 -22.030 -12.829  1.00 45.21           C  
ATOM   1768  CB  GLU A 117     -27.297 -24.558 -12.533  1.00 45.21           C  
ATOM   1769  HB2 GLU A 117     -28.326 -24.669 -12.192  1.00 45.21           H  
ATOM   1770  HB3 GLU A 117     -27.267 -24.621 -13.621  1.00 45.21           H  
ATOM   1771  O   GLU A 117     -26.845 -21.519 -13.796  1.00 45.21           O  
ATOM   1772  CG  GLU A 117     -26.413 -25.667 -11.939  1.00 45.21           C  
ATOM   1773  HG2 GLU A 117     -26.494 -25.650 -10.852  1.00 45.21           H  
ATOM   1774  HG3 GLU A 117     -25.374 -25.448 -12.188  1.00 45.21           H  
ATOM   1775  CD  GLU A 117     -26.745 -27.080 -12.418  1.00 45.21           C  
ATOM   1776  OE1 GLU A 117     -25.772 -27.883 -12.415  1.00 45.21           O  
ATOM   1777  OE2 GLU A 117     -27.932 -27.351 -12.691  1.00 45.21           O  
ATOM   1778  N   ALA A 118     -28.531 -21.527 -12.308  1.00 47.60           N  
ATOM   1779  H   ALA A 118     -28.960 -22.008 -11.531  1.00 47.60           H  
ATOM   1780  CA  ALA A 118     -29.160 -20.307 -12.803  1.00 47.60           C  
ATOM   1781  HA  ALA A 118     -29.310 -20.402 -13.879  1.00 47.60           H  
ATOM   1782  C   ALA A 118     -28.280 -19.067 -12.564  1.00 47.60           C  
ATOM   1783  CB  ALA A 118     -30.532 -20.170 -12.136  1.00 47.60           C  
ATOM   1784  HB1 ALA A 118     -30.420 -20.081 -11.055  1.00 47.60           H  
ATOM   1785  HB2 ALA A 118     -31.142 -21.045 -12.361  1.00 47.60           H  
ATOM   1786  HB3 ALA A 118     -31.037 -19.282 -12.517  1.00 47.60           H  
ATOM   1787  O   ALA A 118     -28.133 -18.240 -13.461  1.00 47.60           O  
ATOM   1788  N   PHE A 119     -27.642 -18.955 -11.393  1.00 51.55           N  
ATOM   1789  H   PHE A 119     -27.824 -19.640 -10.674  1.00 51.55           H  
ATOM   1790  CA  PHE A 119     -26.740 -17.845 -11.073  1.00 51.55           C  
ATOM   1791  HA  PHE A 119     -27.259 -16.907 -11.270  1.00 51.55           H  
ATOM   1792  C   PHE A 119     -25.472 -17.849 -11.941  1.00 51.55           C  
ATOM   1793  CB  PHE A 119     -26.398 -17.898  -9.578  1.00 51.55           C  
ATOM   1794  HB2 PHE A 119     -27.323 -17.841  -9.005  1.00 51.55           H  
ATOM   1795  HB3 PHE A 119     -25.930 -18.856  -9.350  1.00 51.55           H  
ATOM   1796  O   PHE A 119     -25.092 -16.816 -12.488  1.00 51.55           O  
ATOM   1797  CG  PHE A 119     -25.487 -16.777  -9.122  1.00 51.55           C  
ATOM   1798  CD1 PHE A 119     -24.122 -17.023  -8.878  1.00 51.55           C  
ATOM   1799  HD1 PHE A 119     -23.721 -18.016  -9.010  1.00 51.55           H  
ATOM   1800  CD2 PHE A 119     -26.004 -15.478  -8.965  1.00 51.55           C  
ATOM   1801  HD2 PHE A 119     -27.048 -15.285  -9.159  1.00 51.55           H  
ATOM   1802  CE1 PHE A 119     -23.279 -15.971  -8.477  1.00 51.55           C  
ATOM   1803  HE1 PHE A 119     -22.230 -16.157  -8.299  1.00 51.55           H  
ATOM   1804  CE2 PHE A 119     -25.160 -14.427  -8.564  1.00 51.55           C  
ATOM   1805  HE2 PHE A 119     -25.557 -13.429  -8.452  1.00 51.55           H  
ATOM   1806  CZ  PHE A 119     -23.798 -14.673  -8.321  1.00 51.55           C  
ATOM   1807  HZ  PHE A 119     -23.149 -13.862  -8.028  1.00 51.55           H  
ATOM   1808  N   VAL A 120     -24.845 -19.013 -12.133  1.00 50.14           N  
ATOM   1809  H   VAL A 120     -25.188 -19.829 -11.646  1.00 50.14           H  
ATOM   1810  CA  VAL A 120     -23.682 -19.162 -13.022  1.00 50.14           C  
ATOM   1811  HA  VAL A 120     -22.947 -18.401 -12.761  1.00 50.14           H  
ATOM   1812  C   VAL A 120     -24.075 -18.904 -14.479  1.00 50.14           C  
ATOM   1813  CB  VAL A 120     -23.021 -20.541 -12.832  1.00 50.14           C  
ATOM   1814  HB  VAL A 120     -23.778 -21.320 -12.920  1.00 50.14           H  
ATOM   1815  O   VAL A 120     -23.370 -18.170 -15.165  1.00 50.14           O  
ATOM   1816  CG1 VAL A 120     -21.920 -20.814 -13.864  1.00 50.14           C  
ATOM   1817 HG11 VAL A 120     -21.198 -19.997 -13.874  1.00 50.14           H  
ATOM   1818 HG12 VAL A 120     -22.359 -20.917 -14.857  1.00 50.14           H  
ATOM   1819 HG13 VAL A 120     -21.408 -21.747 -13.628  1.00 50.14           H  
ATOM   1820  CG2 VAL A 120     -22.367 -20.634 -11.445  1.00 50.14           C  
ATOM   1821 HG21 VAL A 120     -23.099 -20.447 -10.660  1.00 50.14           H  
ATOM   1822 HG22 VAL A 120     -21.958 -21.634 -11.299  1.00 50.14           H  
ATOM   1823 HG23 VAL A 120     -21.565 -19.901 -11.360  1.00 50.14           H  
ATOM   1824  N   SER A 121     -25.222 -19.411 -14.939  1.00 48.66           N  
ATOM   1825  H   SER A 121     -25.763 -20.022 -14.344  1.00 48.66           H  
ATOM   1826  CA  SER A 121     -25.724 -19.139 -16.296  1.00 48.66           C  
ATOM   1827  HA  SER A 121     -24.962 -19.430 -17.018  1.00 48.66           H  
ATOM   1828  C   SER A 121     -26.017 -17.652 -16.509  1.00 48.66           C  
ATOM   1829  CB  SER A 121     -26.984 -19.955 -16.595  1.00 48.66           C  
ATOM   1830  HB2 SER A 121     -27.778 -19.688 -15.898  1.00 48.66           H  
ATOM   1831  HB3 SER A 121     -27.316 -19.737 -17.610  1.00 48.66           H  
ATOM   1832  O   SER A 121     -25.655 -17.100 -17.542  1.00 48.66           O  
ATOM   1833  OG  SER A 121     -26.703 -21.334 -16.491  1.00 48.66           O  
ATOM   1834  HG  SER A 121     -26.743 -21.570 -15.562  1.00 48.66           H  
ATOM   1835  N   PHE A 122     -26.590 -16.971 -15.512  1.00 52.40           N  
ATOM   1836  H   PHE A 122     -26.907 -17.479 -14.698  1.00 52.40           H  
ATOM   1837  CA  PHE A 122     -26.817 -15.526 -15.545  1.00 52.40           C  
ATOM   1838  HA  PHE A 122     -27.393 -15.285 -16.438  1.00 52.40           H  
ATOM   1839  C   PHE A 122     -25.503 -14.734 -15.622  1.00 52.40           C  
ATOM   1840  CB  PHE A 122     -27.643 -15.126 -14.314  1.00 52.40           C  
ATOM   1841  HB2 PHE A 122     -28.605 -15.637 -14.357  1.00 52.40           H  
ATOM   1842  HB3 PHE A 122     -27.134 -15.465 -13.412  1.00 52.40           H  
ATOM   1843  O   PHE A 122     -25.394 -13.810 -16.428  1.00 52.40           O  
ATOM   1844  CG  PHE A 122     -27.890 -13.636 -14.198  1.00 52.40           C  
ATOM   1845  CD1 PHE A 122     -27.046 -12.839 -13.400  1.00 52.40           C  
ATOM   1846  HD1 PHE A 122     -26.224 -13.289 -12.864  1.00 52.40           H  
ATOM   1847  CD2 PHE A 122     -28.955 -13.043 -14.899  1.00 52.40           C  
ATOM   1848  HD2 PHE A 122     -29.606 -13.652 -15.510  1.00 52.40           H  
ATOM   1849  CE1 PHE A 122     -27.272 -11.455 -13.301  1.00 52.40           C  
ATOM   1850  HE1 PHE A 122     -26.625 -10.849 -12.683  1.00 52.40           H  
ATOM   1851  CE2 PHE A 122     -29.183 -11.659 -14.798  1.00 52.40           C  
ATOM   1852  HE2 PHE A 122     -30.010 -11.210 -15.327  1.00 52.40           H  
ATOM   1853  CZ  PHE A 122     -28.342 -10.866 -13.998  1.00 52.40           C  
ATOM   1854  HZ  PHE A 122     -28.527  -9.805 -13.911  1.00 52.40           H  
ATOM   1855  N   MET A 123     -24.490 -15.111 -14.835  1.00 47.76           N  
ATOM   1856  H   MET A 123     -24.654 -15.864 -14.181  1.00 47.76           H  
ATOM   1857  CA  MET A 123     -23.159 -14.485 -14.851  1.00 47.76           C  
ATOM   1858  HA  MET A 123     -23.264 -13.411 -14.694  1.00 47.76           H  
ATOM   1859  C   MET A 123     -22.455 -14.680 -16.204  1.00 47.76           C  
ATOM   1860  CB  MET A 123     -22.315 -15.066 -13.705  1.00 47.76           C  
ATOM   1861  HB2 MET A 123     -22.351 -16.154 -13.754  1.00 47.76           H  
ATOM   1862  HB3 MET A 123     -21.275 -14.765 -13.832  1.00 47.76           H  
ATOM   1863  O   MET A 123     -21.926 -13.719 -16.766  1.00 47.76           O  
ATOM   1864  CG  MET A 123     -22.804 -14.619 -12.318  1.00 47.76           C  
ATOM   1865  HG2 MET A 123     -22.454 -15.341 -11.581  1.00 47.76           H  
ATOM   1866  HG3 MET A 123     -23.894 -14.639 -12.297  1.00 47.76           H  
ATOM   1867  SD  MET A 123     -22.266 -12.971 -11.786  1.00 47.76           S  
ATOM   1868  CE  MET A 123     -20.528 -13.324 -11.427  1.00 47.76           C  
ATOM   1869  HE1 MET A 123     -20.052 -12.432 -11.018  1.00 47.76           H  
ATOM   1870  HE2 MET A 123     -20.010 -13.611 -12.342  1.00 47.76           H  
ATOM   1871  HE3 MET A 123     -20.468 -14.132 -10.697  1.00 47.76           H  
ATOM   1872  N   LEU A 124     -22.528 -15.893 -16.766  1.00 45.98           N  
ATOM   1873  H   LEU A 124     -22.980 -16.630 -16.243  1.00 45.98           H  
ATOM   1874  CA  LEU A 124     -21.964 -16.237 -18.075  1.00 45.98           C  
ATOM   1875  HA  LEU A 124     -20.922 -15.917 -18.106  1.00 45.98           H  
ATOM   1876  C   LEU A 124     -22.669 -15.503 -19.225  1.00 45.98           C  
ATOM   1877  CB  LEU A 124     -22.034 -17.764 -18.277  1.00 45.98           C  
ATOM   1878  HB2 LEU A 124     -23.055 -18.091 -18.081  1.00 45.98           H  
ATOM   1879  HB3 LEU A 124     -21.815 -17.987 -19.321  1.00 45.98           H  
ATOM   1880  O   LEU A 124     -22.001 -14.951 -20.094  1.00 45.98           O  
ATOM   1881  CG  LEU A 124     -21.066 -18.580 -17.398  1.00 45.98           C  
ATOM   1882  HG  LEU A 124     -21.174 -18.295 -16.351  1.00 45.98           H  
ATOM   1883  CD1 LEU A 124     -21.387 -20.069 -17.533  1.00 45.98           C  
ATOM   1884 HD11 LEU A 124     -21.257 -20.388 -18.568  1.00 45.98           H  
ATOM   1885 HD12 LEU A 124     -22.418 -20.250 -17.231  1.00 45.98           H  
ATOM   1886 HD13 LEU A 124     -20.724 -20.651 -16.892  1.00 45.98           H  
ATOM   1887  CD2 LEU A 124     -19.604 -18.369 -17.793  1.00 45.98           C  
ATOM   1888 HD21 LEU A 124     -19.462 -18.609 -18.847  1.00 45.98           H  
ATOM   1889 HD22 LEU A 124     -19.313 -17.333 -17.619  1.00 45.98           H  
ATOM   1890 HD23 LEU A 124     -18.962 -19.012 -17.191  1.00 45.98           H  
ATOM   1891  N   MET A 125     -24.003 -15.419 -19.205  1.00 46.38           N  
ATOM   1892  H   MET A 125     -24.507 -15.920 -18.488  1.00 46.38           H  
ATOM   1893  CA  MET A 125     -24.778 -14.696 -20.227  1.00 46.38           C  
ATOM   1894  HA  MET A 125     -24.468 -15.041 -21.213  1.00 46.38           H  
ATOM   1895  C   MET A 125     -24.545 -13.179 -20.206  1.00 46.38           C  
ATOM   1896  CB  MET A 125     -26.276 -14.988 -20.053  1.00 46.38           C  
ATOM   1897  HB2 MET A 125     -26.555 -14.883 -19.005  1.00 46.38           H  
ATOM   1898  HB3 MET A 125     -26.849 -14.263 -20.631  1.00 46.38           H  
ATOM   1899  O   MET A 125     -24.787 -12.510 -21.206  1.00 46.38           O  
ATOM   1900  CG  MET A 125     -26.655 -16.383 -20.555  1.00 46.38           C  
ATOM   1901  HG2 MET A 125     -26.379 -16.461 -21.607  1.00 46.38           H  
ATOM   1902  HG3 MET A 125     -26.096 -17.137 -20.001  1.00 46.38           H  
ATOM   1903  SD  MET A 125     -28.427 -16.735 -20.403  1.00 46.38           S  
ATOM   1904  CE  MET A 125     -28.461 -18.410 -21.096  1.00 46.38           C  
ATOM   1905  HE1 MET A 125     -28.115 -18.386 -22.129  1.00 46.38           H  
ATOM   1906  HE2 MET A 125     -27.813 -19.062 -20.511  1.00 46.38           H  
ATOM   1907  HE3 MET A 125     -29.481 -18.794 -21.067  1.00 46.38           H  
ATOM   1908  N   ASN A 126     -24.074 -12.626 -19.085  1.00 46.88           N  
ATOM   1909  H   ASN A 126     -23.890 -13.233 -18.300  1.00 46.88           H  
ATOM   1910  CA  ASN A 126     -23.863 -11.187 -18.913  1.00 46.88           C  
ATOM   1911  HA  ASN A 126     -24.303 -10.662 -19.761  1.00 46.88           H  
ATOM   1912  C   ASN A 126     -22.384 -10.770 -18.927  1.00 46.88           C  
ATOM   1913  CB  ASN A 126     -24.611 -10.717 -17.656  1.00 46.88           C  
ATOM   1914  HB2 ASN A 126     -24.395 -11.383 -16.820  1.00 46.88           H  
ATOM   1915  HB3 ASN A 126     -24.272  -9.718 -17.381  1.00 46.88           H  
ATOM   1916  O   ASN A 126     -22.086  -9.619 -18.605  1.00 46.88           O  
ATOM   1917  CG  ASN A 126     -26.105 -10.631 -17.886  1.00 46.88           C  
ATOM   1918  ND2 ASN A 126     -26.839 -11.679 -17.615  1.00 46.88           N  
ATOM   1919 HD21 ASN A 126     -27.832 -11.622 -17.791  1.00 46.88           H  
ATOM   1920 HD22 ASN A 126     -26.394 -12.511 -17.254  1.00 46.88           H  
ATOM   1921  OD1 ASN A 126     -26.626  -9.593 -18.263  1.00 46.88           O  
ATOM   1922  N   ASN A 127     -21.466 -11.669 -19.301  1.00 38.70           N  
ATOM   1923  H   ASN A 127     -21.778 -12.593 -19.563  1.00 38.70           H  
ATOM   1924  CA  ASN A 127     -20.022 -11.407 -19.333  1.00 38.70           C  
ATOM   1925  HA  ASN A 127     -19.552 -12.381 -19.470  1.00 38.70           H  
ATOM   1926  C   ASN A 127     -19.458 -10.902 -17.986  1.00 38.70           C  
ATOM   1927  CB  ASN A 127     -19.691 -10.513 -20.556  1.00 38.70           C  
ATOM   1928  HB2 ASN A 127     -19.217  -9.587 -20.230  1.00 38.70           H  
ATOM   1929  HB3 ASN A 127     -20.609 -10.229 -21.069  1.00 38.70           H  
ATOM   1930  O   ASN A 127     -18.496 -10.135 -17.939  1.00 38.70           O  
ATOM   1931  CG  ASN A 127     -18.789 -11.168 -21.586  1.00 38.70           C  
ATOM   1932  ND2 ASN A 127     -18.498 -10.473 -22.660  1.00 38.70           N  
ATOM   1933 HD21 ASN A 127     -18.865  -9.540 -22.782  1.00 38.70           H  
ATOM   1934 HD22 ASN A 127     -17.915 -10.944 -23.337  1.00 38.70           H  
ATOM   1935  OD1 ASN A 127     -18.346 -12.296 -21.474  1.00 38.70           O  
ATOM   1936  N   VAL A 128     -20.064 -11.324 -16.872  1.00 35.07           N  
ATOM   1937  H   VAL A 128     -20.801 -12.010 -16.961  1.00 35.07           H  
ATOM   1938  CA  VAL A 128     -19.595 -10.994 -15.525  1.00 35.07           C  
ATOM   1939  HA  VAL A 128     -18.975 -10.098 -15.570  1.00 35.07           H  
ATOM   1940  C   VAL A 128     -18.732 -12.154 -15.046  1.00 35.07           C  
ATOM   1941  CB  VAL A 128     -20.757 -10.692 -14.560  1.00 35.07           C  
ATOM   1942  HB  VAL A 128     -21.341 -11.598 -14.395  1.00 35.07           H  
ATOM   1943  O   VAL A 128     -19.231 -13.253 -14.803  1.00 35.07           O  
ATOM   1944  CG1 VAL A 128     -20.220 -10.186 -13.215  1.00 35.07           C  
ATOM   1945 HG11 VAL A 128     -19.544 -10.920 -12.778  1.00 35.07           H  
ATOM   1946 HG12 VAL A 128     -21.048 -10.028 -12.523  1.00 35.07           H  
ATOM   1947 HG13 VAL A 128     -19.681  -9.248 -13.352  1.00 35.07           H  
ATOM   1948  CG2 VAL A 128     -21.694  -9.607 -15.110  1.00 35.07           C  
ATOM   1949 HG21 VAL A 128     -22.452  -9.359 -14.367  1.00 35.07           H  
ATOM   1950 HG22 VAL A 128     -22.198  -9.978 -16.003  1.00 35.07           H  
ATOM   1951 HG23 VAL A 128     -21.123  -8.714 -15.366  1.00 35.07           H  
ATOM   1952  N   ALA A 129     -17.423 -11.927 -14.927  1.00 36.03           N  
ATOM   1953  H   ALA A 129     -17.057 -11.019 -15.175  1.00 36.03           H  
ATOM   1954  CA  ALA A 129     -16.510 -12.932 -14.396  1.00 36.03           C  
ATOM   1955  HA  ALA A 129     -16.554 -13.797 -15.058  1.00 36.03           H  
ATOM   1956  C   ALA A 129     -16.951 -13.335 -12.972  1.00 36.03           C  
ATOM   1957  CB  ALA A 129     -15.079 -12.382 -14.418  1.00 36.03           C  
ATOM   1958  HB1 ALA A 129     -14.799 -12.117 -15.437  1.00 36.03           H  
ATOM   1959  HB2 ALA A 129     -14.389 -13.139 -14.045  1.00 36.03           H  
ATOM   1960  HB3 ALA A 129     -15.010 -11.498 -13.784  1.00 36.03           H  
ATOM   1961  O   ALA A 129     -17.190 -12.453 -12.143  1.00 36.03           O  
ATOM   1962  N   PRO A 130     -17.077 -14.636 -12.651  1.00 34.38           N  
ATOM   1963  CA  PRO A 130     -17.401 -15.060 -11.299  1.00 34.38           C  
ATOM   1964  HA  PRO A 130     -18.307 -14.558 -10.959  1.00 34.38           H  
ATOM   1965  C   PRO A 130     -16.262 -14.677 -10.354  1.00 34.38           C  
ATOM   1966  CB  PRO A 130     -17.685 -16.563 -11.381  1.00 34.38           C  
ATOM   1967  HB2 PRO A 130     -17.352 -17.097 -10.491  1.00 34.38           H  
ATOM   1968  HB3 PRO A 130     -18.753 -16.717 -11.537  1.00 34.38           H  
ATOM   1969  O   PRO A 130     -15.179 -15.261 -10.375  1.00 34.38           O  
ATOM   1970  CG  PRO A 130     -16.928 -17.009 -12.631  1.00 34.38           C  
ATOM   1971  HG2 PRO A 130     -17.398 -17.870 -13.105  1.00 34.38           H  
ATOM   1972  HG3 PRO A 130     -15.896 -17.237 -12.365  1.00 34.38           H  
ATOM   1973  CD  PRO A 130     -16.952 -15.780 -13.537  1.00 34.38           C  
ATOM   1974  HD2 PRO A 130     -16.035 -15.734 -14.126  1.00 34.38           H  
ATOM   1975  HD3 PRO A 130     -17.822 -15.822 -14.193  1.00 34.38           H  
ATOM   1976  N   CYS A 131     -16.515 -13.668  -9.522  1.00 35.59           N  
ATOM   1977  H   CYS A 131     -17.337 -13.106  -9.691  1.00 35.59           H  
ATOM   1978  CA  CYS A 131     -15.609 -13.233  -8.471  1.00 35.59           C  
ATOM   1979  HA  CYS A 131     -14.675 -12.920  -8.936  1.00 35.59           H  
ATOM   1980  C   CYS A 131     -15.341 -14.412  -7.520  1.00 35.59           C  
ATOM   1981  CB  CYS A 131     -16.222 -12.035  -7.720  1.00 35.59           C  
ATOM   1982  HB2 CYS A 131     -15.450 -11.552  -7.121  1.00 35.59           H  
ATOM   1983  HB3 CYS A 131     -17.013 -12.390  -7.059  1.00 35.59           H  
ATOM   1984  O   CYS A 131     -16.276 -15.077  -7.071  1.00 35.59           O  
ATOM   1985  SG  CYS A 131     -16.936 -10.821  -8.873  1.00 35.59           S  
ATOM   1986  HG  CYS A 131     -17.107  -9.812  -8.015  1.00 35.59           H  
ATOM   1987  N   HIS A 132     -14.076 -14.646  -7.165  1.00 36.48           N  
ATOM   1988  H   HIS A 132     -13.367 -14.068  -7.594  1.00 36.48           H  
ATOM   1989  CA  HIS A 132     -13.596 -15.754  -6.323  1.00 36.48           C  
ATOM   1990  HA  HIS A 132     -13.971 -16.679  -6.760  1.00 36.48           H  
ATOM   1991  C   HIS A 132     -14.101 -15.758  -4.854  1.00 36.48           C  
ATOM   1992  CB  HIS A 132     -12.055 -15.782  -6.406  1.00 36.48           C  
ATOM   1993  HB2 HIS A 132     -11.658 -16.426  -5.621  1.00 36.48           H  
ATOM   1994  HB3 HIS A 132     -11.660 -14.781  -6.230  1.00 36.48           H  
ATOM   1995  O   HIS A 132     -13.529 -16.432  -4.002  1.00 36.48           O  
ATOM   1996  CG  HIS A 132     -11.520 -16.323  -7.709  1.00 36.48           C  
ATOM   1997  CD2 HIS A 132     -10.768 -15.659  -8.643  1.00 36.48           C  
ATOM   1998  HD2 HIS A 132     -10.467 -14.623  -8.594  1.00 36.48           H  
ATOM   1999  ND1 HIS A 132     -11.637 -17.625  -8.139  1.00 36.48           N  
ATOM   2000  HD1 HIS A 132     -12.150 -18.359  -7.672  1.00 36.48           H  
ATOM   2001  CE1 HIS A 132     -10.984 -17.740  -9.306  1.00 36.48           C  
ATOM   2002  HE1 HIS A 132     -10.920 -18.642  -9.897  1.00 36.48           H  
ATOM   2003  NE2 HIS A 132     -10.424 -16.570  -9.652  1.00 36.48           N  
ATOM   2004  N   HIS A 133     -15.190 -15.059  -4.530  1.00 34.82           N  
ATOM   2005  H   HIS A 133     -15.710 -14.641  -5.289  1.00 34.82           H  
ATOM   2006  CA  HIS A 133     -15.706 -14.887  -3.170  1.00 34.82           C  
ATOM   2007  HA  HIS A 133     -14.974 -15.285  -2.468  1.00 34.82           H  
ATOM   2008  C   HIS A 133     -16.985 -15.689  -2.900  1.00 34.82           C  
ATOM   2009  CB  HIS A 133     -15.839 -13.393  -2.851  1.00 34.82           C  
ATOM   2010  HB2 HIS A 133     -16.415 -12.897  -3.632  1.00 34.82           H  
ATOM   2011  HB3 HIS A 133     -16.367 -13.268  -1.906  1.00 34.82           H  
ATOM   2012  O   HIS A 133     -17.989 -15.144  -2.448  1.00 34.82           O  
ATOM   2013  CG  HIS A 133     -14.499 -12.730  -2.699  1.00 34.82           C  
ATOM   2014  CD2 HIS A 133     -13.968 -11.754  -3.497  1.00 34.82           C  
ATOM   2015  HD2 HIS A 133     -14.436 -11.307  -4.361  1.00 34.82           H  
ATOM   2016  ND1 HIS A 133     -13.579 -12.992  -1.708  1.00 34.82           N  
ATOM   2017  HD1 HIS A 133     -13.704 -13.605  -0.915  1.00 34.82           H  
ATOM   2018  CE1 HIS A 133     -12.520 -12.191  -1.904  1.00 34.82           C  
ATOM   2019  HE1 HIS A 133     -11.650 -12.138  -1.266  1.00 34.82           H  
ATOM   2020  NE2 HIS A 133     -12.708 -11.432  -2.991  1.00 34.82           N  
ATOM   2021  N   ILE A 134     -16.939 -17.004  -3.126  1.00 32.12           N  
ATOM   2022  H   ILE A 134     -16.084 -17.389  -3.502  1.00 32.12           H  
ATOM   2023  CA  ILE A 134     -17.935 -17.926  -2.564  1.00 32.12           C  
ATOM   2024  HA  ILE A 134     -18.773 -17.352  -2.170  1.00 32.12           H  
ATOM   2025  C   ILE A 134     -17.259 -18.691  -1.413  1.00 32.12           C  
ATOM   2026  CB  ILE A 134     -18.553 -18.852  -3.635  1.00 32.12           C  
ATOM   2027  HB  ILE A 134     -17.781 -19.531  -3.999  1.00 32.12           H  
ATOM   2028  O   ILE A 134     -16.411 -19.544  -1.687  1.00 32.12           O  
ATOM   2029  CG1 ILE A 134     -19.090 -18.039  -4.835  1.00 32.12           C  
ATOM   2030 HG12 ILE A 134     -19.809 -17.299  -4.481  1.00 32.12           H  
ATOM   2031 HG13 ILE A 134     -18.264 -17.506  -5.305  1.00 32.12           H  
ATOM   2032  CG2 ILE A 134     -19.682 -19.686  -2.999  1.00 32.12           C  
ATOM   2033 HG21 ILE A 134     -19.335 -20.178  -2.090  1.00 32.12           H  
ATOM   2034 HG22 ILE A 134     -20.526 -19.043  -2.749  1.00 32.12           H  
ATOM   2035 HG23 ILE A 134     -20.016 -20.460  -3.690  1.00 32.12           H  
ATOM   2036  CD1 ILE A 134     -19.755 -18.888  -5.923  1.00 32.12           C  
ATOM   2037 HD11 ILE A 134     -20.704 -19.279  -5.557  1.00 32.12           H  
ATOM   2038 HD12 ILE A 134     -19.097 -19.707  -6.215  1.00 32.12           H  
ATOM   2039 HD13 ILE A 134     -19.955 -18.263  -6.794  1.00 32.12           H  
ATOM   2040  N   PRO A 135     -17.632 -18.459  -0.136  1.00 31.46           N  
ATOM   2041  CA  PRO A 135     -17.065 -19.161   1.029  1.00 31.46           C  
ATOM   2042  HA  PRO A 135     -16.000 -18.937   1.075  1.00 31.46           H  
ATOM   2043  C   PRO A 135     -17.235 -20.693   1.006  1.00 31.46           C  
ATOM   2044  CB  PRO A 135     -17.753 -18.544   2.254  1.00 31.46           C  
ATOM   2045  HB2 PRO A 135     -18.634 -19.127   2.521  1.00 31.46           H  
ATOM   2046  HB3 PRO A 135     -17.074 -18.477   3.105  1.00 31.46           H  
ATOM   2047  O   PRO A 135     -16.627 -21.409   1.797  1.00 31.46           O  
ATOM   2048  CG  PRO A 135     -18.196 -17.164   1.776  1.00 31.46           C  
ATOM   2049  HG2 PRO A 135     -17.364 -16.464   1.855  1.00 31.46           H  
ATOM   2050  HG3 PRO A 135     -19.059 -16.798   2.333  1.00 31.46           H  
ATOM   2051  CD  PRO A 135     -18.528 -17.401   0.308  1.00 31.46           C  
ATOM   2052  HD2 PRO A 135     -18.374 -16.475  -0.246  1.00 31.46           H  
ATOM   2053  HD3 PRO A 135     -19.562 -17.732   0.211  1.00 31.46           H  
ATOM   2054  N   ILE A 136     -18.016 -21.225   0.064  1.00 31.68           N  
ATOM   2055  H   ILE A 136     -18.504 -20.582  -0.543  1.00 31.68           H  
ATOM   2056  CA  ILE A 136     -18.209 -22.663  -0.162  1.00 31.68           C  
ATOM   2057  HA  ILE A 136     -18.231 -23.154   0.811  1.00 31.68           H  
ATOM   2058  C   ILE A 136     -17.021 -23.291  -0.926  1.00 31.68           C  
ATOM   2059  CB  ILE A 136     -19.594 -22.901  -0.817  1.00 31.68           C  
ATOM   2060  HB  ILE A 136     -19.619 -22.387  -1.778  1.00 31.68           H  
ATOM   2061  O   ILE A 136     -16.781 -24.491  -0.785  1.00 31.68           O  
ATOM   2062  CG1 ILE A 136     -20.714 -22.323   0.090  1.00 31.68           C  
ATOM   2063 HG12 ILE A 136     -20.712 -22.848   1.046  1.00 31.68           H  
ATOM   2064 HG13 ILE A 136     -20.521 -21.269   0.290  1.00 31.68           H  
ATOM   2065  CG2 ILE A 136     -19.841 -24.393  -1.088  1.00 31.68           C  
ATOM   2066 HG21 ILE A 136     -19.779 -24.963  -0.161  1.00 31.68           H  
ATOM   2067 HG22 ILE A 136     -19.105 -24.771  -1.798  1.00 31.68           H  
ATOM   2068 HG23 ILE A 136     -20.821 -24.548  -1.541  1.00 31.68           H  
ATOM   2069  CD1 ILE A 136     -22.127 -22.390  -0.502  1.00 31.68           C  
ATOM   2070 HD11 ILE A 136     -22.134 -21.953  -1.501  1.00 31.68           H  
ATOM   2071 HD12 ILE A 136     -22.810 -21.828   0.134  1.00 31.68           H  
ATOM   2072 HD13 ILE A 136     -22.476 -23.422  -0.549  1.00 31.68           H  
ATOM   2073  N   TYR A 137     -16.188 -22.506  -1.628  1.00 29.84           N  
ATOM   2074  H   TYR A 137     -16.372 -21.515  -1.686  1.00 29.84           H  
ATOM   2075  CA  TYR A 137     -14.960 -23.025  -2.257  1.00 29.84           C  
ATOM   2076  HA  TYR A 137     -15.232 -23.869  -2.891  1.00 29.84           H  
ATOM   2077  C   TYR A 137     -13.961 -23.577  -1.227  1.00 29.84           C  
ATOM   2078  CB  TYR A 137     -14.302 -21.960  -3.153  1.00 29.84           C  
ATOM   2079  HB2 TYR A 137     -13.224 -21.979  -2.998  1.00 29.84           H  
ATOM   2080  HB3 TYR A 137     -14.636 -20.960  -2.873  1.00 29.84           H  
ATOM   2081  O   TYR A 137     -13.293 -24.572  -1.493  1.00 29.84           O  
ATOM   2082  CG  TYR A 137     -14.554 -22.188  -4.631  1.00 29.84           C  
ATOM   2083  CD1 TYR A 137     -13.704 -23.045  -5.358  1.00 29.84           C  
ATOM   2084  HD1 TYR A 137     -12.878 -23.533  -4.862  1.00 29.84           H  
ATOM   2085  CD2 TYR A 137     -15.643 -21.571  -5.273  1.00 29.84           C  
ATOM   2086  HD2 TYR A 137     -16.295 -20.918  -4.712  1.00 29.84           H  
ATOM   2087  CE1 TYR A 137     -13.938 -23.281  -6.726  1.00 29.84           C  
ATOM   2088  HE1 TYR A 137     -13.288 -23.943  -7.278  1.00 29.84           H  
ATOM   2089  CE2 TYR A 137     -15.883 -21.806  -6.641  1.00 29.84           C  
ATOM   2090  HE2 TYR A 137     -16.715 -21.338  -7.148  1.00 29.84           H  
ATOM   2091  OH  TYR A 137     -15.267 -22.884  -8.688  1.00 29.84           O  
ATOM   2092  HH  TYR A 137     -14.645 -23.504  -9.073  1.00 29.84           H  
ATOM   2093  CZ  TYR A 137     -15.031 -22.661  -7.370  1.00 29.84           C  
ATOM   2094  N   GLY A 138     -13.928 -23.016  -0.013  1.00 31.32           N  
ATOM   2095  H   GLY A 138     -14.520 -22.218   0.167  1.00 31.32           H  
ATOM   2096  CA  GLY A 138     -13.110 -23.540   1.086  1.00 31.32           C  
ATOM   2097  HA2 GLY A 138     -12.074 -23.618   0.759  1.00 31.32           H  
ATOM   2098  HA3 GLY A 138     -13.157 -22.843   1.922  1.00 31.32           H  
ATOM   2099  C   GLY A 138     -13.557 -24.917   1.596  1.00 31.32           C  
ATOM   2100  O   GLY A 138     -12.728 -25.669   2.098  1.00 31.32           O  
ATOM   2101  N   ARG A 139     -14.837 -25.288   1.425  1.00 28.81           N  
ATOM   2102  H   ARG A 139     -15.456 -24.650   0.946  1.00 28.81           H  
ATOM   2103  CA  ARG A 139     -15.361 -26.611   1.823  1.00 28.81           C  
ATOM   2104  HA  ARG A 139     -14.709 -27.027   2.591  1.00 28.81           H  
ATOM   2105  C   ARG A 139     -15.307 -27.647   0.694  1.00 28.81           C  
ATOM   2106  CB  ARG A 139     -16.766 -26.489   2.440  1.00 28.81           C  
ATOM   2107  HB2 ARG A 139     -17.162 -27.494   2.588  1.00 28.81           H  
ATOM   2108  HB3 ARG A 139     -17.427 -25.960   1.752  1.00 28.81           H  
ATOM   2109  O   ARG A 139     -15.138 -28.828   0.981  1.00 28.81           O  
ATOM   2110  CG  ARG A 139     -16.747 -25.774   3.803  1.00 28.81           C  
ATOM   2111  HG2 ARG A 139     -15.990 -26.225   4.444  1.00 28.81           H  
ATOM   2112  HG3 ARG A 139     -16.494 -24.725   3.646  1.00 28.81           H  
ATOM   2113  CD  ARG A 139     -18.110 -25.867   4.507  1.00 28.81           C  
ATOM   2114  HD2 ARG A 139     -18.892 -25.589   3.800  1.00 28.81           H  
ATOM   2115  HD3 ARG A 139     -18.270 -26.900   4.816  1.00 28.81           H  
ATOM   2116  NE  ARG A 139     -18.186 -24.966   5.677  1.00 28.81           N  
ATOM   2117  HE  ARG A 139     -17.492 -24.235   5.734  1.00 28.81           H  
ATOM   2118  NH1 ARG A 139     -20.035 -25.887   6.699  1.00 28.81           N  
ATOM   2119 HH11 ARG A 139     -20.067 -26.617   6.003  1.00 28.81           H  
ATOM   2120 HH12 ARG A 139     -20.717 -25.868   7.444  1.00 28.81           H  
ATOM   2121  NH2 ARG A 139     -19.090 -24.068   7.570  1.00 28.81           N  
ATOM   2122 HH21 ARG A 139     -19.794 -24.075   8.295  1.00 28.81           H  
ATOM   2123 HH22 ARG A 139     -18.401 -23.330   7.575  1.00 28.81           H  
ATOM   2124  CZ  ARG A 139     -19.098 -24.981   6.639  1.00 28.81           C  
ATOM   2125  N   LEU A 140     -15.350 -27.225  -0.573  1.00 28.60           N  
ATOM   2126  H   LEU A 140     -15.538 -26.247  -0.743  1.00 28.60           H  
ATOM   2127  CA  LEU A 140     -15.126 -28.114  -1.725  1.00 28.60           C  
ATOM   2128  HA  LEU A 140     -15.621 -29.064  -1.522  1.00 28.60           H  
ATOM   2129  C   LEU A 140     -13.642 -28.484  -1.914  1.00 28.60           C  
ATOM   2130  CB  LEU A 140     -15.750 -27.486  -2.990  1.00 28.60           C  
ATOM   2131  HB2 LEU A 140     -15.955 -26.431  -2.811  1.00 28.60           H  
ATOM   2132  HB3 LEU A 140     -15.020 -27.519  -3.799  1.00 28.60           H  
ATOM   2133  O   LEU A 140     -13.337 -29.603  -2.318  1.00 28.60           O  
ATOM   2134  CG  LEU A 140     -17.041 -28.209  -3.441  1.00 28.60           C  
ATOM   2135  HG  LEU A 140     -17.366 -28.924  -2.686  1.00 28.60           H  
ATOM   2136  CD1 LEU A 140     -18.185 -27.218  -3.644  1.00 28.60           C  
ATOM   2137 HD11 LEU A 140     -19.079 -27.749  -3.972  1.00 28.60           H  
ATOM   2138 HD12 LEU A 140     -17.910 -26.472  -4.390  1.00 28.60           H  
ATOM   2139 HD13 LEU A 140     -18.398 -26.726  -2.695  1.00 28.60           H  
ATOM   2140  CD2 LEU A 140     -16.817 -28.963  -4.752  1.00 28.60           C  
ATOM   2141 HD21 LEU A 140     -16.545 -28.268  -5.547  1.00 28.60           H  
ATOM   2142 HD22 LEU A 140     -17.725 -29.497  -5.031  1.00 28.60           H  
ATOM   2143 HD23 LEU A 140     -16.014 -29.688  -4.617  1.00 28.60           H  
ATOM   2144  N   CYS A 141     -12.707 -27.608  -1.529  1.00 31.69           N  
ATOM   2145  H   CYS A 141     -12.981 -26.661  -1.309  1.00 31.69           H  
ATOM   2146  CA  CYS A 141     -11.274 -27.934  -1.512  1.00 31.69           C  
ATOM   2147  HA  CYS A 141     -11.006 -28.376  -2.472  1.00 31.69           H  
ATOM   2148  C   CYS A 141     -10.885 -28.977  -0.447  1.00 31.69           C  
ATOM   2149  CB  CYS A 141     -10.462 -26.645  -1.344  1.00 31.69           C  
ATOM   2150  HB2 CYS A 141      -9.422 -26.905  -1.149  1.00 31.69           H  
ATOM   2151  HB3 CYS A 141     -10.846 -26.069  -0.502  1.00 31.69           H  
ATOM   2152  O   CYS A 141      -9.818 -29.571  -0.550  1.00 31.69           O  
ATOM   2153  SG  CYS A 141     -10.544 -25.667  -2.874  1.00 31.69           S  
ATOM   2154  HG  CYS A 141      -9.792 -24.648  -2.450  1.00 31.69           H  
ATOM   2155  N   ALA A 142     -11.748 -29.250   0.537  1.00 33.70           N  
ATOM   2156  H   ALA A 142     -12.609 -28.725   0.591  1.00 33.70           H  
ATOM   2157  CA  ALA A 142     -11.545 -30.332   1.504  1.00 33.70           C  
ATOM   2158  HA  ALA A 142     -10.477 -30.438   1.692  1.00 33.70           H  
ATOM   2159  C   ALA A 142     -12.038 -31.704   0.994  1.00 33.70           C  
ATOM   2160  CB  ALA A 142     -12.208 -29.923   2.824  1.00 33.70           C  
ATOM   2161  HB1 ALA A 142     -11.809 -28.966   3.160  1.00 33.70           H  
ATOM   2162  HB2 ALA A 142     -12.000 -30.677   3.583  1.00 33.70           H  
ATOM   2163  HB3 ALA A 142     -13.287 -29.841   2.693  1.00 33.70           H  
ATOM   2164  O   ALA A 142     -11.835 -32.712   1.664  1.00 33.70           O  
ATOM   2165  N   THR A 143     -12.689 -31.759  -0.176  1.00 30.94           N  
ATOM   2166  H   THR A 143     -12.839 -30.902  -0.689  1.00 30.94           H  
ATOM   2167  CA  THR A 143     -13.334 -32.976  -0.710  1.00 30.94           C  
ATOM   2168  HA  THR A 143     -13.009 -33.823  -0.105  1.00 30.94           H  
ATOM   2169  C   THR A 143     -12.892 -33.371  -2.123  1.00 30.94           C  
ATOM   2170  CB  THR A 143     -14.871 -32.911  -0.586  1.00 30.94           C  
ATOM   2171  HB  THR A 143     -15.336 -33.470  -1.397  1.00 30.94           H  
ATOM   2172  O   THR A 143     -13.403 -34.351  -2.662  1.00 30.94           O  
ATOM   2173  CG2 THR A 143     -15.338 -33.528   0.731  1.00 30.94           C  
ATOM   2174 HG21 THR A 143     -15.071 -34.585   0.754  1.00 30.94           H  
ATOM   2175 HG22 THR A 143     -14.866 -33.022   1.573  1.00 30.94           H  
ATOM   2176 HG23 THR A 143     -16.421 -33.440   0.813  1.00 30.94           H  
ATOM   2177  OG1 THR A 143     -15.365 -31.586  -0.615  1.00 30.94           O  
ATOM   2178  HG1 THR A 143     -15.116 -31.155   0.205  1.00 30.94           H  
ATOM   2179  N   VAL A 144     -11.888 -32.702  -2.704  1.00 34.62           N  
ATOM   2180  H   VAL A 144     -11.489 -31.916  -2.210  1.00 34.62           H  
ATOM   2181  CA  VAL A 144     -11.161 -33.212  -3.882  1.00 34.62           C  
ATOM   2182  HA  VAL A 144     -11.811 -33.904  -4.418  1.00 34.62           H  
ATOM   2183  C   VAL A 144      -9.902 -33.944  -3.383  1.00 34.62           C  
ATOM   2184  CB  VAL A 144     -10.868 -32.115  -4.917  1.00 34.62           C  
ATOM   2185  HB  VAL A 144     -10.251 -31.334  -4.471  1.00 34.62           H  
ATOM   2186  O   VAL A 144      -8.970 -33.284  -2.925  1.00 34.62           O  
ATOM   2187  CG1 VAL A 144     -10.146 -32.701  -6.140  1.00 34.62           C  
ATOM   2188 HG11 VAL A 144     -10.738 -33.501  -6.585  1.00 34.62           H  
ATOM   2189 HG12 VAL A 144      -9.984 -31.918  -6.881  1.00 34.62           H  
ATOM   2190 HG13 VAL A 144      -9.172 -33.093  -5.846  1.00 34.62           H  
ATOM   2191  CG2 VAL A 144     -12.184 -31.497  -5.415  1.00 34.62           C  
ATOM   2192 HG21 VAL A 144     -11.974 -30.744  -6.174  1.00 34.62           H  
ATOM   2193 HG22 VAL A 144     -12.704 -31.010  -4.590  1.00 34.62           H  
ATOM   2194 HG23 VAL A 144     -12.829 -32.267  -5.838  1.00 34.62           H  
ATOM   2195  N   PRO A 145      -9.880 -35.294  -3.387  1.00 37.97           N  
ATOM   2196  CA  PRO A 145      -8.897 -36.090  -2.647  1.00 37.97           C  
ATOM   2197  HA  PRO A 145      -8.845 -35.710  -1.626  1.00 37.97           H  
ATOM   2198  C   PRO A 145      -7.503 -36.039  -3.275  1.00 37.97           C  
ATOM   2199  CB  PRO A 145      -9.438 -37.528  -2.622  1.00 37.97           C  
ATOM   2200  HB2 PRO A 145      -8.915 -38.140  -3.357  1.00 37.97           H  
ATOM   2201  HB3 PRO A 145      -9.348 -37.973  -1.631  1.00 37.97           H  
ATOM   2202  O   PRO A 145      -7.370 -35.791  -4.473  1.00 37.97           O  
ATOM   2203  CG  PRO A 145     -10.898 -37.396  -3.041  1.00 37.97           C  
ATOM   2204  HG2 PRO A 145     -11.514 -37.178  -2.169  1.00 37.97           H  
ATOM   2205  HG3 PRO A 145     -11.257 -38.288  -3.554  1.00 37.97           H  
ATOM   2206  CD  PRO A 145     -10.874 -36.188  -3.960  1.00 37.97           C  
ATOM   2207  HD2 PRO A 145     -10.556 -36.487  -4.959  1.00 37.97           H  
ATOM   2208  HD3 PRO A 145     -11.884 -35.781  -3.994  1.00 37.97           H  
ATOM   2209  N   GLY A 146      -6.480 -36.376  -2.479  1.00 36.12           N  
ATOM   2210  H   GLY A 146      -6.716 -36.585  -1.520  1.00 36.12           H  
ATOM   2211  CA  GLY A 146      -5.038 -36.366  -2.790  1.00 36.12           C  
ATOM   2212  HA2 GLY A 146      -4.507 -36.834  -1.961  1.00 36.12           H  
ATOM   2213  HA3 GLY A 146      -4.713 -35.327  -2.842  1.00 36.12           H  
ATOM   2214  C   GLY A 146      -4.551 -37.055  -4.079  1.00 36.12           C  
ATOM   2215  O   GLY A 146      -3.359 -37.028  -4.354  1.00 36.12           O  
ATOM   2216  N   PHE A 147      -5.445 -37.593  -4.905  1.00 39.14           N  
ATOM   2217  H   PHE A 147      -6.416 -37.474  -4.653  1.00 39.14           H  
ATOM   2218  CA  PHE A 147      -5.173 -38.129  -6.235  1.00 39.14           C  
ATOM   2219  HA  PHE A 147      -4.366 -38.858  -6.169  1.00 39.14           H  
ATOM   2220  C   PHE A 147      -4.739 -37.055  -7.253  1.00 39.14           C  
ATOM   2221  CB  PHE A 147      -6.458 -38.838  -6.687  1.00 39.14           C  
ATOM   2222  HB2 PHE A 147      -7.256 -38.103  -6.796  1.00 39.14           H  
ATOM   2223  HB3 PHE A 147      -6.763 -39.541  -5.912  1.00 39.14           H  
ATOM   2224  O   PHE A 147      -3.855 -37.301  -8.071  1.00 39.14           O  
ATOM   2225  CG  PHE A 147      -6.310 -39.609  -7.978  1.00 39.14           C  
ATOM   2226  CD1 PHE A 147      -6.761 -39.061  -9.194  1.00 39.14           C  
ATOM   2227  HD1 PHE A 147      -7.214 -38.081  -9.213  1.00 39.14           H  
ATOM   2228  CD2 PHE A 147      -5.685 -40.869  -7.964  1.00 39.14           C  
ATOM   2229  HD2 PHE A 147      -5.314 -41.284  -7.038  1.00 39.14           H  
ATOM   2230  CE1 PHE A 147      -6.584 -39.774 -10.393  1.00 39.14           C  
ATOM   2231  HE1 PHE A 147      -6.896 -39.342 -11.332  1.00 39.14           H  
ATOM   2232  CE2 PHE A 147      -5.510 -41.581  -9.162  1.00 39.14           C  
ATOM   2233  HE2 PHE A 147      -5.004 -42.535  -9.153  1.00 39.14           H  
ATOM   2234  CZ  PHE A 147      -5.958 -41.033 -10.376  1.00 39.14           C  
ATOM   2235  HZ  PHE A 147      -5.792 -41.568 -11.299  1.00 39.14           H  
ATOM   2236  N   LEU A 148      -5.308 -35.839  -7.206  1.00 39.07           N  
ATOM   2237  H   LEU A 148      -6.025 -35.665  -6.515  1.00 39.07           H  
ATOM   2238  CA  LEU A 148      -4.908 -34.764  -8.134  1.00 39.07           C  
ATOM   2239  HA  LEU A 148      -4.779 -35.215  -9.118  1.00 39.07           H  
ATOM   2240  C   LEU A 148      -3.546 -34.155  -7.757  1.00 39.07           C  
ATOM   2241  CB  LEU A 148      -6.003 -33.676  -8.222  1.00 39.07           C  
ATOM   2242  HB2 LEU A 148      -6.891 -33.989  -7.672  1.00 39.07           H  
ATOM   2243  HB3 LEU A 148      -5.637 -32.775  -7.728  1.00 39.07           H  
ATOM   2244  O   LEU A 148      -2.773 -33.777  -8.631  1.00 39.07           O  
ATOM   2245  CG  LEU A 148      -6.393 -33.338  -9.680  1.00 39.07           C  
ATOM   2246  HG  LEU A 148      -5.627 -33.693 -10.369  1.00 39.07           H  
ATOM   2247  CD1 LEU A 148      -7.727 -33.998 -10.041  1.00 39.07           C  
ATOM   2248 HD11 LEU A 148      -7.965 -33.789 -11.084  1.00 39.07           H  
ATOM   2249 HD12 LEU A 148      -7.643 -35.077  -9.911  1.00 39.07           H  
ATOM   2250 HD13 LEU A 148      -8.524 -33.614  -9.404  1.00 39.07           H  
ATOM   2251  CD2 LEU A 148      -6.537 -31.832  -9.894  1.00 39.07           C  
ATOM   2252 HD21 LEU A 148      -7.300 -31.427  -9.229  1.00 39.07           H  
ATOM   2253 HD22 LEU A 148      -5.583 -31.347  -9.690  1.00 39.07           H  
ATOM   2254 HD23 LEU A 148      -6.812 -31.632 -10.929  1.00 39.07           H  
ATOM   2255  N   ALA A 149      -3.246 -34.097  -6.455  1.00 41.24           N  
ATOM   2256  H   ALA A 149      -3.912 -34.472  -5.794  1.00 41.24           H  
ATOM   2257  CA  ALA A 149      -1.968 -33.615  -5.943  1.00 41.24           C  
ATOM   2258  HA  ALA A 149      -1.722 -32.676  -6.438  1.00 41.24           H  
ATOM   2259  C   ALA A 149      -0.830 -34.600  -6.250  1.00 41.24           C  
ATOM   2260  CB  ALA A 149      -2.106 -33.345  -4.441  1.00 41.24           C  
ATOM   2261  HB1 ALA A 149      -2.894 -32.613  -4.262  1.00 41.24           H  
ATOM   2262  HB2 ALA A 149      -1.164 -32.953  -4.058  1.00 41.24           H  
ATOM   2263  HB3 ALA A 149      -2.340 -34.271  -3.916  1.00 41.24           H  
ATOM   2264  O   ALA A 149       0.224 -34.160  -6.693  1.00 41.24           O  
ATOM   2265  N   SER A 150      -1.036 -35.917  -6.102  1.00 45.06           N  
ATOM   2266  H   SER A 150      -1.904 -36.258  -5.714  1.00 45.06           H  
ATOM   2267  CA  SER A 150      -0.003 -36.905  -6.454  1.00 45.06           C  
ATOM   2268  HA  SER A 150       0.927 -36.613  -5.966  1.00 45.06           H  
ATOM   2269  C   SER A 150       0.280 -36.929  -7.959  1.00 45.06           C  
ATOM   2270  CB  SER A 150      -0.364 -38.302  -5.933  1.00 45.06           C  
ATOM   2271  HB2 SER A 150      -0.681 -38.222  -4.893  1.00 45.06           H  
ATOM   2272  HB3 SER A 150       0.524 -38.933  -5.974  1.00 45.06           H  
ATOM   2273  O   SER A 150       1.437 -36.897  -8.357  1.00 45.06           O  
ATOM   2274  OG  SER A 150      -1.390 -38.912  -6.693  1.00 45.06           O  
ATOM   2275  HG  SER A 150      -0.976 -39.452  -7.370  1.00 45.06           H  
ATOM   2276  N   THR A 151      -0.763 -36.870  -8.794  1.00 46.11           N  
ATOM   2277  H   THR A 151      -1.686 -36.955  -8.393  1.00 46.11           H  
ATOM   2278  CA  THR A 151      -0.619 -36.916 -10.261  1.00 46.11           C  
ATOM   2279  HA  THR A 151      -0.008 -37.780 -10.523  1.00 46.11           H  
ATOM   2280  C   THR A 151       0.091 -35.674 -10.817  1.00 46.11           C  
ATOM   2281  CB  THR A 151      -1.992 -37.074 -10.938  1.00 46.11           C  
ATOM   2282  HB  THR A 151      -2.566 -36.157 -10.803  1.00 46.11           H  
ATOM   2283  O   THR A 151       0.865 -35.777 -11.761  1.00 46.11           O  
ATOM   2284  CG2 THR A 151      -1.878 -37.372 -12.433  1.00 46.11           C  
ATOM   2285 HG21 THR A 151      -1.439 -36.522 -12.955  1.00 46.11           H  
ATOM   2286 HG22 THR A 151      -1.246 -38.247 -12.584  1.00 46.11           H  
ATOM   2287 HG23 THR A 151      -2.868 -37.565 -12.846  1.00 46.11           H  
ATOM   2288  OG1 THR A 151      -2.732 -38.145 -10.391  1.00 46.11           O  
ATOM   2289  HG1 THR A 151      -3.049 -37.899  -9.519  1.00 46.11           H  
ATOM   2290  N   LEU A 152      -0.138 -34.489 -10.235  1.00 41.85           N  
ATOM   2291  H   LEU A 152      -0.795 -34.438  -9.470  1.00 41.85           H  
ATOM   2292  CA  LEU A 152       0.560 -33.261 -10.644  1.00 41.85           C  
ATOM   2293  HA  LEU A 152       0.660 -33.257 -11.730  1.00 41.85           H  
ATOM   2294  C   LEU A 152       1.997 -33.188 -10.108  1.00 41.85           C  
ATOM   2295  CB  LEU A 152      -0.262 -32.034 -10.212  1.00 41.85           C  
ATOM   2296  HB2 LEU A 152       0.364 -31.146 -10.300  1.00 41.85           H  
ATOM   2297  HB3 LEU A 152      -0.527 -32.148  -9.161  1.00 41.85           H  
ATOM   2298  O   LEU A 152       2.852 -32.615 -10.772  1.00 41.85           O  
ATOM   2299  CG  LEU A 152      -1.536 -31.815 -11.049  1.00 41.85           C  
ATOM   2300  HG  LEU A 152      -2.119 -32.735 -11.084  1.00 41.85           H  
ATOM   2301  CD1 LEU A 152      -2.399 -30.726 -10.406  1.00 41.85           C  
ATOM   2302 HD11 LEU A 152      -1.841 -29.791 -10.364  1.00 41.85           H  
ATOM   2303 HD12 LEU A 152      -2.670 -31.034  -9.396  1.00 41.85           H  
ATOM   2304 HD13 LEU A 152      -3.308 -30.587 -10.992  1.00 41.85           H  
ATOM   2305  CD2 LEU A 152      -1.221 -31.377 -12.483  1.00 41.85           C  
ATOM   2306 HD21 LEU A 152      -0.692 -32.171 -13.010  1.00 41.85           H  
ATOM   2307 HD22 LEU A 152      -2.144 -31.169 -13.022  1.00 41.85           H  
ATOM   2308 HD23 LEU A 152      -0.594 -30.486 -12.473  1.00 41.85           H  
ATOM   2309  N   THR A 153       2.271 -33.801  -8.953  1.00 47.38           N  
ATOM   2310  H   THR A 153       1.524 -34.289  -8.479  1.00 47.38           H  
ATOM   2311  CA  THR A 153       3.625 -33.872  -8.375  1.00 47.38           C  
ATOM   2312  HA  THR A 153       4.104 -32.900  -8.489  1.00 47.38           H  
ATOM   2313  C   THR A 153       4.503 -34.888  -9.121  1.00 47.38           C  
ATOM   2314  CB  THR A 153       3.567 -34.205  -6.872  1.00 47.38           C  
ATOM   2315  HB  THR A 153       3.264 -35.244  -6.745  1.00 47.38           H  
ATOM   2316  O   THR A 153       5.705 -34.681  -9.243  1.00 47.38           O  
ATOM   2317  CG2 THR A 153       4.901 -33.979  -6.164  1.00 47.38           C  
ATOM   2318 HG21 THR A 153       5.645 -34.675  -6.552  1.00 47.38           H  
ATOM   2319 HG22 THR A 153       5.244 -32.958  -6.335  1.00 47.38           H  
ATOM   2320 HG23 THR A 153       4.783 -34.150  -5.094  1.00 47.38           H  
ATOM   2321  OG1 THR A 153       2.650 -33.387  -6.178  1.00 47.38           O  
ATOM   2322  HG1 THR A 153       1.765 -33.681  -6.406  1.00 47.38           H  
ATOM   2323  N   GLU A 154       3.916 -35.953  -9.681  1.00 46.30           N  
ATOM   2324  H   GLU A 154       2.947 -36.146  -9.471  1.00 46.30           H  
ATOM   2325  CA  GLU A 154       4.614 -36.902 -10.567  1.00 46.30           C  
ATOM   2326  HA  GLU A 154       5.569 -37.181 -10.122  1.00 46.30           H  
ATOM   2327  C   GLU A 154       4.949 -36.314 -11.949  1.00 46.30           C  
ATOM   2328  CB  GLU A 154       3.766 -38.177 -10.734  1.00 46.30           C  
ATOM   2329  HB2 GLU A 154       4.102 -38.712 -11.622  1.00 46.30           H  
ATOM   2330  HB3 GLU A 154       2.722 -37.897 -10.877  1.00 46.30           H  
ATOM   2331  O   GLU A 154       5.910 -36.748 -12.576  1.00 46.30           O  
ATOM   2332  CG  GLU A 154       3.901 -39.127  -9.534  1.00 46.30           C  
ATOM   2333  HG2 GLU A 154       3.610 -38.597  -8.627  1.00 46.30           H  
ATOM   2334  HG3 GLU A 154       4.950 -39.406  -9.432  1.00 46.30           H  
ATOM   2335  CD  GLU A 154       3.048 -40.404  -9.656  1.00 46.30           C  
ATOM   2336  OE1 GLU A 154       3.223 -41.292  -8.790  1.00 46.30           O  
ATOM   2337  OE2 GLU A 154       2.188 -40.484 -10.566  1.00 46.30           O  
ATOM   2338  N   LEU A 155       4.194 -35.317 -12.426  1.00 42.60           N  
ATOM   2339  H   LEU A 155       3.415 -35.003 -11.864  1.00 42.60           H  
ATOM   2340  CA  LEU A 155       4.409 -34.692 -13.740  1.00 42.60           C  
ATOM   2341  HA  LEU A 155       4.884 -35.421 -14.397  1.00 42.60           H  
ATOM   2342  C   LEU A 155       5.379 -33.496 -13.709  1.00 42.60           C  
ATOM   2343  CB  LEU A 155       3.041 -34.312 -14.339  1.00 42.60           C  
ATOM   2344  HB2 LEU A 155       3.198 -33.651 -15.192  1.00 42.60           H  
ATOM   2345  HB3 LEU A 155       2.483 -33.752 -13.588  1.00 42.60           H  
ATOM   2346  O   LEU A 155       5.862 -33.087 -14.765  1.00 42.60           O  
ATOM   2347  CG  LEU A 155       2.205 -35.521 -14.807  1.00 42.60           C  
ATOM   2348  HG  LEU A 155       2.179 -36.284 -14.029  1.00 42.60           H  
ATOM   2349  CD1 LEU A 155       0.767 -35.080 -15.102  1.00 42.60           C  
ATOM   2350 HD11 LEU A 155       0.762 -34.331 -15.893  1.00 42.60           H  
ATOM   2351 HD12 LEU A 155       0.175 -35.946 -15.401  1.00 42.60           H  
ATOM   2352 HD13 LEU A 155       0.333 -34.656 -14.196  1.00 42.60           H  
ATOM   2353  CD2 LEU A 155       2.761 -36.146 -16.091  1.00 42.60           C  
ATOM   2354 HD21 LEU A 155       2.124 -36.973 -16.404  1.00 42.60           H  
ATOM   2355 HD22 LEU A 155       3.761 -36.538 -15.907  1.00 42.60           H  
ATOM   2356 HD23 LEU A 155       2.812 -35.396 -16.880  1.00 42.60           H  
ATOM   2357  N   ASP A 156       5.691 -32.952 -12.530  1.00 40.52           N  
ATOM   2358  H   ASP A 156       5.274 -33.350 -11.701  1.00 40.52           H  
ATOM   2359  CA  ASP A 156       6.505 -31.736 -12.355  1.00 40.52           C  
ATOM   2360  HA  ASP A 156       6.008 -30.940 -12.908  1.00 40.52           H  
ATOM   2361  C   ASP A 156       7.941 -31.838 -12.933  1.00 40.52           C  
ATOM   2362  CB  ASP A 156       6.484 -31.337 -10.863  1.00 40.52           C  
ATOM   2363  HB2 ASP A 156       7.209 -31.939 -10.317  1.00 40.52           H  
ATOM   2364  HB3 ASP A 156       5.499 -31.562 -10.454  1.00 40.52           H  
ATOM   2365  O   ASP A 156       8.415 -30.867 -13.524  1.00 40.52           O  
ATOM   2366  CG  ASP A 156       6.753 -29.848 -10.590  1.00 40.52           C  
ATOM   2367  OD1 ASP A 156       6.504 -29.013 -11.487  1.00 40.52           O  
ATOM   2368  OD2 ASP A 156       7.134 -29.540  -9.436  1.00 40.52           O  
ATOM   2369  N   PRO A 157       8.633 -33.001 -12.902  1.00 40.17           N  
ATOM   2370  CA  PRO A 157       9.948 -33.126 -13.540  1.00 40.17           C  
ATOM   2371  HA  PRO A 157      10.517 -32.215 -13.354  1.00 40.17           H  
ATOM   2372  C   PRO A 157       9.903 -33.358 -15.064  1.00 40.17           C  
ATOM   2373  CB  PRO A 157      10.650 -34.290 -12.827  1.00 40.17           C  
ATOM   2374  HB2 PRO A 157      11.671 -34.029 -12.548  1.00 40.17           H  
ATOM   2375  HB3 PRO A 157      10.653 -35.171 -13.468  1.00 40.17           H  
ATOM   2376  O   PRO A 157      10.909 -33.145 -15.738  1.00 40.17           O  
ATOM   2377  CG  PRO A 157       9.791 -34.579 -11.596  1.00 40.17           C  
ATOM   2378  HG2 PRO A 157      10.113 -33.948 -10.767  1.00 40.17           H  
ATOM   2379  HG3 PRO A 157       9.820 -35.632 -11.316  1.00 40.17           H  
ATOM   2380  CD  PRO A 157       8.400 -34.153 -12.046  1.00 40.17           C  
ATOM   2381  HD2 PRO A 157       7.786 -33.917 -11.177  1.00 40.17           H  
ATOM   2382  HD3 PRO A 157       7.936 -34.951 -12.627  1.00 40.17           H  
ATOM   2383  N   GLU A 158       8.774 -33.807 -15.630  1.00 41.07           N  
ATOM   2384  H   GLU A 158       7.960 -33.909 -15.040  1.00 41.07           H  
ATOM   2385  CA  GLU A 158       8.689 -34.313 -17.018  1.00 41.07           C  
ATOM   2386  HA  GLU A 158       9.697 -34.387 -17.424  1.00 41.07           H  
ATOM   2387  C   GLU A 158       7.924 -33.395 -17.990  1.00 41.07           C  
ATOM   2388  CB  GLU A 158       8.100 -35.736 -17.048  1.00 41.07           C  
ATOM   2389  HB2 GLU A 158       7.142 -35.745 -16.528  1.00 41.07           H  
ATOM   2390  HB3 GLU A 158       7.925 -36.008 -18.089  1.00 41.07           H  
ATOM   2391  O   GLU A 158       7.842 -33.691 -19.190  1.00 41.07           O  
ATOM   2392  CG  GLU A 158       9.033 -36.797 -16.441  1.00 41.07           C  
ATOM   2393  HG2 GLU A 158      10.035 -36.641 -16.842  1.00 41.07           H  
ATOM   2394  HG3 GLU A 158       9.078 -36.653 -15.361  1.00 41.07           H  
ATOM   2395  CD  GLU A 158       8.598 -38.246 -16.752  1.00 41.07           C  
ATOM   2396  OE1 GLU A 158       9.417 -39.157 -16.490  1.00 41.07           O  
ATOM   2397  OE2 GLU A 158       7.471 -38.465 -17.267  1.00 41.07           O  
ATOM   2398  N   LEU A 159       7.397 -32.258 -17.520  1.00 44.60           N  
ATOM   2399  H   LEU A 159       7.464 -32.100 -16.525  1.00 44.60           H  
ATOM   2400  CA  LEU A 159       6.585 -31.317 -18.314  1.00 44.60           C  
ATOM   2401  HA  LEU A 159       5.740 -31.871 -18.723  1.00 44.60           H  
ATOM   2402  C   LEU A 159       7.295 -30.720 -19.546  1.00 44.60           C  
ATOM   2403  CB  LEU A 159       6.034 -30.223 -17.376  1.00 44.60           C  
ATOM   2404  HB2 LEU A 159       6.775 -30.014 -16.605  1.00 44.60           H  
ATOM   2405  HB3 LEU A 159       5.882 -29.299 -17.935  1.00 44.60           H  
ATOM   2406  O   LEU A 159       6.620 -30.210 -20.436  1.00 44.60           O  
ATOM   2407  CG  LEU A 159       4.697 -30.623 -16.721  1.00 44.60           C  
ATOM   2408  HG  LEU A 159       4.719 -31.679 -16.453  1.00 44.60           H  
ATOM   2409  CD1 LEU A 159       4.445 -29.801 -15.459  1.00 44.60           C  
ATOM   2410 HD11 LEU A 159       3.527 -30.133 -14.974  1.00 44.60           H  
ATOM   2411 HD12 LEU A 159       5.271 -29.947 -14.763  1.00 44.60           H  
ATOM   2412 HD13 LEU A 159       4.379 -28.740 -15.703  1.00 44.60           H  
ATOM   2413  CD2 LEU A 159       3.514 -30.404 -17.671  1.00 44.60           C  
ATOM   2414 HD21 LEU A 159       3.649 -30.999 -18.574  1.00 44.60           H  
ATOM   2415 HD22 LEU A 159       2.591 -30.712 -17.180  1.00 44.60           H  
ATOM   2416 HD23 LEU A 159       3.447 -29.352 -17.949  1.00 44.60           H  
ATOM   2417  N   ASN A 160       8.622 -30.853 -19.648  1.00 42.18           N  
ATOM   2418  H   ASN A 160       9.097 -31.303 -18.879  1.00 42.18           H  
ATOM   2419  CA  ASN A 160       9.415 -30.414 -20.804  1.00 42.18           C  
ATOM   2420  HA  ASN A 160       8.803 -29.746 -21.409  1.00 42.18           H  
ATOM   2421  C   ASN A 160       9.815 -31.536 -21.784  1.00 42.18           C  
ATOM   2422  CB  ASN A 160      10.625 -29.603 -20.296  1.00 42.18           C  
ATOM   2423  HB2 ASN A 160      11.390 -29.553 -21.072  1.00 42.18           H  
ATOM   2424  HB3 ASN A 160      11.063 -30.094 -19.427  1.00 42.18           H  
ATOM   2425  O   ASN A 160      10.593 -31.277 -22.702  1.00 42.18           O  
ATOM   2426  CG  ASN A 160      10.277 -28.165 -19.955  1.00 42.18           C  
ATOM   2427  ND2 ASN A 160      11.089 -27.513 -19.158  1.00 42.18           N  
ATOM   2428 HD21 ASN A 160      11.888 -27.974 -18.747  1.00 42.18           H  
ATOM   2429 HD22 ASN A 160      10.817 -26.565 -18.941  1.00 42.18           H  
ATOM   2430  OD1 ASN A 160       9.308 -27.588 -20.412  1.00 42.18           O  
ATOM   2431  N   THR A 161       9.317 -32.771 -21.634  1.00 42.94           N  
ATOM   2432  H   THR A 161       8.645 -32.943 -20.901  1.00 42.94           H  
ATOM   2433  CA  THR A 161       9.660 -33.871 -22.560  1.00 42.94           C  
ATOM   2434  HA  THR A 161      10.570 -33.568 -23.078  1.00 42.94           H  
ATOM   2435  C   THR A 161       8.583 -34.121 -23.634  1.00 42.94           C  
ATOM   2436  CB  THR A 161      10.071 -35.166 -21.848  1.00 42.94           C  
ATOM   2437  HB  THR A 161      10.220 -35.939 -22.601  1.00 42.94           H  
ATOM   2438  O   THR A 161       7.381 -34.046 -23.353  1.00 42.94           O  
ATOM   2439  CG2 THR A 161      11.383 -35.001 -21.082  1.00 42.94           C  
ATOM   2440 HG21 THR A 161      11.276 -34.246 -20.304  1.00 42.94           H  
ATOM   2441 HG22 THR A 161      12.179 -34.707 -21.767  1.00 42.94           H  
ATOM   2442 HG23 THR A 161      11.648 -35.951 -20.619  1.00 42.94           H  
ATOM   2443  OG1 THR A 161       9.096 -35.613 -20.947  1.00 42.94           O  
ATOM   2444  HG1 THR A 161       8.887 -34.925 -20.311  1.00 42.94           H  
ATOM   2445  N   PRO A 162       8.971 -34.416 -24.893  1.00 37.72           N  
ATOM   2446  CA  PRO A 162       8.024 -34.768 -25.951  1.00 37.72           C  
ATOM   2447  HA  PRO A 162       7.332 -33.936 -26.085  1.00 37.72           H  
ATOM   2448  C   PRO A 162       7.243 -36.044 -25.595  1.00 37.72           C  
ATOM   2449  CB  PRO A 162       8.859 -34.934 -27.230  1.00 37.72           C  
ATOM   2450  HB2 PRO A 162       9.116 -35.982 -27.387  1.00 37.72           H  
ATOM   2451  HB3 PRO A 162       8.338 -34.542 -28.103  1.00 37.72           H  
ATOM   2452  O   PRO A 162       7.827 -37.111 -25.434  1.00 37.72           O  
ATOM   2453  CG  PRO A 162      10.138 -34.152 -26.942  1.00 37.72           C  
ATOM   2454  HG2 PRO A 162       9.980 -33.098 -27.167  1.00 37.72           H  
ATOM   2455  HG3 PRO A 162      10.988 -34.542 -27.501  1.00 37.72           H  
ATOM   2456  CD  PRO A 162      10.319 -34.330 -25.439  1.00 37.72           C  
ATOM   2457  HD2 PRO A 162      10.855 -35.257 -25.234  1.00 37.72           H  
ATOM   2458  HD3 PRO A 162      10.871 -33.473 -25.055  1.00 37.72           H  
ATOM   2459  N   GLY A 163       5.916 -35.938 -25.476  1.00 46.68           N  
ATOM   2460  H   GLY A 163       5.519 -35.016 -25.594  1.00 46.68           H  
ATOM   2461  CA  GLY A 163       5.013 -37.048 -25.125  1.00 46.68           C  
ATOM   2462  HA2 GLY A 163       4.319 -37.214 -25.949  1.00 46.68           H  
ATOM   2463  HA3 GLY A 163       5.591 -37.961 -24.984  1.00 46.68           H  
ATOM   2464  C   GLY A 163       4.198 -36.823 -23.846  1.00 46.68           C  
ATOM   2465  O   GLY A 163       3.120 -37.405 -23.695  1.00 46.68           O  
ATOM   2466  N   THR A 164       4.631 -35.913 -22.969  1.00 53.84           N  
ATOM   2467  H   THR A 164       5.569 -35.550 -23.060  1.00 53.84           H  
ATOM   2468  CA  THR A 164       3.911 -35.561 -21.730  1.00 53.84           C  
ATOM   2469  HA  THR A 164       3.733 -36.478 -21.167  1.00 53.84           H  
ATOM   2470  C   THR A 164       2.553 -34.920 -22.022  1.00 53.84           C  
ATOM   2471  CB  THR A 164       4.778 -34.641 -20.853  1.00 53.84           C  
ATOM   2472  HB  THR A 164       4.854 -33.651 -21.301  1.00 53.84           H  
ATOM   2473  O   THR A 164       1.561 -35.215 -21.355  1.00 53.84           O  
ATOM   2474  CG2 THR A 164       4.249 -34.536 -19.426  1.00 53.84           C  
ATOM   2475 HG21 THR A 164       3.280 -34.036 -19.418  1.00 53.84           H  
ATOM   2476 HG22 THR A 164       4.153 -35.531 -18.992  1.00 53.84           H  
ATOM   2477 HG23 THR A 164       4.945 -33.960 -18.816  1.00 53.84           H  
ATOM   2478  OG1 THR A 164       6.052 -35.216 -20.775  1.00 53.84           O  
ATOM   2479  HG1 THR A 164       6.614 -34.684 -20.207  1.00 53.84           H  
ATOM   2480  N   TRP A 165       2.471 -34.139 -23.103  1.00 49.05           N  
ATOM   2481  H   TRP A 165       3.331 -33.900 -23.575  1.00 49.05           H  
ATOM   2482  CA  TRP A 165       1.221 -33.570 -23.614  1.00 49.05           C  
ATOM   2483  HA  TRP A 165       0.766 -32.955 -22.838  1.00 49.05           H  
ATOM   2484  C   TRP A 165       0.192 -34.631 -23.990  1.00 49.05           C  
ATOM   2485  CB  TRP A 165       1.540 -32.684 -24.822  1.00 49.05           C  
ATOM   2486  HB2 TRP A 165       2.290 -33.156 -25.456  1.00 49.05           H  
ATOM   2487  HB3 TRP A 165       0.636 -32.556 -25.417  1.00 49.05           H  
ATOM   2488  O   TRP A 165      -0.978 -34.517 -23.635  1.00 49.05           O  
ATOM   2489  CG  TRP A 165       1.991 -31.326 -24.411  1.00 49.05           C  
ATOM   2490  CD1 TRP A 165       3.243 -30.819 -24.479  1.00 49.05           C  
ATOM   2491  HD1 TRP A 165       4.109 -31.331 -24.870  1.00 49.05           H  
ATOM   2492  CD2 TRP A 165       1.170 -30.301 -23.784  1.00 49.05           C  
ATOM   2493  CE2 TRP A 165       1.996 -29.177 -23.492  1.00 49.05           C  
ATOM   2494  CE3 TRP A 165      -0.193 -30.228 -23.420  1.00 49.05           C  
ATOM   2495  HE3 TRP A 165      -0.842 -31.065 -23.631  1.00 49.05           H  
ATOM   2496  NE1 TRP A 165       3.249 -29.548 -23.934  1.00 49.05           N  
ATOM   2497  HE1 TRP A 165       4.084 -28.989 -23.827  1.00 49.05           H  
ATOM   2498  CH2 TRP A 165       0.127 -27.978 -22.540  1.00 49.05           C  
ATOM   2499  HH2 TRP A 165      -0.288 -27.094 -22.077  1.00 49.05           H  
ATOM   2500  CZ2 TRP A 165       1.491 -28.025 -22.877  1.00 49.05           C  
ATOM   2501  HZ2 TRP A 165       2.141 -27.189 -22.662  1.00 49.05           H  
ATOM   2502  CZ3 TRP A 165      -0.710 -29.075 -22.804  1.00 49.05           C  
ATOM   2503  HZ3 TRP A 165      -1.756 -29.025 -22.539  1.00 49.05           H  
ATOM   2504  N   ASP A 166       0.633 -35.700 -24.644  1.00 56.08           N  
ATOM   2505  H   ASP A 166       1.617 -35.772 -24.858  1.00 56.08           H  
ATOM   2506  CA  ASP A 166      -0.254 -36.758 -25.112  1.00 56.08           C  
ATOM   2507  HA  ASP A 166      -1.109 -36.286 -25.595  1.00 56.08           H  
ATOM   2508  C   ASP A 166      -0.788 -37.601 -23.937  1.00 56.08           C  
ATOM   2509  CB  ASP A 166       0.522 -37.573 -26.158  1.00 56.08           C  
ATOM   2510  HB2 ASP A 166       1.084 -38.363 -25.660  1.00 56.08           H  
ATOM   2511  HB3 ASP A 166       1.236 -36.929 -26.670  1.00 56.08           H  
ATOM   2512  O   ASP A 166      -1.928 -38.070 -23.949  1.00 56.08           O  
ATOM   2513  CG  ASP A 166      -0.396 -38.161 -27.223  1.00 56.08           C  
ATOM   2514  OD1 ASP A 166      -1.302 -37.446 -27.690  1.00 56.08           O  
ATOM   2515  OD2 ASP A 166      -0.224 -39.365 -27.509  1.00 56.08           O  
ATOM   2516  N   ARG A 167      -0.009 -37.723 -22.850  1.00 58.10           N  
ATOM   2517  H   ARG A 167       0.914 -37.316 -22.901  1.00 58.10           H  
ATOM   2518  CA  ARG A 167      -0.474 -38.289 -21.571  1.00 58.10           C  
ATOM   2519  HA  ARG A 167      -1.033 -39.202 -21.774  1.00 58.10           H  
ATOM   2520  C   ARG A 167      -1.455 -37.369 -20.848  1.00 58.10           C  
ATOM   2521  CB  ARG A 167       0.715 -38.621 -20.657  1.00 58.10           C  
ATOM   2522  HB2 ARG A 167       0.378 -38.607 -19.621  1.00 58.10           H  
ATOM   2523  HB3 ARG A 167       1.494 -37.866 -20.767  1.00 58.10           H  
ATOM   2524  O   ARG A 167      -2.497 -37.853 -20.406  1.00 58.10           O  
ATOM   2525  CG  ARG A 167       1.289 -40.013 -20.943  1.00 58.10           C  
ATOM   2526  HG2 ARG A 167       0.509 -40.762 -20.805  1.00 58.10           H  
ATOM   2527  HG3 ARG A 167       1.653 -40.053 -21.969  1.00 58.10           H  
ATOM   2528  CD  ARG A 167       2.446 -40.300 -19.979  1.00 58.10           C  
ATOM   2529  HD2 ARG A 167       2.092 -40.194 -18.954  1.00 58.10           H  
ATOM   2530  HD3 ARG A 167       3.230 -39.562 -20.150  1.00 58.10           H  
ATOM   2531  NE  ARG A 167       2.999 -41.655 -20.164  1.00 58.10           N  
ATOM   2532  HE  ARG A 167       2.568 -42.244 -20.863  1.00 58.10           H  
ATOM   2533  NH1 ARG A 167       4.743 -41.443 -18.670  1.00 58.10           N  
ATOM   2534 HH11 ARG A 167       5.596 -41.780 -18.246  1.00 58.10           H  
ATOM   2535 HH12 ARG A 167       4.533 -40.470 -18.502  1.00 58.10           H  
ATOM   2536  NH2 ARG A 167       4.465 -43.356 -19.779  1.00 58.10           N  
ATOM   2537 HH21 ARG A 167       4.017 -43.931 -20.478  1.00 58.10           H  
ATOM   2538 HH22 ARG A 167       5.295 -43.681 -19.303  1.00 58.10           H  
ATOM   2539  CZ  ARG A 167       4.060 -42.140 -19.536  1.00 58.10           C  
ATOM   2540  N   LEU A 168      -1.165 -36.070 -20.754  1.00 55.84           N  
ATOM   2541  H   LEU A 168      -0.279 -35.750 -21.117  1.00 55.84           H  
ATOM   2542  CA  LEU A 168      -2.045 -35.093 -20.106  1.00 55.84           C  
ATOM   2543  HA  LEU A 168      -2.217 -35.417 -19.080  1.00 55.84           H  
ATOM   2544  C   LEU A 168      -3.405 -35.027 -20.814  1.00 55.84           C  
ATOM   2545  CB  LEU A 168      -1.345 -33.721 -20.091  1.00 55.84           C  
ATOM   2546  HB2 LEU A 168      -0.333 -33.833 -19.702  1.00 55.84           H  
ATOM   2547  HB3 LEU A 168      -1.264 -33.364 -21.117  1.00 55.84           H  
ATOM   2548  O   LEU A 168      -4.445 -35.116 -20.164  1.00 55.84           O  
ATOM   2549  CG  LEU A 168      -2.084 -32.663 -19.248  1.00 55.84           C  
ATOM   2550  HG  LEU A 168      -3.148 -32.683 -19.482  1.00 55.84           H  
ATOM   2551  CD1 LEU A 168      -1.901 -32.906 -17.748  1.00 55.84           C  
ATOM   2552 HD11 LEU A 168      -2.406 -32.120 -17.185  1.00 55.84           H  
ATOM   2553 HD12 LEU A 168      -2.330 -33.867 -17.464  1.00 55.84           H  
ATOM   2554 HD13 LEU A 168      -0.841 -32.895 -17.494  1.00 55.84           H  
ATOM   2555  CD2 LEU A 168      -1.560 -31.267 -19.579  1.00 55.84           C  
ATOM   2556 HD21 LEU A 168      -2.097 -30.518 -18.997  1.00 55.84           H  
ATOM   2557 HD22 LEU A 168      -1.706 -31.056 -20.639  1.00 55.84           H  
ATOM   2558 HD23 LEU A 168      -0.497 -31.201 -19.351  1.00 55.84           H  
ATOM   2559  N   VAL A 169      -3.406 -34.976 -22.150  1.00 56.41           N  
ATOM   2560  H   VAL A 169      -2.519 -34.884 -22.624  1.00 56.41           H  
ATOM   2561  CA  VAL A 169      -4.627 -34.999 -22.966  1.00 56.41           C  
ATOM   2562  HA  VAL A 169      -5.279 -34.191 -22.634  1.00 56.41           H  
ATOM   2563  C   VAL A 169      -5.399 -36.302 -22.753  1.00 56.41           C  
ATOM   2564  CB  VAL A 169      -4.299 -34.753 -24.452  1.00 56.41           C  
ATOM   2565  HB  VAL A 169      -3.508 -35.435 -24.763  1.00 56.41           H  
ATOM   2566  O   VAL A 169      -6.605 -36.251 -22.529  1.00 56.41           O  
ATOM   2567  CG1 VAL A 169      -5.516 -34.966 -25.363  1.00 56.41           C  
ATOM   2568 HG11 VAL A 169      -5.255 -34.699 -26.387  1.00 56.41           H  
ATOM   2569 HG12 VAL A 169      -5.817 -36.014 -25.360  1.00 56.41           H  
ATOM   2570 HG13 VAL A 169      -6.349 -34.346 -25.034  1.00 56.41           H  
ATOM   2571  CG2 VAL A 169      -3.831 -33.305 -24.659  1.00 56.41           C  
ATOM   2572 HG21 VAL A 169      -4.643 -32.610 -24.446  1.00 56.41           H  
ATOM   2573 HG22 VAL A 169      -2.991 -33.068 -24.006  1.00 56.41           H  
ATOM   2574 HG23 VAL A 169      -3.507 -33.171 -25.691  1.00 56.41           H  
ATOM   2575  N   ARG A 170      -4.745 -37.472 -22.711  1.00 61.87           N  
ATOM   2576  H   ARG A 170      -3.757 -37.476 -22.921  1.00 61.87           H  
ATOM   2577  CA  ARG A 170      -5.433 -38.745 -22.408  1.00 61.87           C  
ATOM   2578  HA  ARG A 170      -6.268 -38.858 -23.099  1.00 61.87           H  
ATOM   2579  C   ARG A 170      -6.046 -38.778 -21.005  1.00 61.87           C  
ATOM   2580  CB  ARG A 170      -4.471 -39.924 -22.587  1.00 61.87           C  
ATOM   2581  HB2 ARG A 170      -4.900 -40.806 -22.111  1.00 61.87           H  
ATOM   2582  HB3 ARG A 170      -3.531 -39.693 -22.087  1.00 61.87           H  
ATOM   2583  O   ARG A 170      -7.124 -39.350 -20.840  1.00 61.87           O  
ATOM   2584  CG  ARG A 170      -4.208 -40.263 -24.061  1.00 61.87           C  
ATOM   2585  HG2 ARG A 170      -3.859 -39.378 -24.594  1.00 61.87           H  
ATOM   2586  HG3 ARG A 170      -5.132 -40.592 -24.537  1.00 61.87           H  
ATOM   2587  CD  ARG A 170      -3.166 -41.388 -24.139  1.00 61.87           C  
ATOM   2588  HD2 ARG A 170      -2.581 -41.400 -23.219  1.00 61.87           H  
ATOM   2589  HD3 ARG A 170      -3.691 -42.340 -24.216  1.00 61.87           H  
ATOM   2590  NE  ARG A 170      -2.214 -41.204 -25.249  1.00 61.87           N  
ATOM   2591  HE  ARG A 170      -1.862 -40.270 -25.405  1.00 61.87           H  
ATOM   2592  NH1 ARG A 170      -2.145 -43.363 -26.043  1.00 61.87           N  
ATOM   2593 HH11 ARG A 170      -2.971 -43.586 -25.506  1.00 61.87           H  
ATOM   2594 HH12 ARG A 170      -1.733 -44.024 -26.687  1.00 61.87           H  
ATOM   2595  NH2 ARG A 170      -0.705 -41.884 -26.818  1.00 61.87           N  
ATOM   2596 HH21 ARG A 170      -0.456 -40.921 -26.993  1.00 61.87           H  
ATOM   2597 HH22 ARG A 170      -0.332 -42.559 -27.471  1.00 61.87           H  
ATOM   2598  CZ  ARG A 170      -1.696 -42.139 -26.026  1.00 61.87           C  
ATOM   2599  N   VAL A 171      -5.396 -38.183 -20.003  1.00 61.11           N  
ATOM   2600  H   VAL A 171      -4.498 -37.765 -20.204  1.00 61.11           H  
ATOM   2601  CA  VAL A 171      -5.933 -38.077 -18.635  1.00 61.11           C  
ATOM   2602  HA  VAL A 171      -6.303 -39.055 -18.326  1.00 61.11           H  
ATOM   2603  C   VAL A 171      -7.133 -37.130 -18.600  1.00 61.11           C  
ATOM   2604  CB  VAL A 171      -4.835 -37.660 -17.635  1.00 61.11           C  
ATOM   2605  HB  VAL A 171      -4.315 -36.779 -18.011  1.00 61.11           H  
ATOM   2606  O   VAL A 171      -8.172 -37.496 -18.054  1.00 61.11           O  
ATOM   2607  CG1 VAL A 171      -5.395 -37.339 -16.242  1.00 61.11           C  
ATOM   2608 HG11 VAL A 171      -6.017 -36.445 -16.284  1.00 61.11           H  
ATOM   2609 HG12 VAL A 171      -4.574 -37.139 -15.554  1.00 61.11           H  
ATOM   2610 HG13 VAL A 171      -5.983 -38.175 -15.865  1.00 61.11           H  
ATOM   2611  CG2 VAL A 171      -3.821 -38.799 -17.458  1.00 61.11           C  
ATOM   2612 HG21 VAL A 171      -3.397 -39.091 -18.419  1.00 61.11           H  
ATOM   2613 HG22 VAL A 171      -3.007 -38.465 -16.815  1.00 61.11           H  
ATOM   2614 HG23 VAL A 171      -4.301 -39.666 -17.002  1.00 61.11           H  
ATOM   2615  N   LEU A 172      -7.045 -35.968 -19.250  1.00 54.82           N  
ATOM   2616  H   LEU A 172      -6.163 -35.722 -19.678  1.00 54.82           H  
ATOM   2617  CA  LEU A 172      -8.150 -35.010 -19.350  1.00 54.82           C  
ATOM   2618  HA  LEU A 172      -8.517 -34.793 -18.347  1.00 54.82           H  
ATOM   2619  C   LEU A 172      -9.341 -35.595 -20.126  1.00 54.82           C  
ATOM   2620  CB  LEU A 172      -7.636 -33.703 -19.984  1.00 54.82           C  
ATOM   2621  HB2 LEU A 172      -7.155 -33.947 -20.931  1.00 54.82           H  
ATOM   2622  HB3 LEU A 172      -8.488 -33.059 -20.202  1.00 54.82           H  
ATOM   2623  O   LEU A 172     -10.473 -35.486 -19.667  1.00 54.82           O  
ATOM   2624  CG  LEU A 172      -6.643 -32.914 -19.104  1.00 54.82           C  
ATOM   2625  HG  LEU A 172      -5.855 -33.576 -18.745  1.00 54.82           H  
ATOM   2626  CD1 LEU A 172      -6.001 -31.797 -19.927  1.00 54.82           C  
ATOM   2627 HD11 LEU A 172      -5.293 -31.243 -19.310  1.00 54.82           H  
ATOM   2628 HD12 LEU A 172      -6.763 -31.114 -20.302  1.00 54.82           H  
ATOM   2629 HD13 LEU A 172      -5.458 -32.228 -20.768  1.00 54.82           H  
ATOM   2630  CD2 LEU A 172      -7.308 -32.273 -17.884  1.00 54.82           C  
ATOM   2631 HD21 LEU A 172      -7.810 -33.026 -17.277  1.00 54.82           H  
ATOM   2632 HD22 LEU A 172      -6.544 -31.791 -17.274  1.00 54.82           H  
ATOM   2633 HD23 LEU A 172      -8.021 -31.515 -18.208  1.00 54.82           H  
ATOM   2634  N   VAL A 173      -9.102 -36.312 -21.228  1.00 57.69           N  
ATOM   2635  H   VAL A 173      -8.156 -36.320 -21.582  1.00 57.69           H  
ATOM   2636  CA  VAL A 173     -10.139 -37.017 -22.006  1.00 57.69           C  
ATOM   2637  HA  VAL A 173     -10.940 -36.314 -22.237  1.00 57.69           H  
ATOM   2638  C   VAL A 173     -10.781 -38.155 -21.203  1.00 57.69           C  
ATOM   2639  CB  VAL A 173      -9.560 -37.522 -23.345  1.00 57.69           C  
ATOM   2640  HB  VAL A 173      -8.633 -38.061 -23.151  1.00 57.69           H  
ATOM   2641  O   VAL A 173     -11.985 -38.375 -21.312  1.00 57.69           O  
ATOM   2642  CG1 VAL A 173     -10.507 -38.466 -24.101  1.00 57.69           C  
ATOM   2643 HG11 VAL A 173     -10.636 -39.397 -23.548  1.00 57.69           H  
ATOM   2644 HG12 VAL A 173     -10.087 -38.703 -25.079  1.00 57.69           H  
ATOM   2645 HG13 VAL A 173     -11.476 -37.986 -24.236  1.00 57.69           H  
ATOM   2646  CG2 VAL A 173      -9.267 -36.345 -24.286  1.00 57.69           C  
ATOM   2647 HG21 VAL A 173     -10.199 -35.870 -24.594  1.00 57.69           H  
ATOM   2648 HG22 VAL A 173      -8.651 -35.593 -23.794  1.00 57.69           H  
ATOM   2649 HG23 VAL A 173      -8.736 -36.697 -25.171  1.00 57.69           H  
ATOM   2650  N   ARG A 174     -10.025 -38.868 -20.356  1.00 57.43           N  
ATOM   2651  H   ARG A 174      -9.035 -38.668 -20.315  1.00 57.43           H  
ATOM   2652  CA  ARG A 174     -10.600 -39.862 -19.428  1.00 57.43           C  
ATOM   2653  HA  ARG A 174     -11.293 -40.502 -19.972  1.00 57.43           H  
ATOM   2654  C   ARG A 174     -11.447 -39.214 -18.336  1.00 57.43           C  
ATOM   2655  CB  ARG A 174      -9.500 -40.724 -18.795  1.00 57.43           C  
ATOM   2656  HB2 ARG A 174      -8.650 -40.098 -18.525  1.00 57.43           H  
ATOM   2657  HB3 ARG A 174      -9.890 -41.177 -17.883  1.00 57.43           H  
ATOM   2658  O   ARG A 174     -12.466 -39.784 -17.964  1.00 57.43           O  
ATOM   2659  CG  ARG A 174      -9.049 -41.856 -19.725  1.00 57.43           C  
ATOM   2660  HG2 ARG A 174      -8.673 -41.439 -20.659  1.00 57.43           H  
ATOM   2661  HG3 ARG A 174      -9.895 -42.509 -19.940  1.00 57.43           H  
ATOM   2662  CD  ARG A 174      -7.944 -42.662 -19.036  1.00 57.43           C  
ATOM   2663  HD2 ARG A 174      -7.131 -41.981 -18.782  1.00 57.43           H  
ATOM   2664  HD3 ARG A 174      -8.343 -43.091 -18.117  1.00 57.43           H  
ATOM   2665  NE  ARG A 174      -7.426 -43.736 -19.903  1.00 57.43           N  
ATOM   2666  HE  ARG A 174      -7.856 -43.835 -20.811  1.00 57.43           H  
ATOM   2667  NH1 ARG A 174      -5.811 -44.507 -18.461  1.00 57.43           N  
ATOM   2668 HH11 ARG A 174      -5.065 -45.150 -18.240  1.00 57.43           H  
ATOM   2669 HH12 ARG A 174      -6.094 -43.815 -17.781  1.00 57.43           H  
ATOM   2670  NH2 ARG A 174      -6.049 -45.466 -20.460  1.00 57.43           N  
ATOM   2671 HH21 ARG A 174      -6.527 -45.575 -21.343  1.00 57.43           H  
ATOM   2672 HH22 ARG A 174      -5.315 -46.112 -20.206  1.00 57.43           H  
ATOM   2673  CZ  ARG A 174      -6.436 -44.561 -19.605  1.00 57.43           C  
ATOM   2674  N   LEU A 175     -11.054 -38.041 -17.846  1.00 52.77           N  
ATOM   2675  H   LEU A 175     -10.182 -37.653 -18.177  1.00 52.77           H  
ATOM   2676  CA  LEU A 175     -11.822 -37.283 -16.856  1.00 52.77           C  
ATOM   2677  HA  LEU A 175     -12.173 -37.967 -16.084  1.00 52.77           H  
ATOM   2678  C   LEU A 175     -13.088 -36.650 -17.455  1.00 52.77           C  
ATOM   2679  CB  LEU A 175     -10.909 -36.223 -16.215  1.00 52.77           C  
ATOM   2680  HB2 LEU A 175     -11.526 -35.541 -15.630  1.00 52.77           H  
ATOM   2681  HB3 LEU A 175     -10.441 -35.646 -17.012  1.00 52.77           H  
ATOM   2682  O   LEU A 175     -14.075 -36.518 -16.743  1.00 52.77           O  
ATOM   2683  CG  LEU A 175      -9.813 -36.792 -15.296  1.00 52.77           C  
ATOM   2684  HG  LEU A 175      -9.296 -37.618 -15.785  1.00 52.77           H  
ATOM   2685  CD1 LEU A 175      -8.797 -35.698 -14.967  1.00 52.77           C  
ATOM   2686 HD11 LEU A 175      -9.289 -34.858 -14.476  1.00 52.77           H  
ATOM   2687 HD12 LEU A 175      -8.018 -36.097 -14.317  1.00 52.77           H  
ATOM   2688 HD13 LEU A 175      -8.331 -35.350 -15.889  1.00 52.77           H  
ATOM   2689  CD2 LEU A 175     -10.390 -37.305 -13.975  1.00 52.77           C  
ATOM   2690 HD21 LEU A 175     -10.860 -36.474 -13.449  1.00 52.77           H  
ATOM   2691 HD22 LEU A 175     -11.119 -38.092 -14.166  1.00 52.77           H  
ATOM   2692 HD23 LEU A 175      -9.584 -37.710 -13.364  1.00 52.77           H  
ATOM   2693  N   LEU A 176     -13.083 -36.320 -18.751  1.00 48.76           N  
ATOM   2694  H   LEU A 176     -12.200 -36.348 -19.241  1.00 48.76           H  
ATOM   2695  CA  LEU A 176     -14.253 -35.826 -19.491  1.00 48.76           C  
ATOM   2696  HA  LEU A 176     -14.760 -35.071 -18.890  1.00 48.76           H  
ATOM   2697  C   LEU A 176     -15.308 -36.905 -19.770  1.00 48.76           C  
ATOM   2698  CB  LEU A 176     -13.787 -35.192 -20.817  1.00 48.76           C  
ATOM   2699  HB2 LEU A 176     -14.644 -35.080 -21.481  1.00 48.76           H  
ATOM   2700  HB3 LEU A 176     -13.085 -35.871 -21.301  1.00 48.76           H  
ATOM   2701  O   LEU A 176     -16.454 -36.567 -20.028  1.00 48.76           O  
ATOM   2702  CG  LEU A 176     -13.136 -33.812 -20.644  1.00 48.76           C  
ATOM   2703  HG  LEU A 176     -12.424 -33.863 -19.820  1.00 48.76           H  
ATOM   2704  CD1 LEU A 176     -12.383 -33.411 -21.913  1.00 48.76           C  
ATOM   2705 HD11 LEU A 176     -13.074 -33.373 -22.756  1.00 48.76           H  
ATOM   2706 HD12 LEU A 176     -11.592 -34.132 -22.119  1.00 48.76           H  
ATOM   2707 HD13 LEU A 176     -11.932 -32.428 -21.778  1.00 48.76           H  
ATOM   2708  CD2 LEU A 176     -14.164 -32.725 -20.326  1.00 48.76           C  
ATOM   2709 HD21 LEU A 176     -13.678 -31.752 -20.263  1.00 48.76           H  
ATOM   2710 HD22 LEU A 176     -14.926 -32.689 -21.105  1.00 48.76           H  
ATOM   2711 HD23 LEU A 176     -14.650 -32.933 -19.373  1.00 48.76           H  
ATOM   2712  N   LYS A 177     -14.954 -38.195 -19.701  1.00 49.75           N  
ATOM   2713  H   LYS A 177     -13.987 -38.406 -19.500  1.00 49.75           H  
ATOM   2714  CA  LYS A 177     -15.914 -39.309 -19.835  1.00 49.75           C  
ATOM   2715  HA  LYS A 177     -16.690 -39.014 -20.541  1.00 49.75           H  
ATOM   2716  C   LYS A 177     -16.687 -39.623 -18.548  1.00 49.75           C  
ATOM   2717  CB  LYS A 177     -15.202 -40.558 -20.375  1.00 49.75           C  
ATOM   2718  HB2 LYS A 177     -15.863 -41.417 -20.260  1.00 49.75           H  
ATOM   2719  HB3 LYS A 177     -14.296 -40.745 -19.799  1.00 49.75           H  
ATOM   2720  O   LYS A 177     -17.518 -40.523 -18.546  1.00 49.75           O  
ATOM   2721  CG  LYS A 177     -14.865 -40.419 -21.863  1.00 49.75           C  
ATOM   2722  HG2 LYS A 177     -15.775 -40.173 -22.412  1.00 49.75           H  
ATOM   2723  HG3 LYS A 177     -14.141 -39.617 -22.009  1.00 49.75           H  
ATOM   2724  CD  LYS A 177     -14.297 -41.734 -22.405  1.00 49.75           C  
ATOM   2725  HD2 LYS A 177     -13.368 -41.970 -21.886  1.00 49.75           H  
ATOM   2726  HD3 LYS A 177     -15.024 -42.527 -22.232  1.00 49.75           H  
ATOM   2727  CE  LYS A 177     -14.042 -41.585 -23.907  1.00 49.75           C  
ATOM   2728  HE2 LYS A 177     -14.946 -41.184 -24.365  1.00 49.75           H  
ATOM   2729  HE3 LYS A 177     -13.248 -40.853 -24.056  1.00 49.75           H  
ATOM   2730  NZ  LYS A 177     -13.693 -42.883 -24.535  1.00 49.75           N  
ATOM   2731  HZ1 LYS A 177     -13.550 -42.758 -25.527  1.00 49.75           H  
ATOM   2732  HZ2 LYS A 177     -14.454 -43.535 -24.412  1.00 49.75           H  
ATOM   2733  HZ3 LYS A 177     -12.856 -43.269 -24.123  1.00 49.75           H  
ATOM   2734  N   ASP A 178     -16.386 -38.927 -17.457  1.00 48.06           N  
ATOM   2735  H   ASP A 178     -15.745 -38.152 -17.552  1.00 48.06           H  
ATOM   2736  CA  ASP A 178     -17.056 -39.071 -16.168  1.00 48.06           C  
ATOM   2737  HA  ASP A 178     -17.752 -39.909 -16.192  1.00 48.06           H  
ATOM   2738  C   ASP A 178     -17.858 -37.783 -15.917  1.00 48.06           C  
ATOM   2739  CB  ASP A 178     -15.967 -39.384 -15.117  1.00 48.06           C  
ATOM   2740  HB2 ASP A 178     -15.331 -38.508 -14.987  1.00 48.06           H  
ATOM   2741  HB3 ASP A 178     -15.337 -40.182 -15.511  1.00 48.06           H  
ATOM   2742  O   ASP A 178     -17.284 -36.766 -15.519  1.00 48.06           O  
ATOM   2743  CG  ASP A 178     -16.459 -39.843 -13.740  1.00 48.06           C  
ATOM   2744  OD1 ASP A 178     -17.683 -39.841 -13.483  1.00 48.06           O  
ATOM   2745  OD2 ASP A 178     -15.563 -40.143 -12.901  1.00 48.06           O  
ATOM   2746  N   ASP A 179     -19.177 -37.813 -16.166  1.00 46.19           N  
ATOM   2747  H   ASP A 179     -19.539 -38.641 -16.619  1.00 46.19           H  
ATOM   2748  CA  ASP A 179     -20.109 -36.659 -16.118  1.00 46.19           C  
ATOM   2749  HA  ASP A 179     -19.879 -35.978 -16.937  1.00 46.19           H  
ATOM   2750  C   ASP A 179     -20.032 -35.844 -14.811  1.00 46.19           C  
ATOM   2751  CB  ASP A 179     -21.560 -37.162 -16.284  1.00 46.19           C  
ATOM   2752  HB2 ASP A 179     -22.242 -36.378 -15.955  1.00 46.19           H  
ATOM   2753  HB3 ASP A 179     -21.714 -38.020 -15.630  1.00 46.19           H  
ATOM   2754  O   ASP A 179     -20.479 -34.701 -14.723  1.00 46.19           O  
ATOM   2755  CG  ASP A 179     -21.964 -37.528 -17.717  1.00 46.19           C  
ATOM   2756  OD1 ASP A 179     -21.251 -37.118 -18.654  1.00 46.19           O  
ATOM   2757  OD2 ASP A 179     -22.984 -38.242 -17.837  1.00 46.19           O  
ATOM   2758  N   ARG A 180     -19.428 -36.400 -13.755  1.00 49.70           N  
ATOM   2759  H   ARG A 180     -19.026 -37.314 -13.905  1.00 49.70           H  
ATOM   2760  CA  ARG A 180     -19.232 -35.716 -12.470  1.00 49.70           C  
ATOM   2761  HA  ARG A 180     -20.071 -35.037 -12.322  1.00 49.70           H  
ATOM   2762  C   ARG A 180     -17.985 -34.827 -12.416  1.00 49.70           C  
ATOM   2763  CB  ARG A 180     -19.241 -36.747 -11.336  1.00 49.70           C  
ATOM   2764  HB2 ARG A 180     -19.148 -36.223 -10.385  1.00 49.70           H  
ATOM   2765  HB3 ARG A 180     -18.388 -37.416 -11.451  1.00 49.70           H  
ATOM   2766  O   ARG A 180     -17.801 -34.133 -11.415  1.00 49.70           O  
ATOM   2767  CG  ARG A 180     -20.535 -37.571 -11.327  1.00 49.70           C  
ATOM   2768  HG2 ARG A 180     -21.403 -36.912 -11.329  1.00 49.70           H  
ATOM   2769  HG3 ARG A 180     -20.563 -38.201 -12.215  1.00 49.70           H  
ATOM   2770  CD  ARG A 180     -20.574 -38.462 -10.085  1.00 49.70           C  
ATOM   2771  HD2 ARG A 180     -19.593 -38.920  -9.957  1.00 49.70           H  
ATOM   2772  HD3 ARG A 180     -20.799 -37.846  -9.215  1.00 49.70           H  
ATOM   2773  NE  ARG A 180     -21.571 -39.532 -10.242  1.00 49.70           N  
ATOM   2774  HE  ARG A 180     -21.904 -39.690 -11.182  1.00 49.70           H  
ATOM   2775  NH1 ARG A 180     -21.565 -40.290  -8.075  1.00 49.70           N  
ATOM   2776 HH11 ARG A 180     -20.901 -39.566  -7.840  1.00 49.70           H  
ATOM   2777 HH12 ARG A 180     -21.855 -40.976  -7.393  1.00 49.70           H  
ATOM   2778  NH2 ARG A 180     -22.768 -41.361  -9.624  1.00 49.70           N  
ATOM   2779 HH21 ARG A 180     -23.068 -41.476 -10.581  1.00 49.70           H  
ATOM   2780 HH22 ARG A 180     -23.061 -42.033  -8.930  1.00 49.70           H  
ATOM   2781  CZ  ARG A 180     -21.963 -40.385  -9.315  1.00 49.70           C  
ATOM   2782  N   LYS A 181     -17.114 -34.845 -13.432  1.00 56.42           N  
ATOM   2783  H   LYS A 181     -17.325 -35.463 -14.203  1.00 56.42           H  
ATOM   2784  CA  LYS A 181     -15.785 -34.197 -13.406  1.00 56.42           C  
ATOM   2785  HA  LYS A 181     -15.683 -33.635 -12.477  1.00 56.42           H  
ATOM   2786  C   LYS A 181     -15.549 -33.163 -14.506  1.00 56.42           C  
ATOM   2787  CB  LYS A 181     -14.692 -35.272 -13.416  1.00 56.42           C  
ATOM   2788  HB2 LYS A 181     -13.716 -34.792 -13.482  1.00 56.42           H  
ATOM   2789  HB3 LYS A 181     -14.823 -35.908 -14.292  1.00 56.42           H  
ATOM   2790  O   LYS A 181     -14.530 -32.471 -14.464  1.00 56.42           O  
ATOM   2791  CG  LYS A 181     -14.733 -36.131 -12.145  1.00 56.42           C  
ATOM   2792  HG2 LYS A 181     -15.678 -36.672 -12.096  1.00 56.42           H  
ATOM   2793  HG3 LYS A 181     -14.636 -35.495 -11.266  1.00 56.42           H  
ATOM   2794  CD  LYS A 181     -13.589 -37.142 -12.172  1.00 56.42           C  
ATOM   2795  HD2 LYS A 181     -13.664 -37.711 -13.099  1.00 56.42           H  
ATOM   2796  HD3 LYS A 181     -12.636 -36.613 -12.148  1.00 56.42           H  
ATOM   2797  CE  LYS A 181     -13.677 -38.080 -10.967  1.00 56.42           C  
ATOM   2798  HE2 LYS A 181     -13.000 -37.732 -10.186  1.00 56.42           H  
ATOM   2799  HE3 LYS A 181     -14.697 -38.053 -10.583  1.00 56.42           H  
ATOM   2800  NZ  LYS A 181     -13.366 -39.468 -11.369  1.00 56.42           N  
ATOM   2801  HZ1 LYS A 181     -13.397 -40.109 -10.589  1.00 56.42           H  
ATOM   2802  HZ2 LYS A 181     -14.094 -39.776 -11.997  1.00 56.42           H  
ATOM   2803  HZ3 LYS A 181     -12.489 -39.540 -11.865  1.00 56.42           H  
ATOM   2804  N   GLU A 182     -16.507 -32.969 -15.408  1.00 49.03           N  
ATOM   2805  H   GLU A 182     -17.284 -33.614 -15.420  1.00 49.03           H  
ATOM   2806  CA  GLU A 182     -16.439 -31.992 -16.504  1.00 49.03           C  
ATOM   2807  HA  GLU A 182     -15.665 -32.302 -17.206  1.00 49.03           H  
ATOM   2808  C   GLU A 182     -16.096 -30.571 -16.005  1.00 49.03           C  
ATOM   2809  CB  GLU A 182     -17.794 -32.026 -17.228  1.00 49.03           C  
ATOM   2810  HB2 GLU A 182     -18.508 -31.433 -16.656  1.00 49.03           H  
ATOM   2811  HB3 GLU A 182     -18.152 -33.055 -17.268  1.00 49.03           H  
ATOM   2812  O   GLU A 182     -15.218 -29.898 -16.547  1.00 49.03           O  
ATOM   2813  CG  GLU A 182     -17.695 -31.509 -18.667  1.00 49.03           C  
ATOM   2814  HG2 GLU A 182     -17.269 -30.506 -18.648  1.00 49.03           H  
ATOM   2815  HG3 GLU A 182     -17.013 -32.154 -19.221  1.00 49.03           H  
ATOM   2816  CD  GLU A 182     -19.057 -31.461 -19.376  1.00 49.03           C  
ATOM   2817  OE1 GLU A 182     -19.036 -31.293 -20.614  1.00 49.03           O  
ATOM   2818  OE2 GLU A 182     -20.086 -31.501 -18.664  1.00 49.03           O  
ATOM   2819  N   LYS A 183     -16.679 -30.159 -14.867  1.00 52.17           N  
ATOM   2820  H   LYS A 183     -17.396 -30.765 -14.493  1.00 52.17           H  
ATOM   2821  CA  LYS A 183     -16.439 -28.848 -14.231  1.00 52.17           C  
ATOM   2822  HA  LYS A 183     -16.563 -28.079 -14.994  1.00 52.17           H  
ATOM   2823  C   LYS A 183     -15.000 -28.671 -13.710  1.00 52.17           C  
ATOM   2824  CB  LYS A 183     -17.487 -28.602 -13.119  1.00 52.17           C  
ATOM   2825  HB2 LYS A 183     -17.441 -29.413 -12.392  1.00 52.17           H  
ATOM   2826  HB3 LYS A 183     -17.242 -27.671 -12.609  1.00 52.17           H  
ATOM   2827  O   LYS A 183     -14.488 -27.555 -13.703  1.00 52.17           O  
ATOM   2828  CG  LYS A 183     -18.925 -28.488 -13.674  1.00 52.17           C  
ATOM   2829  HG2 LYS A 183     -19.178 -29.414 -14.190  1.00 52.17           H  
ATOM   2830  HG3 LYS A 183     -18.948 -27.680 -14.406  1.00 52.17           H  
ATOM   2831  CD  LYS A 183     -20.017 -28.219 -12.612  1.00 52.17           C  
ATOM   2832  HD2 LYS A 183     -19.808 -27.275 -12.110  1.00 52.17           H  
ATOM   2833  HD3 LYS A 183     -20.010 -29.029 -11.883  1.00 52.17           H  
ATOM   2834  CE  LYS A 183     -21.399 -28.153 -13.308  1.00 52.17           C  
ATOM   2835  HE2 LYS A 183     -21.533 -29.071 -13.881  1.00 52.17           H  
ATOM   2836  HE3 LYS A 183     -21.380 -27.340 -14.033  1.00 52.17           H  
ATOM   2837  NZ  LYS A 183     -22.568 -27.976 -12.392  1.00 52.17           N  
ATOM   2838  HZ1 LYS A 183     -22.658 -28.748 -11.747  1.00 52.17           H  
ATOM   2839  HZ2 LYS A 183     -22.535 -27.098 -11.894  1.00 52.17           H  
ATOM   2840  HZ3 LYS A 183     -23.439 -27.972 -12.903  1.00 52.17           H  
ATOM   2841  N   VAL A 184     -14.331 -29.752 -13.297  1.00 58.28           N  
ATOM   2842  H   VAL A 184     -14.760 -30.653 -13.454  1.00 58.28           H  
ATOM   2843  CA  VAL A 184     -12.932 -29.716 -12.823  1.00 58.28           C  
ATOM   2844  HA  VAL A 184     -12.778 -28.809 -12.239  1.00 58.28           H  
ATOM   2845  C   VAL A 184     -11.971 -29.650 -14.007  1.00 58.28           C  
ATOM   2846  CB  VAL A 184     -12.610 -30.925 -11.917  1.00 58.28           C  
ATOM   2847  HB  VAL A 184     -12.787 -31.847 -12.470  1.00 58.28           H  
ATOM   2848  O   VAL A 184     -11.007 -28.890 -13.967  1.00 58.28           O  
ATOM   2849  CG1 VAL A 184     -11.151 -30.926 -11.437  1.00 58.28           C  
ATOM   2850 HG11 VAL A 184     -10.473 -31.043 -12.282  1.00 58.28           H  
ATOM   2851 HG12 VAL A 184     -10.923 -29.991 -10.925  1.00 58.28           H  
ATOM   2852 HG13 VAL A 184     -10.984 -31.760 -10.755  1.00 58.28           H  
ATOM   2853  CG2 VAL A 184     -13.507 -30.923 -10.672  1.00 58.28           C  
ATOM   2854 HG21 VAL A 184     -13.255 -31.769 -10.033  1.00 58.28           H  
ATOM   2855 HG22 VAL A 184     -13.370 -29.998 -10.113  1.00 58.28           H  
ATOM   2856 HG23 VAL A 184     -14.554 -31.019 -10.961  1.00 58.28           H  
ATOM   2857  N   VAL A 185     -12.263 -30.387 -15.082  1.00 54.54           N  
ATOM   2858  H   VAL A 185     -13.084 -30.975 -15.059  1.00 54.54           H  
ATOM   2859  CA  VAL A 185     -11.460 -30.366 -16.313  1.00 54.54           C  
ATOM   2860  HA  VAL A 185     -10.417 -30.538 -16.050  1.00 54.54           H  
ATOM   2861  C   VAL A 185     -11.522 -28.995 -16.987  1.00 54.54           C  
ATOM   2862  CB  VAL A 185     -11.897 -31.488 -17.273  1.00 54.54           C  
ATOM   2863  HB  VAL A 185     -12.966 -31.408 -17.472  1.00 54.54           H  
ATOM   2864  O   VAL A 185     -10.475 -28.441 -17.319  1.00 54.54           O  
ATOM   2865  CG1 VAL A 185     -11.140 -31.384 -18.602  1.00 54.54           C  
ATOM   2866 HG11 VAL A 185     -11.650 -30.673 -19.252  1.00 54.54           H  
ATOM   2867 HG12 VAL A 185     -11.097 -32.348 -19.109  1.00 54.54           H  
ATOM   2868 HG13 VAL A 185     -10.119 -31.041 -18.434  1.00 54.54           H  
ATOM   2869  CG2 VAL A 185     -11.622 -32.862 -16.653  1.00 54.54           C  
ATOM   2870 HG21 VAL A 185     -12.173 -32.977 -15.719  1.00 54.54           H  
ATOM   2871 HG22 VAL A 185     -11.960 -33.638 -17.340  1.00 54.54           H  
ATOM   2872 HG23 VAL A 185     -10.555 -32.984 -16.467  1.00 54.54           H  
ATOM   2873  N   LEU A 186     -12.716 -28.403 -17.099  1.00 51.93           N  
ATOM   2874  H   LEU A 186     -13.541 -28.933 -16.857  1.00 51.93           H  
ATOM   2875  CA  LEU A 186     -12.898 -27.033 -17.590  1.00 51.93           C  
ATOM   2876  HA  LEU A 186     -12.484 -26.959 -18.596  1.00 51.93           H  
ATOM   2877  C   LEU A 186     -12.143 -26.011 -16.735  1.00 51.93           C  
ATOM   2878  CB  LEU A 186     -14.405 -26.711 -17.636  1.00 51.93           C  
ATOM   2879  HB2 LEU A 186     -14.571 -25.671 -17.357  1.00 51.93           H  
ATOM   2880  HB3 LEU A 186     -14.928 -27.319 -16.898  1.00 51.93           H  
ATOM   2881  O   LEU A 186     -11.496 -25.121 -17.279  1.00 51.93           O  
ATOM   2882  CG  LEU A 186     -15.002 -26.947 -19.036  1.00 51.93           C  
ATOM   2883  HG  LEU A 186     -14.471 -27.761 -19.530  1.00 51.93           H  
ATOM   2884  CD1 LEU A 186     -16.474 -27.333 -18.943  1.00 51.93           C  
ATOM   2885 HD11 LEU A 186     -17.051 -26.532 -18.480  1.00 51.93           H  
ATOM   2886 HD12 LEU A 186     -16.868 -27.528 -19.941  1.00 51.93           H  
ATOM   2887 HD13 LEU A 186     -16.580 -28.244 -18.355  1.00 51.93           H  
ATOM   2888  CD2 LEU A 186     -14.883 -25.674 -19.880  1.00 51.93           C  
ATOM   2889 HD21 LEU A 186     -15.454 -24.863 -19.427  1.00 51.93           H  
ATOM   2890 HD22 LEU A 186     -13.837 -25.379 -19.962  1.00 51.93           H  
ATOM   2891 HD23 LEU A 186     -15.272 -25.866 -20.880  1.00 51.93           H  
ATOM   2892  N   TRP A 187     -12.159 -26.155 -15.407  1.00 59.98           N  
ATOM   2893  H   TRP A 187     -12.726 -26.887 -15.002  1.00 59.98           H  
ATOM   2894  CA  TRP A 187     -11.424 -25.251 -14.522  1.00 59.98           C  
ATOM   2895  HA  TRP A 187     -11.685 -24.227 -14.789  1.00 59.98           H  
ATOM   2896  C   TRP A 187      -9.900 -25.369 -14.682  1.00 59.98           C  
ATOM   2897  CB  TRP A 187     -11.865 -25.484 -13.076  1.00 59.98           C  
ATOM   2898  HB2 TRP A 187     -12.949 -25.391 -13.020  1.00 59.98           H  
ATOM   2899  HB3 TRP A 187     -11.604 -26.500 -12.779  1.00 59.98           H  
ATOM   2900  O   TRP A 187      -9.220 -24.345 -14.738  1.00 59.98           O  
ATOM   2901  CG  TRP A 187     -11.263 -24.529 -12.094  1.00 59.98           C  
ATOM   2902  CD1 TRP A 187     -11.736 -23.295 -11.811  1.00 59.98           C  
ATOM   2903  HD1 TRP A 187     -12.611 -22.856 -12.267  1.00 59.98           H  
ATOM   2904  CD2 TRP A 187     -10.056 -24.692 -11.289  1.00 59.98           C  
ATOM   2905  CE2 TRP A 187      -9.875 -23.512 -10.507  1.00 59.98           C  
ATOM   2906  CE3 TRP A 187      -9.100 -25.718 -11.137  1.00 59.98           C  
ATOM   2907  HE3 TRP A 187      -9.202 -26.619 -11.724  1.00 59.98           H  
ATOM   2908  NE1 TRP A 187     -10.922 -22.691 -10.873  1.00 59.98           N  
ATOM   2909  HE1 TRP A 187     -11.078 -21.753 -10.531  1.00 59.98           H  
ATOM   2910  CH2 TRP A 187      -7.905 -24.428  -9.441  1.00 59.98           C  
ATOM   2911  HH2 TRP A 187      -7.115 -24.367  -8.707  1.00 59.98           H  
ATOM   2912  CZ2 TRP A 187      -8.820 -23.371  -9.593  1.00 59.98           C  
ATOM   2913  HZ2 TRP A 187      -8.738 -22.474  -8.996  1.00 59.98           H  
ATOM   2914  CZ3 TRP A 187      -8.037 -25.589 -10.224  1.00 59.98           C  
ATOM   2915  HZ3 TRP A 187      -7.335 -26.402 -10.109  1.00 59.98           H  
ATOM   2916  N   VAL A 188      -9.358 -26.587 -14.811  1.00 57.24           N  
ATOM   2917  H   VAL A 188      -9.969 -27.390 -14.760  1.00 57.24           H  
ATOM   2918  CA  VAL A 188      -7.921 -26.812 -15.061  1.00 57.24           C  
ATOM   2919  HA  VAL A 188      -7.347 -26.260 -14.316  1.00 57.24           H  
ATOM   2920  C   VAL A 188      -7.511 -26.247 -16.424  1.00 57.24           C  
ATOM   2921  CB  VAL A 188      -7.554 -28.306 -14.930  1.00 57.24           C  
ATOM   2922  HB  VAL A 188      -8.232 -28.899 -15.544  1.00 57.24           H  
ATOM   2923  O   VAL A 188      -6.522 -25.524 -16.498  1.00 57.24           O  
ATOM   2924  CG1 VAL A 188      -6.113 -28.608 -15.368  1.00 57.24           C  
ATOM   2925 HG11 VAL A 188      -5.878 -29.656 -15.180  1.00 57.24           H  
ATOM   2926 HG12 VAL A 188      -5.411 -27.978 -14.821  1.00 57.24           H  
ATOM   2927 HG13 VAL A 188      -5.995 -28.427 -16.436  1.00 57.24           H  
ATOM   2928  CG2 VAL A 188      -7.677 -28.765 -13.470  1.00 57.24           C  
ATOM   2929 HG21 VAL A 188      -6.964 -28.226 -12.847  1.00 57.24           H  
ATOM   2930 HG22 VAL A 188      -8.684 -28.583 -13.094  1.00 57.24           H  
ATOM   2931 HG23 VAL A 188      -7.476 -29.834 -13.404  1.00 57.24           H  
ATOM   2932  N   LEU A 189      -8.299 -26.494 -17.476  1.00 50.09           N  
ATOM   2933  H   LEU A 189      -9.101 -27.093 -17.347  1.00 50.09           H  
ATOM   2934  CA  LEU A 189      -8.065 -25.941 -18.816  1.00 50.09           C  
ATOM   2935  HA  LEU A 189      -7.064 -26.221 -19.144  1.00 50.09           H  
ATOM   2936  C   LEU A 189      -8.108 -24.410 -18.820  1.00 50.09           C  
ATOM   2937  CB  LEU A 189      -9.103 -26.522 -19.796  1.00 50.09           C  
ATOM   2938  HB2 LEU A 189      -9.316 -25.793 -20.578  1.00 50.09           H  
ATOM   2939  HB3 LEU A 189     -10.039 -26.694 -19.264  1.00 50.09           H  
ATOM   2940  O   LEU A 189      -7.198 -23.778 -19.347  1.00 50.09           O  
ATOM   2941  CG  LEU A 189      -8.622 -27.822 -20.460  1.00 50.09           C  
ATOM   2942  HG  LEU A 189      -8.052 -28.413 -19.743  1.00 50.09           H  
ATOM   2943  CD1 LEU A 189      -9.807 -28.661 -20.929  1.00 50.09           C  
ATOM   2944 HD11 LEU A 189     -10.452 -28.882 -20.078  1.00 50.09           H  
ATOM   2945 HD12 LEU A 189      -9.452 -29.598 -21.359  1.00 50.09           H  
ATOM   2946 HD13 LEU A 189     -10.381 -28.114 -21.677  1.00 50.09           H  
ATOM   2947  CD2 LEU A 189      -7.747 -27.512 -21.678  1.00 50.09           C  
ATOM   2948 HD21 LEU A 189      -6.882 -26.920 -21.376  1.00 50.09           H  
ATOM   2949 HD22 LEU A 189      -8.315 -26.956 -22.423  1.00 50.09           H  
ATOM   2950 HD23 LEU A 189      -7.392 -28.442 -22.122  1.00 50.09           H  
ATOM   2951  N   MET A 190      -9.114 -23.796 -18.190  1.00 51.91           N  
ATOM   2952  H   MET A 190      -9.853 -24.360 -17.796  1.00 51.91           H  
ATOM   2953  CA  MET A 190      -9.232 -22.336 -18.132  1.00 51.91           C  
ATOM   2954  HA  MET A 190      -9.147 -21.935 -19.142  1.00 51.91           H  
ATOM   2955  C   MET A 190      -8.121 -21.684 -17.309  1.00 51.91           C  
ATOM   2956  CB  MET A 190     -10.591 -21.928 -17.555  1.00 51.91           C  
ATOM   2957  HB2 MET A 190     -10.805 -22.491 -16.647  1.00 51.91           H  
ATOM   2958  HB3 MET A 190     -10.540 -20.872 -17.291  1.00 51.91           H  
ATOM   2959  O   MET A 190      -7.638 -20.613 -17.675  1.00 51.91           O  
ATOM   2960  CG  MET A 190     -11.725 -22.116 -18.567  1.00 51.91           C  
ATOM   2961  HG2 MET A 190     -11.966 -23.175 -18.653  1.00 51.91           H  
ATOM   2962  HG3 MET A 190     -11.394 -21.772 -19.546  1.00 51.91           H  
ATOM   2963  SD  MET A 190     -13.229 -21.205 -18.131  1.00 51.91           S  
ATOM   2964  CE  MET A 190     -12.709 -19.528 -18.592  1.00 51.91           C  
ATOM   2965  HE1 MET A 190     -12.410 -19.513 -19.640  1.00 51.91           H  
ATOM   2966  HE2 MET A 190     -13.543 -18.841 -18.452  1.00 51.91           H  
ATOM   2967  HE3 MET A 190     -11.873 -19.205 -17.972  1.00 51.91           H  
ATOM   2968  N   LYS A 191      -7.694 -22.321 -16.214  1.00 54.27           N  
ATOM   2969  H   LYS A 191      -8.148 -23.184 -15.949  1.00 54.27           H  
ATOM   2970  CA  LYS A 191      -6.563 -21.844 -15.415  1.00 54.27           C  
ATOM   2971  HA  LYS A 191      -6.714 -20.789 -15.190  1.00 54.27           H  
ATOM   2972  C   LYS A 191      -5.257 -21.920 -16.211  1.00 54.27           C  
ATOM   2973  CB  LYS A 191      -6.519 -22.633 -14.101  1.00 54.27           C  
ATOM   2974  HB2 LYS A 191      -6.271 -23.675 -14.304  1.00 54.27           H  
ATOM   2975  HB3 LYS A 191      -7.504 -22.593 -13.636  1.00 54.27           H  
ATOM   2976  O   LYS A 191      -4.497 -20.962 -16.210  1.00 54.27           O  
ATOM   2977  CG  LYS A 191      -5.497 -22.034 -13.133  1.00 54.27           C  
ATOM   2978  HG2 LYS A 191      -4.495 -22.144 -13.547  1.00 54.27           H  
ATOM   2979  HG3 LYS A 191      -5.708 -20.973 -12.996  1.00 54.27           H  
ATOM   2980  CD  LYS A 191      -5.565 -22.741 -11.780  1.00 54.27           C  
ATOM   2981  HD2 LYS A 191      -6.562 -22.620 -11.358  1.00 54.27           H  
ATOM   2982  HD3 LYS A 191      -5.350 -23.800 -11.917  1.00 54.27           H  
ATOM   2983  CE  LYS A 191      -4.518 -22.104 -10.866  1.00 54.27           C  
ATOM   2984  HE2 LYS A 191      -3.545 -22.193 -11.349  1.00 54.27           H  
ATOM   2985  HE3 LYS A 191      -4.732 -21.039 -10.778  1.00 54.27           H  
ATOM   2986  NZ  LYS A 191      -4.501 -22.752  -9.535  1.00 54.27           N  
ATOM   2987  HZ1 LYS A 191      -4.272 -23.729  -9.648  1.00 54.27           H  
ATOM   2988  HZ2 LYS A 191      -5.403 -22.665  -9.089  1.00 54.27           H  
ATOM   2989  HZ3 LYS A 191      -3.786 -22.326  -8.963  1.00 54.27           H  
ATOM   2990  N   TYR A 192      -5.046 -23.002 -16.958  1.00 46.35           N  
ATOM   2991  H   TYR A 192      -5.714 -23.759 -16.916  1.00 46.35           H  
ATOM   2992  CA  TYR A 192      -3.825 -23.205 -17.735  1.00 46.35           C  
ATOM   2993  HA  TYR A 192      -2.978 -22.923 -17.109  1.00 46.35           H  
ATOM   2994  C   TYR A 192      -3.757 -22.324 -18.998  1.00 46.35           C  
ATOM   2995  CB  TYR A 192      -3.697 -24.699 -18.051  1.00 46.35           C  
ATOM   2996  HB2 TYR A 192      -4.118 -25.278 -17.229  1.00 46.35           H  
ATOM   2997  HB3 TYR A 192      -4.270 -24.940 -18.947  1.00 46.35           H  
ATOM   2998  O   TYR A 192      -2.707 -21.765 -19.296  1.00 46.35           O  
ATOM   2999  CG  TYR A 192      -2.267 -25.158 -18.207  1.00 46.35           C  
ATOM   3000  CD1 TYR A 192      -1.674 -25.217 -19.480  1.00 46.35           C  
ATOM   3001  HD1 TYR A 192      -2.233 -24.920 -20.355  1.00 46.35           H  
ATOM   3002  CD2 TYR A 192      -1.523 -25.510 -17.063  1.00 46.35           C  
ATOM   3003  HD2 TYR A 192      -1.975 -25.445 -16.084  1.00 46.35           H  
ATOM   3004  CE1 TYR A 192      -0.336 -25.639 -19.601  1.00 46.35           C  
ATOM   3005  HE1 TYR A 192       0.166 -25.665 -20.557  1.00 46.35           H  
ATOM   3006  CE2 TYR A 192      -0.187 -25.937 -17.188  1.00 46.35           C  
ATOM   3007  HE2 TYR A 192       0.386 -26.204 -16.312  1.00 46.35           H  
ATOM   3008  OH  TYR A 192       1.690 -26.417 -18.617  1.00 46.35           O  
ATOM   3009  HH  TYR A 192       2.127 -26.605 -17.783  1.00 46.35           H  
ATOM   3010  CZ  TYR A 192       0.406 -26.005 -18.465  1.00 46.35           C  
ATOM   3011  N   ILE A 193      -4.881 -22.114 -19.698  1.00 45.41           N  
ATOM   3012  H   ILE A 193      -5.705 -22.640 -19.446  1.00 45.41           H  
ATOM   3013  CA  ILE A 193      -4.978 -21.169 -20.832  1.00 45.41           C  
ATOM   3014  HA  ILE A 193      -4.208 -21.414 -21.563  1.00 45.41           H  
ATOM   3015  C   ILE A 193      -4.701 -19.733 -20.369  1.00 45.41           C  
ATOM   3016  CB  ILE A 193      -6.364 -21.292 -21.516  1.00 45.41           C  
ATOM   3017  HB  ILE A 193      -7.130 -21.261 -20.742  1.00 45.41           H  
ATOM   3018  O   ILE A 193      -4.046 -18.968 -21.072  1.00 45.41           O  
ATOM   3019  CG1 ILE A 193      -6.464 -22.640 -22.268  1.00 45.41           C  
ATOM   3020 HG12 ILE A 193      -5.827 -22.609 -23.152  1.00 45.41           H  
ATOM   3021 HG13 ILE A 193      -6.093 -23.445 -21.634  1.00 45.41           H  
ATOM   3022  CG2 ILE A 193      -6.635 -20.135 -22.500  1.00 45.41           C  
ATOM   3023 HG21 ILE A 193      -5.848 -20.094 -23.254  1.00 45.41           H  
ATOM   3024 HG22 ILE A 193      -6.668 -19.180 -21.976  1.00 45.41           H  
ATOM   3025 HG23 ILE A 193      -7.597 -20.262 -22.996  1.00 45.41           H  
ATOM   3026  CD1 ILE A 193      -7.891 -23.011 -22.694  1.00 45.41           C  
ATOM   3027 HD11 ILE A 193      -7.891 -24.023 -23.099  1.00 45.41           H  
ATOM   3028 HD12 ILE A 193      -8.558 -22.978 -21.832  1.00 45.41           H  
ATOM   3029 HD13 ILE A 193      -8.254 -22.333 -23.466  1.00 45.41           H  
ATOM   3030  N   ARG A 194      -5.163 -19.369 -19.169  1.00 46.46           N  
ATOM   3031  H   ARG A 194      -5.708 -20.040 -18.646  1.00 46.46           H  
ATOM   3032  CA  ARG A 194      -4.906 -18.057 -18.568  1.00 46.46           C  
ATOM   3033  HA  ARG A 194      -5.116 -17.286 -19.309  1.00 46.46           H  
ATOM   3034  C   ARG A 194      -3.432 -17.866 -18.183  1.00 46.46           C  
ATOM   3035  CB  ARG A 194      -5.868 -17.896 -17.386  1.00 46.46           C  
ATOM   3036  HB2 ARG A 194      -5.716 -18.723 -16.692  1.00 46.46           H  
ATOM   3037  HB3 ARG A 194      -6.891 -17.942 -17.759  1.00 46.46           H  
ATOM   3038  O   ARG A 194      -2.918 -16.763 -18.348  1.00 46.46           O  
ATOM   3039  CG  ARG A 194      -5.674 -16.583 -16.628  1.00 46.46           C  
ATOM   3040  HG2 ARG A 194      -5.809 -15.733 -17.297  1.00 46.46           H  
ATOM   3041  HG3 ARG A 194      -4.662 -16.563 -16.223  1.00 46.46           H  
ATOM   3042  CD  ARG A 194      -6.670 -16.504 -15.469  1.00 46.46           C  
ATOM   3043  HD2 ARG A 194      -7.621 -16.125 -15.843  1.00 46.46           H  
ATOM   3044  HD3 ARG A 194      -6.818 -17.505 -15.063  1.00 46.46           H  
ATOM   3045  NE  ARG A 194      -6.142 -15.641 -14.402  1.00 46.46           N  
ATOM   3046  HE  ARG A 194      -5.192 -15.326 -14.534  1.00 46.46           H  
ATOM   3047  NH1 ARG A 194      -7.938 -15.757 -12.978  1.00 46.46           N  
ATOM   3048 HH11 ARG A 194      -8.426 -16.298 -13.677  1.00 46.46           H  
ATOM   3049 HH12 ARG A 194      -8.382 -15.526 -12.101  1.00 46.46           H  
ATOM   3050  NH2 ARG A 194      -6.115 -14.612 -12.376  1.00 46.46           N  
ATOM   3051 HH21 ARG A 194      -6.591 -14.323 -11.533  1.00 46.46           H  
ATOM   3052 HH22 ARG A 194      -5.194 -14.255 -12.585  1.00 46.46           H  
ATOM   3053  CZ  ARG A 194      -6.733 -15.343 -13.261  1.00 46.46           C  
ATOM   3054  N   ASP A 195      -2.763 -18.914 -17.708  1.00 44.98           N  
ATOM   3055  H   ASP A 195      -3.274 -19.768 -17.529  1.00 44.98           H  
ATOM   3056  CA  ASP A 195      -1.366 -18.848 -17.259  1.00 44.98           C  
ATOM   3057  HA  ASP A 195      -1.191 -17.864 -16.824  1.00 44.98           H  
ATOM   3058  C   ASP A 195      -0.349 -18.971 -18.422  1.00 44.98           C  
ATOM   3059  CB  ASP A 195      -1.142 -19.878 -16.130  1.00 44.98           C  
ATOM   3060  HB2 ASP A 195      -0.076 -19.917 -15.906  1.00 44.98           H  
ATOM   3061  HB3 ASP A 195      -1.442 -20.864 -16.486  1.00 44.98           H  
ATOM   3062  O   ASP A 195       0.784 -18.517 -18.289  1.00 44.98           O  
ATOM   3063  CG  ASP A 195      -1.886 -19.561 -14.809  1.00 44.98           C  
ATOM   3064  OD1 ASP A 195      -2.298 -18.393 -14.593  1.00 44.98           O  
ATOM   3065  OD2 ASP A 195      -2.034 -20.487 -13.971  1.00 44.98           O  
ATOM   3066  N   MET A 196      -0.748 -19.487 -19.595  1.00 34.62           N  
ATOM   3067  H   MET A 196      -1.671 -19.895 -19.632  1.00 34.62           H  
ATOM   3068  CA  MET A 196       0.097 -19.595 -20.803  1.00 34.62           C  
ATOM   3069  HA  MET A 196       1.135 -19.632 -20.471  1.00 34.62           H  
ATOM   3070  C   MET A 196       0.056 -18.371 -21.737  1.00 34.62           C  
ATOM   3071  CB  MET A 196      -0.166 -20.914 -21.556  1.00 34.62           C  
ATOM   3072  HB2 MET A 196       0.318 -20.877 -22.532  1.00 34.62           H  
ATOM   3073  HB3 MET A 196      -1.235 -21.054 -21.715  1.00 34.62           H  
ATOM   3074  O   MET A 196       0.297 -18.494 -22.938  1.00 34.62           O  
ATOM   3075  CG  MET A 196       0.422 -22.122 -20.819  1.00 34.62           C  
ATOM   3076  HG2 MET A 196       1.129 -21.769 -20.067  1.00 34.62           H  
ATOM   3077  HG3 MET A 196      -0.374 -22.647 -20.292  1.00 34.62           H  
ATOM   3078  SD  MET A 196       1.324 -23.289 -21.883  1.00 34.62           S  
ATOM   3079  CE  MET A 196      -0.036 -24.067 -22.785  1.00 34.62           C  
ATOM   3080  HE1 MET A 196      -0.470 -23.342 -23.473  1.00 34.62           H  
ATOM   3081  HE2 MET A 196      -0.808 -24.403 -22.093  1.00 34.62           H  
ATOM   3082  HE3 MET A 196       0.346 -24.915 -23.354  1.00 34.62           H  
ATOM   3083  N   SER A 197      -0.166 -17.165 -21.208  1.00 32.04           N  
ATOM   3084  H   SER A 197      -0.287 -17.110 -20.207  1.00 32.04           H  
ATOM   3085  CA  SER A 197       0.130 -15.932 -21.960  1.00 32.04           C  
ATOM   3086  HA  SER A 197      -0.246 -16.040 -22.978  1.00 32.04           H  
ATOM   3087  C   SER A 197       1.651 -15.731 -22.060  1.00 32.04           C  
ATOM   3088  CB  SER A 197      -0.582 -14.720 -21.354  1.00 32.04           C  
ATOM   3089  HB2 SER A 197      -0.239 -14.568 -20.330  1.00 32.04           H  
ATOM   3090  HB3 SER A 197      -0.346 -13.833 -21.941  1.00 32.04           H  
ATOM   3091  O   SER A 197       2.226 -14.849 -21.429  1.00 32.04           O  
ATOM   3092  OG  SER A 197      -1.983 -14.924 -21.359  1.00 32.04           O  
ATOM   3093  HG  SER A 197      -2.173 -15.719 -20.854  1.00 32.04           H  
ATOM   3094  N   ILE A 198       2.311 -16.608 -22.821  1.00 28.83           N  
ATOM   3095  H   ILE A 198       1.757 -17.329 -23.262  1.00 28.83           H  
ATOM   3096  CA  ILE A 198       3.721 -16.521 -23.194  1.00 28.83           C  
ATOM   3097  HA  ILE A 198       4.300 -16.321 -22.293  1.00 28.83           H  
ATOM   3098  C   ILE A 198       3.854 -15.361 -24.190  1.00 28.83           C  
ATOM   3099  CB  ILE A 198       4.213 -17.856 -23.810  1.00 28.83           C  
ATOM   3100  HB  ILE A 198       3.586 -18.085 -24.672  1.00 28.83           H  
ATOM   3101  O   ILE A 198       3.145 -15.350 -25.201  1.00 28.83           O  
ATOM   3102  CG1 ILE A 198       4.076 -19.013 -22.790  1.00 28.83           C  
ATOM   3103 HG12 ILE A 198       4.730 -18.825 -21.938  1.00 28.83           H  
ATOM   3104 HG13 ILE A 198       3.052 -19.051 -22.420  1.00 28.83           H  
ATOM   3105  CG2 ILE A 198       5.672 -17.738 -24.299  1.00 28.83           C  
ATOM   3106 HG21 ILE A 198       6.336 -17.524 -23.461  1.00 28.83           H  
ATOM   3107 HG22 ILE A 198       5.768 -16.948 -25.044  1.00 28.83           H  
ATOM   3108 HG23 ILE A 198       5.988 -18.664 -24.779  1.00 28.83           H  
ATOM   3109  CD1 ILE A 198       4.389 -20.403 -23.361  1.00 28.83           C  
ATOM   3110 HD11 ILE A 198       4.126 -21.160 -22.622  1.00 28.83           H  
ATOM   3111 HD12 ILE A 198       3.805 -20.574 -24.265  1.00 28.83           H  
ATOM   3112 HD13 ILE A 198       5.452 -20.496 -23.585  1.00 28.83           H  
ATOM   3113  N   PRO A 199       4.751 -14.387 -23.958  1.00 27.28           N  
ATOM   3114  CA  PRO A 199       5.037 -13.371 -24.952  1.00 27.28           C  
ATOM   3115  HA  PRO A 199       4.114 -12.902 -25.292  1.00 27.28           H  
ATOM   3116  C   PRO A 199       5.738 -14.042 -26.137  1.00 27.28           C  
ATOM   3117  CB  PRO A 199       5.901 -12.329 -24.234  1.00 27.28           C  
ATOM   3118  HB2 PRO A 199       5.252 -11.584 -23.772  1.00 27.28           H  
ATOM   3119  HB3 PRO A 199       6.610 -11.847 -24.906  1.00 27.28           H  
ATOM   3120  O   PRO A 199       6.865 -14.523 -26.016  1.00 27.28           O  
ATOM   3121  CG  PRO A 199       6.607 -13.128 -23.138  1.00 27.28           C  
ATOM   3122  HG2 PRO A 199       7.530 -13.552 -23.533  1.00 27.28           H  
ATOM   3123  HG3 PRO A 199       6.819 -12.511 -22.264  1.00 27.28           H  
ATOM   3124  CD  PRO A 199       5.632 -14.256 -22.807  1.00 27.28           C  
ATOM   3125  HD2 PRO A 199       5.041 -13.988 -21.931  1.00 27.28           H  
ATOM   3126  HD3 PRO A 199       6.184 -15.177 -22.622  1.00 27.28           H  
ATOM   3127  N   MET A 200       5.079 -14.072 -27.296  1.00 25.03           N  
ATOM   3128  H   MET A 200       4.122 -13.752 -27.318  1.00 25.03           H  
ATOM   3129  CA  MET A 200       5.741 -14.386 -28.561  1.00 25.03           C  
ATOM   3130  HA  MET A 200       6.356 -15.277 -28.434  1.00 25.03           H  
ATOM   3131  C   MET A 200       6.676 -13.231 -28.925  1.00 25.03           C  
ATOM   3132  CB  MET A 200       4.723 -14.662 -29.681  1.00 25.03           C  
ATOM   3133  HB2 MET A 200       5.252 -14.620 -30.633  1.00 25.03           H  
ATOM   3134  HB3 MET A 200       3.943 -13.900 -29.690  1.00 25.03           H  
ATOM   3135  O   MET A 200       6.289 -12.308 -29.627  1.00 25.03           O  
ATOM   3136  CG  MET A 200       4.098 -16.053 -29.562  1.00 25.03           C  
ATOM   3137  HG2 MET A 200       4.872 -16.751 -29.239  1.00 25.03           H  
ATOM   3138  HG3 MET A 200       3.313 -16.040 -28.806  1.00 25.03           H  
ATOM   3139  SD  MET A 200       3.432 -16.668 -31.132  1.00 25.03           S  
ATOM   3140  CE  MET A 200       3.265 -18.425 -30.724  1.00 25.03           C  
ATOM   3141  HE1 MET A 200       4.243 -18.839 -30.479  1.00 25.03           H  
ATOM   3142  HE2 MET A 200       2.597 -18.540 -29.871  1.00 25.03           H  
ATOM   3143  HE3 MET A 200       2.852 -18.957 -31.581  1.00 25.03           H  
ATOM   3144  N   ASN A 201       7.900 -13.268 -28.401  1.00 27.21           N  
ATOM   3145  H   ASN A 201       8.078 -13.969 -27.696  1.00 27.21           H  
ATOM   3146  CA  ASN A 201       9.024 -12.449 -28.843  1.00 27.21           C  
ATOM   3147  HA  ASN A 201       8.920 -12.235 -29.907  1.00 27.21           H  
ATOM   3148  C   ASN A 201      10.323 -13.249 -28.657  1.00 27.21           C  
ATOM   3149  CB  ASN A 201       9.048 -11.113 -28.071  1.00 27.21           C  
ATOM   3150  HB2 ASN A 201       8.752 -11.285 -27.036  1.00 27.21           H  
ATOM   3151  HB3 ASN A 201      10.065 -10.720 -28.065  1.00 27.21           H  
ATOM   3152  O   ASN A 201      10.906 -13.262 -27.577  1.00 27.21           O  
ATOM   3153  CG  ASN A 201       8.173 -10.039 -28.697  1.00 27.21           C  
ATOM   3154  ND2 ASN A 201       7.576  -9.181 -27.903  1.00 27.21           N  
ATOM   3155 HD21 ASN A 201       7.602  -9.308 -26.901  1.00 27.21           H  
ATOM   3156 HD22 ASN A 201       6.945  -8.544 -28.368  1.00 27.21           H  
ATOM   3157  OD1 ASN A 201       8.074  -9.896 -29.900  1.00 27.21           O  
ATOM   3158  N   GLY A 202      10.774 -13.918 -29.719  1.00 23.54           N  
ATOM   3159  H   GLY A 202      10.188 -13.972 -30.540  1.00 23.54           H  
ATOM   3160  CA  GLY A 202      12.085 -14.572 -29.790  1.00 23.54           C  
ATOM   3161  HA2 GLY A 202      12.843 -13.794 -29.885  1.00 23.54           H  
ATOM   3162  HA3 GLY A 202      12.273 -15.128 -28.871  1.00 23.54           H  
ATOM   3163  C   GLY A 202      12.190 -15.546 -30.970  1.00 23.54           C  
ATOM   3164  O   GLY A 202      11.191 -16.163 -31.309  1.00 23.54           O  
ATOM   3165  N   PRO A 203      13.345 -15.640 -31.649  1.00 27.27           N  
ATOM   3166  CA  PRO A 203      13.425 -15.600 -33.109  1.00 27.27           C  
ATOM   3167  HA  PRO A 203      12.569 -15.055 -33.508  1.00 27.27           H  
ATOM   3168  C   PRO A 203      13.481 -16.976 -33.792  1.00 27.27           C  
ATOM   3169  CB  PRO A 203      14.700 -14.788 -33.368  1.00 27.27           C  
ATOM   3170  HB2 PRO A 203      15.129 -14.974 -34.353  1.00 27.27           H  
ATOM   3171  HB3 PRO A 203      14.488 -13.726 -33.246  1.00 27.27           H  
ATOM   3172  O   PRO A 203      13.807 -17.986 -33.179  1.00 27.27           O  
ATOM   3173  CG  PRO A 203      15.623 -15.259 -32.245  1.00 27.27           C  
ATOM   3174  HG2 PRO A 203      16.388 -14.518 -32.014  1.00 27.27           H  
ATOM   3175  HG3 PRO A 203      16.082 -16.208 -32.523  1.00 27.27           H  
ATOM   3176  CD  PRO A 203      14.669 -15.474 -31.073  1.00 27.27           C  
ATOM   3177  HD2 PRO A 203      14.958 -16.363 -30.513  1.00 27.27           H  
ATOM   3178  HD3 PRO A 203      14.707 -14.599 -30.423  1.00 27.27           H  
ATOM   3179  N   SER A 204      13.197 -16.960 -35.099  1.00 25.82           N  
ATOM   3180  H   SER A 204      12.880 -16.067 -35.448  1.00 25.82           H  
ATOM   3181  CA  SER A 204      13.675 -17.885 -36.141  1.00 25.82           C  
ATOM   3182  HA  SER A 204      12.811 -18.258 -36.690  1.00 25.82           H  
ATOM   3183  C   SER A 204      14.503 -19.091 -35.671  1.00 25.82           C  
ATOM   3184  CB  SER A 204      14.545 -17.073 -37.120  1.00 25.82           C  
ATOM   3185  HB2 SER A 204      14.940 -17.737 -37.889  1.00 25.82           H  
ATOM   3186  HB3 SER A 204      13.936 -16.307 -37.601  1.00 25.82           H  
ATOM   3187  O   SER A 204      15.662 -18.912 -35.304  1.00 25.82           O  
ATOM   3188  OG  SER A 204      15.617 -16.444 -36.442  1.00 25.82           O  
ATOM   3189  HG  SER A 204      16.049 -17.124 -35.919  1.00 25.82           H  
ATOM   3190  N   SER A 205      13.936 -20.299 -35.790  1.00 23.71           N  
ATOM   3191  H   SER A 205      12.927 -20.294 -35.834  1.00 23.71           H  
ATOM   3192  CA  SER A 205      14.578 -21.577 -36.185  1.00 23.71           C  
ATOM   3193  HA  SER A 205      14.337 -21.726 -37.237  1.00 23.71           H  
ATOM   3194  C   SER A 205      13.988 -22.786 -35.448  1.00 23.71           C  
ATOM   3195  CB  SER A 205      16.123 -21.613 -36.123  1.00 23.71           C  
ATOM   3196  HB2 SER A 205      16.466 -22.614 -36.384  1.00 23.71           H  
ATOM   3197  HB3 SER A 205      16.521 -20.922 -36.866  1.00 23.71           H  
ATOM   3198  O   SER A 205      14.572 -23.308 -34.516  1.00 23.71           O  
ATOM   3199  OG  SER A 205      16.655 -21.273 -34.862  1.00 23.71           O  
ATOM   3200  HG  SER A 205      16.377 -20.371 -34.684  1.00 23.71           H  
ATOM   3201  N   TYR A 206      12.844 -23.286 -35.921  1.00 25.42           N  
ATOM   3202  H   TYR A 206      12.331 -22.743 -36.600  1.00 25.42           H  
ATOM   3203  CA  TYR A 206      12.517 -24.717 -35.849  1.00 25.42           C  
ATOM   3204  HA  TYR A 206      13.450 -25.280 -35.870  1.00 25.42           H  
ATOM   3205  C   TYR A 206      11.767 -25.098 -37.128  1.00 25.42           C  
ATOM   3206  CB  TYR A 206      11.800 -25.122 -34.545  1.00 25.42           C  
ATOM   3207  HB2 TYR A 206      11.107 -25.936 -34.756  1.00 25.42           H  
ATOM   3208  HB3 TYR A 206      11.213 -24.285 -34.167  1.00 25.42           H  
ATOM   3209  O   TYR A 206      10.550 -25.248 -37.174  1.00 25.42           O  
ATOM   3210  CG  TYR A 206      12.756 -25.623 -33.471  1.00 25.42           C  
ATOM   3211  CD1 TYR A 206      13.257 -26.941 -33.529  1.00 25.42           C  
ATOM   3212  HD1 TYR A 206      12.935 -27.609 -34.314  1.00 25.42           H  
ATOM   3213  CD2 TYR A 206      13.184 -24.761 -32.443  1.00 25.42           C  
ATOM   3214  HD2 TYR A 206      12.826 -23.742 -32.414  1.00 25.42           H  
ATOM   3215  CE1 TYR A 206      14.196 -27.384 -32.575  1.00 25.42           C  
ATOM   3216  HE1 TYR A 206      14.594 -28.387 -32.618  1.00 25.42           H  
ATOM   3217  CE2 TYR A 206      14.132 -25.193 -31.498  1.00 25.42           C  
ATOM   3218  HE2 TYR A 206      14.480 -24.510 -30.737  1.00 25.42           H  
ATOM   3219  OH  TYR A 206      15.557 -26.928 -30.653  1.00 25.42           O  
ATOM   3220  HH  TYR A 206      15.787 -26.226 -30.040  1.00 25.42           H  
ATOM   3221  CZ  TYR A 206      14.641 -26.507 -31.564  1.00 25.42           C  
ATOM   3222  N   SER A 207      12.532 -25.182 -38.214  1.00 23.70           N  
ATOM   3223  H   SER A 207      13.514 -24.969 -38.110  1.00 23.70           H  
ATOM   3224  CA  SER A 207      12.203 -26.024 -39.359  1.00 23.70           C  
ATOM   3225  HA  SER A 207      11.155 -25.885 -39.626  1.00 23.70           H  
ATOM   3226  C   SER A 207      12.447 -27.487 -38.987  1.00 23.70           C  
ATOM   3227  CB  SER A 207      13.084 -25.639 -40.553  1.00 23.70           C  
ATOM   3228  HB2 SER A 207      12.806 -24.642 -40.896  1.00 23.70           H  
ATOM   3229  HB3 SER A 207      12.929 -26.345 -41.370  1.00 23.70           H  
ATOM   3230  O   SER A 207      13.391 -27.773 -38.255  1.00 23.70           O  
ATOM   3231  OG  SER A 207      14.452 -25.631 -40.180  1.00 23.70           O  
ATOM   3232  HG  SER A 207      14.680 -26.472 -39.775  1.00 23.70           H  
ATOM   3233  N   SER A 208      11.670 -28.387 -39.591  1.00 24.59           N  
ATOM   3234  H   SER A 208      10.933 -28.006 -40.166  1.00 24.59           H  
ATOM   3235  CA  SER A 208      11.713 -29.858 -39.505  1.00 24.59           C  
ATOM   3236  HA  SER A 208      11.217 -30.193 -40.415  1.00 24.59           H  
ATOM   3237  C   SER A 208      10.887 -30.481 -38.375  1.00 24.59           C  
ATOM   3238  CB  SER A 208      13.133 -30.451 -39.652  1.00 24.59           C  
ATOM   3239  HB2 SER A 208      13.619 -29.987 -40.510  1.00 24.59           H  
ATOM   3240  HB3 SER A 208      13.043 -31.518 -39.855  1.00 24.59           H  
ATOM   3241  O   SER A 208      11.391 -30.757 -37.304  1.00 24.59           O  
ATOM   3242  OG  SER A 208      13.963 -30.294 -38.523  1.00 24.59           O  
ATOM   3243  HG  SER A 208      13.824 -29.410 -38.174  1.00 24.59           H  
ATOM   3244  N   PHE A 209       9.596 -30.706 -38.642  1.00 25.02           N  
ATOM   3245  H   PHE A 209       9.195 -30.147 -39.382  1.00 25.02           H  
ATOM   3246  CA  PHE A 209       8.892 -31.975 -38.386  1.00 25.02           C  
ATOM   3247  HA  PHE A 209       9.427 -32.763 -38.915  1.00 25.02           H  
ATOM   3248  C   PHE A 209       7.485 -31.903 -39.008  1.00 25.02           C  
ATOM   3249  CB  PHE A 209       8.857 -32.389 -36.894  1.00 25.02           C  
ATOM   3250  HB2 PHE A 209       7.875 -32.795 -36.651  1.00 25.02           H  
ATOM   3251  HB3 PHE A 209       9.000 -31.513 -36.262  1.00 25.02           H  
ATOM   3252  O   PHE A 209       6.506 -31.528 -38.373  1.00 25.02           O  
ATOM   3253  CG  PHE A 209       9.876 -33.469 -36.541  1.00 25.02           C  
ATOM   3254  CD1 PHE A 209       9.673 -34.799 -36.964  1.00 25.02           C  
ATOM   3255  HD1 PHE A 209       8.779 -35.061 -37.509  1.00 25.02           H  
ATOM   3256  CD2 PHE A 209      11.032 -33.161 -35.798  1.00 25.02           C  
ATOM   3257  HD2 PHE A 209      11.184 -32.162 -35.416  1.00 25.02           H  
ATOM   3258  CE1 PHE A 209      10.633 -35.790 -36.682  1.00 25.02           C  
ATOM   3259  HE1 PHE A 209      10.474 -36.806 -37.011  1.00 25.02           H  
ATOM   3260  CE2 PHE A 209      12.009 -34.139 -35.549  1.00 25.02           C  
ATOM   3261  HE2 PHE A 209      12.904 -33.877 -35.004  1.00 25.02           H  
ATOM   3262  CZ  PHE A 209      11.810 -35.456 -35.990  1.00 25.02           C  
ATOM   3263  HZ  PHE A 209      12.554 -36.212 -35.785  1.00 25.02           H  
ATOM   3264  N   SER A 210       7.401 -32.202 -40.304  1.00 29.88           N  
ATOM   3265  H   SER A 210       8.272 -32.284 -40.808  1.00 29.88           H  
ATOM   3266  CA  SER A 210       6.238 -32.818 -40.970  1.00 29.88           C  
ATOM   3267  HA  SER A 210       6.072 -33.799 -40.523  1.00 29.88           H  
ATOM   3268  C   SER A 210       6.594 -33.057 -42.436  1.00 29.88           C  
ATOM   3269  CB  SER A 210       4.905 -32.056 -40.835  1.00 29.88           C  
ATOM   3270  HB2 SER A 210       4.427 -32.354 -39.902  1.00 29.88           H  
ATOM   3271  HB3 SER A 210       4.238 -32.327 -41.653  1.00 29.88           H  
ATOM   3272  O   SER A 210       6.235 -32.310 -43.338  1.00 29.88           O  
ATOM   3273  OG  SER A 210       5.073 -30.660 -40.808  1.00 29.88           O  
ATOM   3274  HG  SER A 210       5.424 -30.450 -39.940  1.00 29.88           H  
ATOM   3275  N   GLY A 211       7.353 -34.130 -42.659  1.00 24.65           N  
ATOM   3276  H   GLY A 211       7.641 -34.682 -41.863  1.00 24.65           H  
ATOM   3277  CA  GLY A 211       7.343 -34.820 -43.937  1.00 24.65           C  
ATOM   3278  HA2 GLY A 211       7.419 -34.108 -44.759  1.00 24.65           H  
ATOM   3279  HA3 GLY A 211       8.176 -35.519 -43.995  1.00 24.65           H  
ATOM   3280  C   GLY A 211       6.039 -35.602 -44.046  1.00 24.65           C  
ATOM   3281  O   GLY A 211       5.952 -36.712 -43.535  1.00 24.65           O  
ATOM   3282  N   ILE A 212       5.035 -34.997 -44.678  1.00 28.68           N  
ATOM   3283  H   ILE A 212       5.148 -34.016 -44.892  1.00 28.68           H  
ATOM   3284  CA  ILE A 212       4.038 -35.700 -45.487  1.00 28.68           C  
ATOM   3285  HA  ILE A 212       4.426 -36.687 -45.740  1.00 28.68           H  
ATOM   3286  C   ILE A 212       3.930 -34.888 -46.777  1.00 28.68           C  
ATOM   3287  CB  ILE A 212       2.682 -35.913 -44.773  1.00 28.68           C  
ATOM   3288  HB  ILE A 212       2.288 -34.945 -44.463  1.00 28.68           H  
ATOM   3289  O   ILE A 212       3.457 -33.754 -46.788  1.00 28.68           O  
ATOM   3290  CG1 ILE A 212       2.874 -36.804 -43.522  1.00 28.68           C  
ATOM   3291 HG12 ILE A 212       3.371 -37.730 -43.810  1.00 28.68           H  
ATOM   3292 HG13 ILE A 212       3.516 -36.275 -42.818  1.00 28.68           H  
ATOM   3293  CG2 ILE A 212       1.681 -36.562 -45.752  1.00 28.68           C  
ATOM   3294 HG21 ILE A 212       1.550 -35.941 -46.638  1.00 28.68           H  
ATOM   3295 HG22 ILE A 212       2.035 -37.546 -46.059  1.00 28.68           H  
ATOM   3296 HG23 ILE A 212       0.701 -36.659 -45.286  1.00 28.68           H  
ATOM   3297  CD1 ILE A 212       1.594 -37.162 -42.760  1.00 28.68           C  
ATOM   3298 HD11 ILE A 212       1.031 -36.256 -42.534  1.00 28.68           H  
ATOM   3299 HD12 ILE A 212       0.977 -37.841 -43.347  1.00 28.68           H  
ATOM   3300 HD13 ILE A 212       1.859 -37.658 -41.826  1.00 28.68           H  
ATOM   3301  N   ASP A 213       4.480 -35.473 -47.832  1.00 27.18           N  
ATOM   3302  H   ASP A 213       4.809 -36.421 -47.719  1.00 27.18           H  
ATOM   3303  CA  ASP A 213       4.555 -34.958 -49.192  1.00 27.18           C  
ATOM   3304  HA  ASP A 213       4.814 -33.899 -49.176  1.00 27.18           H  
ATOM   3305  C   ASP A 213       3.211 -35.145 -49.904  1.00 27.18           C  
ATOM   3306  CB  ASP A 213       5.686 -35.736 -49.887  1.00 27.18           C  
ATOM   3307  HB2 ASP A 213       5.467 -36.802 -49.827  1.00 27.18           H  
ATOM   3308  HB3 ASP A 213       6.611 -35.559 -49.340  1.00 27.18           H  
ATOM   3309  O   ASP A 213       2.689 -36.256 -49.967  1.00 27.18           O  
ATOM   3310  CG  ASP A 213       5.930 -35.377 -51.356  1.00 27.18           C  
ATOM   3311  OD1 ASP A 213       5.438 -34.316 -51.818  1.00 27.18           O  
ATOM   3312  OD2 ASP A 213       6.657 -36.154 -52.007  1.00 27.18           O  
ATOM   3313  N   MET A 214       2.674 -34.051 -50.442  1.00 27.46           N  
ATOM   3314  H   MET A 214       3.177 -33.190 -50.285  1.00 27.46           H  
ATOM   3315  CA  MET A 214       1.688 -34.036 -51.526  1.00 27.46           C  
ATOM   3316  HA  MET A 214       1.797 -34.946 -52.117  1.00 27.46           H  
ATOM   3317  C   MET A 214       2.022 -32.860 -52.458  1.00 27.46           C  
ATOM   3318  CB  MET A 214       0.237 -33.970 -51.006  1.00 27.46           C  
ATOM   3319  HB2 MET A 214      -0.428 -33.724 -51.834  1.00 27.46           H  
ATOM   3320  HB3 MET A 214       0.167 -33.167 -50.273  1.00 27.46           H  
ATOM   3321  O   MET A 214       1.211 -31.963 -52.694  1.00 27.46           O  
ATOM   3322  CG  MET A 214      -0.290 -35.264 -50.368  1.00 27.46           C  
ATOM   3323  HG2 MET A 214      -1.230 -35.031 -49.867  1.00 27.46           H  
ATOM   3324  HG3 MET A 214       0.404 -35.585 -49.591  1.00 27.46           H  
ATOM   3325  SD  MET A 214      -0.600 -36.659 -51.496  1.00 27.46           S  
ATOM   3326  CE  MET A 214      -2.177 -36.148 -52.227  1.00 27.46           C  
ATOM   3327  HE1 MET A 214      -2.922 -36.023 -51.441  1.00 27.46           H  
ATOM   3328  HE2 MET A 214      -2.045 -35.207 -52.760  1.00 27.46           H  
ATOM   3329  HE3 MET A 214      -2.513 -36.913 -52.927  1.00 27.46           H  
ATOM   3330  N   SER A 215       3.254 -32.832 -52.969  1.00 26.87           N  
ATOM   3331  H   SER A 215       3.913 -33.522 -52.639  1.00 26.87           H  
ATOM   3332  CA  SER A 215       3.600 -32.101 -54.197  1.00 26.87           C  
ATOM   3333  HA  SER A 215       3.642 -31.031 -53.997  1.00 26.87           H  
ATOM   3334  C   SER A 215       2.558 -32.385 -55.315  1.00 26.87           C  
ATOM   3335  CB  SER A 215       4.984 -32.603 -54.652  1.00 26.87           C  
ATOM   3336  HB2 SER A 215       4.918 -33.656 -54.926  1.00 26.87           H  
ATOM   3337  HB3 SER A 215       5.305 -32.032 -55.523  1.00 26.87           H  
ATOM   3338  O   SER A 215       1.864 -33.399 -55.269  1.00 26.87           O  
ATOM   3339  OG  SER A 215       5.975 -32.452 -53.658  1.00 26.87           O  
ATOM   3340  HG  SER A 215       5.864 -33.150 -53.008  1.00 26.87           H  
ATOM   3341  N   PRO A 216       2.579 -31.718 -56.481  1.00 27.38           N  
ATOM   3342  CA  PRO A 216       2.562 -30.288 -56.796  1.00 27.38           C  
ATOM   3343  HA  PRO A 216       2.315 -29.688 -55.921  1.00 27.38           H  
ATOM   3344  C   PRO A 216       1.578 -29.986 -57.966  1.00 27.38           C  
ATOM   3345  CB  PRO A 216       4.001 -30.029 -57.254  1.00 27.38           C  
ATOM   3346  HB2 PRO A 216       4.072 -29.168 -57.918  1.00 27.38           H  
ATOM   3347  HB3 PRO A 216       4.637 -29.883 -56.381  1.00 27.38           H  
ATOM   3348  O   PRO A 216       1.636 -30.621 -59.019  1.00 27.38           O  
ATOM   3349  CG  PRO A 216       4.394 -31.334 -57.966  1.00 27.38           C  
ATOM   3350  HG2 PRO A 216       4.316 -31.210 -59.046  1.00 27.38           H  
ATOM   3351  HG3 PRO A 216       5.410 -31.625 -57.704  1.00 27.38           H  
ATOM   3352  CD  PRO A 216       3.376 -32.376 -57.498  1.00 27.38           C  
ATOM   3353  HD2 PRO A 216       2.740 -32.691 -58.326  1.00 27.38           H  
ATOM   3354  HD3 PRO A 216       3.894 -33.254 -57.113  1.00 27.38           H  
ATOM   3355  N   LEU A 217       0.738 -28.950 -57.872  1.00 26.07           N  
ATOM   3356  H   LEU A 217       0.668 -28.449 -56.998  1.00 26.07           H  
ATOM   3357  CA  LEU A 217       0.032 -28.385 -59.035  1.00 26.07           C  
ATOM   3358  HA  LEU A 217       0.584 -28.651 -59.937  1.00 26.07           H  
ATOM   3359  C   LEU A 217       0.038 -26.852 -58.960  1.00 26.07           C  
ATOM   3360  CB  LEU A 217      -1.400 -28.961 -59.168  1.00 26.07           C  
ATOM   3361  HB2 LEU A 217      -1.994 -28.282 -59.781  1.00 26.07           H  
ATOM   3362  HB3 LEU A 217      -1.854 -28.980 -58.178  1.00 26.07           H  
ATOM   3363  O   LEU A 217      -0.386 -26.280 -57.963  1.00 26.07           O  
ATOM   3364  CG  LEU A 217      -1.498 -30.370 -59.798  1.00 26.07           C  
ATOM   3365  HG  LEU A 217      -0.861 -31.066 -59.252  1.00 26.07           H  
ATOM   3366  CD1 LEU A 217      -2.933 -30.893 -59.704  1.00 26.07           C  
ATOM   3367 HD11 LEU A 217      -3.612 -30.238 -60.250  1.00 26.07           H  
ATOM   3368 HD12 LEU A 217      -3.235 -30.935 -58.658  1.00 26.07           H  
ATOM   3369 HD13 LEU A 217      -2.986 -31.900 -60.117  1.00 26.07           H  
ATOM   3370  CD2 LEU A 217      -1.108 -30.373 -61.282  1.00 26.07           C  
ATOM   3371 HD21 LEU A 217      -0.048 -30.141 -61.386  1.00 26.07           H  
ATOM   3372 HD22 LEU A 217      -1.709 -29.650 -61.833  1.00 26.07           H  
ATOM   3373 HD23 LEU A 217      -1.270 -31.368 -61.696  1.00 26.07           H  
ATOM   3374  N   LEU A 218       0.473 -26.234 -60.069  1.00 28.90           N  
ATOM   3375  H   LEU A 218       0.751 -26.861 -60.810  1.00 28.90           H  
ATOM   3376  CA  LEU A 218       0.476 -24.794 -60.411  1.00 28.90           C  
ATOM   3377  HA  LEU A 218       0.445 -24.788 -61.500  1.00 28.90           H  
ATOM   3378  C   LEU A 218       1.778 -23.994 -60.166  1.00 28.90           C  
ATOM   3379  CB  LEU A 218      -0.846 -24.099 -60.028  1.00 28.90           C  
ATOM   3380  HB2 LEU A 218      -0.827 -23.081 -60.415  1.00 28.90           H  
ATOM   3381  HB3 LEU A 218      -0.909 -24.023 -58.942  1.00 28.90           H  
ATOM   3382  O   LEU A 218       1.815 -22.959 -59.518  1.00 28.90           O  
ATOM   3383  CG  LEU A 218      -2.108 -24.809 -60.570  1.00 28.90           C  
ATOM   3384  HG  LEU A 218      -2.128 -25.850 -60.250  1.00 28.90           H  
ATOM   3385  CD1 LEU A 218      -3.361 -24.145 -60.009  1.00 28.90           C  
ATOM   3386 HD11 LEU A 218      -4.251 -24.666 -60.361  1.00 28.90           H  
ATOM   3387 HD12 LEU A 218      -3.402 -23.101 -60.318  1.00 28.90           H  
ATOM   3388 HD13 LEU A 218      -3.339 -24.194 -58.920  1.00 28.90           H  
ATOM   3389  CD2 LEU A 218      -2.181 -24.777 -62.101  1.00 28.90           C  
ATOM   3390 HD21 LEU A 218      -3.132 -25.198 -62.429  1.00 28.90           H  
ATOM   3391 HD22 LEU A 218      -1.378 -25.375 -62.533  1.00 28.90           H  
ATOM   3392 HD23 LEU A 218      -2.107 -23.749 -62.454  1.00 28.90           H  
ATOM   3393  N   ASN A 219       2.862 -24.510 -60.753  1.00 29.26           N  
ATOM   3394  H   ASN A 219       2.822 -25.517 -60.824  1.00 29.26           H  
ATOM   3395  CA  ASN A 219       3.674 -23.897 -61.823  1.00 29.26           C  
ATOM   3396  HA  ASN A 219       4.710 -24.132 -61.579  1.00 29.26           H  
ATOM   3397  C   ASN A 219       3.641 -22.364 -62.096  1.00 29.26           C  
ATOM   3398  CB  ASN A 219       3.303 -24.635 -63.139  1.00 29.26           C  
ATOM   3399  HB2 ASN A 219       2.258 -24.945 -63.108  1.00 29.26           H  
ATOM   3400  HB3 ASN A 219       3.383 -23.951 -63.984  1.00 29.26           H  
ATOM   3401  O   ASN A 219       2.608 -21.837 -62.494  1.00 29.26           O  
ATOM   3402  CG  ASN A 219       4.183 -25.828 -63.463  1.00 29.26           C  
ATOM   3403  ND2 ASN A 219       3.684 -26.782 -64.212  1.00 29.26           N  
ATOM   3404 HD21 ASN A 219       4.252 -27.611 -64.310  1.00 29.26           H  
ATOM   3405 HD22 ASN A 219       2.719 -26.754 -64.507  1.00 29.26           H  
ATOM   3406  OD1 ASN A 219       5.345 -25.904 -63.109  1.00 29.26           O  
ATOM   3407  N   ARG A 220       4.881 -21.830 -62.216  1.00 28.41           N  
ATOM   3408  H   ARG A 220       5.575 -22.294 -61.648  1.00 28.41           H  
ATOM   3409  CA  ARG A 220       5.448 -20.958 -63.292  1.00 28.41           C  
ATOM   3410  HA  ARG A 220       6.530 -20.970 -63.160  1.00 28.41           H  
ATOM   3411  C   ARG A 220       5.085 -19.452 -63.282  1.00 28.41           C  
ATOM   3412  CB  ARG A 220       5.151 -21.612 -64.661  1.00 28.41           C  
ATOM   3413  HB2 ARG A 220       5.347 -20.903 -65.466  1.00 28.41           H  
ATOM   3414  HB3 ARG A 220       4.089 -21.847 -64.727  1.00 28.41           H  
ATOM   3415  O   ARG A 220       3.926 -19.113 -63.144  1.00 28.41           O  
ATOM   3416  CG  ARG A 220       5.985 -22.881 -64.903  1.00 28.41           C  
ATOM   3417  HG2 ARG A 220       5.863 -23.567 -64.065  1.00 28.41           H  
ATOM   3418  HG3 ARG A 220       7.039 -22.610 -64.971  1.00 28.41           H  
ATOM   3419  CD  ARG A 220       5.559 -23.578 -66.200  1.00 28.41           C  
ATOM   3420  HD2 ARG A 220       5.786 -22.914 -67.034  1.00 28.41           H  
ATOM   3421  HD3 ARG A 220       4.483 -23.749 -66.175  1.00 28.41           H  
ATOM   3422  NE  ARG A 220       6.251 -24.870 -66.373  1.00 28.41           N  
ATOM   3423  HE  ARG A 220       6.622 -25.295 -65.536  1.00 28.41           H  
ATOM   3424  NH1 ARG A 220       5.899 -25.099 -68.634  1.00 28.41           N  
ATOM   3425 HH11 ARG A 220       6.031 -25.610 -69.495  1.00 28.41           H  
ATOM   3426 HH12 ARG A 220       5.390 -24.227 -68.633  1.00 28.41           H  
ATOM   3427  NH2 ARG A 220       7.056 -26.659 -67.532  1.00 28.41           N  
ATOM   3428 HH21 ARG A 220       7.475 -27.013 -66.684  1.00 28.41           H  
ATOM   3429 HH22 ARG A 220       7.176 -27.164 -68.399  1.00 28.41           H  
ATOM   3430  CZ  ARG A 220       6.399 -25.534 -67.508  1.00 28.41           C  
ATOM   3431  N   SER A 221       5.998 -18.492 -63.505  1.00 29.26           N  
ATOM   3432  H   SER A 221       5.602 -17.563 -63.487  1.00 29.26           H  
ATOM   3433  CA  SER A 221       7.410 -18.525 -63.939  1.00 29.26           C  
ATOM   3434  HA  SER A 221       7.951 -19.295 -63.388  1.00 29.26           H  
ATOM   3435  C   SER A 221       8.140 -17.175 -63.746  1.00 29.26           C  
ATOM   3436  CB  SER A 221       7.486 -18.818 -65.448  1.00 29.26           C  
ATOM   3437  HB2 SER A 221       7.071 -19.805 -65.655  1.00 29.26           H  
ATOM   3438  HB3 SER A 221       8.532 -18.847 -65.755  1.00 29.26           H  
ATOM   3439  O   SER A 221       7.492 -16.134 -63.750  1.00 29.26           O  
ATOM   3440  OG  SER A 221       6.812 -17.854 -66.232  1.00 29.26           O  
ATOM   3441  HG  SER A 221       7.368 -17.073 -66.282  1.00 29.26           H  
ATOM   3442  N   SER A 222       9.487 -17.262 -63.729  1.00 30.92           N  
ATOM   3443  H   SER A 222       9.850 -18.176 -63.497  1.00 30.92           H  
ATOM   3444  CA  SER A 222      10.509 -16.419 -64.413  1.00 30.92           C  
ATOM   3445  HA  SER A 222      11.476 -16.829 -64.120  1.00 30.92           H  
ATOM   3446  C   SER A 222      10.569 -14.914 -64.110  1.00 30.92           C  
ATOM   3447  CB  SER A 222      10.378 -16.616 -65.931  1.00 30.92           C  
ATOM   3448  HB2 SER A 222      10.518 -17.667 -66.183  1.00 30.92           H  
ATOM   3449  HB3 SER A 222      11.130 -16.027 -66.456  1.00 30.92           H  
ATOM   3450  O   SER A 222       9.579 -14.225 -64.309  1.00 30.92           O  
ATOM   3451  OG  SER A 222       9.102 -16.182 -66.370  1.00 30.92           O  
ATOM   3452  HG  SER A 222       8.930 -15.358 -65.910  1.00 30.92           H  
ATOM   3453  N   ASP A 223      11.661 -14.268 -63.694  1.00 29.11           N  
ATOM   3454  H   ASP A 223      11.389 -13.332 -63.427  1.00 29.11           H  
ATOM   3455  CA  ASP A 223      13.125 -14.353 -63.924  1.00 29.11           C  
ATOM   3456  HA  ASP A 223      13.588 -14.410 -62.939  1.00 29.11           H  
ATOM   3457  C   ASP A 223      13.616 -13.031 -64.558  1.00 29.11           C  
ATOM   3458  CB  ASP A 223      13.679 -15.534 -64.769  1.00 29.11           C  
ATOM   3459  HB2 ASP A 223      12.958 -15.855 -65.520  1.00 29.11           H  
ATOM   3460  HB3 ASP A 223      14.542 -15.185 -65.336  1.00 29.11           H  
ATOM   3461  O   ASP A 223      13.010 -12.503 -65.486  1.00 29.11           O  
ATOM   3462  CG  ASP A 223      14.207 -16.726 -63.969  1.00 29.11           C  
ATOM   3463  OD1 ASP A 223      14.667 -16.509 -62.827  1.00 29.11           O  
ATOM   3464  OD2 ASP A 223      14.143 -17.846 -64.522  1.00 29.11           O  
ATOM   3465  N   ASP A 224      14.794 -12.595 -64.094  1.00 27.89           N  
ATOM   3466  H   ASP A 224      15.146 -13.138 -63.318  1.00 27.89           H  
ATOM   3467  CA  ASP A 224      15.847 -11.900 -64.853  1.00 27.89           C  
ATOM   3468  HA  ASP A 224      16.690 -11.877 -64.162  1.00 27.89           H  
ATOM   3469  C   ASP A 224      15.704 -10.412 -65.277  1.00 27.89           C  
ATOM   3470  CB  ASP A 224      16.265 -12.810 -66.040  1.00 27.89           C  
ATOM   3471  HB2 ASP A 224      15.486 -13.530 -66.293  1.00 27.89           H  
ATOM   3472  HB3 ASP A 224      16.363 -12.202 -66.939  1.00 27.89           H  
ATOM   3473  O   ASP A 224      15.079 -10.083 -66.279  1.00 27.89           O  
ATOM   3474  CG  ASP A 224      17.579 -13.567 -65.843  1.00 27.89           C  
ATOM   3475  OD1 ASP A 224      18.108 -13.587 -64.709  1.00 27.89           O  
ATOM   3476  OD2 ASP A 224      18.168 -13.932 -66.893  1.00 27.89           O  
ATOM   3477  N   ARG A 225      16.483  -9.507 -64.638  1.00 31.07           N  
ATOM   3478  H   ARG A 225      16.455  -9.636 -63.637  1.00 31.07           H  
ATOM   3479  CA  ARG A 225      17.795  -8.986 -65.139  1.00 31.07           C  
ATOM   3480  HA  ARG A 225      18.546  -9.691 -64.781  1.00 31.07           H  
ATOM   3481  C   ARG A 225      18.213  -7.589 -64.616  1.00 31.07           C  
ATOM   3482  CB  ARG A 225      17.904  -8.948 -66.685  1.00 31.07           C  
ATOM   3483  HB2 ARG A 225      16.927  -8.799 -67.145  1.00 31.07           H  
ATOM   3484  HB3 ARG A 225      18.512  -8.100 -67.000  1.00 31.07           H  
ATOM   3485  O   ARG A 225      17.612  -6.574 -64.920  1.00 31.07           O  
ATOM   3486  CG  ARG A 225      18.588 -10.213 -67.218  1.00 31.07           C  
ATOM   3487  HG2 ARG A 225      18.204 -11.084 -66.688  1.00 31.07           H  
ATOM   3488  HG3 ARG A 225      19.659 -10.154 -67.023  1.00 31.07           H  
ATOM   3489  CD  ARG A 225      18.353 -10.388 -68.717  1.00 31.07           C  
ATOM   3490  HD2 ARG A 225      17.279 -10.366 -68.900  1.00 31.07           H  
ATOM   3491  HD3 ARG A 225      18.821  -9.559 -69.248  1.00 31.07           H  
ATOM   3492  NE  ARG A 225      18.888 -11.680 -69.184  1.00 31.07           N  
ATOM   3493  HE  ARG A 225      18.853 -12.433 -68.511  1.00 31.07           H  
ATOM   3494  NH1 ARG A 225      18.846 -11.203 -71.435  1.00 31.07           N  
ATOM   3495 HH11 ARG A 225      18.920 -11.522 -72.390  1.00 31.07           H  
ATOM   3496 HH12 ARG A 225      18.351 -10.347 -71.229  1.00 31.07           H  
ATOM   3497  NH2 ARG A 225      19.542 -13.207 -70.724  1.00 31.07           N  
ATOM   3498 HH21 ARG A 225      19.535 -13.888 -69.979  1.00 31.07           H  
ATOM   3499 HH22 ARG A 225      19.578 -13.530 -71.681  1.00 31.07           H  
ATOM   3500  CZ  ARG A 225      19.091 -12.019 -70.444  1.00 31.07           C  
ATOM   3501  N   LYS A 226      19.398  -7.590 -63.986  1.00 30.00           N  
ATOM   3502  H   LYS A 226      19.582  -8.480 -63.545  1.00 30.00           H  
ATOM   3503  CA  LYS A 226      20.619  -6.776 -64.237  1.00 30.00           C  
ATOM   3504  HA  LYS A 226      21.283  -7.024 -63.409  1.00 30.00           H  
ATOM   3505  C   LYS A 226      20.598  -5.223 -64.269  1.00 30.00           C  
ATOM   3506  CB  LYS A 226      21.318  -7.295 -65.514  1.00 30.00           C  
ATOM   3507  HB2 LYS A 226      20.601  -7.317 -66.334  1.00 30.00           H  
ATOM   3508  HB3 LYS A 226      22.106  -6.598 -65.797  1.00 30.00           H  
ATOM   3509  O   LYS A 226      20.182  -4.612 -65.238  1.00 30.00           O  
ATOM   3510  CG  LYS A 226      21.956  -8.682 -65.335  1.00 30.00           C  
ATOM   3511  HG2 LYS A 226      22.677  -8.643 -64.519  1.00 30.00           H  
ATOM   3512  HG3 LYS A 226      21.181  -9.406 -65.083  1.00 30.00           H  
ATOM   3513  CD  LYS A 226      22.672  -9.141 -66.615  1.00 30.00           C  
ATOM   3514  HD2 LYS A 226      23.458  -8.431 -66.871  1.00 30.00           H  
ATOM   3515  HD3 LYS A 226      21.947  -9.177 -67.429  1.00 30.00           H  
ATOM   3516  CE  LYS A 226      23.274 -10.537 -66.398  1.00 30.00           C  
ATOM   3517  HE2 LYS A 226      22.485 -11.194 -66.030  1.00 30.00           H  
ATOM   3518  HE3 LYS A 226      24.036 -10.482 -65.621  1.00 30.00           H  
ATOM   3519  NZ  LYS A 226      23.843 -11.110 -67.646  1.00 30.00           N  
ATOM   3520  HZ1 LYS A 226      24.581 -10.535 -68.027  1.00 30.00           H  
ATOM   3521  HZ2 LYS A 226      23.119 -11.210 -68.343  1.00 30.00           H  
ATOM   3522  HZ3 LYS A 226      24.206 -12.036 -67.471  1.00 30.00           H  
ATOM   3523  N   ARG A 227      21.441  -4.697 -63.356  1.00 27.98           N  
ATOM   3524  H   ARG A 227      21.470  -5.225 -62.496  1.00 27.98           H  
ATOM   3525  CA  ARG A 227      22.554  -3.718 -63.524  1.00 27.98           C  
ATOM   3526  HA  ARG A 227      23.062  -3.676 -62.561  1.00 27.98           H  
ATOM   3527  C   ARG A 227      22.242  -2.241 -63.855  1.00 27.98           C  
ATOM   3528  CB  ARG A 227      23.602  -4.242 -64.540  1.00 27.98           C  
ATOM   3529  HB2 ARG A 227      24.333  -3.451 -64.708  1.00 27.98           H  
ATOM   3530  HB3 ARG A 227      23.108  -4.429 -65.493  1.00 27.98           H  
ATOM   3531  O   ARG A 227      22.055  -1.897 -65.011  1.00 27.98           O  
ATOM   3532  CG  ARG A 227      24.378  -5.495 -64.107  1.00 27.98           C  
ATOM   3533  HG2 ARG A 227      24.885  -5.294 -63.163  1.00 27.98           H  
ATOM   3534  HG3 ARG A 227      23.683  -6.322 -63.961  1.00 27.98           H  
ATOM   3535  CD  ARG A 227      25.419  -5.881 -65.171  1.00 27.98           C  
ATOM   3536  HD2 ARG A 227      24.917  -6.000 -66.130  1.00 27.98           H  
ATOM   3537  HD3 ARG A 227      26.137  -5.064 -65.255  1.00 27.98           H  
ATOM   3538  NE  ARG A 227      26.113  -7.141 -64.821  1.00 27.98           N  
ATOM   3539  HE  ARG A 227      25.647  -7.737 -64.152  1.00 27.98           H  
ATOM   3540  NH1 ARG A 227      28.077  -6.793 -65.976  1.00 27.98           N  
ATOM   3541 HH11 ARG A 227      27.743  -5.891 -66.284  1.00 27.98           H  
ATOM   3542 HH12 ARG A 227      29.010  -7.090 -66.223  1.00 27.98           H  
ATOM   3543  NH2 ARG A 227      27.805  -8.670 -64.811  1.00 27.98           N  
ATOM   3544 HH21 ARG A 227      27.325  -9.224 -64.116  1.00 27.98           H  
ATOM   3545 HH22 ARG A 227      28.748  -8.929 -65.064  1.00 27.98           H  
ATOM   3546  CZ  ARG A 227      27.322  -7.524 -65.204  1.00 27.98           C  
ATOM   3547  N   GLY A 228      22.602  -1.369 -62.903  1.00 26.38           N  
ATOM   3548  H   GLY A 228      22.371  -1.621 -61.952  1.00 26.38           H  
ATOM   3549  CA  GLY A 228      23.806  -0.532 -63.054  1.00 26.38           C  
ATOM   3550  HA2 GLY A 228      24.524  -0.848 -62.296  1.00 26.38           H  
ATOM   3551  HA3 GLY A 228      24.257  -0.739 -64.024  1.00 26.38           H  
ATOM   3552  C   GLY A 228      23.658   0.999 -62.971  1.00 26.38           C  
ATOM   3553  O   GLY A 228      22.878   1.581 -63.709  1.00 26.38           O  
ATOM   3554  N   ARG A 229      24.592   1.594 -62.202  1.00 29.39           N  
ATOM   3555  H   ARG A 229      25.065   0.971 -61.563  1.00 29.39           H  
ATOM   3556  CA  ARG A 229      25.153   2.971 -62.233  1.00 29.39           C  
ATOM   3557  HA  ARG A 229      26.157   2.885 -61.817  1.00 29.39           H  
ATOM   3558  C   ARG A 229      24.515   4.078 -61.369  1.00 29.39           C  
ATOM   3559  CB  ARG A 229      25.396   3.474 -63.669  1.00 29.39           C  
ATOM   3560  HB2 ARG A 229      24.457   3.504 -64.222  1.00 29.39           H  
ATOM   3561  HB3 ARG A 229      25.766   4.497 -63.608  1.00 29.39           H  
ATOM   3562  O   ARG A 229      23.491   4.648 -61.706  1.00 29.39           O  
ATOM   3563  CG  ARG A 229      26.434   2.641 -64.431  1.00 29.39           C  
ATOM   3564  HG2 ARG A 229      26.070   1.622 -64.557  1.00 29.39           H  
ATOM   3565  HG3 ARG A 229      27.367   2.626 -63.867  1.00 29.39           H  
ATOM   3566  CD  ARG A 229      26.687   3.259 -65.808  1.00 29.39           C  
ATOM   3567  HD2 ARG A 229      25.749   3.268 -66.364  1.00 29.39           H  
ATOM   3568  HD3 ARG A 229      27.020   4.287 -65.668  1.00 29.39           H  
ATOM   3569  NE  ARG A 229      27.706   2.503 -66.563  1.00 29.39           N  
ATOM   3570  HE  ARG A 229      28.031   1.641 -66.150  1.00 29.39           H  
ATOM   3571  NH1 ARG A 229      27.925   3.990 -68.298  1.00 29.39           N  
ATOM   3572 HH11 ARG A 229      27.235   4.585 -67.862  1.00 29.39           H  
ATOM   3573 HH12 ARG A 229      28.355   4.277 -69.166  1.00 29.39           H  
ATOM   3574  NH2 ARG A 229      29.161   2.136 -68.281  1.00 29.39           N  
ATOM   3575 HH21 ARG A 229      29.484   1.287 -67.839  1.00 29.39           H  
ATOM   3576 HH22 ARG A 229      29.590   2.454 -69.138  1.00 29.39           H  
ATOM   3577  CZ  ARG A 229      28.256   2.878 -67.706  1.00 29.39           C  
ATOM   3578  N   THR A 230      25.257   4.459 -60.329  1.00 30.76           N  
ATOM   3579  H   THR A 230      25.984   3.824 -60.031  1.00 30.76           H  
ATOM   3580  CA  THR A 230      25.524   5.839 -59.851  1.00 30.76           C  
ATOM   3581  HA  THR A 230      24.617   6.441 -59.910  1.00 30.76           H  
ATOM   3582  C   THR A 230      26.595   6.506 -60.755  1.00 30.76           C  
ATOM   3583  CB  THR A 230      25.993   5.744 -58.380  1.00 30.76           C  
ATOM   3584  HB  THR A 230      26.705   6.532 -58.134  1.00 30.76           H  
ATOM   3585  O   THR A 230      27.295   5.747 -61.441  1.00 30.76           O  
ATOM   3586  CG2 THR A 230      24.811   5.860 -57.424  1.00 30.76           C  
ATOM   3587 HG21 THR A 230      25.157   5.785 -56.393  1.00 30.76           H  
ATOM   3588 HG22 THR A 230      24.327   6.828 -57.555  1.00 30.76           H  
ATOM   3589 HG23 THR A 230      24.088   5.068 -57.625  1.00 30.76           H  
ATOM   3590  OG1 THR A 230      26.642   4.517 -58.099  1.00 30.76           O  
ATOM   3591  HG1 THR A 230      26.926   4.560 -57.183  1.00 30.76           H  
ATOM   3592  N   PRO A 231      26.737   7.860 -60.845  1.00 34.13           N  
ATOM   3593  CA  PRO A 231      27.167   8.734 -59.730  1.00 34.13           C  
ATOM   3594  HA  PRO A 231      26.962   8.288 -58.757  1.00 34.13           H  
ATOM   3595  C   PRO A 231      26.583  10.176 -59.646  1.00 34.13           C  
ATOM   3596  CB  PRO A 231      28.688   8.792 -59.927  1.00 34.13           C  
ATOM   3597  HB2 PRO A 231      29.141   7.899 -59.497  1.00 34.13           H  
ATOM   3598  HB3 PRO A 231      29.139   9.682 -59.487  1.00 34.13           H  
ATOM   3599  O   PRO A 231      25.897  10.650 -60.542  1.00 34.13           O  
ATOM   3600  CG  PRO A 231      28.861   8.769 -61.449  1.00 34.13           C  
ATOM   3601  HG2 PRO A 231      29.157   9.750 -61.820  1.00 34.13           H  
ATOM   3602  HG3 PRO A 231      29.596   8.015 -61.731  1.00 34.13           H  
ATOM   3603  CD  PRO A 231      27.476   8.401 -61.985  1.00 34.13           C  
ATOM   3604  HD2 PRO A 231      27.562   7.695 -62.811  1.00 34.13           H  
ATOM   3605  HD3 PRO A 231      26.976   9.297 -62.352  1.00 34.13           H  
ATOM   3606  N   GLU A 232      26.893  10.793 -58.496  1.00 27.91           N  
ATOM   3607  H   GLU A 232      27.504  10.246 -57.907  1.00 27.91           H  
ATOM   3608  CA  GLU A 232      26.624  12.120 -57.879  1.00 27.91           C  
ATOM   3609  HA  GLU A 232      25.581  12.202 -57.574  1.00 27.91           H  
ATOM   3610  C   GLU A 232      27.026  13.399 -58.686  1.00 27.91           C  
ATOM   3611  CB  GLU A 232      27.538  12.093 -56.637  1.00 27.91           C  
ATOM   3612  HB2 GLU A 232      28.571  12.138 -56.981  1.00 27.91           H  
ATOM   3613  HB3 GLU A 232      27.325  12.981 -56.042  1.00 27.91           H  
ATOM   3614  O   GLU A 232      27.492  13.255 -59.815  1.00 27.91           O  
ATOM   3615  CG  GLU A 232      27.424  10.939 -55.639  1.00 27.91           C  
ATOM   3616  HG2 GLU A 232      27.748  10.009 -56.108  1.00 27.91           H  
ATOM   3617  HG3 GLU A 232      26.379  10.833 -55.347  1.00 27.91           H  
ATOM   3618  CD  GLU A 232      28.296  11.220 -54.400  1.00 27.91           C  
ATOM   3619  OE1 GLU A 232      27.901  10.749 -53.313  1.00 27.91           O  
ATOM   3620  OE2 GLU A 232      29.351  11.877 -54.556  1.00 27.91           O  
ATOM   3621  N   PRO A 233      27.114  14.625 -58.090  1.00 40.61           N  
ATOM   3622  CA  PRO A 233      26.169  15.453 -57.294  1.00 40.61           C  
ATOM   3623  HA  PRO A 233      25.179  15.000 -57.251  1.00 40.61           H  
ATOM   3624  C   PRO A 233      26.060  16.916 -57.834  1.00 40.61           C  
ATOM   3625  CB  PRO A 233      26.798  15.526 -55.893  1.00 40.61           C  
ATOM   3626  HB2 PRO A 233      26.555  16.451 -55.371  1.00 40.61           H  
ATOM   3627  HB3 PRO A 233      26.460  14.694 -55.276  1.00 40.61           H  
ATOM   3628  O   PRO A 233      26.777  17.298 -58.754  1.00 40.61           O  
ATOM   3629  CG  PRO A 233      28.307  15.442 -56.171  1.00 40.61           C  
ATOM   3630  HG2 PRO A 233      28.771  16.417 -56.024  1.00 40.61           H  
ATOM   3631  HG3 PRO A 233      28.777  14.709 -55.515  1.00 40.61           H  
ATOM   3632  CD  PRO A 233      28.443  15.030 -57.644  1.00 40.61           C  
ATOM   3633  HD2 PRO A 233      29.166  14.220 -57.738  1.00 40.61           H  
ATOM   3634  HD3 PRO A 233      28.788  15.877 -58.237  1.00 40.61           H  
ATOM   3635  N   GLY A 234      25.220  17.777 -57.229  1.00 31.78           N  
ATOM   3636  H   GLY A 234      24.625  17.445 -56.483  1.00 31.78           H  
ATOM   3637  CA  GLY A 234      25.201  19.223 -57.530  1.00 31.78           C  
ATOM   3638  HA2 GLY A 234      26.226  19.593 -57.559  1.00 31.78           H  
ATOM   3639  HA3 GLY A 234      24.783  19.365 -58.527  1.00 31.78           H  
ATOM   3640  C   GLY A 234      24.392  20.107 -56.561  1.00 31.78           C  
ATOM   3641  O   GLY A 234      23.171  20.156 -56.639  1.00 31.78           O  
ATOM   3642  N   ASP A 235      25.120  20.762 -55.652  1.00 30.36           N  
ATOM   3643  H   ASP A 235      26.071  20.428 -55.596  1.00 30.36           H  
ATOM   3644  CA  ASP A 235      25.062  22.151 -55.152  1.00 30.36           C  
ATOM   3645  HA  ASP A 235      25.568  22.079 -54.189  1.00 30.36           H  
ATOM   3646  C   ASP A 235      23.762  22.933 -54.808  1.00 30.36           C  
ATOM   3647  CB  ASP A 235      26.005  23.002 -56.024  1.00 30.36           C  
ATOM   3648  HB2 ASP A 235      25.926  24.049 -55.731  1.00 30.36           H  
ATOM   3649  HB3 ASP A 235      25.699  22.924 -57.067  1.00 30.36           H  
ATOM   3650  O   ASP A 235      22.925  23.261 -55.640  1.00 30.36           O  
ATOM   3651  CG  ASP A 235      27.477  22.589 -55.880  1.00 30.36           C  
ATOM   3652  OD1 ASP A 235      27.814  21.991 -54.830  1.00 30.36           O  
ATOM   3653  OD2 ASP A 235      28.250  22.873 -56.816  1.00 30.36           O  
ATOM   3654  N   ALA A 236      23.775  23.396 -53.544  1.00 29.20           N  
ATOM   3655  H   ALA A 236      24.373  22.832 -52.956  1.00 29.20           H  
ATOM   3656  CA  ALA A 236      23.700  24.791 -53.058  1.00 29.20           C  
ATOM   3657  HA  ALA A 236      23.946  24.683 -52.002  1.00 29.20           H  
ATOM   3658  C   ALA A 236      22.386  25.627 -53.056  1.00 29.20           C  
ATOM   3659  CB  ALA A 236      24.892  25.588 -53.606  1.00 29.20           C  
ATOM   3660  HB1 ALA A 236      24.970  26.544 -53.087  1.00 29.20           H  
ATOM   3661  HB2 ALA A 236      25.819  25.032 -53.468  1.00 29.20           H  
ATOM   3662  HB3 ALA A 236      24.739  25.782 -54.667  1.00 29.20           H  
ATOM   3663  O   ALA A 236      21.947  26.190 -54.049  1.00 29.20           O  
ATOM   3664  N   ALA A 237      21.929  25.866 -51.815  1.00 28.20           N  
ATOM   3665  H   ALA A 237      22.188  25.137 -51.166  1.00 28.20           H  
ATOM   3666  CA  ALA A 237      21.706  27.164 -51.142  1.00 28.20           C  
ATOM   3667  HA  ALA A 237      21.428  26.875 -50.129  1.00 28.20           H  
ATOM   3668  C   ALA A 237      20.595  28.165 -51.576  1.00 28.20           C  
ATOM   3669  CB  ALA A 237      23.061  27.867 -50.965  1.00 28.20           C  
ATOM   3670  HB1 ALA A 237      23.424  28.204 -51.936  1.00 28.20           H  
ATOM   3671  HB2 ALA A 237      22.945  28.734 -50.316  1.00 28.20           H  
ATOM   3672  HB3 ALA A 237      23.789  27.185 -50.525  1.00 28.20           H  
ATOM   3673  O   ALA A 237      20.749  28.934 -52.515  1.00 28.20           O  
ATOM   3674  N   SER A 238      19.618  28.296 -50.655  1.00 27.96           N  
ATOM   3675  H   SER A 238      19.562  27.515 -50.017  1.00 27.96           H  
ATOM   3676  CA  SER A 238      18.907  29.502 -50.150  1.00 27.96           C  
ATOM   3677  HA  SER A 238      18.209  29.125 -49.403  1.00 27.96           H  
ATOM   3678  C   SER A 238      18.042  30.378 -51.070  1.00 27.96           C  
ATOM   3679  CB  SER A 238      19.884  30.400 -49.383  1.00 27.96           C  
ATOM   3680  HB2 SER A 238      20.782  30.556 -49.982  1.00 27.96           H  
ATOM   3681  HB3 SER A 238      19.423  31.369 -49.189  1.00 27.96           H  
ATOM   3682  O   SER A 238      18.430  30.752 -52.171  1.00 27.96           O  
ATOM   3683  OG  SER A 238      20.215  29.808 -48.141  1.00 27.96           O  
ATOM   3684  HG  SER A 238      21.103  30.080 -47.899  1.00 27.96           H  
ATOM   3685  N   PRO A 239      16.938  30.915 -50.505  1.00 32.04           N  
ATOM   3686  CA  PRO A 239      16.832  32.376 -50.480  1.00 32.04           C  
ATOM   3687  HA  PRO A 239      17.817  32.811 -50.643  1.00 32.04           H  
ATOM   3688  C   PRO A 239      16.265  32.976 -49.178  1.00 32.04           C  
ATOM   3689  CB  PRO A 239      15.954  32.737 -51.677  1.00 32.04           C  
ATOM   3690  HB2 PRO A 239      16.559  32.744 -52.584  1.00 32.04           H  
ATOM   3691  HB3 PRO A 239      15.448  33.695 -51.553  1.00 32.04           H  
ATOM   3692  O   PRO A 239      15.473  32.391 -48.444  1.00 32.04           O  
ATOM   3693  CG  PRO A 239      14.965  31.575 -51.735  1.00 32.04           C  
ATOM   3694  HG2 PRO A 239      14.775  31.285 -52.768  1.00 32.04           H  
ATOM   3695  HG3 PRO A 239      14.033  31.852 -51.243  1.00 32.04           H  
ATOM   3696  CD  PRO A 239      15.635  30.435 -50.956  1.00 32.04           C  
ATOM   3697  HD2 PRO A 239      15.746  29.565 -51.603  1.00 32.04           H  
ATOM   3698  HD3 PRO A 239      15.024  30.168 -50.094  1.00 32.04           H  
ATOM   3699  N   GLN A 240      16.674  34.222 -48.941  1.00 26.78           N  
ATOM   3700  H   GLN A 240      17.262  34.632 -49.652  1.00 26.78           H  
ATOM   3701  CA  GLN A 240      16.227  35.129 -47.886  1.00 26.78           C  
ATOM   3702  HA  GLN A 240      15.768  34.549 -47.085  1.00 26.78           H  
ATOM   3703  C   GLN A 240      15.200  36.149 -48.435  1.00 26.78           C  
ATOM   3704  CB  GLN A 240      17.477  35.879 -47.356  1.00 26.78           C  
ATOM   3705  HB2 GLN A 240      17.340  36.947 -47.526  1.00 26.78           H  
ATOM   3706  HB3 GLN A 240      18.357  35.601 -47.936  1.00 26.78           H  
ATOM   3707  O   GLN A 240      15.356  36.609 -49.562  1.00 26.78           O  
ATOM   3708  CG  GLN A 240      17.805  35.647 -45.874  1.00 26.78           C  
ATOM   3709  HG2 GLN A 240      18.154  34.622 -45.746  1.00 26.78           H  
ATOM   3710  HG3 GLN A 240      16.902  35.778 -45.279  1.00 26.78           H  
ATOM   3711  CD  GLN A 240      18.872  36.611 -45.340  1.00 26.78           C  
ATOM   3712  NE2 GLN A 240      19.319  36.428 -44.117  1.00 26.78           N  
ATOM   3713 HE21 GLN A 240      20.077  37.026 -43.820  1.00 26.78           H  
ATOM   3714 HE22 GLN A 240      19.055  35.607 -43.592  1.00 26.78           H  
ATOM   3715  OE1 GLN A 240      19.275  37.581 -45.969  1.00 26.78           O  
ATOM   3716  N   LYS A 241      14.310  36.619 -47.536  1.00 29.71           N  
ATOM   3717  H   LYS A 241      14.197  36.012 -46.736  1.00 29.71           H  
ATOM   3718  CA  LYS A 241      13.647  37.953 -47.427  1.00 29.71           C  
ATOM   3719  HA  LYS A 241      13.648  38.135 -46.352  1.00 29.71           H  
ATOM   3720  C   LYS A 241      12.159  38.145 -47.825  1.00 29.71           C  
ATOM   3721  CB  LYS A 241      14.503  39.112 -47.993  1.00 29.71           C  
ATOM   3722  HB2 LYS A 241      13.872  39.993 -48.114  1.00 29.71           H  
ATOM   3723  HB3 LYS A 241      14.869  38.875 -48.992  1.00 29.71           H  
ATOM   3724  O   LYS A 241      11.823  38.274 -48.990  1.00 29.71           O  
ATOM   3725  CG  LYS A 241      15.663  39.512 -47.070  1.00 29.71           C  
ATOM   3726  HG2 LYS A 241      16.233  38.627 -46.788  1.00 29.71           H  
ATOM   3727  HG3 LYS A 241      15.263  39.957 -46.160  1.00 29.71           H  
ATOM   3728  CD  LYS A 241      16.594  40.516 -47.759  1.00 29.71           C  
ATOM   3729  HD2 LYS A 241      16.986  40.056 -48.666  1.00 29.71           H  
ATOM   3730  HD3 LYS A 241      16.038  41.414 -48.029  1.00 29.71           H  
ATOM   3731  CE  LYS A 241      17.757  40.867 -46.822  1.00 29.71           C  
ATOM   3732  HE2 LYS A 241      18.200  39.935 -46.472  1.00 29.71           H  
ATOM   3733  HE3 LYS A 241      17.374  41.397 -45.950  1.00 29.71           H  
ATOM   3734  NZ  LYS A 241      18.801  41.669 -47.511  1.00 29.71           N  
ATOM   3735  HZ1 LYS A 241      19.567  41.868 -46.884  1.00 29.71           H  
ATOM   3736  HZ2 LYS A 241      18.442  42.531 -47.894  1.00 29.71           H  
ATOM   3737  HZ3 LYS A 241      19.191  41.128 -48.269  1.00 29.71           H  
ATOM   3738  N   LYS A 242      11.406  38.495 -46.760  1.00 28.26           N  
ATOM   3739  H   LYS A 242      11.671  38.001 -45.920  1.00 28.26           H  
ATOM   3740  CA  LYS A 242      10.613  39.733 -46.497  1.00 28.26           C  
ATOM   3741  HA  LYS A 242      10.656  39.825 -45.412  1.00 28.26           H  
ATOM   3742  C   LYS A 242       9.099  39.818 -46.793  1.00 28.26           C  
ATOM   3743  CB  LYS A 242      11.294  41.009 -47.047  1.00 28.26           C  
ATOM   3744  HB2 LYS A 242      10.527  41.769 -47.197  1.00 28.26           H  
ATOM   3745  HB3 LYS A 242      11.723  40.818 -48.031  1.00 28.26           H  
ATOM   3746  O   LYS A 242       8.656  39.579 -47.904  1.00 28.26           O  
ATOM   3747  CG  LYS A 242      12.338  41.618 -46.101  1.00 28.26           C  
ATOM   3748  HG2 LYS A 242      13.149  40.909 -45.937  1.00 28.26           H  
ATOM   3749  HG3 LYS A 242      11.863  41.838 -45.144  1.00 28.26           H  
ATOM   3750  CD  LYS A 242      12.890  42.922 -46.697  1.00 28.26           C  
ATOM   3751  HD2 LYS A 242      13.404  42.698 -47.632  1.00 28.26           H  
ATOM   3752  HD3 LYS A 242      12.053  43.587 -46.914  1.00 28.26           H  
ATOM   3753  CE  LYS A 242      13.847  43.618 -45.722  1.00 28.26           C  
ATOM   3754  HE2 LYS A 242      14.714  42.976 -45.563  1.00 28.26           H  
ATOM   3755  HE3 LYS A 242      13.338  43.734 -44.765  1.00 28.26           H  
ATOM   3756  NZ  LYS A 242      14.268  44.951 -46.232  1.00 28.26           N  
ATOM   3757  HZ1 LYS A 242      14.900  45.407 -45.589  1.00 28.26           H  
ATOM   3758  HZ2 LYS A 242      13.463  45.551 -46.340  1.00 28.26           H  
ATOM   3759  HZ3 LYS A 242      14.709  44.879 -47.137  1.00 28.26           H  
ATOM   3760  N   ALA A 243       8.457  40.461 -45.792  1.00 29.94           N  
ATOM   3761  H   ALA A 243       8.934  40.420 -44.903  1.00 29.94           H  
ATOM   3762  CA  ALA A 243       7.265  41.339 -45.779  1.00 29.94           C  
ATOM   3763  HA  ALA A 243       7.448  42.059 -44.982  1.00 29.94           H  
ATOM   3764  C   ALA A 243       5.928  40.656 -45.401  1.00 29.94           C  
ATOM   3765  CB  ALA A 243       7.218  42.152 -47.085  1.00 29.94           C  
ATOM   3766  HB1 ALA A 243       8.188  42.607 -47.288  1.00 29.94           H  
ATOM   3767  HB2 ALA A 243       6.472  42.945 -47.023  1.00 29.94           H  
ATOM   3768  HB3 ALA A 243       6.943  41.501 -47.914  1.00 29.94           H  
ATOM   3769  O   ALA A 243       5.684  39.550 -45.848  1.00 29.94           O  
ATOM   3770  N   THR A 244       5.000  41.195 -44.590  1.00 29.82           N  
ATOM   3771  H   THR A 244       4.183  40.603 -44.539  1.00 29.82           H  
ATOM   3772  CA  THR A 244       4.870  42.406 -43.737  1.00 29.82           C  
ATOM   3773  HA  THR A 244       5.754  42.500 -43.106  1.00 29.82           H  
ATOM   3774  C   THR A 244       3.629  42.239 -42.820  1.00 29.82           C  
ATOM   3775  CB  THR A 244       4.649  43.716 -44.534  1.00 29.82           C  
ATOM   3776  HB  THR A 244       3.829  44.283 -44.093  1.00 29.82           H  
ATOM   3777  O   THR A 244       2.779  41.401 -43.092  1.00 29.82           O  
ATOM   3778  CG2 THR A 244       5.885  44.617 -44.497  1.00 29.82           C  
ATOM   3779 HG21 THR A 244       6.132  44.862 -43.464  1.00 29.82           H  
ATOM   3780 HG22 THR A 244       5.667  45.540 -45.035  1.00 29.82           H  
ATOM   3781 HG23 THR A 244       6.735  44.127 -44.972  1.00 29.82           H  
ATOM   3782  OG1 THR A 244       4.334  43.487 -45.881  1.00 29.82           O  
ATOM   3783  HG1 THR A 244       3.458  43.097 -45.928  1.00 29.82           H  
ATOM   3784  N   LYS A 245       3.551  43.062 -41.760  1.00 26.71           N  
ATOM   3785  H   LYS A 245       4.329  43.700 -41.671  1.00 26.71           H  
ATOM   3786  CA  LYS A 245       2.469  43.308 -40.770  1.00 26.71           C  
ATOM   3787  HA  LYS A 245       2.564  42.626 -39.925  1.00 26.71           H  
ATOM   3788  C   LYS A 245       1.002  43.252 -41.261  1.00 26.71           C  
ATOM   3789  CB  LYS A 245       2.654  44.769 -40.307  1.00 26.71           C  
ATOM   3790  HB2 LYS A 245       2.738  45.403 -41.190  1.00 26.71           H  
ATOM   3791  HB3 LYS A 245       1.753  45.085 -39.780  1.00 26.71           H  
ATOM   3792  O   LYS A 245       0.717  43.778 -42.332  1.00 26.71           O  
ATOM   3793  CG  LYS A 245       3.827  45.055 -39.364  1.00 26.71           C  
ATOM   3794  HG2 LYS A 245       4.757  44.673 -39.784  1.00 26.71           H  
ATOM   3795  HG3 LYS A 245       3.636  44.568 -38.408  1.00 26.71           H  
ATOM   3796  CD  LYS A 245       3.943  46.576 -39.163  1.00 26.71           C  
ATOM   3797  HD2 LYS A 245       4.353  47.027 -40.066  1.00 26.71           H  
ATOM   3798  HD3 LYS A 245       2.947  46.985 -38.992  1.00 26.71           H  
ATOM   3799  CE  LYS A 245       4.820  46.916 -37.954  1.00 26.71           C  
ATOM   3800  HE2 LYS A 245       5.823  46.518 -38.113  1.00 26.71           H  
ATOM   3801  HE3 LYS A 245       4.395  46.422 -37.081  1.00 26.71           H  
ATOM   3802  NZ  LYS A 245       4.868  48.381 -37.721  1.00 26.71           N  
ATOM   3803  HZ1 LYS A 245       5.266  48.870 -38.510  1.00 26.71           H  
ATOM   3804  HZ2 LYS A 245       3.930  48.728 -37.577  1.00 26.71           H  
ATOM   3805  HZ3 LYS A 245       5.396  48.595 -36.887  1.00 26.71           H  
ATOM   3806  N   ASN A 246       0.078  42.821 -40.385  1.00 31.44           N  
ATOM   3807  H   ASN A 246       0.359  42.069 -39.772  1.00 31.44           H  
ATOM   3808  CA  ASN A 246      -0.933  43.700 -39.753  1.00 31.44           C  
ATOM   3809  HA  ASN A 246      -0.393  44.473 -39.206  1.00 31.44           H  
ATOM   3810  C   ASN A 246      -1.780  42.993 -38.672  1.00 31.44           C  
ATOM   3811  CB  ASN A 246      -1.855  44.386 -40.783  1.00 31.44           C  
ATOM   3812  HB2 ASN A 246      -1.950  43.764 -41.673  1.00 31.44           H  
ATOM   3813  HB3 ASN A 246      -2.852  44.505 -40.359  1.00 31.44           H  
ATOM   3814  O   ASN A 246      -2.055  41.799 -38.752  1.00 31.44           O  
ATOM   3815  CG  ASN A 246      -1.376  45.777 -41.176  1.00 31.44           C  
ATOM   3816  ND2 ASN A 246      -2.021  46.383 -42.142  1.00 31.44           N  
ATOM   3817 HD21 ASN A 246      -1.722  47.321 -42.370  1.00 31.44           H  
ATOM   3818 HD22 ASN A 246      -2.804  45.926 -42.588  1.00 31.44           H  
ATOM   3819  OD1 ASN A 246      -0.444  46.349 -40.625  1.00 31.44           O  
ATOM   3820  N   ASP A 247      -2.157  43.798 -37.678  1.00 27.34           N  
ATOM   3821  H   ASP A 247      -1.861  44.761 -37.742  1.00 27.34           H  
ATOM   3822  CA  ASP A 247      -2.966  43.522 -36.488  1.00 27.34           C  
ATOM   3823  HA  ASP A 247      -2.521  42.703 -35.923  1.00 27.34           H  
ATOM   3824  C   ASP A 247      -4.441  43.200 -36.794  1.00 27.34           C  
ATOM   3825  CB  ASP A 247      -2.937  44.806 -35.631  1.00 27.34           C  
ATOM   3826  HB2 ASP A 247      -3.487  44.626 -34.707  1.00 27.34           H  
ATOM   3827  HB3 ASP A 247      -3.445  45.605 -36.170  1.00 27.34           H  
ATOM   3828  O   ASP A 247      -4.991  43.686 -37.783  1.00 27.34           O  
ATOM   3829  CG  ASP A 247      -1.519  45.260 -35.274  1.00 27.34           C  
ATOM   3830  OD1 ASP A 247      -0.818  44.473 -34.603  1.00 27.34           O  
ATOM   3831  OD2 ASP A 247      -1.110  46.350 -35.739  1.00 27.34           O  
ATOM   3832  N   SER A 248      -5.115  42.456 -35.907  1.00 29.21           N  
ATOM   3833  H   SER A 248      -4.561  41.872 -35.297  1.00 29.21           H  
ATOM   3834  CA  SER A 248      -6.410  42.860 -35.314  1.00 29.21           C  
ATOM   3835  HA  SER A 248      -6.205  43.737 -34.699  1.00 29.21           H  
ATOM   3836  C   SER A 248      -7.002  41.804 -34.372  1.00 29.21           C  
ATOM   3837  CB  SER A 248      -7.494  43.293 -36.319  1.00 29.21           C  
ATOM   3838  HB2 SER A 248      -7.322  44.336 -36.583  1.00 29.21           H  
ATOM   3839  HB3 SER A 248      -8.482  43.219 -35.864  1.00 29.21           H  
ATOM   3840  O   SER A 248      -6.812  40.597 -34.520  1.00 29.21           O  
ATOM   3841  OG  SER A 248      -7.460  42.534 -37.503  1.00 29.21           O  
ATOM   3842  HG  SER A 248      -6.592  42.707 -37.875  1.00 29.21           H  
ATOM   3843  N   ASP A 249      -7.707  42.340 -33.381  1.00 26.05           N  
ATOM   3844  H   ASP A 249      -7.766  43.348 -33.375  1.00 26.05           H  
ATOM   3845  CA  ASP A 249      -8.431  41.710 -32.286  1.00 26.05           C  
ATOM   3846  HA  ASP A 249      -7.709  41.352 -31.552  1.00 26.05           H  
ATOM   3847  C   ASP A 249      -9.365  40.556 -32.672  1.00 26.05           C  
ATOM   3848  CB  ASP A 249      -9.291  42.806 -31.643  1.00 26.05           C  
ATOM   3849  HB2 ASP A 249      -9.947  43.246 -32.394  1.00 26.05           H  
ATOM   3850  HB3 ASP A 249      -9.918  42.357 -30.873  1.00 26.05           H  
ATOM   3851  O   ASP A 249     -10.058  40.577 -33.687  1.00 26.05           O  
ATOM   3852  CG  ASP A 249      -8.441  43.888 -30.989  1.00 26.05           C  
ATOM   3853  OD1 ASP A 249      -7.673  43.510 -30.077  1.00 26.05           O  
ATOM   3854  OD2 ASP A 249      -8.558  45.055 -31.416  1.00 26.05           O  
ATOM   3855  N   GLY A 250      -9.479  39.585 -31.764  1.00 27.38           N  
ATOM   3856  H   GLY A 250      -8.867  39.614 -30.961  1.00 27.38           H  
ATOM   3857  CA  GLY A 250     -10.462  38.516 -31.876  1.00 27.38           C  
ATOM   3858  HA2 GLY A 250     -10.162  37.845 -32.681  1.00 27.38           H  
ATOM   3859  HA3 GLY A 250     -11.433  38.939 -32.132  1.00 27.38           H  
ATOM   3860  C   GLY A 250     -10.585  37.710 -30.594  1.00 27.38           C  
ATOM   3861  O   GLY A 250      -9.955  36.669 -30.432  1.00 27.38           O  
ATOM   3862  N   SER A 251     -11.430  38.183 -29.679  1.00 27.03           N  
ATOM   3863  H   SER A 251     -11.893  39.057 -29.885  1.00 27.03           H  
ATOM   3864  CA  SER A 251     -11.939  37.400 -28.556  1.00 27.03           C  
ATOM   3865  HA  SER A 251     -11.149  37.263 -27.818  1.00 27.03           H  
ATOM   3866  C   SER A 251     -12.457  36.039 -29.030  1.00 27.03           C  
ATOM   3867  CB  SER A 251     -13.114  38.164 -27.922  1.00 27.03           C  
ATOM   3868  HB2 SER A 251     -13.464  37.616 -27.047  1.00 27.03           H  
ATOM   3869  HB3 SER A 251     -12.779  39.150 -27.599  1.00 27.03           H  
ATOM   3870  O   SER A 251     -13.326  36.006 -29.901  1.00 27.03           O  
ATOM   3871  OG  SER A 251     -14.188  38.307 -28.836  1.00 27.03           O  
ATOM   3872  HG  SER A 251     -14.130  37.595 -29.479  1.00 27.03           H  
ATOM   3873  N   CYS A 252     -12.026  34.932 -28.420  1.00 22.89           N  
ATOM   3874  H   CYS A 252     -11.173  34.977 -27.880  1.00 22.89           H  
ATOM   3875  CA  CYS A 252     -12.885  33.756 -28.272  1.00 22.89           C  
ATOM   3876  HA  CYS A 252     -13.817  34.108 -27.830  1.00 22.89           H  
ATOM   3877  C   CYS A 252     -12.308  32.690 -27.330  1.00 22.89           C  
ATOM   3878  CB  CYS A 252     -13.237  33.117 -29.632  1.00 22.89           C  
ATOM   3879  HB2 CYS A 252     -12.579  33.503 -30.410  1.00 22.89           H  
ATOM   3880  HB3 CYS A 252     -13.101  32.037 -29.586  1.00 22.89           H  
ATOM   3881  O   CYS A 252     -11.280  32.082 -27.600  1.00 22.89           O  
ATOM   3882  SG  CYS A 252     -14.975  33.493 -30.042  1.00 22.89           S  
ATOM   3883  HG  CYS A 252     -14.734  34.780 -30.311  1.00 22.89           H  
ATOM   3884  N   LYS A 253     -13.126  32.396 -26.314  1.00 24.89           N  
ATOM   3885  H   LYS A 253     -13.829  33.097 -26.128  1.00 24.89           H  
ATOM   3886  CA  LYS A 253     -13.437  31.064 -25.776  1.00 24.89           C  
ATOM   3887  HA  LYS A 253     -14.245  31.210 -25.059  1.00 24.89           H  
ATOM   3888  C   LYS A 253     -12.338  30.365 -24.972  1.00 24.89           C  
ATOM   3889  CB  LYS A 253     -14.056  30.187 -26.881  1.00 24.89           C  
ATOM   3890  HB2 LYS A 253     -14.252  29.193 -26.480  1.00 24.89           H  
ATOM   3891  HB3 LYS A 253     -13.354  30.089 -27.710  1.00 24.89           H  
ATOM   3892  O   LYS A 253     -11.500  29.633 -25.482  1.00 24.89           O  
ATOM   3893  CG  LYS A 253     -15.383  30.795 -27.376  1.00 24.89           C  
ATOM   3894  HG2 LYS A 253     -16.098  30.800 -26.553  1.00 24.89           H  
ATOM   3895  HG3 LYS A 253     -15.225  31.826 -27.693  1.00 24.89           H  
ATOM   3896  CD  LYS A 253     -15.984  30.022 -28.552  1.00 24.89           C  
ATOM   3897  HD2 LYS A 253     -15.256  29.984 -29.363  1.00 24.89           H  
ATOM   3898  HD3 LYS A 253     -16.225  29.009 -28.233  1.00 24.89           H  
ATOM   3899  CE  LYS A 253     -17.250  30.748 -29.026  1.00 24.89           C  
ATOM   3900  HE2 LYS A 253     -16.980  31.769 -29.299  1.00 24.89           H  
ATOM   3901  HE3 LYS A 253     -17.954  30.803 -28.196  1.00 24.89           H  
ATOM   3902  NZ  LYS A 253     -17.877  30.069 -30.186  1.00 24.89           N  
ATOM   3903  HZ1 LYS A 253     -17.234  30.044 -30.963  1.00 24.89           H  
ATOM   3904  HZ2 LYS A 253     -18.702  30.571 -30.482  1.00 24.89           H  
ATOM   3905  HZ3 LYS A 253     -18.141  29.123 -29.949  1.00 24.89           H  
ATOM   3906  N   THR A 254     -12.494  30.521 -23.658  1.00 23.33           N  
ATOM   3907  H   THR A 254     -13.202  31.186 -23.379  1.00 23.33           H  
ATOM   3908  CA  THR A 254     -12.190  29.538 -22.610  1.00 23.33           C  
ATOM   3909  HA  THR A 254     -11.169  29.670 -22.254  1.00 23.33           H  
ATOM   3910  C   THR A 254     -12.359  28.102 -23.116  1.00 23.33           C  
ATOM   3911  CB  THR A 254     -13.173  29.769 -21.441  1.00 23.33           C  
ATOM   3912  HB  THR A 254     -13.160  28.908 -20.773  1.00 23.33           H  
ATOM   3913  O   THR A 254     -13.478  27.592 -23.206  1.00 23.33           O  
ATOM   3914  CG2 THR A 254     -12.820  31.017 -20.633  1.00 23.33           C  
ATOM   3915 HG21 THR A 254     -13.525  31.121 -19.808  1.00 23.33           H  
ATOM   3916 HG22 THR A 254     -12.875  31.907 -21.260  1.00 23.33           H  
ATOM   3917 HG23 THR A 254     -11.814  30.921 -20.226  1.00 23.33           H  
ATOM   3918  OG1 THR A 254     -14.480  29.965 -21.947  1.00 23.33           O  
ATOM   3919  HG1 THR A 254     -14.750  29.114 -22.300  1.00 23.33           H  
ATOM   3920  N   ALA A 255     -11.247  27.464 -23.477  1.00 22.74           N  
ATOM   3921  H   ALA A 255     -10.371  27.966 -23.474  1.00 22.74           H  
ATOM   3922  CA  ALA A 255     -11.208  26.049 -23.800  1.00 22.74           C  
ATOM   3923  HA  ALA A 255     -12.083  25.806 -24.403  1.00 22.74           H  
ATOM   3924  C   ALA A 255     -11.266  25.242 -22.499  1.00 22.74           C  
ATOM   3925  CB  ALA A 255      -9.965  25.745 -24.641  1.00 22.74           C  
ATOM   3926  HB1 ALA A 255      -9.980  26.343 -25.553  1.00 22.74           H  
ATOM   3927  HB2 ALA A 255      -9.952  24.688 -24.907  1.00 22.74           H  
ATOM   3928  HB3 ALA A 255      -9.065  25.977 -24.072  1.00 22.74           H  
ATOM   3929  O   ALA A 255     -10.497  25.478 -21.567  1.00 22.74           O  
ATOM   3930  N   HIS A 256     -12.227  24.326 -22.457  1.00 23.30           N  
ATOM   3931  H   HIS A 256     -12.818  24.236 -23.271  1.00 23.30           H  
ATOM   3932  CA  HIS A 256     -12.510  23.430 -21.350  1.00 23.30           C  
ATOM   3933  HA  HIS A 256     -12.882  24.026 -20.517  1.00 23.30           H  
ATOM   3934  C   HIS A 256     -11.271  22.663 -20.865  1.00 23.30           C  
ATOM   3935  CB  HIS A 256     -13.619  22.466 -21.793  1.00 23.30           C  
ATOM   3936  HB2 HIS A 256     -13.638  21.618 -21.109  1.00 23.30           H  
ATOM   3937  HB3 HIS A 256     -13.403  22.077 -22.788  1.00 23.30           H  
ATOM   3938  O   HIS A 256     -10.494  22.117 -21.647  1.00 23.30           O  
ATOM   3939  CG  HIS A 256     -14.988  23.099 -21.771  1.00 23.30           C  
ATOM   3940  CD2 HIS A 256     -15.693  23.620 -22.825  1.00 23.30           C  
ATOM   3941  HD2 HIS A 256     -15.366  23.657 -23.853  1.00 23.30           H  
ATOM   3942  ND1 HIS A 256     -15.772  23.243 -20.651  1.00 23.30           N  
ATOM   3943  HD1 HIS A 256     -15.542  22.932 -19.717  1.00 23.30           H  
ATOM   3944  CE1 HIS A 256     -16.921  23.831 -21.017  1.00 23.30           C  
ATOM   3945  HE1 HIS A 256     -17.739  24.066 -20.352  1.00 23.30           H  
ATOM   3946  NE2 HIS A 256     -16.918  24.084 -22.334  1.00 23.30           N  
ATOM   3947  N   GLU A 257     -11.144  22.615 -19.542  1.00 22.91           N  
ATOM   3948  H   GLU A 257     -11.820  23.127 -18.993  1.00 22.91           H  
ATOM   3949  CA  GLU A 257     -10.193  21.822 -18.772  1.00 22.91           C  
ATOM   3950  HA  GLU A 257      -9.180  22.170 -18.974  1.00 22.91           H  
ATOM   3951  C   GLU A 257     -10.306  20.331 -19.141  1.00 22.91           C  
ATOM   3952  CB  GLU A 257     -10.517  22.026 -17.276  1.00 22.91           C  
ATOM   3953  HB2 GLU A 257      -9.856  21.393 -16.684  1.00 22.91           H  
ATOM   3954  HB3 GLU A 257     -11.544  21.703 -17.106  1.00 22.91           H  
ATOM   3955  O   GLU A 257     -11.396  19.759 -19.093  1.00 22.91           O  
ATOM   3956  CG  GLU A 257     -10.356  23.487 -16.802  1.00 22.91           C  
ATOM   3957  HG2 GLU A 257      -9.304  23.759 -16.887  1.00 22.91           H  
ATOM   3958  HG3 GLU A 257     -10.923  24.146 -17.459  1.00 22.91           H  
ATOM   3959  CD  GLU A 257     -10.845  23.731 -15.362  1.00 22.91           C  
ATOM   3960  OE1 GLU A 257     -10.325  24.681 -14.730  1.00 22.91           O  
ATOM   3961  OE2 GLU A 257     -11.751  22.994 -14.912  1.00 22.91           O  
ATOM   3962  N   MET A 258      -9.187  19.680 -19.492  1.00 23.51           N  
ATOM   3963  H   MET A 258      -8.317  20.191 -19.529  1.00 23.51           H  
ATOM   3964  CA  MET A 258      -9.157  18.237 -19.779  1.00 23.51           C  
ATOM   3965  HA  MET A 258     -10.168  17.860 -19.627  1.00 23.51           H  
ATOM   3966  C   MET A 258      -8.202  17.485 -18.842  1.00 23.51           C  
ATOM   3967  CB  MET A 258      -8.817  17.937 -21.243  1.00 23.51           C  
ATOM   3968  HB2 MET A 258      -7.844  18.356 -21.499  1.00 23.51           H  
ATOM   3969  HB3 MET A 258      -8.776  16.856 -21.370  1.00 23.51           H  
ATOM   3970  O   MET A 258      -7.062  17.925 -18.663  1.00 23.51           O  
ATOM   3971  CG  MET A 258      -9.878  18.492 -22.193  1.00 23.51           C  
ATOM   3972  HG2 MET A 258      -9.725  19.567 -22.287  1.00 23.51           H  
ATOM   3973  HG3 MET A 258     -10.871  18.336 -21.771  1.00 23.51           H  
ATOM   3974  SD  MET A 258      -9.821  17.757 -23.843  1.00 23.51           S  
ATOM   3975  CE  MET A 258     -10.973  16.380 -23.604  1.00 23.51           C  
ATOM   3976  HE1 MET A 258     -10.459  15.541 -23.136  1.00 23.51           H  
ATOM   3977  HE2 MET A 258     -11.379  16.091 -24.573  1.00 23.51           H  
ATOM   3978  HE3 MET A 258     -11.807  16.695 -22.976  1.00 23.51           H  
ATOM   3979  N   PRO A 259      -8.604  16.330 -18.271  1.00 25.01           N  
ATOM   3980  CA  PRO A 259      -7.818  15.620 -17.267  1.00 25.01           C  
ATOM   3981  HA  PRO A 259      -7.401  16.344 -16.566  1.00 25.01           H  
ATOM   3982  C   PRO A 259      -6.669  14.817 -17.895  1.00 25.01           C  
ATOM   3983  CB  PRO A 259      -8.799  14.707 -16.516  1.00 25.01           C  
ATOM   3984  HB2 PRO A 259      -8.843  14.974 -15.460  1.00 25.01           H  
ATOM   3985  HB3 PRO A 259      -8.505  13.663 -16.622  1.00 25.01           H  
ATOM   3986  O   PRO A 259      -6.745  14.364 -19.039  1.00 25.01           O  
ATOM   3987  CG  PRO A 259     -10.155  14.931 -17.191  1.00 25.01           C  
ATOM   3988  HG2 PRO A 259     -10.702  13.998 -17.325  1.00 25.01           H  
ATOM   3989  HG3 PRO A 259     -10.739  15.644 -16.609  1.00 25.01           H  
ATOM   3990  CD  PRO A 259      -9.820  15.574 -18.524  1.00 25.01           C  
ATOM   3991  HD2 PRO A 259      -9.615  14.803 -19.267  1.00 25.01           H  
ATOM   3992  HD3 PRO A 259     -10.671  16.177 -18.842  1.00 25.01           H  
ATOM   3993  N   VAL A 260      -5.607  14.622 -17.113  1.00 23.94           N  
ATOM   3994  H   VAL A 260      -5.643  15.004 -16.179  1.00 23.94           H  
ATOM   3995  CA  VAL A 260      -4.445  13.777 -17.429  1.00 23.94           C  
ATOM   3996  HA  VAL A 260      -4.060  14.056 -18.410  1.00 23.94           H  
ATOM   3997  C   VAL A 260      -4.881  12.304 -17.469  1.00 23.94           C  
ATOM   3998  CB  VAL A 260      -3.339  14.016 -16.375  1.00 23.94           C  
ATOM   3999  HB  VAL A 260      -3.712  13.721 -15.394  1.00 23.94           H  
ATOM   4000  O   VAL A 260      -5.524  11.836 -16.533  1.00 23.94           O  
ATOM   4001  CG1 VAL A 260      -2.069  13.211 -16.672  1.00 23.94           C  
ATOM   4002 HG11 VAL A 260      -1.671  13.473 -17.653  1.00 23.94           H  
ATOM   4003 HG12 VAL A 260      -2.285  12.143 -16.644  1.00 23.94           H  
ATOM   4004 HG13 VAL A 260      -1.315  13.418 -15.913  1.00 23.94           H  
ATOM   4005  CG2 VAL A 260      -2.943  15.502 -16.310  1.00 23.94           C  
ATOM   4006 HG21 VAL A 260      -2.601  15.844 -17.287  1.00 23.94           H  
ATOM   4007 HG22 VAL A 260      -2.139  15.634 -15.585  1.00 23.94           H  
ATOM   4008 HG23 VAL A 260      -3.785  16.114 -15.985  1.00 23.94           H  
ATOM   4009  N   CYS A 261      -4.561  11.589 -18.554  1.00 23.58           N  
ATOM   4010  H   CYS A 261      -3.978  12.014 -19.261  1.00 23.58           H  
ATOM   4011  CA  CYS A 261      -4.885  10.169 -18.743  1.00 23.58           C  
ATOM   4012  HA  CYS A 261      -5.575   9.859 -17.959  1.00 23.58           H  
ATOM   4013  C   CYS A 261      -3.635   9.282 -18.611  1.00 23.58           C  
ATOM   4014  CB  CYS A 261      -5.601   9.950 -20.085  1.00 23.58           C  
ATOM   4015  HB2 CYS A 261      -5.719   8.880 -20.254  1.00 23.58           H  
ATOM   4016  HB3 CYS A 261      -5.004  10.343 -20.909  1.00 23.58           H  
ATOM   4017  O   CYS A 261      -2.533   9.680 -18.994  1.00 23.58           O  
ATOM   4018  SG  CYS A 261      -7.252  10.712 -20.071  1.00 23.58           S  
ATOM   4019  HG  CYS A 261      -6.868  11.927 -19.670  1.00 23.58           H  
ATOM   4020  N   PHE A 262      -3.836   8.091 -18.041  1.00 29.97           N  
ATOM   4021  H   PHE A 262      -4.790   7.849 -17.813  1.00 29.97           H  
ATOM   4022  CA  PHE A 262      -2.817   7.120 -17.643  1.00 29.97           C  
ATOM   4023  HA  PHE A 262      -1.959   7.677 -17.267  1.00 29.97           H  
ATOM   4024  C   PHE A 262      -2.307   6.225 -18.771  1.00 29.97           C  
ATOM   4025  CB  PHE A 262      -3.370   6.240 -16.510  1.00 29.97           C  
ATOM   4026  HB2 PHE A 262      -4.343   5.840 -16.796  1.00 29.97           H  
ATOM   4027  HB3 PHE A 262      -2.701   5.394 -16.350  1.00 29.97           H  
ATOM   4028  O   PHE A 262      -3.027   5.858 -19.697  1.00 29.97           O  
ATOM   4029  CG  PHE A 262      -3.473   6.988 -15.208  1.00 29.97           C  
ATOM   4030  CD1 PHE A 262      -2.298   7.455 -14.606  1.00 29.97           C  
ATOM   4031  HD1 PHE A 262      -1.333   7.223 -15.034  1.00 29.97           H  
ATOM   4032  CD2 PHE A 262      -4.720   7.318 -14.655  1.00 29.97           C  
ATOM   4033  HD2 PHE A 262      -5.632   6.954 -15.103  1.00 29.97           H  
ATOM   4034  CE1 PHE A 262      -2.377   8.293 -13.481  1.00 29.97           C  
ATOM   4035  HE1 PHE A 262      -1.485   8.734 -13.062  1.00 29.97           H  
ATOM   4036  CE2 PHE A 262      -4.791   8.125 -13.511  1.00 29.97           C  
ATOM   4037  HE2 PHE A 262      -5.752   8.371 -13.085  1.00 29.97           H  
ATOM   4038  CZ  PHE A 262      -3.623   8.626 -12.938  1.00 29.97           C  
ATOM   4039  HZ  PHE A 262      -3.709   9.339 -12.131  1.00 29.97           H  
ATOM   4040  N   VAL A 263      -1.056   5.797 -18.611  1.00 27.97           N  
ATOM   4041  H   VAL A 263      -0.563   6.101 -17.783  1.00 27.97           H  
ATOM   4042  CA  VAL A 263      -0.357   4.837 -19.467  1.00 27.97           C  
ATOM   4043  HA  VAL A 263      -0.649   5.025 -20.500  1.00 27.97           H  
ATOM   4044  C   VAL A 263      -0.701   3.390 -19.040  1.00 27.97           C  
ATOM   4045  CB  VAL A 263       1.156   5.103 -19.366  1.00 27.97           C  
ATOM   4046  HB  VAL A 263       1.474   4.999 -18.329  1.00 27.97           H  
ATOM   4047  O   VAL A 263      -0.599   3.097 -17.850  1.00 27.97           O  
ATOM   4048  CG1 VAL A 263       1.932   4.109 -20.210  1.00 27.97           C  
ATOM   4049 HG11 VAL A 263       2.986   4.385 -20.238  1.00 27.97           H  
ATOM   4050 HG12 VAL A 263       1.533   4.071 -21.224  1.00 27.97           H  
ATOM   4051 HG13 VAL A 263       1.863   3.130 -19.735  1.00 27.97           H  
ATOM   4052  CG2 VAL A 263       1.525   6.516 -19.839  1.00 27.97           C  
ATOM   4053 HG21 VAL A 263       2.604   6.657 -19.778  1.00 27.97           H  
ATOM   4054 HG22 VAL A 263       1.205   6.663 -20.870  1.00 27.97           H  
ATOM   4055 HG23 VAL A 263       1.052   7.269 -19.208  1.00 27.97           H  
ATOM   4056  N   PRO A 264      -1.079   2.457 -19.942  1.00 31.04           N  
ATOM   4057  CA  PRO A 264      -1.425   1.079 -19.611  1.00 31.04           C  
ATOM   4058  HA  PRO A 264      -1.559   0.969 -18.535  1.00 31.04           H  
ATOM   4059  C   PRO A 264      -0.376   0.065 -20.086  1.00 31.04           C  
ATOM   4060  CB  PRO A 264      -2.761   0.817 -20.296  1.00 31.04           C  
ATOM   4061  HB2 PRO A 264      -3.547   0.943 -19.551  1.00 31.04           H  
ATOM   4062  HB3 PRO A 264      -2.803  -0.181 -20.731  1.00 31.04           H  
ATOM   4063  O   PRO A 264       0.094   0.124 -21.216  1.00 31.04           O  
ATOM   4064  CG  PRO A 264      -2.846   1.901 -21.370  1.00 31.04           C  
ATOM   4065  HG2 PRO A 264      -2.967   1.450 -22.355  1.00 31.04           H  
ATOM   4066  HG3 PRO A 264      -3.661   2.578 -21.113  1.00 31.04           H  
ATOM   4067  CD  PRO A 264      -1.522   2.661 -21.293  1.00 31.04           C  
ATOM   4068  HD2 PRO A 264      -1.626   3.720 -21.530  1.00 31.04           H  
ATOM   4069  HD3 PRO A 264      -0.803   2.229 -21.989  1.00 31.04           H  
ATOM   4070  N   SER A 265      -0.079  -0.868 -19.182  1.00 31.46           N  
ATOM   4071  H   SER A 265      -0.448  -0.651 -18.267  1.00 31.46           H  
ATOM   4072  CA  SER A 265       0.383  -2.273 -19.257  1.00 31.46           C  
ATOM   4073  HA  SER A 265       1.290  -2.317 -18.654  1.00 31.46           H  
ATOM   4074  C   SER A 265       0.780  -2.976 -20.581  1.00 31.46           C  
ATOM   4075  CB  SER A 265      -0.666  -3.115 -18.508  1.00 31.46           C  
ATOM   4076  HB2 SER A 265      -0.310  -4.136 -18.372  1.00 31.46           H  
ATOM   4077  HB3 SER A 265      -0.833  -2.684 -17.521  1.00 31.46           H  
ATOM   4078  O   SER A 265       0.653  -4.194 -20.653  1.00 31.46           O  
ATOM   4079  OG  SER A 265      -1.889  -3.122 -19.222  1.00 31.46           O  
ATOM   4080  HG  SER A 265      -1.798  -3.796 -19.900  1.00 31.46           H  
ATOM   4081  N   GLY A 266       1.281  -2.290 -21.609  1.00 32.19           N  
ATOM   4082  H   GLY A 266       1.257  -1.282 -21.561  1.00 32.19           H  
ATOM   4083  CA  GLY A 266       1.804  -2.906 -22.844  1.00 32.19           C  
ATOM   4084  HA2 GLY A 266       1.430  -2.344 -23.700  1.00 32.19           H  
ATOM   4085  HA3 GLY A 266       1.440  -3.929 -22.939  1.00 32.19           H  
ATOM   4086  C   GLY A 266       3.335  -2.954 -22.957  1.00 32.19           C  
ATOM   4087  O   GLY A 266       3.855  -3.187 -24.042  1.00 32.19           O  
ATOM   4088  N   TYR A 267       4.067  -2.671 -21.879  1.00 42.65           N  
ATOM   4089  H   TYR A 267       3.604  -2.598 -20.985  1.00 42.65           H  
ATOM   4090  CA  TYR A 267       5.515  -2.451 -21.926  1.00 42.65           C  
ATOM   4091  HA  TYR A 267       5.784  -2.111 -22.926  1.00 42.65           H  
ATOM   4092  C   TYR A 267       6.306  -3.734 -21.659  1.00 42.65           C  
ATOM   4093  CB  TYR A 267       5.892  -1.326 -20.954  1.00 42.65           C  
ATOM   4094  HB2 TYR A 267       5.563  -1.583 -19.948  1.00 42.65           H  
ATOM   4095  HB3 TYR A 267       6.979  -1.245 -20.944  1.00 42.65           H  
ATOM   4096  O   TYR A 267       5.913  -4.533 -20.808  1.00 42.65           O  
ATOM   4097  CG  TYR A 267       5.315   0.016 -21.359  1.00 42.65           C  
ATOM   4098  CD1 TYR A 267       6.057   0.860 -22.204  1.00 42.65           C  
ATOM   4099  HD1 TYR A 267       7.059   0.579 -22.493  1.00 42.65           H  
ATOM   4100  CD2 TYR A 267       4.008   0.376 -20.978  1.00 42.65           C  
ATOM   4101  HD2 TYR A 267       3.428  -0.285 -20.350  1.00 42.65           H  
ATOM   4102  CE1 TYR A 267       5.506   2.068 -22.666  1.00 42.65           C  
ATOM   4103  HE1 TYR A 267       6.088   2.706 -23.314  1.00 42.65           H  
ATOM   4104  CE2 TYR A 267       3.433   1.556 -21.482  1.00 42.65           C  
ATOM   4105  HE2 TYR A 267       2.393   1.770 -21.285  1.00 42.65           H  
ATOM   4106  OH  TYR A 267       3.687   3.596 -22.766  1.00 42.65           O  
ATOM   4107  HH  TYR A 267       4.390   4.051 -23.235  1.00 42.65           H  
ATOM   4108  CZ  TYR A 267       4.192   2.421 -22.301  1.00 42.65           C  
ATOM   4109  N   SER A 268       7.439  -3.909 -22.353  1.00 49.93           N  
ATOM   4110  H   SER A 268       7.732  -3.190 -22.998  1.00 49.93           H  
ATOM   4111  CA  SER A 268       8.439  -4.917 -21.981  1.00 49.93           C  
ATOM   4112  HA  SER A 268       8.005  -5.912 -22.083  1.00 49.93           H  
ATOM   4113  C   SER A 268       8.832  -4.691 -20.526  1.00 49.93           C  
ATOM   4114  CB  SER A 268       9.689  -4.823 -22.867  1.00 49.93           C  
ATOM   4115  HB2 SER A 268      10.421  -5.555 -22.526  1.00 49.93           H  
ATOM   4116  HB3 SER A 268       9.419  -5.053 -23.897  1.00 49.93           H  
ATOM   4117  O   SER A 268       9.204  -3.574 -20.168  1.00 49.93           O  
ATOM   4118  OG  SER A 268      10.264  -3.530 -22.813  1.00 49.93           O  
ATOM   4119  HG  SER A 268      10.323  -3.273 -21.890  1.00 49.93           H  
ATOM   4120  N   THR A 269       8.715  -5.712 -19.685  1.00 60.17           N  
ATOM   4121  H   THR A 269       8.440  -6.629 -20.008  1.00 60.17           H  
ATOM   4122  CA  THR A 269       9.071  -5.578 -18.276  1.00 60.17           C  
ATOM   4123  HA  THR A 269       8.607  -4.673 -17.885  1.00 60.17           H  
ATOM   4124  C   THR A 269      10.582  -5.404 -18.141  1.00 60.17           C  
ATOM   4125  CB  THR A 269       8.546  -6.753 -17.443  1.00 60.17           C  
ATOM   4126  HB  THR A 269       8.848  -6.575 -16.411  1.00 60.17           H  
ATOM   4127  O   THR A 269      11.351  -6.048 -18.855  1.00 60.17           O  
ATOM   4128  CG2 THR A 269       7.022  -6.858 -17.502  1.00 60.17           C  
ATOM   4129 HG21 THR A 269       6.589  -5.904 -17.201  1.00 60.17           H  
ATOM   4130 HG22 THR A 269       6.687  -7.633 -16.812  1.00 60.17           H  
ATOM   4131 HG23 THR A 269       6.693  -7.108 -18.511  1.00 60.17           H  
ATOM   4132  OG1 THR A 269       9.037  -8.003 -17.850  1.00 60.17           O  
ATOM   4133  HG1 THR A 269       8.955  -8.539 -17.058  1.00 60.17           H  
ATOM   4134  N   MET A 270      11.029  -4.511 -17.250  1.00 74.46           N  
ATOM   4135  H   MET A 270      10.372  -3.931 -16.748  1.00 74.46           H  
ATOM   4136  CA  MET A 270      12.464  -4.348 -16.984  1.00 74.46           C  
ATOM   4137  HA  MET A 270      12.992  -4.284 -17.935  1.00 74.46           H  
ATOM   4138  C   MET A 270      13.037  -5.565 -16.259  1.00 74.46           C  
ATOM   4139  CB  MET A 270      12.736  -3.067 -16.182  1.00 74.46           C  
ATOM   4140  HB2 MET A 270      12.081  -3.035 -15.310  1.00 74.46           H  
ATOM   4141  HB3 MET A 270      13.765  -3.076 -15.823  1.00 74.46           H  
ATOM   4142  O   MET A 270      14.233  -5.807 -16.349  1.00 74.46           O  
ATOM   4143  CG  MET A 270      12.526  -1.803 -17.023  1.00 74.46           C  
ATOM   4144  HG2 MET A 270      12.715  -0.940 -16.385  1.00 74.46           H  
ATOM   4145  HG3 MET A 270      11.479  -1.768 -17.326  1.00 74.46           H  
ATOM   4146  SD  MET A 270      13.544  -1.631 -18.521  1.00 74.46           S  
ATOM   4147  CE  MET A 270      15.223  -1.760 -17.850  1.00 74.46           C  
ATOM   4148  HE1 MET A 270      15.339  -1.073 -17.012  1.00 74.46           H  
ATOM   4149  HE2 MET A 270      15.405  -2.780 -17.509  1.00 74.46           H  
ATOM   4150  HE3 MET A 270      15.944  -1.512 -18.629  1.00 74.46           H  
ATOM   4151  N   GLY A 271      12.190  -6.339 -15.577  1.00 78.05           N  
ATOM   4152  H   GLY A 271      11.214  -6.077 -15.584  1.00 78.05           H  
ATOM   4153  CA  GLY A 271      12.565  -7.523 -14.818  1.00 78.05           C  
ATOM   4154  HA2 GLY A 271      11.830  -8.306 -15.005  1.00 78.05           H  
ATOM   4155  HA3 GLY A 271      13.534  -7.890 -15.156  1.00 78.05           H  
ATOM   4156  C   GLY A 271      12.638  -7.281 -13.310  1.00 78.05           C  
ATOM   4157  O   GLY A 271      12.357  -6.195 -12.785  1.00 78.05           O  
ATOM   4158  N   TRP A 272      12.966  -8.353 -12.596  1.00 88.17           N  
ATOM   4159  H   TRP A 272      13.163  -9.207 -13.099  1.00 88.17           H  
ATOM   4160  CA  TRP A 272      13.106  -8.392 -11.146  1.00 88.17           C  
ATOM   4161  HA  TRP A 272      12.741  -7.466 -10.702  1.00 88.17           H  
ATOM   4162  C   TRP A 272      14.578  -8.563 -10.786  1.00 88.17           C  
ATOM   4163  CB  TRP A 272      12.265  -9.552 -10.603  1.00 88.17           C  
ATOM   4164  HB2 TRP A 272      11.222  -9.374 -10.867  1.00 88.17           H  
ATOM   4165  HB3 TRP A 272      12.568 -10.474 -11.099  1.00 88.17           H  
ATOM   4166  O   TRP A 272      15.168  -9.603 -11.083  1.00 88.17           O  
ATOM   4167  CG  TRP A 272      12.353  -9.769  -9.124  1.00 88.17           C  
ATOM   4168  CD1 TRP A 272      13.423 -10.258  -8.452  1.00 88.17           C  
ATOM   4169  HD1 TRP A 272      14.357 -10.546  -8.911  1.00 88.17           H  
ATOM   4170  CD2 TRP A 272      11.320  -9.557  -8.122  1.00 88.17           C  
ATOM   4171  CE2 TRP A 272      11.833  -9.972  -6.856  1.00 88.17           C  
ATOM   4172  CE3 TRP A 272       9.991  -9.087  -8.164  1.00 88.17           C  
ATOM   4173  HE3 TRP A 272       9.583  -8.753  -9.106  1.00 88.17           H  
ATOM   4174  NE1 TRP A 272      13.135 -10.340  -7.106  1.00 88.17           N  
ATOM   4175  HE1 TRP A 272      13.804 -10.658  -6.420  1.00 88.17           H  
ATOM   4176  CH2 TRP A 272       9.715  -9.560  -5.787  1.00 88.17           C  
ATOM   4177  HH2 TRP A 272       9.082  -9.634  -4.915  1.00 88.17           H  
ATOM   4178  CZ2 TRP A 272      11.051  -9.974  -5.697  1.00 88.17           C  
ATOM   4179  HZ2 TRP A 272      11.463 -10.324  -4.762  1.00 88.17           H  
ATOM   4180  CZ3 TRP A 272       9.193  -9.092  -7.005  1.00 88.17           C  
ATOM   4181  HZ3 TRP A 272       8.165  -8.768  -7.064  1.00 88.17           H  
ATOM   4182  N   PHE A 273      15.162  -7.580 -10.100  1.00 92.31           N  
ATOM   4183  H   PHE A 273      14.660  -6.719  -9.935  1.00 92.31           H  
ATOM   4184  CA  PHE A 273      16.578  -7.617  -9.743  1.00 92.31           C  
ATOM   4185  HA  PHE A 273      17.022  -8.550 -10.088  1.00 92.31           H  
ATOM   4186  C   PHE A 273      16.775  -7.537  -8.238  1.00 92.31           C  
ATOM   4187  CB  PHE A 273      17.327  -6.492 -10.447  1.00 92.31           C  
ATOM   4188  HB2 PHE A 273      17.040  -5.532 -10.018  1.00 92.31           H  
ATOM   4189  HB3 PHE A 273      18.388  -6.652 -10.257  1.00 92.31           H  
ATOM   4190  O   PHE A 273      16.414  -6.545  -7.609  1.00 92.31           O  
ATOM   4191  CG  PHE A 273      17.101  -6.457 -11.939  1.00 92.31           C  
ATOM   4192  CD1 PHE A 273      17.823  -7.325 -12.774  1.00 92.31           C  
ATOM   4193  HD1 PHE A 273      18.556  -8.000 -12.357  1.00 92.31           H  
ATOM   4194  CD2 PHE A 273      16.145  -5.585 -12.487  1.00 92.31           C  
ATOM   4195  HD2 PHE A 273      15.578  -4.921 -11.852  1.00 92.31           H  
ATOM   4196  CE1 PHE A 273      17.598  -7.318 -14.158  1.00 92.31           C  
ATOM   4197  HE1 PHE A 273      18.163  -7.977 -14.800  1.00 92.31           H  
ATOM   4198  CE2 PHE A 273      15.925  -5.572 -13.870  1.00 92.31           C  
ATOM   4199  HE2 PHE A 273      15.199  -4.892 -14.290  1.00 92.31           H  
ATOM   4200  CZ  PHE A 273      16.650  -6.441 -14.705  1.00 92.31           C  
ATOM   4201  HZ  PHE A 273      16.493  -6.431 -15.774  1.00 92.31           H  
ATOM   4202  N   GLU A 274      17.374  -8.574  -7.659  1.00 90.76           N  
ATOM   4203  H   GLU A 274      17.700  -9.335  -8.238  1.00 90.76           H  
ATOM   4204  CA  GLU A 274      17.723  -8.599  -6.242  1.00 90.76           C  
ATOM   4205  HA  GLU A 274      17.049  -7.926  -5.712  1.00 90.76           H  
ATOM   4206  C   GLU A 274      19.153  -8.085  -6.035  1.00 90.76           C  
ATOM   4207  CB  GLU A 274      17.481 -10.003  -5.672  1.00 90.76           C  
ATOM   4208  HB2 GLU A 274      18.231 -10.694  -6.057  1.00 90.76           H  
ATOM   4209  HB3 GLU A 274      16.496 -10.336  -6.000  1.00 90.76           H  
ATOM   4210  O   GLU A 274      20.117  -8.600  -6.601  1.00 90.76           O  
ATOM   4211  CG  GLU A 274      17.500 -10.006  -4.137  1.00 90.76           C  
ATOM   4212  HG2 GLU A 274      16.863  -9.195  -3.782  1.00 90.76           H  
ATOM   4213  HG3 GLU A 274      18.514  -9.808  -3.790  1.00 90.76           H  
ATOM   4214  CD  GLU A 274      16.995 -11.326  -3.530  1.00 90.76           C  
ATOM   4215  OE1 GLU A 274      16.582 -11.289  -2.344  1.00 90.76           O  
ATOM   4216  OE2 GLU A 274      17.000 -12.365  -4.223  1.00 90.76           O  
ATOM   4217  N   VAL A 275      19.283  -7.054  -5.207  1.00 91.42           N  
ATOM   4218  H   VAL A 275      18.441  -6.706  -4.772  1.00 91.42           H  
ATOM   4219  CA  VAL A 275      20.517  -6.338  -4.906  1.00 91.42           C  
ATOM   4220  HA  VAL A 275      21.331  -6.788  -5.476  1.00 91.42           H  
ATOM   4221  C   VAL A 275      20.819  -6.483  -3.418  1.00 91.42           C  
ATOM   4222  CB  VAL A 275      20.421  -4.858  -5.325  1.00 91.42           C  
ATOM   4223  HB  VAL A 275      19.667  -4.357  -4.716  1.00 91.42           H  
ATOM   4224  O   VAL A 275      20.007  -6.159  -2.547  1.00 91.42           O  
ATOM   4225  CG1 VAL A 275      21.766  -4.149  -5.122  1.00 91.42           C  
ATOM   4226 HG11 VAL A 275      22.049  -4.162  -4.069  1.00 91.42           H  
ATOM   4227 HG12 VAL A 275      21.678  -3.109  -5.436  1.00 91.42           H  
ATOM   4228 HG13 VAL A 275      22.540  -4.634  -5.716  1.00 91.42           H  
ATOM   4229  CG2 VAL A 275      20.032  -4.701  -6.802  1.00 91.42           C  
ATOM   4230 HG21 VAL A 275      20.735  -5.239  -7.437  1.00 91.42           H  
ATOM   4231 HG22 VAL A 275      20.029  -3.647  -7.079  1.00 91.42           H  
ATOM   4232 HG23 VAL A 275      19.030  -5.095  -6.973  1.00 91.42           H  
ATOM   4233  N   PHE A 276      22.022  -6.961  -3.113  1.00 89.72           N  
ATOM   4234  H   PHE A 276      22.654  -7.173  -3.872  1.00 89.72           H  
ATOM   4235  CA  PHE A 276      22.503  -7.120  -1.745  1.00 89.72           C  
ATOM   4236  HA  PHE A 276      21.658  -7.095  -1.057  1.00 89.72           H  
ATOM   4237  C   PHE A 276      23.440  -5.974  -1.387  1.00 89.72           C  
ATOM   4238  CB  PHE A 276      23.188  -8.480  -1.578  1.00 89.72           C  
ATOM   4239  HB2 PHE A 276      24.003  -8.564  -2.296  1.00 89.72           H  
ATOM   4240  HB3 PHE A 276      23.622  -8.533  -0.580  1.00 89.72           H  
ATOM   4241  O   PHE A 276      24.368  -5.674  -2.141  1.00 89.72           O  
ATOM   4242  CG  PHE A 276      22.238  -9.646  -1.757  1.00 89.72           C  
ATOM   4243  CD1 PHE A 276      21.534 -10.157  -0.649  1.00 89.72           C  
ATOM   4244  HD1 PHE A 276      21.680  -9.731   0.332  1.00 89.72           H  
ATOM   4245  CD2 PHE A 276      22.010 -10.183  -3.039  1.00 89.72           C  
ATOM   4246  HD2 PHE A 276      22.513  -9.775  -3.903  1.00 89.72           H  
ATOM   4247  CE1 PHE A 276      20.608 -11.201  -0.826  1.00 89.72           C  
ATOM   4248  HE1 PHE A 276      20.040 -11.573   0.014  1.00 89.72           H  
ATOM   4249  CE2 PHE A 276      21.079 -11.220  -3.213  1.00 89.72           C  
ATOM   4250  HE2 PHE A 276      20.869 -11.600  -4.202  1.00 89.72           H  
ATOM   4251  CZ  PHE A 276      20.376 -11.727  -2.108  1.00 89.72           C  
ATOM   4252  HZ  PHE A 276      19.627 -12.492  -2.256  1.00 89.72           H  
ATOM   4253  N   LEU A 277      23.235  -5.381  -0.209  1.00 88.88           N  
ATOM   4254  H   LEU A 277      22.470  -5.689   0.374  1.00 88.88           H  
ATOM   4255  CA  LEU A 277      24.201  -4.434   0.335  1.00 88.88           C  
ATOM   4256  HA  LEU A 277      24.383  -3.658  -0.409  1.00 88.88           H  
ATOM   4257  C   LEU A 277      25.526  -5.148   0.590  1.00 88.88           C  
ATOM   4258  CB  LEU A 277      23.691  -3.776   1.626  1.00 88.88           C  
ATOM   4259  HB2 LEU A 277      23.531  -4.549   2.377  1.00 88.88           H  
ATOM   4260  HB3 LEU A 277      24.478  -3.115   1.990  1.00 88.88           H  
ATOM   4261  O   LEU A 277      25.568  -6.234   1.173  1.00 88.88           O  
ATOM   4262  CG  LEU A 277      22.400  -2.958   1.478  1.00 88.88           C  
ATOM   4263  HG  LEU A 277      21.578  -3.637   1.251  1.00 88.88           H  
ATOM   4264  CD1 LEU A 277      22.117  -2.247   2.805  1.00 88.88           C  
ATOM   4265 HD11 LEU A 277      21.930  -2.986   3.584  1.00 88.88           H  
ATOM   4266 HD12 LEU A 277      22.973  -1.635   3.087  1.00 88.88           H  
ATOM   4267 HD13 LEU A 277      21.250  -1.593   2.708  1.00 88.88           H  
ATOM   4268  CD2 LEU A 277      22.485  -1.905   0.376  1.00 88.88           C  
ATOM   4269 HD21 LEU A 277      23.372  -1.288   0.521  1.00 88.88           H  
ATOM   4270 HD22 LEU A 277      21.591  -1.282   0.381  1.00 88.88           H  
ATOM   4271 HD23 LEU A 277      22.549  -2.387  -0.600  1.00 88.88           H  
ATOM   4272  N   ARG A 278      26.615  -4.516   0.168  1.00 84.20           N  
ATOM   4273  H   ARG A 278      26.494  -3.615  -0.272  1.00 84.20           H  
ATOM   4274  CA  ARG A 278      27.978  -5.007   0.361  1.00 84.20           C  
ATOM   4275  HA  ARG A 278      28.003  -5.742   1.165  1.00 84.20           H  
ATOM   4276  C   ARG A 278      28.845  -3.825   0.747  1.00 84.20           C  
ATOM   4277  CB  ARG A 278      28.486  -5.646  -0.932  1.00 84.20           C  
ATOM   4278  HB2 ARG A 278      29.567  -5.764  -0.868  1.00 84.20           H  
ATOM   4279  HB3 ARG A 278      28.246  -4.960  -1.744  1.00 84.20           H  
ATOM   4280  O   ARG A 278      28.842  -2.822   0.039  1.00 84.20           O  
ATOM   4281  CG  ARG A 278      27.849  -7.004  -1.247  1.00 84.20           C  
ATOM   4282  HG2 ARG A 278      27.939  -7.662  -0.382  1.00 84.20           H  
ATOM   4283  HG3 ARG A 278      26.794  -6.867  -1.485  1.00 84.20           H  
ATOM   4284  CD  ARG A 278      28.569  -7.638  -2.442  1.00 84.20           C  
ATOM   4285  HD2 ARG A 278      29.611  -7.802  -2.167  1.00 84.20           H  
ATOM   4286  HD3 ARG A 278      28.537  -6.943  -3.281  1.00 84.20           H  
ATOM   4287  NE  ARG A 278      27.936  -8.908  -2.846  1.00 84.20           N  
ATOM   4288  HE  ARG A 278      26.955  -9.006  -2.627  1.00 84.20           H  
ATOM   4289  NH1 ARG A 278      29.759  -9.845  -3.887  1.00 84.20           N  
ATOM   4290 HH11 ARG A 278      30.176 -10.590  -4.427  1.00 84.20           H  
ATOM   4291 HH12 ARG A 278      30.298  -9.020  -3.664  1.00 84.20           H  
ATOM   4292  NH2 ARG A 278      27.812 -10.934  -3.879  1.00 84.20           N  
ATOM   4293 HH21 ARG A 278      28.243 -11.664  -4.428  1.00 84.20           H  
ATOM   4294 HH22 ARG A 278      26.827 -10.989  -3.659  1.00 84.20           H  
ATOM   4295  CZ  ARG A 278      28.505  -9.886  -3.530  1.00 84.20           C  
ATOM   4296  N   LYS A 279      29.580  -3.979   1.853  1.00 76.30           N  
ATOM   4297  H   LYS A 279      29.532  -4.877   2.313  1.00 76.30           H  
ATOM   4298  CA  LYS A 279      30.314  -2.907   2.543  1.00 76.30           C  
ATOM   4299  HA  LYS A 279      29.591  -2.235   3.007  1.00 76.30           H  
ATOM   4300  C   LYS A 279      31.150  -2.026   1.604  1.00 76.30           C  
ATOM   4301  CB  LYS A 279      31.181  -3.548   3.640  1.00 76.30           C  
ATOM   4302  HB2 LYS A 279      30.593  -4.304   4.161  1.00 76.30           H  
ATOM   4303  HB3 LYS A 279      32.041  -4.034   3.181  1.00 76.30           H  
ATOM   4304  O   LYS A 279      31.175  -0.820   1.809  1.00 76.30           O  
ATOM   4305  CG  LYS A 279      31.665  -2.525   4.676  1.00 76.30           C  
ATOM   4306  HG2 LYS A 279      30.806  -2.034   5.131  1.00 76.30           H  
ATOM   4307  HG3 LYS A 279      32.285  -1.775   4.185  1.00 76.30           H  
ATOM   4308  CD  LYS A 279      32.489  -3.223   5.763  1.00 76.30           C  
ATOM   4309  HD2 LYS A 279      31.876  -3.971   6.265  1.00 76.30           H  
ATOM   4310  HD3 LYS A 279      33.341  -3.711   5.289  1.00 76.30           H  
ATOM   4311  CE  LYS A 279      32.989  -2.188   6.774  1.00 76.30           C  
ATOM   4312  HE2 LYS A 279      32.131  -1.721   7.257  1.00 76.30           H  
ATOM   4313  HE3 LYS A 279      33.523  -1.415   6.221  1.00 76.30           H  
ATOM   4314  NZ  LYS A 279      33.889  -2.807   7.776  1.00 76.30           N  
ATOM   4315  HZ1 LYS A 279      34.681  -3.215   7.300  1.00 76.30           H  
ATOM   4316  HZ2 LYS A 279      33.412  -3.532   8.293  1.00 76.30           H  
ATOM   4317  HZ3 LYS A 279      34.238  -2.107   8.415  1.00 76.30           H  
ATOM   4318  N   ASP A 280      31.725  -2.620   0.558  1.00 81.39           N  
ATOM   4319  H   ASP A 280      31.699  -3.629   0.522  1.00 81.39           H  
ATOM   4320  CA  ASP A 280      32.685  -1.948  -0.322  1.00 81.39           C  
ATOM   4321  HA  ASP A 280      32.848  -0.931   0.036  1.00 81.39           H  
ATOM   4322  C   ASP A 280      32.223  -1.827  -1.787  1.00 81.39           C  
ATOM   4323  CB  ASP A 280      34.036  -2.678  -0.219  1.00 81.39           C  
ATOM   4324  HB2 ASP A 280      33.957  -3.627  -0.750  1.00 81.39           H  
ATOM   4325  HB3 ASP A 280      34.805  -2.081  -0.708  1.00 81.39           H  
ATOM   4326  O   ASP A 280      32.982  -1.340  -2.619  1.00 81.39           O  
ATOM   4327  CG  ASP A 280      34.466  -2.948   1.230  1.00 81.39           C  
ATOM   4328  OD1 ASP A 280      34.332  -2.046   2.087  1.00 81.39           O  
ATOM   4329  OD2 ASP A 280      34.833  -4.110   1.511  1.00 81.39           O  
ATOM   4330  N   THR A 281      31.013  -2.285  -2.143  1.00 83.36           N  
ATOM   4331  H   THR A 281      30.390  -2.607  -1.416  1.00 83.36           H  
ATOM   4332  CA  THR A 281      30.570  -2.280  -3.558  1.00 83.36           C  
ATOM   4333  HA  THR A 281      31.248  -1.656  -4.140  1.00 83.36           H  
ATOM   4334  C   THR A 281      29.197  -1.674  -3.800  1.00 83.36           C  
ATOM   4335  CB  THR A 281      30.608  -3.676  -4.206  1.00 83.36           C  
ATOM   4336  HB  THR A 281      30.368  -3.563  -5.264  1.00 83.36           H  
ATOM   4337  O   THR A 281      28.986  -1.097  -4.858  1.00 83.36           O  
ATOM   4338  CG2 THR A 281      31.967  -4.364  -4.110  1.00 83.36           C  
ATOM   4339 HG21 THR A 281      32.206  -4.587  -3.070  1.00 83.36           H  
ATOM   4340 HG22 THR A 281      31.951  -5.288  -4.686  1.00 83.36           H  
ATOM   4341 HG23 THR A 281      32.734  -3.705  -4.516  1.00 83.36           H  
ATOM   4342  OG1 THR A 281      29.661  -4.554  -3.638  1.00 83.36           O  
ATOM   4343  HG1 THR A 281      28.801  -4.192  -3.864  1.00 83.36           H  
ATOM   4344  N   VAL A 282      28.243  -1.850  -2.881  1.00 90.60           N  
ATOM   4345  H   VAL A 282      28.492  -2.245  -1.986  1.00 90.60           H  
ATOM   4346  CA  VAL A 282      26.881  -1.323  -3.045  1.00 90.60           C  
ATOM   4347  HA  VAL A 282      26.911  -0.446  -3.692  1.00 90.60           H  
ATOM   4348  C   VAL A 282      26.363  -0.885  -1.687  1.00 90.60           C  
ATOM   4349  CB  VAL A 282      25.912  -2.344  -3.678  1.00 90.60           C  
ATOM   4350  HB  VAL A 282      25.832  -3.215  -3.027  1.00 90.60           H  
ATOM   4351  O   VAL A 282      26.090  -1.714  -0.811  1.00 90.60           O  
ATOM   4352  CG1 VAL A 282      24.515  -1.733  -3.854  1.00 90.60           C  
ATOM   4353 HG11 VAL A 282      24.076  -1.492  -2.886  1.00 90.60           H  
ATOM   4354 HG12 VAL A 282      24.578  -0.822  -4.449  1.00 90.60           H  
ATOM   4355 HG13 VAL A 282      23.858  -2.442  -4.356  1.00 90.60           H  
ATOM   4356  CG2 VAL A 282      26.363  -2.831  -5.060  1.00 90.60           C  
ATOM   4357 HG21 VAL A 282      27.319  -3.352  -4.994  1.00 90.60           H  
ATOM   4358 HG22 VAL A 282      26.465  -1.983  -5.738  1.00 90.60           H  
ATOM   4359 HG23 VAL A 282      25.621  -3.526  -5.453  1.00 90.60           H  
ATOM   4360  N   SER A 283      26.209   0.422  -1.527  1.00 93.88           N  
ATOM   4361  H   SER A 283      26.477   1.032  -2.286  1.00 93.88           H  
ATOM   4362  CA  SER A 283      25.551   1.038  -0.386  1.00 93.88           C  
ATOM   4363  HA  SER A 283      25.678   0.388   0.480  1.00 93.88           H  
ATOM   4364  C   SER A 283      24.050   1.208  -0.635  1.00 93.88           C  
ATOM   4365  CB  SER A 283      26.223   2.375  -0.057  1.00 93.88           C  
ATOM   4366  HB2 SER A 283      25.934   2.679   0.949  1.00 93.88           H  
ATOM   4367  HB3 SER A 283      27.307   2.265  -0.088  1.00 93.88           H  
ATOM   4368  O   SER A 283      23.552   1.121  -1.756  1.00 93.88           O  
ATOM   4369  OG  SER A 283      25.819   3.376  -0.963  1.00 93.88           O  
ATOM   4370  HG  SER A 283      26.286   3.215  -1.786  1.00 93.88           H  
ATOM   4371  N   PHE A 284      23.302   1.492   0.431  1.00 93.92           N  
ATOM   4372  H   PHE A 284      23.746   1.546   1.337  1.00 93.92           H  
ATOM   4373  CA  PHE A 284      21.890   1.857   0.316  1.00 93.92           C  
ATOM   4374  HA  PHE A 284      21.341   1.053  -0.173  1.00 93.92           H  
ATOM   4375  C   PHE A 284      21.693   3.122  -0.536  1.00 93.92           C  
ATOM   4376  CB  PHE A 284      21.340   2.056   1.733  1.00 93.92           C  
ATOM   4377  HB2 PHE A 284      21.990   2.742   2.275  1.00 93.92           H  
ATOM   4378  HB3 PHE A 284      21.360   1.100   2.256  1.00 93.92           H  
ATOM   4379  O   PHE A 284      20.763   3.190  -1.337  1.00 93.92           O  
ATOM   4380  CG  PHE A 284      19.930   2.602   1.767  1.00 93.92           C  
ATOM   4381  CD1 PHE A 284      19.707   3.976   1.976  1.00 93.92           C  
ATOM   4382  HD1 PHE A 284      20.541   4.649   2.116  1.00 93.92           H  
ATOM   4383  CD2 PHE A 284      18.841   1.739   1.557  1.00 93.92           C  
ATOM   4384  HD2 PHE A 284      19.010   0.687   1.378  1.00 93.92           H  
ATOM   4385  CE1 PHE A 284      18.397   4.483   1.971  1.00 93.92           C  
ATOM   4386  HE1 PHE A 284      18.226   5.541   2.101  1.00 93.92           H  
ATOM   4387  CE2 PHE A 284      17.531   2.244   1.570  1.00 93.92           C  
ATOM   4388  HE2 PHE A 284      16.691   1.582   1.420  1.00 93.92           H  
ATOM   4389  CZ  PHE A 284      17.309   3.616   1.759  1.00 93.92           C  
ATOM   4390  HZ  PHE A 284      16.300   4.000   1.727  1.00 93.92           H  
ATOM   4391  N   HIS A 285      22.588   4.105  -0.393  1.00 94.89           N  
ATOM   4392  H   HIS A 285      23.398   3.949   0.189  1.00 94.89           H  
ATOM   4393  CA  HIS A 285      22.518   5.363  -1.133  1.00 94.89           C  
ATOM   4394  HA  HIS A 285      21.514   5.774  -1.022  1.00 94.89           H  
ATOM   4395  C   HIS A 285      22.741   5.179  -2.634  1.00 94.89           C  
ATOM   4396  CB  HIS A 285      23.519   6.362  -0.545  1.00 94.89           C  
ATOM   4397  HB2 HIS A 285      24.500   5.896  -0.454  1.00 94.89           H  
ATOM   4398  HB3 HIS A 285      23.614   7.207  -1.227  1.00 94.89           H  
ATOM   4399  O   HIS A 285      22.117   5.894  -3.410  1.00 94.89           O  
ATOM   4400  CG  HIS A 285      23.068   6.892   0.788  1.00 94.89           C  
ATOM   4401  CD2 HIS A 285      23.689   6.740   1.998  1.00 94.89           C  
ATOM   4402  HD2 HIS A 285      24.619   6.218   2.172  1.00 94.89           H  
ATOM   4403  ND1 HIS A 285      21.923   7.623   1.005  1.00 94.89           N  
ATOM   4404  HD1 HIS A 285      21.276   7.923   0.291  1.00 94.89           H  
ATOM   4405  CE1 HIS A 285      21.855   7.906   2.315  1.00 94.89           C  
ATOM   4406  HE1 HIS A 285      21.073   8.482   2.786  1.00 94.89           H  
ATOM   4407  NE2 HIS A 285      22.903   7.378   2.966  1.00 94.89           N  
ATOM   4408  N   ASP A 286      23.539   4.189  -3.035  1.00 95.46           N  
ATOM   4409  H   ASP A 286      24.075   3.679  -2.348  1.00 95.46           H  
ATOM   4410  CA  ASP A 286      23.731   3.848  -4.448  1.00 95.46           C  
ATOM   4411  HA  ASP A 286      24.055   4.736  -4.991  1.00 95.46           H  
ATOM   4412  C   ASP A 286      22.418   3.364  -5.080  1.00 95.46           C  
ATOM   4413  CB  ASP A 286      24.825   2.775  -4.572  1.00 95.46           C  
ATOM   4414  HB2 ASP A 286      24.520   1.881  -4.029  1.00 95.46           H  
ATOM   4415  HB3 ASP A 286      24.952   2.490  -5.616  1.00 95.46           H  
ATOM   4416  O   ASP A 286      22.053   3.781  -6.177  1.00 95.46           O  
ATOM   4417  CG  ASP A 286      26.174   3.259  -4.048  1.00 95.46           C  
ATOM   4418  OD1 ASP A 286      26.539   4.420  -4.314  1.00 95.46           O  
ATOM   4419  OD2 ASP A 286      26.790   2.491  -3.274  1.00 95.46           O  
ATOM   4420  N   ILE A 287      21.655   2.533  -4.359  1.00 95.66           N  
ATOM   4421  H   ILE A 287      21.999   2.242  -3.455  1.00 95.66           H  
ATOM   4422  CA  ILE A 287      20.352   2.041  -4.831  1.00 95.66           C  
ATOM   4423  HA  ILE A 287      20.481   1.685  -5.853  1.00 95.66           H  
ATOM   4424  C   ILE A 287      19.326   3.182  -4.879  1.00 95.66           C  
ATOM   4425  CB  ILE A 287      19.842   0.862  -3.970  1.00 95.66           C  
ATOM   4426  HB  ILE A 287      19.596   1.238  -2.977  1.00 95.66           H  
ATOM   4427  O   ILE A 287      18.546   3.271  -5.830  1.00 95.66           O  
ATOM   4428  CG1 ILE A 287      20.910  -0.248  -3.820  1.00 95.66           C  
ATOM   4429 HG12 ILE A 287      21.840   0.182  -3.448  1.00 95.66           H  
ATOM   4430 HG13 ILE A 287      21.115  -0.688  -4.795  1.00 95.66           H  
ATOM   4431  CG2 ILE A 287      18.567   0.277  -4.613  1.00 95.66           C  
ATOM   4432 HG21 ILE A 287      18.786  -0.071  -5.622  1.00 95.66           H  
ATOM   4433 HG22 ILE A 287      17.782   1.032  -4.666  1.00 95.66           H  
ATOM   4434 HG23 ILE A 287      18.178  -0.557  -4.029  1.00 95.66           H  
ATOM   4435  CD1 ILE A 287      20.522  -1.361  -2.839  1.00 95.66           C  
ATOM   4436 HD11 ILE A 287      19.710  -1.961  -3.252  1.00 95.66           H  
ATOM   4437 HD12 ILE A 287      20.218  -0.932  -1.884  1.00 95.66           H  
ATOM   4438 HD13 ILE A 287      21.380  -2.013  -2.682  1.00 95.66           H  
ATOM   4439  N   VAL A 288      19.338   4.074  -3.881  1.00 95.18           N  
ATOM   4440  H   VAL A 288      19.998   3.936  -3.128  1.00 95.18           H  
ATOM   4441  CA  VAL A 288      18.476   5.266  -3.863  1.00 95.18           C  
ATOM   4442  HA  VAL A 288      17.442   4.944  -3.985  1.00 95.18           H  
ATOM   4443  C   VAL A 288      18.787   6.184  -5.043  1.00 95.18           C  
ATOM   4444  CB  VAL A 288      18.578   6.027  -2.528  1.00 95.18           C  
ATOM   4445  HB  VAL A 288      19.627   6.197  -2.285  1.00 95.18           H  
ATOM   4446  O   VAL A 288      17.857   6.534  -5.767  1.00 95.18           O  
ATOM   4447  CG1 VAL A 288      17.869   7.388  -2.559  1.00 95.18           C  
ATOM   4448 HG11 VAL A 288      18.349   8.061  -3.270  1.00 95.18           H  
ATOM   4449 HG12 VAL A 288      17.917   7.858  -1.577  1.00 95.18           H  
ATOM   4450 HG13 VAL A 288      16.823   7.267  -2.841  1.00 95.18           H  
ATOM   4451  CG2 VAL A 288      17.935   5.215  -1.398  1.00 95.18           C  
ATOM   4452 HG21 VAL A 288      16.881   5.043  -1.615  1.00 95.18           H  
ATOM   4453 HG22 VAL A 288      18.022   5.764  -0.460  1.00 95.18           H  
ATOM   4454 HG23 VAL A 288      18.433   4.252  -1.290  1.00 95.18           H  
ATOM   4455  N   ASP A 289      20.058   6.535  -5.281  1.00 94.35           N  
ATOM   4456  H   ASP A 289      20.790   6.198  -4.672  1.00 94.35           H  
ATOM   4457  CA  ASP A 289      20.446   7.375  -6.423  1.00 94.35           C  
ATOM   4458  HA  ASP A 289      19.910   8.322  -6.356  1.00 94.35           H  
ATOM   4459  C   ASP A 289      20.033   6.715  -7.740  1.00 94.35           C  
ATOM   4460  CB  ASP A 289      21.951   7.691  -6.407  1.00 94.35           C  
ATOM   4461  HB2 ASP A 289      22.515   6.758  -6.423  1.00 94.35           H  
ATOM   4462  HB3 ASP A 289      22.195   8.220  -5.486  1.00 94.35           H  
ATOM   4463  O   ASP A 289      19.388   7.360  -8.563  1.00 94.35           O  
ATOM   4464  CG  ASP A 289      22.360   8.564  -7.610  1.00 94.35           C  
ATOM   4465  OD1 ASP A 289      21.881   9.718  -7.727  1.00 94.35           O  
ATOM   4466  OD2 ASP A 289      23.122   8.069  -8.473  1.00 94.35           O  
ATOM   4467  N   PHE A 290      20.274   5.411  -7.904  1.00 95.31           N  
ATOM   4468  H   PHE A 290      20.822   4.925  -7.209  1.00 95.31           H  
ATOM   4469  CA  PHE A 290      19.826   4.676  -9.087  1.00 95.31           C  
ATOM   4470  HA  PHE A 290      20.334   5.084  -9.961  1.00 95.31           H  
ATOM   4471  C   PHE A 290      18.312   4.815  -9.324  1.00 95.31           C  
ATOM   4472  CB  PHE A 290      20.225   3.203  -8.944  1.00 95.31           C  
ATOM   4473  HB2 PHE A 290      19.715   2.766  -8.086  1.00 95.31           H  
ATOM   4474  HB3 PHE A 290      21.297   3.144  -8.755  1.00 95.31           H  
ATOM   4475  O   PHE A 290      17.862   5.086 -10.441  1.00 95.31           O  
ATOM   4476  CG  PHE A 290      19.901   2.389 -10.176  1.00 95.31           C  
ATOM   4477  CD1 PHE A 290      18.617   1.833 -10.349  1.00 95.31           C  
ATOM   4478  HD1 PHE A 290      17.865   1.953  -9.584  1.00 95.31           H  
ATOM   4479  CD2 PHE A 290      20.881   2.220 -11.170  1.00 95.31           C  
ATOM   4480  HD2 PHE A 290      21.867   2.640 -11.037  1.00 95.31           H  
ATOM   4481  CE1 PHE A 290      18.307   1.137 -11.530  1.00 95.31           C  
ATOM   4482  HE1 PHE A 290      17.322   0.719 -11.678  1.00 95.31           H  
ATOM   4483  CE2 PHE A 290      20.580   1.497 -12.334  1.00 95.31           C  
ATOM   4484  HE2 PHE A 290      21.340   1.336 -13.083  1.00 95.31           H  
ATOM   4485  CZ  PHE A 290      19.291   0.974 -12.517  1.00 95.31           C  
ATOM   4486  HZ  PHE A 290      19.062   0.426 -13.420  1.00 95.31           H  
ATOM   4487  N   CYS A 291      17.500   4.649  -8.277  1.00 93.31           N  
ATOM   4488  H   CYS A 291      17.911   4.454  -7.376  1.00 93.31           H  
ATOM   4489  CA  CYS A 291      16.048   4.693  -8.412  1.00 93.31           C  
ATOM   4490  HA  CYS A 291      15.773   4.131  -9.305  1.00 93.31           H  
ATOM   4491  C   CYS A 291      15.520   6.122  -8.613  1.00 93.31           C  
ATOM   4492  CB  CYS A 291      15.398   4.007  -7.204  1.00 93.31           C  
ATOM   4493  HB2 CYS A 291      14.315   4.097  -7.282  1.00 93.31           H  
ATOM   4494  HB3 CYS A 291      15.734   4.482  -6.282  1.00 93.31           H  
ATOM   4495  O   CYS A 291      14.635   6.343  -9.447  1.00 93.31           O  
ATOM   4496  SG  CYS A 291      15.835   2.245  -7.182  1.00 93.31           S  
ATOM   4497  HG  CYS A 291      17.097   2.424  -6.780  1.00 93.31           H  
ATOM   4498  N   GLU A 292      16.034   7.100  -7.869  1.00 89.10           N  
ATOM   4499  H   GLU A 292      16.780   6.875  -7.227  1.00 89.10           H  
ATOM   4500  CA  GLU A 292      15.537   8.478  -7.885  1.00 89.10           C  
ATOM   4501  HA  GLU A 292      14.450   8.466  -7.966  1.00 89.10           H  
ATOM   4502  C   GLU A 292      16.049   9.299  -9.064  1.00 89.10           C  
ATOM   4503  CB  GLU A 292      15.903   9.209  -6.586  1.00 89.10           C  
ATOM   4504  HB2 GLU A 292      16.974   9.125  -6.398  1.00 89.10           H  
ATOM   4505  HB3 GLU A 292      15.659  10.263  -6.718  1.00 89.10           H  
ATOM   4506  O   GLU A 292      15.286  10.097  -9.611  1.00 89.10           O  
ATOM   4507  CG  GLU A 292      15.113   8.691  -5.382  1.00 89.10           C  
ATOM   4508  HG2 GLU A 292      14.076   8.566  -5.696  1.00 89.10           H  
ATOM   4509  HG3 GLU A 292      15.496   7.716  -5.079  1.00 89.10           H  
ATOM   4510  CD  GLU A 292      15.160   9.670  -4.200  1.00 89.10           C  
ATOM   4511  OE1 GLU A 292      14.110   9.809  -3.531  1.00 89.10           O  
ATOM   4512  OE2 GLU A 292      16.180  10.362  -4.006  1.00 89.10           O  
ATOM   4513  N   ASN A 293      17.309   9.118  -9.458  1.00 88.26           N  
ATOM   4514  H   ASN A 293      17.869   8.416  -8.995  1.00 88.26           H  
ATOM   4515  CA  ASN A 293      17.999   9.979 -10.407  1.00 88.26           C  
ATOM   4516  HA  ASN A 293      17.478  10.935 -10.467  1.00 88.26           H  
ATOM   4517  C   ASN A 293      18.047   9.331 -11.801  1.00 88.26           C  
ATOM   4518  CB  ASN A 293      19.388  10.283  -9.834  1.00 88.26           C  
ATOM   4519  HB2 ASN A 293      19.960   9.360  -9.739  1.00 88.26           H  
ATOM   4520  HB3 ASN A 293      19.290  10.711  -8.836  1.00 88.26           H  
ATOM   4521  O   ASN A 293      18.819   8.398 -12.025  1.00 88.26           O  
ATOM   4522  CG  ASN A 293      20.224  11.216 -10.672  1.00 88.26           C  
ATOM   4523  ND2 ASN A 293      21.426  11.452 -10.209  1.00 88.26           N  
ATOM   4524 HD21 ASN A 293      21.707  10.960  -9.373  1.00 88.26           H  
ATOM   4525 HD22 ASN A 293      22.064  12.032 -10.735  1.00 88.26           H  
ATOM   4526  OD1 ASN A 293      19.824  11.706 -11.725  1.00 88.26           O  
ATOM   4527  N   PRO A 294      17.290   9.834 -12.797  1.00 83.78           N  
ATOM   4528  CA  PRO A 294      17.316   9.294 -14.159  1.00 83.78           C  
ATOM   4529  HA  PRO A 294      17.022   8.244 -14.124  1.00 83.78           H  
ATOM   4530  C   PRO A 294      18.684   9.385 -14.845  1.00 83.78           C  
ATOM   4531  CB  PRO A 294      16.266  10.092 -14.941  1.00 83.78           C  
ATOM   4532  HB2 PRO A 294      16.739  10.923 -15.465  1.00 83.78           H  
ATOM   4533  HB3 PRO A 294      15.726   9.461 -15.646  1.00 83.78           H  
ATOM   4534  O   PRO A 294      18.903   8.719 -15.852  1.00 83.78           O  
ATOM   4535  CG  PRO A 294      15.343  10.647 -13.860  1.00 83.78           C  
ATOM   4536  HG2 PRO A 294      14.614   9.889 -13.572  1.00 83.78           H  
ATOM   4537  HG3 PRO A 294      14.844  11.562 -14.179  1.00 83.78           H  
ATOM   4538  CD  PRO A 294      16.304  10.899 -12.706  1.00 83.78           C  
ATOM   4539  HD2 PRO A 294      16.798  11.862 -12.833  1.00 83.78           H  
ATOM   4540  HD3 PRO A 294      15.750  10.884 -11.767  1.00 83.78           H  
ATOM   4541  N   ARG A 295      19.592  10.218 -14.319  1.00 87.10           N  
ATOM   4542  H   ARG A 295      19.346  10.705 -13.469  1.00 87.10           H  
ATOM   4543  CA  ARG A 295      20.962  10.410 -14.812  1.00 87.10           C  
ATOM   4544  HA  ARG A 295      21.063   9.929 -15.785  1.00 87.10           H  
ATOM   4545  C   ARG A 295      22.004   9.725 -13.922  1.00 87.10           C  
ATOM   4546  CB  ARG A 295      21.246  11.914 -14.977  1.00 87.10           C  
ATOM   4547  HB2 ARG A 295      22.264  12.046 -15.345  1.00 87.10           H  
ATOM   4548  HB3 ARG A 295      21.167  12.403 -14.006  1.00 87.10           H  
ATOM   4549  O   ARG A 295      23.190  10.031 -14.045  1.00 87.10           O  
ATOM   4550  CG  ARG A 295      20.287  12.588 -15.969  1.00 87.10           C  
ATOM   4551  HG2 ARG A 295      20.380  12.105 -16.941  1.00 87.10           H  
ATOM   4552  HG3 ARG A 295      19.259  12.486 -15.621  1.00 87.10           H  
ATOM   4553  CD  ARG A 295      20.605  14.080 -16.109  1.00 87.10           C  
ATOM   4554  HD2 ARG A 295      20.498  14.553 -15.133  1.00 87.10           H  
ATOM   4555  HD3 ARG A 295      21.636  14.190 -16.447  1.00 87.10           H  
ATOM   4556  NE  ARG A 295      19.699  14.730 -17.079  1.00 87.10           N  
ATOM   4557  HE  ARG A 295      19.079  14.141 -17.616  1.00 87.10           H  
ATOM   4558  NH1 ARG A 295      20.400  16.893 -16.787  1.00 87.10           N  
ATOM   4559 HH11 ARG A 295      20.345  17.861 -17.070  1.00 87.10           H  
ATOM   4560 HH12 ARG A 295      21.051  16.580 -16.082  1.00 87.10           H  
ATOM   4561  NH2 ARG A 295      18.817  16.427 -18.312  1.00 87.10           N  
ATOM   4562 HH21 ARG A 295      18.243  15.799 -18.857  1.00 87.10           H  
ATOM   4563 HH22 ARG A 295      18.807  17.378 -18.652  1.00 87.10           H  
ATOM   4564  CZ  ARG A 295      19.641  16.013 -17.387  1.00 87.10           C  
ATOM   4565  N   SER A 296      21.574   8.841 -13.017  1.00 89.45           N  
ATOM   4566  H   SER A 296      20.586   8.648 -12.941  1.00 89.45           H  
ATOM   4567  CA  SER A 296      22.488   8.082 -12.168  1.00 89.45           C  
ATOM   4568  HA  SER A 296      23.020   8.782 -11.524  1.00 89.45           H  
ATOM   4569  C   SER A 296      23.499   7.319 -13.024  1.00 89.45           C  
ATOM   4570  CB  SER A 296      21.745   7.100 -11.265  1.00 89.45           C  
ATOM   4571  HB2 SER A 296      21.024   7.630 -10.641  1.00 89.45           H  
ATOM   4572  HB3 SER A 296      21.223   6.362 -11.873  1.00 89.45           H  
ATOM   4573  O   SER A 296      23.151   6.696 -14.029  1.00 89.45           O  
ATOM   4574  OG  SER A 296      22.695   6.455 -10.445  1.00 89.45           O  
ATOM   4575  HG  SER A 296      22.839   7.006  -9.672  1.00 89.45           H  
ATOM   4576  N   LYS A 297      24.764   7.387 -12.607  1.00 91.50           N  
ATOM   4577  H   LYS A 297      24.932   7.904 -11.756  1.00 91.50           H  
ATOM   4578  CA  LYS A 297      25.870   6.608 -13.179  1.00 91.50           C  
ATOM   4579  HA  LYS A 297      25.562   6.200 -14.142  1.00 91.50           H  
ATOM   4580  C   LYS A 297      26.214   5.389 -12.321  1.00 91.50           C  
ATOM   4581  CB  LYS A 297      27.095   7.505 -13.399  1.00 91.50           C  
ATOM   4582  HB2 LYS A 297      27.406   7.932 -12.446  1.00 91.50           H  
ATOM   4583  HB3 LYS A 297      27.911   6.890 -13.780  1.00 91.50           H  
ATOM   4584  O   LYS A 297      27.182   4.696 -12.620  1.00 91.50           O  
ATOM   4585  CG  LYS A 297      26.827   8.630 -14.407  1.00 91.50           C  
ATOM   4586  HG2 LYS A 297      26.079   9.316 -14.008  1.00 91.50           H  
ATOM   4587  HG3 LYS A 297      26.457   8.201 -15.338  1.00 91.50           H  
ATOM   4588  CD  LYS A 297      28.125   9.396 -14.680  1.00 91.50           C  
ATOM   4589  HD2 LYS A 297      28.489   9.826 -13.747  1.00 91.50           H  
ATOM   4590  HD3 LYS A 297      28.870   8.703 -15.068  1.00 91.50           H  
ATOM   4591  CE  LYS A 297      27.874  10.507 -15.701  1.00 91.50           C  
ATOM   4592  HE2 LYS A 297      27.453  10.058 -16.601  1.00 91.50           H  
ATOM   4593  HE3 LYS A 297      27.131  11.192 -15.293  1.00 91.50           H  
ATOM   4594  NZ  LYS A 297      29.129  11.229 -16.026  1.00 91.50           N  
ATOM   4595  HZ1 LYS A 297      28.957  11.953 -16.708  1.00 91.50           H  
ATOM   4596  HZ2 LYS A 297      29.520  11.649 -15.194  1.00 91.50           H  
ATOM   4597  HZ3 LYS A 297      29.810  10.587 -16.408  1.00 91.50           H  
ATOM   4598  N   VAL A 298      25.456   5.151 -11.249  1.00 92.44           N  
ATOM   4599  H   VAL A 298      24.635   5.718 -11.094  1.00 92.44           H  
ATOM   4600  CA  VAL A 298      25.633   3.984 -10.388  1.00 92.44           C  
ATOM   4601  HA  VAL A 298      26.662   3.959 -10.030  1.00 92.44           H  
ATOM   4602  C   VAL A 298      25.368   2.726 -11.208  1.00 92.44           C  
ATOM   4603  CB  VAL A 298      24.700   4.054  -9.166  1.00 92.44           C  
ATOM   4604  HB  VAL A 298      23.673   4.186  -9.508  1.00 92.44           H  
ATOM   4605  O   VAL A 298      24.347   2.610 -11.887  1.00 92.44           O  
ATOM   4606  CG1 VAL A 298      24.753   2.769  -8.337  1.00 92.44           C  
ATOM   4607 HG11 VAL A 298      25.750   2.620  -7.921  1.00 92.44           H  
ATOM   4608 HG12 VAL A 298      24.466   1.903  -8.933  1.00 92.44           H  
ATOM   4609 HG13 VAL A 298      24.023   2.853  -7.532  1.00 92.44           H  
ATOM   4610  CG2 VAL A 298      25.082   5.225  -8.252  1.00 92.44           C  
ATOM   4611 HG21 VAL A 298      26.089   5.089  -7.856  1.00 92.44           H  
ATOM   4612 HG22 VAL A 298      24.381   5.279  -7.419  1.00 92.44           H  
ATOM   4613 HG23 VAL A 298      25.029   6.170  -8.794  1.00 92.44           H  
ATOM   4614  N   VAL A 299      26.288   1.769 -11.119  1.00 91.37           N  
ATOM   4615  H   VAL A 299      27.097   1.930 -10.535  1.00 91.37           H  
ATOM   4616  CA  VAL A 299      26.136   0.442 -11.715  1.00 91.37           C  
ATOM   4617  HA  VAL A 299      25.297   0.445 -12.411  1.00 91.37           H  
ATOM   4618  C   VAL A 299      25.822  -0.537 -10.595  1.00 91.37           C  
ATOM   4619  CB  VAL A 299      27.387   0.034 -12.513  1.00 91.37           C  
ATOM   4620  HB  VAL A 299      28.249  -0.009 -11.848  1.00 91.37           H  
ATOM   4621  O   VAL A 299      26.671  -0.821  -9.752  1.00 91.37           O  
ATOM   4622  CG1 VAL A 299      27.191  -1.342 -13.161  1.00 91.37           C  
ATOM   4623 HG11 VAL A 299      26.316  -1.333 -13.811  1.00 91.37           H  
ATOM   4624 HG12 VAL A 299      28.071  -1.600 -13.751  1.00 91.37           H  
ATOM   4625 HG13 VAL A 299      27.060  -2.107 -12.395  1.00 91.37           H  
ATOM   4626  CG2 VAL A 299      27.683   1.046 -13.629  1.00 91.37           C  
ATOM   4627 HG21 VAL A 299      27.916   2.022 -13.202  1.00 91.37           H  
ATOM   4628 HG22 VAL A 299      28.543   0.715 -14.211  1.00 91.37           H  
ATOM   4629 HG23 VAL A 299      26.819   1.142 -14.286  1.00 91.37           H  
ATOM   4630  N   LEU A 300      24.591  -1.046 -10.577  1.00 92.80           N  
ATOM   4631  H   LEU A 300      23.950  -0.800 -11.317  1.00 92.80           H  
ATOM   4632  CA  LEU A 300      24.178  -2.070  -9.623  1.00 92.80           C  
ATOM   4633  HA  LEU A 300      24.782  -1.955  -8.723  1.00 92.80           H  
ATOM   4634  C   LEU A 300      24.424  -3.466 -10.226  1.00 92.80           C  
ATOM   4635  CB  LEU A 300      22.714  -1.862  -9.213  1.00 92.80           C  
ATOM   4636  HB2 LEU A 300      22.415  -2.685  -8.563  1.00 92.80           H  
ATOM   4637  HB3 LEU A 300      22.104  -1.902 -10.116  1.00 92.80           H  
ATOM   4638  O   LEU A 300      24.074  -3.695 -11.385  1.00 92.80           O  
ATOM   4639  CG  LEU A 300      22.400  -0.532  -8.509  1.00 92.80           C  
ATOM   4640  HG  LEU A 300      22.642   0.299  -9.172  1.00 92.80           H  
ATOM   4641  CD1 LEU A 300      20.903  -0.482  -8.204  1.00 92.80           C  
ATOM   4642 HD11 LEU A 300      20.627  -1.284  -7.519  1.00 92.80           H  
ATOM   4643 HD12 LEU A 300      20.337  -0.581  -9.130  1.00 92.80           H  
ATOM   4644 HD13 LEU A 300      20.657   0.481  -7.756  1.00 92.80           H  
ATOM   4645  CD2 LEU A 300      23.168  -0.365  -7.196  1.00 92.80           C  
ATOM   4646 HD21 LEU A 300      24.235  -0.275  -7.395  1.00 92.80           H  
ATOM   4647 HD22 LEU A 300      22.844   0.549  -6.699  1.00 92.80           H  
ATOM   4648 HD23 LEU A 300      22.986  -1.218  -6.542  1.00 92.80           H  
ATOM   4649  N   PRO A 301      25.000  -4.421  -9.473  1.00 87.78           N  
ATOM   4650  CA  PRO A 301      25.269  -5.764  -9.978  1.00 87.78           C  
ATOM   4651  HA  PRO A 301      26.014  -5.689 -10.771  1.00 87.78           H  
ATOM   4652  C   PRO A 301      24.008  -6.447 -10.517  1.00 87.78           C  
ATOM   4653  CB  PRO A 301      25.867  -6.538  -8.798  1.00 87.78           C  
ATOM   4654  HB2 PRO A 301      26.612  -7.262  -9.128  1.00 87.78           H  
ATOM   4655  HB3 PRO A 301      25.081  -7.035  -8.229  1.00 87.78           H  
ATOM   4656  O   PRO A 301      23.020  -6.581  -9.799  1.00 87.78           O  
ATOM   4657  CG  PRO A 301      26.487  -5.443  -7.934  1.00 87.78           C  
ATOM   4658  HG2 PRO A 301      26.552  -5.738  -6.886  1.00 87.78           H  
ATOM   4659  HG3 PRO A 301      27.471  -5.183  -8.322  1.00 87.78           H  
ATOM   4660  CD  PRO A 301      25.536  -4.268  -8.131  1.00 87.78           C  
ATOM   4661  HD2 PRO A 301      24.717  -4.321  -7.413  1.00 87.78           H  
ATOM   4662  HD3 PRO A 301      26.093  -3.339  -8.016  1.00 87.78           H  
ATOM   4663  N   GLY A 302      24.057  -6.895 -11.774  1.00 87.13           N  
ATOM   4664  H   GLY A 302      24.871  -6.674 -12.329  1.00 87.13           H  
ATOM   4665  CA  GLY A 302      22.955  -7.604 -12.433  1.00 87.13           C  
ATOM   4666  HA2 GLY A 302      23.335  -8.093 -13.330  1.00 87.13           H  
ATOM   4667  HA3 GLY A 302      22.576  -8.373 -11.760  1.00 87.13           H  
ATOM   4668  C   GLY A 302      21.767  -6.732 -12.849  1.00 87.13           C  
ATOM   4669  O   GLY A 302      20.852  -7.253 -13.476  1.00 87.13           O  
ATOM   4670  N   VAL A 303      21.775  -5.432 -12.542  1.00 91.96           N  
ATOM   4671  H   VAL A 303      22.587  -5.042 -12.084  1.00 91.96           H  
ATOM   4672  CA  VAL A 303      20.723  -4.493 -12.951  1.00 91.96           C  
ATOM   4673  HA  VAL A 303      19.810  -5.058 -13.139  1.00 91.96           H  
ATOM   4674  C   VAL A 303      21.174  -3.764 -14.219  1.00 91.96           C  
ATOM   4675  CB  VAL A 303      20.406  -3.459 -11.856  1.00 91.96           C  
ATOM   4676  HB  VAL A 303      21.221  -2.736 -11.825  1.00 91.96           H  
ATOM   4677  O   VAL A 303      22.302  -3.263 -14.250  1.00 91.96           O  
ATOM   4678  CG1 VAL A 303      19.109  -2.699 -12.159  1.00 91.96           C  
ATOM   4679 HG11 VAL A 303      19.201  -2.165 -13.104  1.00 91.96           H  
ATOM   4680 HG12 VAL A 303      18.916  -1.967 -11.375  1.00 91.96           H  
ATOM   4681 HG13 VAL A 303      18.275  -3.398 -12.216  1.00 91.96           H  
ATOM   4682  CG2 VAL A 303      20.244  -4.083 -10.464  1.00 91.96           C  
ATOM   4683 HG21 VAL A 303      19.976  -3.314  -9.739  1.00 91.96           H  
ATOM   4684 HG22 VAL A 303      21.177  -4.548 -10.144  1.00 91.96           H  
ATOM   4685 HG23 VAL A 303      19.457  -4.836 -10.495  1.00 91.96           H  
ATOM   4686  N   PRO A 304      20.317  -3.641 -15.249  1.00 90.58           N  
ATOM   4687  CA  PRO A 304      20.607  -2.806 -16.405  1.00 90.58           C  
ATOM   4688  HA  PRO A 304      21.430  -3.269 -16.949  1.00 90.58           H  
ATOM   4689  C   PRO A 304      20.945  -1.365 -15.992  1.00 90.58           C  
ATOM   4690  CB  PRO A 304      19.351  -2.850 -17.279  1.00 90.58           C  
ATOM   4691  HB2 PRO A 304      19.597  -2.792 -18.339  1.00 90.58           H  
ATOM   4692  HB3 PRO A 304      18.665  -2.049 -17.003  1.00 90.58           H  
ATOM   4693  O   PRO A 304      20.315  -0.844 -15.063  1.00 90.58           O  
ATOM   4694  CG  PRO A 304      18.728  -4.196 -16.919  1.00 90.58           C  
ATOM   4695  HG2 PRO A 304      17.652  -4.206 -17.095  1.00 90.58           H  
ATOM   4696  HG3 PRO A 304      19.217  -4.989 -17.486  1.00 90.58           H  
ATOM   4697  CD  PRO A 304      19.061  -4.344 -15.437  1.00 90.58           C  
ATOM   4698  HD2 PRO A 304      19.166  -5.401 -15.191  1.00 90.58           H  
ATOM   4699  HD3 PRO A 304      18.282  -3.882 -14.831  1.00 90.58           H  
ATOM   4700  N   PRO A 305      21.890  -0.694 -16.674  1.00 90.75           N  
ATOM   4701  CA  PRO A 305      22.209   0.710 -16.441  1.00 90.75           C  
ATOM   4702  HA  PRO A 305      22.739   0.791 -15.492  1.00 90.75           H  
ATOM   4703  C   PRO A 305      20.965   1.600 -16.421  1.00 90.75           C  
ATOM   4704  CB  PRO A 305      23.139   1.115 -17.588  1.00 90.75           C  
ATOM   4705  HB2 PRO A 305      22.556   1.483 -18.432  1.00 90.75           H  
ATOM   4706  HB3 PRO A 305      23.868   1.862 -17.274  1.00 90.75           H  
ATOM   4707  O   PRO A 305      20.014   1.391 -17.176  1.00 90.75           O  
ATOM   4708  CG  PRO A 305      23.808  -0.195 -17.990  1.00 90.75           C  
ATOM   4709  HG2 PRO A 305      24.116  -0.190 -19.036  1.00 90.75           H  
ATOM   4710  HG3 PRO A 305      24.662  -0.384 -17.339  1.00 90.75           H  
ATOM   4711  CD  PRO A 305      22.729  -1.241 -17.728  1.00 90.75           C  
ATOM   4712  HD2 PRO A 305      23.197  -2.177 -17.424  1.00 90.75           H  
ATOM   4713  HD3 PRO A 305      22.127  -1.399 -18.623  1.00 90.75           H  
ATOM   4714  N   ARG A 306      20.976   2.658 -15.601  1.00 90.08           N  
ATOM   4715  H   ARG A 306      21.777   2.790 -15.001  1.00 90.08           H  
ATOM   4716  CA  ARG A 306      19.797   3.519 -15.410  1.00 90.08           C  
ATOM   4717  HA  ARG A 306      19.006   2.870 -15.032  1.00 90.08           H  
ATOM   4718  C   ARG A 306      19.270   4.148 -16.707  1.00 90.08           C  
ATOM   4719  CB  ARG A 306      20.125   4.593 -14.357  1.00 90.08           C  
ATOM   4720  HB2 ARG A 306      20.442   4.105 -13.435  1.00 90.08           H  
ATOM   4721  HB3 ARG A 306      20.955   5.203 -14.713  1.00 90.08           H  
ATOM   4722  O   ARG A 306      18.065   4.390 -16.819  1.00 90.08           O  
ATOM   4723  CG  ARG A 306      18.948   5.522 -14.030  1.00 90.08           C  
ATOM   4724  HG2 ARG A 306      19.250   6.183 -13.218  1.00 90.08           H  
ATOM   4725  HG3 ARG A 306      18.715   6.138 -14.899  1.00 90.08           H  
ATOM   4726  CD  ARG A 306      17.699   4.745 -13.595  1.00 90.08           C  
ATOM   4727  HD2 ARG A 306      17.923   4.206 -12.675  1.00 90.08           H  
ATOM   4728  HD3 ARG A 306      17.430   3.994 -14.338  1.00 90.08           H  
ATOM   4729  NE  ARG A 306      16.552   5.641 -13.389  1.00 90.08           N  
ATOM   4730  HE  ARG A 306      16.467   6.004 -12.450  1.00 90.08           H  
ATOM   4731  NH1 ARG A 306      15.690   5.520 -15.530  1.00 90.08           N  
ATOM   4732 HH11 ARG A 306      14.922   5.650 -16.173  1.00 90.08           H  
ATOM   4733 HH12 ARG A 306      16.521   5.042 -15.850  1.00 90.08           H  
ATOM   4734  NH2 ARG A 306      14.581   6.627 -13.962  1.00 90.08           N  
ATOM   4735 HH21 ARG A 306      14.491   6.947 -13.008  1.00 90.08           H  
ATOM   4736 HH22 ARG A 306      13.852   6.761 -14.648  1.00 90.08           H  
ATOM   4737  CZ  ARG A 306      15.622   5.917 -14.290  1.00 90.08           C  
ATOM   4738  N   SER A 307      20.143   4.379 -17.685  1.00 84.06           N  
ATOM   4739  H   SER A 307      21.103   4.105 -17.535  1.00 84.06           H  
ATOM   4740  CA  SER A 307      19.798   4.871 -19.024  1.00 84.06           C  
ATOM   4741  HA  SER A 307      19.277   5.823 -18.927  1.00 84.06           H  
ATOM   4742  C   SER A 307      18.881   3.928 -19.809  1.00 84.06           C  
ATOM   4743  CB  SER A 307      21.088   5.107 -19.818  1.00 84.06           C  
ATOM   4744  HB2 SER A 307      21.596   5.978 -19.403  1.00 84.06           H  
ATOM   4745  HB3 SER A 307      20.854   5.309 -20.863  1.00 84.06           H  
ATOM   4746  O   SER A 307      18.093   4.399 -20.625  1.00 84.06           O  
ATOM   4747  OG  SER A 307      21.959   3.993 -19.718  1.00 84.06           O  
ATOM   4748  HG  SER A 307      21.741   3.340 -20.387  1.00 84.06           H  
ATOM   4749  N   GLU A 308      18.936   2.620 -19.546  1.00 85.50           N  
ATOM   4750  H   GLU A 308      19.581   2.283 -18.846  1.00 85.50           H  
ATOM   4751  CA  GLU A 308      18.129   1.601 -20.236  1.00 85.50           C  
ATOM   4752  HA  GLU A 308      18.010   1.878 -21.283  1.00 85.50           H  
ATOM   4753  C   GLU A 308      16.718   1.463 -19.657  1.00 85.50           C  
ATOM   4754  CB  GLU A 308      18.847   0.247 -20.191  1.00 85.50           C  
ATOM   4755  HB2 GLU A 308      18.194  -0.500 -20.641  1.00 85.50           H  
ATOM   4756  HB3 GLU A 308      19.035  -0.037 -19.155  1.00 85.50           H  
ATOM   4757  O   GLU A 308      15.813   0.970 -20.323  1.00 85.50           O  
ATOM   4758  CG  GLU A 308      20.169   0.285 -20.971  1.00 85.50           C  
ATOM   4759  HG2 GLU A 308      20.813   1.054 -20.544  1.00 85.50           H  
ATOM   4760  HG3 GLU A 308      19.959   0.561 -22.004  1.00 85.50           H  
ATOM   4761  CD  GLU A 308      20.909  -1.057 -20.945  1.00 85.50           C  
ATOM   4762  OE1 GLU A 308      22.151  -1.009 -21.085  1.00 85.50           O  
ATOM   4763  OE2 GLU A 308      20.250  -2.101 -20.754  1.00 85.50           O  
ATOM   4764  N   TRP A 309      16.484   1.976 -18.448  1.00 84.23           N  
ATOM   4765  H   TRP A 309      17.264   2.366 -17.938  1.00 84.23           H  
ATOM   4766  CA  TRP A 309      15.157   1.970 -17.826  1.00 84.23           C  
ATOM   4767  HA  TRP A 309      14.719   0.978 -17.943  1.00 84.23           H  
ATOM   4768  C   TRP A 309      14.173   2.933 -18.494  1.00 84.23           C  
ATOM   4769  CB  TRP A 309      15.302   2.245 -16.330  1.00 84.23           C  
ATOM   4770  HB2 TRP A 309      14.332   2.536 -15.927  1.00 84.23           H  
ATOM   4771  HB3 TRP A 309      15.991   3.076 -16.181  1.00 84.23           H  
ATOM   4772  O   TRP A 309      12.982   2.842 -18.244  1.00 84.23           O  
ATOM   4773  CG  TRP A 309      15.794   1.086 -15.534  1.00 84.23           C  
ATOM   4774  CD1 TRP A 309      17.030   0.540 -15.596  1.00 84.23           C  
ATOM   4775  HD1 TRP A 309      17.835   0.876 -16.232  1.00 84.23           H  
ATOM   4776  CD2 TRP A 309      15.037   0.259 -14.604  1.00 84.23           C  
ATOM   4777  CE2 TRP A 309      15.893  -0.780 -14.132  1.00 84.23           C  
ATOM   4778  CE3 TRP A 309      13.705   0.274 -14.137  1.00 84.23           C  
ATOM   4779  HE3 TRP A 309      13.028   1.034 -14.497  1.00 84.23           H  
ATOM   4780  NE1 TRP A 309      17.094  -0.561 -14.771  1.00 84.23           N  
ATOM   4781  HE1 TRP A 309      17.925  -1.127 -14.685  1.00 84.23           H  
ATOM   4782  CH2 TRP A 309      14.119  -1.716 -12.789  1.00 84.23           C  
ATOM   4783  HH2 TRP A 309      13.760  -2.483 -12.119  1.00 84.23           H  
ATOM   4784  CZ2 TRP A 309      15.450  -1.756 -13.233  1.00 84.23           C  
ATOM   4785  HZ2 TRP A 309      16.115  -2.544 -12.911  1.00 84.23           H  
ATOM   4786  CZ3 TRP A 309      13.251  -0.704 -13.235  1.00 84.23           C  
ATOM   4787  HZ3 TRP A 309      12.222  -0.696 -12.906  1.00 84.23           H  
ATOM   4788  N   THR A 310      14.639   3.831 -19.367  1.00 72.65           N  
ATOM   4789  H   THR A 310      15.629   3.798 -19.565  1.00 72.65           H  
ATOM   4790  CA  THR A 310      13.798   4.685 -20.225  1.00 72.65           C  
ATOM   4791  HA  THR A 310      14.417   5.529 -20.530  1.00 72.65           H  
ATOM   4792  C   THR A 310      12.593   5.318 -19.497  1.00 72.65           C  
ATOM   4793  CB  THR A 310      13.402   3.965 -21.528  1.00 72.65           C  
ATOM   4794  HB  THR A 310      12.803   4.671 -22.104  1.00 72.65           H  
ATOM   4795  O   THR A 310      12.789   6.170 -18.628  1.00 72.65           O  
ATOM   4796  CG2 THR A 310      14.599   3.549 -22.379  1.00 72.65           C  
ATOM   4797 HG21 THR A 310      15.111   4.437 -22.751  1.00 72.65           H  
ATOM   4798 HG22 THR A 310      15.306   2.953 -21.801  1.00 72.65           H  
ATOM   4799 HG23 THR A 310      14.259   2.953 -23.225  1.00 72.65           H  
ATOM   4800  OG1 THR A 310      12.616   2.819 -21.286  1.00 72.65           O  
ATOM   4801  HG1 THR A 310      13.213   2.100 -21.066  1.00 72.65           H  
ATOM   4802  N   LEU A 311      11.363   4.914 -19.847  1.00 67.36           N  
ATOM   4803  H   LEU A 311      11.331   4.140 -20.495  1.00 67.36           H  
ATOM   4804  CA  LEU A 311      10.090   5.363 -19.268  1.00 67.36           C  
ATOM   4805  HA  LEU A 311      10.168   6.417 -19.000  1.00 67.36           H  
ATOM   4806  C   LEU A 311       9.718   4.611 -17.979  1.00 67.36           C  
ATOM   4807  CB  LEU A 311       8.976   5.180 -20.321  1.00 67.36           C  
ATOM   4808  HB2 LEU A 311       8.958   4.132 -20.619  1.00 67.36           H  
ATOM   4809  HB3 LEU A 311       8.016   5.401 -19.853  1.00 67.36           H  
ATOM   4810  O   LEU A 311       8.856   5.066 -17.223  1.00 67.36           O  
ATOM   4811  CG  LEU A 311       9.108   6.054 -21.583  1.00 67.36           C  
ATOM   4812  HG  LEU A 311      10.080   5.888 -22.048  1.00 67.36           H  
ATOM   4813  CD1 LEU A 311       8.025   5.671 -22.594  1.00 67.36           C  
ATOM   4814 HD11 LEU A 311       8.128   4.619 -22.862  1.00 67.36           H  
ATOM   4815 HD12 LEU A 311       8.136   6.266 -23.500  1.00 67.36           H  
ATOM   4816 HD13 LEU A 311       7.036   5.838 -22.167  1.00 67.36           H  
ATOM   4817  CD2 LEU A 311       8.959   7.543 -21.259  1.00 67.36           C  
ATOM   4818 HD21 LEU A 311       9.790   7.874 -20.636  1.00 67.36           H  
ATOM   4819 HD22 LEU A 311       8.972   8.129 -22.178  1.00 67.36           H  
ATOM   4820 HD23 LEU A 311       8.023   7.723 -20.731  1.00 67.36           H  
ATOM   4821  N   HIS A 312      10.362   3.476 -17.707  1.00 73.40           N  
ATOM   4822  H   HIS A 312      11.142   3.209 -18.289  1.00 73.40           H  
ATOM   4823  CA  HIS A 312      10.171   2.712 -16.483  1.00 73.40           C  
ATOM   4824  HA  HIS A 312       9.101   2.666 -16.279  1.00 73.40           H  
ATOM   4825  C   HIS A 312      10.855   3.443 -15.339  1.00 73.40           C  
ATOM   4826  CB  HIS A 312      10.653   1.261 -16.616  1.00 73.40           C  
ATOM   4827  HB2 HIS A 312      11.715   1.230 -16.861  1.00 73.40           H  
ATOM   4828  HB3 HIS A 312      10.524   0.758 -15.657  1.00 73.40           H  
ATOM   4829  O   HIS A 312      12.072   3.616 -15.273  1.00 73.40           O  
ATOM   4830  CG  HIS A 312       9.879   0.504 -17.658  1.00 73.40           C  
ATOM   4831  CD2 HIS A 312       9.969   0.673 -19.012  1.00 73.40           C  
ATOM   4832  HD2 HIS A 312      10.628   1.358 -19.526  1.00 73.40           H  
ATOM   4833  ND1 HIS A 312       8.953  -0.488 -17.428  1.00 73.40           N  
ATOM   4834  HD1 HIS A 312       8.978  -1.128 -16.647  1.00 73.40           H  
ATOM   4835  CE1 HIS A 312       8.476  -0.874 -18.620  1.00 73.40           C  
ATOM   4836  HE1 HIS A 312       7.851  -1.741 -18.775  1.00 73.40           H  
ATOM   4837  NE2 HIS A 312       9.043  -0.176 -19.614  1.00 73.40           N  
ATOM   4838  N   THR A 313      10.029   3.902 -14.414  1.00 82.44           N  
ATOM   4839  H   THR A 313       9.042   3.715 -14.525  1.00 82.44           H  
ATOM   4840  CA  THR A 313      10.491   4.526 -13.189  1.00 82.44           C  
ATOM   4841  HA  THR A 313      11.380   5.123 -13.394  1.00 82.44           H  
ATOM   4842  C   THR A 313      10.818   3.416 -12.187  1.00 82.44           C  
ATOM   4843  CB  THR A 313       9.404   5.481 -12.710  1.00 82.44           C  
ATOM   4844  HB  THR A 313       8.445   4.970 -12.622  1.00 82.44           H  
ATOM   4845  O   THR A 313       9.887   2.722 -11.775  1.00 82.44           O  
ATOM   4846  CG2 THR A 313       9.774   6.113 -11.397  1.00 82.44           C  
ATOM   4847 HG21 THR A 313       9.761   5.349 -10.620  1.00 82.44           H  
ATOM   4848 HG22 THR A 313      10.766   6.550 -11.515  1.00 82.44           H  
ATOM   4849 HG23 THR A 313       9.047   6.886 -11.148  1.00 82.44           H  
ATOM   4850  OG1 THR A 313       9.307   6.550 -13.622  1.00 82.44           O  
ATOM   4851  HG1 THR A 313       9.082   6.189 -14.483  1.00 82.44           H  
ATOM   4852  N   PRO A 314      12.093   3.217 -11.793  1.00 91.55           N  
ATOM   4853  CA  PRO A 314      12.452   2.101 -10.929  1.00 91.55           C  
ATOM   4854  HA  PRO A 314      12.148   1.176 -11.420  1.00 91.55           H  
ATOM   4855  C   PRO A 314      11.763   2.202  -9.569  1.00 91.55           C  
ATOM   4856  CB  PRO A 314      13.977   2.107 -10.793  1.00 91.55           C  
ATOM   4857  HB2 PRO A 314      14.265   2.558  -9.843  1.00 91.55           H  
ATOM   4858  HB3 PRO A 314      14.387   1.099 -10.867  1.00 91.55           H  
ATOM   4859  O   PRO A 314      11.687   3.279  -8.960  1.00 91.55           O  
ATOM   4860  CG  PRO A 314      14.464   2.989 -11.939  1.00 91.55           C  
ATOM   4861  HG2 PRO A 314      14.647   2.382 -12.826  1.00 91.55           H  
ATOM   4862  HG3 PRO A 314      15.369   3.533 -11.668  1.00 91.55           H  
ATOM   4863  CD  PRO A 314      13.294   3.934 -12.200  1.00 91.55           C  
ATOM   4864  HD2 PRO A 314      13.281   4.201 -13.257  1.00 91.55           H  
ATOM   4865  HD3 PRO A 314      13.404   4.828 -11.585  1.00 91.55           H  
ATOM   4866  N   ILE A 315      11.287   1.062  -9.090  1.00 92.75           N  
ATOM   4867  H   ILE A 315      11.382   0.237  -9.664  1.00 92.75           H  
ATOM   4868  CA  ILE A 315      10.716   0.873  -7.764  1.00 92.75           C  
ATOM   4869  HA  ILE A 315      10.483   1.843  -7.323  1.00 92.75           H  
ATOM   4870  C   ILE A 315      11.761   0.183  -6.907  1.00 92.75           C  
ATOM   4871  CB  ILE A 315       9.416   0.054  -7.837  1.00 92.75           C  
ATOM   4872  HB  ILE A 315       9.635  -0.899  -8.319  1.00 92.75           H  
ATOM   4873  O   ILE A 315      12.347  -0.818  -7.315  1.00 92.75           O  
ATOM   4874  CG1 ILE A 315       8.386   0.821  -8.692  1.00 92.75           C  
ATOM   4875 HG12 ILE A 315       8.095   1.741  -8.183  1.00 92.75           H  
ATOM   4876 HG13 ILE A 315       8.814   1.084  -9.659  1.00 92.75           H  
ATOM   4877  CG2 ILE A 315       8.866  -0.237  -6.423  1.00 92.75           C  
ATOM   4878 HG21 ILE A 315       9.606  -0.759  -5.818  1.00 92.75           H  
ATOM   4879 HG22 ILE A 315       8.580   0.689  -5.924  1.00 92.75           H  
ATOM   4880 HG23 ILE A 315       8.002  -0.898  -6.485  1.00 92.75           H  
ATOM   4881  CD1 ILE A 315       7.145  -0.012  -8.968  1.00 92.75           C  
ATOM   4882 HD11 ILE A 315       6.491   0.533  -9.647  1.00 92.75           H  
ATOM   4883 HD12 ILE A 315       6.627  -0.180  -8.023  1.00 92.75           H  
ATOM   4884 HD13 ILE A 315       7.429  -0.972  -9.400  1.00 92.75           H  
ATOM   4885  N   MET A 316      11.949   0.712  -5.703  1.00 95.61           N  
ATOM   4886  H   MET A 316      11.394   1.512  -5.432  1.00 95.61           H  
ATOM   4887  CA  MET A 316      12.816   0.131  -4.693  1.00 95.61           C  
ATOM   4888  HA  MET A 316      13.473  -0.606  -5.155  1.00 95.61           H  
ATOM   4889  C   MET A 316      11.962  -0.563  -3.635  1.00 95.61           C  
ATOM   4890  CB  MET A 316      13.692   1.238  -4.105  1.00 95.61           C  
ATOM   4891  HB2 MET A 316      14.189   1.768  -4.917  1.00 95.61           H  
ATOM   4892  HB3 MET A 316      13.073   1.953  -3.563  1.00 95.61           H  
ATOM   4893  O   MET A 316      11.179   0.078  -2.930  1.00 95.61           O  
ATOM   4894  CG  MET A 316      14.763   0.683  -3.168  1.00 95.61           C  
ATOM   4895  HG2 MET A 316      15.361  -0.052  -3.707  1.00 95.61           H  
ATOM   4896  HG3 MET A 316      14.284   0.194  -2.320  1.00 95.61           H  
ATOM   4897  SD  MET A 316      15.857   1.987  -2.555  1.00 95.61           S  
ATOM   4898  CE  MET A 316      16.935   1.008  -1.488  1.00 95.61           C  
ATOM   4899  HE1 MET A 316      17.330   0.152  -2.036  1.00 95.61           H  
ATOM   4900  HE2 MET A 316      16.362   0.660  -0.629  1.00 95.61           H  
ATOM   4901  HE3 MET A 316      17.764   1.630  -1.149  1.00 95.61           H  
ATOM   4902  N   LEU A 317      12.125  -1.875  -3.509  1.00 95.65           N  
ATOM   4903  H   LEU A 317      12.763  -2.339  -4.140  1.00 95.65           H  
ATOM   4904  CA  LEU A 317      11.524  -2.667  -2.442  1.00 95.65           C  
ATOM   4905  HA  LEU A 317      10.866  -2.028  -1.853  1.00 95.65           H  
ATOM   4906  C   LEU A 317      12.617  -3.192  -1.512  1.00 95.65           C  
ATOM   4907  CB  LEU A 317      10.678  -3.817  -3.012  1.00 95.65           C  
ATOM   4908  HB2 LEU A 317      11.362  -4.540  -3.458  1.00 95.65           H  
ATOM   4909  HB3 LEU A 317      10.169  -4.316  -2.187  1.00 95.65           H  
ATOM   4910  O   LEU A 317      13.739  -3.449  -1.935  1.00 95.65           O  
ATOM   4911  CG  LEU A 317       9.638  -3.428  -4.076  1.00 95.65           C  
ATOM   4912  HG  LEU A 317      10.127  -2.925  -4.910  1.00 95.65           H  
ATOM   4913  CD1 LEU A 317       8.972  -4.688  -4.620  1.00 95.65           C  
ATOM   4914 HD11 LEU A 317       9.730  -5.381  -4.986  1.00 95.65           H  
ATOM   4915 HD12 LEU A 317       8.375  -5.162  -3.840  1.00 95.65           H  
ATOM   4916 HD13 LEU A 317       8.327  -4.420  -5.458  1.00 95.65           H  
ATOM   4917  CD2 LEU A 317       8.554  -2.519  -3.499  1.00 95.65           C  
ATOM   4918 HD21 LEU A 317       8.148  -2.941  -2.580  1.00 95.65           H  
ATOM   4919 HD22 LEU A 317       8.986  -1.538  -3.301  1.00 95.65           H  
ATOM   4920 HD23 LEU A 317       7.754  -2.392  -4.229  1.00 95.65           H  
ATOM   4921  N   MET A 318      12.278  -3.395  -0.248  1.00 95.01           N  
ATOM   4922  H   MET A 318      11.342  -3.130   0.025  1.00 95.01           H  
ATOM   4923  CA  MET A 318      13.087  -4.131   0.716  1.00 95.01           C  
ATOM   4924  HA  MET A 318      14.081  -4.320   0.312  1.00 95.01           H  
ATOM   4925  C   MET A 318      12.407  -5.468   1.000  1.00 95.01           C  
ATOM   4926  CB  MET A 318      13.242  -3.283   1.982  1.00 95.01           C  
ATOM   4927  HB2 MET A 318      13.720  -2.339   1.722  1.00 95.01           H  
ATOM   4928  HB3 MET A 318      12.252  -3.063   2.383  1.00 95.01           H  
ATOM   4929  O   MET A 318      11.247  -5.492   1.414  1.00 95.01           O  
ATOM   4930  CG  MET A 318      14.084  -3.974   3.059  1.00 95.01           C  
ATOM   4931  HG2 MET A 318      13.708  -4.980   3.243  1.00 95.01           H  
ATOM   4932  HG3 MET A 318      15.108  -4.056   2.695  1.00 95.01           H  
ATOM   4933  SD  MET A 318      14.098  -3.076   4.636  1.00 95.01           S  
ATOM   4934  CE  MET A 318      12.452  -3.503   5.274  1.00 95.01           C  
ATOM   4935  HE1 MET A 318      12.298  -3.020   6.239  1.00 95.01           H  
ATOM   4936  HE2 MET A 318      11.677  -3.178   4.580  1.00 95.01           H  
ATOM   4937  HE3 MET A 318      12.377  -4.582   5.405  1.00 95.01           H  
ATOM   4938  N   ASN A 319      13.121  -6.571   0.815  1.00 92.54           N
[truncated: 461,385 more chars]
