# Supplementary material for: Widespread Horizontal Gene Transfer Among Animal Viruses
Source: bioRxiv. 2024 Mar 26:2024.03.25.586562. Preprint. [Version 2] doi: 10.1101/2024.03.25.586562 (PMC11071296; doi:10.1101/2024.03.25.586562)
Supplement: Supplement 7 [file media-7.zip › File7_PDB/Adinto10665_Cupiennin.pdb]

ATOM      1  N   MET A   1      44.875  26.319 -53.599  1.00 47.17           N  
ATOM      2  H   MET A   1      44.472  27.199 -53.888  1.00 47.17           H  
ATOM      3  H2  MET A   1      45.803  26.483 -53.237  1.00 47.17           H  
ATOM      4  H3  MET A   1      44.947  25.715 -54.405  1.00 47.17           H  
ATOM      5  CA  MET A   1      44.022  25.671 -52.577  1.00 47.17           C  
ATOM      6  HA  MET A   1      43.967  26.294 -51.685  1.00 47.17           H  
ATOM      7  C   MET A   1      44.676  24.351 -52.193  1.00 47.17           C  
ATOM      8  CB  MET A   1      42.596  25.463 -53.114  1.00 47.17           C  
ATOM      9  HB2 MET A   1      42.640  24.980 -54.090  1.00 47.17           H  
ATOM     10  HB3 MET A   1      42.048  24.813 -52.433  1.00 47.17           H  
ATOM     11  O   MET A   1      44.606  23.401 -52.963  1.00 47.17           O  
ATOM     12  CG  MET A   1      41.831  26.786 -53.236  1.00 47.17           C  
ATOM     13  HG2 MET A   1      42.415  27.508 -53.806  1.00 47.17           H  
ATOM     14  HG3 MET A   1      41.667  27.184 -52.235  1.00 47.17           H  
ATOM     15  SD  MET A   1      40.229  26.595 -54.053  1.00 47.17           S  
ATOM     16  CE  MET A   1      39.400  28.113 -53.504  1.00 47.17           C  
ATOM     17  HE1 MET A   1      39.324  28.122 -52.417  1.00 47.17           H  
ATOM     18  HE2 MET A   1      39.962  28.985 -53.839  1.00 47.17           H  
ATOM     19  HE3 MET A   1      38.398  28.152 -53.931  1.00 47.17           H  
ATOM     20  N   ALA A   2      45.433  24.329 -51.094  1.00 49.82           N  
ATOM     21  H   ALA A   2      45.421  25.102 -50.444  1.00 49.82           H  
ATOM     22  CA  ALA A   2      46.229  23.171 -50.696  1.00 49.82           C  
ATOM     23  HA  ALA A   2      46.775  22.799 -51.563  1.00 49.82           H  
ATOM     24  C   ALA A   2      45.319  22.045 -50.178  1.00 49.82           C  
ATOM     25  CB  ALA A   2      47.264  23.620 -49.656  1.00 49.82           C  
ATOM     26  HB1 ALA A   2      47.880  22.770 -49.361  1.00 49.82           H  
ATOM     27  HB2 ALA A   2      47.912  24.391 -50.074  1.00 49.82           H  
ATOM     28  HB3 ALA A   2      46.765  24.009 -48.768  1.00 49.82           H  
ATOM     29  O   ALA A   2      44.631  22.206 -49.174  1.00 49.82           O  
ATOM     30  N   ARG A   3      45.304  20.912 -50.888  1.00 54.92           N  
ATOM     31  H   ARG A   3      45.884  20.875 -51.714  1.00 54.92           H  
ATOM     32  CA  ARG A   3      44.694  19.657 -50.437  1.00 54.92           C  
ATOM     33  HA  ARG A   3      43.729  19.851 -49.971  1.00 54.92           H  
ATOM     34  C   ARG A   3      45.603  19.039 -49.374  1.00 54.92           C  
ATOM     35  CB  ARG A   3      44.512  18.706 -51.634  1.00 54.92           C  
ATOM     36  HB2 ARG A   3      44.338  17.703 -51.244  1.00 54.92           H  
ATOM     37  HB3 ARG A   3      45.429  18.680 -52.223  1.00 54.92           H  
ATOM     38  O   ARG A   3      46.565  18.354 -49.707  1.00 54.92           O  
ATOM     39  CG  ARG A   3      43.326  19.068 -52.540  1.00 54.92           C  
ATOM     40  HG2 ARG A   3      42.411  18.999 -51.950  1.00 54.92           H  
ATOM     41  HG3 ARG A   3      43.430  20.083 -52.921  1.00 54.92           H  
ATOM     42  CD  ARG A   3      43.267  18.076 -53.712  1.00 54.92           C  
ATOM     43  HD2 ARG A   3      43.623  17.108 -53.359  1.00 54.92           H  
ATOM     44  HD3 ARG A   3      43.934  18.419 -54.503  1.00 54.92           H  
ATOM     45  NE  ARG A   3      41.898  17.903 -54.237  1.00 54.92           N  
ATOM     46  HE  ARG A   3      41.208  18.586 -53.956  1.00 54.92           H  
ATOM     47  NH1 ARG A   3      42.291  15.969 -55.420  1.00 54.92           N  
ATOM     48 HH11 ARG A   3      43.275  16.036 -55.204  1.00 54.92           H  
ATOM     49 HH12 ARG A   3      41.952  15.207 -55.990  1.00 54.92           H  
ATOM     50  NH2 ARG A   3      40.219  16.780 -55.296  1.00 54.92           N  
ATOM     51 HH21 ARG A   3      39.548  17.465 -54.979  1.00 54.92           H  
ATOM     52 HH22 ARG A   3      39.906  16.007 -55.865  1.00 54.92           H  
ATOM     53  CZ  ARG A   3      41.478  16.890 -54.979  1.00 54.92           C  
ATOM     54  N   SER A   4      45.331  19.311 -48.104  1.00 59.41           N  
ATOM     55  H   SER A   4      44.587  19.956 -47.878  1.00 59.41           H  
ATOM     56  CA  SER A   4      46.017  18.671 -46.984  1.00 59.41           C  
ATOM     57  HA  SER A   4      47.086  18.634 -47.194  1.00 59.41           H  
ATOM     58  C   SER A   4      45.511  17.238 -46.792  1.00 59.41           C  
ATOM     59  CB  SER A   4      45.843  19.508 -45.712  1.00 59.41           C  
ATOM     60  HB2 SER A   4      46.375  20.452 -45.830  1.00 59.41           H  
ATOM     61  HB3 SER A   4      46.259  18.975 -44.857  1.00 59.41           H  
ATOM     62  O   SER A   4      44.391  17.030 -46.339  1.00 59.41           O  
ATOM     63  OG  SER A   4      44.475  19.783 -45.493  1.00 59.41           O  
ATOM     64  HG  SER A   4      44.036  18.948 -45.314  1.00 59.41           H  
ATOM     65  N   GLY A   5      46.362  16.283 -47.176  1.00 55.98           N  
ATOM     66  H   GLY A   5      47.102  16.602 -47.785  1.00 55.98           H  
ATOM     67  CA  GLY A   5      46.691  15.077 -46.411  1.00 55.98           C  
ATOM     68  HA2 GLY A   5      47.452  14.520 -46.959  1.00 55.98           H  
ATOM     69  HA3 GLY A   5      47.149  15.389 -45.472  1.00 55.98           H  
ATOM     70  C   GLY A   5      45.562  14.118 -46.040  1.00 55.98           C  
ATOM     71  O   GLY A   5      44.818  14.351 -45.096  1.00 55.98           O  
ATOM     72  N   LEU A   6      45.553  12.956 -46.699  1.00 59.70           N  
ATOM     73  H   LEU A   6      46.206  12.860 -47.464  1.00 59.70           H  
ATOM     74  CA  LEU A   6      44.955  11.711 -46.209  1.00 59.70           C  
ATOM     75  HA  LEU A   6      43.916  11.904 -45.944  1.00 59.70           H  
ATOM     76  C   LEU A   6      45.691  11.260 -44.922  1.00 59.70           C  
ATOM     77  CB  LEU A   6      45.027  10.651 -47.350  1.00 59.70           C  
ATOM     78  HB2 LEU A   6      45.565  11.054 -48.207  1.00 59.70           H  
ATOM     79  HB3 LEU A   6      45.627   9.798 -47.032  1.00 59.70           H  
ATOM     80  O   LEU A   6      46.491  10.329 -44.941  1.00 59.70           O  
ATOM     81  CG  LEU A   6      43.670  10.098 -47.821  1.00 59.70           C  
ATOM     82  HG  LEU A   6      42.909  10.270 -47.060  1.00 59.70           H  
ATOM     83  CD1 LEU A   6      43.241  10.772 -49.126  1.00 59.70           C  
ATOM     84 HD11 LEU A   6      42.263  10.397 -49.428  1.00 59.70           H  
ATOM     85 HD12 LEU A   6      43.175  11.849 -48.971  1.00 59.70           H  
ATOM     86 HD13 LEU A   6      43.965  10.561 -49.913  1.00 59.70           H  
ATOM     87  CD2 LEU A   6      43.757   8.591 -48.074  1.00 59.70           C  
ATOM     88 HD21 LEU A   6      44.015   8.079 -47.147  1.00 59.70           H  
ATOM     89 HD22 LEU A   6      44.521   8.378 -48.822  1.00 59.70           H  
ATOM     90 HD23 LEU A   6      42.796   8.216 -48.424  1.00 59.70           H  
ATOM     91  N   HIS A   7      45.495  11.955 -43.801  1.00 63.88           N  
ATOM     92  H   HIS A   7      44.900  12.770 -43.825  1.00 63.88           H  
ATOM     93  CA  HIS A   7      45.939  11.453 -42.504  1.00 63.88           C  
ATOM     94  HA  HIS A   7      46.897  10.950 -42.634  1.00 63.88           H  
ATOM     95  C   HIS A   7      44.914  10.416 -42.035  1.00 63.88           C  
ATOM     96  CB  HIS A   7      46.173  12.597 -41.508  1.00 63.88           C  
ATOM     97  HB2 HIS A   7      46.776  13.370 -41.985  1.00 63.88           H  
ATOM     98  HB3 HIS A   7      45.215  13.037 -41.230  1.00 63.88           H  
ATOM     99  O   HIS A   7      43.725  10.709 -41.895  1.00 63.88           O  
ATOM    100  CG  HIS A   7      46.895  12.143 -40.261  1.00 63.88           C  
ATOM    101  CD2 HIS A   7      46.467  12.291 -38.971  1.00 63.88           C  
ATOM    102  HD2 HIS A   7      45.573  12.812 -38.662  1.00 63.88           H  
ATOM    103  ND1 HIS A   7      48.140  11.552 -40.196  1.00 63.88           N  
ATOM    104  HD1 HIS A   7      48.752  11.351 -40.975  1.00 63.88           H  
ATOM    105  CE1 HIS A   7      48.430  11.321 -38.905  1.00 63.88           C  
ATOM    106  HE1 HIS A   7      49.335  10.862 -38.536  1.00 63.88           H  
ATOM    107  NE2 HIS A   7      47.441  11.753 -38.124  1.00 63.88           N  
ATOM    108  N   ILE A   8      45.358   9.166 -41.892  1.00 68.65           N  
ATOM    109  H   ILE A   8      46.342   8.992 -42.038  1.00 68.65           H  
ATOM    110  CA  ILE A   8      44.546   8.066 -41.368  1.00 68.65           C  
ATOM    111  HA  ILE A   8      43.529   8.155 -41.752  1.00 68.65           H  
ATOM    112  C   ILE A   8      44.488   8.263 -39.851  1.00 68.65           C  
ATOM    113  CB  ILE A   8      45.111   6.690 -41.811  1.00 68.65           C  
ATOM    114  HB  ILE A   8      46.127   6.600 -41.429  1.00 68.65           H  
ATOM    115  O   ILE A   8      45.221   7.621 -39.106  1.00 68.65           O  
ATOM    116  CG1 ILE A   8      45.155   6.581 -43.357  1.00 68.65           C  
ATOM    117 HG12 ILE A   8      45.576   7.492 -43.783  1.00 68.65           H  
ATOM    118 HG13 ILE A   8      44.142   6.474 -43.747  1.00 68.65           H  
ATOM    119  CG2 ILE A   8      44.265   5.531 -41.242  1.00 68.65           C  
ATOM    120 HG21 ILE A   8      43.240   5.597 -41.607  1.00 68.65           H  
ATOM    121 HG22 ILE A   8      44.254   5.562 -40.152  1.00 68.65           H  
ATOM    122 HG23 ILE A   8      44.693   4.571 -41.529  1.00 68.65           H  
ATOM    123  CD1 ILE A   8      46.022   5.425 -43.872  1.00 68.65           C  
ATOM    124 HD11 ILE A   8      46.075   5.473 -44.960  1.00 68.65           H  
ATOM    125 HD12 ILE A   8      47.030   5.508 -43.466  1.00 68.65           H  
ATOM    126 HD13 ILE A   8      45.592   4.464 -43.589  1.00 68.65           H  
ATOM    127  N   ASP A   9      43.655   9.203 -39.407  1.00 74.33           N  
ATOM    128  H   ASP A   9      43.215   9.821 -40.073  1.00 74.33           H  
ATOM    129  CA  ASP A   9      43.383   9.403 -37.989  1.00 74.33           C  
ATOM    130  HA  ASP A   9      44.340   9.477 -37.472  1.00 74.33           H  
ATOM    131  C   ASP A   9      42.578   8.209 -37.463  1.00 74.33           C  
ATOM    132  CB  ASP A   9      42.597  10.702 -37.745  1.00 74.33           C  
ATOM    133  HB2 ASP A   9      41.898  10.873 -38.564  1.00 74.33           H  
ATOM    134  HB3 ASP A   9      42.015  10.595 -36.829  1.00 74.33           H  
ATOM    135  O   ASP A   9      41.431   8.015 -37.892  1.00 74.33           O  
ATOM    136  CG  ASP A   9      43.513  11.903 -37.558  1.00 74.33           C  
ATOM    137  OD1 ASP A   9      44.453  11.762 -36.751  1.00 74.33           O  
ATOM    138  OD2 ASP A   9      43.253  12.937 -38.211  1.00 74.33           O  
ATOM    139  N   PRO A  10      43.104   7.414 -36.512  1.00 76.17           N  
ATOM    140  CA  PRO A  10      42.333   6.335 -35.891  1.00 76.17           C  
ATOM    141  HA  PRO A  10      42.031   5.614 -36.650  1.00 76.17           H  
ATOM    142  C   PRO A  10      41.065   6.871 -35.206  1.00 76.17           C  
ATOM    143  CB  PRO A  10      43.301   5.665 -34.910  1.00 76.17           C  
ATOM    144  HB2 PRO A  10      42.798   5.309 -34.012  1.00 76.17           H  
ATOM    145  HB3 PRO A  10      43.802   4.837 -35.412  1.00 76.17           H  
ATOM    146  O   PRO A  10      40.056   6.170 -35.127  1.00 76.17           O  
ATOM    147  CG  PRO A  10      44.328   6.751 -34.590  1.00 76.17           C  
ATOM    148  HG2 PRO A  10      45.295   6.329 -34.314  1.00 76.17           H  
ATOM    149  HG3 PRO A  10      43.948   7.390 -33.793  1.00 76.17           H  
ATOM    150  CD  PRO A  10      44.412   7.550 -35.885  1.00 76.17           C  
ATOM    151  HD2 PRO A  10      45.175   7.124 -36.536  1.00 76.17           H  
ATOM    152  HD3 PRO A  10      44.650   8.587 -35.650  1.00 76.17           H  
ATOM    153  N   HIS A  11      41.077   8.145 -34.799  1.00 78.89           N  
ATOM    154  H   HIS A  11      41.938   8.665 -34.894  1.00 78.89           H  
ATOM    155  CA  HIS A  11      39.929   8.845 -34.230  1.00 78.89           C  
ATOM    156  HA  HIS A  11      39.571   8.275 -33.373  1.00 78.89           H  
ATOM    157  C   HIS A  11      38.744   8.966 -35.193  1.00 78.89           C  
ATOM    158  CB  HIS A  11      40.383  10.219 -33.727  1.00 78.89           C  
ATOM    159  HB2 HIS A  11      40.882  10.767 -34.527  1.00 78.89           H  
ATOM    160  HB3 HIS A  11      39.508  10.793 -33.422  1.00 78.89           H  
ATOM    161  O   HIS A  11      37.609   8.920 -34.737  1.00 78.89           O  
ATOM    162  CG  HIS A  11      41.300  10.092 -32.540  1.00 78.89           C  
ATOM    163  CD2 HIS A  11      42.649  10.325 -32.500  1.00 78.89           C  
ATOM    164  HD2 HIS A  11      43.261  10.674 -33.318  1.00 78.89           H  
ATOM    165  ND1 HIS A  11      40.922   9.654 -31.293  1.00 78.89           N  
ATOM    166  HD1 HIS A  11      39.972   9.484 -30.993  1.00 78.89           H  
ATOM    167  CE1 HIS A  11      42.016   9.616 -30.517  1.00 78.89           C  
ATOM    168  HE1 HIS A  11      42.031   9.337 -29.474  1.00 78.89           H  
ATOM    169  NE2 HIS A  11      43.095  10.006 -31.211  1.00 78.89           N  
ATOM    170  N   ARG A  12      38.955   8.990 -36.517  1.00 74.09           N  
ATOM    171  H   ARG A  12      39.905   8.953 -36.858  1.00 74.09           H  
ATOM    172  CA  ARG A  12      37.849   9.083 -37.486  1.00 74.09           C  
ATOM    173  HA  ARG A  12      37.255   9.960 -37.228  1.00 74.09           H  
ATOM    174  C   ARG A  12      36.903   7.881 -37.417  1.00 74.09           C  
ATOM    175  CB  ARG A  12      38.438   9.256 -38.891  1.00 74.09           C  
ATOM    176  HB2 ARG A  12      38.955   8.344 -39.187  1.00 74.09           H  
ATOM    177  HB3 ARG A  12      39.161  10.072 -38.869  1.00 74.09           H  
ATOM    178  O   ARG A  12      35.696   8.031 -37.600  1.00 74.09           O  
ATOM    179  CG  ARG A  12      37.348   9.590 -39.916  1.00 74.09           C  
ATOM    180  HG2 ARG A  12      36.643   8.763 -39.995  1.00 74.09           H  
ATOM    181  HG3 ARG A  12      36.816  10.484 -39.592  1.00 74.09           H  
ATOM    182  CD  ARG A  12      37.972   9.839 -41.289  1.00 74.09           C  
ATOM    183  HD2 ARG A  12      38.719  10.628 -41.199  1.00 74.09           H  
ATOM    184  HD3 ARG A  12      38.472   8.923 -41.606  1.00 74.09           H  
ATOM    185  NE  ARG A  12      36.941  10.253 -42.258  1.00 74.09           N  
ATOM    186  HE  ARG A  12      36.229  10.873 -41.897  1.00 74.09           H  
ATOM    187  NH1 ARG A  12      37.721   9.111 -44.093  1.00 74.09           N  
ATOM    188 HH11 ARG A  12      38.488   8.773 -43.530  1.00 74.09           H  
ATOM    189 HH12 ARG A  12      37.630   8.834 -45.060  1.00 74.09           H  
ATOM    190  NH2 ARG A  12      35.871  10.349 -44.262  1.00 74.09           N  
ATOM    191 HH21 ARG A  12      35.175  10.952 -43.848  1.00 74.09           H  
ATOM    192 HH22 ARG A  12      35.789  10.066 -45.228  1.00 74.09           H  
ATOM    193  CZ  ARG A  12      36.852   9.903 -43.528  1.00 74.09           C  
ATOM    194  N   TYR A  13      37.441   6.689 -37.156  1.00 76.28           N  
ATOM    195  H   TYR A  13      38.435   6.644 -36.980  1.00 76.28           H  
ATOM    196  CA  TYR A  13      36.628   5.487 -36.967  1.00 76.28           C  
ATOM    197  HA  TYR A  13      35.864   5.444 -37.744  1.00 76.28           H  
ATOM    198  C   TYR A  13      35.897   5.517 -35.624  1.00 76.28           C  
ATOM    199  CB  TYR A  13      37.504   4.236 -37.083  1.00 76.28           C  
ATOM    200  HB2 TYR A  13      36.906   3.367 -36.806  1.00 76.28           H  
ATOM    201  HB3 TYR A  13      38.328   4.303 -36.373  1.00 76.28           H  
ATOM    202  O   TYR A  13      34.732   5.135 -35.553  1.00 76.28           O  
ATOM    203  CG  TYR A  13      38.047   4.004 -38.478  1.00 76.28           C  
ATOM    204  CD1 TYR A  13      37.199   3.490 -39.479  1.00 76.28           C  
ATOM    205  HD1 TYR A  13      36.168   3.265 -39.249  1.00 76.28           H  
ATOM    206  CD2 TYR A  13      39.389   4.307 -38.778  1.00 76.28           C  
ATOM    207  HD2 TYR A  13      40.035   4.710 -38.011  1.00 76.28           H  
ATOM    208  CE1 TYR A  13      37.696   3.267 -40.777  1.00 76.28           C  
ATOM    209  HE1 TYR A  13      37.057   2.865 -41.550  1.00 76.28           H  
ATOM    210  CE2 TYR A  13      39.892   4.080 -40.073  1.00 76.28           C  
ATOM    211  HE2 TYR A  13      40.924   4.306 -40.294  1.00 76.28           H  
ATOM    212  OH  TYR A  13      39.520   3.334 -42.326  1.00 76.28           O  
ATOM    213  HH  TYR A  13      40.466   3.493 -42.376  1.00 76.28           H  
ATOM    214  CZ  TYR A  13      39.044   3.556 -41.074  1.00 76.28           C  
ATOM    215  N   VAL A  14      36.557   6.012 -34.574  1.00 79.48           N  
ATOM    216  H   VAL A  14      37.499   6.351 -34.711  1.00 79.48           H  
ATOM    217  CA  VAL A  14      35.946   6.185 -33.249  1.00 79.48           C  
ATOM    218  HA  VAL A  14      35.532   5.228 -32.931  1.00 79.48           H  
ATOM    219  C   VAL A  14      34.781   7.176 -33.324  1.00 79.48           C  
ATOM    220  CB  VAL A  14      36.996   6.621 -32.209  1.00 79.48           C  
ATOM    221  HB  VAL A  14      37.440   7.570 -32.508  1.00 79.48           H  
ATOM    222  O   VAL A  14      33.691   6.859 -32.856  1.00 79.48           O  
ATOM    223  CG1 VAL A  14      36.381   6.797 -30.816  1.00 79.48           C  
ATOM    224 HG11 VAL A  14      35.667   7.621 -30.827  1.00 79.48           H  
ATOM    225 HG12 VAL A  14      37.161   7.041 -30.095  1.00 79.48           H  
ATOM    226 HG13 VAL A  14      35.873   5.884 -30.507  1.00 79.48           H  
ATOM    227  CG2 VAL A  14      38.116   5.575 -32.093  1.00 79.48           C  
ATOM    228 HG21 VAL A  14      38.844   5.896 -31.347  1.00 79.48           H  
ATOM    229 HG22 VAL A  14      38.635   5.463 -33.044  1.00 79.48           H  
ATOM    230 HG23 VAL A  14      37.698   4.613 -31.797  1.00 79.48           H  
ATOM    231  N   ASP A  15      34.961   8.320 -33.981  1.00 77.32           N  
ATOM    232  H   ASP A  15      35.899   8.574 -34.257  1.00 77.32           H  
ATOM    233  CA  ASP A  15      33.921   9.339 -34.168  1.00 77.32           C  
ATOM    234  HA  ASP A  15      33.550   9.664 -33.196  1.00 77.32           H  
ATOM    235  C   ASP A  15      32.730   8.804 -34.978  1.00 77.32           C  
ATOM    236  CB  ASP A  15      34.519  10.578 -34.848  1.00 77.32           C  
ATOM    237  HB2 ASP A  15      33.707  11.264 -35.091  1.00 77.32           H  
ATOM    238  HB3 ASP A  15      34.996  10.280 -35.781  1.00 77.32           H  
ATOM    239  O   ASP A  15      31.575   9.045 -34.634  1.00 77.32           O  
ATOM    240  CG  ASP A  15      35.528  11.335 -33.974  1.00 77.32           C  
ATOM    241  OD1 ASP A  15      35.508  11.152 -32.735  1.00 77.32           O  
ATOM    242  OD2 ASP A  15      36.309  12.104 -34.574  1.00 77.32           O  
ATOM    243  N   TYR A  16      32.992   8.007 -36.021  1.00 74.23           N  
ATOM    244  H   TYR A  16      33.958   7.869 -36.284  1.00 74.23           H  
ATOM    245  CA  TYR A  16      31.941   7.364 -36.813  1.00 74.23           C  
ATOM    246  HA  TYR A  16      31.274   8.138 -37.193  1.00 74.23           H  
ATOM    247  C   TYR A  16      31.077   6.408 -35.973  1.00 74.23           C  
ATOM    248  CB  TYR A  16      32.581   6.651 -38.010  1.00 74.23           C  
ATOM    249  HB2 TYR A  16      33.089   7.392 -38.626  1.00 74.23           H  
ATOM    250  HB3 TYR A  16      33.340   5.957 -37.648  1.00 74.23           H  
ATOM    251  O   TYR A  16      29.850   6.496 -36.008  1.00 74.23           O  
ATOM    252  CG  TYR A  16      31.601   5.887 -38.878  1.00 74.23           C  
ATOM    253  CD1 TYR A  16      31.446   4.499 -38.701  1.00 74.23           C  
ATOM    254  HD1 TYR A  16      31.997   3.985 -37.927  1.00 74.23           H  
ATOM    255  CD2 TYR A  16      30.841   6.562 -39.854  1.00 74.23           C  
ATOM    256  HD2 TYR A  16      30.943   7.631 -39.968  1.00 74.23           H  
ATOM    257  CE1 TYR A  16      30.560   3.778 -39.519  1.00 74.23           C  
ATOM    258  HE1 TYR A  16      30.433   2.718 -39.358  1.00 74.23           H  
ATOM    259  CE2 TYR A  16      29.943   5.844 -40.669  1.00 74.23           C  
ATOM    260  HE2 TYR A  16      29.354   6.349 -41.420  1.00 74.23           H  
ATOM    261  OH  TYR A  16      28.968   3.740 -41.306  1.00 74.23           O  
ATOM    262  HH  TYR A  16      29.077   2.799 -41.153  1.00 74.23           H  
ATOM    263  CZ  TYR A  16      29.813   4.448 -40.510  1.00 74.23           C  
ATOM    264  N   TYR A  17      31.691   5.524 -35.179  1.00 74.77           N  
ATOM    265  H   TYR A  17      32.701   5.495 -35.170  1.00 74.77           H  
ATOM    266  CA  TYR A  17      30.941   4.556 -34.369  1.00 74.77           C  
ATOM    267  HA  TYR A  17      30.123   4.167 -34.975  1.00 74.77           H  
ATOM    268  C   TYR A  17      30.297   5.180 -33.126  1.00 74.77           C  
ATOM    269  CB  TYR A  17      31.844   3.378 -33.989  1.00 74.77           C  
ATOM    270  HB2 TYR A  17      32.766   3.759 -33.551  1.00 74.77           H  
ATOM    271  HB3 TYR A  17      31.339   2.783 -33.228  1.00 74.77           H  
ATOM    272  O   TYR A  17      29.200   4.778 -32.739  1.00 74.77           O  
ATOM    273  CG  TYR A  17      32.159   2.455 -35.152  1.00 74.77           C  
ATOM    274  CD1 TYR A  17      31.116   1.754 -35.789  1.00 74.77           C  
ATOM    275  HD1 TYR A  17      30.095   1.883 -35.463  1.00 74.77           H  
ATOM    276  CD2 TYR A  17      33.485   2.290 -35.593  1.00 74.77           C  
ATOM    277  HD2 TYR A  17      34.287   2.804 -35.085  1.00 74.77           H  
ATOM    278  CE1 TYR A  17      31.398   0.901 -36.871  1.00 74.77           C  
ATOM    279  HE1 TYR A  17      30.601   0.368 -37.369  1.00 74.77           H  
ATOM    280  CE2 TYR A  17      33.771   1.449 -36.685  1.00 74.77           C  
ATOM    281  HE2 TYR A  17      34.791   1.330 -37.019  1.00 74.77           H  
ATOM    282  OH  TYR A  17      32.992  -0.073 -38.370  1.00 74.77           O  
ATOM    283  HH  TYR A  17      33.933  -0.114 -38.558  1.00 74.77           H  
ATOM    284  CZ  TYR A  17      32.724   0.750 -37.323  1.00 74.77           C  
ATOM    285  N   THR A  18      30.932   6.183 -32.516  1.00 74.84           N  
ATOM    286  H   THR A  18      31.832   6.474 -32.871  1.00 74.84           H  
ATOM    287  CA  THR A  18      30.349   6.929 -31.386  1.00 74.84           C  
ATOM    288  HA  THR A  18      30.000   6.218 -30.638  1.00 74.84           H  
ATOM    289  C   THR A  18      29.134   7.741 -31.814  1.00 74.84           C  
ATOM    290  CB  THR A  18      31.353   7.868 -30.708  1.00 74.84           C  
ATOM    291  HB  THR A  18      30.813   8.503 -30.006  1.00 74.84           H  
ATOM    292  O   THR A  18      28.135   7.749 -31.099  1.00 74.84           O  
ATOM    293  CG2 THR A  18      32.430   7.117 -29.931  1.00 74.84           C  
ATOM    294 HG21 THR A  18      33.191   7.821 -29.593  1.00 74.84           H  
ATOM    295 HG22 THR A  18      32.892   6.346 -30.548  1.00 74.84           H  
ATOM    296 HG23 THR A  18      31.974   6.644 -29.062  1.00 74.84           H  
ATOM    297  OG1 THR A  18      31.991   8.691 -31.638  1.00 74.84           O  
ATOM    298  HG1 THR A  18      32.710   8.189 -32.030  1.00 74.84           H  
ATOM    299  N   ALA A  19      29.165   8.353 -33.001  1.00 71.94           N  
ATOM    300  H   ALA A  19      30.039   8.397 -33.506  1.00 71.94           H  
ATOM    301  CA  ALA A  19      28.008   9.047 -33.555  1.00 71.94           C  
ATOM    302  HA  ALA A  19      27.612   9.716 -32.791  1.00 71.94           H  
ATOM    303  C   ALA A  19      26.869   8.089 -33.954  1.00 71.94           C  
ATOM    304  CB  ALA A  19      28.475   9.901 -34.737  1.00 71.94           C  
ATOM    305  HB1 ALA A  19      27.633  10.464 -35.138  1.00 71.94           H  
ATOM    306  HB2 ALA A  19      28.885   9.260 -35.518  1.00 71.94           H  
ATOM    307  HB3 ALA A  19      29.247  10.597 -34.408  1.00 71.94           H  
ATOM    308  O   ALA A  19      25.709   8.490 -33.915  1.00 71.94           O  
ATOM    309  N   GLN A  20      27.177   6.832 -34.301  1.00 69.38           N  
ATOM    310  H   GLN A  20      28.155   6.593 -34.378  1.00 69.38           H  
ATOM    311  CA  GLN A  20      26.184   5.798 -34.635  1.00 69.38           C  
ATOM    312  HA  GLN A  20      25.355   6.265 -35.168  1.00 69.38           H  
ATOM    313  C   GLN A  20      25.564   5.101 -33.418  1.00 69.38           C  
ATOM    314  CB  GLN A  20      26.830   4.745 -35.545  1.00 69.38           C  
ATOM    315  HB2 GLN A  20      27.824   4.489 -35.177  1.00 69.38           H  
ATOM    316  HB3 GLN A  20      26.220   3.842 -35.538  1.00 69.38           H  
ATOM    317  O   GLN A  20      24.469   4.540 -33.519  1.00 69.38           O  
ATOM    318  CG  GLN A  20      26.908   5.243 -36.987  1.00 69.38           C  
ATOM    319  HG2 GLN A  20      27.550   6.122 -37.051  1.00 69.38           H  
ATOM    320  HG3 GLN A  20      25.908   5.536 -37.306  1.00 69.38           H  
ATOM    321  CD  GLN A  20      27.432   4.184 -37.944  1.00 69.38           C  
ATOM    322  NE2 GLN A  20      27.008   4.253 -39.185  1.00 69.38           N  
ATOM    323 HE21 GLN A  20      26.414   5.020 -39.467  1.00 69.38           H  
ATOM    324 HE22 GLN A  20      27.478   3.662 -39.855  1.00 69.38           H  
ATOM    325  OE1 GLN A  20      28.193   3.286 -37.614  1.00 69.38           O  
ATOM    326  N   ALA A  21      26.235   5.116 -32.266  1.00 65.82           N  
ATOM    327  H   ALA A  21      27.144   5.554 -32.241  1.00 65.82           H  
ATOM    328  CA  ALA A  21      25.734   4.505 -31.043  1.00 65.82           C  
ATOM    329  HA  ALA A  21      25.332   3.523 -31.290  1.00 65.82           H  
ATOM    330  C   ALA A  21      24.586   5.342 -30.446  1.00 65.82           C  
ATOM    331  CB  ALA A  21      26.908   4.286 -30.081  1.00 65.82           C  
ATOM    332  HB1 ALA A  21      27.659   3.653 -30.553  1.00 65.82           H  
ATOM    333  HB2 ALA A  21      27.360   5.245 -29.827  1.00 65.82           H  
ATOM    334  HB3 ALA A  21      26.552   3.806 -29.169  1.00 65.82           H  
ATOM    335  O   ALA A  21      24.783   6.209 -29.600  1.00 65.82           O  
ATOM    336  N   GLY A  22      23.358   5.069 -30.891  1.00 61.48           N  
ATOM    337  H   GLY A  22      23.286   4.464 -31.696  1.00 61.48           H  
ATOM    338  CA  GLY A  22      22.132   5.585 -30.272  1.00 61.48           C  
ATOM    339  HA2 GLY A  22      22.282   5.659 -29.195  1.00 61.48           H  
ATOM    340  HA3 GLY A  22      21.327   4.872 -30.451  1.00 61.48           H  
ATOM    341  C   GLY A  22      21.648   6.955 -30.760  1.00 61.48           C  
ATOM    342  O   GLY A  22      20.626   7.420 -30.266  1.00 61.48           O  
ATOM    343  N   ASN A  23      22.310   7.566 -31.748  1.00 63.67           N  
ATOM    344  H   ASN A  23      23.138   7.119 -32.117  1.00 63.67           H  
ATOM    345  CA  ASN A  23      21.881   8.803 -32.405  1.00 63.67           C  
ATOM    346  HA  ASN A  23      20.867   9.051 -32.092  1.00 63.67           H  
ATOM    347  C   ASN A  23      21.857   8.610 -33.934  1.00 63.67           C  
ATOM    348  CB  ASN A  23      22.823   9.949 -31.979  1.00 63.67           C  
ATOM    349  HB2 ASN A  23      22.751  10.762 -32.701  1.00 63.67           H  
ATOM    350  HB3 ASN A  23      23.853   9.592 -31.990  1.00 63.67           H  
ATOM    351  O   ASN A  23      22.758   7.999 -34.494  1.00 63.67           O  
ATOM    352  CG  ASN A  23      22.490  10.537 -30.617  1.00 63.67           C  
ATOM    353  ND2 ASN A  23      23.474  11.010 -29.890  1.00 63.67           N  
ATOM    354 HD21 ASN A  23      24.429  10.879 -30.191  1.00 63.67           H  
ATOM    355 HD22 ASN A  23      23.224  11.367 -28.978  1.00 63.67           H  
ATOM    356  OD1 ASN A  23      21.345  10.643 -30.211  1.00 63.67           O  
ATOM    357  N   GLY A  24      20.835   9.132 -34.629  1.00 60.59           N  
ATOM    358  H   GLY A  24      20.118   9.626 -34.118  1.00 60.59           H  
ATOM    359  CA  GLY A  24      20.892   9.291 -36.095  1.00 60.59           C  
ATOM    360  HA2 GLY A  24      20.750  10.348 -36.318  1.00 60.59           H  
ATOM    361  HA3 GLY A  24      21.885   9.029 -36.461  1.00 60.59           H  
ATOM    362  C   GLY A  24      19.886   8.520 -36.958  1.00 60.59           C  
ATOM    363  O   GLY A  24      19.998   8.587 -38.178  1.00 60.59           O  
ATOM    364  N   LEU A  25      18.876   7.849 -36.392  1.00 65.78           N  
ATOM    365  H   LEU A  25      18.833   7.799 -35.384  1.00 65.78           H  
ATOM    366  CA  LEU A  25      17.691   7.453 -37.169  1.00 65.78           C  
ATOM    367  HA  LEU A  25      18.004   7.178 -38.177  1.00 65.78           H  
ATOM    368  C   LEU A  25      16.727   8.652 -37.250  1.00 65.78           C  
ATOM    369  CB  LEU A  25      17.018   6.216 -36.542  1.00 65.78           C  
ATOM    370  HB2 LEU A  25      15.973   6.179 -36.849  1.00 65.78           H  
ATOM    371  HB3 LEU A  25      17.038   6.329 -35.458  1.00 65.78           H  
ATOM    372  O   LEU A  25      16.110   8.978 -36.229  1.00 65.78           O  
ATOM    373  CG  LEU A  25      17.687   4.885 -36.933  1.00 65.78           C  
ATOM    374  HG  LEU A  25      18.771   4.989 -36.876  1.00 65.78           H  
ATOM    375  CD1 LEU A  25      17.259   3.788 -35.959  1.00 65.78           C  
ATOM    376 HD11 LEU A  25      16.176   3.661 -35.986  1.00 65.78           H  
ATOM    377 HD12 LEU A  25      17.566   4.054 -34.947  1.00 65.78           H  
ATOM    378 HD13 LEU A  25      17.740   2.849 -36.230  1.00 65.78           H  
ATOM    379  CD2 LEU A  25      17.294   4.442 -38.346  1.00 65.78           C  
ATOM    380 HD21 LEU A  25      17.776   3.492 -38.577  1.00 65.78           H  
ATOM    381 HD22 LEU A  25      17.626   5.179 -39.077  1.00 65.78           H  
ATOM    382 HD23 LEU A  25      16.213   4.322 -38.419  1.00 65.78           H  
ATOM    383  N   PRO A  26      16.568   9.326 -38.411  1.00 65.27           N  
ATOM    384  CA  PRO A  26      15.568  10.378 -38.566  1.00 65.27           C  
ATOM    385  HA  PRO A  26      15.733  11.164 -37.829  1.00 65.27           H  
ATOM    386  C   PRO A  26      14.176   9.767 -38.353  1.00 65.27           C  
ATOM    387  CB  PRO A  26      15.782  10.957 -39.973  1.00 65.27           C  
ATOM    388  HB2 PRO A  26      14.849  11.274 -40.437  1.00 65.27           H  
ATOM    389  HB3 PRO A  26      16.476  11.795 -39.912  1.00 65.27           H  
ATOM    390  O   PRO A  26      13.665   9.045 -39.202  1.00 65.27           O  
ATOM    391  CG  PRO A  26      16.441   9.816 -40.745  1.00 65.27           C  
ATOM    392  HG2 PRO A  26      17.074  10.184 -41.553  1.00 65.27           H  
ATOM    393  HG3 PRO A  26      15.675   9.147 -41.136  1.00 65.27           H  
ATOM    394  CD  PRO A  26      17.253   9.091 -39.677  1.00 65.27           C  
ATOM    395  HD2 PRO A  26      18.252   9.525 -39.635  1.00 65.27           H  
ATOM    396  HD3 PRO A  26      17.308   8.031 -39.924  1.00 65.27           H  
ATOM    397  N   GLY A  27      13.595  10.007 -37.174  1.00 68.07           N  
ATOM    398  H   GLY A  27      14.127  10.532 -36.495  1.00 68.07           H  
ATOM    399  CA  GLY A  27      12.286   9.481 -36.772  1.00 68.07           C  
ATOM    400  HA2 GLY A  27      11.604  10.320 -36.631  1.00 68.07           H  
ATOM    401  HA3 GLY A  27      11.877   8.856 -37.567  1.00 68.07           H  
ATOM    402  C   GLY A  27      12.266   8.645 -35.488  1.00 68.07           C  
ATOM    403  O   GLY A  27      11.178   8.366 -34.989  1.00 68.07           O  
ATOM    404  N   PHE A  28      13.416   8.279 -34.904  1.00 68.26           N  
ATOM    405  H   PHE A  28      14.295   8.525 -35.338  1.00 68.26           H  
ATOM    406  CA  PHE A  28      13.447   7.594 -33.606  1.00 68.26           C  
ATOM    407  HA  PHE A  28      12.454   7.198 -33.393  1.00 68.26           H  
ATOM    408  C   PHE A  28      13.792   8.565 -32.467  1.00 68.26           C  
ATOM    409  CB  PHE A  28      14.372   6.371 -33.652  1.00 68.26           C  
ATOM    410  HB2 PHE A  28      14.126   5.772 -34.529  1.00 68.26           H  
ATOM    411  HB3 PHE A  28      15.405   6.703 -33.757  1.00 68.26           H  
ATOM    412  O   PHE A  28      14.950   8.905 -32.251  1.00 68.26           O  
ATOM    413  CG  PHE A  28      14.239   5.493 -32.419  1.00 68.26           C  
ATOM    414  CD1 PHE A  28      15.166   5.603 -31.365  1.00 68.26           C  
ATOM    415  HD1 PHE A  28      15.983   6.305 -31.434  1.00 68.26           H  
ATOM    416  CD2 PHE A  28      13.165   4.589 -32.309  1.00 68.26           C  
ATOM    417  HD2 PHE A  28      12.450   4.502 -33.113  1.00 68.26           H  
ATOM    418  CE1 PHE A  28      15.026   4.806 -30.214  1.00 68.26           C  
ATOM    419  HE1 PHE A  28      15.739   4.897 -29.408  1.00 68.26           H  
ATOM    420  CE2 PHE A  28      13.026   3.790 -31.159  1.00 68.26           C  
ATOM    421  HE2 PHE A  28      12.209   3.087 -31.085  1.00 68.26           H  
ATOM    422  CZ  PHE A  28      13.959   3.896 -30.113  1.00 68.26           C  
ATOM    423  HZ  PHE A  28      13.861   3.279 -29.232  1.00 68.26           H  
ATOM    424  N   SER A  29      12.770   8.996 -31.720  1.00 67.91           N  
ATOM    425  H   SER A  29      11.837   8.770 -32.032  1.00 67.91           H  
ATOM    426  CA  SER A  29      12.892   9.811 -30.499  1.00 67.91           C  
ATOM    427  HA  SER A  29      13.950   9.954 -30.282  1.00 67.91           H  
ATOM    428  C   SER A  29      12.292   9.100 -29.274  1.00 67.91           C  
ATOM    429  CB  SER A  29      12.288  11.205 -30.720  1.00 67.91           C  
ATOM    430  HB2 SER A  29      12.683  11.631 -31.643  1.00 67.91           H  
ATOM    431  HB3 SER A  29      12.567  11.854 -29.890  1.00 67.91           H  
ATOM    432  O   SER A  29      11.580   9.707 -28.470  1.00 67.91           O  
ATOM    433  OG  SER A  29      10.878  11.127 -30.796  1.00 67.91           O  
ATOM    434  HG  SER A  29      10.576  10.850 -29.928  1.00 67.91           H  
ATOM    435  N   GLY A  30      12.503   7.787 -29.156  1.00 68.78           N  
ATOM    436  H   GLY A  30      13.129   7.341 -29.812  1.00 68.78           H  
ATOM    437  CA  GLY A  30      12.075   7.017 -27.987  1.00 68.78           C  
ATOM    438  HA2 GLY A  30      12.016   5.961 -28.249  1.00 68.78           H  
ATOM    439  HA3 GLY A  30      11.090   7.349 -27.661  1.00 68.78           H  
ATOM    440  C   GLY A  30      13.075   7.170 -26.840  1.00 68.78           C  
ATOM    441  O   GLY A  30      14.277   7.072 -27.063  1.00 68.78           O  
ATOM    442  N   GLY A  31      12.605   7.406 -25.610  1.00 68.22           N  
ATOM    443  H   GLY A  31      11.607   7.486 -25.475  1.00 68.22           H  
ATOM    444  CA  GLY A  31      13.489   7.400 -24.438  1.00 68.22           C  
ATOM    445  HA2 GLY A  31      12.915   7.596 -23.532  1.00 68.22           H  
ATOM    446  HA3 GLY A  31      14.239   8.182 -24.557  1.00 68.22           H  
ATOM    447  C   GLY A  31      14.197   6.048 -24.292  1.00 68.22           C  
ATOM    448  O   GLY A  31      13.583   5.013 -24.545  1.00 68.22           O  
ATOM    449  N   SER A  32      15.464   6.043 -23.856  1.00 66.27           N  
ATOM    450  H   SER A  32      15.951   6.925 -23.783  1.00 66.27           H  
ATOM    451  CA  SER A  32      16.316   4.836 -23.779  1.00 66.27           C  
ATOM    452  HA  SER A  32      16.445   4.443 -24.787  1.00 66.27           H  
ATOM    453  C   SER A  32      15.754   3.697 -22.919  1.00 66.27           C  
ATOM    454  CB  SER A  32      17.701   5.191 -23.221  1.00 66.27           C  
ATOM    455  HB2 SER A  32      17.606   5.519 -22.186  1.00 66.27           H  
ATOM    456  HB3 SER A  32      18.340   4.308 -23.253  1.00 66.27           H  
ATOM    457  O   SER A  32      16.272   2.586 -22.950  1.00 66.27           O  
ATOM    458  OG  SER A  32      18.294   6.220 -23.982  1.00 66.27           O  
ATOM    459  HG  SER A  32      19.162   5.941 -24.282  1.00 66.27           H  
ATOM    460  N   VAL A  33      14.706   3.961 -22.137  1.00 69.39           N  
ATOM    461  H   VAL A  33      14.274   4.869 -22.238  1.00 69.39           H  
ATOM    462  CA  VAL A  33      14.033   2.986 -21.284  1.00 69.39           C  
ATOM    463  HA  VAL A  33      14.347   1.983 -21.573  1.00 69.39           H  
ATOM    464  C   VAL A  33      12.529   3.105 -21.501  1.00 69.39           C  
ATOM    465  CB  VAL A  33      14.414   3.193 -19.804  1.00 69.39           C  
ATOM    466  HB  VAL A  33      14.014   4.146 -19.457  1.00 69.39           H  
ATOM    467  O   VAL A  33      11.923   4.143 -21.229  1.00 69.39           O  
ATOM    468  CG1 VAL A  33      13.836   2.073 -18.931  1.00 69.39           C  
ATOM    469 HG11 VAL A  33      12.747   2.075 -18.984  1.00 69.39           H  
ATOM    470 HG12 VAL A  33      14.125   2.230 -17.892  1.00 69.39           H  
ATOM    471 HG13 VAL A  33      14.213   1.106 -19.264  1.00 69.39           H  
ATOM    472  CG2 VAL A  33      15.936   3.211 -19.597  1.00 69.39           C  
ATOM    473 HG21 VAL A  33      16.168   3.272 -18.534  1.00 69.39           H  
ATOM    474 HG22 VAL A  33      16.377   4.079 -20.087  1.00 69.39           H  
ATOM    475 HG23 VAL A  33      16.380   2.305 -20.009  1.00 69.39           H  
ATOM    476  N   MET A  34      11.902   2.021 -21.954  1.00 67.80           N  
ATOM    477  H   MET A  34      12.452   1.209 -22.196  1.00 67.80           H  
ATOM    478  CA  MET A  34      10.450   1.894 -21.912  1.00 67.80           C  
ATOM    479  HA  MET A  34       9.992   2.829 -22.234  1.00 67.80           H  
ATOM    480  C   MET A  34      10.052   1.624 -20.459  1.00 67.80           C  
ATOM    481  CB  MET A  34       9.969   0.775 -22.852  1.00 67.80           C  
ATOM    482  HB2 MET A  34      10.481  -0.155 -22.604  1.00 67.80           H  
ATOM    483  HB3 MET A  34       8.899   0.628 -22.707  1.00 67.80           H  
ATOM    484  O   MET A  34      10.257   0.523 -19.949  1.00 67.80           O  
ATOM    485  CG  MET A  34      10.224   1.106 -24.328  1.00 67.80           C  
ATOM    486  HG2 MET A  34       9.681   2.012 -24.597  1.00 67.80           H  
ATOM    487  HG3 MET A  34      11.288   1.302 -24.461  1.00 67.80           H  
ATOM    488  SD  MET A  34       9.769  -0.219 -25.482  1.00 67.80           S  
ATOM    489  CE  MET A  34       7.964  -0.066 -25.518  1.00 67.80           C  
ATOM    490  HE1 MET A  34       7.688   0.935 -25.848  1.00 67.80           H  
ATOM    491  HE2 MET A  34       7.557  -0.798 -26.215  1.00 67.80           H  
ATOM    492  HE3 MET A  34       7.557  -0.252 -24.524  1.00 67.80           H  
ATOM    493  N   TYR A  35       9.471   2.615 -19.776  1.00 69.63           N  
ATOM    494  H   TYR A  35       9.451   3.537 -20.189  1.00 69.63           H  
ATOM    495  CA  TYR A  35       8.793   2.386 -18.498  1.00 69.63           C  
ATOM    496  HA  TYR A  35       9.437   1.771 -17.869  1.00 69.63           H  
ATOM    497  C   TYR A  35       7.510   1.594 -18.762  1.00 69.63           C  
ATOM    498  CB  TYR A  35       8.531   3.698 -17.746  1.00 69.63           C  
ATOM    499  HB2 TYR A  35       7.921   3.478 -16.870  1.00 69.63           H  
ATOM    500  HB3 TYR A  35       7.956   4.368 -18.385  1.00 69.63           H  
ATOM    501  O   TYR A  35       6.406   2.138 -18.798  1.00 69.63           O  
ATOM    502  CG  TYR A  35       9.786   4.401 -17.276  1.00 69.63           C  
ATOM    503  CD1 TYR A  35      10.469   3.944 -16.130  1.00 69.63           C  
ATOM    504  HD1 TYR A  35      10.108   3.083 -15.587  1.00 69.63           H  
ATOM    505  CD2 TYR A  35      10.280   5.505 -17.996  1.00 69.63           C  
ATOM    506  HD2 TYR A  35       9.777   5.843 -18.890  1.00 69.63           H  
ATOM    507  CE1 TYR A  35      11.642   4.597 -15.704  1.00 69.63           C  
ATOM    508  HE1 TYR A  35      12.185   4.252 -14.837  1.00 69.63           H  
ATOM    509  CE2 TYR A  35      11.454   6.156 -17.575  1.00 69.63           C  
ATOM    510  HE2 TYR A  35      11.843   6.990 -18.141  1.00 69.63           H  
ATOM    511  OH  TYR A  35      13.271   6.322 -16.014  1.00 69.63           O  
ATOM    512  HH  TYR A  35      13.554   7.014 -16.616  1.00 69.63           H  
ATOM    513  CZ  TYR A  35      12.137   5.702 -16.427  1.00 69.63           C  
ATOM    514  N   GLY A  36       7.665   0.290 -18.983  1.00 65.74           N  
ATOM    515  H   GLY A  36       8.610  -0.058 -19.065  1.00 65.74           H  
ATOM    516  CA  GLY A  36       6.573  -0.664 -19.013  1.00 65.74           C  
ATOM    517  HA2 GLY A  36       6.949  -1.650 -19.284  1.00 65.74           H  
ATOM    518  HA3 GLY A  36       5.818  -0.355 -19.736  1.00 65.74           H  
ATOM    519  C   GLY A  36       5.968  -0.728 -17.621  1.00 65.74           C  
ATOM    520  O   GLY A  36       6.395  -1.513 -16.778  1.00 65.74           O  
ATOM    521  N   GLY A  37       4.986   0.127 -17.345  1.00 71.04           N  
ATOM    522  H   GLY A  37       4.771   0.836 -18.032  1.00 71.04           H  
ATOM    523  CA  GLY A  37       4.137  -0.029 -16.176  1.00 71.04           C  
ATOM    524  HA2 GLY A  37       3.450   0.814 -16.098  1.00 71.04           H  
ATOM    525  HA3 GLY A  37       4.741  -0.102 -15.272  1.00 71.04           H  
ATOM    526  C   GLY A  37       3.341  -1.307 -16.378  1.00 71.04           C  
ATOM    527  O   GLY A  37       2.269  -1.232 -16.957  1.00 71.04           O  
ATOM    528  N   GLY A  38       3.898  -2.457 -15.982  1.00 75.78           N  
ATOM    529  H   GLY A  38       4.872  -2.411 -15.720  1.00 75.78           H  
ATOM    530  CA  GLY A  38       3.314  -3.784 -16.198  1.00 75.78           C  
ATOM    531  HA2 GLY A  38       3.145  -3.935 -17.264  1.00 75.78           H  
ATOM    532  HA3 GLY A  38       4.015  -4.545 -15.854  1.00 75.78           H  
ATOM    533  C   GLY A  38       1.975  -3.956 -15.475  1.00 75.78           C  
ATOM    534  O   GLY A  38       1.101  -3.093 -15.516  1.00 75.78           O  
ATOM    535  N   LEU A  39       1.805  -5.034 -14.708  1.00 80.22           N  
ATOM    536  H   LEU A  39       2.495  -5.771 -14.719  1.00 80.22           H  
ATOM    537  CA  LEU A  39       0.624  -5.156 -13.836  1.00 80.22           C  
ATOM    538  HA  LEU A  39      -0.265  -5.206 -14.463  1.00 80.22           H  
ATOM    539  C   LEU A  39       0.444  -3.914 -12.940  1.00 80.22           C  
ATOM    540  CB  LEU A  39       0.736  -6.451 -13.010  1.00 80.22           C  
ATOM    541  HB2 LEU A  39       0.221  -6.327 -12.058  1.00 80.22           H  
ATOM    542  HB3 LEU A  39       1.785  -6.651 -12.791  1.00 80.22           H  
ATOM    543  O   LEU A  39      -0.672  -3.429 -12.760  1.00 80.22           O  
ATOM    544  CG  LEU A  39       0.113  -7.649 -13.748  1.00 80.22           C  
ATOM    545  HG  LEU A  39       0.365  -7.589 -14.807  1.00 80.22           H  
ATOM    546  CD1 LEU A  39       0.667  -8.961 -13.199  1.00 80.22           C  
ATOM    547 HD11 LEU A  39       0.209  -9.800 -13.724  1.00 80.22           H  
ATOM    548 HD12 LEU A  39       1.744  -9.006 -13.358  1.00 80.22           H  
ATOM    549 HD13 LEU A  39       0.455  -9.049 -12.134  1.00 80.22           H  
ATOM    550  CD2 LEU A  39      -1.410  -7.669 -13.593  1.00 80.22           C  
ATOM    551 HD21 LEU A  39      -1.825  -8.414 -14.272  1.00 80.22           H  
ATOM    552 HD22 LEU A  39      -1.687  -7.949 -12.576  1.00 80.22           H  
ATOM    553 HD23 LEU A  39      -1.840  -6.699 -13.839  1.00 80.22           H  
ATOM    554  N   GLY A  40       1.547  -3.316 -12.475  1.00 81.06           N  
ATOM    555  H   GLY A  40       2.436  -3.754 -12.670  1.00 81.06           H  
ATOM    556  CA  GLY A  40       1.530  -2.070 -11.705  1.00 81.06           C  
ATOM    557  HA2 GLY A  40       0.953  -2.226 -10.793  1.00 81.06           H  
ATOM    558  HA3 GLY A  40       2.553  -1.821 -11.424  1.00 81.06           H  
ATOM    559  C   GLY A  40       0.938  -0.862 -12.445  1.00 81.06           C  
ATOM    560  O   GLY A  40       0.324  -0.015 -11.800  1.00 81.06           O  
ATOM    561  N   GLY A  41       1.059  -0.772 -13.775  1.00 82.66           N  
ATOM    562  H   GLY A  41       1.441  -1.555 -14.286  1.00 82.66           H  
ATOM    563  CA  GLY A  41       0.440   0.301 -14.564  1.00 82.66           C  
ATOM    564  HA2 GLY A  41       0.813   0.257 -15.587  1.00 82.66           H  
ATOM    565  HA3 GLY A  41       0.697   1.272 -14.139  1.00 82.66           H  
ATOM    566  C   GLY A  41      -1.082   0.169 -14.615  1.00 82.66           C  
ATOM    567  O   GLY A  41      -1.796   1.141 -14.355  1.00 82.66           O  
ATOM    568  N   ILE A  42      -1.570  -1.057 -14.837  1.00 84.69           N  
ATOM    569  H   ILE A  42      -0.910  -1.795 -15.038  1.00 84.69           H  
ATOM    570  CA  ILE A  42      -3.002  -1.395 -14.831  1.00 84.69           C  
ATOM    571  HA  ILE A  42      -3.513  -0.763 -15.557  1.00 84.69           H  
ATOM    572  C   ILE A  42      -3.605  -1.099 -13.451  1.00 84.69           C  
ATOM    573  CB  ILE A  42      -3.216  -2.876 -15.240  1.00 84.69           C  
ATOM    574  HB  ILE A  42      -2.722  -3.513 -14.506  1.00 84.69           H  
ATOM    575  O   ILE A  42      -4.588  -0.361 -13.332  1.00 84.69           O  
ATOM    576  CG1 ILE A  42      -2.600  -3.173 -16.629  1.00 84.69           C  
ATOM    577 HG12 ILE A  42      -1.555  -2.863 -16.640  1.00 84.69           H  
ATOM    578 HG13 ILE A  42      -3.126  -2.599 -17.391  1.00 84.69           H  
ATOM    579  CG2 ILE A  42      -4.720  -3.214 -15.232  1.00 84.69           C  
ATOM    580 HG21 ILE A  42      -4.873  -4.267 -15.470  1.00 84.69           H  
ATOM    581 HG22 ILE A  42      -5.247  -2.605 -15.966  1.00 84.69           H  
ATOM    582 HG23 ILE A  42      -5.154  -3.045 -14.246  1.00 84.69           H  
ATOM    583  CD1 ILE A  42      -2.618  -4.656 -17.019  1.00 84.69           C  
ATOM    584 HD11 ILE A  42      -3.638  -4.996 -17.196  1.00 84.69           H  
ATOM    585 HD12 ILE A  42      -2.163  -5.255 -16.230  1.00 84.69           H  
ATOM    586 HD13 ILE A  42      -2.047  -4.792 -17.938  1.00 84.69           H  
ATOM    587  N   PHE A  43      -2.971  -1.596 -12.382  1.00 88.84           N  
ATOM    588  H   PHE A  43      -2.192  -2.222 -12.528  1.00 88.84           H  
ATOM    589  CA  PHE A  43      -3.438  -1.351 -11.018  1.00 88.84           C  
ATOM    590  HA  PHE A  43      -4.500  -1.590 -10.977  1.00 88.84           H  
ATOM    591  C   PHE A  43      -3.312   0.113 -10.599  1.00 88.84           C  
ATOM    592  CB  PHE A  43      -2.710  -2.259 -10.021  1.00 88.84           C  
ATOM    593  HB2 PHE A  43      -2.934  -1.918  -9.010  1.00 88.84           H  
ATOM    594  HB3 PHE A  43      -1.635  -2.164 -10.169  1.00 88.84           H  
ATOM    595  O   PHE A  43      -4.162   0.591  -9.857  1.00 88.84           O  
ATOM    596  CG  PHE A  43      -3.122  -3.714 -10.107  1.00 88.84           C  
ATOM    597  CD1 PHE A  43      -4.451  -4.092  -9.834  1.00 88.84           C  
ATOM    598  HD1 PHE A  43      -5.184  -3.347  -9.560  1.00 88.84           H  
ATOM    599  CD2 PHE A  43      -2.174  -4.700 -10.426  1.00 88.84           C  
ATOM    600  HD2 PHE A  43      -1.138  -4.432 -10.575  1.00 88.84           H  
ATOM    601  CE1 PHE A  43      -4.834  -5.442  -9.920  1.00 88.84           C  
ATOM    602  HE1 PHE A  43      -5.855  -5.732  -9.720  1.00 88.84           H  
ATOM    603  CE2 PHE A  43      -2.556  -6.047 -10.513  1.00 88.84           C  
ATOM    604  HE2 PHE A  43      -1.816  -6.805 -10.725  1.00 88.84           H  
ATOM    605  CZ  PHE A  43      -3.888  -6.419 -10.273  1.00 88.84           C  
ATOM    606  HZ  PHE A  43      -4.179  -7.457 -10.335  1.00 88.84           H  
ATOM    607  N   ARG A  44      -2.321   0.870 -11.086  1.00 88.01           N  
ATOM    608  H   ARG A  44      -1.609   0.424 -11.646  1.00 88.01           H  
ATOM    609  CA  ARG A  44      -2.214   2.315 -10.816  1.00 88.01           C  
ATOM    610  HA  ARG A  44      -2.267   2.464  -9.737  1.00 88.01           H  
ATOM    611  C   ARG A  44      -3.384   3.094 -11.414  1.00 88.01           C  
ATOM    612  CB  ARG A  44      -0.849   2.813 -11.310  1.00 88.01           C  
ATOM    613  HB2 ARG A  44      -0.080   2.329 -10.708  1.00 88.01           H  
ATOM    614  HB3 ARG A  44      -0.710   2.513 -12.349  1.00 88.01           H  
ATOM    615  O   ARG A  44      -3.874   4.022 -10.767  1.00 88.01           O  
ATOM    616  CG  ARG A  44      -0.661   4.332 -11.216  1.00 88.01           C  
ATOM    617  HG2 ARG A  44      -0.946   4.689 -10.226  1.00 88.01           H  
ATOM    618  HG3 ARG A  44      -1.287   4.813 -11.969  1.00 88.01           H  
ATOM    619  CD  ARG A  44       0.812   4.671 -11.476  1.00 88.01           C  
ATOM    620  HD2 ARG A  44       1.186   4.026 -12.271  1.00 88.01           H  
ATOM    621  HD3 ARG A  44       1.379   4.461 -10.569  1.00 88.01           H  
ATOM    622  NE  ARG A  44       0.996   6.074 -11.898  1.00 88.01           N  
ATOM    623  HE  ARG A  44       0.203   6.519 -12.337  1.00 88.01           H  
ATOM    624  NH1 ARG A  44       3.247   6.233 -11.436  1.00 88.01           N  
ATOM    625 HH11 ARG A  44       4.124   6.728 -11.505  1.00 88.01           H  
ATOM    626 HH12 ARG A  44       3.241   5.299 -11.051  1.00 88.01           H  
ATOM    627  NH2 ARG A  44       2.217   7.913 -12.469  1.00 88.01           N  
ATOM    628 HH21 ARG A  44       1.456   8.256 -13.038  1.00 88.01           H  
ATOM    629 HH22 ARG A  44       3.118   8.366 -12.528  1.00 88.01           H  
ATOM    630  CZ  ARG A  44       2.146   6.731 -11.925  1.00 88.01           C  
ATOM    631  N   GLY A  45      -3.848   2.715 -12.607  1.00 87.69           N  
ATOM    632  H   GLY A  45      -3.378   1.960 -13.085  1.00 87.69           H  
ATOM    633  CA  GLY A  45      -5.068   3.261 -13.208  1.00 87.69           C  
ATOM    634  HA2 GLY A  45      -5.213   2.807 -14.188  1.00 87.69           H  
ATOM    635  HA3 GLY A  45      -4.974   4.340 -13.330  1.00 87.69           H  
ATOM    636  C   GLY A  45      -6.303   2.964 -12.354  1.00 87.69           C  
ATOM    637  O   GLY A  45      -7.017   3.885 -11.952  1.00 87.69           O  
ATOM    638  N   LEU A  46      -6.496   1.693 -11.986  1.00 90.86           N  
ATOM    639  H   LEU A  46      -5.881   0.986 -12.363  1.00 90.86           H  
ATOM    640  CA  LEU A  46      -7.621   1.262 -11.153  1.00 90.86           C  
ATOM    641  HA  LEU A  46      -8.540   1.578 -11.648  1.00 90.86           H  
ATOM    642  C   LEU A  46      -7.599   1.908  -9.760  1.00 90.86           C  
ATOM    643  CB  LEU A  46      -7.604  -0.274 -11.065  1.00 90.86           C  
ATOM    644  HB2 LEU A  46      -6.683  -0.588 -10.573  1.00 90.86           H  
ATOM    645  HB3 LEU A  46      -7.599  -0.683 -12.075  1.00 90.86           H  
ATOM    646  O   LEU A  46      -8.615   2.411  -9.288  1.00 90.86           O  
ATOM    647  CG  LEU A  46      -8.799  -0.870 -10.298  1.00 90.86           C  
ATOM    648  HG  LEU A  46      -8.803  -0.491  -9.276  1.00 90.86           H  
ATOM    649  CD1 LEU A  46     -10.137  -0.532 -10.958  1.00 90.86           C  
ATOM    650 HD11 LEU A  46     -10.339   0.537 -10.886  1.00 90.86           H  
ATOM    651 HD12 LEU A  46     -10.125  -0.833 -12.006  1.00 90.86           H  
ATOM    652 HD13 LEU A  46     -10.942  -1.062 -10.449  1.00 90.86           H  
ATOM    653  CD2 LEU A  46      -8.658  -2.390 -10.237  1.00 90.86           C  
ATOM    654 HD21 LEU A  46      -7.720  -2.658  -9.751  1.00 90.86           H  
ATOM    655 HD22 LEU A  46      -9.481  -2.815  -9.663  1.00 90.86           H  
ATOM    656 HD23 LEU A  46      -8.674  -2.809 -11.243  1.00 90.86           H  
ATOM    657  N   PHE A  47      -6.432   1.961  -9.117  1.00 90.38           N  
ATOM    658  H   PHE A  47      -5.640   1.499  -9.540  1.00 90.38           H  
ATOM    659  CA  PHE A  47      -6.246   2.576  -7.807  1.00 90.38           C  
ATOM    660  HA  PHE A  47      -6.947   2.117  -7.108  1.00 90.38           H  
ATOM    661  C   PHE A  47      -6.548   4.074  -7.847  1.00 90.38           C  
ATOM    662  CB  PHE A  47      -4.821   2.310  -7.307  1.00 90.38           C  
ATOM    663  HB2 PHE A  47      -4.109   2.779  -7.985  1.00 90.38           H  
ATOM    664  HB3 PHE A  47      -4.639   1.236  -7.328  1.00 90.38           H  
ATOM    665  O   PHE A  47      -7.226   4.577  -6.957  1.00 90.38           O  
ATOM    666  CG  PHE A  47      -4.567   2.789  -5.891  1.00 90.38           C  
ATOM    667  CD1 PHE A  47      -3.732   3.896  -5.646  1.00 90.38           C  
ATOM    668  HD1 PHE A  47      -3.273   4.421  -6.470  1.00 90.38           H  
ATOM    669  CD2 PHE A  47      -5.137   2.093  -4.809  1.00 90.38           C  
ATOM    670  HD2 PHE A  47      -5.762   1.231  -4.991  1.00 90.38           H  
ATOM    671  CE1 PHE A  47      -3.448   4.280  -4.323  1.00 90.38           C  
ATOM    672  HE1 PHE A  47      -2.759   5.090  -4.131  1.00 90.38           H  
ATOM    673  CE2 PHE A  47      -4.875   2.497  -3.489  1.00 90.38           C  
ATOM    674  HE2 PHE A  47      -5.300   1.946  -2.663  1.00 90.38           H  
ATOM    675  CZ  PHE A  47      -4.024   3.587  -3.245  1.00 90.38           C  
ATOM    676  HZ  PHE A  47      -3.788   3.868  -2.230  1.00 90.38           H  
ATOM    677  N   ARG A  48      -6.136   4.794  -8.903  1.00 90.17           N  
ATOM    678  H   ARG A  48      -5.600   4.328  -9.621  1.00 90.17           H  
ATOM    679  CA  ARG A  48      -6.513   6.206  -9.091  1.00 90.17           C  
ATOM    680  HA  ARG A  48      -6.217   6.770  -8.206  1.00 90.17           H  
ATOM    681  C   ARG A  48      -8.024   6.409  -9.189  1.00 90.17           C  
ATOM    682  CB  ARG A  48      -5.822   6.799 -10.328  1.00 90.17           C  
ATOM    683  HB2 ARG A  48      -5.698   6.039 -11.099  1.00 90.17           H  
ATOM    684  HB3 ARG A  48      -6.454   7.588 -10.736  1.00 90.17           H  
ATOM    685  O   ARG A  48      -8.509   7.408  -8.666  1.00 90.17           O  
ATOM    686  CG  ARG A  48      -4.467   7.422  -9.972  1.00 90.17           C  
ATOM    687  HG2 ARG A  48      -4.612   8.148  -9.172  1.00 90.17           H  
ATOM    688  HG3 ARG A  48      -3.778   6.648  -9.635  1.00 90.17           H  
ATOM    689  CD  ARG A  48      -3.888   8.137 -11.197  1.00 90.17           C  
ATOM    690  HD2 ARG A  48      -3.601   7.382 -11.929  1.00 90.17           H  
ATOM    691  HD3 ARG A  48      -4.659   8.770 -11.636  1.00 90.17           H  
ATOM    692  NE  ARG A  48      -2.728   8.979 -10.842  1.00 90.17           N  
ATOM    693  HE  ARG A  48      -2.598   9.182  -9.861  1.00 90.17           H  
ATOM    694  NH1 ARG A  48      -1.980   9.362 -12.979  1.00 90.17           N  
ATOM    695 HH11 ARG A  48      -2.744   8.807 -13.336  1.00 90.17           H  
ATOM    696 HH12 ARG A  48      -1.453   9.932 -13.626  1.00 90.17           H  
ATOM    697  NH2 ARG A  48      -0.967  10.366 -11.263  1.00 90.17           N  
ATOM    698 HH21 ARG A  48      -0.892  10.588 -10.280  1.00 90.17           H  
ATOM    699 HH22 ARG A  48      -0.414  10.898 -11.920  1.00 90.17           H  
ATOM    700  CZ  ARG A  48      -1.901   9.563 -11.692  1.00 90.17           C  
ATOM    701  N   MET A  49      -8.753   5.482  -9.809  1.00 90.11           N  
ATOM    702  H   MET A  49      -8.274   4.708 -10.247  1.00 90.11           H  
ATOM    703  CA  MET A  49     -10.218   5.532  -9.892  1.00 90.11           C  
ATOM    704  HA  MET A  49     -10.531   6.556 -10.095  1.00 90.11           H  
ATOM    705  C   MET A  49     -10.902   5.128  -8.577  1.00 90.11           C  
ATOM    706  CB  MET A  49     -10.702   4.645 -11.050  1.00 90.11           C  
ATOM    707  HB2 MET A  49     -10.309   3.635 -10.931  1.00 90.11           H  
ATOM    708  HB3 MET A  49     -11.790   4.588 -11.020  1.00 90.11           H  
ATOM    709  O   MET A  49     -11.880   5.752  -8.169  1.00 90.11           O  
ATOM    710  CG  MET A  49     -10.295   5.178 -12.429  1.00 90.11           C  
ATOM    711  HG2 MET A  49      -9.208   5.221 -12.503  1.00 90.11           H  
ATOM    712  HG3 MET A  49     -10.644   4.464 -13.175  1.00 90.11           H  
ATOM    713  SD  MET A  49     -10.996   6.800 -12.851  1.00 90.11           S  
ATOM    714  CE  MET A  49      -9.555   7.871 -12.613  1.00 90.11           C  
ATOM    715  HE1 MET A  49      -9.825   8.896 -12.870  1.00 90.11           H  
ATOM    716  HE2 MET A  49      -9.230   7.833 -11.573  1.00 90.11           H  
ATOM    717  HE3 MET A  49      -8.746   7.540 -13.264  1.00 90.11           H  
ATOM    718  N   ALA A  50     -10.368   4.133  -7.866  1.00 91.87           N  
ATOM    719  H   ALA A  50      -9.609   3.611  -8.279  1.00 91.87           H  
ATOM    720  CA  ALA A  50     -10.921   3.651  -6.600  1.00 91.87           C  
ATOM    721  HA  ALA A  50     -12.003   3.566  -6.702  1.00 91.87           H  
ATOM    722  C   ALA A  50     -10.641   4.602  -5.421  1.00 91.87           C  
ATOM    723  CB  ALA A  50     -10.357   2.251  -6.339  1.00 91.87           C  
ATOM    724  HB1 ALA A  50     -10.792   1.844  -5.426  1.00 91.87           H  
ATOM    725  HB2 ALA A  50      -9.273   2.296  -6.229  1.00 91.87           H  
ATOM    726  HB3 ALA A  50     -10.604   1.591  -7.170  1.00 91.87           H  
ATOM    727  O   ALA A  50     -11.483   4.763  -4.538  1.00 91.87           O  
ATOM    728  N   LEU A  51      -9.485   5.274  -5.408  1.00 91.74           N  
ATOM    729  H   LEU A  51      -8.824   5.063  -6.143  1.00 91.74           H  
ATOM    730  CA  LEU A  51      -9.059   6.210  -4.363  1.00 91.74           C  
ATOM    731  HA  LEU A  51      -8.872   5.628  -3.460  1.00 91.74           H  
ATOM    732  C   LEU A  51     -10.108   7.270  -3.984  1.00 91.74           C  
ATOM    733  CB  LEU A  51      -7.759   6.912  -4.798  1.00 91.74           C  
ATOM    734  HB2 LEU A  51      -7.753   7.922  -4.390  1.00 91.74           H  
ATOM    735  HB3 LEU A  51      -7.759   7.013  -5.883  1.00 91.74           H  
ATOM    736  O   LEU A  51     -10.359   7.423  -2.789  1.00 91.74           O  
ATOM    737  CG  LEU A  51      -6.452   6.231  -4.360  1.00 91.74           C  
ATOM    738  HG  LEU A  51      -6.427   5.186  -4.669  1.00 91.74           H  
ATOM    739  CD1 LEU A  51      -5.309   7.001  -5.030  1.00 91.74           C  
ATOM    740 HD11 LEU A  51      -4.348   6.692  -4.619  1.00 91.74           H  
ATOM    741 HD12 LEU A  51      -5.314   6.784  -6.098  1.00 91.74           H  
ATOM    742 HD13 LEU A  51      -5.422   8.074  -4.873  1.00 91.74           H  
ATOM    743  CD2 LEU A  51      -6.268   6.297  -2.841  1.00 91.74           C  
ATOM    744 HD21 LEU A  51      -6.366   7.324  -2.489  1.00 91.74           H  
ATOM    745 HD22 LEU A  51      -5.279   5.922  -2.576  1.00 91.74           H  
ATOM    746 HD23 LEU A  51      -7.005   5.663  -2.348  1.00 91.74           H  
ATOM    747  N   PRO A  52     -10.721   8.035  -4.910  1.00 88.66           N  
ATOM    748  CA  PRO A  52     -11.728   9.031  -4.547  1.00 88.66           C  
ATOM    749  HA  PRO A  52     -11.310   9.720  -3.813  1.00 88.66           H  
ATOM    750  C   PRO A  52     -12.985   8.402  -3.937  1.00 88.66           C  
ATOM    751  CB  PRO A  52     -12.031   9.808  -5.834  1.00 88.66           C  
ATOM    752  HB2 PRO A  52     -11.404  10.698  -5.874  1.00 88.66           H  
ATOM    753  HB3 PRO A  52     -13.082  10.085  -5.914  1.00 88.66           H  
ATOM    754  O   PRO A  52     -13.563   8.988  -3.022  1.00 88.66           O  
ATOM    755  CG  PRO A  52     -11.617   8.853  -6.951  1.00 88.66           C  
ATOM    756  HG2 PRO A  52     -12.430   8.157  -7.156  1.00 88.66           H  
ATOM    757  HG3 PRO A  52     -11.328   9.383  -7.859  1.00 88.66           H  
ATOM    758  CD  PRO A  52     -10.440   8.106  -6.335  1.00 88.66           C  
ATOM    759  HD2 PRO A  52      -9.524   8.675  -6.496  1.00 88.66           H  
ATOM    760  HD3 PRO A  52     -10.349   7.123  -6.796  1.00 88.66           H  
ATOM    761  N   LEU A  53     -13.389   7.208  -4.382  1.00 90.25           N  
ATOM    762  H   LEU A  53     -12.844   6.744  -5.095  1.00 90.25           H  
ATOM    763  CA  LEU A  53     -14.517   6.476  -3.799  1.00 90.25           C  
ATOM    764  HA  LEU A  53     -15.373   7.144  -3.707  1.00 90.25           H  
ATOM    765  C   LEU A  53     -14.184   5.992  -2.387  1.00 90.25           C  
ATOM    766  CB  LEU A  53     -14.903   5.292  -4.704  1.00 90.25           C  
ATOM    767  HB2 LEU A  53     -14.054   4.614  -4.784  1.00 90.25           H  
ATOM    768  HB3 LEU A  53     -15.713   4.741  -4.224  1.00 90.25           H  
ATOM    769  O   LEU A  53     -14.962   6.216  -1.461  1.00 90.25           O  
ATOM    770  CG  LEU A  53     -15.352   5.679  -6.123  1.00 90.25           C  
ATOM    771  HG  LEU A  53     -14.558   6.237  -6.619  1.00 90.25           H  
ATOM    772  CD1 LEU A  53     -15.625   4.413  -6.930  1.00 90.25           C  
ATOM    773 HD11 LEU A  53     -15.917   4.678  -7.946  1.00 90.25           H  
ATOM    774 HD12 LEU A  53     -14.721   3.806  -6.984  1.00 90.25           H  
ATOM    775 HD13 LEU A  53     -16.424   3.830  -6.470  1.00 90.25           H  
ATOM    776  CD2 LEU A  53     -16.621   6.536  -6.105  1.00 90.25           C  
ATOM    777 HD21 LEU A  53     -17.416   6.012  -5.573  1.00 90.25           H  
ATOM    778 HD22 LEU A  53     -16.424   7.497  -5.630  1.00 90.25           H  
ATOM    779 HD23 LEU A  53     -16.946   6.717  -7.130  1.00 90.25           H  
ATOM    780  N   LEU A  54     -12.991   5.421  -2.202  1.00 89.59           N  
ATOM    781  H   LEU A  54     -12.421   5.236  -3.014  1.00 89.59           H  
ATOM    782  CA  LEU A  54     -12.507   4.974  -0.901  1.00 89.59           C  
ATOM    783  HA  LEU A  54     -13.260   4.307  -0.481  1.00 89.59           H  
ATOM    784  C   LEU A  54     -12.338   6.148   0.067  1.00 89.59           C  
ATOM    785  CB  LEU A  54     -11.197   4.191  -1.090  1.00 89.59           C  
ATOM    786  HB2 LEU A  54     -11.372   3.384  -1.802  1.00 89.59           H  
ATOM    787  HB3 LEU A  54     -10.447   4.857  -1.517  1.00 89.59           H  
ATOM    788  O   LEU A  54     -12.758   6.046   1.211  1.00 89.59           O  
ATOM    789  CG  LEU A  54     -10.640   3.587   0.213  1.00 89.59           C  
ATOM    790  HG  LEU A  54     -10.437   4.385   0.927  1.00 89.59           H  
ATOM    791  CD1 LEU A  54     -11.606   2.585   0.851  1.00 89.59           C  
ATOM    792 HD11 LEU A  54     -11.882   1.817   0.129  1.00 89.59           H  
ATOM    793 HD12 LEU A  54     -11.128   2.108   1.707  1.00 89.59           H  
ATOM    794 HD13 LEU A  54     -12.502   3.093   1.207  1.00 89.59           H  
ATOM    795  CD2 LEU A  54      -9.323   2.873  -0.081  1.00 89.59           C  
ATOM    796 HD21 LEU A  54      -8.904   2.474   0.843  1.00 89.59           H  
ATOM    797 HD22 LEU A  54      -8.608   3.572  -0.515  1.00 89.59           H  
ATOM    798 HD23 LEU A  54      -9.489   2.051  -0.777  1.00 89.59           H  
ATOM    799  N   LYS A  55     -11.798   7.289  -0.379  1.00 85.77           N  
ATOM    800  H   LYS A  55     -11.441   7.293  -1.324  1.00 85.77           H  
ATOM    801  CA  LYS A  55     -11.686   8.512   0.434  1.00 85.77           C  
ATOM    802  HA  LYS A  55     -11.163   8.275   1.361  1.00 85.77           H  
ATOM    803  C   LYS A  55     -13.059   9.039   0.852  1.00 85.77           C  
ATOM    804  CB  LYS A  55     -10.903   9.596  -0.324  1.00 85.77           C  
ATOM    805  HB2 LYS A  55     -11.276   9.667  -1.346  1.00 85.77           H  
ATOM    806  HB3 LYS A  55     -11.076  10.555   0.165  1.00 85.77           H  
ATOM    807  O   LYS A  55     -13.246   9.372   2.019  1.00 85.77           O  
ATOM    808  CG  LYS A  55      -9.387   9.340  -0.337  1.00 85.77           C  
ATOM    809  HG2 LYS A  55      -9.170   8.368  -0.779  1.00 85.77           H  
ATOM    810  HG3 LYS A  55      -9.022   9.336   0.690  1.00 85.77           H  
ATOM    811  CD  LYS A  55      -8.658  10.439  -1.125  1.00 85.77           C  
ATOM    812  HD2 LYS A  55      -8.869  11.402  -0.660  1.00 85.77           H  
ATOM    813  HD3 LYS A  55      -9.026  10.449  -2.151  1.00 85.77           H  
ATOM    814  CE  LYS A  55      -7.146  10.184  -1.122  1.00 85.77           C  
ATOM    815  HE2 LYS A  55      -6.827  10.013  -0.094  1.00 85.77           H  
ATOM    816  HE3 LYS A  55      -6.947   9.271  -1.682  1.00 85.77           H  
ATOM    817  NZ  LYS A  55      -6.383  11.324  -1.698  1.00 85.77           N  
ATOM    818  HZ1 LYS A  55      -6.654  11.494  -2.656  1.00 85.77           H  
ATOM    819  HZ2 LYS A  55      -6.540  12.167  -1.165  1.00 85.77           H  
ATOM    820  HZ3 LYS A  55      -5.392  11.131  -1.680  1.00 85.77           H  
ATOM    821  N   LYS A  56     -14.030   9.088  -0.069  1.00 85.53           N  
ATOM    822  H   LYS A  56     -13.809   8.797  -1.010  1.00 85.53           H  
ATOM    823  CA  LYS A  56     -15.413   9.494   0.241  1.00 85.53           C  
ATOM    824  HA  LYS A  56     -15.402  10.468   0.730  1.00 85.53           H  
ATOM    825  C   LYS A  56     -16.063   8.535   1.245  1.00 85.53           C  
ATOM    826  CB  LYS A  56     -16.242   9.596  -1.051  1.00 85.53           C  
ATOM    827  HB2 LYS A  56     -17.299   9.629  -0.785  1.00 85.53           H  
ATOM    828  HB3 LYS A  56     -16.078   8.705  -1.656  1.00 85.53           H  
ATOM    829  O   LYS A  56     -16.581   8.992   2.260  1.00 85.53           O  
ATOM    830  CG  LYS A  56     -15.920  10.854  -1.878  1.00 85.53           C  
ATOM    831  HG2 LYS A  56     -14.848  10.919  -2.065  1.00 85.53           H  
ATOM    832  HG3 LYS A  56     -16.221  11.736  -1.312  1.00 85.53           H  
ATOM    833  CD  LYS A  56     -16.677  10.827  -3.216  1.00 85.53           C  
ATOM    834  HD2 LYS A  56     -16.388   9.931  -3.766  1.00 85.53           H  
ATOM    835  HD3 LYS A  56     -17.747  10.787  -3.014  1.00 85.53           H  
ATOM    836  CE  LYS A  56     -16.358  12.066  -4.064  1.00 85.53           C  
ATOM    837  HE2 LYS A  56     -16.579  12.956  -3.474  1.00 85.53           H  
ATOM    838  HE3 LYS A  56     -15.291  12.070  -4.286  1.00 85.53           H  
ATOM    839  NZ  LYS A  56     -17.145  12.092  -5.327  1.00 85.53           N  
ATOM    840  HZ1 LYS A  56     -16.925  12.913  -5.872  1.00 85.53           H  
ATOM    841  HZ2 LYS A  56     -18.136  12.108  -5.135  1.00 85.53           H  
ATOM    842  HZ3 LYS A  56     -16.950  11.280  -5.894  1.00 85.53           H  
ATOM    843  N   GLY A  57     -15.976   7.226   1.006  1.00 84.94           N  
ATOM    844  H   GLY A  57     -15.542   6.923   0.146  1.00 84.94           H  
ATOM    845  CA  GLY A  57     -16.518   6.197   1.898  1.00 84.94           C  
ATOM    846  HA2 GLY A  57     -17.588   6.355   2.033  1.00 84.94           H  
ATOM    847  HA3 GLY A  57     -16.365   5.219   1.442  1.00 84.94           H  
ATOM    848  C   GLY A  57     -15.849   6.194   3.273  1.00 84.94           C  
ATOM    849  O   GLY A  57     -16.531   6.168   4.294  1.00 84.94           O  
ATOM    850  N   PHE A  58     -14.521   6.318   3.315  1.00 85.01           N  
ATOM    851  H   PHE A  58     -14.006   6.304   2.447  1.00 85.01           H  
ATOM    852  CA  PHE A  58     -13.755   6.411   4.553  1.00 85.01           C  
ATOM    853  HA  PHE A  58     -13.997   5.549   5.174  1.00 85.01           H  
ATOM    854  C   PHE A  58     -14.118   7.661   5.348  1.00 85.01           C  
ATOM    855  CB  PHE A  58     -12.250   6.379   4.261  1.00 85.01           C  
ATOM    856  HB2 PHE A  58     -12.021   5.478   3.692  1.00 85.01           H  
ATOM    857  HB3 PHE A  58     -11.982   7.239   3.647  1.00 85.01           H  
ATOM    858  O   PHE A  58     -14.289   7.560   6.551  1.00 85.01           O  
ATOM    859  CG  PHE A  58     -11.402   6.374   5.518  1.00 85.01           C  
ATOM    860  CD1 PHE A  58     -10.842   7.570   6.010  1.00 85.01           C  
ATOM    861  HD1 PHE A  58     -11.008   8.499   5.486  1.00 85.01           H  
ATOM    862  CD2 PHE A  58     -11.187   5.167   6.208  1.00 85.01           C  
ATOM    863  HD2 PHE A  58     -11.613   4.247   5.835  1.00 85.01           H  
ATOM    864  CE1 PHE A  58     -10.057   7.550   7.178  1.00 85.01           C  
ATOM    865  HE1 PHE A  58      -9.600   8.461   7.536  1.00 85.01           H  
ATOM    866  CE2 PHE A  58     -10.410   5.150   7.379  1.00 85.01           C  
ATOM    867  HE2 PHE A  58     -10.238   4.218   7.897  1.00 85.01           H  
ATOM    868  CZ  PHE A  58      -9.842   6.341   7.863  1.00 85.01           C  
ATOM    869  HZ  PHE A  58      -9.227   6.317   8.750  1.00 85.01           H  
ATOM    870  N   ASN A  59     -14.304   8.824   4.719  1.00 80.14           N  
ATOM    871  H   ASN A  59     -14.115   8.880   3.728  1.00 80.14           H  
ATOM    872  CA  ASN A  59     -14.703  10.040   5.435  1.00 80.14           C  
ATOM    873  HA  ASN A  59     -13.991  10.224   6.240  1.00 80.14           H  
ATOM    874  C   ASN A  59     -16.081   9.909   6.101  1.00 80.14           C  
ATOM    875  CB  ASN A  59     -14.671  11.228   4.464  1.00 80.14           C  
ATOM    876  HB2 ASN A  59     -15.177  12.077   4.922  1.00 80.14           H  
ATOM    877  HB3 ASN A  59     -15.204  10.968   3.549  1.00 80.14           H  
ATOM    878  O   ASN A  59     -16.269  10.410   7.208  1.00 80.14           O  
ATOM    879  CG  ASN A  59     -13.264  11.676   4.117  1.00 80.14           C  
ATOM    880  ND2 ASN A  59     -13.127  12.501   3.105  1.00 80.14           N  
ATOM    881 HD21 ASN A  59     -12.189  12.824   2.918  1.00 80.14           H  
ATOM    882 HD22 ASN A  59     -13.937  12.807   2.586  1.00 80.14           H  
ATOM    883  OD1 ASN A  59     -12.281  11.348   4.765  1.00 80.14           O  
ATOM    884  N   ILE A  60     -17.016   9.205   5.457  1.00 80.48           N  
ATOM    885  H   ILE A  60     -16.794   8.845   4.540  1.00 80.48           H  
ATOM    886  CA  ILE A  60     -18.338   8.902   6.020  1.00 80.48           C  
ATOM    887  HA  ILE A  60     -18.763   9.812   6.446  1.00 80.48           H  
ATOM    888  C   ILE A  60     -18.212   7.884   7.158  1.00 80.48           C  
ATOM    889  CB  ILE A  60     -19.282   8.399   4.904  1.00 80.48           C  
ATOM    890  HB  ILE A  60     -18.810   7.550   4.410  1.00 80.48           H  
ATOM    891  O   ILE A  60     -18.798   8.060   8.223  1.00 80.48           O  
ATOM    892  CG1 ILE A  60     -19.526   9.507   3.851  1.00 80.48           C  
ATOM    893 HG12 ILE A  60     -20.198  10.260   4.263  1.00 80.48           H  
ATOM    894 HG13 ILE A  60     -18.589  10.006   3.606  1.00 80.48           H  
ATOM    895  CG2 ILE A  60     -20.627   7.925   5.489  1.00 80.48           C  
ATOM    896 HG21 ILE A  60     -21.307   7.621   4.693  1.00 80.48           H  
ATOM    897 HG22 ILE A  60     -21.090   8.725   6.067  1.00 80.48           H  
ATOM    898 HG23 ILE A  60     -20.481   7.058   6.133  1.00 80.48           H  
ATOM    899  CD1 ILE A  60     -20.110   8.976   2.535  1.00 80.48           C  
ATOM    900 HD11 ILE A  60     -19.475   8.183   2.142  1.00 80.48           H  
ATOM    901 HD12 ILE A  60     -21.120   8.596   2.685  1.00 80.48           H  
ATOM    902 HD13 ILE A  60     -20.148   9.788   1.809  1.00 80.48           H  
ATOM    903  N   ALA A  61     -17.415   6.834   6.961  1.00 81.55           N  
ATOM    904  H   ALA A  61     -16.991   6.713   6.052  1.00 81.55           H  
ATOM    905  CA  ALA A  61     -17.226   5.780   7.949  1.00 81.55           C  
ATOM    906  HA  ALA A  61     -18.200   5.507   8.355  1.00 81.55           H  
ATOM    907  C   ALA A  61     -16.344   6.211   9.131  1.00 81.55           C  
ATOM    908  CB  ALA A  61     -16.652   4.551   7.238  1.00 81.55           C  
ATOM    909  HB1 ALA A  61     -17.317   4.244   6.432  1.00 81.55           H  
ATOM    910  HB2 ALA A  61     -15.670   4.783   6.824  1.00 81.55           H  
ATOM    911  HB3 ALA A  61     -16.554   3.729   7.947  1.00 81.55           H  
ATOM    912  O   ALA A  61     -16.509   5.681  10.220  1.00 81.55           O  
ATOM    913  N   LYS A  62     -15.437   7.178   8.963  1.00 83.40           N  
ATOM    914  H   LYS A  62     -15.332   7.533   8.023  1.00 83.40           H  
ATOM    915  CA  LYS A  62     -14.443   7.612   9.957  1.00 83.40           C  
ATOM    916  HA  LYS A  62     -13.778   6.767  10.137  1.00 83.40           H  
ATOM    917  C   LYS A  62     -15.047   7.963  11.318  1.00 83.40           C  
ATOM    918  CB  LYS A  62     -13.592   8.759   9.380  1.00 83.40           C  
ATOM    919  HB2 LYS A  62     -14.234   9.589   9.085  1.00 83.40           H  
ATOM    920  HB3 LYS A  62     -13.081   8.391   8.490  1.00 83.40           H  
ATOM    921  O   LYS A  62     -14.557   7.413  12.302  1.00 83.40           O  
ATOM    922  CG  LYS A  62     -12.507   9.264  10.342  1.00 83.40           C  
ATOM    923  HG2 LYS A  62     -11.871   8.429  10.634  1.00 83.40           H  
ATOM    924  HG3 LYS A  62     -12.969   9.689  11.234  1.00 83.40           H  
ATOM    925  CD  LYS A  62     -11.653  10.343   9.662  1.00 83.40           C  
ATOM    926  HD2 LYS A  62     -12.287  11.191   9.403  1.00 83.40           H  
ATOM    927  HD3 LYS A  62     -11.226   9.932   8.747  1.00 83.40           H  
ATOM    928  CE  LYS A  62     -10.524  10.799  10.595  1.00 83.40           C  
ATOM    929  HE2 LYS A  62     -10.967  11.209  11.502  1.00 83.40           H  
ATOM    930  HE3 LYS A  62      -9.935   9.927  10.877  1.00 83.40           H  
ATOM    931  NZ  LYS A  62      -9.651  11.813   9.948  1.00 83.40           N  
ATOM    932  HZ1 LYS A  62      -9.226  11.436   9.112  1.00 83.40           H  
ATOM    933  HZ2 LYS A  62     -10.180  12.633   9.690  1.00 83.40           H  
ATOM    934  HZ3 LYS A  62      -8.909  12.098  10.572  1.00 83.40           H  
ATOM    935  N   PRO A  63     -16.073   8.829  11.442  1.00 77.11           N  
ATOM    936  CA  PRO A  63     -16.668   9.117  12.746  1.00 77.11           C  
ATOM    937  HA  PRO A  63     -15.900   9.463  13.437  1.00 77.11           H  
ATOM    938  C   PRO A  63     -17.330   7.877  13.358  1.00 77.11           C  
ATOM    939  CB  PRO A  63     -17.670  10.251  12.501  1.00 77.11           C  
ATOM    940  HB2 PRO A  63     -17.177  11.209  12.666  1.00 77.11           H  
ATOM    941  HB3 PRO A  63     -18.552  10.168  13.136  1.00 77.11           H  
ATOM    942  O   PRO A  63     -17.158   7.622  14.546  1.00 77.11           O  
ATOM    943  CG  PRO A  63     -18.026  10.115  11.021  1.00 77.11           C  
ATOM    944  HG2 PRO A  63     -18.347  11.063  10.589  1.00 77.11           H  
ATOM    945  HG3 PRO A  63     -18.796   9.355  10.891  1.00 77.11           H  
ATOM    946  CD  PRO A  63     -16.716   9.632  10.407  1.00 77.11           C  
ATOM    947  HD2 PRO A  63     -16.089  10.491  10.170  1.00 77.11           H  
ATOM    948  HD3 PRO A  63     -16.927   9.067   9.499  1.00 77.11           H  
ATOM    949  N   HIS A  64     -18.021   7.066  12.552  1.00 78.99           N  
ATOM    950  H   HIS A  64     -18.086   7.292  11.570  1.00 78.99           H  
ATOM    951  CA  HIS A  64     -18.684   5.849  13.024  1.00 78.99           C  
ATOM    952  HA  HIS A  64     -19.294   6.099  13.892  1.00 78.99           H  
ATOM    953  C   HIS A  64     -17.683   4.782  13.485  1.00 78.99           C  
ATOM    954  CB  HIS A  64     -19.608   5.315  11.922  1.00 78.99           C  
ATOM    955  HB2 HIS A  64     -19.966   4.326  12.211  1.00 78.99           H  
ATOM    956  HB3 HIS A  64     -19.057   5.210  10.988  1.00 78.99           H  
ATOM    957  O   HIS A  64     -17.842   4.215  14.563  1.00 78.99           O  
ATOM    958  CG  HIS A  64     -20.809   6.198  11.705  1.00 78.99           C  
ATOM    959  CD2 HIS A  64     -21.040   7.046  10.655  1.00 78.99           C  
ATOM    960  HD2 HIS A  64     -20.394   7.197   9.802  1.00 78.99           H  
ATOM    961  ND1 HIS A  64     -21.883   6.306  12.557  1.00 78.99           N  
ATOM    962  HD1 HIS A  64     -22.025   5.773  13.403  1.00 78.99           H  
ATOM    963  CE1 HIS A  64     -22.739   7.199  12.036  1.00 78.99           C  
ATOM    964  HE1 HIS A  64     -23.684   7.485  12.473  1.00 78.99           H  
ATOM    965  NE2 HIS A  64     -22.264   7.684  10.882  1.00 78.99           N  
ATOM    966  N   LEU A  65     -16.621   4.560  12.711  1.00 80.26           N  
ATOM    967  H   LEU A  65     -16.571   5.057  11.833  1.00 80.26           H  
ATOM    968  CA  LEU A  65     -15.546   3.625  13.009  1.00 80.26           C  
ATOM    969  HA  LEU A  65     -15.993   2.665  13.266  1.00 80.26           H  
ATOM    970  C   LEU A  65     -14.725   4.096  14.207  1.00 80.26           C  
ATOM    971  CB  LEU A  65     -14.668   3.457  11.755  1.00 80.26           C  
ATOM    972  HB2 LEU A  65     -15.302   3.168  10.917  1.00 80.26           H  
ATOM    973  HB3 LEU A  65     -14.214   4.418  11.516  1.00 80.26           H  
ATOM    974  O   LEU A  65     -14.426   3.291  15.076  1.00 80.26           O  
ATOM    975  CG  LEU A  65     -13.551   2.406  11.910  1.00 80.26           C  
ATOM    976  HG  LEU A  65     -12.922   2.661  12.763  1.00 80.26           H  
ATOM    977  CD1 LEU A  65     -14.114   0.998  12.106  1.00 80.26           C  
ATOM    978 HD11 LEU A  65     -13.296   0.276  12.123  1.00 80.26           H  
ATOM    979 HD12 LEU A  65     -14.794   0.743  11.294  1.00 80.26           H  
ATOM    980 HD13 LEU A  65     -14.637   0.928  13.060  1.00 80.26           H  
ATOM    981  CD2 LEU A  65     -12.672   2.409  10.660  1.00 80.26           C  
ATOM    982 HD21 LEU A  65     -11.863   1.688  10.781  1.00 80.26           H  
ATOM    983 HD22 LEU A  65     -12.238   3.398  10.512  1.00 80.26           H  
ATOM    984 HD23 LEU A  65     -13.262   2.136   9.785  1.00 80.26           H  
ATOM    985  N   ALA A  66     -14.406   5.389  14.306  1.00 81.38           N  
ATOM    986  H   ALA A  66     -14.656   6.014  13.553  1.00 81.38           H  
ATOM    987  CA  ALA A  66     -13.693   5.935  15.456  1.00 81.38           C  
ATOM    988  HA  ALA A  66     -12.781   5.356  15.605  1.00 81.38           H  
ATOM    989  C   ALA A  66     -14.524   5.825  16.740  1.00 81.38           C  
ATOM    990  CB  ALA A  66     -13.302   7.388  15.170  1.00 81.38           C  
ATOM    991  HB1 ALA A  66     -14.196   7.990  15.008  1.00 81.38           H  
ATOM    992  HB2 ALA A  66     -12.672   7.430  14.282  1.00 81.38           H  
ATOM    993  HB3 ALA A  66     -12.745   7.789  16.017  1.00 81.38           H  
ATOM    994  O   ALA A  66     -13.983   5.473  17.782  1.00 81.38           O  
ATOM    995  N   SER A  67     -15.833   6.090  16.685  1.00 78.29           N  
ATOM    996  H   SER A  67     -16.231   6.449  15.830  1.00 78.29           H  
ATOM    997  CA  SER A  67     -16.726   5.883  17.829  1.00 78.29           C  
ATOM    998  HA  SER A  67     -16.321   6.408  18.695  1.00 78.29           H  
ATOM    999  C   SER A  67     -16.838   4.408  18.211  1.00 78.29           C  
ATOM   1000  CB  SER A  67     -18.114   6.450  17.530  1.00 78.29           C  
ATOM   1001  HB2 SER A  67     -18.447   6.110  16.550  1.00 78.29           H  
ATOM   1002  HB3 SER A  67     -18.822   6.100  18.283  1.00 78.29           H  
ATOM   1003  O   SER A  67     -16.734   4.087  19.391  1.00 78.29           O  
ATOM   1004  OG  SER A  67     -18.073   7.863  17.560  1.00 78.29           O  
ATOM   1005  HG  SER A  67     -18.331   8.158  18.436  1.00 78.29           H  
ATOM   1006  N   ALA A  68     -16.995   3.507  17.237  1.00 80.38           N  
ATOM   1007  H   ALA A  68     -17.091   3.820  16.282  1.00 80.38           H  
ATOM   1008  CA  ALA A  68     -17.030   2.067  17.485  1.00 80.38           C  
ATOM   1009  HA  ALA A  68     -17.813   1.852  18.212  1.00 80.38           H  
ATOM   1010  C   ALA A  68     -15.705   1.564  18.079  1.00 80.38           C  
ATOM   1011  CB  ALA A  68     -17.379   1.347  16.177  1.00 80.38           C  
ATOM   1012  HB1 ALA A  68     -16.618   1.545  15.422  1.00 80.38           H  
ATOM   1013  HB2 ALA A  68     -18.346   1.691  15.809  1.00 80.38           H  
ATOM   1014  HB3 ALA A  68     -17.430   0.273  16.354  1.00 80.38           H  
ATOM   1015  O   ALA A  68     -15.712   0.886  19.101  1.00 80.38           O  
ATOM   1016  N   ALA A  69     -14.572   1.971  17.506  1.00 80.15           N  
ATOM   1017  H   ALA A  69     -14.630   2.505  16.651  1.00 80.15           H  
ATOM   1018  CA  ALA A  69     -13.241   1.635  17.997  1.00 80.15           C  
ATOM   1019  HA  ALA A  69     -13.150   0.550  18.050  1.00 80.15           H  
ATOM   1020  C   ALA A  69     -12.994   2.188  19.405  1.00 80.15           C  
ATOM   1021  CB  ALA A  69     -12.198   2.162  17.004  1.00 80.15           C  
ATOM   1022  HB1 ALA A  69     -12.264   3.247  16.925  1.00 80.15           H  
ATOM   1023  HB2 ALA A  69     -12.362   1.716  16.024  1.00 80.15           H  
ATOM   1024  HB3 ALA A  69     -11.200   1.890  17.348  1.00 80.15           H  
ATOM   1025  O   ALA A  69     -12.453   1.478  20.241  1.00 80.15           O  
ATOM   1026  N   LYS A  70     -13.434   3.419  19.704  1.00 83.24           N  
ATOM   1027  H   LYS A  70     -13.837   3.973  18.962  1.00 83.24           H  
ATOM   1028  CA  LYS A  70     -13.362   3.990  21.058  1.00 83.24           C  
ATOM   1029  HA  LYS A  70     -12.336   3.927  21.420  1.00 83.24           H  
ATOM   1030  C   LYS A  70     -14.201   3.204  22.056  1.00 83.24           C  
ATOM   1031  CB  LYS A  70     -13.817   5.453  21.062  1.00 83.24           C  
ATOM   1032  HB2 LYS A  70     -14.718   5.556  20.458  1.00 83.24           H  
ATOM   1033  HB3 LYS A  70     -14.063   5.743  22.084  1.00 83.24           H  
ATOM   1034  O   LYS A  70     -13.731   2.993  23.164  1.00 83.24           O  
ATOM   1035  CG  LYS A  70     -12.725   6.400  20.555  1.00 83.24           C  
ATOM   1036  HG2 LYS A  70     -12.373   6.088  19.572  1.00 83.24           H  
ATOM   1037  HG3 LYS A  70     -11.882   6.372  21.245  1.00 83.24           H  
ATOM   1038  CD  LYS A  70     -13.277   7.827  20.484  1.00 83.24           C  
ATOM   1039  HD2 LYS A  70     -13.571   8.141  21.485  1.00 83.24           H  
ATOM   1040  HD3 LYS A  70     -14.148   7.844  19.828  1.00 83.24           H  
ATOM   1041  CE  LYS A  70     -12.202   8.766  19.934  1.00 83.24           C  
ATOM   1042  HE2 LYS A  70     -11.292   8.624  20.518  1.00 83.24           H  
ATOM   1043  HE3 LYS A  70     -11.981   8.478  18.907  1.00 83.24           H  
ATOM   1044  NZ  LYS A  70     -12.629  10.185  20.003  1.00 83.24           N  
ATOM   1045  HZ1 LYS A  70     -11.900  10.787  19.649  1.00 83.24           H  
ATOM   1046  HZ2 LYS A  70     -13.470  10.332  19.463  1.00 83.24           H  
ATOM   1047  HZ3 LYS A  70     -12.806  10.447  20.963  1.00 83.24           H  
ATOM   1048  N   ASN A  71     -15.409   2.782  21.684  1.00 79.35           N  
ATOM   1049  H   ASN A  71     -15.750   3.027  20.765  1.00 79.35           H  
ATOM   1050  CA  ASN A  71     -16.254   1.972  22.560  1.00 79.35           C  
ATOM   1051  HA  ASN A  71     -16.329   2.457  23.534  1.00 79.35           H  
ATOM   1052  C   ASN A  71     -15.623   0.597  22.815  1.00 79.35           C  
ATOM   1053  CB  ASN A  71     -17.666   1.862  21.969  1.00 79.35           C  
ATOM   1054  HB2 ASN A  71     -17.604   1.479  20.950  1.00 79.35           H  
ATOM   1055  HB3 ASN A  71     -18.236   1.148  22.563  1.00 79.35           H  
ATOM   1056  O   ASN A  71     -15.500   0.212  23.967  1.00 79.35           O  
ATOM   1057  CG  ASN A  71     -18.433   3.175  21.974  1.00 79.35           C  
ATOM   1058  ND2 ASN A  71     -19.412   3.302  21.109  1.00 79.35           N  
ATOM   1059 HD21 ASN A  71     -19.641   2.526  20.506  1.00 79.35           H  
ATOM   1060 HD22 ASN A  71     -19.946   4.157  21.169  1.00 79.35           H  
ATOM   1061  OD1 ASN A  71     -18.199   4.095  22.743  1.00 79.35           O  
ATOM   1062  N   ILE A  72     -15.118  -0.081  21.777  1.00 79.84           N  
ATOM   1063  H   ILE A  72     -15.257   0.287  20.846  1.00 79.84           H  
ATOM   1064  CA  ILE A  72     -14.416  -1.368  21.920  1.00 79.84           C  
ATOM   1065  HA  ILE A  72     -15.066  -2.064  22.450  1.00 79.84           H  
ATOM   1066  C   ILE A  72     -13.150  -1.207  22.770  1.00 79.84           C  
ATOM   1067  CB  ILE A  72     -14.085  -1.965  20.530  1.00 79.84           C  
ATOM   1068  HB  ILE A  72     -13.537  -1.216  19.959  1.00 79.84           H  
ATOM   1069  O   ILE A  72     -12.927  -1.977  23.697  1.00 79.84           O  
ATOM   1070  CG1 ILE A  72     -15.377  -2.329  19.763  1.00 79.84           C  
ATOM   1071 HG12 ILE A  72     -15.816  -3.227  20.198  1.00 79.84           H  
ATOM   1072 HG13 ILE A  72     -16.114  -1.532  19.864  1.00 79.84           H  
ATOM   1073  CG2 ILE A  72     -13.197  -3.220  20.658  1.00 79.84           C  
ATOM   1074 HG21 ILE A  72     -12.239  -2.976  21.118  1.00 79.84           H  
ATOM   1075 HG22 ILE A  72     -13.697  -3.971  21.270  1.00 79.84           H  
ATOM   1076 HG23 ILE A  72     -12.980  -3.647  19.679  1.00 79.84           H  
ATOM   1077  CD1 ILE A  72     -15.153  -2.559  18.261  1.00 79.84           C  
ATOM   1078 HD11 ILE A  72     -14.503  -3.417  18.092  1.00 79.84           H  
ATOM   1079 HD12 ILE A  72     -16.114  -2.755  17.784  1.00 79.84           H  
ATOM   1080 HD13 ILE A  72     -14.710  -1.669  17.813  1.00 79.84           H  
ATOM   1081  N   ALA A  73     -12.329  -0.192  22.495  1.00 79.91           N  
ATOM   1082  H   ALA A  73     -12.530   0.399  21.701  1.00 79.91           H  
ATOM   1083  CA  ALA A  73     -11.123   0.080  23.272  1.00 79.91           C  
ATOM   1084  HA  ALA A  73     -10.499  -0.814  23.277  1.00 79.91           H  
ATOM   1085  C   ALA A  73     -11.460   0.413  24.730  1.00 79.91           C  
ATOM   1086  CB  ALA A  73     -10.342   1.219  22.608  1.00 79.91           C  
ATOM   1087  HB1 ALA A  73     -10.073   0.937  21.590  1.00 79.91           H  
ATOM   1088  HB2 ALA A  73     -10.946   2.126  22.586  1.00 79.91           H  
ATOM   1089  HB3 ALA A  73      -9.430   1.410  23.173  1.00 79.91           H  
ATOM   1090  O   ALA A  73     -10.794  -0.081  25.635  1.00 79.91           O  
ATOM   1091  N   LYS A  74     -12.512   1.208  24.964  1.00 80.66           N  
ATOM   1092  H   LYS A  74     -13.024   1.574  24.174  1.00 80.66           H  
ATOM   1093  CA  LYS A  74     -13.004   1.509  26.308  1.00 80.66           C  
ATOM   1094  HA  LYS A  74     -12.172   1.901  26.893  1.00 80.66           H  
ATOM   1095  C   LYS A  74     -13.448   0.233  27.013  1.00 80.66           C  
ATOM   1096  CB  LYS A  74     -14.115   2.566  26.255  1.00 80.66           C  
ATOM   1097  HB2 LYS A  74     -14.976   2.168  25.719  1.00 80.66           H  
ATOM   1098  HB3 LYS A  74     -13.741   3.443  25.727  1.00 80.66           H  
ATOM   1099  O   LYS A  74     -12.990   0.030  28.125  1.00 80.66           O  
ATOM   1100  CG  LYS A  74     -14.540   2.988  27.666  1.00 80.66           C  
ATOM   1101  HG2 LYS A  74     -14.955   2.128  28.193  1.00 80.66           H  
ATOM   1102  HG3 LYS A  74     -13.668   3.348  28.211  1.00 80.66           H  
ATOM   1103  CD  LYS A  74     -15.600   4.091  27.619  1.00 80.66           C  
ATOM   1104  HD2 LYS A  74     -16.471   3.728  27.073  1.00 80.66           H  
ATOM   1105  HD3 LYS A  74     -15.188   4.967  27.118  1.00 80.66           H  
ATOM   1106  CE  LYS A  74     -15.986   4.432  29.060  1.00 80.66           C  
ATOM   1107  HE2 LYS A  74     -16.382   3.531  29.527  1.00 80.66           H  
ATOM   1108  HE3 LYS A  74     -15.085   4.711  29.606  1.00 80.66           H  
ATOM   1109  NZ  LYS A  74     -16.986   5.524  29.121  1.00 80.66           N  
ATOM   1110  HZ1 LYS A  74     -16.611   6.368  28.714  1.00 80.66           H  
ATOM   1111  HZ2 LYS A  74     -17.821   5.244  28.626  1.00 80.66           H  
ATOM   1112  HZ3 LYS A  74     -17.230   5.702  30.085  1.00 80.66           H  
ATOM   1113  N   ASP A  75     -14.234  -0.627  26.370  1.00 76.71           N  
ATOM   1114  H   ASP A  75     -14.616  -0.360  25.474  1.00 76.71           H  
ATOM   1115  CA  ASP A  75     -14.712  -1.885  26.953  1.00 76.71           C  
ATOM   1116  HA  ASP A  75     -15.241  -1.665  27.881  1.00 76.71           H  
ATOM   1117  C   ASP A  75     -13.554  -2.835  27.290  1.00 76.71           C  
ATOM   1118  CB  ASP A  75     -15.710  -2.573  26.004  1.00 76.71           C  
ATOM   1119  HB2 ASP A  75     -15.267  -2.652  25.011  1.00 76.71           H  
ATOM   1120  HB3 ASP A  75     -15.885  -3.585  26.368  1.00 76.71           H  
ATOM   1121  O   ASP A  75     -13.539  -3.450  28.354  1.00 76.71           O  
ATOM   1122  CG  ASP A  75     -17.076  -1.876  25.900  1.00 76.71           C  
ATOM   1123  OD1 ASP A  75     -17.361  -0.961  26.708  1.00 76.71           O  
ATOM   1124  OD2 ASP A  75     -17.846  -2.278  24.998  1.00 76.71           O  
ATOM   1125  N   VAL A  76     -12.537  -2.928  26.427  1.00 78.10           N  
ATOM   1126  H   VAL A  76     -12.615  -2.437  25.548  1.00 78.10           H  
ATOM   1127  CA  VAL A  76     -11.338  -3.740  26.694  1.00 78.10           C  
ATOM   1128  HA  VAL A  76     -11.655  -4.741  26.986  1.00 78.10           H  
ATOM   1129  C   VAL A  76     -10.548  -3.169  27.869  1.00 78.10           C  
ATOM   1130  CB  VAL A  76     -10.458  -3.868  25.436  1.00 78.10           C  
ATOM   1131  HB  VAL A  76     -10.243  -2.874  25.043  1.00 78.10           H  
ATOM   1132  O   VAL A  76     -10.182  -3.914  28.775  1.00 78.10           O  
ATOM   1133  CG1 VAL A  76      -9.129  -4.580  25.725  1.00 78.10           C  
ATOM   1134 HG11 VAL A  76      -9.314  -5.546  26.195  1.00 78.10           H  
ATOM   1135 HG12 VAL A  76      -8.509  -3.974  26.386  1.00 78.10           H  
ATOM   1136 HG13 VAL A  76      -8.580  -4.732  24.796  1.00 78.10           H  
ATOM   1137  CG2 VAL A  76     -11.173  -4.688  24.354  1.00 78.10           C  
ATOM   1138 HG21 VAL A  76     -10.587  -4.676  23.435  1.00 78.10           H  
ATOM   1139 HG22 VAL A  76     -11.298  -5.718  24.688  1.00 78.10           H  
ATOM   1140 HG23 VAL A  76     -12.160  -4.277  24.142  1.00 78.10           H  
ATOM   1141  N   ILE A  77     -10.319  -1.854  27.899  1.00 75.83           N  
ATOM   1142  H   ILE A  77     -10.667  -1.285  27.141  1.00 75.83           H  
ATOM   1143  CA  ILE A  77      -9.609  -1.202  29.005  1.00 75.83           C  
ATOM   1144  HA  ILE A  77      -8.654  -1.707  29.151  1.00 75.83           H  
ATOM   1145  C   ILE A  77     -10.396  -1.360  30.307  1.00 75.83           C  
ATOM   1146  CB  ILE A  77      -9.324   0.281  28.679  1.00 75.83           C  
ATOM   1147  HB  ILE A  77     -10.256   0.753  28.367  1.00 75.83           H  
ATOM   1148  O   ILE A  77      -9.811  -1.745  31.316  1.00 75.83           O  
ATOM   1149  CG1 ILE A  77      -8.292   0.391  27.532  1.00 75.83           C  
ATOM   1150 HG12 ILE A  77      -8.533  -0.319  26.742  1.00 75.83           H  
ATOM   1151 HG13 ILE A  77      -7.303   0.127  27.907  1.00 75.83           H  
ATOM   1152  CG2 ILE A  77      -8.790   1.029  29.918  1.00 75.83           C  
ATOM   1153 HG21 ILE A  77      -7.898   0.532  30.300  1.00 75.83           H  
ATOM   1154 HG22 ILE A  77      -9.542   1.056  30.706  1.00 75.83           H  
ATOM   1155 HG23 ILE A  77      -8.544   2.062  29.672  1.00 75.83           H  
ATOM   1156  CD1 ILE A  77      -8.229   1.787  26.897  1.00 75.83           C  
ATOM   1157 HD11 ILE A  77      -9.223   2.093  26.569  1.00 75.83           H  
ATOM   1158 HD12 ILE A  77      -7.836   2.517  27.604  1.00 75.83           H  
ATOM   1159 HD13 ILE A  77      -7.568   1.755  26.031  1.00 75.83           H  
ATOM   1160  N   THR A  78     -11.710  -1.118  30.302  1.00 72.48           N  
ATOM   1161  H   THR A  78     -12.164  -0.845  29.442  1.00 72.48           H  
ATOM   1162  CA  THR A  78     -12.542  -1.280  31.496  1.00 72.48           C  
ATOM   1163  HA  THR A  78     -12.104  -0.690  32.301  1.00 72.48           H  
ATOM   1164  C   THR A  78     -12.534  -2.721  31.961  1.00 72.48           C  
ATOM   1165  CB  THR A  78     -13.993  -0.809  31.321  1.00 72.48           C  
ATOM   1166  HB  THR A  78     -14.553  -1.068  32.219  1.00 72.48           H  
ATOM   1167  O   THR A  78     -12.325  -2.930  33.142  1.00 72.48           O  
ATOM   1168  CG2 THR A  78     -14.078   0.707  31.136  1.00 72.48           C  
ATOM   1169 HG21 THR A  78     -13.425   1.037  30.328  1.00 72.48           H  
ATOM   1170 HG22 THR A  78     -15.107   0.985  30.909  1.00 72.48           H  
ATOM   1171 HG23 THR A  78     -13.770   1.196  32.060  1.00 72.48           H  
ATOM   1172  OG1 THR A  78     -14.634  -1.404  30.223  1.00 72.48           O  
ATOM   1173  HG1 THR A  78     -14.686  -2.356  30.339  1.00 72.48           H  
ATOM   1174  N   ASN A  79     -12.654  -3.707  31.068  1.00 69.75           N  
ATOM   1175  H   ASN A  79     -12.808  -3.475  30.097  1.00 69.75           H  
ATOM   1176  CA  ASN A  79     -12.624  -5.120  31.445  1.00 69.75           C  
ATOM   1177  HA  ASN A  79     -13.362  -5.289  32.229  1.00 69.75           H  
ATOM   1178  C   ASN A  79     -11.269  -5.537  32.029  1.00 69.75           C  
ATOM   1179  CB  ASN A  79     -12.998  -5.987  30.230  1.00 69.75           C  
ATOM   1180  HB2 ASN A  79     -12.375  -5.714  29.379  1.00 69.75           H  
ATOM   1181  HB3 ASN A  79     -12.810  -7.035  30.467  1.00 69.75           H  
ATOM   1182  O   ASN A  79     -11.230  -6.330  32.965  1.00 69.75           O  
ATOM   1183  CG  ASN A  79     -14.464  -5.868  29.843  1.00 69.75           C  
ATOM   1184  ND2 ASN A  79     -14.820  -6.292  28.655  1.00 69.75           N  
ATOM   1185 HD21 ASN A  79     -14.115  -6.572  27.988  1.00 69.75           H  
ATOM   1186 HD22 ASN A  79     -15.778  -6.097  28.399  1.00 69.75           H  
ATOM   1187  OD1 ASN A  79     -15.312  -5.415  30.594  1.00 69.75           O  
ATOM   1188  N   VAL A  80     -10.153  -5.002  31.522  1.00 75.34           N  
ATOM   1189  H   VAL A  80     -10.237  -4.390  30.723  1.00 75.34           H  
ATOM   1190  CA  VAL A  80      -8.810  -5.268  32.069  1.00 75.34           C  
ATOM   1191  HA  VAL A  80      -8.696  -6.340  32.229  1.00 75.34           H  
ATOM   1192  C   VAL A  80      -8.618  -4.595  33.429  1.00 75.34           C  
ATOM   1193  CB  VAL A  80      -7.716  -4.837  31.074  1.00 75.34           C  
ATOM   1194  HB  VAL A  80      -7.893  -3.809  30.759  1.00 75.34           H  
ATOM   1195  O   VAL A  80      -8.049  -5.193  34.337  1.00 75.34           O  
ATOM   1196  CG1 VAL A  80      -6.305  -4.931  31.676  1.00 75.34           C  
ATOM   1197 HG11 VAL A  80      -5.560  -4.722  30.907  1.00 75.34           H  
ATOM   1198 HG12 VAL A  80      -6.141  -5.929  32.081  1.00 75.34           H  
ATOM   1199 HG13 VAL A  80      -6.185  -4.195  32.471  1.00 75.34           H  
ATOM   1200  CG2 VAL A  80      -7.728  -5.750  29.840  1.00 75.34           C  
ATOM   1201 HG21 VAL A  80      -7.432  -6.761  30.121  1.00 75.34           H  
ATOM   1202 HG22 VAL A  80      -7.040  -5.366  29.087  1.00 75.34           H  
ATOM   1203 HG23 VAL A  80      -8.726  -5.800  29.403  1.00 75.34           H  
ATOM   1204  N   VAL A  81      -9.099  -3.365  33.598  1.00 71.05           N  
ATOM   1205  H   VAL A  81      -9.538  -2.903  32.814  1.00 71.05           H  
ATOM   1206  CA  VAL A  81      -9.012  -2.651  34.877  1.00 71.05           C  
ATOM   1207  HA  VAL A  81      -7.998  -2.747  35.266  1.00 71.05           H  
ATOM   1208  C   VAL A  81      -9.931  -3.287  35.914  1.00 71.05           C  
ATOM   1209  CB  VAL A  81      -9.302  -1.151  34.692  1.00 71.05           C  
ATOM   1210  HB  VAL A  81     -10.246  -1.028  34.162  1.00 71.05           H  
ATOM   1211  O   VAL A  81      -9.480  -3.562  37.019  1.00 71.05           O  
ATOM   1212  CG1 VAL A  81      -9.393  -0.403  36.029  1.00 71.05           C  
ATOM   1213 HG11 VAL A  81      -9.514   0.666  35.849  1.00 71.05           H  
ATOM   1214 HG12 VAL A  81     -10.255  -0.747  36.600  1.00 71.05           H  
ATOM   1215 HG13 VAL A  81      -8.489  -0.566  36.616  1.00 71.05           H  
ATOM   1216  CG2 VAL A  81      -8.180  -0.489  33.877  1.00 71.05           C  
ATOM   1217 HG21 VAL A  81      -8.436   0.552  33.680  1.00 71.05           H  
ATOM   1218 HG22 VAL A  81      -7.243  -0.529  34.432  1.00 71.05           H  
ATOM   1219 HG23 VAL A  81      -8.043  -0.997  32.923  1.00 71.05           H  
ATOM   1220  N   THR A  82     -11.183  -3.596  35.569  1.00 61.72           N  
ATOM   1221  H   THR A  82     -11.508  -3.398  34.633  1.00 61.72           H  
ATOM   1222  CA  THR A  82     -12.120  -4.252  36.486  1.00 61.72           C  
ATOM   1223  HA  THR A  82     -12.142  -3.689  37.419  1.00 61.72           H  
ATOM   1224  C   THR A  82     -11.641  -5.651  36.830  1.00 61.72           C  
ATOM   1225  CB  THR A  82     -13.558  -4.324  35.957  1.00 61.72           C  
ATOM   1226  HB  THR A  82     -14.157  -4.871  36.685  1.00 61.72           H  
ATOM   1227  O   THR A  82     -11.636  -5.984  38.003  1.00 61.72           O  
ATOM   1228  CG2 THR A  82     -14.193  -2.943  35.778  1.00 61.72           C  
ATOM   1229 HG21 THR A  82     -14.331  -2.486  36.757  1.00 61.72           H  
ATOM   1230 HG22 THR A  82     -13.558  -2.292  35.177  1.00 61.72           H  
ATOM   1231 HG23 THR A  82     -15.165  -3.046  35.297  1.00 61.72           H  
ATOM   1232  OG1 THR A  82     -13.613  -5.029  34.739  1.00 61.72           O  
ATOM   1233  HG1 THR A  82     -14.449  -5.499  34.717  1.00 61.72           H  
ATOM   1234  N   SER A  83     -11.139  -6.453  35.889  1.00 59.73           N  
ATOM   1235  H   SER A  83     -11.198  -6.166  34.922  1.00 59.73           H  
ATOM   1236  CA  SER A  83     -10.587  -7.778  36.226  1.00 59.73           C  
ATOM   1237  HA  SER A  83     -11.343  -8.317  36.797  1.00 59.73           H  
ATOM   1238  C   SER A  83      -9.345  -7.722  37.125  1.00 59.73           C  
ATOM   1239  CB  SER A  83     -10.296  -8.611  34.977  1.00 59.73           C  
ATOM   1240  HB2 SER A  83     -11.238  -8.854  34.486  1.00 59.73           H  
ATOM   1241  HB3 SER A  83      -9.809  -9.541  35.269  1.00 59.73           H  
ATOM   1242  O   SER A  83      -9.084  -8.686  37.836  1.00 59.73           O  
ATOM   1243  OG  SER A  83      -9.474  -7.914  34.070  1.00 59.73           O  
ATOM   1244  HG  SER A  83     -10.048  -7.283  33.630  1.00 59.73           H  
ATOM   1245  N   ARG A  84      -8.612  -6.599  37.151  1.00 57.36           N  
ATOM   1246  H   ARG A  84      -8.855  -5.864  36.503  1.00 57.36           H  
ATOM   1247  CA  ARG A  84      -7.475  -6.382  38.063  1.00 57.36           C  
ATOM   1248  HA  ARG A  84      -7.055  -7.347  38.347  1.00 57.36           H  
ATOM   1249  C   ARG A  84      -7.856  -5.730  39.396  1.00 57.36           C  
ATOM   1250  CB  ARG A  84      -6.388  -5.575  37.345  1.00 57.36           C  
ATOM   1251  HB2 ARG A  84      -6.831  -4.680  36.908  1.00 57.36           H  
ATOM   1252  HB3 ARG A  84      -5.640  -5.265  38.075  1.00 57.36           H  
ATOM   1253  O   ARG A  84      -7.150  -5.952  40.371  1.00 57.36           O  
ATOM   1254  CG  ARG A  84      -5.690  -6.400  36.256  1.00 57.36           C  
ATOM   1255  HG2 ARG A  84      -6.412  -6.728  35.508  1.00 57.36           H  
ATOM   1256  HG3 ARG A  84      -5.229  -7.280  36.704  1.00 57.36           H  
ATOM   1257  CD  ARG A  84      -4.611  -5.543  35.593  1.00 57.36           C  
ATOM   1258  HD2 ARG A  84      -3.859  -5.291  36.341  1.00 57.36           H  
ATOM   1259  HD3 ARG A  84      -5.076  -4.626  35.233  1.00 57.36           H  
ATOM   1260  NE  ARG A  84      -3.981  -6.241  34.460  1.00 57.36           N  
ATOM   1261  HE  ARG A  84      -4.381  -7.134  34.209  1.00 57.36           H  
ATOM   1262  NH1 ARG A  84      -2.400  -4.645  33.995  1.00 57.36           N  
ATOM   1263 HH11 ARG A  84      -2.724  -4.120  34.795  1.00 57.36           H  
ATOM   1264 HH12 ARG A  84      -1.602  -4.328  33.464  1.00 57.36           H  
ATOM   1265  NH2 ARG A  84      -2.527  -6.478  32.725  1.00 57.36           N  
ATOM   1266 HH21 ARG A  84      -1.735  -6.145  32.193  1.00 57.36           H  
ATOM   1267 HH22 ARG A  84      -2.932  -7.379  32.518  1.00 57.36           H  
ATOM   1268  CZ  ARG A  84      -2.976  -5.786  33.734  1.00 57.36           C  
ATOM   1269  N   LEU A  85      -8.936  -4.947  39.449  1.00 58.94           N  
ATOM   1270  H   LEU A  85      -9.409  -4.747  38.579  1.00 58.94           H  
ATOM   1271  CA  LEU A  85      -9.425  -4.282  40.669  1.00 58.94           C  
ATOM   1272  HA  LEU A  85      -8.628  -4.292  41.412  1.00 58.94           H  
ATOM   1273  C   LEU A  85     -10.594  -5.007  41.355  1.00 58.94           C  
ATOM   1274  CB  LEU A  85      -9.785  -2.804  40.388  1.00 58.94           C  
ATOM   1275  HB2 LEU A  85     -10.057  -2.660  39.343  1.00 58.94           H  
ATOM   1276  HB3 LEU A  85     -10.669  -2.553  40.974  1.00 58.94           H  
ATOM   1277  O   LEU A  85     -10.965  -4.615  42.456  1.00 58.94           O  
ATOM   1278  CG  LEU A  85      -8.685  -1.808  40.797  1.00 58.94           C  
ATOM   1279  HG  LEU A  85      -8.330  -2.049  41.799  1.00 58.94           H  
ATOM   1280  CD1 LEU A  85      -7.500  -1.831  39.830  1.00 58.94           C  
ATOM   1281 HD11 LEU A  85      -6.767  -1.082  40.130  1.00 58.94           H  
ATOM   1282 HD12 LEU A  85      -7.026  -2.812  39.865  1.00 58.94           H  
ATOM   1283 HD13 LEU A  85      -7.843  -1.630  38.815  1.00 58.94           H  
ATOM   1284  CD2 LEU A  85      -9.259  -0.391  40.826  1.00 58.94           C  
ATOM   1285 HD21 LEU A  85     -10.072  -0.343  41.550  1.00 58.94           H  
ATOM   1286 HD22 LEU A  85      -8.485   0.313  41.131  1.00 58.94           H  
ATOM   1287 HD23 LEU A  85      -9.635  -0.118  39.840  1.00 58.94           H  
ATOM   1288  N   SER A  86     -11.175  -6.049  40.749  1.00 53.00           N  
ATOM   1289  H   SER A  86     -10.855  -6.302  39.825  1.00 53.00           H  
ATOM   1290  CA  SER A  86     -12.294  -6.812  41.329  1.00 53.00           C  
ATOM   1291  HA  SER A  86     -12.974  -6.106  41.806  1.00 53.00           H  
ATOM   1292  C   SER A  86     -11.817  -7.766  42.426  1.00 53.00           C  
ATOM   1293  CB  SER A  86     -13.117  -7.565  40.275  1.00 53.00           C  
ATOM   1294  HB2 SER A  86     -13.914  -8.118  40.773  1.00 53.00           H  
ATOM   1295  HB3 SER A  86     -12.477  -8.274  39.749  1.00 53.00           H  
ATOM   1296  O   SER A  86     -11.904  -8.985  42.308  1.00 53.00           O  
ATOM   1297  OG  SER A  86     -13.697  -6.674  39.347  1.00 53.00           O  
ATOM   1298  HG  SER A  86     -12.954  -6.279  38.886  1.00 53.00           H  
ATOM   1299  N   THR A  87     -11.329  -7.195  43.520  1.00 52.93           N  
ATOM   1300  H   THR A  87     -11.161  -6.200  43.473  1.00 52.93           H  
ATOM   1301  CA  THR A  87     -11.528  -7.724  44.866  1.00 52.93           C  
ATOM   1302  HA  THR A  87     -11.691  -8.801  44.836  1.00 52.93           H  
ATOM   1303  C   THR A  87     -12.778  -7.042  45.423  1.00 52.93           C  
ATOM   1304  CB  THR A  87     -10.316  -7.430  45.772  1.00 52.93           C  
ATOM   1305  HB  THR A  87     -10.608  -7.581  46.812  1.00 52.93           H  
ATOM   1306  O   THR A  87     -12.702  -5.889  45.829  1.00 52.93           O  
ATOM   1307  CG2 THR A  87      -9.134  -8.349  45.471  1.00 52.93           C  
ATOM   1308 HG21 THR A  87      -8.805  -8.204  44.443  1.00 52.93           H  
ATOM   1309 HG22 THR A  87      -8.313  -8.111  46.147  1.00 52.93           H  
ATOM   1310 HG23 THR A  87      -9.427  -9.389  45.616  1.00 52.93           H  
ATOM   1311  OG1 THR A  87      -9.875  -6.102  45.608  1.00 52.93           O  
ATOM   1312  HG1 THR A  87     -10.641  -5.542  45.754  1.00 52.93           H  
ATOM   1313  N   GLY A  88     -13.920  -7.730  45.428  1.00 50.50           N  
ATOM   1314  H   GLY A  88     -13.939  -8.640  44.990  1.00 50.50           H  
ATOM   1315  CA  GLY A  88     -15.135  -7.262  46.109  1.00 50.50           C  
ATOM   1316  HA2 GLY A  88     -15.589  -8.105  46.630  1.00 50.50           H  
ATOM   1317  HA3 GLY A  88     -14.876  -6.527  46.871  1.00 50.50           H  
ATOM   1318  C   GLY A  88     -16.183  -6.613  45.199  1.00 50.50           C  
ATOM   1319  O   GLY A  88     -15.909  -5.672  44.468  1.00 50.50           O  
ATOM   1320  N   ASP A  89     -17.394  -7.153  45.294  1.00 54.37           N  
ATOM   1321  H   ASP A  89     -17.485  -7.827  46.042  1.00 54.37           H  
ATOM   1322  CA  ASP A  89     -18.686  -6.541  44.975  1.00 54.37           C  
ATOM   1323  HA  ASP A  89     -19.414  -7.296  45.272  1.00 54.37           H  
ATOM   1324  C   ASP A  89     -19.026  -6.282  43.496  1.00 54.37           C  
ATOM   1325  CB  ASP A  89     -18.971  -5.403  45.965  1.00 54.37           C  
ATOM   1326  HB2 ASP A  89     -18.309  -4.563  45.752  1.00 54.37           H  
ATOM   1327  HB3 ASP A  89     -20.002  -5.073  45.841  1.00 54.37           H  
ATOM   1328  O   ASP A  89     -18.865  -5.215  42.910  1.00 54.37           O  
ATOM   1329  CG  ASP A  89     -18.764  -5.875  47.419  1.00 54.37           C  
ATOM   1330  OD1 ASP A  89     -18.875  -7.106  47.663  1.00 54.37           O  
ATOM   1331  OD2 ASP A  89     -18.458  -5.020  48.272  1.00 54.37           O  
ATOM   1332  N   GLN A  90     -19.618  -7.319  42.899  1.00 61.51           N  
ATOM   1333  H   GLN A  90     -19.702  -8.164  43.446  1.00 61.51           H  
ATOM   1334  CA  GLN A  90     -20.331  -7.269  41.629  1.00 61.51           C  
ATOM   1335  HA  GLN A  90     -19.676  -6.813  40.886  1.00 61.51           H  
ATOM   1336  C   GLN A  90     -21.599  -6.397  41.745  1.00 61.51           C  
ATOM   1337  CB  GLN A  90     -20.616  -8.726  41.209  1.00 61.51           C  
ATOM   1338  HB2 GLN A  90     -19.662  -9.250  41.156  1.00 61.51           H  
ATOM   1339  HB3 GLN A  90     -21.227  -9.213  41.970  1.00 61.51           H  
ATOM   1340  O   GLN A  90     -22.702  -6.899  41.956  1.00 61.51           O  
ATOM   1341  CG  GLN A  90     -21.319  -8.857  39.850  1.00 61.51           C  
ATOM   1342  HG2 GLN A  90     -22.323  -8.438  39.917  1.00 61.51           H  
ATOM   1343  HG3 GLN A  90     -20.764  -8.289  39.104  1.00 61.51           H  
ATOM   1344  CD  GLN A  90     -21.428 -10.301  39.360  1.00 61.51           C  
ATOM   1345  NE2 GLN A  90     -22.326 -10.571  38.438  1.00 61.51           N  
ATOM   1346 HE21 GLN A  90     -22.962  -9.847  38.136  1.00 61.51           H  
ATOM   1347 HE22 GLN A  90     -22.379 -11.537  38.147  1.00 61.51           H  
ATOM   1348  OE1 GLN A  90     -20.720 -11.210  39.759  1.00 61.51           O  
ATOM   1349  N   GLU A  91     -21.461  -5.085  41.549  1.00 55.83           N  
ATOM   1350  H   GLU A  91     -20.528  -4.703  41.611  1.00 55.83           H  
ATOM   1351  CA  GLU A  91     -22.578  -4.157  41.338  1.00 55.83           C  
ATOM   1352  HA  GLU A  91     -23.456  -4.533  41.863  1.00 55.83           H  
ATOM   1353  C   GLU A  91     -22.943  -4.083  39.847  1.00 55.83           C  
ATOM   1354  CB  GLU A  91     -22.287  -2.767  41.917  1.00 55.83           C  
ATOM   1355  HB2 GLU A  91     -23.040  -2.086  41.520  1.00 55.83           H  
ATOM   1356  HB3 GLU A  91     -21.304  -2.427  41.590  1.00 55.83           H  
ATOM   1357  O   GLU A  91     -22.544  -3.198  39.094  1.00 55.83           O  
ATOM   1358  CG  GLU A  91     -22.381  -2.721  43.449  1.00 55.83           C  
ATOM   1359  HG2 GLU A  91     -23.259  -3.287  43.761  1.00 55.83           H  
ATOM   1360  HG3 GLU A  91     -21.499  -3.195  43.879  1.00 55.83           H  
ATOM   1361  CD  GLU A  91     -22.509  -1.274  43.957  1.00 55.83           C  
ATOM   1362  OE1 GLU A  91     -23.225  -1.083  44.966  1.00 55.83           O  
ATOM   1363  OE2 GLU A  91     -21.977  -0.360  43.286  1.00 55.83           O  
ATOM   1364  N   GLY A  92     -23.707  -5.064  39.373  1.00 59.24           N  
ATOM   1365  H   GLY A  92     -23.919  -5.837  39.986  1.00 59.24           H  
ATOM   1366  CA  GLY A  92     -24.238  -5.043  38.014  1.00 59.24           C  
ATOM   1367  HA2 GLY A  92     -23.413  -5.060  37.303  1.00 59.24           H  
ATOM   1368  HA3 GLY A  92     -24.800  -4.121  37.867  1.00 59.24           H  
ATOM   1369  C   GLY A  92     -25.133  -6.239  37.754  1.00 59.24           C  
ATOM   1370  O   GLY A  92     -24.763  -7.373  38.056  1.00 59.24           O  
ATOM   1371  N   SER A  93     -26.313  -6.002  37.171  1.00 61.97           N  
ATOM   1372  H   SER A  93     -26.552  -5.044  36.962  1.00 61.97           H  
ATOM   1373  CA  SER A  93     -27.270  -7.040  36.769  1.00 61.97           C  
ATOM   1374  HA  SER A  93     -27.377  -7.739  37.598  1.00 61.97           H  
ATOM   1375  C   SER A  93     -26.744  -7.838  35.562  1.00 61.97           C  
ATOM   1376  CB  SER A  93     -28.649  -6.417  36.508  1.00 61.97           C  
ATOM   1377  HB2 SER A  93     -29.375  -7.213  36.345  1.00 61.97           H  
ATOM   1378  HB3 SER A  93     -28.958  -5.835  37.376  1.00 61.97           H  
ATOM   1379  O   SER A  93     -27.308  -7.803  34.467  1.00 61.97           O  
ATOM   1380  OG  SER A  93     -28.612  -5.583  35.366  1.00 61.97           O  
ATOM   1381  HG  SER A  93     -28.231  -6.114  34.662  1.00 61.97           H  
ATOM   1382  N   GLY A  94     -25.607  -8.504  35.730  1.00 59.53           N  
ATOM   1383  H   GLY A  94     -25.166  -8.443  36.637  1.00 59.53           H  
ATOM   1384  CA  GLY A  94     -25.001  -9.383  34.748  1.00 59.53           C  
ATOM   1385  HA2 GLY A  94     -25.018  -8.919  33.761  1.00 59.53           H  
ATOM   1386  HA3 GLY A  94     -23.965  -9.580  35.023  1.00 59.53           H  
ATOM   1387  C   GLY A  94     -25.753 -10.703  34.729  1.00 59.53           C  
ATOM   1388  O   GLY A  94     -25.677 -11.466  35.683  1.00 59.53           O  
ATOM   1389  N   LEU A  95     -26.516 -10.916  33.655  1.00 60.31           N  
ATOM   1390  H   LEU A  95     -26.600 -10.124  33.034  1.00 60.31           H  
ATOM   1391  CA  LEU A  95     -26.966 -12.202  33.119  1.00 60.31           C  
ATOM   1392  HA  LEU A  95     -27.954 -12.040  32.688  1.00 60.31           H  
ATOM   1393  C   LEU A  95     -27.098 -13.335  34.162  1.00 60.31           C  
ATOM   1394  CB  LEU A  95     -25.982 -12.556  31.980  1.00 60.31           C  
ATOM   1395  HB2 LEU A  95     -25.762 -11.659  31.401  1.00 60.31           H  
ATOM   1396  HB3 LEU A  95     -25.043 -12.883  32.425  1.00 60.31           H  
ATOM   1397  O   LEU A  95     -26.147 -14.075  34.407  1.00 60.31           O  
ATOM   1398  CG  LEU A  95     -26.479 -13.635  31.005  1.00 60.31           C  
ATOM   1399  HG  LEU A  95     -26.856 -14.493  31.562  1.00 60.31           H  
ATOM   1400  CD1 LEU A  95     -27.589 -13.093  30.098  1.00 60.31           C  
ATOM   1401 HD11 LEU A  95     -27.233 -12.223  29.547  1.00 60.31           H  
ATOM   1402 HD12 LEU A  95     -27.885 -13.866  29.388  1.00 60.31           H  
ATOM   1403 HD13 LEU A  95     -28.463 -12.820  30.690  1.00 60.31           H  
ATOM   1404  CD2 LEU A  95     -25.326 -14.096  30.114  1.00 60.31           C  
ATOM   1405 HD21 LEU A  95     -24.926 -13.257  29.545  1.00 60.31           H  
ATOM   1406 HD22 LEU A  95     -25.673 -14.867  29.426  1.00 60.31           H  
ATOM   1407 HD23 LEU A  95     -24.533 -14.516  30.732  1.00 60.31           H  
ATOM   1408  N   MET A  96     -28.297 -13.528  34.729  1.00 56.16           N  
ATOM   1409  H   MET A  96     -29.039 -12.868  34.543  1.00 56.16           H  
ATOM   1410  CA  MET A  96     -28.597 -14.745  35.493  1.00 56.16           C  
ATOM   1411  HA  MET A  96     -27.871 -14.840  36.300  1.00 56.16           H  
ATOM   1412  C   MET A  96     -28.438 -15.966  34.579  1.00 56.16           C  
ATOM   1413  CB  MET A  96     -30.013 -14.725  36.106  1.00 56.16           C  
ATOM   1414  HB2 MET A  96     -30.710 -14.219  35.439  1.00 56.16           H  
ATOM   1415  HB3 MET A  96     -30.348 -15.756  36.218  1.00 56.16           H  
ATOM   1416  O   MET A  96     -29.348 -16.332  33.833  1.00 56.16           O  
ATOM   1417  CG  MET A  96     -30.067 -14.100  37.504  1.00 56.16           C  
ATOM   1418  HG2 MET A  96     -29.208 -14.455  38.073  1.00 56.16           H  
ATOM   1419  HG3 MET A  96     -29.993 -13.015  37.425  1.00 56.16           H  
ATOM   1420  SD  MET A  96     -31.558 -14.552  38.443  1.00 56.16           S  
ATOM   1421  CE  MET A  96     -32.808 -13.526  37.628  1.00 56.16           C  
ATOM   1422  HE1 MET A  96     -33.771 -13.675  38.116  1.00 56.16           H  
ATOM   1423  HE2 MET A  96     -32.525 -12.477  37.706  1.00 56.16           H  
ATOM   1424  HE3 MET A  96     -32.888 -13.806  36.577  1.00 56.16           H  
ATOM   1425  N   VAL A  97     -27.282 -16.623  34.654  1.00 64.00           N  
ATOM   1426  H   VAL A  97     -26.517 -16.175  35.138  1.00 64.00           H  
ATOM   1427  CA  VAL A  97     -27.106 -17.981  34.152  1.00 64.00           C  
ATOM   1428  HA  VAL A  97     -27.491 -18.039  33.134  1.00 64.00           H  
ATOM   1429  C   VAL A  97     -27.954 -18.867  35.056  1.00 64.00           C  
ATOM   1430  CB  VAL A  97     -25.620 -18.398  34.125  1.00 64.00           C  
ATOM   1431  HB  VAL A  97     -25.202 -18.332  35.129  1.00 64.00           H  
ATOM   1432  O   VAL A  97     -27.554 -19.228  36.163  1.00 64.00           O  
ATOM   1433  CG1 VAL A  97     -25.457 -19.837  33.613  1.00 64.00           C  
ATOM   1434 HG11 VAL A  97     -25.992 -20.535  34.258  1.00 64.00           H  
ATOM   1435 HG12 VAL A  97     -24.401 -20.106  33.618  1.00 64.00           H  
ATOM   1436 HG13 VAL A  97     -25.839 -19.920  32.596  1.00 64.00           H  
ATOM   1437  CG2 VAL A  97     -24.814 -17.482  33.194  1.00 64.00           C  
ATOM   1438 HG21 VAL A  97     -24.835 -16.457  33.563  1.00 64.00           H  
ATOM   1439 HG22 VAL A  97     -25.225 -17.506  32.184  1.00 64.00           H  
ATOM   1440 HG23 VAL A  97     -23.774 -17.806  33.166  1.00 64.00           H  
ATOM   1441  N   MET A  98     -29.168 -19.188  34.604  1.00 55.11           N  
ATOM   1442  H   MET A  98     -29.492 -18.728  33.766  1.00 55.11           H  
ATOM   1443  CA  MET A  98     -30.017 -20.192  35.239  1.00 55.11           C  
ATOM   1444  HA  MET A  98     -30.090 -19.973  36.304  1.00 55.11           H  
ATOM   1445  C   MET A  98     -29.344 -21.559  35.081  1.00 55.11           C  
ATOM   1446  CB  MET A  98     -31.438 -20.196  34.646  1.00 55.11           C  
ATOM   1447  HB2 MET A  98     -31.382 -20.350  33.568  1.00 55.11           H  
ATOM   1448  HB3 MET A  98     -31.990 -21.029  35.082  1.00 55.11           H  
ATOM   1449  O   MET A  98     -29.703 -22.361  34.218  1.00 55.11           O  
ATOM   1450  CG  MET A  98     -32.229 -18.914  34.917  1.00 55.11           C  
ATOM   1451  HG2 MET A  98     -31.727 -18.087  34.416  1.00 55.11           H  
ATOM   1452  HG3 MET A  98     -32.235 -18.705  35.987  1.00 55.11           H  
ATOM   1453  SD  MET A  98     -33.940 -18.991  34.308  1.00 55.11           S  
ATOM   1454  CE  MET A  98     -34.822 -19.474  35.817  1.00 55.11           C  
ATOM   1455  HE1 MET A  98     -34.677 -18.713  36.583  1.00 55.11           H  
ATOM   1456  HE2 MET A  98     -34.439 -20.429  36.178  1.00 55.11           H  
ATOM   1457  HE3 MET A  98     -35.886 -19.567  35.601  1.00 55.11           H  
ATOM   1458  N   THR A  99     -28.357 -21.855  35.924  1.00 60.56           N  
ATOM   1459  H   THR A  99     -28.022 -21.132  36.544  1.00 60.56           H  
ATOM   1460  CA  THR A  99     -27.997 -23.246  36.162  1.00 60.56           C  
ATOM   1461  HA  THR A  99     -27.850 -23.732  35.197  1.00 60.56           H  
ATOM   1462  C   THR A  99     -29.212 -23.866  36.839  1.00 60.56           C  
ATOM   1463  CB  THR A  99     -26.692 -23.440  36.953  1.00 60.56           C  
ATOM   1464  HB  THR A  99     -26.493 -24.510  37.012  1.00 60.56           H  
ATOM   1465  O   THR A  99     -29.672 -23.413  37.889  1.00 60.56           O  
ATOM   1466  CG2 THR A  99     -25.505 -22.765  36.270  1.00 60.56           C  
ATOM   1467 HG21 THR A  99     -24.587 -23.027  36.796  1.00 60.56           H  
ATOM   1468 HG22 THR A  99     -25.620 -21.681  36.284  1.00 60.56           H  
ATOM   1469 HG23 THR A  99     -25.424 -23.106  35.238  1.00 60.56           H  
ATOM   1470  OG1 THR A  99     -26.766 -22.936  38.262  1.00 60.56           O  
ATOM   1471  HG1 THR A  99     -26.536 -22.005  38.228  1.00 60.56           H  
ATOM   1472  N   ARG A 100     -29.822 -24.862  36.193  1.00 59.57           N  
ATOM   1473  H   ARG A 100     -29.464 -25.117  35.284  1.00 59.57           H  
ATOM   1474  CA  ARG A 100     -30.905 -25.650  36.786  1.00 59.57           C  
ATOM   1475  HA  ARG A 100     -31.661 -24.977  37.191  1.00 59.57           H  
ATOM   1476  C   ARG A 100     -30.331 -26.431  37.971  1.00 59.57           C  
ATOM   1477  CB  ARG A 100     -31.556 -26.567  35.726  1.00 59.57           C  
ATOM   1478  HB2 ARG A 100     -32.118 -27.344  36.244  1.00 59.57           H  
ATOM   1479  HB3 ARG A 100     -30.782 -27.051  35.130  1.00 59.57           H  
ATOM   1480  O   ARG A 100     -30.057 -27.622  37.852  1.00 59.57           O  
ATOM   1481  CG  ARG A 100     -32.539 -25.824  34.809  1.00 59.57           C  
ATOM   1482  HG2 ARG A 100     -32.020 -25.040  34.256  1.00 59.57           H  
ATOM   1483  HG3 ARG A 100     -33.294 -25.349  35.436  1.00 59.57           H  
ATOM   1484  CD  ARG A 100     -33.261 -26.768  33.830  1.00 59.57           C  
ATOM   1485  HD2 ARG A 100     -34.203 -26.294  33.553  1.00 59.57           H  
ATOM   1486  HD3 ARG A 100     -33.488 -27.709  34.331  1.00 59.57           H  
ATOM   1487  NE  ARG A 100     -32.488 -27.015  32.595  1.00 59.57           N  
ATOM   1488  HE  ARG A 100     -31.596 -26.548  32.514  1.00 59.57           H  
ATOM   1489  NH1 ARG A 100     -34.038 -28.327  31.508  1.00 59.57           N  
ATOM   1490 HH11 ARG A 100     -34.333 -28.811  30.672  1.00 59.57           H  
ATOM   1491 HH12 ARG A 100     -34.649 -28.273  32.310  1.00 59.57           H  
ATOM   1492  NH2 ARG A 100     -32.167 -27.737  30.453  1.00 59.57           N  
ATOM   1493 HH21 ARG A 100     -31.285 -27.248  30.406  1.00 59.57           H  
ATOM   1494 HH22 ARG A 100     -32.481 -28.245  29.638  1.00 59.57           H  
ATOM   1495  CZ  ARG A 100     -32.899 -27.691  31.531  1.00 59.57           C  
ATOM   1496  N   ARG A 101     -30.142 -25.786  39.128  1.00 57.41           N  
ATOM   1497  H   ARG A 101     -30.243 -24.781  39.124  1.00 57.41           H  
ATOM   1498  CA  ARG A 101     -29.977 -26.498  40.395  1.00 57.41           C  
ATOM   1499  HA  ARG A 101     -29.182 -27.236  40.288  1.00 57.41           H  
ATOM   1500  C   ARG A 101     -31.280 -27.243  40.629  1.00 57.41           C  
ATOM   1501  CB  ARG A 101     -29.630 -25.558  41.568  1.00 57.41           C  
ATOM   1502  HB2 ARG A 101     -30.065 -24.572  41.405  1.00 57.41           H  
ATOM   1503  HB3 ARG A 101     -30.062 -25.971  42.479  1.00 57.41           H  
ATOM   1504  O   ARG A 101     -32.324 -26.638  40.866  1.00 57.41           O  
ATOM   1505  CG  ARG A 101     -28.111 -25.441  41.782  1.00 57.41           C  
ATOM   1506  HG2 ARG A 101     -27.664 -24.928  40.930  1.00 57.41           H  
ATOM   1507  HG3 ARG A 101     -27.682 -26.440  41.858  1.00 57.41           H  
ATOM   1508  CD  ARG A 101     -27.791 -24.670  43.073  1.00 57.41           C  
ATOM   1509  HD2 ARG A 101     -28.302 -25.153  43.905  1.00 57.41           H  
ATOM   1510  HD3 ARG A 101     -28.167 -23.652  42.975  1.00 57.41           H  
ATOM   1511  NE  ARG A 101     -26.339 -24.632  43.348  1.00 57.41           N  
ATOM   1512  HE  ARG A 101     -25.723 -24.929  42.605  1.00 57.41           H  
ATOM   1513  NH1 ARG A 101     -26.431 -23.693  45.450  1.00 57.41           N  
ATOM   1514 HH11 ARG A 101     -27.433 -23.597  45.377  1.00 57.41           H  
ATOM   1515 HH12 ARG A 101     -25.949 -23.315  46.254  1.00 57.41           H  
ATOM   1516  NH2 ARG A 101     -24.453 -24.191  44.557  1.00 57.41           N  
ATOM   1517 HH21 ARG A 101     -24.009 -23.809  45.380  1.00 57.41           H  
ATOM   1518 HH22 ARG A 101     -23.866 -24.508  43.800  1.00 57.41           H  
ATOM   1519  CZ  ARG A 101     -25.752 -24.176  44.446  1.00 57.41           C  
ATOM   1520  N   ARG A 102     -31.226 -28.571  40.515  1.00 59.54           N  
ATOM   1521  H   ARG A 102     -30.346 -28.979  40.233  1.00 59.54           H  
ATOM   1522  CA  ARG A 102     -32.310 -29.443  40.960  1.00 59.54           C  
ATOM   1523  HA  ARG A 102     -33.212 -29.230  40.386  1.00 59.54           H  
ATOM   1524  C   ARG A 102     -32.574 -29.100  42.424  1.00 59.54           C  
ATOM   1525  CB  ARG A 102     -31.919 -30.921  40.785  1.00 59.54           C  
ATOM   1526  HB2 ARG A 102     -32.718 -31.527  41.213  1.00 59.54           H  
ATOM   1527  HB3 ARG A 102     -31.012 -31.134  41.350  1.00 59.54           H  
ATOM   1528  O   ARG A 102     -31.708 -29.329  43.262  1.00 59.54           O  
ATOM   1529  CG  ARG A 102     -31.694 -31.317  39.312  1.00 59.54           C  
ATOM   1530  HG2 ARG A 102     -32.070 -30.536  38.651  1.00 59.54           H  
ATOM   1531  HG3 ARG A 102     -30.625 -31.437  39.135  1.00 59.54           H  
ATOM   1532  CD  ARG A 102     -32.425 -32.625  38.984  1.00 59.54           C  
ATOM   1533  HD2 ARG A 102     -32.079 -33.403  39.664  1.00 59.54           H  
ATOM   1534  HD3 ARG A 102     -33.491 -32.467  39.146  1.00 59.54           H  
ATOM   1535  NE  ARG A 102     -32.194 -33.060  37.592  1.00 59.54           N  
ATOM   1536  HE  ARG A 102     -31.356 -32.723  37.141  1.00 59.54           H  
ATOM   1537  NH1 ARG A 102     -34.016 -34.455  37.398  1.00 59.54           N  
ATOM   1538 HH11 ARG A 102     -34.522 -35.152  36.871  1.00 59.54           H  
ATOM   1539 HH12 ARG A 102     -34.272 -34.260  38.355  1.00 59.54           H  
ATOM   1540  NH2 ARG A 102     -32.590 -34.270  35.699  1.00 59.54           N  
ATOM   1541 HH21 ARG A 102     -33.127 -34.964  35.199  1.00 59.54           H  
ATOM   1542 HH22 ARG A 102     -31.715 -33.960  35.301  1.00 59.54           H  
ATOM   1543  CZ  ARG A 102     -32.933 -33.919  36.906  1.00 59.54           C  
ATOM   1544  N   GLN A 103     -33.728 -28.501  42.710  1.00 59.23           N  
ATOM   1545  H   GLN A 103     -34.328 -28.220  41.947  1.00 59.23           H  
ATOM   1546  CA  GLN A 103     -34.219 -28.315  44.072  1.00 59.23           C  
ATOM   1547  HA  GLN A 103     -33.573 -27.627  44.618  1.00 59.23           H  
ATOM   1548  C   GLN A 103     -34.187 -29.684  44.764  1.00 59.23           C  
ATOM   1549  CB  GLN A 103     -35.646 -27.738  44.011  1.00 59.23           C  
ATOM   1550  HB2 GLN A 103     -36.163 -27.966  44.943  1.00 59.23           H  
ATOM   1551  HB3 GLN A 103     -36.195 -28.244  43.217  1.00 59.23           H  
ATOM   1552  O   GLN A 103     -34.987 -30.567  44.444  1.00 59.23           O  
ATOM   1553  CG  GLN A 103     -35.687 -26.217  43.748  1.00 59.23           C  
ATOM   1554  HG2 GLN A 103     -36.555 -25.993  43.128  1.00 59.23           H  
ATOM   1555  HG3 GLN A 103     -34.799 -25.906  43.196  1.00 59.23           H  
ATOM   1556  CD  GLN A 103     -35.827 -25.391  45.027  1.00 59.23           C  
ATOM   1557  NE2 GLN A 103     -35.113 -24.298  45.176  1.00 59.23           N  
ATOM   1558 HE21 GLN A 103     -34.506 -23.949  44.448  1.00 59.23           H  
ATOM   1559 HE22 GLN A 103     -35.283 -23.787  46.030  1.00 59.23           H  
ATOM   1560  OE1 GLN A 103     -36.595 -25.714  45.912  1.00 59.23           O  
ATOM   1561  N   LYS A 104     -33.211 -29.890  45.656  1.00 60.30           N  
ATOM   1562  H   LYS A 104     -32.549 -29.145  45.816  1.00 60.30           H  
ATOM   1563  CA  LYS A 104     -33.193 -31.031  46.569  1.00 60.30           C  
ATOM   1564  HA  LYS A 104     -33.377 -31.957  46.023  1.00 60.30           H  
ATOM   1565  C   LYS A 104     -34.354 -30.801  47.531  1.00 60.30           C  
ATOM   1566  CB  LYS A 104     -31.843 -31.137  47.308  1.00 60.30           C  
ATOM   1567  HB2 LYS A 104     -31.560 -30.159  47.696  1.00 60.30           H  
ATOM   1568  HB3 LYS A 104     -31.980 -31.803  48.160  1.00 60.30           H  
ATOM   1569  O   LYS A 104     -34.294 -29.900  48.360  1.00 60.30           O  
ATOM   1570  CG  LYS A 104     -30.702 -31.702  46.440  1.00 60.30           C  
ATOM   1571  HG2 LYS A 104     -31.007 -32.667  46.036  1.00 60.30           H  
ATOM   1572  HG3 LYS A 104     -30.500 -31.021  45.613  1.00 60.30           H  
ATOM   1573  CD  LYS A 104     -29.420 -31.890  47.275  1.00 60.30           C  
ATOM   1574  HD2 LYS A 104     -29.089 -30.918  47.640  1.00 60.30           H  
ATOM   1575  HD3 LYS A 104     -29.655 -32.519  48.135  1.00 60.30           H  
ATOM   1576  CE  LYS A 104     -28.291 -32.550  46.466  1.00 60.30           C  
ATOM   1577  HE2 LYS A 104     -28.032 -31.899  45.631  1.00 60.30           H  
ATOM   1578  HE3 LYS A 104     -28.665 -33.488  46.056  1.00 60.30           H  
ATOM   1579  NZ  LYS A 104     -27.088 -32.816  47.303  1.00 60.30           N  
ATOM   1580  HZ1 LYS A 104     -26.357 -33.260  46.766  1.00 60.30           H  
ATOM   1581  HZ2 LYS A 104     -27.312 -33.430  48.073  1.00 60.30           H  
ATOM   1582  HZ3 LYS A 104     -26.714 -31.962  47.694  1.00 60.30           H  
ATOM   1583  N   ARG A 105     -35.444 -31.552  47.354  1.00 63.49           N  
ATOM   1584  H   ARG A 105     -35.426 -32.239  46.613  1.00 63.49           H  
ATOM   1585  CA  ARG A 105     -36.570 -31.543  48.293  1.00 63.49           C  
ATOM   1586  HA  ARG A 105     -36.960 -30.527  48.354  1.00 63.49           H  
ATOM   1587  C   ARG A 105     -36.037 -31.952  49.674  1.00 63.49           C  
ATOM   1588  CB  ARG A 105     -37.676 -32.504  47.832  1.00 63.49           C  
ATOM   1589  HB2 ARG A 105     -37.252 -33.498  47.692  1.00 63.49           H  
ATOM   1590  HB3 ARG A 105     -38.435 -32.564  48.612  1.00 63.49           H  
ATOM   1591  O   ARG A 105     -35.256 -32.906  49.723  1.00 63.49           O  
ATOM   1592  CG  ARG A 105     -38.343 -32.038  46.529  1.00 63.49           C  
ATOM   1593  HG2 ARG A 105     -38.820 -31.074  46.700  1.00 63.49           H  
ATOM   1594  HG3 ARG A 105     -37.593 -31.928  45.746  1.00 63.49           H  
ATOM   1595  CD  ARG A 105     -39.393 -33.056  46.070  1.00 63.49           C  
ATOM   1596  HD2 ARG A 105     -38.888 -34.001  45.871  1.00 63.49           H  
ATOM   1597  HD3 ARG A 105     -40.112 -33.208  46.875  1.00 63.49           H  
ATOM   1598  NE  ARG A 105     -40.108 -32.583  44.867  1.00 63.49           N  
ATOM   1599  HE  ARG A 105     -40.232 -31.583  44.789  1.00 63.49           H  
ATOM   1600  NH1 ARG A 105     -40.577 -34.632  43.932  1.00 63.49           N  
ATOM   1601 HH11 ARG A 105     -41.033 -35.188  43.223  1.00 63.49           H  
ATOM   1602 HH12 ARG A 105     -40.136 -35.085  44.720  1.00 63.49           H  
ATOM   1603  NH2 ARG A 105     -41.295 -32.770  42.933  1.00 63.49           N  
ATOM   1604 HH21 ARG A 105     -41.743 -33.343  42.233  1.00 63.49           H  
ATOM   1605 HH22 ARG A 105     -41.431 -31.769  42.921  1.00 63.49           H  
ATOM   1606  CZ  ARG A 105     -40.651 -33.329  43.920  1.00 63.49           C  
ATOM   1607  N   PRO A 106     -36.424 -31.268  50.763  1.00 70.75           N  
ATOM   1608  CA  PRO A 106     -36.094 -31.736  52.100  1.00 70.75           C  
ATOM   1609  HA  PRO A 106     -35.010 -31.753  52.213  1.00 70.75           H  
ATOM   1610  C   PRO A 106     -36.674 -33.148  52.290  1.00 70.75           C  
ATOM   1611  CB  PRO A 106     -36.690 -30.706  53.065  1.00 70.75           C  
ATOM   1612  HB2 PRO A 106     -35.942 -29.944  53.286  1.00 70.75           H  
ATOM   1613  HB3 PRO A 106     -37.046 -31.163  53.988  1.00 70.75           H  
ATOM   1614  O   PRO A 106     -37.756 -33.432  51.759  1.00 70.75           O  
ATOM   1615  CG  PRO A 106     -37.831 -30.079  52.265  1.00 70.75           C  
ATOM   1616  HG2 PRO A 106     -38.724 -30.695  52.362  1.00 70.75           H  
ATOM   1617  HG3 PRO A 106     -38.036 -29.057  52.585  1.00 70.75           H  
ATOM   1618  CD  PRO A 106     -37.329 -30.131  50.824  1.00 70.75           C  
ATOM   1619  HD2 PRO A 106     -38.176 -30.249  50.148  1.00 70.75           H  
ATOM   1620  HD3 PRO A 106     -36.779 -29.220  50.590  1.00 70.75           H  
ATOM   1621  N   PRO A 107     -35.969 -34.054  52.988  1.00 69.59           N  
ATOM   1622  CA  PRO A 107     -36.497 -35.375  53.294  1.00 69.59           C  
ATOM   1623  HA  PRO A 107     -36.737 -35.906  52.373  1.00 69.59           H  
ATOM   1624  C   PRO A 107     -37.769 -35.198  54.127  1.00 69.59           C  
ATOM   1625  CB  PRO A 107     -35.368 -36.114  54.024  1.00 69.59           C  
ATOM   1626  HB2 PRO A 107     -35.746 -36.784  54.796  1.00 69.59           H  
ATOM   1627  HB3 PRO A 107     -34.777 -36.673  53.298  1.00 69.59           H  
ATOM   1628  O   PRO A 107     -37.723 -34.729  55.261  1.00 69.59           O  
ATOM   1629  CG  PRO A 107     -34.511 -34.995  54.615  1.00 69.59           C  
ATOM   1630  HG2 PRO A 107     -33.467 -35.293  54.714  1.00 69.59           H  
ATOM   1631  HG3 PRO A 107     -34.915 -34.702  55.584  1.00 69.59           H  
ATOM   1632  CD  PRO A 107     -34.680 -33.845  53.626  1.00 69.59           C  
ATOM   1633  HD2 PRO A 107     -34.645 -32.895  54.159  1.00 69.59           H  
ATOM   1634  HD3 PRO A 107     -33.893 -33.887  52.873  1.00 69.59           H  
ATOM   1635  N   GLY A 108     -38.919 -35.507  53.527  1.00 62.16           N  
ATOM   1636  H   GLY A 108     -38.893 -35.800  52.561  1.00 62.16           H  
ATOM   1637  CA  GLY A 108     -40.207 -35.455  54.205  1.00 62.16           C  
ATOM   1638  HA2 GLY A 108     -41.006 -35.738  53.520  1.00 62.16           H  
ATOM   1639  HA3 GLY A 108     -40.392 -34.444  54.567  1.00 62.16           H  
ATOM   1640  C   GLY A 108     -40.201 -36.431  55.375  1.00 62.16           C  
ATOM   1641  O   GLY A 108     -40.157 -37.645  55.168  1.00 62.16           O  
ATOM   1642  N   GLY A 109     -40.224 -35.889  56.593  1.00 64.94           N  
ATOM   1643  H   GLY A 109     -40.150 -34.885  56.671  1.00 64.94           H  
ATOM   1644  CA  GLY A 109     -40.438 -36.654  57.812  1.00 64.94           C  
ATOM   1645  HA2 GLY A 109     -39.609 -37.347  57.954  1.00 64.94           H  
ATOM   1646  HA3 GLY A 109     -40.489 -35.985  58.671  1.00 64.94           H  
ATOM   1647  C   GLY A 109     -41.753 -37.422  57.711  1.00 64.94           C  
ATOM   1648  O   GLY A 109     -42.794 -36.862  57.364  1.00 64.94           O  
ATOM   1649  N   ARG A 110     -41.689 -38.730  57.969  1.00 56.46           N  
ATOM   1650  H   ARG A 110     -40.796 -39.103  58.257  1.00 56.46           H  
ATOM   1651  CA  ARG A 110     -42.854 -39.613  58.011  1.00 56.46           C  
ATOM   1652  HA  ARG A 110     -43.440 -39.504  57.098  1.00 56.46           H  
ATOM   1653  C   ARG A 110     -43.743 -39.207  59.187  1.00 56.46           C  
ATOM   1654  CB  ARG A 110     -42.393 -41.075  58.167  1.00 56.46           C  
ATOM   1655  HB2 ARG A 110     -41.642 -41.134  58.955  1.00 56.46           H  
ATOM   1656  HB3 ARG A 110     -43.251 -41.669  58.483  1.00 56.46           H  
ATOM   1657  O   ARG A 110     -43.502 -39.631  60.308  1.00 56.46           O  
ATOM   1658  CG  ARG A 110     -41.840 -41.702  56.881  1.00 56.46           C  
ATOM   1659  HG2 ARG A 110     -41.000 -41.118  56.504  1.00 56.46           H  
ATOM   1660  HG3 ARG A 110     -42.631 -41.714  56.131  1.00 56.46           H  
ATOM   1661  CD  ARG A 110     -41.382 -43.139  57.174  1.00 56.46           C  
ATOM   1662  HD2 ARG A 110     -40.445 -43.104  57.731  1.00 56.46           H  
ATOM   1663  HD3 ARG A 110     -42.122 -43.619  57.813  1.00 56.46           H  
ATOM   1664  NE  ARG A 110     -41.260 -43.946  55.942  1.00 56.46           N  
ATOM   1665  HE  ARG A 110     -42.114 -44.081  55.420  1.00 56.46           H  
ATOM   1666  NH1 ARG A 110     -39.028 -44.512  56.073  1.00 56.46           N  
ATOM   1667 HH11 ARG A 110     -38.935 -43.959  56.912  1.00 56.46           H  
ATOM   1668 HH12 ARG A 110     -38.244 -45.058  55.745  1.00 56.46           H  
ATOM   1669  NH2 ARG A 110     -40.291 -45.360  54.445  1.00 56.46           N  
ATOM   1670 HH21 ARG A 110     -39.486 -45.885  54.136  1.00 56.46           H  
ATOM   1671 HH22 ARG A 110     -41.184 -45.506  53.996  1.00 56.46           H  
ATOM   1672  CZ  ARG A 110     -40.196 -44.595  55.497  1.00 56.46           C  
ATOM   1673  N   VAL A 111     -44.789 -38.429  58.931  1.00 58.99           N  
ATOM   1674  H   VAL A 111     -44.849 -37.978  58.028  1.00 58.99           H  
ATOM   1675  CA  VAL A 111     -45.942 -38.358  59.834  1.00 58.99           C  
ATOM   1676  HA  VAL A 111     -45.604 -38.527  60.856  1.00 58.99           H  
ATOM   1677  C   VAL A 111     -46.869 -39.523  59.502  1.00 58.99           C  
ATOM   1678  CB  VAL A 111     -46.635 -36.980  59.843  1.00 58.99           C  
ATOM   1679  HB  VAL A 111     -47.644 -37.103  60.236  1.00 58.99           H  
ATOM   1680  O   VAL A 111     -47.712 -39.462  58.609  1.00 58.99           O  
ATOM   1681  CG1 VAL A 111     -45.882 -36.034  60.786  1.00 58.99           C  
ATOM   1682 HG11 VAL A 111     -46.383 -35.067  60.816  1.00 58.99           H  
ATOM   1683 HG12 VAL A 111     -44.856 -35.896  60.444  1.00 58.99           H  
ATOM   1684 HG13 VAL A 111     -45.871 -36.446  61.795  1.00 58.99           H  
ATOM   1685  CG2 VAL A 111     -46.728 -36.316  58.462  1.00 58.99           C  
ATOM   1686 HG21 VAL A 111     -47.229 -36.985  57.763  1.00 58.99           H  
ATOM   1687 HG22 VAL A 111     -47.314 -35.400  58.544  1.00 58.99           H  
ATOM   1688 HG23 VAL A 111     -45.736 -36.063  58.087  1.00 58.99           H  
ATOM   1689  N   SER A 112     -46.651 -40.640  60.193  1.00 51.49           N  
ATOM   1690  H   SER A 112     -45.899 -40.645  60.867  1.00 51.49           H  
ATOM   1691  CA  SER A 112     -47.672 -41.664  60.379  1.00 51.49           C  
ATOM   1692  HA  SER A 112     -48.060 -41.992  59.415  1.00 51.49           H  
ATOM   1693  C   SER A 112     -48.786 -41.040  61.206  1.00 51.49           C  
ATOM   1694  CB  SER A 112     -47.084 -42.867  61.130  1.00 51.49           C  
ATOM   1695  HB2 SER A 112     -47.883 -43.554  61.408  1.00 51.49           H  
ATOM   1696  HB3 SER A 112     -46.381 -43.388  60.480  1.00 51.49           H  
ATOM   1697  O   SER A 112     -48.523 -40.653  62.339  1.00 51.49           O  
ATOM   1698  OG  SER A 112     -46.401 -42.442  62.293  1.00 51.49           O  
ATOM   1699  HG  SER A 112     -47.019 -41.940  62.830  1.00 51.49           H  
ATOM   1700  N   ASN A 113     -49.961 -40.862  60.601  1.00 54.68           N  
ATOM   1701  H   ASN A 113     -49.942 -40.945  59.595  1.00 54.68           H  
ATOM   1702  CA  ASN A 113     -51.293 -40.812  61.215  1.00 54.68           C  
ATOM   1703  HA  ASN A 113     -51.664 -41.827  61.355  1.00 54.68           H  
ATOM   1704  C   ASN A 113     -52.229 -40.105  60.235  1.00 54.68           C  
ATOM   1705  CB  ASN A 113     -51.330 -40.085  62.584  1.00 54.68           C  
ATOM   1706  HB2 ASN A 113     -52.355 -39.802  62.820  1.00 54.68           H  
ATOM   1707  HB3 ASN A 113     -50.736 -39.172  62.537  1.00 54.68           H  
ATOM   1708  O   ASN A 113     -52.480 -38.915  60.376  1.00 54.68           O  
ATOM   1709  CG  ASN A 113     -50.848 -40.948  63.739  1.00 54.68           C  
ATOM   1710  ND2 ASN A 113     -50.634 -40.365  64.895  1.00 54.68           N  
ATOM   1711 HD21 ASN A 113     -50.740 -39.366  65.000  1.00 54.68           H  
ATOM   1712 HD22 ASN A 113     -50.284 -40.957  65.634  1.00 54.68           H  
ATOM   1713  OD1 ASN A 113     -50.667 -42.150  63.613  1.00 54.68           O  
ATOM   1714  N   MET A 114     -52.771 -40.811  59.239  1.00 51.12           N  
ATOM   1715  H   MET A 114     -52.479 -41.765  59.085  1.00 51.12           H  
ATOM   1716  CA  MET A 114     -54.112 -40.434  58.799  1.00 51.12           C  
ATOM   1717  HA  MET A 114     -54.645 -40.230  59.727  1.00 51.12           H  
ATOM   1718  C   MET A 114     -54.840 -41.577  58.111  1.00 51.12           C  
ATOM   1719  CB  MET A 114     -54.162 -39.143  57.960  1.00 51.12           C  
ATOM   1720  HB2 MET A 114     -54.205 -39.387  56.898  1.00 51.12           H  
ATOM   1721  HB3 MET A 114     -53.263 -38.547  58.111  1.00 51.12           H  
ATOM   1722  O   MET A 114     -54.350 -42.240  57.199  1.00 51.12           O  
ATOM   1723  CG  MET A 114     -55.393 -38.298  58.346  1.00 51.12           C  
ATOM   1724  HG2 MET A 114     -55.843 -38.679  59.263  1.00 51.12           H  
ATOM   1725  HG3 MET A 114     -56.142 -38.392  57.560  1.00 51.12           H  
ATOM   1726  SD  MET A 114     -55.066 -36.539  58.635  1.00 51.12           S  
ATOM   1727  CE  MET A 114     -54.515 -36.040  56.986  1.00 51.12           C  
ATOM   1728  HE1 MET A 114     -53.605 -36.579  56.721  1.00 51.12           H  
ATOM   1729  HE2 MET A 114     -54.310 -34.970  56.985  1.00 51.12           H  
ATOM   1730  HE3 MET A 114     -55.296 -36.258  56.258  1.00 51.12           H  
ATOM   1731  N   SER A 115     -56.027 -41.795  58.645  1.00 54.70           N  
ATOM   1732  H   SER A 115     -56.357 -41.102  59.301  1.00 54.70           H  
ATOM   1733  CA  SER A 115     -57.005 -42.818  58.360  1.00 54.70           C  
ATOM   1734  HA  SER A 115     -56.544 -43.789  58.538  1.00 54.70           H  
ATOM   1735  C   SER A 115     -57.523 -42.783  56.919  1.00 54.70           C  
ATOM   1736  CB  SER A 115     -58.146 -42.627  59.373  1.00 54.70           C  
ATOM   1737  HB2 SER A 115     -57.838 -43.037  60.334  1.00 54.70           H  
ATOM   1738  HB3 SER A 115     -59.040 -43.152  59.037  1.00 54.70           H  
ATOM   1739  O   SER A 115     -57.588 -41.761  56.239  1.00 54.70           O  
ATOM   1740  OG  SER A 115     -58.425 -41.245  59.542  1.00 54.70           O  
ATOM   1741  HG  SER A 115     -59.149 -41.131  60.162  1.00 54.70           H  
ATOM   1742  N   LYS A 116     -57.904 -43.978  56.469  1.00 50.44           N  
ATOM   1743  H   LYS A 116     -57.814 -44.733  57.134  1.00 50.44           H  
ATOM   1744  CA  LYS A 116     -58.507 -44.314  55.180  1.00 50.44           C  
ATOM   1745  HA  LYS A 116     -57.751 -44.251  54.396  1.00 50.44           H  
ATOM   1746  C   LYS A 116     -59.670 -43.374  54.827  1.00 50.44           C  
ATOM   1747  CB  LYS A 116     -59.038 -45.760  55.302  1.00 50.44           C  
ATOM   1748  HB2 LYS A 116     -59.724 -45.803  56.149  1.00 50.44           H  
ATOM   1749  HB3 LYS A 116     -59.609 -46.003  54.406  1.00 50.44           H  
ATOM   1750  O   LYS A 116     -60.687 -43.379  55.511  1.00 50.44           O  
ATOM   1751  CG  LYS A 116     -57.952 -46.838  55.488  1.00 50.44           C  
ATOM   1752  HG2 LYS A 116     -57.233 -46.521  56.243  1.00 50.44           H  
ATOM   1753  HG3 LYS A 116     -57.424 -46.976  54.544  1.00 50.44           H  
ATOM   1754  CD  LYS A 116     -58.568 -48.174  55.941  1.00 50.44           C  
ATOM   1755  HD2 LYS A 116     -59.338 -48.480  55.233  1.00 50.44           H  
ATOM   1756  HD3 LYS A 116     -59.028 -48.028  56.919  1.00 50.44           H  
ATOM   1757  CE  LYS A 116     -57.497 -49.273  56.039  1.00 50.44           C  
ATOM   1758  HE2 LYS A 116     -57.142 -49.508  55.035  1.00 50.44           H  
ATOM   1759  HE3 LYS A 116     -56.650 -48.882  56.603  1.00 50.44           H  
ATOM   1760  NZ  LYS A 116     -58.005 -50.505  56.704  1.00 50.44           N  
ATOM   1761  HZ1 LYS A 116     -58.792 -50.899  56.210  1.00 50.44           H  
ATOM   1762  HZ2 LYS A 116     -58.294 -50.312  57.653  1.00 50.44           H  
ATOM   1763  HZ3 LYS A 116     -57.284 -51.211  56.752  1.00 50.44           H  
ATOM   1764  N   SER A 117     -59.584 -42.680  53.691  1.00 55.55           N  
ATOM   1765  H   SER A 117     -58.678 -42.571  53.258  1.00 55.55           H  
ATOM   1766  CA  SER A 117     -60.753 -42.065  53.046  1.00 55.55           C  
ATOM   1767  HA  SER A 117     -61.632 -42.666  53.277  1.00 55.55           H  
ATOM   1768  C   SER A 117     -60.618 -42.015  51.514  1.00 55.55           C  
ATOM   1769  CB  SER A 117     -61.038 -40.688  53.643  1.00 55.55           C  
ATOM   1770  HB2 SER A 117     -60.174 -40.041  53.498  1.00 55.55           H  
ATOM   1771  HB3 SER A 117     -61.244 -40.781  54.709  1.00 55.55           H  
ATOM   1772  O   SER A 117     -59.946 -41.175  50.924  1.00 55.55           O  
ATOM   1773  OG  SER A 117     -62.162 -40.137  52.993  1.00 55.55           O  
ATOM   1774  HG  SER A 117     -62.250 -39.222  53.270  1.00 55.55           H  
ATOM   1775  N   LYS A 118     -61.225 -43.029  50.889  1.00 55.01           N  
ATOM   1776  H   LYS A 118     -61.517 -43.744  51.539  1.00 55.01           H  
ATOM   1777  CA  LYS A 118     -61.997 -43.039  49.629  1.00 55.01           C  
ATOM   1778  HA  LYS A 118     -61.741 -43.971  49.126  1.00 55.01           H  
ATOM   1779  C   LYS A 118     -61.746 -41.936  48.567  1.00 55.01           C  
ATOM   1780  CB  LYS A 118     -63.489 -43.141  50.035  1.00 55.01           C  
ATOM   1781  HB2 LYS A 118     -63.593 -42.994  51.110  1.00 55.01           H  
ATOM   1782  HB3 LYS A 118     -64.080 -42.356  49.562  1.00 55.01           H  
ATOM   1783  O   LYS A 118     -62.420 -40.917  48.501  1.00 55.01           O  
ATOM   1784  CG  LYS A 118     -64.111 -44.496  49.660  1.00 55.01           C  
ATOM   1785  HG2 LYS A 118     -64.221 -44.550  48.577  1.00 55.01           H  
ATOM   1786  HG3 LYS A 118     -63.459 -45.304  49.992  1.00 55.01           H  
ATOM   1787  CD  LYS A 118     -65.484 -44.662  50.331  1.00 55.01           C  
ATOM   1788  HD2 LYS A 118     -66.123 -43.822  50.057  1.00 55.01           H  
ATOM   1789  HD3 LYS A 118     -65.345 -44.652  51.412  1.00 55.01           H  
ATOM   1790  CE  LYS A 118     -66.162 -45.977  49.917  1.00 55.01           C  
ATOM   1791  HE2 LYS A 118     -66.390 -45.933  48.852  1.00 55.01           H  
ATOM   1792  HE3 LYS A 118     -65.460 -46.796  50.076  1.00 55.01           H  
ATOM   1793  NZ  LYS A 118     -67.405 -46.230  50.697  1.00 55.01           N  
ATOM   1794  HZ1 LYS A 118     -67.853 -47.088  50.408  1.00 55.01           H  
ATOM   1795  HZ2 LYS A 118     -68.071 -45.479  50.587  1.00 55.01           H  
ATOM   1796  HZ3 LYS A 118     -67.205 -46.315  51.683  1.00 55.01           H  
ATOM   1797  N   LYS A 119     -60.884 -42.285  47.604  1.00 49.12           N  
ATOM   1798  H   LYS A 119     -60.186 -42.940  47.927  1.00 49.12           H  
ATOM   1799  CA  LYS A 119     -61.072 -42.246  46.129  1.00 49.12           C  
ATOM   1800  HA  LYS A 119     -60.200 -41.754  45.698  1.00 49.12           H  
ATOM   1801  C   LYS A 119     -62.331 -41.501  45.613  1.00 49.12           C  
ATOM   1802  CB  LYS A 119     -61.111 -43.739  45.662  1.00 49.12           C  
ATOM   1803  HB2 LYS A 119     -60.864 -44.384  46.505  1.00 49.12           H  
ATOM   1804  HB3 LYS A 119     -62.116 -44.036  45.361  1.00 49.12           H  
ATOM   1805  O   LYS A 119     -63.404 -42.093  45.664  1.00 49.12           O  
ATOM   1806  CG  LYS A 119     -60.154 -44.123  44.524  1.00 49.12           C  
ATOM   1807  HG2 LYS A 119     -60.358 -43.511  43.645  1.00 49.12           H  
ATOM   1808  HG3 LYS A 119     -59.130 -43.948  44.852  1.00 49.12           H  
ATOM   1809  CD  LYS A 119     -60.334 -45.617  44.172  1.00 49.12           C  
ATOM   1810  HD2 LYS A 119     -60.273 -46.205  45.087  1.00 49.12           H  
ATOM   1811  HD3 LYS A 119     -61.319 -45.763  43.729  1.00 49.12           H  
ATOM   1812  CE  LYS A 119     -59.252 -46.112  43.200  1.00 49.12           C  
ATOM   1813  HE2 LYS A 119     -58.275 -45.915  43.643  1.00 49.12           H  
ATOM   1814  HE3 LYS A 119     -59.315 -45.532  42.279  1.00 49.12           H  
ATOM   1815  NZ  LYS A 119     -59.377 -47.565  42.897  1.00 49.12           N  
ATOM   1816  HZ1 LYS A 119     -60.261 -47.780  42.457  1.00 49.12           H  
ATOM   1817  HZ2 LYS A 119     -58.645 -47.863  42.268  1.00 49.12           H  
ATOM   1818  HZ3 LYS A 119     -59.295 -48.124  43.734  1.00 49.12           H  
ATOM   1819  N   ARG A 120     -62.190 -40.346  44.934  1.00 53.12           N  
ATOM   1820  H   ARG A 120     -61.349 -39.809  45.091  1.00 53.12           H  
ATOM   1821  CA  ARG A 120     -63.046 -39.956  43.780  1.00 53.12           C  
ATOM   1822  HA  ARG A 120     -63.266 -40.873  43.234  1.00 53.12           H  
ATOM   1823  C   ARG A 120     -62.355 -39.006  42.771  1.00 53.12           C  
ATOM   1824  CB  ARG A 120     -64.416 -39.368  44.207  1.00 53.12           C  
ATOM   1825  HB2 ARG A 120     -64.286 -38.675  45.038  1.00 53.12           H  
ATOM   1826  HB3 ARG A 120     -64.807 -38.799  43.364  1.00 53.12           H  
ATOM   1827  O   ARG A 120     -61.937 -37.912  43.111  1.00 53.12           O  
ATOM   1828  CG  ARG A 120     -65.465 -40.444  44.572  1.00 53.12           C  
ATOM   1829  HG2 ARG A 120     -65.337 -41.300  43.909  1.00 53.12           H  
ATOM   1830  HG3 ARG A 120     -65.321 -40.758  45.606  1.00 53.12           H  
ATOM   1831  CD  ARG A 120     -66.917 -39.968  44.483  1.00 53.12           C  
ATOM   1832  HD2 ARG A 120     -67.204 -39.557  45.451  1.00 53.12           H  
ATOM   1833  HD3 ARG A 120     -66.992 -39.172  43.743  1.00 53.12           H  
ATOM   1834  NE  ARG A 120     -67.826 -41.065  44.080  1.00 53.12           N  
ATOM   1835  HE  ARG A 120     -67.413 -41.841  43.583  1.00 53.12           H  
ATOM   1836  NH1 ARG A 120     -69.768 -40.219  44.972  1.00 53.12           N  
ATOM   1837 HH11 ARG A 120     -70.772 -40.247  45.077  1.00 53.12           H  
ATOM   1838 HH12 ARG A 120     -69.251 -39.478  45.424  1.00 53.12           H  
ATOM   1839  NH2 ARG A 120     -69.858 -42.026  43.676  1.00 53.12           N  
ATOM   1840 HH21 ARG A 120     -70.858 -42.030  43.815  1.00 53.12           H  
ATOM   1841 HH22 ARG A 120     -69.440 -42.750  43.109  1.00 53.12           H  
ATOM   1842  CZ  ARG A 120     -69.139 -41.098  44.246  1.00 53.12           C  
ATOM   1843  N   LYS A 121     -62.284 -39.528  41.536  1.00 55.29           N  
ATOM   1844  H   LYS A 121     -62.543 -40.504  41.536  1.00 55.29           H  
ATOM   1845  CA  LYS A 121     -62.203 -38.978  40.161  1.00 55.29           C  
ATOM   1846  HA  LYS A 121     -61.538 -39.641  39.607  1.00 55.29           H  
ATOM   1847  C   LYS A 121     -61.650 -37.562  39.895  1.00 55.29           C  
ATOM   1848  CB  LYS A 121     -63.591 -39.116  39.505  1.00 55.29           C  
ATOM   1849  HB2 LYS A 121     -63.575 -38.594  38.548  1.00 55.29           H  
ATOM   1850  HB3 LYS A 121     -64.341 -38.636  40.134  1.00 55.29           H  
ATOM   1851  O   LYS A 121     -62.266 -36.559  40.222  1.00 55.29           O  
ATOM   1852  CG  LYS A 121     -63.979 -40.584  39.242  1.00 55.29           C  
ATOM   1853  HG2 LYS A 121     -63.202 -41.051  38.637  1.00 55.29           H  
ATOM   1854  HG3 LYS A 121     -64.057 -41.120  40.188  1.00 55.29           H  
ATOM   1855  CD  LYS A 121     -65.319 -40.691  38.497  1.00 55.29           C  
ATOM   1856  HD2 LYS A 121     -66.111 -40.269  39.116  1.00 55.29           H  
ATOM   1857  HD3 LYS A 121     -65.252 -40.110  37.577  1.00 55.29           H  
ATOM   1858  CE  LYS A 121     -65.648 -42.152  38.150  1.00 55.29           C  
ATOM   1859  HE2 LYS A 121     -65.759 -42.722  39.072  1.00 55.29           H  
ATOM   1860  HE3 LYS A 121     -64.806 -42.571  37.598  1.00 55.29           H  
ATOM   1861  NZ  LYS A 121     -66.881 -42.268  37.324  1.00 55.29           N  
ATOM   1862  HZ1 LYS A 121     -67.073 -43.230  37.081  1.00 55.29           H  
ATOM   1863  HZ2 LYS A 121     -66.781 -41.762  36.456  1.00 55.29           H  
ATOM   1864  HZ3 LYS A 121     -67.690 -41.896  37.800  1.00 55.29           H  
ATOM   1865  N   VAL A 122     -60.576 -37.540  39.101  1.00 51.64           N  
ATOM   1866  H   VAL A 122     -60.177 -38.435  38.854  1.00 51.64           H  
ATOM   1867  CA  VAL A 122     -60.071 -36.402  38.317  1.00 51.64           C  
ATOM   1868  HA  VAL A 122     -60.272 -35.469  38.842  1.00 51.64           H  
ATOM   1869  C   VAL A 122     -60.782 -36.386  36.959  1.00 51.64           C  
ATOM   1870  CB  VAL A 122     -58.544 -36.561  38.112  1.00 51.64           C  
ATOM   1871  HB  VAL A 122     -58.351 -37.537  37.666  1.00 51.64           H  
ATOM   1872  O   VAL A 122     -60.794 -37.409  36.274  1.00 51.64           O  
ATOM   1873  CG1 VAL A 122     -57.936 -35.496  37.191  1.00 51.64           C  
ATOM   1874 HG11 VAL A 122     -58.346 -35.586  36.185  1.00 51.64           H  
ATOM   1875 HG12 VAL A 122     -56.856 -35.635  37.127  1.00 51.64           H  
ATOM   1876 HG13 VAL A 122     -58.145 -34.500  37.582  1.00 51.64           H  
ATOM   1877  CG2 VAL A 122     -57.800 -36.505  39.453  1.00 51.64           C  
ATOM   1878 HG21 VAL A 122     -58.133 -37.307  40.113  1.00 51.64           H  
ATOM   1879 HG22 VAL A 122     -57.982 -35.547  39.940  1.00 51.64           H  
ATOM   1880 HG23 VAL A 122     -56.729 -36.622  39.289  1.00 51.64           H  
ATOM   1881  N   SER A 123     -61.327 -35.243  36.540  1.00 59.80           N  
ATOM   1882  H   SER A 123     -61.389 -34.458  37.173  1.00 59.80           H  
ATOM   1883  CA  SER A 123     -61.746 -35.019  35.152  1.00 59.80           C  
ATOM   1884  HA  SER A 123     -61.265 -35.773  34.530  1.00 59.80           H  
ATOM   1885  C   SER A 123     -61.294 -33.650  34.634  1.00 59.80           C  
ATOM   1886  CB  SER A 123     -63.254 -35.221  34.953  1.00 59.80           C  
ATOM   1887  HB2 SER A 123     -63.517 -35.004  33.918  1.00 59.80           H  
ATOM   1888  HB3 SER A 123     -63.502 -36.262  35.162  1.00 59.80           H  
ATOM   1889  O   SER A 123     -61.630 -32.614  35.200  1.00 59.80           O  
ATOM   1890  OG  SER A 123     -64.008 -34.394  35.811  1.00 59.80           O  
ATOM   1891  HG  SER A 123     -63.765 -33.480  35.643  1.00 59.80           H  
ATOM   1892  N   SER A 124     -60.548 -33.726  33.527  1.00 61.45           N  
ATOM   1893  H   SER A 124     -60.282 -34.669  33.283  1.00 61.45           H  
ATOM   1894  CA  SER A 124     -60.398 -32.773  32.414  1.00 61.45           C  
ATOM   1895  HA  SER A 124     -59.628 -33.206  31.776  1.00 61.45           H  
ATOM   1896  C   SER A 124     -59.927 -31.335  32.684  1.00 61.45           C  
ATOM   1897  CB  SER A 124     -61.651 -32.795  31.533  1.00 61.45           C  
ATOM   1898  HB2 SER A 124     -61.506 -32.133  30.679  1.00 61.45           H  
ATOM   1899  HB3 SER A 124     -61.826 -33.806  31.165  1.00 61.45           H  
ATOM   1900  O   SER A 124     -60.712 -30.423  32.919  1.00 61.45           O  
ATOM   1901  OG  SER A 124     -62.775 -32.371  32.267  1.00 61.45           O  
ATOM   1902  HG  SER A 124     -62.540 -31.549  32.705  1.00 61.45           H  
ATOM   1903  N   ILE A 125     -58.617 -31.146  32.504  1.00 55.13           N  
ATOM   1904  H   ILE A 125     -58.066 -31.968  32.707  1.00 55.13           H  
ATOM   1905  CA  ILE A 125     -57.991 -30.305  31.461  1.00 55.13           C  
ATOM   1906  HA  ILE A 125     -57.067 -29.910  31.884  1.00 55.13           H  
ATOM   1907  C   ILE A 125     -58.819 -29.098  30.979  1.00 55.13           C  
ATOM   1908  CB  ILE A 125     -57.587 -31.195  30.245  1.00 55.13           C  
ATOM   1909  HB  ILE A 125     -58.498 -31.606  29.809  1.00 55.13           H  
ATOM   1910  O   ILE A 125     -59.770 -29.245  30.214  1.00 55.13           O  
ATOM   1911  CG1 ILE A 125     -56.685 -32.382  30.672  1.00 55.13           C  
ATOM   1912 HG12 ILE A 125     -55.728 -32.001  31.030  1.00 55.13           H  
ATOM   1913 HG13 ILE A 125     -57.151 -32.931  31.491  1.00 55.13           H  
ATOM   1914  CG2 ILE A 125     -56.868 -30.369  29.158  1.00 55.13           C  
ATOM   1915 HG21 ILE A 125     -57.510 -29.572  28.783  1.00 55.13           H  
ATOM   1916 HG22 ILE A 125     -56.624 -30.997  28.301  1.00 55.13           H  
ATOM   1917 HG23 ILE A 125     -55.945 -29.944  29.554  1.00 55.13           H  
ATOM   1918  CD1 ILE A 125     -56.427 -33.416  29.567  1.00 55.13           C  
ATOM   1919 HD11 ILE A 125     -55.914 -34.278  29.994  1.00 55.13           H  
ATOM   1920 HD12 ILE A 125     -57.372 -33.745  29.135  1.00 55.13           H  
ATOM   1921 HD13 ILE A 125     -55.793 -32.996  28.786  1.00 55.13           H  
ATOM   1922  N   ARG A 126     -58.324 -27.888  31.264  1.00 54.85           N  
ATOM   1923  H   ARG A 126     -57.612 -27.830  31.979  1.00 54.85           H  
ATOM   1924  CA  ARG A 126     -58.461 -26.732  30.365  1.00 54.85           C  
ATOM   1925  HA  ARG A 126     -58.732 -27.092  29.372  1.00 54.85           H  
ATOM   1926  C   ARG A 126     -57.113 -26.031  30.232  1.00 54.85           C  
ATOM   1927  CB  ARG A 126     -59.573 -25.769  30.823  1.00 54.85           C  
ATOM   1928  HB2 ARG A 126     -59.526 -25.630  31.904  1.00 54.85           H  
ATOM   1929  HB3 ARG A 126     -59.410 -24.802  30.346  1.00 54.85           H  
ATOM   1930  O   ARG A 126     -56.622 -25.419  31.174  1.00 54.85           O  
ATOM   1931  CG  ARG A 126     -60.967 -26.271  30.413  1.00 54.85           C  
ATOM   1932  HG2 ARG A 126     -61.198 -27.187  30.956  1.00 54.85           H  
ATOM   1933  HG3 ARG A 126     -60.972 -26.482  29.343  1.00 54.85           H  
ATOM   1934  CD  ARG A 126     -62.052 -25.232  30.717  1.00 54.85           C  
ATOM   1935  HD2 ARG A 126     -61.790 -24.296  30.224  1.00 54.85           H  
ATOM   1936  HD3 ARG A 126     -62.087 -25.068  31.794  1.00 54.85           H  
ATOM   1937  NE  ARG A 126     -63.372 -25.685  30.238  1.00 54.85           N  
ATOM   1938  HE  ARG A 126     -63.409 -26.604  29.820  1.00 54.85           H  
ATOM   1939  NH1 ARG A 126     -64.589 -23.845  30.880  1.00 54.85           N  
ATOM   1940 HH11 ARG A 126     -63.758 -23.446  31.293  1.00 54.85           H  
ATOM   1941 HH12 ARG A 126     -65.475 -23.363  30.944  1.00 54.85           H  
ATOM   1942  NH2 ARG A 126     -65.611 -25.529  29.833  1.00 54.85           N  
ATOM   1943 HH21 ARG A 126     -65.605 -26.438  29.394  1.00 54.85           H  
ATOM   1944 HH22 ARG A 126     -66.484 -25.026  29.905  1.00 54.85           H  
ATOM   1945  CZ  ARG A 126     -64.513 -25.020  30.319  1.00 54.85           C  
ATOM   1946  N   HIS A 127     -56.525 -26.133  29.043  1.00 55.68           N  
ATOM   1947  H   HIS A 127     -56.994 -26.674  28.330  1.00 55.68           H  
ATOM   1948  CA  HIS A 127     -55.423 -25.285  28.607  1.00 55.68           C  
ATOM   1949  HA  HIS A 127     -54.677 -25.209  29.398  1.00 55.68           H  
ATOM   1950  C   HIS A 127     -55.977 -23.891  28.299  1.00 55.68           C  
ATOM   1951  CB  HIS A 127     -54.768 -25.889  27.352  1.00 55.68           C  
ATOM   1952  HB2 HIS A 127     -55.530 -26.085  26.597  1.00 55.68           H  
ATOM   1953  HB3 HIS A 127     -54.075 -25.159  26.934  1.00 55.68           H  
ATOM   1954  O   HIS A 127     -56.832 -23.746  27.428  1.00 55.68           O  
ATOM   1955  CG  HIS A 127     -54.000 -27.156  27.618  1.00 55.68           C  
ATOM   1956  CD2 HIS A 127     -54.453 -28.441  27.482  1.00 55.68           C  
ATOM   1957  HD2 HIS A 127     -55.437 -28.740  27.150  1.00 55.68           H  
ATOM   1958  ND1 HIS A 127     -52.689 -27.232  28.034  1.00 55.68           N  
ATOM   1959  HD1 HIS A 127     -52.061 -26.456  28.187  1.00 55.68           H  
ATOM   1960  CE1 HIS A 127     -52.365 -28.529  28.155  1.00 55.68           C  
ATOM   1961  HE1 HIS A 127     -51.399 -28.908  28.454  1.00 55.68           H  
ATOM   1962  NE2 HIS A 127     -53.415 -29.302  27.844  1.00 55.68           N  
ATOM   1963  N   THR A 128     -55.483 -22.860  28.978  1.00 62.12           N  
ATOM   1964  H   THR A 128     -54.878 -23.020  29.770  1.00 62.12           H  
ATOM   1965  CA  THR A 128     -55.684 -21.469  28.563  1.00 62.12           C  
ATOM   1966  HA  THR A 128     -56.314 -21.447  27.673  1.00 62.12           H  
ATOM   1967  C   THR A 128     -54.335 -20.883  28.158  1.00 62.12           C  
ATOM   1968  CB  THR A 128     -56.429 -20.635  29.618  1.00 62.12           C  
ATOM   1969  HB  THR A 128     -56.401 -19.585  29.329  1.00 62.12           H  
ATOM   1970  O   THR A 128     -53.425 -20.697  28.962  1.00 62.12           O  
ATOM   1971  CG2 THR A 128     -57.891 -21.073  29.732  1.00 62.12           C  
ATOM   1972 HG21 THR A 128     -58.377 -20.994  28.760  1.00 62.12           H  
ATOM   1973 HG22 THR A 128     -57.946 -22.106  30.075  1.00 62.12           H  
ATOM   1974 HG23 THR A 128     -58.414 -20.431  30.440  1.00 62.12           H  
ATOM   1975  OG1 THR A 128     -55.853 -20.785  30.891  1.00 62.12           O  
ATOM   1976  HG1 THR A 128     -56.420 -20.356  31.535  1.00 62.12           H  
ATOM   1977  N   VAL A 129     -54.186 -20.634  26.855  1.00 62.00           N  
ATOM   1978  H   VAL A 129     -54.952 -20.868  26.239  1.00 62.00           H  
ATOM   1979  CA  VAL A 129     -53.029 -19.955  26.265  1.00 62.00           C  
ATOM   1980  HA  VAL A 129     -52.117 -20.347  26.714  1.00 62.00           H  
ATOM   1981  C   VAL A 129     -53.139 -18.466  26.600  1.00 62.00           C  
ATOM   1982  CB  VAL A 129     -52.964 -20.219  24.744  1.00 62.00           C  
ATOM   1983  HB  VAL A 129     -53.891 -19.881  24.281  1.00 62.00           H  
ATOM   1984  O   VAL A 129     -53.922 -17.729  26.001  1.00 62.00           O  
ATOM   1985  CG1 VAL A 129     -51.793 -19.485  24.079  1.00 62.00           C  
ATOM   1986 HG11 VAL A 129     -51.915 -18.407  24.180  1.00 62.00           H  
ATOM   1987 HG12 VAL A 129     -50.852 -19.788  24.537  1.00 62.00           H  
ATOM   1988 HG13 VAL A 129     -51.765 -19.727  23.017  1.00 62.00           H  
ATOM   1989  CG2 VAL A 129     -52.801 -21.720  24.458  1.00 62.00           C  
ATOM   1990 HG21 VAL A 129     -52.738 -21.886  23.382  1.00 62.00           H  
ATOM   1991 HG22 VAL A 129     -53.659 -22.278  24.833  1.00 62.00           H  
ATOM   1992 HG23 VAL A 129     -51.894 -22.098  24.929  1.00 62.00           H  
ATOM   1993  N   GLY A 130     -52.377 -18.021  27.599  1.00 58.79           N  
ATOM   1994  H   GLY A 130     -51.846 -18.701  28.125  1.00 58.79           H  
ATOM   1995  CA  GLY A 130     -52.279 -16.616  27.984  1.00 58.79           C  
ATOM   1996  HA2 GLY A 130     -51.737 -16.539  28.927  1.00 58.79           H  
ATOM   1997  HA3 GLY A 130     -53.279 -16.208  28.131  1.00 58.79           H  
ATOM   1998  C   GLY A 130     -51.531 -15.795  26.931  1.00 58.79           C  
ATOM   1999  O   GLY A 130     -50.319 -15.919  26.771  1.00 58.79           O  
ATOM   2000  N   LYS A 131     -52.260 -14.933  26.216  1.00 61.42           N  
ATOM   2001  H   LYS A 131     -53.258 -14.953  26.376  1.00 61.42           H  
ATOM   2002  CA  LYS A 131     -51.731 -13.956  25.253  1.00 61.42           C  
ATOM   2003  HA  LYS A 131     -51.121 -14.479  24.516  1.00 61.42           H  
ATOM   2004  C   LYS A 131     -50.842 -12.924  25.968  1.00 61.42           C  
ATOM   2005  CB  LYS A 131     -52.912 -13.263  24.538  1.00 61.42           C  
ATOM   2006  HB2 LYS A 131     -53.571 -12.823  25.287  1.00 61.42           H  
ATOM   2007  HB3 LYS A 131     -52.516 -12.455  23.922  1.00 61.42           H  
ATOM   2008  O   LYS A 131     -51.348 -12.064  26.685  1.00 61.42           O  
ATOM   2009  CG  LYS A 131     -53.732 -14.202  23.634  1.00 61.42           C  
ATOM   2010  HG2 LYS A 131     -54.102 -15.044  24.219  1.00 61.42           H  
ATOM   2011  HG3 LYS A 131     -53.084 -14.586  22.846  1.00 61.42           H  
ATOM   2012  CD  LYS A 131     -54.932 -13.477  22.997  1.00 61.42           C  
ATOM   2013  HD2 LYS A 131     -54.575 -12.607  22.445  1.00 61.42           H  
ATOM   2014  HD3 LYS A 131     -55.607 -13.148  23.787  1.00 61.42           H  
ATOM   2015  CE  LYS A 131     -55.678 -14.420  22.038  1.00 61.42           C  
ATOM   2016  HE2 LYS A 131     -54.995 -14.720  21.244  1.00 61.42           H  
ATOM   2017  HE3 LYS A 131     -55.950 -15.322  22.587  1.00 61.42           H  
ATOM   2018  NZ  LYS A 131     -56.899 -13.805  21.451  1.00 61.42           N  
ATOM   2019  HZ1 LYS A 131     -57.354 -14.460  20.831  1.00 61.42           H  
ATOM   2020  HZ2 LYS A 131     -56.676 -12.983  20.908  1.00 61.42           H  
ATOM   2021  HZ3 LYS A 131     -57.566 -13.559  22.168  1.00 61.42           H  
ATOM   2022  N   SER A 132     -49.528 -12.963  25.743  1.00 56.82           N  
ATOM   2023  H   SER A 132     -49.162 -13.735  25.204  1.00 56.82           H  
ATOM   2024  CA  SER A 132     -48.599 -11.926  26.217  1.00 56.82           C  
ATOM   2025  HA  SER A 132     -48.904 -11.619  27.218  1.00 56.82           H  
ATOM   2026  C   SER A 132     -48.639 -10.696  25.299  1.00 56.82           C  
ATOM   2027  CB  SER A 132     -47.181 -12.489  26.343  1.00 56.82           C  
ATOM   2028  HB2 SER A 132     -47.195 -13.345  27.017  1.00 56.82           H  
ATOM   2029  HB3 SER A 132     -46.822 -12.810  25.365  1.00 56.82           H  
ATOM   2030  O   SER A 132     -48.252 -10.756  24.131  1.00 56.82           O  
ATOM   2031  OG  SER A 132     -46.318 -11.497  26.864  1.00 56.82           O  
ATOM   2032  HG  SER A 132     -45.509 -11.925  27.155  1.00 56.82           H  
ATOM   2033  N   LYS A 133     -49.130  -9.566  25.824  1.00 59.41           N  
ATOM   2034  H   LYS A 133     -49.434  -9.610  26.787  1.00 59.41           H  
ATOM   2035  CA  LYS A 133     -49.130  -8.255  25.156  1.00 59.41           C  
ATOM   2036  HA  LYS A 133     -49.363  -8.396  24.101  1.00 59.41           H  
ATOM   2037  C   LYS A 133     -47.732  -7.624  25.250  1.00 59.41           C  
ATOM   2038  CB  LYS A 133     -50.202  -7.332  25.778  1.00 59.41           C  
ATOM   2039  HB2 LYS A 133     -50.050  -6.327  25.384  1.00 59.41           H  
ATOM   2040  HB3 LYS A 133     -50.060  -7.293  26.858  1.00 59.41           H  
ATOM   2041  O   LYS A 133     -47.321  -7.164  26.313  1.00 59.41           O  
ATOM   2042  CG  LYS A 133     -51.652  -7.752  25.469  1.00 59.41           C  
ATOM   2043  HG2 LYS A 133     -51.847  -8.732  25.904  1.00 59.41           H  
ATOM   2044  HG3 LYS A 133     -51.780  -7.816  24.389  1.00 59.41           H  
ATOM   2045  CD  LYS A 133     -52.662  -6.734  26.036  1.00 59.41           C  
ATOM   2046  HD2 LYS A 133     -52.562  -6.704  27.121  1.00 59.41           H  
ATOM   2047  HD3 LYS A 133     -52.436  -5.747  25.633  1.00 59.41           H  
ATOM   2048  CE  LYS A 133     -54.106  -7.113  25.664  1.00 59.41           C  
ATOM   2049  HE2 LYS A 133     -54.312  -8.109  26.055  1.00 59.41           H  
ATOM   2050  HE3 LYS A 133     -54.183  -7.162  24.578  1.00 59.41           H  
ATOM   2051  NZ  LYS A 133     -55.106  -6.146  26.197  1.00 59.41           N  
ATOM   2052  HZ1 LYS A 133     -54.950  -5.216  25.834  1.00 59.41           H  
ATOM   2053  HZ2 LYS A 133     -55.074  -6.107  27.206  1.00 59.41           H  
ATOM   2054  HZ3 LYS A 133     -56.043  -6.420  25.937  1.00 59.41           H  
ATOM   2055  N   ARG A 134     -47.013  -7.549  24.126  1.00 59.02           N  
ATOM   2056  H   ARG A 134     -47.396  -8.002  23.308  1.00 59.02           H  
ATOM   2057  CA  ARG A 134     -45.759  -6.783  23.981  1.00 59.02           C  
ATOM   2058  HA  ARG A 134     -45.098  -7.044  24.807  1.00 59.02           H  
ATOM   2059  C   ARG A 134     -46.051  -5.274  24.069  1.00 59.02           C  
ATOM   2060  CB  ARG A 134     -45.078  -7.159  22.640  1.00 59.02           C  
ATOM   2061  HB2 ARG A 134     -44.871  -6.253  22.071  1.00 59.02           H  
ATOM   2062  HB3 ARG A 134     -45.756  -7.765  22.038  1.00 59.02           H  
ATOM   2063  O   ARG A 134     -46.740  -4.729  23.211  1.00 59.02           O  
ATOM   2064  CG  ARG A 134     -43.752  -7.920  22.811  1.00 59.02           C  
ATOM   2065  HG2 ARG A 134     -43.911  -8.804  23.428  1.00 59.02           H  
ATOM   2066  HG3 ARG A 134     -43.032  -7.265  23.303  1.00 59.02           H  
ATOM   2067  CD  ARG A 134     -43.202  -8.351  21.440  1.00 59.02           C  
ATOM   2068  HD2 ARG A 134     -43.854  -9.125  21.036  1.00 59.02           H  
ATOM   2069  HD3 ARG A 134     -43.222  -7.495  20.767  1.00 59.02           H  
ATOM   2070  NE  ARG A 134     -41.814  -8.854  21.521  1.00 59.02           N  
ATOM   2071  HE  ARG A 134     -41.313  -8.692  22.383  1.00 59.02           H  
ATOM   2072  NH1 ARG A 134     -41.687  -9.776  19.412  1.00 59.02           N  
ATOM   2073 HH11 ARG A 134     -41.156 -10.256  18.700  1.00 59.02           H  
ATOM   2074 HH12 ARG A 134     -42.655  -9.543  19.239  1.00 59.02           H  
ATOM   2075  NH2 ARG A 134     -39.895  -9.809  20.732  1.00 59.02           N  
ATOM   2076 HH21 ARG A 134     -39.417  -9.614  21.600  1.00 59.02           H  
ATOM   2077 HH22 ARG A 134     -39.396 -10.289  19.996  1.00 59.02           H  
ATOM   2078  CZ  ARG A 134     -41.143  -9.475  20.559  1.00 59.02           C  
ATOM   2079  N   LYS A 135     -45.513  -4.586  25.084  1.00 60.08           N  
ATOM   2080  H   LYS A 135     -44.998  -5.110  25.777  1.00 60.08           H  
ATOM   2081  CA  LYS A 135     -45.489  -3.112  25.163  1.00 60.08           C  
ATOM   2082  HA  LYS A 135     -46.434  -2.720  24.786  1.00 60.08           H  
ATOM   2083  C   LYS A 135     -44.369  -2.564  24.270  1.00 60.08           C  
ATOM   2084  CB  LYS A 135     -45.305  -2.629  26.619  1.00 60.08           C  
ATOM   2085  HB2 LYS A 135     -44.481  -3.173  27.082  1.00 60.08           H  
ATOM   2086  HB3 LYS A 135     -45.029  -1.575  26.586  1.00 60.08           H  
ATOM   2087  O   LYS A 135     -43.196  -2.822  24.525  1.00 60.08           O  
ATOM   2088  CG  LYS A 135     -46.565  -2.757  27.495  1.00 60.08           C  
ATOM   2089  HG2 LYS A 135     -47.404  -2.289  26.979  1.00 60.08           H  
ATOM   2090  HG3 LYS A 135     -46.793  -3.811  27.651  1.00 60.08           H  
ATOM   2091  CD  LYS A 135     -46.371  -2.061  28.858  1.00 60.08           C  
ATOM   2092  HD2 LYS A 135     -45.554  -2.549  29.391  1.00 60.08           H  
ATOM   2093  HD3 LYS A 135     -46.107  -1.017  28.689  1.00 60.08           H  
ATOM   2094  CE  LYS A 135     -47.650  -2.125  29.711  1.00 60.08           C  
ATOM   2095  HE2 LYS A 135     -47.898  -3.173  29.882  1.00 60.08           H  
ATOM   2096  HE3 LYS A 135     -48.468  -1.682  29.142  1.00 60.08           H  
ATOM   2097  NZ  LYS A 135     -47.507  -1.421  31.016  1.00 60.08           N  
ATOM   2098  HZ1 LYS A 135     -48.360  -1.489  31.552  1.00 60.08           H  
ATOM   2099  HZ2 LYS A 135     -46.771  -1.831  31.573  1.00 60.08           H  
ATOM   2100  HZ3 LYS A 135     -47.308  -0.440  30.888  1.00 60.08           H  
ATOM   2101  N   VAL A 136     -44.724  -1.783  23.253  1.00 66.65           N  
ATOM   2102  H   VAL A 136     -45.710  -1.653  23.080  1.00 66.65           H  
ATOM   2103  CA  VAL A 136     -43.784  -1.012  22.421  1.00 66.65           C  
ATOM   2104  HA  VAL A 136     -42.847  -1.562  22.327  1.00 66.65           H  
ATOM   2105  C   VAL A 136     -43.498   0.326  23.113  1.00 66.65           C  
ATOM   2106  CB  VAL A 136     -44.364  -0.816  21.001  1.00 66.65           C  
ATOM   2107  HB  VAL A 136     -45.340  -0.337  21.079  1.00 66.65           H  
ATOM   2108  O   VAL A 136     -44.407   1.135  23.294  1.00 66.65           O  
ATOM   2109  CG1 VAL A 136     -43.469   0.062  20.117  1.00 66.65           C  
ATOM   2110 HG11 VAL A 136     -42.471  -0.370  20.042  1.00 66.65           H  
ATOM   2111 HG12 VAL A 136     -43.897   0.134  19.117  1.00 66.65           H  
ATOM   2112 HG13 VAL A 136     -43.398   1.070  20.527  1.00 66.65           H  
ATOM   2113  CG2 VAL A 136     -44.546  -2.167  20.294  1.00 66.65           C  
ATOM   2114 HG21 VAL A 136     -43.588  -2.682  20.210  1.00 66.65           H  
ATOM   2115 HG22 VAL A 136     -45.246  -2.797  20.843  1.00 66.65           H  
ATOM   2116 HG23 VAL A 136     -44.950  -2.009  19.294  1.00 66.65           H  
ATOM   2117  N   LYS A 137     -42.243   0.578  23.510  1.00 59.72           N  
ATOM   2118  H   LYS A 137     -41.546  -0.133  23.342  1.00 59.72           H  
ATOM   2119  CA  LYS A 137     -41.779   1.906  23.955  1.00 59.72           C  
ATOM   2120  HA  LYS A 137     -42.563   2.385  24.541  1.00 59.72           H  
ATOM   2121  C   LYS A 137     -41.526   2.781  22.720  1.00 59.72           C  
ATOM   2122  CB  LYS A 137     -40.505   1.789  24.828  1.00 59.72           C  
ATOM   2123  HB2 LYS A 137     -39.828   2.602  24.567  1.00 59.72           H  
ATOM   2124  HB3 LYS A 137     -39.988   0.856  24.607  1.00 59.72           H  
ATOM   2125  O   LYS A 137     -40.616   2.505  21.945  1.00 59.72           O  
ATOM   2126  CG  LYS A 137     -40.774   1.890  26.342  1.00 59.72           C  
ATOM   2127  HG2 LYS A 137     -41.445   1.085  26.644  1.00 59.72           H  
ATOM   2128  HG3 LYS A 137     -41.253   2.846  26.553  1.00 59.72           H  
ATOM   2129  CD  LYS A 137     -39.463   1.793  27.148  1.00 59.72           C  
ATOM   2130  HD2 LYS A 137     -38.763   2.541  26.776  1.00 59.72           H  
ATOM   2131  HD3 LYS A 137     -39.030   0.805  26.993  1.00 59.72           H  
ATOM   2132  CE  LYS A 137     -39.693   2.026  28.651  1.00 59.72           C  
ATOM   2133  HE2 LYS A 137     -40.442   1.315  29.002  1.00 59.72           H  
ATOM   2134  HE3 LYS A 137     -40.098   3.029  28.788  1.00 59.72           H  
ATOM   2135  NZ  LYS A 137     -38.442   1.872  29.444  1.00 59.72           N  
ATOM   2136  HZ1 LYS A 137     -37.734   2.524  29.137  1.00 59.72           H  
ATOM   2137  HZ2 LYS A 137     -38.064   0.939  29.355  1.00 59.72           H  
ATOM   2138  HZ3 LYS A 137     -38.610   2.044  30.424  1.00 59.72           H  
ATOM   2139  N   LYS A 138     -42.316   3.846  22.546  1.00 63.23           N  
ATOM   2140  H   LYS A 138     -43.061   3.983  23.214  1.00 63.23           H  
ATOM   2141  CA  LYS A 138     -42.043   4.929  21.585  1.00 63.23           C  
ATOM   2142  HA  LYS A 138     -41.667   4.501  20.656  1.00 63.23           H  
ATOM   2143  C   LYS A 138     -40.954   5.845  22.158  1.00 63.23           C  
ATOM   2144  CB  LYS A 138     -43.330   5.729  21.284  1.00 63.23           C  
ATOM   2145  HB2 LYS A 138     -43.807   6.010  22.223  1.00 63.23           H  
ATOM   2146  HB3 LYS A 138     -43.047   6.647  20.769  1.00 63.23           H  
ATOM   2147  O   LYS A 138     -41.128   6.391  23.244  1.00 63.23           O  
ATOM   2148  CG  LYS A 138     -44.343   4.978  20.399  1.00 63.23           C  
ATOM   2149  HG2 LYS A 138     -44.642   4.056  20.896  1.00 63.23           H  
ATOM   2150  HG3 LYS A 138     -43.869   4.726  19.450  1.00 63.23           H  
ATOM   2151  CD  LYS A 138     -45.596   5.835  20.128  1.00 63.23           C  
ATOM   2152  HD2 LYS A 138     -45.292   6.777  19.673  1.00 63.23           H  
ATOM   2153  HD3 LYS A 138     -46.088   6.047  21.078  1.00 63.23           H  
ATOM   2154  CE  LYS A 138     -46.577   5.112  19.190  1.00 63.23           C  
ATOM   2155  HE2 LYS A 138     -46.073   4.919  18.243  1.00 63.23           H  
ATOM   2156  HE3 LYS A 138     -46.833   4.148  19.630  1.00 63.23           H  
ATOM   2157  NZ  LYS A 138     -47.819   5.899  18.948  1.00 63.23           N  
ATOM   2158  HZ1 LYS A 138     -48.320   6.071  19.807  1.00 63.23           H  
ATOM   2159  HZ2 LYS A 138     -47.607   6.789  18.519  1.00 63.23           H  
ATOM   2160  HZ3 LYS A 138     -48.440   5.406  18.322  1.00 63.23           H  
ATOM   2161  N   HIS A 139     -39.857   6.036  21.429  1.00 54.41           N  
ATOM   2162  H   HIS A 139     -39.760   5.529  20.561  1.00 54.41           H  
ATOM   2163  CA  HIS A 139     -38.873   7.082  21.720  1.00 54.41           C  
ATOM   2164  HA  HIS A 139     -38.806   7.225  22.798  1.00 54.41           H  
ATOM   2165  C   HIS A 139     -39.328   8.409  21.100  1.00 54.41           C  
ATOM   2166  CB  HIS A 139     -37.479   6.674  21.208  1.00 54.41           C  
ATOM   2167  HB2 HIS A 139     -37.570   6.070  20.305  1.00 54.41           H  
ATOM   2168  HB3 HIS A 139     -36.926   7.574  20.941  1.00 54.41           H  
ATOM   2169  O   HIS A 139     -39.436   8.528  19.881  1.00 54.41           O  
ATOM   2170  CG  HIS A 139     -36.656   5.943  22.237  1.00 54.41           C  
ATOM   2171  CD2 HIS A 139     -36.290   4.623  22.221  1.00 54.41           C  
ATOM   2172  HD2 HIS A 139     -36.551   3.896  21.466  1.00 54.41           H  
ATOM   2173  ND1 HIS A 139     -36.091   6.506  23.361  1.00 54.41           N  
ATOM   2174  HD1 HIS A 139     -36.126   7.478  23.631  1.00 54.41           H  
ATOM   2175  CE1 HIS A 139     -35.404   5.549  24.007  1.00 54.41           C  
ATOM   2176  HE1 HIS A 139     -34.830   5.693  24.910  1.00 54.41           H  
ATOM   2177  NE2 HIS A 139     -35.510   4.383  23.356  1.00 54.41           N  
ATOM   2178  N   THR A 140     -39.566   9.422  21.930  1.00 66.42           N  
ATOM   2179  H   THR A 140     -39.526   9.270  22.928  1.00 66.42           H  
ATOM   2180  CA  THR A 140     -39.761  10.812  21.503  1.00 66.42           C  
ATOM   2181  HA  THR A 140     -40.194  10.823  20.503  1.00 66.42           H  
ATOM   2182  C   THR A 140     -38.402  11.520  21.439  1.00 66.42           C  
ATOM   2183  CB  THR A 140     -40.747  11.539  22.439  1.00 66.42           C  
ATOM   2184  HB  THR A 140     -40.693  12.613  22.263  1.00 66.42           H  
ATOM   2185  O   THR A 140     -37.678  11.613  22.430  1.00 66.42           O  
ATOM   2186  CG2 THR A 140     -42.184  11.072  22.207  1.00 66.42           C  
ATOM   2187 HG21 THR A 140     -42.477  11.281  21.178  1.00 66.42           H  
ATOM   2188 HG22 THR A 140     -42.269  10.001  22.393  1.00 66.42           H  
ATOM   2189 HG23 THR A 140     -42.860  11.607  22.874  1.00 66.42           H  
ATOM   2190  OG1 THR A 140     -40.456  11.265  23.791  1.00 66.42           O  
ATOM   2191  HG1 THR A 140     -41.158  11.644  24.325  1.00 66.42           H  
ATOM   2192  N   LYS A 141     -38.018  12.017  20.255  1.00 62.91           N  
ATOM   2193  H   LYS A 141     -38.635  11.886  19.467  1.00 62.91           H  
ATOM   2194  CA  LYS A 141     -36.843  12.889  20.080  1.00 62.91           C  
ATOM   2195  HA  LYS A 141     -36.017  12.510  20.682  1.00 62.91           H  
ATOM   2196  C   LYS A 141     -37.186  14.297  20.587  1.00 62.91           C  
ATOM   2197  CB  LYS A 141     -36.402  12.929  18.599  1.00 62.91           C  
ATOM   2198  HB2 LYS A 141     -35.776  13.810  18.457  1.00 62.91           H  
ATOM   2199  HB3 LYS A 141     -37.279  13.043  17.963  1.00 62.91           H  
ATOM   2200  O   LYS A 141     -37.997  14.986  19.975  1.00 62.91           O  
ATOM   2201  CG  LYS A 141     -35.587  11.703  18.146  1.00 62.91           C  
ATOM   2202  HG2 LYS A 141     -36.192  10.804  18.260  1.00 62.91           H  
ATOM   2203  HG3 LYS A 141     -34.703  11.613  18.777  1.00 62.91           H  
ATOM   2204  CD  LYS A 141     -35.147  11.840  16.675  1.00 62.91           C  
ATOM   2205  HD2 LYS A 141     -34.599  12.774  16.553  1.00 62.91           H  
ATOM   2206  HD3 LYS A 141     -36.035  11.870  16.044  1.00 62.91           H  
ATOM   2207  CE  LYS A 141     -34.247  10.670  16.243  1.00 62.91           C  
ATOM   2208  HE2 LYS A 141     -34.782   9.737  16.421  1.00 62.91           H  
ATOM   2209  HE3 LYS A 141     -33.358  10.664  16.873  1.00 62.91           H  
ATOM   2210  NZ  LYS A 141     -33.852  10.756  14.809  1.00 62.91           N  
ATOM   2211  HZ1 LYS A 141     -34.662  10.733  14.206  1.00 62.91           H  
ATOM   2212  HZ2 LYS A 141     -33.338  11.604  14.621  1.00 62.91           H  
ATOM   2213  HZ3 LYS A 141     -33.263   9.976  14.555  1.00 62.91           H  
ATOM   2214  N   LYS A 142     -36.551  14.745  21.677  1.00 61.08           N  
ATOM   2215  H   LYS A 142     -35.937  14.102  22.156  1.00 61.08           H  
ATOM   2216  CA  LYS A 142     -36.572  16.155  22.108  1.00 61.08           C  
ATOM   2217  HA  LYS A 142     -37.600  16.518  22.106  1.00 61.08           H  
ATOM   2218  C   LYS A 142     -35.775  17.008  21.108  1.00 61.08           C  
ATOM   2219  CB  LYS A 142     -36.003  16.307  23.538  1.00 61.08           C  
ATOM   2220  HB2 LYS A 142     -35.731  17.353  23.683  1.00 61.08           H  
ATOM   2221  HB3 LYS A 142     -35.097  15.710  23.638  1.00 61.08           H  
ATOM   2222  O   LYS A 142     -34.564  16.836  20.985  1.00 61.08           O  
ATOM   2223  CG  LYS A 142     -37.000  15.928  24.650  1.00 61.08           C  
ATOM   2224  HG2 LYS A 142     -37.904  16.525  24.532  1.00 61.08           H  
ATOM   2225  HG3 LYS A 142     -37.262  14.874  24.553  1.00 61.08           H  
ATOM   2226  CD  LYS A 142     -36.411  16.182  26.054  1.00 61.08           C  
ATOM   2227  HD2 LYS A 142     -35.551  15.529  26.203  1.00 61.08           H  
ATOM   2228  HD3 LYS A 142     -36.080  17.218  26.117  1.00 61.08           H  
ATOM   2229  CE  LYS A 142     -37.456  15.924  27.154  1.00 61.08           C  
ATOM   2230  HE2 LYS A 142     -38.313  16.573  26.974  1.00 61.08           H  
ATOM   2231  HE3 LYS A 142     -37.804  14.894  27.071  1.00 61.08           H  
ATOM   2232  NZ  LYS A 142     -36.923  16.171  28.524  1.00 61.08           N  
ATOM   2233  HZ1 LYS A 142     -36.629  17.132  28.631  1.00 61.08           H  
ATOM   2234  HZ2 LYS A 142     -37.636  16.003  29.219  1.00 61.08           H  
ATOM   2235  HZ3 LYS A 142     -36.140  15.569  28.734  1.00 61.08           H  
ATOM   2236  N   LYS A 143     -36.441  17.937  20.413  1.00 62.29           N  
ATOM   2237  H   LYS A 143     -37.441  17.984  20.547  1.00 62.29           H  
ATOM   2238  CA  LYS A 143     -35.798  19.050  19.691  1.00 62.29           C  
ATOM   2239  HA  LYS A 143     -34.962  18.675  19.100  1.00 62.29           H  
ATOM   2240  C   LYS A 143     -35.245  20.047  20.721  1.00 62.29           C  
ATOM   2241  CB  LYS A 143     -36.810  19.755  18.757  1.00 62.29           C  
ATOM   2242  HB2 LYS A 143     -36.429  20.753  18.541  1.00 62.29           H  
ATOM   2243  HB3 LYS A 143     -37.760  19.877  19.278  1.00 62.29           H  
ATOM   2244  O   LYS A 143     -36.007  20.550  21.540  1.00 62.29           O  
ATOM   2245  CG  LYS A 143     -37.049  19.052  17.406  1.00 62.29           C  
ATOM   2246  HG2 LYS A 143     -36.099  18.969  16.879  1.00 62.29           H  
ATOM   2247  HG3 LYS A 143     -37.445  18.052  17.580  1.00 62.29           H  
ATOM   2248  CD  LYS A 143     -38.042  19.852  16.534  1.00 62.29           C  
ATOM   2249  HD2 LYS A 143     -39.014  19.860  17.026  1.00 62.29           H  
ATOM   2250  HD3 LYS A 143     -37.689  20.880  16.452  1.00 62.29           H  
ATOM   2251  CE  LYS A 143     -38.185  19.263  15.120  1.00 62.29           C  
ATOM   2252  HE2 LYS A 143     -37.205  19.262  14.644  1.00 62.29           H  
ATOM   2253  HE3 LYS A 143     -38.516  18.227  15.205  1.00 62.29           H  
ATOM   2254  NZ  LYS A 143     -39.148  20.034  14.284  1.00 62.29           N  
ATOM   2255  HZ1 LYS A 143     -40.073  20.034  14.691  1.00 62.29           H  
ATOM   2256  HZ2 LYS A 143     -39.222  19.643  13.356  1.00 62.29           H  
ATOM   2257  HZ3 LYS A 143     -38.855  20.995  14.183  1.00 62.29           H  
ATOM   2258  N   LYS A 144     -33.942  20.346  20.678  1.00 61.03           N  
ATOM   2259  H   LYS A 144     -33.378  19.883  19.980  1.00 61.03           H  
ATOM   2260  CA  LYS A 144     -33.362  21.527  21.339  1.00 61.03           C  
ATOM   2261  HA  LYS A 144     -33.892  21.733  22.269  1.00 61.03           H  
ATOM   2262  C   LYS A 144     -33.560  22.730  20.416  1.00 61.03           C  
ATOM   2263  CB  LYS A 144     -31.863  21.325  21.653  1.00 61.03           C  
ATOM   2264  HB2 LYS A 144     -31.387  20.779  20.839  1.00 61.03           H  
ATOM   2265  HB3 LYS A 144     -31.395  22.308  21.706  1.00 61.03           H  
ATOM   2266  O   LYS A 144     -33.042  22.730  19.305  1.00 61.03           O  
ATOM   2267  CG  LYS A 144     -31.590  20.615  22.991  1.00 61.03           C  
ATOM   2268  HG2 LYS A 144     -31.998  19.605  22.956  1.00 61.03           H  
ATOM   2269  HG3 LYS A 144     -32.082  21.166  23.793  1.00 61.03           H  
ATOM   2270  CD  LYS A 144     -30.077  20.552  23.280  1.00 61.03           C  
ATOM   2271  HD2 LYS A 144     -29.592  19.964  22.501  1.00 61.03           H  
ATOM   2272  HD3 LYS A 144     -29.673  21.564  23.256  1.00 61.03           H  
ATOM   2273  CE  LYS A 144     -29.786  19.928  24.655  1.00 61.03           C  
ATOM   2274  HE2 LYS A 144     -30.318  20.503  25.413  1.00 61.03           H  
ATOM   2275  HE3 LYS A 144     -30.181  18.912  24.669  1.00 61.03           H  
ATOM   2276  NZ  LYS A 144     -28.331  19.914  24.969  1.00 61.03           N  
ATOM   2277  HZ1 LYS A 144     -27.810  19.375  24.292  1.00 61.03           H  
ATOM   2278  HZ2 LYS A 144     -27.956  20.852  24.978  1.00 61.03           H  
ATOM   2279  HZ3 LYS A 144     -28.161  19.519  25.883  1.00 61.03           H  
ATOM   2280  N   VAL A 145     -34.301  23.734  20.877  1.00 69.58           N  
ATOM   2281  H   VAL A 145     -34.714  23.637  21.794  1.00 69.58           H  
ATOM   2282  CA  VAL A 145     -34.356  25.070  20.271  1.00 69.58           C  
ATOM   2283  HA  VAL A 145     -34.024  25.026  19.233  1.00 69.58           H  
ATOM   2284  C   VAL A 145     -33.390  25.949  21.056  1.00 69.58           C  
ATOM   2285  CB  VAL A 145     -35.792  25.637  20.289  1.00 69.58           C  
ATOM   2286  HB  VAL A 145     -36.169  25.627  21.312  1.00 69.58           H  
ATOM   2287  O   VAL A 145     -33.577  26.163  22.250  1.00 69.58           O  
ATOM   2288  CG1 VAL A 145     -35.853  27.079  19.766  1.00 69.58           C  
ATOM   2289 HG11 VAL A 145     -36.887  27.423  19.752  1.00 69.58           H  
ATOM   2290 HG12 VAL A 145     -35.285  27.744  20.417  1.00 69.58           H  
ATOM   2291 HG13 VAL A 145     -35.448  27.133  18.755  1.00 69.58           H  
ATOM   2292  CG2 VAL A 145     -36.723  24.777  19.423  1.00 69.58           C  
ATOM   2293 HG21 VAL A 145     -36.770  23.761  19.813  1.00 69.58           H  
ATOM   2294 HG22 VAL A 145     -36.364  24.756  18.394  1.00 69.58           H  
ATOM   2295 HG23 VAL A 145     -37.730  25.196  19.440  1.00 69.58           H  
ATOM   2296  N   THR A 146     -32.334  26.427  20.408  1.00 69.05           N  
ATOM   2297  H   THR A 146     -32.189  26.175  19.440  1.00 69.05           H  
ATOM   2298  CA  THR A 146     -31.401  27.407  20.973  1.00 69.05           C  
ATOM   2299  HA  THR A 146     -31.331  27.278  22.053  1.00 69.05           H  
ATOM   2300  C   THR A 146     -31.921  28.812  20.682  1.00 69.05           C  
ATOM   2301  CB  THR A 146     -29.995  27.226  20.378  1.00 69.05           C  
ATOM   2302  HB  THR A 146     -29.375  28.081  20.650  1.00 69.05           H  
ATOM   2303  O   THR A 146     -31.947  29.228  19.525  1.00 69.05           O  
ATOM   2304  CG2 THR A 146     -29.327  25.949  20.886  1.00 69.05           C  
ATOM   2305 HG21 THR A 146     -28.326  25.875  20.460  1.00 69.05           H  
ATOM   2306 HG22 THR A 146     -29.906  25.075  20.587  1.00 69.05           H  
ATOM   2307 HG23 THR A 146     -29.246  25.982  21.973  1.00 69.05           H  
ATOM   2308  OG1 THR A 146     -30.077  27.128  18.974  1.00 69.05           O  
ATOM   2309  HG1 THR A 146     -30.497  27.931  18.658  1.00 69.05           H  
ATOM   2310  N   ARG A 147     -32.325  29.552  21.718  1.00 62.13           N  
ATOM   2311  H   ARG A 147     -32.298  29.138  22.639  1.00 62.13           H  
ATOM   2312  CA  ARG A 147     -32.544  31.002  21.638  1.00 62.13           C  
ATOM   2313  HA  ARG A 147     -32.889  31.274  20.641  1.00 62.13           H  
ATOM   2314  C   ARG A 147     -31.204  31.703  21.877  1.00 62.13           C  
ATOM   2315  CB  ARG A 147     -33.607  31.450  22.664  1.00 62.13           C  
ATOM   2316  HB2 ARG A 147     -33.379  31.018  23.638  1.00 62.13           H  
ATOM   2317  HB3 ARG A 147     -33.553  32.535  22.758  1.00 62.13           H  
ATOM   2318  O   ARG A 147     -30.651  31.600  22.966  1.00 62.13           O  
ATOM   2319  CG  ARG A 147     -35.044  31.078  22.255  1.00 62.13           C  
ATOM   2320  HG2 ARG A 147     -35.134  29.994  22.176  1.00 62.13           H  
ATOM   2321  HG3 ARG A 147     -35.261  31.524  21.285  1.00 62.13           H  
ATOM   2322  CD  ARG A 147     -36.057  31.599  23.288  1.00 62.13           C  
ATOM   2323  HD2 ARG A 147     -35.895  31.075  24.230  1.00 62.13           H  
ATOM   2324  HD3 ARG A 147     -35.875  32.662  23.449  1.00 62.13           H  
ATOM   2325  NE  ARG A 147     -37.457  31.416  22.846  1.00 62.13           N  
ATOM   2326  HE  ARG A 147     -37.603  31.145  21.884  1.00 62.13           H  
ATOM   2327  NH1 ARG A 147     -38.487  32.066  24.802  1.00 62.13           N  
ATOM   2328 HH11 ARG A 147     -39.326  32.311  25.309  1.00 62.13           H  
ATOM   2329 HH12 ARG A 147     -37.588  32.228  25.233  1.00 62.13           H  
ATOM   2330  NH2 ARG A 147     -39.731  31.528  23.036  1.00 62.13           N  
ATOM   2331 HH21 ARG A 147     -40.548  31.772  23.578  1.00 62.13           H  
ATOM   2332 HH22 ARG A 147     -39.845  31.283  22.063  1.00 62.13           H  
ATOM   2333  CZ  ARG A 147     -38.545  31.668  23.561  1.00 62.13           C  
ATOM   2334  N   LYS A 148     -30.677  32.395  20.863  1.00 64.92           N  
ATOM   2335  H   LYS A 148     -31.192  32.415  19.994  1.00 64.92           H  
ATOM   2336  CA  LYS A 148     -29.607  33.389  21.037  1.00 64.92           C  
ATOM   2337  HA  LYS A 148     -28.876  33.031  21.762  1.00 64.92           H  
ATOM   2338  C   LYS A 148     -30.248  34.652  21.612  1.00 64.92           C  
ATOM   2339  CB  LYS A 148     -28.895  33.685  19.698  1.00 64.92           C  
ATOM   2340  HB2 LYS A 148     -29.551  33.438  18.863  1.00 64.92           H  
ATOM   2341  HB3 LYS A 148     -28.684  34.753  19.644  1.00 64.92           H  
ATOM   2342  O   LYS A 148     -31.030  35.296  20.918  1.00 64.92           O  
ATOM   2343  CG  LYS A 148     -27.553  32.950  19.546  1.00 64.92           C  
ATOM   2344  HG2 LYS A 148     -26.894  33.248  20.362  1.00 64.92           H  
ATOM   2345  HG3 LYS A 148     -27.720  31.874  19.603  1.00 64.92           H  
ATOM   2346  CD  LYS A 148     -26.883  33.294  18.204  1.00 64.92           C  
ATOM   2347  HD2 LYS A 148     -26.812  34.378  18.115  1.00 64.92           H  
ATOM   2348  HD3 LYS A 148     -27.499  32.913  17.389  1.00 64.92           H  
ATOM   2349  CE  LYS A 148     -25.472  32.692  18.120  1.00 64.92           C  
ATOM   2350  HE2 LYS A 148     -25.545  31.610  18.225  1.00 64.92           H  
ATOM   2351  HE3 LYS A 148     -24.891  33.067  18.962  1.00 64.92           H  
ATOM   2352  NZ  LYS A 148     -24.786  33.038  16.846  1.00 64.92           N  
ATOM   2353  HZ1 LYS A 148     -25.289  32.687  16.044  1.00 64.92           H  
ATOM   2354  HZ2 LYS A 148     -23.852  32.654  16.830  1.00 64.92           H  
ATOM   2355  HZ3 LYS A 148     -24.694  34.040  16.753  1.00 64.92           H  
ATOM   2356  N   SER A 149     -29.937  34.968  22.865  1.00 61.56           N  
ATOM   2357  H   SER A 149     -29.306  34.364  23.371  1.00 61.56           H  
ATOM   2358  CA  SER A 149     -30.190  36.293  23.432  1.00 61.56           C  
ATOM   2359  HA  SER A 149     -31.213  36.597  23.209  1.00 61.56           H  
ATOM   2360  C   SER A 149     -29.217  37.289  22.799  1.00 61.56           C  
ATOM   2361  CB  SER A 149     -30.015  36.282  24.953  1.00 61.56           C  
ATOM   2362  HB2 SER A 149     -28.968  36.112  25.205  1.00 61.56           H  
ATOM   2363  HB3 SER A 149     -30.630  35.499  25.396  1.00 61.56           H  
ATOM   2364  O   SER A 149     -28.018  37.014  22.728  1.00 61.56           O  
ATOM   2365  OG  SER A 149     -30.428  37.534  25.443  1.00 61.56           O  
ATOM   2366  HG  SER A 149     -30.010  37.734  26.284  1.00 61.56           H  
ATOM   2367  N   ARG A 150     -29.746  38.406  22.297  1.00 63.57           N  
ATOM   2368  H   ARG A 150     -30.723  38.564  22.497  1.00 63.57           H  
ATOM   2369  CA  ARG A 150     -28.983  39.590  21.897  1.00 63.57           C  
ATOM   2370  HA  ARG A 150     -27.964  39.323  21.615  1.00 63.57           H  
ATOM   2371  C   ARG A 150     -28.928  40.500  23.123  1.00 63.57           C  
ATOM   2372  CB  ARG A 150     -29.680  40.324  20.734  1.00 63.57           C  
ATOM   2373  HB2 ARG A 150     -30.690  40.591  21.044  1.00 63.57           H  
ATOM   2374  HB3 ARG A 150     -29.138  41.251  20.546  1.00 63.57           H  
ATOM   2375  O   ARG A 150     -29.985  40.871  23.620  1.00 63.57           O  
ATOM   2376  CG  ARG A 150     -29.760  39.535  19.419  1.00 63.57           C  
ATOM   2377  HG2 ARG A 150     -30.315  38.612  19.590  1.00 63.57           H  
ATOM   2378  HG3 ARG A 150     -28.756  39.293  19.072  1.00 63.57           H  
ATOM   2379  CD  ARG A 150     -30.490  40.376  18.360  1.00 63.57           C  
ATOM   2380  HD2 ARG A 150     -29.861  41.222  18.086  1.00 63.57           H  
ATOM   2381  HD3 ARG A 150     -31.408  40.761  18.805  1.00 63.57           H  
ATOM   2382  NE  ARG A 150     -30.831  39.590  17.155  1.00 63.57           N  
ATOM   2383  HE  ARG A 150     -30.362  38.702  17.044  1.00 63.57           H  
ATOM   2384  NH1 ARG A 150     -32.320  41.091  16.247  1.00 63.57           N  
ATOM   2385 HH11 ARG A 150     -32.118  41.742  16.992  1.00 63.57           H  
ATOM   2386 HH12 ARG A 150     -32.956  41.370  15.514  1.00 63.57           H  
ATOM   2387  NH2 ARG A 150     -31.941  39.161  15.205  1.00 63.57           N  
ATOM   2388 HH21 ARG A 150     -32.574  39.476  14.484  1.00 63.57           H  
ATOM   2389 HH22 ARG A 150     -31.450  38.285  15.100  1.00 63.57           H  
ATOM   2390  CZ  ARG A 150     -31.692  39.949  16.214  1.00 63.57           C  
ATOM   2391  N   TYR A 151     -27.731  40.840  23.584  1.00 66.20           N  
ATOM   2392  H   TYR A 151     -26.908  40.508  23.102  1.00 66.20           H  
ATOM   2393  CA  TYR A 151     -27.532  41.965  24.495  1.00 66.20           C  
ATOM   2394  HA  TYR A 151     -28.438  42.132  25.078  1.00 66.20           H  
ATOM   2395  C   TYR A 151     -27.283  43.226  23.661  1.00 66.20           C  
ATOM   2396  CB  TYR A 151     -26.404  41.667  25.493  1.00 66.20           C  
ATOM   2397  HB2 TYR A 151     -25.592  41.139  24.994  1.00 66.20           H  
ATOM   2398  HB3 TYR A 151     -25.997  42.615  25.847  1.00 66.20           H  
ATOM   2399  O   TYR A 151     -26.532  43.188  22.686  1.00 66.20           O  
ATOM   2400  CG  TYR A 151     -26.872  40.879  26.704  1.00 66.20           C  
ATOM   2401  CD1 TYR A 151     -27.287  41.573  27.857  1.00 66.20           C  
ATOM   2402  HD1 TYR A 151     -27.249  42.652  27.883  1.00 66.20           H  
ATOM   2403  CD2 TYR A 151     -26.908  39.470  26.682  1.00 66.20           C  
ATOM   2404  HD2 TYR A 151     -26.576  38.940  25.801  1.00 66.20           H  
ATOM   2405  CE1 TYR A 151     -27.735  40.867  28.989  1.00 66.20           C  
ATOM   2406  HE1 TYR A 151     -28.040  41.413  29.870  1.00 66.20           H  
ATOM   2407  CE2 TYR A 151     -27.355  38.758  27.815  1.00 66.20           C  
ATOM   2408  HE2 TYR A 151     -27.362  37.678  27.825  1.00 66.20           H  
ATOM   2409  OH  TYR A 151     -28.201  38.767  30.056  1.00 66.20           O  
ATOM   2410  HH  TYR A 151     -28.392  39.364  30.784  1.00 66.20           H  
ATOM   2411  CZ  TYR A 151     -27.768  39.458  28.969  1.00 66.20           C  
ATOM   2412  N   ILE A 152     -27.976  44.298  24.033  1.00 64.64           N  
ATOM   2413  H   ILE A 152     -28.517  44.223  24.882  1.00 64.64           H  
ATOM   2414  CA  ILE A 152     -27.820  45.677  23.572  1.00 64.64           C  
ATOM   2415  HA  ILE A 152     -26.985  45.758  22.877  1.00 64.64           H  
ATOM   2416  C   ILE A 152     -27.503  46.473  24.845  1.00 64.64           C  
ATOM   2417  CB  ILE A 152     -29.126  46.178  22.890  1.00 64.64           C  
ATOM   2418  HB  ILE A 152     -29.956  45.977  23.568  1.00 64.64           H  
ATOM   2419  O   ILE A 152     -28.281  46.359  25.790  1.00 64.64           O  
ATOM   2420  CG1 ILE A 152     -29.391  45.418  21.568  1.00 64.64           C  
ATOM   2421 HG12 ILE A 152     -29.362  44.346  21.765  1.00 64.64           H  
ATOM   2422 HG13 ILE A 152     -28.599  45.647  20.856  1.00 64.64           H  
ATOM   2423  CG2 ILE A 152     -29.092  47.698  22.639  1.00 64.64           C  
ATOM   2424 HG21 ILE A 152     -28.975  48.232  23.582  1.00 64.64           H  
ATOM   2425 HG22 ILE A 152     -30.030  48.041  22.204  1.00 64.64           H  
ATOM   2426 HG23 ILE A 152     -28.267  47.955  21.975  1.00 64.64           H  
ATOM   2427  CD1 ILE A 152     -30.751  45.721  20.917  1.00 64.64           C  
ATOM   2428 HD11 ILE A 152     -30.775  46.742  20.536  1.00 64.64           H  
ATOM   2429 HD12 ILE A 152     -30.908  45.039  20.081  1.00 64.64           H  
ATOM   2430 HD13 ILE A 152     -31.550  45.582  21.645  1.00 64.64           H  
ATOM   2431  N   PHE A 153     -26.416  47.256  24.792  1.00 50.83           N  
ATOM   2432  H   PHE A 153     -25.853  47.185  23.957  1.00 50.83           H  
ATOM   2433  CA  PHE A 153     -25.896  48.209  25.790  1.00 50.83           C  
ATOM   2434  HA  PHE A 153     -25.003  48.635  25.332  1.00 50.83           H  
ATOM   2435  C   PHE A 153     -25.322  47.658  27.104  1.00 50.83           C  
ATOM   2436  CB  PHE A 153     -26.851  49.399  25.972  1.00 50.83           C  
ATOM   2437  HB2 PHE A 153     -27.869  49.123  25.699  1.00 50.83           H  
ATOM   2438  HB3 PHE A 153     -26.874  49.666  27.029  1.00 50.83           H  
ATOM   2439  O   PHE A 153     -25.972  46.822  27.767  1.00 50.83           O  
ATOM   2440  CG  PHE A 153     -26.421  50.617  25.179  1.00 50.83           C  
ATOM   2441  CD1 PHE A 153     -25.717  51.652  25.818  1.00 50.83           C  
ATOM   2442  HD1 PHE A 153     -25.491  51.575  26.872  1.00 50.83           H  
ATOM   2443  CD2 PHE A 153     -26.678  50.698  23.797  1.00 50.83           C  
ATOM   2444  HD2 PHE A 153     -27.205  49.894  23.305  1.00 50.83           H  
ATOM   2445  CE1 PHE A 153     -25.293  52.775  25.087  1.00 50.83           C  
ATOM   2446  HE1 PHE A 153     -24.752  53.567  25.584  1.00 50.83           H  
ATOM   2447  CE2 PHE A 153     -26.248  51.818  23.062  1.00 50.83           C  
ATOM   2448  HE2 PHE A 153     -26.449  51.883  22.003  1.00 50.83           H  
ATOM   2449  CZ  PHE A 153     -25.559  52.859  23.709  1.00 50.83           C  
ATOM   2450  HZ  PHE A 153     -25.228  53.721  23.149  1.00 50.83           H  
ATOM   2451  OXT PHE A 153     -24.185  48.090  27.384  1.00 50.83           O  
TER    2452      PHE A 153                                                       
END   
