# Supplementary material for: Widespread Horizontal Gene Transfer Among Animal Viruses
Source: bioRxiv. 2024 Mar 26:2024.03.25.586562. Preprint. [Version 2] doi: 10.1101/2024.03.25.586562 (PMC11071296; doi:10.1101/2024.03.25.586562)
Supplement: Supplement 7 [file media-7.zip › File7_PDB/Parvo5006_VPCah.pdb]

ATOM      1  N   MET A   1     -15.869  61.274 -61.578  1.00 42.31           N  
ATOM      2  H   MET A   1     -14.946  61.203 -61.982  1.00 42.31           H  
ATOM      3  H2  MET A   1     -15.763  61.617 -60.634  1.00 42.31           H  
ATOM      4  H3  MET A   1     -16.419  61.924 -62.122  1.00 42.31           H  
ATOM      5  CA  MET A   1     -16.483  59.923 -61.579  1.00 42.31           C  
ATOM      6  HA  MET A   1     -17.445  59.937 -61.068  1.00 42.31           H  
ATOM      7  C   MET A   1     -15.522  58.989 -60.844  1.00 42.31           C  
ATOM      8  CB  MET A   1     -16.669  59.419 -63.025  1.00 42.31           C  
ATOM      9  HB2 MET A   1     -15.685  59.313 -63.482  1.00 42.31           H  
ATOM     10  HB3 MET A   1     -17.132  58.433 -63.000  1.00 42.31           H  
ATOM     11  O   MET A   1     -14.337  59.128 -61.089  1.00 42.31           O  
ATOM     12  CG  MET A   1     -17.511  60.334 -63.929  1.00 42.31           C  
ATOM     13  HG2 MET A   1     -17.166  61.364 -63.839  1.00 42.31           H  
ATOM     14  HG3 MET A   1     -18.555  60.287 -63.621  1.00 42.31           H  
ATOM     15  SD  MET A   1     -17.385  59.874 -65.675  1.00 42.31           S  
ATOM     16  CE  MET A   1     -18.399  61.155 -66.466  1.00 42.31           C  
ATOM     17  HE1 MET A   1     -17.973  62.139 -66.271  1.00 42.31           H  
ATOM     18  HE2 MET A   1     -18.419  60.984 -67.542  1.00 42.31           H  
ATOM     19  HE3 MET A   1     -19.418  61.112 -66.081  1.00 42.31           H  
ATOM     20  N   GLY A   2     -15.912  58.094 -59.932  1.00 36.42           N  
ATOM     21  H   GLY A   2     -15.190  57.447 -59.650  1.00 36.42           H  
ATOM     22  CA  GLY A   2     -17.198  57.949 -59.236  1.00 36.42           C  
ATOM     23  HA2 GLY A   2     -17.341  58.793 -58.562  1.00 36.42           H  
ATOM     24  HA3 GLY A   2     -18.012  57.931 -59.960  1.00 36.42           H  
ATOM     25  C   GLY A   2     -17.269  56.640 -58.424  1.00 36.42           C  
ATOM     26  O   GLY A   2     -16.962  55.604 -58.989  1.00 36.42           O  
ATOM     27  N   LYS A   3     -17.743  56.709 -57.162  1.00 39.36           N  
ATOM     28  H   LYS A   3     -17.914  57.641 -56.813  1.00 39.36           H  
ATOM     29  CA  LYS A   3     -18.065  55.601 -56.215  1.00 39.36           C  
ATOM     30  HA  LYS A   3     -18.355  56.078 -55.279  1.00 39.36           H  
ATOM     31  C   LYS A   3     -16.898  54.636 -55.860  1.00 39.36           C  
ATOM     32  CB  LYS A   3     -19.297  54.812 -56.714  1.00 39.36           C  
ATOM     33  HB2 LYS A   3     -19.537  54.045 -55.978  1.00 39.36           H  
ATOM     34  HB3 LYS A   3     -19.033  54.307 -57.643  1.00 39.36           H  
ATOM     35  O   LYS A   3     -16.166  54.193 -56.725  1.00 39.36           O  
ATOM     36  CG  LYS A   3     -20.551  55.678 -56.951  1.00 39.36           C  
ATOM     37  HG2 LYS A   3     -20.327  56.461 -57.675  1.00 39.36           H  
ATOM     38  HG3 LYS A   3     -20.845  56.144 -56.010  1.00 39.36           H  
ATOM     39  CD  LYS A   3     -21.723  54.842 -57.491  1.00 39.36           C  
ATOM     40  HD2 LYS A   3     -21.975  54.072 -56.761  1.00 39.36           H  
ATOM     41  HD3 LYS A   3     -21.413  54.358 -58.417  1.00 39.36           H  
ATOM     42  CE  LYS A   3     -22.952  55.725 -57.760  1.00 39.36           C  
ATOM     43  HE2 LYS A   3     -22.673  56.505 -58.468  1.00 39.36           H  
ATOM     44  HE3 LYS A   3     -23.241  56.209 -56.827  1.00 39.36           H  
ATOM     45  NZ  LYS A   3     -24.095  54.939 -58.296  1.00 39.36           N  
ATOM     46  HZ1 LYS A   3     -24.898  55.529 -58.457  1.00 39.36           H  
ATOM     47  HZ2 LYS A   3     -24.366  54.213 -57.648  1.00 39.36           H  
ATOM     48  HZ3 LYS A   3     -23.849  54.498 -59.171  1.00 39.36           H  
ATOM     49  N   GLY A   4     -16.659  54.227 -54.612  1.00 34.55           N  
ATOM     50  H   GLY A   4     -15.899  53.562 -54.577  1.00 34.55           H  
ATOM     51  CA  GLY A   4     -17.353  54.481 -53.341  1.00 34.55           C  
ATOM     52  HA2 GLY A   4     -18.234  55.106 -53.484  1.00 34.55           H  
ATOM     53  HA3 GLY A   4     -16.672  55.001 -52.667  1.00 34.55           H  
ATOM     54  C   GLY A   4     -17.818  53.177 -52.680  1.00 34.55           C  
ATOM     55  O   GLY A   4     -18.574  52.431 -53.291  1.00 34.55           O  
ATOM     56  N   GLY A   5     -17.397  52.922 -51.436  1.00 38.66           N  
ATOM     57  H   GLY A   5     -16.727  53.550 -51.016  1.00 38.66           H  
ATOM     58  CA  GLY A   5     -17.798  51.740 -50.658  1.00 38.66           C  
ATOM     59  HA2 GLY A   5     -17.909  50.884 -51.324  1.00 38.66           H  
ATOM     60  HA3 GLY A   5     -18.763  51.924 -50.186  1.00 38.66           H  
ATOM     61  C   GLY A   5     -16.768  51.365 -49.588  1.00 38.66           C  
ATOM     62  O   GLY A   5     -15.719  50.817 -49.905  1.00 38.66           O  
ATOM     63  N   GLY A   6     -17.052  51.681 -48.322  1.00 33.89           N  
ATOM     64  H   GLY A   6     -17.966  52.059 -48.118  1.00 33.89           H  
ATOM     65  CA  GLY A   6     -16.219  51.292 -47.178  1.00 33.89           C  
ATOM     66  HA2 GLY A   6     -15.208  51.057 -47.511  1.00 33.89           H  
ATOM     67  HA3 GLY A   6     -16.157  52.123 -46.476  1.00 33.89           H  
ATOM     68  C   GLY A   6     -16.788  50.080 -46.439  1.00 33.89           C  
ATOM     69  O   GLY A   6     -17.982  49.809 -46.528  1.00 33.89           O  
ATOM     70  N   ASN A   7     -15.951  49.379 -45.669  1.00 42.80           N  
ATOM     71  H   ASN A   7     -14.972  49.627 -45.652  1.00 42.80           H  
ATOM     72  CA  ASN A   7     -16.398  48.298 -44.787  1.00 42.80           C  
ATOM     73  HA  ASN A   7     -17.457  48.454 -44.582  1.00 42.80           H  
ATOM     74  C   ASN A   7     -15.671  48.382 -43.434  1.00 42.80           C  
ATOM     75  CB  ASN A   7     -16.229  46.942 -45.515  1.00 42.80           C  
ATOM     76  HB2 ASN A   7     -15.486  46.328 -45.007  1.00 42.80           H  
ATOM     77  HB3 ASN A   7     -15.882  47.106 -46.535  1.00 42.80           H  
ATOM     78  O   ASN A   7     -14.466  48.139 -43.341  1.00 42.80           O  
ATOM     79  CG  ASN A   7     -17.525  46.149 -45.586  1.00 42.80           C  
ATOM     80  ND2 ASN A   7     -17.640  45.230 -46.515  1.00 42.80           N  
ATOM     81 HD21 ASN A   7     -16.919  45.091 -47.208  1.00 42.80           H  
ATOM     82 HD22 ASN A   7     -18.528  44.749 -46.546  1.00 42.80           H  
ATOM     83  OD1 ASN A   7     -18.437  46.319 -44.798  1.00 42.80           O  
ATOM     84  N   GLY A   8     -16.389  48.793 -42.386  1.00 36.45           N  
ATOM     85  H   GLY A   8     -17.384  48.917 -42.505  1.00 36.45           H  
ATOM     86  CA  GLY A   8     -15.815  49.047 -41.064  1.00 36.45           C  
ATOM     87  HA2 GLY A   8     -16.499  49.669 -40.487  1.00 36.45           H  
ATOM     88  HA3 GLY A   8     -14.875  49.588 -41.172  1.00 36.45           H  
ATOM     89  C   GLY A   8     -15.572  47.758 -40.278  1.00 36.45           C  
ATOM     90  O   GLY A   8     -16.514  47.041 -39.952  1.00 36.45           O  
ATOM     91  N   ARG A   9     -14.316  47.473 -39.913  1.00 41.03           N  
ATOM     92  H   ARG A   9     -13.580  48.098 -40.210  1.00 41.03           H  
ATOM     93  CA  ARG A   9     -13.992  46.357 -39.009  1.00 41.03           C  
ATOM     94  HA  ARG A   9     -14.626  45.509 -39.267  1.00 41.03           H  
ATOM     95  C   ARG A   9     -14.325  46.734 -37.563  1.00 41.03           C  
ATOM     96  CB  ARG A   9     -12.526  45.919 -39.170  1.00 41.03           C  
ATOM     97  HB2 ARG A   9     -12.276  45.244 -38.352  1.00 41.03           H  
ATOM     98  HB3 ARG A   9     -11.871  46.788 -39.109  1.00 41.03           H  
ATOM     99  O   ARG A   9     -13.661  47.583 -36.972  1.00 41.03           O  
ATOM    100  CG  ARG A   9     -12.297  45.179 -40.499  1.00 41.03           C  
ATOM    101  HG2 ARG A   9     -12.508  45.848 -41.333  1.00 41.03           H  
ATOM    102  HG3 ARG A   9     -12.978  44.329 -40.550  1.00 41.03           H  
ATOM    103  CD  ARG A   9     -10.854  44.670 -40.609  1.00 41.03           C  
ATOM    104  HD2 ARG A   9     -10.182  45.527 -40.648  1.00 41.03           H  
ATOM    105  HD3 ARG A   9     -10.622  44.080 -39.722  1.00 41.03           H  
ATOM    106  NE  ARG A   9     -10.667  43.832 -41.811  1.00 41.03           N  
ATOM    107  HE  ARG A   9     -11.478  43.693 -42.396  1.00 41.03           H  
ATOM    108  NH1 ARG A   9      -8.429  43.373 -41.541  1.00 41.03           N  
ATOM    109 HH11 ARG A   9      -7.583  42.928 -41.870  1.00 41.03           H  
ATOM    110 HH12 ARG A   9      -8.409  43.962 -40.721  1.00 41.03           H  
ATOM    111  NH2 ARG A   9      -9.529  42.497 -43.269  1.00 41.03           N  
ATOM    112 HH21 ARG A   9      -8.673  42.053 -43.566  1.00 41.03           H  
ATOM    113 HH22 ARG A   9     -10.365  42.372 -43.823  1.00 41.03           H  
ATOM    114  CZ  ARG A   9      -9.548  43.241 -42.199  1.00 41.03           C  
ATOM    115  N   GLY A  10     -15.346  46.091 -36.997  1.00 38.05           N  
ATOM    116  H   GLY A  10     -15.890  45.465 -37.573  1.00 38.05           H  
ATOM    117  CA  GLY A  10     -15.729  46.257 -35.593  1.00 38.05           C  
ATOM    118  HA2 GLY A  10     -15.990  47.302 -35.422  1.00 38.05           H  
ATOM    119  HA3 GLY A  10     -16.606  45.646 -35.377  1.00 38.05           H  
ATOM    120  C   GLY A  10     -14.609  45.857 -34.623  1.00 38.05           C  
ATOM    121  O   GLY A  10     -13.834  44.937 -34.892  1.00 38.05           O  
ATOM    122  N   ARG A  11     -14.519  46.546 -33.478  1.00 37.20           N  
ATOM    123  H   ARG A  11     -15.217  47.253 -33.294  1.00 37.20           H  
ATOM    124  CA  ARG A  11     -13.512  46.264 -32.442  1.00 37.20           C  
ATOM    125  HA  ARG A  11     -12.534  46.174 -32.914  1.00 37.20           H  
ATOM    126  C   ARG A  11     -13.818  44.928 -31.756  1.00 37.20           C  
ATOM    127  CB  ARG A  11     -13.457  47.401 -31.404  1.00 37.20           C  
ATOM    128  HB2 ARG A  11     -12.793  47.092 -30.597  1.00 37.20           H  
ATOM    129  HB3 ARG A  11     -14.451  47.549 -30.981  1.00 37.20           H  
ATOM    130  O   ARG A  11     -14.768  44.835 -30.984  1.00 37.20           O  
ATOM    131  CG  ARG A  11     -12.947  48.739 -31.962  1.00 37.20           C  
ATOM    132  HG2 ARG A  11     -11.959  48.598 -32.400  1.00 37.20           H  
ATOM    133  HG3 ARG A  11     -13.630  49.101 -32.731  1.00 37.20           H  
ATOM    134  CD  ARG A  11     -12.857  49.775 -30.832  1.00 37.20           C  
ATOM    135  HD2 ARG A  11     -13.842  49.888 -30.380  1.00 37.20           H  
ATOM    136  HD3 ARG A  11     -12.166  49.403 -30.076  1.00 37.20           H  
ATOM    137  NE  ARG A  11     -12.392  51.089 -31.320  1.00 37.20           N  
ATOM    138  HE  ARG A  11     -12.312  51.202 -32.320  1.00 37.20           H  
ATOM    139  NH1 ARG A  11     -12.111  52.094 -29.270  1.00 37.20           N  
ATOM    140 HH11 ARG A  11     -11.853  52.898 -28.716  1.00 37.20           H  
ATOM    141 HH12 ARG A  11     -12.427  51.248 -28.818  1.00 37.20           H  
ATOM    142  NH2 ARG A  11     -11.674  53.245 -31.129  1.00 37.20           N  
ATOM    143 HH21 ARG A  11     -11.407  54.032 -30.555  1.00 37.20           H  
ATOM    144 HH22 ARG A  11     -11.623  53.329 -32.135  1.00 37.20           H  
ATOM    145  CZ  ARG A  11     -12.062  52.132 -30.573  1.00 37.20           C  
ATOM    146  N   GLY A  12     -12.998  43.909 -32.003  1.00 39.87           N  
ATOM    147  H   GLY A  12     -12.271  44.032 -32.694  1.00 39.87           H  
ATOM    148  CA  GLY A  12     -13.075  42.640 -31.277  1.00 39.87           C  
ATOM    149  HA2 GLY A  12     -12.405  41.913 -31.736  1.00 39.87           H  
ATOM    150  HA3 GLY A  12     -14.092  42.253 -31.328  1.00 39.87           H  
ATOM    151  C   GLY A  12     -12.665  42.816 -29.813  1.00 39.87           C  
ATOM    152  O   GLY A  12     -11.548  43.248 -29.535  1.00 39.87           O  
ATOM    153  N   VAL A  13     -13.550  42.469 -28.875  1.00 42.20           N  
ATOM    154  H   VAL A  13     -14.468  42.163 -29.163  1.00 42.20           H  
ATOM    155  CA  VAL A  13     -13.248  42.518 -27.435  1.00 42.20           C  
ATOM    156  HA  VAL A  13     -12.831  43.499 -27.207  1.00 42.20           H  
ATOM    157  C   VAL A  13     -12.194  41.462 -27.099  1.00 42.20           C  
ATOM    158  CB  VAL A  13     -14.519  42.345 -26.579  1.00 42.20           C  
ATOM    159  HB  VAL A  13     -15.001  41.402 -26.837  1.00 42.20           H  
ATOM    160  O   VAL A  13     -12.424  40.258 -27.236  1.00 42.20           O  
ATOM    161  CG1 VAL A  13     -14.200  42.336 -25.077  1.00 42.20           C  
ATOM    162 HG11 VAL A  13     -13.585  41.473 -24.821  1.00 42.20           H  
ATOM    163 HG12 VAL A  13     -15.125  42.270 -24.504  1.00 42.20           H  
ATOM    164 HG13 VAL A  13     -13.676  43.249 -24.795  1.00 42.20           H  
ATOM    165  CG2 VAL A  13     -15.507  43.489 -26.839  1.00 42.20           C  
ATOM    166 HG21 VAL A  13     -15.048  44.447 -26.593  1.00 42.20           H  
ATOM    167 HG22 VAL A  13     -15.814  43.500 -27.885  1.00 42.20           H  
ATOM    168 HG23 VAL A  13     -16.399  43.355 -26.226  1.00 42.20           H  
ATOM    169  N   GLN A  14     -11.023  41.911 -26.652  1.00 41.16           N  
ATOM    170  H   GLN A  14     -10.878  42.910 -26.600  1.00 41.16           H  
ATOM    171  CA  GLN A  14      -9.896  41.046 -26.319  1.00 41.16           C  
ATOM    172  HA  GLN A  14      -9.839  40.261 -27.073  1.00 41.16           H  
ATOM    173  C   GLN A  14     -10.121  40.373 -24.958  1.00 41.16           C  
ATOM    174  CB  GLN A  14      -8.603  41.871 -26.421  1.00 41.16           C  
ATOM    175  HB2 GLN A  14      -8.599  42.354 -27.398  1.00 41.16           H  
ATOM    176  HB3 GLN A  14      -8.597  42.649 -25.658  1.00 41.16           H  
ATOM    177  O   GLN A  14      -9.687  40.867 -23.922  1.00 41.16           O  
ATOM    178  CG  GLN A  14      -7.327  41.022 -26.296  1.00 41.16           C  
ATOM    179  HG2 GLN A  14      -7.404  40.156 -26.954  1.00 41.16           H  
ATOM    180  HG3 GLN A  14      -7.225  40.669 -25.270  1.00 41.16           H  
ATOM    181  CD  GLN A  14      -6.065  41.798 -26.679  1.00 41.16           C  
ATOM    182  NE2 GLN A  14      -4.897  41.204 -26.580  1.00 41.16           N  
ATOM    183 HE21 GLN A  14      -4.108  41.791 -26.808  1.00 41.16           H  
ATOM    184 HE22 GLN A  14      -4.795  40.306 -26.128  1.00 41.16           H  
ATOM    185  OE1 GLN A  14      -6.094  42.937 -27.104  1.00 41.16           O  
ATOM    186  N   LEU A  15     -10.824  39.235 -24.966  1.00 45.56           N  
ATOM    187  H   LEU A  15     -11.283  38.981 -25.829  1.00 45.56           H  
ATOM    188  CA  LEU A  15     -11.076  38.441 -23.759  1.00 45.56           C  
ATOM    189  HA  LEU A  15     -11.699  39.048 -23.102  1.00 45.56           H  
ATOM    190  C   LEU A  15      -9.763  38.095 -23.024  1.00 45.56           C  
ATOM    191  CB  LEU A  15     -11.817  37.139 -24.119  1.00 45.56           C  
ATOM    192  HB2 LEU A  15     -11.775  36.472 -23.258  1.00 45.56           H  
ATOM    193  HB3 LEU A  15     -11.279  36.652 -24.932  1.00 45.56           H  
ATOM    194  O   LEU A  15      -8.835  37.591 -23.672  1.00 45.56           O  
ATOM    195  CG  LEU A  15     -13.293  37.301 -24.518  1.00 45.56           C  
ATOM    196  HG  LEU A  15     -13.372  37.989 -25.360  1.00 45.56           H  
ATOM    197  CD1 LEU A  15     -13.840  35.936 -24.944  1.00 45.56           C  
ATOM    198 HD11 LEU A  15     -13.268  35.555 -25.790  1.00 45.56           H  
ATOM    199 HD12 LEU A  15     -14.881  36.043 -25.251  1.00 45.56           H  
ATOM    200 HD13 LEU A  15     -13.784  35.231 -24.115  1.00 45.56           H  
ATOM    201  CD2 LEU A  15     -14.153  37.813 -23.361  1.00 45.56           C  
ATOM    202 HD21 LEU A  15     -13.870  38.834 -23.104  1.00 45.56           H  
ATOM    203 HD22 LEU A  15     -14.041  37.172 -22.487  1.00 45.56           H  
ATOM    204 HD23 LEU A  15     -15.201  37.828 -23.662  1.00 45.56           H  
ATOM    205  N   PRO A  16      -9.693  38.281 -21.689  1.00 50.53           N  
ATOM    206  CA  PRO A  16      -8.517  37.925 -20.902  1.00 50.53           C  
ATOM    207  HA  PRO A  16      -7.653  38.468 -21.284  1.00 50.53           H  
ATOM    208  C   PRO A  16      -8.235  36.421 -20.991  1.00 50.53           C  
ATOM    209  CB  PRO A  16      -8.807  38.395 -19.471  1.00 50.53           C  
ATOM    210  HB2 PRO A  16      -8.359  37.745 -18.720  1.00 50.53           H  
ATOM    211  HB3 PRO A  16      -8.448  39.417 -19.347  1.00 50.53           H  
ATOM    212  O   PRO A  16      -9.142  35.601 -21.158  1.00 50.53           O  
ATOM    213  CG  PRO A  16     -10.332  38.384 -19.395  1.00 50.53           C  
ATOM    214  HG2 PRO A  16     -10.683  37.373 -19.184  1.00 50.53           H  
ATOM    215  HG3 PRO A  16     -10.707  39.086 -18.650  1.00 50.53           H  
ATOM    216  CD  PRO A  16     -10.742  38.786 -20.810  1.00 50.53           C  
ATOM    217  HD2 PRO A  16     -10.786  39.872 -20.888  1.00 50.53           H  
ATOM    218  HD3 PRO A  16     -11.713  38.350 -21.047  1.00 50.53           H  
ATOM    219  N   TRP A  17      -6.960  36.045 -20.875  1.00 44.01           N  
ATOM    220  H   TRP A  17      -6.273  36.767 -20.708  1.00 44.01           H  
ATOM    221  CA  TRP A  17      -6.463  34.707 -21.225  1.00 44.01           C  
ATOM    222  HA  TRP A  17      -6.589  34.566 -22.299  1.00 44.01           H  
ATOM    223  C   TRP A  17      -7.227  33.561 -20.535  1.00 44.01           C  
ATOM    224  CB  TRP A  17      -4.962  34.680 -20.919  1.00 44.01           C  
ATOM    225  HB2 TRP A  17      -4.818  34.774 -19.843  1.00 44.01           H  
ATOM    226  HB3 TRP A  17      -4.496  35.550 -21.381  1.00 44.01           H  
ATOM    227  O   TRP A  17      -7.629  32.599 -21.193  1.00 44.01           O  
ATOM    228  CG  TRP A  17      -4.212  33.476 -21.394  1.00 44.01           C  
ATOM    229  CD1 TRP A  17      -3.930  33.180 -22.683  1.00 44.01           C  
ATOM    230  HD1 TRP A  17      -4.217  33.782 -23.533  1.00 44.01           H  
ATOM    231  CD2 TRP A  17      -3.553  32.444 -20.594  1.00 44.01           C  
ATOM    232  CE2 TRP A  17      -2.886  31.546 -21.481  1.00 44.01           C  
ATOM    233  CE3 TRP A  17      -3.413  32.201 -19.210  1.00 44.01           C  
ATOM    234  HE3 TRP A  17      -3.870  32.876 -18.501  1.00 44.01           H  
ATOM    235  NE1 TRP A  17      -3.159  32.035 -22.739  1.00 44.01           N  
ATOM    236  HE1 TRP A  17      -2.752  31.668 -23.588  1.00 44.01           H  
ATOM    237  CH2 TRP A  17      -2.000  30.253 -19.639  1.00 44.01           C  
ATOM    238  HH2 TRP A  17      -1.392  29.443 -19.266  1.00 44.01           H  
ATOM    239  CZ2 TRP A  17      -2.123  30.463 -21.023  1.00 44.01           C  
ATOM    240  HZ2 TRP A  17      -1.611  29.818 -21.721  1.00 44.01           H  
ATOM    241  CZ3 TRP A  17      -2.645  31.119 -18.738  1.00 44.01           C  
ATOM    242  HZ3 TRP A  17      -2.522  30.967 -17.676  1.00 44.01           H  
ATOM    243  N   GLY A  18      -7.556  33.710 -19.246  1.00 51.08           N  
ATOM    244  H   GLY A  18      -7.209  34.526 -18.762  1.00 51.08           H  
ATOM    245  CA  GLY A  18      -8.349  32.731 -18.492  1.00 51.08           C  
ATOM    246  HA2 GLY A  18      -7.813  31.781 -18.475  1.00 51.08           H  
ATOM    247  HA3 GLY A  18      -8.451  33.083 -17.466  1.00 51.08           H  
ATOM    248  C   GLY A  18      -9.761  32.478 -19.048  1.00 51.08           C  
ATOM    249  O   GLY A  18     -10.263  31.358 -18.947  1.00 51.08           O  
ATOM    250  N   ALA A  19     -10.390  33.464 -19.697  1.00 56.21           N  
ATOM    251  H   ALA A  19      -9.908  34.340 -19.843  1.00 56.21           H  
ATOM    252  CA  ALA A  19     -11.684  33.282 -20.358  1.00 56.21           C  
ATOM    253  HA  ALA A  19     -12.346  32.740 -19.682  1.00 56.21           H  
ATOM    254  C   ALA A  19     -11.550  32.433 -21.635  1.00 56.21           C  
ATOM    255  CB  ALA A  19     -12.317  34.653 -20.627  1.00 56.21           C  
ATOM    256  HB1 ALA A  19     -12.435  35.198 -19.690  1.00 56.21           H  
ATOM    257  HB2 ALA A  19     -11.689  35.235 -21.301  1.00 56.21           H  
ATOM    258  HB3 ALA A  19     -13.298  34.520 -21.083  1.00 56.21           H  
ATOM    259  O   ALA A  19     -12.338  31.507 -21.832  1.00 56.21           O  
ATOM    260  N   LYS A  20     -10.506  32.661 -22.452  1.00 58.60           N  
ATOM    261  H   LYS A  20      -9.867  33.403 -22.205  1.00 58.60           H  
ATOM    262  CA  LYS A  20     -10.190  31.790 -23.603  1.00 58.60           C  
ATOM    263  HA  LYS A  20     -11.060  31.739 -24.258  1.00 58.60           H  
ATOM    264  C   LYS A  20      -9.924  30.346 -23.164  1.00 58.60           C  
ATOM    265  CB  LYS A  20      -8.991  32.325 -24.410  1.00 58.60           C  
ATOM    266  HB2 LYS A  20      -8.186  32.616 -23.735  1.00 58.60           H  
ATOM    267  HB3 LYS A  20      -8.622  31.514 -25.037  1.00 58.60           H  
ATOM    268  O   LYS A  20     -10.464  29.424 -23.768  1.00 58.60           O  
ATOM    269  CG  LYS A  20      -9.347  33.504 -25.330  1.00 58.60           C  
ATOM    270  HG2 LYS A  20     -10.191  33.224 -25.960  1.00 58.60           H  
ATOM    271  HG3 LYS A  20      -9.624  34.368 -24.727  1.00 58.60           H  
ATOM    272  CD  LYS A  20      -8.147  33.860 -26.225  1.00 58.60           C  
ATOM    273  HD2 LYS A  20      -7.835  32.969 -26.769  1.00 58.60           H  
ATOM    274  HD3 LYS A  20      -7.323  34.196 -25.596  1.00 58.60           H  
ATOM    275  CE  LYS A  20      -8.511  34.959 -27.232  1.00 58.60           C  
ATOM    276  HE2 LYS A  20      -9.365  34.623 -27.820  1.00 58.60           H  
ATOM    277  HE3 LYS A  20      -8.816  35.846 -26.677  1.00 58.60           H  
ATOM    278  NZ  LYS A  20      -7.371  35.287 -28.128  1.00 58.60           N  
ATOM    279  HZ1 LYS A  20      -7.041  34.464 -28.611  1.00 58.60           H  
ATOM    280  HZ2 LYS A  20      -7.645  35.969 -28.821  1.00 58.60           H  
ATOM    281  HZ3 LYS A  20      -6.603  35.675 -27.599  1.00 58.60           H  
ATOM    282  N   VAL A  21      -9.155  30.141 -22.090  1.00 61.20           N  
ATOM    283  H   VAL A  21      -8.705  30.942 -21.670  1.00 61.20           H  
ATOM    284  CA  VAL A  21      -8.861  28.796 -21.554  1.00 61.20           C  
ATOM    285  HA  VAL A  21      -8.451  28.188 -22.360  1.00 61.20           H  
ATOM    286  C   VAL A  21     -10.136  28.083 -21.080  1.00 61.20           C  
ATOM    287  CB  VAL A  21      -7.795  28.868 -20.440  1.00 61.20           C  
ATOM    288  HB  VAL A  21      -8.121  29.578 -19.680  1.00 61.20           H  
ATOM    289  O   VAL A  21     -10.332  26.911 -21.406  1.00 61.20           O  
ATOM    290  CG1 VAL A  21      -7.556  27.510 -19.766  1.00 61.20           C  
ATOM    291 HG11 VAL A  21      -7.291  26.762 -20.513  1.00 61.20           H  
ATOM    292 HG12 VAL A  21      -6.742  27.596 -19.046  1.00 61.20           H  
ATOM    293 HG13 VAL A  21      -8.449  27.186 -19.230  1.00 61.20           H  
ATOM    294  CG2 VAL A  21      -6.447  29.334 -21.008  1.00 61.20           C  
ATOM    295 HG21 VAL A  21      -5.717  29.430 -20.203  1.00 61.20           H  
ATOM    296 HG22 VAL A  21      -6.073  28.616 -21.737  1.00 61.20           H  
ATOM    297 HG23 VAL A  21      -6.540  30.308 -21.489  1.00 61.20           H  
ATOM    298  N   ARG A  22     -11.045  28.778 -20.377  1.00 66.58           N  
ATOM    299  H   ARG A  22     -10.826  29.731 -20.125  1.00 66.58           H  
ATOM    300  CA  ARG A  22     -12.345  28.212 -19.963  1.00 66.58           C  
ATOM    301  HA  ARG A  22     -12.170  27.272 -19.441  1.00 66.58           H  
ATOM    302  C   ARG A  22     -13.229  27.840 -21.159  1.00 66.58           C  
ATOM    303  CB  ARG A  22     -13.081  29.174 -19.014  1.00 66.58           C  
ATOM    304  HB2 ARG A  22     -14.122  28.859 -18.936  1.00 66.58           H  
ATOM    305  HB3 ARG A  22     -13.062  30.181 -19.429  1.00 66.58           H  
ATOM    306  O   ARG A  22     -13.763  26.735 -21.179  1.00 66.58           O  
ATOM    307  CG  ARG A  22     -12.479  29.181 -17.599  1.00 66.58           C  
ATOM    308  HG2 ARG A  22     -12.554  28.180 -17.173  1.00 66.58           H  
ATOM    309  HG3 ARG A  22     -11.427  29.462 -17.645  1.00 66.58           H  
ATOM    310  CD  ARG A  22     -13.233  30.169 -16.698  1.00 66.58           C  
ATOM    311  HD2 ARG A  22     -14.277  29.861 -16.640  1.00 66.58           H  
ATOM    312  HD3 ARG A  22     -13.184  31.160 -17.151  1.00 66.58           H  
ATOM    313  NE  ARG A  22     -12.657  30.228 -15.339  1.00 66.58           N  
ATOM    314  HE  ARG A  22     -11.798  29.719 -15.185  1.00 66.58           H  
ATOM    315  NH1 ARG A  22     -14.233  31.611 -14.388  1.00 66.58           N  
ATOM    316 HH11 ARG A  22     -14.575  32.126 -13.590  1.00 66.58           H  
ATOM    317 HH12 ARG A  22     -14.743  31.634 -15.259  1.00 66.58           H  
ATOM    318  NH2 ARG A  22     -12.511  30.905 -13.165  1.00 66.58           N  
ATOM    319 HH21 ARG A  22     -11.658  30.379 -13.043  1.00 66.58           H  
ATOM    320 HH22 ARG A  22     -12.882  31.430 -12.386  1.00 66.58           H  
ATOM    321  CZ  ARG A  22     -13.136  30.910 -14.309  1.00 66.58           C  
ATOM    322  N   ILE A  23     -13.338  28.711 -22.166  1.00 67.93           N  
ATOM    323  H   ILE A  23     -12.876  29.605 -22.076  1.00 67.93           H  
ATOM    324  CA  ILE A  23     -14.120  28.446 -23.388  1.00 67.93           C  
ATOM    325  HA  ILE A  23     -15.135  28.173 -23.100  1.00 67.93           H  
ATOM    326  C   ILE A  23     -13.550  27.245 -24.157  1.00 67.93           C  
ATOM    327  CB  ILE A  23     -14.198  29.722 -24.262  1.00 67.93           C  
ATOM    328  HB  ILE A  23     -13.189  30.117 -24.383  1.00 67.93           H  
ATOM    329  O   ILE A  23     -14.310  26.387 -24.603  1.00 67.93           O  
ATOM    330  CG1 ILE A  23     -15.071  30.789 -23.557  1.00 67.93           C  
ATOM    331 HG12 ILE A  23     -14.798  30.852 -22.504  1.00 67.93           H  
ATOM    332 HG13 ILE A  23     -16.118  30.490 -23.603  1.00 67.93           H  
ATOM    333  CG2 ILE A  23     -14.766  29.424 -25.666  1.00 67.93           C  
ATOM    334 HG21 ILE A  23     -14.094  28.764 -26.214  1.00 67.93           H  
ATOM    335 HG22 ILE A  23     -14.859  30.342 -26.245  1.00 67.93           H  
ATOM    336 HG23 ILE A  23     -15.745  28.953 -25.580  1.00 67.93           H  
ATOM    337  CD1 ILE A  23     -14.927  32.200 -24.145  1.00 67.93           C  
ATOM    338 HD11 ILE A  23     -15.483  32.904 -23.526  1.00 67.93           H  
ATOM    339 HD12 ILE A  23     -13.877  32.492 -24.154  1.00 67.93           H  
ATOM    340 HD13 ILE A  23     -15.327  32.240 -25.158  1.00 67.93           H  
ATOM    341  N   ASN A  24     -12.224  27.132 -24.269  1.00 71.10           N  
ATOM    342  H   ASN A  24     -11.641  27.888 -23.940  1.00 71.10           H  
ATOM    343  CA  ASN A  24     -11.593  26.009 -24.961  1.00 71.10           C  
ATOM    344  HA  ASN A  24     -12.093  25.872 -25.920  1.00 71.10           H  
ATOM    345  C   ASN A  24     -11.775  24.679 -24.208  1.00 71.10           C  
ATOM    346  CB  ASN A  24     -10.120  26.344 -25.247  1.00 71.10           C  
ATOM    347  HB2 ASN A  24      -9.610  25.432 -25.559  1.00 71.10           H  
ATOM    348  HB3 ASN A  24      -9.639  26.711 -24.340  1.00 71.10           H  
ATOM    349  O   ASN A  24     -12.093  23.680 -24.847  1.00 71.10           O  
ATOM    350  CG  ASN A  24      -9.941  27.365 -26.362  1.00 71.10           C  
ATOM    351  ND2 ASN A  24      -8.714  27.720 -26.665  1.00 71.10           N  
ATOM    352 HD21 ASN A  24      -8.610  28.316 -27.473  1.00 71.10           H  
ATOM    353 HD22 ASN A  24      -7.929  27.279 -26.207  1.00 71.10           H  
ATOM    354  OD1 ASN A  24     -10.872  27.834 -27.001  1.00 71.10           O  
ATOM    355  N   ARG A  25     -11.679  24.659 -22.866  1.00 69.25           N  
ATOM    356  H   ARG A  25     -11.396  25.504 -22.390  1.00 69.25           H  
ATOM    357  CA  ARG A  25     -12.030  23.464 -22.069  1.00 69.25           C  
ATOM    358  HA  ARG A  25     -11.479  22.607 -22.456  1.00 69.25           H  
ATOM    359  C   ARG A  25     -13.501  23.072 -22.222  1.00 69.25           C  
ATOM    360  CB  ARG A  25     -11.684  23.653 -20.581  1.00 69.25           C  
ATOM    361  HB2 ARG A  25     -12.331  23.001 -19.995  1.00 69.25           H  
ATOM    362  HB3 ARG A  25     -11.877  24.681 -20.277  1.00 69.25           H  
ATOM    363  O   ARG A  25     -13.786  21.893 -22.387  1.00 69.25           O  
ATOM    364  CG  ARG A  25     -10.231  23.268 -20.269  1.00 69.25           C  
ATOM    365  HG2 ARG A  25      -9.552  23.973 -20.747  1.00 69.25           H  
ATOM    366  HG3 ARG A  25     -10.038  22.268 -20.658  1.00 69.25           H  
ATOM    367  CD  ARG A  25      -9.995  23.261 -18.752  1.00 69.25           C  
ATOM    368  HD2 ARG A  25     -10.757  22.638 -18.284  1.00 69.25           H  
ATOM    369  HD3 ARG A  25     -10.094  24.280 -18.378  1.00 69.25           H  
ATOM    370  NE  ARG A  25      -8.664  22.725 -18.407  1.00 69.25           N  
ATOM    371  HE  ARG A  25      -8.117  22.351 -19.169  1.00 69.25           H  
ATOM    372  NH1 ARG A  25      -8.781  23.013 -16.127  1.00 69.25           N  
ATOM    373 HH11 ARG A  25      -9.731  23.343 -16.225  1.00 69.25           H  
ATOM    374 HH12 ARG A  25      -8.377  22.879 -15.211  1.00 69.25           H  
ATOM    375  NH2 ARG A  25      -6.960  22.101 -17.029  1.00 69.25           N  
ATOM    376 HH21 ARG A  25      -6.575  21.992 -16.101  1.00 69.25           H  
ATOM    377 HH22 ARG A  25      -6.452  21.731 -17.820  1.00 69.25           H  
ATOM    378  CZ  ARG A  25      -8.144  22.618 -17.195  1.00 69.25           C  
ATOM    379  N   ALA A  26     -14.422  24.037 -22.220  1.00 67.75           N  
ATOM    380  H   ALA A  26     -14.134  24.988 -22.040  1.00 67.75           H  
ATOM    381  CA  ALA A  26     -15.844  23.762 -22.435  1.00 67.75           C  
ATOM    382  HA  ALA A  26     -16.167  23.011 -21.714  1.00 67.75           H  
ATOM    383  C   ALA A  26     -16.122  23.186 -23.838  1.00 67.75           C  
ATOM    384  CB  ALA A  26     -16.636  25.048 -22.175  1.00 67.75           C  
ATOM    385  HB1 ALA A  26     -16.346  25.821 -22.887  1.00 67.75           H  
ATOM    386  HB2 ALA A  26     -17.701  24.846 -22.286  1.00 67.75           H  
ATOM    387  HB3 ALA A  26     -16.448  25.402 -21.162  1.00 67.75           H  
ATOM    388  O   ALA A  26     -16.922  22.268 -23.975  1.00 67.75           O  
ATOM    389  N   ARG A  27     -15.424  23.673 -24.875  1.00 70.23           N  
ATOM    390  H   ARG A  27     -14.814  24.460 -24.702  1.00 70.23           H  
ATOM    391  CA  ARG A  27     -15.511  23.133 -26.244  1.00 70.23           C  
ATOM    392  HA  ARG A  27     -16.561  23.016 -26.511  1.00 70.23           H  
ATOM    393  C   ARG A  27     -14.914  21.729 -26.380  1.00 70.23           C  
ATOM    394  CB  ARG A  27     -14.846  24.100 -27.233  1.00 70.23           C  
ATOM    395  HB2 ARG A  27     -14.678  23.581 -28.177  1.00 70.23           H  
ATOM    396  HB3 ARG A  27     -13.880  24.419 -26.842  1.00 70.23           H  
ATOM    397  O   ARG A  27     -15.474  20.927 -27.120  1.00 70.23           O  
ATOM    398  CG  ARG A  27     -15.735  25.320 -27.510  1.00 70.23           C  
ATOM    399  HG2 ARG A  27     -15.990  25.821 -26.576  1.00 70.23           H  
ATOM    400  HG3 ARG A  27     -16.654  24.982 -27.989  1.00 70.23           H  
ATOM    401  CD  ARG A  27     -15.005  26.298 -28.435  1.00 70.23           C  
ATOM    402  HD2 ARG A  27     -14.170  26.741 -27.892  1.00 70.23           H  
ATOM    403  HD3 ARG A  27     -14.618  25.739 -29.287  1.00 70.23           H  
ATOM    404  NE  ARG A  27     -15.910  27.354 -28.924  1.00 70.23           N  
ATOM    405  HE  ARG A  27     -16.842  27.362 -28.533  1.00 70.23           H  
ATOM    406  NH1 ARG A  27     -14.488  28.294 -30.465  1.00 70.23           N  
ATOM    407 HH11 ARG A  27     -13.762  27.658 -30.165  1.00 70.23           H  
ATOM    408 HH12 ARG A  27     -14.333  28.928 -31.236  1.00 70.23           H  
ATOM    409  NH2 ARG A  27     -16.594  29.011 -30.330  1.00 70.23           N  
ATOM    410 HH21 ARG A  27     -17.537  28.915 -29.979  1.00 70.23           H  
ATOM    411 HH22 ARG A  27     -16.422  29.619 -31.118  1.00 70.23           H  
ATOM    412  CZ  ARG A  27     -15.659  28.213 -29.897  1.00 70.23           C  
ATOM    413  N   ALA A  28     -13.823  21.425 -25.675  1.00 71.85           N  
ATOM    414  H   ALA A  28     -13.375  22.147 -25.130  1.00 71.85           H  
ATOM    415  CA  ALA A  28     -13.264  20.072 -25.626  1.00 71.85           C  
ATOM    416  HA  ALA A  28     -13.101  19.721 -26.645  1.00 71.85           H  
ATOM    417  C   ALA A  28     -14.249  19.092 -24.966  1.00 71.85           C  
ATOM    418  CB  ALA A  28     -11.905  20.114 -24.918  1.00 71.85           C  
ATOM    419  HB1 ALA A  28     -11.226  20.779 -25.452  1.00 71.85           H  
ATOM    420  HB2 ALA A  28     -12.019  20.458 -23.890  1.00 71.85           H  
ATOM    421  HB3 ALA A  28     -11.480  19.111 -24.901  1.00 71.85           H  
ATOM    422  O   ALA A  28     -14.678  18.141 -25.611  1.00 71.85           O  
ATOM    423  N   ALA A  29     -14.723  19.409 -23.757  1.00 70.35           N  
ATOM    424  H   ALA A  29     -14.329  20.206 -23.276  1.00 70.35           H  
ATOM    425  CA  ALA A  29     -15.684  18.582 -23.022  1.00 70.35           C  
ATOM    426  HA  ALA A  29     -15.273  17.577 -22.928  1.00 70.35           H  
ATOM    427  C   ALA A  29     -17.060  18.450 -23.713  1.00 70.35           C  
ATOM    428  CB  ALA A  29     -15.829  19.177 -21.616  1.00 70.35           C  
ATOM    429  HB1 ALA A  29     -16.503  18.552 -21.030  1.00 70.35           H  
ATOM    430  HB2 ALA A  29     -14.856  19.196 -21.126  1.00 70.35           H  
ATOM    431  HB3 ALA A  29     -16.232  20.188 -21.677  1.00 70.35           H  
ATOM    432  O   ALA A  29     -17.805  17.513 -23.434  1.00 70.35           O  
ATOM    433  N   ALA A  30     -17.419  19.378 -24.608  1.00 69.48           N  
ATOM    434  H   ALA A  30     -16.832  20.193 -24.716  1.00 69.48           H  
ATOM    435  CA  ALA A  30     -18.587  19.243 -25.478  1.00 69.48           C  
ATOM    436  HA  ALA A  30     -19.418  18.847 -24.894  1.00 69.48           H  
ATOM    437  C   ALA A  30     -18.332  18.250 -26.627  1.00 69.48           C  
ATOM    438  CB  ALA A  30     -18.988  20.632 -25.987  1.00 69.48           C  
ATOM    439  HB1 ALA A  30     -18.185  21.061 -26.584  1.00 69.48           H  
ATOM    440  HB2 ALA A  30     -19.882  20.548 -26.605  1.00 69.48           H  
ATOM    441  HB3 ALA A  30     -19.201  21.282 -25.138  1.00 69.48           H  
ATOM    442  O   ALA A  30     -19.152  17.363 -26.853  1.00 69.48           O  
ATOM    443  N   ARG A  31     -17.173  18.336 -27.299  1.00 74.19           N  
ATOM    444  H   ARG A  31     -16.515  19.051 -27.023  1.00 74.19           H  
ATOM    445  CA  ARG A  31     -16.769  17.385 -28.353  1.00 74.19           C  
ATOM    446  HA  ARG A  31     -17.554  17.335 -29.107  1.00 74.19           H  
ATOM    447  C   ARG A  31     -16.637  15.953 -27.832  1.00 74.19           C  
ATOM    448  CB  ARG A  31     -15.460  17.839 -29.015  1.00 74.19           C  
ATOM    449  HB2 ARG A  31     -14.747  18.158 -28.255  1.00 74.19           H  
ATOM    450  HB3 ARG A  31     -15.030  16.992 -29.549  1.00 74.19           H  
ATOM    451  O   ARG A  31     -17.162  15.046 -28.463  1.00 74.19           O  
ATOM    452  CG  ARG A  31     -15.698  18.968 -30.024  1.00 74.19           C  
ATOM    453  HG2 ARG A  31     -16.154  19.827 -29.532  1.00 74.19           H  
ATOM    454  HG3 ARG A  31     -16.373  18.605 -30.799  1.00 74.19           H  
ATOM    455  CD  ARG A  31     -14.368  19.385 -30.662  1.00 74.19           C  
ATOM    456  HD2 ARG A  31     -13.832  18.484 -30.960  1.00 74.19           H  
ATOM    457  HD3 ARG A  31     -13.774  19.919 -29.920  1.00 74.19           H  
ATOM    458  NE  ARG A  31     -14.583  20.228 -31.853  1.00 74.19           N  
ATOM    459  HE  ARG A  31     -15.544  20.362 -32.135  1.00 74.19           H  
ATOM    460  NH1 ARG A  31     -12.380  20.461 -32.457  1.00 74.19           N  
ATOM    461 HH11 ARG A  31     -12.124  19.889 -31.664  1.00 74.19           H  
ATOM    462 HH12 ARG A  31     -11.691  20.678 -33.163  1.00 74.19           H  
ATOM    463  NH2 ARG A  31     -13.985  21.263 -33.789  1.00 74.19           N  
ATOM    464 HH21 ARG A  31     -13.281  21.481 -34.479  1.00 74.19           H  
ATOM    465 HH22 ARG A  31     -14.956  21.293 -34.065  1.00 74.19           H  
ATOM    466  CZ  ARG A  31     -13.651  20.650 -32.688  1.00 74.19           C  
ATOM    467  N   GLU A  32     -16.045  15.765 -26.653  1.00 73.34           N  
ATOM    468  H   GLU A  32     -15.598  16.558 -26.216  1.00 73.34           H  
ATOM    469  CA  GLU A  32     -15.968  14.468 -25.949  1.00 73.34           C  
ATOM    470  HA  GLU A  32     -15.438  13.741 -26.564  1.00 73.34           H  
ATOM    471  C   GLU A  32     -17.349  13.860 -25.628  1.00 73.34           C  
ATOM    472  CB  GLU A  32     -15.194  14.663 -24.633  1.00 73.34           C  
ATOM    473  HB2 GLU A  32     -15.306  13.775 -24.011  1.00 73.34           H  
ATOM    474  HB3 GLU A  32     -15.642  15.506 -24.106  1.00 73.34           H  
ATOM    475  O   GLU A  32     -17.451  12.672 -25.342  1.00 73.34           O  
ATOM    476  CG  GLU A  32     -13.688  14.912 -24.840  1.00 73.34           C  
ATOM    477  HG2 GLU A  32     -13.554  15.671 -25.610  1.00 73.34           H  
ATOM    478  HG3 GLU A  32     -13.232  13.991 -25.202  1.00 73.34           H  
ATOM    479  CD  GLU A  32     -12.962  15.384 -23.564  1.00 73.34           C  
ATOM    480  OE1 GLU A  32     -11.721  15.535 -23.634  1.00 73.34           O  
ATOM    481  OE2 GLU A  32     -13.636  15.693 -22.551  1.00 73.34           O  
ATOM    482  N   ARG A  33     -18.423  14.661 -25.678  1.00 75.14           N  
ATOM    483  H   ARG A  33     -18.266  15.625 -25.936  1.00 75.14           H  
ATOM    484  CA  ARG A  33     -19.815  14.244 -25.440  1.00 75.14           C  
ATOM    485  HA  ARG A  33     -19.822  13.214 -25.084  1.00 75.14           H  
ATOM    486  C   ARG A  33     -20.673  14.221 -26.711  1.00 75.14           C  
ATOM    487  CB  ARG A  33     -20.428  15.143 -24.354  1.00 75.14           C  
ATOM    488  HB2 ARG A  33     -21.490  14.922 -24.252  1.00 75.14           H  
ATOM    489  HB3 ARG A  33     -20.322  16.187 -24.651  1.00 75.14           H  
ATOM    490  O   ARG A  33     -21.892  14.140 -26.605  1.00 75.14           O  
ATOM    491  CG  ARG A  33     -19.767  14.920 -22.991  1.00 75.14           C  
ATOM    492  HG2 ARG A  33     -19.947  13.895 -22.668  1.00 75.14           H  
ATOM    493  HG3 ARG A  33     -18.692  15.084 -23.058  1.00 75.14           H  
ATOM    494  CD  ARG A  33     -20.366  15.893 -21.974  1.00 75.14           C  
ATOM    495  HD2 ARG A  33     -20.171  16.912 -22.306  1.00 75.14           H  
ATOM    496  HD3 ARG A  33     -21.443  15.728 -21.939  1.00 75.14           H  
ATOM    497  NE  ARG A  33     -19.772  15.686 -20.643  1.00 75.14           N  
ATOM    498  HE  ARG A  33     -18.879  15.215 -20.637  1.00 75.14           H  
ATOM    499  NH1 ARG A  33     -21.436  16.663 -19.401  1.00 75.14           N  
ATOM    500 HH11 ARG A  33     -21.921  16.867 -20.263  1.00 75.14           H  
ATOM    501 HH12 ARG A  33     -21.868  16.848 -18.507  1.00 75.14           H  
ATOM    502  NH2 ARG A  33     -19.701  15.700 -18.373  1.00 75.14           N  
ATOM    503 HH21 ARG A  33     -18.854  15.153 -18.417  1.00 75.14           H  
ATOM    504 HH22 ARG A  33     -20.136  15.891 -17.481  1.00 75.14           H  
ATOM    505  CZ  ARG A  33     -20.303  16.019 -19.483  1.00 75.14           C  
ATOM    506  N   GLY A  34     -20.072  14.362 -27.896  1.00 64.15           N  
ATOM    507  H   GLY A  34     -19.063  14.401 -27.922  1.00 64.15           H  
ATOM    508  CA  GLY A  34     -20.802  14.450 -29.169  1.00 64.15           C  
ATOM    509  HA2 GLY A  34     -21.455  13.583 -29.268  1.00 64.15           H  
ATOM    510  HA3 GLY A  34     -20.083  14.430 -29.988  1.00 64.15           H  
ATOM    511  C   GLY A  34     -21.664  15.713 -29.329  1.00 64.15           C  
ATOM    512  O   GLY A  34     -22.493  15.782 -30.231  1.00 64.15           O  
ATOM    513  N   LEU A  35     -21.494  16.722 -28.466  1.00 64.32           N  
ATOM    514  H   LEU A  35     -20.750  16.646 -27.787  1.00 64.32           H  
ATOM    515  CA  LEU A  35     -22.287  17.952 -28.483  1.00 64.32           C  
ATOM    516  HA  LEU A  35     -23.286  17.723 -28.854  1.00 64.32           H  
ATOM    517  C   LEU A  35     -21.678  18.966 -29.457  1.00 64.32           C  
ATOM    518  CB  LEU A  35     -22.427  18.513 -27.055  1.00 64.32           C  
ATOM    519  HB2 LEU A  35     -22.907  19.490 -27.112  1.00 64.32           H  
ATOM    520  HB3 LEU A  35     -21.428  18.657 -26.642  1.00 64.32           H  
ATOM    521  O   LEU A  35     -20.809  19.768 -29.097  1.00 64.32           O  
ATOM    522  CG  LEU A  35     -23.237  17.624 -26.094  1.00 64.32           C  
ATOM    523  HG  LEU A  35     -22.815  16.619 -26.074  1.00 64.32           H  
ATOM    524  CD1 LEU A  35     -23.149  18.202 -24.679  1.00 64.32           C  
ATOM    525 HD11 LEU A  35     -23.701  17.558 -23.995  1.00 64.32           H  
ATOM    526 HD12 LEU A  35     -22.105  18.238 -24.368  1.00 64.32           H  
ATOM    527 HD13 LEU A  35     -23.574  19.205 -24.661  1.00 64.32           H  
ATOM    528  CD2 LEU A  35     -24.716  17.543 -26.482  1.00 64.32           C  
ATOM    529 HD21 LEU A  35     -25.261  16.962 -25.739  1.00 64.32           H  
ATOM    530 HD22 LEU A  35     -25.148  18.541 -26.556  1.00 64.32           H  
ATOM    531 HD23 LEU A  35     -24.819  17.031 -27.439  1.00 64.32           H  
ATOM    532  N   GLU A  36     -22.144  18.935 -30.704  1.00 49.91           N  
ATOM    533  H   GLU A  36     -22.792  18.204 -30.963  1.00 49.91           H  
ATOM    534  CA  GLU A  36     -21.715  19.881 -31.728  1.00 49.91           C  
ATOM    535  HA  GLU A  36     -20.630  19.956 -31.651  1.00 49.91           H  
ATOM    536  C   GLU A  36     -22.298  21.286 -31.486  1.00 49.91           C  
ATOM    537  CB  GLU A  36     -22.005  19.340 -33.134  1.00 49.91           C  
ATOM    538  HB2 GLU A  36     -23.079  19.311 -33.314  1.00 49.91           H  
ATOM    539  HB3 GLU A  36     -21.602  18.330 -33.209  1.00 49.91           H  
ATOM    540  O   GLU A  36     -23.501  21.532 -31.570  1.00 49.91           O  
ATOM    541  CG  GLU A  36     -21.312  20.231 -34.172  1.00 49.91           C  
ATOM    542  HG2 GLU A  36     -20.291  20.425 -33.844  1.00 49.91           H  
ATOM    543  HG3 GLU A  36     -21.825  21.191 -34.224  1.00 49.91           H  
ATOM    544  CD  GLU A  36     -21.285  19.589 -35.561  1.00 49.91           C  
ATOM    545  OE1 GLU A  36     -20.154  19.421 -36.071  1.00 49.91           O  
ATOM    546  OE2 GLU A  36     -22.385  19.331 -36.093  1.00 49.91           O  
ATOM    547  N   PHE A  37     -21.417  22.241 -31.183  1.00 44.43           N  
ATOM    548  H   PHE A  37     -20.447  21.974 -31.094  1.00 44.43           H  
ATOM    549  CA  PHE A  37     -21.779  23.647 -31.010  1.00 44.43           C  
ATOM    550  HA  PHE A  37     -22.717  23.700 -30.456  1.00 44.43           H  
ATOM    551  C   PHE A  37     -22.022  24.321 -32.368  1.00 44.43           C  
ATOM    552  CB  PHE A  37     -20.696  24.375 -30.187  1.00 44.43           C  
ATOM    553  HB2 PHE A  37     -20.535  25.372 -30.597  1.00 44.43           H  
ATOM    554  HB3 PHE A  37     -19.746  23.849 -30.275  1.00 44.43           H  
ATOM    555  O   PHE A  37     -21.106  24.919 -32.940  1.00 44.43           O  
ATOM    556  CG  PHE A  37     -21.036  24.572 -28.725  1.00 44.43           C  
ATOM    557  CD1 PHE A  37     -21.789  25.697 -28.334  1.00 44.43           C  
ATOM    558  HD1 PHE A  37     -22.160  26.382 -29.082  1.00 44.43           H  
ATOM    559  CD2 PHE A  37     -20.591  23.656 -27.756  1.00 44.43           C  
ATOM    560  HD2 PHE A  37     -20.050  22.770 -28.056  1.00 44.43           H  
ATOM    561  CE1 PHE A  37     -22.080  25.915 -26.976  1.00 44.43           C  
ATOM    562  HE1 PHE A  37     -22.678  26.765 -26.681  1.00 44.43           H  
ATOM    563  CE2 PHE A  37     -20.880  23.877 -26.397  1.00 44.43           C  
ATOM    564  HE2 PHE A  37     -20.559  23.161 -25.655  1.00 44.43           H  
ATOM    565  CZ  PHE A  37     -21.621  25.007 -26.007  1.00 44.43           C  
ATOM    566  HZ  PHE A  37     -21.864  25.157 -24.965  1.00 44.43           H  
ATOM    567  N   GLN A  38     -23.266  24.296 -32.851  1.00 50.85           N  
ATOM    568  H   GLN A  38     -23.948  23.690 -32.417  1.00 50.85           H  
ATOM    569  CA  GLN A  38     -23.675  25.186 -33.940  1.00 50.85           C  
ATOM    570  HA  GLN A  38     -23.032  24.965 -34.792  1.00 50.85           H  
ATOM    571  C   GLN A  38     -23.474  26.662 -33.524  1.00 50.85           C  
ATOM    572  CB  GLN A  38     -25.127  24.935 -34.372  1.00 50.85           C  
ATOM    573  HB2 GLN A  38     -25.789  24.987 -33.507  1.00 50.85           H  
ATOM    574  HB3 GLN A  38     -25.409  25.726 -35.068  1.00 50.85           H  
ATOM    575  O   GLN A  38     -23.823  27.043 -32.398  1.00 50.85           O  
ATOM    576  CG  GLN A  38     -25.301  23.582 -35.083  1.00 50.85           C  
ATOM    577  HG2 GLN A  38     -24.532  23.477 -35.848  1.00 50.85           H  
ATOM    578  HG3 GLN A  38     -25.175  22.772 -34.364  1.00 50.85           H  
ATOM    579  CD  GLN A  38     -26.662  23.430 -35.762  1.00 50.85           C  
ATOM    580  NE2 GLN A  38     -26.889  22.340 -36.459  1.00 50.85           N  
ATOM    581 HE21 GLN A  38     -27.795  22.268 -36.901  1.00 50.85           H  
ATOM    582 HE22 GLN A  38     -26.189  21.616 -36.535  1.00 50.85           H  
ATOM    583  OE1 GLN A  38     -27.534  24.280 -35.689  1.00 50.85           O  
ATOM    584  N   PRO A  39     -22.896  27.517 -34.390  1.00 42.60           N  
ATOM    585  CA  PRO A  39     -22.734  28.935 -34.097  1.00 42.60           C  
ATOM    586  HA  PRO A  39     -22.239  29.061 -33.134  1.00 42.60           H  
ATOM    587  C   PRO A  39     -24.107  29.614 -34.055  1.00 42.60           C  
ATOM    588  CB  PRO A  39     -21.831  29.483 -35.205  1.00 42.60           C  
ATOM    589  HB2 PRO A  39     -20.787  29.379 -34.906  1.00 42.60           H  
ATOM    590  HB3 PRO A  39     -22.056  30.522 -35.445  1.00 42.60           H  
ATOM    591  O   PRO A  39     -24.858  29.588 -35.025  1.00 42.60           O  
ATOM    592  CG  PRO A  39     -22.112  28.555 -36.388  1.00 42.60           C  
ATOM    593  HG2 PRO A  39     -21.264  28.498 -37.070  1.00 42.60           H  
ATOM    594  HG3 PRO A  39     -23.003  28.893 -36.917  1.00 42.60           H  
ATOM    595  CD  PRO A  39     -22.394  27.209 -35.722  1.00 42.60           C  
ATOM    596  HD2 PRO A  39     -21.471  26.636 -35.637  1.00 42.60           H  
ATOM    597  HD3 PRO A  39     -23.130  26.655 -36.306  1.00 42.60           H  
ATOM    598  N   ARG A  40     -24.439  30.225 -32.914  1.00 43.88           N  
ATOM    599  H   ARG A  40     -23.782  30.190 -32.148  1.00 43.88           H  
ATOM    600  CA  ARG A  40     -25.737  30.879 -32.709  1.00 43.88           C  
ATOM    601  HA  ARG A  40     -26.502  30.164 -33.011  1.00 43.88           H  
ATOM    602  C   ARG A  40     -25.873  32.109 -33.611  1.00 43.88           C  
ATOM    603  CB  ARG A  40     -25.917  31.218 -31.222  1.00 43.88           C  
ATOM    604  HB2 ARG A  40     -25.383  32.140 -30.992  1.00 43.88           H  
ATOM    605  HB3 ARG A  40     -25.488  30.413 -30.624  1.00 43.88           H  
ATOM    606  O   ARG A  40     -24.963  32.935 -33.661  1.00 43.88           O  
ATOM    607  CG  ARG A  40     -27.395  31.356 -30.836  1.00 43.88           C  
ATOM    608  HG2 ARG A  40     -27.894  30.406 -31.026  1.00 43.88           H  
ATOM    609  HG3 ARG A  40     -27.871  32.135 -31.431  1.00 43.88           H  
ATOM    610  CD  ARG A  40     -27.510  31.709 -29.348  1.00 43.88           C  
ATOM    611  HD2 ARG A  40     -26.797  31.106 -28.785  1.00 43.88           H  
ATOM    612  HD3 ARG A  40     -27.256  32.762 -29.227  1.00 43.88           H  
ATOM    613  NE  ARG A  40     -28.862  31.439 -28.828  1.00 43.88           N  
ATOM    614  HE  ARG A  40     -29.468  30.890 -29.420  1.00 43.88           H  
ATOM    615  NH1 ARG A  40     -28.671  32.586 -26.849  1.00 43.88           N  
ATOM    616 HH11 ARG A  40     -27.786  32.950 -27.173  1.00 43.88           H  
ATOM    617 HH12 ARG A  40     -29.096  32.933 -26.002  1.00 43.88           H  
ATOM    618  NH2 ARG A  40     -30.538  31.445 -27.289  1.00 43.88           N  
ATOM    619 HH21 ARG A  40     -31.095  30.868 -27.903  1.00 43.88           H  
ATOM    620 HH22 ARG A  40     -30.936  31.771 -26.419  1.00 43.88           H  
ATOM    621  CZ  ARG A  40     -29.348  31.823 -27.661  1.00 43.88           C  
ATOM    622  N   ASP A  41     -27.023  32.216 -34.265  1.00 46.07           N  
ATOM    623  H   ASP A  41     -27.676  31.448 -34.203  1.00 46.07           H  
ATOM    624  CA  ASP A  41     -27.361  33.260 -35.237  1.00 46.07           C  
ATOM    625  HA  ASP A  41     -26.733  33.107 -36.114  1.00 46.07           H  
ATOM    626  C   ASP A  41     -27.160  34.689 -34.659  1.00 46.07           C  
ATOM    627  CB  ASP A  41     -28.818  33.007 -35.667  1.00 46.07           C  
ATOM    628  HB2 ASP A  41     -29.494  33.370 -34.893  1.00 46.07           H  
ATOM    629  HB3 ASP A  41     -28.972  31.932 -35.761  1.00 46.07           H  
ATOM    630  O   ASP A  41     -27.656  34.953 -33.553  1.00 46.07           O  
ATOM    631  CG  ASP A  41     -29.195  33.636 -37.009  1.00 46.07           C  
ATOM    632  OD1 ASP A  41     -28.381  34.422 -37.536  1.00 46.07           O  
ATOM    633  OD2 ASP A  41     -30.311  33.330 -37.471  1.00 46.07           O  
ATOM    634  N   PRO A  42     -26.447  35.622 -35.336  1.00 40.23           N  
ATOM    635  CA  PRO A  42     -26.061  36.918 -34.758  1.00 40.23           C  
ATOM    636  HA  PRO A  42     -25.472  36.712 -33.864  1.00 40.23           H  
ATOM    637  C   PRO A  42     -27.200  37.869 -34.350  1.00 40.23           C  
ATOM    638  CB  PRO A  42     -25.151  37.584 -35.798  1.00 40.23           C  
ATOM    639  HB2 PRO A  42     -24.387  38.203 -35.327  1.00 40.23           H  
ATOM    640  HB3 PRO A  42     -25.747  38.177 -36.492  1.00 40.23           H  
ATOM    641  O   PRO A  42     -26.921  38.907 -33.750  1.00 40.23           O  
ATOM    642  CG  PRO A  42     -24.541  36.402 -36.542  1.00 40.23           C  
ATOM    643  HG2 PRO A  42     -23.725  35.977 -35.959  1.00 40.23           H  
ATOM    644  HG3 PRO A  42     -24.207  36.677 -37.542  1.00 40.23           H  
ATOM    645  CD  PRO A  42     -25.709  35.426 -36.584  1.00 40.23           C  
ATOM    646  HD2 PRO A  42     -26.346  35.676 -37.433  1.00 40.23           H  
ATOM    647  HD3 PRO A  42     -25.320  34.413 -36.688  1.00 40.23           H  
ATOM    648  N   GLY A  43     -28.461  37.553 -34.669  1.00 51.43           N  
ATOM    649  H   GLY A  43     -28.604  36.699 -35.190  1.00 51.43           H  
ATOM    650  CA  GLY A  43     -29.638  38.365 -34.332  1.00 51.43           C  
ATOM    651  HA2 GLY A  43     -30.347  38.292 -35.157  1.00 51.43           H  
ATOM    652  HA3 GLY A  43     -29.344  39.411 -34.241  1.00 51.43           H  
ATOM    653  C   GLY A  43     -30.390  37.976 -33.048  1.00 51.43           C  
ATOM    654  O   GLY A  43     -31.326  38.676 -32.666  1.00 51.43           O  
ATOM    655  N   ALA A  44     -30.038  36.872 -32.377  1.00 48.92           N  
ATOM    656  H   ALA A  44     -29.255  36.330 -32.713  1.00 48.92           H  
ATOM    657  CA  ALA A  44     -30.839  36.347 -31.264  1.00 48.92           C  
ATOM    658  HA  ALA A  44     -31.883  36.401 -31.573  1.00 48.92           H  
ATOM    659  C   ALA A  44     -30.661  37.148 -29.945  1.00 48.92           C  
ATOM    660  CB  ALA A  44     -30.511  34.860 -31.081  1.00 48.92           C  
ATOM    661  HB1 ALA A  44     -31.129  34.443 -30.286  1.00 48.92           H  
ATOM    662  HB2 ALA A  44     -30.709  34.324 -32.009  1.00 48.92           H  
ATOM    663  HB3 ALA A  44     -29.458  34.745 -30.822  1.00 48.92           H  
ATOM    664  O   ALA A  44     -29.543  37.211 -29.422  1.00 48.92           O  
ATOM    665  N   PRO A  45     -31.733  37.706 -29.338  1.00 50.11           N  
ATOM    666  CA  PRO A  45     -31.628  38.460 -28.087  1.00 50.11           C  
ATOM    667  HA  PRO A  45     -30.857  39.220 -28.210  1.00 50.11           H  
ATOM    668  C   PRO A  45     -31.266  37.563 -26.884  1.00 50.11           C  
ATOM    669  CB  PRO A  45     -32.983  39.154 -27.907  1.00 50.11           C  
ATOM    670  HB2 PRO A  45     -32.965  40.120 -28.411  1.00 50.11           H  
ATOM    671  HB3 PRO A  45     -33.251  39.277 -26.857  1.00 50.11           H  
ATOM    672  O   PRO A  45     -31.612  36.375 -26.857  1.00 50.11           O  
ATOM    673  CG  PRO A  45     -33.951  38.221 -28.633  1.00 50.11           C  
ATOM    674  HG2 PRO A  45     -34.223  37.392 -27.979  1.00 50.11           H  
ATOM    675  HG3 PRO A  45     -34.841  38.747 -28.978  1.00 50.11           H  
ATOM    676  CD  PRO A  45     -33.114  37.699 -29.801  1.00 50.11           C  
ATOM    677  HD2 PRO A  45     -33.441  36.695 -30.070  1.00 50.11           H  
ATOM    678  HD3 PRO A  45     -33.212  38.369 -30.655  1.00 50.11           H  
ATOM    679  N   PRO A  46     -30.591  38.106 -25.851  1.00 43.54           N  
ATOM    680  CA  PRO A  46     -30.218  37.338 -24.667  1.00 43.54           C  
ATOM    681  HA  PRO A  46     -29.683  36.445 -24.992  1.00 43.54           H  
ATOM    682  C   PRO A  46     -31.453  36.939 -23.833  1.00 43.54           C  
ATOM    683  CB  PRO A  46     -29.256  38.236 -23.883  1.00 43.54           C  
ATOM    684  HB2 PRO A  46     -29.323  38.074 -22.807  1.00 43.54           H  
ATOM    685  HB3 PRO A  46     -28.236  38.068 -24.229  1.00 43.54           H  
ATOM    686  O   PRO A  46     -32.371  37.747 -23.669  1.00 43.54           O  
ATOM    687  CG  PRO A  46     -29.697  39.647 -24.273  1.00 43.54           C  
ATOM    688  HG2 PRO A  46     -28.886  40.369 -24.174  1.00 43.54           H  
ATOM    689  HG3 PRO A  46     -30.552  39.946 -23.666  1.00 43.54           H  
ATOM    690  CD  PRO A  46     -30.134  39.483 -25.729  1.00 43.54           C  
ATOM    691  HD2 PRO A  46     -29.283  39.640 -26.391  1.00 43.54           H  
ATOM    692  HD3 PRO A  46     -30.930  40.190 -25.963  1.00 43.54           H  
ATOM    693  N   PRO A  47     -31.490  35.716 -23.265  1.00 45.03           N  
ATOM    694  CA  PRO A  47     -32.572  35.299 -22.379  1.00 45.03           C  
ATOM    695  HA  PRO A  47     -33.528  35.424 -22.887  1.00 45.03           H  
ATOM    696  C   PRO A  47     -32.581  36.133 -21.090  1.00 45.03           C  
ATOM    697  CB  PRO A  47     -32.337  33.809 -22.111  1.00 45.03           C  
ATOM    698  HB2 PRO A  47     -32.684  33.506 -21.123  1.00 45.03           H  
ATOM    699  HB3 PRO A  47     -32.831  33.219 -22.883  1.00 45.03           H  
ATOM    700  O   PRO A  47     -31.530  36.491 -20.553  1.00 45.03           O  
ATOM    701  CG  PRO A  47     -30.822  33.667 -22.251  1.00 45.03           C  
ATOM    702  HG2 PRO A  47     -30.534  32.653 -22.527  1.00 45.03           H  
ATOM    703  HG3 PRO A  47     -30.340  33.961 -21.318  1.00 45.03           H  
ATOM    704  CD  PRO A  47     -30.476  34.676 -23.346  1.00 45.03           C  
ATOM    705  HD2 PRO A  47     -30.533  34.197 -24.324  1.00 45.03           H  
ATOM    706  HD3 PRO A  47     -29.477  35.079 -23.176  1.00 45.03           H  
ATOM    707  N   ARG A  48     -33.780  36.439 -20.583  1.00 39.72           N  
ATOM    708  H   ARG A  48     -34.596  36.053 -21.037  1.00 39.72           H  
ATOM    709  CA  ARG A  48     -33.962  37.235 -19.358  1.00 39.72           C  
ATOM    710  HA  ARG A  48     -33.357  38.136 -19.459  1.00 39.72           H  
ATOM    711  C   ARG A  48     -33.464  36.454 -18.128  1.00 39.72           C  
ATOM    712  CB  ARG A  48     -35.439  37.628 -19.175  1.00 39.72           C  
ATOM    713  HB2 ARG A  48     -35.532  38.200 -18.251  1.00 39.72           H  
ATOM    714  HB3 ARG A  48     -36.035  36.722 -19.069  1.00 39.72           H  
ATOM    715  O   ARG A  48     -33.731  35.254 -18.050  1.00 39.72           O  
ATOM    716  CG  ARG A  48     -36.002  38.468 -20.334  1.00 39.72           C  
ATOM    717  HG2 ARG A  48     -35.401  39.370 -20.452  1.00 39.72           H  
ATOM    718  HG3 ARG A  48     -35.959  37.891 -21.258  1.00 39.72           H  
ATOM    719  CD  ARG A  48     -37.461  38.859 -20.060  1.00 39.72           C  
ATOM    720  HD2 ARG A  48     -38.038  37.955 -19.868  1.00 39.72           H  
ATOM    721  HD3 ARG A  48     -37.491  39.489 -19.170  1.00 39.72           H  
ATOM    722  NE  ARG A  48     -38.057  39.580 -21.204  1.00 39.72           N  
ATOM    723  HE  ARG A  48     -37.523  39.591 -22.061  1.00 39.72           H  
ATOM    724  NH1 ARG A  48     -40.015  40.236 -20.187  1.00 39.72           N  
ATOM    725 HH11 ARG A  48     -40.918  40.684 -20.240  1.00 39.72           H  
ATOM    726 HH12 ARG A  48     -39.726  39.775 -19.336  1.00 39.72           H  
ATOM    727  NH2 ARG A  48     -39.656  40.760 -22.322  1.00 39.72           N  
ATOM    728 HH21 ARG A  48     -39.102  40.731 -23.166  1.00 39.72           H  
ATOM    729 HH22 ARG A  48     -40.561  41.207 -22.343  1.00 39.72           H  
ATOM    730  CZ  ARG A  48     -39.234  40.186 -21.230  1.00 39.72           C  
ATOM    731  N   PRO A  49     -32.807  37.100 -17.147  1.00 35.46           N  
ATOM    732  CA  PRO A  49     -32.489  36.451 -15.879  1.00 35.46           C  
ATOM    733  HA  PRO A  49     -31.934  35.531 -16.061  1.00 35.46           H  
ATOM    734  C   PRO A  49     -33.777  36.121 -15.112  1.00 35.46           C  
ATOM    735  CB  PRO A  49     -31.595  37.440 -15.124  1.00 35.46           C  
ATOM    736  HB2 PRO A  49     -31.722  37.369 -14.044  1.00 35.46           H  
ATOM    737  HB3 PRO A  49     -30.554  37.269 -15.396  1.00 35.46           H  
ATOM    738  O   PRO A  49     -34.679  36.956 -15.011  1.00 35.46           O  
ATOM    739  CG  PRO A  49     -32.044  38.801 -15.660  1.00 35.46           C  
ATOM    740  HG2 PRO A  49     -31.251  39.545 -15.589  1.00 35.46           H  
ATOM    741  HG3 PRO A  49     -32.930  39.134 -15.120  1.00 35.46           H  
ATOM    742  CD  PRO A  49     -32.411  38.502 -17.115  1.00 35.46           C  
ATOM    743  HD2 PRO A  49     -33.224  39.155 -17.432  1.00 35.46           H  
ATOM    744  HD3 PRO A  49     -31.540  38.643 -17.753  1.00 35.46           H  
ATOM    745  N   LEU A  50     -33.858  34.905 -14.566  1.00 32.97           N  
ATOM    746  H   LEU A  50     -33.083  34.269 -14.682  1.00 32.97           H  
ATOM    747  CA  LEU A  50     -34.957  34.499 -13.688  1.00 32.97           C  
ATOM    748  HA  LEU A  50     -35.891  34.803 -14.160  1.00 32.97           H  
ATOM    749  C   LEU A  50     -34.888  35.242 -12.346  1.00 32.97           C  
ATOM    750  CB  LEU A  50     -34.966  32.967 -13.517  1.00 32.97           C  
ATOM    751  HB2 LEU A  50     -35.546  32.707 -12.632  1.00 32.97           H  
ATOM    752  HB3 LEU A  50     -33.944  32.628 -13.347  1.00 32.97           H  
ATOM    753  O   LEU A  50     -33.814  35.602 -11.861  1.00 32.97           O  
ATOM    754  CG  LEU A  50     -35.567  32.221 -14.726  1.00 32.97           C  
ATOM    755  HG  LEU A  50     -35.132  32.608 -15.647  1.00 32.97           H  
ATOM    756  CD1 LEU A  50     -35.249  30.730 -14.635  1.00 32.97           C  
ATOM    757 HD11 LEU A  50     -35.680  30.308 -13.727  1.00 32.97           H  
ATOM    758 HD12 LEU A  50     -34.169  30.580 -14.623  1.00 32.97           H  
ATOM    759 HD13 LEU A  50     -35.662  30.210 -15.499  1.00 32.97           H  
ATOM    760  CD2 LEU A  50     -37.091  32.373 -14.787  1.00 32.97           C  
ATOM    761 HD21 LEU A  50     -37.368  33.415 -14.946  1.00 32.97           H  
ATOM    762 HD22 LEU A  50     -37.483  31.788 -15.619  1.00 32.97           H  
ATOM    763 HD23 LEU A  50     -37.544  32.013 -13.863  1.00 32.97           H  
ATOM    764  N   GLN A  51     -36.057  35.495 -11.764  1.00 30.81           N  
ATOM    765  H   GLN A  51     -36.893  35.095 -12.166  1.00 30.81           H  
ATOM    766  CA  GLN A  51     -36.209  36.317 -10.566  1.00 30.81           C  
ATOM    767  HA  GLN A  51     -35.640  37.237 -10.696  1.00 30.81           H  
ATOM    768  C   GLN A  51     -35.676  35.593  -9.320  1.00 30.81           C  
ATOM    769  CB  GLN A  51     -37.695  36.677 -10.391  1.00 30.81           C  
ATOM    770  HB2 GLN A  51     -37.826  37.193  -9.440  1.00 30.81           H  
ATOM    771  HB3 GLN A  51     -38.272  35.753 -10.356  1.00 30.81           H  
ATOM    772  O   GLN A  51     -36.072  34.464  -9.042  1.00 30.81           O  
ATOM    773  CG  GLN A  51     -38.236  37.581 -11.515  1.00 30.81           C  
ATOM    774  HG2 GLN A  51     -38.010  37.145 -12.489  1.00 30.81           H  
ATOM    775  HG3 GLN A  51     -37.744  38.551 -11.455  1.00 30.81           H  
ATOM    776  CD  GLN A  51     -39.749  37.782 -11.443  1.00 30.81           C  
ATOM    777  NE2 GLN A  51     -40.285  38.811 -12.061  1.00 30.81           N  
ATOM    778 HE21 GLN A  51     -41.289  38.876 -11.980  1.00 30.81           H  
ATOM    779 HE22 GLN A  51     -39.719  39.476 -12.569  1.00 30.81           H  
ATOM    780  OE1 GLN A  51     -40.490  37.020 -10.853  1.00 30.81           O  
ATOM    781  N   GLN A  52     -34.830  36.263  -8.533  1.00 30.31           N  
ATOM    782  H   GLN A  52     -34.523  37.182  -8.818  1.00 30.31           H  
ATOM    783  CA  GLN A  52     -34.503  35.826  -7.174  1.00 30.31           C  
ATOM    784  HA  GLN A  52     -34.610  34.743  -7.109  1.00 30.31           H  
ATOM    785  C   GLN A  52     -35.483  36.441  -6.170  1.00 30.31           C  
ATOM    786  CB  GLN A  52     -33.051  36.169  -6.808  1.00 30.31           C  
ATOM    787  HB2 GLN A  52     -32.826  37.195  -7.099  1.00 30.31           H  
ATOM    788  HB3 GLN A  52     -32.939  36.087  -5.727  1.00 30.31           H  
ATOM    789  O   GLN A  52     -35.602  37.664  -6.065  1.00 30.31           O  
ATOM    790  CG  GLN A  52     -32.050  35.203  -7.459  1.00 30.31           C  
ATOM    791  HG2 GLN A  52     -32.345  34.179  -7.227  1.00 30.31           H  
ATOM    792  HG3 GLN A  52     -32.068  35.326  -8.542  1.00 30.31           H  
ATOM    793  CD  GLN A  52     -30.623  35.425  -6.963  1.00 30.31           C  
ATOM    794  NE2 GLN A  52     -29.826  34.386  -6.848  1.00 30.31           N  
ATOM    795 HE21 GLN A  52     -30.154  33.456  -7.066  1.00 30.31           H  
ATOM    796 HE22 GLN A  52     -28.897  34.579  -6.500  1.00 30.31           H  
ATOM    797  OE1 GLN A  52     -30.190  36.527  -6.669  1.00 30.31           O  
ATOM    798  N   THR A  53     -36.168  35.586  -5.414  1.00 28.73           N  
ATOM    799  H   THR A  53     -36.111  34.597  -5.613  1.00 28.73           H  
ATOM    800  CA  THR A  53     -37.097  35.981  -4.350  1.00 28.73           C  
ATOM    801  HA  THR A  53     -37.818  36.681  -4.774  1.00 28.73           H  
ATOM    802  C   THR A  53     -36.344  36.660  -3.201  1.00 28.73           C  
ATOM    803  CB  THR A  53     -37.866  34.760  -3.811  1.00 28.73           C  
ATOM    804  HB  THR A  53     -37.262  34.265  -3.050  1.00 28.73           H  
ATOM    805  O   THR A  53     -35.331  36.151  -2.722  1.00 28.73           O  
ATOM    806  CG2 THR A  53     -39.219  35.148  -3.213  1.00 28.73           C  
ATOM    807 HG21 THR A  53     -39.988  35.173  -3.986  1.00 28.73           H  
ATOM    808 HG22 THR A  53     -39.165  36.126  -2.735  1.00 28.73           H  
ATOM    809 HG23 THR A  53     -39.498  34.417  -2.455  1.00 28.73           H  
ATOM    810  OG1 THR A  53     -38.122  33.842  -4.850  1.00 28.73           O  
ATOM    811  HG1 THR A  53     -38.653  33.125  -4.495  1.00 28.73           H  
ATOM    812  N   ARG A  54     -36.836  37.811  -2.728  1.00 23.43           N  
ATOM    813  H   ARG A  54     -37.697  38.153  -3.130  1.00 23.43           H  
ATOM    814  CA  ARG A  54     -36.272  38.514  -1.563  1.00 23.43           C  
ATOM    815  HA  ARG A  54     -35.184  38.487  -1.619  1.00 23.43           H  
ATOM    816  C   ARG A  54     -36.687  37.853  -0.247  1.00 23.43           C  
ATOM    817  CB  ARG A  54     -36.760  39.971  -1.521  1.00 23.43           C  
ATOM    818  HB2 ARG A  54     -36.608  40.351  -0.511  1.00 23.43           H  
ATOM    819  HB3 ARG A  54     -37.832  39.987  -1.718  1.00 23.43           H  
ATOM    820  O   ARG A  54     -37.870  37.607  -0.042  1.00 23.43           O  
ATOM    821  CG  ARG A  54     -36.048  40.932  -2.479  1.00 23.43           C  
ATOM    822  HG2 ARG A  54     -34.996  40.999  -2.203  1.00 23.43           H  
ATOM    823  HG3 ARG A  54     -36.137  40.580  -3.507  1.00 23.43           H  
ATOM    824  CD  ARG A  54     -36.722  42.305  -2.332  1.00 23.43           C  
ATOM    825  HD2 ARG A  54     -37.715  42.246  -2.777  1.00 23.43           H  
ATOM    826  HD3 ARG A  54     -36.831  42.531  -1.271  1.00 23.43           H  
ATOM    827  NE  ARG A  54     -35.951  43.393  -2.961  1.00 23.43           N  
ATOM    828  HE  ARG A  54     -35.024  43.162  -3.288  1.00 23.43           H  
ATOM    829  NH1 ARG A  54     -37.561  45.024  -2.764  1.00 23.43           N  
ATOM    830 HH11 ARG A  54     -37.871  45.973  -2.912  1.00 23.43           H  
ATOM    831 HH12 ARG A  54     -38.205  44.334  -2.404  1.00 23.43           H  
ATOM    832  NH2 ARG A  54     -35.564  45.546  -3.605  1.00 23.43           N  
ATOM    833 HH21 ARG A  54     -34.636  45.289  -3.909  1.00 23.43           H  
ATOM    834 HH22 ARG A  54     -35.892  46.492  -3.735  1.00 23.43           H  
ATOM    835  CZ  ARG A  54     -36.360  44.643  -3.107  1.00 23.43           C  
ATOM    836  N   ILE A  55     -35.752  37.781   0.698  1.00 26.93           N  
ATOM    837  H   ILE A  55     -34.796  37.964   0.429  1.00 26.93           H  
ATOM    838  CA  ILE A  55     -36.032  37.864   2.142  1.00 26.93           C  
ATOM    839  HA  ILE A  55     -37.083  38.118   2.280  1.00 26.93           H  
ATOM    840  C   ILE A  55     -35.213  39.041   2.698  1.00 26.93           C  
ATOM    841  CB  ILE A  55     -35.798  36.508   2.855  1.00 26.93           C  
ATOM    842  HB  ILE A  55     -34.781  36.174   2.649  1.00 26.93           H  
ATOM    843  O   ILE A  55     -34.128  39.338   2.196  1.00 26.93           O  
ATOM    844  CG1 ILE A  55     -36.792  35.460   2.294  1.00 26.93           C  
ATOM    845 HG12 ILE A  55     -36.607  35.333   1.227  1.00 26.93           H  
ATOM    846 HG13 ILE A  55     -37.811  35.827   2.414  1.00 26.93           H  
ATOM    847  CG2 ILE A  55     -35.959  36.651   4.381  1.00 26.93           C  
ATOM    848 HG21 ILE A  55     -35.770  35.696   4.871  1.00 26.93           H  
ATOM    849 HG22 ILE A  55     -35.231  37.353   4.787  1.00 26.93           H  
ATOM    850 HG23 ILE A  55     -36.969  36.977   4.630  1.00 26.93           H  
ATOM    851  CD1 ILE A  55     -36.708  34.065   2.927  1.00 26.93           C  
ATOM    852 HD11 ILE A  55     -37.329  33.374   2.357  1.00 26.93           H  
ATOM    853 HD12 ILE A  55     -35.678  33.711   2.912  1.00 26.93           H  
ATOM    854 HD13 ILE A  55     -37.075  34.087   3.953  1.00 26.93           H  
ATOM    855  N   VAL A  56     -35.767  39.778   3.667  1.00 23.07           N  
ATOM    856  H   VAL A  56     -36.621  39.444   4.090  1.00 23.07           H  
ATOM    857  CA  VAL A  56     -35.250  41.076   4.136  1.00 23.07           C  
ATOM    858  HA  VAL A  56     -34.262  41.253   3.710  1.00 23.07           H  
ATOM    859  C   VAL A  56     -35.118  41.087   5.658  1.00 23.07           C  
ATOM    860  CB  VAL A  56     -36.183  42.227   3.688  1.00 23.07           C  
ATOM    861  HB  VAL A  56     -37.188  42.038   4.065  1.00 23.07           H  
ATOM    862  O   VAL A  56     -36.097  40.841   6.353  1.00 23.07           O  
ATOM    863  CG1 VAL A  56     -35.727  43.596   4.217  1.00 23.07           C  
ATOM    864 HG11 VAL A  56     -35.794  43.621   5.305  1.00 23.07           H  
ATOM    865 HG12 VAL A  56     -34.699  43.792   3.913  1.00 23.07           H  
ATOM    866 HG13 VAL A  56     -36.377  44.379   3.826  1.00 23.07           H  
ATOM    867  CG2 VAL A  56     -36.264  42.330   2.158  1.00 23.07           C  
ATOM    868 HG21 VAL A  56     -36.903  43.167   1.875  1.00 23.07           H  
ATOM    869 HG22 VAL A  56     -35.267  42.470   1.741  1.00 23.07           H  
ATOM    870 HG23 VAL A  56     -36.699  41.418   1.750  1.00 23.07           H  
ATOM    871  N   VAL A  57     -33.947  41.481   6.167  1.00 26.35           N  
ATOM    872  H   VAL A  57     -33.186  41.668   5.530  1.00 26.35           H  
ATOM    873  CA  VAL A  57     -33.727  41.882   7.572  1.00 26.35           C  
ATOM    874  HA  VAL A  57     -34.699  42.091   8.018  1.00 26.35           H  
ATOM    875  C   VAL A  57     -32.931  43.205   7.593  1.00 26.35           C  
ATOM    876  CB  VAL A  57     -33.093  40.744   8.408  1.00 26.35           C  
ATOM    877  HB  VAL A  57     -32.087  40.546   8.039  1.00 26.35           H  
ATOM    878  O   VAL A  57     -32.285  43.561   6.605  1.00 26.35           O  
ATOM    879  CG1 VAL A  57     -33.013  41.108   9.898  1.00 26.35           C  
ATOM    880 HG11 VAL A  57     -33.995  41.387  10.279  1.00 26.35           H  
ATOM    881 HG12 VAL A  57     -32.298  41.914  10.060  1.00 26.35           H  
ATOM    882 HG13 VAL A  57     -32.653  40.250  10.466  1.00 26.35           H  
ATOM    883  CG2 VAL A  57     -33.913  39.447   8.322  1.00 26.35           C  
ATOM    884 HG21 VAL A  57     -34.941  39.625   8.638  1.00 26.35           H  
ATOM    885 HG22 VAL A  57     -33.914  39.062   7.302  1.00 26.35           H  
ATOM    886 HG23 VAL A  57     -33.474  38.682   8.962  1.00 26.35           H  
ATOM    887  N   ARG A  58     -33.086  44.011   8.653  1.00 28.82           N  
ATOM    888  H   ARG A  58     -33.505  43.602   9.477  1.00 28.82           H  
ATOM    889  CA  ARG A  58     -32.801  45.465   8.677  1.00 28.82           C  
ATOM    890  HA  ARG A  58     -32.885  45.834   7.655  1.00 28.82           H  
ATOM    891  C   ARG A  58     -31.377  45.855   9.130  1.00 28.82           C  
ATOM    892  CB  ARG A  58     -33.874  46.162   9.538  1.00 28.82           C  
ATOM    893  HB2 ARG A  58     -33.562  47.186   9.747  1.00 28.82           H  
ATOM    894  HB3 ARG A  58     -33.955  45.644  10.494  1.00 28.82           H  
ATOM    895  O   ARG A  58     -30.631  45.050   9.671  1.00 28.82           O  
ATOM    896  CG  ARG A  58     -35.255  46.223   8.863  1.00 28.82           C  
ATOM    897  HG2 ARG A  58     -35.599  45.219   8.614  1.00 28.82           H  
ATOM    898  HG3 ARG A  58     -35.177  46.812   7.949  1.00 28.82           H  
ATOM    899  CD  ARG A  58     -36.264  46.883   9.816  1.00 28.82           C  
ATOM    900  HD2 ARG A  58     -36.451  46.203  10.647  1.00 28.82           H  
ATOM    901  HD3 ARG A  58     -35.823  47.797  10.213  1.00 28.82           H  
ATOM    902  NE  ARG A  58     -37.540  47.223   9.152  1.00 28.82           N  
ATOM    903  HE  ARG A  58     -37.631  46.994   8.173  1.00 28.82           H  
ATOM    904  NH1 ARG A  58     -38.603  48.079  11.006  1.00 28.82           N  
ATOM    905 HH11 ARG A  58     -39.419  48.493  11.435  1.00 28.82           H  
ATOM    906 HH12 ARG A  58     -37.819  47.816  11.586  1.00 28.82           H  
ATOM    907  NH2 ARG A  58     -39.636  48.125   9.036  1.00 28.82           N  
ATOM    908 HH21 ARG A  58     -39.697  47.908   8.052  1.00 28.82           H  
ATOM    909 HH22 ARG A  58     -40.429  48.548   9.498  1.00 28.82           H  
ATOM    910  CZ  ARG A  58     -38.581  47.803   9.732  1.00 28.82           C  
ATOM    911  N   ARG A  59     -31.029  47.133   8.901  1.00 26.14           N  
ATOM    912  H   ARG A  59     -31.760  47.723   8.533  1.00 26.14           H  
ATOM    913  CA  ARG A  59     -29.774  47.814   9.296  1.00 26.14           C  
ATOM    914  HA  ARG A  59     -28.938  47.116   9.249  1.00 26.14           H  
ATOM    915  C   ARG A  59     -29.821  48.418  10.712  1.00 26.14           C  
ATOM    916  CB  ARG A  59     -29.531  49.028   8.374  1.00 26.14           C  
ATOM    917  HB2 ARG A  59     -30.436  49.636   8.382  1.00 26.14           H  
ATOM    918  HB3 ARG A  59     -28.743  49.635   8.818  1.00 26.14           H  
ATOM    919  O   ARG A  59     -30.853  48.959  11.094  1.00 26.14           O  
ATOM    920  CG  ARG A  59     -29.121  48.786   6.917  1.00 26.14           C  
ATOM    921  HG2 ARG A  59     -29.848  48.150   6.412  1.00 26.14           H  
ATOM    922  HG3 ARG A  59     -28.136  48.320   6.891  1.00 26.14           H  
ATOM    923  CD  ARG A  59     -29.077  50.176   6.252  1.00 26.14           C  
ATOM    924  HD2 ARG A  59     -30.099  50.537   6.142  1.00 26.14           H  
ATOM    925  HD3 ARG A  59     -28.544  50.861   6.911  1.00 26.14           H  
ATOM    926  NE  ARG A  59     -28.402  50.186   4.941  1.00 26.14           N  
ATOM    927  HE  ARG A  59     -27.943  49.334   4.653  1.00 26.14           H  
ATOM    928  NH1 ARG A  59     -28.834  52.393   4.445  1.00 26.14           N  
ATOM    929 HH11 ARG A  59     -29.330  52.488   5.319  1.00 26.14           H  
ATOM    930 HH12 ARG A  59     -28.711  53.199   3.849  1.00 26.14           H  
ATOM    931  NH2 ARG A  59     -27.571  51.185   3.064  1.00 26.14           N  
ATOM    932 HH21 ARG A  59     -27.470  52.005   2.484  1.00 26.14           H  
ATOM    933 HH22 ARG A  59     -27.097  50.330   2.812  1.00 26.14           H  
ATOM    934  CZ  ARG A  59     -28.275  51.248   4.159  1.00 26.14           C  
ATOM    935  N   GLY A  60     -28.641  48.558  11.324  1.00 31.10           N  
ATOM    936  H   GLY A  60     -27.898  47.933  11.045  1.00 31.10           H  
ATOM    937  CA  GLY A  60     -28.163  49.789  11.987  1.00 31.10           C  
ATOM    938  HA2 GLY A  60     -28.733  50.644  11.625  1.00 31.10           H  
ATOM    939  HA3 GLY A  60     -28.268  49.707  13.069  1.00 31.10           H  
ATOM    940  C   GLY A  60     -26.670  49.956  11.632  1.00 31.10           C  
ATOM    941  O   GLY A  60     -25.954  48.964  11.638  1.00 31.10           O  
ATOM    942  N   ASN A  61     -26.182  51.046  11.031  1.00 28.03           N  
ATOM    943  H   ASN A  61     -25.361  50.777  10.508  1.00 28.03           H  
ATOM    944  CA  ASN A  61     -26.083  52.453  11.467  1.00 28.03           C  
ATOM    945  HA  ASN A  61     -25.775  53.014  10.585  1.00 28.03           H  
ATOM    946  C   ASN A  61     -24.966  52.717  12.497  1.00 28.03           C  
ATOM    947  CB  ASN A  61     -27.415  53.097  11.909  1.00 28.03           C  
ATOM    948  HB2 ASN A  61     -27.953  52.451  12.603  1.00 28.03           H  
ATOM    949  HB3 ASN A  61     -27.173  54.001  12.469  1.00 28.03           H  
ATOM    950  O   ASN A  61     -25.220  52.628  13.692  1.00 28.03           O  
ATOM    951  CG  ASN A  61     -28.328  53.536  10.781  1.00 28.03           C  
ATOM    952  ND2 ASN A  61     -29.311  54.347  11.096  1.00 28.03           N  
ATOM    953 HD21 ASN A  61     -29.911  54.666  10.348  1.00 28.03           H  
ATOM    954 HD22 ASN A  61     -29.439  54.645  12.052  1.00 28.03           H  
ATOM    955  OD1 ASN A  61     -28.176  53.183   9.621  1.00 28.03           O  
ATOM    956  N   LEU A  62     -23.790  53.158  12.022  1.00 27.63           N  
ATOM    957  H   LEU A  62     -23.540  52.887  11.082  1.00 27.63           H  
ATOM    958  CA  LEU A  62     -23.131  54.417  12.434  1.00 27.63           C  
ATOM    959  HA  LEU A  62     -23.850  55.219  12.265  1.00 27.63           H  
ATOM    960  C   LEU A  62     -21.941  54.757  11.504  1.00 27.63           C  
ATOM    961  CB  LEU A  62     -22.762  54.415  13.935  1.00 27.63           C  
ATOM    962  HB2 LEU A  62     -21.766  54.829  14.089  1.00 27.63           H  
ATOM    963  HB3 LEU A  62     -22.745  53.390  14.305  1.00 27.63           H  
ATOM    964  O   LEU A  62     -21.595  53.964  10.627  1.00 27.63           O  
ATOM    965  CG  LEU A  62     -23.784  55.250  14.742  1.00 27.63           C  
ATOM    966  HG  LEU A  62     -24.795  55.038  14.397  1.00 27.63           H  
ATOM    967  CD1 LEU A  62     -23.718  54.912  16.228  1.00 27.63           C  
ATOM    968 HD11 LEU A  62     -23.949  53.856  16.370  1.00 27.63           H  
ATOM    969 HD12 LEU A  62     -24.451  55.504  16.777  1.00 27.63           H  
ATOM    970 HD13 LEU A  62     -22.722  55.118  16.618  1.00 27.63           H  
ATOM    971  CD2 LEU A  62     -23.536  56.753  14.571  1.00 27.63           C  
ATOM    972 HD21 LEU A  62     -22.535  57.008  14.918  1.00 27.63           H  
ATOM    973 HD22 LEU A  62     -24.262  57.310  15.163  1.00 27.63           H  
ATOM    974 HD23 LEU A  62     -23.644  57.049  13.528  1.00 27.63           H  
ATOM    975  N   THR A  63     -21.401  55.977  11.605  1.00 24.72           N  
ATOM    976  H   THR A  63     -21.686  56.564  12.376  1.00 24.72           H  
ATOM    977  CA  THR A  63     -20.594  56.650  10.560  1.00 24.72           C  
ATOM    978  HA  THR A  63     -20.210  55.901   9.867  1.00 24.72           H  
ATOM    979  C   THR A  63     -19.376  57.418  11.106  1.00 24.72           C  
ATOM    980  CB  THR A  63     -21.479  57.649   9.775  1.00 24.72           C  
ATOM    981  HB  THR A  63     -20.848  58.354   9.234  1.00 24.72           H  
ATOM    982  O   THR A  63     -19.275  57.636  12.308  1.00 24.72           O  
ATOM    983  CG2 THR A  63     -22.374  56.962   8.747  1.00 24.72           C  
ATOM    984 HG21 THR A  63     -23.067  56.287   9.249  1.00 24.72           H  
ATOM    985 HG22 THR A  63     -22.940  57.713   8.196  1.00 24.72           H  
ATOM    986 HG23 THR A  63     -21.762  56.393   8.048  1.00 24.72           H  
ATOM    987  OG1 THR A  63     -22.330  58.373  10.634  1.00 24.72           O  
ATOM    988  HG1 THR A  63     -22.435  59.257  10.275  1.00 24.72           H  
ATOM    989  N   TYR A  64     -18.533  57.911  10.175  1.00 24.84           N  
ATOM    990  H   TYR A  64     -18.714  57.619   9.226  1.00 24.84           H  
ATOM    991  CA  TYR A  64     -17.412  58.870  10.336  1.00 24.84           C  
ATOM    992  HA  TYR A  64     -17.187  59.208   9.324  1.00 24.84           H  
ATOM    993  C   TYR A  64     -16.075  58.309  10.873  1.00 24.84           C  
ATOM    994  CB  TYR A  64     -17.885  60.127  11.090  1.00 24.84           C  
ATOM    995  HB2 TYR A  64     -18.276  59.856  12.071  1.00 24.84           H  
ATOM    996  HB3 TYR A  64     -17.034  60.773  11.305  1.00 24.84           H  
ATOM    997  O   TYR A  64     -16.064  57.366  11.651  1.00 24.84           O  
ATOM    998  CG  TYR A  64     -18.921  60.938  10.335  1.00 24.84           C  
ATOM    999  CD1 TYR A  64     -18.529  61.729   9.236  1.00 24.84           C  
ATOM   1000  HD1 TYR A  64     -17.492  61.766   8.937  1.00 24.84           H  
ATOM   1001  CD2 TYR A  64     -20.270  60.909  10.737  1.00 24.84           C  
ATOM   1002  HD2 TYR A  64     -20.560  60.324  11.597  1.00 24.84           H  
ATOM   1003  CE1 TYR A  64     -19.481  62.496   8.540  1.00 24.84           C  
ATOM   1004  HE1 TYR A  64     -19.179  63.117   7.710  1.00 24.84           H  
ATOM   1005  CE2 TYR A  64     -21.228  61.669  10.037  1.00 24.84           C  
ATOM   1006  HE2 TYR A  64     -22.260  61.684  10.354  1.00 24.84           H  
ATOM   1007  OH  TYR A  64     -21.761  63.206   8.282  1.00 24.84           O  
ATOM   1008  HH  TYR A  64     -21.374  63.776   7.615  1.00 24.84           H  
ATOM   1009  CZ  TYR A  64     -20.834  62.467   8.943  1.00 24.84           C  
ATOM   1010  N   ALA A  65     -14.895  58.816  10.478  1.00 25.71           N  
ATOM   1011  H   ALA A  65     -14.107  58.371  10.927  1.00 25.71           H  
ATOM   1012  CA  ALA A  65     -14.526  59.753   9.395  1.00 25.71           C  
ATOM   1013  HA  ALA A  65     -15.237  59.676   8.573  1.00 25.71           H  
ATOM   1014  C   ALA A  65     -13.125  59.403   8.837  1.00 25.71           C  
ATOM   1015  CB  ALA A  65     -14.503  61.201   9.915  1.00 25.71           C  
ATOM   1016  HB1 ALA A  65     -15.509  61.564  10.123  1.00 25.71           H  
ATOM   1017  HB2 ALA A  65     -13.904  61.258  10.824  1.00 25.71           H  
ATOM   1018  HB3 ALA A  65     -14.064  61.864   9.169  1.00 25.71           H  
ATOM   1019  O   ALA A  65     -12.372  58.661   9.460  1.00 25.71           O  
ATOM   1020  N   ALA A  66     -12.754  59.960   7.678  1.00 23.73           N  
ATOM   1021  H   ALA A  66     -13.371  60.632   7.244  1.00 23.73           H  
ATOM   1022  CA  ALA A  66     -11.426  59.781   7.082  1.00 23.73           C  
ATOM   1023  HA  ALA A  66     -10.964  58.887   7.499  1.00 23.73           H  
ATOM   1024  C   ALA A  66     -10.482  60.967   7.364  1.00 23.73           C  
ATOM   1025  CB  ALA A  66     -11.594  59.553   5.573  1.00 23.73           C  
ATOM   1026  HB1 ALA A  66     -10.622  59.360   5.120  1.00 23.73           H  
ATOM   1027  HB2 ALA A  66     -12.239  58.692   5.400  1.00 23.73           H  
ATOM   1028  HB3 ALA A  66     -12.036  60.435   5.109  1.00 23.73           H  
ATOM   1029  O   ALA A  66     -10.920  62.116   7.430  1.00 23.73           O  
ATOM   1030  N   ARG A  67      -9.170  60.703   7.398  1.00 27.96           N  
ATOM   1031  H   ARG A  67      -8.880  59.736   7.369  1.00 27.96           H  
ATOM   1032  CA  ARG A  67      -8.118  61.702   7.144  1.00 27.96           C  
ATOM   1033  HA  ARG A  67      -8.573  62.539   6.616  1.00 27.96           H  
ATOM   1034  C   ARG A  67      -7.066  61.132   6.194  1.00 27.96           C  
ATOM   1035  CB  ARG A  67      -7.486  62.227   8.452  1.00 27.96           C  
ATOM   1036  HB2 ARG A  67      -6.404  62.281   8.333  1.00 27.96           H  
ATOM   1037  HB3 ARG A  67      -7.699  61.550   9.280  1.00 27.96           H  
ATOM   1038  O   ARG A  67      -6.856  59.922   6.154  1.00 27.96           O  
ATOM   1039  CG  ARG A  67      -8.005  63.637   8.779  1.00 27.96           C  
ATOM   1040  HG2 ARG A  67      -9.065  63.581   9.030  1.00 27.96           H  
ATOM   1041  HG3 ARG A  67      -7.887  64.271   7.900  1.00 27.96           H  
ATOM   1042  CD  ARG A  67      -7.236  64.282   9.939  1.00 27.96           C  
ATOM   1043  HD2 ARG A  67      -7.396  63.694  10.843  1.00 27.96           H  
ATOM   1044  HD3 ARG A  67      -6.174  64.265   9.695  1.00 27.96           H  
ATOM   1045  NE  ARG A  67      -7.684  65.673  10.165  1.00 27.96           N  
ATOM   1046  HE  ARG A  67      -8.644  65.879   9.927  1.00 27.96           H  
ATOM   1047  NH1 ARG A  67      -5.732  66.531  11.037  1.00 27.96           N  
ATOM   1048 HH11 ARG A  67      -5.295  65.624  10.963  1.00 27.96           H  
ATOM   1049 HH12 ARG A  67      -5.205  67.312  11.402  1.00 27.96           H  
ATOM   1050  NH2 ARG A  67      -7.496  67.863  10.773  1.00 27.96           N  
ATOM   1051 HH21 ARG A  67      -6.947  68.620  11.152  1.00 27.96           H  
ATOM   1052 HH22 ARG A  67      -8.454  68.032  10.501  1.00 27.96           H  
ATOM   1053  CZ  ARG A  67      -6.970  66.675  10.655  1.00 27.96           C  
ATOM   1054  N   ARG A  68      -6.449  62.017   5.409  1.00 27.90           N  
ATOM   1055  H   ARG A  68      -6.628  62.995   5.583  1.00 27.90           H  
ATOM   1056  CA  ARG A  68      -5.314  61.705   4.529  1.00 27.90           C  
ATOM   1057  HA  ARG A  68      -5.355  60.656   4.236  1.00 27.90           H  
ATOM   1058  C   ARG A  68      -3.987  61.908   5.272  1.00 27.90           C  
ATOM   1059  CB  ARG A  68      -5.347  62.578   3.264  1.00 27.90           C  
ATOM   1060  HB2 ARG A  68      -5.232  63.623   3.549  1.00 27.90           H  
ATOM   1061  HB3 ARG A  68      -4.490  62.299   2.651  1.00 27.90           H  
ATOM   1062  O   ARG A  68      -3.958  62.564   6.313  1.00 27.90           O  
ATOM   1063  CG  ARG A  68      -6.595  62.422   2.385  1.00 27.90           C  
ATOM   1064  HG2 ARG A  68      -7.487  62.707   2.942  1.00 27.90           H  
ATOM   1065  HG3 ARG A  68      -6.682  61.385   2.060  1.00 27.90           H  
ATOM   1066  CD  ARG A  68      -6.437  63.338   1.163  1.00 27.90           C  
ATOM   1067  HD2 ARG A  68      -6.374  64.369   1.509  1.00 27.90           H  
ATOM   1068  HD3 ARG A  68      -5.499  63.092   0.665  1.00 27.90           H  
ATOM   1069  NE  ARG A  68      -7.553  63.199   0.205  1.00 27.90           N  
ATOM   1070  HE  ARG A  68      -8.249  62.496   0.407  1.00 27.90           H  
ATOM   1071  NH1 ARG A  68      -6.824  64.809  -1.260  1.00 27.90           N  
ATOM   1072 HH11 ARG A  68      -6.017  64.964  -0.672  1.00 27.90           H  
ATOM   1073 HH12 ARG A  68      -6.914  65.333  -2.119  1.00 27.90           H  
ATOM   1074  NH2 ARG A  68      -8.692  63.677  -1.715  1.00 27.90           N  
ATOM   1075 HH21 ARG A  68      -8.771  64.216  -2.565  1.00 27.90           H  
ATOM   1076 HH22 ARG A  68      -9.388  62.981  -1.487  1.00 27.90           H  
ATOM   1077  CZ  ARG A  68      -7.685  63.893  -0.914  1.00 27.90           C  
ATOM   1078  N   GLY A  69      -2.925  61.356   4.702  1.00 31.71           N  
ATOM   1079  H   GLY A  69      -3.066  60.860   3.833  1.00 31.71           H  
ATOM   1080  CA  GLY A  69      -1.528  61.600   5.047  1.00 31.71           C  
ATOM   1081  HA2 GLY A  69      -1.226  60.975   5.887  1.00 31.71           H  
ATOM   1082  HA3 GLY A  69      -1.376  62.650   5.297  1.00 31.71           H  
ATOM   1083  C   GLY A  69      -0.701  61.234   3.819  1.00 31.71           C  
ATOM   1084  O   GLY A  69      -0.641  60.061   3.455  1.00 31.71           O  
ATOM   1085  N   ASP A  70      -0.181  62.242   3.126  1.00 30.90           N  
ATOM   1086  H   ASP A  70      -0.268  63.178   3.495  1.00 30.90           H  
ATOM   1087  CA  ASP A  70       0.299  62.147   1.745  1.00 30.90           C  
ATOM   1088  HA  ASP A  70       0.291  61.094   1.462  1.00 30.90           H  
ATOM   1089  C   ASP A  70       1.771  62.581   1.594  1.00 30.90           C  
ATOM   1090  CB  ASP A  70      -0.672  62.858   0.766  1.00 30.90           C  
ATOM   1091  HB2 ASP A  70      -1.349  62.098   0.375  1.00 30.90           H  
ATOM   1092  HB3 ASP A  70      -0.108  63.231  -0.089  1.00 30.90           H  
ATOM   1093  O   ASP A  70       2.294  63.337   2.408  1.00 30.90           O  
ATOM   1094  CG  ASP A  70      -1.552  63.988   1.337  1.00 30.90           C  
ATOM   1095  OD1 ASP A  70      -2.519  63.663   2.071  1.00 30.90           O  
ATOM   1096  OD2 ASP A  70      -1.350  65.155   0.945  1.00 30.90           O  
ATOM   1097  N   GLY A  71       2.440  62.051   0.560  1.00 32.26           N  
ATOM   1098  H   GLY A  71       1.933  61.420  -0.044  1.00 32.26           H  
ATOM   1099  CA  GLY A  71       3.867  62.258   0.261  1.00 32.26           C  
ATOM   1100  HA2 GLY A  71       3.951  63.093  -0.435  1.00 32.26           H  
ATOM   1101  HA3 GLY A  71       4.399  62.533   1.172  1.00 32.26           H  
ATOM   1102  C   GLY A  71       4.517  60.975  -0.298  1.00 32.26           C  
ATOM   1103  O   GLY A  71       4.852  60.085   0.471  1.00 32.26           O  
ATOM   1104  N   SER A  72       4.497  60.660  -1.599  1.00 32.74           N  
ATOM   1105  H   SER A  72       4.563  59.654  -1.668  1.00 32.74           H  
ATOM   1106  CA  SER A  72       5.120  61.319  -2.769  1.00 32.74           C  
ATOM   1107  HA  SER A  72       4.530  60.990  -3.624  1.00 32.74           H  
ATOM   1108  C   SER A  72       6.574  60.885  -3.060  1.00 32.74           C  
ATOM   1109  CB  SER A  72       5.008  62.854  -2.794  1.00 32.74           C  
ATOM   1110  HB2 SER A  72       5.306  63.210  -3.780  1.00 32.74           H  
ATOM   1111  HB3 SER A  72       3.974  63.154  -2.623  1.00 32.74           H  
ATOM   1112  O   SER A  72       7.473  61.374  -2.392  1.00 32.74           O  
ATOM   1113  OG  SER A  72       5.851  63.458  -1.835  1.00 32.74           O  
ATOM   1114  HG  SER A  72       6.690  62.991  -1.838  1.00 32.74           H  
ATOM   1115  N   LEU A  73       6.743  60.095  -4.142  1.00 29.56           N  
ATOM   1116  H   LEU A  73       5.921  59.575  -4.412  1.00 29.56           H  
ATOM   1117  CA  LEU A  73       7.722  60.263  -5.256  1.00 29.56           C  
ATOM   1118  HA  LEU A  73       7.574  59.418  -5.928  1.00 29.56           H  
ATOM   1119  C   LEU A  73       9.247  60.204  -4.918  1.00 29.56           C  
ATOM   1120  CB  LEU A  73       7.287  61.533  -6.025  1.00 29.56           C  
ATOM   1121  HB2 LEU A  73       7.334  62.378  -5.337  1.00 29.56           H  
ATOM   1122  HB3 LEU A  73       7.997  61.735  -6.827  1.00 29.56           H  
ATOM   1123  O   LEU A  73       9.642  60.459  -3.794  1.00 29.56           O  
ATOM   1124  CG  LEU A  73       5.871  61.459  -6.647  1.00 29.56           C  
ATOM   1125  HG  LEU A  73       5.162  61.036  -5.935  1.00 29.56           H  
ATOM   1126  CD1 LEU A  73       5.362  62.846  -7.029  1.00 29.56           C  
ATOM   1127 HD11 LEU A  73       5.336  63.492  -6.151  1.00 29.56           H  
ATOM   1128 HD12 LEU A  73       6.025  63.289  -7.772  1.00 29.56           H  
ATOM   1129 HD13 LEU A  73       4.357  62.774  -7.445  1.00 29.56           H  
ATOM   1130  CD2 LEU A  73       5.857  60.604  -7.915  1.00 29.56           C  
ATOM   1131 HD21 LEU A  73       4.850  60.582  -8.333  1.00 29.56           H  
ATOM   1132 HD22 LEU A  73       6.534  61.028  -8.656  1.00 29.56           H  
ATOM   1133 HD23 LEU A  73       6.165  59.583  -7.694  1.00 29.56           H  
ATOM   1134  N   ALA A  74      10.198  59.850  -5.800  1.00 29.13           N  
ATOM   1135  H   ALA A  74      11.103  59.780  -5.358  1.00 29.13           H  
ATOM   1136  CA  ALA A  74      10.273  59.678  -7.267  1.00 29.13           C  
ATOM   1137  HA  ALA A  74       9.306  59.405  -7.689  1.00 29.13           H  
ATOM   1138  C   ALA A  74      11.337  58.575  -7.605  1.00 29.13           C  
ATOM   1139  CB  ALA A  74      10.735  61.047  -7.804  1.00 29.13           C  
ATOM   1140  HB1 ALA A  74      11.720  61.279  -7.400  1.00 29.13           H  
ATOM   1141  HB2 ALA A  74      10.808  61.048  -8.892  1.00 29.13           H  
ATOM   1142  HB3 ALA A  74      10.050  61.839  -7.500  1.00 29.13           H  
ATOM   1143  O   ALA A  74      12.364  58.533  -6.940  1.00 29.13           O  
ATOM   1144  N   THR A  75      11.087  57.561  -8.455  1.00 30.24           N  
ATOM   1145  H   THR A  75      11.445  56.720  -8.025  1.00 30.24           H  
ATOM   1146  CA  THR A  75      11.354  57.481  -9.928  1.00 30.24           C  
ATOM   1147  HA  THR A  75      10.551  56.851 -10.312  1.00 30.24           H  
ATOM   1148  C   THR A  75      12.712  56.810 -10.332  1.00 30.24           C  
ATOM   1149  CB  THR A  75      11.153  58.821 -10.659  1.00 30.24           C  
ATOM   1150  HB  THR A  75      11.888  59.546 -10.310  1.00 30.24           H  
ATOM   1151  O   THR A  75      13.746  57.220  -9.819  1.00 30.24           O  
ATOM   1152  CG2 THR A  75      11.223  58.727 -12.181  1.00 30.24           C  
ATOM   1153 HG21 THR A  75      12.257  58.562 -12.485  1.00 30.24           H  
ATOM   1154 HG22 THR A  75      10.596  57.913 -12.544  1.00 30.24           H  
ATOM   1155 HG23 THR A  75      10.893  59.663 -12.633  1.00 30.24           H  
ATOM   1156  OG1 THR A  75       9.852  59.304 -10.412  1.00 30.24           O  
ATOM   1157  HG1 THR A  75       9.765  60.125 -10.902  1.00 30.24           H  
ATOM   1158  N   PRO A  76      12.737  55.795 -11.242  1.00 38.09           N  
ATOM   1159  CA  PRO A  76      13.940  55.152 -11.851  1.00 38.09           C  
ATOM   1160  HA  PRO A  76      14.820  55.280 -11.220  1.00 38.09           H  
ATOM   1161  C   PRO A  76      14.234  55.766 -13.267  1.00 38.09           C  
ATOM   1162  CB  PRO A  76      13.503  53.681 -11.844  1.00 38.09           C  
ATOM   1163  HB2 PRO A  76      14.120  53.022 -12.455  1.00 38.09           H  
ATOM   1164  HB3 PRO A  76      13.509  53.313 -10.818  1.00 38.09           H  
ATOM   1165  O   PRO A  76      13.791  56.900 -13.450  1.00 38.09           O  
ATOM   1166  CG  PRO A  76      12.060  53.768 -12.339  1.00 38.09           C  
ATOM   1167  HG2 PRO A  76      11.479  52.895 -12.043  1.00 38.09           H  
ATOM   1168  HG3 PRO A  76      12.039  53.896 -13.421  1.00 38.09           H  
ATOM   1169  CD  PRO A  76      11.556  55.041 -11.660  1.00 38.09           C  
ATOM   1170  HD2 PRO A  76      10.967  54.765 -10.785  1.00 38.09           H  
ATOM   1171  HD3 PRO A  76      10.951  55.621 -12.356  1.00 38.09           H  
ATOM   1172  N   PRO A  77      14.839  55.137 -14.324  1.00 38.91           N  
ATOM   1173  CA  PRO A  77      15.609  53.876 -14.496  1.00 38.91           C  
ATOM   1174  HA  PRO A  77      15.885  53.423 -13.544  1.00 38.91           H  
ATOM   1175  C   PRO A  77      16.885  53.970 -15.410  1.00 38.91           C  
ATOM   1176  CB  PRO A  77      14.593  53.019 -15.267  1.00 38.91           C  
ATOM   1177  HB2 PRO A  77      15.038  52.145 -15.743  1.00 38.91           H  
ATOM   1178  HB3 PRO A  77      13.777  52.703 -14.617  1.00 38.91           H  
ATOM   1179  O   PRO A  77      17.155  54.999 -16.020  1.00 38.91           O  
ATOM   1180  CG  PRO A  77      14.061  54.019 -16.304  1.00 38.91           C  
ATOM   1181  HG2 PRO A  77      13.010  53.826 -16.522  1.00 38.91           H  
ATOM   1182  HG3 PRO A  77      14.652  53.969 -17.217  1.00 38.91           H  
ATOM   1183  CD  PRO A  77      14.247  55.390 -15.642  1.00 38.91           C  
ATOM   1184  HD2 PRO A  77      14.904  56.021 -16.242  1.00 38.91           H  
ATOM   1185  HD3 PRO A  77      13.273  55.872 -15.562  1.00 38.91           H  
ATOM   1186  N   SER A  78      17.582  52.841 -15.630  1.00 36.36           N  
ATOM   1187  H   SER A  78      17.475  52.083 -14.971  1.00 36.36           H  
ATOM   1188  CA  SER A  78      18.340  52.474 -16.863  1.00 36.36           C  
ATOM   1189  HA  SER A  78      17.702  52.672 -17.724  1.00 36.36           H  
ATOM   1190  C   SER A  78      18.646  50.955 -16.817  1.00 36.36           C  
ATOM   1191  CB  SER A  78      19.627  53.301 -17.020  1.00 36.36           C  
ATOM   1192  HB2 SER A  78      19.359  54.311 -17.330  1.00 36.36           H  
ATOM   1193  HB3 SER A  78      20.248  52.858 -17.799  1.00 36.36           H  
ATOM   1194  O   SER A  78      18.869  50.431 -15.731  1.00 36.36           O  
ATOM   1195  OG  SER A  78      20.361  53.381 -15.814  1.00 36.36           O  
ATOM   1196  HG  SER A  78      21.156  53.895 -15.970  1.00 36.36           H  
ATOM   1197  N   GLN A  79      18.467  50.097 -17.835  1.00 31.56           N  
ATOM   1198  H   GLN A  79      18.433  49.165 -17.447  1.00 31.56           H  
ATOM   1199  CA  GLN A  79      18.812  50.063 -19.275  1.00 31.56           C  
ATOM   1200  HA  GLN A  79      18.279  49.190 -19.652  1.00 31.56           H  
ATOM   1201  C   GLN A  79      20.286  49.758 -19.615  1.00 31.56           C  
ATOM   1202  CB  GLN A  79      18.286  51.227 -20.138  1.00 31.56           C  
ATOM   1203  HB2 GLN A  79      18.856  51.215 -21.067  1.00 31.56           H  
ATOM   1204  HB3 GLN A  79      18.478  52.191 -19.667  1.00 31.56           H  
ATOM   1205  O   GLN A  79      21.126  50.649 -19.559  1.00 31.56           O  
ATOM   1206  CG  GLN A  79      16.807  51.094 -20.532  1.00 31.56           C  
ATOM   1207  HG2 GLN A  79      16.602  50.063 -20.819  1.00 31.56           H  
ATOM   1208  HG3 GLN A  79      16.174  51.349 -19.682  1.00 31.56           H  
ATOM   1209  CD  GLN A  79      16.441  51.992 -21.715  1.00 31.56           C  
ATOM   1210  NE2 GLN A  79      15.351  51.727 -22.398  1.00 31.56           N  
ATOM   1211 HE21 GLN A  79      14.799  50.903 -22.207  1.00 31.56           H  
ATOM   1212 HE22 GLN A  79      15.197  52.332 -23.192  1.00 31.56           H  
ATOM   1213  OE1 GLN A  79      17.110  52.952 -22.051  1.00 31.56           O  
ATOM   1214  N   GLN A  80      20.539  48.531 -20.103  1.00 34.37           N  
ATOM   1215  H   GLN A  80      19.836  47.818 -19.977  1.00 34.37           H  
ATOM   1216  CA  GLN A  80      21.489  48.214 -21.186  1.00 34.37           C  
ATOM   1217  HA  GLN A  80      21.342  48.962 -21.966  1.00 34.37           H  
ATOM   1218  C   GLN A  80      21.131  46.864 -21.855  1.00 34.37           C  
ATOM   1219  CB  GLN A  80      22.956  48.293 -20.711  1.00 34.37           C  
ATOM   1220  HB2 GLN A  80      23.492  47.378 -20.964  1.00 34.37           H  
ATOM   1221  HB3 GLN A  80      22.998  48.432 -19.631  1.00 34.37           H  
ATOM   1222  O   GLN A  80      20.306  46.115 -21.330  1.00 34.37           O  
ATOM   1223  CG  GLN A  80      23.633  49.488 -21.411  1.00 34.37           C  
ATOM   1224  HG2 GLN A  80      23.695  49.290 -22.481  1.00 34.37           H  
ATOM   1225  HG3 GLN A  80      23.020  50.379 -21.272  1.00 34.37           H  
ATOM   1226  CD  GLN A  80      25.032  49.814 -20.903  1.00 34.37           C  
ATOM   1227  NE2 GLN A  80      25.557  50.970 -21.245  1.00 34.37           N  
ATOM   1228 HE21 GLN A  80      26.484  51.149 -20.888  1.00 34.37           H  
ATOM   1229 HE22 GLN A  80      25.032  51.629 -21.802  1.00 34.37           H  
ATOM   1230  OE1 GLN A  80      25.690  49.056 -20.215  1.00 34.37           O  
ATOM   1231  N   GLU A  81      21.667  46.609 -23.054  1.00 36.10           N  
ATOM   1232  H   GLU A  81      22.404  47.215 -23.385  1.00 36.10           H  
ATOM   1233  CA  GLU A  81      21.113  45.676 -24.059  1.00 36.10           C  
ATOM   1234  HA  GLU A  81      20.133  45.342 -23.719  1.00 36.10           H  
ATOM   1235  C   GLU A  81      21.972  44.409 -24.316  1.00 36.10           C  
ATOM   1236  CB  GLU A  81      20.920  46.455 -25.375  1.00 36.10           C  
ATOM   1237  HB2 GLU A  81      20.652  45.766 -26.176  1.00 36.10           H  
ATOM   1238  HB3 GLU A  81      21.865  46.926 -25.645  1.00 36.10           H  
ATOM   1239  O   GLU A  81      23.163  44.399 -23.998  1.00 36.10           O  
ATOM   1240  CG  GLU A  81      19.821  47.524 -25.277  1.00 36.10           C  
ATOM   1241  HG2 GLU A  81      20.098  48.266 -24.527  1.00 36.10           H  
ATOM   1242  HG3 GLU A  81      18.898  47.046 -24.950  1.00 36.10           H  
ATOM   1243  CD  GLU A  81      19.605  48.224 -26.625  1.00 36.10           C  
ATOM   1244  OE1 GLU A  81      18.444  48.222 -27.096  1.00 36.10           O  
ATOM   1245  OE2 GLU A  81      20.599  48.761 -27.162  1.00 36.10           O  
ATOM   1246  N   PRO A  82      21.404  43.330 -24.905  1.00 34.22           N  
ATOM   1247  CA  PRO A  82      22.126  42.088 -25.224  1.00 34.22           C  
ATOM   1248  HA  PRO A  82      22.862  41.877 -24.449  1.00 34.22           H  
ATOM   1249  C   PRO A  82      22.842  42.110 -26.593  1.00 34.22           C  
ATOM   1250  CB  PRO A  82      21.041  41.008 -25.197  1.00 34.22           C  
ATOM   1251  HB2 PRO A  82      21.301  40.140 -25.802  1.00 34.22           H  
ATOM   1252  HB3 PRO A  82      20.849  40.709 -24.166  1.00 34.22           H  
ATOM   1253  O   PRO A  82      22.422  42.809 -27.513  1.00 34.22           O  
ATOM   1254  CG  PRO A  82      19.821  41.745 -25.752  1.00 34.22           C  
ATOM   1255  HG2 PRO A  82      19.875  41.782 -26.840  1.00 34.22           H  
ATOM   1256  HG3 PRO A  82      18.888  41.283 -25.430  1.00 34.22           H  
ATOM   1257  CD  PRO A  82      19.980  43.155 -25.180  1.00 34.22           C  
ATOM   1258  HD2 PRO A  82      19.419  43.232 -24.249  1.00 34.22           H  
ATOM   1259  HD3 PRO A  82      19.614  43.886 -25.901  1.00 34.22           H  
ATOM   1260  N   GLN A  83      23.865  41.258 -26.775  1.00 43.37           N  
ATOM   1261  H   GLN A  83      24.143  40.670 -26.002  1.00 43.37           H  
ATOM   1262  CA  GLN A  83      24.521  41.017 -28.077  1.00 43.37           C  
ATOM   1263  HA  GLN A  83      24.211  41.816 -28.751  1.00 43.37           H  
ATOM   1264  C   GLN A  83      24.137  39.657 -28.717  1.00 43.37           C  
ATOM   1265  CB  GLN A  83      26.049  41.124 -27.966  1.00 43.37           C  
ATOM   1266  HB2 GLN A  83      26.473  40.739 -28.894  1.00 43.37           H  
ATOM   1267  HB3 GLN A  83      26.413  40.507 -27.144  1.00 43.37           H  
ATOM   1268  O   GLN A  83      23.945  38.689 -27.977  1.00 43.37           O  
ATOM   1269  CG  GLN A  83      26.530  42.574 -27.790  1.00 43.37           C  
ATOM   1270  HG2 GLN A  83      25.969  43.223 -28.463  1.00 43.37           H  
ATOM   1271  HG3 GLN A  83      26.339  42.900 -26.768  1.00 43.37           H  
ATOM   1272  CD  GLN A  83      28.015  42.754 -28.106  1.00 43.37           C  
ATOM   1273  NE2 GLN A  83      28.505  43.973 -28.124  1.00 43.37           N  
ATOM   1274 HE21 GLN A  83      27.922  44.766 -27.898  1.00 43.37           H  
ATOM   1275 HE22 GLN A  83      29.492  44.046 -28.324  1.00 43.37           H  
ATOM   1276  OE1 GLN A  83      28.763  41.826 -28.362  1.00 43.37           O  
ATOM   1277  N   PRO A  84      24.049  39.541 -30.066  1.00 38.33           N  
ATOM   1278  CA  PRO A  84      23.595  38.315 -30.741  1.00 38.33           C  
ATOM   1279  HA  PRO A  84      23.222  37.593 -30.015  1.00 38.33           H  
ATOM   1280  C   PRO A  84      24.617  37.597 -31.663  1.00 38.33           C  
ATOM   1281  CB  PRO A  84      22.419  38.815 -31.583  1.00 38.33           C  
ATOM   1282  HB2 PRO A  84      21.553  38.977 -30.940  1.00 38.33           H  
ATOM   1283  HB3 PRO A  84      22.167  38.135 -32.396  1.00 38.33           H  
ATOM   1284  O   PRO A  84      25.386  38.226 -32.385  1.00 38.33           O  
ATOM   1285  CG  PRO A  84      22.932  40.161 -32.103  1.00 38.33           C  
ATOM   1286  HG2 PRO A  84      22.109  40.851 -32.292  1.00 38.33           H  
ATOM   1287  HG3 PRO A  84      23.517  40.016 -33.011  1.00 38.33           H  
ATOM   1288  CD  PRO A  84      23.839  40.668 -30.978  1.00 38.33           C  
ATOM   1289  HD2 PRO A  84      24.789  41.020 -31.381  1.00 38.33           H  
ATOM   1290  HD3 PRO A  84      23.313  41.483 -30.481  1.00 38.33           H  
ATOM   1291  N   GLY A  85      24.458  36.270 -31.791  1.00 33.74           N  
ATOM   1292  H   GLY A  85      23.894  35.807 -31.093  1.00 33.74           H  
ATOM   1293  CA  GLY A  85      24.876  35.470 -32.964  1.00 33.74           C  
ATOM   1294  HA2 GLY A  85      24.779  36.095 -33.851  1.00 33.74           H  
ATOM   1295  HA3 GLY A  85      24.183  34.635 -33.070  1.00 33.74           H  
ATOM   1296  C   GLY A  85      26.306  34.890 -32.965  1.00 33.74           C  
ATOM   1297  O   GLY A  85      27.048  35.108 -32.010  1.00 33.74           O  
ATOM   1298  N   PRO A  86      26.719  34.153 -34.029  1.00 42.02           N  
ATOM   1299  CA  PRO A  86      25.985  33.844 -35.267  1.00 42.02           C  
ATOM   1300  HA  PRO A  86      25.005  34.321 -35.285  1.00 42.02           H  
ATOM   1301  C   PRO A  86      25.796  32.332 -35.572  1.00 42.02           C  
ATOM   1302  CB  PRO A  86      26.870  34.488 -36.334  1.00 42.02           C  
ATOM   1303  HB2 PRO A  86      26.740  35.570 -36.311  1.00 42.02           H  
ATOM   1304  HB3 PRO A  86      26.677  34.105 -37.336  1.00 42.02           H  
ATOM   1305  O   PRO A  86      26.381  31.450 -34.947  1.00 42.02           O  
ATOM   1306  CG  PRO A  86      28.278  34.128 -35.847  1.00 42.02           C  
ATOM   1307  HG2 PRO A  86      28.581  33.168 -36.264  1.00 42.02           H  
ATOM   1308  HG3 PRO A  86      28.996  34.902 -36.118  1.00 42.02           H  
ATOM   1309  CD  PRO A  86      28.140  34.003 -34.324  1.00 42.02           C  
ATOM   1310  HD2 PRO A  86      28.493  33.028 -33.987  1.00 42.02           H  
ATOM   1311  HD3 PRO A  86      28.721  34.789 -33.842  1.00 42.02           H  
ATOM   1312  N   SER A  87      24.983  32.028 -36.589  1.00 34.32           N  
ATOM   1313  H   SER A  87      24.497  32.787 -37.045  1.00 34.32           H  
ATOM   1314  CA  SER A  87      24.569  30.669 -36.987  1.00 34.32           C  
ATOM   1315  HA  SER A  87      24.425  30.080 -36.081  1.00 34.32           H  
ATOM   1316  C   SER A  87      25.561  29.923 -37.901  1.00 34.32           C  
ATOM   1317  CB  SER A  87      23.225  30.738 -37.739  1.00 34.32           C  
ATOM   1318  HB2 SER A  87      22.689  29.800 -37.595  1.00 34.32           H  
ATOM   1319  HB3 SER A  87      23.419  30.864 -38.804  1.00 34.32           H  
ATOM   1320  O   SER A  87      26.249  30.535 -38.718  1.00 34.32           O  
ATOM   1321  OG  SER A  87      22.416  31.824 -37.321  1.00 34.32           O  
ATOM   1322  HG  SER A  87      21.500  31.543 -37.257  1.00 34.32           H  
ATOM   1323  N   ARG A  88      25.496  28.579 -37.927  1.00 40.15           N  
ATOM   1324  H   ARG A  88      24.959  28.115 -37.209  1.00 40.15           H  
ATOM   1325  CA  ARG A  88      25.917  27.759 -39.089  1.00 40.15           C  
ATOM   1326  HA  ARG A  88      25.976  28.426 -39.949  1.00 40.15           H  
ATOM   1327  C   ARG A  88      24.863  26.709 -39.465  1.00 40.15           C  
ATOM   1328  CB  ARG A  88      27.313  27.132 -38.881  1.00 40.15           C  
ATOM   1329  HB2 ARG A  88      27.364  26.194 -39.434  1.00 40.15           H  
ATOM   1330  HB3 ARG A  88      27.477  26.913 -37.826  1.00 40.15           H  
ATOM   1331  O   ARG A  88      24.210  26.136 -38.603  1.00 40.15           O  
ATOM   1332  CG  ARG A  88      28.420  28.060 -39.413  1.00 40.15           C  
ATOM   1333  HG2 ARG A  88      28.467  28.957 -38.796  1.00 40.15           H  
ATOM   1334  HG3 ARG A  88      28.171  28.351 -40.433  1.00 40.15           H  
ATOM   1335  CD  ARG A  88      29.798  27.385 -39.428  1.00 40.15           C  
ATOM   1336  HD2 ARG A  88      30.124  27.227 -38.400  1.00 40.15           H  
ATOM   1337  HD3 ARG A  88      29.710  26.418 -39.924  1.00 40.15           H  
ATOM   1338  NE  ARG A  88      30.788  28.215 -40.147  1.00 40.15           N  
ATOM   1339  HE  ARG A  88      30.505  29.160 -40.366  1.00 40.15           H  
ATOM   1340  NH1 ARG A  88      32.534  26.715 -40.172  1.00 40.15           N  
ATOM   1341 HH11 ARG A  88      31.996  26.083 -39.597  1.00 40.15           H  
ATOM   1342 HH12 ARG A  88      33.490  26.492 -40.407  1.00 40.15           H  
ATOM   1343  NH2 ARG A  88      32.778  28.702 -41.150  1.00 40.15           N  
ATOM   1344 HH21 ARG A  88      32.440  29.622 -41.394  1.00 40.15           H  
ATOM   1345 HH22 ARG A  88      33.735  28.456 -41.360  1.00 40.15           H  
ATOM   1346  CZ  ARG A  88      32.022  27.873 -40.485  1.00 40.15           C  
ATOM   1347  N   ARG A  89      24.695  26.491 -40.775  1.00 37.08           N  
ATOM   1348  H   ARG A  89      25.349  26.949 -41.393  1.00 37.08           H  
ATOM   1349  CA  ARG A  89      23.727  25.562 -41.394  1.00 37.08           C  
ATOM   1350  HA  ARG A  89      22.906  25.359 -40.706  1.00 37.08           H  
ATOM   1351  C   ARG A  89      24.385  24.232 -41.782  1.00 37.08           C  
ATOM   1352  CB  ARG A  89      23.191  26.156 -42.716  1.00 37.08           C  
ATOM   1353  HB2 ARG A  89      24.047  26.314 -43.373  1.00 37.08           H  
ATOM   1354  HB3 ARG A  89      22.562  25.401 -43.188  1.00 37.08           H  
ATOM   1355  O   ARG A  89      25.513  24.255 -42.271  1.00 37.08           O  
ATOM   1356  CG  ARG A  89      22.379  27.460 -42.680  1.00 37.08           C  
ATOM   1357  HG2 ARG A  89      21.427  27.282 -42.179  1.00 37.08           H  
ATOM   1358  HG3 ARG A  89      22.931  28.241 -42.158  1.00 37.08           H  
ATOM   1359  CD  ARG A  89      22.144  27.878 -44.146  1.00 37.08           C  
ATOM   1360  HD2 ARG A  89      23.102  28.157 -44.584  1.00 37.08           H  
ATOM   1361  HD3 ARG A  89      21.753  27.019 -44.691  1.00 37.08           H  
ATOM   1362  NE  ARG A  89      21.193  28.995 -44.302  1.00 37.08           N  
ATOM   1363  HE  ARG A  89      20.755  29.352 -43.465  1.00 37.08           H  
ATOM   1364  NH1 ARG A  89      21.313  29.149 -46.600  1.00 37.08           N  
ATOM   1365 HH11 ARG A  89      20.999  29.569 -47.463  1.00 37.08           H  
ATOM   1366 HH12 ARG A  89      22.013  28.421 -46.618  1.00 37.08           H  
ATOM   1367  NH2 ARG A  89      19.900  30.458 -45.486  1.00 37.08           N  
ATOM   1368 HH21 ARG A  89      19.608  30.855 -46.368  1.00 37.08           H  
ATOM   1369 HH22 ARG A  89      19.464  30.780 -44.634  1.00 37.08           H  
ATOM   1370  CZ  ARG A  89      20.811  29.527 -45.456  1.00 37.08           C  
ATOM   1371  N   ARG A  90      23.600  23.149 -41.808  1.00 37.62           N  
ATOM   1372  H   ARG A  90      22.797  23.146 -41.195  1.00 37.62           H  
ATOM   1373  CA  ARG A  90      23.477  22.230 -42.966  1.00 37.62           C  
ATOM   1374  HA  ARG A  90      23.400  22.837 -43.868  1.00 37.62           H  
ATOM   1375  C   ARG A  90      22.146  21.463 -42.890  1.00 37.62           C  
ATOM   1376  CB  ARG A  90      24.703  21.298 -43.100  1.00 37.62           C  
ATOM   1377  HB2 ARG A  90      24.380  20.261 -43.201  1.00 37.62           H  
ATOM   1378  HB3 ARG A  90      25.334  21.371 -42.214  1.00 37.62           H  
ATOM   1379  O   ARG A  90      21.525  21.456 -41.833  1.00 37.62           O  
ATOM   1380  CG  ARG A  90      25.513  21.691 -44.351  1.00 37.62           C  
ATOM   1381  HG2 ARG A  90      25.783  22.746 -44.291  1.00 37.62           H  
ATOM   1382  HG3 ARG A  90      24.890  21.548 -45.233  1.00 37.62           H  
ATOM   1383  CD  ARG A  90      26.797  20.874 -44.523  1.00 37.62           C  
ATOM   1384  HD2 ARG A  90      27.406  20.979 -43.625  1.00 37.62           H  
ATOM   1385  HD3 ARG A  90      26.526  19.824 -44.632  1.00 37.62           H  
ATOM   1386  NE  ARG A  90      27.570  21.354 -45.692  1.00 37.62           N  
ATOM   1387  HE  ARG A  90      27.714  22.352 -45.748  1.00 37.62           H  
ATOM   1388  NH1 ARG A  90      28.033  19.330 -46.695  1.00 37.62           N  
ATOM   1389 HH11 ARG A  90      27.554  18.840 -45.952  1.00 37.62           H  
ATOM   1390 HH12 ARG A  90      28.445  18.800 -47.450  1.00 37.62           H  
ATOM   1391  NH2 ARG A  90      28.747  21.212 -47.640  1.00 37.62           N  
ATOM   1392 HH21 ARG A  90      29.156  20.648 -48.372  1.00 37.62           H  
ATOM   1393 HH22 ARG A  90      28.844  22.216 -47.675  1.00 37.62           H  
ATOM   1394  CZ  ARG A  90      28.109  20.630 -46.663  1.00 37.62           C  
ATOM   1395  N   ALA A  91      21.676  20.918 -44.014  1.00 33.05           N  
ATOM   1396  H   ALA A  91      22.248  20.910 -44.847  1.00 33.05           H  
ATOM   1397  CA  ALA A  91      20.346  20.310 -44.150  1.00 33.05           C  
ATOM   1398  HA  ALA A  91      20.059  19.847 -43.206  1.00 33.05           H  
ATOM   1399  C   ALA A  91      20.314  19.230 -45.251  1.00 33.05           C  
ATOM   1400  CB  ALA A  91      19.341  21.422 -44.488  1.00 33.05           C  
ATOM   1401  HB1 ALA A  91      19.327  22.167 -43.692  1.00 33.05           H  
ATOM   1402  HB2 ALA A  91      19.610  21.898 -45.431  1.00 33.05           H  
ATOM   1403  HB3 ALA A  91      18.343  20.995 -44.581  1.00 33.05           H  
ATOM   1404  O   ALA A  91      21.011  19.398 -46.252  1.00 33.05           O  
ATOM   1405  N   ALA A  92      19.511  18.176 -45.032  1.00 37.12           N  
ATOM   1406  H   ALA A  92      19.152  18.083 -44.092  1.00 37.12           H  
ATOM   1407  CA  ALA A  92      18.985  17.128 -45.940  1.00 37.12           C  
ATOM   1408  HA  ALA A  92      18.148  17.524 -46.515  1.00 37.12           H  
ATOM   1409  C   ALA A  92      18.496  15.937 -45.067  1.00 37.12           C  
ATOM   1410  CB  ALA A  92      20.089  16.618 -46.884  1.00 37.12           C  
ATOM   1411  HB1 ALA A  92      19.740  15.735 -47.419  1.00 37.12           H  
ATOM   1412  HB2 ALA A  92      20.977  16.350 -46.311  1.00 37.12           H  
ATOM   1413  HB3 ALA A  92      20.340  17.382 -47.620  1.00 37.12           H  
ATOM   1414  O   ALA A  92      19.021  15.796 -43.965  1.00 37.12           O  
ATOM   1415  N   SER A  93      17.599  15.008 -45.438  1.00 35.45           N  
ATOM   1416  H   SER A  93      17.632  14.196 -44.839  1.00 35.45           H  
ATOM   1417  CA  SER A  93      16.434  14.967 -46.359  1.00 35.45           C  
ATOM   1418  HA  SER A  93      15.793  15.833 -46.192  1.00 35.45           H  
ATOM   1419  C   SER A  93      15.647  13.646 -46.093  1.00 35.45           C  
ATOM   1420  CB  SER A  93      16.842  14.917 -47.838  1.00 35.45           C  
ATOM   1421  HB2 SER A  93      17.694  14.249 -47.964  1.00 35.45           H  
ATOM   1422  HB3 SER A  93      16.009  14.526 -48.421  1.00 35.45           H  
ATOM   1423  O   SER A  93      16.309  12.649 -45.815  1.00 35.45           O  
ATOM   1424  OG  SER A  93      17.152  16.207 -48.330  1.00 35.45           O  
ATOM   1425  HG  SER A  93      17.250  16.134 -49.282  1.00 35.45           H  
ATOM   1426  N   PRO A  94      14.297  13.589 -46.185  1.00 36.21           N  
ATOM   1427  CA  PRO A  94      13.470  12.356 -46.077  1.00 36.21           C  
ATOM   1428  HA  PRO A  94      14.051  11.505 -45.720  1.00 36.21           H  
ATOM   1429  C   PRO A  94      12.764  11.973 -47.416  1.00 36.21           C  
ATOM   1430  CB  PRO A  94      12.441  12.777 -45.024  1.00 36.21           C  
ATOM   1431  HB2 PRO A  94      11.553  12.143 -45.013  1.00 36.21           H  
ATOM   1432  HB3 PRO A  94      12.908  12.782 -44.039  1.00 36.21           H  
ATOM   1433  O   PRO A  94      12.929  12.732 -48.377  1.00 36.21           O  
ATOM   1434  CG  PRO A  94      12.106  14.210 -45.449  1.00 36.21           C  
ATOM   1435  HG2 PRO A  94      11.349  14.195 -46.234  1.00 36.21           H  
ATOM   1436  HG3 PRO A  94      11.761  14.804 -44.603  1.00 36.21           H  
ATOM   1437  CD  PRO A  94      13.425  14.747 -46.016  1.00 36.21           C  
ATOM   1438  HD2 PRO A  94      13.858  15.444 -45.298  1.00 36.21           H  
ATOM   1439  HD3 PRO A  94      13.254  15.242 -46.972  1.00 36.21           H  
ATOM   1440  N   PRO A  95      11.894  10.926 -47.516  1.00 45.15           N  
ATOM   1441  CA  PRO A  95      11.645   9.757 -46.652  1.00 45.15           C  
ATOM   1442  HA  PRO A  95      12.179   9.877 -45.709  1.00 45.15           H  
ATOM   1443  C   PRO A  95      12.232   8.463 -47.308  1.00 45.15           C  
ATOM   1444  CB  PRO A  95      10.148   9.823 -46.339  1.00 45.15           C  
ATOM   1445  HB2 PRO A  95      10.001  10.433 -45.448  1.00 45.15           H  
ATOM   1446  HB3 PRO A  95       9.704   8.846 -46.147  1.00 45.15           H  
ATOM   1447  O   PRO A  95      13.464   8.441 -47.279  1.00 45.15           O  
ATOM   1448  CG  PRO A  95       9.544  10.569 -47.543  1.00 45.15           C  
ATOM   1449  HG2 PRO A  95       8.848   9.948 -48.107  1.00 45.15           H  
ATOM   1450  HG3 PRO A  95       9.029  11.463 -47.190  1.00 45.15           H  
ATOM   1451  CD  PRO A  95      10.745  10.970 -48.409  1.00 45.15           C  
ATOM   1452  HD2 PRO A  95      10.586  11.963 -48.828  1.00 45.15           H  
ATOM   1453  HD3 PRO A  95      10.882  10.247 -49.214  1.00 45.15           H  
ATOM   1454  N   PRO A  96      11.552   7.441 -47.927  1.00 39.52           N  
ATOM   1455  CA  PRO A  96      10.125   7.111 -48.192  1.00 39.52           C  
ATOM   1456  HA  PRO A  96       9.427   7.905 -47.925  1.00 39.52           H  
ATOM   1457  C   PRO A  96       9.627   5.792 -47.509  1.00 39.52           C  
ATOM   1458  CB  PRO A  96      10.109   6.987 -49.718  1.00 39.52           C  
ATOM   1459  HB2 PRO A  96      10.218   7.976 -50.163  1.00 39.52           H  
ATOM   1460  HB3 PRO A  96       9.213   6.505 -50.110  1.00 39.52           H  
ATOM   1461  O   PRO A  96      10.252   5.317 -46.565  1.00 39.52           O  
ATOM   1462  CG  PRO A  96      11.367   6.162 -49.975  1.00 39.52           C  
ATOM   1463  HG2 PRO A  96      11.132   5.099 -49.931  1.00 39.52           H  
ATOM   1464  HG3 PRO A  96      11.807   6.416 -50.939  1.00 39.52           H  
ATOM   1465  CD  PRO A  96      12.297   6.538 -48.813  1.00 39.52           C  
ATOM   1466  HD2 PRO A  96      12.591   5.642 -48.267  1.00 39.52           H  
ATOM   1467  HD3 PRO A  96      13.183   7.025 -49.220  1.00 39.52           H  
ATOM   1468  N   ASP A  97       8.502   5.223 -47.978  1.00 35.35           N  
ATOM   1469  H   ASP A  97       8.000   5.731 -48.693  1.00 35.35           H  
ATOM   1470  CA  ASP A  97       7.720   4.110 -47.387  1.00 35.35           C  
ATOM   1471  HA  ASP A  97       7.900   4.101 -46.312  1.00 35.35           H  
ATOM   1472  C   ASP A  97       7.999   2.681 -47.941  1.00 35.35           C  
ATOM   1473  CB  ASP A  97       6.219   4.398 -47.616  1.00 35.35           C  
ATOM   1474  HB2 ASP A  97       5.630   3.751 -46.966  1.00 35.35           H  
ATOM   1475  HB3 ASP A  97       5.966   4.146 -48.646  1.00 35.35           H  
ATOM   1476  O   ASP A  97       8.470   2.521 -49.065  1.00 35.35           O  
ATOM   1477  CG  ASP A  97       5.823   5.858 -47.373  1.00 35.35           C  
ATOM   1478  OD1 ASP A  97       5.386   6.166 -46.244  1.00 35.35           O  
ATOM   1479  OD2 ASP A  97       6.008   6.667 -48.316  1.00 35.35           O  
ATOM   1480  N   PHE A  98       7.594   1.650 -47.176  1.00 37.98           N  
ATOM   1481  H   PHE A  98       7.285   1.883 -46.243  1.00 37.98           H  
ATOM   1482  CA  PHE A  98       7.291   0.249 -47.571  1.00 37.98           C  
ATOM   1483  HA  PHE A  98       6.898   0.232 -48.588  1.00 37.98           H  
ATOM   1484  C   PHE A  98       6.220  -0.267 -46.573  1.00 37.98           C  
ATOM   1485  CB  PHE A  98       8.557  -0.633 -47.503  1.00 37.98           C  
ATOM   1486  HB2 PHE A  98       8.291  -1.587 -47.047  1.00 37.98           H  
ATOM   1487  HB3 PHE A  98       9.291  -0.172 -46.843  1.00 37.98           H  
ATOM   1488  O   PHE A  98       6.470  -0.195 -45.373  1.00 37.98           O  
ATOM   1489  CG  PHE A  98       9.206  -0.940 -48.843  1.00 37.98           C  
ATOM   1490  CD1 PHE A  98       8.855  -2.112 -49.542  1.00 37.98           C  
ATOM   1491  HD1 PHE A  98       8.121  -2.787 -49.128  1.00 37.98           H  
ATOM   1492  CD2 PHE A  98      10.173  -0.074 -49.386  1.00 37.98           C  
ATOM   1493  HD2 PHE A  98      10.438   0.830 -48.858  1.00 37.98           H  
ATOM   1494  CE1 PHE A  98       9.457  -2.408 -50.779  1.00 37.98           C  
ATOM   1495  HE1 PHE A  98       9.176  -3.306 -51.309  1.00 37.98           H  
ATOM   1496  CE2 PHE A  98      10.775  -0.368 -50.624  1.00 37.98           C  
ATOM   1497  HE2 PHE A  98      11.504   0.312 -51.040  1.00 37.98           H  
ATOM   1498  CZ  PHE A  98      10.417  -1.535 -51.321  1.00 37.98           C  
ATOM   1499  HZ  PHE A  98      10.873  -1.760 -52.274  1.00 37.98           H  
ATOM   1500  N   VAL A  99       4.958  -0.571 -46.914  1.00 36.82           N  
ATOM   1501  H   VAL A  99       4.377  -0.487 -46.092  1.00 36.82           H  
ATOM   1502  CA  VAL A  99       4.348  -1.522 -47.879  1.00 36.82           C  
ATOM   1503  HA  VAL A  99       3.331  -1.145 -47.994  1.00 36.82           H  
ATOM   1504  C   VAL A  99       4.161  -2.946 -47.312  1.00 36.82           C  
ATOM   1505  CB  VAL A  99       4.890  -1.495 -49.323  1.00 36.82           C  
ATOM   1506  HB  VAL A  99       5.967  -1.665 -49.311  1.00 36.82           H  
ATOM   1507  O   VAL A  99       5.118  -3.635 -46.980  1.00 36.82           O  
ATOM   1508  CG1 VAL A  99       4.241  -2.567 -50.213  1.00 36.82           C  
ATOM   1509 HG11 VAL A  99       3.155  -2.468 -50.199  1.00 36.82           H  
ATOM   1510 HG12 VAL A  99       4.598  -2.467 -51.239  1.00 36.82           H  
ATOM   1511 HG13 VAL A  99       4.508  -3.563 -49.860  1.00 36.82           H  
ATOM   1512  CG2 VAL A  99       4.587  -0.144 -49.991  1.00 36.82           C  
ATOM   1513 HG21 VAL A  99       5.075  -0.099 -50.965  1.00 36.82           H  
ATOM   1514 HG22 VAL A  99       4.948   0.684 -49.381  1.00 36.82           H  
ATOM   1515 HG23 VAL A  99       3.512  -0.028 -50.123  1.00 36.82           H  
ATOM   1516  N   ASP A 100       2.876  -3.306 -47.243  1.00 32.27           N  
ATOM   1517  H   ASP A 100       2.232  -2.573 -47.505  1.00 32.27           H  
ATOM   1518  CA  ASP A 100       2.144  -4.526 -46.859  1.00 32.27           C  
ATOM   1519  HA  ASP A 100       1.743  -4.355 -45.860  1.00 32.27           H  
ATOM   1520  C   ASP A 100       2.821  -5.912 -46.859  1.00 32.27           C  
ATOM   1521  CB  ASP A 100       0.944  -4.635 -47.825  1.00 32.27           C  
ATOM   1522  HB2 ASP A 100       1.313  -4.905 -48.814  1.00 32.27           H  
ATOM   1523  HB3 ASP A 100       0.278  -5.429 -47.487  1.00 32.27           H  
ATOM   1524  O   ASP A 100       3.616  -6.264 -47.729  1.00 32.27           O  
ATOM   1525  CG  ASP A 100       0.140  -3.336 -47.933  1.00 32.27           C  
ATOM   1526  OD1 ASP A 100      -0.100  -2.724 -46.870  1.00 32.27           O  
ATOM   1527  OD2 ASP A 100      -0.146  -2.917 -49.075  1.00 32.27           O  
ATOM   1528  N   LEU A 101       2.307  -6.781 -45.974  1.00 34.48           N  
ATOM   1529  H   LEU A 101       1.675  -6.418 -45.274  1.00 34.48           H  
ATOM   1530  CA  LEU A 101       2.246  -8.234 -46.179  1.00 34.48           C  
ATOM   1531  HA  LEU A 101       2.186  -8.398 -47.255  1.00 34.48           H  
ATOM   1532  C   LEU A 101       0.951  -8.810 -45.565  1.00 34.48           C  
ATOM   1533  CB  LEU A 101       3.529  -8.907 -45.646  1.00 34.48           C  
ATOM   1534  HB2 LEU A 101       4.179  -8.144 -45.216  1.00 34.48           H  
ATOM   1535  HB3 LEU A 101       3.282  -9.610 -44.851  1.00 34.48           H  
ATOM   1536  O   LEU A 101       0.534  -8.390 -44.486  1.00 34.48           O  
ATOM   1537  CG  LEU A 101       4.306  -9.636 -46.759  1.00 34.48           C  
ATOM   1538  HG  LEU A 101       4.409  -8.981 -47.624  1.00 34.48           H  
ATOM   1539  CD1 LEU A 101       5.709 -10.003 -46.278  1.00 34.48           C  
ATOM   1540 HD11 LEU A 101       5.646 -10.663 -45.413  1.00 34.48           H  
ATOM   1541 HD12 LEU A 101       6.255 -10.501 -47.080  1.00 34.48           H  
ATOM   1542 HD13 LEU A 101       6.244  -9.094 -46.003  1.00 34.48           H  
ATOM   1543  CD2 LEU A 101       3.600 -10.924 -47.196  1.00 34.48           C  
ATOM   1544 HD21 LEU A 101       2.637 -10.691 -47.650  1.00 34.48           H  
ATOM   1545 HD22 LEU A 101       4.207 -11.443 -47.938  1.00 34.48           H  
ATOM   1546 HD23 LEU A 101       3.444 -11.579 -46.339  1.00 34.48           H  
ATOM   1547  N   VAL A 102       0.302  -9.742 -46.272  1.00 29.92           N  
ATOM   1548  H   VAL A 102       0.750 -10.101 -47.103  1.00 29.92           H  
ATOM   1549  CA  VAL A 102      -1.076 -10.219 -46.022  1.00 29.92           C  
ATOM   1550  HA  VAL A 102      -1.474  -9.741 -45.127  1.00 29.92           H  
ATOM   1551  C   VAL A 102      -1.121 -11.738 -45.825  1.00 29.92           C  
ATOM   1552  CB  VAL A 102      -1.988  -9.850 -47.220  1.00 29.92           C  
ATOM   1553  HB  VAL A 102      -1.528 -10.221 -48.137  1.00 29.92           H  
ATOM   1554  O   VAL A 102      -0.625 -12.456 -46.685  1.00 29.92           O  
ATOM   1555  CG1 VAL A 102      -3.398 -10.455 -47.129  1.00 29.92           C  
ATOM   1556 HG11 VAL A 102      -3.356 -11.542 -47.199  1.00 29.92           H  
ATOM   1557 HG12 VAL A 102      -3.871 -10.170 -46.189  1.00 29.92           H  
ATOM   1558 HG13 VAL A 102      -4.011 -10.100 -47.957  1.00 29.92           H  
ATOM   1559  CG2 VAL A 102      -2.149  -8.331 -47.361  1.00 29.92           C  
ATOM   1560 HG21 VAL A 102      -2.597  -7.917 -46.457  1.00 29.92           H  
ATOM   1561 HG22 VAL A 102      -2.785  -8.100 -48.215  1.00 29.92           H  
ATOM   1562 HG23 VAL A 102      -1.179  -7.861 -47.523  1.00 29.92           H  
ATOM   1563  N   THR A 103      -1.798 -12.190 -44.761  1.00 35.48           N  
ATOM   1564  H   THR A 103      -2.016 -11.505 -44.051  1.00 35.48           H  
ATOM   1565  CA  THR A 103      -2.486 -13.498 -44.575  1.00 35.48           C  
ATOM   1566  HA  THR A 103      -3.087 -13.725 -45.455  1.00 35.48           H  
ATOM   1567  C   THR A 103      -3.371 -13.350 -43.317  1.00 35.48           C  
ATOM   1568  CB  THR A 103      -1.529 -14.682 -44.311  1.00 35.48           C  
ATOM   1569  HB  THR A 103      -2.115 -15.477 -43.850  1.00 35.48           H  
ATOM   1570  O   THR A 103      -2.804 -13.028 -42.275  1.00 35.48           O  
ATOM   1571  CG2 THR A 103      -0.878 -15.281 -45.558  1.00 35.48           C  
ATOM   1572 HG21 THR A 103      -1.603 -15.335 -46.370  1.00 35.48           H  
ATOM   1573 HG22 THR A 103      -0.019 -14.685 -45.864  1.00 35.48           H  
ATOM   1574 HG23 THR A 103      -0.531 -16.287 -45.324  1.00 35.48           H  
ATOM   1575  OG1 THR A 103      -0.501 -14.312 -43.417  1.00 35.48           O  
ATOM   1576  HG1 THR A 103      -0.945 -13.892 -42.677  1.00 35.48           H  
ATOM   1577  N   ASP A 104      -4.709 -13.410 -43.264  1.00 32.73           N  
ATOM   1578  H   ASP A 104      -5.011 -13.174 -42.329  1.00 32.73           H  
ATOM   1579  CA  ASP A 104      -5.795 -14.067 -44.034  1.00 32.73           C  
ATOM   1580  HA  ASP A 104      -6.645 -13.401 -43.886  1.00 32.73           H  
ATOM   1581  C   ASP A 104      -6.259 -15.423 -43.435  1.00 32.73           C  
ATOM   1582  CB  ASP A 104      -5.574 -14.081 -45.559  1.00 32.73           C  
ATOM   1583  HB2 ASP A 104      -4.881 -14.884 -45.810  1.00 32.73           H  
ATOM   1584  HB3 ASP A 104      -5.138 -13.126 -45.856  1.00 32.73           H  
ATOM   1585  O   ASP A 104      -5.422 -16.214 -43.007  1.00 32.73           O  
ATOM   1586  CG  ASP A 104      -6.860 -14.260 -46.377  1.00 32.73           C  
ATOM   1587  OD1 ASP A 104      -7.956 -14.115 -45.785  1.00 32.73           O  
ATOM   1588  OD2 ASP A 104      -6.727 -14.496 -47.597  1.00 32.73           O  
ATOM   1589  N   SER A 105      -7.583 -15.678 -43.431  1.00 34.34           N  
ATOM   1590  H   SER A 105      -8.121 -15.033 -43.992  1.00 34.34           H  
ATOM   1591  CA  SER A 105      -8.339 -16.834 -42.856  1.00 34.34           C  
ATOM   1592  HA  SER A 105      -9.391 -16.615 -43.041  1.00 34.34           H  
ATOM   1593  C   SER A 105      -8.239 -17.096 -41.325  1.00 34.34           C  
ATOM   1594  CB  SER A 105      -8.036 -18.106 -43.667  1.00 34.34           C  
ATOM   1595  HB2 SER A 105      -8.299 -17.929 -44.710  1.00 34.34           H  
ATOM   1596  HB3 SER A 105      -8.634 -18.940 -43.299  1.00 34.34           H  
ATOM   1597  O   SER A 105      -7.204 -16.835 -40.724  1.00 34.34           O  
ATOM   1598  OG  SER A 105      -6.679 -18.486 -43.599  1.00 34.34           O  
ATOM   1599  HG  SER A 105      -6.174 -17.727 -43.297  1.00 34.34           H  
ATOM   1600  N   SER A 106      -9.254 -17.619 -40.609  1.00 37.40           N  
ATOM   1601  H   SER A 106      -8.997 -17.845 -39.659  1.00 37.40           H  
ATOM   1602  CA  SER A 106     -10.710 -17.795 -40.862  1.00 37.40           C  
ATOM   1603  HA  SER A 106     -11.105 -16.887 -41.318  1.00 37.40           H  
ATOM   1604  C   SER A 106     -11.485 -18.017 -39.529  1.00 37.40           C  
ATOM   1605  CB  SER A 106     -10.993 -18.974 -41.817  1.00 37.40           C  
ATOM   1606  HB2 SER A 106     -12.069 -19.104 -41.934  1.00 37.40           H  
ATOM   1607  HB3 SER A 106     -10.609 -18.731 -42.808  1.00 37.40           H  
ATOM   1608  O   SER A 106     -10.868 -18.029 -38.469  1.00 37.40           O  
ATOM   1609  OG  SER A 106     -10.422 -20.189 -41.384  1.00 37.40           O  
ATOM   1610  HG  SER A 106     -11.139 -20.767 -41.111  1.00 37.40           H  
ATOM   1611  N   ASP A 107     -12.819 -18.175 -39.609  1.00 38.56           N  
ATOM   1612  H   ASP A 107     -13.195 -18.173 -40.546  1.00 38.56           H  
ATOM   1613  CA  ASP A 107     -13.745 -18.858 -38.664  1.00 38.56           C  
ATOM   1614  HA  ASP A 107     -14.737 -18.671 -39.076  1.00 38.56           H  
ATOM   1615  C   ASP A 107     -13.806 -18.362 -37.189  1.00 38.56           C  
ATOM   1616  CB  ASP A 107     -13.538 -20.379 -38.805  1.00 38.56           C  
ATOM   1617  HB2 ASP A 107     -14.353 -20.909 -38.311  1.00 38.56           H  
ATOM   1618  HB3 ASP A 107     -12.608 -20.656 -38.309  1.00 38.56           H  
ATOM   1619  O   ASP A 107     -12.862 -18.477 -36.417  1.00 38.56           O  
ATOM   1620  CG  ASP A 107     -13.472 -20.806 -40.282  1.00 38.56           C  
ATOM   1621  OD1 ASP A 107     -14.248 -20.256 -41.101  1.00 38.56           O  
ATOM   1622  OD2 ASP A 107     -12.540 -21.564 -40.638  1.00 38.56           O  
ATOM   1623  N   SER A 108     -14.850 -17.662 -36.720  1.00 38.68           N  
ATOM   1624  H   SER A 108     -14.510 -17.095 -35.956  1.00 38.68           H  
ATOM   1625  CA  SER A 108     -16.262 -18.063 -36.494  1.00 38.68           C  
ATOM   1626  HA  SER A 108     -16.755 -17.146 -36.171  1.00 38.68           H  
ATOM   1627  C   SER A 108     -16.497 -19.065 -35.346  1.00 38.68           C  
ATOM   1628  CB  SER A 108     -17.047 -18.471 -37.753  1.00 38.68           C  
ATOM   1629  HB2 SER A 108     -16.842 -17.765 -38.558  1.00 38.68           H  
ATOM   1630  HB3 SER A 108     -18.111 -18.426 -37.521  1.00 38.68           H  
ATOM   1631  O   SER A 108     -16.311 -20.262 -35.527  1.00 38.68           O  
ATOM   1632  OG  SER A 108     -16.755 -19.780 -38.186  1.00 38.68           O  
ATOM   1633  HG  SER A 108     -16.760 -20.352 -37.415  1.00 38.68           H  
ATOM   1634  N   ASP A 109     -16.987 -18.581 -34.193  1.00 37.57           N  
ATOM   1635  H   ASP A 109     -16.710 -17.641 -33.949  1.00 37.57           H  
ATOM   1636  CA  ASP A 109     -18.340 -18.919 -33.693  1.00 37.57           C  
ATOM   1637  HA  ASP A 109     -19.050 -18.523 -34.419  1.00 37.57           H  
ATOM   1638  C   ASP A 109     -18.704 -18.204 -32.370  1.00 37.57           C  
ATOM   1639  CB  ASP A 109     -18.577 -20.442 -33.552  1.00 37.57           C  
ATOM   1640  HB2 ASP A 109     -19.252 -20.618 -32.714  1.00 37.57           H  
ATOM   1641  HB3 ASP A 109     -17.641 -20.948 -33.316  1.00 37.57           H  
ATOM   1642  O   ASP A 109     -17.851 -17.912 -31.532  1.00 37.57           O  
ATOM   1643  CG  ASP A 109     -19.234 -21.077 -34.793  1.00 37.57           C  
ATOM   1644  OD1 ASP A 109     -19.758 -20.316 -35.642  1.00 37.57           O  
ATOM   1645  OD2 ASP A 109     -19.307 -22.326 -34.828  1.00 37.57           O  
ATOM   1646  N   GLU A 110     -20.000 -17.923 -32.180  1.00 36.98           N  
ATOM   1647  H   GLU A 110     -20.651 -18.233 -32.888  1.00 36.98           H  
ATOM   1648  CA  GLU A 110     -20.583 -17.279 -30.989  1.00 36.98           C  
ATOM   1649  HA  GLU A 110     -19.781 -16.990 -30.310  1.00 36.98           H  
ATOM   1650  C   GLU A 110     -21.546 -18.251 -30.265  1.00 36.98           C  
ATOM   1651  CB  GLU A 110     -21.313 -15.981 -31.405  1.00 36.98           C  
ATOM   1652  HB2 GLU A 110     -22.079 -16.232 -32.139  1.00 36.98           H  
ATOM   1653  HB3 GLU A 110     -20.596 -15.310 -31.879  1.00 36.98           H  
ATOM   1654  O   GLU A 110     -22.580 -18.616 -30.831  1.00 36.98           O  
ATOM   1655  CG  GLU A 110     -21.969 -15.242 -30.220  1.00 36.98           C  
ATOM   1656  HG2 GLU A 110     -21.184 -14.958 -29.519  1.00 36.98           H  
ATOM   1657  HG3 GLU A 110     -22.643 -15.921 -29.696  1.00 36.98           H  
ATOM   1658  CD  GLU A 110     -22.780 -13.997 -30.634  1.00 36.98           C  
ATOM   1659  OE1 GLU A 110     -22.673 -12.970 -29.921  1.00 36.98           O  
ATOM   1660  OE2 GLU A 110     -23.554 -14.080 -31.614  1.00 36.98           O  
ATOM   1661  N   PRO A 111     -21.274 -18.668 -29.011  1.00 51.58           N  
ATOM   1662  CA  PRO A 111     -22.206 -19.482 -28.230  1.00 51.58           C  
ATOM   1663  HA  PRO A 111     -22.724 -20.170 -28.899  1.00 51.58           H  
ATOM   1664  C   PRO A 111     -23.227 -18.608 -27.457  1.00 51.58           C  
ATOM   1665  CB  PRO A 111     -21.318 -20.315 -27.306  1.00 51.58           C  
ATOM   1666  HB2 PRO A 111     -21.826 -20.589 -26.381  1.00 51.58           H  
ATOM   1667  HB3 PRO A 111     -20.985 -21.208 -27.836  1.00 51.58           H  
ATOM   1668  O   PRO A 111     -22.829 -17.715 -26.705  1.00 51.58           O  
ATOM   1669  CG  PRO A 111     -20.118 -19.401 -27.050  1.00 51.58           C  
ATOM   1670  HG2 PRO A 111     -19.214 -19.975 -26.845  1.00 51.58           H  
ATOM   1671  HG3 PRO A 111     -20.338 -18.733 -26.217  1.00 51.58           H  
ATOM   1672  CD  PRO A 111     -19.986 -18.583 -28.338  1.00 51.58           C  
ATOM   1673  HD2 PRO A 111     -19.215 -19.019 -28.973  1.00 51.58           H  
ATOM   1674  HD3 PRO A 111     -19.736 -17.549 -28.102  1.00 51.58           H  
ATOM   1675  N   PRO A 112     -24.549 -18.857 -27.578  1.00 39.85           N  
ATOM   1676  CA  PRO A 112     -25.585 -17.986 -27.017  1.00 39.85           C  
ATOM   1677  HA  PRO A 112     -25.273 -16.946 -27.118  1.00 39.85           H  
ATOM   1678  C   PRO A 112     -25.911 -18.251 -25.536  1.00 39.85           C  
ATOM   1679  CB  PRO A 112     -26.810 -18.219 -27.906  1.00 39.85           C  
ATOM   1680  HB2 PRO A 112     -26.730 -17.605 -28.804  1.00 39.85           H  
ATOM   1681  HB3 PRO A 112     -27.749 -18.020 -27.390  1.00 39.85           H  
ATOM   1682  O   PRO A 112     -25.707 -19.340 -24.999  1.00 39.85           O  
ATOM   1683  CG  PRO A 112     -26.668 -19.693 -28.282  1.00 39.85           C  
ATOM   1684  HG2 PRO A 112     -27.201 -19.930 -29.203  1.00 39.85           H  
ATOM   1685  HG3 PRO A 112     -27.017 -20.320 -27.461  1.00 39.85           H  
ATOM   1686  CD  PRO A 112     -25.158 -19.854 -28.447  1.00 39.85           C  
ATOM   1687  HD2 PRO A 112     -24.850 -20.862 -28.168  1.00 39.85           H  
ATOM   1688  HD3 PRO A 112     -24.880 -19.647 -29.481  1.00 39.85           H  
ATOM   1689  N   ALA A 113     -26.523 -17.259 -24.880  1.00 32.69           N  
ATOM   1690  H   ALA A 113     -26.667 -16.388 -25.370  1.00 32.69           H  
ATOM   1691  CA  ALA A 113     -26.964 -17.359 -23.488  1.00 32.69           C  
ATOM   1692  HA  ALA A 113     -26.127 -17.766 -22.921  1.00 32.69           H  
ATOM   1693  C   ALA A 113     -28.205 -18.273 -23.299  1.00 32.69           C  
ATOM   1694  CB  ALA A 113     -27.241 -15.945 -22.959  1.00 32.69           C  
ATOM   1695  HB1 ALA A 113     -27.520 -15.998 -21.907  1.00 32.69           H  
ATOM   1696  HB2 ALA A 113     -26.344 -15.334 -23.057  1.00 32.69           H  
ATOM   1697  HB3 ALA A 113     -28.054 -15.489 -23.524  1.00 32.69           H  
ATOM   1698  O   ALA A 113     -29.190 -18.128 -24.033  1.00 32.69           O  
ATOM   1699  N   PRO A 114     -28.233 -19.150 -22.275  1.00 52.70           N  
ATOM   1700  CA  PRO A 114     -29.387 -19.998 -21.982  1.00 52.70           C  
ATOM   1701  HA  PRO A 114     -29.767 -20.422 -22.911  1.00 52.70           H  
ATOM   1702  C   PRO A 114     -30.527 -19.230 -21.286  1.00 52.70           C  
ATOM   1703  CB  PRO A 114     -28.838 -21.135 -21.114  1.00 52.70           C  
ATOM   1704  HB2 PRO A 114     -29.589 -21.540 -20.435  1.00 52.70           H  
ATOM   1705  HB3 PRO A 114     -28.443 -21.923 -21.756  1.00 52.70           H  
ATOM   1706  O   PRO A 114     -30.310 -18.399 -20.404  1.00 52.70           O  
ATOM   1707  CG  PRO A 114     -27.686 -20.472 -20.359  1.00 52.70           C  
ATOM   1708  HG2 PRO A 114     -26.932 -21.197 -20.053  1.00 52.70           H  
ATOM   1709  HG3 PRO A 114     -28.074 -19.934 -19.494  1.00 52.70           H  
ATOM   1710  CD  PRO A 114     -27.131 -19.474 -21.377  1.00 52.70           C  
ATOM   1711  HD2 PRO A 114     -26.328 -19.942 -21.948  1.00 52.70           H  
ATOM   1712  HD3 PRO A 114     -26.760 -18.586 -20.866  1.00 52.70           H  
ATOM   1713  N   LYS A 115     -31.775 -19.566 -21.636  1.00 37.64           N  
ATOM   1714  H   LYS A 115     -31.871 -20.291 -22.333  1.00 37.64           H  
ATOM   1715  CA  LYS A 115     -33.006 -19.137 -20.946  1.00 37.64           C  
ATOM   1716  HA  LYS A 115     -32.737 -18.645 -20.011  1.00 37.64           H  
ATOM   1717  C   LYS A 115     -33.872 -20.352 -20.598  1.00 37.64           C  
ATOM   1718  CB  LYS A 115     -33.823 -18.166 -21.826  1.00 37.64           C  
ATOM   1719  HB2 LYS A 115     -33.809 -18.520 -22.857  1.00 37.64           H  
ATOM   1720  HB3 LYS A 115     -34.858 -18.181 -21.486  1.00 37.64           H  
ATOM   1721  O   LYS A 115     -33.914 -21.297 -21.377  1.00 37.64           O  
ATOM   1722  CG  LYS A 115     -33.352 -16.706 -21.776  1.00 37.64           C  
ATOM   1723  HG2 LYS A 115     -33.366 -16.363 -20.742  1.00 37.64           H  
ATOM   1724  HG3 LYS A 115     -32.334 -16.637 -22.160  1.00 37.64           H  
ATOM   1725  CD  LYS A 115     -34.286 -15.820 -22.620  1.00 37.64           C  
ATOM   1726  HD2 LYS A 115     -35.314 -15.951 -22.283  1.00 37.64           H  
ATOM   1727  HD3 LYS A 115     -34.208 -16.128 -23.663  1.00 37.64           H  
ATOM   1728  CE  LYS A 115     -33.891 -14.344 -22.485  1.00 37.64           C  
ATOM   1729  HE2 LYS A 115     -34.009 -14.045 -21.444  1.00 37.64           H  
ATOM   1730  HE3 LYS A 115     -32.834 -14.252 -22.733  1.00 37.64           H  
ATOM   1731  NZ  LYS A 115     -34.697 -13.467 -23.373  1.00 37.64           N  
ATOM   1732  HZ1 LYS A 115     -34.402 -12.507 -23.269  1.00 37.64           H  
ATOM   1733  HZ2 LYS A 115     -35.680 -13.531 -23.151  1.00 37.64           H  
ATOM   1734  HZ3 LYS A 115     -34.555 -13.728 -24.339  1.00 37.64           H  
ATOM   1735  N   ARG A 116     -34.683 -20.201 -19.536  1.00 38.13           N  
ATOM   1736  H   ARG A 116     -34.503 -19.374 -18.984  1.00 38.13           H  
ATOM   1737  CA  ARG A 116     -35.747 -21.105 -19.031  1.00 38.13           C  
ATOM   1738  HA  ARG A 116     -36.338 -20.541 -18.309  1.00 38.13           H  
ATOM   1739  C   ARG A 116     -35.277 -22.369 -18.293  1.00 38.13           C  
ATOM   1740  CB  ARG A 116     -36.714 -21.540 -20.153  1.00 38.13           C  
ATOM   1741  HB2 ARG A 116     -36.178 -22.161 -20.870  1.00 38.13           H  
ATOM   1742  HB3 ARG A 116     -37.484 -22.173 -19.711  1.00 38.13           H  
ATOM   1743  O   ARG A 116     -34.655 -23.236 -18.887  1.00 38.13           O  
ATOM   1744  CG  ARG A 116     -37.428 -20.411 -20.903  1.00 38.13           C  
ATOM   1745  HG2 ARG A 116     -36.710 -19.686 -21.287  1.00 38.13           H  
ATOM   1746  HG3 ARG A 116     -38.117 -19.916 -20.219  1.00 38.13           H  
ATOM   1747  CD  ARG A 116     -38.197 -21.027 -22.078  1.00 38.13           C  
ATOM   1748  HD2 ARG A 116     -37.481 -21.302 -22.853  1.00 38.13           H  
ATOM   1749  HD3 ARG A 116     -38.700 -21.931 -21.733  1.00 38.13           H  
ATOM   1750  NE  ARG A 116     -39.213 -20.104 -22.612  1.00 38.13           N  
ATOM   1751  HE  ARG A 116     -39.469 -19.328 -22.018  1.00 38.13           H  
ATOM   1752  NH1 ARG A 116     -39.724 -21.295 -24.509  1.00 38.13           N  
ATOM   1753 HH11 ARG A 116     -38.995 -21.955 -24.280  1.00 38.13           H  
ATOM   1754 HH12 ARG A 116     -40.277 -21.424 -25.345  1.00 38.13           H  
ATOM   1755  NH2 ARG A 116     -40.880 -19.452 -24.017  1.00 38.13           N  
ATOM   1756 HH21 ARG A 116     -41.437 -19.608 -24.845  1.00 38.13           H  
ATOM   1757 HH22 ARG A 116     -41.110 -18.693 -23.391  1.00 38.13           H  
ATOM   1758  CZ  ARG A 116     -39.929 -20.287 -23.707  1.00 38.13           C  
ATOM   1759  N   MET A 117     -35.795 -22.558 -17.078  1.00 38.76           N  
ATOM   1760  H   MET A 117     -35.771 -21.765 -16.452  1.00 38.76           H  
ATOM   1761  CA  MET A 117     -37.019 -23.356 -16.878  1.00 38.76           C  
ATOM   1762  HA  MET A 117     -37.670 -23.240 -17.745  1.00 38.76           H  
ATOM   1763  C   MET A 117     -37.818 -22.846 -15.668  1.00 38.76           C  
ATOM   1764  CB  MET A 117     -36.724 -24.855 -16.703  1.00 38.76           C  
ATOM   1765  HB2 MET A 117     -37.600 -25.321 -16.250  1.00 38.76           H  
ATOM   1766  HB3 MET A 117     -35.883 -25.003 -16.026  1.00 38.76           H  
ATOM   1767  O   MET A 117     -37.236 -22.388 -14.690  1.00 38.76           O  
ATOM   1768  CG  MET A 117     -36.457 -25.567 -18.035  1.00 38.76           C  
ATOM   1769  HG2 MET A 117     -36.840 -24.961 -18.856  1.00 38.76           H  
ATOM   1770  HG3 MET A 117     -35.379 -25.667 -18.167  1.00 38.76           H  
ATOM   1771  SD  MET A 117     -37.229 -27.203 -18.161  1.00 38.76           S  
ATOM   1772  CE  MET A 117     -36.528 -27.748 -19.739  1.00 38.76           C  
ATOM   1773  HE1 MET A 117     -35.440 -27.745 -19.676  1.00 38.76           H  
ATOM   1774  HE2 MET A 117     -36.870 -28.760 -19.958  1.00 38.76           H  
ATOM   1775  HE3 MET A 117     -36.847 -27.077 -20.536  1.00 38.76           H  
ATOM   1776  N   ASP A 118     -39.148 -22.938 -15.741  1.00 41.14           N  
ATOM   1777  H   ASP A 118     -39.568 -23.312 -16.580  1.00 41.14           H  
ATOM   1778  CA  ASP A 118     -40.066 -22.649 -14.632  1.00 41.14           C  
ATOM   1779  HA  ASP A 118     -39.639 -21.873 -13.997  1.00 41.14           H  
ATOM   1780  C   ASP A 118     -40.311 -23.913 -13.784  1.00 41.14           C  
ATOM   1781  CB  ASP A 118     -41.405 -22.129 -15.184  1.00 41.14           C  
ATOM   1782  HB2 ASP A 118     -42.105 -22.021 -14.355  1.00 41.14           H  
ATOM   1783  HB3 ASP A 118     -41.821 -22.866 -15.872  1.00 41.14           H  
ATOM   1784  O   ASP A 118     -40.704 -24.952 -14.319  1.00 41.14           O  
ATOM   1785  CG  ASP A 118     -41.281 -20.780 -15.894  1.00 41.14           C  
ATOM   1786  OD1 ASP A 118     -41.201 -19.764 -15.174  1.00 41.14           O  
ATOM   1787  OD2 ASP A 118     -41.290 -20.781 -17.148  1.00 41.14           O  
ATOM   1788  N   GLY A 119     -40.139 -23.823 -12.459  1.00 39.08           N  
ATOM   1789  H   GLY A 119     -39.823 -22.941 -12.083  1.00 39.08           H  
ATOM   1790  CA  GLY A 119     -40.398 -24.910 -11.499  1.00 39.08           C  
ATOM   1791  HA2 GLY A 119     -39.519 -25.047 -10.870  1.00 39.08           H  
ATOM   1792  HA3 GLY A 119     -40.579 -25.846 -12.028  1.00 39.08           H  
ATOM   1793  C   GLY A 119     -41.592 -24.602 -10.586  1.00 39.08           C  
ATOM   1794  O   GLY A 119     -41.596 -23.593  -9.888  1.00 39.08           O  
ATOM   1795  N   ARG A 120     -42.638 -25.441 -10.602  1.00 38.36           N  
ATOM   1796  H   ARG A 120     -42.529 -26.307 -11.109  1.00 38.36           H  
ATOM   1797  CA  ARG A 120     -43.950 -25.141  -9.986  1.00 38.36           C  
ATOM   1798  HA  ARG A 120     -44.080 -24.059  -9.965  1.00 38.36           H  
ATOM   1799  C   ARG A 120     -44.119 -25.657  -8.544  1.00 38.36           C  
ATOM   1800  CB  ARG A 120     -45.072 -25.767 -10.834  1.00 38.36           C  
ATOM   1801  HB2 ARG A 120     -44.874 -26.836 -10.916  1.00 38.36           H  
ATOM   1802  HB3 ARG A 120     -46.015 -25.652 -10.299  1.00 38.36           H  
ATOM   1803  O   ARG A 120     -43.868 -26.828  -8.301  1.00 38.36           O  
ATOM   1804  CG  ARG A 120     -45.261 -25.189 -12.243  1.00 38.36           C  
ATOM   1805  HG2 ARG A 120     -45.583 -24.150 -12.173  1.00 38.36           H  
ATOM   1806  HG3 ARG A 120     -44.326 -25.243 -12.801  1.00 38.36           H  
ATOM   1807  CD  ARG A 120     -46.330 -26.032 -12.955  1.00 38.36           C  
ATOM   1808  HD2 ARG A 120     -47.230 -26.051 -12.341  1.00 38.36           H  
ATOM   1809  HD3 ARG A 120     -45.952 -27.049 -13.053  1.00 38.36           H  
ATOM   1810  NE  ARG A 120     -46.672 -25.506 -14.289  1.00 38.36           N  
ATOM   1811  HE  ARG A 120     -46.243 -24.631 -14.555  1.00 38.36           H  
ATOM   1812  NH1 ARG A 120     -47.995 -27.263 -14.963  1.00 38.36           N  
ATOM   1813 HH11 ARG A 120     -47.757 -27.756 -14.114  1.00 38.36           H  
ATOM   1814 HH12 ARG A 120     -48.560 -27.711 -15.670  1.00 38.36           H  
ATOM   1815  NH2 ARG A 120     -47.719 -25.509 -16.312  1.00 38.36           N  
ATOM   1816 HH21 ARG A 120     -47.299 -24.616 -16.528  1.00 38.36           H  
ATOM   1817 HH22 ARG A 120     -48.299 -25.966 -17.001  1.00 38.36           H  
ATOM   1818  CZ  ARG A 120     -47.457 -26.093 -15.178  1.00 38.36           C  
ATOM   1819  N   ARG A 121     -44.781 -24.827  -7.718  1.00 37.63           N  
ATOM   1820  H   ARG A 121     -44.741 -23.856  -7.991  1.00 37.63           H  
ATOM   1821  CA  ARG A 121     -45.761 -25.148  -6.640  1.00 37.63           C  
ATOM   1822  HA  ARG A 121     -45.994 -24.216  -6.125  1.00 37.63           H  
ATOM   1823  C   ARG A 121     -45.415 -26.156  -5.523  1.00 37.63           C  
ATOM   1824  CB  ARG A 121     -47.076 -25.649  -7.262  1.00 37.63           C  
ATOM   1825  HB2 ARG A 121     -47.705 -26.016  -6.451  1.00 37.63           H  
ATOM   1826  HB3 ARG A 121     -46.860 -26.495  -7.915  1.00 37.63           H  
ATOM   1827  O   ARG A 121     -45.314 -27.353  -5.774  1.00 37.63           O  
ATOM   1828  CG  ARG A 121     -47.901 -24.612  -8.027  1.00 37.63           C  
ATOM   1829  HG2 ARG A 121     -48.144 -23.782  -7.364  1.00 37.63           H  
ATOM   1830  HG3 ARG A 121     -47.353 -24.246  -8.895  1.00 37.63           H  
ATOM   1831  CD  ARG A 121     -49.188 -25.319  -8.465  1.00 37.63           C  
ATOM   1832  HD2 ARG A 121     -48.937 -26.136  -9.142  1.00 37.63           H  
ATOM   1833  HD3 ARG A 121     -49.656 -25.734  -7.572  1.00 37.63           H  
ATOM   1834  NE  ARG A 121     -50.141 -24.408  -9.120  1.00 37.63           N  
ATOM   1835  HE  ARG A 121     -49.830 -23.460  -9.279  1.00 37.63           H  
ATOM   1836  NH1 ARG A 121     -51.955 -25.812  -8.994  1.00 37.63           N  
ATOM   1837 HH11 ARG A 121     -52.954 -25.951  -9.055  1.00 37.63           H  
ATOM   1838 HH12 ARG A 121     -51.397 -26.451  -8.446  1.00 37.63           H  
ATOM   1839  NH2 ARG A 121     -52.207 -23.758  -9.825  1.00 37.63           N  
ATOM   1840 HH21 ARG A 121     -53.199 -23.935  -9.893  1.00 37.63           H  
ATOM   1841 HH22 ARG A 121     -51.859 -22.823  -9.981  1.00 37.63           H  
ATOM   1842  CZ  ARG A 121     -51.423 -24.664  -9.312  1.00 37.63           C  
ATOM   1843  N   ARG A 122     -45.534 -25.676  -4.276  1.00 42.48           N  
ATOM   1844  H   ARG A 122     -45.205 -24.728  -4.159  1.00 42.48           H  
ATOM   1845  CA  ARG A 122     -46.494 -26.068  -3.200  1.00 42.48           C  
ATOM   1846  HA  ARG A 122     -47.515 -26.024  -3.580  1.00 42.48           H  
ATOM   1847  C   ARG A 122     -46.344 -24.999  -2.094  1.00 42.48           C  
ATOM   1848  CB  ARG A 122     -46.184 -27.471  -2.638  1.00 42.48           C  
ATOM   1849  HB2 ARG A 122     -46.471 -27.508  -1.587  1.00 42.48           H  
ATOM   1850  HB3 ARG A 122     -45.107 -27.634  -2.690  1.00 42.48           H  
ATOM   1851  O   ARG A 122     -45.213 -24.631  -1.814  1.00 42.48           O  
ATOM   1852  CG  ARG A 122     -46.934 -28.606  -3.363  1.00 42.48           C  
ATOM   1853  HG2 ARG A 122     -46.969 -28.420  -4.436  1.00 42.48           H  
ATOM   1854  HG3 ARG A 122     -47.963 -28.642  -3.004  1.00 42.48           H  
ATOM   1855  CD  ARG A 122     -46.255 -29.960  -3.107  1.00 42.48           C  
ATOM   1856  HD2 ARG A 122     -45.176 -29.835  -3.202  1.00 42.48           H  
ATOM   1857  HD3 ARG A 122     -46.480 -30.265  -2.085  1.00 42.48           H  
ATOM   1858  NE  ARG A 122     -46.687 -30.991  -4.074  1.00 42.48           N  
ATOM   1859  HE  ARG A 122     -47.030 -30.644  -4.959  1.00 42.48           H  
ATOM   1860  NH1 ARG A 122     -46.106 -32.840  -2.839  1.00 42.48           N  
ATOM   1861 HH11 ARG A 122     -45.846 -32.230  -2.077  1.00 42.48           H  
ATOM   1862 HH12 ARG A 122     -46.019 -33.841  -2.735  1.00 42.48           H  
ATOM   1863  NH2 ARG A 122     -46.907 -33.107  -4.901  1.00 42.48           N  
ATOM   1864 HH21 ARG A 122     -46.802 -34.104  -4.778  1.00 42.48           H  
ATOM   1865 HH22 ARG A 122     -47.258 -32.731  -5.770  1.00 42.48           H  
ATOM   1866  CZ  ARG A 122     -46.567 -32.301  -3.933  1.00 42.48           C  
ATOM   1867  N   ASP A 123     -47.353 -24.325  -1.539  1.00 40.31           N  
ATOM   1868  H   ASP A 123     -47.001 -23.490  -1.091  1.00 40.31           H  
ATOM   1869  CA  ASP A 123     -48.711 -24.690  -1.086  1.00 40.31           C  
ATOM   1870  HA  ASP A 123     -49.173 -23.750  -0.786  1.00 40.31           H  
ATOM   1871  C   ASP A 123     -48.733 -25.565   0.191  1.00 40.31           C  
ATOM   1872  CB  ASP A 123     -49.651 -25.237  -2.188  1.00 40.31           C  
ATOM   1873  HB2 ASP A 123     -49.310 -26.222  -2.506  1.00 40.31           H  
ATOM   1874  HB3 ASP A 123     -50.635 -25.381  -1.741  1.00 40.31           H  
ATOM   1875  O   ASP A 123     -48.894 -26.778   0.082  1.00 40.31           O  
ATOM   1876  CG  ASP A 123     -49.835 -24.329  -3.410  1.00 40.31           C  
ATOM   1877  OD1 ASP A 123     -50.020 -23.110  -3.213  1.00 40.31           O  
ATOM   1878  OD2 ASP A 123     -49.792 -24.865  -4.548  1.00 40.31           O  
ATOM   1879  N   MET A 124     -48.592 -24.966   1.392  1.00 38.49           N  
ATOM   1880  H   MET A 124     -47.989 -24.156   1.411  1.00 38.49           H  
ATOM   1881  CA  MET A 124     -49.644 -24.900   2.447  1.00 38.49           C  
ATOM   1882  HA  MET A 124     -50.389 -24.209   2.054  1.00 38.49           H  
ATOM   1883  C   MET A 124     -49.166 -24.260   3.790  1.00 38.49           C  
ATOM   1884  CB  MET A 124     -50.331 -26.259   2.712  1.00 38.49           C  
ATOM   1885  HB2 MET A 124     -49.651 -27.093   2.538  1.00 38.49           H  
ATOM   1886  HB3 MET A 124     -50.655 -26.312   3.751  1.00 38.49           H  
ATOM   1887  O   MET A 124     -47.959 -24.074   3.947  1.00 38.49           O  
ATOM   1888  CG  MET A 124     -51.584 -26.375   1.829  1.00 38.49           C  
ATOM   1889  HG2 MET A 124     -51.295 -26.628   0.809  1.00 38.49           H  
ATOM   1890  HG3 MET A 124     -52.081 -25.405   1.803  1.00 38.49           H  
ATOM   1891  SD  MET A 124     -52.822 -27.565   2.395  1.00 38.49           S  
ATOM   1892  CE  MET A 124     -54.233 -27.000   1.407  1.00 38.49           C  
ATOM   1893  HE1 MET A 124     -55.093 -27.638   1.611  1.00 38.49           H  
ATOM   1894  HE2 MET A 124     -54.478 -25.972   1.674  1.00 38.49           H  
ATOM   1895  HE3 MET A 124     -53.983 -27.054   0.347  1.00 38.49           H  
ATOM   1896  N   PRO A 125     -50.073 -23.855   4.724  1.00 41.77           N  
ATOM   1897  CA  PRO A 125     -49.741 -22.933   5.830  1.00 41.77           C  
ATOM   1898  HA  PRO A 125     -48.675 -22.702   5.847  1.00 41.77           H  
ATOM   1899  C   PRO A 125     -50.186 -23.338   7.269  1.00 41.77           C  
ATOM   1900  CB  PRO A 125     -50.531 -21.690   5.403  1.00 41.77           C  
ATOM   1901  HB2 PRO A 125     -50.651 -20.958   6.201  1.00 41.77           H  
ATOM   1902  HB3 PRO A 125     -50.044 -21.226   4.545  1.00 41.77           H  
ATOM   1903  O   PRO A 125     -50.979 -24.254   7.452  1.00 41.77           O  
ATOM   1904  CG  PRO A 125     -51.874 -22.294   4.972  1.00 41.77           C  
ATOM   1905  HG2 PRO A 125     -52.548 -22.360   5.826  1.00 41.77           H  
ATOM   1906  HG3 PRO A 125     -52.328 -21.705   4.175  1.00 41.77           H  
ATOM   1907  CD  PRO A 125     -51.512 -23.705   4.492  1.00 41.77           C  
ATOM   1908  HD2 PRO A 125     -51.788 -23.797   3.441  1.00 41.77           H  
ATOM   1909  HD3 PRO A 125     -52.060 -24.448   5.071  1.00 41.77           H  
ATOM   1910  N   ALA A 126     -49.791 -22.487   8.233  1.00 36.83           N  
ATOM   1911  H   ALA A 126     -49.031 -21.875   7.971  1.00 36.83           H  
ATOM   1912  CA  ALA A 126     -50.505 -22.075   9.465  1.00 36.83           C  
ATOM   1913  HA  ALA A 126     -50.004 -21.145   9.733  1.00 36.83           H  
ATOM   1914  C   ALA A 126     -50.479 -22.907  10.784  1.00 36.83           C  
ATOM   1915  CB  ALA A 126     -51.935 -21.634   9.110  1.00 36.83           C  
ATOM   1916  HB1 ALA A 126     -52.530 -22.507   8.840  1.00 36.83           H  
ATOM   1917  HB2 ALA A 126     -51.924 -20.928   8.279  1.00 36.83           H  
ATOM   1918  HB3 ALA A 126     -52.398 -21.156   9.973  1.00 36.83           H  
ATOM   1919  O   ALA A 126     -50.798 -24.086  10.819  1.00 36.83           O  
ATOM   1920  N   ALA A 127     -50.250 -22.143  11.871  1.00 35.60           N  
ATOM   1921  H   ALA A 127     -49.849 -21.240  11.663  1.00 35.60           H  
ATOM   1922  CA  ALA A 127     -50.828 -22.193  13.231  1.00 35.60           C  
ATOM   1923  HA  ALA A 127     -50.396 -21.332  13.741  1.00 35.60           H  
ATOM   1924  C   ALA A 127     -50.589 -23.376  14.207  1.00 35.60           C  
ATOM   1925  CB  ALA A 127     -52.326 -21.868  13.127  1.00 35.60           C  
ATOM   1926  HB1 ALA A 127     -52.843 -22.677  12.611  1.00 35.60           H  
ATOM   1927  HB2 ALA A 127     -52.476 -20.934  12.585  1.00 35.60           H  
ATOM   1928  HB3 ALA A 127     -52.749 -21.766  14.127  1.00 35.60           H  
ATOM   1929  O   ALA A 127     -51.143 -24.455  14.036  1.00 35.60           O  
ATOM   1930  N   VAL A 128     -49.957 -23.049  15.352  1.00 39.62           N  
ATOM   1931  H   VAL A 128     -49.347 -22.245  15.322  1.00 39.62           H  
ATOM   1932  CA  VAL A 128     -50.441 -23.317  16.734  1.00 39.62           C  
ATOM   1933  HA  VAL A 128     -51.525 -23.428  16.709  1.00 39.62           H  
ATOM   1934  C   VAL A 128     -50.046 -22.102  17.618  1.00 39.62           C  
ATOM   1935  CB  VAL A 128     -49.855 -24.603  17.368  1.00 39.62           C  
ATOM   1936  HB  VAL A 128     -48.779 -24.482  17.492  1.00 39.62           H  
ATOM   1937  O   VAL A 128     -48.934 -21.606  17.419  1.00 39.62           O  
ATOM   1938  CG1 VAL A 128     -50.480 -24.875  18.745  1.00 39.62           C  
ATOM   1939 HG11 VAL A 128     -50.228 -24.081  19.448  1.00 39.62           H  
ATOM   1940 HG12 VAL A 128     -50.087 -25.803  19.161  1.00 39.62           H  
ATOM   1941 HG13 VAL A 128     -51.564 -24.951  18.667  1.00 39.62           H  
ATOM   1942  CG2 VAL A 128     -50.097 -25.865  16.531  1.00 39.62           C  
ATOM   1943 HG21 VAL A 128     -49.557 -25.791  15.587  1.00 39.62           H  
ATOM   1944 HG22 VAL A 128     -49.727 -26.742  17.062  1.00 39.62           H  
ATOM   1945 HG23 VAL A 128     -51.162 -25.984  16.332  1.00 39.62           H  
ATOM   1946  N   PRO A 129     -50.905 -21.581  18.523  1.00 38.63           N  
ATOM   1947  CA  PRO A 129     -50.595 -20.455  19.420  1.00 38.63           C  
ATOM   1948  HA  PRO A 129     -49.645 -19.985  19.164  1.00 38.63           H  
ATOM   1949  C   PRO A 129     -50.572 -20.831  20.926  1.00 38.63           C  
ATOM   1950  CB  PRO A 129     -51.745 -19.486  19.122  1.00 38.63           C  
ATOM   1951  HB2 PRO A 129     -51.597 -19.029  18.144  1.00 38.63           H  
ATOM   1952  HB3 PRO A 129     -51.874 -18.713  19.880  1.00 38.63           H  
ATOM   1953  O   PRO A 129     -50.804 -21.985  21.268  1.00 38.63           O  
ATOM   1954  CG  PRO A 129     -52.943 -20.437  19.073  1.00 38.63           C  
ATOM   1955  HG2 PRO A 129     -53.306 -20.628  20.083  1.00 38.63           H  
ATOM   1956  HG3 PRO A 129     -53.746 -20.034  18.456  1.00 38.63           H  
ATOM   1957  CD  PRO A 129     -52.359 -21.727  18.480  1.00 38.63           C  
ATOM   1958  HD2 PRO A 129     -52.675 -22.587  19.070  1.00 38.63           H  
ATOM   1959  HD3 PRO A 129     -52.704 -21.825  17.451  1.00 38.63           H  
ATOM   1960  N   GLU A 130     -50.389 -19.800  21.767  1.00 39.72           N  
ATOM   1961  H   GLU A 130     -50.172 -18.917  21.327  1.00 39.72           H  
ATOM   1962  CA  GLU A 130     -50.784 -19.676  23.193  1.00 39.72           C  
ATOM   1963  HA  GLU A 130     -50.547 -18.647  23.461  1.00 39.72           H  
ATOM   1964  C   GLU A 130     -50.065 -20.504  24.282  1.00 39.72           C  
ATOM   1965  CB  GLU A 130     -52.321 -19.760  23.330  1.00 39.72           C  
ATOM   1966  HB2 GLU A 130     -52.690 -20.604  22.746  1.00 39.72           H  
ATOM   1967  HB3 GLU A 130     -52.587 -19.931  24.373  1.00 39.72           H  
ATOM   1968  O   GLU A 130     -49.983 -21.724  24.227  1.00 39.72           O  
ATOM   1969  CG  GLU A 130     -53.005 -18.460  22.868  1.00 39.72           C  
ATOM   1970  HG2 GLU A 130     -52.398 -17.993  22.092  1.00 39.72           H  
ATOM   1971  HG3 GLU A 130     -53.036 -17.762  23.706  1.00 39.72           H  
ATOM   1972  CD  GLU A 130     -54.423 -18.679  22.316  1.00 39.72           C  
ATOM   1973  OE1 GLU A 130     -54.685 -18.158  21.203  1.00 39.72           O  
ATOM   1974  OE2 GLU A 130     -55.233 -19.377  22.966  1.00 39.72           O  
ATOM   1975  N   ASP A 131     -49.623 -19.785  25.325  1.00 46.35           N  
ATOM   1976  H   ASP A 131     -49.547 -18.785  25.199  1.00 46.35           H  
ATOM   1977  CA  ASP A 131     -49.753 -20.156  26.746  1.00 46.35           C  
ATOM   1978  HA  ASP A 131     -50.763 -20.535  26.903  1.00 46.35           H  
ATOM   1979  C   ASP A 131     -49.598 -18.869  27.599  1.00 46.35           C  
ATOM   1980  CB  ASP A 131     -48.726 -21.236  27.171  1.00 46.35           C  
ATOM   1981  HB2 ASP A 131     -47.986 -21.368  26.381  1.00 46.35           H  
ATOM   1982  HB3 ASP A 131     -48.187 -20.886  28.051  1.00 46.35           H  
ATOM   1983  O   ASP A 131     -48.619 -18.134  27.444  1.00 46.35           O  
ATOM   1984  CG  ASP A 131     -49.338 -22.605  27.525  1.00 46.35           C  
ATOM   1985  OD1 ASP A 131     -50.545 -22.661  27.857  1.00 46.35           O  
ATOM   1986  OD2 ASP A 131     -48.561 -23.591  27.543  1.00 46.35           O  
ATOM   1987  N   GLU A 132     -50.562 -18.570  28.480  1.00 38.60           N  
ATOM   1988  H   GLU A 132     -51.323 -19.225  28.586  1.00 38.60           H  
ATOM   1989  CA  GLU A 132     -50.560 -17.410  29.396  1.00 38.60           C  
ATOM   1990  HA  GLU A 132     -49.599 -16.897  29.348  1.00 38.60           H  
ATOM   1991  C   GLU A 132     -50.805 -17.861  30.845  1.00 38.60           C  
ATOM   1992  CB  GLU A 132     -51.676 -16.390  29.062  1.00 38.60           C  
ATOM   1993  HB2 GLU A 132     -51.750 -15.706  29.908  1.00 38.60           H  
ATOM   1994  HB3 GLU A 132     -52.623 -16.923  28.981  1.00 38.60           H  
ATOM   1995  O   GLU A 132     -51.850 -18.438  31.136  1.00 38.60           O  
ATOM   1996  CG  GLU A 132     -51.487 -15.526  27.806  1.00 38.60           C  
ATOM   1997  HG2 GLU A 132     -51.537 -16.164  26.924  1.00 38.60           H  
ATOM   1998  HG3 GLU A 132     -50.493 -15.080  27.844  1.00 38.60           H  
ATOM   1999  CD  GLU A 132     -52.546 -14.402  27.695  1.00 38.60           C  
ATOM   2000  OE1 GLU A 132     -52.248 -13.397  27.006  1.00 38.60           O  
ATOM   2001  OE2 GLU A 132     -53.643 -14.535  28.285  1.00 38.60           O  
ATOM   2002  N   HIS A 133     -49.911 -17.514  31.779  1.00 46.02           N  
ATOM   2003  H   HIS A 133     -49.052 -17.074  31.481  1.00 46.02           H  
ATOM   2004  CA  HIS A 133     -50.167 -17.538  33.229  1.00 46.02           C  
ATOM   2005  HA  HIS A 133     -51.232 -17.357  33.380  1.00 46.02           H  
ATOM   2006  C   HIS A 133     -49.401 -16.371  33.890  1.00 46.02           C  
ATOM   2007  CB  HIS A 133     -49.811 -18.921  33.813  1.00 46.02           C  
ATOM   2008  HB2 HIS A 133     -48.888 -19.276  33.356  1.00 46.02           H  
ATOM   2009  HB3 HIS A 133     -49.620 -18.813  34.881  1.00 46.02           H  
ATOM   2010  O   HIS A 133     -48.194 -16.261  33.698  1.00 46.02           O  
ATOM   2011  CG  HIS A 133     -50.892 -19.975  33.652  1.00 46.02           C  
ATOM   2012  CD2 HIS A 133     -50.708 -21.326  33.517  1.00 46.02           C  
ATOM   2013  HD2 HIS A 133     -49.755 -21.833  33.502  1.00 46.02           H  
ATOM   2014  ND1 HIS A 133     -52.252 -19.757  33.593  1.00 46.02           N  
ATOM   2015  HD1 HIS A 133     -52.664 -18.879  33.312  1.00 46.02           H  
ATOM   2016  CE1 HIS A 133     -52.860 -20.940  33.416  1.00 46.02           C  
ATOM   2017  HE1 HIS A 133     -53.914 -21.066  33.218  1.00 46.02           H  
ATOM   2018  NE2 HIS A 133     -51.963 -21.936  33.397  1.00 46.02           N  
ATOM   2019  N   MET A 134     -50.056 -15.347  34.458  1.00 43.85           N  
ATOM   2020  H   MET A 134     -49.482 -14.519  34.393  1.00 43.85           H  
ATOM   2021  CA  MET A 134     -50.924 -15.276  35.660  1.00 43.85           C  
ATOM   2022  HA  MET A 134     -51.652 -14.490  35.462  1.00 43.85           H  
ATOM   2023  C   MET A 134     -50.138 -14.793  36.899  1.00 43.85           C  
ATOM   2024  CB  MET A 134     -51.772 -16.528  35.967  1.00 43.85           C  
ATOM   2025  HB2 MET A 134     -51.171 -17.428  35.832  1.00 43.85           H  
ATOM   2026  HB3 MET A 134     -52.056 -16.506  37.019  1.00 43.85           H  
ATOM   2027  O   MET A 134     -49.520 -15.591  37.591  1.00 43.85           O  
ATOM   2028  CG  MET A 134     -53.067 -16.633  35.142  1.00 43.85           C  
ATOM   2029  HG2 MET A 134     -52.838 -16.467  34.089  1.00 43.85           H  
ATOM   2030  HG3 MET A 134     -53.453 -17.647  35.246  1.00 43.85           H  
ATOM   2031  SD  MET A 134     -54.408 -15.486  35.556  1.00 43.85           S  
ATOM   2032  CE  MET A 134     -54.887 -16.055  37.209  1.00 43.85           C  
ATOM   2033  HE1 MET A 134     -55.737 -15.466  37.553  1.00 43.85           H  
ATOM   2034  HE2 MET A 134     -54.061 -15.900  37.903  1.00 43.85           H  
ATOM   2035  HE3 MET A 134     -55.156 -17.110  37.179  1.00 43.85           H  
ATOM   2036  N   GLU A 135     -50.175 -13.466  37.074  1.00 41.25           N  
ATOM   2037  H   GLU A 135     -50.573 -12.982  36.281  1.00 41.25           H  
ATOM   2038  CA  GLU A 135     -50.334 -12.642  38.297  1.00 41.25           C  
ATOM   2039  HA  GLU A 135     -49.899 -11.679  38.029  1.00 41.25           H  
ATOM   2040  C   GLU A 135     -49.644 -12.979  39.649  1.00 41.25           C  
ATOM   2041  CB  GLU A 135     -51.841 -12.344  38.485  1.00 41.25           C  
ATOM   2042  HB2 GLU A 135     -52.387 -13.286  38.544  1.00 41.25           H  
ATOM   2043  HB3 GLU A 135     -51.993 -11.795  39.414  1.00 41.25           H  
ATOM   2044  O   GLU A 135     -49.615 -14.109  40.119  1.00 41.25           O  
ATOM   2045  CG  GLU A 135     -52.384 -11.490  37.316  1.00 41.25           C  
ATOM   2046  HG2 GLU A 135     -52.194 -12.009  36.376  1.00 41.25           H  
ATOM   2047  HG3 GLU A 135     -51.819 -10.558  37.286  1.00 41.25           H  
ATOM   2048  CD  GLU A 135     -53.890 -11.168  37.368  1.00 41.25           C  
ATOM   2049  OE1 GLU A 135     -54.274 -10.156  36.731  1.00 41.25           O  
ATOM   2050  OE2 GLU A 135     -54.668 -11.973  37.931  1.00 41.25           O  
ATOM   2051  N   ASP A 136     -49.195 -11.882  40.280  1.00 42.83           N  
ATOM   2052  H   ASP A 136     -49.340 -11.031  39.754  1.00 42.83           H  
ATOM   2053  CA  ASP A 136     -49.130 -11.538  41.714  1.00 42.83           C  
ATOM   2054  HA  ASP A 136     -48.600 -10.585  41.726  1.00 42.83           H  
ATOM   2055  C   ASP A 136     -48.367 -12.394  42.751  1.00 42.83           C  
ATOM   2056  CB  ASP A 136     -50.547 -11.177  42.205  1.00 42.83           C  
ATOM   2057  HB2 ASP A 136     -50.495 -10.933  43.266  1.00 42.83           H  
ATOM   2058  HB3 ASP A 136     -51.199 -12.042  42.089  1.00 42.83           H  
ATOM   2059  O   ASP A 136     -48.703 -13.535  43.046  1.00 42.83           O  
ATOM   2060  CG  ASP A 136     -51.165  -9.972  41.473  1.00 42.83           C  
ATOM   2061  OD1 ASP A 136     -50.487  -9.399  40.581  1.00 42.83           O  
ATOM   2062  OD2 ASP A 136     -52.307  -9.607  41.831  1.00 42.83           O  
ATOM   2063  N   ASP A 137     -47.428 -11.733  43.452  1.00 44.11           N  
ATOM   2064  H   ASP A 137     -46.978 -10.976  42.959  1.00 44.11           H  
ATOM   2065  CA  ASP A 137     -47.622 -11.417  44.884  1.00 44.11           C  
ATOM   2066  HA  ASP A 137     -48.639 -11.038  44.982  1.00 44.11           H  
ATOM   2067  C   ASP A 137     -46.672 -10.281  45.356  1.00 44.11           C  
ATOM   2068  CB  ASP A 137     -47.471 -12.665  45.793  1.00 44.11           C  
ATOM   2069  HB2 ASP A 137     -47.182 -13.530  45.197  1.00 44.11           H  
ATOM   2070  HB3 ASP A 137     -46.660 -12.496  46.501  1.00 44.11           H  
ATOM   2071  O   ASP A 137     -45.472 -10.289  45.068  1.00 44.11           O  
ATOM   2072  CG  ASP A 137     -48.734 -13.015  46.605  1.00 44.11           C  
ATOM   2073  OD1 ASP A 137     -49.570 -12.109  46.839  1.00 44.11           O  
ATOM   2074  OD2 ASP A 137     -48.808 -14.168  47.094  1.00 44.11           O  
ATOM   2075  N   GLU A 138     -47.188  -9.299  46.108  1.00 39.41           N  
ATOM   2076  H   GLU A 138     -48.159  -9.388  46.373  1.00 39.41           H  
ATOM   2077  CA  GLU A 138     -46.386  -8.276  46.810  1.00 39.41           C  
ATOM   2078  HA  GLU A 138     -45.424  -8.152  46.313  1.00 39.41           H  
ATOM   2079  C   GLU A 138     -46.146  -8.677  48.277  1.00 39.41           C  
ATOM   2080  CB  GLU A 138     -47.096  -6.902  46.871  1.00 39.41           C  
ATOM   2081  HB2 GLU A 138     -46.527  -6.279  47.561  1.00 39.41           H  
ATOM   2082  HB3 GLU A 138     -48.086  -7.046  47.305  1.00 39.41           H  
ATOM   2083  O   GLU A 138     -47.091  -9.064  48.961  1.00 39.41           O  
ATOM   2084  CG  GLU A 138     -47.248  -6.092  45.575  1.00 39.41           C  
ATOM   2085  HG2 GLU A 138     -47.960  -6.591  44.917  1.00 39.41           H  
ATOM   2086  HG3 GLU A 138     -46.281  -6.060  45.074  1.00 39.41           H  
ATOM   2087  CD  GLU A 138     -47.727  -4.651  45.876  1.00 39.41           C  
ATOM   2088  OE1 GLU A 138     -47.178  -3.707  45.258  1.00 39.41           O  
ATOM   2089  OE2 GLU A 138     -48.596  -4.471  46.763  1.00 39.41           O  
ATOM   2090  N   GLN A 139     -44.950  -8.426  48.835  1.00 41.26           N  
ATOM   2091  H   GLN A 139     -44.171  -8.220  48.226  1.00 41.26           H  
ATOM   2092  CA  GLN A 139     -44.824  -8.021  50.250  1.00 41.26           C  
ATOM   2093  HA  GLN A 139     -45.593  -7.262  50.391  1.00 41.26           H  
ATOM   2094  C   GLN A 139     -43.464  -7.354  50.575  1.00 41.26           C  
ATOM   2095  CB  GLN A 139     -45.125  -9.191  51.221  1.00 41.26           C  
ATOM   2096  HB2 GLN A 139     -44.299  -9.330  51.918  1.00 41.26           H  
ATOM   2097  HB3 GLN A 139     -45.253 -10.119  50.663  1.00 41.26           H  
ATOM   2098  O   GLN A 139     -42.445  -7.719  49.986  1.00 41.26           O  
ATOM   2099  CG  GLN A 139     -46.412  -8.895  52.019  1.00 41.26           C  
ATOM   2100  HG2 GLN A 139     -47.195  -8.547  51.345  1.00 41.26           H  
ATOM   2101  HG3 GLN A 139     -46.227  -8.096  52.736  1.00 41.26           H  
ATOM   2102  CD  GLN A 139     -46.957 -10.079  52.804  1.00 41.26           C  
ATOM   2103  NE2 GLN A 139     -48.259 -10.256  52.823  1.00 41.26           N  
ATOM   2104 HE21 GLN A 139     -48.808  -9.772  52.127  1.00 41.26           H  
ATOM   2105 HE22 GLN A 139     -48.564 -11.128  53.233  1.00 41.26           H  
ATOM   2106  OE1 GLN A 139     -46.253 -10.826  53.462  1.00 41.26           O  
ATOM   2107  N   PRO A 140     -43.416  -6.367  51.500  1.00 37.30           N  
ATOM   2108  CA  PRO A 140     -42.194  -5.644  51.859  1.00 37.30           C  
ATOM   2109  HA  PRO A 140     -41.528  -5.581  50.999  1.00 37.30           H  
ATOM   2110  C   PRO A 140     -41.431  -6.295  53.028  1.00 37.30           C  
ATOM   2111  CB  PRO A 140     -42.681  -4.238  52.218  1.00 37.30           C  
ATOM   2112  HB2 PRO A 140     -41.986  -3.710  52.871  1.00 37.30           H  
ATOM   2113  HB3 PRO A 140     -42.857  -3.669  51.305  1.00 37.30           H  
ATOM   2114  O   PRO A 140     -41.994  -7.044  53.825  1.00 37.30           O  
ATOM   2115  CG  PRO A 140     -44.012  -4.520  52.912  1.00 37.30           C  
ATOM   2116  HG2 PRO A 140     -43.835  -4.779  53.955  1.00 37.30           H  
ATOM   2117  HG3 PRO A 140     -44.691  -3.670  52.840  1.00 37.30           H  
ATOM   2118  CD  PRO A 140     -44.554  -5.740  52.165  1.00 37.30           C  
ATOM   2119  HD2 PRO A 140     -45.287  -5.413  51.427  1.00 37.30           H  
ATOM   2120  HD3 PRO A 140     -45.006  -6.422  52.885  1.00 37.30           H  
ATOM   2121  N   GLY A 141     -40.143  -5.966  53.167  1.00 36.42           N  
ATOM   2122  H   GLY A 141     -39.744  -5.312  52.508  1.00 36.42           H  
ATOM   2123  CA  GLY A 141     -39.313  -6.396  54.303  1.00 36.42           C  
ATOM   2124  HA2 GLY A 141     -39.627  -7.391  54.618  1.00 36.42           H  
ATOM   2125  HA3 GLY A 141     -38.275  -6.466  53.979  1.00 36.42           H  
ATOM   2126  C   GLY A 141     -39.366  -5.449  55.518  1.00 36.42           C  
ATOM   2127  O   GLY A 141     -40.015  -4.404  55.459  1.00 36.42           O  
ATOM   2128  N   PRO A 142     -38.642  -5.784  56.603  1.00 41.28           N  
ATOM   2129  CA  PRO A 142     -38.274  -4.840  57.661  1.00 41.28           C  
ATOM   2130  HA  PRO A 142     -38.678  -3.848  57.461  1.00 41.28           H  
ATOM   2131  C   PRO A 142     -36.747  -4.705  57.862  1.00 41.28           C  
ATOM   2132  CB  PRO A 142     -38.955  -5.418  58.898  1.00 41.28           C  
ATOM   2133  HB2 PRO A 142     -40.019  -5.179  58.871  1.00 41.28           H  
ATOM   2134  HB3 PRO A 142     -38.508  -5.064  59.827  1.00 41.28           H  
ATOM   2135  O   PRO A 142     -35.955  -5.508  57.368  1.00 41.28           O  
ATOM   2136  CG  PRO A 142     -38.758  -6.924  58.703  1.00 41.28           C  
ATOM   2137  HG2 PRO A 142     -37.816  -7.231  59.157  1.00 41.28           H  
ATOM   2138  HG3 PRO A 142     -39.585  -7.488  59.133  1.00 41.28           H  
ATOM   2139  CD  PRO A 142     -38.675  -7.121  57.182  1.00 41.28           C  
ATOM   2140  HD2 PRO A 142     -39.557  -7.663  56.841  1.00 41.28           H  
ATOM   2141  HD3 PRO A 142     -37.771  -7.670  56.920  1.00 41.28           H  
ATOM   2142  N   ASP A 143     -36.346  -3.677  58.613  1.00 36.40           N  
ATOM   2143  H   ASP A 143     -37.045  -3.018  58.925  1.00 36.40           H  
ATOM   2144  CA  ASP A 143     -34.953  -3.279  58.860  1.00 36.40           C  
ATOM   2145  HA  ASP A 143     -34.454  -3.197  57.894  1.00 36.40           H  
ATOM   2146  C   ASP A 143     -34.130  -4.242  59.743  1.00 36.40           C  
ATOM   2147  CB  ASP A 143     -34.951  -1.888  59.512  1.00 36.40           C  
ATOM   2148  HB2 ASP A 143     -35.366  -1.963  60.517  1.00 36.40           H  
ATOM   2149  HB3 ASP A 143     -33.924  -1.535  59.601  1.00 36.40           H  
ATOM   2150  O   ASP A 143     -34.661  -4.994  60.563  1.00 36.40           O  
ATOM   2151  CG  ASP A 143     -35.762  -0.871  58.710  1.00 36.40           C  
ATOM   2152  OD1 ASP A 143     -35.161  -0.230  57.820  1.00 36.40           O  
ATOM   2153  OD2 ASP A 143     -36.978  -0.767  58.993  1.00 36.40           O  
ATOM   2154  N   GLY A 144     -32.798  -4.140  59.636  1.00 37.55           N  
ATOM   2155  H   GLY A 144     -32.430  -3.502  58.944  1.00 37.55           H  
ATOM   2156  CA  GLY A 144     -31.833  -4.850  60.482  1.00 37.55           C  
ATOM   2157  HA2 GLY A 144     -31.752  -5.882  60.140  1.00 37.55           H  
ATOM   2158  HA3 GLY A 144     -32.190  -4.863  61.512  1.00 37.55           H  
ATOM   2159  C   GLY A 144     -30.436  -4.219  60.443  1.00 37.55           C  
ATOM   2160  O   GLY A 144     -29.634  -4.522  59.563  1.00 37.55           O  
ATOM   2161  N   ASP A 145     -30.151  -3.335  61.399  1.00 35.50           N  
ATOM   2162  H   ASP A 145     -30.864  -3.145  62.089  1.00 35.50           H  
ATOM   2163  CA  ASP A 145     -28.821  -2.757  61.650  1.00 35.50           C  
ATOM   2164  HA  ASP A 145     -28.458  -2.276  60.742  1.00 35.50           H  
ATOM   2165  C   ASP A 145     -27.812  -3.845  62.088  1.00 35.50           C  
ATOM   2166  CB  ASP A 145     -28.956  -1.703  62.783  1.00 35.50           C  
ATOM   2167  HB2 ASP A 145     -29.980  -1.691  63.155  1.00 35.50           H  
ATOM   2168  HB3 ASP A 145     -28.331  -1.997  63.627  1.00 35.50           H  
ATOM   2169  O   ASP A 145     -28.157  -4.674  62.926  1.00 35.50           O  
ATOM   2170  CG  ASP A 145     -28.559  -0.271  62.408  1.00 35.50           C  
ATOM   2171  OD1 ASP A 145     -27.487  -0.103  61.777  1.00 35.50           O  
ATOM   2172  OD2 ASP A 145     -29.261   0.663  62.856  1.00 35.50           O  
ATOM   2173  N   GLU A 146     -26.556  -3.801  61.613  1.00 37.89           N  
ATOM   2174  H   GLU A 146     -26.471  -3.353  60.712  1.00 37.89           H  
ATOM   2175  CA  GLU A 146     -25.397  -3.589  62.511  1.00 37.89           C  
ATOM   2176  HA  GLU A 146     -25.587  -2.613  62.957  1.00 37.89           H  
ATOM   2177  C   GLU A 146     -24.025  -3.456  61.799  1.00 37.89           C  
ATOM   2178  CB  GLU A 146     -25.280  -4.582  63.698  1.00 37.89           C  
ATOM   2179  HB2 GLU A 146     -25.822  -5.507  63.501  1.00 37.89           H  
ATOM   2180  HB3 GLU A 146     -24.231  -4.834  63.852  1.00 37.89           H  
ATOM   2181  O   GLU A 146     -23.401  -4.396  61.313  1.00 37.89           O  
ATOM   2182  CG  GLU A 146     -25.789  -3.893  64.985  1.00 37.89           C  
ATOM   2183  HG2 GLU A 146     -26.844  -3.640  64.874  1.00 37.89           H  
ATOM   2184  HG3 GLU A 146     -25.248  -2.953  65.093  1.00 37.89           H  
ATOM   2185  CD  GLU A 146     -25.600  -4.681  66.291  1.00 37.89           C  
ATOM   2186  OE1 GLU A 146     -26.010  -4.124  67.338  1.00 37.89           O  
ATOM   2187  OE2 GLU A 146     -24.951  -5.752  66.281  1.00 37.89           O  
ATOM   2188  N   ARG A 147     -23.521  -2.218  61.830  1.00 33.82           N  
ATOM   2189  H   ARG A 147     -24.214  -1.523  62.066  1.00 33.82           H  
ATOM   2190  CA  ARG A 147     -22.113  -1.771  61.926  1.00 33.82           C  
ATOM   2191  HA  ARG A 147     -21.919  -1.076  61.108  1.00 33.82           H  
ATOM   2192  C   ARG A 147     -20.983  -2.832  61.917  1.00 33.82           C  
ATOM   2193  CB  ARG A 147     -21.995  -1.021  63.267  1.00 33.82           C  
ATOM   2194  HB2 ARG A 147     -22.209  -1.730  64.067  1.00 33.82           H  
ATOM   2195  HB3 ARG A 147     -20.968  -0.677  63.393  1.00 33.82           H  
ATOM   2196  O   ARG A 147     -20.638  -3.396  62.953  1.00 33.82           O  
ATOM   2197  CG  ARG A 147     -22.930   0.181  63.434  1.00 33.82           C  
ATOM   2198  HG2 ARG A 147     -22.603   0.994  62.785  1.00 33.82           H  
ATOM   2199  HG3 ARG A 147     -23.958  -0.084  63.187  1.00 33.82           H  
ATOM   2200  CD  ARG A 147     -22.886   0.617  64.898  1.00 33.82           C  
ATOM   2201  HD2 ARG A 147     -23.219  -0.218  65.515  1.00 33.82           H  
ATOM   2202  HD3 ARG A 147     -21.861   0.871  65.165  1.00 33.82           H  
ATOM   2203  NE  ARG A 147     -23.763   1.773  65.131  1.00 33.82           N  
ATOM   2204  HE  ARG A 147     -24.311   2.089  64.343  1.00 33.82           H  
ATOM   2205  NH1 ARG A 147     -23.476   1.883  67.403  1.00 33.82           N  
ATOM   2206 HH11 ARG A 147     -23.758   2.257  68.298  1.00 33.82           H  
ATOM   2207 HH12 ARG A 147     -22.971   1.009  67.356  1.00 33.82           H  
ATOM   2208  NH2 ARG A 147     -24.818   3.347  66.376  1.00 33.82           N  
ATOM   2209 HH21 ARG A 147     -25.340   3.615  65.554  1.00 33.82           H  
ATOM   2210 HH22 ARG A 147     -25.090   3.713  67.277  1.00 33.82           H  
ATOM   2211  CZ  ARG A 147     -24.010   2.330  66.299  1.00 33.82           C  
ATOM   2212  N   SER A 148     -20.184  -2.849  60.846  1.00 36.38           N  
ATOM   2213  H   SER A 148     -20.549  -2.493  59.974  1.00 36.38           H  
ATOM   2214  CA  SER A 148     -18.725  -3.070  60.938  1.00 36.38           C  
ATOM   2215  HA  SER A 148     -18.364  -2.599  61.852  1.00 36.38           H  
ATOM   2216  C   SER A 148     -18.006  -2.432  59.745  1.00 36.38           C  
ATOM   2217  CB  SER A 148     -18.388  -4.559  61.029  1.00 36.38           C  
ATOM   2218  HB2 SER A 148     -18.615  -5.051  60.083  1.00 36.38           H  
ATOM   2219  HB3 SER A 148     -18.982  -5.019  61.819  1.00 36.38           H  
ATOM   2220  O   SER A 148     -18.423  -2.612  58.604  1.00 36.38           O  
ATOM   2221  OG  SER A 148     -17.013  -4.707  61.341  1.00 36.38           O  
ATOM   2222  HG  SER A 148     -16.887  -5.620  61.609  1.00 36.38           H  
ATOM   2223  N   GLY A 149     -16.967  -1.624  59.986  1.00 29.17           N  
ATOM   2224  H   GLY A 149     -16.586  -1.599  60.921  1.00 29.17           H  
ATOM   2225  CA  GLY A 149     -16.415  -0.711  58.974  1.00 29.17           C  
ATOM   2226  HA2 GLY A 149     -16.427   0.300  59.380  1.00 29.17           H  
ATOM   2227  HA3 GLY A 149     -17.057  -0.704  58.094  1.00 29.17           H  
ATOM   2228  C   GLY A 149     -14.982  -1.009  58.525  1.00 29.17           C  
ATOM   2229  O   GLY A 149     -14.116  -1.313  59.343  1.00 29.17           O  
ATOM   2230  N   LYS A 150     -14.710  -0.793  57.230  1.00 33.48           N  
ATOM   2231  H   LYS A 150     -15.494  -0.639  56.613  1.00 33.48           H  
ATOM   2232  CA  LYS A 150     -13.369  -0.552  56.663  1.00 33.48           C  
ATOM   2233  HA  LYS A 150     -12.721  -0.148  57.441  1.00 33.48           H  
ATOM   2234  C   LYS A 150     -13.459   0.494  55.545  1.00 33.48           C  
ATOM   2235  CB  LYS A 150     -12.749  -1.862  56.131  1.00 33.48           C  
ATOM   2236  HB2 LYS A 150     -13.536  -2.524  55.770  1.00 33.48           H  
ATOM   2237  HB3 LYS A 150     -12.096  -1.630  55.290  1.00 33.48           H  
ATOM   2238  O   LYS A 150     -14.173   0.290  54.572  1.00 33.48           O  
ATOM   2239  CG  LYS A 150     -11.902  -2.576  57.197  1.00 33.48           C  
ATOM   2240  HG2 LYS A 150     -12.523  -2.807  58.063  1.00 33.48           H  
ATOM   2241  HG3 LYS A 150     -11.094  -1.915  57.509  1.00 33.48           H  
ATOM   2242  CD  LYS A 150     -11.308  -3.886  56.668  1.00 33.48           C  
ATOM   2243  HD2 LYS A 150     -10.716  -3.683  55.775  1.00 33.48           H  
ATOM   2244  HD3 LYS A 150     -12.124  -4.560  56.410  1.00 33.48           H  
ATOM   2245  CE  LYS A 150     -10.424  -4.521  57.748  1.00 33.48           C  
ATOM   2246  HE2 LYS A 150      -9.581  -3.857  57.942  1.00 33.48           H  
ATOM   2247  HE3 LYS A 150     -11.006  -4.598  58.666  1.00 33.48           H  
ATOM   2248  NZ  LYS A 150      -9.942  -5.863  57.337  1.00 33.48           N  
ATOM   2249  HZ1 LYS A 150      -9.419  -5.805  56.475  1.00 33.48           H  
ATOM   2250  HZ2 LYS A 150      -9.351  -6.267  58.049  1.00 33.48           H  
ATOM   2251  HZ3 LYS A 150     -10.726  -6.483  57.186  1.00 33.48           H  
ATOM   2252  N   MET A 151     -12.724   1.599  55.678  1.00 27.24           N  
ATOM   2253  H   MET A 151     -12.122   1.671  56.486  1.00 27.24           H  
ATOM   2254  CA  MET A 151     -12.522   2.588  54.607  1.00 27.24           C  
ATOM   2255  HA  MET A 151     -13.369   2.585  53.921  1.00 27.24           H  
ATOM   2256  C   MET A 151     -11.240   2.278  53.823  1.00 27.24           C  
ATOM   2257  CB  MET A 151     -12.348   4.004  55.194  1.00 27.24           C  
ATOM   2258  HB2 MET A 151     -12.044   4.668  54.385  1.00 27.24           H  
ATOM   2259  HB3 MET A 151     -11.545   3.992  55.931  1.00 27.24           H  
ATOM   2260  O   MET A 151     -10.230   2.016  54.471  1.00 27.24           O  
ATOM   2261  CG  MET A 151     -13.596   4.613  55.834  1.00 27.24           C  
ATOM   2262  HG2 MET A 151     -13.848   4.068  56.743  1.00 27.24           H  
ATOM   2263  HG3 MET A 151     -14.425   4.508  55.133  1.00 27.24           H  
ATOM   2264  SD  MET A 151     -13.416   6.383  56.219  1.00 27.24           S  
ATOM   2265  CE  MET A 151     -12.342   6.339  57.680  1.00 27.24           C  
ATOM   2266  HE1 MET A 151     -12.817   5.752  58.465  1.00 27.24           H  
ATOM   2267  HE2 MET A 151     -12.182   7.355  58.040  1.00 27.24           H  
ATOM   2268  HE3 MET A 151     -11.381   5.894  57.421  1.00 27.24           H  
ATOM   2269  N   ALA A 152     -11.255   2.416  52.487  1.00 27.52           N  
ATOM   2270  H   ALA A 152     -12.154   2.373  52.029  1.00 27.52           H  
ATOM   2271  CA  ALA A 152     -10.164   2.988  51.664  1.00 27.52           C  
ATOM   2272  HA  ALA A 152     -10.034   4.035  51.938  1.00 27.52           H  
ATOM   2273  C   ALA A 152     -10.470   2.916  50.147  1.00 27.52           C  
ATOM   2274  CB  ALA A 152      -8.829   2.259  51.898  1.00 27.52           C  
ATOM   2275  HB1 ALA A 152      -8.973   1.182  51.807  1.00 27.52           H  
ATOM   2276  HB2 ALA A 152      -8.424   2.493  52.883  1.00 27.52           H  
ATOM   2277  HB3 ALA A 152      -8.098   2.577  51.155  1.00 27.52           H  
ATOM   2278  O   ALA A 152     -10.806   1.844  49.665  1.00 27.52           O  
ATOM   2279  N   GLY A 153     -10.241   4.014  49.403  1.00 26.49           N  
ATOM   2280  H   GLY A 153      -9.966   4.853  49.893  1.00 26.49           H  
ATOM   2281  CA  GLY A 153     -10.160   4.051  47.920  1.00 26.49           C  
ATOM   2282  HA2 GLY A 153      -9.666   4.977  47.626  1.00 26.49           H  
ATOM   2283  HA3 GLY A 153      -9.531   3.228  47.582  1.00 26.49           H  
ATOM   2284  C   GLY A 153     -11.507   3.916  47.181  1.00 26.49           C  
ATOM   2285  O   GLY A 153     -12.217   2.946  47.381  1.00 26.49           O  
ATOM   2286  N   SER A 154     -12.005   4.850  46.359  1.00 23.79           N  
ATOM   2287  H   SER A 154     -12.970   4.630  46.154  1.00 23.79           H  
ATOM   2288  CA  SER A 154     -11.380   5.735  45.352  1.00 23.79           C  
ATOM   2289  HA  SER A 154     -12.214   6.299  44.934  1.00 23.79           H  
ATOM   2290  C   SER A 154     -10.693   4.956  44.214  1.00 23.79           C  
ATOM   2291  CB  SER A 154     -10.448   6.795  45.942  1.00 23.79           C  
ATOM   2292  HB2 SER A 154      -9.468   6.361  46.138  1.00 23.79           H  
ATOM   2293  HB3 SER A 154     -10.871   7.187  46.867  1.00 23.79           H  
ATOM   2294  O   SER A 154      -9.755   4.222  44.495  1.00 23.79           O  
ATOM   2295  OG  SER A 154     -10.301   7.851  45.014  1.00 23.79           O  
ATOM   2296  HG  SER A 154      -9.521   8.360  45.247  1.00 23.79           H  
ATOM   2297  N   ALA A 155     -11.076   5.075  42.935  1.00 23.91           N  
ATOM   2298  H   ALA A 155     -10.618   4.434  42.304  1.00 23.91           H  
ATOM   2299  CA  ALA A 155     -12.031   6.001  42.304  1.00 23.91           C  
ATOM   2300  HA  ALA A 155     -12.681   6.459  43.050  1.00 23.91           H  
ATOM   2301  C   ALA A 155     -12.953   5.294  41.292  1.00 23.91           C  
ATOM   2302  CB  ALA A 155     -11.239   7.122  41.618  1.00 23.91           C  
ATOM   2303  HB1 ALA A 155     -10.610   6.701  40.833  1.00 23.91           H  
ATOM   2304  HB2 ALA A 155     -11.924   7.844  41.174  1.00 23.91           H  
ATOM   2305  HB3 ALA A 155     -10.607   7.633  42.344  1.00 23.91           H  
ATOM   2306  O   ALA A 155     -12.589   4.278  40.707  1.00 23.91           O  
ATOM   2307  N   GLY A 156     -14.148   5.851  41.069  1.00 23.80           N  
ATOM   2308  H   GLY A 156     -14.384   6.715  41.536  1.00 23.80           H  
ATOM   2309  CA  GLY A 156     -15.129   5.278  40.148  1.00 23.80           C  
ATOM   2310  HA2 GLY A 156     -16.092   5.770  40.289  1.00 23.80           H  
ATOM   2311  HA3 GLY A 156     -15.259   4.219  40.373  1.00 23.80           H  
ATOM   2312  C   GLY A 156     -14.728   5.435  38.682  1.00 23.80           C  
ATOM   2313  O   GLY A 156     -14.719   6.549  38.155  1.00 23.80           O  
ATOM   2314  N   ALA A 157     -14.478   4.313  38.006  1.00 25.01           N  
ATOM   2315  H   ALA A 157     -14.440   3.440  38.512  1.00 25.01           H  
ATOM   2316  CA  ALA A 157     -14.512   4.241  36.552  1.00 25.01           C  
ATOM   2317  HA  ALA A 157     -13.935   5.065  36.134  1.00 25.01           H  
ATOM   2318  C   ALA A 157     -15.972   4.386  36.092  1.00 25.01           C  
ATOM   2319  CB  ALA A 157     -13.864   2.925  36.099  1.00 25.01           C  
ATOM   2320  HB1 ALA A 157     -14.406   2.075  36.513  1.00 25.01           H  
ATOM   2321  HB2 ALA A 157     -13.892   2.859  35.011  1.00 25.01           H  
ATOM   2322  HB3 ALA A 157     -12.827   2.886  36.431  1.00 25.01           H  
ATOM   2323  O   ALA A 157     -16.704   3.408  35.978  1.00 25.01           O  
ATOM   2324  N   ALA A 158     -16.416   5.626  35.885  1.00 22.93           N  
ATOM   2325  H   ALA A 158     -15.804   6.402  36.094  1.00 22.93           H  
ATOM   2326  CA  ALA A 158     -17.724   5.890  35.305  1.00 22.93           C  
ATOM   2327  HA  ALA A 158     -18.478   5.320  35.848  1.00 22.93           H  
ATOM   2328  C   ALA A 158     -17.725   5.418  33.845  1.00 22.93           C  
ATOM   2329  CB  ALA A 158     -18.051   7.383  35.451  1.00 22.93           C  
ATOM   2330  HB1 ALA A 158     -19.030   7.581  35.015  1.00 22.93           H  
ATOM   2331  HB2 ALA A 158     -17.302   7.982  34.934  1.00 22.93           H  
ATOM   2332  HB3 ALA A 158     -18.069   7.654  36.506  1.00 22.93           H  
ATOM   2333  O   ALA A 158     -17.184   6.104  32.971  1.00 22.93           O  
ATOM   2334  N   GLU A 159     -18.329   4.256  33.586  1.00 25.68           N  
ATOM   2335  H   GLU A 159     -18.635   3.676  34.354  1.00 25.68           H  
ATOM   2336  CA  GLU A 159     -18.638   3.810  32.232  1.00 25.68           C  
ATOM   2337  HA  GLU A 159     -17.711   3.613  31.693  1.00 25.68           H  
ATOM   2338  C   GLU A 159     -19.407   4.918  31.514  1.00 25.68           C  
ATOM   2339  CB  GLU A 159     -19.479   2.526  32.233  1.00 25.68           C  
ATOM   2340  HB2 GLU A 159     -19.849   2.364  31.221  1.00 25.68           H  
ATOM   2341  HB3 GLU A 159     -20.335   2.654  32.895  1.00 25.68           H  
ATOM   2342  O   GLU A 159     -20.535   5.268  31.874  1.00 25.68           O  
ATOM   2343  CG  GLU A 159     -18.682   1.287  32.651  1.00 25.68           C  
ATOM   2344  HG2 GLU A 159     -18.384   1.384  33.695  1.00 25.68           H  
ATOM   2345  HG3 GLU A 159     -17.780   1.223  32.041  1.00 25.68           H  
ATOM   2346  CD  GLU A 159     -19.541   0.033  32.463  1.00 25.68           C  
ATOM   2347  OE1 GLU A 159     -19.195  -0.772  31.571  1.00 25.68           O  
ATOM   2348  OE2 GLU A 159     -20.561  -0.068  33.180  1.00 25.68           O  
ATOM   2349  N   GLN A 160     -18.797   5.496  30.479  1.00 24.87           N  
ATOM   2350  H   GLN A 160     -17.861   5.204  30.235  1.00 24.87           H  
ATOM   2351  CA  GLN A 160     -19.541   6.351  29.572  1.00 24.87           C  
ATOM   2352  HA  GLN A 160     -20.177   7.020  30.153  1.00 24.87           H  
ATOM   2353  C   GLN A 160     -20.454   5.450  28.751  1.00 24.87           C  
ATOM   2354  CB  GLN A 160     -18.619   7.215  28.698  1.00 24.87           C  
ATOM   2355  HB2 GLN A 160     -17.849   6.601  28.230  1.00 24.87           H  
ATOM   2356  HB3 GLN A 160     -19.225   7.668  27.914  1.00 24.87           H  
ATOM   2357  O   GLN A 160     -20.046   4.920  27.723  1.00 24.87           O  
ATOM   2358  CG  GLN A 160     -17.969   8.334  29.523  1.00 24.87           C  
ATOM   2359  HG2 GLN A 160     -17.233   7.900  30.200  1.00 24.87           H  
ATOM   2360  HG3 GLN A 160     -18.734   8.823  30.126  1.00 24.87           H  
ATOM   2361  CD  GLN A 160     -17.288   9.406  28.676  1.00 24.87           C  
ATOM   2362  NE2 GLN A 160     -16.776  10.445  29.297  1.00 24.87           N  
ATOM   2363 HE21 GLN A 160     -16.788  10.480  30.307  1.00 24.87           H  
ATOM   2364 HE22 GLN A 160     -16.309  11.120  28.709  1.00 24.87           H  
ATOM   2365  OE1 GLN A 160     -17.207   9.371  27.459  1.00 24.87           O  
ATOM   2366  N   ILE A 161     -21.699   5.298  29.205  1.00 25.93           N  
ATOM   2367  H   ILE A 161     -21.891   5.588  30.153  1.00 25.93           H  
ATOM   2368  CA  ILE A 161     -22.775   4.713  28.409  1.00 25.93           C  
ATOM   2369  HA  ILE A 161     -22.464   3.722  28.078  1.00 25.93           H  
ATOM   2370  C   ILE A 161     -22.951   5.609  27.177  1.00 25.93           C  
ATOM   2371  CB  ILE A 161     -24.074   4.555  29.238  1.00 25.93           C  
ATOM   2372  HB  ILE A 161     -24.388   5.540  29.583  1.00 25.93           H  
ATOM   2373  O   ILE A 161     -23.613   6.653  27.221  1.00 25.93           O  
ATOM   2374  CG1 ILE A 161     -23.833   3.658  30.477  1.00 25.93           C  
ATOM   2375 HG12 ILE A 161     -23.546   2.658  30.152  1.00 25.93           H  
ATOM   2376 HG13 ILE A 161     -23.009   4.063  31.065  1.00 25.93           H  
ATOM   2377  CG2 ILE A 161     -25.193   3.967  28.354  1.00 25.93           C  
ATOM   2378 HG21 ILE A 161     -24.923   2.962  28.029  1.00 25.93           H  
ATOM   2379 HG22 ILE A 161     -25.371   4.593  27.479  1.00 25.93           H  
ATOM   2380 HG23 ILE A 161     -26.128   3.917  28.912  1.00 25.93           H  
ATOM   2381  CD1 ILE A 161     -25.037   3.544  31.421  1.00 25.93           C  
ATOM   2382 HD11 ILE A 161     -24.736   3.005  32.320  1.00 25.93           H  
ATOM   2383 HD12 ILE A 161     -25.848   2.991  30.947  1.00 25.93           H  
ATOM   2384 HD13 ILE A 161     -25.384   4.538  31.705  1.00 25.93           H  
ATOM   2385  N   ILE A 162     -22.312   5.229  26.067  1.00 33.96           N  
ATOM   2386  H   ILE A 162     -21.677   4.447  26.142  1.00 33.96           H  
ATOM   2387  CA  ILE A 162     -22.440   5.909  24.778  1.00 33.96           C  
ATOM   2388  HA  ILE A 162     -22.392   6.983  24.954  1.00 33.96           H  
ATOM   2389  C   ILE A 162     -23.838   5.585  24.241  1.00 33.96           C  
ATOM   2390  CB  ILE A 162     -21.284   5.553  23.800  1.00 33.96           C  
ATOM   2391  HB  ILE A 162     -21.303   4.481  23.608  1.00 33.96           H  
ATOM   2392  O   ILE A 162     -24.017   4.682  23.431  1.00 33.96           O  
ATOM   2393  CG1 ILE A 162     -19.907   5.923  24.406  1.00 33.96           C  
ATOM   2394 HG12 ILE A 162     -19.884   6.988  24.634  1.00 33.96           H  
ATOM   2395 HG13 ILE A 162     -19.777   5.375  25.339  1.00 33.96           H  
ATOM   2396  CG2 ILE A 162     -21.468   6.302  22.462  1.00 33.96           C  
ATOM   2397 HG21 ILE A 162     -21.375   7.378  22.609  1.00 33.96           H  
ATOM   2398 HG22 ILE A 162     -22.438   6.078  22.019  1.00 33.96           H  
ATOM   2399 HG23 ILE A 162     -20.719   5.969  21.743  1.00 33.96           H  
ATOM   2400  CD1 ILE A 162     -18.690   5.579  23.535  1.00 33.96           C  
ATOM   2401 HD11 ILE A 162     -18.666   6.196  22.637  1.00 33.96           H  
ATOM   2402 HD12 ILE A 162     -17.779   5.767  24.104  1.00 33.96           H  
ATOM   2403 HD13 ILE A 162     -18.719   4.526  23.257  1.00 33.96           H  
ATOM   2404  N   MET A 163     -24.846   6.324  24.726  1.00 28.49           N  
ATOM   2405  H   MET A 163     -24.656   6.864  25.559  1.00 28.49           H  
ATOM   2406  CA  MET A 163     -26.218   6.240  24.218  1.00 28.49           C  
ATOM   2407  HA  MET A 163     -26.643   5.277  24.502  1.00 28.49           H  
ATOM   2408  C   MET A 163     -26.201   6.407  22.694  1.00 28.49           C  
ATOM   2409  CB  MET A 163     -27.112   7.347  24.790  1.00 28.49           C  
ATOM   2410  HB2 MET A 163     -28.046   7.352  24.229  1.00 28.49           H  
ATOM   2411  HB3 MET A 163     -26.628   8.314  24.654  1.00 28.49           H  
ATOM   2412  O   MET A 163     -25.733   7.470  22.247  1.00 28.49           O  
ATOM   2413  CG  MET A 163     -27.466   7.161  26.264  1.00 28.49           C  
ATOM   2414  HG2 MET A 163     -26.570   7.271  26.875  1.00 28.49           H  
ATOM   2415  HG3 MET A 163     -27.853   6.152  26.402  1.00 28.49           H  
ATOM   2416  SD  MET A 163     -28.735   8.327  26.837  1.00 28.49           S  
ATOM   2417  CE  MET A 163     -27.856   9.906  26.732  1.00 28.49           C  
ATOM   2418  HE1 MET A 163     -26.936   9.849  27.314  1.00 28.49           H  
ATOM   2419  HE2 MET A 163     -28.490  10.694  27.139  1.00 28.49           H  
ATOM   2420  HE3 MET A 163     -27.625  10.134  25.692  1.00 28.49           H  
ATOM   2421  N   PRO A 164     -26.716   5.426  21.924  1.00 42.56           N  
ATOM   2422  CA  PRO A 164     -26.693   5.450  20.471  1.00 42.56           C  
ATOM   2423  HA  PRO A 164     -25.663   5.280  20.161  1.00 42.56           H  
ATOM   2424  C   PRO A 164     -27.190   6.768  19.875  1.00 42.56           C  
ATOM   2425  CB  PRO A 164     -27.547   4.258  20.025  1.00 42.56           C  
ATOM   2426  HB2 PRO A 164     -27.240   3.878  19.051  1.00 42.56           H  
ATOM   2427  HB3 PRO A 164     -28.603   4.531  20.018  1.00 42.56           H  
ATOM   2428  O   PRO A 164     -28.195   7.338  20.303  1.00 42.56           O  
ATOM   2429  CG  PRO A 164     -27.291   3.240  21.132  1.00 42.56           C  
ATOM   2430  HG2 PRO A 164     -26.342   2.735  20.952  1.00 42.56           H  
ATOM   2431  HG3 PRO A 164     -28.103   2.518  21.217  1.00 42.56           H  
ATOM   2432  CD  PRO A 164     -27.177   4.116  22.378  1.00 42.56           C  
ATOM   2433  HD2 PRO A 164     -26.472   3.662  23.074  1.00 42.56           H  
ATOM   2434  HD3 PRO A 164     -28.156   4.214  22.849  1.00 42.56           H  
ATOM   2435  N   TRP A 165     -26.525   7.234  18.825  1.00 47.40           N  
ATOM   2436  H   TRP A 165     -25.775   6.653  18.478  1.00 47.40           H  
ATOM   2437  CA  TRP A 165     -26.883   8.418  18.048  1.00 47.40           C  
ATOM   2438  HA  TRP A 165     -26.826   9.295  18.692  1.00 47.40           H  
ATOM   2439  C   TRP A 165     -28.320   8.346  17.513  1.00 47.40           C  
ATOM   2440  CB  TRP A 165     -25.862   8.588  16.917  1.00 47.40           C  
ATOM   2441  HB2 TRP A 165     -25.704   7.633  16.416  1.00 47.40           H  
ATOM   2442  HB3 TRP A 165     -26.282   9.261  16.170  1.00 47.40           H  
ATOM   2443  O   TRP A 165     -28.997   9.374  17.466  1.00 47.40           O  
ATOM   2444  CG  TRP A 165     -24.532   9.145  17.335  1.00 47.40           C  
ATOM   2445  CD1 TRP A 165     -23.627   8.531  18.130  1.00 47.40           C  
ATOM   2446  HD1 TRP A 165     -23.742   7.536  18.533  1.00 47.40           H  
ATOM   2447  CD2 TRP A 165     -23.897  10.389  16.910  1.00 47.40           C  
ATOM   2448  CE2 TRP A 165     -22.620  10.492  17.535  1.00 47.40           C  
ATOM   2449  CE3 TRP A 165     -24.256  11.421  16.019  1.00 47.40           C  
ATOM   2450  HE3 TRP A 165     -25.197  11.334  15.496  1.00 47.40           H  
ATOM   2451  NE1 TRP A 165     -22.504   9.327  18.263  1.00 47.40           N  
ATOM   2452  HE1 TRP A 165     -21.649   8.986  18.680  1.00 47.40           H  
ATOM   2453  CH2 TRP A 165     -22.163  12.603  16.431  1.00 47.40           C  
ATOM   2454  HH2 TRP A 165     -21.504  13.437  16.239  1.00 47.40           H  
ATOM   2455  CZ2 TRP A 165     -21.762  11.581  17.311  1.00 47.40           C  
ATOM   2456  HZ2 TRP A 165     -20.791  11.604  17.783  1.00 47.40           H  
ATOM   2457  CZ3 TRP A 165     -23.407  12.518  15.780  1.00 47.40           C  
ATOM   2458  HZ3 TRP A 165     -23.708  13.289  15.086  1.00 47.40           H  
ATOM   2459  N   LYS A 166     -28.842   7.139  17.246  1.00 47.29           N  
ATOM   2460  H   LYS A 166     -28.219   6.345  17.296  1.00 47.29           H  
ATOM   2461  CA  LYS A 166     -30.263   6.925  16.917  1.00 47.29           C  
ATOM   2462  HA  LYS A 166     -30.522   7.623  16.121  1.00 47.29           H  
ATOM   2463  C   LYS A 166     -31.216   7.287  18.063  1.00 47.29           C  
ATOM   2464  CB  LYS A 166     -30.490   5.492  16.393  1.00 47.29           C  
ATOM   2465  HB2 LYS A 166     -31.555   5.262  16.431  1.00 47.29           H  
ATOM   2466  HB3 LYS A 166     -29.950   4.767  17.002  1.00 47.29           H  
ATOM   2467  O   LYS A 166     -32.244   7.904  17.802  1.00 47.29           O  
ATOM   2468  CG  LYS A 166     -30.029   5.416  14.930  1.00 47.29           C  
ATOM   2469  HG2 LYS A 166     -30.520   6.223  14.387  1.00 47.29           H  
ATOM   2470  HG3 LYS A 166     -28.954   5.594  14.886  1.00 47.29           H  
ATOM   2471  CD  LYS A 166     -30.345   4.100  14.203  1.00 47.29           C  
ATOM   2472  HD2 LYS A 166     -29.754   3.285  14.621  1.00 47.29           H  
ATOM   2473  HD3 LYS A 166     -31.409   3.877  14.284  1.00 47.29           H  
ATOM   2474  CE  LYS A 166     -29.960   4.362  12.739  1.00 47.29           C  
ATOM   2475  HE2 LYS A 166     -30.454   5.276  12.407  1.00 47.29           H  
ATOM   2476  HE3 LYS A 166     -28.888   4.552  12.691  1.00 47.29           H  
ATOM   2477  NZ  LYS A 166     -30.286   3.273  11.797  1.00 47.29           N  
ATOM   2478  HZ1 LYS A 166     -29.785   2.429  12.033  1.00 47.29           H  
ATOM   2479  HZ2 LYS A 166     -29.921   3.526  10.889  1.00 47.29           H  
ATOM   2480  HZ3 LYS A 166     -31.275   3.082  11.733  1.00 47.29           H  
ATOM   2481  N   GLN A 167     -30.858   7.025  19.324  1.00 47.83           N  
ATOM   2482  H   GLN A 167     -29.948   6.620  19.492  1.00 47.83           H  
ATOM   2483  CA  GLN A 167     -31.614   7.514  20.493  1.00 47.83           C  
ATOM   2484  HA  GLN A 167     -32.673   7.307  20.341  1.00 47.83           H  
ATOM   2485  C   GLN A 167     -31.480   9.038  20.675  1.00 47.83           C  
ATOM   2486  CB  GLN A 167     -31.163   6.793  21.774  1.00 47.83           C  
ATOM   2487  HB2 GLN A 167     -31.687   7.236  22.620  1.00 47.83           H  
ATOM   2488  HB3 GLN A 167     -30.096   6.953  21.926  1.00 47.83           H  
ATOM   2489  O   GLN A 167     -32.357   9.673  21.253  1.00 47.83           O  
ATOM   2490  CG  GLN A 167     -31.460   5.284  21.772  1.00 47.83           C  
ATOM   2491  HG2 GLN A 167     -30.962   4.806  20.929  1.00 47.83           H  
ATOM   2492  HG3 GLN A 167     -32.535   5.133  21.670  1.00 47.83           H  
ATOM   2493  CD  GLN A 167     -30.988   4.598  23.054  1.00 47.83           C  
ATOM   2494  NE2 GLN A 167     -31.404   3.378  23.309  1.00 47.83           N  
ATOM   2495 HE21 GLN A 167     -31.081   2.975  24.178  1.00 47.83           H  
ATOM   2496 HE22 GLN A 167     -32.052   2.899  22.700  1.00 47.83           H  
ATOM   2497  OE1 GLN A 167     -30.219   5.130  23.837  1.00 47.83           O  
ATOM   2498  N   ARG A 168     -30.422   9.649  20.123  1.00 47.30           N  
ATOM   2499  H   ARG A 168     -29.726   9.058  19.693  1.00 47.30           H  
ATOM   2500  CA  ARG A 168     -30.241  11.112  20.038  1.00 47.30           C  
ATOM   2501  HA  ARG A 168     -30.736  11.564  20.898  1.00 47.30           H  
ATOM   2502  C   ARG A 168     -30.920  11.739  18.807  1.00 47.30           C  
ATOM   2503  CB  ARG A 168     -28.746  11.477  20.102  1.00 47.30           C  
ATOM   2504  HB2 ARG A 168     -28.653  12.561  20.169  1.00 47.30           H  
ATOM   2505  HB3 ARG A 168     -28.261  11.157  19.180  1.00 47.30           H  
ATOM   2506  O   ARG A 168     -30.717  12.921  18.542  1.00 47.30           O  
ATOM   2507  CG  ARG A 168     -28.012  10.850  21.297  1.00 47.30           C  
ATOM   2508  HG2 ARG A 168     -28.472  11.182  22.228  1.00 47.30           H  
ATOM   2509  HG3 ARG A 168     -28.073   9.764  21.242  1.00 47.30           H  
ATOM   2510  CD  ARG A 168     -26.535  11.253  21.280  1.00 47.30           C  
ATOM   2511  HD2 ARG A 168     -26.122  11.042  20.294  1.00 47.30           H  
ATOM   2512  HD3 ARG A 168     -26.466  12.323  21.474  1.00 47.30           H  
ATOM   2513  NE  ARG A 168     -25.774  10.488  22.281  1.00 47.30           N  
ATOM   2514  HE  ARG A 168     -26.044   9.523  22.404  1.00 47.30           H  
ATOM   2515  NH1 ARG A 168     -24.074  11.990  22.649  1.00 47.30           N  
ATOM   2516 HH11 ARG A 168     -24.433  12.552  21.890  1.00 47.30           H  
ATOM   2517 HH12 ARG A 168     -23.205  12.218  23.111  1.00 47.30           H  
ATOM   2518  NH2 ARG A 168     -24.156  10.081  23.809  1.00 47.30           N  
ATOM   2519 HH21 ARG A 168     -23.308  10.325  24.300  1.00 47.30           H  
ATOM   2520 HH22 ARG A 168     -24.549   9.156  23.914  1.00 47.30           H  
ATOM   2521  CZ  ARG A 168     -24.677  10.863  22.910  1.00 47.30           C  
ATOM   2522  N   GLY A 169     -31.695  10.965  18.040  1.00 45.89           N  
ATOM   2523  H   GLY A 169     -31.814   9.999  18.308  1.00 45.89           H  
ATOM   2524  CA  GLY A 169     -32.403  11.428  16.842  1.00 45.89           C  
ATOM   2525  HA2 GLY A 169     -33.136  10.671  16.564  1.00 45.89           H  
ATOM   2526  HA3 GLY A 169     -32.933  12.351  17.074  1.00 45.89           H  
ATOM   2527  C   GLY A 169     -31.515  11.686  15.618  1.00 45.89           C  
ATOM   2528  O   GLY A 169     -31.982  12.289  14.652  1.00 45.89           O  
ATOM   2529  N   VAL A 170     -30.251  11.250  15.628  1.00 54.05           N  
ATOM   2530  H   VAL A 170     -29.933  10.702  16.415  1.00 54.05           H  
ATOM   2531  CA  VAL A 170     -29.344  11.385  14.481  1.00 54.05           C  
ATOM   2532  HA  VAL A 170     -29.722  12.181  13.841  1.00 54.05           H  
ATOM   2533  C   VAL A 170     -29.353  10.087  13.673  1.00 54.05           C  
ATOM   2534  CB  VAL A 170     -27.921  11.799  14.899  1.00 54.05           C  
ATOM   2535  HB  VAL A 170     -27.432  10.957  15.389  1.00 54.05           H  
ATOM   2536  O   VAL A 170     -29.078   9.008  14.198  1.00 54.05           O  
ATOM   2537  CG1 VAL A 170     -27.110  12.211  13.660  1.00 54.05           C  
ATOM   2538 HG11 VAL A 170     -26.140  12.616  13.950  1.00 54.05           H  
ATOM   2539 HG12 VAL A 170     -26.937  11.341  13.027  1.00 54.05           H  
ATOM   2540 HG13 VAL A 170     -27.648  12.970  13.091  1.00 54.05           H  
ATOM   2541  CG2 VAL A 170     -27.910  12.988  15.871  1.00 54.05           C  
ATOM   2542 HG21 VAL A 170     -28.401  12.712  16.803  1.00 54.05           H  
ATOM   2543 HG22 VAL A 170     -26.883  13.272  16.101  1.00 54.05           H  
ATOM   2544 HG23 VAL A 170     -28.435  13.835  15.430  1.00 54.05           H  
ATOM   2545  N   GLY A 171     -29.706  10.199  12.391  1.00 62.14           N  
ATOM   2546  H   GLY A 171     -29.933  11.118  12.041  1.00 62.14           H  
ATOM   2547  CA  GLY A 171     -29.660   9.092  11.435  1.00 62.14           C  
ATOM   2548  HA2 GLY A 171     -30.273   9.338  10.568  1.00 62.14           H  
ATOM   2549  HA3 GLY A 171     -30.070   8.195  11.900  1.00 62.14           H  
ATOM   2550  C   GLY A 171     -28.244   8.773  10.949  1.00 62.14           C  
ATOM   2551  O   GLY A 171     -27.270   9.403  11.359  1.00 62.14           O  
ATOM   2552  N   ASP A 172     -28.145   7.799  10.046  1.00 70.92           N  
ATOM   2553  H   ASP A 172     -28.982   7.327   9.734  1.00 70.92           H  
ATOM   2554  CA  ASP A 172     -26.868   7.315   9.517  1.00 70.92           C  
ATOM   2555  HA  ASP A 172     -26.246   7.031  10.366  1.00 70.92           H  
ATOM   2556  C   ASP A 172     -26.119   8.430   8.744  1.00 70.92           C  
ATOM   2557  CB  ASP A 172     -27.109   6.040   8.684  1.00 70.92           C  
ATOM   2558  HB2 ASP A 172     -26.145   5.615   8.404  1.00 70.92           H  
ATOM   2559  HB3 ASP A 172     -27.635   6.313   7.769  1.00 70.92           H  
ATOM   2560  O   ASP A 172     -26.715   9.209   7.995  1.00 70.92           O  
ATOM   2561  CG  ASP A 172     -27.928   4.965   9.435  1.00 70.92           C  
ATOM   2562  OD1 ASP A 172     -27.685   4.725  10.641  1.00 70.92           O  
ATOM   2563  OD2 ASP A 172     -28.875   4.397   8.850  1.00 70.92           O  
ATOM   2564  N   VAL A 173     -24.801   8.535   8.947  1.00 68.75           N  
ATOM   2565  H   VAL A 173     -24.367   7.821   9.514  1.00 68.75           H  
ATOM   2566  CA  VAL A 173     -23.969   9.659   8.487  1.00 68.75           C  
ATOM   2567  HA  VAL A 173     -24.622  10.424   8.066  1.00 68.75           H  
ATOM   2568  C   VAL A 173     -23.022   9.206   7.377  1.00 68.75           C  
ATOM   2569  CB  VAL A 173     -23.208  10.322   9.658  1.00 68.75           C  
ATOM   2570  HB  VAL A 173     -22.523   9.600  10.102  1.00 68.75           H  
ATOM   2571  O   VAL A 173     -21.929   8.697   7.631  1.00 68.75           O  
ATOM   2572  CG1 VAL A 173     -22.398  11.546   9.190  1.00 68.75           C  
ATOM   2573 HG11 VAL A 173     -23.069  12.289   8.759  1.00 68.75           H  
ATOM   2574 HG12 VAL A 173     -21.872  11.977  10.043  1.00 68.75           H  
ATOM   2575 HG13 VAL A 173     -21.664  11.247   8.442  1.00 68.75           H  
ATOM   2576  CG2 VAL A 173     -24.157  10.810  10.761  1.00 68.75           C  
ATOM   2577 HG21 VAL A 173     -23.599  11.321  11.546  1.00 68.75           H  
ATOM   2578 HG22 VAL A 173     -24.913  11.476  10.346  1.00 68.75           H  
ATOM   2579 HG23 VAL A 173     -24.658   9.955  11.215  1.00 68.75           H  
ATOM   2580  N   SER A 174     -23.407   9.448   6.125  1.00 80.34           N  
ATOM   2581  H   SER A 174     -24.363   9.729   5.959  1.00 80.34           H  
ATOM   2582  CA  SER A 174     -22.528   9.250   4.967  1.00 80.34           C  
ATOM   2583  HA  SER A 174     -21.983   8.316   5.103  1.00 80.34           H  
ATOM   2584  C   SER A 174     -21.498  10.379   4.827  1.00 80.34           C  
ATOM   2585  CB  SER A 174     -23.335   9.105   3.674  1.00 80.34           C  
ATOM   2586  HB2 SER A 174     -22.668   8.813   2.863  1.00 80.34           H  
ATOM   2587  HB3 SER A 174     -23.787  10.066   3.430  1.00 80.34           H  
ATOM   2588  O   SER A 174     -21.837  11.564   4.866  1.00 80.34           O  
ATOM   2589  OG  SER A 174     -24.364   8.147   3.808  1.00 80.34           O  
ATOM   2590  HG  SER A 174     -23.980   7.270   3.872  1.00 80.34           H  
ATOM   2591  N   ARG A 175     -20.229  10.027   4.597  1.00 78.98           N  
ATOM   2592  H   ARG A 175     -20.017   9.040   4.610  1.00 78.98           H  
ATOM   2593  CA  ARG A 175     -19.141  10.952   4.241  1.00 78.98           C  
ATOM   2594  HA  ARG A 175     -19.576  11.921   3.995  1.00 78.98           H  
ATOM   2595  C   ARG A 175     -18.398  10.475   3.002  1.00 78.98           C  
ATOM   2596  CB  ARG A 175     -18.163  11.136   5.412  1.00 78.98           C  
ATOM   2597  HB2 ARG A 175     -17.828  10.163   5.770  1.00 78.98           H  
ATOM   2598  HB3 ARG A 175     -17.293  11.689   5.055  1.00 78.98           H  
ATOM   2599  O   ARG A 175     -18.212   9.281   2.794  1.00 78.98           O  
ATOM   2600  CG  ARG A 175     -18.805  11.920   6.561  1.00 78.98           C  
ATOM   2601  HG2 ARG A 175     -19.286  12.815   6.168  1.00 78.98           H  
ATOM   2602  HG3 ARG A 175     -19.559  11.299   7.045  1.00 78.98           H  
ATOM   2603  CD  ARG A 175     -17.740  12.337   7.577  1.00 78.98           C  
ATOM   2604  HD2 ARG A 175     -17.229  11.445   7.941  1.00 78.98           H  
ATOM   2605  HD3 ARG A 175     -17.013  12.977   7.076  1.00 78.98           H  
ATOM   2606  NE  ARG A 175     -18.350  13.054   8.710  1.00 78.98           N  
ATOM   2607  HE  ARG A 175     -19.342  12.919   8.843  1.00 78.98           H  
ATOM   2608  NH1 ARG A 175     -16.425  13.944   9.591  1.00 78.98           N  
ATOM   2609 HH11 ARG A 175     -15.949  14.318  10.399  1.00 78.98           H  
ATOM   2610 HH12 ARG A 175     -15.900  13.490   8.856  1.00 78.98           H  
ATOM   2611  NH2 ARG A 175     -18.367  14.227  10.656  1.00 78.98           N  
ATOM   2612 HH21 ARG A 175     -17.851  14.579  11.449  1.00 78.98           H  
ATOM   2613 HH22 ARG A 175     -19.334  13.968  10.788  1.00 78.98           H  
ATOM   2614  CZ  ARG A 175     -17.713  13.742   9.639  1.00 78.98           C  
ATOM   2615  N   VAL A 176     -17.938  11.435   2.200  1.00 86.42           N  
ATOM   2616  H   VAL A 176     -18.094  12.396   2.466  1.00 86.42           H  
ATOM   2617  CA  VAL A 176     -17.113  11.182   1.015  1.00 86.42           C  
ATOM   2618  HA  VAL A 176     -16.877  10.119   0.974  1.00 86.42           H  
ATOM   2619  C   VAL A 176     -15.804  11.948   1.146  1.00 86.42           C  
ATOM   2620  CB  VAL A 176     -17.844  11.526  -0.296  1.00 86.42           C  
ATOM   2621  HB  VAL A 176     -18.050  12.596  -0.332  1.00 86.42           H  
ATOM   2622  O   VAL A 176     -15.793  13.179   1.153  1.00 86.42           O  
ATOM   2623  CG1 VAL A 176     -16.984  11.150  -1.511  1.00 86.42           C  
ATOM   2624 HG11 VAL A 176     -16.711  10.096  -1.458  1.00 86.42           H  
ATOM   2625 HG12 VAL A 176     -17.532  11.335  -2.434  1.00 86.42           H  
ATOM   2626 HG13 VAL A 176     -16.071  11.745  -1.526  1.00 86.42           H  
ATOM   2627  CG2 VAL A 176     -19.179  10.776  -0.399  1.00 86.42           C  
ATOM   2628 HG21 VAL A 176     -19.018   9.708  -0.252  1.00 86.42           H  
ATOM   2629 HG22 VAL A 176     -19.870  11.130   0.366  1.00 86.42           H  
ATOM   2630 HG23 VAL A 176     -19.634  10.945  -1.375  1.00 86.42           H  
ATOM   2631  N   PHE A 177     -14.711  11.202   1.233  1.00 81.06           N  
ATOM   2632  H   PHE A 177     -14.825  10.201   1.169  1.00 81.06           H  
ATOM   2633  CA  PHE A 177     -13.343  11.697   1.283  1.00 81.06           C  
ATOM   2634  HA  PHE A 177     -13.338  12.709   1.689  1.00 81.06           H  
ATOM   2635  C   PHE A 177     -12.768  11.739  -0.139  1.00 81.06           C  
ATOM   2636  CB  PHE A 177     -12.532  10.805   2.229  1.00 81.06           C  
ATOM   2637  HB2 PHE A 177     -11.503  11.163   2.249  1.00 81.06           H  
ATOM   2638  HB3 PHE A 177     -12.514   9.790   1.832  1.00 81.06           H  
ATOM   2639  O   PHE A 177     -13.070  10.874  -0.968  1.00 81.06           O  
ATOM   2640  CG  PHE A 177     -13.065  10.767   3.653  1.00 81.06           C  
ATOM   2641  CD1 PHE A 177     -12.561  11.661   4.613  1.00 81.06           C  
ATOM   2642  HD1 PHE A 177     -11.818  12.389   4.323  1.00 81.06           H  
ATOM   2643  CD2 PHE A 177     -14.051   9.836   4.035  1.00 81.06           C  
ATOM   2644  HD2 PHE A 177     -14.474   9.158   3.308  1.00 81.06           H  
ATOM   2645  CE1 PHE A 177     -12.989  11.598   5.951  1.00 81.06           C  
ATOM   2646  HE1 PHE A 177     -12.559  12.263   6.685  1.00 81.06           H  
ATOM   2647  CE2 PHE A 177     -14.480   9.771   5.373  1.00 81.06           C  
ATOM   2648  HE2 PHE A 177     -15.209   9.032   5.671  1.00 81.06           H  
ATOM   2649  CZ  PHE A 177     -13.940  10.639   6.336  1.00 81.06           C  
ATOM   2650  HZ  PHE A 177     -14.241  10.554   7.370  1.00 81.06           H  
ATOM   2651  N   ARG A 178     -11.970  12.766  -0.453  1.00 87.93           N  
ATOM   2652  H   ARG A 178     -11.710  13.404   0.285  1.00 87.93           H  
ATOM   2653  CA  ARG A 178     -11.402  12.990  -1.794  1.00 87.93           C  
ATOM   2654  HA  ARG A 178     -11.326  12.041  -2.325  1.00 87.93           H  
ATOM   2655  C   ARG A 178      -9.999  13.568  -1.685  1.00 87.93           C  
ATOM   2656  CB  ARG A 178     -12.283  13.951  -2.609  1.00 87.93           C  
ATOM   2657  HB2 ARG A 178     -11.730  14.240  -3.503  1.00 87.93           H  
ATOM   2658  HB3 ARG A 178     -12.468  14.850  -2.020  1.00 87.93           H  
ATOM   2659  O   ARG A 178      -9.856  14.769  -1.468  1.00 87.93           O  
ATOM   2660  CG  ARG A 178     -13.621  13.357  -3.054  1.00 87.93           C  
ATOM   2661  HG2 ARG A 178     -13.443  12.470  -3.663  1.00 87.93           H  
ATOM   2662  HG3 ARG A 178     -14.217  13.087  -2.182  1.00 87.93           H  
ATOM   2663  CD  ARG A 178     -14.373  14.412  -3.871  1.00 87.93           C  
ATOM   2664  HD2 ARG A 178     -13.751  14.718  -4.712  1.00 87.93           H  
ATOM   2665  HD3 ARG A 178     -14.550  15.276  -3.230  1.00 87.93           H  
ATOM   2666  NE  ARG A 178     -15.644  13.884  -4.383  1.00 87.93           N  
ATOM   2667  HE  ARG A 178     -15.677  12.903  -4.622  1.00 87.93           H  
ATOM   2668  NH1 ARG A 178     -16.973  15.754  -4.262  1.00 87.93           N  
ATOM   2669 HH11 ARG A 178     -17.898  16.157  -4.322  1.00 87.93           H  
ATOM   2670 HH12 ARG A 178     -16.204  16.249  -3.832  1.00 87.93           H  
ATOM   2671  NH2 ARG A 178     -17.801  13.814  -5.004  1.00 87.93           N  
ATOM   2672 HH21 ARG A 178     -18.737  14.185  -5.087  1.00 87.93           H  
ATOM   2673 HH22 ARG A 178     -17.602  12.842  -5.192  1.00 87.93           H  
ATOM   2674  CZ  ARG A 178     -16.796  14.495  -4.546  1.00 87.93           C  
ATOM   2675  N   ASN A 179      -8.982  12.735  -1.884  1.00 74.38           N  
ATOM   2676  H   ASN A 179      -9.170  11.776  -2.137  1.00 74.38           H  
ATOM   2677  CA  ASN A 179      -7.588  13.148  -1.768  1.00 74.38           C  
ATOM   2678  HA  ASN A 179      -7.563  14.170  -1.390  1.00 74.38           H  
ATOM   2679  C   ASN A 179      -6.886  13.230  -3.131  1.00 74.38           C  
ATOM   2680  CB  ASN A 179      -6.884  12.280  -0.708  1.00 74.38           C  
ATOM   2681  HB2 ASN A 179      -5.802  12.340  -0.827  1.00 74.38           H  
ATOM   2682  HB3 ASN A 179      -7.181  11.235  -0.792  1.00 74.38           H  
ATOM   2683  O   ASN A 179      -7.270  12.586  -4.110  1.00 74.38           O  
ATOM   2684  CG  ASN A 179      -7.214  12.804   0.677  1.00 74.38           C  
ATOM   2685  ND2 ASN A 179      -7.841  12.028   1.527  1.00 74.38           N  
ATOM   2686 HD21 ASN A 179      -8.045  11.058   1.332  1.00 74.38           H  
ATOM   2687 HD22 ASN A 179      -8.052  12.420   2.433  1.00 74.38           H  
ATOM   2688  OD1 ASN A 179      -6.916  13.949   0.967  1.00 74.38           O  
ATOM   2689  N   ARG A 180      -5.857  14.083  -3.202  1.00 76.66           N  
ATOM   2690  H   ARG A 180      -5.597  14.564  -2.352  1.00 76.66           H  
ATOM   2691  CA  ARG A 180      -5.077  14.353  -4.416  1.00 76.66           C  
ATOM   2692  HA  ARG A 180      -5.327  13.605  -5.169  1.00 76.66           H  
ATOM   2693  C   ARG A 180      -3.586  14.220  -4.113  1.00 76.66           C  
ATOM   2694  CB  ARG A 180      -5.444  15.744  -4.971  1.00 76.66           C  
ATOM   2695  HB2 ARG A 180      -5.102  16.520  -4.287  1.00 76.66           H  
ATOM   2696  HB3 ARG A 180      -6.527  15.821  -5.073  1.00 76.66           H  
ATOM   2697  O   ARG A 180      -2.978  15.148  -3.592  1.00 76.66           O  
ATOM   2698  CG  ARG A 180      -4.795  15.936  -6.347  1.00 76.66           C  
ATOM   2699  HG2 ARG A 180      -3.742  15.663  -6.285  1.00 76.66           H  
ATOM   2700  HG3 ARG A 180      -5.292  15.258  -7.039  1.00 76.66           H  
ATOM   2701  CD  ARG A 180      -4.862  17.364  -6.906  1.00 76.66           C  
ATOM   2702  HD2 ARG A 180      -4.302  18.026  -6.245  1.00 76.66           H  
ATOM   2703  HD3 ARG A 180      -5.898  17.701  -6.917  1.00 76.66           H  
ATOM   2704  NE  ARG A 180      -4.262  17.398  -8.263  1.00 76.66           N  
ATOM   2705  HE  ARG A 180      -3.254  17.338  -8.303  1.00 76.66           H  
ATOM   2706  NH1 ARG A 180      -6.191  17.244  -9.474  1.00 76.66           N  
ATOM   2707 HH11 ARG A 180      -6.658  16.644 -10.139  1.00 76.66           H  
ATOM   2708 HH12 ARG A 180      -6.703  17.521  -8.648  1.00 76.66           H  
ATOM   2709  NH2 ARG A 180      -4.273  16.683 -10.440  1.00 76.66           N  
ATOM   2710 HH21 ARG A 180      -3.326  16.346 -10.345  1.00 76.66           H  
ATOM   2711 HH22 ARG A 180      -4.833  16.254 -11.162  1.00 76.66           H  
ATOM   2712  CZ  ARG A 180      -4.901  17.133  -9.390  1.00 76.66           C  
ATOM   2713  N   MET A 181      -2.994  13.091  -4.484  1.00 66.90           N  
ATOM   2714  H   MET A 181      -3.551  12.404  -4.973  1.00 66.90           H  
ATOM   2715  CA  MET A 181      -1.578  12.788  -4.255  1.00 66.90           C  
ATOM   2716  HA  MET A 181      -1.172  13.457  -3.496  1.00 66.90           H  
ATOM   2717  C   MET A 181      -0.775  12.982  -5.545  1.00 66.90           C  
ATOM   2718  CB  MET A 181      -1.449  11.352  -3.729  1.00 66.90           C  
ATOM   2719  HB2 MET A 181      -1.914  10.669  -4.439  1.00 66.90           H  
ATOM   2720  HB3 MET A 181      -0.393  11.098  -3.638  1.00 66.90           H  
ATOM   2721  O   MET A 181      -1.191  12.500  -6.597  1.00 66.90           O  
ATOM   2722  CG  MET A 181      -2.111  11.175  -2.358  1.00 66.90           C  
ATOM   2723  HG2 MET A 181      -3.167  11.441  -2.414  1.00 66.90           H  
ATOM   2724  HG3 MET A 181      -1.626  11.849  -1.652  1.00 66.90           H  
ATOM   2725  SD  MET A 181      -1.982   9.494  -1.700  1.00 66.90           S  
ATOM   2726  CE  MET A 181      -3.293   8.637  -2.617  1.00 66.90           C  
ATOM   2727  HE1 MET A 181      -4.257   9.091  -2.387  1.00 66.90           H  
ATOM   2728  HE2 MET A 181      -3.102   8.691  -3.688  1.00 66.90           H  
ATOM   2729  HE3 MET A 181      -3.321   7.591  -2.311  1.00 66.90           H  
ATOM   2730  N   LYS A 182       0.368  13.677  -5.496  1.00 65.24           N  
ATOM   2731  H   LYS A 182       0.699  13.980  -4.591  1.00 65.24           H  
ATOM   2732  CA  LYS A 182       1.283  13.835  -6.642  1.00 65.24           C  
ATOM   2733  HA  LYS A 182       0.771  13.554  -7.563  1.00 65.24           H  
ATOM   2734  C   LYS A 182       2.473  12.892  -6.472  1.00 65.24           C  
ATOM   2735  CB  LYS A 182       1.732  15.301  -6.777  1.00 65.24           C  
ATOM   2736  HB2 LYS A 182       2.260  15.584  -5.866  1.00 65.24           H  
ATOM   2737  HB3 LYS A 182       0.854  15.939  -6.876  1.00 65.24           H  
ATOM   2738  O   LYS A 182       3.158  12.964  -5.460  1.00 65.24           O  
ATOM   2739  CG  LYS A 182       2.657  15.532  -7.992  1.00 65.24           C  
ATOM   2740  HG2 LYS A 182       2.085  15.426  -8.914  1.00 65.24           H  
ATOM   2741  HG3 LYS A 182       3.452  14.787  -7.992  1.00 65.24           H  
ATOM   2742  CD  LYS A 182       3.318  16.917  -7.941  1.00 65.24           C  
ATOM   2743  HD2 LYS A 182       2.564  17.693  -8.073  1.00 65.24           H  
ATOM   2744  HD3 LYS A 182       3.780  17.036  -6.961  1.00 65.24           H  
ATOM   2745  CE  LYS A 182       4.403  17.034  -9.022  1.00 65.24           C  
ATOM   2746  HE2 LYS A 182       3.927  17.126  -9.998  1.00 65.24           H  
ATOM   2747  HE3 LYS A 182       4.978  16.108  -9.022  1.00 65.24           H  
ATOM   2748  NZ  LYS A 182       5.324  18.175  -8.766  1.00 65.24           N  
ATOM   2749  HZ1 LYS A 182       6.052  18.220  -9.465  1.00 65.24           H  
ATOM   2750  HZ2 LYS A 182       5.791  18.055  -7.878  1.00 65.24           H  
ATOM   2751  HZ3 LYS A 182       4.836  19.058  -8.740  1.00 65.24           H  
ATOM   2752  N   PHE A 183       2.747  12.085  -7.489  1.00 63.58           N  
ATOM   2753  H   PHE A 183       2.175  12.150  -8.319  1.00 63.58           H  
ATOM   2754  CA  PHE A 183       3.885  11.172  -7.544  1.00 63.58           C  
ATOM   2755  HA  PHE A 183       4.383  11.151  -6.575  1.00 63.58           H  
ATOM   2756  C   PHE A 183       4.907  11.649  -8.581  1.00 63.58           C  
ATOM   2757  CB  PHE A 183       3.385   9.753  -7.836  1.00 63.58           C  
ATOM   2758  HB2 PHE A 183       2.768   9.782  -8.734  1.00 63.58           H  
ATOM   2759  HB3 PHE A 183       4.241   9.111  -8.043  1.00 63.58           H  
ATOM   2760  O   PHE A 183       4.544  12.230  -9.610  1.00 63.58           O  
ATOM   2761  CG  PHE A 183       2.588   9.144  -6.696  1.00 63.58           C  
ATOM   2762  CD1 PHE A 183       3.235   8.353  -5.727  1.00 63.58           C  
ATOM   2763  HD1 PHE A 183       4.293   8.154  -5.806  1.00 63.58           H  
ATOM   2764  CD2 PHE A 183       1.206   9.394  -6.581  1.00 63.58           C  
ATOM   2765  HD2 PHE A 183       0.703   9.997  -7.323  1.00 63.58           H  
ATOM   2766  CE1 PHE A 183       2.508   7.825  -4.645  1.00 63.58           C  
ATOM   2767  HE1 PHE A 183       3.007   7.223  -3.899  1.00 63.58           H  
ATOM   2768  CE2 PHE A 183       0.483   8.869  -5.496  1.00 63.58           C  
ATOM   2769  HE2 PHE A 183      -0.576   9.059  -5.403  1.00 63.58           H  
ATOM   2770  CZ  PHE A 183       1.133   8.087  -4.525  1.00 63.58           C  
ATOM   2771  HZ  PHE A 183       0.578   7.689  -3.689  1.00 63.58           H  
ATOM   2772  N   VAL A 184       6.186  11.405  -8.292  1.00 62.90           N  
ATOM   2773  H   VAL A 184       6.400  10.943  -7.420  1.00 62.90           H  
ATOM   2774  CA  VAL A 184       7.325  11.668  -9.180  1.00 62.90           C  
ATOM   2775  HA  VAL A 184       6.975  11.754 -10.208  1.00 62.90           H  
ATOM   2776  C   VAL A 184       8.277  10.478  -9.088  1.00 62.90           C  
ATOM   2777  CB  VAL A 184       8.067  12.971  -8.802  1.00 62.90           C  
ATOM   2778  HB  VAL A 184       8.473  12.877  -7.795  1.00 62.90           H  
ATOM   2779  O   VAL A 184       8.908  10.269  -8.051  1.00 62.90           O  
ATOM   2780  CG1 VAL A 184       9.229  13.242  -9.769  1.00 62.90           C  
ATOM   2781 HG11 VAL A 184       9.709  14.189  -9.521  1.00 62.90           H  
ATOM   2782 HG12 VAL A 184       9.982  12.459  -9.678  1.00 62.90           H  
ATOM   2783 HG13 VAL A 184       8.873  13.271 -10.799  1.00 62.90           H  
ATOM   2784  CG2 VAL A 184       7.142  14.199  -8.820  1.00 62.90           C  
ATOM   2785 HG21 VAL A 184       6.673  14.291  -9.799  1.00 62.90           H  
ATOM   2786 HG22 VAL A 184       7.726  15.092  -8.597  1.00 62.90           H  
ATOM   2787 HG23 VAL A 184       6.377  14.089  -8.052  1.00 62.90           H  
ATOM   2788  N   PHE A 185       8.390   9.722 -10.178  1.00 61.82           N  
ATOM   2789  H   PHE A 185       7.819   9.938 -10.982  1.00 61.82           H  
ATOM   2790  CA  PHE A 185       9.410   8.689 -10.346  1.00 61.82           C  
ATOM   2791  HA  PHE A 185       9.920   8.505  -9.401  1.00 61.82           H  
ATOM   2792  C   PHE A 185      10.441   9.170 -11.370  1.00 61.82           C  
ATOM   2793  CB  PHE A 185       8.764   7.376 -10.806  1.00 61.82           C  
ATOM   2794  HB2 PHE A 185       8.297   7.544 -11.776  1.00 61.82           H  
ATOM   2795  HB3 PHE A 185       9.559   6.644 -10.952  1.00 61.82           H  
ATOM   2796  O   PHE A 185      10.078   9.439 -12.513  1.00 61.82           O  
ATOM   2797  CG  PHE A 185       7.743   6.757  -9.868  1.00 61.82           C  
ATOM   2798  CD1 PHE A 185       8.097   6.420  -8.548  1.00 61.82           C  
ATOM   2799  HD1 PHE A 185       9.088   6.643  -8.181  1.00 61.82           H  
ATOM   2800  CD2 PHE A 185       6.464   6.416 -10.348  1.00 61.82           C  
ATOM   2801  HD2 PHE A 185       6.207   6.627 -11.376  1.00 61.82           H  
ATOM   2802  CE1 PHE A 185       7.175   5.761  -7.715  1.00 61.82           C  
ATOM   2803  HE1 PHE A 185       7.458   5.479  -6.711  1.00 61.82           H  
ATOM   2804  CE2 PHE A 185       5.551   5.733  -9.524  1.00 61.82           C  
ATOM   2805  HE2 PHE A 185       4.593   5.425  -9.916  1.00 61.82           H  
ATOM   2806  CZ  PHE A 185       5.901   5.418  -8.201  1.00 61.82           C  
ATOM   2807  HZ  PHE A 185       5.210   4.882  -7.567  1.00 61.82           H  
ATOM   2808  N   ARG A 186      11.715   9.283 -10.985  1.00 59.95           N  
ATOM   2809  H   ARG A 186      11.940   9.041 -10.030  1.00 59.95           H  
ATOM   2810  CA  ARG A 186      12.822   9.675 -11.873  1.00 59.95           C  
ATOM   2811  HA  ARG A 186      12.420  10.004 -12.831  1.00 59.95           H  
ATOM   2812  C   ARG A 186      13.738   8.491 -12.154  1.00 59.95           C  
ATOM   2813  CB  ARG A 186      13.586  10.861 -11.259  1.00 59.95           C  
ATOM   2814  HB2 ARG A 186      13.884  10.602 -10.243  1.00 59.95           H  
ATOM   2815  HB3 ARG A 186      12.913  11.716 -11.213  1.00 59.95           H  
ATOM   2816  O   ARG A 186      14.234   7.901 -11.205  1.00 59.95           O  
ATOM   2817  CG  ARG A 186      14.846  11.250 -12.058  1.00 59.95           C  
ATOM   2818  HG2 ARG A 186      15.573  10.441 -11.989  1.00 59.95           H  
ATOM   2819  HG3 ARG A 186      14.588  11.430 -13.101  1.00 59.95           H  
ATOM   2820  CD  ARG A 186      15.488  12.502 -11.461  1.00 59.95           C  
ATOM   2821  HD2 ARG A 186      15.727  12.287 -10.419  1.00 59.95           H  
ATOM   2822  HD3 ARG A 186      14.763  13.315 -11.507  1.00 59.95           H  
ATOM   2823  NE  ARG A 186      16.736  12.912 -12.130  1.00 59.95           N  
ATOM   2824  HE  ARG A 186      17.137  12.315 -12.839  1.00 59.95           H  
ATOM   2825  NH1 ARG A 186      17.062  14.829 -10.905  1.00 59.95           N  
ATOM   2826 HH11 ARG A 186      17.601  15.663 -10.725  1.00 59.95           H  
ATOM   2827 HH12 ARG A 186      16.204  14.641 -10.406  1.00 59.95           H  
ATOM   2828  NH2 ARG A 186      18.528  14.265 -12.474  1.00 59.95           N  
ATOM   2829 HH21 ARG A 186      18.821  13.584 -13.160  1.00 59.95           H  
ATOM   2830 HH22 ARG A 186      19.098  15.076 -12.281  1.00 59.95           H  
ATOM   2831  CZ  ARG A 186      17.432  13.996 -11.838  1.00 59.95           C  
ATOM   2832  N   ASN A 187      14.013   8.177 -13.414  1.00 56.70           N  
ATOM   2833  H   ASN A 187      13.579   8.716 -14.150  1.00 56.70           H  
ATOM   2834  CA  ASN A 187      15.114   7.289 -13.776  1.00 56.70           C  
ATOM   2835  HA  ASN A 187      15.098   6.426 -13.110  1.00 56.70           H  
ATOM   2836  C   ASN A 187      16.454   8.021 -13.581  1.00 56.70           C  
ATOM   2837  CB  ASN A 187      14.934   6.783 -15.216  1.00 56.70           C  
ATOM   2838  HB2 ASN A 187      15.096   7.605 -15.913  1.00 56.70           H  
ATOM   2839  HB3 ASN A 187      13.922   6.401 -15.350  1.00 56.70           H  
ATOM   2840  O   ASN A 187      16.561   9.208 -13.893  1.00 56.70           O  
ATOM   2841  CG  ASN A 187      15.891   5.648 -15.545  1.00 56.70           C  
ATOM   2842  ND2 ASN A 187      16.202   5.450 -16.804  1.00 56.70           N  
ATOM   2843 HD21 ASN A 187      15.897   6.089 -17.524  1.00 56.70           H  
ATOM   2844 HD22 ASN A 187      16.891   4.733 -16.982  1.00 56.70           H  
ATOM   2845  OD1 ASN A 187      16.368   4.930 -14.681  1.00 56.70           O  
ATOM   2846  N   HIS A 188      17.440   7.313 -13.042  1.00 49.93           N  
ATOM   2847  H   HIS A 188      17.241   6.345 -12.837  1.00 49.93           H  
ATOM   2848  CA  HIS A 188      18.815   7.758 -12.800  1.00 49.93           C  
ATOM   2849  HA  HIS A 188      18.829   8.846 -12.744  1.00 49.93           H  
ATOM   2850  C   HIS A 188      19.747   7.285 -13.940  1.00 49.93           C  
ATOM   2851  CB  HIS A 188      19.224   7.147 -11.445  1.00 49.93           C  
ATOM   2852  HB2 HIS A 188      18.458   7.389 -10.708  1.00 49.93           H  
ATOM   2853  HB3 HIS A 188      19.247   6.063 -11.554  1.00 49.93           H  
ATOM   2854  O   HIS A 188      19.421   6.263 -14.554  1.00 49.93           O  
ATOM   2855  CG  HIS A 188      20.550   7.582 -10.881  1.00 49.93           C  
ATOM   2856  CD2 HIS A 188      20.839   8.812 -10.361  1.00 49.93           C  
ATOM   2857  HD2 HIS A 188      20.161   9.651 -10.327  1.00 49.93           H  
ATOM   2858  ND1 HIS A 188      21.679   6.808 -10.736  1.00 49.93           N  
ATOM   2859  HD1 HIS A 188      21.789   5.841 -11.007  1.00 49.93           H  
ATOM   2860  CE1 HIS A 188      22.631   7.558 -10.159  1.00 49.93           C  
ATOM   2861  HE1 HIS A 188      23.629   7.215  -9.930  1.00 49.93           H  
ATOM   2862  NE2 HIS A 188      22.149   8.779  -9.857  1.00 49.93           N  
ATOM   2863  N   PRO A 189      20.946   7.882 -14.151  1.00 41.78           N  
ATOM   2864  CA  PRO A 189      21.942   7.454 -15.158  1.00 41.78           C  
ATOM   2865  HA  PRO A 189      21.426   7.341 -16.111  1.00 41.78           H  
ATOM   2866  C   PRO A 189      22.650   6.111 -14.855  1.00 41.78           C  
ATOM   2867  CB  PRO A 189      22.948   8.614 -15.282  1.00 41.78           C  
ATOM   2868  HB2 PRO A 189      23.844   8.419 -14.693  1.00 41.78           H  
ATOM   2869  HB3 PRO A 189      23.216   8.797 -16.322  1.00 41.78           H  
ATOM   2870  O   PRO A 189      23.865   5.979 -15.004  1.00 41.78           O  
ATOM   2871  CG  PRO A 189      22.241   9.813 -14.666  1.00 41.78           C  
ATOM   2872  HG2 PRO A 189      21.625  10.296 -15.424  1.00 41.78           H  
ATOM   2873  HG3 PRO A 189      22.948  10.524 -14.239  1.00 41.78           H  
ATOM   2874  CD  PRO A 189      21.385   9.155 -13.590  1.00 41.78           C  
ATOM   2875  HD2 PRO A 189      20.558   9.814 -13.324  1.00 41.78           H  
ATOM   2876  HD3 PRO A 189      22.014   8.967 -12.720  1.00 41.78           H  
ATOM   2877  N   GLN A 190      21.915   5.161 -14.273  1.00 43.00           N  
ATOM   2878  H   GLN A 190      20.925   5.357 -14.245  1.00 43.00           H  
ATOM   2879  CA  GLN A 190      22.337   3.806 -13.902  1.00 43.00           C  
ATOM   2880  HA  GLN A 190      23.109   3.483 -14.600  1.00 43.00           H  
ATOM   2881  C   GLN A 190      21.167   2.802 -14.029  1.00 43.00           C  
ATOM   2882  CB  GLN A 190      22.914   3.802 -12.466  1.00 43.00           C  
ATOM   2883  HB2 GLN A 190      23.191   2.782 -12.198  1.00 43.00           H  
ATOM   2884  HB3 GLN A 190      22.141   4.135 -11.772  1.00 43.00           H  
ATOM   2885  O   GLN A 190      21.198   1.740 -13.411  1.00 43.00           O  
ATOM   2886  CG  GLN A 190      24.168   4.679 -12.301  1.00 43.00           C  
ATOM   2887  HG2 GLN A 190      23.923   5.721 -12.504  1.00 43.00           H  
ATOM   2888  HG3 GLN A 190      24.921   4.353 -13.018  1.00 43.00           H  
ATOM   2889  CD  GLN A 190      24.755   4.649 -10.899  1.00 43.00           C  
ATOM   2890  NE2 GLN A 190      26.062   4.654 -10.765  1.00 43.00           N  
ATOM   2891 HE21 GLN A 190      26.420   4.614  -9.821  1.00 43.00           H  
ATOM   2892 HE22 GLN A 190      26.651   4.613 -11.584  1.00 43.00           H  
ATOM   2893  OE1 GLN A 190      24.058   4.701  -9.898  1.00 43.00           O  
ATOM   2894  N   GLY A 191      20.086   3.159 -14.740  1.00 40.53           N  
ATOM   2895  H   GLY A 191      20.133   4.009 -15.283  1.00 40.53           H  
ATOM   2896  CA  GLY A 191      18.877   2.328 -14.866  1.00 40.53           C  
ATOM   2897  HA2 GLY A 191      19.150   1.366 -15.301  1.00 40.53           H  
ATOM   2898  HA3 GLY A 191      18.183   2.828 -15.542  1.00 40.53           H  
ATOM   2899  C   GLY A 191      18.133   2.067 -13.547  1.00 40.53           C  
ATOM   2900  O   GLY A 191      17.527   1.009 -13.380  1.00 40.53           O  
ATOM   2901  N   GLN A 192      18.218   2.999 -12.591  1.00 43.78           N  
ATOM   2902  H   GLN A 192      18.660   3.870 -12.847  1.00 43.78           H  
ATOM   2903  CA  GLN A 192      17.579   2.911 -11.274  1.00 43.78           C  
ATOM   2904  HA  GLN A 192      17.101   1.939 -11.151  1.00 43.78           H  
ATOM   2905  C   GLN A 192      16.510   3.993 -11.132  1.00 43.78           C  
ATOM   2906  CB  GLN A 192      18.612   3.091 -10.153  1.00 43.78           C  
ATOM   2907  HB2 GLN A 192      18.076   3.164  -9.206  1.00 43.78           H  
ATOM   2908  HB3 GLN A 192      19.148   4.027 -10.312  1.00 43.78           H  
ATOM   2909  O   GLN A 192      16.806   5.180 -11.279  1.00 43.78           O  
ATOM   2910  CG  GLN A 192      19.628   1.949 -10.032  1.00 43.78           C  
ATOM   2911  HG2 GLN A 192      20.177   1.839 -10.967  1.00 43.78           H  
ATOM   2912  HG3 GLN A 192      19.095   1.019  -9.834  1.00 43.78           H  
ATOM   2913  CD  GLN A 192      20.635   2.198  -8.909  1.00 43.78           C  
ATOM   2914  NE2 GLN A 192      21.337   1.179  -8.471  1.00 43.78           N  
ATOM   2915 HE21 GLN A 192      21.983   1.357  -7.715  1.00 43.78           H  
ATOM   2916 HE22 GLN A 192      21.188   0.250  -8.838  1.00 43.78           H  
ATOM   2917  OE1 GLN A 192      20.801   3.295  -8.389  1.00 43.78           O  
ATOM   2918  N   TRP A 193      15.290   3.621 -10.758  1.00 42.00           N  
ATOM   2919  H   TRP A 193      15.102   2.643 -10.592  1.00 42.00           H  
ATOM   2920  CA  TRP A 193      14.249   4.605 -10.466  1.00 42.00           C  
ATOM   2921  HA  TRP A 193      14.334   5.405 -11.201  1.00 42.00           H  
ATOM   2922  C   TRP A 193      14.471   5.248  -9.088  1.00 42.00           C  
ATOM   2923  CB  TRP A 193      12.862   3.982 -10.668  1.00 42.00           C  
ATOM   2924  HB2 TRP A 193      12.103   4.690 -10.332  1.00 42.00           H  
ATOM   2925  HB3 TRP A 193      12.769   3.077 -10.067  1.00 42.00           H  
ATOM   2926  O   TRP A 193      15.037   4.649  -8.176  1.00 42.00           O  
ATOM   2927  CG  TRP A 193      12.575   3.638 -12.099  1.00 42.00           C  
ATOM   2928  CD1 TRP A 193      12.785   2.434 -12.681  1.00 42.00           C  
ATOM   2929  HD1 TRP A 193      13.158   1.552 -12.183  1.00 42.00           H  
ATOM   2930  CD2 TRP A 193      12.085   4.510 -13.165  1.00 42.00           C  
ATOM   2931  CE2 TRP A 193      12.067   3.769 -14.386  1.00 42.00           C  
ATOM   2932  CE3 TRP A 193      11.656   5.856 -13.217  1.00 42.00           C  
ATOM   2933  HE3 TRP A 193      11.654   6.437 -12.306  1.00 42.00           H  
ATOM   2934  NE1 TRP A 193      12.481   2.501 -14.026  1.00 42.00           N  
ATOM   2935  HE1 TRP A 193      12.574   1.705 -14.641  1.00 42.00           H  
ATOM   2936  CH2 TRP A 193      11.243   5.691 -15.618  1.00 42.00           C  
ATOM   2937  HH2 TRP A 193      10.918   6.136 -16.547  1.00 42.00           H  
ATOM   2938  CZ2 TRP A 193      11.668   4.349 -15.599  1.00 42.00           C  
ATOM   2939  HZ2 TRP A 193      11.656   3.751 -16.498  1.00 42.00           H  
ATOM   2940  CZ3 TRP A 193      11.233   6.442 -14.427  1.00 42.00           C  
ATOM   2941  HZ3 TRP A 193      10.911   7.472 -14.444  1.00 42.00           H  
ATOM   2942  N   ARG A 194      14.028   6.491  -8.910  1.00 41.80           N  
ATOM   2943  H   ARG A 194      13.712   6.983  -9.733  1.00 41.80           H  
ATOM   2944  CA  ARG A 194      14.069   7.235  -7.648  1.00 41.80           C  
ATOM   2945  HA  ARG A 194      14.237   6.525  -6.839  1.00 41.80           H  
ATOM   2946  C   ARG A 194      12.743   7.914  -7.374  1.00 41.80           C  
ATOM   2947  CB  ARG A 194      15.205   8.274  -7.631  1.00 41.80           C  
ATOM   2948  HB2 ARG A 194      15.108   8.864  -6.720  1.00 41.80           H  
ATOM   2949  HB3 ARG A 194      15.113   8.945  -8.485  1.00 41.80           H  
ATOM   2950  O   ARG A 194      12.136   8.491  -8.275  1.00 41.80           O  
ATOM   2951  CG  ARG A 194      16.586   7.610  -7.642  1.00 41.80           C  
ATOM   2952  HG2 ARG A 194      16.562   6.736  -6.991  1.00 41.80           H  
ATOM   2953  HG3 ARG A 194      16.829   7.281  -8.652  1.00 41.80           H  
ATOM   2954  CD  ARG A 194      17.675   8.553  -7.122  1.00 41.80           C  
ATOM   2955  HD2 ARG A 194      17.804   9.363  -7.840  1.00 41.80           H  
ATOM   2956  HD3 ARG A 194      17.360   8.973  -6.167  1.00 41.80           H  
ATOM   2957  NE  ARG A 194      18.929   7.805  -6.924  1.00 41.80           N  
ATOM   2958  HE  ARG A 194      18.835   6.853  -6.600  1.00 41.80           H  
ATOM   2959  NH1 ARG A 194      20.421   9.469  -7.422  1.00 41.80           N  
ATOM   2960 HH11 ARG A 194      21.303   9.696  -7.859  1.00 41.80           H  
ATOM   2961 HH12 ARG A 194      19.682  10.150  -7.322  1.00 41.80           H  
ATOM   2962  NH2 ARG A 194      21.116   7.355  -7.325  1.00 41.80           N  
ATOM   2963 HH21 ARG A 194      20.915   6.366  -7.320  1.00 41.80           H  
ATOM   2964 HH22 ARG A 194      21.969   7.665  -7.769  1.00 41.80           H  
ATOM   2965  CZ  ARG A 194      20.147   8.213  -7.210  1.00 41.80           C  
ATOM   2966  N   ILE A 195      12.332   7.890  -6.113  1.00 42.35           N  
ATOM   2967  H   ILE A 195      12.937   7.443  -5.438  1.00 42.35           H  
ATOM   2968  CA  ILE A 195      11.227   8.711  -5.618  1.00 42.35           C  
ATOM   2969  HA  ILE A 195      10.516   8.877  -6.428  1.00 42.35           H  
ATOM   2970  C   ILE A 195      11.802  10.061  -5.202  1.00 42.35           C  
ATOM   2971  CB  ILE A 195      10.471   8.022  -4.465  1.00 42.35           C  
ATOM   2972  HB  ILE A 195      11.137   7.935  -3.606  1.00 42.35           H  
ATOM   2973  O   ILE A 195      12.788  10.109  -4.461  1.00 42.35           O  
ATOM   2974  CG1 ILE A 195      10.049   6.599  -4.886  1.00 42.35           C  
ATOM   2975 HG12 ILE A 195       9.583   6.641  -5.871  1.00 42.35           H  
ATOM   2976 HG13 ILE A 195      10.954   5.995  -4.953  1.00 42.35           H  
ATOM   2977  CG2 ILE A 195       9.261   8.871  -4.054  1.00 42.35           C  
ATOM   2978 HG21 ILE A 195       9.565   9.877  -3.764  1.00 42.35           H  
ATOM   2979 HG22 ILE A 195       8.540   8.929  -4.870  1.00 42.35           H  
ATOM   2980 HG23 ILE A 195       8.794   8.410  -3.183  1.00 42.35           H  
ATOM   2981  CD1 ILE A 195       9.101   5.859  -3.937  1.00 42.35           C  
ATOM   2982 HD11 ILE A 195       9.020   4.819  -4.252  1.00 42.35           H  
ATOM   2983 HD12 ILE A 195       8.107   6.305  -3.970  1.00 42.35           H  
ATOM   2984 HD13 ILE A 195       9.496   5.892  -2.922  1.00 42.35           H  
ATOM   2985  N   ILE A 196      11.193  11.144  -5.681  1.00 42.09           N  
ATOM   2986  H   ILE A 196      10.381  11.018  -6.269  1.00 42.09           H  
ATOM   2987  CA  ILE A 196      11.615  12.518  -5.396  1.00 42.09           C  
ATOM   2988  HA  ILE A 196      12.411  12.498  -4.652  1.00 42.09           H  
ATOM   2989  C   ILE A 196      10.453  13.288  -4.765  1.00 42.09           C  
ATOM   2990  CB  ILE A 196      12.202  13.167  -6.673  1.00 42.09           C  
ATOM   2991  HB  ILE A 196      11.515  13.001  -7.502  1.00 42.09           H  
ATOM   2992  O   ILE A 196       9.327  13.244  -5.264  1.00 42.09           O  
ATOM   2993  CG1 ILE A 196      13.550  12.481  -6.990  1.00 42.09           C  
ATOM   2994 HG12 ILE A 196      13.384  11.413  -7.135  1.00 42.09           H  
ATOM   2995 HG13 ILE A 196      14.222  12.604  -6.140  1.00 42.09           H  
ATOM   2996  CG2 ILE A 196      12.394  14.682  -6.512  1.00 42.09           C  
ATOM   2997 HG21 ILE A 196      11.426  15.165  -6.381  1.00 42.09           H  
ATOM   2998 HG22 ILE A 196      12.845  15.120  -7.402  1.00 42.09           H  
ATOM   2999 HG23 ILE A 196      13.025  14.885  -5.646  1.00 42.09           H  
ATOM   3000  CD1 ILE A 196      14.274  12.991  -8.236  1.00 42.09           C  
ATOM   3001 HD11 ILE A 196      15.133  12.344  -8.406  1.00 42.09           H  
ATOM   3002 HD12 ILE A 196      13.604  12.960  -9.095  1.00 42.09           H  
ATOM   3003 HD13 ILE A 196      14.640  14.006  -8.081  1.00 42.09           H  
ATOM   3004  N   ASN A 197      10.733  13.981  -3.661  1.00 35.51           N  
ATOM   3005  H   ASN A 197      11.691  14.010  -3.344  1.00 35.51           H  
ATOM   3006  CA  ASN A 197       9.761  14.817  -2.957  1.00 35.51           C  
ATOM   3007  HA  ASN A 197       8.841  14.246  -2.827  1.00 35.51           H  
ATOM   3008  C   ASN A 197       9.396  16.052  -3.798  1.00 35.51           C  
ATOM   3009  CB  ASN A 197      10.325  15.204  -1.570  1.00 35.51           C  
ATOM   3010  HB2 ASN A 197      11.412  15.128  -1.587  1.00 35.51           H  
ATOM   3011  HB3 ASN A 197      10.082  16.243  -1.348  1.00 35.51           H  
ATOM   3012  O   ASN A 197      10.069  16.415  -4.764  1.00 35.51           O  
ATOM   3013  CG  ASN A 197       9.800  14.399  -0.394  1.00 35.51           C  
ATOM   3014  ND2 ASN A 197      10.400  14.567   0.762  1.00 35.51           N  
ATOM   3015 HD21 ASN A 197      11.187  15.197   0.825  1.00 35.51           H  
ATOM   3016 HD22 ASN A 197      10.021  14.107   1.577  1.00 35.51           H  
ATOM   3017  OD1 ASN A 197       8.833  13.661  -0.491  1.00 35.51           O  
ATOM   3018  N   THR A 198       8.326  16.755  -3.423  1.00 35.90           N  
ATOM   3019  H   THR A 198       7.808  16.469  -2.605  1.00 35.90           H  
ATOM   3020  CA  THR A 198       7.895  17.976  -4.130  1.00 35.90           C  
ATOM   3021  HA  THR A 198       7.788  17.728  -5.186  1.00 35.90           H  
ATOM   3022  C   THR A 198       8.904  19.129  -4.090  1.00 35.90           C  
ATOM   3023  CB  THR A 198       6.537  18.468  -3.610  1.00 35.90           C  
ATOM   3024  HB  THR A 198       6.375  19.504  -3.908  1.00 35.90           H  
ATOM   3025  O   THR A 198       8.752  20.059  -4.875  1.00 35.90           O  
ATOM   3026  CG2 THR A 198       5.401  17.620  -4.182  1.00 35.90           C  
ATOM   3027 HG21 THR A 198       5.523  16.580  -3.878  1.00 35.90           H  
ATOM   3028 HG22 THR A 198       5.406  17.685  -5.270  1.00 35.90           H  
ATOM   3029 HG23 THR A 198       4.450  17.991  -3.800  1.00 35.90           H  
ATOM   3030  OG1 THR A 198       6.452  18.364  -2.208  1.00 35.90           O  
ATOM   3031  HG1 THR A 198       7.077  18.976  -1.812  1.00 35.90           H  
ATOM   3032  N   ASP A 199       9.914  19.054  -3.222  1.00 33.46           N  
ATOM   3033  H   ASP A 199      10.003  18.215  -2.667  1.00 33.46           H  
ATOM   3034  CA  ASP A 199      11.039  19.989  -3.086  1.00 33.46           C  
ATOM   3035  HA  ASP A 199      10.720  20.979  -3.414  1.00 33.46           H  
ATOM   3036  C   ASP A 199      12.275  19.618  -3.939  1.00 33.46           C  
ATOM   3037  CB  ASP A 199      11.403  20.083  -1.590  1.00 33.46           C  
ATOM   3038  HB2 ASP A 199      10.539  20.473  -1.051  1.00 33.46           H  
ATOM   3039  HB3 ASP A 199      12.218  20.795  -1.464  1.00 33.46           H  
ATOM   3040  O   ASP A 199      13.266  20.343  -3.938  1.00 33.46           O  
ATOM   3041  CG  ASP A 199      11.812  18.743  -0.961  1.00 33.46           C  
ATOM   3042  OD1 ASP A 199      12.072  17.771  -1.710  1.00 33.46           O  
ATOM   3043  OD2 ASP A 199      11.807  18.645   0.280  1.00 33.46           O  
ATOM   3044  N   GLY A 200      12.236  18.498  -4.672  1.00 32.40           N  
ATOM   3045  H   GLY A 200      11.417  17.912  -4.596  1.00 32.40           H  
ATOM   3046  CA  GLY A 200      13.362  18.003  -5.469  1.00 32.40           C  
ATOM   3047  HA2 GLY A 200      13.918  18.851  -5.869  1.00 32.40           H  
ATOM   3048  HA3 GLY A 200      12.968  17.431  -6.309  1.00 32.40           H  
ATOM   3049  C   GLY A 200      14.357  17.110  -4.713  1.00 32.40           C  
ATOM   3050  O   GLY A 200      15.296  16.606  -5.332  1.00 32.40           O  
ATOM   3051  N   THR A 201      14.163  16.853  -3.415  1.00 34.34           N  
ATOM   3052  H   THR A 201      13.371  17.267  -2.944  1.00 34.34           H  
ATOM   3053  CA  THR A 201      15.034  15.949  -2.647  1.00 34.34           C  
ATOM   3054  HA  THR A 201      16.062  16.202  -2.905  1.00 34.34           H  
ATOM   3055  C   THR A 201      14.821  14.481  -3.044  1.00 34.34           C  
ATOM   3056  CB  THR A 201      14.913  16.139  -1.123  1.00 34.34           C  
ATOM   3057  HB  THR A 201      15.584  15.426  -0.644  1.00 34.34           H  
ATOM   3058  O   THR A 201      13.693  14.014  -3.224  1.00 34.34           O  
ATOM   3059  CG2 THR A 201      15.327  17.541  -0.677  1.00 34.34           C  
ATOM   3060 HG21 THR A 201      15.252  17.610   0.408  1.00 34.34           H  
ATOM   3061 HG22 THR A 201      14.673  18.291  -1.121  1.00 34.34           H  
ATOM   3062 HG23 THR A 201      16.355  17.740  -0.978  1.00 34.34           H  
ATOM   3063  OG1 THR A 201      13.616  15.897  -0.645  1.00 34.34           O  
ATOM   3064  HG1 THR A 201      13.061  16.631  -0.919  1.00 34.34           H  
ATOM   3065  N   ASN A 202      15.920  13.729  -3.195  1.00 37.59           N  
ATOM   3066  H   ASN A 202      16.817  14.154  -3.009  1.00 37.59           H  
ATOM   3067  CA  ASN A 202      15.870  12.282  -3.429  1.00 37.59           C  
ATOM   3068  HA  ASN A 202      15.139  12.062  -4.207  1.00 37.59           H  
ATOM   3069  C   ASN A 202      15.421  11.577  -2.141  1.00 37.59           C  
ATOM   3070  CB  ASN A 202      17.247  11.749  -3.875  1.00 37.59           C  
ATOM   3071  HB2 ASN A 202      17.222  10.659  -3.846  1.00 37.59           H  
ATOM   3072  HB3 ASN A 202      18.009  12.073  -3.166  1.00 37.59           H  
ATOM   3073  O   ASN A 202      16.152  11.586  -1.155  1.00 37.59           O  
ATOM   3074  CG  ASN A 202      17.646  12.141  -5.284  1.00 37.59           C  
ATOM   3075  ND2 ASN A 202      18.693  12.917  -5.442  1.00 37.59           N  
ATOM   3076 HD21 ASN A 202      18.880  13.238  -6.381  1.00 37.59           H  
ATOM   3077 HD22 ASN A 202      19.180  13.286  -4.638  1.00 37.59           H  
ATOM   3078  OD1 ASN A 202      17.067  11.714  -6.268  1.00 37.59           O  
ATOM   3079  N   VAL A 203      14.253  10.933  -2.167  1.00 36.65           N  
ATOM   3080  H   VAL A 203      13.702  10.971  -3.013  1.00 36.65           H  
ATOM   3081  CA  VAL A 203      13.677  10.236  -1.004  1.00 36.65           C  
ATOM   3082  HA  VAL A 203      13.993  10.744  -0.093  1.00 36.65           H  
ATOM   3083  C   VAL A 203      14.174   8.794  -0.920  1.00 36.65           C  
ATOM   3084  CB  VAL A 203      12.133  10.264  -1.052  1.00 36.65           C  
ATOM   3085  HB  VAL A 203      11.793   9.672  -1.902  1.00 36.65           H  
ATOM   3086  O   VAL A 203      14.460   8.298   0.167  1.00 36.65           O  
ATOM   3087  CG1 VAL A 203      11.500   9.683   0.219  1.00 36.65           C  
ATOM   3088 HG11 VAL A 203      10.414   9.753   0.156  1.00 36.65           H  
ATOM   3089 HG12 VAL A 203      11.772   8.634   0.338  1.00 36.65           H  
ATOM   3090 HG13 VAL A 203      11.842  10.243   1.090  1.00 36.65           H  
ATOM   3091  CG2 VAL A 203      11.599  11.687  -1.220  1.00 36.65           C  
ATOM   3092 HG21 VAL A 203      11.940  12.108  -2.166  1.00 36.65           H  
ATOM   3093 HG22 VAL A 203      10.509  11.677  -1.225  1.00 36.65           H  
ATOM   3094 HG23 VAL A 203      11.951  12.318  -0.404  1.00 36.65           H  
ATOM   3095  N   LYS A 204      14.255   8.090  -2.059  1.00 41.02           N  
ATOM   3096  H   LYS A 204      14.008   8.556  -2.920  1.00 41.02           H  
ATOM   3097  CA  LYS A 204      14.630   6.665  -2.105  1.00 41.02           C  
ATOM   3098  HA  LYS A 204      15.443   6.509  -1.397  1.00 41.02           H  
ATOM   3099  C   LYS A 204      15.103   6.250  -3.499  1.00 41.02           C  
ATOM   3100  CB  LYS A 204      13.406   5.828  -1.665  1.00 41.02           C  
ATOM   3101  HB2 LYS A 204      12.860   6.385  -0.903  1.00 41.02           H  
ATOM   3102  HB3 LYS A 204      12.731   5.692  -2.510  1.00 41.02           H  
ATOM   3103  O   LYS A 204      14.522   6.690  -4.489  1.00 41.02           O  
ATOM   3104  CG  LYS A 204      13.758   4.458  -1.055  1.00 41.02           C  
ATOM   3105  HG2 LYS A 204      14.512   4.594  -0.280  1.00 41.02           H  
ATOM   3106  HG3 LYS A 204      14.154   3.800  -1.828  1.00 41.02           H  
ATOM   3107  CD  LYS A 204      12.501   3.825  -0.426  1.00 41.02           C  
ATOM   3108  HD2 LYS A 204      11.770   3.639  -1.213  1.00 41.02           H  
ATOM   3109  HD3 LYS A 204      12.074   4.535   0.282  1.00 41.02           H  
ATOM   3110  CE  LYS A 204      12.794   2.512   0.319  1.00 41.02           C  
ATOM   3111  HE2 LYS A 204      13.567   2.701   1.064  1.00 41.02           H  
ATOM   3112  HE3 LYS A 204      13.188   1.786  -0.391  1.00 41.02           H  
ATOM   3113  NZ  LYS A 204      11.573   1.975   0.986  1.00 41.02           N  
ATOM   3114  HZ1 LYS A 204      11.212   2.622   1.672  1.00 41.02           H  
ATOM   3115  HZ2 LYS A 204      10.838   1.773   0.323  1.00 41.02           H  
ATOM   3116  HZ3 LYS A 204      11.755   1.114   1.480  1.00 41.02           H  
ATOM   3117  N   THR A 205      16.095   5.361  -3.567  1.00 32.56           N  
ATOM   3118  H   THR A 205      16.511   5.053  -2.700  1.00 32.56           H  
ATOM   3119  CA  THR A 205      16.459   4.619  -4.789  1.00 32.56           C  
ATOM   3120  HA  THR A 205      16.164   5.202  -5.662  1.00 32.56           H  
ATOM   3121  C   THR A 205      15.685   3.301  -4.854  1.00 32.56           C  
ATOM   3122  CB  THR A 205      17.976   4.376  -4.882  1.00 32.56           C  
ATOM   3123  HB  THR A 205      18.295   3.793  -4.018  1.00 32.56           H  
ATOM   3124  O   THR A 205      15.511   2.625  -3.840  1.00 32.56           O  
ATOM   3125  CG2 THR A 205      18.410   3.659  -6.156  1.00 32.56           C  
ATOM   3126 HG21 THR A 205      18.065   4.205  -7.034  1.00 32.56           H  
ATOM   3127 HG22 THR A 205      19.497   3.583  -6.180  1.00 32.56           H  
ATOM   3128 HG23 THR A 205      18.008   2.646  -6.182  1.00 32.56           H  
ATOM   3129  OG1 THR A 205      18.674   5.605  -4.887  1.00 32.56           O  
ATOM   3130  HG1 THR A 205      19.553   5.415  -4.550  1.00 32.56           H  
ATOM   3131  N   ILE A 206      15.222   2.946  -6.049  1.00 37.96           N  
ATOM   3132  H   ILE A 206      15.427   3.550  -6.832  1.00 37.96           H  
ATOM   3133  CA  ILE A 206      14.417   1.772  -6.379  1.00 37.96           C  
ATOM   3134  HA  ILE A 206      14.222   1.196  -5.474  1.00 37.96           H  
ATOM   3135  C   ILE A 206      15.212   0.913  -7.374  1.00 37.96           C  
ATOM   3136  CB  ILE A 206      13.067   2.190  -7.010  1.00 37.96           C  
ATOM   3137  HB  ILE A 206      13.293   2.612  -7.989  1.00 37.96           H  
ATOM   3138  O   ILE A 206      15.698   1.405  -8.391  1.00 37.96           O  
ATOM   3139  CG1 ILE A 206      12.255   3.245  -6.220  1.00 37.96           C  
ATOM   3140 HG12 ILE A 206      12.910   4.013  -5.808  1.00 37.96           H  
ATOM   3141 HG13 ILE A 206      11.739   2.764  -5.389  1.00 37.96           H  
ATOM   3142  CG2 ILE A 206      12.189   0.942  -7.214  1.00 37.96           C  
ATOM   3143 HG21 ILE A 206      12.726   0.162  -7.754  1.00 37.96           H  
ATOM   3144 HG22 ILE A 206      11.848   0.545  -6.258  1.00 37.96           H  
ATOM   3145 HG23 ILE A 206      11.333   1.187  -7.843  1.00 37.96           H  
ATOM   3146  CD1 ILE A 206      11.229   3.959  -7.116  1.00 37.96           C  
ATOM   3147 HD11 ILE A 206      10.489   4.468  -6.499  1.00 37.96           H  
ATOM   3148 HD12 ILE A 206      10.695   3.256  -7.755  1.00 37.96           H  
ATOM   3149 HD13 ILE A 206      11.737   4.688  -7.747  1.00 37.96           H  
ATOM   3150  N   TRP A 207      15.297  -0.387  -7.098  1.00 34.50           N  
ATOM   3151  H   TRP A 207      14.867  -0.719  -6.247  1.00 34.50           H  
ATOM   3152  CA  TRP A 207      16.060  -1.370  -7.882  1.00 34.50           C  
ATOM   3153  HA  TRP A 207      16.803  -0.847  -8.483  1.00 34.50           H  
ATOM   3154  C   TRP A 207      15.198  -2.172  -8.877  1.00 34.50           C  
ATOM   3155  CB  TRP A 207      16.813  -2.275  -6.900  1.00 34.50           C  
ATOM   3156  HB2 TRP A 207      17.337  -3.048  -7.463  1.00 34.50           H  
ATOM   3157  HB3 TRP A 207      16.097  -2.779  -6.252  1.00 34.50           H  
ATOM   3158  O   TRP A 207      15.595  -3.241  -9.329  1.00 34.50           O  
ATOM   3159  CG  TRP A 207      17.831  -1.574  -6.053  1.00 34.50           C  
ATOM   3160  CD1 TRP A 207      17.596  -0.917  -4.893  1.00 34.50           C  
ATOM   3161  HD1 TRP A 207      16.629  -0.817  -4.421  1.00 34.50           H  
ATOM   3162  CD2 TRP A 207      19.271  -1.483  -6.279  1.00 34.50           C  
ATOM   3163  CE2 TRP A 207      19.852  -0.754  -5.199  1.00 34.50           C  
ATOM   3164  CE3 TRP A 207      20.148  -1.973  -7.272  1.00 34.50           C  
ATOM   3165  HE3 TRP A 207      19.745  -2.545  -8.094  1.00 34.50           H  
ATOM   3166  NE1 TRP A 207      18.784  -0.423  -4.392  1.00 34.50           N  
ATOM   3167  HE1 TRP A 207      18.862   0.048  -3.502  1.00 34.50           H  
ATOM   3168  CH2 TRP A 207      22.081  -1.048  -6.096  1.00 34.50           C  
ATOM   3169  HH2 TRP A 207      23.150  -0.912  -6.023  1.00 34.50           H  
ATOM   3170  CZ2 TRP A 207      21.233  -0.529  -5.102  1.00 34.50           C  
ATOM   3171  HZ2 TRP A 207      21.642   0.008  -4.259  1.00 34.50           H  
ATOM   3172  CZ3 TRP A 207      21.538  -1.765  -7.178  1.00 34.50           C  
ATOM   3173  HZ3 TRP A 207      22.196  -2.178  -7.929  1.00 34.50           H  
ATOM   3174  N   SER A 208      13.992  -1.690  -9.178  1.00 39.64           N  
ATOM   3175  H   SER A 208      13.767  -0.753  -8.876  1.00 39.64           H  
ATOM   3176  CA  SER A 208      12.998  -2.360 -10.019  1.00 39.64           C  
ATOM   3177  HA  SER A 208      13.500  -3.036 -10.711  1.00 39.64           H  
ATOM   3178  C   SER A 208      12.213  -1.330 -10.824  1.00 39.64           C  
ATOM   3179  CB  SER A 208      12.039  -3.177  -9.145  1.00 39.64           C  
ATOM   3180  HB2 SER A 208      11.504  -2.510  -8.469  1.00 39.64           H  
ATOM   3181  HB3 SER A 208      12.616  -3.891  -8.558  1.00 39.64           H  
ATOM   3182  O   SER A 208      11.886  -0.261 -10.309  1.00 39.64           O  
ATOM   3183  OG  SER A 208      11.106  -3.882  -9.943  1.00 39.64           O  
ATOM   3184  HG  SER A 208      10.617  -4.483  -9.376  1.00 39.64           H  
ATOM   3185  N   ASP A 209      11.868  -1.683 -12.062  1.00 45.97           N  
ATOM   3186  H   ASP A 209      12.217  -2.557 -12.430  1.00 45.97           H  
ATOM   3187  CA  ASP A 209      10.939  -0.918 -12.903  1.00 45.97           C  
ATOM   3188  HA  ASP A 209      11.246   0.128 -12.926  1.00 45.97           H  
ATOM   3189  C   ASP A 209       9.498  -0.977 -12.369  1.00 45.97           C  
ATOM   3190  CB  ASP A 209      10.982  -1.470 -14.337  1.00 45.97           C  
ATOM   3191  HB2 ASP A 209      10.602  -2.491 -14.330  1.00 45.97           H  
ATOM   3192  HB3 ASP A 209      10.321  -0.875 -14.968  1.00 45.97           H  
ATOM   3193  O   ASP A 209       8.647  -0.183 -12.775  1.00 45.97           O  
ATOM   3194  CG  ASP A 209      12.388  -1.456 -14.939  1.00 45.97           C  
ATOM   3195  OD1 ASP A 209      13.082  -0.422 -14.829  1.00 45.97           O  
ATOM   3196  OD2 ASP A 209      12.802  -2.522 -15.459  1.00 45.97           O  
ATOM   3197  N   PHE A 210       9.209  -1.921 -11.462  1.00 48.13           N  
ATOM   3198  H   PHE A 210       9.961  -2.512 -11.139  1.00 48.13           H  
ATOM   3199  CA  PHE A 210       7.887  -2.116 -10.882  1.00 48.13           C  
ATOM   3200  HA  PHE A 210       7.175  -1.719 -11.606  1.00 48.13           H  
ATOM   3201  C   PHE A 210       7.688  -1.342  -9.573  1.00 48.13           C  
ATOM   3202  CB  PHE A 210       7.564  -3.606 -10.720  1.00 48.13           C  
ATOM   3203  HB2 PHE A 210       6.639  -3.699 -10.151  1.00 48.13           H  
ATOM   3204  HB3 PHE A 210       8.349  -4.087 -10.136  1.00 48.13           H  
ATOM   3205  O   PHE A 210       8.567  -1.292  -8.708  1.00 48.13           O  
ATOM   3206  CG  PHE A 210       7.380  -4.348 -12.031  1.00 48.13           C  
ATOM   3207  CD1 PHE A 210       6.104  -4.428 -12.623  1.00 48.13           C  
ATOM   3208  HD1 PHE A 210       5.259  -3.948 -12.151  1.00 48.13           H  
ATOM   3209  CD2 PHE A 210       8.477  -4.972 -12.655  1.00 48.13           C  
ATOM   3210  HD2 PHE A 210       9.459  -4.913 -12.210  1.00 48.13           H  
ATOM   3211  CE1 PHE A 210       5.922  -5.145 -13.819  1.00 48.13           C  
ATOM   3212  HE1 PHE A 210       4.938  -5.218 -14.260  1.00 48.13           H  
ATOM   3213  CE2 PHE A 210       8.296  -5.685 -13.855  1.00 48.13           C  
ATOM   3214  HE2 PHE A 210       9.137  -6.177 -14.320  1.00 48.13           H  
ATOM   3215  CZ  PHE A 210       7.017  -5.778 -14.432  1.00 48.13           C  
ATOM   3216  HZ  PHE A 210       6.872  -6.346 -15.339  1.00 48.13           H  
ATOM   3217  N   GLN A 211       6.490  -0.782  -9.397  1.00 51.65           N  
ATOM   3218  H   GLN A 211       5.823  -0.881 -10.149  1.00 51.65           H  
ATOM   3219  CA  GLN A 211       6.037  -0.126  -8.164  1.00 51.65           C  
ATOM   3220  HA  GLN A 211       6.700  -0.394  -7.342  1.00 51.65           H  
ATOM   3221  C   GLN A 211       4.640  -0.621  -7.790  1.00 51.65           C  
ATOM   3222  CB  GLN A 211       6.040   1.406  -8.336  1.00 51.65           C  
ATOM   3223  HB2 GLN A 211       5.469   1.665  -9.227  1.00 51.65           H  
ATOM   3224  HB3 GLN A 211       5.541   1.860  -7.480  1.00 51.65           H  
ATOM   3225  O   GLN A 211       3.765  -0.683  -8.647  1.00 51.65           O  
ATOM   3226  CG  GLN A 211       7.437   2.029  -8.467  1.00 51.65           C  
ATOM   3227  HG2 GLN A 211       8.002   1.533  -9.256  1.00 51.65           H  
ATOM   3228  HG3 GLN A 211       7.335   3.078  -8.746  1.00 51.65           H  
ATOM   3229  CD  GLN A 211       8.202   1.952  -7.155  1.00 51.65           C  
ATOM   3230  NE2 GLN A 211       8.915   0.879  -6.904  1.00 51.65           N  
ATOM   3231 HE21 GLN A 211       8.973   0.138  -7.588  1.00 51.65           H  
ATOM   3232 HE22 GLN A 211       9.418   0.859  -6.029  1.00 51.65           H  
ATOM   3233  OE1 GLN A 211       8.136   2.826  -6.307  1.00 51.65           O  
ATOM   3234  N   CYS A 212       4.414  -0.951  -6.519  1.00 53.41           N  
ATOM   3235  H   CYS A 212       5.149  -0.823  -5.838  1.00 53.41           H  
ATOM   3236  CA  CYS A 212       3.105  -1.379  -6.024  1.00 53.41           C  
ATOM   3237  HA  CYS A 212       2.505  -1.757  -6.852  1.00 53.41           H  
ATOM   3238  C   CYS A 212       2.346  -0.205  -5.390  1.00 53.41           C  
ATOM   3239  CB  CYS A 212       3.299  -2.531  -5.033  1.00 53.41           C  
ATOM   3240  HB2 CYS A 212       3.922  -3.310  -5.473  1.00 53.41           H  
ATOM   3241  HB3 CYS A 212       3.775  -2.161  -4.125  1.00 53.41           H  
ATOM   3242  O   CYS A 212       2.922   0.575  -4.628  1.00 53.41           O  
ATOM   3243  SG  CYS A 212       1.689  -3.242  -4.605  1.00 53.41           S  
ATOM   3244  HG  CYS A 212       2.138  -3.893  -3.528  1.00 53.41           H  
ATOM   3245  N   LEU A 213       1.047  -0.105  -5.670  1.00 59.24           N  
ATOM   3246  H   LEU A 213       0.655  -0.777  -6.315  1.00 59.24           H  
ATOM   3247  CA  LEU A 213       0.104   0.672  -4.879  1.00 59.24           C  
ATOM   3248  HA  LEU A 213       0.639   1.429  -4.305  1.00 59.24           H  
ATOM   3249  C   LEU A 213      -0.628  -0.240  -3.897  1.00 59.24           C  
ATOM   3250  CB  LEU A 213      -0.933   1.364  -5.774  1.00 59.24           C  
ATOM   3251  HB2 LEU A 213      -1.693   1.788  -5.117  1.00 59.24           H  
ATOM   3252  HB3 LEU A 213      -1.418   0.606  -6.388  1.00 59.24           H  
ATOM   3253  O   LEU A 213      -1.363  -1.141  -4.304  1.00 59.24           O  
ATOM   3254  CG  LEU A 213      -0.421   2.483  -6.688  1.00 59.24           C  
ATOM   3255  HG  LEU A 213       0.239   2.069  -7.451  1.00 59.24           H  
ATOM   3256  CD1 LEU A 213      -1.650   3.090  -7.364  1.00 59.24           C  
ATOM   3257 HD11 LEU A 213      -1.360   3.937  -7.986  1.00 59.24           H  
ATOM   3258 HD12 LEU A 213      -2.121   2.334  -7.992  1.00 59.24           H  
ATOM   3259 HD13 LEU A 213      -2.367   3.431  -6.617  1.00 59.24           H  
ATOM   3260  CD2 LEU A 213       0.322   3.577  -5.916  1.00 59.24           C  
ATOM   3261 HD21 LEU A 213       0.492   4.443  -6.556  1.00 59.24           H  
ATOM   3262 HD22 LEU A 213      -0.255   3.879  -5.042  1.00 59.24           H  
ATOM   3263 HD23 LEU A 213       1.289   3.194  -5.591  1.00 59.24           H  
ATOM   3264  N   ASN A 214      -0.547   0.104  -2.613  1.00 59.98           N  
ATOM   3265  H   ASN A 214       0.124   0.812  -2.352  1.00 59.98           H  
ATOM   3266  CA  ASN A 214      -1.410  -0.437  -1.563  1.00 59.98           C  
ATOM   3267  HA  ASN A 214      -1.508  -1.512  -1.718  1.00 59.98           H  
ATOM   3268  C   ASN A 214      -2.829   0.159  -1.648  1.00 59.98           C  
ATOM   3269  CB  ASN A 214      -0.755  -0.211  -0.191  1.00 59.98           C  
ATOM   3270  HB2 ASN A 214      -0.529   0.848  -0.059  1.00 59.98           H  
ATOM   3271  HB3 ASN A 214      -1.462  -0.504   0.585  1.00 59.98           H  
ATOM   3272  O   ASN A 214      -3.367   0.674  -0.674  1.00 59.98           O  
ATOM   3273  CG  ASN A 214       0.499  -1.026   0.048  1.00 59.98           C  
ATOM   3274  ND2 ASN A 214       1.129  -0.782   1.168  1.00 59.98           N  
ATOM   3275 HD21 ASN A 214       0.710  -0.166   1.850  1.00 59.98           H  
ATOM   3276 HD22 ASN A 214       1.778  -1.492   1.476  1.00 59.98           H  
ATOM   3277  OD1 ASN A 214       0.904  -1.875  -0.727  1.00 59.98           O  
ATOM   3278  N   ASP A 215      -3.444   0.124  -2.829  1.00 64.71           N  
ATOM   3279  H   ASP A 215      -3.006  -0.389  -3.580  1.00 64.71           H  
ATOM   3280  CA  ASP A 215      -4.740   0.752  -3.094  1.00 64.71           C  
ATOM   3281  HA  ASP A 215      -4.702   1.754  -2.668  1.00 64.71           H  
ATOM   3282  C   ASP A 215      -5.929   0.060  -2.408  1.00 64.71           C  
ATOM   3283  CB  ASP A 215      -4.946   0.921  -4.607  1.00 64.71           C  
ATOM   3284  HB2 ASP A 215      -4.106   1.485  -5.014  1.00 64.71           H  
ATOM   3285  HB3 ASP A 215      -5.840   1.529  -4.749  1.00 64.71           H  
ATOM   3286  O   ASP A 215      -7.052   0.548  -2.497  1.00 64.71           O  
ATOM   3287  CG  ASP A 215      -5.103  -0.371  -5.418  1.00 64.71           C  
ATOM   3288  OD1 ASP A 215      -4.729  -1.473  -4.972  1.00 64.71           O  
ATOM   3289  OD2 ASP A 215      -5.574  -0.275  -6.576  1.00 64.71           O  
ATOM   3290  N   HIS A 216      -5.684  -1.048  -1.710  1.00 61.20           N  
ATOM   3291  H   HIS A 216      -4.723  -1.358  -1.682  1.00 61.20           H  
ATOM   3292  CA  HIS A 216      -6.659  -1.898  -1.031  1.00 61.20           C  
ATOM   3293  HA  HIS A 216      -7.643  -1.714  -1.462  1.00 61.20           H  
ATOM   3294  C   HIS A 216      -6.807  -1.623   0.480  1.00 61.20           C  
ATOM   3295  CB  HIS A 216      -6.290  -3.361  -1.328  1.00 61.20           C  
ATOM   3296  HB2 HIS A 216      -7.001  -4.022  -0.833  1.00 61.20           H  
ATOM   3297  HB3 HIS A 216      -6.369  -3.535  -2.402  1.00 61.20           H  
ATOM   3298  O   HIS A 216      -7.666  -2.245   1.104  1.00 61.20           O  
ATOM   3299  CG  HIS A 216      -4.890  -3.714  -0.888  1.00 61.20           C  
ATOM   3300  CD2 HIS A 216      -4.521  -4.198   0.338  1.00 61.20           C  
ATOM   3301  HD2 HIS A 216      -5.183  -4.426   1.161  1.00 61.20           H  
ATOM   3302  ND1 HIS A 216      -3.736  -3.521  -1.617  1.00 61.20           N  
ATOM   3303  HD1 HIS A 216      -3.686  -3.247  -2.588  1.00 61.20           H  
ATOM   3304  CE1 HIS A 216      -2.695  -3.875  -0.841  1.00 61.20           C  
ATOM   3305  HE1 HIS A 216      -1.657  -3.860  -1.139  1.00 61.20           H  
ATOM   3306  NE2 HIS A 216      -3.127  -4.286   0.357  1.00 61.20           N  
ATOM   3307  N   VAL A 217      -6.034  -0.700   1.075  1.00 64.10           N  
ATOM   3308  H   VAL A 217      -5.363  -0.200   0.509  1.00 64.10           H  
ATOM   3309  CA  VAL A 217      -6.122  -0.340   2.512  1.00 64.10           C  
ATOM   3310  HA  VAL A 217      -6.848  -1.001   2.985  1.00 64.10           H  
ATOM   3311  C   VAL A 217      -6.639   1.085   2.744  1.00 64.10           C  
ATOM   3312  CB  VAL A 217      -4.800  -0.565   3.276  1.00 64.10           C  
ATOM   3313  HB  VAL A 217      -5.004  -0.397   4.334  1.00 64.10           H  
ATOM   3314  O   VAL A 217      -6.465   1.966   1.899  1.00 64.10           O  
ATOM   3315  CG1 VAL A 217      -4.297  -2.003   3.129  1.00 64.10           C  
ATOM   3316 HG11 VAL A 217      -3.468  -2.177   3.814  1.00 64.10           H  
ATOM   3317 HG12 VAL A 217      -3.953  -2.183   2.110  1.00 64.10           H  
ATOM   3318 HG13 VAL A 217      -5.095  -2.703   3.376  1.00 64.10           H  
ATOM   3319  CG2 VAL A 217      -3.671   0.386   2.863  1.00 64.10           C  
ATOM   3320 HG21 VAL A 217      -3.433   0.246   1.809  1.00 64.10           H  
ATOM   3321 HG22 VAL A 217      -2.784   0.178   3.462  1.00 64.10           H  
ATOM   3322 HG23 VAL A 217      -3.964   1.422   3.034  1.00 64.10           H  
ATOM   3323  N   LEU A 218      -7.248   1.338   3.910  1.00 63.72           N  
ATOM   3324  H   LEU A 218      -7.369   0.568   4.553  1.00 63.72           H  
ATOM   3325  CA  LEU A 218      -7.807   2.650   4.282  1.00 63.72           C  
ATOM   3326  HA  LEU A 218      -8.612   2.894   3.590  1.00 63.72           H  
ATOM   3327  C   LEU A 218      -6.791   3.799   4.164  1.00 63.72           C  
ATOM   3328  CB  LEU A 218      -8.358   2.592   5.724  1.00 63.72           C  
ATOM   3329  HB2 LEU A 218      -7.619   2.106   6.360  1.00 63.72           H  
ATOM   3330  HB3 LEU A 218      -8.475   3.613   6.088  1.00 63.72           H  
ATOM   3331  O   LEU A 218      -7.143   4.879   3.681  1.00 63.72           O  
ATOM   3332  CG  LEU A 218      -9.710   1.875   5.901  1.00 63.72           C  
ATOM   3333  HG  LEU A 218      -9.622   0.837   5.582  1.00 63.72           H  
ATOM   3334  CD1 LEU A 218     -10.129   1.920   7.372  1.00 63.72           C  
ATOM   3335 HD11 LEU A 218     -10.338   2.945   7.680  1.00 63.72           H  
ATOM   3336 HD12 LEU A 218     -11.021   1.311   7.523  1.00 63.72           H  
ATOM   3337 HD13 LEU A 218      -9.332   1.527   8.002  1.00 63.72           H  
ATOM   3338  CD2 LEU A 218     -10.845   2.547   5.126  1.00 63.72           C  
ATOM   3339 HD21 LEU A 218     -11.772   2.007   5.316  1.00 63.72           H  
ATOM   3340 HD22 LEU A 218     -10.650   2.529   4.054  1.00 63.72           H  
ATOM   3341 HD23 LEU A 218     -10.958   3.582   5.450  1.00 63.72           H  
ATOM   3342  N   GLY A 219      -5.530   3.563   4.542  1.00 61.11           N  
ATOM   3343  H   GLY A 219      -5.320   2.670   4.964  1.00 61.11           H  
ATOM   3344  CA  GLY A 219      -4.457   4.561   4.493  1.00 61.11           C  
ATOM   3345  HA2 GLY A 219      -3.555   4.114   4.911  1.00 61.11           H  
ATOM   3346  HA3 GLY A 219      -4.744   5.410   5.113  1.00 61.11           H  
ATOM   3347  C   GLY A 219      -4.108   5.102   3.098  1.00 61.11           C  
ATOM   3348  O   GLY A 219      -3.437   6.125   3.005  1.00 61.11           O  
ATOM   3349  N   PHE A 220      -4.578   4.474   2.014  1.00 67.44           N  
ATOM   3350  H   PHE A 220      -5.115   3.627   2.138  1.00 67.44           H  
ATOM   3351  CA  PHE A 220      -4.439   5.010   0.652  1.00 67.44           C  
ATOM   3352  HA  PHE A 220      -3.462   5.484   0.557  1.00 67.44           H  
ATOM   3353  C   PHE A 220      -5.496   6.077   0.311  1.00 67.44           C  
ATOM   3354  CB  PHE A 220      -4.492   3.835  -0.330  1.00 67.44           C  
ATOM   3355  HB2 PHE A 220      -5.429   3.296  -0.191  1.00 67.44           H  
ATOM   3356  HB3 PHE A 220      -3.681   3.151  -0.081  1.00 67.44           H  
ATOM   3357  O   PHE A 220      -5.275   6.931  -0.550  1.00 67.44           O  
ATOM   3358  CG  PHE A 220      -4.366   4.218  -1.792  1.00 67.44           C  
ATOM   3359  CD1 PHE A 220      -5.517   4.328  -2.592  1.00 67.44           C  
ATOM   3360  HD1 PHE A 220      -6.491   4.169  -2.153  1.00 67.44           H  
ATOM   3361  CD2 PHE A 220      -3.099   4.434  -2.364  1.00 67.44           C  
ATOM   3362  HD2 PHE A 220      -2.214   4.347  -1.751  1.00 67.44           H  
ATOM   3363  CE1 PHE A 220      -5.403   4.613  -3.962  1.00 67.44           C  
ATOM   3364  HE1 PHE A 220      -6.292   4.660  -4.573  1.00 67.44           H  
ATOM   3365  CE2 PHE A 220      -2.985   4.741  -3.732  1.00 67.44           C  
ATOM   3366  HE2 PHE A 220      -2.011   4.908  -4.168  1.00 67.44           H  
ATOM   3367  CZ  PHE A 220      -4.137   4.808  -4.535  1.00 67.44           C  
ATOM   3368  HZ  PHE A 220      -4.053   4.994  -5.596  1.00 67.44           H  
ATOM   3369  N   TYR A 221      -6.653   6.043   0.977  1.00 73.09           N  
ATOM   3370  H   TYR A 221      -6.758   5.352   1.707  1.00 73.09           H  
ATOM   3371  CA  TYR A 221      -7.783   6.936   0.704  1.00 73.09           C  
ATOM   3372  HA  TYR A 221      -7.673   7.367  -0.291  1.00 73.09           H  
ATOM   3373  C   TYR A 221      -7.882   8.099   1.690  1.00 73.09           C  
ATOM   3374  CB  TYR A 221      -9.082   6.127   0.719  1.00 73.09           C  
ATOM   3375  HB2 TYR A 221      -9.909   6.824   0.586  1.00 73.09           H  
ATOM   3376  HB3 TYR A 221      -9.206   5.654   1.693  1.00 73.09           H  
ATOM   3377  O   TYR A 221      -8.297   9.194   1.299  1.00 73.09           O  
ATOM   3378  CG  TYR A 221      -9.138   5.072  -0.366  1.00 73.09           C  
ATOM   3379  CD1 TYR A 221      -9.558   5.409  -1.668  1.00 73.09           C  
ATOM   3380  HD1 TYR A 221      -9.901   6.410  -1.879  1.00 73.09           H  
ATOM   3381  CD2 TYR A 221      -8.701   3.767  -0.083  1.00 73.09           C  
ATOM   3382  HD2 TYR A 221      -8.370   3.507   0.911  1.00 73.09           H  
ATOM   3383  CE1 TYR A 221      -9.510   4.446  -2.695  1.00 73.09           C  
ATOM   3384  HE1 TYR A 221      -9.799   4.702  -3.703  1.00 73.09           H  
ATOM   3385  CE2 TYR A 221      -8.653   2.805  -1.104  1.00 73.09           C  
ATOM   3386  HE2 TYR A 221      -8.298   1.812  -0.875  1.00 73.09           H  
ATOM   3387  OH  TYR A 221      -8.913   2.248  -3.426  1.00 73.09           O  
ATOM   3388  HH  TYR A 221      -8.389   1.502  -3.124  1.00 73.09           H  
ATOM   3389  CZ  TYR A 221      -9.036   3.148  -2.419  1.00 73.09           C  
ATOM   3390  N   LEU A 222      -7.509   7.858   2.947  1.00 63.46           N  
ATOM   3391  H   LEU A 222      -7.153   6.939   3.166  1.00 63.46           H  
ATOM   3392  CA  LEU A 222      -7.628   8.794   4.061  1.00 63.46           C  
ATOM   3393  HA  LEU A 222      -8.270   9.629   3.778  1.00 63.46           H  
ATOM   3394  C   LEU A 222      -6.255   9.363   4.428  1.00 63.46           C  
ATOM   3395  CB  LEU A 222      -8.264   8.064   5.263  1.00 63.46           C  
ATOM   3396  HB2 LEU A 222      -8.352   8.768   6.091  1.00 63.46           H  
ATOM   3397  HB3 LEU A 222      -7.586   7.270   5.577  1.00 63.46           H  
ATOM   3398  O   LEU A 222      -5.301   8.613   4.631  1.00 63.46           O  
ATOM   3399  CG  LEU A 222      -9.647   7.438   4.992  1.00 63.46           C  
ATOM   3400  HG  LEU A 222      -9.581   6.737   4.160  1.00 63.46           H  
ATOM   3401  CD1 LEU A 222     -10.129   6.664   6.218  1.00 63.46           C  
ATOM   3402 HD11 LEU A 222     -11.100   6.214   6.010  1.00 63.46           H  
ATOM   3403 HD12 LEU A 222      -9.424   5.863   6.439  1.00 63.46           H  
ATOM   3404 HD13 LEU A 222     -10.213   7.328   7.078  1.00 63.46           H  
ATOM   3405  CD2 LEU A 222     -10.698   8.497   4.658  1.00 63.46           C  
ATOM   3406 HD21 LEU A 222     -10.767   9.224   5.467  1.00 63.46           H  
ATOM   3407 HD22 LEU A 222     -11.669   8.019   4.529  1.00 63.46           H  
ATOM   3408 HD23 LEU A 222     -10.436   9.005   3.730  1.00 63.46           H  
ATOM   3409  N   THR A 223      -6.155  10.683   4.588  1.00 59.93           N  
ATOM   3410  H   THR A 223      -6.961  11.264   4.410  1.00 59.93           H  
ATOM   3411  CA  THR A 223      -4.993  11.279   5.266  1.00 59.93           C  
ATOM   3412  HA  THR A 223      -4.094  10.936   4.755  1.00 59.93           H  
ATOM   3413  C   THR A 223      -4.939  10.818   6.730  1.00 59.93           C  
ATOM   3414  CB  THR A 223      -5.016  12.814   5.237  1.00 59.93           C  
ATOM   3415  HB  THR A 223      -4.158  13.183   5.798  1.00 59.93           H  
ATOM   3416  O   THR A 223      -5.986  10.513   7.308  1.00 59.93           O  
ATOM   3417  CG2 THR A 223      -4.928  13.389   3.827  1.00 59.93           C  
ATOM   3418 HG21 THR A 223      -5.753  13.022   3.216  1.00 59.93           H  
ATOM   3419 HG22 THR A 223      -3.986  13.090   3.367  1.00 59.93           H  
ATOM   3420 HG23 THR A 223      -4.977  14.477   3.869  1.00 59.93           H  
ATOM   3421  OG1 THR A 223      -6.180  13.312   5.849  1.00 59.93           O  
ATOM   3422  HG1 THR A 223      -6.890  13.132   5.229  1.00 59.93           H  
ATOM   3423  N   PRO A 224      -3.769  10.848   7.400  1.00 54.08           N  
ATOM   3424  CA  PRO A 224      -3.675  10.515   8.826  1.00 54.08           C  
ATOM   3425  HA  PRO A 224      -3.906   9.457   8.950  1.00 54.08           H  
ATOM   3426  C   PRO A 224      -4.625  11.332   9.722  1.00 54.08           C  
ATOM   3427  CB  PRO A 224      -2.207  10.752   9.194  1.00 54.08           C  
ATOM   3428  HB2 PRO A 224      -2.058  11.786   9.505  1.00 54.08           H  
ATOM   3429  HB3 PRO A 224      -1.874  10.068   9.975  1.00 54.08           H  
ATOM   3430  O   PRO A 224      -5.097  10.832  10.738  1.00 54.08           O  
ATOM   3431  CG  PRO A 224      -1.469  10.509   7.877  1.00 54.08           C  
ATOM   3432  HG2 PRO A 224      -1.329   9.438   7.728  1.00 54.08           H  
ATOM   3433  HG3 PRO A 224      -0.513  11.031   7.843  1.00 54.08           H  
ATOM   3434  CD  PRO A 224      -2.443  11.050   6.833  1.00 54.08           C  
ATOM   3435  HD2 PRO A 224      -2.313  10.506   5.898  1.00 54.08           H  
ATOM   3436  HD3 PRO A 224      -2.265  12.115   6.679  1.00 54.08           H  
ATOM   3437  N   TYR A 225      -4.959  12.569   9.328  1.00 50.63           N  
ATOM   3438  H   TYR A 225      -4.589  12.907   8.451  1.00 50.63           H  
ATOM   3439  CA  TYR A 225      -5.947  13.393  10.029  1.00 50.63           C  
ATOM   3440  HA  TYR A 225      -5.746  13.341  11.099  1.00 50.63           H  
ATOM   3441  C   TYR A 225      -7.384  12.899   9.816  1.00 50.63           C  
ATOM   3442  CB  TYR A 225      -5.815  14.855   9.582  1.00 50.63           C  
ATOM   3443  HB2 TYR A 225      -4.788  15.181   9.744  1.00 50.63           H  
ATOM   3444  HB3 TYR A 225      -6.021  14.925   8.514  1.00 50.63           H  
ATOM   3445  O   TYR A 225      -8.143  12.796  10.774  1.00 50.63           O  
ATOM   3446  CG  TYR A 225      -6.743  15.791  10.336  1.00 50.63           C  
ATOM   3447  CD1 TYR A 225      -7.959  16.219   9.763  1.00 50.63           C  
ATOM   3448  HD1 TYR A 225      -8.228  15.891   8.769  1.00 50.63           H  
ATOM   3449  CD2 TYR A 225      -6.402  16.194  11.640  1.00 50.63           C  
ATOM   3450  HD2 TYR A 225      -5.485  15.839  12.088  1.00 50.63           H  
ATOM   3451  CE1 TYR A 225      -8.827  17.058  10.492  1.00 50.63           C  
ATOM   3452  HE1 TYR A 225      -9.758  17.390  10.056  1.00 50.63           H  
ATOM   3453  CE2 TYR A 225      -7.261  17.034  12.370  1.00 50.63           C  
ATOM   3454  HE2 TYR A 225      -6.994  17.320  13.377  1.00 50.63           H  
ATOM   3455  OH  TYR A 225      -9.287  18.285  12.518  1.00 50.63           O  
ATOM   3456  HH  TYR A 225      -8.825  18.525  13.325  1.00 50.63           H  
ATOM   3457  CZ  TYR A 225      -8.472  17.470  11.795  1.00 50.63           C  
ATOM   3458  N   GLU A 226      -7.771  12.576   8.581  1.00 61.47           N  
ATOM   3459  H   GLU A 226      -7.103  12.627   7.825  1.00 61.47           H  
ATOM   3460  CA  GLU A 226      -9.098  12.015   8.284  1.00 61.47           C  
ATOM   3461  HA  GLU A 226      -9.870  12.662   8.701  1.00 61.47           H  
ATOM   3462  C   GLU A 226      -9.282  10.632   8.916  1.00 61.47           C  
ATOM   3463  CB  GLU A 226      -9.296  11.930   6.767  1.00 61.47           C  
ATOM   3464  HB2 GLU A 226     -10.191  11.346   6.551  1.00 61.47           H  
ATOM   3465  HB3 GLU A 226      -8.442  11.401   6.344  1.00 61.47           H  
ATOM   3466  O   GLU A 226     -10.365  10.334   9.412  1.00 61.47           O  
ATOM   3467  CG  GLU A 226      -9.454  13.319   6.126  1.00 61.47           C  
ATOM   3468  HG2 GLU A 226     -10.456  13.692   6.340  1.00 61.47           H  
ATOM   3469  HG3 GLU A 226      -8.744  14.019   6.567  1.00 61.47           H  
ATOM   3470  CD  GLU A 226      -9.209  13.272   4.614  1.00 61.47           C  
ATOM   3471  OE1 GLU A 226     -10.014  13.853   3.856  1.00 61.47           O  
ATOM   3472  OE2 GLU A 226      -8.186  12.665   4.217  1.00 61.47           O  
ATOM   3473  N   PHE A 227      -8.215   9.829   8.967  1.00 61.39           N  
ATOM   3474  H   PHE A 227      -7.371  10.129   8.499  1.00 61.39           H  
ATOM   3475  CA  PHE A 227      -8.187   8.548   9.663  1.00 61.39           C  
ATOM   3476  HA  PHE A 227      -9.016   7.939   9.303  1.00 61.39           H  
ATOM   3477  C   PHE A 227      -8.378   8.722  11.177  1.00 61.39           C  
ATOM   3478  CB  PHE A 227      -6.877   7.819   9.335  1.00 61.39           C  
ATOM   3479  HB2 PHE A 227      -6.735   7.801   8.255  1.00 61.39           H  
ATOM   3480  HB3 PHE A 227      -6.033   8.351   9.774  1.00 61.39           H  
ATOM   3481  O   PHE A 227      -9.287   8.127  11.752  1.00 61.39           O  
ATOM   3482  CG  PHE A 227      -6.902   6.398   9.846  1.00 61.39           C  
ATOM   3483  CD1 PHE A 227      -6.445   6.098  11.144  1.00 61.39           C  
ATOM   3484  HD1 PHE A 227      -5.992   6.863  11.756  1.00 61.39           H  
ATOM   3485  CD2 PHE A 227      -7.494   5.396   9.057  1.00 61.39           C  
ATOM   3486  HD2 PHE A 227      -7.838   5.622   8.059  1.00 61.39           H  
ATOM   3487  CE1 PHE A 227      -6.627   4.807  11.667  1.00 61.39           C  
ATOM   3488  HE1 PHE A 227      -6.305   4.576  12.672  1.00 61.39           H  
ATOM   3489  CE2 PHE A 227      -7.673   4.107   9.580  1.00 61.39           C  
ATOM   3490  HE2 PHE A 227      -8.139   3.332   8.990  1.00 61.39           H  
ATOM   3491  CZ  PHE A 227      -7.265   3.824  10.891  1.00 61.39           C  
ATOM   3492  HZ  PHE A 227      -7.453   2.841  11.298  1.00 61.39           H  
ATOM   3493  N   ALA A 228      -7.603   9.607  11.818  1.00 51.81           N  
ATOM   3494  H   ALA A 228      -6.846  10.053  11.318  1.00 51.81           H  
ATOM   3495  CA  ALA A 228      -7.780   9.927  13.234  1.00 51.81           C  
ATOM   3496  HA  ALA A 228      -7.645   9.016  13.817  1.00 51.81           H  
ATOM   3497  C   ALA A 228      -9.197  10.453  13.530  1.00 51.81           C  
ATOM   3498  CB  ALA A 228      -6.703  10.935  13.653  1.00 51.81           C  
ATOM   3499  HB1 ALA A 228      -6.816  11.167  14.712  1.00 51.81           H  
ATOM   3500  HB2 ALA A 228      -6.800  11.852  13.072  1.00 51.81           H  
ATOM   3501  HB3 ALA A 228      -5.715  10.506  13.489  1.00 51.81           H  
ATOM   3502  O   ALA A 228      -9.816  10.030  14.502  1.00 51.81           O  
ATOM   3503  N   ARG A 229      -9.758  11.304  12.656  1.00 57.44           N  
ATOM   3504  H   ARG A 229      -9.193  11.627  11.884  1.00 57.44           H  
ATOM   3505  CA  ARG A 229     -11.153  11.762  12.767  1.00 57.44           C  
ATOM   3506  HA  ARG A 229     -11.312  12.123  13.783  1.00 57.44           H  
ATOM   3507  C   ARG A 229     -12.176  10.639  12.599  1.00 57.44           C  
ATOM   3508  CB  ARG A 229     -11.451  12.883  11.756  1.00 57.44           C  
ATOM   3509  HB2 ARG A 229     -11.120  12.575  10.765  1.00 57.44           H  
ATOM   3510  HB3 ARG A 229     -12.532  13.018  11.711  1.00 57.44           H  
ATOM   3511  O   ARG A 229     -13.232  10.730  13.212  1.00 57.44           O  
ATOM   3512  CG  ARG A 229     -10.839  14.251  12.088  1.00 57.44           C  
ATOM   3513  HG2 ARG A 229      -9.755  14.225  11.968  1.00 57.44           H  
ATOM   3514  HG3 ARG A 229     -11.242  14.978  11.383  1.00 57.44           H  
ATOM   3515  CD  ARG A 229     -11.152  14.697  13.519  1.00 57.44           C  
ATOM   3516  HD2 ARG A 229     -10.427  14.222  14.179  1.00 57.44           H  
ATOM   3517  HD3 ARG A 229     -12.150  14.360  13.798  1.00 57.44           H  
ATOM   3518  NE  ARG A 229     -11.070  16.158  13.667  1.00 57.44           N  
ATOM   3519  HE  ARG A 229     -10.668  16.675  12.897  1.00 57.44           H  
ATOM   3520  NH1 ARG A 229     -11.761  16.281  15.862  1.00 57.44           N  
ATOM   3521 HH11 ARG A 229     -11.896  16.787  16.726  1.00 57.44           H  
ATOM   3522 HH12 ARG A 229     -11.629  15.284  15.952  1.00 57.44           H  
ATOM   3523  NH2 ARG A 229     -11.340  18.139  14.729  1.00 57.44           N  
ATOM   3524 HH21 ARG A 229     -11.576  18.649  15.568  1.00 57.44           H  
ATOM   3525 HH22 ARG A 229     -11.064  18.597  13.872  1.00 57.44           H  
ATOM   3526  CZ  ARG A 229     -11.390  16.838  14.752  1.00 57.44           C  
ATOM   3527  N   LEU A 230     -11.911   9.623  11.776  1.00 60.52           N  
ATOM   3528  H   LEU A 230     -11.041   9.625  11.264  1.00 60.52           H  
ATOM   3529  CA  LEU A 230     -12.805   8.472  11.627  1.00 60.52           C  
ATOM   3530  HA  LEU A 230     -13.813   8.850  11.456  1.00 60.52           H  
ATOM   3531  C   LEU A 230     -12.860   7.654  12.925  1.00 60.52           C  
ATOM   3532  CB  LEU A 230     -12.383   7.639  10.401  1.00 60.52           C  
ATOM   3533  HB2 LEU A 230     -11.384   7.239  10.574  1.00 60.52           H  
ATOM   3534  HB3 LEU A 230     -12.337   8.293   9.530  1.00 60.52           H  
ATOM   3535  O   LEU A 230     -13.953   7.369  13.405  1.00 60.52           O  
ATOM   3536  CG  LEU A 230     -13.324   6.460  10.086  1.00 60.52           C  
ATOM   3537  HG  LEU A 230     -13.374   5.794  10.947  1.00 60.52           H  
ATOM   3538  CD1 LEU A 230     -14.739   6.925   9.730  1.00 60.52           C  
ATOM   3539 HD11 LEU A 230     -14.722   7.597   8.872  1.00 60.52           H  
ATOM   3540 HD12 LEU A 230     -15.199   7.416  10.588  1.00 60.52           H  
ATOM   3541 HD13 LEU A 230     -15.357   6.055   9.508  1.00 60.52           H  
ATOM   3542  CD2 LEU A 230     -12.768   5.671   8.899  1.00 60.52           C  
ATOM   3543 HD21 LEU A 230     -11.765   5.315   9.136  1.00 60.52           H  
ATOM   3544 HD22 LEU A 230     -12.732   6.300   8.010  1.00 60.52           H  
ATOM   3545 HD23 LEU A 230     -13.404   4.806   8.711  1.00 60.52           H  
ATOM   3546  N   VAL A 231     -11.699   7.379  13.529  1.00 56.34           N  
ATOM   3547  H   VAL A 231     -10.845   7.648  13.061  1.00 56.34           H  
ATOM   3548  CA  VAL A 231     -11.595   6.697  14.831  1.00 56.34           C  
ATOM   3549  HA  VAL A 231     -12.153   5.762  14.779  1.00 56.34           H  
ATOM   3550  C   VAL A 231     -12.239   7.530  15.951  1.00 56.34           C  
ATOM   3551  CB  VAL A 231     -10.122   6.351  15.143  1.00 56.34           C  
ATOM   3552  HB  VAL A 231      -9.535   7.270  15.158  1.00 56.34           H  
ATOM   3553  O   VAL A 231     -13.047   7.010  16.712  1.00 56.34           O  
ATOM   3554  CG1 VAL A 231      -9.963   5.654  16.500  1.00 56.34           C  
ATOM   3555 HG11 VAL A 231      -8.920   5.385  16.664  1.00 56.34           H  
ATOM   3556 HG12 VAL A 231     -10.572   4.750  16.529  1.00 56.34           H  
ATOM   3557 HG13 VAL A 231     -10.277   6.316  17.307  1.00 56.34           H  
ATOM   3558  CG2 VAL A 231      -9.528   5.413  14.079  1.00 56.34           C  
ATOM   3559 HG21 VAL A 231     -10.101   4.487  14.039  1.00 56.34           H  
ATOM   3560 HG22 VAL A 231      -9.542   5.884  13.096  1.00 56.34           H  
ATOM   3561 HG23 VAL A 231      -8.494   5.178  14.329  1.00 56.34           H  
ATOM   3562  N   GLU A 232     -11.975   8.842  16.016  1.00 52.37           N  
ATOM   3563  H   GLU A 232     -11.283   9.222  15.386  1.00 52.37           H  
ATOM   3564  CA  GLU A 232     -12.585   9.750  17.007  1.00 52.37           C  
ATOM   3565  HA  GLU A 232     -12.308   9.433  18.013  1.00 52.37           H  
ATOM   3566  C   GLU A 232     -14.121   9.802  16.964  1.00 52.37           C  
ATOM   3567  CB  GLU A 232     -12.109  11.192  16.775  1.00 52.37           C  
ATOM   3568  HB2 GLU A 232     -12.826  11.866  17.244  1.00 52.37           H  
ATOM   3569  HB3 GLU A 232     -12.132  11.392  15.703  1.00 52.37           H  
ATOM   3570  O   GLU A 232     -14.741  10.160  17.965  1.00 52.37           O  
ATOM   3571  CG  GLU A 232     -10.732  11.567  17.340  1.00 52.37           C  
ATOM   3572  HG2 GLU A 232     -10.736  11.392  18.416  1.00 52.37           H  
ATOM   3573  HG3 GLU A 232      -9.960  10.937  16.898  1.00 52.37           H  
ATOM   3574  CD  GLU A 232     -10.415  13.051  17.070  1.00 52.37           C  
ATOM   3575  OE1 GLU A 232      -9.393  13.563  17.572  1.00 52.37           O  
ATOM   3576  OE2 GLU A 232     -11.209  13.731  16.374  1.00 52.37           O  
ATOM   3577  N   MET A 233     -14.751   9.505  15.821  1.00 55.34           N  
ATOM   3578  H   MET A 233     -14.205   9.194  15.031  1.00 55.34           H  
ATOM   3579  CA  MET A 233     -16.214   9.541  15.709  1.00 55.34           C  
ATOM   3580  HA  MET A 233     -16.575  10.393  16.286  1.00 55.34           H  
ATOM   3581  C   MET A 233     -16.902   8.324  16.347  1.00 55.34           C  
ATOM   3582  CB  MET A 233     -16.640   9.765  14.251  1.00 55.34           C  
ATOM   3583  HB2 MET A 233     -17.706   9.560  14.164  1.00 55.34           H  
ATOM   3584  HB3 MET A 233     -16.092   9.088  13.596  1.00 55.34           H  
ATOM   3585  O   MET A 233     -18.104   8.398  16.588  1.00 55.34           O  
ATOM   3586  CG  MET A 233     -16.427  11.226  13.831  1.00 55.34           C  
ATOM   3587  HG2 MET A 233     -16.979  11.854  14.530  1.00 55.34           H  
ATOM   3588  HG3 MET A 233     -15.372  11.480  13.940  1.00 55.34           H  
ATOM   3589  SD  MET A 233     -16.971  11.670  12.152  1.00 55.34           S  
ATOM   3590  CE  MET A 233     -15.877  10.631  11.148  1.00 55.34           C  
ATOM   3591  HE1 MET A 233     -16.109  10.759  10.090  1.00 55.34           H  
ATOM   3592  HE2 MET A 233     -16.023   9.583  11.410  1.00 55.34           H  
ATOM   3593  HE3 MET A 233     -14.838  10.904  11.328  1.00 55.34           H  
ATOM   3594  N   ASN A 234     -16.155   7.257  16.665  1.00 52.44           N  
ATOM   3595  H   ASN A 234     -15.168   7.302  16.456  1.00 52.44           H  
ATOM   3596  CA  ASN A 234     -16.576   6.133  17.513  1.00 52.44           C  
ATOM   3597  HA  ASN A 234     -15.840   5.347  17.345  1.00 52.44           H  
ATOM   3598  C   ASN A 234     -17.938   5.497  17.131  1.00 52.44           C  
ATOM   3599  CB  ASN A 234     -16.439   6.555  18.992  1.00 52.44           C  
ATOM   3600  HB2 ASN A 234     -15.610   7.255  19.095  1.00 52.44           H  
ATOM   3601  HB3 ASN A 234     -17.351   7.052  19.323  1.00 52.44           H  
ATOM   3602  O   ASN A 234     -18.701   5.052  17.992  1.00 52.44           O  
ATOM   3603  CG  ASN A 234     -16.136   5.381  19.908  1.00 52.44           C  
ATOM   3604  ND2 ASN A 234     -17.110   4.559  20.205  1.00 52.44           N  
ATOM   3605 HD21 ASN A 234     -17.968   4.649  19.678  1.00 52.44           H  
ATOM   3606 HD22 ASN A 234     -16.832   3.662  20.574  1.00 52.44           H  
ATOM   3607  OD1 ASN A 234     -15.017   5.191  20.344  1.00 52.44           O  
ATOM   3608  N   PHE A 235     -18.263   5.462  15.834  1.00 51.67           N  
ATOM   3609  H   PHE A 235     -17.603   5.837  15.168  1.00 51.67           H  
ATOM   3610  CA  PHE A 235     -19.465   4.793  15.333  1.00 51.67           C  
ATOM   3611  HA  PHE A 235     -20.298   5.067  15.981  1.00 51.67           H  
ATOM   3612  C   PHE A 235     -19.276   3.270  15.366  1.00 51.67           C  
ATOM   3613  CB  PHE A 235     -19.796   5.263  13.914  1.00 51.67           C  
ATOM   3614  HB2 PHE A 235     -20.458   4.532  13.450  1.00 51.67           H  
ATOM   3615  HB3 PHE A 235     -18.887   5.299  13.314  1.00 51.67           H  
ATOM   3616  O   PHE A 235     -18.264   2.786  14.852  1.00 51.67           O  
ATOM   3617  CG  PHE A 235     -20.497   6.603  13.880  1.00 51.67           C  
ATOM   3618  CD1 PHE A 235     -21.890   6.661  14.052  1.00 51.67           C  
ATOM   3619  HD1 PHE A 235     -22.445   5.753  14.234  1.00 51.67           H  
ATOM   3620  CD2 PHE A 235     -19.781   7.783  13.617  1.00 51.67           C  
ATOM   3621  HD2 PHE A 235     -18.714   7.728  13.459  1.00 51.67           H  
ATOM   3622  CE1 PHE A 235     -22.564   7.893  14.000  1.00 51.67           C  
ATOM   3623  HE1 PHE A 235     -23.629   7.922  14.172  1.00 51.67           H  
ATOM   3624  CE2 PHE A 235     -20.454   9.018  13.547  1.00 51.67           C  
ATOM   3625  HE2 PHE A 235     -19.899   9.924  13.355  1.00 51.67           H  
ATOM   3626  CZ  PHE A 235     -21.845   9.074  13.751  1.00 51.67           C  
ATOM   3627  HZ  PHE A 235     -22.364  10.021  13.732  1.00 51.67           H  
ATOM   3628  N   PRO A 236     -20.239   2.496  15.903  1.00 47.67           N  
ATOM   3629  CA  PRO A 236     -20.074   1.056  16.089  1.00 47.67           C  
ATOM   3630  HA  PRO A 236     -19.170   0.865  16.668  1.00 47.67           H  
ATOM   3631  C   PRO A 236     -19.946   0.299  14.765  1.00 47.67           C  
ATOM   3632  CB  PRO A 236     -21.309   0.614  16.885  1.00 47.67           C  
ATOM   3633  HB2 PRO A 236     -21.619  -0.401  16.639  1.00 47.67           H  
ATOM   3634  HB3 PRO A 236     -21.105   0.693  17.953  1.00 47.67           H  
ATOM   3635  O   PRO A 236     -19.254  -0.717  14.711  1.00 47.67           O  
ATOM   3636  CG  PRO A 236     -22.374   1.645  16.509  1.00 47.67           C  
ATOM   3637  HG2 PRO A 236     -22.827   1.379  15.554  1.00 47.67           H  
ATOM   3638  HG3 PRO A 236     -23.137   1.746  17.281  1.00 47.67           H  
ATOM   3639  CD  PRO A 236     -21.557   2.925  16.350  1.00 47.67           C  
ATOM   3640  HD2 PRO A 236     -21.472   3.433  17.311  1.00 47.67           H  
ATOM   3641  HD3 PRO A 236     -22.033   3.579  15.619  1.00 47.67           H  
ATOM   3642  N   PHE A 237     -20.579   0.799  13.699  1.00 51.39           N  
ATOM   3643  H   PHE A 237     -21.136   1.634  13.815  1.00 51.39           H  
ATOM   3644  CA  PHE A 237     -20.611   0.149  12.397  1.00 51.39           C  
ATOM   3645  HA  PHE A 237     -19.803  -0.581  12.351  1.00 51.39           H  
ATOM   3646  C   PHE A 237     -20.391   1.146  11.260  1.00 51.39           C  
ATOM   3647  CB  PHE A 237     -21.928  -0.613  12.247  1.00 51.39           C  
ATOM   3648  HB2 PHE A 237     -21.921  -1.131  11.289  1.00 51.39           H  
ATOM   3649  HB3 PHE A 237     -22.755   0.097  12.227  1.00 51.39           H  
ATOM   3650  O   PHE A 237     -20.950   2.244  11.232  1.00 51.39           O  
ATOM   3651  CG  PHE A 237     -22.163  -1.626  13.350  1.00 51.39           C  
ATOM   3652  CD1 PHE A 237     -21.373  -2.789  13.432  1.00 51.39           C  
ATOM   3653  HD1 PHE A 237     -20.595  -2.967  12.705  1.00 51.39           H  
ATOM   3654  CD2 PHE A 237     -23.138  -1.380  14.332  1.00 51.39           C  
ATOM   3655  HD2 PHE A 237     -23.723  -0.473  14.295  1.00 51.39           H  
ATOM   3656  CE1 PHE A 237     -21.605  -3.731  14.450  1.00 51.39           C  
ATOM   3657  HE1 PHE A 237     -21.018  -4.636  14.495  1.00 51.39           H  
ATOM   3658  CE2 PHE A 237     -23.356  -2.310  15.362  1.00 51.39           C  
ATOM   3659  HE2 PHE A 237     -24.104  -2.110  16.115  1.00 51.39           H  
ATOM   3660  CZ  PHE A 237     -22.603  -3.495  15.411  1.00 51.39           C  
ATOM   3661  HZ  PHE A 237     -22.782  -4.217  16.194  1.00 51.39           H  
ATOM   3662  N   ASN A 238     -19.552   0.739  10.311  1.00 62.23           N  
ATOM   3663  H   ASN A 238     -19.113  -0.164  10.423  1.00 62.23           H  
ATOM   3664  CA  ASN A 238     -19.078   1.562   9.209  1.00 62.23           C  
ATOM   3665  HA  ASN A 238     -19.668   2.474   9.121  1.00 62.23           H  
ATOM   3666  C   ASN A 238     -19.192   0.771   7.904  1.00 62.23           C  
ATOM   3667  CB  ASN A 238     -17.615   1.930   9.489  1.00 62.23           C  
ATOM   3668  HB2 ASN A 238     -17.063   1.030   9.759  1.00 62.23           H  
ATOM   3669  HB3 ASN A 238     -17.181   2.330   8.573  1.00 62.23           H  
ATOM   3670  O   ASN A 238     -18.474  -0.207   7.698  1.00 62.23           O  
ATOM   3671  CG  ASN A 238     -17.425   2.972  10.573  1.00 62.23           C  
ATOM   3672  ND2 ASN A 238     -17.410   2.586  11.828  1.00 62.23           N  
ATOM   3673 HD21 ASN A 238     -17.271   3.281  12.549  1.00 62.23           H  
ATOM   3674 HD22 ASN A 238     -17.553   1.622  12.092  1.00 62.23           H  
ATOM   3675  OD1 ASN A 238     -17.263   4.143  10.279  1.00 62.23           O  
ATOM   3676  N   LYS A 239     -20.078   1.185   7.001  1.00 73.16           N  
ATOM   3677  H   LYS A 239     -20.629   2.004   7.215  1.00 73.16           H  
ATOM   3678  CA  LYS A 239     -20.191   0.605   5.661  1.00 73.16           C  
ATOM   3679  HA  LYS A 239     -19.843  -0.427   5.670  1.00 73.16           H  
ATOM   3680  C   LYS A 239     -19.305   1.367   4.691  1.00 73.16           C  
ATOM   3681  CB  LYS A 239     -21.656   0.626   5.222  1.00 73.16           C  
ATOM   3682  HB2 LYS A 239     -21.968   1.657   5.057  1.00 73.16           H  
ATOM   3683  HB3 LYS A 239     -22.281   0.196   6.005  1.00 73.16           H  
ATOM   3684  O   LYS A 239     -19.452   2.577   4.565  1.00 73.16           O  
ATOM   3685  CG  LYS A 239     -21.832  -0.186   3.937  1.00 73.16           C  
ATOM   3686  HG2 LYS A 239     -21.149   0.182   3.171  1.00 73.16           H  
ATOM   3687  HG3 LYS A 239     -21.615  -1.236   4.133  1.00 73.16           H  
ATOM   3688  CD  LYS A 239     -23.258  -0.038   3.422  1.00 73.16           C  
ATOM   3689  HD2 LYS A 239     -23.470   1.023   3.286  1.00 73.16           H  
ATOM   3690  HD3 LYS A 239     -23.962  -0.465   4.136  1.00 73.16           H  
ATOM   3691  CE  LYS A 239     -23.352  -0.760   2.082  1.00 73.16           C  
ATOM   3692  HE2 LYS A 239     -22.466  -0.512   1.497  1.00 73.16           H  
ATOM   3693  HE3 LYS A 239     -23.353  -1.837   2.250  1.00 73.16           H  
ATOM   3694  NZ  LYS A 239     -24.560  -0.322   1.356  1.00 73.16           N  
ATOM   3695  HZ1 LYS A 239     -25.386  -0.531   1.899  1.00 73.16           H  
ATOM   3696  HZ2 LYS A 239     -24.610  -0.788   0.461  1.00 73.16           H  
ATOM   3697  HZ3 LYS A 239     -24.493   0.675   1.213  1.00 73.16           H  
ATOM   3698  N   ILE A 240     -18.419   0.674   3.980  1.00 77.08           N  
ATOM   3699  H   ILE A 240     -18.379  -0.328   4.096  1.00 77.08           H  
ATOM   3700  CA  ILE A 240     -17.601   1.293   2.932  1.00 77.08           C  
ATOM   3701  HA  ILE A 240     -17.446   2.343   3.181  1.00 77.08           H  
ATOM   3702  C   ILE A 240     -18.398   1.247   1.621  1.00 77.08           C  
ATOM   3703  CB  ILE A 240     -16.198   0.651   2.857  1.00 77.08           C  
ATOM   3704  HB  ILE A 240     -16.293  -0.391   2.554  1.00 77.08           H  
ATOM   3705  O   ILE A 240     -18.441   0.229   0.935  1.00 77.08           O  
ATOM   3706  CG1 ILE A 240     -15.499   0.706   4.240  1.00 77.08           C  
ATOM   3707 HG12 ILE A 240     -15.474   1.738   4.591  1.00 77.08           H  
ATOM   3708 HG13 ILE A 240     -16.077   0.122   4.956  1.00 77.08           H  
ATOM   3709  CG2 ILE A 240     -15.373   1.412   1.805  1.00 77.08           C  
ATOM   3710 HG21 ILE A 240     -14.420   0.910   1.636  1.00 77.08           H  
ATOM   3711 HG22 ILE A 240     -15.209   2.437   2.136  1.00 77.08           H  
ATOM   3712 HG23 ILE A 240     -15.904   1.449   0.854  1.00 77.08           H  
ATOM   3713  CD1 ILE A 240     -14.069   0.154   4.266  1.00 77.08           C  
ATOM   3714 HD11 ILE A 240     -13.399   0.800   3.698  1.00 77.08           H  
ATOM   3715 HD12 ILE A 240     -14.055  -0.850   3.844  1.00 77.08           H  
ATOM   3716 HD13 ILE A 240     -13.717   0.113   5.297  1.00 77.08           H  
ATOM   3717  N   ASP A 241     -19.061   2.353   1.285  1.00 82.24           N  
ATOM   3718  H   ASP A 241     -18.966   3.160   1.884  1.00 82.24           H  
ATOM   3719  CA  ASP A 241     -19.974   2.444   0.138  1.00 82.24           C  
ATOM   3720  HA  ASP A 241     -20.671   1.606   0.170  1.00 82.24           H  
ATOM   3721  C   ASP A 241     -19.250   2.387  -1.213  1.00 82.24           C  
ATOM   3722  CB  ASP A 241     -20.777   3.747   0.223  1.00 82.24           C  
ATOM   3723  HB2 ASP A 241     -20.091   4.594   0.218  1.00 82.24           H  
ATOM   3724  HB3 ASP A 241     -21.415   3.828  -0.657  1.00 82.24           H  
ATOM   3725  O   ASP A 241     -19.805   1.894  -2.193  1.00 82.24           O  
ATOM   3726  CG  ASP A 241     -21.667   3.799   1.460  1.00 82.24           C  
ATOM   3727  OD1 ASP A 241     -22.518   2.891   1.618  1.00 82.24           O  
ATOM   3728  OD2 ASP A 241     -21.501   4.773   2.229  1.00 82.24           O  
ATOM   3729  N   PHE A 242     -18.021   2.909  -1.279  1.00 88.75           N  
ATOM   3730  H   PHE A 242     -17.644   3.314  -0.434  1.00 88.75           H  
ATOM   3731  CA  PHE A 242     -17.127   2.766  -2.431  1.00 88.75           C  
ATOM   3732  HA  PHE A 242     -17.147   1.723  -2.745  1.00 88.75           H  
ATOM   3733  C   PHE A 242     -15.684   3.130  -2.070  1.00 88.75           C  
ATOM   3734  CB  PHE A 242     -17.595   3.631  -3.619  1.00 88.75           C  
ATOM   3735  HB2 PHE A 242     -16.841   3.587  -4.404  1.00 88.75           H  
ATOM   3736  HB3 PHE A 242     -18.499   3.186  -4.036  1.00 88.75           H  
ATOM   3737  O   PHE A 242     -15.431   4.044  -1.286  1.00 88.75           O  
ATOM   3738  CG  PHE A 242     -17.881   5.088  -3.299  1.00 88.75           C  
ATOM   3739  CD1 PHE A 242     -19.202   5.497  -3.039  1.00 88.75           C  
ATOM   3740  HD1 PHE A 242     -20.002   4.772  -3.060  1.00 88.75           H  
ATOM   3741  CD2 PHE A 242     -16.834   6.026  -3.228  1.00 88.75           C  
ATOM   3742  HD2 PHE A 242     -15.811   5.713  -3.382  1.00 88.75           H  
ATOM   3743  CE1 PHE A 242     -19.480   6.838  -2.721  1.00 88.75           C  
ATOM   3744  HE1 PHE A 242     -20.494   7.137  -2.500  1.00 88.75           H  
ATOM   3745  CE2 PHE A 242     -17.111   7.359  -2.878  1.00 88.75           C  
ATOM   3746  HE2 PHE A 242     -16.300   8.056  -2.727  1.00 88.75           H  
ATOM   3747  CZ  PHE A 242     -18.433   7.770  -2.646  1.00 88.75           C  
ATOM   3748  HZ  PHE A 242     -18.642   8.794  -2.373  1.00 88.75           H  
ATOM   3749  N   ALA A 243     -14.728   2.488  -2.735  1.00 85.81           N  
ATOM   3750  H   ALA A 243     -14.987   1.710  -3.326  1.00 85.81           H  
ATOM   3751  CA  ALA A 243     -13.321   2.868  -2.729  1.00 85.81           C  
ATOM   3752  HA  ALA A 243     -13.202   3.871  -2.319  1.00 85.81           H  
ATOM   3753  C   ALA A 243     -12.827   2.875  -4.180  1.00 85.81           C  
ATOM   3754  CB  ALA A 243     -12.561   1.886  -1.830  1.00 85.81           C  
ATOM   3755  HB1 ALA A 243     -12.665   0.870  -2.209  1.00 85.81           H  
ATOM   3756  HB2 ALA A 243     -11.504   2.150  -1.801  1.00 85.81           H  
ATOM   3757  HB3 ALA A 243     -12.963   1.925  -0.818  1.00 85.81           H  
ATOM   3758  O   ALA A 243     -12.878   1.852  -4.862  1.00 85.81           O  
ATOM   3759  N   LYS A 244     -12.430   4.038  -4.703  1.00 90.51           N  
ATOM   3760  H   LYS A 244     -12.466   4.869  -4.131  1.00 90.51           H  
ATOM   3761  CA  LYS A 244     -12.026   4.183  -6.110  1.00 90.51           C  
ATOM   3762  HA  LYS A 244     -11.539   3.259  -6.421  1.00 90.51           H  
ATOM   3763  C   LYS A 244     -10.997   5.289  -6.301  1.00 90.51           C  
ATOM   3764  CB  LYS A 244     -13.266   4.391  -7.004  1.00 90.51           C  
ATOM   3765  HB2 LYS A 244     -12.953   4.467  -8.045  1.00 90.51           H  
ATOM   3766  HB3 LYS A 244     -13.924   3.528  -6.907  1.00 90.51           H  
ATOM   3767  O   LYS A 244     -10.908   6.230  -5.512  1.00 90.51           O  
ATOM   3768  CG  LYS A 244     -14.044   5.648  -6.610  1.00 90.51           C  
ATOM   3769  HG2 LYS A 244     -14.384   5.540  -5.580  1.00 90.51           H  
ATOM   3770  HG3 LYS A 244     -13.381   6.511  -6.676  1.00 90.51           H  
ATOM   3771  CD  LYS A 244     -15.275   5.907  -7.477  1.00 90.51           C  
ATOM   3772  HD2 LYS A 244     -15.980   5.080  -7.391  1.00 90.51           H  
ATOM   3773  HD3 LYS A 244     -14.975   6.052  -8.515  1.00 90.51           H  
ATOM   3774  CE  LYS A 244     -15.858   7.187  -6.888  1.00 90.51           C  
ATOM   3775  HE2 LYS A 244     -16.156   7.007  -5.855  1.00 90.51           H  
ATOM   3776  HE3 LYS A 244     -15.060   7.929  -6.865  1.00 90.51           H  
ATOM   3777  NZ  LYS A 244     -16.984   7.751  -7.655  1.00 90.51           N  
ATOM   3778  HZ1 LYS A 244     -17.855   7.309  -7.399  1.00 90.51           H  
ATOM   3779  HZ2 LYS A 244     -16.812   7.679  -8.648  1.00 90.51           H  
ATOM   3780  HZ3 LYS A 244     -17.007   8.733  -7.421  1.00 90.51           H  
ATOM   3781  N   TRP A 245     -10.225   5.189  -7.372  1.00 86.34           N  
ATOM   3782  H   TRP A 245     -10.332   4.384  -7.972  1.00 86.34           H  
ATOM   3783  CA  TRP A 245      -9.172   6.144  -7.692  1.00 86.34           C  
ATOM   3784  HA  TRP A 245      -9.500   7.140  -7.394  1.00 86.34           H  
ATOM   3785  C   TRP A 245      -8.880   6.194  -9.194  1.00 86.34           C  
ATOM   3786  CB  TRP A 245      -7.924   5.785  -6.877  1.00 86.34           C  
ATOM   3787  HB2 TRP A 245      -7.177   6.565  -7.024  1.00 86.34           H  
ATOM   3788  HB3 TRP A 245      -8.181   5.787  -5.818  1.00 86.34           H  
ATOM   3789  O   TRP A 245      -9.298   5.328  -9.968  1.00 86.34           O  
ATOM   3790  CG  TRP A 245      -7.298   4.467  -7.207  1.00 86.34           C  
ATOM   3791  CD1 TRP A 245      -7.575   3.277  -6.622  1.00 86.34           C  
ATOM   3792  HD1 TRP A 245      -8.288   3.120  -5.826  1.00 86.34           H  
ATOM   3793  CD2 TRP A 245      -6.242   4.199  -8.176  1.00 86.34           C  
ATOM   3794  CE2 TRP A 245      -5.924   2.813  -8.121  1.00 86.34           C  
ATOM   3795  CE3 TRP A 245      -5.490   4.994  -9.069  1.00 86.34           C  
ATOM   3796  HE3 TRP A 245      -5.689   6.053  -9.133  1.00 86.34           H  
ATOM   3797  NE1 TRP A 245      -6.760   2.299  -7.160  1.00 86.34           N  
ATOM   3798  HE1 TRP A 245      -6.681   1.358  -6.802  1.00 86.34           H  
ATOM   3799  CH2 TRP A 245      -4.168   3.062  -9.764  1.00 86.34           C  
ATOM   3800  HH2 TRP A 245      -3.358   2.645 -10.345  1.00 86.34           H  
ATOM   3801  CZ2 TRP A 245      -4.917   2.246  -8.905  1.00 86.34           C  
ATOM   3802  HZ2 TRP A 245      -4.701   1.192  -8.813  1.00 86.34           H  
ATOM   3803  CZ3 TRP A 245      -4.456   4.432  -9.839  1.00 86.34           C  
ATOM   3804  HZ3 TRP A 245      -3.850   5.060 -10.476  1.00 86.34           H  
ATOM   3805  N   LYS A 246      -8.178   7.245  -9.620  1.00 86.42           N  
ATOM   3806  H   LYS A 246      -7.930   7.949  -8.939  1.00 86.42           H  
ATOM   3807  CA  LYS A 246      -7.765   7.455 -11.014  1.00 86.42           C  
ATOM   3808  HA  LYS A 246      -7.592   6.481 -11.471  1.00 86.42           H  
ATOM   3809  C   LYS A 246      -6.452   8.219 -11.124  1.00 86.42           C  
ATOM   3810  CB  LYS A 246      -8.879   8.173 -11.796  1.00 86.42           C  
ATOM   3811  HB2 LYS A 246      -9.758   7.529 -11.837  1.00 86.42           H  
ATOM   3812  HB3 LYS A 246      -8.539   8.364 -12.814  1.00 86.42           H  
ATOM   3813  O   LYS A 246      -6.125   9.032 -10.259  1.00 86.42           O  
ATOM   3814  CG  LYS A 246      -9.282   9.490 -11.123  1.00 86.42           C  
ATOM   3815  HG2 LYS A 246      -9.806   9.259 -10.195  1.00 86.42           H  
ATOM   3816  HG3 LYS A 246      -8.388  10.067 -10.885  1.00 86.42           H  
ATOM   3817  CD  LYS A 246     -10.174  10.370 -11.993  1.00 86.42           C  
ATOM   3818  HD2 LYS A 246      -9.569  10.800 -12.791  1.00 86.42           H  
ATOM   3819  HD3 LYS A 246     -10.988   9.783 -12.419  1.00 86.42           H  
ATOM   3820  CE  LYS A 246     -10.737  11.451 -11.068  1.00 86.42           C  
ATOM   3821  HE2 LYS A 246     -11.677  11.088 -10.653  1.00 86.42           H  
ATOM   3822  HE3 LYS A 246     -10.053  11.599 -10.232  1.00 86.42           H  
ATOM   3823  NZ  LYS A 246     -10.928  12.746 -11.748  1.00 86.42           N  
ATOM   3824  HZ1 LYS A 246     -11.655  13.275 -11.287  1.00 86.42           H  
ATOM   3825  HZ2 LYS A 246     -10.094  13.292 -11.583  1.00 86.42           H  
ATOM   3826  HZ3 LYS A 246     -11.107  12.638 -12.736  1.00 86.42           H  
ATOM   3827  N   ILE A 247      -5.747   8.008 -12.228  1.00 75.74           N  
ATOM   3828  H   ILE A 247      -6.106   7.336 -12.890  1.00 75.74           H  
ATOM   3829  CA  ILE A 247      -4.543   8.746 -12.600  1.00 75.74           C  
ATOM   3830  HA  ILE A 247      -4.058   9.084 -11.684  1.00 75.74           H  
ATOM   3831  C   ILE A 247      -4.936   9.971 -13.433  1.00 75.74           C  
ATOM   3832  CB  ILE A 247      -3.535   7.848 -13.346  1.00 75.74           C  
ATOM   3833  HB  ILE A 247      -3.951   7.597 -14.322  1.00 75.74           H  
ATOM   3834  O   ILE A 247      -5.631   9.862 -14.444  1.00 75.74           O  
ATOM   3835  CG1 ILE A 247      -3.279   6.540 -12.572  1.00 75.74           C  
ATOM   3836 HG12 ILE A 247      -4.205   5.964 -12.554  1.00 75.74           H  
ATOM   3837 HG13 ILE A 247      -2.997   6.788 -11.549  1.00 75.74           H  
ATOM   3838  CG2 ILE A 247      -2.216   8.613 -13.537  1.00 75.74           C  
ATOM   3839 HG21 ILE A 247      -1.741   8.776 -12.570  1.00 75.74           H  
ATOM   3840 HG22 ILE A 247      -1.548   8.038 -14.178  1.00 75.74           H  
ATOM   3841 HG23 ILE A 247      -2.395   9.573 -14.022  1.00 75.74           H  
ATOM   3842  CD1 ILE A 247      -2.199   5.628 -13.161  1.00 75.74           C  
ATOM   3843 HD11 ILE A 247      -1.208   6.021 -12.933  1.00 75.74           H  
ATOM   3844 HD12 ILE A 247      -2.298   4.638 -12.717  1.00 75.74           H  
ATOM   3845 HD13 ILE A 247      -2.321   5.541 -14.240  1.00 75.74           H  
ATOM   3846  N   THR A 248      -4.472  11.154 -13.032  1.00 78.81           N  
ATOM   3847  H   THR A 248      -3.903  11.177 -12.198  1.00 78.81           H  
ATOM   3848  CA  THR A 248      -4.644  12.403 -13.789  1.00 78.81           C  
ATOM   3849  HA  THR A 248      -4.939  12.140 -14.805  1.00 78.81           H  
ATOM   3850  C   THR A 248      -3.330  13.169 -13.903  1.00 78.81           C  
ATOM   3851  CB  THR A 248      -5.759  13.311 -13.228  1.00 78.81           C  
ATOM   3852  HB  THR A 248      -6.038  14.003 -14.022  1.00 78.81           H  
ATOM   3853  O   THR A 248      -2.397  12.973 -13.126  1.00 78.81           O  
ATOM   3854  CG2 THR A 248      -7.023  12.555 -12.820  1.00 78.81           C  
ATOM   3855 HG21 THR A 248      -7.322  11.881 -13.623  1.00 78.81           H  
ATOM   3856 HG22 THR A 248      -6.838  11.975 -11.916  1.00 78.81           H  
ATOM   3857 HG23 THR A 248      -7.830  13.265 -12.641  1.00 78.81           H  
ATOM   3858  OG1 THR A 248      -5.321  14.090 -12.137  1.00 78.81           O  
ATOM   3859  HG1 THR A 248      -6.099  14.353 -11.641  1.00 78.81           H  
ATOM   3860  N   GLY A 249      -3.233  14.068 -14.887  1.00 70.72           N  
ATOM   3861  H   GLY A 249      -4.004  14.168 -15.532  1.00 70.72           H  
ATOM   3862  CA  GLY A 249      -2.088  14.976 -15.007  1.00 70.72           C  
ATOM   3863  HA2 GLY A 249      -2.007  15.568 -14.096  1.00 70.72           H  
ATOM   3864  HA3 GLY A 249      -2.261  15.648 -15.847  1.00 70.72           H  
ATOM   3865  C   GLY A 249      -0.739  14.286 -15.240  1.00 70.72           C  
ATOM   3866  O   GLY A 249       0.278  14.838 -14.824  1.00 70.72           O  
ATOM   3867  N   VAL A 250      -0.741  13.109 -15.878  1.00 69.87           N  
ATOM   3868  H   VAL A 250      -1.627  12.719 -16.165  1.00 69.87           H  
ATOM   3869  CA  VAL A 250       0.472  12.393 -16.303  1.00 69.87           C  
ATOM   3870  HA  VAL A 250       1.043  12.129 -15.413  1.00 69.87           H  
ATOM   3871  C   VAL A 250       1.321  13.297 -17.199  1.00 69.87           C  
ATOM   3872  CB  VAL A 250       0.144  11.088 -17.059  1.00 69.87           C  
ATOM   3873  HB  VAL A 250      -0.356  11.343 -17.994  1.00 69.87           H  
ATOM   3874  O   VAL A 250       0.796  13.967 -18.091  1.00 69.87           O  
ATOM   3875  CG1 VAL A 250       1.404  10.269 -17.373  1.00 69.87           C  
ATOM   3876 HG11 VAL A 250       2.051  10.810 -18.064  1.00 69.87           H  
ATOM   3877 HG12 VAL A 250       1.954  10.046 -16.459  1.00 69.87           H  
ATOM   3878 HG13 VAL A 250       1.129   9.331 -17.857  1.00 69.87           H  
ATOM   3879  CG2 VAL A 250      -0.790  10.183 -16.249  1.00 69.87           C  
ATOM   3880 HG21 VAL A 250      -0.982   9.264 -16.802  1.00 69.87           H  
ATOM   3881 HG22 VAL A 250      -0.321   9.928 -15.299  1.00 69.87           H  
ATOM   3882 HG23 VAL A 250      -1.748  10.672 -16.072  1.00 69.87           H  
ATOM   3883  N   ARG A 251       2.631  13.318 -16.956  1.00 69.17           N  
ATOM   3884  H   ARG A 251       2.955  12.817 -16.141  1.00 69.17           H  
ATOM   3885  CA  ARG A 251       3.652  13.929 -17.809  1.00 69.17           C  
ATOM   3886  HA  ARG A 251       3.297  13.963 -18.839  1.00 69.17           H  
ATOM   3887  C   ARG A 251       4.909  13.076 -17.754  1.00 69.17           C  
ATOM   3888  CB  ARG A 251       3.999  15.352 -17.341  1.00 69.17           C  
ATOM   3889  HB2 ARG A 251       4.759  15.756 -18.009  1.00 69.17           H  
ATOM   3890  HB3 ARG A 251       4.418  15.309 -16.336  1.00 69.17           H  
ATOM   3891  O   ARG A 251       5.460  12.878 -16.672  1.00 69.17           O  
ATOM   3892  CG  ARG A 251       2.794  16.294 -17.331  1.00 69.17           C  
ATOM   3893  HG2 ARG A 251       2.068  15.948 -16.595  1.00 69.17           H  
ATOM   3894  HG3 ARG A 251       2.332  16.310 -18.318  1.00 69.17           H  
ATOM   3895  CD  ARG A 251       3.243  17.704 -16.953  1.00 69.17           C  
ATOM   3896  HD2 ARG A 251       3.889  18.087 -17.743  1.00 69.17           H  
ATOM   3897  HD3 ARG A 251       3.809  17.653 -16.023  1.00 69.17           H  
ATOM   3898  NE  ARG A 251       2.077  18.584 -16.772  1.00 69.17           N  
ATOM   3899  HE  ARG A 251       1.176  18.139 -16.875  1.00 69.17           H  
ATOM   3900  NH1 ARG A 251       3.245  20.500 -16.308  1.00 69.17           N  
ATOM   3901 HH11 ARG A 251       3.286  21.483 -16.079  1.00 69.17           H  
ATOM   3902 HH12 ARG A 251       4.101  19.991 -16.475  1.00 69.17           H  
ATOM   3903  NH2 ARG A 251       1.012  20.536 -16.297  1.00 69.17           N  
ATOM   3904 HH21 ARG A 251       0.127  20.061 -16.402  1.00 69.17           H  
ATOM   3905 HH22 ARG A 251       1.062  21.513 -16.047  1.00 69.17           H  
ATOM   3906  CZ  ARG A 251       2.117  19.865 -16.462  1.00 69.17           C  
ATOM   3907  N   VAL A 252       5.382  12.638 -18.913  1.00 64.78           N  
ATOM   3908  H   VAL A 252       4.860  12.813 -19.760  1.00 64.78           H  
ATOM   3909  CA  VAL A 252       6.759  12.169 -19.062  1.00 64.78           C  
ATOM   3910  HA  VAL A 252       7.095  11.715 -18.130  1.00 64.78           H  
ATOM   3911  C   VAL A 252       7.629  13.380 -19.356  1.00 64.78           C  
ATOM   3912  CB  VAL A 252       6.891  11.110 -20.162  1.00 64.78           C  
ATOM   3913  HB  VAL A 252       6.590  11.537 -21.118  1.00 64.78           H  
ATOM   3914  O   VAL A 252       7.394  14.114 -20.317  1.00 64.78           O  
ATOM   3915  CG1 VAL A 252       8.339  10.630 -20.260  1.00 64.78           C  
ATOM   3916 HG11 VAL A 252       8.410   9.975 -21.128  1.00 64.78           H  
ATOM   3917 HG12 VAL A 252       9.029  11.458 -20.426  1.00 64.78           H  
ATOM   3918 HG13 VAL A 252       8.631  10.085 -19.363  1.00 64.78           H  
ATOM   3919  CG2 VAL A 252       6.004   9.899 -19.851  1.00 64.78           C  
ATOM   3920 HG21 VAL A 252       4.950  10.166 -19.938  1.00 64.78           H  
ATOM   3921 HG22 VAL A 252       6.208   9.110 -20.575  1.00 64.78           H  
ATOM   3922 HG23 VAL A 252       6.208   9.519 -18.851  1.00 64.78           H  
ATOM   3923  N   VAL A 253       8.616  13.595 -18.498  1.00 64.62           N  
ATOM   3924  H   VAL A 253       8.708  12.973 -17.708  1.00 64.62           H  
ATOM   3925  CA  VAL A 253       9.563  14.701 -18.572  1.00 64.62           C  
ATOM   3926  HA  VAL A 253       9.271  15.401 -19.355  1.00 64.62           H  
ATOM   3927  C   VAL A 253      10.936  14.131 -18.889  1.00 64.62           C  
ATOM   3928  CB  VAL A 253       9.586  15.452 -17.230  1.00 64.62           C  
ATOM   3929  HB  VAL A 253       9.861  14.753 -16.441  1.00 64.62           H  
ATOM   3930  O   VAL A 253      11.461  13.359 -18.096  1.00 64.62           O  
ATOM   3931  CG1 VAL A 253      10.612  16.584 -17.229  1.00 64.62           C  
ATOM   3932 HG11 VAL A 253      10.321  17.338 -17.961  1.00 64.62           H  
ATOM   3933 HG12 VAL A 253      11.607  16.207 -17.466  1.00 64.62           H  
ATOM   3934 HG13 VAL A 253      10.681  17.013 -16.230  1.00 64.62           H  
ATOM   3935  CG2 VAL A 253       8.210  16.039 -16.879  1.00 64.62           C  
ATOM   3936 HG21 VAL A 253       7.894  16.736 -17.656  1.00 64.62           H  
ATOM   3937 HG22 VAL A 253       7.478  15.237 -16.789  1.00 64.62           H  
ATOM   3938 HG23 VAL A 253       8.271  16.549 -15.917  1.00 64.62           H  
ATOM   3939  N   GLN A 254      11.557  14.534 -19.991  1.00 61.04           N  
ATOM   3940  H   GLN A 254      11.078  15.169 -20.614  1.00 61.04           H  
ATOM   3941  CA  GLN A 254      13.006  14.398 -20.129  1.00 61.04           C  
ATOM   3942  HA  GLN A 254      13.325  13.413 -19.787  1.00 61.04           H  
ATOM   3943  C   GLN A 254      13.659  15.471 -19.249  1.00 61.04           C  
ATOM   3944  CB  GLN A 254      13.387  14.544 -21.606  1.00 61.04           C  
ATOM   3945  HB2 GLN A 254      13.111  15.547 -21.932  1.00 61.04           H  
ATOM   3946  HB3 GLN A 254      12.822  13.824 -22.199  1.00 61.04           H  
ATOM   3947  O   GLN A 254      13.406  16.660 -19.454  1.00 61.04           O  
ATOM   3948  CG  GLN A 254      14.885  14.325 -21.862  1.00 61.04           C  
ATOM   3949  HG2 GLN A 254      15.124  13.272 -21.713  1.00 61.04           H  
ATOM   3950  HG3 GLN A 254      15.473  14.910 -21.155  1.00 61.04           H  
ATOM   3951  CD  GLN A 254      15.311  14.743 -23.269  1.00 61.04           C  
ATOM   3952  NE2 GLN A 254      16.579  14.630 -23.590  1.00 61.04           N  
ATOM   3953 HE21 GLN A 254      16.771  14.743 -24.575  1.00 61.04           H  
ATOM   3954 HE22 GLN A 254      17.168  14.057 -23.003  1.00 61.04           H  
ATOM   3955  OE1 GLN A 254      14.541  15.223 -24.087  1.00 61.04           O  
ATOM   3956  N   ASN A 255      14.470  15.057 -18.273  1.00 60.15           N  
ATOM   3957  H   ASN A 255      14.650  14.067 -18.191  1.00 60.15           H  
ATOM   3958  CA  ASN A 255      15.298  15.945 -17.465  1.00 60.15           C  
ATOM   3959  HA  ASN A 255      14.783  16.895 -17.320  1.00 60.15           H  
ATOM   3960  C   ASN A 255      16.608  16.189 -18.230  1.00 60.15           C  
ATOM   3961  CB  ASN A 255      15.602  15.326 -16.080  1.00 60.15           C  
ATOM   3962  HB2 ASN A 255      16.339  14.533 -16.209  1.00 60.15           H  
ATOM   3963  HB3 ASN A 255      16.076  16.074 -15.445  1.00 60.15           H  
ATOM   3964  O   ASN A 255      17.469  15.311 -18.279  1.00 60.15           O  
ATOM   3965  CG  ASN A 255      14.428  14.735 -15.322  1.00 60.15           C  
ATOM   3966  ND2 ASN A 255      14.314  13.433 -15.324  1.00 60.15           N  
ATOM   3967 HD21 ASN A 255      13.571  13.002 -14.794  1.00 60.15           H  
ATOM   3968 HD22 ASN A 255      14.890  12.912 -15.970  1.00 60.15           H  
ATOM   3969  OD1 ASN A 255      13.635  15.402 -14.673  1.00 60.15           O  
ATOM   3970  N   SER A 256      16.794  17.372 -18.813  1.00 52.78           N  
ATOM   3971  H   SER A 256      16.055  18.061 -18.794  1.00 52.78           H  
ATOM   3972  CA  SER A 256      18.107  17.772 -19.332  1.00 52.78           C  
ATOM   3973  HA  SER A 256      18.737  16.887 -19.422  1.00 52.78           H  
ATOM   3974  C   SER A 256      18.811  18.700 -18.344  1.00 52.78           C  
ATOM   3975  CB  SER A 256      18.023  18.326 -20.759  1.00 52.78           C  
ATOM   3976  HB2 SER A 256      17.747  17.508 -21.424  1.00 52.78           H  
ATOM   3977  HB3 SER A 256      19.002  18.700 -21.059  1.00 52.78           H  
ATOM   3978  O   SER A 256      18.282  19.743 -17.960  1.00 52.78           O  
ATOM   3979  OG  SER A 256      17.065  19.353 -20.897  1.00 52.78           O  
ATOM   3980  HG  SER A 256      16.872  19.467 -21.830  1.00 52.78           H  
ATOM   3981  N   LEU A 257      20.020  18.309 -17.926  1.00 42.61           N  
ATOM   3982  H   LEU A 257      20.374  17.418 -18.246  1.00 42.61           H  
ATOM   3983  CA  LEU A 257      20.937  19.175 -17.188  1.00 42.61           C  
ATOM   3984  HA  LEU A 257      20.382  19.751 -16.447  1.00 42.61           H  
ATOM   3985  C   LEU A 257      21.565  20.164 -18.173  1.00 42.61           C  
ATOM   3986  CB  LEU A 257      22.018  18.332 -16.478  1.00 42.61           C  
ATOM   3987  HB2 LEU A 257      22.831  18.992 -16.176  1.00 42.61           H  
ATOM   3988  HB3 LEU A 257      22.427  17.621 -17.195  1.00 42.61           H  
ATOM   3989  O   LEU A 257      22.477  19.813 -18.922  1.00 42.61           O  
ATOM   3990  CG  LEU A 257      21.533  17.571 -15.232  1.00 42.61           C  
ATOM   3991  HG  LEU A 257      20.640  16.996 -15.478  1.00 42.61           H  
ATOM   3992  CD1 LEU A 257      22.622  16.601 -14.769  1.00 42.61           C  
ATOM   3993 HD11 LEU A 257      23.529  17.148 -14.512  1.00 42.61           H  
ATOM   3994 HD12 LEU A 257      22.843  15.889 -15.564  1.00 42.61           H  
ATOM   3995 HD13 LEU A 257      22.277  16.047 -13.896  1.00 42.61           H  
ATOM   3996  CD2 LEU A 257      21.218  18.516 -14.068  1.00 42.61           C  
ATOM   3997 HD21 LEU A 257      22.092  19.116 -13.819  1.00 42.61           H  
ATOM   3998 HD22 LEU A 257      20.395  19.181 -14.329  1.00 42.61           H  
ATOM   3999 HD23 LEU A 257      20.924  17.939 -13.191  1.00 42.61           H  
ATOM   4000  N   ILE A 258      21.079  21.404 -18.167  1.00 36.35           N  
ATOM   4001  H   ILE A 258      20.336  21.620 -17.519  1.00 36.35           H  
ATOM   4002  CA  ILE A 258      21.682  22.517 -18.908  1.00 36.35           C  
ATOM   4003  HA  ILE A 258      22.470  22.132 -19.555  1.00 36.35           H  
ATOM   4004  C   ILE A 258      22.334  23.441 -17.875  1.00 36.35           C  
ATOM   4005  CB  ILE A 258      20.649  23.221 -19.820  1.00 36.35           C  
ATOM   4006  HB  ILE A 258      19.889  23.677 -19.185  1.00 36.35           H  
ATOM   4007  O   ILE A 258      21.747  23.743 -16.843  1.00 36.35           O  
ATOM   4008  CG1 ILE A 258      19.964  22.201 -20.767  1.00 36.35           C  
ATOM   4009 HG12 ILE A 258      20.727  21.682 -21.348  1.00 36.35           H  
ATOM   4010 HG13 ILE A 258      19.439  21.458 -20.166  1.00 36.35           H  
ATOM   4011  CG2 ILE A 258      21.332  24.346 -20.622  1.00 36.35           C  
ATOM   4012 HG21 ILE A 258      22.079  23.931 -21.298  1.00 36.35           H  
ATOM   4013 HG22 ILE A 258      20.587  24.899 -21.195  1.00 36.35           H  
ATOM   4014 HG23 ILE A 258      21.801  25.061 -19.946  1.00 36.35           H  
ATOM   4015  CD1 ILE A 258      18.931  22.793 -21.735  1.00 36.35           C  
ATOM   4016 HD11 ILE A 258      19.424  23.407 -22.490  1.00 36.35           H  
ATOM   4017 HD12 ILE A 258      18.405  21.982 -22.238  1.00 36.35           H  
ATOM   4018 HD13 ILE A 258      18.209  23.398 -21.186  1.00 36.35           H  
ATOM   4019  N   GLY A 259      23.592  23.832 -18.096  1.00 33.21           N  
ATOM   4020  H   GLY A 259      24.049  23.525 -18.942  1.00 33.21           H  
ATOM   4021  CA  GLY A 259      24.342  24.698 -17.171  1.00 33.21           C  
ATOM   4022  HA2 GLY A 259      25.233  25.070 -17.675  1.00 33.21           H  
ATOM   4023  HA3 GLY A 259      23.719  25.556 -16.916  1.00 33.21           H  
ATOM   4024  C   GLY A 259      24.788  24.053 -15.847  1.00 33.21           C  
ATOM   4025  O   GLY A 259      25.638  24.618 -15.169  1.00 33.21           O  
ATOM   4026  N   GLY A 260      24.286  22.864 -15.497  1.00 30.00           N  
ATOM   4027  H   GLY A 260      23.514  22.510 -16.043  1.00 30.00           H  
ATOM   4028  CA  GLY A 260      24.728  22.085 -14.330  1.00 30.00           C  
ATOM   4029  HA2 GLY A 260      25.778  22.300 -14.130  1.00 30.00           H  
ATOM   4030  HA3 GLY A 260      24.643  21.024 -14.566  1.00 30.00           H  
ATOM   4031  C   GLY A 260      23.952  22.335 -13.031  1.00 30.00           C  
ATOM   4032  O   GLY A 260      24.185  21.618 -12.061  1.00 30.00           O  
ATOM   4033  N   THR A 261      23.014  23.286 -13.010  1.00 30.88           N  
ATOM   4034  H   THR A 261      22.933  23.906 -13.804  1.00 30.88           H  
ATOM   4035  CA  THR A 261      22.119  23.545 -11.862  1.00 30.88           C  
ATOM   4036  HA  THR A 261      22.408  22.916 -11.021  1.00 30.88           H  
ATOM   4037  C   THR A 261      20.659  23.218 -12.159  1.00 30.88           C  
ATOM   4038  CB  THR A 261      22.211  25.006 -11.396  1.00 30.88           C  
ATOM   4039  HB  THR A 261      21.501  25.166 -10.584  1.00 30.88           H  
ATOM   4040  O   THR A 261      19.967  22.678 -11.297  1.00 30.88           O  
ATOM   4041  CG2 THR A 261      23.614  25.339 -10.883  1.00 30.88           C  
ATOM   4042 HG21 THR A 261      24.338  25.274 -11.695  1.00 30.88           H  
ATOM   4043 HG22 THR A 261      23.891  24.643 -10.090  1.00 30.88           H  
ATOM   4044 HG23 THR A 261      23.617  26.353 -10.485  1.00 30.88           H  
ATOM   4045  OG1 THR A 261      21.910  25.893 -12.450  1.00 30.88           O  
ATOM   4046  HG1 THR A 261      20.965  26.057 -12.420  1.00 30.88           H  
ATOM   4047  N   ASP A 262      20.195  23.500 -13.379  1.00 29.42           N  
ATOM   4048  H   ASP A 262      20.813  23.949 -14.039  1.00 29.42           H  
ATOM   4049  CA  ASP A 262      18.765  23.560 -13.672  1.00 29.42           C  
ATOM   4050  HA  ASP A 262      18.219  23.593 -12.729  1.00 29.42           H  
ATOM   4051  C   ASP A 262      18.296  22.318 -14.439  1.00 29.42           C  
ATOM   4052  CB  ASP A 262      18.418  24.869 -14.404  1.00 29.42           C  
ATOM   4053  HB2 ASP A 262      18.997  24.922 -15.326  1.00 29.42           H  
ATOM   4054  HB3 ASP A 262      17.362  24.840 -14.672  1.00 29.42           H  
ATOM   4055  O   ASP A 262      18.836  21.945 -15.486  1.00 29.42           O  
ATOM   4056  CG  ASP A 262      18.671  26.146 -13.580  1.00 29.42           C  
ATOM   4057  OD1 ASP A 262      19.141  26.044 -12.422  1.00 29.42           O  
ATOM   4058  OD2 ASP A 262      18.413  27.236 -14.131  1.00 29.42           O  
ATOM   4059  N   ILE A 263      17.247  21.679 -13.915  1.00 38.62           N  
ATOM   4060  H   ILE A 263      16.864  22.040 -13.053  1.00 38.62           H  
ATOM   4061  CA  ILE A 263      16.526  20.607 -14.605  1.00 38.62           C  
ATOM   4062  HA  ILE A 263      17.237  20.008 -15.174  1.00 38.62           H  
ATOM   4063  C   ILE A 263      15.557  21.258 -15.590  1.00 38.62           C  
ATOM   4064  CB  ILE A 263      15.805  19.676 -13.600  1.00 38.62           C  
ATOM   4065  HB  ILE A 263      15.171  20.284 -12.954  1.00 38.62           H  
ATOM   4066  O   ILE A 263      14.531  21.809 -15.187  1.00 38.62           O  
ATOM   4067  CG1 ILE A 263      16.837  18.933 -12.719  1.00 38.62           C  
ATOM   4068 HG12 ILE A 263      17.542  19.653 -12.303  1.00 38.62           H  
ATOM   4069 HG13 ILE A 263      17.402  18.233 -13.335  1.00 38.62           H  
ATOM   4070  CG2 ILE A 263      14.907  18.677 -14.358  1.00 38.62           C  
ATOM   4071 HG21 ILE A 263      14.477  17.936 -13.684  1.00 38.62           H  
ATOM   4072 HG22 ILE A 263      14.075  19.196 -14.834  1.00 38.62           H  
ATOM   4073 HG23 ILE A 263      15.487  18.176 -15.134  1.00 38.62           H  
ATOM   4074  CD1 ILE A 263      16.219  18.176 -11.535  1.00 38.62           C  
ATOM   4075 HD11 ILE A 263      15.596  18.851 -10.948  1.00 38.62           H  
ATOM   4076 HD12 ILE A 263      17.019  17.796 -10.899  1.00 38.62           H  
ATOM   4077 HD13 ILE A 263      15.621  17.334 -11.883  1.00 38.62           H  
ATOM   4078  N   HIS A 264      15.851  21.169 -16.885  1.00 33.51           N  
ATOM   4079  H   HIS A 264      16.723  20.744 -17.165  1.00 33.51           H  
ATOM   4080  CA  HIS A 264      14.895  21.558 -17.915  1.00 33.51           C  
ATOM   4081  HA  HIS A 264      14.343  22.426 -17.555  1.00 33.51           H  
ATOM   4082  C   HIS A 264      13.876  20.443 -18.159  1.00 33.51           C  
ATOM   4083  CB  HIS A 264      15.618  21.991 -19.188  1.00 33.51           C  
ATOM   4084  HB2 HIS A 264      16.440  21.305 -19.393  1.00 33.51           H  
ATOM   4085  HB3 HIS A 264      14.925  21.960 -20.029  1.00 33.51           H  
ATOM   4086  O   HIS A 264      14.224  19.265 -18.222  1.00 33.51           O  
ATOM   4087  CG  HIS A 264      16.163  23.387 -19.067  1.00 33.51           C  
ATOM   4088  CD2 HIS A 264      17.315  23.755 -18.426  1.00 33.51           C  
ATOM   4089  HD2 HIS A 264      17.998  23.095 -17.913  1.00 33.51           H  
ATOM   4090  ND1 HIS A 264      15.568  24.538 -19.535  1.00 33.51           N  
ATOM   4091  HD1 HIS A 264      14.693  24.599 -20.035  1.00 33.51           H  
ATOM   4092  CE1 HIS A 264      16.355  25.574 -19.200  1.00 33.51           C  
ATOM   4093  HE1 HIS A 264      16.159  26.612 -19.424  1.00 33.51           H  
ATOM   4094  NE2 HIS A 264      17.440  25.142 -18.549  1.00 33.51           N  
ATOM   4095  N   TYR A 265      12.609  20.841 -18.303  1.00 36.74           N  
ATOM   4096  H   TYR A 265      12.419  21.831 -18.243  1.00 36.74           H  
ATOM   4097  CA  TYR A 265      11.461  19.947 -18.438  1.00 36.74           C  
ATOM   4098  HA  TYR A 265      11.762  18.938 -18.157  1.00 36.74           H  
ATOM   4099  C   TYR A 265      10.968  19.923 -19.891  1.00 36.74           C  
ATOM   4100  CB  TYR A 265      10.325  20.408 -17.497  1.00 36.74           C  
ATOM   4101  HB2 TYR A 265       9.422  19.864 -17.775  1.00 36.74           H  
ATOM   4102  HB3 TYR A 265      10.123  21.464 -17.677  1.00 36.74           H  
ATOM   4103  O   TYR A 265      10.228  20.821 -20.301  1.00 36.74           O  
ATOM   4104  CG  TYR A 265      10.548  20.217 -16.005  1.00 36.74           C  
ATOM   4105  CD1 TYR A 265       9.798  19.257 -15.298  1.00 36.74           C  
ATOM   4106  HD1 TYR A 265       9.063  18.663 -15.820  1.00 36.74           H  
ATOM   4107  CD2 TYR A 265      11.479  21.013 -15.311  1.00 36.74           C  
ATOM   4108  HD2 TYR A 265      12.048  21.771 -15.827  1.00 36.74           H  
ATOM   4109  CE1 TYR A 265      10.035  19.037 -13.928  1.00 36.74           C  
ATOM   4110  HE1 TYR A 265       9.501  18.270 -13.386  1.00 36.74           H  
ATOM   4111  CE2 TYR A 265      11.711  20.807 -13.938  1.00 36.74           C  
ATOM   4112  HE2 TYR A 265      12.455  21.402 -13.429  1.00 36.74           H  
ATOM   4113  OH  TYR A 265      11.227  19.583 -11.926  1.00 36.74           O  
ATOM   4114  HH  TYR A 265      11.931  20.143 -11.591  1.00 36.74           H  
ATOM   4115  CZ  TYR A 265      11.002  19.804 -13.247  1.00 36.74           C  
ATOM   4116  N   ALA A 266      11.319  18.893 -20.663  1.00 37.76           N  
ATOM   4117  H   ALA A 266      11.963  18.204 -20.300  1.00 37.76           H  
ATOM   4118  CA  ALA A 266      10.709  18.652 -21.974  1.00 37.76           C  
ATOM   4119  HA  ALA A 266      10.216  19.561 -22.318  1.00 37.76           H  
ATOM   4120  C   ALA A 266       9.637  17.553 -21.881  1.00 37.76           C  
ATOM   4121  CB  ALA A 266      11.803  18.338 -23.000  1.00 37.76           C  
ATOM   4122  HB1 ALA A 266      12.341  17.434 -22.711  1.00 37.76           H  
ATOM   4123  HB2 ALA A 266      11.357  18.182 -23.982  1.00 37.76           H  
ATOM   4124  HB3 ALA A 266      12.510  19.166 -23.055  1.00 37.76           H  
ATOM   4125  O   ALA A 266       9.915  16.462 -21.386  1.00 37.76           O  
ATOM   4126  N   ASN A 267       8.419  17.822 -22.368  1.00 45.94           N  
ATOM   4127  H   ASN A 267       8.253  18.732 -22.774  1.00 45.94           H  
ATOM   4128  CA  ASN A 267       7.396  16.783 -22.541  1.00 45.94           C  
ATOM   4129  HA  ASN A 267       7.235  16.259 -21.599  1.00 45.94           H  
ATOM   4130  C   ASN A 267       7.887  15.769 -23.586  1.00 45.94           C  
ATOM   4131  CB  ASN A 267       6.065  17.395 -23.028  1.00 45.94           C  
ATOM   4132  HB2 ASN A 267       6.259  18.249 -23.675  1.00 45.94           H  
ATOM   4133  HB3 ASN A 267       5.564  16.646 -23.642  1.00 45.94           H  
ATOM   4134  O   ASN A 267       8.019  16.125 -24.760  1.00 45.94           O  
ATOM   4135  CG  ASN A 267       5.064  17.794 -21.959  1.00 45.94           C  
ATOM   4136  ND2 ASN A 267       3.835  18.002 -22.372  1.00 45.94           N  
ATOM   4137 HD21 ASN A 267       3.141  18.161 -21.656  1.00 45.94           H  
ATOM   4138 HD22 ASN A 267       3.605  17.768 -23.327  1.00 45.94           H  
ATOM   4139  OD1 ASN A 267       5.322  17.929 -20.773  1.00 45.94           O  
ATOM   4140  N   TYR A 268       8.100  14.515 -23.189  1.00 48.46           N  
ATOM   4141  H   TYR A 268       7.976  14.280 -22.214  1.00 48.46           H  
ATOM   4142  CA  TYR A 268       8.459  13.450 -24.125  1.00 48.46           C  
ATOM   4143  HA  TYR A 268       9.108  13.874 -24.892  1.00 48.46           H  
ATOM   4144  C   TYR A 268       7.202  12.920 -24.831  1.00 48.46           C  
ATOM   4145  CB  TYR A 268       9.278  12.365 -23.421  1.00 48.46           C  
ATOM   4146  HB2 TYR A 268       8.619  11.754 -22.804  1.00 48.46           H  
ATOM   4147  HB3 TYR A 268      10.007  12.837 -22.761  1.00 48.46           H  
ATOM   4148  O   TYR A 268       6.573  11.952 -24.406  1.00 48.46           O  
ATOM   4149  CG  TYR A 268      10.029  11.478 -24.395  1.00 48.46           C  
ATOM   4150  CD1 TYR A 268       9.454  10.278 -24.861  1.00 48.46           C  
ATOM   4151  HD1 TYR A 268       8.474   9.982 -24.519  1.00 48.46           H  
ATOM   4152  CD2 TYR A 268      11.300  11.873 -24.856  1.00 48.46           C  
ATOM   4153  HD2 TYR A 268      11.742  12.798 -24.516  1.00 48.46           H  
ATOM   4154  CE1 TYR A 268      10.164   9.455 -25.760  1.00 48.46           C  
ATOM   4155  HE1 TYR A 268       9.734   8.527 -26.107  1.00 48.46           H  
ATOM   4156  CE2 TYR A 268      12.009  11.054 -25.754  1.00 48.46           C  
ATOM   4157  HE2 TYR A 268      12.993  11.336 -26.100  1.00 48.46           H  
ATOM   4158  OH  TYR A 268      12.182   9.052 -27.033  1.00 48.46           O  
ATOM   4159  HH  TYR A 268      11.855   8.152 -27.111  1.00 48.46           H  
ATOM   4160  CZ  TYR A 268      11.453   9.836 -26.196  1.00 48.46           C  
ATOM   4161  N   ASN A 269       6.791  13.610 -25.896  1.00 44.69           N  
ATOM   4162  H   ASN A 269       7.320  14.430 -26.156  1.00 44.69           H  
ATOM   4163  CA  ASN A 269       5.660  13.201 -26.727  1.00 44.69           C  
ATOM   4164  HA  ASN A 269       4.795  13.001 -26.095  1.00 44.69           H  
ATOM   4165  C   ASN A 269       6.022  11.914 -27.495  1.00 44.69           C  
ATOM   4166  CB  ASN A 269       5.314  14.328 -27.720  1.00 44.69           C  
ATOM   4167  HB2 ASN A 269       4.547  13.963 -28.403  1.00 44.69           H  
ATOM   4168  HB3 ASN A 269       6.200  14.549 -28.315  1.00 44.69           H  
ATOM   4169  O   ASN A 269       6.739  11.992 -28.491  1.00 44.69           O  
ATOM   4170  CG  ASN A 269       4.805  15.627 -27.121  1.00 44.69           C  
ATOM   4171  ND2 ASN A 269       4.853  16.685 -27.898  1.00 44.69           N  
ATOM   4172 HD21 ASN A 269       5.251  16.601 -28.822  1.00 44.69           H  
ATOM   4173 HD22 ASN A 269       4.538  17.556 -27.496  1.00 44.69           H  
ATOM   4174  OD1 ASN A 269       4.341  15.737 -25.997  1.00 44.69           O  
ATOM   4175  N   GLY A 270       5.512  10.757 -27.065  1.00 45.86           N  
ATOM   4176  H   GLY A 270       4.970  10.753 -26.213  1.00 45.86           H  
ATOM   4177  CA  GLY A 270       5.681   9.490 -27.795  1.00 45.86           C  
ATOM   4178  HA2 GLY A 270       6.551   9.556 -28.448  1.00 45.86           H  
ATOM   4179  HA3 GLY A 270       4.805   9.332 -28.425  1.00 45.86           H  
ATOM   4180  C   GLY A 270       5.868   8.232 -26.945  1.00 45.86           C  
ATOM   4181  O   GLY A 270       5.889   7.146 -27.513  1.00 45.86           O  
ATOM   4182  N   ALA A 271       5.983   8.345 -25.618  1.00 50.61           N  
ATOM   4183  H   ALA A 271       5.979   9.261 -25.192  1.00 50.61           H  
ATOM   4184  CA  ALA A 271       6.037   7.191 -24.720  1.00 50.61           C  
ATOM   4185  HA  ALA A 271       5.777   6.286 -25.270  1.00 50.61           H  
ATOM   4186  C   ALA A 271       5.025   7.339 -23.575  1.00 50.61           C  
ATOM   4187  CB  ALA A 271       7.471   7.017 -24.210  1.00 50.61           C  
ATOM   4188  HB1 ALA A 271       8.147   6.871 -25.053  1.00 50.61           H  
ATOM   4189  HB2 ALA A 271       7.519   6.139 -23.565  1.00 50.61           H  
ATOM   4190  HB3 ALA A 271       7.775   7.895 -23.641  1.00 50.61           H  
ATOM   4191  O   ALA A 271       5.146   8.246 -22.751  1.00 50.61           O  
ATOM   4192  N   ASP A 272       4.052   6.428 -23.518  1.00 54.47           N  
ATOM   4193  H   ASP A 272       4.028   5.697 -24.214  1.00 54.47           H  
ATOM   4194  CA  ASP A 272       3.112   6.301 -22.404  1.00 54.47           C  
ATOM   4195  HA  ASP A 272       3.050   7.253 -21.876  1.00 54.47           H  
ATOM   4196  C   ASP A 272       3.597   5.196 -21.449  1.00 54.47           C  
ATOM   4197  CB  ASP A 272       1.701   5.959 -22.911  1.00 54.47           C  
ATOM   4198  HB2 ASP A 272       1.098   5.646 -22.058  1.00 54.47           H  
ATOM   4199  HB3 ASP A 272       1.761   5.116 -23.600  1.00 54.47           H  
ATOM   4200  O   ASP A 272       3.730   4.051 -21.880  1.00 54.47           O  
ATOM   4201  CG  ASP A 272       0.967   7.119 -23.583  1.00 54.47           C  
ATOM   4202  OD1 ASP A 272       1.170   8.279 -23.156  1.00 54.47           O  
ATOM   4203  OD2 ASP A 272       0.130   6.816 -24.464  1.00 54.47           O  
ATOM   4204  N   PRO A 273       3.842   5.480 -20.155  1.00 56.85           N  
ATOM   4205  CA  PRO A 273       4.144   4.432 -19.185  1.00 56.85           C  
ATOM   4206  HA  PRO A 273       4.949   3.805 -19.570  1.00 56.85           H  
ATOM   4207  C   PRO A 273       2.917   3.539 -18.940  1.00 56.85           C  
ATOM   4208  CB  PRO A 273       4.640   5.160 -17.932  1.00 56.85           C  
ATOM   4209  HB2 PRO A 273       4.360   4.643 -17.014  1.00 56.85           H  
ATOM   4210  HB3 PRO A 273       5.723   5.269 -17.987  1.00 56.85           H  
ATOM   4211  O   PRO A 273       1.769   3.960 -19.132  1.00 56.85           O  
ATOM   4212  CG  PRO A 273       3.990   6.541 -18.028  1.00 56.85           C  
ATOM   4213  HG2 PRO A 273       4.610   7.307 -17.564  1.00 56.85           H  
ATOM   4214  HG3 PRO A 273       3.006   6.515 -17.558  1.00 56.85           H  
ATOM   4215  CD  PRO A 273       3.839   6.790 -19.527  1.00 56.85           C  
ATOM   4216  HD2 PRO A 273       2.909   7.323 -19.723  1.00 56.85           H  
ATOM   4217  HD3 PRO A 273       4.690   7.362 -19.898  1.00 56.85           H  
ATOM   4218  N   MET A 274       3.154   2.308 -18.474  1.00 54.09           N  
ATOM   4219  H   MET A 274       4.107   2.040 -18.272  1.00 54.09           H  
ATOM   4220  CA  MET A 274       2.145   1.242 -18.438  1.00 54.09           C  
ATOM   4221  HA  MET A 274       1.210   1.627 -18.844  1.00 54.09           H  
ATOM   4222  C   MET A 274       1.834   0.759 -17.009  1.00 54.09           C  
ATOM   4223  CB  MET A 274       2.588   0.101 -19.369  1.00 54.09           C  
ATOM   4224  HB2 MET A 274       3.612  -0.179 -19.122  1.00 54.09           H  
ATOM   4225  HB3 MET A 274       1.941  -0.764 -19.220  1.00 54.09           H  
ATOM   4226  O   MET A 274       2.706   0.405 -16.216  1.00 54.09           O  
ATOM   4227  CG  MET A 274       2.536   0.502 -20.852  1.00 54.09           C  
ATOM   4228  HG2 MET A 274       3.031  -0.273 -21.436  1.00 54.09           H  
ATOM   4229  HG3 MET A 274       3.106   1.420 -20.996  1.00 54.09           H  
ATOM   4230  SD  MET A 274       0.859   0.753 -21.510  1.00 54.09           S  
ATOM   4231  CE  MET A 274       0.710  -0.735 -22.533  1.00 54.09           C  
ATOM   4232  HE1 MET A 274      -0.280  -0.771 -22.987  1.00 54.09           H  
ATOM   4233  HE2 MET A 274       0.862  -1.622 -21.919  1.00 54.09           H  
ATOM   4234  HE3 MET A 274       1.465  -0.711 -23.319  1.00 54.09           H  
ATOM   4235  N   VAL A 275       0.547   0.741 -16.668  1.00 51.79           N  
ATOM   4236  H   VAL A 275      -0.118   0.987 -17.387  1.00 51.79           H  
ATOM   4237  CA  VAL A 275      -0.008   0.138 -15.448  1.00 51.79           C  
ATOM   4238  HA  VAL A 275       0.700   0.256 -14.628  1.00 51.79           H  
ATOM   4239  C   VAL A 275      -0.225  -1.348 -15.716  1.00 51.79           C  
ATOM   4240  CB  VAL A 275      -1.348   0.794 -15.051  1.00 51.79           C  
ATOM   4241  HB  VAL A 275      -2.110   0.523 -15.781  1.00 51.79           H  
ATOM   4242  O   VAL A 275      -0.807  -1.694 -16.739  1.00 51.79           O  
ATOM   4243  CG1 VAL A 275      -1.817   0.313 -13.672  1.00 51.79           C  
ATOM   4244 HG11 VAL A 275      -1.974  -0.766 -13.682  1.00 51.79           H  
ATOM   4245 HG12 VAL A 275      -2.763   0.789 -13.416  1.00 51.79           H  
ATOM   4246 HG13 VAL A 275      -1.075   0.554 -12.911  1.00 51.79           H  
ATOM   4247  CG2 VAL A 275      -1.272   2.325 -15.015  1.00 51.79           C  
ATOM   4248 HG21 VAL A 275      -0.476   2.655 -14.346  1.00 51.79           H  
ATOM   4249 HG22 VAL A 275      -1.075   2.694 -16.021  1.00 51.79           H  
ATOM   4250 HG23 VAL A 275      -2.225   2.738 -14.684  1.00 51.79           H  
ATOM   4251  N   TYR A 276       0.195  -2.223 -14.806  1.00 51.75           N  
ATOM   4252  H   TYR A 276       0.559  -1.878 -13.930  1.00 51.75           H  
ATOM   4253  CA  TYR A 276       0.025  -3.672 -14.921  1.00 51.75           C  
ATOM   4254  HA  TYR A 276      -0.455  -3.918 -15.868  1.00 51.75           H  
ATOM   4255  C   TYR A 276      -0.886  -4.175 -13.802  1.00 51.75           C  
ATOM   4256  CB  TYR A 276       1.393  -4.369 -14.916  1.00 51.75           C  
ATOM   4257  HB2 TYR A 276       1.242  -5.419 -14.664  1.00 51.75           H  
ATOM   4258  HB3 TYR A 276       2.020  -3.939 -14.135  1.00 51.75           H  
ATOM   4259  O   TYR A 276      -0.559  -4.101 -12.617  1.00 51.75           O  
ATOM   4260  CG  TYR A 276       2.124  -4.301 -16.246  1.00 51.75           C  
ATOM   4261  CD1 TYR A 276       2.160  -5.428 -17.092  1.00 51.75           C  
ATOM   4262  HD1 TYR A 276       1.653  -6.339 -16.811  1.00 51.75           H  
ATOM   4263  CD2 TYR A 276       2.764  -3.111 -16.644  1.00 51.75           C  
ATOM   4264  HD2 TYR A 276       2.731  -2.237 -16.012  1.00 51.75           H  
ATOM   4265  CE1 TYR A 276       2.859  -5.383 -18.314  1.00 51.75           C  
ATOM   4266  HE1 TYR A 276       2.885  -6.253 -18.952  1.00 51.75           H  
ATOM   4267  CE2 TYR A 276       3.452  -3.062 -17.871  1.00 51.75           C  
ATOM   4268  HE2 TYR A 276       3.945  -2.159 -18.198  1.00 51.75           H  
ATOM   4269  OH  TYR A 276       4.226  -4.135 -19.851  1.00 51.75           O  
ATOM   4270  HH  TYR A 276       4.095  -4.894 -20.424  1.00 51.75           H  
ATOM   4271  CZ  TYR A 276       3.516  -4.197 -18.698  1.00 51.75           C  
ATOM   4272  N   ILE A 277      -2.053  -4.695 -14.175  1.00 49.46           N  
ATOM   4273  H   ILE A 277      -2.277  -4.735 -15.159  1.00 49.46           H  
ATOM   4274  CA  ILE A 277      -3.034  -5.218 -13.223  1.00 49.46           C  
ATOM   4275  HA  ILE A 277      -2.827  -4.823 -12.229  1.00 49.46           H  
ATOM   4276  C   ILE A 277      -2.893  -6.737 -13.175  1.00 49.46           C  
ATOM   4277  CB  ILE A 277      -4.466  -4.785 -13.605  1.00 49.46           C  
ATOM   4278  HB  ILE A 277      -4.742  -5.290 -14.531  1.00 49.46           H  
ATOM   4279  O   ILE A 277      -3.212  -7.410 -14.154  1.00 49.46           O  
ATOM   4280  CG1 ILE A 277      -4.562  -3.261 -13.846  1.00 49.46           C  
ATOM   4281 HG12 ILE A 277      -4.344  -2.723 -12.924  1.00 49.46           H  
ATOM   4282 HG13 ILE A 277      -3.830  -2.960 -14.595  1.00 49.46           H  
ATOM   4283  CG2 ILE A 277      -5.447  -5.220 -12.498  1.00 49.46           C  
ATOM   4284 HG21 ILE A 277      -5.204  -4.726 -11.558  1.00 49.46           H  
ATOM   4285 HG22 ILE A 277      -6.475  -4.989 -12.778  1.00 49.46           H  
ATOM   4286 HG23 ILE A 277      -5.395  -6.299 -12.350  1.00 49.46           H  
ATOM   4287  CD1 ILE A 277      -5.929  -2.831 -14.381  1.00 49.46           C  
ATOM   4288 HD11 ILE A 277      -6.227  -3.479 -15.205  1.00 49.46           H  
ATOM   4289 HD12 ILE A 277      -5.841  -1.810 -14.751  1.00 49.46           H  
ATOM   4290 HD13 ILE A 277      -6.678  -2.863 -13.590  1.00 49.46           H  
ATOM   4291  N   CYS A 278      -2.451  -7.283 -12.040  1.00 49.74           N  
ATOM   4292  H   CYS A 278      -2.220  -6.683 -11.260  1.00 49.74           H  
ATOM   4293  CA  CYS A 278      -2.570  -8.719 -11.796  1.00 49.74           C  
ATOM   4294  HA  CYS A 278      -2.151  -9.246 -12.653  1.00 49.74           H  
ATOM   4295  C   CYS A 278      -4.067  -9.067 -11.641  1.00 49.74           C  
ATOM   4296  CB  CYS A 278      -1.753  -9.107 -10.557  1.00 49.74           C  
ATOM   4297  HB2 CYS A 278      -0.754  -8.675 -10.620  1.00 49.74           H  
ATOM   4298  HB3 CYS A 278      -2.251  -8.751  -9.655  1.00 49.74           H  
ATOM   4299  O   CYS A 278      -4.745  -8.409 -10.844  1.00 49.74           O  
ATOM   4300  SG  CYS A 278      -1.608 -10.914 -10.511  1.00 49.74           S  
ATOM   4301  HG  CYS A 278      -0.935 -11.028  -9.362  1.00 49.74           H  
ATOM   4302  N   PRO A 279      -4.614 -10.025 -12.408  1.00 41.06           N  
ATOM   4303  CA  PRO A 279      -6.022 -10.386 -12.339  1.00 41.06           C  
ATOM   4304  HA  PRO A 279      -6.638  -9.487 -12.336  1.00 41.06           H  
ATOM   4305  C   PRO A 279      -6.309 -11.187 -11.067  1.00 41.06           C  
ATOM   4306  CB  PRO A 279      -6.303 -11.185 -13.614  1.00 41.06           C  
ATOM   4307  HB2 PRO A 279      -6.515 -10.503 -14.438  1.00 41.06           H  
ATOM   4308  HB3 PRO A 279      -7.116 -11.900 -13.486  1.00 41.06           H  
ATOM   4309  O   PRO A 279      -5.440 -11.866 -10.517  1.00 41.06           O  
ATOM   4310  CG  PRO A 279      -4.968 -11.880 -13.858  1.00 41.06           C  
ATOM   4311  HG2 PRO A 279      -4.901 -12.755 -13.211  1.00 41.06           H  
ATOM   4312  HG3 PRO A 279      -4.843 -12.164 -14.903  1.00 41.06           H  
ATOM   4313  CD  PRO A 279      -3.946 -10.833 -13.411  1.00 41.06           C  
ATOM   4314  HD2 PRO A 279      -3.681 -10.174 -14.238  1.00 41.06           H  
ATOM   4315  HD3 PRO A 279      -3.058 -11.323 -13.011  1.00 41.06           H  
ATOM   4316  N   GLU A 280      -7.552 -11.117 -10.599  1.00 41.38           N  
ATOM   4317  H   GLU A 280      -8.243 -10.577 -11.100  1.00 41.38           H  
ATOM   4318  CA  GLU A 280      -7.994 -11.860  -9.418  1.00 41.38           C  
ATOM   4319  HA  GLU A 280      -7.371 -11.559  -8.576  1.00 41.38           H  
ATOM   4320  C   GLU A 280      -7.808 -13.376  -9.629  1.00 41.38           C  
ATOM   4321  CB  GLU A 280      -9.452 -11.504  -9.072  1.00 41.38           C  
ATOM   4322  HB2 GLU A 280      -9.707 -12.019  -8.145  1.00 41.38           H  
ATOM   4323  HB3 GLU A 280     -10.111 -11.862  -9.863  1.00 41.38           H  
ATOM   4324  O   GLU A 280      -8.151 -13.910 -10.683  1.00 41.38           O  
ATOM   4325  CG  GLU A 280      -9.663  -9.988  -8.889  1.00 41.38           C  
ATOM   4326  HG2 GLU A 280      -9.487  -9.494  -9.845  1.00 41.38           H  
ATOM   4327  HG3 GLU A 280      -8.916  -9.614  -8.189  1.00 41.38           H  
ATOM   4328  CD  GLU A 280     -11.072  -9.605  -8.393  1.00 41.38           C  
ATOM   4329  OE1 GLU A 280     -11.444  -8.426  -8.595  1.00 41.38           O  
ATOM   4330  OE2 GLU A 280     -11.771 -10.476  -7.817  1.00 41.38           O  
ATOM   4331  N   GLY A 281      -7.248 -14.069  -8.632  1.00 33.32           N  
ATOM   4332  H   GLY A 281      -6.977 -13.577  -7.793  1.00 33.32           H  
ATOM   4333  CA  GLY A 281      -7.049 -15.525  -8.648  1.00 33.32           C  
ATOM   4334  HA2 GLY A 281      -7.837 -15.984  -9.246  1.00 33.32           H  
ATOM   4335  HA3 GLY A 281      -7.153 -15.901  -7.630  1.00 33.32           H  
ATOM   4336  C   GLY A 281      -5.707 -16.047  -9.186  1.00 33.32           C  
ATOM   4337  O   GLY A 281      -5.399 -17.209  -8.931  1.00 33.32           O  
ATOM   4338  N   ARG A 282      -4.874 -15.239  -9.864  1.00 37.14           N  
ATOM   4339  H   ARG A 282      -5.156 -14.284 -10.032  1.00 37.14           H  
ATOM   4340  CA  ARG A 282      -3.503 -15.663 -10.237  1.00 37.14           C  
ATOM   4341  HA  ARG A 282      -3.516 -16.739 -10.408  1.00 37.14           H  
ATOM   4342  C   ARG A 282      -2.505 -15.472  -9.095  1.00 37.14           C  
ATOM   4343  CB  ARG A 282      -3.031 -15.016 -11.547  1.00 37.14           C  
ATOM   4344  HB2 ARG A 282      -1.945 -15.092 -11.611  1.00 37.14           H  
ATOM   4345  HB3 ARG A 282      -3.302 -13.960 -11.558  1.00 37.14           H  
ATOM   4346  O   ARG A 282      -2.701 -14.631  -8.212  1.00 37.14           O  
ATOM   4347  CG  ARG A 282      -3.631 -15.744 -12.762  1.00 37.14           C  
ATOM   4348  HG2 ARG A 282      -3.365 -16.800 -12.726  1.00 37.14           H  
ATOM   4349  HG3 ARG A 282      -4.716 -15.642 -12.751  1.00 37.14           H  
ATOM   4350  CD  ARG A 282      -3.068 -15.139 -14.049  1.00 37.14           C  
ATOM   4351  HD2 ARG A 282      -3.282 -14.070 -14.021  1.00 37.14           H  
ATOM   4352  HD3 ARG A 282      -1.984 -15.251 -14.055  1.00 37.14           H  
ATOM   4353  NE  ARG A 282      -3.675 -15.700 -15.278  1.00 37.14           N  
ATOM   4354  HE  ARG A 282      -4.677 -15.611 -15.369  1.00 37.14           H  
ATOM   4355  NH1 ARG A 282      -1.770 -16.512 -16.316  1.00 37.14           N  
ATOM   4356 HH11 ARG A 282      -1.310 -16.911 -17.122  1.00 37.14           H  
ATOM   4357 HH12 ARG A 282      -1.297 -16.577 -15.426  1.00 37.14           H  
ATOM   4358  NH2 ARG A 282      -3.653 -16.383 -17.454  1.00 37.14           N  
ATOM   4359 HH21 ARG A 282      -4.624 -16.126 -17.566  1.00 37.14           H  
ATOM   4360 HH22 ARG A 282      -3.120 -16.717 -18.244  1.00 37.14           H  
ATOM   4361  CZ  ARG A 282      -3.029 -16.196 -16.326  1.00 37.14           C  
ATOM   4362  N   ARG A 283      -1.438 -16.278  -9.087  1.00 36.41           N  
ATOM   4363  H   ARG A 283      -1.222 -16.795  -9.927  1.00 36.41           H  
ATOM   4364  CA  ARG A 283      -0.455 -16.267  -7.996  1.00 36.41           C  
ATOM   4365  HA  ARG A 283      -0.987 -16.185  -7.048  1.00 36.41           H  
ATOM   4366  C   ARG A 283       0.440 -15.040  -8.126  1.00 36.41           C  
ATOM   4367  CB  ARG A 283       0.376 -17.563  -7.978  1.00 36.41           C  
ATOM   4368  HB2 ARG A 283       1.192 -17.442  -7.266  1.00 36.41           H  
ATOM   4369  HB3 ARG A 283       0.807 -17.726  -8.966  1.00 36.41           H  
ATOM   4370  O   ARG A 283       1.030 -14.787  -9.171  1.00 36.41           O  
ATOM   4371  CG  ARG A 283      -0.452 -18.793  -7.567  1.00 36.41           C  
ATOM   4372  HG2 ARG A 283      -1.244 -18.958  -8.298  1.00 36.41           H  
ATOM   4373  HG3 ARG A 283      -0.902 -18.612  -6.591  1.00 36.41           H  
ATOM   4374  CD  ARG A 283       0.434 -20.046  -7.491  1.00 36.41           C  
ATOM   4375  HD2 ARG A 283       0.873 -20.219  -8.473  1.00 36.41           H  
ATOM   4376  HD3 ARG A 283       1.236 -19.862  -6.776  1.00 36.41           H  
ATOM   4377  NE  ARG A 283      -0.336 -21.239  -7.077  1.00 36.41           N  
ATOM   4378  HE  ARG A 283      -1.338 -21.130  -7.013  1.00 36.41           H  
ATOM   4379  NH1 ARG A 283       1.426 -22.712  -6.922  1.00 36.41           N  
ATOM   4380 HH11 ARG A 283       1.784 -23.636  -6.726  1.00 36.41           H  
ATOM   4381 HH12 ARG A 283       2.060 -21.984  -7.220  1.00 36.41           H  
ATOM   4382  NH2 ARG A 283      -0.640 -23.419  -6.476  1.00 36.41           N  
ATOM   4383 HH21 ARG A 283      -1.637 -23.273  -6.410  1.00 36.41           H  
ATOM   4384 HH22 ARG A 283      -0.262 -24.339  -6.302  1.00 36.41           H  
ATOM   4385  CZ  ARG A 283       0.153 -22.445  -6.829  1.00 36.41           C  
ATOM   4386  N   TRP A 284       0.609 -14.307  -7.029  1.00 34.68           N  
ATOM   4387  H   TRP A 284       0.115 -14.569  -6.189  1.00 34.68           H  
ATOM   4388  CA  TRP A 284       1.765 -13.421  -6.913  1.00 34.68           C  
ATOM   4389  HA  TRP A 284       1.786 -12.759  -7.778  1.00 34.68           H  
ATOM   4390  C   TRP A 284       3.050 -14.270  -6.888  1.00 34.68           C  
ATOM   4391  CB  TRP A 284       1.660 -12.572  -5.645  1.00 34.68           C  
ATOM   4392  HB2 TRP A 284       1.329 -13.196  -4.815  1.00 34.68           H  
ATOM   4393  HB3 TRP A 284       2.664 -12.212  -5.416  1.00 34.68           H  
ATOM   4394  O   TRP A 284       3.038 -15.349  -6.287  1.00 34.68           O  
ATOM   4395  CG  TRP A 284       0.790 -11.360  -5.733  1.00 34.68           C  
ATOM   4396  CD1 TRP A 284      -0.536 -11.353  -5.996  1.00 34.68           C  
ATOM   4397  HD1 TRP A 284      -1.142 -12.232  -6.160  1.00 34.68           H  
ATOM   4398  CD2 TRP A 284       1.182  -9.955  -5.608  1.00 34.68           C  
ATOM   4399  CE2 TRP A 284       0.039  -9.145  -5.881  1.00 34.68           C  
ATOM   4400  CE3 TRP A 284       2.395  -9.280  -5.339  1.00 34.68           C  
ATOM   4401  HE3 TRP A 284       3.284  -9.853  -5.123  1.00 34.68           H  
ATOM   4402  NE1 TRP A 284      -0.982 -10.050  -6.073  1.00 34.68           N  
ATOM   4403  HE1 TRP A 284      -1.943  -9.816  -6.279  1.00 34.68           H  
ATOM   4404  CH2 TRP A 284       1.328  -7.106  -5.667  1.00 34.68           C  
ATOM   4405  HH2 TRP A 284       1.398  -6.029  -5.706  1.00 34.68           H  
ATOM   4406  CZ2 TRP A 284       0.107  -7.746  -5.941  1.00 34.68           C  
ATOM   4407  HZ2 TRP A 284      -0.765  -7.168  -6.209  1.00 34.68           H  
ATOM   4408  CZ3 TRP A 284       2.465  -7.873  -5.359  1.00 34.68           C  
ATOM   4409  HZ3 TRP A 284       3.405  -7.383  -5.154  1.00 34.68           H  
ATOM   4410  N   PRO A 285       4.169 -13.800  -7.469  1.00 32.85           N  
ATOM   4411  CA  PRO A 285       5.469 -14.459  -7.347  1.00 32.85           C  
ATOM   4412  HA  PRO A 285       5.367 -15.528  -7.529  1.00 32.85           H  
ATOM   4413  C   PRO A 285       6.031 -14.256  -5.926  1.00 32.85           C  
ATOM   4414  CB  PRO A 285       6.323 -13.842  -8.464  1.00 32.85           C  
ATOM   4415  HB2 PRO A 285       6.146 -14.384  -9.392  1.00 32.85           H  
ATOM   4416  HB3 PRO A 285       7.388 -13.843  -8.230  1.00 32.85           H  
ATOM   4417  O   PRO A 285       6.907 -13.421  -5.706  1.00 32.85           O  
ATOM   4418  CG  PRO A 285       5.764 -12.424  -8.593  1.00 32.85           C  
ATOM   4419  HG2 PRO A 285       5.935 -12.011  -9.587  1.00 32.85           H  
ATOM   4420  HG3 PRO A 285       6.205 -11.782  -7.830  1.00 32.85           H  
ATOM   4421  CD  PRO A 285       4.274 -12.613  -8.308  1.00 32.85           C  
ATOM   4422  HD2 PRO A 285       3.741 -12.787  -9.242  1.00 32.85           H  
ATOM   4423  HD3 PRO A 285       3.875 -11.732  -7.804  1.00 32.85           H  
ATOM   4424  N   LEU A 286       5.475 -14.976  -4.941  1.00 29.98           N  
ATOM   4425  H   LEU A 286       4.719 -15.598  -5.190  1.00 29.98           H  
ATOM   4426  CA  LEU A 286       5.714 -14.735  -3.516  1.00 29.98           C  
ATOM   4427  HA  LEU A 286       6.634 -14.157  -3.426  1.00 29.98           H  
ATOM   4428  C   LEU A 286       5.926 -15.991  -2.658  1.00 29.98           C  
ATOM   4429  CB  LEU A 286       4.557 -13.907  -2.919  1.00 29.98           C  
ATOM   4430  HB2 LEU A 286       4.585 -14.004  -1.834  1.00 29.98           H  
ATOM   4431  HB3 LEU A 286       3.615 -14.338  -3.258  1.00 29.98           H  
ATOM   4432  O   LEU A 286       5.075 -16.874  -2.554  1.00 29.98           O  
ATOM   4433  CG  LEU A 286       4.577 -12.406  -3.247  1.00 29.98           C  
ATOM   4434  HG  LEU A 286       4.570 -12.264  -4.328  1.00 29.98           H  
ATOM   4435  CD1 LEU A 286       3.327 -11.772  -2.636  1.00 29.98           C  
ATOM   4436 HD11 LEU A 286       3.341 -11.905  -1.554  1.00 29.98           H  
ATOM   4437 HD12 LEU A 286       2.427 -12.253  -3.019  1.00 29.98           H  
ATOM   4438 HD13 LEU A 286       3.288 -10.711  -2.882  1.00 29.98           H  
ATOM   4439  CD2 LEU A 286       5.796 -11.692  -2.664  1.00 29.98           C  
ATOM   4440 HD21 LEU A 286       5.774 -10.645  -2.966  1.00 29.98           H  
ATOM   4441 HD22 LEU A 286       6.714 -12.118  -3.068  1.00 29.98           H  
ATOM   4442 HD23 LEU A 286       5.796 -11.755  -1.576  1.00 29.98           H  
ATOM   4443  N   TYR A 287       7.018 -15.926  -1.896  1.00 30.34           N  
ATOM   4444  H   TYR A 287       7.669 -15.187  -2.123  1.00 30.34           H  
ATOM   4445  CA  TYR A 287       7.244 -16.564  -0.596  1.00 30.34           C  
ATOM   4446  HA  TYR A 287       8.269 -16.307  -0.330  1.00 30.34           H  
ATOM   4447  C   TYR A 287       7.242 -18.099  -0.501  1.00 30.34           C  
ATOM   4448  CB  TYR A 287       6.364 -15.892   0.479  1.00 30.34           C  
ATOM   4449  HB2 TYR A 287       5.985 -16.653   1.160  1.00 30.34           H  
ATOM   4450  HB3 TYR A 287       5.491 -15.421   0.027  1.00 30.34           H  
ATOM   4451  O   TYR A 287       8.288 -18.676  -0.214  1.00 30.34           O  
ATOM   4452  CG  TYR A 287       7.116 -14.868   1.304  1.00 30.34           C  
ATOM   4453  CD1 TYR A 287       7.715 -15.272   2.511  1.00 30.34           C  
ATOM   4454  HD1 TYR A 287       7.603 -16.288   2.859  1.00 30.34           H  
ATOM   4455  CD2 TYR A 287       7.247 -13.536   0.865  1.00 30.34           C  
ATOM   4456  HD2 TYR A 287       6.778 -13.220  -0.055  1.00 30.34           H  
ATOM   4457  CE1 TYR A 287       8.459 -14.358   3.278  1.00 30.34           C  
ATOM   4458  HE1 TYR A 287       8.914 -14.678   4.204  1.00 30.34           H  
ATOM   4459  CE2 TYR A 287       7.982 -12.613   1.637  1.00 30.34           C  
ATOM   4460  HE2 TYR A 287       8.079 -11.585   1.322  1.00 30.34           H  
ATOM   4461  OH  TYR A 287       9.338 -12.146   3.563  1.00 30.34           O  
ATOM   4462  HH  TYR A 287       9.618 -12.535   4.395  1.00 30.34           H  
ATOM   4463  CZ  TYR A 287       8.599 -13.026   2.839  1.00 30.34           C  
ATOM   4464  N   ARG A 288       6.089 -18.773  -0.615  1.00 27.54           N  
ATOM   4465  H   ARG A 288       5.298 -18.267  -0.987  1.00 27.54           H  
ATOM   4466  CA  ARG A 288       5.854 -19.969   0.227  1.00 27.54           C  
ATOM   4467  HA  ARG A 288       6.194 -19.700   1.227  1.00 27.54           H  
ATOM   4468  C   ARG A 288       6.706 -21.200  -0.109  1.00 27.54           C  
ATOM   4469  CB  ARG A 288       4.346 -20.291   0.326  1.00 27.54           C  
ATOM   4470  HB2 ARG A 288       4.077 -21.053  -0.405  1.00 27.54           H  
ATOM   4471  HB3 ARG A 288       3.772 -19.390   0.111  1.00 27.54           H  
ATOM   4472  O   ARG A 288       7.045 -21.944   0.801  1.00 27.54           O  
ATOM   4473  CG  ARG A 288       3.975 -20.762   1.747  1.00 27.54           C  
ATOM   4474  HG2 ARG A 288       4.493 -21.693   1.975  1.00 27.54           H  
ATOM   4475  HG3 ARG A 288       4.307 -20.001   2.454  1.00 27.54           H  
ATOM   4476  CD  ARG A 288       2.461 -20.965   1.937  1.00 27.54           C  
ATOM   4477  HD2 ARG A 288       1.936 -20.144   1.450  1.00 27.54           H  
ATOM   4478  HD3 ARG A 288       2.167 -21.902   1.464  1.00 27.54           H  
ATOM   4479  NE  ARG A 288       2.090 -20.982   3.371  1.00 27.54           N  
ATOM   4480  HE  ARG A 288       2.850 -21.014   4.036  1.00 27.54           H  
ATOM   4481  NH1 ARG A 288      -0.206 -20.910   3.157  1.00 27.54           N  
ATOM   4482 HH11 ARG A 288      -0.120 -21.045   2.160  1.00 27.54           H  
ATOM   4483 HH12 ARG A 288      -1.122 -20.824   3.572  1.00 27.54           H  
ATOM   4484  NH2 ARG A 288       0.719 -20.781   5.184  1.00 27.54           N  
ATOM   4485 HH21 ARG A 288      -0.202 -20.707   5.590  1.00 27.54           H  
ATOM   4486 HH22 ARG A 288       1.512 -20.725   5.807  1.00 27.54           H  
ATOM   4487  CZ  ARG A 288       0.874 -20.895   3.894  1.00 27.54           C  
ATOM   4488  N   GLN A 289       7.090 -21.398  -1.371  1.00 28.11           N  
ATOM   4489  H   GLN A 289       6.796 -20.731  -2.070  1.00 28.11           H  
ATOM   4490  CA  GLN A 289       7.817 -22.606  -1.792  1.00 28.11           C  
ATOM   4491  HA  GLN A 289       7.392 -23.451  -1.250  1.00 28.11           H  
ATOM   4492  C   GLN A 289       9.313 -22.561  -1.418  1.00 28.11           C  
ATOM   4493  CB  GLN A 289       7.548 -22.829  -3.292  1.00 28.11           C  
ATOM   4494  HB2 GLN A 289       6.530 -22.504  -3.503  1.00 28.11           H  
ATOM   4495  HB3 GLN A 289       8.231 -22.229  -3.893  1.00 28.11           H  
ATOM   4496  O   GLN A 289       9.864 -23.545  -0.933  1.00 28.11           O  
ATOM   4497  CG  GLN A 289       7.657 -24.309  -3.690  1.00 28.11           C  
ATOM   4498  HG2 GLN A 289       7.137 -24.920  -2.952  1.00 28.11           H  
ATOM   4499  HG3 GLN A 289       8.705 -24.608  -3.686  1.00 28.11           H  
ATOM   4500  CD  GLN A 289       7.039 -24.621  -5.054  1.00 28.11           C  
ATOM   4501  NE2 GLN A 289       7.223 -25.824  -5.546  1.00 28.11           N  
ATOM   4502 HE21 GLN A 289       6.875 -26.003  -6.477  1.00 28.11           H  
ATOM   4503 HE22 GLN A 289       7.855 -26.453  -5.072  1.00 28.11           H  
ATOM   4504  OE1 GLN A 289       6.369 -23.817  -5.691  1.00 28.11           O  
ATOM   4505  N   ALA A 290       9.944 -21.383  -1.503  1.00 28.22           N  
ATOM   4506  H   ALA A 290       9.421 -20.575  -1.807  1.00 28.22           H  
ATOM   4507  CA  ALA A 290      11.358 -21.193  -1.157  1.00 28.22           C  
ATOM   4508  HA  ALA A 290      11.935 -21.976  -1.648  1.00 28.22           H  
ATOM   4509  C   ALA A 290      11.665 -21.304   0.353  1.00 28.22           C  
ATOM   4510  CB  ALA A 290      11.809 -19.840  -1.723  1.00 28.22           C  
ATOM   4511  HB1 ALA A 290      11.641 -19.813  -2.800  1.00 28.22           H  
ATOM   4512  HB2 ALA A 290      12.872 -19.704  -1.529  1.00 28.22           H  
ATOM   4513  HB3 ALA A 290      11.254 -19.033  -1.244  1.00 28.22           H  
ATOM   4514  O   ALA A 290      12.831 -21.359   0.725  1.00 28.22           O  
ATOM   4515  N   LEU A 291      10.642 -21.339   1.216  1.00 27.72           N  
ATOM   4516  H   LEU A 291       9.707 -21.263   0.843  1.00 27.72           H  
ATOM   4517  CA  LEU A 291      10.779 -21.603   2.657  1.00 27.72           C  
ATOM   4518  HA  LEU A 291      11.808 -21.416   2.964  1.00 27.72           H  
ATOM   4519  C   LEU A 291      10.508 -23.066   3.037  1.00 27.72           C  
ATOM   4520  CB  LEU A 291       9.850 -20.653   3.435  1.00 27.72           C  
ATOM   4521  HB2 LEU A 291       8.877 -20.641   2.943  1.00 27.72           H  
ATOM   4522  HB3 LEU A 291       9.701 -21.042   4.442  1.00 27.72           H  
ATOM   4523  O   LEU A 291      10.811 -23.455   4.157  1.00 27.72           O  
ATOM   4524  CG  LEU A 291      10.392 -19.219   3.557  1.00 27.72           C  
ATOM   4525  HG  LEU A 291      10.714 -18.863   2.579  1.00 27.72           H  
ATOM   4526  CD1 LEU A 291       9.278 -18.299   4.056  1.00 27.72           C  
ATOM   4527 HD11 LEU A 291       9.644 -17.273   4.102  1.00 27.72           H  
ATOM   4528 HD12 LEU A 291       8.431 -18.355   3.373  1.00 27.72           H  
ATOM   4529 HD13 LEU A 291       8.959 -18.610   5.051  1.00 27.72           H  
ATOM   4530  CD2 LEU A 291      11.558 -19.120   4.543  1.00 27.72           C  
ATOM   4531 HD21 LEU A 291      11.259 -19.496   5.522  1.00 27.72           H  
ATOM   4532 HD22 LEU A 291      12.405 -19.708   4.188  1.00 27.72           H  
ATOM   4533 HD23 LEU A 291      11.879 -18.083   4.641  1.00 27.72           H  
ATOM   4534  N   GLN A 292       9.947 -23.877   2.133  1.00 29.82           N  
ATOM   4535  H   GLN A 292       9.751 -23.520   1.209  1.00 29.82           H  
ATOM   4536  CA  GLN A 292       9.705 -25.306   2.377  1.00 29.82           C  
ATOM   4537  HA  GLN A 292       9.663 -25.484   3.452  1.00 29.82           H  
ATOM   4538  C   GLN A 292      10.861 -26.179   1.866  1.00 29.82           C  
ATOM   4539  CB  GLN A 292       8.340 -25.708   1.791  1.00 29.82           C  
ATOM   4540  HB2 GLN A 292       8.283 -25.411   0.744  1.00 29.82           H  
ATOM   4541  HB3 GLN A 292       8.234 -26.791   1.854  1.00 29.82           H  
ATOM   4542  O   GLN A 292      11.177 -27.189   2.488  1.00 29.82           O  
ATOM   4543  CG  GLN A 292       7.199 -25.053   2.590  1.00 29.82           C  
ATOM   4544  HG2 GLN A 292       7.267 -23.968   2.514  1.00 29.82           H  
ATOM   4545  HG3 GLN A 292       7.317 -25.320   3.641  1.00 29.82           H  
ATOM   4546  CD  GLN A 292       5.807 -25.472   2.129  1.00 29.82           C  
ATOM   4547  NE2 GLN A 292       4.918 -25.801   3.042  1.00 29.82           N  
ATOM   4548 HE21 GLN A 292       5.189 -25.851   4.014  1.00 29.82           H  
ATOM   4549 HE22 GLN A 292       4.037 -26.151   2.693  1.00 29.82           H  
ATOM   4550  OE1 GLN A 292       5.463 -25.486   0.958  1.00 29.82           O  
ATOM   4551  N   ASP A 293      11.545 -25.750   0.799  1.00 33.39           N  
ATOM   4552  H   ASP A 293      11.152 -25.001   0.247  1.00 33.39           H  
ATOM   4553  CA  ASP A 293      12.758 -26.412   0.290  1.00 33.39           C  
ATOM   4554  HA  ASP A 293      12.597 -27.490   0.279  1.00 33.39           H  
ATOM   4555  C   ASP A 293      14.004 -26.138   1.168  1.00 33.39           C  
ATOM   4556  CB  ASP A 293      13.027 -25.951  -1.158  1.00 33.39           C  
ATOM   4557  HB2 ASP A 293      13.080 -24.863  -1.173  1.00 33.39           H  
ATOM   4558  HB3 ASP A 293      14.004 -26.329  -1.459  1.00 33.39           H  
ATOM   4559  O   ASP A 293      14.974 -26.901   1.147  1.00 33.39           O  
ATOM   4560  CG  ASP A 293      12.011 -26.415  -2.216  1.00 33.39           C  
ATOM   4561  OD1 ASP A 293      11.144 -27.262  -1.906  1.00 33.39           O  
ATOM   4562  OD2 ASP A 293      12.127 -25.910  -3.362  1.00 33.39           O  
ATOM   4563  N   VAL A 294      14.004 -25.057   1.961  1.00 31.39           N  
ATOM   4564  H   VAL A 294      13.165 -24.495   1.988  1.00 31.39           H  
ATOM   4565  CA  VAL A 294      15.112 -24.700   2.866  1.00 31.39           C  
ATOM   4566  HA  VAL A 294      16.043 -25.054   2.423  1.00 31.39           H  
ATOM   4567  C   VAL A 294      14.950 -25.442   4.193  1.00 31.39           C  
ATOM   4568  CB  VAL A 294      15.266 -23.170   3.026  1.00 31.39           C  
ATOM   4569  HB  VAL A 294      14.323 -22.737   3.359  1.00 31.39           H  
ATOM   4570  O   VAL A 294      14.416 -24.902   5.152  1.00 31.39           O  
ATOM   4571  CG1 VAL A 294      16.385 -22.771   4.005  1.00 31.39           C  
ATOM   4572 HG11 VAL A 294      17.326 -23.240   3.718  1.00 31.39           H  
ATOM   4573 HG12 VAL A 294      16.505 -21.688   4.008  1.00 31.39           H  
ATOM   4574 HG13 VAL A 294      16.128 -23.074   5.020  1.00 31.39           H  
ATOM   4575  CG2 VAL A 294      15.656 -22.546   1.678  1.00 31.39           C  
ATOM   4576 HG21 VAL A 294      15.671 -21.460   1.767  1.00 31.39           H  
ATOM   4577 HG22 VAL A 294      14.927 -22.814   0.913  1.00 31.39           H  
ATOM   4578 HG23 VAL A 294      16.638 -22.902   1.365  1.00 31.39           H  
ATOM   4579  N   ASN A 295      15.419 -26.696   4.200  1.00 32.70           N  
ATOM   4580  H   ASN A 295      15.657 -27.060   3.289  1.00 32.70           H  
ATOM   4581  CA  ASN A 295      15.706 -27.557   5.359  1.00 32.70           C  
ATOM   4582  HA  ASN A 295      15.505 -28.584   5.054  1.00 32.70           H  
ATOM   4583  C   ASN A 295      14.876 -27.259   6.638  1.00 32.70           C  
ATOM   4584  CB  ASN A 295      17.220 -27.476   5.647  1.00 32.70           C  
ATOM   4585  HB2 ASN A 295      17.778 -27.824   4.777  1.00 32.70           H  
ATOM   4586  HB3 ASN A 295      17.484 -26.434   5.828  1.00 32.70           H  
ATOM   4587  O   ASN A 295      15.278 -26.396   7.420  1.00 32.70           O  
ATOM   4588  CG  ASN A 295      17.650 -28.302   6.854  1.00 32.70           C  
ATOM   4589  ND2 ASN A 295      18.803 -28.018   7.410  1.00 32.70           N  
ATOM   4590 HD21 ASN A 295      19.337 -27.222   7.091  1.00 32.70           H  
ATOM   4591 HD22 ASN A 295      19.038 -28.520   8.255  1.00 32.70           H  
ATOM   4592  OD1 ASN A 295      16.972 -29.213   7.310  1.00 32.70           O  
ATOM   4593  N   PRO A 296      13.819 -28.035   6.956  1.00 32.07           N  
ATOM   4594  CA  PRO A 296      12.976 -27.797   8.137  1.00 32.07           C  
ATOM   4595  HA  PRO A 296      12.599 -26.775   8.099  1.00 32.07           H  
ATOM   4596  C   PRO A 296      13.689 -27.958   9.497  1.00 32.07           C  
ATOM   4597  CB  PRO A 296      11.792 -28.761   7.986  1.00 32.07           C  
ATOM   4598  HB2 PRO A 296      11.408 -29.109   8.945  1.00 32.07           H  
ATOM   4599  HB3 PRO A 296      10.999 -28.271   7.421  1.00 32.07           H  
ATOM   4600  O   PRO A 296      13.074 -27.717  10.529  1.00 32.07           O  
ATOM   4601  CG  PRO A 296      12.369 -29.907   7.159  1.00 32.07           C  
ATOM   4602  HG2 PRO A 296      11.594 -30.448   6.617  1.00 32.07           H  
ATOM   4603  HG3 PRO A 296      12.932 -30.580   7.806  1.00 32.07           H  
ATOM   4604  CD  PRO A 296      13.324 -29.185   6.212  1.00 32.07           C  
ATOM   4605  HD2 PRO A 296      14.129 -29.864   5.929  1.00 32.07           H  
ATOM   4606  HD3 PRO A 296      12.786 -28.841   5.329  1.00 32.07           H  
ATOM   4607  N   ASN A 297      14.972 -28.343   9.514  1.00 32.72           N  
ATOM   4608  H   ASN A 297      15.418 -28.514   8.624  1.00 32.72           H  
ATOM   4609  CA  ASN A 297      15.829 -28.375  10.704  1.00 32.72           C  
ATOM   4610  HA  ASN A 297      15.213 -28.202  11.586  1.00 32.72           H  
ATOM   4611  C   ASN A 297      16.907 -27.262  10.705  1.00 32.72           C  
ATOM   4612  CB  ASN A 297      16.452 -29.776  10.834  1.00 32.72           C  
ATOM   4613  HB2 ASN A 297      17.146 -29.935  10.009  1.00 32.72           H  
ATOM   4614  HB3 ASN A 297      17.017 -29.830  11.765  1.00 32.72           H  
ATOM   4615  O   ASN A 297      17.897 -27.368  11.428  1.00 32.72           O  
ATOM   4616  CG  ASN A 297      15.427 -30.893  10.862  1.00 32.72           C  
ATOM   4617  ND2 ASN A 297      15.491 -31.810   9.925  1.00 32.72           N  
ATOM   4618 HD21 ASN A 297      14.777 -32.523   9.967  1.00 32.72           H  
ATOM   4619 HD22 ASN A 297      16.151 -31.709   9.167  1.00 32.72           H  
ATOM   4620  OD1 ASN A 297      14.567 -30.981  11.716  1.00 32.72           O  
ATOM   4621  N   ALA A 298      16.785 -26.230   9.863  1.00 33.94           N  
ATOM   4622  H   ALA A 298      15.980 -26.181   9.255  1.00 33.94           H  
ATOM   4623  CA  ALA A 298      17.740 -25.125   9.802  1.00 33.94           C  
ATOM   4624  HA  ALA A 298      18.750 -25.536   9.823  1.00 33.94           H  
ATOM   4625  C   ALA A 298      17.589 -24.184  11.010  1.00 33.94           C  
ATOM   4626  CB  ALA A 298      17.573 -24.380   8.471  1.00 33.94           C  
ATOM   4627  HB1 ALA A 298      18.269 -23.543   8.426  1.00 33.94           H  
ATOM   4628  HB2 ALA A 298      16.556 -23.996   8.385  1.00 33.94           H  
ATOM   4629  HB3 ALA A 298      17.770 -25.055   7.638  1.00 33.94           H  
ATOM   4630  O   ALA A 298      16.664 -23.380  11.080  1.00 33.94           O  
ATOM   4631  N   THR A 299      18.542 -24.244  11.940  1.00 32.09           N  
ATOM   4632  H   THR A 299      19.236 -24.975  11.883  1.00 32.09           H  
ATOM   4633  CA  THR A 299      18.618 -23.347  13.109  1.00 32.09           C  
ATOM   4634  HA  THR A 299      17.607 -23.181  13.481  1.00 32.09           H  
ATOM   4635  C   THR A 299      19.182 -21.954  12.793  1.00 32.09           C  
ATOM   4636  CB  THR A 299      19.431 -24.005  14.236  1.00 32.09           C  
ATOM   4637  HB  THR A 299      19.611 -23.284  15.033  1.00 32.09           H  
ATOM   4638  O   THR A 299      19.304 -21.134  13.699  1.00 32.09           O  
ATOM   4639  CG2 THR A 299      18.698 -25.205  14.834  1.00 32.09           C  
ATOM   4640 HG21 THR A 299      18.544 -25.973  14.076  1.00 32.09           H  
ATOM   4641 HG22 THR A 299      17.731 -24.887  15.226  1.00 32.09           H  
ATOM   4642 HG23 THR A 299      19.291 -25.622  15.647  1.00 32.09           H  
ATOM   4643  OG1 THR A 299      20.668 -24.475  13.741  1.00 32.09           O  
ATOM   4644  HG1 THR A 299      21.216 -23.710  13.549  1.00 32.09           H  
ATOM   4645  N   ASP A 300      19.538 -21.676  11.534  1.00 30.96           N  
ATOM   4646  H   ASP A 300      19.363 -22.375  10.826  1.00 30.96           H  
ATOM   4647  CA  ASP A 300      20.057 -20.381  11.080  1.00 30.96           C  
ATOM   4648  HA  ASP A 300      20.538 -19.888  11.925  1.00 30.96           H  
ATOM   4649  C   ASP A 300      18.928 -19.479  10.539  1.00 30.96           C  
ATOM   4650  CB  ASP A 300      21.131 -20.577   9.993  1.00 30.96           C  
ATOM   4651  HB2 ASP A 300      20.900 -21.459   9.395  1.00 30.96           H  
ATOM   4652  HB3 ASP A 300      21.119 -19.716   9.325  1.00 30.96           H  
ATOM   4653  O   ASP A 300      18.369 -19.774   9.480  1.00 30.96           O  
ATOM   4654  CG  ASP A 300      22.543 -20.671  10.568  1.00 30.96           C  
ATOM   4655  OD1 ASP A 300      22.899 -19.757  11.345  1.00 30.96           O  
ATOM   4656  OD2 ASP A 300      23.257 -21.628  10.194  1.00 30.96           O  
ATOM   4657  N   PRO A 301      18.630 -18.323  11.165  1.00 29.61           N  
ATOM   4658  CA  PRO A 301      17.605 -17.384  10.691  1.00 29.61           C  
ATOM   4659  HA  PRO A 301      16.716 -17.941  10.396  1.00 29.61           H  
ATOM   4660  C   PRO A 301      18.050 -16.542   9.472  1.00 29.61           C  
ATOM   4661  CB  PRO A 301      17.272 -16.532  11.923  1.00 29.61           C  
ATOM   4662  HB2 PRO A 301      16.546 -17.059  12.541  1.00 29.61           H  
ATOM   4663  HB3 PRO A 301      16.898 -15.541  11.667  1.00 29.61           H  
ATOM   4664  O   PRO A 301      17.428 -15.533   9.147  1.00 29.61           O  
ATOM   4665  CG  PRO A 301      18.609 -16.464  12.660  1.00 29.61           C  
ATOM   4666  HG2 PRO A 301      18.477 -16.258  13.722  1.00 29.61           H  
ATOM   4667  HG3 PRO A 301      19.245 -15.709  12.198  1.00 29.61           H  
ATOM   4668  CD  PRO A 301      19.200 -17.852  12.422  1.00 29.61           C  
ATOM   4669  HD2 PRO A 301      18.903 -18.523  13.228  1.00 29.61           H  
ATOM   4670  HD3 PRO A 301      20.287 -17.789  12.368  1.00 29.61           H  
ATOM   4671  N   ALA A 302      19.142 -16.924   8.802  1.00 35.68           N  
ATOM   4672  H   ALA A 302      19.544 -17.814   9.059  1.00 35.68           H  
ATOM   4673  CA  ALA A 302      19.861 -16.129   7.802  1.00 35.68           C  
ATOM   4674  HA  ALA A 302      19.606 -15.082   7.963  1.00 35.68           H  
ATOM   4675  C   ALA A 302      19.462 -16.437   6.341  1.00 35.68           C  
ATOM   4676  CB  ALA A 302      21.365 -16.272   8.076  1.00 35.68           C  
ATOM   4677  HB1 ALA A 302      21.678 -17.302   7.909  1.00 35.68           H  
ATOM   4678  HB2 ALA A 302      21.586 -15.995   9.107  1.00 35.68           H  
ATOM   4679  HB3 ALA A 302      21.926 -15.617   7.409  1.00 35.68           H  
ATOM   4680  O   ALA A 302      20.287 -16.363   5.427  1.00 35.68           O  
ATOM   4681  N   GLY A 303      18.196 -16.795   6.100  1.00 36.05           N  
ATOM   4682  H   GLY A 303      17.556 -16.817   6.882  1.00 36.05           H  
ATOM   4683  CA  GLY A 303      17.671 -16.960   4.742  1.00 36.05           C  
ATOM   4684  HA2 GLY A 303      16.634 -17.295   4.785  1.00 36.05           H  
ATOM   4685  HA3 GLY A 303      18.264 -17.724   4.240  1.00 36.05           H  
ATOM   4686  C   GLY A 303      17.730 -15.644   3.943  1.00 36.05           C  
ATOM   4687  O   GLY A 303      17.521 -14.574   4.522  1.00 36.05           O  
ATOM   4688  N   PRO A 304      17.997 -15.678   2.621  1.00 33.83           N  
ATOM   4689  CA  PRO A 304      18.034 -14.469   1.803  1.00 33.83           C  
ATOM   4690  HA  PRO A 304      18.800 -13.789   2.177  1.00 33.83           H  
ATOM   4691  C   PRO A 304      16.679 -13.765   1.846  1.00 33.83           C  
ATOM   4692  CB  PRO A 304      18.390 -14.928   0.386  1.00 33.83           C  
ATOM   4693  HB2 PRO A 304      17.916 -14.312  -0.378  1.00 33.83           H  
ATOM   4694  HB3 PRO A 304      19.474 -14.921   0.263  1.00 33.83           H  
ATOM   4695  O   PRO A 304      15.628 -14.406   1.763  1.00 33.83           O  
ATOM   4696  CG  PRO A 304      17.881 -16.370   0.350  1.00 33.83           C  
ATOM   4697  HG2 PRO A 304      18.416 -16.974  -0.383  1.00 33.83           H  
ATOM   4698  HG3 PRO A 304      16.811 -16.379   0.143  1.00 33.83           H  
ATOM   4699  CD  PRO A 304      18.130 -16.857   1.779  1.00 33.83           C  
ATOM   4700  HD2 PRO A 304      17.402 -17.624   2.043  1.00 33.83           H  
ATOM   4701  HD3 PRO A 304      19.144 -17.248   1.867  1.00 33.83           H  
ATOM   4702  N   SER A 305      16.690 -12.436   1.950  1.00 33.81           N  
ATOM   4703  H   SER A 305      17.573 -11.947   1.923  1.00 33.81           H  
ATOM   4704  CA  SER A 305      15.443 -11.682   2.060  1.00 33.81           C  
ATOM   4705  HA  SER A 305      14.907 -12.064   2.929  1.00 33.81           H  
ATOM   4706  C   SER A 305      14.568 -11.911   0.821  1.00 33.81           C  
ATOM   4707  CB  SER A 305      15.722 -10.194   2.299  1.00 33.81           C  
ATOM   4708  HB2 SER A 305      14.782  -9.682   2.501  1.00 33.81           H  
ATOM   4709  HB3 SER A 305      16.369 -10.083   3.169  1.00 33.81           H  
ATOM   4710  O   SER A 305      15.068 -12.009  -0.302  1.00 33.81           O  
ATOM   4711  OG  SER A 305      16.338  -9.598   1.176  1.00 33.81           O  
ATOM   4712  HG  SER A 305      17.233  -9.942   1.130  1.00 33.81           H  
ATOM   4713  N   ALA A 306      13.240 -11.944   0.975  1.00 34.02           N  
ATOM   4714  H   ALA A 306      12.850 -11.981   1.906  1.00 34.02           H  
ATOM   4715  CA  ALA A 306      12.350 -12.126  -0.177  1.00 34.02           C  
ATOM   4716  HA  ALA A 306      12.581 -13.087  -0.638  1.00 34.02           H  
ATOM   4717  C   ALA A 306      12.554 -11.040  -1.257  1.00 34.02           C  
ATOM   4718  CB  ALA A 306      10.907 -12.171   0.323  1.00 34.02           C  
ATOM   4719  HB1 ALA A 306      10.231 -12.323  -0.519  1.00 34.02           H  
ATOM   4720  HB2 ALA A 306      10.792 -13.003   1.017  1.00 34.02           H  
ATOM   4721  HB3 ALA A 306      10.650 -11.239   0.827  1.00 34.02           H  
ATOM   4722  O   ALA A 306      12.384 -11.304  -2.445  1.00 34.02           O  
ATOM   4723  N   CYS A 307      13.006  -9.844  -0.859  1.00 33.15           N  
ATOM   4724  H   CYS A 307      13.199  -9.728   0.126  1.00 33.15           H  
ATOM   4725  CA  CYS A 307      13.435  -8.783  -1.772  1.00 33.15           C  
ATOM   4726  HA  CYS A 307      12.631  -8.573  -2.477  1.00 33.15           H  
ATOM   4727  C   CYS A 307      14.670  -9.168  -2.611  1.00 33.15           C  
ATOM   4728  CB  CYS A 307      13.722  -7.518  -0.950  1.00 33.15           C  
ATOM   4729  HB2 CYS A 307      14.204  -6.779  -1.590  1.00 33.15           H  
ATOM   4730  HB3 CYS A 307      14.406  -7.756  -0.135  1.00 33.15           H  
ATOM   4731  O   CYS A 307      14.707  -8.848  -3.798  1.00 33.15           O  
ATOM   4732  SG  CYS A 307      12.178  -6.810  -0.295  1.00 33.15           S  
ATOM   4733  HG  CYS A 307      11.676  -7.938   0.216  1.00 33.15           H  
ATOM   4734  N   GLU A 308      15.660  -9.864  -2.042  1.00 35.82           N  
ATOM   4735  H   GLU A 308      15.576 -10.147  -1.076  1.00 35.82           H  
ATOM   4736  CA  GLU A 308      16.808 -10.393  -2.791  1.00 35.82           C  
ATOM   4737  HA  GLU A 308      17.225  -9.605  -3.418  1.00 35.82           H  
ATOM   4738  C   GLU A 308      16.403 -11.533  -3.718  1.00 35.82           C  
ATOM   4739  CB  GLU A 308      17.909 -10.892  -1.847  1.00 35.82           C  
ATOM   4740  HB2 GLU A 308      17.461 -11.494  -1.056  1.00 35.82           H  
ATOM   4741  HB3 GLU A 308      18.599 -11.528  -2.401  1.00 35.82           H  
ATOM   4742  O   GLU A 308      16.809 -11.523  -4.876  1.00 35.82           O  
ATOM   4743  CG  GLU A 308      18.713  -9.735  -1.253  1.00 35.82           C  
ATOM   4744  HG2 GLU A 308      19.378  -9.335  -2.019  1.00 35.82           H  
ATOM   4745  HG3 GLU A 308      18.038  -8.935  -0.947  1.00 35.82           H  
ATOM   4746  CD  GLU A 308      19.505 -10.207  -0.035  1.00 35.82           C  
ATOM   4747  OE1 GLU A 308      20.754 -10.174  -0.099  1.00 35.82           O  
ATOM   4748  OE2 GLU A 308      18.830 -10.558   0.964  1.00 35.82           O  
ATOM   4749  N   VAL A 309      15.574 -12.479  -3.263  1.00 38.59           N  
ATOM   4750  H   VAL A 309      15.302 -12.447  -2.290  1.00 38.59           H  
ATOM   4751  CA  VAL A 309      15.118 -13.595  -4.110  1.00 38.59           C  
ATOM   4752  HA  VAL A 309      15.998 -14.099  -4.510  1.00 38.59           H  
ATOM   4753  C   VAL A 309      14.324 -13.064  -5.309  1.00 38.59           C  
ATOM   4754  CB  VAL A 309      14.310 -14.632  -3.304  1.00 38.59           C  
ATOM   4755  HB  VAL A 309      13.420 -14.155  -2.893  1.00 38.59           H  
ATOM   4756  O   VAL A 309      14.641 -13.389  -6.452  1.00 38.59           O  
ATOM   4757  CG1 VAL A 309      13.873 -15.811  -4.187  1.00 38.59           C  
ATOM   4758 HG11 VAL A 309      13.346 -16.547  -3.581  1.00 38.59           H  
ATOM   4759 HG12 VAL A 309      13.197 -15.470  -4.971  1.00 38.59           H  
ATOM   4760 HG13 VAL A 309      14.745 -16.283  -4.639  1.00 38.59           H  
ATOM   4761  CG2 VAL A 309      15.139 -15.206  -2.148  1.00 38.59           C  
ATOM   4762 HG21 VAL A 309      14.559 -15.955  -1.608  1.00 38.59           H  
ATOM   4763 HG22 VAL A 309      16.051 -15.667  -2.527  1.00 38.59           H  
ATOM   4764 HG23 VAL A 309      15.405 -14.422  -1.438  1.00 38.59           H  
ATOM   4765  N   ILE A 310      13.354 -12.172  -5.079  1.00 37.92           N  
ATOM   4766  H   ILE A 310      13.142 -11.928  -4.122  1.00 37.92           H  
ATOM   4767  CA  ILE A 310      12.572 -11.534  -6.150  1.00 37.92           C  
ATOM   4768  HA  ILE A 310      12.152 -12.314  -6.784  1.00 37.92           H  
ATOM   4769  C   ILE A 310      13.479 -10.677  -7.049  1.00 37.92           C  
ATOM   4770  CB  ILE A 310      11.398 -10.732  -5.538  1.00 37.92           C  
ATOM   4771  HB  ILE A 310      11.800 -10.068  -4.774  1.00 37.92           H  
ATOM   4772  O   ILE A 310      13.374 -10.751  -8.272  1.00 37.92           O  
ATOM   4773  CG1 ILE A 310      10.382 -11.700  -4.883  1.00 37.92           C  
ATOM   4774 HG12 ILE A 310       9.834 -12.240  -5.655  1.00 37.92           H  
ATOM   4775 HG13 ILE A 310      10.910 -12.442  -4.284  1.00 37.92           H  
ATOM   4776  CG2 ILE A 310      10.683  -9.864  -6.589  1.00 37.92           C  
ATOM   4777 HG21 ILE A 310      11.360  -9.098  -6.968  1.00 37.92           H  
ATOM   4778 HG22 ILE A 310      10.339 -10.485  -7.416  1.00 37.92           H  
ATOM   4779 HG23 ILE A 310       9.827  -9.356  -6.145  1.00 37.92           H  
ATOM   4780  CD1 ILE A 310       9.383 -11.003  -3.951  1.00 37.92           C  
ATOM   4781 HD11 ILE A 310       9.905 -10.319  -3.282  1.00 37.92           H  
ATOM   4782 HD12 ILE A 310       8.883 -11.761  -3.349  1.00 37.92           H  
ATOM   4783 HD13 ILE A 310       8.637 -10.457  -4.528  1.00 37.92           H  
ATOM   4784  N   GLY A 311      14.416  -9.914  -6.477  1.00 35.68           N  
ATOM   4785  H   GLY A 311      14.469  -9.884  -5.469  1.00 35.68           H  
ATOM   4786  CA  GLY A 311      15.366  -9.095  -7.235  1.00 35.68           C  
ATOM   4787  HA2 GLY A 311      15.969  -8.526  -6.527  1.00 35.68           H  
ATOM   4788  HA3 GLY A 311      14.817  -8.398  -7.868  1.00 35.68           H  
ATOM   4789  C   GLY A 311      16.316  -9.912  -8.118  1.00 35.68           C  
ATOM   4790  O   GLY A 311      16.572  -9.535  -9.262  1.00 35.68           O  
ATOM   4791  N   GLN A 312      16.812 -11.052  -7.636  1.00 39.84           N  
ATOM   4792  H   GLN A 312      16.589 -11.311  -6.686  1.00 39.84           H  
ATOM   4793  CA  GLN A 312      17.659 -11.961  -8.413  1.00 39.84           C  
ATOM   4794  HA  GLN A 312      18.452 -11.387  -8.893  1.00 39.84           H  
ATOM   4795  C   GLN A 312      16.863 -12.648  -9.532  1.00 39.84           C  
ATOM   4796  CB  GLN A 312      18.312 -12.998  -7.485  1.00 39.84           C  
ATOM   4797  HB2 GLN A 312      17.547 -13.455  -6.857  1.00 39.84           H  
ATOM   4798  HB3 GLN A 312      18.758 -13.780  -8.099  1.00 39.84           H  
ATOM   4799  O   GLN A 312      17.337 -12.702 -10.667  1.00 39.84           O  
ATOM   4800  CG  GLN A 312      19.415 -12.395  -6.596  1.00 39.84           C  
ATOM   4801  HG2 GLN A 312      20.227 -12.030  -7.225  1.00 39.84           H  
ATOM   4802  HG3 GLN A 312      19.024 -11.547  -6.034  1.00 39.84           H  
ATOM   4803  CD  GLN A 312      19.991 -13.416  -5.615  1.00 39.84           C  
ATOM   4804  NE2 GLN A 312      20.504 -12.994  -4.480  1.00 39.84           N  
ATOM   4805 HE21 GLN A 312      20.821 -13.714  -3.846  1.00 39.84           H  
ATOM   4806 HE22 GLN A 312      20.440 -12.026  -4.201  1.00 39.84           H  
ATOM   4807  OE1 GLN A 312      20.018 -14.609  -5.865  1.00 39.84           O  
ATOM   4808  N   GLN A 313      15.639 -13.110  -9.254  1.00 35.39           N  
ATOM   4809  H   GLN A 313      15.299 -13.050  -8.305  1.00 35.39           H  
ATOM   4810  CA  GLN A 313      14.793 -13.768 -10.256  1.00 35.39           C  
ATOM   4811  HA  GLN A 313      15.393 -14.519 -10.771  1.00 35.39           H  
ATOM   4812  C   GLN A 313      14.304 -12.793 -11.344  1.00 35.39           C  
ATOM   4813  CB  GLN A 313      13.618 -14.485  -9.571  1.00 35.39           C  
ATOM   4814  HB2 GLN A 313      12.955 -14.872 -10.344  1.00 35.39           H  
ATOM   4815  HB3 GLN A 313      13.059 -13.753  -8.988  1.00 35.39           H  
ATOM   4816  O   GLN A 313      14.370 -13.120 -12.528  1.00 35.39           O  
ATOM   4817  CG  GLN A 313      14.010 -15.654  -8.641  1.00 35.39           C  
ATOM   4818  HG2 GLN A 313      13.131 -15.922  -8.056  1.00 35.39           H  
ATOM   4819  HG3 GLN A 313      14.786 -15.341  -7.943  1.00 35.39           H  
ATOM   4820  CD  GLN A 313      14.511 -16.916  -9.345  1.00 35.39           C  
ATOM   4821  NE2 GLN A 313      14.492 -18.048  -8.676  1.00 35.39           N  
ATOM   4822 HE21 GLN A 313      14.115 -18.091  -7.739  1.00 35.39           H  
ATOM   4823 HE22 GLN A 313      14.742 -18.883  -9.187  1.00 35.39           H  
ATOM   4824  OE1 GLN A 313      14.960 -16.920 -10.480  1.00 35.39           O  
ATOM   4825  N   LEU A 314      13.920 -11.557 -10.996  1.00 35.03           N  
ATOM   4826  H   LEU A 314      13.853 -11.331 -10.014  1.00 35.03           H  
ATOM   4827  CA  LEU A 314      13.574 -10.520 -11.983  1.00 35.03           C  
ATOM   4828  HA  LEU A 314      12.804 -10.913 -12.647  1.00 35.03           H  
ATOM   4829  C   LEU A 314      14.767 -10.147 -12.883  1.00 35.03           C  
ATOM   4830  CB  LEU A 314      13.031  -9.270 -11.263  1.00 35.03           C  
ATOM   4831  HB2 LEU A 314      13.718  -9.013 -10.456  1.00 35.03           H  
ATOM   4832  HB3 LEU A 314      13.030  -8.438 -11.966  1.00 35.03           H  
ATOM   4833  O   LEU A 314      14.595  -9.940 -14.086  1.00 35.03           O  
ATOM   4834  CG  LEU A 314      11.606  -9.411 -10.692  1.00 35.03           C  
ATOM   4835  HG  LEU A 314      11.542 -10.295 -10.057  1.00 35.03           H  
ATOM   4836  CD1 LEU A 314      11.277  -8.174  -9.853  1.00 35.03           C  
ATOM   4837 HD11 LEU A 314      12.011  -8.076  -9.054  1.00 35.03           H  
ATOM   4838 HD12 LEU A 314      11.299  -7.281 -10.477  1.00 35.03           H  
ATOM   4839 HD13 LEU A 314      10.288  -8.287  -9.410  1.00 35.03           H  
ATOM   4840  CD2 LEU A 314      10.545  -9.522 -11.791  1.00 35.03           C  
ATOM   4841 HD21 LEU A 314      10.609  -8.671 -12.469  1.00 35.03           H  
ATOM   4842 HD22 LEU A 314       9.552  -9.548 -11.341  1.00 35.03           H  
ATOM   4843 HD23 LEU A 314      10.682 -10.445 -12.354  1.00 35.03           H  
ATOM   4844  N   ASN A 315      15.989 -10.116 -12.339  1.00 36.46           N  
ATOM   4845  H   ASN A 315      16.080 -10.270 -11.345  1.00 36.46           H  
ATOM   4846  CA  ASN A 315      17.199  -9.895 -13.138  1.00 36.46           C  
ATOM   4847  HA  ASN A 315      17.013  -9.060 -13.815  1.00 36.46           H  
ATOM   4848  C   ASN A 315      17.553 -11.083 -14.053  1.00 36.46           C  
ATOM   4849  CB  ASN A 315      18.365  -9.502 -12.219  1.00 36.46           C  
ATOM   4850  HB2 ASN A 315      19.306  -9.666 -12.745  1.00 36.46           H  
ATOM   4851  HB3 ASN A 315      18.369 -10.122 -11.323  1.00 36.46           H  
ATOM   4852  O   ASN A 315      18.159 -10.866 -15.101  1.00 36.46           O  
ATOM   4853  CG  ASN A 315      18.323  -8.029 -11.856  1.00 36.46           C  
ATOM   4854  ND2 ASN A 315      18.232  -7.697 -10.594  1.00 36.46           N  
ATOM   4855 HD21 ASN A 315      17.952  -8.404  -9.929  1.00 36.46           H  
ATOM   4856 HD22 ASN A 315      18.157  -6.710 -10.391  1.00 36.46           H  
ATOM   4857  OD1 ASN A 315      18.356  -7.155 -12.708  1.00 36.46           O  
ATOM   4858  N   ARG A 316      17.138 -12.314 -13.718  1.00 35.90           N  
ATOM   4859  H   ARG A 316      16.688 -12.436 -12.822  1.00 35.90           H  
ATOM   4860  CA  ARG A 316      17.203 -13.467 -14.636  1.00 35.90           C  
ATOM   4861  HA  ARG A 316      18.156 -13.452 -15.166  1.00 35.90           H  
ATOM   4862  C   ARG A 316      16.134 -13.372 -15.730  1.00 35.90           C  
ATOM   4863  CB  ARG A 316      17.110 -14.787 -13.849  1.00 35.90           C  
ATOM   4864  HB2 ARG A 316      16.984 -15.610 -14.554  1.00 35.90           H  
ATOM   4865  HB3 ARG A 316      16.237 -14.766 -13.197  1.00 35.90           H  
ATOM   4866  O   ARG A 316      16.452 -13.544 -16.901  1.00 35.90           O  
ATOM   4867  CG  ARG A 316      18.371 -15.057 -13.013  1.00 35.90           C  
ATOM   4868  HG2 ARG A 316      18.583 -14.203 -12.369  1.00 35.90           H  
ATOM   4869  HG3 ARG A 316      19.217 -15.206 -13.684  1.00 35.90           H  
ATOM   4870  CD  ARG A 316      18.186 -16.304 -12.140  1.00 35.90           C  
ATOM   4871  HD2 ARG A 316      17.940 -17.146 -12.787  1.00 35.90           H  
ATOM   4872  HD3 ARG A 316      17.353 -16.136 -11.458  1.00 35.90           H  
ATOM   4873  NE  ARG A 316      19.405 -16.614 -11.363  1.00 35.90           N  
ATOM   4874  HE  ARG A 316      20.138 -15.919 -11.367  1.00 35.90           H  
ATOM   4875  NH1 ARG A 316      18.730 -18.661 -10.573  1.00 35.90           N  
ATOM   4876 HH11 ARG A 316      17.830 -18.519 -11.010  1.00 35.90           H  
ATOM   4877 HH12 ARG A 316      18.916 -19.511 -10.060  1.00 35.90           H  
ATOM   4878  NH2 ARG A 316      20.757 -17.899 -10.046  1.00 35.90           N  
ATOM   4879 HH21 ARG A 316      20.907 -18.744  -9.514  1.00 35.90           H  
ATOM   4880 HH22 ARG A 316      21.477 -17.191 -10.069  1.00 35.90           H  
ATOM   4881  CZ  ARG A 316      19.625 -17.718 -10.667  1.00 35.90           C  
ATOM   4882  N   ALA A 317      14.898 -13.001 -15.384  1.00 30.77           N  
ATOM   4883  H   ALA A 317      14.688 -12.911 -14.400  1.00 30.77           H  
ATOM   4884  CA  ALA A 317      13.805 -12.829 -16.348  1.00 30.77           C  
ATOM   4885  HA  ALA A 317      13.651 -13.778 -16.862  1.00 30.77           H  
ATOM   4886  C   ALA A 317      14.109 -11.771 -17.434  1.00 30.77           C  
ATOM   4887  CB  ALA A 317      12.525 -12.497 -15.572  1.00 30.77           C  
ATOM   4888  HB1 ALA A 317      11.686 -12.433 -16.265  1.00 30.77           H  
ATOM   4889  HB2 ALA A 317      12.319 -13.280 -14.843  1.00 30.77           H  
ATOM   4890  HB3 ALA A 317      12.633 -11.543 -15.055  1.00 30.77           H  
ATOM   4891  O   ALA A 317      13.750 -11.964 -18.597  1.00 30.77           O  
ATOM   4892  N   ARG A 318      14.860 -10.709 -17.091  1.00 31.17           N  
ATOM   4893  H   ARG A 318      15.067 -10.598 -16.109  1.00 31.17           H  
ATOM   4894  CA  ARG A 318      15.397  -9.701 -18.035  1.00 31.17           C  
ATOM   4895  HA  ARG A 318      14.562  -9.233 -18.557  1.00 31.17           H  
ATOM   4896  C   ARG A 318      16.276 -10.270 -19.168  1.00 31.17           C  
ATOM   4897  CB  ARG A 318      16.175  -8.614 -17.255  1.00 31.17           C  
ATOM   4898  HB2 ARG A 318      16.644  -9.058 -16.377  1.00 31.17           H  
ATOM   4899  HB3 ARG A 318      16.975  -8.230 -17.887  1.00 31.17           H  
ATOM   4900  O   ARG A 318      16.603  -9.528 -20.088  1.00 31.17           O  
ATOM   4901  CG  ARG A 318      15.317  -7.408 -16.827  1.00 31.17           C  
ATOM   4902  HG2 ARG A 318      14.880  -6.955 -17.716  1.00 31.17           H  
ATOM   4903  HG3 ARG A 318      14.518  -7.737 -16.162  1.00 31.17           H  
ATOM   4904  CD  ARG A 318      16.196  -6.368 -16.106  1.00 31.17           C  
ATOM   4905  HD2 ARG A 318      17.102  -6.223 -16.694  1.00 31.17           H  
ATOM   4906  HD3 ARG A 318      16.480  -6.768 -15.133  1.00 31.17           H  
ATOM   4907  NE  ARG A 318      15.538  -5.050 -15.931  1.00 31.17           N  
ATOM   4908  HE  ARG A 318      14.576  -4.949 -16.219  1.00 31.17           H  
ATOM   4909  NH1 ARG A 318      17.354  -3.942 -15.060  1.00 31.17           N  
ATOM   4910 HH11 ARG A 318      17.763  -3.082 -14.724  1.00 31.17           H  
ATOM   4911 HH12 ARG A 318      17.841  -4.823 -14.971  1.00 31.17           H  
ATOM   4912  NH2 ARG A 318      15.488  -2.810 -15.449  1.00 31.17           N  
ATOM   4913 HH21 ARG A 318      15.911  -1.961 -15.102  1.00 31.17           H  
ATOM   4914 HH22 ARG A 318      14.495  -2.757 -15.625  1.00 31.17           H  
ATOM   4915  CZ  ARG A 318      16.122  -3.945 -15.488  1.00 31.17           C  
ATOM   4916  N   GLN A 319      16.669 -11.546 -19.129  1.00 28.04           N  
ATOM   4917  H   GLN A 319      16.411 -12.109 -18.331  1.00 28.04           H  
ATOM   4918  CA  GLN A 319      17.461 -12.189 -20.188  1.00 28.04           C  
ATOM   4919  HA  GLN A 319      18.024 -11.424 -20.722  1.00 28.04           H  
ATOM   4920  C   GLN A 319      16.608 -12.906 -21.253  1.00 28.04           C  
ATOM   4921  CB  GLN A 319      18.484 -13.151 -19.558  1.00 28.04           C  
ATOM   4922  HB2 GLN A 319      19.087 -13.584 -20.356  1.00 28.04           H  
ATOM   4923  HB3 GLN A 319      17.961 -13.960 -19.049  1.00 28.04           H  
ATOM   4924  O   GLN A 319      17.132 -13.230 -22.315  1.00 28.04           O  
ATOM   4925  CG  GLN A 319      19.424 -12.436 -18.570  1.00 28.04           C  
ATOM   4926  HG2 GLN A 319      19.895 -11.595 -19.079  1.00 28.04           H  
ATOM   4927  HG3 GLN A 319      18.852 -12.046 -17.728  1.00 28.04           H  
ATOM   4928  CD  GLN A 319      20.530 -13.328 -18.012  1.00 28.04           C  
ATOM   4929  NE2 GLN A 319      21.460 -12.770 -17.268  1.00 28.04           N  
ATOM   4930 HE21 GLN A 319      22.184 -13.393 -16.940  1.00 28.04           H  
ATOM   4931 HE22 GLN A 319      21.411 -11.790 -17.031  1.00 28.04           H  
ATOM   4932  OE1 GLN A 319      20.605 -14.524 -18.222  1.00 28.04           O  
ATOM   4933  N   GLY A 320      15.318 -13.161 -20.992  1.00 26.90           N  
ATOM   4934  H   GLY A 320      14.931 -12.846 -20.114  1.00 26.90           H  
ATOM   4935  CA  GLY A 320      14.474 -13.991 -21.865  1.00 26.90           C  
ATOM   4936  HA2 GLY A 320      13.773 -14.542 -21.237  1.00 26.90           H  
ATOM   4937  HA3 GLY A 320      15.093 -14.721 -22.387  1.00 26.90           H  
ATOM   4938  C   GLY A 320      13.651 -13.235 -22.914  1.00 26.90           C
[truncated: 442,512 more chars]
