# Supplementary material for: Widespread Horizontal Gene Transfer Among Animal Viruses
Source: bioRxiv. 2024 Mar 26:2024.03.25.586562. Preprint. [Version 2] doi: 10.1101/2024.03.25.586562 (PMC11071296; doi:10.1101/2024.03.25.586562)
Supplement: Supplement 7 [file media-7.zip › File7_PDB/Adinto23486_Hexon.pdb]

ATOM      1  N   MET A   1     -13.317 -65.211   2.077  1.00 28.18           N  
ATOM      2  H   MET A   1     -13.981 -64.545   1.710  1.00 28.18           H  
ATOM      3  H2  MET A   1     -13.744 -66.125   2.126  1.00 28.18           H  
ATOM      4  H3  MET A   1     -12.526 -65.250   1.449  1.00 28.18           H  
ATOM      5  CA  MET A   1     -12.845 -64.786   3.412  1.00 28.18           C  
ATOM      6  HA  MET A   1     -13.684 -64.693   4.102  1.00 28.18           H  
ATOM      7  C   MET A   1     -12.182 -63.425   3.287  1.00 28.18           C  
ATOM      8  CB  MET A   1     -11.833 -65.788   3.997  1.00 28.18           C  
ATOM      9  HB2 MET A   1     -11.215 -65.281   4.738  1.00 28.18           H  
ATOM     10  HB3 MET A   1     -11.176 -66.143   3.203  1.00 28.18           H  
ATOM     11  O   MET A   1     -11.082 -63.354   2.765  1.00 28.18           O  
ATOM     12  CG  MET A   1     -12.480 -66.984   4.696  1.00 28.18           C  
ATOM     13  HG2 MET A   1     -12.973 -66.635   5.603  1.00 28.18           H  
ATOM     14  HG3 MET A   1     -13.222 -67.445   4.044  1.00 28.18           H  
ATOM     15  SD  MET A   1     -11.244 -68.231   5.137  1.00 28.18           S  
ATOM     16  CE  MET A   1     -12.072 -69.081   6.507  1.00 28.18           C  
ATOM     17  HE1 MET A   1     -12.255 -68.379   7.320  1.00 28.18           H  
ATOM     18  HE2 MET A   1     -11.433 -69.887   6.869  1.00 28.18           H  
ATOM     19  HE3 MET A   1     -13.018 -69.501   6.165  1.00 28.18           H  
ATOM     20  N   ALA A   2     -12.867 -62.373   3.724  1.00 24.40           N  
ATOM     21  H   ALA A   2     -13.829 -62.486   4.013  1.00 24.40           H  
ATOM     22  CA  ALA A   2     -12.317 -61.064   4.077  1.00 24.40           C  
ATOM     23  HA  ALA A   2     -11.406 -61.182   4.662  1.00 24.40           H  
ATOM     24  C   ALA A   2     -13.401 -60.396   4.938  1.00 24.40           C  
ATOM     25  CB  ALA A   2     -12.008 -60.242   2.816  1.00 24.40           C  
ATOM     26  HB1 ALA A   2     -11.660 -59.251   3.106  1.00 24.40           H  
ATOM     27  HB2 ALA A   2     -11.228 -60.728   2.230  1.00 24.40           H  
ATOM     28  HB3 ALA A   2     -12.906 -60.134   2.207  1.00 24.40           H  
ATOM     29  O   ALA A   2     -14.564 -60.389   4.534  1.00 24.40           O  
ATOM     30  N   THR A   3     -13.073 -59.976   6.157  1.00 25.94           N  
ATOM     31  H   THR A   3     -12.113 -60.012   6.469  1.00 25.94           H  
ATOM     32  CA  THR A   3     -14.055 -59.501   7.146  1.00 25.94           C  
ATOM     33  HA  THR A   3     -15.016 -59.959   6.909  1.00 25.94           H  
ATOM     34  C   THR A   3     -14.290 -57.994   7.050  1.00 25.94           C  
ATOM     35  CB  THR A   3     -13.688 -59.930   8.582  1.00 25.94           C  
ATOM     36  HB  THR A   3     -13.852 -59.100   9.269  1.00 25.94           H  
ATOM     37  O   THR A   3     -13.446 -57.250   6.559  1.00 25.94           O  
ATOM     38  CG2 THR A   3     -14.544 -61.116   9.027  1.00 25.94           C  
ATOM     39 HG21 THR A   3     -15.596 -60.832   9.029  1.00 25.94           H  
ATOM     40 HG22 THR A   3     -14.261 -61.412  10.038  1.00 25.94           H  
ATOM     41 HG23 THR A   3     -14.394 -61.957   8.350  1.00 25.94           H  
ATOM     42  OG1 THR A   3     -12.344 -60.357   8.683  1.00 25.94           O  
ATOM     43  HG1 THR A   3     -12.059 -60.204   9.587  1.00 25.94           H  
ATOM     44  N   ALA A   4     -15.472 -57.554   7.482  1.00 21.61           N  
ATOM     45  H   ALA A   4     -16.110 -58.207   7.916  1.00 21.61           H  
ATOM     46  CA  ALA A   4     -15.938 -56.179   7.329  1.00 21.61           C  
ATOM     47  HA  ALA A   4     -15.705 -55.844   6.318  1.00 21.61           H  
ATOM     48  C   ALA A   4     -15.283 -55.189   8.309  1.00 21.61           C  
ATOM     49  CB  ALA A   4     -17.465 -56.184   7.500  1.00 21.61           C  
ATOM     50  HB1 ALA A   4     -17.728 -56.496   8.510  1.00 21.61           H  
ATOM     51  HB2 ALA A   4     -17.919 -56.863   6.778  1.00 21.61           H  
ATOM     52  HB3 ALA A   4     -17.858 -55.182   7.328  1.00 21.61           H  
ATOM     53  O   ALA A   4     -14.819 -55.577   9.381  1.00 21.61           O  
ATOM     54  N   LEU A   5     -15.374 -53.897   7.974  1.00 22.87           N  
ATOM     55  H   LEU A   5     -15.760 -53.660   7.071  1.00 22.87           H  
ATOM     56  CA  LEU A   5     -15.360 -52.805   8.947  1.00 22.87           C  
ATOM     57  HA  LEU A   5     -15.439 -53.258   9.935  1.00 22.87           H  
ATOM     58  C   LEU A   5     -16.619 -51.936   8.789  1.00 22.87           C  
ATOM     59  CB  LEU A   5     -14.040 -52.009   8.890  1.00 22.87           C  
ATOM     60  HB2 LEU A   5     -14.236 -50.972   9.161  1.00 22.87           H  
ATOM     61  HB3 LEU A   5     -13.663 -52.018   7.868  1.00 22.87           H  
ATOM     62  O   LEU A   5     -17.066 -51.637   7.687  1.00 22.87           O  
ATOM     63  CG  LEU A   5     -12.966 -52.563   9.849  1.00 22.87           C  
ATOM     64  HG  LEU A   5     -12.861 -53.637   9.696  1.00 22.87           H  
ATOM     65  CD1 LEU A   5     -11.616 -51.905   9.561  1.00 22.87           C  
ATOM     66 HD11 LEU A   5     -10.857 -52.317  10.226  1.00 22.87           H  
ATOM     67 HD12 LEU A   5     -11.688 -50.828   9.712  1.00 22.87           H  
ATOM     68 HD13 LEU A   5     -11.322 -52.105   8.531  1.00 22.87           H  
ATOM     69  CD2 LEU A   5     -13.303 -52.288  11.322  1.00 22.87           C  
ATOM     70 HD21 LEU A   5     -14.200 -52.831  11.620  1.00 22.87           H  
ATOM     71 HD22 LEU A   5     -13.458 -51.221  11.481  1.00 22.87           H  
ATOM     72 HD23 LEU A   5     -12.483 -52.625  11.957  1.00 22.87           H  
ATOM     73  N   ASP A   6     -17.180 -51.627   9.951  1.00 23.22           N  
ATOM     74  H   ASP A   6     -16.629 -51.875  10.760  1.00 23.22           H  
ATOM     75  CA  ASP A   6     -18.499 -51.096  10.314  1.00 23.22           C  
ATOM     76  HA  ASP A   6     -19.178 -51.943  10.403  1.00 23.22           H  
ATOM     77  C   ASP A   6     -19.157 -50.007   9.419  1.00 23.22           C  
ATOM     78  CB  ASP A   6     -18.289 -50.537  11.734  1.00 23.22           C  
ATOM     79  HB2 ASP A   6     -17.546 -51.143  12.254  1.00 23.22           H  
ATOM     80  HB3 ASP A   6     -17.897 -49.521  11.685  1.00 23.22           H  
ATOM     81  O   ASP A   6     -18.579 -48.936   9.218  1.00 23.22           O  
ATOM     82  CG  ASP A   6     -19.549 -50.554  12.591  1.00 23.22           C  
ATOM     83  OD1 ASP A   6     -20.661 -50.473  12.020  1.00 23.22           O  
ATOM     84  OD2 ASP A   6     -19.380 -50.713  13.818  1.00 23.22           O  
ATOM     85  N   PRO A   7     -20.413 -50.210   8.960  1.00 23.34           N  
ATOM     86  CA  PRO A   7     -21.247 -49.176   8.354  1.00 23.34           C  
ATOM     87  HA  PRO A   7     -20.637 -48.337   8.018  1.00 23.34           H  
ATOM     88  C   PRO A   7     -22.323 -48.635   9.324  1.00 23.34           C  
ATOM     89  CB  PRO A   7     -21.837 -49.879   7.127  1.00 23.34           C  
ATOM     90  HB2 PRO A   7     -22.744 -49.400   6.758  1.00 23.34           H  
ATOM     91  HB3 PRO A   7     -21.085 -49.913   6.339  1.00 23.34           H  
ATOM     92  O   PRO A   7     -23.508 -48.959   9.179  1.00 23.34           O  
ATOM     93  CG  PRO A   7     -22.096 -51.299   7.642  1.00 23.34           C  
ATOM     94  HG2 PRO A   7     -23.085 -51.357   8.097  1.00 23.34           H  
ATOM     95  HG3 PRO A   7     -22.006 -52.031   6.840  1.00 23.34           H  
ATOM     96  CD  PRO A   7     -21.023 -51.512   8.718  1.00 23.34           C  
ATOM     97  HD2 PRO A   7     -20.271 -52.209   8.349  1.00 23.34           H  
ATOM     98  HD3 PRO A   7     -21.474 -51.893   9.634  1.00 23.34           H  
ATOM     99  N   LYS A   8     -21.954 -47.767  10.282  1.00 22.40           N  
ATOM    100  H   LYS A   8     -20.966 -47.666  10.468  1.00 22.40           H  
ATOM    101  CA  LYS A   8     -22.918 -46.965  11.071  1.00 22.40           C  
ATOM    102  HA  LYS A   8     -23.683 -46.597  10.386  1.00 22.40           H  
ATOM    103  C   LYS A   8     -22.306 -45.742  11.766  1.00 22.40           C  
ATOM    104  CB  LYS A   8     -23.594 -47.870  12.130  1.00 22.40           C  
ATOM    105  HB2 LYS A   8     -23.055 -48.816  12.179  1.00 22.40           H  
ATOM    106  HB3 LYS A   8     -23.531 -47.427  13.124  1.00 22.40           H  
ATOM    107  O   LYS A   8     -21.549 -45.890  12.713  1.00 22.40           O  
ATOM    108  CG  LYS A   8     -25.079 -48.123  11.820  1.00 22.40           C  
ATOM    109  HG2 LYS A   8     -25.679 -47.301  12.212  1.00 22.40           H  
ATOM    110  HG3 LYS A   8     -25.242 -48.180  10.744  1.00 22.40           H  
ATOM    111  CD  LYS A   8     -25.523 -49.446  12.448  1.00 22.40           C  
ATOM    112  HD2 LYS A   8     -24.835 -50.229  12.128  1.00 22.40           H  
ATOM    113  HD3 LYS A   8     -25.485 -49.362  13.534  1.00 22.40           H  
ATOM    114  CE  LYS A   8     -26.935 -49.804  11.983  1.00 22.40           C  
ATOM    115  HE2 LYS A   8     -27.629 -49.048  12.349  1.00 22.40           H  
ATOM    116  HE3 LYS A   8     -26.949 -49.781  10.893  1.00 22.40           H  
ATOM    117  NZ  LYS A   8     -27.313 -51.150  12.471  1.00 22.40           N  
ATOM    118  HZ1 LYS A   8     -28.240 -51.399  12.155  1.00 22.40           H  
ATOM    119  HZ2 LYS A   8     -26.654 -51.832  12.122  1.00 22.40           H  
ATOM    120  HZ3 LYS A   8     -27.284 -51.176  13.480  1.00 22.40           H  
ATOM    121  N   ILE A   9     -22.740 -44.550  11.343  1.00 23.70           N  
ATOM    122  H   ILE A   9     -23.085 -44.537  10.393  1.00 23.70           H  
ATOM    123  CA  ILE A   9     -23.119 -43.363  12.145  1.00 23.70           C  
ATOM    124  HA  ILE A   9     -24.017 -43.599  12.717  1.00 23.70           H  
ATOM    125  C   ILE A   9     -23.495 -42.260  11.134  1.00 23.70           C  
ATOM    126  CB  ILE A   9     -22.009 -42.924  13.156  1.00 23.70           C  
ATOM    127  HB  ILE A   9     -21.043 -43.244  12.763  1.00 23.70           H  
ATOM    128  O   ILE A   9     -22.623 -41.807  10.410  1.00 23.70           O  
ATOM    129  CG1 ILE A   9     -22.260 -43.597  14.533  1.00 23.70           C  
ATOM    130 HG12 ILE A   9     -22.725 -44.574  14.401  1.00 23.70           H  
ATOM    131 HG13 ILE A   9     -22.965 -43.001  15.113  1.00 23.70           H  
ATOM    132  CG2 ILE A   9     -21.916 -41.405  13.422  1.00 23.70           C  
ATOM    133 HG21 ILE A   9     -22.864 -41.019  13.795  1.00 23.70           H  
ATOM    134 HG22 ILE A   9     -21.637 -40.872  12.512  1.00 23.70           H  
ATOM    135 HG23 ILE A   9     -21.138 -41.199  14.157  1.00 23.70           H  
ATOM    136  CD1 ILE A   9     -20.982 -43.801  15.360  1.00 23.70           C  
ATOM    137 HD11 ILE A   9     -20.272 -44.410  14.800  1.00 23.70           H  
ATOM    138 HD12 ILE A   9     -20.524 -42.842  15.602  1.00 23.70           H  
ATOM    139 HD13 ILE A   9     -21.232 -44.315  16.288  1.00 23.70           H  
ATOM    140  N   LEU A  10     -24.785 -41.875  11.092  1.00 21.66           N  
ATOM    141  H   LEU A  10     -25.409 -42.368  11.714  1.00 21.66           H  
ATOM    142  CA  LEU A  10     -25.367 -40.673  10.439  1.00 21.66           C  
ATOM    143  HA  LEU A  10     -26.451 -40.760  10.498  1.00 21.66           H  
ATOM    144  C   LEU A  10     -25.033 -40.457   8.927  1.00 21.66           C  
ATOM    145  CB  LEU A  10     -24.967 -39.453  11.304  1.00 21.66           C  
ATOM    146  HB2 LEU A  10     -23.884 -39.344  11.245  1.00 21.66           H  
ATOM    147  HB3 LEU A  10     -25.399 -38.549  10.875  1.00 21.66           H  
ATOM    148  O   LEU A  10     -23.894 -40.220   8.558  1.00 21.66           O  
ATOM    149  CG  LEU A  10     -25.367 -39.535  12.796  1.00 21.66           C  
ATOM    150  HG  LEU A  10     -24.999 -40.464  13.232  1.00 21.66           H  
ATOM    151  CD1 LEU A  10     -24.735 -38.385  13.579  1.00 21.66           C  
ATOM    152 HD11 LEU A  10     -23.651 -38.423  13.476  1.00 21.66           H  
ATOM    153 HD12 LEU A  10     -24.992 -38.467  14.635  1.00 21.66           H  
ATOM    154 HD13 LEU A  10     -25.096 -37.432  13.192  1.00 21.66           H  
ATOM    155  CD2 LEU A  10     -26.882 -39.492  13.004  1.00 21.66           C  
ATOM    156 HD21 LEU A  10     -27.351 -40.360  12.541  1.00 21.66           H  
ATOM    157 HD22 LEU A  10     -27.287 -38.586  12.552  1.00 21.66           H  
ATOM    158 HD23 LEU A  10     -27.111 -39.495  14.069  1.00 21.66           H  
ATOM    159  N   GLY A  11     -25.955 -40.462   7.951  1.00 20.33           N  
ATOM    160  H   GLY A  11     -25.527 -40.332   7.046  1.00 20.33           H  
ATOM    161  CA  GLY A  11     -27.423 -40.337   7.985  1.00 20.33           C  
ATOM    162  HA2 GLY A  11     -27.843 -41.033   8.711  1.00 20.33           H  
ATOM    163  HA3 GLY A  11     -27.823 -40.584   7.002  1.00 20.33           H  
ATOM    164  C   GLY A  11     -27.859 -38.913   8.361  1.00 20.33           C  
ATOM    165  O   GLY A  11     -27.499 -38.464   9.439  1.00 20.33           O  
ATOM    166  N   VAL A  12     -28.645 -38.151   7.592  1.00 20.30           N  
ATOM    167  H   VAL A  12     -28.750 -37.218   7.964  1.00 20.30           H  
ATOM    168  CA  VAL A  12     -29.369 -38.335   6.303  1.00 20.30           C  
ATOM    169  HA  VAL A  12     -28.750 -38.896   5.602  1.00 20.30           H  
ATOM    170  C   VAL A  12     -29.586 -36.903   5.714  1.00 20.30           C  
ATOM    171  CB  VAL A  12     -30.726 -39.061   6.521  1.00 20.30           C  
ATOM    172  HB  VAL A  12     -31.525 -38.385   6.215  1.00 20.30           H  
ATOM    173  O   VAL A  12     -29.344 -35.945   6.440  1.00 20.30           O  
ATOM    174  CG1 VAL A  12     -30.819 -40.327   5.661  1.00 20.30           C  
ATOM    175 HG11 VAL A  12     -31.820 -40.751   5.744  1.00 20.30           H  
ATOM    176 HG12 VAL A  12     -30.089 -41.065   5.995  1.00 20.30           H  
ATOM    177 HG13 VAL A  12     -30.633 -40.096   4.612  1.00 20.30           H  
ATOM    178  CG2 VAL A  12     -31.068 -39.489   7.960  1.00 20.30           C  
ATOM    179 HG21 VAL A  12     -32.076 -39.904   7.990  1.00 20.30           H  
ATOM    180 HG22 VAL A  12     -31.043 -38.624   8.623  1.00 20.30           H  
ATOM    181 HG23 VAL A  12     -30.369 -40.245   8.317  1.00 20.30           H  
ATOM    182  N   VAL A  13     -29.987 -36.587   4.470  1.00 20.19           N  
ATOM    183  H   VAL A  13     -29.829 -35.606   4.287  1.00 20.19           H  
ATOM    184  CA  VAL A  13     -30.698 -37.259   3.350  1.00 20.19           C  
ATOM    185  HA  VAL A  13     -30.640 -38.343   3.448  1.00 20.19           H  
ATOM    186  C   VAL A  13     -30.044 -36.834   2.004  1.00 20.19           C  
ATOM    187  CB  VAL A  13     -32.191 -36.801   3.308  1.00 20.19           C  
ATOM    188  HB  VAL A  13     -32.222 -35.806   2.866  1.00 20.19           H  
ATOM    189  O   VAL A  13     -29.266 -35.885   1.986  1.00 20.19           O  
ATOM    190  CG1 VAL A  13     -33.080 -37.732   2.464  1.00 20.19           C  
ATOM    191 HG11 VAL A  13     -34.125 -37.443   2.567  1.00 20.19           H  
ATOM    192 HG12 VAL A  13     -32.847 -37.644   1.403  1.00 20.19           H  
ATOM    193 HG13 VAL A  13     -32.966 -38.767   2.786  1.00 20.19           H  
ATOM    194  CG2 VAL A  13     -32.919 -36.696   4.659  1.00 20.19           C  
ATOM    195 HG21 VAL A  13     -33.146 -37.686   5.052  1.00 20.19           H  
ATOM    196 HG22 VAL A  13     -32.339 -36.120   5.380  1.00 20.19           H  
ATOM    197 HG23 VAL A  13     -33.862 -36.170   4.514  1.00 20.19           H  
ATOM    198  N   ALA A  14     -30.374 -37.476   0.872  1.00 20.17           N  
ATOM    199  H   ALA A  14     -31.064 -38.212   0.926  1.00 20.17           H  
ATOM    200  CA  ALA A  14     -30.030 -37.015  -0.486  1.00 20.17           C  
ATOM    201  HA  ALA A  14     -29.257 -36.250  -0.421  1.00 20.17           H  
ATOM    202  C   ALA A  14     -31.239 -36.393  -1.225  1.00 20.17           C  
ATOM    203  CB  ALA A  14     -29.451 -38.195  -1.279  1.00 20.17           C  
ATOM    204  HB1 ALA A  14     -30.200 -38.980  -1.382  1.00 20.17           H  
ATOM    205  HB2 ALA A  14     -29.151 -37.859  -2.272  1.00 20.17           H  
ATOM    206  HB3 ALA A  14     -28.576 -38.593  -0.764  1.00 20.17           H  
ATOM    207  O   ALA A  14     -32.368 -36.842  -1.042  1.00 20.17           O  
ATOM    208  N   SER A  15     -30.985 -35.418  -2.107  1.00 22.38           N  
ATOM    209  H   SER A  15     -30.021 -35.154  -2.250  1.00 22.38           H  
ATOM    210  CA  SER A  15     -31.939 -34.887  -3.102  1.00 22.38           C  
ATOM    211  HA  SER A  15     -32.891 -35.405  -2.987  1.00 22.38           H  
ATOM    212  C   SER A  15     -31.385 -35.162  -4.518  1.00 22.38           C  
ATOM    213  CB  SER A  15     -32.182 -33.394  -2.857  1.00 22.38           C  
ATOM    214  HB2 SER A  15     -31.370 -32.813  -3.294  1.00 22.38           H  
ATOM    215  HB3 SER A  15     -32.214 -33.205  -1.784  1.00 22.38           H  
ATOM    216  O   SER A  15     -30.160 -35.236  -4.653  1.00 22.38           O  
ATOM    217  OG  SER A  15     -33.419 -32.997  -3.412  1.00 22.38           O  
ATOM    218  HG  SER A  15     -33.458 -32.038  -3.431  1.00 22.38           H  
ATOM    219  N   PRO A  16     -32.212 -35.417  -5.552  1.00 23.32           N  
ATOM    220  CA  PRO A  16     -31.763 -36.182  -6.720  1.00 23.32           C  
ATOM    221  HA  PRO A  16     -31.050 -36.939  -6.393  1.00 23.32           H  
ATOM    222  C   PRO A  16     -31.086 -35.378  -7.850  1.00 23.32           C  
ATOM    223  CB  PRO A  16     -33.025 -36.904  -7.212  1.00 23.32           C  
ATOM    224  HB2 PRO A  16     -32.998 -37.128  -8.279  1.00 23.32           H  
ATOM    225  HB3 PRO A  16     -33.172 -37.818  -6.637  1.00 23.32           H  
ATOM    226  O   PRO A  16     -31.188 -34.159  -7.946  1.00 23.32           O  
ATOM    227  CG  PRO A  16     -34.135 -35.911  -6.880  1.00 23.32           C  
ATOM    228  HG2 PRO A  16     -34.169 -35.130  -7.640  1.00 23.32           H  
ATOM    229  HG3 PRO A  16     -35.105 -36.400  -6.786  1.00 23.32           H  
ATOM    230  CD  PRO A  16     -33.668 -35.317  -5.553  1.00 23.32           C  
ATOM    231  HD2 PRO A  16     -33.991 -34.278  -5.487  1.00 23.32           H  
ATOM    232  HD3 PRO A  16     -34.084 -35.898  -4.730  1.00 23.32           H  
ATOM    233  N   SER A  17     -30.483 -36.144  -8.770  1.00 22.65           N  
ATOM    234  H   SER A  17     -30.434 -37.127  -8.544  1.00 22.65           H  
ATOM    235  CA  SER A  17     -30.161 -35.800 -10.171  1.00 22.65           C  
ATOM    236  HA  SER A  17     -29.694 -36.701 -10.568  1.00 22.65           H  
ATOM    237  C   SER A  17     -29.106 -34.717 -10.475  1.00 22.65           C  
ATOM    238  CB  SER A  17     -31.438 -35.651 -11.027  1.00 22.65           C  
ATOM    239  HB2 SER A  17     -31.174 -35.310 -12.028  1.00 22.65           H  
ATOM    240  HB3 SER A  17     -31.907 -36.630 -11.124  1.00 22.65           H  
ATOM    241  O   SER A  17     -29.412 -33.741 -11.147  1.00 22.65           O  
ATOM    242  OG  SER A  17     -32.386 -34.769 -10.465  1.00 22.65           O  
ATOM    243  HG  SER A  17     -31.916 -34.011 -10.108  1.00 22.65           H  
ATOM    244  N   ILE A  18     -27.831 -35.003 -10.165  1.00 23.93           N  
ATOM    245  H   ILE A  18     -27.670 -35.710  -9.462  1.00 23.93           H  
ATOM    246  CA  ILE A  18     -26.703 -34.810 -11.111  1.00 23.93           C  
ATOM    247  HA  ILE A  18     -27.124 -34.729 -12.113  1.00 23.93           H  
ATOM    248  C   ILE A  18     -25.792 -36.063 -11.035  1.00 23.93           C  
ATOM    249  CB  ILE A  18     -25.890 -33.506 -10.865  1.00 23.93           C  
ATOM    250  HB  ILE A  18     -25.477 -33.539  -9.857  1.00 23.93           H  
ATOM    251  O   ILE A  18     -25.539 -36.535  -9.924  1.00 23.93           O  
ATOM    252  CG1 ILE A  18     -26.782 -32.246 -10.986  1.00 23.93           C  
ATOM    253 HG12 ILE A  18     -27.519 -32.271 -10.183  1.00 23.93           H  
ATOM    254 HG13 ILE A  18     -27.311 -32.271 -11.938  1.00 23.93           H  
ATOM    255  CG2 ILE A  18     -24.714 -33.410 -11.864  1.00 23.93           C  
ATOM    256 HG21 ILE A  18     -24.112 -32.525 -11.657  1.00 23.93           H  
ATOM    257 HG22 ILE A  18     -25.090 -33.349 -12.885  1.00 23.93           H  
ATOM    258 HG23 ILE A  18     -24.042 -34.262 -11.768  1.00 23.93           H  
ATOM    259  CD1 ILE A  18     -26.061 -30.895 -10.880  1.00 23.93           C  
ATOM    260 HD11 ILE A  18     -26.803 -30.099 -10.806  1.00 23.93           H  
ATOM    261 HD12 ILE A  18     -25.454 -30.712 -11.767  1.00 23.93           H  
ATOM    262 HD13 ILE A  18     -25.433 -30.875  -9.990  1.00 23.93           H  
ATOM    263  N   PRO A  19     -25.301 -36.645 -12.153  1.00 23.75           N  
ATOM    264  CA  PRO A  19     -24.390 -37.797 -12.115  1.00 23.75           C  
ATOM    265  HA  PRO A  19     -24.817 -38.551 -11.455  1.00 23.75           H  
ATOM    266  C   PRO A  19     -22.973 -37.442 -11.631  1.00 23.75           C  
ATOM    267  CB  PRO A  19     -24.346 -38.361 -13.544  1.00 23.75           C  
ATOM    268  HB2 PRO A  19     -23.451 -38.016 -14.061  1.00 23.75           H  
ATOM    269  HB3 PRO A  19     -24.383 -39.450 -13.547  1.00 23.75           H  
ATOM    270  O   PRO A  19     -22.381 -36.459 -12.074  1.00 23.75           O  
ATOM    271  CG  PRO A  19     -25.574 -37.757 -14.223  1.00 23.75           C  
ATOM    272  HG2 PRO A  19     -25.430 -37.647 -15.298  1.00 23.75           H  
ATOM    273  HG3 PRO A  19     -26.450 -38.370 -14.012  1.00 23.75           H  
ATOM    274  CD  PRO A  19     -25.714 -36.405 -13.529  1.00 23.75           C  
ATOM    275  HD2 PRO A  19     -26.748 -36.069 -13.605  1.00 23.75           H  
ATOM    276  HD3 PRO A  19     -25.044 -35.679 -13.988  1.00 23.75           H  
ATOM    277  N   LEU A  20     -22.384 -38.297 -10.788  1.00 21.99           N  
ATOM    278  H   LEU A  20     -22.909 -39.100 -10.473  1.00 21.99           H  
ATOM    279  CA  LEU A  20     -20.964 -38.221 -10.423  1.00 21.99           C  
ATOM    280  HA  LEU A  20     -20.663 -37.175 -10.371  1.00 21.99           H  
ATOM    281  C   LEU A  20     -20.095 -38.889 -11.500  1.00 21.99           C  
ATOM    282  CB  LEU A  20     -20.738 -38.870  -9.042  1.00 21.99           C  
ATOM    283  HB2 LEU A  20     -19.683 -39.125  -8.941  1.00 21.99           H  
ATOM    284  HB3 LEU A  20     -21.300 -39.803  -9.001  1.00 21.99           H  
ATOM    285  O   LEU A  20     -19.958 -40.111 -11.524  1.00 21.99           O  
ATOM    286  CG  LEU A  20     -21.128 -37.980  -7.849  1.00 21.99           C  
ATOM    287  HG  LEU A  20     -22.125 -37.569  -8.007  1.00 21.99           H  
ATOM    288  CD1 LEU A  20     -21.146 -38.819  -6.569  1.00 21.99           C  
ATOM    289 HD11 LEU A  20     -21.873 -39.624  -6.669  1.00 21.99           H  
ATOM    290 HD12 LEU A  20     -21.434 -38.192  -5.725  1.00 21.99           H  
ATOM    291 HD13 LEU A  20     -20.159 -39.242  -6.385  1.00 21.99           H  
ATOM    292  CD2 LEU A  20     -20.132 -36.834  -7.642  1.00 21.99           C  
ATOM    293 HD21 LEU A  20     -20.146 -36.162  -8.500  1.00 21.99           H  
ATOM    294 HD22 LEU A  20     -19.124 -37.224  -7.506  1.00 21.99           H  
ATOM    295 HD23 LEU A  20     -20.414 -36.257  -6.761  1.00 21.99           H  
ATOM    296  N   TYR A  21     -19.475 -38.084 -12.362  1.00 23.76           N  
ATOM    297  H   TYR A  21     -19.673 -37.094 -12.326  1.00 23.76           H  
ATOM    298  CA  TYR A  21     -18.432 -38.549 -13.279  1.00 23.76           C  
ATOM    299  HA  TYR A  21     -18.697 -39.542 -13.642  1.00 23.76           H  
ATOM    300  C   TYR A  21     -17.080 -38.654 -12.561  1.00 23.76           C  
ATOM    301  CB  TYR A  21     -18.340 -37.623 -14.499  1.00 23.76           C  
ATOM    302  HB2 TYR A  21     -17.391 -37.807 -15.003  1.00 23.76           H  
ATOM    303  HB3 TYR A  21     -18.332 -36.583 -14.172  1.00 23.76           H  
ATOM    304  O   TYR A  21     -16.536 -37.658 -12.086  1.00 23.76           O  
ATOM    305  CG  TYR A  21     -19.451 -37.837 -15.508  1.00 23.76           C  
ATOM    306  CD1 TYR A  21     -19.303 -38.824 -16.503  1.00 23.76           C  
ATOM    307  HD1 TYR A  21     -18.401 -39.415 -16.552  1.00 23.76           H  
ATOM    308  CD2 TYR A  21     -20.623 -37.056 -15.459  1.00 23.76           C  
ATOM    309  HD2 TYR A  21     -20.739 -36.299 -14.697  1.00 23.76           H  
ATOM    310  CE1 TYR A  21     -20.323 -39.029 -17.451  1.00 23.76           C  
ATOM    311  HE1 TYR A  21     -20.214 -39.771 -18.227  1.00 23.76           H  
ATOM    312  CE2 TYR A  21     -21.640 -37.251 -16.413  1.00 23.76           C  
ATOM    313  HE2 TYR A  21     -22.529 -36.638 -16.386  1.00 23.76           H  
ATOM    314  OH  TYR A  21     -22.466 -38.432 -18.337  1.00 23.76           O  
ATOM    315  HH  TYR A  21     -23.163 -37.776 -18.263  1.00 23.76           H  
ATOM    316  CZ  TYR A  21     -21.490 -38.239 -17.412  1.00 23.76           C  
ATOM    317  N   SER A  22     -16.509 -39.858 -12.509  1.00 24.78           N  
ATOM    318  H   SER A  22     -17.017 -40.656 -12.865  1.00 24.78           H  
ATOM    319  CA  SER A  22     -15.163 -40.100 -11.982  1.00 24.78           C  
ATOM    320  HA  SER A  22     -14.947 -39.371 -11.201  1.00 24.78           H  
ATOM    321  C   SER A  22     -14.106 -39.946 -13.083  1.00 24.78           C  
ATOM    322  CB  SER A  22     -15.099 -41.490 -11.335  1.00 24.78           C  
ATOM    323  HB2 SER A  22     -15.792 -41.530 -10.495  1.00 24.78           H  
ATOM    324  HB3 SER A  22     -14.090 -41.670 -10.964  1.00 24.78           H  
ATOM    325  O   SER A  22     -13.855 -40.887 -13.836  1.00 24.78           O  
ATOM    326  OG  SER A  22     -15.443 -42.494 -12.271  1.00 24.78           O  
ATOM    327  HG  SER A  22     -14.892 -42.352 -13.044  1.00 24.78           H  
ATOM    328  N   ALA A  23     -13.471 -38.777 -13.173  1.00 27.00           N  
ATOM    329  H   ALA A  23     -13.749 -38.020 -12.565  1.00 27.00           H  
ATOM    330  CA  ALA A  23     -12.336 -38.558 -14.072  1.00 27.00           C  
ATOM    331  HA  ALA A  23     -12.515 -39.092 -15.005  1.00 27.00           H  
ATOM    332  C   ALA A  23     -11.035 -39.101 -13.450  1.00 27.00           C  
ATOM    333  CB  ALA A  23     -12.244 -37.065 -14.409  1.00 27.00           C  
ATOM    334  HB1 ALA A  23     -11.419 -36.896 -15.101  1.00 27.00           H  
ATOM    335  HB2 ALA A  23     -12.067 -36.484 -13.504  1.00 27.00           H  
ATOM    336  HB3 ALA A  23     -13.171 -36.732 -14.878  1.00 27.00           H  
ATOM    337  O   ALA A  23     -10.595 -38.628 -12.404  1.00 27.00           O  
ATOM    338  N   THR A  24     -10.406 -40.087 -14.093  1.00 24.86           N  
ATOM    339  H   THR A  24     -10.839 -40.475 -14.920  1.00 24.86           H  
ATOM    340  CA  THR A  24      -9.142 -40.710 -13.649  1.00 24.86           C  
ATOM    341  HA  THR A  24      -8.973 -40.447 -12.605  1.00 24.86           H  
ATOM    342  C   THR A  24      -7.925 -40.169 -14.411  1.00 24.86           C  
ATOM    343  CB  THR A  24      -9.217 -42.246 -13.713  1.00 24.86           C  
ATOM    344  HB  THR A  24      -8.254 -42.668 -13.424  1.00 24.86           H  
ATOM    345  O   THR A  24      -7.022 -40.925 -14.767  1.00 24.86           O  
ATOM    346  CG2 THR A  24     -10.279 -42.819 -12.775  1.00 24.86           C  
ATOM    347 HG21 THR A  24     -10.247 -43.908 -12.821  1.00 24.86           H  
ATOM    348 HG22 THR A  24     -11.270 -42.480 -13.077  1.00 24.86           H  
ATOM    349 HG23 THR A  24     -10.081 -42.498 -11.753  1.00 24.86           H  
ATOM    350  OG1 THR A  24      -9.530 -42.660 -15.022  1.00 24.86           O  
ATOM    351  HG1 THR A  24      -8.765 -42.455 -15.564  1.00 24.86           H  
ATOM    352  N   SER A  25      -7.920 -38.870 -14.717  1.00 26.70           N  
ATOM    353  H   SER A  25      -8.692 -38.297 -14.407  1.00 26.70           H  
ATOM    354  CA  SER A  25      -6.864 -38.193 -15.476  1.00 26.70           C  
ATOM    355  HA  SER A  25      -5.915 -38.697 -15.291  1.00 26.70           H  
ATOM    356  C   SER A  25      -6.718 -36.736 -15.042  1.00 26.70           C  
ATOM    357  CB  SER A  25      -7.157 -38.258 -16.984  1.00 26.70           C  
ATOM    358  HB2 SER A  25      -6.413 -37.676 -17.527  1.00 26.70           H  
ATOM    359  HB3 SER A  25      -7.078 -39.297 -17.306  1.00 26.70           H  
ATOM    360  O   SER A  25      -7.713 -36.026 -14.923  1.00 26.70           O  
ATOM    361  OG  SER A  25      -8.456 -37.788 -17.307  1.00 26.70           O  
ATOM    362  HG  SER A  25      -8.502 -36.834 -17.210  1.00 26.70           H  
ATOM    363  N   ASP A  26      -5.478 -36.261 -14.894  1.00 26.35           N  
ATOM    364  H   ASP A  26      -4.711 -36.917 -14.936  1.00 26.35           H  
ATOM    365  CA  ASP A  26      -5.143 -34.911 -14.396  1.00 26.35           C  
ATOM    366  HA  ASP A  26      -5.754 -34.726 -13.513  1.00 26.35           H  
ATOM    367  C   ASP A  26      -5.448 -33.765 -15.390  1.00 26.35           C  
ATOM    368  CB  ASP A  26      -3.672 -34.883 -13.946  1.00 26.35           C  
ATOM    369  HB2 ASP A  26      -3.453 -33.914 -13.496  1.00 26.35           H  
ATOM    370  HB3 ASP A  26      -3.033 -35.002 -14.821  1.00 26.35           H  
ATOM    371  O   ASP A  26      -4.922 -32.659 -15.275  1.00 26.35           O  
ATOM    372  CG  ASP A  26      -3.345 -35.969 -12.919  1.00 26.35           C  
ATOM    373  OD1 ASP A  26      -4.081 -36.066 -11.913  1.00 26.35           O  
ATOM    374  OD2 ASP A  26      -2.380 -36.721 -13.178  1.00 26.35           O  
ATOM    375  N   ARG A  27      -6.287 -34.027 -16.399  1.00 24.81           N  
ATOM    376  H   ARG A  27      -6.755 -34.921 -16.353  1.00 24.81           H  
ATOM    377  CA  ARG A  27      -6.824 -33.054 -17.355  1.00 24.81           C  
ATOM    378  HA  ARG A  27      -6.813 -32.069 -16.889  1.00 24.81           H  
ATOM    379  C   ARG A  27      -8.273 -33.400 -17.671  1.00 24.81           C  
ATOM    380  CB  ARG A  27      -5.984 -33.011 -18.643  1.00 24.81           C  
ATOM    381  HB2 ARG A  27      -6.512 -32.410 -19.383  1.00 24.81           H  
ATOM    382  HB3 ARG A  27      -5.856 -34.018 -19.039  1.00 24.81           H  
ATOM    383  O   ARG A  27      -8.603 -34.568 -17.867  1.00 24.81           O  
ATOM    384  CG  ARG A  27      -4.617 -32.371 -18.378  1.00 24.81           C  
ATOM    385  HG2 ARG A  27      -4.772 -31.412 -17.884  1.00 24.81           H  
ATOM    386  HG3 ARG A  27      -4.030 -33.014 -17.722  1.00 24.81           H  
ATOM    387  CD  ARG A  27      -3.823 -32.141 -19.662  1.00 24.81           C  
ATOM    388  HD2 ARG A  27      -3.526 -33.107 -20.070  1.00 24.81           H  
ATOM    389  HD3 ARG A  27      -4.455 -31.620 -20.381  1.00 24.81           H  
ATOM    390  NE  ARG A  27      -2.642 -31.315 -19.361  1.00 24.81           N  
ATOM    391  HE  ARG A  27      -2.638 -30.872 -18.454  1.00 24.81           H  
ATOM    392  NH1 ARG A  27      -1.520 -31.575 -21.343  1.00 24.81           N  
ATOM    393 HH11 ARG A  27      -2.266 -32.181 -21.656  1.00 24.81           H  
ATOM    394 HH12 ARG A  27      -0.739 -31.350 -21.942  1.00 24.81           H  
ATOM    395  NH2 ARG A  27      -0.693 -30.238 -19.743  1.00 24.81           N  
ATOM    396 HH21 ARG A  27       0.091 -29.997 -20.334  1.00 24.81           H  
ATOM    397 HH22 ARG A  27      -0.796 -29.792 -18.843  1.00 24.81           H  
ATOM    398  CZ  ARG A  27      -1.624 -31.051 -20.151  1.00 24.81           C  
ATOM    399  N   MET A  28      -9.101 -32.363 -17.753  1.00 27.19           N  
ATOM    400  H   MET A  28      -8.720 -31.440 -17.604  1.00 27.19           H  
ATOM    401  CA  MET A  28     -10.505 -32.417 -18.150  1.00 27.19           C  
ATOM    402  HA  MET A  28     -10.766 -33.428 -18.465  1.00 27.19           H  
ATOM    403  C   MET A  28     -10.659 -31.462 -19.339  1.00 27.19           C  
ATOM    404  CB  MET A  28     -11.360 -32.033 -16.929  1.00 27.19           C  
ATOM    405  HB2 MET A  28     -11.260 -30.966 -16.729  1.00 27.19           H  
ATOM    406  HB3 MET A  28     -10.978 -32.577 -16.065  1.00 27.19           H  
ATOM    407  O   MET A  28     -10.392 -30.270 -19.196  1.00 27.19           O  
ATOM    408  CG  MET A  28     -12.843 -32.383 -17.086  1.00 27.19           C  
ATOM    409  HG2 MET A  28     -13.228 -31.871 -17.967  1.00 27.19           H  
ATOM    410  HG3 MET A  28     -12.936 -33.456 -17.252  1.00 27.19           H  
ATOM    411  SD  MET A  28     -13.886 -31.923 -15.665  1.00 27.19           S  
ATOM    412  CE  MET A  28     -13.154 -32.906 -14.326  1.00 27.19           C  
ATOM    413  HE1 MET A  28     -13.772 -32.812 -13.433  1.00 27.19           H  
ATOM    414  HE2 MET A  28     -13.110 -33.953 -14.624  1.00 27.19           H  
ATOM    415  HE3 MET A  28     -12.150 -32.544 -14.105  1.00 27.19           H  
ATOM    416  N   ASP A  29     -10.981 -31.986 -20.522  1.00 28.10           N  
ATOM    417  H   ASP A  29     -11.253 -32.956 -20.585  1.00 28.10           H  
ATOM    418  CA  ASP A  29     -11.067 -31.190 -21.753  1.00 28.10           C  
ATOM    419  HA  ASP A  29     -10.406 -30.329 -21.653  1.00 28.10           H  
ATOM    420  C   ASP A  29     -12.500 -30.658 -21.931  1.00 28.10           C  
ATOM    421  CB  ASP A  29     -10.550 -32.004 -22.957  1.00 28.10           C  
ATOM    422  HB2 ASP A  29      -9.666 -32.558 -22.644  1.00 28.10           H  
ATOM    423  HB3 ASP A  29     -11.309 -32.726 -23.258  1.00 28.10           H  
ATOM    424  O   ASP A  29     -13.478 -31.385 -21.767  1.00 28.10           O  
ATOM    425  CG  ASP A  29     -10.164 -31.135 -24.167  1.00 28.10           C  
ATOM    426  OD1 ASP A  29     -10.818 -30.087 -24.388  1.00 28.10           O  
ATOM    427  OD2 ASP A  29      -9.205 -31.510 -24.880  1.00 28.10           O  
ATOM    428  N   TYR A  30     -12.639 -29.373 -22.257  1.00 27.87           N  
ATOM    429  H   TYR A  30     -11.803 -28.869 -22.517  1.00 27.87           H  
ATOM    430  CA  TYR A  30     -13.929 -28.669 -22.286  1.00 27.87           C  
ATOM    431  HA  TYR A  30     -14.428 -28.829 -21.330  1.00 27.87           H  
ATOM    432  C   TYR A  30     -14.879 -29.189 -23.385  1.00 27.87           C  
ATOM    433  CB  TYR A  30     -13.634 -27.169 -22.440  1.00 27.87           C  
ATOM    434  HB2 TYR A  30     -13.224 -26.992 -23.435  1.00 27.87           H  
ATOM    435  HB3 TYR A  30     -12.863 -26.891 -21.721  1.00 27.87           H  
ATOM    436  O   TYR A  30     -16.079 -28.916 -23.370  1.00 27.87           O  
ATOM    437  CG  TYR A  30     -14.817 -26.246 -22.216  1.00 27.87           C  
ATOM    438  CD1 TYR A  30     -15.487 -25.670 -23.313  1.00 27.87           C  
ATOM    439  HD1 TYR A  30     -15.184 -25.912 -24.321  1.00 27.87           H  
ATOM    440  CD2 TYR A  30     -15.234 -25.947 -20.903  1.00 27.87           C  
ATOM    441  HD2 TYR A  30     -14.724 -26.394 -20.063  1.00 27.87           H  
ATOM    442  CE1 TYR A  30     -16.566 -24.790 -23.099  1.00 27.87           C  
ATOM    443  HE1 TYR A  30     -17.096 -24.349 -23.931  1.00 27.87           H  
ATOM    444  CE2 TYR A  30     -16.316 -25.072 -20.685  1.00 27.87           C  
ATOM    445  HE2 TYR A  30     -16.638 -24.850 -19.679  1.00 27.87           H  
ATOM    446  OH  TYR A  30     -18.017 -23.634 -21.587  1.00 27.87           O  
ATOM    447  HH  TYR A  30     -18.262 -23.574 -20.661  1.00 27.87           H  
ATOM    448  CZ  TYR A  30     -16.981 -24.489 -21.786  1.00 27.87           C  
ATOM    449  N   ARG A  31     -14.350 -29.951 -24.350  1.00 27.72           N  
ATOM    450  H   ARG A  31     -13.370 -30.179 -24.261  1.00 27.72           H  
ATOM    451  CA  ARG A  31     -15.089 -30.455 -25.519  1.00 27.72           C  
ATOM    452  HA  ARG A  31     -15.647 -29.631 -25.963  1.00 27.72           H  
ATOM    453  C   ARG A  31     -16.148 -31.507 -25.186  1.00 27.72           C  
ATOM    454  CB  ARG A  31     -14.082 -30.993 -26.541  1.00 27.72           C  
ATOM    455  HB2 ARG A  31     -13.426 -31.720 -26.062  1.00 27.72           H  
ATOM    456  HB3 ARG A  31     -14.619 -31.487 -27.351  1.00 27.72           H  
ATOM    457  O   ARG A  31     -17.157 -31.564 -25.885  1.00 27.72           O  
ATOM    458  CG  ARG A  31     -13.257 -29.837 -27.119  1.00 27.72           C  
ATOM    459  HG2 ARG A  31     -13.926 -29.156 -27.645  1.00 27.72           H  
ATOM    460  HG3 ARG A  31     -12.757 -29.293 -26.318  1.00 27.72           H  
ATOM    461  CD  ARG A  31     -12.194 -30.351 -28.084  1.00 27.72           C  
ATOM    462  HD2 ARG A  31     -11.475 -30.944 -27.518  1.00 27.72           H  
ATOM    463  HD3 ARG A  31     -12.671 -30.981 -28.835  1.00 27.72           H  
ATOM    464  NE  ARG A  31     -11.512 -29.220 -28.735  1.00 27.72           N  
ATOM    465  HE  ARG A  31     -11.777 -28.301 -28.410  1.00 27.72           H  
ATOM    466  NH1 ARG A  31     -10.085 -30.453 -30.025  1.00 27.72           N  
ATOM    467 HH11 ARG A  31      -9.318 -30.519 -30.679  1.00 27.72           H  
ATOM    468 HH12 ARG A  31     -10.424 -31.274 -29.544  1.00 27.72           H  
ATOM    469  NH2 ARG A  31     -10.042 -28.220 -30.149  1.00 27.72           N  
ATOM    470 HH21 ARG A  31     -10.384 -27.320 -29.845  1.00 27.72           H  
ATOM    471 HH22 ARG A  31      -9.299 -28.286 -30.830  1.00 27.72           H  
ATOM    472  CZ  ARG A  31     -10.552 -29.302 -29.630  1.00 27.72           C  
ATOM    473  N   ASP A  32     -15.967 -32.277 -24.115  1.00 33.82           N  
ATOM    474  H   ASP A  32     -15.111 -32.188 -23.588  1.00 33.82           H  
ATOM    475  CA  ASP A  32     -16.887 -33.369 -23.764  1.00 33.82           C  
ATOM    476  HA  ASP A  32     -17.109 -33.940 -24.666  1.00 33.82           H  
ATOM    477  C   ASP A  32     -18.243 -32.866 -23.226  1.00 33.82           C  
ATOM    478  CB  ASP A  32     -16.197 -34.322 -22.771  1.00 33.82           C  
ATOM    479  HB2 ASP A  32     -15.858 -33.750 -21.908  1.00 33.82           H  
ATOM    480  HB3 ASP A  32     -16.929 -35.051 -22.423  1.00 33.82           H  
ATOM    481  O   ASP A  32     -19.231 -33.601 -23.235  1.00 33.82           O  
ATOM    482  CG  ASP A  32     -15.014 -35.094 -23.377  1.00 33.82           C  
ATOM    483  OD1 ASP A  32     -14.968 -35.233 -24.622  1.00 33.82           O  
ATOM    484  OD2 ASP A  32     -14.164 -35.553 -22.582  1.00 33.82           O  
ATOM    485  N   PHE A  33     -18.331 -31.597 -22.806  1.00 30.69           N  
ATOM    486  H   PHE A  33     -17.500 -31.024 -22.846  1.00 30.69           H  
ATOM    487  CA  PHE A  33     -19.538 -31.037 -22.185  1.00 30.69           C  
ATOM    488  HA  PHE A  33     -19.938 -31.790 -21.506  1.00 30.69           H  
ATOM    489  C   PHE A  33     -20.666 -30.708 -23.184  1.00 30.69           C  
ATOM    490  CB  PHE A  33     -19.144 -29.809 -21.345  1.00 30.69           C  
ATOM    491  HB2 PHE A  33     -18.105 -29.906 -21.028  1.00 30.69           H  
ATOM    492  HB3 PHE A  33     -19.206 -28.910 -21.959  1.00 30.69           H  
ATOM    493  O   PHE A  33     -21.826 -30.616 -22.793  1.00 30.69           O  
ATOM    494  CG  PHE A  33     -19.986 -29.639 -20.094  1.00 30.69           C  
ATOM    495  CD1 PHE A  33     -21.147 -28.843 -20.109  1.00 30.69           C  
ATOM    496  HD1 PHE A  33     -21.451 -28.346 -21.018  1.00 30.69           H  
ATOM    497  CD2 PHE A  33     -19.614 -30.306 -18.910  1.00 30.69           C  
ATOM    498  HD2 PHE A  33     -18.730 -30.926 -18.897  1.00 30.69           H  
ATOM    499  CE1 PHE A  33     -21.927 -28.711 -18.945  1.00 30.69           C  
ATOM    500  HE1 PHE A  33     -22.823 -28.109 -18.964  1.00 30.69           H  
ATOM    501  CE2 PHE A  33     -20.393 -30.174 -17.746  1.00 30.69           C  
ATOM    502  HE2 PHE A  33     -20.106 -30.690 -16.842  1.00 30.69           H  
ATOM    503  CZ  PHE A  33     -21.551 -29.376 -17.764  1.00 30.69           C  
ATOM    504  HZ  PHE A  33     -22.157 -29.277 -16.876  1.00 30.69           H  
ATOM    505  N   HIS A  34     -20.355 -30.548 -24.477  1.00 28.08           N  
ATOM    506  H   HIS A  34     -19.390 -30.681 -24.746  1.00 28.08           H  
ATOM    507  CA  HIS A  34     -21.305 -30.061 -25.494  1.00 28.08           C  
ATOM    508  HA  HIS A  34     -22.202 -29.724 -24.974  1.00 28.08           H  
ATOM    509  C   HIS A  34     -21.842 -31.131 -26.463  1.00 28.08           C  
ATOM    510  CB  HIS A  34     -20.726 -28.819 -26.196  1.00 28.08           C  
ATOM    511  HB2 HIS A  34     -19.636 -28.861 -26.201  1.00 28.08           H  
ATOM    512  HB3 HIS A  34     -21.055 -28.784 -27.234  1.00 28.08           H  
ATOM    513  O   HIS A  34     -22.540 -30.800 -27.420  1.00 28.08           O  
ATOM    514  CG  HIS A  34     -21.189 -27.547 -25.535  1.00 28.08           C  
ATOM    515  CD2 HIS A  34     -20.464 -26.731 -24.709  1.00 28.08           C  
ATOM    516  HD2 HIS A  34     -19.432 -26.871 -24.419  1.00 28.08           H  
ATOM    517  ND1 HIS A  34     -22.464 -27.028 -25.600  1.00 28.08           N  
ATOM    518  HD1 HIS A  34     -23.247 -27.432 -26.093  1.00 28.08           H  
ATOM    519  CE1 HIS A  34     -22.505 -25.926 -24.835  1.00 28.08           C  
ATOM    520  HE1 HIS A  34     -23.378 -25.311 -24.674  1.00 28.08           H  
ATOM    521  NE2 HIS A  34     -21.305 -25.700 -24.278  1.00 28.08           N  
ATOM    522  N   ALA A  35     -21.576 -32.417 -26.215  1.00 33.62           N  
ATOM    523  H   ALA A  35     -20.995 -32.648 -25.422  1.00 33.62           H  
ATOM    524  CA  ALA A  35     -22.025 -33.501 -27.096  1.00 33.62           C  
ATOM    525  HA  ALA A  35     -21.779 -33.232 -28.123  1.00 33.62           H  
ATOM    526  C   ALA A  35     -23.550 -33.769 -27.064  1.00 33.62           C  
ATOM    527  CB  ALA A  35     -21.226 -34.758 -26.735  1.00 33.62           C  
ATOM    528  HB1 ALA A  35     -21.443 -35.059 -25.710  1.00 33.62           H  
ATOM    529  HB2 ALA A  35     -20.158 -34.562 -26.831  1.00 33.62           H  
ATOM    530  HB3 ALA A  35     -21.499 -35.570 -27.409  1.00 33.62           H  
ATOM    531  O   ALA A  35     -24.080 -34.330 -28.019  1.00 33.62           O  
ATOM    532  N   ASN A  36     -24.258 -33.376 -25.994  1.00 29.76           N  
ATOM    533  H   ASN A  36     -23.770 -32.868 -25.270  1.00 29.76           H  
ATOM    534  CA  ASN A  36     -25.641 -33.802 -25.718  1.00 29.76           C  
ATOM    535  HA  ASN A  36     -26.000 -34.382 -26.568  1.00 29.76           H  
ATOM    536  C   ASN A  36     -26.656 -32.645 -25.596  1.00 29.76           C  
ATOM    537  CB  ASN A  36     -25.652 -34.748 -24.502  1.00 29.76           C  
ATOM    538  HB2 ASN A  36     -26.679 -34.896 -24.169  1.00 29.76           H  
ATOM    539  HB3 ASN A  36     -25.099 -34.291 -23.681  1.00 29.76           H  
ATOM    540  O   ASN A  36     -27.307 -32.482 -24.571  1.00 29.76           O  
ATOM    541  CG  ASN A  36     -25.103 -36.130 -24.808  1.00 29.76           C  
ATOM    542  ND2 ASN A  36     -24.393 -36.730 -23.882  1.00 29.76           N  
ATOM    543 HD21 ASN A  36     -24.019 -37.634 -24.131  1.00 29.76           H  
ATOM    544 HD22 ASN A  36     -24.183 -36.260 -23.014  1.00 29.76           H  
ATOM    545  OD1 ASN A  36     -25.317 -36.710 -25.856  1.00 29.76           O  
ATOM    546  N   GLY A  37     -26.829 -31.888 -26.679  1.00 27.31           N  
ATOM    547  H   GLY A  37     -26.085 -31.953 -27.359  1.00 27.31           H  
ATOM    548  CA  GLY A  37     -28.158 -31.645 -27.270  1.00 27.31           C  
ATOM    549  HA2 GLY A  37     -28.005 -31.076 -28.187  1.00 27.31           H  
ATOM    550  HA3 GLY A  37     -28.565 -32.613 -27.564  1.00 27.31           H  
ATOM    551  C   GLY A  37     -29.286 -30.923 -26.509  1.00 27.31           C  
ATOM    552  O   GLY A  37     -30.359 -30.821 -27.097  1.00 27.31           O  
ATOM    553  N   ASP A  38     -29.106 -30.418 -25.286  1.00 29.43           N  
ATOM    554  H   ASP A  38     -28.248 -30.629 -24.797  1.00 29.43           H  
ATOM    555  CA  ASP A  38     -30.146 -29.662 -24.563  1.00 29.43           C  
ATOM    556  HA  ASP A  38     -31.045 -29.631 -25.178  1.00 29.43           H  
ATOM    557  C   ASP A  38     -29.719 -28.204 -24.321  1.00 29.43           C  
ATOM    558  CB  ASP A  38     -30.554 -30.386 -23.269  1.00 29.43           C  
ATOM    559  HB2 ASP A  38     -29.826 -30.182 -22.483  1.00 29.43           H  
ATOM    560  HB3 ASP A  38     -30.551 -31.460 -23.457  1.00 29.43           H  
ATOM    561  O   ASP A  38     -28.691 -27.927 -23.703  1.00 29.43           O  
ATOM    562  CG  ASP A  38     -31.961 -29.982 -22.797  1.00 29.43           C  
ATOM    563  OD1 ASP A  38     -32.333 -28.792 -22.966  1.00 29.43           O  
ATOM    564  OD2 ASP A  38     -32.673 -30.877 -22.294  1.00 29.43           O  
ATOM    565  N   THR A  39     -30.503 -27.259 -24.844  1.00 29.39           N  
ATOM    566  H   THR A  39     -31.349 -27.561 -25.305  1.00 29.39           H  
ATOM    567  CA  THR A  39     -30.240 -25.810 -24.772  1.00 29.39           C  
ATOM    568  HA  THR A  39     -29.306 -25.659 -24.230  1.00 29.39           H  
ATOM    569  C   THR A  39     -31.302 -25.072 -23.952  1.00 29.39           C  
ATOM    570  CB  THR A  39     -30.045 -25.191 -26.170  1.00 29.39           C  
ATOM    571  HB  THR A  39     -29.900 -24.116 -26.067  1.00 29.39           H  
ATOM    572  O   THR A  39     -31.585 -23.901 -24.216  1.00 29.39           O  
ATOM    573  CG2 THR A  39     -28.820 -25.754 -26.891  1.00 29.39           C  
ATOM    574 HG21 THR A  39     -28.691 -25.238 -27.842  1.00 29.39           H  
ATOM    575 HG22 THR A  39     -27.931 -25.604 -26.277  1.00 29.39           H  
ATOM    576 HG23 THR A  39     -28.952 -26.820 -27.077  1.00 29.39           H  
ATOM    577  OG1 THR A  39     -31.168 -25.422 -26.991  1.00 29.39           O  
ATOM    578  HG1 THR A  39     -31.922 -25.028 -26.547  1.00 29.39           H  
ATOM    579  N   THR A  40     -31.925 -25.749 -22.980  1.00 25.87           N  
ATOM    580  H   THR A  40     -31.706 -26.729 -22.872  1.00 25.87           H  
ATOM    581  CA  THR A  40     -33.127 -25.259 -22.282  1.00 25.87           C  
ATOM    582  HA  THR A  40     -33.262 -24.217 -22.572  1.00 25.87           H  
ATOM    583  C   THR A  40     -32.979 -25.172 -20.754  1.00 25.87           C  
ATOM    584  CB  THR A  40     -34.410 -25.997 -22.750  1.00 25.87           C  
ATOM    585  HB  THR A  40     -34.965 -26.409 -21.907  1.00 25.87           H  
ATOM    586  O   THR A  40     -33.714 -25.794 -19.993  1.00 25.87           O  
ATOM    587  CG2 THR A  40     -35.315 -25.014 -23.500  1.00 25.87           C  
ATOM    588 HG21 THR A  40     -36.204 -25.540 -23.847  1.00 25.87           H  
ATOM    589 HG22 THR A  40     -35.618 -24.206 -22.834  1.00 25.87           H  
ATOM    590 HG23 THR A  40     -34.784 -24.602 -24.359  1.00 25.87           H  
ATOM    591  OG1 THR A  40     -34.180 -27.035 -23.679  1.00 25.87           O  
ATOM    592  HG1 THR A  40     -33.601 -27.696 -23.295  1.00 25.87           H  
ATOM    593  N   GLY A  41     -32.079 -24.295 -20.293  1.00 26.35           N  
ATOM    594  H   GLY A  41     -31.416 -23.917 -20.955  1.00 26.35           H  
ATOM    595  CA  GLY A  41     -32.021 -23.819 -18.900  1.00 26.35           C  
ATOM    596  HA2 GLY A  41     -32.835 -24.257 -18.323  1.00 26.35           H  
ATOM    597  HA3 GLY A  41     -32.169 -22.739 -18.904  1.00 26.35           H  
ATOM    598  C   GLY A  41     -30.715 -24.119 -18.151  1.00 26.35           C  
ATOM    599  O   GLY A  41     -29.882 -24.884 -18.614  1.00 26.35           O  
ATOM    600  N   ALA A  42     -30.559 -23.483 -16.982  1.00 23.72           N  
ATOM    601  H   ALA A  42     -31.313 -22.876 -16.695  1.00 23.72           H  
ATOM    602  CA  ALA A  42     -29.490 -23.699 -15.992  1.00 23.72           C  
ATOM    603  HA  ALA A  42     -29.558 -22.876 -15.280  1.00 23.72           H  
ATOM    604  C   ALA A  42     -28.031 -23.660 -16.514  1.00 23.72           C  
ATOM    605  CB  ALA A  42     -29.814 -24.969 -15.193  1.00 23.72           C  
ATOM    606  HB1 ALA A  42     -30.812 -24.899 -14.760  1.00 23.72           H  
ATOM    607  HB2 ALA A  42     -29.764 -25.839 -15.847  1.00 23.72           H  
ATOM    608  HB3 ALA A  42     -29.085 -25.093 -14.391  1.00 23.72           H  
ATOM    609  O   ALA A  42     -27.344 -24.674 -16.599  1.00 23.72           O  
ATOM    610  N   SER A  43     -27.501 -22.457 -16.763  1.00 24.33           N  
ATOM    611  H   SER A  43     -28.082 -21.635 -16.680  1.00 24.33           H  
ATOM    612  CA  SER A  43     -26.080 -22.242 -17.081  1.00 24.33           C  
ATOM    613  HA  SER A  43     -25.724 -23.103 -17.646  1.00 24.33           H  
ATOM    614  C   SER A  43     -25.187 -22.141 -15.829  1.00 24.33           C  
ATOM    615  CB  SER A  43     -25.930 -21.022 -18.000  1.00 24.33           C  
ATOM    616  HB2 SER A  43     -26.490 -21.193 -18.919  1.00 24.33           H  
ATOM    617  HB3 SER A  43     -24.879 -20.884 -18.254  1.00 24.33           H  
ATOM    618  O   SER A  43     -24.577 -21.097 -15.588  1.00 24.33           O  
ATOM    619  OG  SER A  43     -26.421 -19.855 -17.364  1.00 24.33           O  
ATOM    620  HG  SER A  43     -25.915 -19.741 -16.556  1.00 24.33           H  
ATOM    621  N   SER A  44     -25.094 -23.207 -15.027  1.00 25.94           N  
ATOM    622  H   SER A  44     -25.639 -24.029 -15.245  1.00 25.94           H  
ATOM    623  CA  SER A  44     -24.161 -23.298 -13.890  1.00 25.94           C  
ATOM    624  HA  SER A  44     -23.551 -22.394 -13.875  1.00 25.94           H  
ATOM    625  C   SER A  44     -23.183 -24.472 -14.049  1.00 25.94           C  
ATOM    626  CB  SER A  44     -24.907 -23.303 -12.545  1.00 25.94           C  
ATOM    627  HB2 SER A  44     -24.185 -23.391 -11.732  1.00 25.94           H  
ATOM    628  HB3 SER A  44     -25.429 -22.352 -12.434  1.00 25.94           H  
ATOM    629  O   SER A  44     -23.571 -25.623 -14.230  1.00 25.94           O  
ATOM    630  OG  SER A  44     -25.851 -24.347 -12.441  1.00 25.94           O  
ATOM    631  HG  SER A  44     -26.384 -24.175 -11.661  1.00 25.94           H  
ATOM    632  N   ILE A  45     -21.875 -24.184 -14.000  1.00 26.82           N  
ATOM    633  H   ILE A  45     -21.600 -23.224 -13.851  1.00 26.82           H  
ATOM    634  CA  ILE A  45     -20.811 -25.195 -14.137  1.00 26.82           C  
ATOM    635  HA  ILE A  45     -21.224 -26.078 -14.625  1.00 26.82           H  
ATOM    636  C   ILE A  45     -20.342 -25.621 -12.741  1.00 26.82           C  
ATOM    637  CB  ILE A  45     -19.654 -24.695 -15.042  1.00 26.82           C  
ATOM    638  HB  ILE A  45     -19.224 -23.799 -14.596  1.00 26.82           H  
ATOM    639  O   ILE A  45     -19.546 -24.935 -12.098  1.00 26.82           O  
ATOM    640  CG1 ILE A  45     -20.179 -24.340 -16.456  1.00 26.82           C  
ATOM    641 HG12 ILE A  45     -20.950 -23.575 -16.368  1.00 26.82           H  
ATOM    642 HG13 ILE A  45     -20.635 -25.222 -16.905  1.00 26.82           H  
ATOM    643  CG2 ILE A  45     -18.551 -25.771 -15.139  1.00 26.82           C  
ATOM    644 HG21 ILE A  45     -18.940 -26.665 -15.626  1.00 26.82           H  
ATOM    645 HG22 ILE A  45     -18.177 -26.036 -14.150  1.00 26.82           H  
ATOM    646 HG23 ILE A  45     -17.702 -25.394 -15.708  1.00 26.82           H  
ATOM    647  CD1 ILE A  45     -19.114 -23.794 -17.420  1.00 26.82           C  
ATOM    648 HD11 ILE A  45     -19.602 -23.439 -18.328  1.00 26.82           H  
ATOM    649 HD12 ILE A  45     -18.409 -24.579 -17.694  1.00 26.82           H  
ATOM    650 HD13 ILE A  45     -18.581 -22.964 -16.956  1.00 26.82           H  
ATOM    651  N   THR A  46     -20.823 -26.768 -12.260  1.00 27.84           N  
ATOM    652  H   THR A  46     -21.553 -27.236 -12.779  1.00 27.84           H  
ATOM    653  CA  THR A  46     -20.412 -27.338 -10.967  1.00 27.84           C  
ATOM    654  HA  THR A  46     -20.237 -26.519 -10.268  1.00 27.84           H  
ATOM    655  C   THR A  46     -19.107 -28.131 -11.094  1.00 27.84           C  
ATOM    656  CB  THR A  46     -21.522 -28.215 -10.366  1.00 27.84           C  
ATOM    657  HB  THR A  46     -21.651 -29.111 -10.973  1.00 27.84           H  
ATOM    658  O   THR A  46     -19.105 -29.304 -11.469  1.00 27.84           O  
ATOM    659  CG2 THR A  46     -21.222 -28.623  -8.924  1.00 27.84           C  
ATOM    660 HG21 THR A  46     -22.058 -29.202  -8.533  1.00 27.84           H  
ATOM    661 HG22 THR A  46     -21.074 -27.740  -8.303  1.00 27.84           H  
ATOM    662 HG23 THR A  46     -20.326 -29.244  -8.888  1.00 27.84           H  
ATOM    663  OG1 THR A  46     -22.745 -27.518 -10.343  1.00 27.84           O  
ATOM    664  HG1 THR A  46     -22.623 -26.665  -9.920  1.00 27.84           H  
ATOM    665  N   VAL A  47     -17.976 -27.513 -10.738  1.00 27.28           N  
ATOM    666  H   VAL A  47     -18.024 -26.531 -10.505  1.00 27.28           H  
ATOM    667  CA  VAL A  47     -16.660 -28.180 -10.719  1.00 27.28           C  
ATOM    668  HA  VAL A  47     -16.608 -28.848 -11.578  1.00 27.28           H  
ATOM    669  C   VAL A  47     -16.509 -29.041  -9.455  1.00 27.28           C  
ATOM    670  CB  VAL A  47     -15.504 -27.168 -10.877  1.00 27.28           C  
ATOM    671  HB  VAL A  47     -15.487 -26.495 -10.019  1.00 27.28           H  
ATOM    672  O   VAL A  47     -16.084 -28.570  -8.400  1.00 27.28           O  
ATOM    673  CG1 VAL A  47     -14.149 -27.885 -10.977  1.00 27.28           C  
ATOM    674 HG11 VAL A  47     -13.948 -28.451 -10.068  1.00 27.28           H  
ATOM    675 HG12 VAL A  47     -13.354 -27.150 -11.099  1.00 27.28           H  
ATOM    676 HG13 VAL A  47     -14.143 -28.560 -11.833  1.00 27.28           H  
ATOM    677  CG2 VAL A  47     -15.668 -26.325 -12.150  1.00 27.28           C  
ATOM    678 HG21 VAL A  47     -16.569 -25.714 -12.089  1.00 27.28           H  
ATOM    679 HG22 VAL A  47     -15.734 -26.972 -13.025  1.00 27.28           H  
ATOM    680 HG23 VAL A  47     -14.815 -25.656 -12.265  1.00 27.28           H  
ATOM    681  N   ASN A  48     -16.850 -30.328  -9.558  1.00 27.31           N  
ATOM    682  H   ASN A  48     -17.263 -30.629 -10.429  1.00 27.31           H  
ATOM    683  CA  ASN A  48     -16.757 -31.293  -8.456  1.00 27.31           C  
ATOM    684  HA  ASN A  48     -17.077 -30.798  -7.539  1.00 27.31           H  
ATOM    685  C   ASN A  48     -15.311 -31.771  -8.203  1.00 27.31           C  
ATOM    686  CB  ASN A  48     -17.733 -32.458  -8.720  1.00 27.31           C  
ATOM    687  HB2 ASN A  48     -17.480 -33.295  -8.069  1.00 27.31           H  
ATOM    688  HB3 ASN A  48     -17.638 -32.797  -9.752  1.00 27.31           H  
ATOM    689  O   ASN A  48     -14.903 -32.844  -8.655  1.00 27.31           O  
ATOM    690  CG  ASN A  48     -19.172 -32.090  -8.410  1.00 27.31           C  
ATOM    691  ND2 ASN A  48     -20.106 -32.415  -9.272  1.00 27.31           N  
ATOM    692 HD21 ASN A  48     -19.873 -32.838 -10.160  1.00 27.31           H  
ATOM    693 HD22 ASN A  48     -21.045 -32.125  -9.042  1.00 27.31           H  
ATOM    694  OD1 ASN A  48     -19.478 -31.522  -7.378  1.00 27.31           O  
ATOM    695  N   ILE A  49     -14.533 -30.996  -7.436  1.00 28.26           N  
ATOM    696  H   ILE A  49     -14.901 -30.097  -7.158  1.00 28.26           H  
ATOM    697  CA  ILE A  49     -13.181 -31.383  -6.993  1.00 28.26           C  
ATOM    698  HA  ILE A  49     -12.635 -31.738  -7.867  1.00 28.26           H  
ATOM    699  C   ILE A  49     -13.274 -32.552  -5.994  1.00 28.26           C  
ATOM    700  CB  ILE A  49     -12.385 -30.183  -6.418  1.00 28.26           C  
ATOM    701  HB  ILE A  49     -12.878 -29.839  -5.508  1.00 28.26           H  
ATOM    702  O   ILE A  49     -13.470 -32.367  -4.791  1.00 28.26           O  
ATOM    703  CG1 ILE A  49     -12.345 -29.005  -7.421  1.00 28.26           C  
ATOM    704 HG12 ILE A  49     -11.904 -29.342  -8.359  1.00 28.26           H  
ATOM    705 HG13 ILE A  49     -13.365 -28.679  -7.627  1.00 28.26           H  
ATOM    706  CG2 ILE A  49     -10.952 -30.634  -6.062  1.00 28.26           C  
ATOM    707 HG21 ILE A  49     -10.414 -30.928  -6.963  1.00 28.26           H  
ATOM    708 HG22 ILE A  49     -10.410 -29.823  -5.574  1.00 28.26           H  
ATOM    709 HG23 ILE A  49     -10.968 -31.471  -5.364  1.00 28.26           H  
ATOM    710  CD1 ILE A  49     -11.575 -27.770  -6.932  1.00 28.26           C  
ATOM    711 HD11 ILE A  49     -11.937 -27.471  -5.948  1.00 28.26           H  
ATOM    712 HD12 ILE A  49     -11.734 -26.949  -7.631  1.00 28.26           H  
ATOM    713 HD13 ILE A  49     -10.506 -27.977  -6.886  1.00 28.26           H  
ATOM    714  N   THR A  50     -13.129 -33.780  -6.493  1.00 26.74           N  
ATOM    715  H   THR A  50     -13.012 -33.868  -7.493  1.00 26.74           H  
ATOM    716  CA  THR A  50     -13.253 -35.000  -5.682  1.00 26.74           C  
ATOM    717  HA  THR A  50     -14.041 -34.841  -4.947  1.00 26.74           H  
ATOM    718  C   THR A  50     -11.949 -35.285  -4.930  1.00 26.74           C  
ATOM    719  CB  THR A  50     -13.698 -36.190  -6.543  1.00 26.74           C  
ATOM    720  HB  THR A  50     -12.945 -36.410  -7.300  1.00 26.74           H  
ATOM    721  O   THR A  50     -10.960 -35.723  -5.510  1.00 26.74           O  
ATOM    722  CG2 THR A  50     -13.967 -37.438  -5.700  1.00 26.74           C  
ATOM    723 HG21 THR A  50     -14.706 -37.217  -4.929  1.00 26.74           H  
ATOM    724 HG22 THR A  50     -14.350 -38.228  -6.345  1.00 26.74           H  
ATOM    725 HG23 THR A  50     -13.043 -37.786  -5.237  1.00 26.74           H  
ATOM    726  OG1 THR A  50     -14.921 -35.876  -7.172  1.00 26.74           O  
ATOM    727  HG1 THR A  50     -14.799 -35.120  -7.751  1.00 26.74           H  
ATOM    728  N   LYS A  51     -11.943 -35.024  -3.617  1.00 29.67           N  
ATOM    729  H   LYS A  51     -12.788 -34.617  -3.243  1.00 29.67           H  
ATOM    730  CA  LYS A  51     -10.773 -35.120  -2.723  1.00 29.67           C  
ATOM    731  HA  LYS A  51      -9.974 -34.520  -3.159  1.00 29.67           H  
ATOM    732  C   LYS A  51     -10.259 -36.570  -2.544  1.00 29.67           C  
ATOM    733  CB  LYS A  51     -11.173 -34.464  -1.385  1.00 29.67           C  
ATOM    734  HB2 LYS A  51     -12.141 -34.864  -1.081  1.00 29.67           H  
ATOM    735  HB3 LYS A  51     -11.288 -33.393  -1.548  1.00 29.67           H  
ATOM    736  O   LYS A  51     -10.969 -37.384  -1.946  1.00 29.67           O  
ATOM    737  CG  LYS A  51     -10.189 -34.692  -0.226  1.00 29.67           C  
ATOM    738  HG2 LYS A  51     -10.165 -35.758   0.002  1.00 29.67           H  
ATOM    739  HG3 LYS A  51      -9.188 -34.373  -0.515  1.00 29.67           H  
ATOM    740  CD  LYS A  51     -10.627 -33.928   1.036  1.00 29.67           C  
ATOM    741  HD2 LYS A  51     -10.268 -32.900   0.974  1.00 29.67           H  
ATOM    742  HD3 LYS A  51     -11.715 -33.924   1.106  1.00 29.67           H  
ATOM    743  CE  LYS A  51     -10.058 -34.627   2.275  1.00 29.67           C  
ATOM    744  HE2 LYS A  51      -8.984 -34.749   2.134  1.00 29.67           H  
ATOM    745  HE3 LYS A  51     -10.500 -35.622   2.328  1.00 29.67           H  
ATOM    746  NZ  LYS A  51     -10.308 -33.886   3.534  1.00 29.67           N  
ATOM    747  HZ1 LYS A  51     -10.257 -34.504   4.331  1.00 29.67           H  
ATOM    748  HZ2 LYS A  51      -9.591 -33.182   3.632  1.00 29.67           H  
ATOM    749  HZ3 LYS A  51     -11.220 -33.452   3.527  1.00 29.67           H  
ATOM    750  N   PRO A  52      -9.008 -36.898  -2.932  1.00 25.48           N  
ATOM    751  CA  PRO A  52      -8.416 -38.213  -2.688  1.00 25.48           C  
ATOM    752  HA  PRO A  52      -9.169 -38.990  -2.822  1.00 25.48           H  
ATOM    753  C   PRO A  52      -7.842 -38.323  -1.262  1.00 25.48           C  
ATOM    754  CB  PRO A  52      -7.358 -38.381  -3.783  1.00 25.48           C  
ATOM    755  HB2 PRO A  52      -6.548 -39.045  -3.484  1.00 25.48           H  
ATOM    756  HB3 PRO A  52      -7.834 -38.752  -4.691  1.00 25.48           H  
ATOM    757  O   PRO A  52      -6.708 -37.932  -0.981  1.00 25.48           O  
ATOM    758  CG  PRO A  52      -6.869 -36.953  -4.019  1.00 25.48           C  
ATOM    759  HG2 PRO A  52      -6.492 -36.819  -5.033  1.00 25.48           H  
ATOM    760  HG3 PRO A  52      -6.097 -36.699  -3.292  1.00 25.48           H  
ATOM    761  CD  PRO A  52      -8.113 -36.100  -3.765  1.00 25.48           C  
ATOM    762  HD2 PRO A  52      -8.595 -35.880  -4.718  1.00 25.48           H  
ATOM    763  HD3 PRO A  52      -7.832 -35.172  -3.266  1.00 25.48           H  
ATOM    764  N   GLY A  53      -8.619 -38.910  -0.350  1.00 28.24           N  
ATOM    765  H   GLY A  53      -9.567 -39.130  -0.621  1.00 28.24           H  
ATOM    766  CA  GLY A  53      -8.171 -39.230   1.011  1.00 28.24           C  
ATOM    767  HA2 GLY A  53      -8.827 -40.000   1.417  1.00 28.24           H  
ATOM    768  HA3 GLY A  53      -7.162 -39.641   0.969  1.00 28.24           H  
ATOM    769  C   GLY A  53      -8.163 -38.040   1.980  1.00 28.24           C  
ATOM    770  O   GLY A  53      -8.312 -36.880   1.605  1.00 28.24           O  
ATOM    771  N   ASN A  54      -8.046 -38.322   3.281  1.00 28.39           N  
ATOM    772  H   ASN A  54      -7.877 -39.281   3.549  1.00 28.39           H  
ATOM    773  CA  ASN A  54      -8.520 -37.400   4.320  1.00 28.39           C  
ATOM    774  HA  ASN A  54      -9.344 -36.861   3.852  1.00 28.39           H  
ATOM    775  C   ASN A  54      -7.528 -36.290   4.747  1.00 28.39           C  
ATOM    776  CB  ASN A  54      -9.139 -38.204   5.483  1.00 28.39           C  
ATOM    777  HB2 ASN A  54      -9.569 -39.133   5.108  1.00 28.39           H  
ATOM    778  HB3 ASN A  54      -8.373 -38.450   6.218  1.00 28.39           H  
ATOM    779  O   ASN A  54      -7.374 -36.014   5.933  1.00 28.39           O  
ATOM    780  CG  ASN A  54     -10.267 -37.442   6.163  1.00 28.39           C  
ATOM    781  ND2 ASN A  54     -10.805 -37.977   7.234  1.00 28.39           N  
ATOM    782 HD21 ASN A  54     -10.455 -38.842   7.621  1.00 28.39           H  
ATOM    783 HD22 ASN A  54     -11.562 -37.466   7.664  1.00 28.39           H  
ATOM    784  OD1 ASN A  54     -10.708 -36.394   5.708  1.00 28.39           O  
ATOM    785  N   LYS A  55      -6.851 -35.644   3.788  1.00 26.08           N  
ATOM    786  H   LYS A  55      -7.047 -35.900   2.831  1.00 26.08           H  
ATOM    787  CA  LYS A  55      -5.935 -34.512   4.038  1.00 26.08           C  
ATOM    788  HA  LYS A  55      -5.562 -34.585   5.059  1.00 26.08           H  
ATOM    789  C   LYS A  55      -6.635 -33.149   3.943  1.00 26.08           C  
ATOM    790  CB  LYS A  55      -4.727 -34.585   3.087  1.00 26.08           C  
ATOM    791  HB2 LYS A  55      -4.149 -33.665   3.182  1.00 26.08           H  
ATOM    792  HB3 LYS A  55      -5.076 -34.659   2.058  1.00 26.08           H  
ATOM    793  O   LYS A  55      -7.654 -33.008   3.264  1.00 26.08           O  
ATOM    794  CG  LYS A  55      -3.807 -35.772   3.415  1.00 26.08           C  
ATOM    795  HG2 LYS A  55      -3.498 -35.708   4.459  1.00 26.08           H  
ATOM    796  HG3 LYS A  55      -4.344 -36.708   3.262  1.00 26.08           H  
ATOM    797  CD  LYS A  55      -2.561 -35.752   2.521  1.00 26.08           C  
ATOM    798  HD2 LYS A  55      -2.051 -34.796   2.644  1.00 26.08           H  
ATOM    799  HD3 LYS A  55      -2.871 -35.852   1.480  1.00 26.08           H  
ATOM    800  CE  LYS A  55      -1.606 -36.893   2.891  1.00 26.08           C  
ATOM    801  HE2 LYS A  55      -1.330 -36.790   3.940  1.00 26.08           H  
ATOM    802  HE3 LYS A  55      -2.132 -37.840   2.770  1.00 26.08           H  
ATOM    803  NZ  LYS A  55      -0.391 -36.867   2.036  1.00 26.08           N  
ATOM    804  HZ1 LYS A  55       0.241 -37.616   2.279  1.00 26.08           H  
ATOM    805  HZ2 LYS A  55      -0.644 -36.963   1.063  1.00 26.08           H  
ATOM    806  HZ3 LYS A  55       0.094 -35.987   2.139  1.00 26.08           H  
ATOM    807  N   THR A  56      -6.077 -32.143   4.610  1.00 30.43           N  
ATOM    808  H   THR A  56      -5.273 -32.330   5.192  1.00 30.43           H  
ATOM    809  CA  THR A  56      -6.419 -30.730   4.391  1.00 30.43           C  
ATOM    810  HA  THR A  56      -7.494 -30.625   4.247  1.00 30.43           H  
ATOM    811  C   THR A  56      -5.690 -30.251   3.140  1.00 30.43           C  
ATOM    812  CB  THR A  56      -6.011 -29.867   5.597  1.00 30.43           C  
ATOM    813  HB  THR A  56      -4.925 -29.855   5.692  1.00 30.43           H  
ATOM    814  O   THR A  56      -4.464 -30.293   3.113  1.00 30.43           O  
ATOM    815  CG2 THR A  56      -6.527 -28.433   5.503  1.00 30.43           C  
ATOM    816 HG21 THR A  56      -6.232 -27.875   6.392  1.00 30.43           H  
ATOM    817 HG22 THR A  56      -7.613 -28.426   5.414  1.00 30.43           H  
ATOM    818 HG23 THR A  56      -6.093 -27.938   4.634  1.00 30.43           H  
ATOM    819  OG1 THR A  56      -6.563 -30.425   6.767  1.00 30.43           O  
ATOM    820  HG1 THR A  56      -6.361 -29.826   7.490  1.00 30.43           H  
ATOM    821  N   VAL A  57      -6.432 -29.824   2.117  1.00 29.73           N  
ATOM    822  H   VAL A  57      -7.436 -29.790   2.222  1.00 29.73           H  
ATOM    823  CA  VAL A  57      -5.865 -29.129   0.950  1.00 29.73           C  
ATOM    824  HA  VAL A  57      -4.888 -29.545   0.704  1.00 29.73           H  
ATOM    825  C   VAL A  57      -5.682 -27.669   1.342  1.00 29.73           C  
ATOM    826  CB  VAL A  57      -6.774 -29.257  -0.289  1.00 29.73           C  
ATOM    827  HB  VAL A  57      -7.754 -28.839  -0.059  1.00 29.73           H  
ATOM    828  O   VAL A  57      -6.634 -27.044   1.818  1.00 29.73           O  
ATOM    829  CG1 VAL A  57      -6.203 -28.517  -1.505  1.00 29.73           C  
ATOM    830 HG11 VAL A  57      -6.847 -28.665  -2.372  1.00 29.73           H  
ATOM    831 HG12 VAL A  57      -6.139 -27.448  -1.306  1.00 29.73           H  
ATOM    832 HG13 VAL A  57      -5.206 -28.895  -1.731  1.00 29.73           H  
ATOM    833  CG2 VAL A  57      -6.963 -30.730  -0.682  1.00 29.73           C  
ATOM    834 HG21 VAL A  57      -7.439 -31.284   0.128  1.00 29.73           H  
ATOM    835 HG22 VAL A  57      -5.994 -31.176  -0.905  1.00 29.73           H  
ATOM    836 HG23 VAL A  57      -7.596 -30.796  -1.567  1.00 29.73           H  
ATOM    837  N   TYR A  58      -4.481 -27.125   1.170  1.00 26.63           N  
ATOM    838  H   TYR A  58      -3.770 -27.657   0.690  1.00 26.63           H  
ATOM    839  CA  TYR A  58      -4.234 -25.711   1.451  1.00 26.63           C  
ATOM    840  HA  TYR A  58      -4.915 -25.384   2.237  1.00 26.63           H  
ATOM    841  C   TYR A  58      -4.549 -24.872   0.208  1.00 26.63           C  
ATOM    842  CB  TYR A  58      -2.812 -25.507   1.991  1.00 26.63           C  
ATOM    843  HB2 TYR A  58      -2.572 -24.445   1.949  1.00 26.63           H  
ATOM    844  HB3 TYR A  58      -2.103 -26.028   1.348  1.00 26.63           H  
ATOM    845  O   TYR A  58      -4.303 -25.296  -0.921  1.00 26.63           O  
ATOM    846  CG  TYR A  58      -2.634 -25.970   3.430  1.00 26.63           C  
ATOM    847  CD1 TYR A  58      -2.748 -25.046   4.489  1.00 26.63           C  
ATOM    848  HD1 TYR A  58      -2.954 -24.006   4.279  1.00 26.63           H  
ATOM    849  CD2 TYR A  58      -2.372 -27.326   3.711  1.00 26.63           C  
ATOM    850  HD2 TYR A  58      -2.299 -28.038   2.902  1.00 26.63           H  
ATOM    851  CE1 TYR A  58      -2.591 -25.470   5.824  1.00 26.63           C  
ATOM    852  HE1 TYR A  58      -2.676 -24.756   6.630  1.00 26.63           H  
ATOM    853  CE2 TYR A  58      -2.217 -27.754   5.044  1.00 26.63           C  
ATOM    854  HE2 TYR A  58      -2.018 -28.793   5.262  1.00 26.63           H  
ATOM    855  OH  TYR A  58      -2.171 -27.244   7.388  1.00 26.63           O  
ATOM    856  HH  TYR A  58      -2.240 -26.513   8.006  1.00 26.63           H  
ATOM    857  CZ  TYR A  58      -2.322 -26.828   6.103  1.00 26.63           C  
ATOM    858  N   ALA A  59      -5.068 -23.654   0.405  1.00 30.29           N  
ATOM    859  H   ALA A  59      -5.266 -23.365   1.352  1.00 30.29           H  
ATOM    860  CA  ALA A  59      -5.522 -22.781  -0.684  1.00 30.29           C  
ATOM    861  HA  ALA A  59      -6.434 -23.220  -1.087  1.00 30.29           H  
ATOM    862  C   ALA A  59      -4.550 -22.648  -1.888  1.00 30.29           C  
ATOM    863  CB  ALA A  59      -5.901 -21.414  -0.094  1.00 30.29           C  
ATOM    864  HB1 ALA A  59      -6.289 -20.773  -0.886  1.00 30.29           H  
ATOM    865  HB2 ALA A  59      -6.676 -21.536   0.663  1.00 30.29           H  
ATOM    866  HB3 ALA A  59      -5.034 -20.928   0.354  1.00 30.29           H  
ATOM    867  O   ALA A  59      -5.046 -22.694  -3.015  1.00 30.29           O  
ATOM    868  N   PRO A  60      -3.206 -22.577  -1.718  1.00 28.17           N  
ATOM    869  CA  PRO A  60      -2.268 -22.492  -2.845  1.00 28.17           C  
ATOM    870  HA  PRO A  60      -2.494 -21.589  -3.411  1.00 28.17           H  
ATOM    871  C   PRO A  60      -2.296 -23.688  -3.811  1.00 28.17           C  
ATOM    872  CB  PRO A  60      -0.877 -22.359  -2.211  1.00 28.17           C  
ATOM    873  HB2 PRO A  60      -0.426 -23.342  -2.081  1.00 28.17           H  
ATOM    874  HB3 PRO A  60      -0.225 -21.720  -2.809  1.00 28.17           H  
ATOM    875  O   PRO A  60      -1.994 -23.527  -4.993  1.00 28.17           O  
ATOM    876  CG  PRO A  60      -1.158 -21.751  -0.841  1.00 28.17           C  
ATOM    877  HG2 PRO A  60      -0.368 -21.975  -0.124  1.00 28.17           H  
ATOM    878  HG3 PRO A  60      -1.309 -20.676  -0.934  1.00 28.17           H  
ATOM    879  CD  PRO A  60      -2.471 -22.427  -0.468  1.00 28.17           C  
ATOM    880  HD2 PRO A  60      -3.008 -21.819   0.260  1.00 28.17           H  
ATOM    881  HD3 PRO A  60      -2.256 -23.414  -0.058  1.00 28.17           H  
ATOM    882  N   GLU A  61      -2.651 -24.885  -3.337  1.00 28.70           N  
ATOM    883  H   GLU A  61      -2.946 -24.968  -2.375  1.00 28.70           H  
ATOM    884  CA  GLU A  61      -2.730 -26.093  -4.173  1.00 28.70           C  
ATOM    885  HA  GLU A  61      -1.844 -26.158  -4.806  1.00 28.70           H  
ATOM    886  C   GLU A  61      -3.950 -26.022  -5.102  1.00 28.70           C  
ATOM    887  CB  GLU A  61      -2.782 -27.344  -3.275  1.00 28.70           C  
ATOM    888  HB2 GLU A  61      -2.871 -28.229  -3.905  1.00 28.70           H  
ATOM    889  HB3 GLU A  61      -3.668 -27.282  -2.643  1.00 28.70           H  
ATOM    890  O   GLU A  61      -3.855 -26.314  -6.294  1.00 28.70           O  
ATOM    891  CG  GLU A  61      -1.530 -27.490  -2.391  1.00 28.70           C  
ATOM    892  HG2 GLU A  61      -0.663 -27.626  -3.037  1.00 28.70           H  
ATOM    893  HG3 GLU A  61      -1.374 -26.575  -1.819  1.00 28.70           H  
ATOM    894  CD  GLU A  61      -1.640 -28.656  -1.395  1.00 28.70           C  
ATOM    895  OE1 GLU A  61      -0.741 -29.527  -1.423  1.00 28.70           O  
ATOM    896  OE2 GLU A  61      -2.594 -28.643  -0.577  1.00 28.70           O  
ATOM    897  N   LEU A  62      -5.074 -25.528  -4.572  1.00 30.21           N  
ATOM    898  H   LEU A  62      -5.049 -25.262  -3.599  1.00 30.21           H  
ATOM    899  CA  LEU A  62      -6.315 -25.309  -5.316  1.00 30.21           C  
ATOM    900  HA  LEU A  62      -6.515 -26.208  -5.898  1.00 30.21           H  
ATOM    901  C   LEU A  62      -6.163 -24.143  -6.314  1.00 30.21           C  
ATOM    902  CB  LEU A  62      -7.444 -25.128  -4.278  1.00 30.21           C  
ATOM    903  HB2 LEU A  62      -7.182 -25.718  -3.400  1.00 30.21           H  
ATOM    904  HB3 LEU A  62      -7.498 -24.086  -3.961  1.00 30.21           H  
ATOM    905  O   LEU A  62      -6.626 -24.243  -7.450  1.00 30.21           O  
ATOM    906  CG  LEU A  62      -8.831 -25.615  -4.743  1.00 30.21           C  
ATOM    907  HG  LEU A  62      -8.723 -26.550  -5.294  1.00 30.21           H  
ATOM    908  CD1 LEU A  62      -9.711 -25.888  -3.521  1.00 30.21           C  
ATOM    909 HD11 LEU A  62     -10.689 -26.243  -3.846  1.00 30.21           H  
ATOM    910 HD12 LEU A  62      -9.835 -24.975  -2.938  1.00 30.21           H  
ATOM    911 HD13 LEU A  62      -9.254 -26.658  -2.900  1.00 30.21           H  
ATOM    912  CD2 LEU A  62      -9.555 -24.596  -5.622  1.00 30.21           C  
ATOM    913 HD21 LEU A  62     -10.550 -24.965  -5.873  1.00 30.21           H  
ATOM    914 HD22 LEU A  62      -9.008 -24.453  -6.554  1.00 30.21           H  
ATOM    915 HD23 LEU A  62      -9.645 -23.641  -5.105  1.00 30.21           H  
ATOM    916  N   SER A  63      -5.414 -23.089  -5.955  1.00 30.05           N  
ATOM    917  H   SER A  63      -5.090 -23.027  -5.000  1.00 30.05           H  
ATOM    918  CA  SER A  63      -5.032 -22.022  -6.896  1.00 30.05           C  
ATOM    919  HA  SER A  63      -5.933 -21.519  -7.246  1.00 30.05           H  
ATOM    920  C   SER A  63      -4.300 -22.567  -8.126  1.00 30.05           C  
ATOM    921  CB  SER A  63      -4.109 -20.987  -6.240  1.00 30.05           C  
ATOM    922  HB2 SER A  63      -3.142 -21.442  -6.024  1.00 30.05           H  
ATOM    923  HB3 SER A  63      -3.951 -20.166  -6.940  1.00 30.05           H  
ATOM    924  O   SER A  63      -4.573 -22.129  -9.243  1.00 30.05           O  
ATOM    925  OG  SER A  63      -4.639 -20.471  -5.037  1.00 30.05           O  
ATOM    926  HG  SER A  63      -5.576 -20.293  -5.152  1.00 30.05           H  
ATOM    927  N   ARG A  64      -3.387 -23.533  -7.948  1.00 29.51           N  
ATOM    928  H   ARG A  64      -3.225 -23.875  -7.011  1.00 29.51           H  
ATOM    929  CA  ARG A  64      -2.581 -24.075  -9.051  1.00 29.51           C  
ATOM    930  HA  ARG A  64      -2.135 -23.237  -9.588  1.00 29.51           H  
ATOM    931  C   ARG A  64      -3.420 -24.817 -10.098  1.00 29.51           C  
ATOM    932  CB  ARG A  64      -1.447 -24.940  -8.481  1.00 29.51           C  
ATOM    933  HB2 ARG A  64      -1.864 -25.821  -7.993  1.00 29.51           H  
ATOM    934  HB3 ARG A  64      -0.893 -24.358  -7.744  1.00 29.51           H  
ATOM    935  O   ARG A  64      -3.094 -24.729 -11.274  1.00 29.51           O  
ATOM    936  CG  ARG A  64      -0.489 -25.380  -9.596  1.00 29.51           C  
ATOM    937  HG2 ARG A  64      -1.018 -26.040 -10.283  1.00 29.51           H  
ATOM    938  HG3 ARG A  64      -0.144 -24.505 -10.147  1.00 29.51           H  
ATOM    939  CD  ARG A  64       0.720 -26.131  -9.042  1.00 29.51           C  
ATOM    940  HD2 ARG A  64       0.366 -26.948  -8.413  1.00 29.51           H  
ATOM    941  HD3 ARG A  64       1.323 -25.447  -8.446  1.00 29.51           H  
ATOM    942  NE  ARG A  64       1.511 -26.676 -10.157  1.00 29.51           N  
ATOM    943  HE  ARG A  64       1.105 -26.571 -11.076  1.00 29.51           H  
ATOM    944  NH1 ARG A  64       3.210 -27.617  -8.937  1.00 29.51           N  
ATOM    945 HH11 ARG A  64       4.038 -28.195  -8.898  1.00 29.51           H  
ATOM    946 HH12 ARG A  64       2.752 -27.295  -8.097  1.00 29.51           H  
ATOM    947  NH2 ARG A  64       3.159 -27.845 -11.166  1.00 29.51           N  
ATOM    948 HH21 ARG A  64       3.984 -28.427 -11.138  1.00 29.51           H  
ATOM    949 HH22 ARG A  64       2.667 -27.716 -12.039  1.00 29.51           H  
ATOM    950  CZ  ARG A  64       2.624 -27.371 -10.079  1.00 29.51           C  
ATOM    951  N   MET A  65      -4.507 -25.482  -9.700  1.00 28.64           N  
ATOM    952  H   MET A  65      -4.721 -25.509  -8.713  1.00 28.64           H  
ATOM    953  CA  MET A  65      -5.431 -26.126 -10.649  1.00 28.64           C  
ATOM    954  HA  MET A  65      -4.858 -26.748 -11.337  1.00 28.64           H  
ATOM    955  C   MET A  65      -6.194 -25.102 -11.505  1.00 28.64           C  
ATOM    956  CB  MET A  65      -6.427 -27.020  -9.896  1.00 28.64           C  
ATOM    957  HB2 MET A  65      -6.960 -26.430  -9.151  1.00 28.64           H  
ATOM    958  HB3 MET A  65      -7.153 -27.403 -10.613  1.00 28.64           H  
ATOM    959  O   MET A  65      -6.419 -25.331 -12.691  1.00 28.64           O  
ATOM    960  CG  MET A  65      -5.747 -28.209  -9.206  1.00 28.64           C  
ATOM    961  HG2 MET A  65      -5.022 -27.827  -8.487  1.00 28.64           H  
ATOM    962  HG3 MET A  65      -5.207 -28.793  -9.952  1.00 28.64           H  
ATOM    963  SD  MET A  65      -6.879 -29.314  -8.312  1.00 28.64           S  
ATOM    964  CE  MET A  65      -7.775 -30.074  -9.695  1.00 28.64           C  
ATOM    965  HE1 MET A  65      -8.455 -30.836  -9.311  1.00 28.64           H  
ATOM    966  HE2 MET A  65      -7.068 -30.541 -10.380  1.00 28.64           H  
ATOM    967  HE3 MET A  65      -8.353 -29.319 -10.228  1.00 28.64           H  
ATOM    968  N   ILE A  66      -6.560 -23.953 -10.925  1.00 30.79           N  
ATOM    969  H   ILE A  66      -6.343 -23.819  -9.948  1.00 30.79           H  
ATOM    970  CA  ILE A  66      -7.281 -22.883 -11.634  1.00 30.79           C  
ATOM    971  HA  ILE A  66      -8.111 -23.331 -12.181  1.00 30.79           H  
ATOM    972  C   ILE A  66      -6.379 -22.219 -12.689  1.00 30.79           C  
ATOM    973  CB  ILE A  66      -7.874 -21.875 -10.617  1.00 30.79           C  
ATOM    974  HB  ILE A  66      -7.066 -21.509  -9.984  1.00 30.79           H  
ATOM    975  O   ILE A  66      -6.845 -21.927 -13.786  1.00 30.79           O  
ATOM    976  CG1 ILE A  66      -8.926 -22.580  -9.722  1.00 30.79           C  
ATOM    977 HG12 ILE A  66      -9.796 -22.840 -10.323  1.00 30.79           H  
ATOM    978 HG13 ILE A  66      -8.511 -23.507  -9.326  1.00 30.79           H  
ATOM    979  CG2 ILE A  66      -8.510 -20.664 -11.327  1.00 30.79           C  
ATOM    980 HG21 ILE A  66      -8.924 -19.963 -10.603  1.00 30.79           H  
ATOM    981 HG22 ILE A  66      -9.301 -20.997 -12.000  1.00 30.79           H  
ATOM    982 HG23 ILE A  66      -7.762 -20.124 -11.907  1.00 30.79           H  
ATOM    983  CD1 ILE A  66      -9.384 -21.755  -8.512  1.00 30.79           C  
ATOM    984 HD11 ILE A  66      -9.938 -20.873  -8.832  1.00 30.79           H  
ATOM    985 HD12 ILE A  66      -8.519 -21.451  -7.922  1.00 30.79           H  
ATOM    986 HD13 ILE A  66     -10.039 -22.365  -7.890  1.00 30.79           H  
ATOM    987  N   PHE A  67      -5.081 -22.048 -12.404  1.00 26.73           N  
ATOM    988  H   PHE A  67      -4.758 -22.306 -11.483  1.00 26.73           H  
ATOM    989  CA  PHE A  67      -4.116 -21.445 -13.339  1.00 26.73           C  
ATOM    990  HA  PHE A  67      -4.494 -20.465 -13.631  1.00 26.73           H  
ATOM    991  C   PHE A  67      -3.921 -22.213 -14.661  1.00 26.73           C  
ATOM    992  CB  PHE A  67      -2.761 -21.249 -12.634  1.00 26.73           C  
ATOM    993  HB2 PHE A  67      -1.963 -21.340 -13.371  1.00 26.73           H  
ATOM    994  HB3 PHE A  67      -2.604 -22.045 -11.906  1.00 26.73           H  
ATOM    995  O   PHE A  67      -3.475 -21.613 -15.636  1.00 26.73           O  
ATOM    996  CG  PHE A  67      -2.593 -19.894 -11.973  1.00 26.73           C  
ATOM    997  CD1 PHE A  67      -2.399 -18.751 -12.773  1.00 26.73           C  
ATOM    998  HD1 PHE A  67      -2.385 -18.841 -13.850  1.00 26.73           H  
ATOM    999  CD2 PHE A  67      -2.606 -19.765 -10.572  1.00 26.73           C  
ATOM   1000  HD2 PHE A  67      -2.740 -20.640  -9.954  1.00 26.73           H  
ATOM   1001  CE1 PHE A  67      -2.228 -17.489 -12.178  1.00 26.73           C  
ATOM   1002  HE1 PHE A  67      -2.082 -16.619 -12.799  1.00 26.73           H  
ATOM   1003  CE2 PHE A  67      -2.441 -18.502  -9.973  1.00 26.73           C  
ATOM   1004  HE2 PHE A  67      -2.458 -18.408  -8.898  1.00 26.73           H  
ATOM   1005  CZ  PHE A  67      -2.252 -17.364 -10.778  1.00 26.73           C  
ATOM   1006  HZ  PHE A  67      -2.124 -16.390 -10.328  1.00 26.73           H  
ATOM   1007  N   GLU A  68      -4.250 -23.508 -14.729  1.00 27.49           N  
ATOM   1008  H   GLU A  68      -4.597 -23.968 -13.900  1.00 27.49           H  
ATOM   1009  CA  GLU A  68      -4.150 -24.294 -15.973  1.00 27.49           C  
ATOM   1010  HA  GLU A  68      -3.416 -23.816 -16.622  1.00 27.49           H  
ATOM   1011  C   GLU A  68      -5.457 -24.282 -16.804  1.00 27.49           C  
ATOM   1012  CB  GLU A  68      -3.595 -25.709 -15.680  1.00 27.49           C  
ATOM   1013  HB2 GLU A  68      -4.240 -26.220 -14.965  1.00 27.49           H  
ATOM   1014  HB3 GLU A  68      -3.590 -26.273 -16.613  1.00 27.49           H  
ATOM   1015  O   GLU A  68      -5.478 -24.776 -17.933  1.00 27.49           O  
ATOM   1016  CG  GLU A  68      -2.149 -25.642 -15.130  1.00 27.49           C  
ATOM   1017  HG2 GLU A  68      -2.175 -25.184 -14.141  1.00 27.49           H  
ATOM   1018  HG3 GLU A  68      -1.570 -24.981 -15.775  1.00 27.49           H  
ATOM   1019  CD  GLU A  68      -1.394 -26.988 -15.036  1.00 27.49           C  
ATOM   1020  OE1 GLU A  68      -0.449 -27.063 -14.206  1.00 27.49           O  
ATOM   1021  OE2 GLU A  68      -1.681 -27.909 -15.839  1.00 27.49           O  
ATOM   1022  N   CYS A  69      -6.535 -23.666 -16.301  1.00 27.47           N  
ATOM   1023  H   CYS A  69      -6.447 -23.196 -15.411  1.00 27.47           H  
ATOM   1024  CA  CYS A  69      -7.836 -23.589 -16.973  1.00 27.47           C  
ATOM   1025  HA  CYS A  69      -7.908 -24.388 -17.711  1.00 27.47           H  
ATOM   1026  C   CYS A  69      -8.028 -22.246 -17.703  1.00 27.47           C  
ATOM   1027  CB  CYS A  69      -8.947 -23.821 -15.937  1.00 27.47           C  
ATOM   1028  HB2 CYS A  69      -8.860 -23.083 -15.139  1.00 27.47           H  
ATOM   1029  HB3 CYS A  69      -9.917 -23.695 -16.418  1.00 27.47           H  
ATOM   1030  O   CYS A  69      -8.309 -21.221 -17.081  1.00 27.47           O  
ATOM   1031  SG  CYS A  69      -8.845 -25.499 -15.246  1.00 27.47           S  
ATOM   1032  HG  CYS A  69      -7.697 -25.340 -14.581  1.00 27.47           H  
ATOM   1033  N   LYS A  70      -7.950 -22.238 -19.043  1.00 31.75           N  
ATOM   1034  H   LYS A  70      -7.731 -23.106 -19.512  1.00 31.75           H  
ATOM   1035  CA  LYS A  70      -8.311 -21.051 -19.839  1.00 31.75           C  
ATOM   1036  HA  LYS A  70      -7.796 -20.186 -19.420  1.00 31.75           H  
ATOM   1037  C   LYS A  70      -9.813 -20.766 -19.748  1.00 31.75           C  
ATOM   1038  CB  LYS A  70      -7.910 -21.198 -21.316  1.00 31.75           C  
ATOM   1039  HB2 LYS A  70      -8.418 -20.412 -21.874  1.00 31.75           H  
ATOM   1040  HB3 LYS A  70      -8.253 -22.158 -21.702  1.00 31.75           H  
ATOM   1041  O   LYS A  70     -10.623 -21.597 -20.151  1.00 31.75           O  
ATOM   1042  CG  LYS A  70      -6.399 -21.051 -21.540  1.00 31.75           C  
ATOM   1043  HG2 LYS A  70      -6.041 -20.187 -20.979  1.00 31.75           H  
ATOM   1044  HG3 LYS A  70      -5.883 -21.943 -21.185  1.00 31.75           H  
ATOM   1045  CD  LYS A  70      -6.105 -20.825 -23.030  1.00 31.75           C  
ATOM   1046  HD2 LYS A  70      -6.386 -21.711 -23.600  1.00 31.75           H  
ATOM   1047  HD3 LYS A  70      -6.700 -19.978 -23.372  1.00 31.75           H  
ATOM   1048  CE  LYS A  70      -4.619 -20.509 -23.235  1.00 31.75           C  
ATOM   1049  HE2 LYS A  70      -4.309 -19.817 -22.453  1.00 31.75           H  
ATOM   1050  HE3 LYS A  70      -4.041 -21.426 -23.116  1.00 31.75           H  
ATOM   1051  NZ  LYS A  70      -4.378 -19.889 -24.563  1.00 31.75           N  
ATOM   1052  HZ1 LYS A  70      -4.897 -19.025 -24.637  1.00 31.75           H  
ATOM   1053  HZ2 LYS A  70      -4.671 -20.501 -25.311  1.00 31.75           H  
ATOM   1054  HZ3 LYS A  70      -3.401 -19.659 -24.676  1.00 31.75           H  
ATOM   1055  N   LEU A  71     -10.174 -19.563 -19.303  1.00 33.74           N  
ATOM   1056  H   LEU A  71      -9.456 -18.939 -18.964  1.00 33.74           H  
ATOM   1057  CA  LEU A  71     -11.545 -19.065 -19.396  1.00 33.74           C  
ATOM   1058  HA  LEU A  71     -12.222 -19.837 -19.031  1.00 33.74           H  
ATOM   1059  C   LEU A  71     -11.903 -18.795 -20.866  1.00 33.74           C  
ATOM   1060  CB  LEU A  71     -11.716 -17.804 -18.526  1.00 33.74           C  
ATOM   1061  HB2 LEU A  71     -12.716 -17.404 -18.695  1.00 33.74           H  
ATOM   1062  HB3 LEU A  71     -10.998 -17.055 -18.859  1.00 33.74           H  
ATOM   1063  O   LEU A  71     -11.167 -18.109 -21.578  1.00 33.74           O  
ATOM   1064  CG  LEU A  71     -11.540 -18.030 -17.012  1.00 33.74           C  
ATOM   1065  HG  LEU A  71     -10.561 -18.467 -16.818  1.00 33.74           H  
ATOM   1066  CD1 LEU A  71     -11.618 -16.687 -16.283  1.00 33.74           C  
ATOM   1067 HD11 LEU A  71     -10.840 -16.020 -16.653  1.00 33.74           H  
ATOM   1068 HD12 LEU A  71     -12.592 -16.225 -16.442  1.00 33.74           H  
ATOM   1069 HD13 LEU A  71     -11.461 -16.838 -15.215  1.00 33.74           H  
ATOM   1070  CD2 LEU A  71     -12.620 -18.948 -16.433  1.00 33.74           C  
ATOM   1071 HD21 LEU A  71     -12.519 -19.952 -16.845  1.00 33.74           H  
ATOM   1072 HD22 LEU A  71     -12.500 -19.016 -15.352  1.00 33.74           H  
ATOM   1073 HD23 LEU A  71     -13.612 -18.555 -16.659  1.00 33.74           H  
ATOM   1074  N   VAL A  72     -13.043 -19.326 -21.306  1.00 33.36           N  
ATOM   1075  H   VAL A  72     -13.596 -19.873 -20.662  1.00 33.36           H  
ATOM   1076  CA  VAL A  72     -13.600 -19.145 -22.654  1.00 33.36           C  
ATOM   1077  HA  VAL A  72     -12.975 -18.434 -23.195  1.00 33.36           H  
ATOM   1078  C   VAL A  72     -14.991 -18.525 -22.577  1.00 33.36           C  
ATOM   1079  CB  VAL A  72     -13.623 -20.453 -23.477  1.00 33.36           C  
ATOM   1080  HB  VAL A  72     -14.282 -20.307 -24.333  1.00 33.36           H  
ATOM   1081  O   VAL A  72     -15.776 -18.826 -21.678  1.00 33.36           O  
ATOM   1082  CG1 VAL A  72     -12.232 -20.783 -24.030  1.00 33.36           C  
ATOM   1083 HG11 VAL A  72     -11.911 -19.991 -24.706  1.00 33.36           H  
ATOM   1084 HG12 VAL A  72     -12.274 -21.715 -24.594  1.00 33.36           H  
ATOM   1085 HG13 VAL A  72     -11.518 -20.885 -23.213  1.00 33.36           H  
ATOM   1086  CG2 VAL A  72     -14.130 -21.669 -22.689  1.00 33.36           C  
ATOM   1087 HG21 VAL A  72     -13.438 -21.926 -21.887  1.00 33.36           H  
ATOM   1088 HG22 VAL A  72     -14.225 -22.526 -23.356  1.00 33.36           H  
ATOM   1089 HG23 VAL A  72     -15.112 -21.457 -22.266  1.00 33.36           H  
ATOM   1090  N   ASN A  73     -15.303 -17.645 -23.524  1.00 35.25           N  
ATOM   1091  H   ASN A  73     -14.617 -17.461 -24.242  1.00 35.25           H  
ATOM   1092  CA  ASN A  73     -16.611 -17.018 -23.649  1.00 35.25           C  
ATOM   1093  HA  ASN A  73     -16.934 -16.670 -22.667  1.00 35.25           H  
ATOM   1094  C   ASN A  73     -17.636 -18.049 -24.155  1.00 35.25           C  
ATOM   1095  CB  ASN A  73     -16.452 -15.795 -24.568  1.00 35.25           C  
ATOM   1096  HB2 ASN A  73     -15.737 -15.109 -24.113  1.00 35.25           H  
ATOM   1097  HB3 ASN A  73     -16.039 -16.118 -25.524  1.00 35.25           H  
ATOM   1098  O   ASN A  73     -17.555 -18.500 -25.297  1.00 35.25           O  
ATOM   1099  CG  ASN A  73     -17.745 -15.041 -24.839  1.00 35.25           C  
ATOM   1100  ND2 ASN A  73     -17.653 -13.776 -25.173  1.00 35.25           N  
ATOM   1101 HD21 ASN A  73     -16.750 -13.328 -25.239  1.00 35.25           H  
ATOM   1102 HD22 ASN A  73     -18.523 -13.288 -25.331  1.00 35.25           H  
ATOM   1103  OD1 ASN A  73     -18.849 -15.552 -24.745  1.00 35.25           O  
ATOM   1104  N   ALA A  74     -18.623 -18.388 -23.322  1.00 31.86           N  
ATOM   1105  H   ALA A  74     -18.603 -18.011 -22.385  1.00 31.86           H  
ATOM   1106  CA  ALA A  74     -19.624 -19.418 -23.612  1.00 31.86           C  
ATOM   1107  HA  ALA A  74     -19.105 -20.362 -23.781  1.00 31.86           H  
ATOM   1108  C   ALA A  74     -20.484 -19.151 -24.867  1.00 31.86           C  
ATOM   1109  CB  ALA A  74     -20.503 -19.575 -22.364  1.00 31.86           C  
ATOM   1110  HB1 ALA A  74     -19.886 -19.835 -21.504  1.00 31.86           H  
ATOM   1111  HB2 ALA A  74     -21.042 -18.649 -22.163  1.00 31.86           H  
ATOM   1112  HB3 ALA A  74     -21.223 -20.376 -22.529  1.00 31.86           H  
ATOM   1113  O   ALA A  74     -21.047 -20.089 -25.422  1.00 31.86           O  
ATOM   1114  N   ALA A  75     -20.579 -17.901 -25.338  1.00 34.74           N  
ATOM   1115  H   ALA A  75     -20.072 -17.165 -24.869  1.00 34.74           H  
ATOM   1116  CA  ALA A  75     -21.333 -17.552 -26.545  1.00 34.74           C  
ATOM   1117  HA  ALA A  75     -22.148 -18.264 -26.674  1.00 34.74           H  
ATOM   1118  C   ALA A  75     -20.499 -17.601 -27.842  1.00 34.74           C  
ATOM   1119  CB  ALA A  75     -21.957 -16.167 -26.331  1.00 34.74           C  
ATOM   1120  HB1 ALA A  75     -21.174 -15.418 -26.210  1.00 34.74           H  
ATOM   1121  HB2 ALA A  75     -22.569 -15.906 -27.195  1.00 34.74           H  
ATOM   1122  HB3 ALA A  75     -22.588 -16.180 -25.442  1.00 34.74           H  
ATOM   1123  O   ALA A  75     -21.074 -17.587 -28.928  1.00 34.74           O  
ATOM   1124  N   THR A  76     -19.161 -17.624 -27.757  1.00 36.76           N  
ATOM   1125  H   THR A  76     -18.741 -17.622 -26.839  1.00 36.76           H  
ATOM   1126  CA  THR A  76     -18.275 -17.513 -28.938  1.00 36.76           C  
ATOM   1127  HA  THR A  76     -18.863 -17.678 -29.840  1.00 36.76           H  
ATOM   1128  C   THR A  76     -17.147 -18.545 -28.996  1.00 36.76           C  
ATOM   1129  CB  THR A  76     -17.658 -16.108 -29.054  1.00 36.76           C  
ATOM   1130  HB  THR A  76     -17.097 -16.053 -29.986  1.00 36.76           H  
ATOM   1131  O   THR A  76     -16.477 -18.646 -30.021  1.00 36.76           O  
ATOM   1132  CG2 THR A  76     -18.691 -14.980 -29.053  1.00 36.76           C  
ATOM   1133 HG21 THR A  76     -19.170 -14.905 -28.077  1.00 36.76           H  
ATOM   1134 HG22 THR A  76     -18.203 -14.035 -29.289  1.00 36.76           H  
ATOM   1135 HG23 THR A  76     -19.450 -15.183 -29.809  1.00 36.76           H  
ATOM   1136  OG1 THR A  76     -16.776 -15.856 -27.985  1.00 36.76           O  
ATOM   1137  HG1 THR A  76     -16.420 -14.975 -28.121  1.00 36.76           H  
ATOM   1138  N   GLY A  77     -16.890 -19.288 -27.916  1.00 33.87           N  
ATOM   1139  H   GLY A  77     -17.440 -19.124 -27.084  1.00 33.87           H  
ATOM   1140  CA  GLY A  77     -15.773 -20.234 -27.798  1.00 33.87           C  
ATOM   1141  HA2 GLY A  77     -15.799 -20.919 -28.646  1.00 33.87           H  
ATOM   1142  HA3 GLY A  77     -15.901 -20.812 -26.883  1.00 33.87           H  
ATOM   1143  C   GLY A  77     -14.380 -19.588 -27.754  1.00 33.87           C  
ATOM   1144  O   GLY A  77     -13.386 -20.298 -27.607  1.00 33.87           O  
ATOM   1145  N   ALA A  78     -14.284 -18.260 -27.870  1.00 35.56           N  
ATOM   1146  H   ALA A  78     -15.136 -17.728 -27.977  1.00 35.56           H  
ATOM   1147  CA  ALA A  78     -13.022 -17.531 -27.811  1.00 35.56           C  
ATOM   1148  HA  ALA A  78     -12.305 -18.032 -28.462  1.00 35.56           H  
ATOM   1149  C   ALA A  78     -12.455 -17.526 -26.385  1.00 35.56           C  
ATOM   1150  CB  ALA A  78     -13.241 -16.109 -28.340  1.00 35.56           C  
ATOM   1151  HB1 ALA A  78     -13.939 -15.578 -27.693  1.00 35.56           H  
ATOM   1152  HB2 ALA A  78     -12.293 -15.571 -28.348  1.00 35.56           H  
ATOM   1153  HB3 ALA A  78     -13.638 -16.146 -29.355  1.00 35.56           H  
ATOM   1154  O   ALA A  78     -13.208 -17.418 -25.414  1.00 35.56           O  
ATOM   1155  N   ALA A  79     -11.130 -17.603 -26.253  1.00 38.05           N  
ATOM   1156  H   ALA A  79     -10.558 -17.596 -27.086  1.00 38.05           H  
ATOM   1157  CA  ALA A  79     -10.467 -17.367 -24.975  1.00 38.05           C  
ATOM   1158  HA  ALA A  79     -10.896 -18.032 -24.225  1.00 38.05           H  
ATOM   1159  C   ALA A  79     -10.710 -15.920 -24.515  1.00 38.05           C  
ATOM   1160  CB  ALA A  79      -8.974 -17.692 -25.106  1.00 38.05           C  
ATOM   1161  HB1 ALA A  79      -8.846 -18.724 -25.432  1.00 38.05           H  
ATOM   1162  HB2 ALA A  79      -8.490 -17.553 -24.139  1.00 38.05           H  
ATOM   1163  HB3 ALA A  79      -8.514 -17.014 -25.825  1.00 38.05           H  
ATOM   1164  O   ALA A  79     -10.756 -15.000 -25.330  1.00 38.05           O  
ATOM   1165  N   LEU A  80     -10.877 -15.721 -23.209  1.00 38.91           N  
ATOM   1166  H   LEU A  80     -10.843 -16.517 -22.588  1.00 38.91           H  
ATOM   1167  CA  LEU A  80     -10.905 -14.389 -22.614  1.00 38.91           C  
ATOM   1168  HA  LEU A  80     -11.326 -13.677 -23.324  1.00 38.91           H  
ATOM   1169  C   LEU A  80      -9.463 -13.954 -22.345  1.00 38.91           C  
ATOM   1170  CB  LEU A  80     -11.784 -14.404 -21.349  1.00 38.91           C  
ATOM   1171  HB2 LEU A  80     -11.606 -13.489 -20.784  1.00 38.91           H  
ATOM   1172  HB3 LEU A  80     -11.478 -15.243 -20.724  1.00 38.91           H  
ATOM   1173  O   LEU A  80      -8.877 -14.330 -21.330  1.00 38.91           O  
ATOM   1174  CG  LEU A  80     -13.291 -14.513 -21.651  1.00 38.91           C  
ATOM   1175  HG  LEU A  80     -13.473 -15.337 -22.340  1.00 38.91           H  
ATOM   1176  CD1 LEU A  80     -14.060 -14.795 -20.361  1.00 38.91           C  
ATOM   1177 HD11 LEU A  80     -13.726 -15.744 -19.940  1.00 38.91           H  
ATOM   1178 HD12 LEU A  80     -13.888 -13.998 -19.638  1.00 38.91           H  
ATOM   1179 HD13 LEU A  80     -15.127 -14.869 -20.573  1.00 38.91           H  
ATOM   1180  CD2 LEU A  80     -13.858 -13.223 -22.253  1.00 38.91           C  
ATOM   1181 HD21 LEU A  80     -14.935 -13.322 -22.391  1.00 38.91           H  
ATOM   1182 HD22 LEU A  80     -13.661 -12.382 -21.588  1.00 38.91           H  
ATOM   1183 HD23 LEU A  80     -13.402 -13.028 -23.223  1.00 38.91           H  
ATOM   1184  N   ASP A  81      -8.900 -13.164 -23.259  1.00 37.18           N  
ATOM   1185  H   ASP A  81      -9.397 -13.002 -24.123  1.00 37.18           H  
ATOM   1186  CA  ASP A  81      -7.486 -12.759 -23.221  1.00 37.18           C  
ATOM   1187  HA  ASP A  81      -6.882 -13.663 -23.143  1.00 37.18           H  
ATOM   1188  C   ASP A  81      -7.113 -11.903 -21.983  1.00 37.18           C  
ATOM   1189  CB  ASP A  81      -7.116 -12.089 -24.559  1.00 37.18           C  
ATOM   1190  HB2 ASP A  81      -6.091 -11.723 -24.496  1.00 37.18           H  
ATOM   1191  HB3 ASP A  81      -7.770 -11.231 -24.720  1.00 37.18           H  
ATOM   1192  O   ASP A  81      -5.941 -11.824 -21.626  1.00 37.18           O  
ATOM   1193  CG  ASP A  81      -7.208 -13.051 -25.760  1.00 37.18           C  
ATOM   1194  OD1 ASP A  81      -6.779 -14.223 -25.619  1.00 37.18           O  
ATOM   1195  OD2 ASP A  81      -7.717 -12.614 -26.816  1.00 37.18           O  
ATOM   1196  N   ASN A  82      -8.103 -11.373 -21.246  1.00 39.43           N  
ATOM   1197  H   ASN A  82      -9.035 -11.461 -21.624  1.00 39.43           H  
ATOM   1198  CA  ASN A  82      -7.946 -10.664 -19.962  1.00 39.43           C  
ATOM   1199  HA  ASN A  82      -6.905 -10.350 -19.880  1.00 39.43           H  
ATOM   1200  C   ASN A  82      -8.211 -11.552 -18.716  1.00 39.43           C  
ATOM   1201  CB  ASN A  82      -8.808  -9.380 -19.954  1.00 39.43           C  
ATOM   1202  HB2 ASN A  82      -8.868  -8.995 -18.936  1.00 39.43           H  
ATOM   1203  HB3 ASN A  82      -9.825  -9.602 -20.277  1.00 39.43           H  
ATOM   1204  O   ASN A  82      -8.639 -11.055 -17.672  1.00 39.43           O  
ATOM   1205  CG  ASN A  82      -8.266  -8.241 -20.798  1.00 39.43           C  
ATOM   1206  ND2 ASN A  82      -8.455  -7.021 -20.355  1.00 39.43           N  
ATOM   1207 HD21 ASN A  82      -8.839  -6.857 -19.435  1.00 39.43           H  
ATOM   1208 HD22 ASN A  82      -8.062  -6.265 -20.897  1.00 39.43           H  
ATOM   1209  OD1 ASN A  82      -7.695  -8.422 -21.861  1.00 39.43           O  
ATOM   1210  N   ALA A  83      -7.996 -12.872 -18.775  1.00 33.12           N  
ATOM   1211  H   ALA A  83      -7.721 -13.270 -19.661  1.00 33.12           H  
ATOM   1212  CA  ALA A  83      -8.303 -13.780 -17.653  1.00 33.12           C  
ATOM   1213  HA  ALA A  83      -9.381 -13.759 -17.492  1.00 33.12           H  
ATOM   1214  C   ALA A  83      -7.645 -13.388 -16.304  1.00 33.12           C  
ATOM   1215  CB  ALA A  83      -7.916 -15.207 -18.061  1.00 33.12           C  
ATOM   1216  HB1 ALA A  83      -8.465 -15.498 -18.957  1.00 33.12           H  
ATOM   1217  HB2 ALA A  83      -6.846 -15.259 -18.260  1.00 33.12           H  
ATOM   1218  HB3 ALA A  83      -8.165 -15.897 -17.254  1.00 33.12           H  
ATOM   1219  O   ALA A  83      -8.229 -13.617 -15.243  1.00 33.12           O  
ATOM   1220  N   GLU A  84      -6.468 -12.753 -16.326  1.00 33.15           N  
ATOM   1221  H   GLU A  84      -6.032 -12.582 -17.221  1.00 33.15           H  
ATOM   1222  CA  GLU A  84      -5.767 -12.275 -15.121  1.00 33.15           C  
ATOM   1223  HA  GLU A  84      -5.641 -13.109 -14.430  1.00 33.15           H  
ATOM   1224  C   GLU A  84      -6.524 -11.165 -14.368  1.00 33.15           C  
ATOM   1225  CB  GLU A  84      -4.375 -11.751 -15.501  1.00 33.15           C  
ATOM   1226  HB2 GLU A  84      -4.481 -10.886 -16.156  1.00 33.15           H  
ATOM   1227  HB3 GLU A  84      -3.876 -11.434 -14.585  1.00 33.15           H  
ATOM   1228  O   GLU A  84      -6.429 -11.053 -13.142  1.00 33.15           O  
ATOM   1229  CG  GLU A  84      -3.507 -12.811 -16.193  1.00 33.15           C  
ATOM   1230  HG2 GLU A  84      -3.606 -13.749 -15.646  1.00 33.15           H  
ATOM   1231  HG3 GLU A  84      -3.870 -12.971 -17.208  1.00 33.15           H  
ATOM   1232  CD  GLU A  84      -2.032 -12.393 -16.228  1.00 33.15           C  
ATOM   1233  OE1 GLU A  84      -1.189 -13.275 -15.945  1.00 33.15           O  
ATOM   1234  OE2 GLU A  84      -1.772 -11.197 -16.483  1.00 33.15           O  
ATOM   1235  N   GLU A  85      -7.321 -10.370 -15.082  1.00 33.59           N  
ATOM   1236  H   GLU A  85      -7.416 -10.544 -16.072  1.00 33.59           H  
ATOM   1237  CA  GLU A  85      -8.065  -9.239 -14.525  1.00 33.59           C  
ATOM   1238  HA  GLU A  85      -7.370  -8.624 -13.953  1.00 33.59           H  
ATOM   1239  C   GLU A  85      -9.159  -9.731 -13.558  1.00 33.59           C  
ATOM   1240  CB  GLU A  85      -8.587  -8.403 -15.708  1.00 33.59           C  
ATOM   1241  HB2 GLU A  85      -9.468  -8.879 -16.138  1.00 33.59           H  
ATOM   1242  HB3 GLU A  85      -7.805  -8.381 -16.467  1.00 33.59           H  
ATOM   1243  O   GLU A  85      -9.275  -9.235 -12.433  1.00 33.59           O  
ATOM   1244  CG  GLU A  85      -8.908  -6.949 -15.339  1.00 33.59           C  
ATOM   1245  HG2 GLU A  85      -8.124  -6.579 -14.679  1.00 33.59           H  
ATOM   1246  HG3 GLU A  85      -9.849  -6.924 -14.790  1.00 33.59           H  
ATOM   1247  CD  GLU A  85      -8.993  -6.033 -16.576  1.00 33.59           C  
ATOM   1248  OE1 GLU A  85      -8.739  -4.822 -16.390  1.00 33.59           O  
ATOM   1249  OE2 GLU A  85      -9.289  -6.535 -17.689  1.00 33.59           O  
ATOM   1250  N   TYR A  86      -9.850 -10.820 -13.919  1.00 33.75           N  
ATOM   1251  H   TYR A  86      -9.677 -11.190 -14.843  1.00 33.75           H  
ATOM   1252  CA  TYR A  86     -10.799 -11.530 -13.051  1.00 33.75           C  
ATOM   1253  HA  TYR A  86     -11.530 -10.814 -12.673  1.00 33.75           H  
ATOM   1254  C   TYR A  86     -10.128 -12.186 -11.834  1.00 33.75           C  
ATOM   1255  CB  TYR A  86     -11.537 -12.594 -13.875  1.00 33.75           C  
ATOM   1256  HB2 TYR A  86     -12.111 -13.224 -13.195  1.00 33.75           H  
ATOM   1257  HB3 TYR A  86     -10.812 -13.236 -14.374  1.00 33.75           H  
ATOM   1258  O   TYR A  86     -10.679 -12.169 -10.729  1.00 33.75           O  
ATOM   1259  CG  TYR A  86     -12.496 -12.021 -14.897  1.00 33.75           C  
ATOM   1260  CD1 TYR A  86     -13.774 -11.595 -14.484  1.00 33.75           C  
ATOM   1261  HD1 TYR A  86     -14.060 -11.682 -13.446  1.00 33.75           H  
ATOM   1262  CD2 TYR A  86     -12.113 -11.895 -16.248  1.00 33.75           C  
ATOM   1263  HD2 TYR A  86     -11.125 -12.195 -16.565  1.00 33.75           H  
ATOM   1264  CE1 TYR A  86     -14.673 -11.046 -15.417  1.00 33.75           C  
ATOM   1265  HE1 TYR A  86     -15.650 -10.714 -15.096  1.00 33.75           H  
ATOM   1266  CE2 TYR A  86     -13.013 -11.352 -17.184  1.00 33.75           C  
ATOM   1267  HE2 TYR A  86     -12.723 -11.234 -18.218  1.00 33.75           H  
ATOM   1268  OH  TYR A  86     -15.158 -10.403 -17.678  1.00 33.75           O  
ATOM   1269  HH  TYR A  86     -15.969 -10.099 -17.265  1.00 33.75           H  
ATOM   1270  CZ  TYR A  86     -14.292 -10.927 -16.772  1.00 33.75           C  
ATOM   1271  N   VAL A  87      -8.914 -12.726 -11.996  1.00 33.42           N  
ATOM   1272  H   VAL A  87      -8.506 -12.713 -12.920  1.00 33.42           H  
ATOM   1273  CA  VAL A  87      -8.138 -13.299 -10.880  1.00 33.42           C  
ATOM   1274  HA  VAL A  87      -8.779 -14.003 -10.348  1.00 33.42           H  
ATOM   1275  C   VAL A  87      -7.747 -12.213  -9.866  1.00 33.42           C  
ATOM   1276  CB  VAL A  87      -6.921 -14.089 -11.411  1.00 33.42           C  
ATOM   1277  HB  VAL A  87      -6.329 -13.449 -12.065  1.00 33.42           H  
ATOM   1278  O   VAL A  87      -7.687 -12.484  -8.663  1.00 33.42           O  
ATOM   1279  CG1 VAL A  87      -6.006 -14.606 -10.293  1.00 33.42           C  
ATOM   1280 HG11 VAL A  87      -6.589 -15.161  -9.559  1.00 33.42           H  
ATOM   1281 HG12 VAL A  87      -5.505 -13.764  -9.814  1.00 33.42           H  
ATOM   1282 HG13 VAL A  87      -5.240 -15.255 -10.716  1.00 33.42           H  
ATOM   1283  CG2 VAL A  87      -7.386 -15.313 -12.212  1.00 33.42           C  
ATOM   1284 HG21 VAL A  87      -6.523 -15.841 -12.619  1.00 33.42           H  
ATOM   1285 HG22 VAL A  87      -7.956 -15.990 -11.576  1.00 33.42           H  
ATOM   1286 HG23 VAL A  87      -8.011 -15.004 -13.050  1.00 33.42           H  
ATOM   1287  N   SER A  88      -7.557 -10.962 -10.302  1.00 33.67           N  
ATOM   1288  H   SER A  88      -7.586 -10.791 -11.297  1.00 33.67           H  
ATOM   1289  CA  SER A  88      -7.292  -9.839  -9.392  1.00 33.67           C  
ATOM   1290  HA  SER A  88      -6.442 -10.125  -8.773  1.00 33.67           H  
ATOM   1291  C   SER A  88      -8.460  -9.552  -8.427  1.00 33.67           C  
ATOM   1292  CB  SER A  88      -6.864  -8.594 -10.182  1.00 33.67           C  
ATOM   1293  HB2 SER A  88      -6.272  -8.889 -11.049  1.00 33.67           H  
ATOM   1294  HB3 SER A  88      -6.238  -7.979  -9.536  1.00 33.67           H  
ATOM   1295  O   SER A  88      -8.217  -9.287  -7.244  1.00 33.67           O  
ATOM   1296  OG  SER A  88      -7.959  -7.807 -10.599  1.00 33.67           O  
ATOM   1297  HG  SER A  88      -8.435  -8.258 -11.300  1.00 33.67           H  
ATOM   1298  N   GLU A  89      -9.709  -9.699  -8.891  1.00 31.76           N  
ATOM   1299  H   GLU A  89      -9.823  -9.909  -9.873  1.00 31.76           H  
ATOM   1300  CA  GLU A  89     -10.929  -9.608  -8.073  1.00 31.76           C  
ATOM   1301  HA  GLU A  89     -10.845  -8.748  -7.409  1.00 31.76           H  
ATOM   1302  C   GLU A  89     -11.113 -10.829  -7.166  1.00 31.76           C  
ATOM   1303  CB  GLU A  89     -12.170  -9.414  -8.967  1.00 31.76           C  
ATOM   1304  HB2 GLU A  89     -12.000  -9.892  -9.932  1.00 31.76           H  
ATOM   1305  HB3 GLU A  89     -13.033  -9.901  -8.511  1.00 31.76           H  
ATOM   1306  O   GLU A  89     -11.408 -10.668  -5.982  1.00 31.76           O  
ATOM   1307  CG  GLU A  89     -12.525  -7.936  -9.197  1.00 31.76           C  
ATOM   1308  HG2 GLU A  89     -11.628  -7.399  -9.507  1.00 31.76           H  
ATOM   1309  HG3 GLU A  89     -13.244  -7.887 -10.014  1.00 31.76           H  
ATOM   1310  CD  GLU A  89     -13.138  -7.245  -7.966  1.00 31.76           C  
ATOM   1311  OE1 GLU A  89     -13.639  -6.104  -8.086  1.00 31.76           O  
ATOM   1312  OE2 GLU A  89     -13.103  -7.782  -6.832  1.00 31.76           O  
ATOM   1313  N   PHE A  90     -10.832 -12.045  -7.649  1.00 31.20           N  
ATOM   1314  H   PHE A  90     -10.623 -12.135  -8.633  1.00 31.20           H  
ATOM   1315  CA  PHE A  90     -10.854 -13.252  -6.807  1.00 31.20           C  
ATOM   1316  HA  PHE A  90     -11.874 -13.409  -6.456  1.00 31.20           H  
ATOM   1317  C   PHE A  90      -9.956 -13.093  -5.560  1.00 31.20           C  
ATOM   1318  CB  PHE A  90     -10.441 -14.460  -7.659  1.00 31.20           C  
ATOM   1319  HB2 PHE A  90     -11.063 -14.488  -8.553  1.00 31.20           H  
ATOM   1320  HB3 PHE A  90      -9.409 -14.335  -7.987  1.00 31.20           H  
ATOM   1321  O   PHE A  90     -10.366 -13.394  -4.436  1.00 31.20           O  
ATOM   1322  CG  PHE A  90     -10.566 -15.792  -6.945  1.00 31.20           C  
ATOM   1323  CD1 PHE A  90      -9.466 -16.331  -6.248  1.00 31.20           C  
ATOM   1324  HD1 PHE A  90      -8.529 -15.796  -6.220  1.00 31.20           H  
ATOM   1325  CD2 PHE A  90     -11.786 -16.493  -6.973  1.00 31.20           C  
ATOM   1326  HD2 PHE A  90     -12.633 -16.085  -7.505  1.00 31.20           H  
ATOM   1327  CE1 PHE A  90      -9.588 -17.565  -5.584  1.00 31.20           C  
ATOM   1328  HE1 PHE A  90      -8.745 -17.972  -5.046  1.00 31.20           H  
ATOM   1329  CE2 PHE A  90     -11.906 -17.729  -6.312  1.00 31.20           C  
ATOM   1330  HE2 PHE A  90     -12.843 -18.265  -6.341  1.00 31.20           H  
ATOM   1331  CZ  PHE A  90     -10.807 -18.265  -5.619  1.00 31.20           C  
ATOM   1332  HZ  PHE A  90     -10.900 -19.217  -5.116  1.00 31.20           H  
ATOM   1333  N   TRP A  91      -8.767 -12.500  -5.727  1.00 33.22           N  
ATOM   1334  H   TRP A  91      -8.478 -12.297  -6.673  1.00 33.22           H  
ATOM   1335  CA  TRP A  91      -7.870 -12.143  -4.617  1.00 33.22           C  
ATOM   1336  HA  TRP A  91      -7.835 -12.982  -3.923  1.00 33.22           H  
ATOM   1337  C   TRP A  91      -8.309 -10.924  -3.786  1.00 33.22           C  
ATOM   1338  CB  TRP A  91      -6.456 -11.915  -5.156  1.00 33.22           C  
ATOM   1339  HB2 TRP A  91      -6.501 -11.294  -6.051  1.00 33.22           H  
ATOM   1340  HB3 TRP A  91      -5.883 -11.375  -4.402  1.00 33.22           H  
ATOM   1341  O   TRP A  91      -7.768 -10.718  -2.696  1.00 33.22           O  
ATOM   1342  CG  TRP A  91      -5.684 -13.158  -5.442  1.00 33.22           C  
ATOM   1343  CD1 TRP A  91      -5.381 -13.641  -6.666  1.00 33.22           C  
ATOM   1344  HD1 TRP A  91      -5.673 -13.186  -7.601  1.00 33.22           H  
ATOM   1345  CD2 TRP A  91      -5.121 -14.108  -4.486  1.00 33.22           C  
ATOM   1346  CE2 TRP A  91      -4.479 -15.153  -5.215  1.00 33.22           C  
ATOM   1347  CE3 TRP A  91      -5.105 -14.199  -3.076  1.00 33.22           C  
ATOM   1348  HE3 TRP A  91      -5.610 -13.446  -2.490  1.00 33.22           H  
ATOM   1349  NE1 TRP A  91      -4.672 -14.818  -6.539  1.00 33.22           N  
ATOM   1350  HE1 TRP A  91      -4.391 -15.381  -7.329  1.00 33.22           H  
ATOM   1351  CH2 TRP A  91      -3.852 -16.296  -3.177  1.00 33.22           C  
ATOM   1352  HH2 TRP A  91      -3.402 -17.137  -2.671  1.00 33.22           H  
ATOM   1353  CZ2 TRP A  91      -3.848 -16.233  -4.581  1.00 33.22           C  
ATOM   1354  HZ2 TRP A  91      -3.393 -17.020  -5.164  1.00 33.22           H  
ATOM   1355  CZ3 TRP A  91      -4.479 -15.282  -2.429  1.00 33.22           C  
ATOM   1356  HZ3 TRP A  91      -4.511 -15.356  -1.352  1.00 33.22           H  
ATOM   1357  N   ARG A  92      -9.248 -10.095  -4.258  1.00 33.37           N  
ATOM   1358  H   ARG A  92      -9.656 -10.302  -5.158  1.00 33.37           H  
ATOM   1359  CA  ARG A  92      -9.905  -9.074  -3.422  1.00 33.37           C  
ATOM   1360  HA  ARG A  92      -9.167  -8.649  -2.740  1.00 33.37           H  
ATOM   1361  C   ARG A  92     -10.975  -9.716  -2.538  1.00 33.37           C  
ATOM   1362  CB  ARG A  92     -10.478  -7.943  -4.298  1.00 33.37           C  
ATOM   1363  HB2 ARG A  92     -11.322  -8.321  -4.876  1.00 33.37           H  
ATOM   1364  HB3 ARG A  92      -9.708  -7.603  -4.991  1.00 33.37           H  
ATOM   1365  O   ARG A  92     -11.079  -9.352  -1.370  1.00 33.37           O  
ATOM   1366  CG  ARG A  92     -10.939  -6.751  -3.437  1.00 33.37           C  
ATOM   1367  HG2 ARG A  92     -10.096  -6.415  -2.833  1.00 33.37           H  
ATOM   1368  HG3 ARG A  92     -11.734  -7.070  -2.763  1.00 33.37           H  
ATOM   1369  CD  ARG A  92     -11.447  -5.557  -4.257  1.00 33.37           C  
ATOM   1370  HD2 ARG A  92     -10.691  -5.281  -4.992  1.00 33.37           H  
ATOM   1371  HD3 ARG A  92     -11.602  -4.715  -3.582  1.00 33.37           H  
ATOM   1372  NE  ARG A  92     -12.697  -5.879  -4.954  1.00 33.37           N  
ATOM   1373  HE  ARG A  92     -12.678  -6.685  -5.562  1.00 33.37           H  
ATOM   1374  NH1 ARG A  92     -14.069  -4.088  -4.422  1.00 33.37           N  
ATOM   1375 HH11 ARG A  92     -14.995  -3.710  -4.562  1.00 33.37           H  
ATOM   1376 HH12 ARG A  92     -13.380  -3.680  -3.806  1.00 33.37           H  
ATOM   1377  NH2 ARG A  92     -14.789  -5.676  -5.757  1.00 33.37           N  
ATOM   1378 HH21 ARG A  92     -14.671  -5.393  -6.719  1.00 33.37           H  
ATOM   1379 HH22 ARG A  92     -14.689  -6.669  -5.909  1.00 33.37           H  
ATOM   1380  CZ  ARG A  92     -13.828  -5.212  -5.035  1.00 33.37           C  
ATOM   1381  N   MET A  93     -11.712 -10.691  -3.070  1.00 27.61           N  
ATOM   1382  H   MET A  93     -11.582 -10.893  -4.051  1.00 27.61           H  
ATOM   1383  CA  MET A  93     -12.776 -11.402  -2.356  1.00 27.61           C  
ATOM   1384  HA  MET A  93     -13.384 -10.671  -1.824  1.00 27.61           H  
ATOM   1385  C   MET A  93     -12.227 -12.361  -1.287  1.00 27.61           C  
ATOM   1386  CB  MET A  93     -13.691 -12.110  -3.368  1.00 27.61           C  
ATOM   1387  HB2 MET A  93     -14.444 -12.680  -2.824  1.00 27.61           H  
ATOM   1388  HB3 MET A  93     -13.106 -12.798  -3.978  1.00 27.61           H  
ATOM   1389  O   MET A  93     -12.722 -12.341  -0.164  1.00 27.61           O  
ATOM   1390  CG  MET A  93     -14.398 -11.091  -4.279  1.00 27.61           C  
ATOM   1391  HG2 MET A  93     -14.963 -10.394  -3.661  1.00 27.61           H  
ATOM   1392  HG3 MET A  93     -13.646 -10.517  -4.821  1.00 27.61           H  
ATOM   1393  SD  MET A  93     -15.519 -11.797  -5.516  1.00 27.61           S  
ATOM   1394  CE  MET A  93     -16.941 -12.215  -4.472  1.00 27.61           C  
ATOM   1395  HE1 MET A  93     -17.321 -11.315  -3.988  1.00 27.61           H  
ATOM   1396  HE2 MET A  93     -17.728 -12.649  -5.090  1.00 27.61           H  
ATOM   1397  HE3 MET A  93     -16.645 -12.940  -3.714  1.00 27.61           H  
ATOM   1398  N   GLN A  94     -11.139 -13.099  -1.557  1.00 27.40           N  
ATOM   1399  H   GLN A  94     -10.798 -13.120  -2.508  1.00 27.40           H  
ATOM   1400  CA  GLN A  94     -10.515 -14.000  -0.565  1.00 27.40           C  
ATOM   1401  HA  GLN A  94     -11.273 -14.707  -0.228  1.00 27.40           H  
ATOM   1402  C   GLN A  94     -10.011 -13.319   0.723  1.00 27.40           C  
ATOM   1403  CB  GLN A  94      -9.350 -14.788  -1.196  1.00 27.40           C  
ATOM   1404  HB2 GLN A  94      -8.736 -14.129  -1.810  1.00 27.40           H  
ATOM   1405  HB3 GLN A  94      -8.718 -15.157  -0.388  1.00 27.40           H  
ATOM   1406  O   GLN A  94      -9.710 -14.011   1.692  1.00 27.40           O  
ATOM   1407  CG  GLN A  94      -9.811 -16.000  -2.025  1.00 27.40           C  
ATOM   1408  HG2 GLN A  94      -9.795 -15.746  -3.085  1.00 27.40           H  
ATOM   1409  HG3 GLN A  94     -10.839 -16.250  -1.765  1.00 27.40           H  
ATOM   1410  CD  GLN A  94      -8.948 -17.243  -1.795  1.00 27.40           C  
ATOM   1411  NE2 GLN A  94      -9.530 -18.422  -1.841  1.00 27.40           N  
ATOM   1412 HE21 GLN A  94      -8.934 -19.215  -1.653  1.00 27.40           H  
ATOM   1413 HE22 GLN A  94     -10.525 -18.492  -1.998  1.00 27.40           H  
ATOM   1414  OE1 GLN A  94      -7.750 -17.203  -1.568  1.00 27.40           O  
ATOM   1415  N   LYS A  95      -9.915 -11.983   0.775  1.00 29.20           N  
ATOM   1416  H   LYS A  95     -10.236 -11.452  -0.023  1.00 29.20           H  
ATOM   1417  CA  LYS A  95      -9.494 -11.264   1.990  1.00 29.20           C  
ATOM   1418  HA  LYS A  95      -8.718 -11.869   2.458  1.00 29.20           H  
ATOM   1419  C   LYS A  95     -10.578 -11.165   3.074  1.00 29.20           C  
ATOM   1420  CB  LYS A  95      -8.900  -9.890   1.625  1.00 29.20           C  
ATOM   1421  HB2 LYS A  95      -9.491  -9.103   2.092  1.00 29.20           H  
ATOM   1422  HB3 LYS A  95      -8.922  -9.731   0.547  1.00 29.20           H  
ATOM   1423  O   LYS A  95     -10.305 -10.632   4.149  1.00 29.20           O  
ATOM   1424  CG  LYS A  95      -7.448  -9.814   2.115  1.00 29.20           C  
ATOM   1425  HG2 LYS A  95      -6.820 -10.436   1.478  1.00 29.20           H  
ATOM   1426  HG3 LYS A  95      -7.397 -10.194   3.136  1.00 29.20           H  
ATOM   1427  CD  LYS A  95      -6.925  -8.377   2.122  1.00 29.20           C  
ATOM   1428  HD2 LYS A  95      -6.949  -7.959   1.115  1.00 29.20           H  
ATOM   1429  HD3 LYS A  95      -7.568  -7.786   2.774  1.00 29.20           H  
ATOM   1430  CE  LYS A  95      -5.491  -8.378   2.664  1.00 29.20           C  
ATOM   1431  HE2 LYS A  95      -5.395  -9.203   3.370  1.00 29.20           H  
ATOM   1432  HE3 LYS A  95      -4.794  -8.563   1.846  1.00 29.20           H  
ATOM   1433  NZ  LYS A  95      -5.173  -7.113   3.366  1.00 29.20           N  
ATOM   1434  HZ1 LYS A  95      -5.798  -6.985   4.149  1.00 29.20           H  
ATOM   1435  HZ2 LYS A  95      -5.236  -6.289   2.785  1.00 29.20           H  
ATOM   1436  HZ3 LYS A  95      -4.243  -7.154   3.757  1.00 29.20           H  
ATOM   1437  N   HIS A  96     -11.781 -11.669   2.804  1.00 27.44           N  
ATOM   1438  H   HIS A  96     -11.929 -12.098   1.902  1.00 27.44           H  
ATOM   1439  CA  HIS A  96     -12.898 -11.742   3.742  1.00 27.44           C  
ATOM   1440  HA  HIS A  96     -12.551 -11.477   4.741  1.00 27.44           H  
ATOM   1441  C   HIS A  96     -13.413 -13.193   3.787  1.00 27.44           C  
ATOM   1442  CB  HIS A  96     -13.961 -10.713   3.318  1.00 27.44           C  
ATOM   1443  HB2 HIS A  96     -14.804 -10.769   4.008  1.00 27.44           H  
ATOM   1444  HB3 HIS A  96     -14.328 -10.967   2.324  1.00 27.44           H  
ATOM   1445  O   HIS A  96     -13.652 -13.798   2.746  1.00 27.44           O  
ATOM   1446  CG  HIS A  96     -13.433  -9.293   3.304  1.00 27.44           C  
ATOM   1447  CD2 HIS A  96     -12.957  -8.599   2.221  1.00 27.44           C  
ATOM   1448  HD2 HIS A  96     -12.918  -8.969   1.207  1.00 27.44           H  
ATOM   1449  ND1 HIS A  96     -13.261  -8.482   4.402  1.00 27.44           N  
ATOM   1450  HD1 HIS A  96     -13.519  -8.715   5.351  1.00 27.44           H  
ATOM   1451  CE1 HIS A  96     -12.698  -7.333   3.993  1.00 27.44           C  
ATOM   1452  HE1 HIS A  96     -12.450  -6.505   4.639  1.00 27.44           H  
ATOM   1453  NE2 HIS A  96     -12.490  -7.352   2.666  1.00 27.44           N  
ATOM   1454  N   ASN A  97     -13.539 -13.773   4.987  1.00 24.22           N  
ATOM   1455  H   ASN A  97     -13.367 -13.206   5.805  1.00 24.22           H  
ATOM   1456  CA  ASN A  97     -13.793 -15.209   5.204  1.00 24.22           C  
ATOM   1457  HA  ASN A  97     -13.222 -15.766   4.461  1.00 24.22           H  
ATOM   1458  C   ASN A  97     -15.264 -15.622   4.963  1.00 24.22           C  
ATOM   1459  CB  ASN A  97     -13.280 -15.616   6.610  1.00 24.22           C  
ATOM   1460  HB2 ASN A  97     -13.780 -16.529   6.933  1.00 24.22           H  
ATOM   1461  HB3 ASN A  97     -13.527 -14.838   7.332  1.00 24.22           H  
ATOM   1462  O   ASN A  97     -15.905 -16.190   5.847  1.00 24.22           O  
ATOM   1463  CG  ASN A  97     -11.802 -15.946   6.674  1.00 24.22           C  
ATOM   1464  ND2 ASN A  97     -11.195 -15.816   7.830  1.00 24.22           N  
ATOM   1465 HD21 ASN A  97     -11.700 -15.495   8.644  1.00 24.22           H  
ATOM   1466 HD22 ASN A  97     -10.211 -16.042   7.832  1.00 24.22           H  
ATOM   1467  OD1 ASN A  97     -11.176 -16.373   5.724  1.00 24.22           O  
ATOM   1468  N   GLU A  98     -15.807 -15.352   3.776  1.00 23.88           N  
ATOM   1469  H   GLU A  98     -15.245 -14.875   3.086  1.00 23.88           H  
ATOM   1470  CA  GLU A  98     -17.198 -15.667   3.427  1.00 23.88           C  
ATOM   1471  HA  GLU A  98     -17.620 -16.326   4.187  1.00 23.88           H  
ATOM   1472  C   GLU A  98     -17.289 -16.426   2.093  1.00 23.88           C  
ATOM   1473  CB  GLU A  98     -18.062 -14.392   3.442  1.00 23.88           C  
ATOM   1474  HB2 GLU A  98     -17.636 -13.651   2.766  1.00 23.88           H  
ATOM   1475  HB3 GLU A  98     -19.063 -14.653   3.098  1.00 23.88           H  
ATOM   1476  O   GLU A  98     -17.046 -15.883   1.017  1.00 23.88           O  
ATOM   1477  CG  GLU A  98     -18.159 -13.810   4.866  1.00 23.88           C  
ATOM   1478  HG2 GLU A  98     -17.170 -13.479   5.182  1.00 23.88           H  
ATOM   1479  HG3 GLU A  98     -18.478 -14.606   5.540  1.00 23.88           H  
ATOM   1480  CD  GLU A  98     -19.131 -12.630   5.011  1.00 23.88           C  
ATOM   1481  OE1 GLU A  98     -19.331 -12.210   6.174  1.00 23.88           O  
ATOM   1482  OE2 GLU A  98     -19.653 -12.144   3.982  1.00 23.88           O  
ATOM   1483  N   PHE A  99     -17.665 -17.707   2.167  1.00 20.93           N  
ATOM   1484  H   PHE A  99     -17.871 -18.090   3.079  1.00 20.93           H  
ATOM   1485  CA  PHE A  99     -18.039 -18.513   1.004  1.00 20.93           C  
ATOM   1486  HA  PHE A  99     -17.469 -18.201   0.129  1.00 20.93           H  
ATOM   1487  C   PHE A  99     -19.531 -18.348   0.711  1.00 20.93           C  
ATOM   1488  CB  PHE A  99     -17.773 -20.008   1.269  1.00 20.93           C  
ATOM   1489  HB2 PHE A  99     -18.425 -20.590   0.618  1.00 20.93           H  
ATOM   1490  HB3 PHE A  99     -18.069 -20.250   2.289  1.00 20.93           H  
ATOM   1491  O   PHE A  99     -20.350 -18.825   1.494  1.00 20.93           O  
ATOM   1492  CG  PHE A  99     -16.366 -20.506   1.028  1.00 20.93           C  
ATOM   1493  CD1 PHE A  99     -16.005 -20.990  -0.245  1.00 20.93           C  
ATOM   1494  HD1 PHE A  99     -16.713 -20.952  -1.059  1.00 20.93           H  
ATOM   1495  CD2 PHE A  99     -15.444 -20.572   2.089  1.00 20.93           C  
ATOM   1496  HD2 PHE A  99     -15.719 -20.205   3.066  1.00 20.93           H  
ATOM   1497  CE1 PHE A  99     -14.730 -21.545  -0.454  1.00 20.93           C  
ATOM   1498  HE1 PHE A  99     -14.459 -21.920  -1.430  1.00 20.93           H  
ATOM   1499  CE2 PHE A  99     -14.169 -21.126   1.879  1.00 20.93           C  
ATOM   1500  HE2 PHE A  99     -13.462 -21.172   2.695  1.00 20.93           H  
ATOM   1501  CZ  PHE A  99     -13.813 -21.615   0.610  1.00 20.93           C  
ATOM   1502  HZ  PHE A  99     -12.833 -22.040   0.450  1.00 20.93           H  
ATOM   1503  N   TYR A 100     -19.877 -17.815  -0.461  1.00 22.57           N  
ATOM   1504  H   TYR A 100     -19.170 -17.357  -1.018  1.00 22.57           H  
ATOM   1505  CA  TYR A 100     -21.167 -18.086  -1.102  1.00 22.57           C  
ATOM   1506  HA  TYR A 100     -21.552 -19.029  -0.715  1.00 22.57           H  
ATOM   1507  C   TYR A 100     -20.986 -18.263  -2.611  1.00 22.57           C  
ATOM   1508  CB  TYR A 100     -22.208 -17.003  -0.769  1.00 22.57           C  
ATOM   1509  HB2 TYR A 100     -21.755 -16.016  -0.858  1.00 22.57           H  
ATOM   1510  HB3 TYR A 100     -23.017 -17.059  -1.498  1.00 22.57           H  
ATOM   1511  O   TYR A 100     -20.447 -17.392  -3.289  1.00 22.57           O  
ATOM   1512  CG  TYR A 100     -22.816 -17.181   0.611  1.00 22.57           C  
ATOM   1513  CD1 TYR A 100     -23.782 -18.187   0.820  1.00 22.57           C  
ATOM   1514  HD1 TYR A 100     -24.131 -18.781  -0.011  1.00 22.57           H  
ATOM   1515  CD2 TYR A 100     -22.357 -16.409   1.697  1.00 22.57           C  
ATOM   1516  HD2 TYR A 100     -21.605 -15.650   1.541  1.00 22.57           H  
ATOM   1517  CE1 TYR A 100     -24.263 -18.445   2.118  1.00 22.57           C  
ATOM   1518  HE1 TYR A 100     -24.985 -19.229   2.293  1.00 22.57           H  
ATOM   1519  CE2 TYR A 100     -22.835 -16.665   2.997  1.00 22.57           C  
ATOM   1520  HE2 TYR A 100     -22.458 -16.087   3.827  1.00 22.57           H  
ATOM   1521  OH  TYR A 100     -24.223 -17.961   4.466  1.00 22.57           O  
ATOM   1522  HH  TYR A 100     -23.781 -17.403   5.110  1.00 22.57           H  
ATOM   1523  CZ  TYR A 100     -23.779 -17.695   3.210  1.00 22.57           C  
ATOM   1524  N   ILE A 101     -21.456 -19.400  -3.127  1.00 22.15           N  
ATOM   1525  H   ILE A 101     -21.908 -20.051  -2.501  1.00 22.15           H  
ATOM   1526  CA  ILE A 101     -21.680 -19.630  -4.557  1.00 22.15           C  
ATOM   1527  HA  ILE A 101     -21.240 -18.822  -5.141  1.00 22.15           H  
ATOM   1528  C   ILE A 101     -23.193 -19.617  -4.764  1.00 22.15           C  
ATOM   1529  CB  ILE A 101     -21.060 -20.970  -5.032  1.00 22.15           C  
ATOM   1530  HB  ILE A 101     -21.473 -21.775  -4.425  1.00 22.15           H  
ATOM   1531  O   ILE A 101     -23.893 -20.436  -4.171  1.00 22.15           O  
ATOM   1532  CG1 ILE A 101     -19.523 -20.967  -4.853  1.00 22.15           C  
ATOM   1533 HG12 ILE A 101     -19.288 -20.739  -3.813  1.00 22.15           H  
ATOM   1534 HG13 ILE A 101     -19.088 -20.183  -5.473  1.00 22.15           H  
ATOM   1535  CG2 ILE A 101     -21.431 -21.243  -6.506  1.00 22.15           C  
ATOM   1536 HG21 ILE A 101     -21.032 -20.458  -7.149  1.00 22.15           H  
ATOM   1537 HG22 ILE A 101     -22.513 -21.294  -6.631  1.00 22.15           H  
ATOM   1538 HG23 ILE A 101     -21.035 -22.206  -6.829  1.00 22.15           H  
ATOM   1539  CD1 ILE A 101     -18.846 -22.304  -5.189  1.00 22.15           C  
ATOM   1540 HD11 ILE A 101     -18.890 -22.498  -6.260  1.00 22.15           H  
ATOM   1541 HD12 ILE A 101     -17.798 -22.259  -4.892  1.00 22.15           H  
ATOM   1542 HD13 ILE A 101     -19.333 -23.115  -4.647  1.00 22.15           H  
ATOM   1543  N   SER A 102     -23.682 -18.718  -5.615  1.00 23.42           N  
ATOM   1544  H   SER A 102     -23.064 -18.012  -5.989  1.00 23.42           H  
ATOM   1545  CA  SER A 102     -25.034 -18.779  -6.176  1.00 23.42           C  
ATOM   1546  HA  SER A 102     -25.282 -19.820  -6.387  1.00 23.42           H  
ATOM   1547  C   SER A 102     -25.089 -17.997  -7.491  1.00 23.42           C  
ATOM   1548  CB  SER A 102     -26.085 -18.257  -5.184  1.00 23.42           C  
ATOM   1549  HB2 SER A 102     -26.074 -18.872  -4.285  1.00 23.42           H  
ATOM   1550  HB3 SER A 102     -27.071 -18.331  -5.643  1.00 23.42           H  
ATOM   1551  O   SER A 102     -25.073 -16.770  -7.477  1.00 23.42           O  
ATOM   1552  OG  SER A 102     -25.834 -16.909  -4.834  1.00 23.42           O  
ATOM   1553  HG  SER A 102     -25.657 -16.451  -5.659  1.00 23.42           H  
ATOM   1554  N   ASP A 103     -25.110 -18.750  -8.586  1.00 21.96           N  
ATOM   1555  H   ASP A 103     -25.046 -19.745  -8.422  1.00 21.96           H  
ATOM   1556  CA  ASP A 103     -25.657 -18.471  -9.921  1.00 21.96           C  
ATOM   1557  HA  ASP A 103     -25.122 -19.171 -10.563  1.00 21.96           H  
ATOM   1558  C   ASP A 103     -25.470 -17.098 -10.611  1.00 21.96           C  
ATOM   1559  CB  ASP A 103     -27.112 -18.961  -9.963  1.00 21.96           C  
ATOM   1560  HB2 ASP A 103     -27.484 -18.888 -10.985  1.00 21.96           H  
ATOM   1561  HB3 ASP A 103     -27.724 -18.322  -9.327  1.00 21.96           H  
ATOM   1562  O   ASP A 103     -25.878 -16.027 -10.166  1.00 21.96           O  
ATOM   1563  CG  ASP A 103     -27.218 -20.421  -9.497  1.00 21.96           C  
ATOM   1564  OD1 ASP A 103     -26.289 -21.203  -9.815  1.00 21.96           O  
ATOM   1565  OD2 ASP A 103     -28.182 -20.728  -8.765  1.00 21.96           O  
ATOM   1566  N   ILE A 104     -24.942 -17.200 -11.831  1.00 24.52           N  
ATOM   1567  H   ILE A 104     -24.751 -18.143 -12.139  1.00 24.52           H  
ATOM   1568  CA  ILE A 104     -24.887 -16.196 -12.904  1.00 24.52           C  
ATOM   1569  HA  ILE A 104     -25.132 -15.208 -12.514  1.00 24.52           H  
ATOM   1570  C   ILE A 104     -25.924 -16.631 -13.971  1.00 24.52           C  
ATOM   1571  CB  ILE A 104     -23.437 -16.222 -13.474  1.00 24.52           C  
ATOM   1572  HB  ILE A 104     -23.222 -17.253 -13.756  1.00 24.52           H  
ATOM   1573  O   ILE A 104     -26.073 -17.845 -14.136  1.00 24.52           O  
ATOM   1574  CG1 ILE A 104     -22.381 -15.802 -12.420  1.00 24.52           C  
ATOM   1575 HG12 ILE A 104     -22.536 -16.372 -11.504  1.00 24.52           H  
ATOM   1576 HG13 ILE A 104     -22.509 -14.747 -12.178  1.00 24.52           H  
ATOM   1577  CG2 ILE A 104     -23.269 -15.375 -14.744  1.00 24.52           C  
ATOM   1578 HG21 ILE A 104     -23.488 -14.330 -14.524  1.00 24.52           H  
ATOM   1579 HG22 ILE A 104     -23.920 -15.758 -15.530  1.00 24.52           H  
ATOM   1580 HG23 ILE A 104     -22.253 -15.453 -15.130  1.00 24.52           H  
ATOM   1581  CD1 ILE A 104     -20.926 -16.049 -12.853  1.00 24.52           C  
ATOM   1582 HD11 ILE A 104     -20.810 -17.076 -13.201  1.00 24.52           H  
ATOM   1583 HD12 ILE A 104     -20.632 -15.355 -13.641  1.00 24.52           H  
ATOM   1584 HD13 ILE A 104     -20.269 -15.891 -11.998  1.00 24.52           H  
ATOM   1585  N   PRO A 105     -26.579 -15.756 -14.777  1.00 27.41           N  
ATOM   1586  CA  PRO A 105     -26.644 -14.283 -14.770  1.00 27.41           C  
ATOM   1587  HA  PRO A 105     -26.037 -13.847 -13.977  1.00 27.41           H  
ATOM   1588  C   PRO A 105     -28.082 -13.699 -14.722  1.00 27.41           C  
ATOM   1589  CB  PRO A 105     -26.087 -13.909 -16.152  1.00 27.41           C  
ATOM   1590  HB2 PRO A 105     -26.441 -12.937 -16.497  1.00 27.41           H  
ATOM   1591  HB3 PRO A 105     -24.997 -13.899 -16.147  1.00 27.41           H  
ATOM   1592  O   PRO A 105     -29.041 -14.341 -15.138  1.00 27.41           O  
ATOM   1593  CG  PRO A 105     -26.594 -15.037 -17.063  1.00 27.41           C  
ATOM   1594  HG2 PRO A 105     -25.823 -15.331 -17.775  1.00 27.41           H  
ATOM   1595  HG3 PRO A 105     -27.492 -14.719 -17.593  1.00 27.41           H  
ATOM   1596  CD  PRO A 105     -26.941 -16.197 -16.123  1.00 27.41           C  
ATOM   1597  HD2 PRO A 105     -28.006 -16.423 -16.171  1.00 27.41           H  
ATOM   1598  HD3 PRO A 105     -26.374 -17.078 -16.424  1.00 27.41           H  
ATOM   1599  N   VAL A 106     -28.203 -12.390 -14.446  1.00 21.94           N  
ATOM   1600  H   VAL A 106     -27.412 -11.922 -14.026  1.00 21.94           H  
ATOM   1601  CA  VAL A 106     -29.141 -11.509 -15.183  1.00 21.94           C  
ATOM   1602  HA  VAL A 106     -29.375 -11.999 -16.128  1.00 21.94           H  
ATOM   1603  C   VAL A 106     -28.439 -10.184 -15.518  1.00 21.94           C  
ATOM   1604  CB  VAL A 106     -30.492 -11.256 -14.468  1.00 21.94           C  
ATOM   1605  HB  VAL A 106     -30.310 -10.709 -13.542  1.00 21.94           H  
ATOM   1606  O   VAL A 106     -27.624  -9.680 -14.747  1.00 21.94           O  
ATOM   1607  CG1 VAL A 106     -31.448 -10.431 -15.350  1.00 21.94           C  
ATOM   1608 HG11 VAL A 106     -31.069  -9.417 -15.477  1.00 21.94           H  
ATOM   1609 HG12 VAL A 106     -31.575 -10.910 -16.321  1.00 21.94           H  
ATOM   1610 HG13 VAL A 106     -32.421 -10.350 -14.865  1.00 21.94           H  
ATOM   1611  CG2 VAL A 106     -31.251 -12.544 -14.128  1.00 21.94           C  
ATOM   1612 HG21 VAL A 106     -31.433 -13.127 -15.031  1.00 21.94           H  
ATOM   1613 HG22 VAL A 106     -32.203 -12.309 -13.650  1.00 21.94           H  
ATOM   1614 HG23 VAL A 106     -30.668 -13.144 -13.430  1.00 21.94           H  
ATOM   1615  N   CYS A 107     -28.732  -9.643 -16.700  1.00 22.16           N  
ATOM   1616  H   CYS A 107     -29.414 -10.120 -17.273  1.00 22.16           H  
ATOM   1617  CA  CYS A 107     -28.139  -8.439 -17.285  1.00 22.16           C  
ATOM   1618  HA  CYS A 107     -27.084  -8.637 -17.472  1.00 22.16           H  
ATOM   1619  C   CYS A 107     -28.246  -7.176 -16.396  1.00 22.16           C  
ATOM   1620  CB  CYS A 107     -28.851  -8.193 -18.629  1.00 22.16           C  
ATOM   1621  HB2 CYS A 107     -28.326  -7.419 -19.189  1.00 22.16           H  
ATOM   1622  HB3 CYS A 107     -29.862  -7.839 -18.428  1.00 22.16           H  
ATOM   1623  O   CYS A 107     -29.238  -6.978 -15.702  1.00 22.16           O  
ATOM   1624  SG  CYS A 107     -28.957  -9.712 -19.632  1.00 22.16           S  
ATOM   1625  HG  CYS A 107     -27.654  -9.852 -19.891  1.00 22.16           H  
ATOM   1626  N   ASN A 108     -27.263  -6.273 -16.514  1.00 26.84           N  
ATOM   1627  H   ASN A 108     -26.509  -6.489 -17.150  1.00 26.84           H  
ATOM   1628  CA  ASN A 108     -27.240  -4.910 -15.947  1.00 26.84           C  
ATOM   1629  HA  ASN A 108     -26.238  -4.542 -16.162  1.00 26.84           H  
ATOM   1630  C   ASN A 108     -27.277  -4.736 -14.410  1.00 26.84           C  
ATOM   1631  CB  ASN A 108     -28.195  -3.977 -16.732  1.00 26.84           C  
ATOM   1632  HB2 ASN A 108     -29.131  -4.489 -16.955  1.00 26.84           H  
ATOM   1633  HB3 ASN A 108     -28.442  -3.104 -16.127  1.00 26.84           H  
ATOM   1634  O   ASN A 108     -27.537  -3.635 -13.929  1.00 26.84           O  
ATOM   1635  CG  ASN A 108     -27.585  -3.451 -18.019  1.00 26.84           C  
ATOM   1636  ND2 ASN A 108     -28.215  -2.488 -18.648  1.00 26.84           N  
ATOM   1637 HD21 ASN A 108     -27.764  -2.119 -19.473  1.00 26.84           H  
ATOM   1638 HD22 ASN A 108     -29.046  -2.072 -18.252  1.00 26.84           H  
ATOM   1639  OD1 ASN A 108     -26.540  -3.884 -18.474  1.00 26.84           O  
ATOM   1640  N   LEU A 109     -26.870  -5.735 -13.617  1.00 26.80           N  
ATOM   1641  H   LEU A 109     -26.718  -6.647 -14.022  1.00 26.80           H  
ATOM   1642  CA  LEU A 109     -26.540  -5.526 -12.193  1.00 26.80           C  
ATOM   1643  HA  LEU A 109     -27.176  -4.719 -11.830  1.00 26.80           H  
ATOM   1644  C   LEU A 109     -25.109  -4.993 -11.982  1.00 26.80           C  
ATOM   1645  CB  LEU A 109     -26.898  -6.775 -11.365  1.00 26.80           C  
ATOM   1646  HB2 LEU A 109     -26.737  -7.666 -11.972  1.00 26.80           H  
ATOM   1647  HB3 LEU A 109     -26.251  -6.849 -10.491  1.00 26.80           H  
ATOM   1648  O   LEU A 109     -24.247  -5.636 -11.380  1.00 26.80           O  
ATOM   1649  CG  LEU A 109     -28.354  -6.732 -10.867  1.00 26.80           C  
ATOM   1650  HG  LEU A 109     -29.018  -6.476 -11.693  1.00 26.80           H  
ATOM   1651  CD1 LEU A 109     -28.754  -8.106 -10.334  1.00 26.80           C  
ATOM   1652 HD11 LEU A 109     -28.667  -8.846 -11.130  1.00 26.80           H  
ATOM   1653 HD12 LEU A 109     -28.108  -8.392  -9.504  1.00 26.80           H  
ATOM   1654 HD13 LEU A 109     -29.790  -8.083  -9.995  1.00 26.80           H  
ATOM   1655  CD2 LEU A 109     -28.546  -5.719  -9.729  1.00 26.80           C  
ATOM   1656 HD21 LEU A 109     -28.366  -4.702 -10.077  1.00 26.80           H  
ATOM   1657 HD22 LEU A 109     -27.870  -5.945  -8.904  1.00 26.80           H  
ATOM   1658 HD23 LEU A 109     -29.573  -5.768  -9.368  1.00 26.80           H  
ATOM   1659  N   ALA A 110     -24.864  -3.767 -12.445  1.00 31.60           N  
ATOM   1660  H   ALA A 110     -25.619  -3.290 -12.918  1.00 31.60           H  
ATOM   1661  CA  ALA A 110     -23.609  -3.042 -12.242  1.00 31.60           C  
ATOM   1662  HA  ALA A 110     -22.787  -3.744 -12.379  1.00 31.60           H  
ATOM   1663  C   ALA A 110     -23.472  -2.479 -10.805  1.00 31.60           C  
ATOM   1664  CB  ALA A 110     -23.479  -1.974 -13.339  1.00 31.60           C  
ATOM   1665  HB1 ALA A 110     -22.525  -1.457 -13.237  1.00 31.60           H  
ATOM   1666  HB2 ALA A 110     -23.522  -2.443 -14.322  1.00 31.60           H  
ATOM   1667  HB3 ALA A 110     -24.288  -1.249 -13.252  1.00 31.60           H  
ATOM   1668  O   ALA A 110     -23.384  -1.265 -10.639  1.00 31.60           O  
ATOM   1669  N   ASN A 111     -23.510  -3.357  -9.784  1.00 40.05           N  
ATOM   1670  H   ASN A 111     -23.738  -4.301 -10.062  1.00 40.05           H  
ATOM   1671  CA  ASN A 111     -22.905  -3.205  -8.440  1.00 40.05           C  
ATOM   1672  HA  ASN A 111     -21.829  -3.338  -8.551  1.00 40.05           H  
ATOM   1673  C   ASN A 111     -23.368  -4.316  -7.462  1.00 40.05           C  
ATOM   1674  CB  ASN A 111     -23.159  -1.802  -7.828  1.00 40.05           C  
ATOM   1675  HB2 ASN A 111     -23.161  -1.863  -6.739  1.00 40.05           H  
ATOM   1676  HB3 ASN A 111     -24.134  -1.425  -8.136  1.00 40.05           H  
ATOM   1677  O   ASN A 111     -24.127  -4.065  -6.523  1.00 40.05           O  
ATOM   1678  CG  ASN A 111     -22.067  -0.796  -8.152  1.00 40.05           C  
ATOM   1679  ND2 ASN A 111     -22.384   0.477  -8.156  1.00 40.05           N  
ATOM   1680 HD21 ASN A 111     -23.352   0.751  -8.079  1.00 40.05           H  
ATOM   1681 HD22 ASN A 111     -21.643   1.117  -8.406  1.00 40.05           H  
ATOM   1682  OD1 ASN A 111     -20.908  -1.131  -8.330  1.00 40.05           O  
ATOM   1683  N   ALA A 112     -22.856  -5.545  -7.606  1.00 34.69           N  
ATOM   1684  H   ALA A 112     -22.282  -5.748  -8.412  1.00 34.69           H  
ATOM   1685  CA  ALA A 112     -23.138  -6.641  -6.660  1.00 34.69           C  
ATOM   1686  HA  ALA A 112     -24.207  -6.857  -6.688  1.00 34.69           H  
ATOM   1687  C   ALA A 112     -22.782  -6.296  -5.192  1.00 34.69           C  
ATOM   1688  CB  ALA A 112     -22.385  -7.891  -7.134  1.00 34.69           C  
ATOM   1689  HB1 ALA A 112     -21.309  -7.717  -7.118  1.00 34.69           H  
ATOM   1690  HB2 ALA A 112     -22.618  -8.727  -6.474  1.00 34.69           H  
ATOM   1691  HB3 ALA A 112     -22.696  -8.152  -8.146  1.00 34.69           H  
ATOM   1692  O   ALA A 112     -23.471  -6.711  -4.261  1.00 34.69           O  
ATOM   1693  N   GLY A 113     -21.751  -5.468  -4.975  1.00 38.67           N  
ATOM   1694  H   GLY A 113     -21.211  -5.161  -5.771  1.00 38.67           H  
ATOM   1695  CA  GLY A 113     -21.383  -4.980  -3.642  1.00 38.67           C  
ATOM   1696  HA2 GLY A 113     -20.456  -4.410  -3.718  1.00 38.67           H  
ATOM   1697  HA3 GLY A 113     -21.210  -5.831  -2.983  1.00 38.67           H  
ATOM   1698  C   GLY A 113     -22.435  -4.076  -2.985  1.00 38.67           C  
ATOM   1699  O   GLY A 113     -22.575  -4.109  -1.766  1.00 38.67           O  
ATOM   1700  N   VAL A 114     -23.215  -3.314  -3.764  1.00 41.58           N  
ATOM   1701  H   VAL A 114     -23.149  -3.407  -4.768  1.00 41.58           H  
ATOM   1702  CA  VAL A 114     -24.227  -2.394  -3.211  1.00 41.58           C  
ATOM   1703  HA  VAL A 114     -23.831  -1.969  -2.289  1.00 41.58           H  
ATOM   1704  C   VAL A 114     -25.506  -3.131  -2.822  1.00 41.58           C  
ATOM   1705  CB  VAL A 114     -24.510  -1.207  -4.150  1.00 41.58           C  
ATOM   1706  HB  VAL A 114     -24.845  -1.574  -5.120  1.00 41.58           H  
ATOM   1707  O   VAL A 114     -26.091  -2.803  -1.796  1.00 41.58           O  
ATOM   1708  CG1 VAL A 114     -25.587  -0.287  -3.570  1.00 41.58           C  
ATOM   1709 HG11 VAL A 114     -25.588   0.671  -4.090  1.00 41.58           H  
ATOM   1710 HG12 VAL A 114     -26.572  -0.744  -3.666  1.00 41.58           H  
ATOM   1711 HG13 VAL A 114     -25.386  -0.100  -2.515  1.00 41.58           H  
ATOM   1712  CG2 VAL A 114     -23.245  -0.357  -4.337  1.00 41.58           C  
ATOM   1713 HG21 VAL A 114     -22.941   0.070  -3.381  1.00 41.58           H  
ATOM   1714 HG22 VAL A 114     -22.424  -0.958  -4.729  1.00 41.58           H  
ATOM   1715 HG23 VAL A 114     -23.444   0.455  -5.037  1.00 41.58           H  
ATOM   1716  N   ALA A 115     -25.885  -4.190  -3.547  1.00 44.31           N  
ATOM   1717  H   ALA A 115     -25.372  -4.418  -4.387  1.00 44.31           H  
ATOM   1718  CA  ALA A 115     -26.943  -5.100  -3.101  1.00 44.31           C  
ATOM   1719  HA  ALA A 115     -27.877  -4.544  -3.019  1.00 44.31           H  
ATOM   1720  C   ALA A 115     -26.619  -5.680  -1.710  1.00 44.31           C  
ATOM   1721  CB  ALA A 115     -27.114  -6.201  -4.154  1.00 44.31           C  
ATOM   1722  HB1 ALA A 115     -27.876  -6.905  -3.820  1.00 44.31           H  
ATOM   1723  HB2 ALA A 115     -27.424  -5.762  -5.102  1.00 44.31           H  
ATOM   1724  HB3 ALA A 115     -26.178  -6.743  -4.294  1.00 44.31           H  
ATOM   1725  O   ALA A 115     -27.439  -5.609  -0.795  1.00 44.31           O  
ATOM   1726  N   ASN A 116     -25.385  -6.156  -1.517  1.00 49.66           N  
ATOM   1727  H   ASN A 116     -24.767  -6.227  -2.312  1.00 49.66           H  
ATOM   1728  CA  ASN A 116     -24.927  -6.659  -0.222  1.00 49.66           C  
ATOM   1729  HA  ASN A 116     -25.659  -7.377   0.147  1.00 49.66           H  
ATOM   1730  C   ASN A 116     -24.836  -5.556   0.848  1.00 49.66           C  
ATOM   1731  CB  ASN A 116     -23.590  -7.396  -0.416  1.00 49.66           C  
ATOM   1732  HB2 ASN A 116     -23.171  -7.632   0.562  1.00 49.66           H  
ATOM   1733  HB3 ASN A 116     -22.887  -6.752  -0.944  1.00 49.66           H  
ATOM   1734  O   ASN A 116     -25.168  -5.813   2.001  1.00 49.66           O  
ATOM   1735  CG  ASN A 116     -23.742  -8.706  -1.173  1.00 49.66           C  
ATOM   1736  ND2 ASN A 116     -22.651  -9.299  -1.596  1.00 49.66           N  
ATOM   1737 HD21 ASN A 116     -21.738  -8.920  -1.386  1.00 49.66           H  
ATOM   1738 HD22 ASN A 116     -22.784 -10.183  -2.066  1.00 49.66           H  
ATOM   1739  OD1 ASN A 116     -24.822  -9.232  -1.374  1.00 49.66           O  
ATOM   1740  N   GLN A 117     -24.447  -4.327   0.491  1.00 48.38           N  
ATOM   1741  H   GLN A 117     -24.125  -4.176  -0.454  1.00 48.38           H  
ATOM   1742  CA  GLN A 117     -24.376  -3.209   1.439  1.00 48.38           C  
ATOM   1743  HA  GLN A 117     -23.874  -3.567   2.338  1.00 48.38           H  
ATOM   1744  C   GLN A 117     -25.763  -2.704   1.870  1.00 48.38           C  
ATOM   1745  CB  GLN A 117     -23.518  -2.085   0.840  1.00 48.38           C  
ATOM   1746  HB2 GLN A 117     -22.577  -2.512   0.492  1.00 48.38           H  
ATOM   1747  HB3 GLN A 117     -24.037  -1.640  -0.008  1.00 48.38           H  
ATOM   1748  O   GLN A 117     -25.965  -2.454   3.056  1.00 48.38           O  
ATOM   1749  CG  GLN A 117     -23.204  -0.992   1.874  1.00 48.38           C  
ATOM   1750  HG2 GLN A 117     -24.132  -0.518   2.192  1.00 48.38           H  
ATOM   1751  HG3 GLN A 117     -22.734  -1.446   2.746  1.00 48.38           H  
ATOM   1752  CD  GLN A 117     -22.273   0.093   1.338  1.00 48.38           C  
ATOM   1753  NE2 GLN A 117     -22.077   1.164   2.075  1.00 48.38           N  
ATOM   1754 HE21 GLN A 117     -22.558   1.285   2.955  1.00 48.38           H  
ATOM   1755 HE22 GLN A 117     -21.537   1.898   1.639  1.00 48.38           H  
ATOM   1756  OE1 GLN A 117     -21.711   0.019   0.261  1.00 48.38           O  
ATOM   1757  N   ALA A 118     -26.726  -2.589   0.952  1.00 48.13           N  
ATOM   1758  H   ALA A 118     -26.504  -2.784  -0.014  1.00 48.13           H  
ATOM   1759  CA  ALA A 118     -28.110  -2.235   1.273  1.00 48.13           C  
ATOM   1760  HA  ALA A 118     -28.120  -1.313   1.853  1.00 48.13           H  
ATOM   1761  C   ALA A 118     -28.774  -3.327   2.127  1.00 48.13           C  
ATOM   1762  CB  ALA A 118     -28.870  -1.992  -0.035  1.00 48.13           C  
ATOM   1763  HB1 ALA A 118     -28.404  -1.178  -0.590  1.00 48.13           H  
ATOM   1764  HB2 ALA A 118     -29.900  -1.718   0.194  1.00 48.13           H  
ATOM   1765  HB3 ALA A 118     -28.868  -2.893  -0.649  1.00 48.13           H  
ATOM   1766  O   ALA A 118     -29.376  -3.026   3.157  1.00 48.13           O  
ATOM   1767  N   ARG A 119     -28.568  -4.602   1.766  1.00 53.86           N  
ATOM   1768  H   ARG A 119     -28.094  -4.781   0.893  1.00 53.86           H  
ATOM   1769  CA  ARG A 119     -28.981  -5.752   2.578  1.00 53.86           C  
ATOM   1770  HA  ARG A 119     -30.063  -5.717   2.708  1.00 53.86           H  
ATOM   1771  C   ARG A 119     -28.380  -5.704   3.986  1.00 53.86           C  
ATOM   1772  CB  ARG A 119     -28.615  -7.042   1.829  1.00 53.86           C  
ATOM   1773  HB2 ARG A 119     -27.553  -7.043   1.584  1.00 53.86           H  
ATOM   1774  HB3 ARG A 119     -29.191  -7.088   0.905  1.00 53.86           H  
ATOM   1775  O   ARG A 119     -29.126  -5.815   4.951  1.00 53.86           O  
ATOM   1776  CG  ARG A 119     -28.926  -8.273   2.675  1.00 53.86           C  
ATOM   1777  HG2 ARG A 119     -28.259  -8.296   3.537  1.00 53.86           H  
ATOM   1778  HG3 ARG A 119     -29.953  -8.210   3.034  1.00 53.86           H  
ATOM   1779  CD  ARG A 119     -28.759  -9.581   1.908  1.00 53.86           C  
ATOM   1780  HD2 ARG A 119     -29.457  -9.608   1.072  1.00 53.86           H  
ATOM   1781  HD3 ARG A 119     -27.735  -9.652   1.543  1.00 53.86           H  
ATOM   1782  NE  ARG A 119     -29.055 -10.661   2.850  1.00 53.86           N  
ATOM   1783  HE  ARG A 119     -29.592 -10.392   3.662  1.00 53.86           H  
ATOM   1784  NH1 ARG A 119     -27.728 -12.367   2.069  1.00 53.86           N  
ATOM   1785 HH11 ARG A 119     -27.256 -13.243   2.244  1.00 53.86           H  
ATOM   1786 HH12 ARG A 119     -27.566 -11.845   1.220  1.00 53.86           H  
ATOM   1787  NH2 ARG A 119     -28.642 -12.415   4.135  1.00 53.86           N  
ATOM   1788 HH21 ARG A 119     -28.129 -13.248   4.387  1.00 53.86           H  
ATOM   1789 HH22 ARG A 119     -29.097 -11.856   4.843  1.00 53.86           H  
ATOM   1790  CZ  ARG A 119     -28.470 -11.820   2.998  1.00 53.86           C  
ATOM   1791  N   TYR A 120     -27.067  -5.499   4.106  1.00 53.76           N  
ATOM   1792  H   TYR A 120     -26.510  -5.464   3.264  1.00 53.76           H  
ATOM   1793  CA  TYR A 120     -26.374  -5.403   5.395  1.00 53.76           C  
ATOM   1794  HA  TYR A 120     -26.559  -6.315   5.962  1.00 53.76           H  
ATOM   1795  C   TYR A 120     -26.883  -4.233   6.243  1.00 53.76           C  
ATOM   1796  CB  TYR A 120     -24.860  -5.274   5.159  1.00 53.76           C  
ATOM   1797  HB2 TYR A 120     -24.494  -6.196   4.708  1.00 53.76           H  
ATOM   1798  HB3 TYR A 120     -24.679  -4.467   4.448  1.00 53.76           H  
ATOM   1799  O   TYR A 120     -27.074  -4.403   7.443  1.00 53.76           O  
ATOM   1800  CG  TYR A 120     -24.057  -4.991   6.418  1.00 53.76           C  
ATOM   1801  CD1 TYR A 120     -23.718  -3.664   6.755  1.00 53.76           C  
ATOM   1802  HD1 TYR A 120     -24.021  -2.855   6.107  1.00 53.76           H  
ATOM   1803  CD2 TYR A 120     -23.689  -6.047   7.273  1.00 53.76           C  
ATOM   1804  HD2 TYR A 120     -23.955  -7.062   7.015  1.00 53.76           H  
ATOM   1805  CE1 TYR A 120     -23.018  -3.392   7.946  1.00 53.76           C  
ATOM   1806  HE1 TYR A 120     -22.781  -2.371   8.205  1.00 53.76           H  
ATOM   1807  CE2 TYR A 120     -22.989  -5.781   8.466  1.00 53.76           C  
ATOM   1808  HE2 TYR A 120     -22.705  -6.592   9.120  1.00 53.76           H  
ATOM   1809  OH  TYR A 120     -22.017  -4.185   9.978  1.00 53.76           O  
ATOM   1810  HH  TYR A 120     -21.794  -3.253  10.024  1.00 53.76           H  
ATOM   1811  CZ  TYR A 120     -22.658  -4.453   8.807  1.00 53.76           C  
ATOM   1812  N   LEU A 121     -27.126  -3.063   5.639  1.00 49.47           N  
ATOM   1813  H   LEU A 121     -26.937  -2.981   4.650  1.00 49.47           H  
ATOM   1814  CA  LEU A 121     -27.689  -1.905   6.337  1.00 49.47           C  
ATOM   1815  HA  LEU A 121     -27.068  -1.687   7.206  1.00 49.47           H  
ATOM   1816  C   LEU A 121     -29.083  -2.221   6.886  1.00 49.47           C  
ATOM   1817  CB  LEU A 121     -27.708  -0.676   5.407  1.00 49.47           C  
ATOM   1818  HB2 LEU A 121     -28.390   0.068   5.817  1.00 49.47           H  
ATOM   1819  HB3 LEU A 121     -28.102  -0.980   4.437  1.00 49.47           H  
ATOM   1820  O   LEU A 121     -29.294  -2.050   8.083  1.00 49.47           O  
ATOM   1821  CG  LEU A 121     -26.328  -0.018   5.218  1.00 49.47           C  
ATOM   1822  HG  LEU A 121     -25.577  -0.779   5.008  1.00 49.47           H  
ATOM   1823  CD1 LEU A 121     -26.371   0.954   4.038  1.00 49.47           C  
ATOM   1824 HD11 LEU A 121     -27.120   1.725   4.218  1.00 49.47           H  
ATOM   1825 HD12 LEU A 121     -25.398   1.426   3.905  1.00 49.47           H  
ATOM   1826 HD13 LEU A 121     -26.631   0.405   3.133  1.00 49.47           H  
ATOM   1827  CD2 LEU A 121     -25.885   0.764   6.458  1.00 49.47           C  
ATOM   1828 HD21 LEU A 121     -24.920   1.237   6.273  1.00 49.47           H  
ATOM   1829 HD22 LEU A 121     -26.619   1.536   6.690  1.00 49.47           H  
ATOM   1830 HD23 LEU A 121     -25.791   0.095   7.313  1.00 49.47           H  
ATOM   1831  N   PHE A 122     -29.983  -2.766   6.063  1.00 54.08           N  
ATOM   1832  H   PHE A 122     -29.738  -2.896   5.091  1.00 54.08           H  
ATOM   1833  CA  PHE A 122     -31.327  -3.162   6.493  1.00 54.08           C  
ATOM   1834  HA  PHE A 122     -31.833  -2.292   6.912  1.00 54.08           H  
ATOM   1835  C   PHE A 122     -31.301  -4.247   7.586  1.00 54.08           C  
ATOM   1836  CB  PHE A 122     -32.113  -3.636   5.264  1.00 54.08           C  
ATOM   1837  HB2 PHE A 122     -31.621  -4.505   4.828  1.00 54.08           H  
ATOM   1838  HB3 PHE A 122     -32.112  -2.845   4.514  1.00 54.08           H  
ATOM   1839  O   PHE A 122     -31.975  -4.127   8.607  1.00 54.08           O  
ATOM   1840  CG  PHE A 122     -33.547  -3.984   5.593  1.00 54.08           C  
ATOM   1841  CD1 PHE A 122     -33.905  -5.308   5.910  1.00 54.08           C  
ATOM   1842  HD1 PHE A 122     -33.156  -6.087   5.901  1.00 54.08           H  
ATOM   1843  CD2 PHE A 122     -34.514  -2.963   5.645  1.00 54.08           C  
ATOM   1844  HD2 PHE A 122     -34.241  -1.941   5.426  1.00 54.08           H  
ATOM   1845  CE1 PHE A 122     -35.228  -5.607   6.280  1.00 54.08           C  
ATOM   1846  HE1 PHE A 122     -35.509  -6.615   6.547  1.00 54.08           H  
ATOM   1847  CE2 PHE A 122     -35.837  -3.265   6.002  1.00 54.08           C  
ATOM   1848  HE2 PHE A 122     -36.577  -2.479   6.039  1.00 54.08           H  
ATOM   1849  CZ  PHE A 122     -36.192  -4.585   6.325  1.00 54.08           C  
ATOM   1850  HZ  PHE A 122     -37.211  -4.811   6.603  1.00 54.08           H  
ATOM   1851  N   GLU A 123     -30.472  -5.284   7.424  1.00 58.29           N  
ATOM   1852  H   GLU A 123     -29.941  -5.342   6.566  1.00 58.29           H  
ATOM   1853  CA  GLU A 123     -30.288  -6.354   8.419  1.00 58.29           C  
ATOM   1854  HA  GLU A 123     -31.271  -6.710   8.725  1.00 58.29           H  
ATOM   1855  C   GLU A 123     -29.600  -5.860   9.715  1.00 58.29           C  
ATOM   1856  CB  GLU A 123     -29.529  -7.543   7.778  1.00 58.29           C  
ATOM   1857  HB2 GLU A 123     -29.240  -8.241   8.564  1.00 58.29           H  
ATOM   1858  HB3 GLU A 123     -28.621  -7.170   7.305  1.00 58.29           H  
ATOM   1859  O   GLU A 123     -29.655  -6.553  10.734  1.00 58.29           O  
ATOM   1860  CG  GLU A 123     -30.384  -8.316   6.747  1.00 58.29           C  
ATOM   1861  HG2 GLU A 123     -30.770  -7.619   6.002  1.00 58.29           H  
ATOM   1862  HG3 GLU A 123     -31.246  -8.734   7.267  1.00 58.29           H  
ATOM   1863  CD  GLU A 123     -29.654  -9.460   6.005  1.00 58.29           C  
ATOM   1864  OE1 GLU A 123     -30.325 -10.206   5.249  1.00 58.29           O  
ATOM   1865  OE2 GLU A 123     -28.421  -9.623   6.110  1.00 58.29           O  
ATOM   1866  N   LYS A 124     -28.986  -4.664   9.713  1.00 49.19           N  
ATOM   1867  H   LYS A 124     -28.941  -4.173   8.832  1.00 49.19           H  
ATOM   1868  CA  LYS A 124     -28.370  -4.026  10.892  1.00 49.19           C  
ATOM   1869  HA  LYS A 124     -28.219  -4.798  11.647  1.00 49.19           H  
ATOM   1870  C   LYS A 124     -29.238  -2.986  11.587  1.00 49.19           C  
ATOM   1871  CB  LYS A 124     -27.024  -3.380  10.513  1.00 49.19           C  
ATOM   1872  HB2 LYS A 124     -27.063  -3.016   9.487  1.00 49.19           H  
ATOM   1873  HB3 LYS A 124     -26.847  -2.504  11.137  1.00 49.19           H  
ATOM   1874  O   LYS A 124     -29.194  -2.928  12.814  1.00 49.19           O  
ATOM   1875  CG  LYS A 124     -25.840  -4.334  10.689  1.00 49.19           C  
ATOM   1876  HG2 LYS A 124     -24.970  -3.890  10.205  1.00 49.19           H  
ATOM   1877  HG3 LYS A 124     -26.058  -5.292  10.217  1.00 49.19           H  
ATOM   1878  CD  LYS A 124     -25.533  -4.525  12.181  1.00 49.19           C  
ATOM   1879  HD2 LYS A 124     -25.330  -3.553  12.629  1.00 49.19           H  
ATOM   1880  HD3 LYS A 124     -26.392  -4.970  12.682  1.00 49.19           H  
ATOM   1881  CE  LYS A 124     -24.323  -5.437  12.366  1.00 49.19           C  
ATOM   1882  HE2 LYS A 124     -24.530  -6.385  11.870  1.00 49.19           H  
ATOM   1883  HE3 LYS A 124     -23.462  -4.983  11.876  1.00 49.19           H  
ATOM   1884  NZ  LYS A 124     -24.064  -5.649  13.809  1.00 49.19           N  
ATOM   1885  HZ1 LYS A 124     -23.892  -4.764  14.265  1.00 49.19           H  
ATOM   1886  HZ2 LYS A 124     -23.268  -6.258  13.937  1.00 49.19           H  
ATOM   1887  HZ3 LYS A 124     -24.875  -6.074  14.236  1.00 49.19           H  
ATOM   1888  N   SER A 125     -29.957  -2.152  10.840  1.00 47.40           N  
ATOM   1889  H   SER A 125     -29.899  -2.222   9.834  1.00 47.40           H  
ATOM   1890  CA  SER A 125     -30.828  -1.111  11.396  1.00 47.40           C  
ATOM   1891  HA  SER A 125     -30.412  -0.762  12.341  1.00 47.40           H  
ATOM   1892  C   SER A 125     -32.239  -1.628  11.691  1.00 47.40           C  
ATOM   1893  CB  SER A 125     -30.879   0.092  10.445  1.00 47.40           C  
ATOM   1894  HB2 SER A 125     -29.864   0.384  10.174  1.00 47.40           H  
ATOM   1895  HB3 SER A 125     -31.351   0.933  10.953  1.00 47.40           H  
ATOM   1896  O   SER A 125     -32.967  -1.002  12.459  1.00 47.40           O  
ATOM   1897  OG  SER A 125     -31.606  -0.226   9.273  1.00 47.40           O  
ATOM   1898  HG  SER A 125     -32.276   0.448   9.139  1.00 47.40           H  
ATOM   1899  N   GLY A 126     -32.647  -2.746  11.074  1.00 46.48           N  
ATOM   1900  H   GLY A 126     -32.032  -3.162  10.389  1.00 46.48           H  
ATOM   1901  CA  GLY A 126     -34.008  -3.290  11.150  1.00 46.48           C  
ATOM   1902  HA2 GLY A 126     -34.039  -4.229  10.597  1.00 46.48           H  
ATOM   1903  HA3 GLY A 126     -34.263  -3.482  12.192  1.00 46.48           H  
ATOM   1904  C   GLY A 126     -35.076  -2.362  10.558  1.00 46.48           C  
ATOM   1905  O   GLY A 126     -36.254  -2.509  10.874  1.00 46.48           O  
ATOM   1906  N   THR A 127     -34.657  -1.361   9.782  1.00 52.46           N  
ATOM   1907  H   THR A 127     -33.688  -1.355   9.499  1.00 52.46           H  
ATOM   1908  CA  THR A 127     -35.433  -0.156   9.466  1.00 52.46           C  
ATOM   1909  HA  THR A 127     -36.493  -0.411   9.472  1.00 52.46           H  
ATOM   1910  C   THR A 127     -35.129   0.360   8.053  1.00 52.46           C  
ATOM   1911  CB  THR A 127     -35.214   0.934  10.534  1.00 52.46           C  
ATOM   1912  HB  THR A 127     -35.606   1.881  10.164  1.00 52.46           H  
ATOM   1913  O   THR A 127     -34.261  -0.154   7.349  1.00 52.46           O  
ATOM   1914  CG2 THR A 127     -35.920   0.627  11.853  1.00 52.46           C  
ATOM   1915 HG21 THR A 127     -36.994   0.542  11.684  1.00 52.46           H  
ATOM   1916 HG22 THR A 127     -35.724   1.427  12.568  1.00 52.46           H  
ATOM   1917 HG23 THR A 127     -35.556  -0.306  12.282  1.00 52.46           H  
ATOM   1918  OG1 THR A 127     -33.855   1.073  10.866  1.00 52.46           O  
ATOM   1919  HG1 THR A 127     -33.676   0.443  11.569  1.00 52.46           H  
ATOM   1920  N   GLU A 128     -35.940   1.311   7.605  1.00 53.07           N  
ATOM   1921  H   GLU A 128     -36.508   1.796   8.285  1.00 53.07           H  
ATOM   1922  CA  GLU A 128     -36.303   1.547   6.204  1.00 53.07           C  
ATOM   1923  HA  GLU A 128     -36.653   0.609   5.772  1.00 53.07           H  
ATOM   1924  C   GLU A 128     -35.158   2.066   5.326  1.00 53.07           C  
ATOM   1925  CB  GLU A 128     -37.468   2.550   6.175  1.00 53.07           C  
ATOM   1926  HB2 GLU A 128     -37.790   2.703   5.145  1.00 53.07           H  
ATOM   1927  HB3 GLU A 128     -37.108   3.498   6.575  1.00 53.07           H  
ATOM   1928  O   GLU A 128     -34.331   2.870   5.766  1.00 53.07           O  
ATOM   1929  CG  GLU A 128     -38.664   2.062   7.011  1.00 53.07           C  
ATOM   1930  HG2 GLU A 128     -38.331   1.751   8.001  1.00 53.07           H  
ATOM   1931  HG3 GLU A 128     -39.081   1.179   6.526  1.00 53.07           H  
ATOM   1932  CD  GLU A 128     -39.757   3.117   7.208  1.00 53.07           C  
ATOM   1933  OE1 GLU A 128     -40.841   2.692   7.661  1.00 53.07           O  
ATOM   1934  OE2 GLU A 128     -39.538   4.300   6.871  1.00 53.07           O  
ATOM   1935  N   ILE A 129     -35.160   1.665   4.048  1.00 52.28           N  
ATOM   1936  H   ILE A 129     -35.894   1.042   3.740  1.00 52.28           H  
ATOM   1937  CA  ILE A 129     -34.295   2.262   3.023  1.00 52.28           C  
ATOM   1938  HA  ILE A 129     -33.578   2.918   3.515  1.00 52.28           H  
ATOM   1939  C   ILE A 129     -35.136   3.141   2.101  1.00 52.28           C  
ATOM   1940  CB  ILE A 129     -33.462   1.200   2.264  1.00 52.28           C  
ATOM   1941  HB  ILE A 129     -34.135   0.475   1.806  1.00 52.28           H  
ATOM   1942  O   ILE A 129     -35.965   2.636   1.352  1.00 52.28           O  
ATOM   1943  CG1 ILE A 129     -32.554   0.462   3.280  1.00 52.28           C  
ATOM   1944 HG12 ILE A 129     -32.107   1.191   3.956  1.00 52.28           H  
ATOM   1945 HG13 ILE A 129     -33.177  -0.202   3.880  1.00 52.28           H  
ATOM   1946  CG2 ILE A 129     -32.638   1.866   1.140  1.00 52.28           C  
ATOM   1947 HG21 ILE A 129     -31.951   2.597   1.565  1.00 52.28           H  
ATOM   1948 HG22 ILE A 129     -33.297   2.368   0.431  1.00 52.28           H  
ATOM   1949 HG23 ILE A 129     -32.082   1.115   0.578  1.00 52.28           H  
ATOM   1950  CD1 ILE A 129     -31.409  -0.371   2.690  1.00 52.28           C  
ATOM   1951 HD11 ILE A 129     -30.947  -0.949   3.490  1.00 52.28           H  
ATOM   1952 HD12 ILE A 129     -30.649   0.282   2.260  1.00 52.28           H  
ATOM   1953 HD13 ILE A 129     -31.783  -1.047   1.921  1.00 52.28           H  
ATOM   1954  N   GLU A 130     -34.903   4.450   2.114  1.00 52.14           N  
ATOM   1955  H   GLU A 130     -34.168   4.795   2.716  1.00 52.14           H  
ATOM   1956  CA  GLU A 130     -35.434   5.348   1.086  1.00 52.14           C  
ATOM   1957  HA  GLU A 130     -36.437   5.032   0.800  1.00 52.14           H  
ATOM   1958  C   GLU A 130     -34.547   5.294  -0.157  1.00 52.14           C  
ATOM   1959  CB  GLU A 130     -35.520   6.792   1.593  1.00 52.14           C  
ATOM   1960  HB2 GLU A 130     -34.556   7.087   2.007  1.00 52.14           H  
ATOM   1961  HB3 GLU A 130     -35.747   7.445   0.749  1.00 52.14           H  
ATOM   1962  O   GLU A 130     -33.336   5.497  -0.057  1.00 52.14           O  
ATOM   1963  CG  GLU A 130     -36.617   6.972   2.646  1.00 52.14           C  
ATOM   1964  HG2 GLU A 130     -37.565   6.634   2.227  1.00 52.14           H  
ATOM   1965  HG3 GLU A 130     -36.387   6.361   3.519  1.00 52.14           H  
ATOM   1966  CD  GLU A 130     -36.735   8.436   3.078  1.00 52.14           C  
ATOM   1967  OE1 GLU A 130     -37.854   8.912   3.353  1.00 52.14           O  
ATOM   1968  OE2 GLU A 130     -35.696   9.102   3.301  1.00 52.14           O  
ATOM   1969  N   ALA A 131     -35.156   5.064  -1.319  1.00 50.73           N  
ATOM   1970  H   ALA A 131     -36.147   4.870  -1.302  1.00 50.73           H  
ATOM   1971  CA  ALA A 131     -34.550   5.233  -2.635  1.00 50.73           C  
ATOM   1972  HA  ALA A 131     -33.474   5.367  -2.526  1.00 50.73           H  
ATOM   1973  C   ALA A 131     -35.126   6.490  -3.312  1.00 50.73           C  
ATOM   1974  CB  ALA A 131     -34.788   3.955  -3.448  1.00 50.73           C  
ATOM   1975  HB1 ALA A 131     -35.859   3.765  -3.528  1.00 50.73           H  
ATOM   1976  HB2 ALA A 131     -34.312   3.112  -2.949  1.00 50.73           H  
ATOM   1977  HB3 ALA A 131     -34.368   4.070  -4.447  1.00 50.73           H  
ATOM   1978  O   ALA A 131     -36.344   6.665  -3.361  1.00 50.73           O  
ATOM   1979  N   GLU A 132     -34.253   7.360  -3.821  1.00 48.27           N  
ATOM   1980  H   GLU A 132     -33.271   7.142  -3.725  1.00 48.27           H  
ATOM   1981  CA  GLU A 132     -34.568   8.708  -4.311  1.00 48.27           C  
ATOM   1982  HA  GLU A 132     -35.642   8.804  -4.476  1.00 48.27           H  
ATOM   1983  C   GLU A 132     -33.838   9.006  -5.633  1.00 48.27           C  
ATOM   1984  CB  GLU A 132     -34.160   9.717  -3.219  1.00 48.27           C  
ATOM   1985  HB2 GLU A 132     -33.103   9.563  -3.002  1.00 48.27           H  
ATOM   1986  HB3 GLU A 132     -34.719   9.495  -2.310  1.00 48.27           H  
ATOM   1987  O   GLU A 132     -32.609   8.995  -5.694  1.00 48.27           O  
ATOM   1988  CG  GLU A 132     -34.384  11.199  -3.578  1.00 48.27           C  
ATOM   1989  HG2 GLU A 132     -33.854  11.436  -4.500  1.00 48.27           H  
ATOM   1990  HG3 GLU A 132     -35.448  11.366  -3.744  1.00 48.27           H  
ATOM   1991  CD  GLU A 132     -33.866  12.129  -2.466  1.00 48.27           C  
ATOM   1992  OE1 GLU A 132     -34.533  13.122  -2.113  1.00 48.27           O  
ATOM   1993  OE2 GLU A 132     -32.782  11.848  -1.896  1.00 48.27           O  
ATOM   1994  N   SER A 133     -34.591   9.327  -6.682  1.00 46.60           N  
ATOM   1995  H   SER A 133     -35.593   9.284  -6.566  1.00 46.60           H  
ATOM   1996  CA  SER A 133     -34.126   9.913  -7.945  1.00 46.60           C  
ATOM   1997  HA  SER A 133     -33.112  10.290  -7.815  1.00 46.60           H  
ATOM   1998  C   SER A 133     -35.028  11.091  -8.335  1.00 46.60           C  
ATOM   1999  CB  SER A 133     -34.103   8.856  -9.060  1.00 46.60           C  
ATOM   2000  HB2 SER A 133     -33.702   7.921  -8.668  1.00 46.60           H  
ATOM   2001  HB3 SER A 133     -33.457   9.207  -9.864  1.00 46.60           H  
ATOM   2002  O   SER A 133     -36.067  11.321  -7.717  1.00 46.60           O  
ATOM   2003  OG  SER A 133     -35.390   8.647  -9.608  1.00 46.60           O  
ATOM   2004  HG  SER A 133     -35.365   7.865 -10.165  1.00 46.60           H  
ATOM   2005  N   GLU A 134     -34.684  11.817  -9.403  1.00 42.64           N  
ATOM   2006  H   GLU A 134     -33.822  11.600  -9.883  1.00 42.64           H  
ATOM   2007  CA  GLU A 134     -35.511  12.918  -9.933  1.00 42.64           C  
ATOM   2008  HA  GLU A 134     -35.630  13.674  -9.157  1.00 42.64           H  
ATOM   2009  C   GLU A 134     -36.936  12.493 -10.354  1.00 42.64           C  
ATOM   2010  CB  GLU A 134     -34.804  13.563 -11.140  1.00 42.64           C  
ATOM   2011  HB2 GLU A 134     -34.665  12.803 -11.909  1.00 42.64           H  
ATOM   2012  HB3 GLU A 134     -35.448  14.345 -11.543  1.00 42.64           H  
ATOM   2013  O   GLU A 134     -37.805  13.349 -10.517  1.00 42.64           O  
ATOM   2014  CG  GLU A 134     -33.446  14.195 -10.791  1.00 42.64           C  
ATOM   2015  HG2 GLU A 134     -33.589  14.888  -9.962  1.00 42.64           H  
ATOM   2016  HG3 GLU A 134     -32.760  13.413 -10.464  1.00 42.64           H  
ATOM   2017  CD  GLU A 134     -32.823  14.937 -11.987  1.00 42.64           C  
ATOM   2018  OE1 GLU A 134     -32.226  16.014 -11.756  1.00 42.64           O  
ATOM   2019  OE2 GLU A 134     -32.912  14.409 -13.119  1.00 42.64           O  
ATOM   2020  N   SER A 135     -37.188  11.190 -10.535  1.00 44.39           N  
ATOM   2021  H   SER A 135     -36.433  10.537 -10.382  1.00 44.39           H  
ATOM   2022  CA  SER A 135     -38.470  10.631 -10.991  1.00 44.39           C  
ATOM   2023  HA  SER A 135     -39.209  11.432 -11.036  1.00 44.39           H  
ATOM   2024  C   SER A 135     -39.068   9.558 -10.070  1.00 44.39           C  
ATOM   2025  CB  SER A 135     -38.302  10.082 -12.411  1.00 44.39           C  
ATOM   2026  HB2 SER A 135     -38.014  10.900 -13.072  1.00 44.39           H  
ATOM   2027  HB3 SER A 135     -39.249   9.671 -12.759  1.00 44.39           H  
ATOM   2028  O   SER A 135     -40.159   9.061 -10.355  1.00 44.39           O  
ATOM   2029  OG  SER A 135     -37.301   9.077 -12.457  1.00 44.39           O  
ATOM   2030  HG  SER A 135     -37.181   8.805 -13.369  1.00 44.39           H  
ATOM   2031  N   TYR A 136     -38.392   9.192  -8.977  1.00 46.48           N  
ATOM   2032  H   TYR A 136     -37.513   9.648  -8.778  1.00 46.48           H  
ATOM   2033  CA  TYR A 136     -38.780   8.073  -8.115  1.00 46.48           C  
ATOM   2034  HA  TYR A 136     -39.857   7.919  -8.173  1.00 46.48           H  
ATOM   2035  C   TYR A 136     -38.399   8.336  -6.657  1.00 46.48           C  
ATOM   2036  CB  TYR A 136     -38.083   6.809  -8.637  1.00 46.48           C  
ATOM   2037  HB2 TYR A 136     -37.005   6.944  -8.548  1.00 46.48           H  
ATOM   2038  HB3 TYR A 136     -38.316   6.702  -9.696  1.00 46.48           H  
ATOM   2039  O   TYR A 136     -37.227   8.510  -6.341  1.00 46.48           O  
ATOM   2040  CG  TYR A 136     -38.442   5.514  -7.940  1.00 46.48           C  
ATOM   2041  CD1 TYR A 136     -37.692   5.078  -6.831  1.00 46.48           C  
ATOM   2042  HD1 TYR A 136     -36.893   5.692  -6.441  1.00 46.48           H  
ATOM   2043  CD2 TYR A 136     -39.484   4.714  -8.448  1.00 46.48           C  
ATOM   2044  HD2 TYR A 136     -40.043   5.044  -9.311  1.00 46.48           H  
ATOM   2045  CE1 TYR A 136     -37.977   3.834  -6.239  1.00 46.48           C  
ATOM   2046  HE1 TYR A 136     -37.399   3.484  -5.395  1.00 46.48           H  
ATOM   2047  CE2 TYR A 136     -39.774   3.471  -7.854  1.00 46.48           C  
ATOM   2048  HE2 TYR A 136     -40.561   2.852  -8.258  1.00 46.48           H  
ATOM   2049  OH  TYR A 136     -39.282   1.824  -6.180  1.00 46.48           O  
ATOM   2050  HH  TYR A 136     -39.997   1.369  -6.632  1.00 46.48           H  
ATOM   2051  CZ  TYR A 136     -39.017   3.029  -6.748  1.00 46.48           C  
ATOM   2052  N   LEU A 137     -39.381   8.307  -5.758  1.00 50.46           N  
ATOM   2053  H   LEU A 137     -40.325   8.139  -6.077  1.00 50.46           H  
ATOM   2054  CA  LEU A 137     -39.161   8.286  -4.314  1.00 50.46           C  
ATOM   2055  HA  LEU A 137     -38.101   8.128  -4.113  1.00 50.46           H  
ATOM   2056  C   LEU A 137     -39.946   7.110  -3.732  1.00 50.46           C  
ATOM   2057  CB  LEU A 137     -39.576   9.638  -3.701  1.00 50.46           C  
ATOM   2058  HB2 LEU A 137     -40.646   9.770  -3.857  1.00 50.46           H  
ATOM   2059  HB3 LEU A 137     -39.058  10.443  -4.223  1.00 50.46           H  
ATOM   2060  O   LEU A 137     -41.175   7.097  -3.818  1.00 50.46           O  
ATOM   2061  CG  LEU A 137     -39.272   9.744  -2.192  1.00 50.46           C  
ATOM   2062  HG  LEU A 137     -39.617   8.845  -1.682  1.00 50.46           H  
ATOM   2063  CD1 LEU A 137     -37.778   9.927  -1.919  1.00 50.46           C  
ATOM   2064 HD11 LEU A 137     -37.608  10.009  -0.845  1.00 50.46           H  
ATOM   2065 HD12 LEU A 137     -37.411  10.828  -2.411  1.00 50.46           H  
ATOM   2066 HD13 LEU A 137     -37.223   9.063  -2.285  1.00 50.46           H  
ATOM   2067  CD2 LEU A 137     -40.011  10.939  -1.589  1.00 50.46           C  
ATOM   2068 HD21 LEU A 137     -41.084  10.815  -1.732  1.00 50.46           H  
ATOM   2069 HD22 LEU A 137     -39.681  11.861  -2.069  1.00 50.46           H  
ATOM   2070 HD23 LEU A 137     -39.804  10.993  -0.520  1.00 50.46           H  
ATOM   2071  N   ALA A 138     -39.250   6.135  -3.151  1.00 55.55           N  
ATOM   2072  H   ALA A 138     -38.242   6.198  -3.139  1.00 55.55           H  
ATOM   2073  CA  ALA A 138     -39.880   4.997  -2.489  1.00 55.55           C  
ATOM   2074  HA  ALA A 138     -40.907   5.261  -2.236  1.00 55.55           H  
ATOM   2075  C   ALA A 138     -39.160   4.638  -1.187  1.00 55.55           C  
ATOM   2076  CB  ALA A 138     -39.934   3.799  -3.441  1.00 55.55           C  
ATOM   2077  HB1 ALA A 138     -38.923   3.445  -3.643  1.00 55.55           H  
ATOM   2078  HB2 ALA A 138     -40.418   4.088  -4.374  1.00 55.55           H  
ATOM   2079  HB3 ALA A 138     -40.501   2.990  -2.981  1.00 55.55           H  
ATOM   2080  O   ALA A 138     -37.952   4.401  -1.169  1.00 55.55           O  
ATOM   2081  N   SER A 139     -39.931   4.553  -0.108  1.00 56.85           N  
ATOM   2082  H   SER A 139     -40.904   4.816  -0.179  1.00 56.85           H  
ATOM   2083  CA  SER A 139     -39.496   4.009   1.175  1.00 56.85           C  
ATOM   2084  HA  SER A 139     -38.437   4.217   1.324  1.00 56.85           H  
ATOM   2085  C   SER A 139     -39.704   2.492   1.151  1.00 56.85           C  
ATOM   2086  CB  SER A 139     -40.269   4.681   2.316  1.00 56.85           C  
ATOM   2087  HB2 SER A 139     -39.842   4.382   3.273  1.00 56.85           H  
ATOM   2088  HB3 SER A 139     -41.313   4.369   2.272  1.00 56.85           H  
ATOM   2089  O   SER A 139     -40.824   2.008   0.989  1.00 56.85           O  
ATOM   2090  OG  SER A 139     -40.216   6.093   2.181  1.00 56.85           O  
ATOM   2091  HG  SER A 139     -39.742   6.468   2.927  1.00 56.85           H  
ATOM   2092  N   LEU A 140     -38.614   1.731   1.236  1.00 57.84           N  
ATOM   2093  H   LEU A 140     -37.715   2.183   1.315  1.00 57.84           H  
ATOM   2094  CA  LEU A 140     -38.626   0.276   1.116  1.00 57.84           C  
ATOM   2095  HA  LEU A 140     -39.470  -0.015   0.490  1.00 57.84           H  
ATOM   2096  C   LEU A 140     -38.843  -0.358   2.494  1.00 57.84           C  
ATOM   2097  CB  LEU A 140     -37.350  -0.211   0.405  1.00 57.84           C  
ATOM   2098  HB2 LEU A 140     -36.489   0.004   1.038  1.00 57.84           H  
ATOM   2099  HB3 LEU A 140     -37.419  -1.293   0.292  1.00 57.84           H  
ATOM   2100  O   LEU A 140     -37.999  -0.255   3.389  1.00 57.84           O  
ATOM   2101  CG  LEU A 140     -37.115   0.420  -0.985  1.00 57.84           C  
ATOM   2102  HG  LEU A 140     -36.933   1.489  -0.884  1.00 57.84           H  
ATOM   2103  CD1 LEU A 140     -35.876  -0.206  -1.620  1.00 57.84           C  
ATOM   2104 HD11 LEU A 140     -35.697   0.250  -2.594  1.00 57.84           H  
ATOM   2105 HD12 LEU A 140     -35.013  -0.022  -0.980  1.00 57.84           H  
ATOM   2106 HD13 LEU A 140     -36.020  -1.280  -1.740  1.00 57.84           H  
ATOM   2107  CD2 LEU A 140     -38.303   0.221  -1.929  1.00 57.84           C  
ATOM   2108 HD21 LEU A 140     -39.130   0.855  -1.612  1.00 57.84           H  
ATOM   2109 HD22 LEU A 140     -38.624  -0.820  -1.902  1.00 57.84           H  
ATOM   2110 HD23 LEU A 140     -38.030   0.503  -2.946  1.00 57.84           H  
ATOM   2111  N   HIS A 141     -40.000  -1.006   2.646  1.00 57.38           N  
ATOM   2112  H   HIS A 141     -40.625  -0.996   1.853  1.00 57.38           H  
ATOM   2113  CA  HIS A 141     -40.542  -1.507   3.915  1.00 57.38           C  
ATOM   2114  HA  HIS A 141     -39.862  -1.230   4.720  1.00 57.38           H  
ATOM   2115  C   HIS A 141     -40.669  -3.047   3.944  1.00 57.38           C  
ATOM   2116  CB  HIS A 141     -41.901  -0.837   4.195  1.00 57.38           C  
ATOM   2117  HB2 HIS A 141     -42.627  -1.224   3.480  1.00 57.38           H  
ATOM   2118  HB3 HIS A 141     -42.234  -1.132   5.190  1.00 57.38           H  
ATOM   2119  O   HIS A 141     -41.582  -3.594   4.567  1.00 57.38           O  
ATOM   2120  CG  HIS A 141     -41.945   0.671   4.135  1.00 57.38           C  
ATOM   2121  CD2 HIS A 141     -42.896   1.413   3.489  1.00 57.38           C  
ATOM   2122  HD2 HIS A 141     -43.688   1.021   2.868  1.00 57.38           H  
ATOM   2123  ND1 HIS A 141     -41.187   1.556   4.864  1.00 57.38           N  
ATOM   2124  HD1 HIS A 141     -40.568   1.331   5.630  1.00 57.38           H  
ATOM   2125  CE1 HIS A 141     -41.679   2.791   4.671  1.00 57.38           C  
ATOM   2126  HE1 HIS A 141     -41.347   3.678   5.189  1.00 57.38           H  
ATOM   2127  NE2 HIS A 141     -42.725   2.754   3.834  1.00 57.38           N  
ATOM   2128  N   SER A 142     -39.812  -3.776   3.225  1.00 51.16           N  
ATOM   2129  H   SER A 142     -39.071  -3.315   2.717  1.00 51.16           H  
ATOM   2130  CA  SER A 142     -39.964  -5.223   3.037  1.00 51.16           C  
ATOM   2131  HA  SER A 142     -41.015  -5.469   3.190  1.00 51.16           H  
ATOM   2132  C   SER A 142     -39.167  -6.044   4.063  1.00 51.16           C  
ATOM   2133  CB  SER A 142     -39.690  -5.589   1.579  1.00 51.16           C  
ATOM   2134  HB2 SER A 142     -40.435  -5.096   0.954  1.00 51.16           H  
ATOM   2135  HB3 SER A 142     -39.805  -6.666   1.460  1.00 51.16           H  
ATOM   2136  O   SER A 142     -37.961  -5.898   4.222  1.00 51.16           O  
ATOM   2137  OG  SER A 142     -38.410  -5.181   1.154  1.00 51.16           O  
ATOM   2138  HG  SER A 142     -38.541  -4.556   0.438  1.00 51.16           H  
ATOM   2139  N   GLY A 143     -39.857  -6.933   4.791  1.00 54.53           N  
ATOM   2140  H   GLY A 143     -40.849  -6.975   4.607  1.00 54.53           H  
ATOM   2141  CA  GLY A 143     -39.398  -7.548   6.053  1.00 54.53           C  
ATOM   2142  HA2 GLY A 143     -40.240  -8.070   6.510  1.00 54.53           H  
ATOM   2143  HA3 GLY A 143     -39.113  -6.741   6.727  1.00 54.53           H  
ATOM   2144  C   GLY A 143     -38.212  -8.529   6.013  1.00 54.53           C  
ATOM   2145  O   GLY A 143     -38.067  -9.331   6.932  1.00 54.53           O  
ATOM   2146  N   ASN A 144     -37.383  -8.516   4.968  1.00 58.94           N  
ATOM   2147  H   ASN A 144     -37.536  -7.786   4.288  1.00 58.94           H  
ATOM   2148  CA  ASN A 144     -36.045  -9.114   4.960  1.00 58.94           C  
ATOM   2149  HA  ASN A 144     -35.585  -8.922   5.929  1.00 58.94           H  
ATOM   2150  C   ASN A 144     -35.170  -8.437   3.890  1.00 58.94           C  
ATOM   2151  CB  ASN A 144     -36.111 -10.642   4.760  1.00 58.94           C  
ATOM   2152  HB2 ASN A 144     -36.668 -11.088   5.584  1.00 58.94           H  
ATOM   2153  HB3 ASN A 144     -35.102 -11.052   4.794  1.00 58.94           H  
ATOM   2154  O   ASN A 144     -35.665  -8.001   2.851  1.00 58.94           O  
ATOM   2155  CG  ASN A 144     -36.736 -11.057   3.443  1.00 58.94           C  
ATOM   2156  ND2 ASN A 144     -37.925 -11.612   3.471  1.00 58.94           N  
ATOM   2157 HD21 ASN A 144     -38.333 -11.856   2.580  1.00 58.94           H  
ATOM   2158 HD22 ASN A 144     -38.420 -11.683   4.349  1.00 58.94           H  
ATOM   2159  OD1 ASN A 144     -36.159 -10.912   2.379  1.00 58.94           O  
ATOM   2160  N   GLY A 145     -33.852  -8.409   4.102  1.00 52.43           N  
ATOM   2161  H   GLY A 145     -33.480  -8.797   4.958  1.00 52.43           H  
ATOM   2162  CA  GLY A 145     -32.926  -7.691   3.219  1.00 52.43           C  
ATOM   2163  HA2 GLY A 145     -33.243  -6.650   3.154  1.00 52.43           H  
ATOM   2164  HA3 GLY A 145     -31.935  -7.710   3.673  1.00 52.43           H  
ATOM   2165  C   GLY A 145     -32.820  -8.239   1.785  1.00 52.43           C  
ATOM   2166  O   GLY A 145     -32.281  -7.558   0.917  1.00 52.43           O  
ATOM   2167  N   HIS A 146     -33.353  -9.433   1.496  1.00 52.92           N  
ATOM   2168  H   HIS A 146     -33.855  -9.921   2.225  1.00 52.92           H  
ATOM   2169  CA  HIS A 146     -33.444  -9.955   0.128  1.00 52.92           C  
ATOM   2170  HA  HIS A 146     -32.521  -9.717  -0.401  1.00 52.92           H  
ATOM   2171  C   HIS A 146     -34.591  -9.299  -0.662  1.00 52.92           C  
ATOM   2172  CB  HIS A 146     -33.574 -11.485   0.177  1.00 52.92           C  
ATOM   2173  HB2 HIS A 146     -34.487 -11.759   0.707  1.00 52.92           H  
ATOM   2174  HB3 HIS A 146     -32.730 -11.893   0.734  1.00 52.92           H  
ATOM   2175  O   HIS A 146     -34.434  -9.011  -1.850  1.00 52.92           O  
ATOM   2176  CG  HIS A 146     -33.606 -12.132  -1.184  1.00 52.92           C  
ATOM   2177  CD2 HIS A 146     -34.724 -12.431  -1.917  1.00 52.92           C  
ATOM   2178  HD2 HIS A 146     -35.743 -12.240  -1.617  1.00 52.92           H  
ATOM   2179  ND1 HIS A 146     -32.519 -12.529  -1.929  1.00 52.92           N  
ATOM   2180  HD1 HIS A 146     -31.547 -12.437  -1.667  1.00 52.92           H  
ATOM   2181  CE1 HIS A 146     -32.972 -13.053  -3.080  1.00 52.92           C  
ATOM   2182  HE1 HIS A 146     -32.349 -13.449  -3.869  1.00 52.92           H  
ATOM   2183  NE2 HIS A 146     -34.313 -13.015  -3.120  1.00 52.92           N  
ATOM   2184  N   ALA A 147     -35.721  -9.007  -0.012  1.00 56.93           N  
ATOM   2185  H   ALA A 147     -35.796  -9.226   0.971  1.00 56.93           H  
ATOM   2186  CA  ALA A 147     -36.816  -8.266  -0.632  1.00 56.93           C  
ATOM   2187  HA  ALA A 147     -37.058  -8.739  -1.584  1.00 56.93           H  
ATOM   2188  C   ALA A 147     -36.410  -6.813  -0.946  1.00 56.93           C  
ATOM   2189  CB  ALA A 147     -38.046  -8.374   0.269  1.00 56.93           C  
ATOM   2190  HB1 ALA A 147     -38.882  -7.865  -0.209  1.00 56.93           H  
ATOM   2191  HB2 ALA A 147     -38.305  -9.422   0.425  1.00 56.93           H  
ATOM   2192  HB3 ALA A 147     -37.840  -7.908   1.233  1.00 56.93           H  
ATOM   2193  O   ALA A 147     -36.632  -6.360  -2.066  1.00 56.93           O  
ATOM   2194  N   VAL A 148     -35.682  -6.151  -0.040  1.00 55.72           N  
ATOM   2195  H   VAL A 148     -35.631  -6.540   0.891  1.00 55.72           H  
ATOM   2196  CA  VAL A 148     -35.137  -4.796  -0.255  1.00 55.72           C  
ATOM   2197  HA  VAL A 148     -35.967  -4.119  -0.458  1.00 55.72           H  
ATOM   2198  C   VAL A 148     -34.197  -4.744  -1.469  1.00 55.72           C  
ATOM   2199  CB  VAL A 148     -34.418  -4.307   1.018  1.00 55.72           C  
ATOM   2200  HB  VAL A 148     -33.617  -5.005   1.264  1.00 55.72           H  
ATOM   2201  O   VAL A 148     -34.297  -3.841  -2.296  1.00 55.72           O  
ATOM   2202  CG1 VAL A 148     -33.802  -2.914   0.849  1.00 55.72           C  
ATOM   2203 HG11 VAL A 148     -33.389  -2.588   1.804  1.00 55.72           H  
ATOM   2204 HG12 VAL A 148     -34.569  -2.205   0.536  1.00 55.72           H  
ATOM   2205 HG13 VAL A 148     -33.002  -2.932   0.110  1.00 55.72           H  
ATOM   2206  CG2 VAL A 148     -35.382  -4.237   2.207  1.00 55.72           C  
ATOM   2207 HG21 VAL A 148     -35.792  -5.220   2.440  1.00 55.72           H  
ATOM   2208 HG22 VAL A 148     -36.206  -3.561   1.983  1.00 55.72           H  
ATOM   2209 HG23 VAL A 148     -34.859  -3.874   3.092  1.00 55.72           H  
ATOM   2210  N   VAL A 149     -33.322  -5.744  -1.646  1.00 57.48           N  
ATOM   2211  H   VAL A 149     -33.251  -6.447  -0.925  1.00 57.48           H  
ATOM   2212  CA  VAL A 149     -32.466  -5.859  -2.846  1.00 57.48           C  
ATOM   2213  HA  VAL A 149     -31.918  -4.926  -2.974  1.00 57.48           H  
ATOM   2214  C   VAL A 149     -33.291  -6.049  -4.123  1.00 57.48           C  
ATOM   2215  CB  VAL A 149     -31.443  -7.000  -2.668  1.00 57.48           C  
ATOM   2216  HB  VAL A 149     -31.947  -7.879  -2.267  1.00 57.48           H  
ATOM   2217  O   VAL A 149     -32.959  -5.477  -5.162  1.00 57.48           O  
ATOM   2218  CG1 VAL A 149     -30.730  -7.411  -3.964  1.00 57.48           C  
ATOM   2219 HG11 VAL A 149     -30.274  -6.540  -4.434  1.00 57.48           H  
ATOM   2220 HG12 VAL A 149     -29.962  -8.154  -3.746  1.00 57.48           H  
ATOM   2221 HG13 VAL A 149     -31.439  -7.861  -4.659  1.00 57.48           H  
ATOM   2222  CG2 VAL A 149     -30.361  -6.557  -1.680  1.00 57.48           C  
ATOM   2223 HG21 VAL A 149     -30.811  -6.259  -0.733  1.00 57.48           H  
ATOM   2224 HG22 VAL A 149     -29.665  -7.375  -1.496  1.00 57.48           H  
ATOM   2225 HG23 VAL A 149     -29.817  -5.703  -2.084  1.00 57.48           H  
ATOM   2226  N   LYS A 150     -34.381  -6.821  -4.060  1.00 58.69           N  
ATOM   2227  H   LYS A 150     -34.610  -7.244  -3.173  1.00 58.69           H  
ATOM   2228  CA  LYS A 150     -35.288  -7.037  -5.196  1.00 58.69           C  
ATOM   2229  HA  LYS A 150     -34.692  -7.304  -6.068  1.00 58.69           H  
ATOM   2230  C   LYS A 150     -36.059  -5.764  -5.572  1.00 58.69           C  
ATOM   2231  CB  LYS A 150     -36.215  -8.207  -4.845  1.00 58.69           C  
ATOM   2232  HB2 LYS A 150     -35.606  -9.055  -4.531  1.00 58.69           H  
ATOM   2233  HB3 LYS A 150     -36.860  -7.922  -4.013  1.00 58.69           H  
ATOM   2234  O   LYS A 150     -36.245  -5.504  -6.758  1.00 58.69           O  
ATOM   2235  CG  LYS A 150     -37.093  -8.640  -6.023  1.00 58.69           C  
ATOM   2236  HG2 LYS A 150     -36.461  -8.954  -6.853  1.00 58.69           H  
ATOM   2237  HG3 LYS A 150     -37.721  -7.808  -6.342  1.00 58.69           H  
ATOM   2238  CD  LYS A 150     -37.990  -9.802  -5.587  1.00 58.69           C  
ATOM   2239  HD2 LYS A 150     -37.366 -10.642  -5.281  1.00 58.69           H  
ATOM   2240  HD3 LYS A 150     -38.598  -9.480  -4.742  1.00 58.69           H  
ATOM   2241  CE  LYS A 150     -38.896 -10.216  -6.747  1.00 58.69           C  
ATOM   2242  HE2 LYS A 150     -38.269 -10.538  -7.579  1.00 58.69           H  
ATOM   2243  HE3 LYS A 150     -39.461  -9.342  -7.070  1.00 58.69           H  
ATOM   2244  NZ  LYS A 150     -39.816 -11.302  -6.335  1.00 58.69           N  
ATOM   2245  HZ1 LYS A 150     -39.289 -12.106  -6.028  1.00 58.69           H  
ATOM   2246  HZ2 LYS A 150     -40.395 -10.987  -5.570  1.00 58.69           H  
ATOM   2247  HZ3 LYS A 150     -40.413 -11.572  -7.104  1.00 58.69           H  
ATOM   2248  N   GLU A 151     -36.468  -4.969  -4.588  1.00 60.99           N  
ATOM   2249  H   GLU A 151     -36.329  -5.280  -3.637  1.00 60.99           H  
ATOM   2250  CA  GLU A 151     -37.156  -3.688  -4.786  1.00 60.99           C  
ATOM   2251  HA  GLU A 151     -37.936  -3.809  -5.537  1.00 60.99           H  
ATOM   2252  C   GLU A 151     -36.203  -2.608  -5.324  1.00 60.99           C  
ATOM   2253  CB  GLU A 151     -37.831  -3.265  -3.472  1.00 60.99           C  
ATOM   2254  HB2 GLU A 151     -37.096  -3.312  -2.669  1.00 60.99           H  
ATOM   2255  HB3 GLU A 151     -38.183  -2.239  -3.577  1.00 60.99           H  
ATOM   2256  O   GLU A 151     -36.539  -1.944  -6.303  1.00 60.99           O  
ATOM   2257  CG  GLU A 151     -39.039  -4.168  -3.153  1.00 60.99           C  
ATOM   2258  HG2 GLU A 151     -38.761  -5.213  -3.297  1.00 60.99           H  
ATOM   2259  HG3 GLU A 151     -39.826  -3.947  -3.874  1.00 60.99           H  
ATOM   2260  CD  GLU A 151     -39.593  -4.024  -1.726  1.00 60.99           C  
ATOM   2261  OE1 GLU A 151     -40.744  -4.467  -1.518  1.00 60.99           O  
ATOM   2262  OE2 GLU A 151     -38.855  -3.581  -0.813  1.00 60.99           O  
ATOM   2263  N   LEU A 152     -34.970  -2.515  -4.806  1.00 58.33           N  
ATOM   2264  H   LEU A 152     -34.759  -3.051  -3.976  1.00 58.33           H  
ATOM   2265  CA  LEU A 152     -33.910  -1.677  -5.391  1.00 58.33           C  
ATOM   2266  HA  LEU A 152     -34.259  -0.645  -5.427  1.00 58.33           H  
ATOM   2267  C   LEU A 152     -33.587  -2.082  -6.840  1.00 58.33           C  
ATOM   2268  CB  LEU A 152     -32.637  -1.766  -4.526  1.00 58.33           C  
ATOM   2269  HB2 LEU A 152     -32.430  -2.817  -4.326  1.00 58.33           H  
ATOM   2270  HB3 LEU A 152     -31.797  -1.368  -5.096  1.00 58.33           H  
ATOM   2271  O   LEU A 152     -33.377  -1.219  -7.691  1.00 58.33           O  
ATOM   2272  CG  LEU A 152     -32.711  -1.003  -3.192  1.00 58.33           C  
ATOM   2273  HG  LEU A 152     -33.616  -1.292  -2.658  1.00 58.33           H  
ATOM   2274  CD1 LEU A 152     -31.509  -1.365  -2.318  1.00 58.33           C  
ATOM   2275 HD11 LEU A 152     -30.582  -1.085  -2.818  1.00 58.33           H  
ATOM   2276 HD12 LEU A 152     -31.586  -0.836  -1.369  1.00 58.33           H  
ATOM   2277 HD13 LEU A 152     -31.515  -2.437  -2.121  1.00 58.33           H  
ATOM   2278  CD2 LEU A 152     -32.701   0.515  -3.391  1.00 58.33           C  
ATOM   2279 HD21 LEU A 152     -31.805   0.823  -3.930  1.00 58.33           H  
ATOM   2280 HD22 LEU A 152     -32.728   1.012  -2.422  1.00 58.33           H  
ATOM   2281 HD23 LEU A 152     -33.583   0.826  -3.951  1.00 58.33           H  
ATOM   2282  N   GLY A 153     -33.582  -3.385  -7.141  1.00 53.93           N  
ATOM   2283  H   GLY A 153     -33.693  -4.045  -6.385  1.00 53.93           H  
ATOM   2284  CA  GLY A 153     -33.402  -3.902  -8.501  1.00 53.93           C  
ATOM   2285  HA2 GLY A 153     -32.483  -3.495  -8.922  1.00 53.93           H  
ATOM   2286  HA3 GLY A 153     -33.314  -4.987  -8.449  1.00 53.93           H  
ATOM   2287  C   GLY A 153     -34.558  -3.566  -9.453  1.00 53.93           C  
ATOM   2288  O   GLY A 153     -34.327  -3.408 -10.651  1.00 53.93           O  
ATOM   2289  N   ALA A 154     -35.783  -3.417  -8.939  1.00 57.92           N  
ATOM   2290  H   ALA A 154     -35.914  -3.569  -7.949  1.00 57.92           H  
ATOM   2291  CA  ALA A 154     -36.921  -2.918  -9.709  1.00 57.92           C  
ATOM   2292  HA  ALA A 154     -36.912  -3.387 -10.693  1.00 57.92           H  
ATOM   2293  C   ALA A 154     -36.814  -1.400  -9.938  1.00 57.92           C  
ATOM   2294  CB  ALA A 154     -38.223  -3.326  -9.008  1.00 57.92           C  
ATOM   2295  HB1 ALA A 154     -39.072  -3.004  -9.611  1.00 57.92           H  
ATOM   2296  HB2 ALA A 154     -38.257  -4.408  -8.885  1.00 57.92           H  
ATOM   2297  HB3 ALA A 154     -38.290  -2.851  -8.029  1.00 57.92           H  
ATOM   2298  O   ALA A 154     -36.869  -0.957 -11.082  1.00 57.92           O  
ATOM   2299  N   ALA A 155     -36.537  -0.619  -8.888  1.00 54.88           N  
ATOM   2300  H   ALA A 155     -36.500  -1.039  -7.970  1.00 54.88           H  
ATOM   2301  CA  ALA A 155     -36.328   0.829  -8.983  1.00 54.88           C  
ATOM   2302  HA  ALA A 155     -37.257   1.299  -9.305  1.00 54.88           H  
ATOM   2303  C   ALA A 155     -35.238   1.195 -10.010  1.00 54.88           C  
ATOM   2304  CB  ALA A 155     -35.971   1.350  -7.586  1.00 54.88           C  
ATOM   2305  HB1 ALA A 155     -36.753   1.080  -6.876  1.00 54.88           H  
ATOM   2306  HB2 ALA A 155     -35.877   2.436  -7.618  1.00 54.88           H  
ATOM   2307  HB3 ALA A 155     -35.027   0.923  -7.249  1.00 54.88           H  
ATOM   2308  O   ALA A 155     -35.470   2.001 -10.908  1.00 54.88           O  
ATOM   2309  N   ALA A 156     -34.078   0.530  -9.949  1.00 51.89           N  
ATOM   2310  H   ALA A 156     -33.938  -0.112  -9.182  1.00 51.89           H  
ATOM   2311  CA  ALA A 156     -32.967   0.736 -10.884  1.00 51.89           C  
ATOM   2312  HA  ALA A 156     -32.709   1.795 -10.900  1.00 51.89           H  
ATOM   2313  C   ALA A 156     -33.287   0.356 -12.341  1.00 51.89           C  
ATOM   2314  CB  ALA A 156     -31.760  -0.048 -10.357  1.00 51.89           C  
ATOM   2315  HB1 ALA A 156     -30.901   0.127 -11.004  1.00 51.89           H  
ATOM   2316  HB2 ALA A 156     -31.988  -1.114 -10.342  1.00 51.89           H  
ATOM   2317  HB3 ALA A 156     -31.518   0.282  -9.347  1.00 51.89           H  
ATOM   2318  O   ALA A 156     -32.620   0.831 -13.262  1.00 51.89           O  
ATOM   2319  N   LYS A 157     -34.300  -0.488 -12.562  1.00 50.26           N  
ATOM   2320  H   LYS A 157     -34.829  -0.807 -11.763  1.00 50.26           H  
ATOM   2321  CA  LYS A 157     -34.796  -0.842 -13.895  1.00 50.26           C  
ATOM   2322  HA  LYS A 157     -33.960  -0.856 -14.594  1.00 50.26           H  
ATOM   2323  C   LYS A 157     -35.789   0.198 -14.420  1.00 50.26           C  
ATOM   2324  CB  LYS A 157     -35.410  -2.243 -13.813  1.00 50.26           C  
ATOM   2325  HB2 LYS A 157     -36.295  -2.208 -13.177  1.00 50.26           H  
ATOM   2326  HB3 LYS A 157     -34.688  -2.925 -13.365  1.00 50.26           H  
ATOM   2327  O   LYS A 157     -35.731   0.537 -15.600  1.00 50.26           O  
ATOM   2328  CG  LYS A 157     -35.809  -2.778 -15.189  1.00 50.26           C  
ATOM   2329  HG2 LYS A 157     -36.469  -2.067 -15.687  1.00 50.26           H  
ATOM   2330  HG3 LYS A 157     -34.918  -2.931 -15.798  1.00 50.26           H  
ATOM   2331  CD  LYS A 157     -36.560  -4.095 -15.013  1.00 50.26           C  
ATOM   2332  HD2 LYS A 157     -37.418  -3.919 -14.365  1.00 50.26           H  
ATOM   2333  HD3 LYS A 157     -35.904  -4.837 -14.557  1.00 50.26           H  
ATOM   2334  CE  LYS A 157     -37.039  -4.571 -16.383  1.00 50.26           C  
ATOM   2335  HE2 LYS A 157     -36.175  -4.862 -16.980  1.00 50.26           H  
ATOM   2336  HE3 LYS A 157     -37.527  -3.731 -16.877  1.00 50.26           H  
ATOM   2337  NZ  LYS A 157     -37.994  -5.690 -16.234  1.00 50.26           N  
ATOM   2338  HZ1 LYS A 157     -38.331  -5.990 -17.137  1.00 50.26           H  
ATOM   2339  HZ2 LYS A 157     -38.781  -5.373 -15.686  1.00 50.26           H  
ATOM   2340  HZ3 LYS A 157     -37.556  -6.463 -15.753  1.00 50.26           H  
ATOM   2341  N   ASP A 158     -36.656   0.712 -13.553  1.00 50.69           N  
ATOM   2342  H   ASP A 158     -36.675   0.336 -12.616  1.00 50.69           H  
ATOM   2343  CA  ASP A 158     -37.702   1.670 -13.923  1.00 50.69           C  
ATOM   2344  HA  ASP A 158     -38.091   1.397 -14.904  1.00 50.69           H  
ATOM   2345  C   ASP A 158     -37.163   3.111 -14.062  1.00 50.69           C  
ATOM   2346  CB  ASP A 158     -38.872   1.554 -12.926  1.00 50.69           C  
ATOM   2347  HB2 ASP A 158     -39.590   2.343 -13.145  1.00 50.69           H  
ATOM   2348  HB3 ASP A 158     -38.494   1.717 -11.917  1.00 50.69           H  
ATOM   2349  O   ASP A 158     -37.721   3.900 -14.823  1.00 50.69           O  
ATOM   2350  CG  ASP A 158     -39.618   0.204 -12.983  1.00 50.69           C  
ATOM   2351  OD1 ASP A 158     -39.447  -0.558 -13.969  1.00 50.69           O  
ATOM   2352  OD2 ASP A 158     -40.388  -0.064 -12.033  1.00 50.69           O  
ATOM   2353  N   THR A 159     -36.031   3.447 -13.423  1.00 48.55           N  
ATOM   2354  H   THR A 159     -35.679   2.808 -12.725  1.00 48.55           H  
ATOM   2355  CA  THR A 159     -35.318   4.734 -13.600  1.00 48.55           C  
ATOM   2356  HA  THR A 159     -35.963   5.392 -14.182  1.00 48.55           H  
ATOM   2357  C   THR A 159     -34.027   4.607 -14.425  1.00 48.55           C  
ATOM   2358  CB  THR A 159     -35.066   5.478 -12.274  1.00 48.55           C  
ATOM   2359  HB  THR A 159     -34.834   6.515 -12.515  1.00 48.55           H  
ATOM   2360  O   THR A 159     -33.038   5.298 -14.161  1.00 48.55           O  
ATOM   2361  CG2 THR A 159     -36.254   5.483 -11.317  1.00 48.55           C  
ATOM   2362 HG21 THR A 159     -37.110   5.961 -11.793  1.00 48.55           H  
ATOM   2363 HG22 THR A 159     -35.979   6.034 -10.418  1.00 48.55           H  
ATOM   2364 HG23 THR A 159     -36.519   4.466 -11.026  1.00 48.55           H  
ATOM   2365  OG1 THR A 159     -33.965   4.949 -11.583  1.00 48.55           O  
ATOM   2366  HG1 THR A 159     -33.211   5.032 -12.171  1.00 48.55           H  
ATOM   2367  N   ALA A 160     -33.989   3.696 -15.402  1.00 41.82           N  
ATOM   2368  H   ALA A 160     -34.812   3.133 -15.564  1.00 41.82           H  
ATOM   2369  CA  ALA A 160     -32.794   3.429 -16.205  1.00 41.82           C  
ATOM   2370  HA  ALA A 160     -32.022   3.051 -15.534  1.00 41.82           H  
ATOM   2371  C   ALA A 160     -32.253   4.702 -16.898  1.00 41.82           C  
ATOM   2372  CB  ALA A 160     -33.118   2.320 -17.213  1.00 41.82           C  
ATOM   2373  HB1 ALA A 160     -33.930   2.637 -17.867  1.00 41.82           H  
ATOM   2374  HB2 ALA A 160     -33.417   1.417 -16.680  1.00 41.82           H  
ATOM   2375  HB3 ALA A 160     -32.236   2.102 -17.815  1.00 41.82           H  
ATOM   2376  O   ALA A 160     -32.892   5.262 -17.787  1.00 41.82           O  
ATOM   2377  N   GLY A 161     -31.054   5.139 -16.494  1.00 39.11           N  
ATOM   2378  H   GLY A 161     -30.618   4.644 -15.729  1.00 39.11           H  
ATOM   2379  CA  GLY A 161     -30.399   6.368 -16.967  1.00 39.11           C  
ATOM   2380  HA2 GLY A 161     -30.918   6.744 -17.849  1.00 39.11           H  
ATOM   2381  HA3 GLY A 161     -29.375   6.130 -17.256  1.00 39.11           H  
ATOM   2382  C   GLY A 161     -30.345   7.513 -15.944  1.00 39.11           C  
ATOM   2383  O   GLY A 161     -29.587   8.459 -16.151  1.00 39.11           O  
ATOM   2384  N   SER A 162     -31.078   7.416 -14.831  1.00 38.53           N  
ATOM   2385  H   SER A 162     -31.698   6.625 -14.729  1.00 38.53           H  
ATOM   2386  CA  SER A 162     -31.048   8.378 -13.718  1.00 38.53           C  
ATOM   2387  HA  SER A 162     -30.605   9.312 -14.064  1.00 38.53           H  
ATOM   2388  C   SER A 162     -30.211   7.871 -12.537  1.00 38.53           C  
ATOM   2389  CB  SER A 162     -32.472   8.688 -13.240  1.00 38.53           C  
ATOM   2390  HB2 SER A 162     -32.945   7.763 -12.910  1.00 38.53           H  
ATOM   2391  HB3 SER A 162     -32.435   9.376 -12.395  1.00 38.53           H  
ATOM   2392  O   SER A 162     -30.116   6.669 -12.295  1.00 38.53           O  
ATOM   2393  OG  SER A 162     -33.244   9.265 -14.276  1.00 38.53           O  
ATOM   2394  HG  SER A 162     -33.001  10.188 -14.375  1.00 38.53           H  
ATOM   2395  N   TYR A 163     -29.646   8.798 -11.759  1.00 37.10           N  
ATOM   2396  H   TYR A 163     -29.753   9.771 -12.007  1.00 37.10           H  
ATOM   2397  CA  TYR A 163     -29.028   8.494 -10.465  1.00 37.10           C  
ATOM   2398  HA  TYR A 163     -28.332   7.663 -10.582  1.00 37.10           H  
ATOM   2399  C   TYR A 163     -30.095   8.113  -9.429  1.00 37.10           C  
ATOM   2400  CB  TYR A 163     -28.261   9.725  -9.956  1.00 37.10           C  
ATOM   2401  HB2 TYR A 163     -28.956  10.558  -9.859  1.00 37.10           H  
ATOM   2402  HB3 TYR A 163     -27.888   9.503  -8.956  1.00 37.10           H  
ATOM   2403  O   TYR A 163     -31.088   8.828  -9.303  1.00 37.10           O  
ATOM   2404  CG  TYR A 163     -27.083  10.155 -10.807  1.00 37.10           C  
ATOM   2405  CD1 TYR A 163     -25.891   9.409 -10.767  1.00 37.10           C  
ATOM   2406  HD1 TYR A 163     -25.840   8.511 -10.171  1.00 37.10           H  
ATOM   2407  CD2 TYR A 163     -27.168  11.297 -11.628  1.00 37.10           C  
ATOM   2408  HD2 TYR A 163     -28.079  11.875 -11.657  1.00 37.10           H  
ATOM   2409  CE1 TYR A 163     -24.783   9.800 -11.541  1.00 37.10           C  
ATOM   2410  HE1 TYR A 163     -23.879   9.209 -11.527  1.00 37.10           H  
ATOM   2411  CE2 TYR A 163     -26.065  11.683 -12.417  1.00 37.10           C  
ATOM   2412  HE2 TYR A 163     -26.143  12.551 -13.054  1.00 37.10           H  
ATOM   2413  OH  TYR A 163     -23.809  11.291 -13.145  1.00 37.10           O  
ATOM   2414  HH  TYR A 163     -24.020  12.069 -13.667  1.00 37.10           H  
ATOM   2415  CZ  TYR A 163     -24.870  10.931 -12.374  1.00 37.10           C  
ATOM   2416  N   ILE A 164     -29.861   7.062  -8.637  1.00 42.23           N  
ATOM   2417  H   ILE A 164     -29.020   6.525  -8.798  1.00 42.23           H  
ATOM   2418  CA  ILE A 164     -30.657   6.768  -7.430  1.00 42.23           C  
ATOM   2419  HA  ILE A 164     -31.478   7.481  -7.356  1.00 42.23           H  
ATOM   2420  C   ILE A 164     -29.763   6.957  -6.201  1.00 42.23           C  
ATOM   2421  CB  ILE A 164     -31.291   5.355  -7.455  1.00 42.23           C  
ATOM   2422  HB  ILE A 164     -30.485   4.623  -7.499  1.00 42.23           H  
ATOM   2423  O   ILE A 164     -28.784   6.240  -6.018  1.00 42.23           O  
ATOM   2424  CG1 ILE A 164     -32.202   5.109  -8.675  1.00 42.23           C  
ATOM   2425 HG12 ILE A 164     -31.703   5.441  -9.586  1.00 42.23           H  
ATOM   2426 HG13 ILE A 164     -33.126   5.677  -8.567  1.00 42.23           H  
ATOM   2427  CG2 ILE A 164     -32.094   5.118  -6.157  1.00 42.23           C  
ATOM   2428 HG21 ILE A 164     -32.492   4.104  -6.121  1.00 42.23           H  
ATOM   2429 HG22 ILE A 164     -32.918   5.828  -6.090  1.00 42.23           H  
ATOM   2430 HG23 ILE A 164     -31.459   5.229  -5.278  1.00 42.23           H  
ATOM   2431  CD1 ILE A 164     -32.541   3.621  -8.852  1.00 42.23           C  
ATOM   2432 HD11 ILE A 164     -33.060   3.219  -7.982  1.00 42.23           H  
ATOM   2433 HD12 ILE A 164     -31.630   3.050  -9.032  1.00 42.23           H  
ATOM   2434 HD13 ILE A 164     -33.213   3.506  -9.703  1.00 42.23           H  
ATOM   2435  N   SER A 165     -30.093   7.891  -5.322  1.00 43.43           N  
ATOM   2436  H   SER A 165     -30.939   8.414  -5.498  1.00 43.43           H  
ATOM   2437  CA  SER A 165     -29.556   7.921  -3.962  1.00 43.43           C  
ATOM   2438  HA  SER A 165     -28.498   7.659  -3.969  1.00 43.43           H  
ATOM   2439  C   SER A 165     -30.322   6.915  -3.104  1.00 43.43           C  
ATOM   2440  CB  SER A 165     -29.710   9.333  -3.402  1.00 43.43           C  
ATOM   2441  HB2 SER A 165     -29.324  10.047  -4.131  1.00 43.43           H  
ATOM   2442  HB3 SER A 165     -30.765   9.546  -3.235  1.00 43.43           H  
ATOM   2443  O   SER A 165     -31.545   6.847  -3.204  1.00 43.43           O  
ATOM   2444  OG  SER A 165     -28.991   9.489  -2.194  1.00 43.43           O  
ATOM   2445  HG  SER A 165     -29.215  10.363  -1.867  1.00 43.43           H  
ATOM   2446  N   TYR A 166     -29.644   6.149  -2.248  1.00 45.47           N  
ATOM   2447  H   TYR A 166     -28.637   6.222  -2.217  1.00 45.47           H  
ATOM   2448  CA  TYR A 166     -30.319   5.377  -1.197  1.00 45.47           C  
ATOM   2449  HA  TYR A 166     -31.378   5.633  -1.231  1.00 45.47           H  
ATOM   2450  C   TYR A 166     -29.827   5.788   0.193  1.00 45.47           C  
ATOM   2451  CB  TYR A 166     -30.248   3.865  -1.450  1.00 45.47           C  
ATOM   2452  HB2 TYR A 166     -30.584   3.662  -2.467  1.00 45.47           H  
ATOM   2453  HB3 TYR A 166     -30.954   3.374  -0.780  1.00 45.47           H  
ATOM   2454  O   TYR A 166     -28.647   6.105   0.360  1.00 45.47           O  
ATOM   2455  CG  TYR A 166     -28.878   3.250  -1.248  1.00 45.47           C  
ATOM   2456  CD1 TYR A 166     -27.932   3.302  -2.287  1.00 45.47           C  
ATOM   2457  HD1 TYR A 166     -28.188   3.782  -3.220  1.00 45.47           H  
ATOM   2458  CD2 TYR A 166     -28.541   2.657  -0.014  1.00 45.47           C  
ATOM   2459  HD2 TYR A 166     -29.267   2.630   0.785  1.00 45.47           H  
ATOM   2460  CE1 TYR A 166     -26.646   2.767  -2.097  1.00 45.47           C  
ATOM   2461  HE1 TYR A 166     -25.909   2.822  -2.885  1.00 45.47           H  
ATOM   2462  CE2 TYR A 166     -27.250   2.132   0.186  1.00 45.47           C  
ATOM   2463  HE2 TYR A 166     -26.989   1.702   1.141  1.00 45.47           H  
ATOM   2464  OH  TYR A 166     -25.040   1.724  -0.660  1.00 45.47           O  
ATOM   2465  HH  TYR A 166     -24.916   1.421   0.242  1.00 45.47           H  
ATOM   2466  CZ  TYR A 166     -26.300   2.192  -0.857  1.00 45.47           C  
ATOM   2467  N   LYS A 167     -30.732   5.803   1.179  1.00 48.93           N  
ATOM   2468  H   LYS A 167     -31.680   5.561   0.929  1.00 48.93           H  
ATOM   2469  CA  LYS A 167     -30.494   6.239   2.568  1.00 48.93           C  
ATOM   2470  HA  LYS A 167     -29.425   6.279   2.776  1.00 48.93           H  
ATOM   2471  C   LYS A 167     -31.154   5.254   3.533  1.00 48.93           C  
ATOM   2472  CB  LYS A 167     -31.132   7.624   2.806  1.00 48.93           C  
ATOM   2473  HB2 LYS A 167     -30.937   7.930   3.833  1.00 48.93           H  
ATOM   2474  HB3 LYS A 167     -32.211   7.507   2.701  1.00 48.93           H  
ATOM   2475  O   LYS A 167     -32.315   4.917   3.327  1.00 48.93           O  
ATOM   2476  CG  LYS A 167     -30.679   8.751   1.861  1.00 48.93           C  
ATOM   2477  HG2 LYS A 167     -29.653   9.040   2.087  1.00 48.93           H  
ATOM   2478  HG3 LYS A 167     -30.730   8.406   0.828  1.00 48.93           H  
ATOM   2479  CD  LYS A 167     -31.624   9.956   2.008  1.00 48.93           C  
ATOM   2480  HD2 LYS A 167     -32.651   9.595   1.957  1.00 48.93           H  
ATOM   2481  HD3 LYS A 167     -31.473  10.436   2.975  1.00 48.93           H  
ATOM   2482  CE  LYS A 167     -31.412  10.960   0.870  1.00 48.93           C  
ATOM   2483  HE2 LYS A 167     -31.307  10.394  -0.056  1.00 48.93           H  
ATOM   2484  HE3 LYS A 167     -30.495  11.529   1.027  1.00 48.93           H  
ATOM   2485  NZ  LYS A 167     -32.583  11.856   0.708  1.00 48.93           N  
ATOM   2486  HZ1 LYS A 167     -32.591  12.233  -0.229  1.00 48.93           H  
ATOM   2487  HZ2 LYS A 167     -32.638  12.603   1.386  1.00 48.93           H  
ATOM   2488  HZ3 LYS A 167     -33.441  11.324   0.719  1.00 48.93           H  
ATOM   2489  N   ALA A 168     -30.469   4.846   4.600  1.00 42.53           N  
ATOM   2490  H   ALA A 168     -29.529   5.186   4.745  1.00 42.53           H  
ATOM   2491  CA  ALA A 168     -31.106   4.118   5.700  1.00 42.53           C  
ATOM   2492  HA  ALA A 168     -31.956   3.554   5.317  1.00 42.53           H  
ATOM   2493  C   ALA A 168     -31.633   5.105   6.760  1.00 42.53           C  
ATOM   2494  CB  ALA A 168     -30.111   3.101   6.273  1.00 42.53           C  
ATOM   2495  HB1 ALA A 168     -29.238   3.617   6.673  1.00 42.53           H  
ATOM   2496  HB2 ALA A 168     -29.799   2.410   5.490  1.00 42.53           H  
ATOM   2497  HB3 ALA A 168     -30.591   2.535   7.071  1.00 42.53           H  
ATOM   2498  O   ALA A 168     -30.894   5.995   7.197  1.00 42.53           O  
ATOM   2499  N   ARG A 169     -32.891   4.947   7.191  1.00 41.90           N  
ATOM   2500  H   ARG A 169     -33.437   4.197   6.791  1.00 41.90           H  
ATOM   2501  CA  ARG A 169     -33.477   5.677   8.330  1.00 41.90           C  
ATOM   2502  HA  ARG A 169     -32.840   6.518   8.605  1.00 41.90           H  
ATOM   2503  C   ARG A 169     -33.590   4.763   9.540  1.00 41.90           C  
ATOM   2504  CB  ARG A 169     -34.881   6.202   7.998  1.00 41.90           C  
ATOM   2505  HB2 ARG A 169     -35.331   6.556   8.925  1.00 41.90           H  
ATOM   2506  HB3 ARG A 169     -35.498   5.386   7.620  1.00 41.90           H  
ATOM   2507  O   ARG A 169     -34.161   3.688   9.426  1.00 41.90           O  
ATOM   2508  CG  ARG A 169     -34.891   7.354   6.992  1.00 41.90           C  
ATOM   2509  HG2 ARG A 169     -34.186   8.122   7.309  1.00 41.90           H  
ATOM   2510  HG3 ARG A 169     -34.611   6.986   6.005  1.00 41.90           H  
ATOM   2511  CD  ARG A 169     -36.303   7.947   6.946  1.00 41.90           C  
ATOM   2512  HD2 ARG A 169     -36.999   7.176   6.614  1.00 41.90           H  
ATOM   2513  HD3 ARG A 169     -36.597   8.255   7.949  1.00 41.90           H  
ATOM   2514  NE  ARG A 169     -36.376   9.078   6.013  1.00 41.90           N  
ATOM   2515  HE  ARG A 169     -36.087   8.911   5.060  1.00 41.90           H  
ATOM   2516  NH1 ARG A 169     -37.270  10.698   7.356  1.00 41.90           N  
ATOM   2517 HH11 ARG A 169     -37.112  10.093   8.150  1.00 41.90           H  
ATOM   2518 HH12 ARG A 169     -37.363  11.684   7.551  1.00 41.90           H  
ATOM   2519  NH2 ARG A 169     -37.111  11.007   5.141  1.00 41.90           N  
ATOM   2520 HH21 ARG A 169     -37.096  10.501   4.267  1.00 41.90           H  
ATOM   2521 HH22 ARG A 169     -37.625  11.871   5.239  1.00 41.90           H  
ATOM   2522  CZ  ARG A 169     -36.922  10.261   6.181  1.00 41.90           C  
ATOM   2523  N   ASP A 170     -33.134   5.226  10.701  1.00 38.44           N  
ATOM   2524  H   ASP A 170     -32.705   6.139  10.732  1.00 38.44           H  
ATOM   2525  CA  ASP A 170     -33.407   4.561  11.979  1.00 38.44           C  
ATOM   2526  HA  ASP A 170     -33.531   3.492  11.803  1.00 38.44           H  
ATOM   2527  C   ASP A 170     -34.717   5.096  12.591  1.00 38.44           C  
ATOM   2528  CB  ASP A 170     -32.197   4.714  12.915  1.00 38.44           C  
ATOM   2529  HB2 ASP A 170     -32.093   5.760  13.204  1.00 38.44           H  
ATOM   2530  HB3 ASP A 170     -31.299   4.424  12.369  1.00 38.44           H  
ATOM   2531  O   ASP A 170     -34.851   6.289  12.876  1.00 38.44           O  
ATOM   2532  CG  ASP A 170     -32.295   3.845  14.177  1.00 38.44           C  
ATOM   2533  OD1 ASP A 170     -33.406   3.347  14.478  1.00 38.44           O  
ATOM   2534  OD2 ASP A 170     -31.250   3.695  14.846  1.00 38.44           O  
ATOM   2535  N   ILE A 171     -35.697   4.210  12.793  1.00 33.04           N  
ATOM   2536  H   ILE A 171     -35.487   3.243  12.589  1.00 33.04           H  
ATOM   2537  CA  ILE A 171     -37.011   4.548  13.368  1.00 33.04           C  
ATOM   2538  HA  ILE A 171     -37.332   5.492  12.927  1.00 33.04           H  
ATOM   2539  C   ILE A 171     -36.928   4.810  14.883  1.00 33.04           C  
ATOM   2540  CB  ILE A 171     -38.070   3.479  12.983  1.00 33.04           C  
ATOM   2541  HB  ILE A 171     -37.688   2.498  13.265  1.00 33.04           H  
ATOM   2542  O   ILE A 171     -37.812   5.476  15.427  1.00 33.04           O  
ATOM   2543  CG1 ILE A 171     -38.285   3.510  11.450  1.00 33.04           C  
ATOM   2544 HG12 ILE A 171     -37.342   3.287  10.950  1.00 33.04           H  
ATOM   2545 HG13 ILE A 171     -38.591   4.511  11.147  1.00 33.04           H  
ATOM   2546  CG2 ILE A 171     -39.419   3.667  13.710  1.00 33.04           C  
ATOM   2547 HG21 ILE A 171     -39.834   4.648  13.481  1.00 33.04           H  
ATOM   2548 HG22 ILE A 171     -39.291   3.566  14.788  1.00 33.04           H  
ATOM   2549 HG23 ILE A 171     -40.131   2.895  13.416  1.00 33.04           H  
ATOM   2550  CD1 ILE A 171     -39.327   2.513  10.930  1.00 33.04           C  
ATOM   2551 HD11 ILE A 171     -39.132   1.515  11.324  1.00 33.04           H  
ATOM   2552 HD12 ILE A 171     -39.275   2.482   9.842  1.00 33.04           H  
ATOM   2553 HD13 ILE A 171     -40.334   2.830  11.202  1.00 33.04           H  
ATOM   2554  N   LEU A 172     -35.861   4.393  15.580  1.00 26.47           N  
ATOM   2555  H   LEU A 172     -35.105   3.939  15.088  1.00 26.47           H  
ATOM   2556  CA  LEU A 172     -35.720   4.568  17.037  1.00 26.47           C  
ATOM   2557  HA  LEU A 172     -36.635   4.194  17.497  1.00 26.47           H  
ATOM   2558  C   LEU A 172     -35.626   6.040  17.500  1.00 26.47           C  
ATOM   2559  CB  LEU A 172     -34.539   3.715  17.549  1.00 26.47           C  
ATOM   2560  HB2 LEU A 172     -34.319   3.985  18.582  1.00 26.47           H  
ATOM   2561  HB3 LEU A 172     -33.655   3.958  16.959  1.00 26.47           H  
ATOM   2562  O   LEU A 172     -35.559   6.300  18.702  1.00 26.47           O  
ATOM   2563  CG  LEU A 172     -34.793   2.194  17.492  1.00 26.47           C  
ATOM   2564  HG  LEU A 172     -35.174   1.915  16.510  1.00 26.47           H  
ATOM   2565  CD1 LEU A 172     -33.495   1.426  17.741  1.00 26.47           C  
ATOM   2566 HD11 LEU A 172     -33.087   1.673  18.721  1.00 26.47           H  
ATOM   2567 HD12 LEU A 172     -33.678   0.354  17.668  1.00 26.47           H  
ATOM   2568 HD13 LEU A 172     -32.774   1.703  16.972  1.00 26.47           H  
ATOM   2569  CD2 LEU A 172     -35.800   1.750  18.563  1.00 26.47           C  
ATOM   2570 HD21 LEU A 172     -35.447   2.042  19.552  1.00 26.47           H  
ATOM   2571 HD22 LEU A 172     -36.772   2.205  18.372  1.00 26.47           H  
ATOM   2572 HD23 LEU A 172     -35.917   0.667  18.522  1.00 26.47           H  
ATOM   2573  N   GLN A 173     -35.683   7.012  16.580  1.00 29.45           N  
ATOM   2574  H   GLN A 173     -35.715   6.721  15.614  1.00 29.45           H  
ATOM   2575  CA  GLN A 173     -35.756   8.451  16.865  1.00 29.45           C  
ATOM   2576  HA  GLN A 173     -35.666   8.573  17.945  1.00 29.45           H  
ATOM   2577  C   GLN A 173     -37.120   9.106  16.550  1.00 29.45           C  
ATOM   2578  CB  GLN A 173     -34.540   9.183  16.265  1.00 29.45           C  
ATOM   2579  HB2 GLN A 173     -34.635  10.251  16.458  1.00 29.45           H  
ATOM   2580  HB3 GLN A 173     -34.495   9.022  15.188  1.00 29.45           H  
ATOM   2581  O   GLN A 173     -37.189  10.317  16.326  1.00 29.45           O  
ATOM   2582  CG  GLN A 173     -33.243   8.695  16.932  1.00 29.45           C  
ATOM   2583  HG2 GLN A 173     -33.024   7.677  16.611  1.00 29.45           H  
ATOM   2584  HG3 GLN A 173     -33.387   8.686  18.012  1.00 29.45           H  
ATOM   2585  CD  GLN A 173     -32.030   9.563  16.615  1.00 29.45           C  
ATOM   2586  NE2 GLN A 173     -31.162   9.793  17.579  1.00 29.45           N  
ATOM   2587 HE21 GLN A 173     -31.298   9.377  18.489  1.00 29.45           H  
ATOM   2588 HE22 GLN A 173     -30.343  10.311  17.295  1.00 29.45           H  
ATOM   2589  OE1 GLN A 173     -31.793  10.023  15.513  1.00 29.45           O  
ATOM   2590  N   THR A 174     -38.245   8.378  16.659  1.00 25.31           N  
ATOM   2591  H   THR A 174     -38.174   7.374  16.744  1.00 25.31           H  
ATOM   2592  CA  THR A 174     -39.605   8.985  16.626  1.00 25.31           C  
ATOM   2593  HA  THR A 174     -39.688   9.521  15.681  1.00 25.31           H  
ATOM   2594  C   THR A 174     -39.866  10.031  17.736  1.00 25.31           C  
ATOM   2595  CB  THR A 174     -40.749   7.944  16.673  1.00 25.31           C  
ATOM   2596  HB  THR A 174     -41.129   7.887  17.694  1.00 25.31           H  
ATOM   2597  O   THR A 174     -40.929  10.646  17.759  1.00 25.31           O  
ATOM   2598  CG2 THR A 174     -41.911   8.305  15.746  1.00 25.31           C  
ATOM   2599 HG21 THR A 174     -41.566   8.349  14.713  1.00 25.31           H  
ATOM   2600 HG22 THR A 174     -42.690   7.548  15.832  1.00 25.31           H  
ATOM   2601 HG23 THR A 174     -42.331   9.271  16.028  1.00 25.31           H  
ATOM   2602  OG1 THR A 174     -40.345   6.648  16.314  1.00 25.31           O  
ATOM   2603  HG1 THR A 174     -39.993   6.648  15.421  1.00 25.31           H  
ATOM   2604  N   ILE A 175     -38.914  10.269  18.652  1.00 23.05           N  
ATOM   2605  H   ILE A 175     -38.062   9.732  18.573  1.00 23.05           H  
ATOM   2606  CA  ILE A 175     -38.953  11.342  19.663  1.00 23.05           C  
ATOM   2607  HA  ILE A 175     -39.793  11.988  19.407  1.00 23.05           H  
ATOM   2608  C   ILE A 175     -37.711  12.256  19.561  1.00 23.05           C  
ATOM   2609  CB  ILE A 175     -39.248  10.815  21.095  1.00 23.05           C  
ATOM   2610  HB  ILE A 175     -38.332  10.393  21.508  1.00 23.05           H  
ATOM   2611  O   ILE A 175     -37.036  12.547  20.546  1.00 23.05           O  
ATOM   2612  CG1 ILE A 175     -40.334   9.708  21.097  1.00 23.05           C  
ATOM   2613 HG12 ILE A 175     -41.236  10.083  20.613  1.00 23.05           H  
ATOM   2614 HG13 ILE A 175     -39.972   8.855  20.524  1.00 23.05           H  
ATOM   2615  CG2 ILE A 175     -39.715  11.983  21.993  1.00 23.05           C  
ATOM   2616 HG21 ILE A 175     -40.692  12.340  21.666  1.00 23.05           H  
ATOM   2617 HG22 ILE A 175     -39.778  11.658  23.032  1.00 23.05           H  
ATOM   2618 HG23 ILE A 175     -39.010  12.814  21.963  1.00 23.05           H  
ATOM   2619  CD1 ILE A 175     -40.712   9.173  22.485  1.00 23.05           C  
ATOM   2620 HD11 ILE A 175     -39.813   8.883  23.030  1.00 23.05           H  
ATOM   2621 HD12 ILE A 175     -41.261   9.925  23.051  1.00 23.05           H  
ATOM   2622 HD13 ILE A 175     -41.352   8.298  22.368  1.00 23.05           H  
ATOM   2623  N   GLY A 176     -37.438  12.763  18.355  1.00 21.56           N  
ATOM   2624  H   GLY A 176     -37.878  12.332  17.554  1.00 21.56           H  
ATOM   2625  CA  GLY A 176     -36.723  14.031  18.166  1.00 21.56           C  
ATOM   2626  HA2 GLY A 176     -37.379  14.701  17.611  1.00 21.56           H  
ATOM   2627  HA3 GLY A 176     -36.541  14.496  19.134  1.00 21.56           H  
ATOM   2628  C   GLY A 176     -35.371  13.952  17.450  1.00 21.56           C  
ATOM   2629  O   GLY A 176     -34.397  13.449  17.999  1.00 21.56           O  
ATOM   2630  N   ARG A 177     -35.316  14.648  16.301  1.00 23.53           N  
ATOM   2631  H   ARG A 177     -36.209  14.998  15.984  1.00 23.53           H  
ATOM   2632  CA  ARG A 177     -34.210  14.767  15.326  1.00 23.53           C  
ATOM   2633  HA  ARG A 177     -34.494  15.547  14.619  1.00 23.53           H  
ATOM   2634  C   ARG A 177     -33.987  13.512  14.481  1.00 23.53           C  
ATOM   2635  CB  ARG A 177     -32.884  15.217  15.967  1.00 23.53           C  
ATOM   2636  HB2 ARG A 177     -32.527  14.448  16.653  1.00 23.53           H  
ATOM   2637  HB3 ARG A 177     -32.142  15.315  15.175  1.00 23.53           H  
ATOM   2638  O   ARG A 177     -33.692  12.449  14.997  1.00 23.53           O  
ATOM   2639  CG  ARG A 177     -32.993  16.555  16.703  1.00 23.53           C  
ATOM   2640  HG2 ARG A 177     -33.732  16.485  17.502  1.00 23.53           H  
ATOM   2641  HG3 ARG A 177     -33.301  17.324  15.995  1.00 23.53           H  
ATOM   2642  CD  ARG A 177     -31.638  16.924  17.310  1.00 23.53           C  
ATOM   2643  HD2 ARG A 177     -30.878  16.862  16.530  1.00 23.53           H  
ATOM   2644  HD3 ARG A 177     -31.402  16.203  18.092  1.00 23.53           H  
ATOM   2645  NE  ARG A 177     -31.662  18.290  17.864  1.00 23.53           N  
ATOM   2646  HE  ARG A 177     -32.528  18.798  17.754  1.00 23.53           H  
ATOM   2647  NH1 ARG A 177     -29.522  18.315  18.680  1.00 23.53           N  
ATOM   2648 HH11 ARG A 177     -28.767  18.782  19.162  1.00 23.53           H  
ATOM   2649 HH12 ARG A 177     -29.425  17.355  18.382  1.00 23.53           H  
ATOM   2650  NH2 ARG A 177     -30.802  20.135  18.878  1.00 23.53           N  
ATOM   2651 HH21 ARG A 177     -31.680  20.613  18.737  1.00 23.53           H  
ATOM   2652 HH22 ARG A 177     -30.043  20.599  19.357  1.00 23.53           H  
ATOM   2653  CZ  ARG A 177     -30.665  18.905  18.470  1.00 23.53           C  
ATOM   2654  N   GLU A 178     -34.055  13.693  13.166  1.00 25.08           N  
ATOM   2655  H   GLU A 178     -34.313  14.599  12.800  1.00 25.08           H  
ATOM   2656  CA  GLU A 178     -33.619  12.703  12.183  1.00 25.08           C  
ATOM   2657  HA  GLU A 178     -33.989  11.716  12.460  1.00 25.08           H  
ATOM   2658  C   GLU A 178     -32.080  12.670  12.138  1.00 25.08           C  
ATOM   2659  CB  GLU A 178     -34.179  13.079  10.796  1.00 25.08           C  
ATOM   2660  HB2 GLU A 178     -33.797  14.066  10.534  1.00 25.08           H  
ATOM   2661  HB3 GLU A 178     -33.804  12.368  10.060  1.00 25.08           H  
ATOM   2662  O   GLU A 178     -31.444  13.689  11.854  1.00 25.08           O  
ATOM   2663  CG  GLU A 178     -35.717  13.100  10.720  1.00 25.08           C  
ATOM   2664  HG2 GLU A 178     -36.118  13.689  11.544  1.00 25.08           H  
ATOM   2665  HG3 GLU A 178     -36.088  12.080  10.827  1.00 25.08           H  
ATOM   2666  CD  GLU A 178     -36.209  13.715   9.400  1.00 25.08           C  
ATOM   2667  OE1 GLU A 178     -36.934  13.019   8.652  1.00 25.08           O  
ATOM   2668  OE2 GLU A 178     -35.865  14.892   9.154  1.00 25.08           O  
ATOM   2669  N   ALA A 179     -31.473  11.509  12.389  1.00 27.40           N  
ATOM   2670  H   ALA A 179     -32.016  10.732  12.736  1.00 27.40           H  
ATOM   2671  CA  ALA A 179     -30.065  11.256  12.090  1.00 27.40           C  
ATOM   2672  HA  ALA A 179     -29.534  12.204  12.005  1.00 27.40           H  
ATOM   2673  C   ALA A 179     -29.944  10.520  10.744  1.00 27.40           C  
ATOM   2674  CB  ALA A 179     -29.434  10.485  13.255  1.00 27.40           C  
ATOM   2675  HB1 ALA A 179     -28.378  10.303  13.051  1.00 27.40           H  
ATOM   2676  HB2 ALA A 179     -29.531  11.061  14.175  1.00 27.40           H  
ATOM   2677  HB3 ALA A 179     -29.938   9.526  13.383  1.00 27.40           H  
ATOM   2678  O   ALA A 179     -30.426   9.401  10.588  1.00 27.40           O  
ATOM   2679  N   THR A 180     -29.322  11.153   9.744  1.00 29.79           N  
ATOM   2680  H   THR A 180     -29.006  12.102   9.888  1.00 29.79           H  
ATOM   2681  CA  THR A 180     -29.192  10.577   8.394  1.00 29.79           C  
ATOM   2682  HA  THR A 180     -30.081   9.979   8.190  1.00 29.79           H  
ATOM   2683  C   THR A 180     -27.978   9.649   8.304  1.00 29.79           C  
ATOM   2684  CB  THR A 180     -29.108  11.669   7.314  1.00 29.79           C  
ATOM   2685  HB  THR A 180     -28.102  12.088   7.289  1.00 29.79           H  
ATOM   2686  O   THR A 180     -26.845  10.106   8.130  1.00 29.79           O  
ATOM   2687  CG2 THR A 180     -29.453  11.112   5.932  1.00 29.79           C  
ATOM   2688 HG21 THR A 180     -29.401  11.915   5.196  1.00 29.79           H  
ATOM   2689 HG22 THR A 180     -30.457  10.688   5.933  1.00 29.79           H  
ATOM   2690 HG23 THR A 180     -28.737  10.338   5.657  1.00 29.79           H  
ATOM   2691  OG1 THR A 180     -29.998  12.729   7.577  1.00 29.79           O  
ATOM   2692  HG1 THR A 180     -30.880  12.366   7.686  1.00 29.79           H  
ATOM   2693  N   THR A 181     -28.203   8.339   8.398  1.00 32.26           N  
ATOM   2694  H   THR A 181     -29.133   8.019   8.629  1.00 32.26           H  
ATOM   2695  CA  THR A 181     -27.124   7.343   8.459  1.00 32.26           C  
ATOM   2696  HA  THR A 181     -26.252   7.819   8.908  1.00 32.26           H  
ATOM   2697  C   THR A 181     -26.731   6.850   7.062  1.00 32.26           C  
ATOM   2698  CB  THR A 181     -27.499   6.175   9.389  1.00 32.26           C  
ATOM   2699  HB  THR A 181     -28.182   5.492   8.883  1.00 32.26           H  
ATOM   2700  O   THR A 181     -27.342   5.934   6.526  1.00 32.26           O  
ATOM   2701  CG2 THR A 181     -26.254   5.427   9.871  1.00 32.26           C  
ATOM   2702 HG21 THR A 181     -25.597   6.103  10.417  1.00 32.26           H  
ATOM   2703 HG22 THR A 181     -26.556   4.613  10.530  1.00 32.26           H  
ATOM   2704 HG23 THR A 181     -25.722   5.007   9.018  1.00 32.26           H  
ATOM   2705  OG1 THR A 181     -28.129   6.669  10.547  1.00 32.26           O  
ATOM   2706  HG1 THR A 181     -28.627   5.956  10.954  1.00 32.26           H  
ATOM   2707  N   ALA A 182     -25.672   7.450   6.503  1.00 34.06           N  
ATOM   2708  H   ALA A 182     -25.303   8.240   7.012  1.00 34.06           H  
ATOM   2709  CA  ALA A 182     -24.967   7.056   5.271  1.00 34.06           C  
ATOM   2710  HA  ALA A 182     -24.258   7.856   5.058  1.00 34.06           H  
ATOM   2711  C   ALA A 182     -25.826   6.892   3.991  1.00 34.06           C  
ATOM   2712  CB  ALA A 182     -24.119   5.809   5.563  1.00 34.06           C  
ATOM   2713  HB1 ALA A 182     -24.772   4.965   5.785  1.00 34.06           H  
ATOM   2714  HB2 ALA A 182     -23.465   5.992   6.416  1.00 34.06           H  
ATOM   2715  HB3 ALA A 182     -23.513   5.566   4.690  1.00 34.06           H  
ATOM   2716  O   ALA A 182     -26.501   5.887   3.787  1.00 34.06           O  
ATOM   2717  N   GLY A 183     -25.697   7.848   3.062  1.00 29.20           N  
ATOM   2718  H   GLY A 183     -25.083   8.627   3.253  1.00 29.20           H  
ATOM   2719  CA  GLY A 183     -26.223   7.730   1.697  1.00 29.20           C  
ATOM   2720  HA2 GLY A 183     -26.733   8.649   1.409  1.00 29.20           H  
ATOM   2721  HA3 GLY A 183     -26.956   6.922   1.674  1.00 29.20           H  
ATOM   2722  C   GLY A 183     -25.138   7.422   0.660  1.00 29.20           C  
ATOM   2723  O   GLY A 183     -23.976   7.788   0.847  1.00 29.20           O  
ATOM   2724  N   THR A 184     -25.488   6.756  -0.441  1.00 34.01           N  
ATOM   2725  H   THR A 184     -26.447   6.451  -0.532  1.00 34.01           H  
ATOM   2726  CA  THR A 184     -24.583   6.523  -1.587  1.00 34.01           C  
ATOM   2727  HA  THR A 184     -23.814   7.296  -1.591  1.00 34.01           H  
ATOM   2728  C   THR A 184     -25.346   6.642  -2.907  1.00 34.01           C  
ATOM   2729  CB  THR A 184     -23.868   5.164  -1.466  1.00 34.01           C  
ATOM   2730  HB  THR A 184     -24.611   4.373  -1.366  1.00 34.01           H  
ATOM   2731  O   THR A 184     -26.498   6.228  -3.005  1.00 34.01           O  
ATOM   2732  CG2 THR A 184     -22.927   4.837  -2.628  1.00 34.01           C  
ATOM   2733 HG21 THR A 184     -23.499   4.679  -3.542  1.00 34.01           H  
ATOM   2734 HG22 THR A 184     -22.389   3.916  -2.401  1.00 34.01           H  
ATOM   2735 HG23 THR A 184     -22.212   5.646  -2.775  1.00 34.01           H  
ATOM   2736  OG1 THR A 184     -23.055   5.184  -0.314  1.00 34.01           O  
ATOM   2737  HG1 THR A 184     -23.399   5.875   0.257  1.00 34.01           H  
ATOM   2738  N   VAL A 185     -24.698   7.225  -3.921  1.00 28.20           N  
ATOM   2739  H   VAL A 185     -23.737   7.505  -3.782  1.00 28.20           H  
ATOM   2740  CA  VAL A 185     -25.268   7.429  -5.260  1.00 28.20           C  
ATOM   2741  HA  VAL A 185     -26.340   7.600  -5.166  1.00 28.20           H  
ATOM   2742  C   VAL A 185     -25.063   6.175  -6.111  1.00 28.20           C  
ATOM   2743  CB  VAL A 185     -24.652   8.672  -5.939  1.00 28.20           C  
ATOM   2744  HB  VAL A 185     -23.576   8.532  -6.037  1.00 28.20           H  
ATOM   2745  O   VAL A 185     -23.930   5.750  -6.345  1.00 28.20           O  
ATOM   2746  CG1 VAL A 185     -25.245   8.905  -7.332  1.00 28.20           C  
ATOM   2747 HG11 VAL A 185     -26.329   8.991  -7.266  1.00 28.20           H  
ATOM   2748 HG12 VAL A 185     -24.993   8.075  -7.992  1.00 28.20           H  
ATOM   2749 HG13 VAL A 185     -24.839   9.818  -7.768  1.00 28.20           H  
ATOM   2750  CG2 VAL A 185     -24.900   9.943  -5.113  1.00 28.20           C  
ATOM   2751 HG21 VAL A 185     -24.469  10.804  -5.624  1.00 28.20           H  
ATOM   2752 HG22 VAL A 185     -24.435   9.859  -4.131  1.00 28.20           H  
ATOM   2753 HG23 VAL A 185     -25.971  10.102  -4.990  1.00 28.20           H  
ATOM   2754  N   LEU A 186     -26.158   5.590  -6.589  1.00 28.85           N  
ATOM   2755  H   LEU A 186     -27.055   5.974  -6.328  1.00 28.85           H  
ATOM   2756  CA  LEU A 186     -26.172   4.504  -7.564  1.00 28.85           C  
ATOM   2757  HA  LEU A 186     -25.344   3.830  -7.347  1.00 28.85           H  
ATOM   2758  C   LEU A 186     -26.008   5.046  -8.988  1.00 28.85           C  
ATOM   2759  CB  LEU A 186     -27.491   3.713  -7.471  1.00 28.85           C  
ATOM   2760  HB2 LEU A 186     -28.313   4.423  -7.565  1.00 28.85           H  
ATOM   2761  HB3 LEU A 186     -27.574   3.053  -8.334  1.00 28.85           H  
ATOM   2762  O   LEU A 186     -26.674   6.001  -9.381  1.00 28.85           O  
ATOM   2763  CG  LEU A 186     -27.661   2.881  -6.186  1.00 28.85           C  
ATOM   2764  HG  LEU A 186     -27.172   3.376  -5.347  1.00 28.85           H  
ATOM   2765  CD1 LEU A 186     -29.134   2.677  -5.833  1.00 28.85           C  
ATOM   2766 HD11 LEU A 186     -29.228   2.026  -4.964  1.00 28.85           H  
ATOM   2767 HD12 LEU A 186     -29.673   2.243  -6.675  1.00 28.85           H  
ATOM   2768 HD13 LEU A 186     -29.575   3.641  -5.577  1.00 28.85           H  
ATOM   2769  CD2 LEU A 186     -27.037   1.498  -6.384  1.00 28.85           C  
ATOM   2770 HD21 LEU A 186     -25.956   1.593  -6.493  1.00 28.85           H  
ATOM   2771 HD22 LEU A 186     -27.460   1.017  -7.266  1.00 28.85           H  
ATOM   2772 HD23 LEU A 186     -27.265   0.875  -5.520  1.00 28.85           H  
ATOM   2773  N   HIS A 187     -25.207   4.301  -9.752  1.00 27.53           N  
ATOM   2774  H   HIS A 187     -24.709   3.567  -9.269  1.00 27.53           H  
ATOM   2775  CA  HIS A 187     -25.056   4.326 -11.208  1.00 27.53           C  
ATOM   2776  HA  HIS A 187     -24.393   3.490 -11.430  1.00 27.53           H  
ATOM   2777  C   HIS A 187     -24.376   5.567 -11.820  1.00 27.53           C  
ATOM   2778  CB  HIS A 187     -26.404   3.980 -11.864  1.00 27.53           C  
ATOM   2779  HB2 HIS A 187     -26.963   3.307 -11.213  1.00 27.53           H  
ATOM   2780  HB3 HIS A 187     -26.995   4.889 -11.976  1.00 27.53           H  
ATOM   2781  O   HIS A 187     -24.878   6.681 -11.770  1.00 27.53           O  
ATOM   2782  CG  HIS A 187     -26.280   3.292 -13.198  1.00 27.53           C  
ATOM   2783  CD2 HIS A 187     -26.997   3.577 -14.328  1.00 27.53           C  
ATOM   2784  HD2 HIS A 187     -27.729   4.365 -14.428  1.00 27.53           H  
ATOM   2785  ND1 HIS A 187     -25.497   2.193 -13.483  1.00 27.53           N  
ATOM   2786  HD1 HIS A 187     -24.876   1.712 -12.848  1.00 27.53           H  
ATOM   2787  CE1 HIS A 187     -25.723   1.844 -14.760  1.00 27.53           C  
ATOM   2788  HE1 HIS A 187     -25.249   1.021 -15.273  1.00 27.53           H  
ATOM   2789  NE2 HIS A 187     -26.638   2.651 -15.314  1.00 27.53           N  
ATOM   2790  N   THR A 188     -23.236   5.350 -12.479  1.00 26.36           N  
ATOM   2791  H   THR A 188     -22.836   4.422 -12.484  1.00 26.36           H  
ATOM   2792  CA  THR A 188     -22.689   6.260 -13.497  1.00 26.36           C  
ATOM   2793  HA  THR A 188     -22.941   7.284 -13.219  1.00 26.36           H  
ATOM   2794  C   THR A 188     -23.324   5.950 -14.857  1.00 26.36           C  
ATOM   2795  CB  THR A 188     -21.159   6.137 -13.622  1.00 26.36           C  
ATOM   2796  HB  THR A 188     -20.865   6.336 -14.653  1.00 26.36           H  
ATOM   2797  O   THR A 188     -23.522   4.774 -15.169  1.00 26.36           O  
ATOM   2798  CG2 THR A 188     -20.443   7.141 -12.724  1.00 26.36           C  
ATOM   2799 HG21 THR A 188     -19.364   7.029 -12.832  1.00 26.36           H  
ATOM   2800 HG22 THR A 188     -20.723   8.155 -13.011  1.00 26.36           H  
ATOM   2801 HG23 THR A 188     -20.725   6.971 -11.685  1.00 26.36           H  
ATOM   2802  OG1 THR A 188     -20.697   4.853 -13.250  1.00 26.36           O  
ATOM   2803  HG1 THR A 188     -19.859   4.708 -13.694  1.00 26.36           H  
ATOM   2804  N   PRO A 189     -23.620   6.960 -15.697  1.00 22.98           N  
ATOM   2805  CA  PRO A 189     -24.265   6.735 -16.988  1.00 22.98           C  
ATOM   2806  HA  PRO A 189     -25.195   6.189 -16.832  1.00 22.98           H  
ATOM   2807  C   PRO A 189     -23.376   5.926 -17.944  1.00 22.98           C  
ATOM   2808  CB  PRO A 189     -24.592   8.129 -17.535  1.00 22.98           C  
ATOM   2809  HB2 PRO A 189     -25.589   8.422 -17.205  1.00 22.98           H  
ATOM   2810  HB3 PRO A 189     -24.524   8.174 -18.622  1.00 22.98           H  
ATOM   2811  O   PRO A 189     -22.172   6.161 -18.065  1.00 22.98           O  
ATOM   2812  CG  PRO A 189     -23.552   9.027 -16.863  1.00 22.98           C  
ATOM   2813  HG2 PRO A 189     -22.613   8.976 -17.414  1.00 22.98           H  
ATOM   2814  HG3 PRO A 189     -23.898  10.058 -16.784  1.00 22.98           H  
ATOM   2815  CD  PRO A 189     -23.379   8.380 -15.490  1.00 22.98           C  
ATOM   2816  HD2 PRO A 189     -22.374   8.567 -15.113  1.00 22.98           H  
ATOM   2817  HD3 PRO A 189     -24.123   8.775 -14.797  1.00 22.98           H  
ATOM   2818  N   THR A 190     -23.982   4.993 -18.678  1.00 23.58           N  
ATOM   2819  H   THR A 190     -24.968   4.824 -18.541  1.00 23.58           H  
ATOM   2820  CA  THR A 190     -23.309   4.225 -19.734  1.00 23.58           C  
ATOM   2821  HA  THR A 190     -22.418   3.753 -19.320  1.00 23.58           H  
ATOM   2822  C   THR A 190     -22.889   5.147 -20.882  1.00 23.58           C  
ATOM   2823  CB  THR A 190     -24.234   3.123 -20.277  1.00 23.58           C  
ATOM   2824  HB  THR A 190     -23.781   2.684 -21.166  1.00 23.58           H  
ATOM   2825  O   THR A 190     -23.749   5.687 -21.576  1.00 23.58           O  
ATOM   2826  CG2 THR A 190     -24.471   2.013 -19.253  1.00 23.58           C  
ATOM   2827 HG21 THR A 190     -23.520   1.563 -18.967  1.00 23.58           H  
ATOM   2828 HG22 THR A 190     -25.110   1.248 -19.694  1.00 23.58           H  
ATOM   2829 HG23 THR A 190     -24.962   2.415 -18.366  1.00 23.58           H  
ATOM   2830  OG1 THR A 190     -25.490   3.665 -20.615  1.00 23.58           O  
ATOM   2831  HG1 THR A 190     -25.321   4.432 -21.166  1.00 23.58           H  
ATOM   2832  N   GLY A 191     -21.580   5.317 -21.094  1.00 23.57           N  
ATOM   2833  H   GLY A 191     -20.933   4.842 -20.480  1.00 23.57           H  
ATOM   2834  CA  GLY A 191     -21.022   6.187 -22.143  1.00 23.57           C  
ATOM   2835  HA2 GLY A 191     -21.788   6.880 -22.491  1.00 23.57           H  
ATOM   2836  HA3 GLY A 191     -20.719   5.569 -22.988  1.00 23.57           H  
ATOM   2837  C   GLY A 191     -19.811   7.031 -21.724  1.00 23.57           C  
ATOM   2838  O   GLY A 191     -19.210   7.676 -22.575  1.00 23.57           O  
ATOM   2839  N   VAL A 192     -19.437   7.016 -20.439  1.00 24.75           N  
ATOM   2840  H   VAL A 192     -20.024   6.523 -19.781  1.00 24.75           H  
ATOM   2841  CA  VAL A 192     -18.215   7.654 -19.909  1.00 24.75           C  
ATOM   2842  HA  VAL A 192     -18.248   8.724 -20.116  1.00 24.75           H  
ATOM   2843  C   VAL A 192     -16.975   7.069 -20.599  1.00 24.75           C  
ATOM   2844  CB  VAL A 192     -18.155   7.445 -18.378  1.00 24.75           C  
ATOM   2845  HB  VAL A 192     -18.235   6.378 -18.169  1.00 24.75           H  
ATOM   2846  O   VAL A 192     -16.705   5.874 -20.477  1.00 24.75           O  
ATOM   2847  CG1 VAL A 192     -16.885   7.965 -17.696  1.00 24.75           C  
ATOM   2848 HG11 VAL A 192     -15.993   7.584 -18.192  1.00 24.75           H  
ATOM   2849 HG12 VAL A 192     -16.866   7.629 -16.659  1.00 24.75           H  
ATOM   2850 HG13 VAL A 192     -16.879   9.055 -17.705  1.00 24.75           H  
ATOM   2851  CG2 VAL A 192     -19.325   8.163 -17.686  1.00 24.75           C  
ATOM   2852 HG21 VAL A 192     -20.278   7.801 -18.070  1.00 24.75           H  
ATOM   2853 HG22 VAL A 192     -19.295   7.972 -16.613  1.00 24.75           H  
ATOM   2854 HG23 VAL A 192     -19.263   9.236 -17.865  1.00 24.75           H  
ATOM   2855  N   SER A 193     -16.221   7.904 -21.318  1.00 25.63           N  
ATOM   2856  H   SER A 193     -16.467   8.883 -21.342  1.00 25.63           H  
ATOM   2857  CA  SER A 193     -14.953   7.510 -21.948  1.00 25.63           C  
ATOM   2858  HA  SER A 193     -15.049   6.486 -22.311  1.00 25.63           H  
ATOM   2859  C   SER A 193     -13.797   7.546 -20.939  1.00 25.63           C  
ATOM   2860  CB  SER A 193     -14.674   8.412 -23.158  1.00 25.63           C  
ATOM   2861  HB2 SER A 193     -13.880   7.962 -23.753  1.00 25.63           H  
ATOM   2862  HB3 SER A 193     -15.571   8.478 -23.775  1.00 25.63           H  
ATOM   2863  O   SER A 193     -13.902   8.197 -19.900  1.00 25.63           O  
ATOM   2864  OG  SER A 193     -14.269   9.716 -22.772  1.00 25.63           O  
ATOM   2865  HG  SER A 193     -14.978  10.135 -22.279  1.00 25.63           H  
ATOM   2866  N   GLU A 194     -12.649   6.926 -21.239  1.00 24.96           N  
ATOM   2867  H   GLU A 194     -12.587   6.344 -22.062  1.00 24.96           H  
ATOM   2868  CA  GLU A 194     -11.463   7.015 -20.358  1.00 24.96           C  
ATOM   2869  HA  GLU A 194     -11.712   6.593 -19.384  1.00 24.96           H  
ATOM   2870  C   GLU A 194     -11.002   8.466 -20.102  1.00 24.96           C  
ATOM   2871  CB  GLU A 194     -10.294   6.209 -20.943  1.00 24.96           C  
ATOM   2872  HB2 GLU A 194      -9.405   6.417 -20.348  1.00 24.96           H  
ATOM   2873  HB3 GLU A 194     -10.104   6.540 -21.964  1.00 24.96           H  
ATOM   2874  O   GLU A 194     -10.412   8.761 -19.062  1.00 24.96           O  
ATOM   2875  CG  GLU A 194     -10.534   4.694 -20.923  1.00 24.96           C  
ATOM   2876  HG2 GLU A 194     -10.839   4.395 -19.920  1.00 24.96           H  
ATOM   2877  HG3 GLU A 194     -11.340   4.447 -21.614  1.00 24.96           H  
ATOM   2878  CD  GLU A 194      -9.250   3.960 -21.328  1.00 24.96           C  
ATOM   2879  OE1 GLU A 194      -8.638   3.327 -20.440  1.00 24.96           O  
ATOM   2880  OE2 GLU A 194      -8.873   4.091 -22.515  1.00 24.96           O  
ATOM   2881  N   ASN A 195     -11.328   9.401 -21.003  1.00 28.08           N  
ATOM   2882  H   ASN A 195     -11.889   9.116 -21.794  1.00 28.08           H  
ATOM   2883  CA  ASN A 195     -11.019  10.822 -20.842  1.00 28.08           C  
ATOM   2884  HA  ASN A 195      -9.992  10.916 -20.490  1.00 28.08           H  
ATOM   2885  C   ASN A 195     -11.913  11.528 -19.802  1.00 28.08           C  
ATOM   2886  CB  ASN A 195     -11.130  11.508 -22.213  1.00 28.08           C  
ATOM   2887  HB2 ASN A 195     -10.974  12.579 -22.088  1.00 28.08           H  
ATOM   2888  HB3 ASN A 195     -12.131  11.360 -22.616  1.00 28.08           H  
ATOM   2889  O   ASN A 195     -11.514  12.551 -19.243  1.00 28.08           O  
ATOM   2890  CG  ASN A 195     -10.087  11.012 -23.196  1.00 28.08           C  
ATOM   2891  ND2 ASN A 195     -10.496  10.523 -24.344  1.00 28.08           N  
ATOM   2892 HD21 ASN A 195     -11.484  10.426 -24.529  1.00 28.08           H  
ATOM   2893 HD22 ASN A 195      -9.779  10.138 -24.941  1.00 28.08           H  
ATOM   2894  OD1 ASN A 195      -8.895  11.069 -22.957  1.00 28.08           O  
ATOM   2895  N   ASP A 196     -13.106  11.006 -19.507  1.00 25.73           N  
ATOM   2896  H   ASP A 196     -13.376  10.133 -19.936  1.00 25.73           H  
ATOM   2897  CA  ASP A 196     -14.088  11.673 -18.641  1.00 25.73           C  
ATOM   2898  HA  ASP A 196     -14.099  12.733 -18.894  1.00 25.73           H  
ATOM   2899  C   ASP A 196     -13.742  11.605 -17.143  1.00 25.73           C  
ATOM   2900  CB  ASP A 196     -15.485  11.127 -18.934  1.00 25.73           C  
ATOM   2901  HB2 ASP A 196     -15.440  10.039 -18.979  1.00 25.73           H  
ATOM   2902  HB3 ASP A 196     -16.165  11.416 -18.133  1.00 25.73           H  
ATOM   2903  O   ASP A 196     -14.262  12.398 -16.356  1.00 25.73           O  
ATOM   2904  CG  ASP A 196     -16.025  11.677 -20.249  1.00 25.73           C  
ATOM   2905  OD1 ASP A 196     -16.355  12.887 -20.251  1.00 25.73           O  
ATOM   2906  OD2 ASP A 196     -16.083  10.889 -21.226  1.00 25.73           O  
ATOM   2907  N   PHE A 197     -12.768  10.776 -16.745  1.00 26.24           N  
ATOM   2908  H   PHE A 197     -12.375  10.146 -17.430  1.00 26.24           H  
ATOM   2909  CA  PHE A 197     -12.138  10.867 -15.418  1.00 26.24           C  
ATOM   2910  HA  PHE A 197     -12.921  10.768 -14.666  1.00 26.24           H  
ATOM   2911  C   PHE A 197     -11.468  12.234 -15.158  1.00 26.24           C  
ATOM   2912  CB  PHE A 197     -11.138   9.710 -15.229  1.00 26.24           C  
ATOM   2913  HB2 PHE A 197     -10.201  10.102 -14.833  1.00 26.24           H  
ATOM   2914  HB3 PHE A 197     -10.901   9.256 -16.191  1.00 26.24           H  
ATOM   2915  O   PHE A 197     -11.219  12.590 -14.004  1.00 26.24           O  
ATOM   2916  CG  PHE A 197     -11.635   8.642 -14.273  1.00 26.24           C  
ATOM   2917  CD1 PHE A 197     -11.508   8.831 -12.883  1.00 26.24           C  
ATOM   2918  HD1 PHE A 197     -11.056   9.736 -12.505  1.00 26.24           H  
ATOM   2919  CD2 PHE A 197     -12.243   7.472 -14.765  1.00 26.24           C  
ATOM   2920  HD2 PHE A 197     -12.350   7.324 -15.830  1.00 26.24           H  
ATOM   2921  CE1 PHE A 197     -11.981   7.852 -11.989  1.00 26.24           C  
ATOM   2922  HE1 PHE A 197     -11.889   8.003 -10.923  1.00 26.24           H  
ATOM   2923  CE2 PHE A 197     -12.716   6.493 -13.871  1.00 26.24           C  
ATOM   2924  HE2 PHE A 197     -13.180   5.598 -14.256  1.00 26.24           H  
ATOM   2925  CZ  PHE A 197     -12.584   6.682 -12.484  1.00 26.24           C  
ATOM   2926  HZ  PHE A 197     -12.955   5.931 -11.802  1.00 26.24           H  
ATOM   2927  N   TYR A 198     -11.218  13.026 -16.208  1.00 24.65           N  
ATOM   2928  H   TYR A 198     -11.418  12.663 -17.129  1.00 24.65           H  
ATOM   2929  CA  TYR A 198     -10.702  14.395 -16.127  1.00 24.65           C  
ATOM   2930  HA  TYR A 198     -10.243  14.529 -15.147  1.00 24.65           H  
ATOM   2931  C   TYR A 198     -11.787  15.483 -16.219  1.00 24.65           C  
ATOM   2932  CB  TYR A 198      -9.591  14.580 -17.170  1.00 24.65           C  
ATOM   2933  HB2 TYR A 198      -9.948  14.273 -18.153  1.00 24.65           H  
ATOM   2934  HB3 TYR A 198      -9.328  15.636 -17.240  1.00 24.65           H  
ATOM   2935  O   TYR A 198     -11.451  16.666 -16.308  1.00 24.65           O  
ATOM   2936  CG  TYR A 198      -8.332  13.819 -16.816  1.00 24.65           C  
ATOM   2937  CD1 TYR A 198      -7.399  14.408 -15.940  1.00 24.65           C  
ATOM   2938  HD1 TYR A 198      -7.582  15.398 -15.552  1.00 24.65           H  
ATOM   2939  CD2 TYR A 198      -8.114  12.520 -17.314  1.00 24.65           C  
ATOM   2940  HD2 TYR A 198      -8.835  12.065 -17.978  1.00 24.65           H  
ATOM   2941  CE1 TYR A 198      -6.242  13.702 -15.563  1.00 24.65           C  
ATOM   2942  HE1 TYR A 198      -5.529  14.152 -14.888  1.00 24.65           H  
ATOM   2943  CE2 TYR A 198      -6.960  11.809 -16.935  1.00 24.65           C  
ATOM   2944  HE2 TYR A 198      -6.788  10.810 -17.310  1.00 24.65           H  
ATOM   2945  OH  TYR A 198      -4.908  11.716 -15.690  1.00 24.65           O  
ATOM   2946  HH  TYR A 198      -4.346  12.241 -15.115  1.00 24.65           H  
ATOM   2947  CZ  TYR A 198      -6.023  12.398 -16.061  1.00 24.65           C  
ATOM   2948  N   ASN A 199     -13.079  15.135 -16.185  1.00 26.40           N  
ATOM   2949  H   ASN A 199     -13.322  14.157 -16.107  1.00 26.40           H  
ATOM   2950  CA  ASN A 199     -14.163  16.102 -16.361  1.00 26.40           C  
ATOM   2951  HA  ASN A 199     -13.966  16.621 -17.299  1.00 26.40           H  
ATOM   2952  C   ASN A 199     -14.210  17.137 -15.203  1.00 26.40           C  
ATOM   2953  CB  ASN A 199     -15.483  15.336 -16.558  1.00 26.40           C  
ATOM   2954  HB2 ASN A 199     -15.329  14.573 -17.321  1.00 26.40           H  
ATOM   2955  HB3 ASN A 199     -15.768  14.831 -15.635  1.00 26.40           H  
ATOM   2956  O   ASN A 199     -14.558  16.797 -14.067  1.00 26.40           O  
ATOM   2957  CG  ASN A 199     -16.628  16.222 -17.010  1.00 26.40           C  
ATOM   2958  ND2 ASN A 199     -17.472  15.721 -17.881  1.00 26.40           N  
ATOM   2959 HD21 ASN A 199     -18.232  16.298 -18.211  1.00 26.40           H  
ATOM   2960 HD22 ASN A 199     -17.302  14.810 -18.284  1.00 26.40           H  
ATOM   2961  OD1 ASN A 199     -16.764  17.373 -16.605  1.00 26.40           O  
ATOM   2962  N   PRO A 200     -13.924  18.434 -15.456  1.00 25.32           N  
ATOM   2963  CA  PRO A 200     -13.885  19.461 -14.411  1.00 25.32           C  
ATOM   2964  HA  PRO A 200     -13.324  19.084 -13.556  1.00 25.32           H  
ATOM   2965  C   PRO A 200     -15.283  19.872 -13.912  1.00 25.32           C  
ATOM   2966  CB  PRO A 200     -13.114  20.625 -15.039  1.00 25.32           C  
ATOM   2967  HB2 PRO A 200     -13.380  21.589 -14.604  1.00 25.32           H  
ATOM   2968  HB3 PRO A 200     -12.043  20.445 -14.939  1.00 25.32           H  
ATOM   2969  O   PRO A 200     -15.385  20.747 -13.047  1.00 25.32           O  
ATOM   2970  CG  PRO A 200     -13.510  20.534 -16.511  1.00 25.32           C  
ATOM   2971  HG2 PRO A 200     -12.769  21.000 -17.161  1.00 25.32           H  
ATOM   2972  HG3 PRO A 200     -14.491  20.985 -16.659  1.00 25.32           H  
ATOM   2973  CD  PRO A 200     -13.599  19.027 -16.748  1.00 25.32           C  
ATOM   2974  HD2 PRO A 200     -14.370  18.811 -17.487  1.00 25.32           H  
ATOM   2975  HD3 PRO A 200     -12.634  18.659 -17.097  1.00 25.32           H  
ATOM   2976  N   GLY A 201     -16.351  19.267 -14.448  1.00 26.17           N  
ATOM   2977  H   GLY A 201     -16.196  18.584 -15.175  1.00 26.17           H  
ATOM   2978  CA  GLY A 201     -17.721  19.370 -13.952  1.00 26.17           C  
ATOM   2979  HA2 GLY A 201     -18.026  20.416 -13.919  1.00 26.17           H  
ATOM   2980  HA3 GLY A 201     -18.379  18.833 -14.634  1.00 26.17           H  
ATOM   2981  C   GLY A 201     -17.892  18.763 -12.559  1.00 26.17           C  
ATOM   2982  O   GLY A 201     -18.462  19.424 -11.700  1.00 26.17           O  
ATOM   2983  N   LEU A 202     -17.297  17.593 -12.289  1.00 26.83           N  
ATOM   2984  H   LEU A 202     -16.805  17.116 -13.032  1.00 26.83           H  
ATOM   2985  CA  LEU A 202     -17.310  16.953 -10.959  1.00 26.83           C  
ATOM   2986  HA  LEU A 202     -18.344  16.863 -10.625  1.00 26.83           H  
ATOM   2987  C   LEU A 202     -16.596  17.781  -9.874  1.00 26.83           C  
ATOM   2988  CB  LEU A 202     -16.695  15.542 -11.082  1.00 26.83           C  
ATOM   2989  HB2 LEU A 202     -15.927  15.550 -11.856  1.00 26.83           H  
ATOM   2990  HB3 LEU A 202     -16.204  15.272 -10.147  1.00 26.83           H  
ATOM   2991  O   LEU A 202     -16.818  17.586  -8.685  1.00 26.83           O  
ATOM   2992  CG  LEU A 202     -17.750  14.465 -11.400  1.00 26.83           C  
ATOM   2993  HG  LEU A 202     -18.452  14.853 -12.138  1.00 26.83           H  
ATOM   2994  CD1 LEU A 202     -17.087  13.218 -11.982  1.00 26.83           C  
ATOM   2995 HD11 LEU A 202     -16.374  12.803 -11.270  1.00 26.83           H  
ATOM   2996 HD12 LEU A 202     -17.846  12.469 -12.207  1.00 26.83           H  
ATOM   2997 HD13 LEU A 202     -16.566  13.470 -12.906  1.00 26.83           H  
ATOM   2998  CD2 LEU A 202     -18.513  14.055 -10.138  1.00 26.83           C  
ATOM   2999 HD21 LEU A 202     -17.830  13.632  -9.401  1.00 26.83           H  
ATOM   3000 HD22 LEU A 202     -19.018  14.916  -9.701  1.00 26.83           H  
ATOM   3001 HD23 LEU A 202     -19.267  13.310 -10.392  1.00 26.83           H  
ATOM   3002  N   TRP A 203     -15.778  18.755 -10.279  1.00 26.37           N  
ATOM   3003  H   TRP A 203     -15.636  18.852 -11.274  1.00 26.37           H  
ATOM   3004  CA  TRP A 203     -15.109  19.702  -9.385  1.00 26.37           C  
ATOM   3005  HA  TRP A 203     -15.117  19.287  -8.377  1.00 26.37           H  
ATOM   3006  C   TRP A 203     -15.837  21.058  -9.283  1.00 26.37           C  
ATOM   3007  CB  TRP A 203     -13.635  19.818  -9.803  1.00 26.37           C  
ATOM   3008  HB2 TRP A 203     -13.146  20.553  -9.164  1.00 26.37           H  
ATOM   3009  HB3 TRP A 203     -13.582  20.183 -10.829  1.00 26.37           H  
ATOM   3010  O   TRP A 203     -15.314  21.981  -8.652  1.00 26.37           O  
ATOM   3011  CG  TRP A 203     -12.858  18.535  -9.699  1.00 26.37           C  
ATOM   3012  CD1 TRP A 203     -12.709  17.613 -10.680  1.00 26.37           C  
ATOM   3013  HD1 TRP A 203     -13.128  17.681 -11.674  1.00 26.37           H  
ATOM   3014  CD2 TRP A 203     -12.186  17.972  -8.526  1.00 26.37           C  
ATOM   3015  CE2 TRP A 203     -11.651  16.696  -8.877  1.00 26.37           C  
ATOM   3016  CE3 TRP A 203     -11.997  18.400  -7.194  1.00 26.37           C  
ATOM   3017  HE3 TRP A 203     -12.394  19.358  -6.893  1.00 26.37           H  
ATOM   3018  NE1 TRP A 203     -11.987  16.536 -10.204  1.00 26.37           N  
ATOM   3019  HE1 TRP A 203     -11.804  15.708 -10.752  1.00 26.37           H  
ATOM   3020  CH2 TRP A 203     -10.812  16.336  -6.634  1.00 26.37           C  
ATOM   3021  HH2 TRP A 203     -10.306  15.717  -5.908  1.00 26.37           H  
ATOM   3022  CZ2 TRP A 203     -10.972  15.885  -7.955  1.00 26.37           C  
ATOM   3023  HZ2 TRP A 203     -10.596  14.918  -8.256  1.00 26.37           H  
ATOM   3024  CZ3 TRP A 203     -11.322  17.592  -6.256  1.00 26.37           C  
ATOM   3025  HZ3 TRP A 203     -11.207  17.931  -5.237  1.00 26.37           H  
ATOM   3026  N   LYS A 204     -17.031  21.224  -9.882  1.00 25.52           N  
ATOM   3027  H   LYS A 204     -17.443  20.438 -10.363  1.00 25.52           H  
ATOM   3028  CA  LYS A 204     -17.820  22.469  -9.765  1.00 25.52           C  
ATOM   3029  HA  LYS A 204     -17.156  23.317  -9.935  1.00 25.52           H  
ATOM   3030  C   LYS A 204     -18.387  22.697  -8.366  1.00 25.52           C  
ATOM   3031  CB  LYS A 204     -18.965  22.535 -10.786  1.00 25.52           C  
ATOM   3032  HB2 LYS A 204     -19.712  23.234 -10.412  1.00 25.52           H  
ATOM   3033  HB3 LYS A 204     -19.453  21.564 -10.866  1.00 25.52           H  
ATOM   3034  O   LYS A 204     -18.459  23.854  -7.965  1.00 25.52           O  
ATOM   3035  CG  LYS A 204     -18.513  23.039 -12.165  1.00 25.52           C  
ATOM   3036  HG2 LYS A 204     -18.054  24.021 -12.054  1.00 25.52           H  
ATOM   3037  HG3 LYS A 204     -17.786  22.349 -12.594  1.00 25.52           H  
ATOM   3038  CD  LYS A 204     -19.739  23.151 -13.082  1.00 25.52           C  
ATOM   3039  HD2 LYS A 204     -20.123  22.147 -13.266  1.00 25.52           H  
ATOM   3040  HD3 LYS A 204     -20.512  23.724 -12.571  1.00 25.52           H  
ATOM   3041  CE  LYS A 204     -19.414  23.835 -14.415  1.00 25.52           C  
ATOM   3042  HE2 LYS A 204     -19.039  24.838 -14.212  1.00 25.52           H  
ATOM   3043  HE3 LYS A 204     -18.630  23.265 -14.914  1.00 25.52           H  
ATOM   3044  NZ  LYS A 204     -20.625  23.902 -15.275  1.00 25.52           N  
ATOM   3045  HZ1 LYS A 204     -20.429  24.346 -16.160  1.00 25.52           H  
ATOM   3046  HZ2 LYS A 204     -20.974  22.972 -15.459  1.00 25.52           H  
ATOM   3047  HZ3 LYS A 204     -21.365  24.409 -14.811  1.00 25.52           H  
ATOM   3048  N   ASP A 205     -18.689  21.657  -7.597  1.00 27.43           N  
ATOM   3049  H   ASP A 205     -18.749  20.738  -8.011  1.00 27.43           H  
ATOM   3050  CA  ASP A 205     -19.271  21.851  -6.260  1.00 27.43           C  
ATOM   3051  HA  ASP A 205     -20.053  22.606  -6.333  1.00 27.43           H  
ATOM   3052  C   ASP A 205     -18.246  22.408  -5.256  1.00 27.43           C  
ATOM   3053  CB  ASP A 205     -19.954  20.555  -5.804  1.00 27.43           C  
ATOM   3054  HB2 ASP A 205     -19.221  19.748  -5.791  1.00 27.43           H  
ATOM   3055  HB3 ASP A 205     -20.332  20.694  -4.791  1.00 27.43           H  
ATOM   3056  O   ASP A 205     -18.593  23.185  -4.367  1.00 27.43           O  
ATOM   3057  CG  ASP A 205     -21.131  20.181  -6.719  1.00 27.43           C  
ATOM   3058  OD1 ASP A 205     -21.635  21.088  -7.424  1.00 27.43           O  
ATOM   3059  OD2 ASP A 205     -21.467  18.982  -6.741  1.00 27.43           O  
ATOM   3060  N   LEU A 206     -16.947  22.176  -5.489  1.00 26.19           N  
ATOM   3061  H   LEU A 206     -16.713  21.537  -6.235  1.00 26.19           H  
ATOM   3062  CA  LEU A 206     -15.869  22.900  -4.801  1.00 26.19           C  
ATOM   3063  HA  LEU A 206     -16.156  23.009  -3.755  1.00 26.19           H  
ATOM   3064  C   LEU A 206     -15.681  24.342  -5.314  1.00 26.19           C  
ATOM   3065  CB  LEU A 206     -14.574  22.069  -4.866  1.00 26.19           C  
ATOM   3066  HB2 LEU A 206     -13.714  22.722  -4.722  1.00 26.19           H  
ATOM   3067  HB3 LEU A 206     -14.488  21.619  -5.856  1.00 26.19           H  
ATOM   3068  O   LEU A 206     -15.192  25.192  -4.570  1.00 26.19           O  
ATOM   3069  CG  LEU A 206     -14.542  20.972  -3.783  1.00 26.19           C  
ATOM   3070  HG  LEU A 206     -15.520  20.495  -3.713  1.00 26.19           H  
ATOM   3071  CD1 LEU A 206     -13.512  19.899  -4.130  1.00 26.19           C  
ATOM   3072 HD11 LEU A 206     -13.827  19.381  -5.036  1.00 26.19           H  
ATOM   3073 HD12 LEU A 206     -13.462  19.165  -3.325  1.00 26.19           H  
ATOM   3074 HD13 LEU A 206     -12.529  20.345  -4.278  1.00 26.19           H  
ATOM   3075  CD2 LEU A 206     -14.167  21.547  -2.412  1.00 26.19           C  
ATOM   3076 HD21 LEU A 206     -14.867  22.331  -2.124  1.00 26.19           H  
ATOM   3077 HD22 LEU A 206     -14.213  20.755  -1.665  1.00 26.19           H  
ATOM   3078 HD23 LEU A 206     -13.157  21.958  -2.441  1.00 26.19           H  
ATOM   3079  N   LYS A 207     -16.130  24.668  -6.535  1.00 23.89           N  
ATOM   3080  H   LYS A 207     -16.599  23.947  -7.064  1.00 23.89           H  
ATOM   3081  CA  LYS A 207     -16.193  26.055  -7.048  1.00 23.89           C  
ATOM   3082  HA  LYS A 207     -15.313  26.586  -6.686  1.00 23.89           H  
ATOM   3083  C   LYS A 207     -17.381  26.854  -6.485  1.00 23.89           C  
ATOM   3084  CB  LYS A 207     -16.161  26.094  -8.589  1.00 23.89           C  
ATOM   3085  HB2 LYS A 207     -16.247  27.131  -8.913  1.00 23.89           H  
ATOM   3086  HB3 LYS A 207     -17.013  25.551  -8.997  1.00 23.89           H  
ATOM   3087  O   LYS A 207     -17.464  28.053  -6.739  1.00 23.89           O  
ATOM   3088  CG  LYS A 207     -14.857  25.523  -9.163  1.00 23.89           C  
ATOM   3089  HG2 LYS A 207     -14.022  26.127  -8.808  1.00 23.89           H  
ATOM   3090  HG3 LYS A 207     -14.717  24.500  -8.813  1.00 23.89           H  
ATOM   3091  CD  LYS A 207     -14.866  25.523 -10.697  1.00 23.89           C  
ATOM   3092  HD2 LYS A 207     -15.028  26.538 -11.059  1.00 23.89           H  
ATOM   3093  HD3 LYS A 207     -15.671  24.877 -11.048  1.00 23.89           H  
ATOM   3094  CE  LYS A 207     -13.517  24.994 -11.197  1.00 23.89           C  
ATOM   3095  HE2 LYS A 207     -12.730  25.653 -10.832  1.00 23.89           H  
ATOM   3096  HE3 LYS A 207     -13.354  24.010 -10.757  1.00 23.89           H  
ATOM   3097  NZ  LYS A 207     -13.469  24.902 -12.677  1.00 23.89           N  
ATOM   3098  HZ1 LYS A 207     -13.653  25.801 -13.099  1.00 23.89           H  
ATOM   3099  HZ2 LYS A 207     -12.558  24.584 -12.976  1.00 23.89           H  
ATOM   3100  HZ3 LYS A 207     -14.153  24.231 -12.999  1.00 23.89           H  
ATOM   3101  N   GLY A 208     -18.255  26.234  -5.685  1.00 24.59           N  
ATOM   3102  H   GLY A 208     -18.184  25.232  -5.583  1.00 24.59           H  
ATOM   3103  CA  GLY A 208     -19.273  26.930  -4.890  1.00 24.59           C  
ATOM   3104  HA2 GLY A 208     -19.980  26.191  -4.514  1.00 24.59           H  
ATOM   3105  HA3 GLY A 208     -19.814  27.633  -5.524  1.00 24.59           H  
ATOM   3106  C   GLY A 208     -18.708  27.697  -3.684  1.00 24.59           C  
ATOM   3107  O   GLY A 208     -19.353  28.620  -3.182  1.00 24.59           O  
ATOM   3108  N   VAL A 209     -17.491  27.369  -3.227  1.00 25.41           N  
ATOM   3109  H   VAL A 209     -16.988  26.621  -3.683  1.00 25.41           H  
ATOM   3110  CA  VAL A 209     -16.857  28.026  -2.073  1.00 25.41           C  
ATOM   3111  HA  VAL A 209     -17.617  28.149  -1.301  1.00 25.41           H  
ATOM   3112  C   VAL A 209     -16.363  29.423  -2.460  1.00 25.41           C  
ATOM   3113  CB  VAL A 209     -15.734  27.166  -1.454  1.00 25.41           C  
ATOM   3114  HB  VAL A 209     -14.923  27.045  -2.172  1.00 25.41           H  
ATOM   3115  O   VAL A 209     -15.232  29.612  -2.912  1.00 25.41           O  
ATOM   3116  CG1 VAL A 209     -15.179  27.818  -0.177  1.00 25.41           C  
ATOM   3117 HG11 VAL A 209     -14.411  27.177   0.258  1.00 25.41           H  
ATOM   3118 HG12 VAL A 209     -14.716  28.777  -0.409  1.00 25.41           H  
ATOM   3119 HG13 VAL A 209     -15.977  27.966   0.551  1.00 25.41           H  
ATOM   3120  CG2 VAL A 209     -16.248  25.772  -1.064  1.00 25.41           C  
ATOM   3121 HG21 VAL A 209     -15.448  25.201  -0.591  1.00 25.41           H  
ATOM   3122 HG22 VAL A 209     -17.088  25.857  -0.374  1.00 25.41           H  
ATOM   3123 HG23 VAL A 209     -16.567  25.226  -1.951  1.00 25.41           H  
ATOM   3124  N   LYS A 210     -17.209  30.436  -2.240  1.00 21.02           N  
ATOM   3125  H   LYS A 210     -18.157  30.198  -1.983  1.00 21.02           H  
ATOM   3126  CA  LYS A 210     -16.799  31.846  -2.282  1.00 21.02           C  
ATOM   3127  HA  LYS A 210     -16.290  32.036  -3.227  1.00 21.02           H  
ATOM   3128  C   LYS A 210     -15.795  32.134  -1.163  1.00 21.02           C  
ATOM   3129  CB  LYS A 210     -18.011  32.790  -2.180  1.00 21.02           C  
ATOM   3130  HB2 LYS A 210     -18.660  32.467  -1.366  1.00 21.02           H  
ATOM   3131  HB3 LYS A 210     -17.644  33.789  -1.942  1.00 21.02           H  
ATOM   3132  O   LYS A 210     -16.175  32.455  -0.039  1.00 21.02           O  
ATOM   3133  CG  LYS A 210     -18.815  32.880  -3.485  1.00 21.02           C  
ATOM   3134  HG2 LYS A 210     -18.146  33.162  -4.299  1.00 21.02           H  
ATOM   3135  HG3 LYS A 210     -19.259  31.911  -3.709  1.00 21.02           H  
ATOM   3136  CD  LYS A 210     -19.921  33.938  -3.352  1.00 21.02           C  
ATOM   3137  HD2 LYS A 210     -20.606  33.635  -2.560  1.00 21.02           H  
ATOM   3138  HD3 LYS A 210     -19.471  34.895  -3.087  1.00 21.02           H  
ATOM   3139  CE  LYS A 210     -20.685  34.079  -4.674  1.00 21.02           C  
ATOM   3140  HE2 LYS A 210     -21.087  33.102  -4.943  1.00 21.02           H  
ATOM   3141  HE3 LYS A 210     -19.981  34.373  -5.452  1.00 21.02           H  
ATOM   3142  NZ  LYS A 210     -21.783  35.074  -4.568  1.00 21.02           N  
ATOM   3143  HZ1 LYS A 210     -22.444  34.791  -3.859  1.00 21.02           H  
ATOM   3144  HZ2 LYS A 210     -22.277  35.148  -5.446  1.00 21.02           H  
ATOM   3145  HZ3 LYS A 210     -21.418  35.984  -4.325  1.00 21.02           H  
ATOM   3146  N   PHE A 211     -14.508  32.085  -1.494  1.00 24.43           N  
ATOM   3147  H   PHE A 211     -14.264  31.678  -2.385  1.00 24.43           H  
ATOM   3148  CA  PHE A 211     -13.465  32.736  -0.707  1.00 24.43           C  
ATOM   3149  HA  PHE A 211     -13.540  32.425   0.335  1.00 24.43           H  
ATOM   3150  C   PHE A 211     -13.671  34.253  -0.777  1.00 24.43           C  
ATOM   3151  CB  PHE A 211     -12.077  32.345  -1.237  1.00 24.43           C  
ATOM   3152  HB2 PHE A 211     -11.342  33.038  -0.827  1.00 24.43           H  
ATOM   3153  HB3 PHE A 211     -12.053  32.458  -2.321  1.00 24.43           H  
ATOM   3154  O   PHE A 211     -13.205  34.899  -1.711  1.00 24.43           O  
ATOM   3155  CG  PHE A 211     -11.645  30.942  -0.870  1.00 24.43           C  
ATOM   3156  CD1 PHE A 211     -10.915  30.722   0.315  1.00 24.43           C  
ATOM   3157  HD1 PHE A 211     -10.665  31.551   0.959  1.00 24.43           H  
ATOM   3158  CD2 PHE A 211     -11.965  29.856  -1.706  1.00 24.43           C  
ATOM   3159  HD2 PHE A 211     -12.532  30.013  -2.612  1.00 24.43           H  
ATOM   3160  CE1 PHE A 211     -10.504  29.422   0.659  1.00 24.43           C  
ATOM   3161  HE1 PHE A 211      -9.942  29.254   1.565  1.00 24.43           H  
ATOM   3162  CE2 PHE A 211     -11.557  28.557  -1.360  1.00 24.43           C  
ATOM   3163  HE2 PHE A 211     -11.812  27.725  -2.000  1.00 24.43           H  
ATOM   3164  CZ  PHE A 211     -10.825  28.340  -0.180  1.00 24.43           C  
ATOM   3165  HZ  PHE A 211     -10.512  27.340   0.084  1.00 24.43           H  
ATOM   3166  N   THR A 212     -14.388  34.825   0.190  1.00 23.94           N  
ATOM   3167  H   THR A 212     -14.891  34.234   0.836  1.00 23.94           H  
ATOM   3168  CA  THR A 212     -14.510  36.281   0.337  1.00 23.94           C  
ATOM   3169  HA  THR A 212     -14.783  36.708  -0.628  1.00 23.94           H  
ATOM   3170  C   THR A 212     -13.163  36.847   0.811  1.00 23.94           C  
ATOM   3171  CB  THR A 212     -15.615  36.646   1.342  1.00 23.94           C  
ATOM   3172  HB  THR A 212     -15.316  36.343   2.346  1.00 23.94           H  
ATOM   3173  O   THR A 212     -12.766  36.555   1.942  1.00 23.94           O  
ATOM   3174  CG2 THR A 212     -15.929  38.141   1.327  1.00 23.94           C  
ATOM   3175 HG21 THR A 212     -16.284  38.437   0.341  1.00 23.94           H  
ATOM   3176 HG22 THR A 212     -15.033  38.713   1.570  1.00 23.94           H  
ATOM   3177 HG23 THR A 212     -16.696  38.363   2.070  1.00 23.94           H  
ATOM   3178  OG1 THR A 212     -16.814  35.986   1.009  1.00 23.94           O  
ATOM   3179  HG1 THR A 212     -17.403  36.052   1.764  1.00 23.94           H  
ATOM   3180  N   PRO A 213     -12.442  37.654   0.007  1.00 23.00           N  
ATOM   3181  CA  PRO A 213     -11.142  38.195   0.394  1.00 23.00           C  
ATOM   3182  HA  PRO A 213     -10.574  37.460   0.964  1.00 23.00           H  
ATOM   3183  C   PRO A 213     -11.347  39.442   1.268  1.00 23.00           C  
ATOM   3184  CB  PRO A 213     -10.422  38.455  -0.933  1.00 23.00           C  
ATOM   3185  HB2 PRO A 213      -9.654  39.224  -0.849  1.00 23.00           H  
ATOM   3186  HB3 PRO A 213      -9.985  37.524  -1.295  1.00 23.00           H  
ATOM   3187  O   PRO A 213     -11.210  40.574   0.810  1.00 23.00           O  
ATOM   3188  CG  PRO A 213     -11.560  38.876  -1.863  1.00 23.00           C  
ATOM   3189  HG2 PRO A 213     -11.335  38.639  -2.902  1.00 23.00           H  
ATOM   3190  HG3 PRO A 213     -11.752  39.944  -1.753  1.00 23.00           H  
ATOM   3191  CD  PRO A 213     -12.765  38.083  -1.351  1.00 23.00           C  
ATOM   3192  HD2 PRO A 213     -13.656  38.711  -1.358  1.00 23.00           H  
ATOM   3193  HD3 PRO A 213     -12.916  37.221  -2.002  1.00 23.00           H  
ATOM   3194  N   ALA A 214     -11.744  39.230   2.524  1.00 20.95           N  
ATOM   3195  H   ALA A 214     -11.875  38.274   2.823  1.00 20.95           H  
ATOM   3196  CA  ALA A 214     -12.057  40.293   3.475  1.00 20.95           C  
ATOM   3197  HA  ALA A 214     -12.054  41.252   2.955  1.00 20.95           H  
ATOM   3198  C   ALA A 214     -11.020  40.379   4.607  1.00 20.95           C  
ATOM   3199  CB  ALA A 214     -13.480  40.085   4.006  1.00 20.95           C  
ATOM   3200  HB1 ALA A 214     -13.562  39.108   4.483  1.00 20.95           H  
ATOM   3201  HB2 ALA A 214     -13.714  40.858   4.738  1.00 20.95           H  
ATOM   3202  HB3 ALA A 214     -14.194  40.153   3.186  1.00 20.95           H  
ATOM   3203  O   ALA A 214     -10.870  39.448   5.400  1.00 20.95           O  
ATOM   3204  N   GLY A 215     -10.373  41.542   4.713  1.00 21.42           N  
ATOM   3205  H   GLY A 215     -10.513  42.227   3.983  1.00 21.42           H  
ATOM   3206  CA  GLY A 215      -9.494  41.904   5.826  1.00 21.42           C  
ATOM   3207  HA2 GLY A 215      -9.443  42.991   5.887  1.00 21.42           H  
ATOM   3208  HA3 GLY A 215      -9.924  41.542   6.759  1.00 21.42           H  
ATOM   3209  C   GLY A 215      -8.065  41.363   5.729  1.00 21.42           C  
ATOM   3210  O   GLY A 215      -7.766  40.435   4.977  1.00 21.42           O  
ATOM   3211  N   ALA A 216      -7.174  41.977   6.509  1.00 21.57           N  
ATOM   3212  H   ALA A 216      -7.492  42.697   7.142  1.00 21.57           H  
ATOM   3213  CA  ALA A 216      -5.768  41.604   6.587  1.00 21.57           C  
ATOM   3214  HA  ALA A 216      -5.345  41.671   5.584  1.00 21.57           H  
ATOM   3215  C   ALA A 216      -5.569  40.156   7.081  1.00 21.57           C  
ATOM   3216  CB  ALA A 216      -5.042  42.620   7.479  1.00 21.57           C  
ATOM   3217  HB1 ALA A 216      -5.431  42.570   8.496  1.00 21.57           H  
ATOM   3218  HB2 ALA A 216      -3.976  42.397   7.509  1.00 21.57           H  
ATOM   3219  HB3 ALA A 216      -5.178  43.629   7.090  1.00 21.57           H  
ATOM   3220  O   ALA A 216      -6.427  39.555   7.740  1.00 21.57           O  
ATOM   3221  N   VAL A 217      -4.405  39.592   6.756  1.00 23.25           N  
ATOM   3222  H   VAL A 217      -3.725  40.147   6.257  1.00 23.25           H  
ATOM   3223  CA  VAL A 217      -3.960  38.300   7.288  1.00 23.25           C  
ATOM   3224  HA  VAL A 217      -4.833  37.712   7.572  1.00 23.25           H  
ATOM   3225  C   VAL A 217      -3.176  38.548   8.574  1.00 23.25           C  
ATOM   3226  CB  VAL A 217      -3.185  37.465   6.246  1.00 23.25           C  
ATOM   3227  HB  VAL A 217      -2.234  37.945   6.017  1.00 23.25           H  
ATOM   3228  O   VAL A 217      -1.953  38.440   8.597  1.00 23.25           O  
ATOM   3229  CG1 VAL A 217      -2.929  36.039   6.760  1.00 23.25           C  
ATOM   3230 HG11 VAL A 217      -2.323  36.070   7.666  1.00 23.25           H  
ATOM   3231 HG12 VAL A 217      -3.871  35.539   6.987  1.00 23.25           H  
ATOM   3232 HG13 VAL A 217      -2.382  35.467   6.011  1.00 23.25           H  
ATOM   3233  CG2 VAL A 217      -3.978  37.324   4.936  1.00 23.25           C  
ATOM   3234 HG21 VAL A 217      -4.108  38.300   4.468  1.00 23.25           H  
ATOM   3235 HG22 VAL A 217      -4.957  36.887   5.133  1.00 23.25           H  
ATOM   3236 HG23 VAL A 217      -3.430  36.688   4.241  1.00 23.25           H  
ATOM   3237  N   ASP A 218      -3.898  38.892   9.641  1.00 22.34           N  
ATOM   3238  H   ASP A 218      -4.887  39.069   9.537  1.00 22.34           H  
ATOM   3239  CA  ASP A 218      -3.389  38.677  10.996  1.00 22.34           C  
ATOM   3240  HA  ASP A 218      -2.398  39.125  11.069  1.00 22.34           H  
ATOM   3241  C   ASP A 218      -3.216  37.172  11.263  1.00 22.34           C  
ATOM   3242  CB  ASP A 218      -4.291  39.346  12.047  1.00 22.34           C  
ATOM   3243  HB2 ASP A 218      -5.338  39.191  11.784  1.00 22.34           H  
ATOM   3244  HB3 ASP A 218      -4.119  38.877  13.016  1.00 22.34           H  
ATOM   3245  O   ASP A 218      -3.827  36.318  10.604  1.00 22.34           O  
ATOM   3246  CG  ASP A 218      -3.985  40.838  12.195  1.00 22.34           C  
ATOM   3247  OD1 ASP A 218      -2.789  41.164  12.363  1.00 22.34           O  
ATOM   3248  OD2 ASP A 218      -4.949  41.632  12.126  1.00 22.34           O  
ATOM   3249  N   SER A 219      -2.336  36.857  12.211  1.00 23.72           N  
ATOM   3250  H   SER A 219      -1.952  37.601  12.776  1.00 23.72           H  
ATOM   3251  CA  SER A 219      -1.940  35.495  12.569  1.00 23.72           C  
ATOM   3252  HA  SER A 219      -1.596  35.006  11.659  1.00 23.72           H  
ATOM   3253  C   SER A 219      -3.100  34.646  13.119  1.00 23.72           C  
ATOM   3254  CB  SER A 219      -0.752  35.544  13.544  1.00 23.72           C  
ATOM   3255  HB2 SER A 219      -0.616  34.568  14.010  1.00 23.72           H  
ATOM   3256  HB3 SER A 219       0.150  35.786  12.981  1.00 23.72           H  
ATOM   3257  O   SER A 219      -4.100  35.158  13.614  1.00 23.72           O  
ATOM   3258  OG  SER A 219      -0.932  36.532  14.541  1.00 23.72           O  
ATOM   3259  HG  SER A 219      -0.272  36.420  15.229  1.00 23.72           H  
ATOM   3260  N   ALA A 220      -2.938  33.319  13.028  1.00 23.51           N  
ATOM   3261  H   ALA A 220      -2.052  32.990  12.670  1.00 23.51           H  
ATOM   3262  CA  ALA A 220      -3.899  32.285  13.435  1.00 23.51           C  
ATOM   3263  HA  ALA A 220      -3.437  31.330  13.183  1.00 23.51           H  
ATOM   3264  C   ALA A 220      -5.260  32.295  12.691  1.00 23.51           C  
ATOM   3265  CB  ALA A 220      -4.023  32.273  14.966  1.00 23.51           C  
ATOM   3266  HB1 ALA A 220      -3.037  32.171  15.420  1.00 23.51           H  
ATOM   3267  HB2 ALA A 220      -4.488  33.195  15.316  1.00 23.51           H  
ATOM   3268  HB3 ALA A 220      -4.641  31.430  15.276  1.00 23.51           H  
ATOM   3269  O   ALA A 220      -6.284  32.760  13.192  1.00 23.51           O  
ATOM   3270  N   LYS A 221      -5.310  31.646  11.514  1.00 24.66           N  
ATOM   3271  H   LYS A 221      -4.442  31.282  11.147  1.00 24.66           H  
ATOM   3272  CA  LYS A 221      -6.566  31.202  10.871  1.00 24.66           C  
ATOM   3273  HA  LYS A 221      -7.400  31.459  11.524  1.00 24.66           H  
ATOM   3274  C   LYS A 221      -6.591  29.675  10.736  1.00 24.66           C  
ATOM   3275  CB  LYS A 221      -6.808  31.934   9.532  1.00 24.66           C  
ATOM   3276  HB2 LYS A 221      -7.600  31.419   8.989  1.00 24.66           H  
ATOM   3277  HB3 LYS A 221      -5.901  31.912   8.928  1.00 24.66           H  
ATOM   3278  O   LYS A 221      -5.945  29.110   9.861  1.00 24.66           O  
ATOM   3279  CG  LYS A 221      -7.249  33.390   9.775  1.00 24.66           C  
ATOM   3280  HG2 LYS A 221      -8.119  33.388  10.431  1.00 24.66           H  
ATOM   3281  HG3 LYS A 221      -6.443  33.919  10.283  1.00 24.66           H  
ATOM   3282  CD  LYS A 221      -7.611  34.163   8.493  1.00 24.66           C  
ATOM   3283  HD2 LYS A 221      -8.441  33.672   7.986  1.00 24.66           H  
ATOM   3284  HD3 LYS A 221      -6.740  34.183   7.838  1.00 24.66           H  
ATOM   3285  CE  LYS A 221      -8.000  35.600   8.891  1.00 24.66           C  
ATOM   3286  HE2 LYS A 221      -8.898  35.564   9.508  1.00 24.66           H  
ATOM   3287  HE3 LYS A 221      -7.200  35.995   9.517  1.00 24.66           H  
ATOM   3288  NZ  LYS A 221      -8.204  36.513   7.732  1.00 24.66           N  
ATOM   3289  HZ1 LYS A 221      -8.345  37.460   8.055  1.00 24.66           H  
ATOM   3290  HZ2 LYS A 221      -8.996  36.245   7.166  1.00 24.66           H  
ATOM   3291  HZ3 LYS A 221      -7.374  36.550   7.158  1.00 24.66           H  
ATOM   3292  N   VAL A 222      -7.364  29.021  11.607  1.00 25.83           N  
ATOM   3293  H   VAL A 222      -7.807  29.568  12.331  1.00 25.83           H  
ATOM   3294  CA  VAL A 222      -7.521  27.555  11.669  1.00 25.83           C  
ATOM   3295  HA  VAL A 222      -6.531  27.102  11.625  1.00 25.83           H  
ATOM   3296  C   VAL A 222      -8.351  27.034  10.488  1.00 25.83           C  
ATOM   3297  CB  VAL A 222      -8.171  27.128  13.005  1.00 25.83           C  
ATOM   3298  HB  VAL A 222      -9.185  27.524  13.051  1.00 25.83           H  
ATOM   3299  O   VAL A 222      -9.527  27.381  10.340  1.00 25.83           O  
ATOM   3300  CG1 VAL A 222      -8.251  25.601  13.138  1.00 25.83           C  
ATOM   3301 HG11 VAL A 222      -7.247  25.178  13.092  1.00 25.83           H  
ATOM   3302 HG12 VAL A 222      -8.861  25.167  12.346  1.00 25.83           H  
ATOM   3303 HG13 VAL A 222      -8.681  25.335  14.103  1.00 25.83           H  
ATOM   3304  CG2 VAL A 222      -7.397  27.682  14.207  1.00 25.83           C  
ATOM   3305 HG21 VAL A 222      -7.472  28.768  14.260  1.00 25.83           H  
ATOM   3306 HG22 VAL A 222      -7.785  27.265  15.136  1.00 25.83           H  
ATOM   3307 HG23 VAL A 222      -6.346  27.403  14.132  1.00 25.83           H  
ATOM   3308  N   PHE A 223      -7.775  26.152   9.668  1.00 25.94           N  
ATOM   3309  H   PHE A 223      -6.819  25.884   9.850  1.00 25.94           H  
ATOM   3310  CA  PHE A 223      -8.446  25.565   8.502  1.00 25.94           C  
ATOM   3311  HA  PHE A 223      -9.142  26.299   8.097  1.00 25.94           H  
ATOM   3312  C   PHE A 223      -9.269  24.321   8.881  1.00 25.94           C  
ATOM   3313  CB  PHE A 223      -7.421  25.278   7.394  1.00 25.94           C  
ATOM   3314  HB2 PHE A 223      -6.576  24.732   7.813  1.00 25.94           H  
ATOM   3315  HB3 PHE A 223      -7.885  24.632   6.649  1.00 25.94           H  
ATOM   3316  O   PHE A 223      -8.771  23.197   8.929  1.00 25.94           O  
ATOM   3317  CG  PHE A 223      -6.921  26.525   6.685  1.00 25.94           C  
ATOM   3318  CD1 PHE A 223      -7.616  27.026   5.565  1.00 25.94           C  
ATOM   3319  HD1 PHE A 223      -8.501  26.521   5.208  1.00 25.94           H  
ATOM   3320  CD2 PHE A 223      -5.767  27.190   7.140  1.00 25.94           C  
ATOM   3321  HD2 PHE A 223      -5.233  26.827   8.006  1.00 25.94           H  
ATOM   3322  CE1 PHE A 223      -7.156  28.180   4.903  1.00 25.94           C  
ATOM   3323  HE1 PHE A 223      -7.686  28.558   4.041  1.00 25.94           H  
ATOM   3324  CE2 PHE A 223      -5.308  28.342   6.479  1.00 25.94           C  
ATOM   3325  HE2 PHE A 223      -4.426  28.850   6.842  1.00 25.94           H  
ATOM   3326  CZ  PHE A 223      -5.999  28.837   5.359  1.00 25.94           C  
ATOM   3327  HZ  PHE A 223      -5.641  29.721   4.853  1.00 25.94           H  
ATOM   3328  N   LYS A 224     -10.573  24.511   9.122  1.00 27.24           N  
ATOM   3329  H   LYS A 224     -10.903  25.465   9.106  1.00 27.24           H  
ATOM   3330  CA  LYS A 224     -11.508  23.443   9.533  1.00 27.24           C  
ATOM   3331  HA  LYS A 224     -10.977  22.787  10.222  1.00 27.24           H  
ATOM   3332  C   LYS A 224     -11.944  22.535   8.372  1.00 27.24           C  
ATOM   3333  CB  LYS A 224     -12.704  24.040  10.297  1.00 27.24           C  
ATOM   3334  HB2 LYS A 224     -13.216  24.771   9.671  1.00 27.24           H  
ATOM   3335  HB3 LYS A 224     -13.401  23.236  10.535  1.00 27.24           H  
ATOM   3336  O   LYS A 224     -13.095  22.579   7.935  1.00 27.24           O  
ATOM   3337  CG  LYS A 224     -12.256  24.701  11.608  1.00 27.24           C  
ATOM   3338  HG2 LYS A 224     -11.636  25.569  11.382  1.00 27.24           H  
ATOM   3339  HG3 LYS A 224     -11.658  23.988  12.177  1.00 27.24           H  
ATOM   3340  CD  LYS A 224     -13.442  25.149  12.470  1.00 27.24           C  
ATOM   3341  HD2 LYS A 224     -14.037  25.877  11.918  1.00 27.24           H  
ATOM   3342  HD3 LYS A 224     -14.057  24.283  12.719  1.00 27.24           H  
ATOM   3343  CE  LYS A 224     -12.882  25.783  13.750  1.00 27.24           C  
ATOM   3344  HE2 LYS A 224     -12.240  26.617  13.466  1.00 27.24           H  
ATOM   3345  HE3 LYS A 224     -12.251  25.050  14.253  1.00 27.24           H  
ATOM   3346  NZ  LYS A 224     -13.947  26.254  14.670  1.00 27.24           N  
ATOM   3347  HZ1 LYS A 224     -14.530  26.946  14.220  1.00 27.24           H  
ATOM   3348  HZ2 LYS A 224     -14.518  25.482  14.983  1.00 27.24           H  
ATOM   3349  HZ3 LYS A 224     -13.527  26.680  15.484  1.00 27.24           H  
ATOM   3350  N   LEU A 225     -11.039  21.681   7.898  1.00 27.25           N  
ATOM   3351  H   LEU A 225     -10.101  21.736   8.269  1.00 27.25           H  
ATOM   3352  CA  LEU A 225     -11.346  20.650   6.903  1.00 27.25           C  
ATOM   3353  HA  LEU A 225     -11.930  21.118   6.110  1.00 27.25           H  
ATOM   3354  C   LEU A 225     -12.204  19.532   7.532  1.00 27.25           C  
ATOM   3355  CB  LEU A 225     -10.027  20.117   6.299  1.00 27.25           C  
ATOM   3356  HB2 LEU A 225      -9.672  19.277   6.896  1.00 27.25           H  
ATOM   3357  HB3 LEU A 225      -9.257  20.888   6.345  1.00 27.25           H  
ATOM   3358  O   LEU A 225     -11.713  18.749   8.337  1.00 27.25           O  
ATOM   3359  CG  LEU A 225     -10.185  19.680   4.832  1.00 27.25           C  
ATOM   3360  HG  LEU A 225     -11.121  19.135   4.714  1.00 27.25           H  
ATOM   3361  CD1 LEU A 225     -10.182  20.897   3.902  1.00 27.25           C  
ATOM   3362 HD11 LEU A 225     -11.009  21.566   4.143  1.00 27.25           H  
ATOM   3363 HD12 LEU A 225     -10.300  20.566   2.870  1.00 27.25           H  
ATOM   3364 HD13 LEU A 225      -9.242  21.441   3.994  1.00 27.25           H  
ATOM   3365  CD2 LEU A 225      -9.035  18.770   4.407  1.00 27.25           C  
ATOM   3366 HD21 LEU A 225      -9.179  18.449   3.375  1.00 27.25           H  
ATOM   3367 HD22 LEU A 225      -9.006  17.887   5.046  1.00 27.25           H  
ATOM   3368 HD23 LEU A 225      -8.085  19.298   4.492  1.00 27.25           H  
ATOM   3369  N   THR A 226     -13.490  19.450   7.180  1.00 27.63           N  
ATOM   3370  H   THR A 226     -13.836  20.085   6.475  1.00 27.63           H  
ATOM   3371  CA  THR A 226     -14.356  18.334   7.608  1.00 27.63           C  
ATOM   3372  HA  THR A 226     -14.010  17.956   8.570  1.00 27.63           H  
ATOM   3373  C   THR A 226     -14.241  17.200   6.589  1.00 27.63           C  
ATOM   3374  CB  THR A 226     -15.811  18.796   7.802  1.00 27.63           C  
ATOM   3375  HB  THR A 226     -16.179  19.230   6.873  1.00 27.63           H  
ATOM   3376  O   THR A 226     -14.653  17.363   5.445  1.00 27.63           O  
ATOM   3377  CG2 THR A 226     -16.750  17.667   8.229  1.00 27.63           C  
ATOM   3378 HG21 THR A 226     -16.334  17.122   9.076  1.00 27.63           H  
ATOM   3379 HG22 THR A 226     -16.889  16.973   7.400  1.00 27.63           H  
ATOM   3380 HG23 THR A 226     -17.724  18.076   8.497  1.00 27.63           H  
ATOM   3381  OG1 THR A 226     -15.849  19.791   8.818  1.00 27.63           O  
ATOM   3382  HG1 THR A 226     -15.113  20.372   8.613  1.00 27.63           H  
ATOM   3383  N   VAL A 227     -13.667  16.068   7.002  1.00 27.18           N  
ATOM   3384  H   VAL A 227     -13.353  16.007   7.960  1.00 27.18           H  
ATOM   3385  CA  VAL A 227     -13.418  14.882   6.163  1.00 27.18           C  
ATOM   3386  HA  VAL A 227     -13.927  15.020   5.209  1.00 27.18           H  
ATOM   3387  C   VAL A 227     -13.985  13.652   6.885  1.00 27.18           C  
ATOM   3388  CB  VAL A 227     -11.907  14.660   5.887  1.00 27.18           C  
ATOM   3389  HB  VAL A 227     -11.502  13.978   6.635  1.00 27.18           H  
ATOM   3390  O   VAL A 227     -13.784  13.564   8.099  1.00 27.18           O  
ATOM   3391  CG1 VAL A 227     -11.708  14.028   4.506  1.00 27.18           C  
ATOM   3392 HG11 VAL A 227     -12.084  14.693   3.727  1.00 27.18           H  
ATOM   3393 HG12 VAL A 227     -10.649  13.836   4.334  1.00 27.18           H  
ATOM   3394 HG13 VAL A 227     -12.237  13.076   4.456  1.00 27.18           H  
ATOM   3395  CG2 VAL A 227     -11.047  15.932   5.932  1.00 27.18           C  
ATOM   3396 HG21 VAL A 227     -11.434  16.666   5.224  1.00 27.18           H  
ATOM   3397 HG22 VAL A 227     -11.050  16.355   6.936  1.00 27.18           H  
ATOM   3398 HG23 VAL A 227     -10.017  15.689   5.673  1.00 27.18           H  
ATOM   3399  N   PRO A 228     -14.667  12.703   6.212  1.00 28.00           N  
ATOM   3400  CA  PRO A 228     -15.145  11.486   6.867  1.00 28.00           C  
ATOM   3401  HA  PRO A 228     -15.855  11.769   7.644  1.00 28.00           H  
ATOM   3402  C   PRO A 228     -13.995  10.687   7.487  1.00 28.00           C  
ATOM   3403  CB  PRO A 228     -15.876  10.681   5.786  1.00 28.00           C  
ATOM   3404  HB2 PRO A 228     -15.189   9.988   5.300  1.00 28.00           H  
ATOM   3405  HB3 PRO A 228     -16.733  10.144   6.193  1.00 28.00           H  
ATOM   3406  O   PRO A 228     -12.926  10.557   6.887  1.00 28.00           O  
ATOM   3407  CG  PRO A 228     -16.304  11.750   4.783  1.00 28.00           C  
ATOM   3408  HG2 PRO A 228     -16.435  11.338   3.782  1.00 28.00           H  
ATOM   3409  HG3 PRO A 228     -17.222  12.228   5.126  1.00 28.00           H  
ATOM   3410  CD  PRO A 228     -15.151  12.750   4.839  1.00 28.00           C  
ATOM   3411  HD2 PRO A 228     -15.513  13.742   4.568  1.00 28.00           H  
ATOM   3412  HD3 PRO A 228     -14.361  12.433   4.158  1.00 28.00           H  
ATOM   3413  N   PHE A 229     -14.215  10.099   8.666  1.00 29.03           N  
ATOM   3414  H   PHE A 229     -15.090  10.271   9.141  1.00 29.03           H  
ATOM   3415  CA  PHE A 229     -13.169   9.358   9.380  1.00 29.03           C  
ATOM   3416  HA  PHE A 229     -12.343  10.045   9.565  1.00 29.03           H  
ATOM   3417  C   PHE A 229     -12.607   8.185   8.562  1.00 29.03           C  
ATOM   3418  CB  PHE A 229     -13.714   8.881  10.730  1.00 29.03           C  
ATOM   3419  HB2 PHE A 229     -14.449   8.094  10.559  1.00 29.03           H  
ATOM   3420  HB3 PHE A 229     -14.241   9.711  11.200  1.00 29.03           H  
ATOM   3421  O   PHE A 229     -11.416   7.909   8.638  1.00 29.03           O  
ATOM   3422  CG  PHE A 229     -12.648   8.383  11.695  1.00 29.03           C  
ATOM   3423  CD1 PHE A 229     -12.657   7.044  12.132  1.00 29.03           C  
ATOM   3424  HD1 PHE A 229     -13.416   6.361  11.779  1.00 29.03           H  
ATOM   3425  CD2 PHE A 229     -11.658   9.264  12.178  1.00 29.03           C  
ATOM   3426  HD2 PHE A 229     -11.646  10.294  11.854  1.00 29.03           H  
ATOM   3427  CE1 PHE A 229     -11.691   6.592  13.049  1.00 29.03           C  
ATOM   3428  HE1 PHE A 229     -11.713   5.568  13.391  1.00 29.03           H  
ATOM   3429  CE2 PHE A 229     -10.691   8.811  13.095  1.00 29.03           C  
ATOM   3430  HE2 PHE A 229      -9.939   9.488  13.473  1.00 29.03           H  
ATOM   3431  CZ  PHE A 229     -10.708   7.475  13.531  1.00 29.03           C  
ATOM   3432  HZ  PHE A 229      -9.971   7.128  14.241  1.00 29.03           H  
ATOM   3433  N   SER A 230     -13.413   7.574   7.690  1.00 29.89           N  
ATOM   3434  H   SER A 230     -14.370   7.889   7.624  1.00 29.89           H  
ATOM   3435  CA  SER A 230     -12.998   6.543   6.725  1.00 29.89           C  
ATOM   3436  HA  SER A 230     -12.593   5.694   7.275  1.00 29.89           H  
ATOM   3437  C   SER A 230     -11.918   6.990   5.725  1.00 29.89           C  
ATOM   3438  CB  SER A 230     -14.236   6.067   5.955  1.00 29.89           C  
ATOM   3439  HB2 SER A 230     -13.933   5.395   5.153  1.00 29.89           H  
ATOM   3440  HB3 SER A 230     -14.892   5.525   6.637  1.00 29.89           H  
ATOM   3441  O   SER A 230     -11.212   6.142   5.183  1.00 29.89           O  
ATOM   3442  OG  SER A 230     -14.941   7.176   5.420  1.00 29.89           O  
ATOM   3443  HG  SER A 230     -15.699   6.847   4.931  1.00 29.89           H  
ATOM   3444  N   VAL A 231     -11.742   8.299   5.503  1.00 29.28           N  
ATOM   3445  H   VAL A 231     -12.370   8.942   5.964  1.00 29.28           H  
ATOM   3446  CA  VAL A 231     -10.668   8.876   4.670  1.00 29.28           C  
ATOM   3447  HA  VAL A 231     -10.438   8.184   3.860  1.00 29.28           H  
ATOM   3448  C   VAL A 231      -9.375   9.076   5.475  1.00 29.28           C  
ATOM   3449  CB  VAL A 231     -11.139  10.207   4.038  1.00 29.28           C  
ATOM   3450  HB  VAL A 231     -11.316  10.930   4.834  1.00 29.28           H  
ATOM   3451  O   VAL A 231      -8.285   9.041   4.910  1.00 29.28           O  
ATOM   3452  CG1 VAL A 231     -10.109  10.808   3.073  1.00 29.28           C  
ATOM   3453 HG11 VAL A 231      -9.205  11.090   3.614  1.00 29.28           H  
ATOM   3454 HG12 VAL A 231     -10.513  11.706   2.605  1.00 29.28           H  
ATOM   3455 HG13 VAL A 231      -9.853  10.084   2.300  1.00 29.28           H  
ATOM   3456  CG2 VAL A 231     -12.443  10.028   3.243  1.00 29.28           C  
ATOM   3457 HG21 VAL A 231     -13.250   9.710   3.903  1.00 29.28           H  
ATOM   3458 HG22 VAL A 231     -12.304   9.279   2.463  1.00 29.28           H  
ATOM   3459 HG23 VAL A 231     -12.734  10.973   2.785  1.00 29.28           H  
ATOM   3460  N   LEU A 232      -9.478   9.246   6.798  1.00 29.49           N  
ATOM   3461  H   LEU A 232     -10.403   9.194   7.199  1.00 29.49           H  
ATOM   3462  CA  LEU A 232      -8.354   9.529   7.704  1.00 29.49           C  
ATOM   3463  HA  LEU A 232      -7.518   9.930   7.130  1.00 29.49           H  
ATOM   3464  C   LEU A 232      -7.822   8.273   8.417  1.00 29.49           C  
ATOM   3465  CB  LEU A 232      -8.806  10.591   8.721  1.00 29.49           C  
ATOM   3466  HB2 LEU A 232      -7.985  10.763   9.418  1.00 29.49           H  
ATOM   3467  HB3 LEU A 232      -9.647  10.190   9.288  1.00 29.49           H  
ATOM   3468  O   LEU A 232      -6.619   8.130   8.615  1.00 29.49           O  
ATOM   3469  CG  LEU A 232      -9.217  11.946   8.113  1.00 29.49           C  
ATOM   3470  HG  LEU A 232     -10.011  11.802   7.379  1.00 29.49           H  
ATOM   3471  CD1 LEU A 232      -9.753  12.855   9.217  1.00 29.49           C  
ATOM   3472 HD11 LEU A 232     -10.064  13.807   8.789  1.00 29.49           H  
ATOM   3473 HD12 LEU A 232      -8.978  13.027   9.965  1.00 29.49           H  
ATOM   3474 HD13 LEU A 232     -10.620  12.390   9.686  1.00 29.49           H  
ATOM   3475  CD2 LEU A 232      -8.040  12.658   7.442  1.00 29.49           C  
ATOM   3476 HD21 LEU A 232      -8.351  13.647   7.104  1.00 29.49           H  
ATOM   3477 HD22 LEU A 232      -7.211  12.755   8.142  1.00 29.49           H  
ATOM   3478 HD23 LEU A 232      -7.712  12.090   6.572  1.00 29.49           H  
ATOM   3479  N   TYR A 233      -8.695   7.322   8.745  1.00 27.57           N  
ATOM   3480  H   TYR A 233      -9.674   7.515   8.585  1.00 27.57           H  
ATOM   3481  CA  TYR A 233      -8.363   6.021   9.335  1.00 27.57           C  
ATOM   3482  HA  TYR A 233      -7.988   6.198  10.343  1.00 27.57           H  
ATOM   3483  C   TYR A 233      -7.255   5.249   8.576  1.00 27.57           C  
ATOM   3484  CB  TYR A 233      -9.672   5.220   9.457  1.00 27.57           C  
ATOM   3485  HB2 TYR A 233     -10.409   5.845   9.962  1.00 27.57           H  
ATOM   3486  HB3 TYR A 233     -10.073   5.000   8.468  1.00 27.57           H  
ATOM   3487  O   TYR A 233      -6.362   4.709   9.234  1.00 27.57           O  
ATOM   3488  CG  TYR A 233      -9.578   3.931  10.244  1.00 27.57           C  
ATOM   3489  CD1 TYR A 233      -9.568   2.687   9.583  1.00 27.57           C  
ATOM   3490  HD1 TYR A 233      -9.590   2.641   8.504  1.00 27.57           H  
ATOM   3491  CD2 TYR A 233      -9.547   3.982  11.650  1.00 27.57           C  
ATOM   3492  HD2 TYR A 233      -9.553   4.938  12.153  1.00 27.57           H  
ATOM   3493  CE1 TYR A 233      -9.531   1.495  10.333  1.00 27.57           C  
ATOM   3494  HE1 TYR A 233      -9.505   0.533   9.843  1.00 27.57           H  
ATOM   3495  CE2 TYR A 233      -9.516   2.792  12.402  1.00 27.57           C  
ATOM   3496  HE2 TYR A 233      -9.495   2.833  13.481  1.00 27.57           H  
ATOM   3497  OH  TYR A 233      -9.476   0.389  12.459  1.00 27.57           O  
ATOM   3498  HH  TYR A 233      -9.439   0.548  13.405  1.00 27.57           H  
ATOM   3499  CZ  TYR A 233      -9.510   1.544  11.742  1.00 27.57           C  
ATOM   3500  N   PRO A 234      -7.196   5.258   7.222  1.00 27.55           N  
ATOM   3501  CA  PRO A 234      -6.118   4.617   6.465  1.00 27.55           C  
ATOM   3502  HA  PRO A 234      -5.975   3.609   6.855  1.00 27.55           H  
ATOM   3503  C   PRO A 234      -4.768   5.353   6.524  1.00 27.55           C  
ATOM   3504  CB  PRO A 234      -6.624   4.531   5.016  1.00 27.55           C  
ATOM   3505  HB2 PRO A 234      -6.146   5.293   4.400  1.00 27.55           H  
ATOM   3506  HB3 PRO A 234      -6.459   3.538   4.598  1.00 27.55           H  
ATOM   3507  O   PRO A 234      -3.770   4.786   6.079  1.00 27.55           O  
ATOM   3508  CG  PRO A 234      -8.119   4.815   5.091  1.00 27.55           C  
ATOM   3509  HG2 PRO A 234      -8.666   3.897   5.310  1.00 27.55           H  
ATOM   3510  HG3 PRO A 234      -8.495   5.287   4.184  1.00 27.55           H  
ATOM   3511  CD  PRO A 234      -8.194   5.750   6.284  1.00 27.55           C  
ATOM   3512  HD2 PRO A 234      -9.204   5.741   6.694  1.00 27.55           H  
ATOM   3513  HD3 PRO A 234      -7.924   6.758   5.972  1.00 27.55           H  
ATOM   3514  N   ILE A 235      -4.744   6.598   7.023  1.00 28.95           N  
ATOM   3515  H   ILE A 235      -5.613   6.986   7.360  1.00 28.95           H  
ATOM   3516  CA  ILE A 235      -3.541   7.423   7.235  1.00 28.95           C  
ATOM   3517  HA  ILE A 235      -2.776   7.126   6.517  1.00 28.95           H  
ATOM   3518  C   ILE A 235      -2.967   7.169   8.639  1.00 28.95           C  
ATOM   3519  CB  ILE A 235      -3.855   8.929   7.009  1.00 28.95           C  
ATOM   3520  HB  ILE A 235      -4.548   9.259   7.784  1.00 28.95           H  
ATOM   3521  O   ILE A 235      -1.755   7.161   8.817  1.00 28.95           O  
ATOM   3522  CG1 ILE A 235      -4.522   9.177   5.632  1.00 28.95           C  
ATOM   3523 HG12 ILE A 235      -3.829   8.894   4.840  1.00 28.95           H  
ATOM   3524 HG13 ILE A 235      -5.406   8.547   5.539  1.00 28.95           H  
ATOM   3525  CG2 ILE A 235      -2.578   9.780   7.147  1.00 28.95           C  
ATOM   3526 HG21 ILE A 235      -1.818   9.433   6.447  1.00 28.95           H  
ATOM   3527 HG22 ILE A 235      -2.183   9.705   8.160  1.00 28.95           H  
ATOM   3528 HG23 ILE A 235      -2.787  10.833   6.956  1.00 28.95           H  
ATOM   3529  CD1 ILE A 235      -4.985  10.624   5.396  1.00 28.95           C  
ATOM   3530 HD11 ILE A 235      -4.296  11.129   4.719  1.00 28.95           H  
ATOM   3531 HD12 ILE A 235      -5.977  10.616   4.944  1.00 28.95           H  
ATOM   3532 HD13 ILE A 235      -5.041  11.173   6.336  1.00 28.95           H  
ATOM   3533  N   PHE A 236      -3.821   6.879   9.626  1.00 29.30           N  
ATOM   3534  H   PHE A 236      -4.810   6.923   9.423  1.00 29.30           H  
ATOM   3535  CA  PHE A 236      -3.422   6.594  11.012  1.00 29.30           C  
ATOM   3536  HA  PHE A 236      -2.489   7.123  11.206  1.00 29.30           H  
ATOM   3537  C   PHE A 236      -3.086   5.117  11.286  1.00 29.30           C  
ATOM   3538  CB  PHE A 236      -4.481   7.158  11.976  1.00 29.30           C  
ATOM   3539  HB2 PHE A 236      -5.415   6.618  11.818  1.00 29.30           H  
ATOM   3540  HB3 PHE A 236      -4.161   6.974  13.001  1.00 29.30           H  
ATOM   3541  O   PHE A 236      -3.198   4.665  12.420  1.00 29.30           O  
ATOM   3542  CG  PHE A 236      -4.729   8.651  11.844  1.00 29.30           C  
ATOM   3543  CD1 PHE A 236      -3.644   9.550  11.811  1.00 29.30           C  
ATOM   3544  HD1 PHE A 236      -2.629   9.188  11.887  1.00 29.30           H  
ATOM   3545  CD2 PHE A 236      -6.044   9.148  11.771  1.00 29.30           C  
ATOM   3546  HD2 PHE A 236      -6.882   8.466  11.805  1.00 29.30           H  
ATOM   3547  CE1 PHE A 236      -3.871  10.928  11.666  1.00 29.30           C  
ATOM   3548  HE1 PHE A 236      -3.032  11.607  11.624  1.00 29.30           H  
ATOM   3549  CE2 PHE A 236      -6.272  10.532  11.663  1.00 29.30           C  
ATOM   3550  HE2 PHE A 236      -7.283  10.910  11.629  1.00 29.30           H  
ATOM   3551  CZ  PHE A 236      -5.185  11.422  11.600  1.00 29.30           C  
ATOM   3552  HZ  PHE A 236      -5.359  12.483  11.505  1.00 29.30           H  
ATOM   3553  N   GLY A 237      -2.702   4.343  10.264  1.00 24.85           N  
ATOM   3554  H   GLY A 237      -2.576   4.786   9.365  1.00 24.85           H  
ATOM   3555  CA  GLY A 237      -2.252   2.950  10.429  1.00 24.85           C  
ATOM   3556  HA2 GLY A 237      -1.350   2.943  11.041  1.00 24.85           H  
ATOM   3557  HA3 GLY A 237      -2.001   2.543   9.449  1.00 24.85           H  
ATOM   3558  C   GLY A 237      -3.270   2.003  11.085  1.00 24.85           C  
ATOM   3559  O   GLY A 237      -2.882   0.947  11.581  1.00 24.85           O  
ATOM   3560  N   GLY A 238      -4.554   2.378  11.122  1.00 24.52           N  
ATOM   3561  H   GLY A 238      -4.804   3.255  10.688  1.00 24.52           H  
ATOM   3562  CA  GLY A 238      -5.579   1.701  11.911  1.00 24.52           C  
ATOM   3563  HA2 GLY A 238      -5.265   1.669  12.955  1.00 24.52           H  
ATOM   3564  HA3 GLY A 238      -6.508   2.269  11.852  1.00 24.52           H  
ATOM   3565  C   GLY A 238      -5.862   0.282  11.424  1.00 24.52           C  
ATOM   3566  O   GLY A 238      -6.507   0.092  10.393  1.00 24.52           O  
ATOM   3567  N   GLN A 239      -5.420  -0.712  12.193  1.00 25.12           N  
ATOM   3568  H   GLN A 239      -4.858  -0.477  12.998  1.00 25.12           H  
ATOM   3569  CA  GLN A 239      -5.829  -2.107  12.046  1.00 25.12           C  
ATOM   3570  HA  GLN A 239      -6.472  -2.199  11.170  1.00 25.12           H  
ATOM   3571  C   GLN A 239      -6.660  -2.586  13.237  1.00 25.12           C  
ATOM   3572  CB  GLN A 239      -4.617  -3.029  11.854  1.00 25.12           C  
ATOM   3573  HB2 GLN A 239      -4.911  -4.030  12.171  1.00 25.12           H  
ATOM   3574  HB3 GLN A 239      -3.788  -2.711  12.487  1.00 25.12           H  
ATOM   3575  O   GLN A 239      -6.537  -2.082  14.348  1.00 25.12           O  
ATOM   3576  CG  GLN A 239      -4.166  -3.117  10.390  1.00 25.12           C  
ATOM   3577  HG2 GLN A 239      -5.041  -3.135   9.741  1.00 25.12           H  
ATOM   3578  HG3 GLN A 239      -3.569  -2.241  10.135  1.00 25.12           H  
ATOM   3579  CD  GLN A 239      -3.365  -4.386  10.116  1.00 25.12           C  
ATOM   3580  NE2 GLN A 239      -3.098  -4.687   8.866  1.00 25.12           N  
ATOM   3581 HE21 GLN A 239      -2.712  -5.604   8.691  1.00 25.12           H  
ATOM   3582 HE22 GLN A 239      -3.409  -4.104   8.103  1.00 25.12           H  
ATOM   3583  OE1 GLN A 239      -2.999  -5.138  11.003  1.00 25.12           O  
ATOM   3584  N   HIS A 240      -7.456  -3.627  12.977  1.00 23.68           N  
ATOM   3585  H   HIS A 240      -7.461  -3.960  12.023  1.00 23.68           H  
ATOM   3586  CA  HIS A 240      -8.106  -4.484  13.968  1.00 23.68           C  
ATOM   3587  HA  HIS A 240      -8.828  -5.090  13.421  1.00 23.68           H  
ATOM   3588  C   HIS A 240      -8.940  -3.774  15.046  1.00 23.68           C  
ATOM   3589  CB  HIS A 240      -7.085  -5.468  14.555  1.00 23.68           C  
ATOM   3590  HB2 HIS A 240      -6.261  -4.913  15.003  1.00 23.68           H  
ATOM   3591  HB3 HIS A 240      -7.565  -6.042  15.348  1.00 23.68           H  
ATOM   3592  O   HIS A 240      -8.631  -3.809  16.235  1.00 23.68           O  
ATOM   3593  CG  HIS A 240      -6.548  -6.454  13.552  1.00 23.68           C  
ATOM   3594  CD2 HIS A 240      -5.230  -6.745  13.333  1.00 23.68           C  
ATOM   3595  HD2 HIS A 240      -4.384  -6.270  13.808  1.00 23.68           H  
ATOM   3596  ND1 HIS A 240      -7.293  -7.317  12.774  1.00 23.68           N  
ATOM   3597  HD1 HIS A 240      -8.298  -7.411  12.772  1.00 23.68           H  
ATOM   3598  CE1 HIS A 240      -6.441  -8.121  12.117  1.00 23.68           C  
ATOM   3599  HE1 HIS A 240      -6.724  -8.923  11.452  1.00 23.68           H  
ATOM   3600  NE2 HIS A 240      -5.174  -7.807  12.427  1.00 23.68           N  
ATOM   3601  N   GLY A 241     -10.106  -3.278  14.635  1.00 22.99           N  
ATOM   3602  H   GLY A 241     -10.284  -3.201  13.644  1.00 22.99           H  
ATOM   3603  CA  GLY A 241     -11.257  -3.173  15.526  1.00 22.99           C  
ATOM   3604  HA2 GLY A 241     -11.428  -2.126  15.776  1.00 22.99           H  
ATOM   3605  HA3 GLY A 241     -11.078  -3.718  16.453  1.00 22.99           H  
ATOM   3606  C   GLY A 241     -12.508  -3.723  14.847  1.00 22.99           C  
ATOM   3607  O   GLY A 241     -12.922  -3.183  13.827  1.00 22.99           O  
ATOM   3608  N   ASN A 242     -13.163  -4.726  15.445  1.00 23.97           N  
ATOM   3609  H   ASN A 242     -12.753  -5.137  16.271  1.00 23.97           H  
ATOM   3610  CA  ASN A 242     -14.575  -5.037  15.159  1.00 23.97           C  
ATOM   3611  HA  ASN A 242     -14.754  -4.923  14.090  1.00 23.97           H  
ATOM   3612  C   ASN A 242     -15.475  -3.986  15.840  1.00 23.97           C  
ATOM   3613  CB  ASN A 242     -14.912  -6.497  15.547  1.00 23.97           C  
ATOM   3614  HB2 ASN A 242     -14.393  -6.771  16.466  1.00 23.97           H  
ATOM   3615  HB3 ASN A 242     -15.982  -6.578  15.740  1.00 23.97           H  
ATOM   3616  O   ASN A 242     -16.335  -4.302  16.659  1.00 23.97           O  
ATOM   3617  CG  ASN A 242     -14.610  -7.521  14.464  1.00 23.97           C  
ATOM   3618  ND2 ASN A 242     -14.719  -8.791  14.778  1.00 23.97           N  
ATOM   3619 HD21 ASN A 242     -14.554  -9.447  14.028  1.00 23.97           H  
ATOM   3620 HD22 ASN A 242     -15.021  -9.072  15.699  1.00 23.97           H  
ATOM   3621  OD1 ASN A 242     -14.293  -7.216  13.331  1.00 23.97           O  
ATOM   3622  N   LEU A 243     -15.219  -2.712  15.536  1.00 25.31           N  
ATOM   3623  H   LEU A 243     -14.543  -2.538  14.807  1.00 25.31           H  
ATOM   3624  CA  LEU A 243     -15.942  -1.561  16.057  1.00 25.31           C  
ATOM   3625  HA  LEU A 243     -16.550  -1.870  16.907  1.00 25.31           H  
ATOM   3626  C   LEU A 243     -16.852  -1.026  14.943  1.00 25.31           C  
ATOM   3627  CB  LEU A 243     -14.942  -0.494  16.544  1.00 25.31           C  
ATOM   3628  HB2 LEU A 243     -14.198  -0.335  15.763  1.00 25.31           H  
ATOM   3629  HB3 LEU A 243     -15.475   0.445  16.688  1.00 25.31           H  
ATOM   3630  O   LEU A 243     -16.336  -0.569  13.920  1.00 25.31           O  
ATOM   3631  CG  LEU A 243     -14.231  -0.847  17.864  1.00 25.31           C  
ATOM   3632  HG  LEU A 243     -13.815  -1.853  17.802  1.00 25.31           H  
ATOM   3633  CD1 LEU A 243     -13.082   0.132  18.109  1.00 25.31           C  
ATOM   3634 HD11 LEU A 243     -13.466   1.149  18.185  1.00 25.31           H  
ATOM   3635 HD12 LEU A 243     -12.569  -0.128  19.035  1.00 25.31           H  
ATOM   3636 HD13 LEU A 243     -12.367   0.075  17.289  1.00 25.31           H  
ATOM   3637  CD2 LEU A 243     -15.182  -0.765  19.061  1.00 25.31           C  
ATOM   3638 HD21 LEU A 243     -15.638   0.223  19.117  1.00 25.31           H  
ATOM   3639 HD22 LEU A 243     -14.630  -0.953  19.982  1.00 25.31           H  
ATOM   3640 HD23 LEU A 243     -15.962  -1.522  18.978  1.00 25.31           H  
ATOM   3641  N   PRO A 244     -18.186  -1.061  15.105  1.00 22.54           N  
ATOM   3642  CA  PRO A 244     -19.111  -0.459  14.152  1.00 22.54           C  
ATOM   3643  HA  PRO A 244     -18.824  -0.716  13.133  1.00 22.54           H  
ATOM   3644  C   PRO A 244     -19.081   1.072  14.294  1.00 22.54           C  
ATOM   3645  CB  PRO A 244     -20.469  -1.099  14.464  1.00 22.54           C  
ATOM   3646  HB2 PRO A 244     -20.550  -2.047  13.933  1.00 22.54           H  
ATOM   3647  HB3 PRO A 244     -21.307  -0.452  14.204  1.00 22.54           H  
ATOM   3648  O   PRO A 244     -19.953   1.674  14.912  1.00 22.54           O  
ATOM   3649  CG  PRO A 244     -20.394  -1.366  15.967  1.00 22.54           C  
ATOM   3650  HG2 PRO A 244     -21.043  -2.189  16.265  1.00 22.54           H  
ATOM   3651  HG3 PRO A 244     -20.652  -0.459  16.514  1.00 22.54           H  
ATOM   3652  CD  PRO A 244     -18.919  -1.698  16.193  1.00 22.54           C  
ATOM   3653  HD2 PRO A 244     -18.603  -1.315  17.163  1.00 22.54           H  
ATOM   3654  HD3 PRO A 244     -18.770  -2.777  16.146  1.00 22.54           H  
ATOM   3655  N   ILE A 245     -18.045   1.710  13.744  1.00 25.35           N  
ATOM   3656  H   ILE A 245     -17.320   1.149  13.320  1.00 25.35           H  
ATOM   3657  CA  ILE A 245     -17.902   3.173  13.720  1.00 25.35           C  
ATOM   3658  HA  ILE A 245     -18.366   3.577  14.620  1.00 25.35           H  
ATOM   3659  C   ILE A 245     -18.691   3.713  12.521  1.00 25.35           C  
ATOM   3660  CB  ILE A 245     -16.415   3.615  13.744  1.00 25.35           C  
ATOM   3661  HB  ILE A 245     -15.942   3.309  12.811  1.00 25.35           H  
ATOM   3662  O   ILE A 245     -18.139   3.949  11.447  1.00 25.35           O  
ATOM   3663  CG1 ILE A 245     -15.655   2.946  14.916  1.00 25.35           C  
ATOM   3664 HG12 ILE A 245     -15.702   1.864  14.793  1.00 25.35           H  
ATOM   3665 HG13 ILE A 245     -16.145   3.201  15.857  1.00 25.35           H  
ATOM   3666  CG2 ILE A 245     -16.333   5.151  13.862  1.00 25.35           C  
ATOM   3667 HG21 ILE A 245     -16.735   5.480  14.821  1.00 25.35           H  
ATOM   3668 HG22 ILE A 245     -16.897   5.633  13.064  1.00 25.35           H  
ATOM   3669 HG23 ILE A 245     -15.300   5.487  13.770  1.00 25.35           H  
ATOM   3670  CD1 ILE A 245     -14.168   3.309  15.019  1.00 25.35           C  
ATOM   3671 HD11 ILE A 245     -13.702   2.693  15.787  1.00 25.35           H  
ATOM   3672 HD12 ILE A 245     -13.674   3.122  14.066  1.00 25.35           H  
ATOM   3673 HD13 ILE A 245     -14.047   4.356  15.297  1.00 25.35           H  
ATOM   3674  N   THR A 246     -20.003   3.861  12.701  1.00 23.28           N  
ATOM   3675  H   THR A 246     -20.414   3.555  13.572  1.00 23.28           H  
ATOM   3676  CA  THR A 246     -20.932   4.404  11.692  1.00 23.28           C  
ATOM   3677  HA  THR A 246     -20.630   4.052  10.706  1.00 23.28           H  
ATOM   3678  C   THR A 246     -20.931   5.934  11.615  1.00 23.28           C  
ATOM   3679  CB  THR A 246     -22.361   3.902  11.960  1.00 23.28           C  
ATOM   3680  HB  THR A 246     -23.076   4.468  11.362  1.00 23.28           H  
ATOM   3681  O   THR A 246     -21.424   6.491  10.637  1.00 23.28           O  
ATOM   3682  CG2 THR A 246     -22.492   2.419  11.601  1.00 23.28           C  
ATOM   3683 HG21 THR A 246     -21.821   1.822  12.219  1.00 23.28           H  
ATOM   3684 HG22 THR A 246     -23.518   2.099  11.780  1.00 23.28           H  
ATOM   3685 HG23 THR A 246     -22.253   2.272  10.548  1.00 23.28           H  
ATOM   3686  OG1 THR A 246     -22.680   4.027  13.329  1.00 23.28           O  
ATOM   3687  HG1 THR A 246     -22.990   4.921  13.493  1.00 23.28           H  
ATOM   3688  N   ASP A 247     -20.351   6.614  12.608  1.00 24.95           N  
ATOM   3689  H   ASP A 247     -19.972   6.085  13.381  1.00 24.95           H  
ATOM   3690  CA  ASP A 247     -20.416   8.070  12.751  1.00 24.95           C  
ATOM   3691  HA  ASP A 247     -21.298   8.422  12.215  1.00 24.95           H  
ATOM   3692  C   ASP A 247     -19.197   8.796  12.160  1.00 24.95           C  
ATOM   3693  CB  ASP A 247     -20.607   8.457  14.226  1.00 24.95           C  
ATOM   3694  HB2 ASP A 247     -20.549   9.542  14.309  1.00 24.95           H  
ATOM   3695  HB3 ASP A 247     -19.791   8.031  14.810  1.00 24.95           H  
ATOM   3696  O   ASP A 247     -18.043   8.378  12.289  1.00 24.95           O  
ATOM   3697  CG  ASP A 247     -21.947   8.014  14.824  1.00 24.95           C  
ATOM   3698  OD1 ASP A 247     -22.874   7.715  14.041  1.00 24.95           O  
ATOM   3699  OD2 ASP A 247     -22.015   8.002  16.074  1.00 24.95           O  
ATOM   3700  N   MET A 248     -19.443   9.957  11.547  1.00 24.08           N  
ATOM   3701  H   MET A 248     -20.404  10.261  11.493  1.00 24.08           H  
ATOM   3702  CA  MET A 248     -18.399  10.808  10.970  1.00 24.08           C  
ATOM   3703  HA  MET A 248     -17.683  10.171  10.450  1.00 24.08           H  
ATOM   3704  C   MET A 248     -17.623  11.584  12.049  1.00 24.08           C  
ATOM   3705  CB  MET A 248     -19.012  11.771   9.939  1.00 24.08           C  
ATOM   3706  HB2 MET A 248     -18.251  12.492   9.640  1.00 24.08           H  
ATOM   3707  HB3 MET A 248     -19.839  12.317  10.394  1.00 24.08           H  
ATOM   3708  O   MET A 248     -17.968  12.722  12.375  1.00 24.08           O  
ATOM   3709  CG  MET A 248     -19.504  11.063   8.673  1.00 24.08           C  
ATOM   3710  HG2 MET A 248     -18.674  10.492   8.255  1.00 24.08           H  
ATOM   3711  HG3 MET A 248     -20.300  10.363   8.928  1.00 24.08           H  
ATOM   3712  SD  MET A 248     -20.101  12.200   7.391  1.00 24.08           S  
ATOM   3713  CE  MET A 248     -21.752  12.585   8.041  1.00 24.08           C  
ATOM   3714  HE1 MET A 248     -22.330  11.667   8.145  1.00 24.08           H  
ATOM   3715  HE2 MET A 248     -21.666  13.070   9.014  1.00 24.08           H  
ATOM   3716  HE3 MET A 248     -22.268  13.253   7.351  1.00 24.08           H  
ATOM   3717  N   CYS A 249     -16.527  11.015  12.563  1.00 26.22           N  
ATOM   3718  H   CYS A 249     -16.389  10.024  12.425  1.00 26.22           H  
ATOM   3719  CA  CYS A 249     -15.598  11.755  13.427  1.00 26.22           C  
ATOM   3720  HA  CYS A 249     -16.153  12.094  14.302  1.00 26.22           H  
ATOM   3721  C   CYS A 249     -15.030  12.982  12.694  1.00 26.22           C  
ATOM   3722  CB  CYS A 249     -14.440  10.868  13.909  1.00 26.22           C  
ATOM   3723  HB2 CYS A 249     -13.789  10.635  13.066  1.00 26.22           H  
ATOM   3724  HB3 CYS A 249     -13.852  11.410  14.649  1.00 26.22           H  
ATOM   3725  O   CYS A 249     -14.496  12.870  11.588  1.00 26.22           O  
ATOM   3726  SG  CYS A 249     -15.043   9.328  14.650  1.00 26.22           S  
ATOM   3727  HG  CYS A 249     -13.867   8.699  14.737  1.00 26.22           H  
ATOM   3728  N   ARG A 250     -15.100  14.155  13.331  1.00 24.13           N  
ATOM   3729  H   ARG A 250     -15.530  14.167  14.245  1.00 24.13           H  
ATOM   3730  CA  ARG A 250     -14.683  15.434  12.744  1.00 24.13           C  
ATOM   3731  HA  ARG A 250     -14.671  15.330  11.659  1.00 24.13           H  
ATOM   3732  C   ARG A 250     -13.270  15.802  13.197  1.00 24.13           C  
ATOM   3733  CB  ARG A 250     -15.739  16.487  13.116  1.00 24.13           C  
ATOM   3734  HB2 ARG A 250     -15.663  16.731  14.176  1.00 24.13           H  
ATOM   3735  HB3 ARG A 250     -16.724  16.053  12.941  1.00 24.13           H  
ATOM   3736  O   ARG A 250     -13.089  16.284  14.311  1.00 24.13           O  
ATOM   3737  CG  ARG A 250     -15.630  17.766  12.279  1.00 24.13           C  
ATOM   3738  HG2 ARG A 250     -15.708  17.498  11.226  1.00 24.13           H  
ATOM   3739  HG3 ARG A 250     -14.671  18.255  12.452  1.00 24.13           H  
ATOM   3740  CD  ARG A 250     -16.775  18.714  12.658  1.00 24.13           C  
ATOM   3741  HD2 ARG A 250     -16.513  19.235  13.579  1.00 24.13           H  
ATOM   3742  HD3 ARG A 250     -17.673  18.122  12.837  1.00 24.13           H  
ATOM   3743  NE  ARG A 250     -17.062  19.680  11.583  1.00 24.13           N  
ATOM   3744  HE  ARG A 250     -16.514  19.600  10.738  1.00 24.13           H  
ATOM   3745  NH1 ARG A 250     -18.888  20.683  12.554  1.00 24.13           N  
ATOM   3746 HH11 ARG A 250     -18.756  20.108  13.373  1.00 24.13           H  
ATOM   3747 HH12 ARG A 250     -19.706  21.270  12.469  1.00 24.13           H  
ATOM   3748  NH2 ARG A 250     -18.282  21.212  10.462  1.00 24.13           N  
ATOM   3749 HH21 ARG A 250     -19.092  21.809  10.371  1.00 24.13           H  
ATOM   3750 HH22 ARG A 250     -17.693  21.027   9.663  1.00 24.13           H  
ATOM   3751  CZ  ARG A 250     -18.074  20.522  11.545  1.00 24.13           C  
ATOM   3752  N   ALA A 251     -12.275  15.597  12.335  1.00 26.14           N  
ATOM   3753  H   ALA A 251     -12.478  15.158  11.449  1.00 26.14           H  
ATOM   3754  CA  ALA A 251     -10.916  16.072  12.592  1.00 26.14           C  
ATOM   3755  HA  ALA A 251     -10.642  15.804  13.613  1.00 26.14           H  
ATOM   3756  C   ALA A 251     -10.836  17.605  12.466  1.00 26.14           C  
ATOM   3757  CB  ALA A 251      -9.942  15.364  11.645  1.00 26.14           C  
ATOM   3758  HB1 ALA A 251      -8.924  15.694  11.852  1.00 26.14           H  
ATOM   3759  HB2 ALA A 251     -10.002  14.287  11.799  1.00 26.14           H  
ATOM   3760  HB3 ALA A 251     -10.187  15.604  10.611  1.00 26.14           H  
ATOM   3761  O   ALA A 251     -11.373  18.184  11.521  1.00 26.14           O  
ATOM   3762  N   VAL A 252     -10.153  18.263  13.405  1.00 25.78           N  
ATOM   3763  H   VAL A 252      -9.780  17.743  14.187  1.00 25.78           H  
ATOM   3764  CA  VAL A 252      -9.885  19.709  13.372  1.00 25.78           C  
ATOM   3765  HA  VAL A 252     -10.284  20.134  12.452  1.00 25.78           H  
ATOM   3766  C   VAL A 252      -8.375  19.920  13.359  1.00 25.78           C  
ATOM   3767  CB  VAL A 252     -10.567  20.440  14.548  1.00 25.78           C  
ATOM   3768  HB  VAL A 252     -10.200  20.043  15.494  1.00 25.78           H  
ATOM   3769  O   VAL A 252      -7.712  19.796  14.384  1.00 25.78           O  
ATOM   3770  CG1 VAL A 252     -10.291  21.950  14.499  1.00 25.78           C  
ATOM   3771 HG11 VAL A 252     -10.807  22.445  15.322  1.00 25.78           H  
ATOM   3772 HG12 VAL A 252     -10.621  22.366  13.546  1.00 25.78           H  
ATOM   3773 HG13 VAL A 252      -9.225  22.138  14.621  1.00 25.78           H  
ATOM   3774  CG2 VAL A 252     -12.092  20.254  14.497  1.00 25.78           C  
ATOM   3775 HG21 VAL A 252     -12.559  20.812  15.308  1.00 25.78           H  
ATOM   3776 HG22 VAL A 252     -12.338  19.200  14.632  1.00 25.78           H  
ATOM   3777 HG23 VAL A 252     -12.482  20.593  13.537  1.00 25.78           H  
ATOM   3778  N   PHE A 253      -7.823  20.202  12.180  1.00 26.70           N  
ATOM   3779  H   PHE A 253      -8.414  20.276  11.364  1.00 26.70           H  
ATOM   3780  CA  PHE A 253      -6.390  20.426  12.006  1.00 26.70           C  
ATOM   3781  HA  PHE A 253      -5.842  19.697  12.602  1.00 26.70           H  
ATOM   3782  C   PHE A 253      -5.996  21.822  12.496  1.00 26.70           C  
ATOM   3783  CB  PHE A 253      -6.003  20.213  10.537  1.00 26.70           C  
ATOM   3784  HB2 PHE A 253      -6.577  20.892   9.906  1.00 26.70           H  
ATOM   3785  HB3 PHE A 253      -4.950  20.471  10.420  1.00 26.70           H  
ATOM   3786  O   PHE A 253      -6.258  22.820  11.824  1.00 26.70           O  
ATOM   3787  CG  PHE A 253      -6.187  18.792  10.049  1.00 26.70           C  
ATOM   3788  CD1 PHE A 253      -5.172  17.840  10.266  1.00 26.70           C  
ATOM   3789  HD1 PHE A 253      -4.264  18.125  10.776  1.00 26.70           H  
ATOM   3790  CD2 PHE A 253      -7.368  18.417   9.380  1.00 26.70           C  
ATOM   3791  HD2 PHE A 253      -8.151  19.141   9.210  1.00 26.70           H  
ATOM   3792  CE1 PHE A 253      -5.337  16.519   9.815  1.00 26.70           C  
ATOM   3793  HE1 PHE A 253      -4.556  15.791   9.976  1.00 26.70           H  
ATOM   3794  CE2 PHE A 253      -7.534  17.094   8.932  1.00 26.70           C  
ATOM   3795  HE2 PHE A 253      -8.443  16.808   8.423  1.00 26.70           H  
ATOM   3796  CZ  PHE A 253      -6.518  16.146   9.148  1.00 26.70           C  
ATOM   3797  HZ  PHE A 253      -6.644  15.131   8.801  1.00 26.70           H  
ATOM   3798  N   ASP A 254      -5.341  21.877  13.653  1.00 25.19           N  
ATOM   3799  H   ASP A 254      -5.223  21.034  14.197  1.00 25.19           H  
ATOM   3800  CA  ASP A 254      -4.748  23.099  14.192  1.00 25.19           C  
ATOM   3801  HA  ASP A 254      -5.307  23.940  13.782  1.00 25.19           H  
ATOM   3802  C   ASP A 254      -3.302  23.229  13.680  1.00 25.19           C  
ATOM   3803  CB  ASP A 254      -4.915  23.128  15.728  1.00 25.19           C  
ATOM   3804  HB2 ASP A 254      -4.022  22.743  16.220  1.00 25.19           H  
ATOM   3805  HB3 ASP A 254      -5.739  22.469  16.002  1.00 25.19           H  
ATOM   3806  O   ASP A 254      -2.337  22.810  14.319  1.00 25.19           O  
ATOM   3807  CG  ASP A 254      -5.254  24.519  16.282  1.00 25.19           C  
ATOM   3808  OD1 ASP A 254      -5.268  25.491  15.493  1.00 25.19           O  
ATOM   3809  OD2 ASP A 254      -5.595  24.577  17.484  1.00 25.19           O  
ATOM   3810  N   ILE A 255      -3.166  23.702  12.436  1.00 24.80           N  
ATOM   3811  H   ILE A 255      -4.003  24.007  11.959  1.00 24.80           H  
ATOM   3812  CA  ILE A 255      -1.869  23.868  11.765  1.00 24.80           C  
ATOM   3813  HA  ILE A 255      -1.174  23.135  12.176  1.00 24.80           H  
ATOM   3814  C   ILE A 255      -1.311  25.251  12.102  1.00 24.80           C  
ATOM   3815  CB  ILE A 255      -1.940  23.621  10.237  1.00 24.80           C  
ATOM   3816  HB  ILE A 255      -2.499  24.433   9.773  1.00 24.80           H  
ATOM   3817  O   ILE A 255      -1.421  26.187  11.306  1.00 24.80           O  
ATOM   3818  CG1 ILE A 255      -2.664  22.298   9.901  1.00 24.80           C  
ATOM   3819 HG12 ILE A 255      -2.156  21.469  10.392  1.00 24.80           H  
ATOM   3820 HG13 ILE A 255      -3.680  22.356  10.291  1.00 24.80           H  
ATOM   3821  CG2 ILE A 255      -0.508  23.611   9.662  1.00 24.80           C  
ATOM   3822 HG21 ILE A 255       0.051  22.765  10.060  1.00 24.80           H  
ATOM   3823 HG22 ILE A 255       0.021  24.529   9.921  1.00 24.80           H  
ATOM   3824 HG23 ILE A 255      -0.542  23.549   8.574  1.00 24.80           H  
ATOM   3825  CD1 ILE A 255      -2.779  21.997   8.400  1.00 24.80           C  
ATOM   3826 HD11 ILE A 255      -3.434  21.137   8.257  1.00 24.80           H  
ATOM   3827 HD12 ILE A 255      -3.204  22.855   7.879  1.00 24.80           H  
ATOM   3828 HD13 ILE A 255      -1.802  21.758   7.981  1.00 24.80           H  
ATOM   3829  N   ASP A 256      -0.712  25.377  13.283  1.00 22.81           N  
ATOM   3830  H   ASP A 256      -0.709  24.597  13.925  1.00 22.81           H  
ATOM   3831  CA  ASP A 256       0.041  26.579  13.623  1.00 22.81           C  
ATOM   3832  HA  ASP A 256      -0.532  27.424  13.240  1.00 22.81           H  
ATOM   3833  C   ASP A 256       1.406  26.568  12.904  1.00 22.81           C  
ATOM   3834  CB  ASP A 256       0.133  26.765  15.147  1.00 22.81           C  
ATOM   3835  HB2 ASP A 256       0.899  26.102  15.549  1.00 22.81           H  
ATOM   3836  HB3 ASP A 256      -0.823  26.490  15.593  1.00 22.81           H  
ATOM   3837  O   ASP A 256       2.175  25.615  13.017  1.00 22.81           O  
ATOM   3838  CG  ASP A 256       0.434  28.217  15.546  1.00 22.81           C  
ATOM   3839  OD1 ASP A 256       0.365  29.104  14.658  1.00 22.81           O  
ATOM   3840  OD2 ASP A 256       0.719  28.435  16.744  1.00 22.81           O  
ATOM   3841  N   LEU A 257       1.665  27.627  12.130  1.00 21.29           N  
ATOM   3842  H   LEU A 257       0.993  28.376  12.224  1.00 21.29           H  
ATOM   3843  CA  LEU A 257       2.890  27.915  11.363  1.00 21.29           C  
ATOM   3844  HA  LEU A 257       2.655  28.757  10.713  1.00 21.29           H  
ATOM   3845  C   LEU A 257       3.428  26.807  10.416  1.00 21.29           C  
ATOM   3846  CB  LEU A 257       3.978  28.400  12.345  1.00 21.29           C  
ATOM   3847  HB2 LEU A 257       4.901  28.573  11.792  1.00 21.29           H  
ATOM   3848  HB3 LEU A 257       4.171  27.598  13.057  1.00 21.29           H  
ATOM   3849  O   LEU A 257       4.293  26.016  10.781  1.00 21.29           O  
ATOM   3850  CG  LEU A 257       3.629  29.680  13.130  1.00 21.29           C  
ATOM   3851  HG  LEU A 257       2.664  29.567  13.624  1.00 21.29           H  
ATOM   3852  CD1 LEU A 257       4.682  29.933  14.208  1.00 21.29           C  
ATOM   3853 HD11 LEU A 257       5.662  30.083  13.755  1.00 21.29           H  
ATOM   3854 HD12 LEU A 257       4.715  29.075  14.880  1.00 21.29           H  
ATOM   3855 HD13 LEU A 257       4.401  30.810  14.790  1.00 21.29           H  
ATOM   3856  CD2 LEU A 257       3.576  30.911  12.218  1.00 21.29           C  
ATOM   3857 HD21 LEU A 257       4.518  31.023  11.681  1.00 21.29           H  
ATOM   3858 HD22 LEU A 257       3.396  31.798  12.826  1.00 21.29           H  
ATOM   3859 HD23 LEU A 257       2.752  30.814  11.511  1.00 21.29           H  
ATOM   3860  N   GLY A 258       3.071  26.874   9.120  1.00 21.82           N  
ATOM   3861  H   GLY A 258       2.336  27.523   8.875  1.00 21.82           H  
ATOM   3862  CA  GLY A 258       3.994  26.426   8.051  1.00 21.82           C  
ATOM   3863  HA2 GLY A 258       4.629  25.631   8.443  1.00 21.82           H  
ATOM   3864  HA3 GLY A 258       4.649  27.258   7.797  1.00 21.82           H  
ATOM   3865  C   GLY A 258       3.410  25.882   6.739  1.00 21.82           C  
ATOM   3866  O   GLY A 258       4.098  25.910   5.720  1.00 21.82           O  
ATOM   3867  N   ALA A 259       2.171  25.385   6.712  1.00 23.42           N  
ATOM   3868  H   ALA A 259       1.626  25.384   7.562  1.00 23.42           H  
ATOM   3869  CA  ALA A 259       1.652  24.678   5.533  1.00 23.42           C  
ATOM   3870  HA  ALA A 259       2.460  24.063   5.136  1.00 23.42           H  
ATOM   3871  C   ALA A 259       1.190  25.618   4.399  1.00 23.42           C  
ATOM   3872  CB  ALA A 259       0.539  23.718   5.963  1.00 23.42           C  
ATOM   3873  HB1 ALA A 259       0.204  23.137   5.104  1.00 23.42           H  
ATOM   3874  HB2 ALA A 259      -0.305  24.285   6.357  1.00 23.42           H  
ATOM   3875  HB3 ALA A 259       0.913  23.036   6.727  1.00 23.42           H  
ATOM   3876  O   ALA A 259       0.299  26.445   4.585  1.00 23.42           O  
ATOM   3877  N   VAL A 260       1.729  25.427   3.189  1.00 22.86           N  
ATOM   3878  H   VAL A 260       2.462  24.737   3.103  1.00 22.86           H  
ATOM   3879  CA  VAL A 260       1.283  26.120   1.966  1.00 22.86           C  
ATOM   3880  HA  VAL A 260       0.664  26.970   2.253  1.00 22.86           H  
ATOM   3881  C   VAL A 260       0.429  25.168   1.123  1.00 22.86           C  
ATOM   3882  CB  VAL A 260       2.475  26.678   1.156  1.00 22.86           C  
ATOM   3883  HB  VAL A 260       3.019  25.853   0.696  1.00 22.86           H  
ATOM   3884  O   VAL A 260       0.896  24.095   0.748  1.00 22.86           O  
ATOM   3885  CG1 VAL A 260       1.988  27.627   0.051  1.00 22.86           C  
ATOM   3886 HG11 VAL A 260       1.291  27.117  -0.614  1.00 22.86           H  
ATOM   3887 HG12 VAL A 260       1.479  28.481   0.498  1.00 22.86           H  
ATOM   3888 HG13 VAL A 260       2.840  27.988  -0.525  1.00 22.86           H  
ATOM   3889  CG2 VAL A 260       3.456  27.479   2.023  1.00 22.86           C  
ATOM   3890 HG21 VAL A 260       4.247  27.905   1.407  1.00 22.86           H  
ATOM   3891 HG22 VAL A 260       3.922  26.831   2.765  1.00 22.86           H  
ATOM   3892 HG23 VAL A 260       2.931  28.281   2.543  1.00 22.86           H  
ATOM   3893  N   PHE A 261      -0.810  25.553   0.798  1.00 23.52           N  
ATOM   3894  H   PHE A 261      -1.141  26.444   1.139  1.00 23.52           H  
ATOM   3895  CA  PHE A 261      -1.726  24.755  -0.033  1.00 23.52           C  
ATOM   3896  HA  PHE A 261      -1.461  23.704   0.077  1.00 23.52           H  
ATOM   3897  C   PHE A 261      -1.607  25.114  -1.518  1.00 23.52           C  
ATOM   3898  CB  PHE A 261      -3.169  24.910   0.455  1.00 23.52           C  
ATOM   3899  HB2 PHE A 261      -3.215  24.648   1.512  1.00 23.52           H  
ATOM   3900  HB3 PHE A 261      -3.471  25.953   0.358  1.00 23.52           H  
ATOM   3901  O   PHE A 261      -1.479  26.288  -1.875  1.00 23.52           O  
ATOM   3902  CG  PHE A 261      -4.146  24.037  -0.311  1.00 23.52           C  
ATOM   3903  CD1 PHE A 261      -4.766  24.520  -1.481  1.00 23.52           C  
ATOM   3904  HD1 PHE A 261      -4.568  25.525  -1.823  1.00 23.52           H  
ATOM   3905  CD2 PHE A 261      -4.409  22.724   0.126  1.00 23.52           C  
ATOM   3906  HD2 PHE A 261      -3.938  22.345   1.020  1.00 23.52           H  
ATOM   3907  CE1 PHE A 261      -5.642  23.695  -2.209  1.00 23.52           C  
ATOM   3908  HE1 PHE A 261      -6.118  24.068  -3.105  1.00 23.52           H  
ATOM   3909  CE2 PHE A 261      -5.293  21.904  -0.598  1.00 23.52           C  
ATOM   3910  HE2 PHE A 261      -5.499  20.899  -0.258  1.00 23.52           H  
ATOM   3911  CZ  PHE A 261      -5.909  22.388  -1.765  1.00 23.52           C  
ATOM   3912  HZ  PHE A 261      -6.587  21.756  -2.320  1.00 23.52           H  
ATOM   3913  N   LYS A 262      -1.601  24.101  -2.390  1.00 24.10           N  
ATOM   3914  H   LYS A 262      -1.775  23.166  -2.048  1.00 24.10           H  
ATOM   3915  CA  LYS A 262      -1.095  24.241  -3.754  1.00 24.10           C  
ATOM   3916  HA  LYS A 262      -1.347  25.237  -4.120  1.00 24.10           H  
ATOM   3917  C   LYS A 262      -1.729  23.207  -4.715  1.00 24.10           C  
ATOM   3918  CB  LYS A 262       0.432  24.076  -3.648  1.00 24.10           C  
ATOM   3919  HB2 LYS A 262       0.849  23.935  -4.645  1.00 24.10           H  
ATOM   3920  HB3 LYS A 262       0.584  23.110  -3.166  1.00 24.10           H  
ATOM   3921  O   LYS A 262      -1.509  22.011  -4.555  1.00 24.10           O  
ATOM   3922  CG  LYS A 262       1.308  25.149  -2.938  1.00 24.10           C  
ATOM   3923  HG2 LYS A 262       2.297  24.727  -2.765  1.00 24.10           H  
ATOM   3924  HG3 LYS A 262       0.922  25.359  -1.940  1.00 24.10           H  
ATOM   3925  CD  LYS A 262       1.514  26.463  -3.704  1.00 24.10           C  
ATOM   3926  HD2 LYS A 262       0.693  27.130  -3.442  1.00 24.10           H  
ATOM   3927  HD3 LYS A 262       1.460  26.250  -4.771  1.00 24.10           H  
ATOM   3928  CE  LYS A 262       2.844  27.184  -3.400  1.00 24.10           C  
ATOM   3929  HE2 LYS A 262       2.629  28.247  -3.292  1.00 24.10           H  
ATOM   3930  HE3 LYS A 262       3.224  26.825  -2.444  1.00 24.10           H  
ATOM   3931  NZ  LYS A 262       3.864  26.994  -4.468  1.00 24.10           N  
ATOM   3932  HZ1 LYS A 262       4.103  26.015  -4.527  1.00 24.10           H  
ATOM   3933  HZ2 LYS A 262       3.522  27.290  -5.372  1.00 24.10           H  
ATOM   3934  HZ3 LYS A 262       4.711  27.501  -4.255  1.00 24.10           H  
ATOM   3935  N   ALA A 263      -2.524  23.675  -5.685  1.00 23.20           N  
ATOM   3936  H   ALA A 263      -2.615  24.677  -5.771  1.00 23.20           H  
ATOM   3937  CA  ALA A 263      -3.220  22.883  -6.711  1.00 23.20           C  
ATOM   3938  HA  ALA A 263      -2.697  21.936  -6.846  1.00 23.20           H  
ATOM   3939  C   ALA A 263      -3.254  23.607  -8.082  1.00 23.20           C  
ATOM   3940  CB  ALA A 263      -4.641  22.596  -6.202  1.00 23.20           C  
ATOM   3941  HB1 ALA A 263      -5.186  23.530  -6.069  1.00 23.20           H  
ATOM   3942  HB2 ALA A 263      -4.591  22.070  -5.249  1.00 23.20           H  
ATOM   3943  HB3 ALA A 263      -5.174  21.969  -6.917  1.00 23.20           H  
ATOM   3944  O   ALA A 263      -2.999  24.809  -8.153  1.00 23.20           O  
ATOM   3945  N   ARG A 264      -3.601  22.903  -9.175  1.00 23.76           N  
ATOM   3946  H   ARG A 264      -3.871  21.938  -9.054  1.00 23.76           H  
ATOM   3947  CA  ARG A 264      -3.626  23.450 -10.551  1.00 23.76           C  
ATOM   3948  HA  ARG A 264      -3.410  24.517 -10.498  1.00 23.76           H  
ATOM   3949  C   ARG A 264      -5.004  23.301 -11.208  1.00 23.76           C  
ATOM   3950  CB  ARG A 264      -2.510  22.785 -11.384  1.00 23.76           C  
ATOM   3951  HB2 ARG A 264      -1.613  22.720 -10.768  1.00 23.76           H  
ATOM   3952  HB3 ARG A 264      -2.811  21.771 -11.648  1.00 23.76           H  
ATOM   3953  O   ARG A 264      -5.627  22.250 -11.111  1.00 23.76           O  
ATOM   3954  CG  ARG A 264      -2.145  23.565 -12.662  1.00 23.76           C  
ATOM   3955  HG2 ARG A 264      -3.010  23.632 -13.321  1.00 23.76           H  
ATOM   3956  HG3 ARG A 264      -1.838  24.571 -12.378  1.00 23.76           H  
ATOM   3957  CD  ARG A 264      -0.990  22.881 -13.415  1.00 23.76           C  
ATOM   3958  HD2 ARG A 264      -1.362  21.958 -13.862  1.00 23.76           H  
ATOM   3959  HD3 ARG A 264      -0.206  22.633 -12.700  1.00 23.76           H  
ATOM   3960  NE  ARG A 264      -0.417  23.754 -14.462  1.00 23.76           N  
ATOM   3961  HE  ARG A 264      -0.820  24.675 -14.558  1.00 23.76           H  
ATOM   3962  NH1 ARG A 264       1.178  22.302 -15.262  1.00 23.76           N  
ATOM   3963 HH11 ARG A 264       1.937  22.102 -15.898  1.00 23.76           H  
ATOM   3964 HH12 ARG A 264       0.819  21.576 -14.659  1.00 23.76           H  
ATOM   3965  NH2 ARG A 264       1.072  24.375 -16.075  1.00 23.76           N  
ATOM   3966 HH21 ARG A 264       0.690  25.310 -16.094  1.00 23.76           H  
ATOM   3967 HH22 ARG A 264       1.854  24.167 -16.679  1.00 23.76           H  
ATOM   3968  CZ  ARG A 264       0.602  23.473 -15.259  1.00 23.76           C  
ATOM   3969  N   VAL A 265      -5.443  24.340 -11.920  1.00 23.41           N  
ATOM   3970  H   VAL A 265      -4.854  25.158 -11.970  1.00 23.41           H  
ATOM   3971  CA  VAL A 265      -6.623  24.347 -12.806  1.00 23.41           C  
ATOM   3972  HA  VAL A 265      -6.985  23.327 -12.934  1.00 23.41           H  
ATOM   3973  C   VAL A 265      -6.162  24.870 -14.172  1.00 23.41           C  
ATOM   3974  CB  VAL A 265      -7.766  25.205 -12.215  1.00 23.41           C  
ATOM   3975  HB  VAL A 265      -7.422  26.234 -12.111  1.00 23.41           H  
ATOM   3976  O   VAL A 265      -5.288  25.732 -14.225  1.00 23.41           O  
ATOM   3977  CG1 VAL A 265      -9.021  25.200 -13.101  1.00 23.41           C  
ATOM   3978 HG11 VAL A 265      -9.807  25.786 -12.624  1.00 23.41           H  
ATOM   3979 HG12 VAL A 265      -8.800  25.665 -14.062  1.00 23.41           H  
ATOM   3980 HG13 VAL A 265      -9.365  24.178 -13.258  1.00 23.41           H  
ATOM   3981  CG2 VAL A 265      -8.197  24.698 -10.829  1.00 23.41           C  
ATOM   3982 HG21 VAL A 265      -7.370  24.788 -10.124  1.00 23.41           H  
ATOM   3983 HG22 VAL A 265      -9.025  25.296 -10.450  1.00 23.41           H  
ATOM   3984 HG23 VAL A 265      -8.496  23.651 -10.887  1.00 23.41           H  
ATOM   3985  N   ASN A 266      -6.691  24.335 -15.275  1.00 23.71           N  
ATOM   3986  H   ASN A 266      -7.396  23.617 -15.189  1.00 23.71           H  
ATOM   3987  CA  ASN A 266      -6.233  24.706 -16.619  1.00 23.71           C  
ATOM   3988  HA  ASN A 266      -5.145  24.641 -16.634  1.00 23.71           H  
ATOM   3989  C   ASN A 266      -6.596  26.157 -16.985  1.00 23.71           C  
ATOM   3990  CB  ASN A 266      -6.787  23.709 -17.660  1.00 23.71           C  
ATOM   3991  HB2 ASN A 266      -7.846  23.530 -17.474  1.00 23.71           H  
ATOM   3992  HB3 ASN A 266      -6.696  24.149 -18.654  1.00 23.71           H  
ATOM   3993  O   ASN A 266      -7.769  26.524 -16.946  1.00 23.71           O  
ATOM   3994  CG  ASN A 266      -6.040  22.386 -17.696  1.00 23.71           C  
ATOM   3995  ND2 ASN A 266      -6.581  21.390 -18.357  1.00 23.71           N  
ATOM   3996 HD21 ASN A 266      -6.054  20.528 -18.380  1.00 23.71           H  
ATOM   3997 HD22 ASN A 266      -7.453  21.497 -18.855  1.00 23.71           H  
ATOM   3998  OD1 ASN A 266      -4.964  22.232 -17.148  1.00 23.71           O  
ATOM   3999  N   GLY A 267      -5.588  26.927 -17.418  1.00 22.19           N  
ATOM   4000  H   GLY A 267      -4.654  26.549 -17.349  1.00 22.19           H  
ATOM   4001  CA  GLY A 267      -5.718  28.286 -17.961  1.00 22.19           C  
ATOM   4002  HA2 GLY A 267      -6.766  28.494 -18.179  1.00 22.19           H  
ATOM   4003  HA3 GLY A 267      -5.169  28.348 -18.900  1.00 22.19           H  
ATOM   4004  C   GLY A 267      -5.214  29.390 -17.022  1.00 22.19           C  
ATOM   4005  O   GLY A 267      -5.985  29.909 -16.221  1.00 22.19           O  
ATOM   4006  N   GLY A 268      -3.942  29.785 -17.168  1.00 21.55           N  
ATOM   4007  H   GLY A 268      -3.360  29.295 -17.832  1.00 21.55           H  
ATOM   4008  CA  GLY A 268      -3.319  30.913 -16.453  1.00 21.55           C  
ATOM   4009  HA2 GLY A 268      -4.042  31.389 -15.791  1.00 21.55           H  
ATOM   4010  HA3 GLY A 268      -3.007  31.656 -17.186  1.00 21.55           H  
ATOM   4011  C   GLY A 268      -2.099  30.521 -15.605  1.00 21.55           C  
ATOM   4012  O   GLY A 268      -2.119  29.514 -14.896  1.00 21.55           O  
ATOM   4013  N   ASP A 269      -1.031  31.320 -15.674  1.00 21.81           N  
ATOM   4014  H   ASP A 269      -1.056  32.124 -16.286  1.00 21.81           H  
ATOM   4015  CA  ASP A 269       0.273  30.998 -15.079  1.00 21.81           C  
ATOM   4016  HA  ASP A 269       0.391  29.915 -15.077  1.00 21.81           H  
ATOM   4017  C   ASP A 269       0.424  31.457 -13.622  1.00 21.81           C  
ATOM   4018  CB  ASP A 269       1.407  31.559 -15.953  1.00 21.81           C  
ATOM   4019  HB2 ASP A 269       1.227  32.614 -16.158  1.00 21.81           H  
ATOM   4020  HB3 ASP A 269       2.349  31.470 -15.413  1.00 21.81           H  
ATOM   4021  O   ASP A 269       0.929  32.541 -13.339  1.00 21.81           O  
ATOM   4022  CG  ASP A 269       1.542  30.777 -17.256  1.00 21.81           C  
ATOM   4023  OD1 ASP A 269       1.689  29.535 -17.162  1.00 21.81           O  
ATOM   4024  OD2 ASP A 269       1.455  31.420 -18.323  1.00 21.81           O  
ATOM   4025  N   TYR A 270       0.071  30.575 -12.682  1.00 21.80           N  
ATOM   4026  H   TYR A 270      -0.426  29.749 -12.982  1.00 21.80           H  
ATOM   4027  CA  TYR A 270       0.504  30.666 -11.281  1.00 21.80           C  
ATOM   4028  HA  TYR A 270       1.387  31.302 -11.234  1.00 21.80           H  
ATOM   4029  C   TYR A 270       0.915  29.270 -10.770  1.00 21.80           C  
ATOM   4030  CB  TYR A 270      -0.592  31.341 -10.433  1.00 21.80           C  
ATOM   4031  HB2 TYR A 270      -0.296  31.298  -9.385  1.00 21.80           H  
ATOM   4032  HB3 TYR A 270      -1.521  30.780 -10.535  1.00 21.80           H  
ATOM   4033  O   TYR A 270       0.077  28.378 -10.636  1.00 21.80           O  
ATOM   4034  CG  TYR A 270      -0.835  32.802 -10.799  1.00 21.80           C  
ATOM   4035  CD1 TYR A 270       0.105  33.784 -10.423  1.00 21.80           C  
ATOM   4036  HD1 TYR A 270       0.971  33.506  -9.841  1.00 21.80           H  
ATOM   4037  CD2 TYR A 270      -1.946  33.168 -11.588  1.00 21.80           C  
ATOM   4038  HD2 TYR A 270      -2.654  32.415 -11.903  1.00 21.80           H  
ATOM   4039  CE1 TYR A 270      -0.043  35.117 -10.858  1.00 21.80           C  
ATOM   4040  HE1 TYR A 270       0.700  35.856 -10.599  1.00 21.80           H  
ATOM   4041  CE2 TYR A 270      -2.102  34.501 -12.017  1.00 21.80           C  
ATOM   4042  HE2 TYR A 270      -2.933  34.783 -12.647  1.00 21.80           H  
ATOM   4043  OH  TYR A 270      -1.276  36.750 -12.117  1.00 21.80           O  
ATOM   4044  HH  TYR A 270      -0.523  37.294 -11.872  1.00 21.80           H  
ATOM   4045  CZ  TYR A 270      -1.142  35.474 -11.669  1.00 21.80           C  
ATOM   4046  N   THR A 271       2.218  29.048 -10.523  1.00 22.92           N  
ATOM   4047  H   THR A 271       2.859  29.797 -10.740  1.00 22.92           H  
ATOM   4048  CA  THR A 271       2.820  27.698 -10.358  1.00 22.92           C  
ATOM   4049  HA  THR A 271       2.369  27.068 -11.125  1.00 22.92           H  
ATOM   4050  C   THR A 271       2.510  27.031  -9.014  1.00 22.92           C  
ATOM   4051  CB  THR A 271       4.317  27.686 -10.674  1.00 22.92           C  
ATOM   4052  HB  THR A 271       4.862  28.303  -9.961  1.00 22.92           H  
ATOM   4053  O   THR A 271       3.236  27.112  -8.012  1.00 22.92           O  
ATOM   4054  CG2 THR A 271       4.899  26.270 -10.701  1.00 22.92           C  
ATOM   4055 HG21 THR A 271       4.863  25.824  -9.707  1.00 22.92           H  
ATOM   4056 HG22 THR A 271       5.940  26.308 -11.020  1.00 22.92           H  
ATOM   4057 HG23 THR A 271       4.336  25.646 -11.394  1.00 22.92           H  
ATOM   4058  OG1 THR A 271       4.468  28.205 -11.971  1.00 22.92           O  
ATOM   4059  HG1 THR A 271       5.397  28.183 -12.212  1.00 22.92           H  
ATOM   4060  N   VAL A 272       1.340  26.404  -9.030  1.00 20.59           N  
ATOM   4061  H   VAL A 272       0.835  26.494  -9.900  1.00 20.59           H  
ATOM   4062  CA  VAL A 272       0.527  25.950  -7.910  1.00 20.59           C  
ATOM   4063  HA  VAL A 272      -0.323  25.480  -8.406  1.00 20.59           H  
ATOM   4064  C   VAL A 272       1.066  24.755  -7.072  1.00 20.59           C  
ATOM   4065  CB  VAL A 272      -0.147  27.197  -7.256  1.00 20.59           C  
ATOM   4066  HB  VAL A 272      -0.734  27.647  -8.057  1.00 20.59           H  
ATOM   4067  O   VAL A 272       0.265  23.854  -6.856  1.00 20.59           O  
ATOM   4068  CG1 VAL A 272      -1.168  26.915  -6.166  1.00 20.59           C  
ATOM   4069 HG11 VAL A 272      -1.744  26.028  -6.430  1.00 20.59           H  
ATOM   4070 HG12 VAL A 272      -0.669  26.790  -5.205  1.00 20.59           H  
ATOM   4071 HG13 VAL A 272      -1.855  27.757  -6.086  1.00 20.59           H  
ATOM   4072  CG2 VAL A 272       0.762  28.331  -6.751  1.00 20.59           C  
ATOM   4073 HG21 VAL A 272       1.187  28.865  -7.601  1.00 20.59           H  
ATOM   4074 HG22 VAL A 272       0.181  29.056  -6.181  1.00 20.59           H  
ATOM   4075 HG23 VAL A 272       1.570  27.943  -6.132  1.00 20.59           H  
ATOM   4076  N   ASN A 273       2.359  24.623  -6.679  1.00 22.75           N  
ATOM   4077  H   ASN A 273       2.988  25.329  -7.035  1.00 22.75           H  
ATOM   4078  CA  ASN A 273       2.967  23.335  -6.175  1.00 22.75           C  
ATOM   4079  HA  ASN A 273       2.223  22.543  -6.265  1.00 22.75           H  
ATOM   4080  C   ASN A 273       3.469  23.328  -4.680  1.00 22.75           C  
ATOM   4081  CB  ASN A 273       4.157  22.951  -7.090  1.00 22.75           C  
ATOM   4082  HB2 ASN A 273       4.955  23.682  -6.959  1.00 22.75           H  
ATOM   4083  HB3 ASN A 273       4.543  21.988  -6.753  1.00 22.75           H  
ATOM   4084  O   ASN A 273       4.144  24.289  -4.307  1.00 22.75           O  
ATOM   4085  CG  ASN A 273       3.895  22.837  -8.591  1.00 22.75           C  
ATOM   4086  ND2 ASN A 273       4.790  22.199  -9.309  1.00 22.75           N  
ATOM   4087 HD21 ASN A 273       5.600  21.769  -8.887  1.00 22.75           H  
ATOM   4088 HD22 ASN A 273       4.615  22.134 -10.302  1.00 22.75           H  
ATOM   4089  OD1 ASN A 273       2.943  23.345  -9.155  1.00 22.75           O  
ATOM   4090  N   ALA A 274       3.216  22.293  -3.833  1.00 23.43           N  
ATOM   4091  H   ALA A 274       2.730  21.490  -4.206  1.00 23.43           H  
ATOM   4092  CA  ALA A 274       3.541  22.218  -2.364  1.00 23.43           C  
ATOM   4093  HA  ALA A 274       4.068  23.127  -2.073  1.00 23.43           H  
ATOM   4094  C   ALA A 274       4.419  21.030  -1.900  1.00 23.43           C  
ATOM   4095  CB  ALA A 274       2.258  22.122  -1.510  1.00 23.43           C  
ATOM   4096  HB1 ALA A 274       1.779  23.095  -1.401  1.00 23.43           H  
ATOM   4097  HB2 ALA A 274       2.485  21.801  -0.493  1.00 23.43           H  
ATOM   4098  HB3 ALA A 274       1.568  21.398  -1.943  1.00 23.43           H  
ATOM   4099  O   ALA A 274       4.453  19.986  -2.544  1.00 23.43           O  
ATOM   4100  N   ARG A 275       5.027  21.167  -0.705  1.00 23.25           N  
ATOM   4101  H   ARG A 275       4.895  22.041  -0.217  1.00 23.25           H  
ATOM   4102  CA  ARG A 275       5.762  20.130   0.048  1.00 23.25           C  
ATOM   4103  HA  ARG A 275       5.507  19.146  -0.345  1.00 23.25           H  
ATOM   4104  C   ARG A 275       5.382  20.195   1.536  1.00 23.25           C  
ATOM   4105  CB  ARG A 275       7.271  20.387  -0.143  1.00 23.25           C  
ATOM   4106  HB2 ARG A 275       7.540  21.306   0.378  1.00 23.25           H  
ATOM   4107  HB3 ARG A 275       7.458  20.541  -1.206  1.00 23.25           H  
ATOM   4108  O   ARG A 275       5.350  21.290   2.089  1.00 23.25           O  
ATOM   4109  CG  ARG A 275       8.195  19.254   0.333  1.00 23.25           C  
ATOM   4110  HG2 ARG A 275       8.007  18.369  -0.276  1.00 23.25           H  
ATOM   4111  HG3 ARG A 275       8.005  19.017   1.380  1.00 23.25           H  
ATOM   4112  CD  ARG A 275       9.656  19.702   0.173  1.00 23.25           C  
ATOM   4113  HD2 ARG A 275       9.761  20.235  -0.772  1.00 23.25           H  
ATOM   4114  HD3 ARG A 275       9.895  20.390   0.984  1.00 23.25           H  
ATOM   4115  NE  ARG A 275      10.603  18.571   0.171  1.00 23.25           N  
ATOM   4116  HE  ARG A 275      10.220  17.637   0.164  1.00 23.25           H  
ATOM   4117  NH1 ARG A 275      12.511  19.832   0.357  1.00 23.25           N  
ATOM   4118 HH11 ARG A 275      12.955  19.940   1.258  1.00 23.25           H  
ATOM   4119 HH12 ARG A 275      11.921  20.644   0.246  1.00 23.25           H  
ATOM   4120  NH2 ARG A 275      12.689  17.638   0.281  1.00 23.25           N  
ATOM   4121 HH21 ARG A 275      13.681  17.807   0.367  1.00 23.25           H  
ATOM   4122 HH22 ARG A 275      12.313  16.701   0.247  1.00 23.25           H  
ATOM   4123  CZ  ARG A 275      11.917  18.684   0.268  1.00 23.25           C  
ATOM   4124  N   ILE A 276       5.131  19.055   2.188  1.00 24.39           N  
ATOM   4125  H   ILE A 276       5.193  18.184   1.680  1.00 24.39           H  
ATOM   4126  CA  ILE A 276       5.087  18.977   3.660  1.00 24.39           C  
ATOM   4127  HA  ILE A 276       4.778  19.941   4.064  1.00 24.39           H  
ATOM   4128  C   ILE A 276       6.514  18.700   4.134  1.00 24.39           C  
ATOM   4129  CB  ILE A 276       4.079  17.918   4.175  1.00 24.39           C  
ATOM   4130  HB  ILE A 276       4.349  16.948   3.759  1.00 24.39           H  
ATOM   4131  O   ILE A 276       7.093  17.674   3.786  1.00 24.39           O  
ATOM   4132  CG1 ILE A 276       2.646  18.275   3.712  1.00 24.39           C  
ATOM   4133 HG12 ILE A 276       2.370  19.252   4.109  1.00 24.39           H  
ATOM   4134 HG13 ILE A 276       2.631  18.339   2.624  1.00 24.39           H  
ATOM   4135  CG2 ILE A 276       4.142  17.822   5.715  1.00 24.39           C  
ATOM   4136 HG21 ILE A 276       5.146  17.554   6.044  1.00 24.39           H  
ATOM   4137 HG22 ILE A 276       3.857  18.771   6.169  1.00 24.39           H  
ATOM   4138 HG23 ILE A 276       3.476  17.039   6.076  1.00 24.39           H  
ATOM   4139  CD1 ILE A 276       1.570  17.259   4.119  1.00 24.39           C  
ATOM   4140 HD11 ILE A 276       1.410  17.280   5.197  1.00 24.39           H  
ATOM   4141 HD12 ILE A 276       1.868  16.256   3.812  1.00 24.39           H  
ATOM   4142 HD13 ILE A 276       0.631  17.515   3.629  1.00 24.39           H  
ATOM   4143  N   GLU A 277       7.091  19.628   4.892  1.00 22.36           N  
ATOM   4144  H   GLU A 277       6.573  20.464   5.121  1.00 22.36           H  
ATOM   4145  CA  GLU A 277       8.483  19.572   5.340  1.00 22.36           C  
ATOM   4146  HA  GLU A 277       8.894  18.581   5.147  1.00 22.36           H  
ATOM   4147  C   GLU A 277       8.528  19.811   6.853  1.00 22.36           C  
ATOM   4148  CB  GLU A 277       9.296  20.578   4.504  1.00 22.36           C  
ATOM   4149  HB2 GLU A 277       8.937  21.592   4.684  1.00 22.36           H  
ATOM   4150  HB3 GLU A 277       9.122  20.343   3.454  1.00 22.36           H  
ATOM   4151  O   GLU A 277       8.451  20.951   7.311  1.00 22.36           O  
ATOM   4152  CG  GLU A 277      10.808  20.514   4.759  1.00 22.36           C  
ATOM   4153  HG2 GLU A 277      11.047  21.066   5.668  1.00 22.36           H  
ATOM   4154  HG3 GLU A 277      11.095  19.474   4.910  1.00 22.36           H  
ATOM   4155  CD  GLU A 277      11.584  21.089   3.563  1.00 22.36           C  
ATOM   4156  OE1 GLU A 277      12.354  20.319   2.939  1.00 22.36           O  
ATOM   4157  OE2 GLU A 277      11.354  22.259   3.194  1.00 22.36           O  
ATOM   4158  N   ILE A 278       8.604  18.724   7.634  1.00 24.07           N  
ATOM   4159  H   ILE A 278       8.655  17.821   7.185  1.00 24.07           H  
ATOM   4160  CA  ILE A 278       8.535  18.735   9.111  1.00 24.07           C  
ATOM   4161  HA  ILE A 278       7.791  19.479   9.394  1.00 24.07           H  
ATOM   4162  C   ILE A 278       9.874  19.223   9.695  1.00 24.07           C  
ATOM   4163  CB  ILE A 278       8.042  17.378   9.685  1.00 24.07           C  
ATOM   4164  HB  ILE A 278       8.824  16.631   9.546  1.00 24.07           H  
ATOM   4165  O   ILE A 278      10.650  18.492  10.312  1.00 24.07           O  
ATOM   4166  CG1 ILE A 278       6.764  16.888   8.955  1.00 24.07           C  
ATOM   4167 HG12 ILE A 278       5.985  17.646   9.040  1.00 24.07           H  
ATOM   4168 HG13 ILE A 278       6.986  16.750   7.897  1.00 24.07           H  
ATOM   4169  CG2 ILE A 278       7.754  17.523  11.194  1.00 24.07           C  
ATOM   4170 HG21 ILE A 278       7.531  16.551  11.634  1.00 24.07           H  
ATOM   4171 HG22 ILE A 278       8.620  17.921  11.724  1.00 24.07           H  
ATOM   4172 HG23 ILE A 278       6.910  18.193  11.356  1.00 24.07           H  
ATOM   4173  CD1 ILE A 278       6.206  15.551   9.463  1.00 24.07           C  
ATOM   4174 HD11 ILE A 278       5.412  15.215   8.795  1.00 24.07           H  
ATOM   4175 HD12 ILE A 278       5.788  15.664  10.463  1.00 24.07           H  
ATOM   4176 HD13 ILE A 278       6.997  14.802   9.476  1.00 24.07           H  
ATOM   4177  N   SER A 279      10.177  20.492   9.441  1.00 22.99           N  
ATOM   4178  H   SER A 279       9.493  21.027   8.925  1.00 22.99           H  
ATOM   4179  CA  SER A 279      11.432  21.150   9.790  1.00 22.99           C  
ATOM   4180  HA  SER A 279      12.212  20.389   9.804  1.00 22.99           H  
ATOM   4181  C   SER A 279      11.391  21.738  11.208  1.00 22.99           C  
ATOM   4182  CB  SER A 279      11.849  22.140   8.689  1.00 22.99           C  
ATOM   4183  HB2 SER A 279      12.726  22.695   9.021  1.00 22.99           H  
ATOM   4184  HB3 SER A 279      12.120  21.576   7.796  1.00 22.99           H  
ATOM   4185  O   SER A 279      11.442  22.951  11.401  1.00 22.99           O  
ATOM   4186  OG  SER A 279      10.832  23.057   8.342  1.00 22.99           O  
ATOM   4187  HG  SER A 279      10.161  22.623   7.811  1.00 22.99           H  
ATOM   4188  N   LYS A 280      11.436  20.832  12.201  1.00 23.87           N  
ATOM   4189  H   LYS A 280      11.323  19.875  11.896  1.00 23.87           H  
ATOM   4190  CA  LYS A 280      11.444  21.073  13.667  1.00 23.87           C  
ATOM   4191  HA  LYS A 280      11.796  20.148  14.123  1.00 23.87           H  
ATOM   4192  C   LYS A 280      10.057  21.330  14.287  1.00 23.87           C  
ATOM   4193  CB  LYS A 280      12.436  22.192  14.076  1.00 23.87           C  
ATOM   4194  HB2 LYS A 280      12.004  23.152  13.790  1.00 23.87           H  
ATOM   4195  HB3 LYS A 280      12.523  22.207  15.162  1.00 23.87           H  
ATOM   4196  O   LYS A 280       9.102  21.672  13.606  1.00 23.87           O  
ATOM   4197  CG  LYS A 280      13.858  22.083  13.494  1.00 23.87           C  
ATOM   4198  HG2 LYS A 280      14.390  21.273  13.993  1.00 23.87           H  
ATOM   4199  HG3 LYS A 280      13.824  21.871  12.425  1.00 23.87           H  
ATOM   4200  CD  LYS A 280      14.609  23.406  13.690  1.00 23.87           C  
ATOM   4201  HD2 LYS A 280      14.053  24.197  13.187  1.00 23.87           H  
ATOM   4202  HD3 LYS A 280      14.672  23.634  14.755  1.00 23.87           H  
ATOM   4203  CE  LYS A 280      16.015  23.310  13.089  1.00 23.87           C  
ATOM   4204  HE2 LYS A 280      15.921  22.978  12.055  1.00 23.87           H  
ATOM   4205  HE3 LYS A 280      16.578  22.553  13.635  1.00 23.87           H  
ATOM   4206  NZ  LYS A 280      16.713  24.619  13.140  1.00 23.87           N  
ATOM   4207  HZ1 LYS A 280      16.192  25.306  12.614  1.00 23.87           H  
ATOM   4208  HZ2 LYS A 280      16.794  24.942  14.094  1.00 23.87           H  
ATOM   4209  HZ3 LYS A 280      17.637  24.545  12.739  1.00 23.87           H  
ATOM   4210  N   VAL A 281      10.030  21.220  15.622  1.00 22.79           N  
ATOM   4211  H   VAL A 281      10.898  20.930  16.050  1.00 22.79           H  
ATOM   4212  CA  VAL A 281       8.892  21.428  16.545  1.00 22.79           C  
ATOM   4213  HA  VAL A 281       9.332  21.383  17.541  1.00 22.79           H  
ATOM   4214  C   VAL A 281       7.845  20.297  16.537  1.00 22.79           C  
ATOM   4215  CB  VAL A 281       8.304  22.860  16.446  1.00 22.79           C  
ATOM   4216  HB  VAL A 281       7.790  22.984  15.493  1.00 22.79           H  
ATOM   4217  O   VAL A 281       7.674  19.560  15.573  1.00 22.79           O  
ATOM   4218  CG1 VAL A 281       7.310  23.170  17.576  1.00 22.79           C  
ATOM   4219 HG11 VAL A 281       7.005  24.215  17.522  1.00 22.79           H  
ATOM   4220 HG12 VAL A 281       7.758  22.981  18.552  1.00 22.79           H  
ATOM   4221 HG13 VAL A 281       6.404  22.576  17.454  1.00 22.79           H  
ATOM   4222  CG2 VAL A 281       9.419  23.917  16.552  1.00 22.79           C  
ATOM   4223 HG21 VAL A 281      10.088  23.848  15.695  1.00 22.79           H  
ATOM   4224 HG22 VAL A 281       9.982  23.786  17.476  1.00 22.79           H  
ATOM   4225 HG23 VAL A 281       8.980  24.915  16.539  1.00 22.79           H  
ATOM   4226  N   THR A 282       7.216  20.093  17.697  1.00 23.31           N  
ATOM   4227  H   THR A 282       7.353  20.769  18.435  1.00 23.31           H  
ATOM   4228  CA  THR A 282       6.268  19.014  18.006  1.00 23.31           C  
ATOM   4229  HA  THR A 282       6.732  18.051  17.794  1.00 23.31           H  
ATOM   4230  C   THR A 282       4.968  19.118  17.213  1.00 23.31           C  
ATOM   4231  CB  THR A 282       5.887  19.068  19.497  1.00 23.31           C  
ATOM   4232  HB  THR A 282       5.008  18.447  19.669  1.00 23.31           H  
ATOM   4233  O   THR A 282       4.205  20.065  17.405  1.00 23.31           O  
ATOM   4234  CG2 THR A 282       7.007  18.572  20.407  1.00 23.31           C  
ATOM   4235 HG21 THR A 282       6.676  18.619  21.444  1.00 23.31           H  
ATOM   4236 HG22 THR A 282       7.249  17.538  20.163  1.00 23.31           H  
ATOM   4237 HG23 THR A 282       7.895  19.193  20.286  1.00 23.31           H  
ATOM   4238  OG1 THR A 282       5.600  20.402  19.865  1.00 23.31           O  
ATOM   4239  HG1 THR A 282       4.943  20.717  19.240  1.00 23.31           H  
ATOM   4240  N   ALA A 283       4.648  18.090  16.427  1.00 25.77           N  
ATOM   4241  H   ALA A 283       5.323  17.354  16.274  1.00 25.77           H  
ATOM   4242  CA  ALA A 283       3.323  17.928  15.842  1.00 25.77           C  
ATOM   4243  HA  ALA A 283       3.016  18.874  15.395  1.00 25.77           H  
ATOM   4244  C   ALA A 283       2.296  17.549  16.927  1.00 25.77           C  
ATOM   4245  CB  ALA A 283       3.408  16.881  14.723  1.00 25.77           C  
ATOM   4246  HB1 ALA A 283       3.730  15.920  15.126  1.00 25.77           H  
ATOM   4247  HB2 ALA A 283       2.428  16.760  14.263  1.00 25.77           H  
ATOM   4248  HB3 ALA A 283       4.118  17.209  13.963  1.00 25.77           H  
ATOM   4249  O   ALA A 283       2.206  16.391  17.334  1.00 25.77           O  
ATOM   4250  N   ARG A 284       1.495  18.517  17.390  1.00 24.51           N  
ATOM   4251  H   ARG A 284       1.637  19.455  17.043  1.00 24.51           H  
ATOM   4252  CA  ARG A 284       0.260  18.222  18.131  1.00 24.51           C  
ATOM   4253  HA  ARG A 284       0.429  17.386  18.810  1.00 24.51           H  
ATOM   4254  C   ARG A 284      -0.807  17.786  17.129  1.00 24.51           C  
ATOM   4255  CB  ARG A 284      -0.204  19.439  18.949  1.00 24.51           C  
ATOM   4256  HB2 ARG A 284      -1.246  19.287  19.230  1.00 24.51           H  
ATOM   4257  HB3 ARG A 284      -0.145  20.339  18.339  1.00 24.51           H  
ATOM   4258  O   ARG A 284      -1.272  18.595  16.334  1.00 24.51           O  
ATOM   4259  CG  ARG A 284       0.621  19.617  20.232  1.00 24.51           C  
ATOM   4260  HG2 ARG A 284       0.549  18.707  20.828  1.00 24.51           H  
ATOM   4261  HG3 ARG A 284       1.666  19.798  19.979  1.00 24.51           H  
ATOM   4262  CD  ARG A 284       0.079  20.797  21.049  1.00 24.51           C  
ATOM   4263  HD2 ARG A 284      -1.001  20.683  21.150  1.00 24.51           H  
ATOM   4264  HD3 ARG A 284       0.281  21.720  20.505  1.00 24.51           H  
ATOM   4265  NE  ARG A 284       0.685  20.857  22.394  1.00 24.51           N  
ATOM   4266  HE  ARG A 284       1.338  20.122  22.630  1.00 24.51           H  
ATOM   4267  NH1 ARG A 284      -0.389  22.754  23.112  1.00 24.51           N  
ATOM   4268 HH11 ARG A 284      -0.594  23.435  23.829  1.00 24.51           H  
ATOM   4269 HH12 ARG A 284      -0.808  22.851  22.198  1.00 24.51           H  
ATOM   4270  NH2 ARG A 284       0.963  21.658  24.509  1.00 24.51           N  
ATOM   4271 HH21 ARG A 284       0.736  22.337  25.221  1.00 24.51           H  
ATOM   4272 HH22 ARG A 284       1.583  20.890  24.722  1.00 24.51           H  
ATOM   4273  CZ  ARG A 284       0.419  21.753  23.327  1.00 24.51           C  
ATOM   4274  N   MET A 285      -1.175  16.506  17.145  1.00 25.93           N  
ATOM   4275  H   MET A 285      -0.721  15.876  17.790  1.00 25.93           H  
ATOM   4276  CA  MET A 285      -2.298  16.020  16.341  1.00 25.93           C  
ATOM   4277  HA  MET A 285      -2.148  16.365  15.318  1.00 25.93           H  
ATOM   4278  C   MET A 285      -3.633  16.621  16.804  1.00 25.93           C  
ATOM   4279  CB  MET A 285      -2.353  14.485  16.328  1.00 25.93           C  
ATOM   4280  HB2 MET A 285      -2.005  14.081  17.279  1.00 25.93           H  
ATOM   4281  HB3 MET A 285      -3.388  14.176  16.187  1.00 25.93           H  
ATOM   4282  O   MET A 285      -3.796  16.995  17.964  1.00 25.93           O  
ATOM   4283  CG  MET A 285      -1.516  13.920  15.173  1.00 25.93           C  
ATOM   4284  HG2 MET A 285      -1.847  14.383  14.243  1.00 25.93           H  
ATOM   4285  HG3 MET A 285      -0.474  14.194  15.333  1.00 25.93           H  
ATOM   4286  SD  MET A 285      -1.600  12.120  14.953  1.00 25.93           S  
ATOM   4287  CE  MET A 285      -3.382  11.862  14.711  1.00 25.93           C  
ATOM   4288  HE1 MET A 285      -3.564  10.817  14.460  1.00 25.93           H  
ATOM   4289  HE2 MET A 285      -3.740  12.500  13.903  1.00 25.93           H  
ATOM   4290  HE3 MET A 285      -3.931  12.099  15.623  1.00 25.93           H  
ATOM   4291  N   ALA A 286      -4.580  16.691  15.865  1.00 27.13           N  
ATOM   4292  H   ALA A 286      -4.353  16.344  14.944  1.00 27.13           H  
ATOM   4293  CA  ALA A 286      -5.926  17.221  16.053  1.00 27.13           C  
ATOM   4294  HA  ALA A 286      -5.868  18.302  16.177  1.00 27.13           H  
ATOM   4295  C   ALA A 286      -6.647  16.624  17.274  1.00 27.13           C  
ATOM   4296  CB  ALA A 286      -6.721  16.907  14.778  1.00 27.13           C  
ATOM   4297  HB1 ALA A 286      -6.277  17.417  13.924  1.00 27.13           H  
ATOM   4298  HB2 ALA A 286      -6.731  15.832  14.601  1.00 27.13           H  
ATOM   4299  HB3 ALA A 286      -7.750  17.245  14.904  1.00 27.13           H  
ATOM   4300  O   ALA A 286      -6.654  15.408  17.468  1.00 27.13           O  
ATOM   4301  N   SER A 287      -7.344  17.470  18.035  1.00 25.88           N  
ATOM   4302  H   SER A 287      -7.351  18.456  17.814  1.00 25.88           H  
ATOM   4303  CA  SER A 287      -8.290  17.012  19.049  1.00 25.88           C  
ATOM   4304  HA  SER A 287      -7.806  16.231  19.635  1.00 25.88           H  
ATOM   4305  C   SER A 287      -9.527  16.402  18.378  1.00 25.88           C  
ATOM   4306  CB  SER A 287      -8.644  18.147  20.019  1.00 25.88           C  
ATOM   4307  HB2 SER A 287      -7.779  18.338  20.654  1.00 25.88           H  
ATOM   4308  HB3 SER A 287      -9.477  17.842  20.652  1.00 25.88           H  
ATOM   4309  O   SER A 287     -10.205  17.031  17.562  1.00 25.88           O  
ATOM   4310  OG  SER A 287      -8.971  19.345  19.337  1.00 25.88           O  
ATOM   4311  HG  SER A 287      -9.001  20.064  19.972  1.00 25.88           H  
ATOM   4312  N   PHE A 288      -9.825  15.146  18.712  1.00 26.86           N  
ATOM   4313  H   PHE A 288      -9.205  14.649  19.336  1.00 26.86           H  
ATOM   4314  CA  PHE A 288     -10.995  14.440  18.194  1.00 26.86           C  
ATOM   4315  HA  PHE A 288     -11.205  14.794  17.185  1.00 26.86           H  
ATOM   4316  C   PHE A 288     -12.221  14.733  19.064  1.00 26.86           C  
ATOM   4317  CB  PHE A 288     -10.708  12.934  18.102  1.00 26.86           C  
ATOM   4318  HB2 PHE A 288     -10.424  12.561  19.086  1.00 26.86           H  
ATOM   4319  HB3 PHE A 288     -11.628  12.424  17.817  1.00 26.86           H  
ATOM   4320  O   PHE A 288     -12.294  14.297  20.210  1.00 26.86           O  
ATOM   4321  CG  PHE A 288      -9.630  12.569  17.096  1.00 26.86           C  
ATOM   4322  CD1 PHE A 288      -9.946  12.471  15.726  1.00 26.86           C  
ATOM   4323  HD1 PHE A 288     -10.957  12.655  15.393  1.00 26.86           H  
ATOM   4324  CD2 PHE A 288      -8.310  12.332  17.524  1.00 26.86           C  
ATOM   4325  HD2 PHE A 288      -8.051  12.411  18.569  1.00 26.86           H  
ATOM   4326  CE1 PHE A 288      -8.949  12.135  14.792  1.00 26.86           C  
ATOM   4327  HE1 PHE A 288      -9.192  12.061  13.742  1.00 26.86           H  
ATOM   4328  CE2 PHE A 288      -7.314  11.995  16.590  1.00 26.86           C  
ATOM   4329  HE2 PHE A 288      -6.303  11.819  16.928  1.00 26.86           H  
ATOM   4330  CZ  PHE A 288      -7.632  11.894  15.225  1.00 26.86           C  
ATOM   4331  HZ  PHE A 288      -6.863  11.633  14.512  1.00 26.86           H  
ATOM   4332  N   ALA A 289     -13.212  15.429  18.504  1.00 25.58           N  
ATOM   4333  H   ALA A 289     -13.080  15.804  17.576  1.00 25.58           H  
ATOM   4334  CA  ALA A 289     -14.542  15.509  19.102  1.00 25.58           C  
ATOM   4335  HA  ALA A 289     -14.441  15.647  20.179  1.00 25.58           H  
ATOM   4336  C   ALA A 289     -15.283  14.184  18.850  1.00 25.58           C  
ATOM   4337  CB  ALA A 289     -15.275  16.732  18.540  1.00 25.58           C  
ATOM   4338  HB1 ALA A 289     -16.263  16.802  18.996  1.00 25.58           H  
ATOM   4339  HB2 ALA A 289     -15.386  16.637  17.460  1.00 25.58           H  
ATOM   4340  HB3 ALA A 289     -14.711  17.635  18.769  1.00 25.58           H  
ATOM   4341  O   ALA A 289     -15.726  13.910  17.731  1.00 25.58           O  
ATOM   4342  N   LEU A 290     -15.364  13.345  19.881  1.00 25.90           N  
ATOM   4343  H   LEU A 290     -14.953  13.632  20.758  1.00 25.90           H  
ATOM   4344  CA  LEU A 290     -15.971  12.015  19.830  1.00 25.90           C  
ATOM   4345  HA  LEU A 290     -15.842  11.598  18.832  1.00 25.90           H  
ATOM   4346  C   LEU A 290     -17.477  12.094  20.122  1.00 25.90           C  
ATOM   4347  CB  LEU A 290     -15.249  11.110  20.845  1.00 25.90           C  
ATOM   4348  HB2 LEU A 290     -15.317  11.585  21.823  1.00 25.90           H  
ATOM   4349  HB3 LEU A 290     -15.766  10.153  20.914  1.00 25.90           H  
ATOM   4350  O   LEU A 290     -17.894  12.768  21.061  1.00 25.90           O  
ATOM   4351  CG  LEU A 290     -13.766  10.858  20.508  1.00 25.90           C  
ATOM   4352  HG  LEU A 290     -13.285  11.783  20.189  1.00 25.90           H  
ATOM   4353  CD1 LEU A 290     -13.053  10.364  21.755  1.00 25.90           C  
ATOM   4354 HD11 LEU A 290     -13.563   9.484  22.147  1.00 25.90           H  
ATOM   4355 HD12 LEU A 290     -12.015  10.124  21.521  1.00 25.90           H  
ATOM   4356 HD13 LEU A 290     -13.060  11.149  22.511  1.00 25.90           H  
ATOM   4357  CD2 LEU A 290     -13.586   9.812  19.407  1.00 25.90           C  
ATOM   4358 HD21 LEU A 290     -13.964   8.847  19.747  1.00 25.90           H  
ATOM   4359 HD22 LEU A 290     -14.117  10.118  18.506  1.00 25.90           H  
ATOM   4360 HD23 LEU A 290     -12.527   9.713  19.172  1.00 25.90           H  
ATOM   4361  N   GLY A 291     -18.293  11.377  19.343  1.00 27.05           N  
ATOM   4362  H   GLY A 291     -17.895  10.849  18.579  1.00 27.05           H  
ATOM   4363  CA  GLY A 291     -19.709  11.171  19.666  1.00 27.05           C  
ATOM   4364  HA2 GLY A 291     -20.216  10.700  18.823  1.00 27.05           H  
ATOM   4365  HA3 GLY A 291     -20.179  12.136  19.857  1.00 27.05           H  
ATOM   4366  C   GLY A 291     -19.884  10.282  20.904  1.00 27.05           C  
ATOM   4367  O   GLY A 291     -18.984   9.518  21.249  1.00 27.05           O  
ATOM   4368  N   ASN A 292     -21.046  10.340  21.563  1.00 29.04           N  
ATOM   4369  H   ASN A 292     -21.724  11.027  21.263  1.00 29.04           H  
ATOM   4370  CA  ASN A 292     -21.279   9.676  22.858  1.00 29.04           C  
ATOM   4371  HA  ASN A 292     -20.626  10.136  23.600  1.00 29.04           H  
ATOM   4372  C   ASN A 292     -20.946   8.168  22.862  1.00 29.04           C  
ATOM   4373  CB  ASN A 292     -22.741   9.905  23.291  1.00 29.04           C  
ATOM   4374  HB2 ASN A 292     -23.416   9.588  22.496  1.00 29.04           H  
ATOM   4375  HB3 ASN A 292     -22.944   9.291  24.169  1.00 29.04           H  
ATOM   4376  O   ASN A 292     -20.373   7.675  23.832  1.00 29.04           O  
ATOM   4377  CG  ASN A 292     -23.061  11.341  23.672  1.00 29.04           C  
ATOM   4378  ND2 ASN A 292     -24.312  11.641  23.931  1.00 29.04           N  
ATOM   4379 HD21 ASN A 292     -25.033  10.935  23.900  1.00 29.04           H  
ATOM   4380 HD22 ASN A 292     -24.488  12.596  24.210  1.00 29.04           H  
ATOM   4381  OD1 ASN A 292     -22.217  12.214  23.735  1.00 29.04           O  
ATOM   4382  N   ALA A 293     -21.241   7.440  21.778  1.00 27.03           N  
ATOM   4383  H   ALA A 293     -21.713   7.885  21.004  1.00 27.03           H  
ATOM   4384  CA  ALA A 293     -20.886   6.023  21.647  1.00 27.03           C  
ATOM   4385  HA  ALA A 293     -21.238   5.487  22.528  1.00 27.03           H  
ATOM   4386  C   ALA A 293     -19.362   5.804  21.554  1.00 27.03           C  
ATOM   4387  CB  ALA A 293     -21.612   5.461  20.418  1.00 27.03           C  
ATOM   4388  HB1 ALA A 293     -21.384   4.401  20.312  1.00 27.03           H  
ATOM   4389  HB2 ALA A 293     -21.296   5.982  19.514  1.00 27.03           H  
ATOM   4390  HB3 ALA A 293     -22.690   5.575  20.536  1.00 27.03           H  
ATOM   4391  O   ALA A 293     -18.813   4.915  22.206  1.00 27.03           O  
ATOM   4392  N   ALA A 294     -18.661   6.658  20.804  1.00 29.59           N  
ATOM   4393  H   ALA A 294     -19.149   7.417  20.351  1.00 29.59           H  
ATOM   4394  CA  ALA A 294     -17.205   6.626  20.706  1.00 29.59           C  
ATOM   4395  HA  ALA A 294     -16.898   5.600  20.502  1.00 29.59           H  
ATOM   4396  C   ALA A 294     -16.531   7.046  22.025  1.00 29.59           C  
ATOM   4397  CB  ALA A 294     -16.777   7.492  19.515  1.00 29.59           C  
ATOM   4398  HB1 ALA A 294     -17.280   7.151  18.610  1.00 29.59           H  
ATOM   4399  HB2 ALA A 294     -15.701   7.395  19.370  1.00 29.59           H  
ATOM   4400  HB3 ALA A 294     -17.028   8.537  19.695  1.00 29.59           H  
ATOM   4401  O   ALA A 294     -15.507   6.473  22.379  1.00 29.59           O  
ATOM   4402  N   ALA A 295     -17.124   7.971  22.789  1.00 28.85           N  
ATOM   4403  H   ALA A 295     -17.937   8.442  22.418  1.00 28.85           H  
ATOM   4404  CA  ALA A 295     -16.674   8.330  24.136  1.00 28.85           C  
ATOM   4405  HA  ALA A 295     -15.609   8.556  24.099  1.00 28.85           H  
ATOM   4406  C   ALA A 295     -16.862   7.180  25.148  1.00 28.85           C  
ATOM   4407  CB  ALA A 295     -17.413   9.601  24.571  1.00 28.85           C  
ATOM   4408  HB1 ALA A 295     -17.236  10.399  23.851  1.00 28.85           H  
ATOM   4409  HB2 ALA A 295     -18.484   9.411  24.641  1.00 28.85           H  
ATOM   4410  HB3 ALA A 295     -17.045   9.918  25.547  1.00 28.85           H  
ATOM   4411  O   ALA A 295     -15.997   6.963  25.995  1.00 28.85           O  
ATOM   4412  N   LEU A 296     -17.943   6.395  25.035  1.00 30.17           N  
ATOM   4413  H   LEU A 296     -18.656   6.649  24.367  1.00 30.17           H  
ATOM   4414  CA  LEU A 296     -18.155   5.200  25.861  1.00 30.17           C  
ATOM   4415  HA  LEU A 296     -18.054   5.495  26.906  1.00 30.17           H  
ATOM   4416  C   LEU A 296     -17.086   4.127  25.583  1.00 30.17           C  
ATOM   4417  CB  LEU A 296     -19.581   4.668  25.621  1.00 30.17           C  
ATOM   4418  HB2 LEU A 296     -19.619   4.210  24.633  1.00 30.17           H  
ATOM   4419  HB3 LEU A 296     -20.285   5.501  25.627  1.00 30.17           H  
ATOM   4420  O   LEU A 296     -16.474   3.610  26.518  1.00 30.17           O  
ATOM   4421  CG  LEU A 296     -20.035   3.635  26.670  1.00 30.17           C  
ATOM   4422  HG  LEU A 296     -19.248   2.899  26.831  1.00 30.17           H  
ATOM   4423  CD1 LEU A 296     -20.380   4.305  28.004  1.00 30.17           C  
ATOM   4424 HD11 LEU A 296     -21.158   5.054  27.861  1.00 30.17           H  
ATOM   4425 HD12 LEU A 296     -19.493   4.776  28.428  1.00 30.17           H  
ATOM   4426 HD13 LEU A 296     -20.733   3.552  28.709  1.00 30.17           H  
ATOM   4427  CD2 LEU A 296     -21.281   2.900  26.177  1.00 30.17           C  
ATOM   4428 HD21 LEU A 296     -21.594   2.166  26.919  1.00 30.17           H  
ATOM   4429 HD22 LEU A 296     -22.092   3.608  26.004  1.00 30.17           H  
ATOM   4430 HD23 LEU A 296     -21.053   2.378  25.248  1.00 30.17           H  
ATOM   4431  N   ALA A 297     -16.801   3.858  24.304  1.00 31.22           N  
ATOM   4432  H   ALA A 297     -17.361   4.291  23.583  1.00 31.22           H  
ATOM   4433  CA  ALA A 297     -15.707   2.972  23.898  1.00 31.22           C  
ATOM   4434  HA  ALA A 297     -15.844   2.004  24.380  1.00 31.22           H  
ATOM   4435  C   ALA A 297     -14.328   3.514  24.330  1.00 31.22           C  
ATOM   4436  CB  ALA A 297     -15.790   2.774  22.379  1.00 31.22           C  
ATOM   4437  HB1 ALA A 297     -16.763   2.361  22.113  1.00 31.22           H  
ATOM   4438  HB2 ALA A 297     -15.013   2.079  22.061  1.00 31.22           H  
ATOM   4439  HB3 ALA A 297     -15.651   3.726  21.867  1.00 31.22           H  
ATOM   4440  O   ALA A 297     -13.461   2.743  24.743  1.00 31.22           O  
ATOM   4441  N   LEU A 298     -14.132   4.840  24.307  1.00 31.11           N  
ATOM   4442  H   LEU A 298     -14.843   5.426  23.893  1.00 31.11           H  
ATOM   4443  CA  LEU A 298     -12.908   5.474  24.802  1.00 31.11           C  
ATOM   4444  HA  LEU A 298     -12.066   4.991  24.306  1.00 31.11           H  
ATOM   4445  C   LEU A 298     -12.718   5.279  26.307  1.00 31.11           C  
ATOM   4446  CB  LEU A 298     -12.898   6.983  24.494  1.00 31.11           C  
ATOM   4447  HB2 LEU A 298     -13.656   7.243  23.755  1.00 31.11           H  
ATOM   4448  HB3 LEU A 298     -13.140   7.537  25.400  1.00 31.11           H  
ATOM   4449  O   LEU A 298     -11.598   5.047  26.747  1.00 31.11           O  
ATOM   4450  CG  LEU A 298     -11.524   7.424  23.973  1.00 31.11           C  
ATOM   4451  HG  LEU A 298     -10.746   6.849  24.476  1.00 31.11           H  
ATOM   4452  CD1 LEU A 298     -11.433   7.158  22.464  1.00 31.11           C  
ATOM   4453 HD11 LEU A 298     -12.286   7.599  21.948  1.00 31.11           H  
ATOM   4454 HD12 LEU A 298     -11.439   6.083  22.284  1.00 31.11           H  
ATOM   4455 HD13 LEU A 298     -10.519   7.586  22.052  1.00 31.11           H  
ATOM   4456  CD2 LEU A 298     -11.279   8.897  24.294  1.00 31.11           C  
ATOM   4457 HD21 LEU A 298     -11.079   9.000  25.361  1.00 31.11           H  
ATOM   4458 HD22 LEU A 298     -12.162   9.492  24.063  1.00 31.11           H  
ATOM   4459 HD23 LEU A 298     -10.423   9.279  23.738  1.00 31.11           H  
ATOM   4460  N   ASN A 299     -13.794   5.355  27.095  1.00 31.83           N  
ATOM   4461  H   ASN A 299     -14.677   5.614  26.680  1.00 31.83           H  
ATOM   4462  CA  ASN A 299     -13.728   5.125  28.537  1.00 31.83           C  
ATOM   4463  HA  ASN A 299     -12.919   5.731  28.946  1.00 31.83           H  
ATOM   4464  C   ASN A 299     -13.361   3.667  28.854  1.00 31.83           C  
ATOM   4465  CB  ASN A 299     -15.040   5.586  29.191  1.00 31.83           C  
ATOM   4466  HB2 ASN A 299     -15.889   5.194  28.632  1.00 31.83           H  
ATOM   4467  HB3 ASN A 299     -15.089   5.190  30.206  1.00 31.83           H  
ATOM   4468  O   ASN A 299     -12.497   3.441  29.695  1.00 31.83           O  
ATOM   4469  CG  ASN A 299     -15.140   7.101  29.294  1.00 31.83           C  
ATOM   4470  ND2 ASN A 299     -16.338   7.636  29.328  1.00 31.83           N  
ATOM   4471 HD21 ASN A 299     -17.158   7.051  29.249  1.00 31.83           H  
ATOM   4472 HD22 ASN A 299     -16.375   8.643  29.385  1.00 31.83           H  
ATOM   4473  OD1 ASN A 299     -14.161   7.827  29.382  1.00 31.83           O  
ATOM   4474  N   GLN A 300     -13.896   2.693  28.110  1.00 32.70           N  
ATOM   4475  H   GLN A 300     -14.607   2.935  27.435  1.00 32.70           H  
ATOM   4476  CA  GLN A 300     -13.479   1.287  28.225  1.00 32.70           C  
ATOM   4477  HA  GLN A 300     -13.582   0.975  29.265  1.00 32.70           H  
ATOM   4478  C   GLN A 300     -11.997   1.088  27.842  1.00 32.70           C  
ATOM   4479  CB  GLN A 300     -14.404   0.414  27.359  1.00 32.70           C  
ATOM   4480  HB2 GLN A 300     -14.006  -0.601  27.326  1.00 32.70           H  
ATOM   4481  HB3 GLN A 300     -14.427   0.808  26.343  1.00 32.70           H  
ATOM   4482  O   GLN A 300     -11.253   0.401  28.546  1.00 32.70           O  
ATOM   4483  CG  GLN A 300     -15.833   0.359  27.927  1.00 32.70           C  
ATOM   4484  HG2 GLN A 300     -15.797  -0.096  28.917  1.00 32.70           H  
ATOM   4485  HG3 GLN A 300     -16.230   1.368  28.037  1.00 32.70           H  
ATOM   4486  CD  GLN A 300     -16.808  -0.429  27.057  1.00 32.70           C  
ATOM   4487  NE2 GLN A 300     -17.922  -0.857  27.609  1.00 32.70           N  
ATOM   4488 HE21 GLN A 300     -18.547  -1.372  27.004  1.00 32.70           H  
ATOM   4489 HE22 GLN A 300     -18.102  -0.688  28.588  1.00 32.70           H  
ATOM   4490  OE1 GLN A 300     -16.616  -0.666  25.876  1.00 32.70           O  
ATOM   4491  N   ALA A 301     -11.519   1.746  26.777  1.00 29.53           N  
ATOM   4492  H   ALA A 301     -12.166   2.252  26.189  1.00 29.53           H  
ATOM   4493  CA  ALA A 301     -10.097   1.741  26.416  1.00 29.53           C  
ATOM   4494  HA  ALA A 301      -9.778   0.706  26.303  1.00 29.53           H  
ATOM   4495  C   ALA A 301      -9.215   2.388  27.509  1.00 29.53           C  
ATOM   4496  CB  ALA A 301      -9.926   2.432  25.057  1.00 29.53           C  
ATOM   4497  HB1 ALA A 301      -8.883   2.373  24.747  1.00 29.53           H  
ATOM   4498  HB2 ALA A 301     -10.216   3.481  25.125  1.00 29.53           H  
ATOM   4499  HB3 ALA A 301     -10.545   1.936  24.310  1.00 29.53           H  
ATOM   4500  O   ALA A 301      -8.179   1.828  27.880  1.00 29.53           O  
ATOM   4501  N   ARG A 302      -9.655   3.518  28.078  1.00 30.40           N  
ATOM   4502  H   ARG A 302     -10.503   3.912  27.695  1.00 30.40           H  
ATOM   4503  CA  ARG A 302      -9.001   4.264  29.168  1.00 30.40           C  
ATOM   4504  HA  ARG A 302      -7.976   4.484  28.869  1.00 30.40           H  
ATOM   4505  C   ARG A 302      -8.906   3.442  30.459  1.00 30.40           C  
ATOM   4506  CB  ARG A 302      -9.760   5.597  29.341  1.00 30.40           C  
ATOM   4507  HB2 ARG A 302      -9.727   6.133  28.393  1.00 30.40           H  
ATOM   4508  HB3 ARG A 302     -10.804   5.375  29.566  1.00 30.40           H  
ATOM   4509  O   ARG A 302      -7.844   3.435  31.079  1.00 30.40           O  
ATOM   4510  CG  ARG A 302      -9.235   6.534  30.438  1.00 30.40           C  
ATOM   4511  HG2 ARG A 302      -8.183   6.758  30.257  1.00 30.40           H  
ATOM   4512  HG3 ARG A 302      -9.334   6.042  31.406  1.00 30.40           H  
ATOM   4513  CD  ARG A 302     -10.047   7.843  30.451  1.00 30.40           C  
ATOM   4514  HD2 ARG A 302     -11.108   7.598  30.484  1.00 30.40           H  
ATOM   4515  HD3 ARG A 302      -9.847   8.390  29.529  1.00 30.40           H  
ATOM   4516  NE  ARG A 302      -9.713   8.687  31.617  1.00 30.40           N  
ATOM   4517  HE  ARG A 302      -9.035   8.314  32.266  1.00 30.40           H  
ATOM   4518  NH1 ARG A 302     -11.084  10.491  31.164  1.00 30.40           N  
ATOM   4519 HH11 ARG A 302     -11.358  10.070  30.288  1.00 30.40           H  
ATOM   4520 HH12 ARG A 302     -11.329  11.452  31.359  1.00 30.40           H  
ATOM   4521  NH2 ARG A 302      -9.924  10.448  33.051  1.00 30.40           N  
ATOM   4522 HH21 ARG A 302      -9.239  10.050  33.678  1.00 30.40           H  
ATOM   4523 HH22 ARG A 302     -10.363  11.326  33.286  1.00 30.40           H  
ATOM   4524  CZ  ARG A 302     -10.236   9.864  31.929  1.00 30.40           C  
ATOM   4525  N   GLU A 303      -9.949   2.697  30.827  1.00 30.77           N  
ATOM   4526  H   GLU A 303     -10.814   2.793  30.313  1.00 30.77           H  
ATOM   4527  CA  GLU A 303      -9.917   1.736  31.944  1.00 30.77           C  
ATOM   4528  HA  GLU A 303      -9.593   2.246  32.851  1.00 30.77           H  
ATOM   4529  C   GLU A 303      -8.916   0.594  31.692  1.00 30.77           C  
ATOM   4530  CB  GLU A 303     -11.325   1.162  32.188  1.00 30.77           C  
ATOM   4531  HB2 GLU A 303     -11.239   0.287  32.832  1.00 30.77           H  
ATOM   4532  HB3 GLU A 303     -11.752   0.850  31.235  1.00 30.77           H  
ATOM   4533  O   GLU A 303      -8.166   0.211  32.591  1.00 30.77           O  
ATOM   4534  CG  GLU A 303     -12.254   2.174  32.878  1.00 30.77           C  
ATOM   4535  HG2 GLU A 303     -11.805   2.448  33.832  1.00 30.77           H  
ATOM   4536  HG3 GLU A 303     -12.318   3.081  32.276  1.00 30.77           H  
ATOM   4537  CD  GLU A 303     -13.674   1.634  33.125  1.00 30.77           C  
ATOM   4538  OE1 GLU A 303     -14.355   2.224  33.994  1.00 30.77           O  
ATOM   4539  OE2 GLU A 303     -14.076   0.656  32.452  1.00 30.77           O  
ATOM   4540  N   SER A 304      -8.837   0.097  30.452  1.00 30.33           N  
ATOM   4541  H   SER A 304      -9.529   0.408  29.785  1.00 30.33           H  
ATOM   4542  CA  SER A 304      -7.943  -1.009  30.069  1.00 30.33           C  
ATOM   4543  HA  SER A 304      -8.020  -1.773  30.843  1.00 30.33           H  
ATOM   4544  C   SER A 304      -6.448  -0.653  29.960  1.00 30.33           C  
ATOM   4545  CB  SER A 304      -8.440  -1.638  28.764  1.00 30.33           C  
ATOM   4546  HB2 SER A 304      -9.524  -1.752  28.804  1.00 30.33           H  
ATOM   4547  HB3 SER A 304      -7.994  -2.626  28.657  1.00 30.33           H  
ATOM   4548  O   SER A 304      -5.622  -1.553  29.800  1.00 30.33           O  
ATOM   4549  OG  SER A 304      -8.083  -0.858  27.639  1.00 30.33           O  
ATOM   4550  HG  SER A 304      -8.292   0.065  27.805  1.00 30.33           H  
ATOM   4551  N   LYS A 305      -6.084   0.638  30.035  1.00 31.41           N  
ATOM   4552  H   LYS A 305      -6.828   1.303  30.194  1.00 31.41           H  
ATOM   4553  CA  LYS A 305      -4.706   1.162  29.883  1.00 31.41           C  
ATOM   4554  HA  LYS A 305      -4.792   2.244  29.776  1.00 31.41           H  
ATOM   4555  C   LYS A 305      -3.969   0.704  28.607  1.00 31.41           C  
ATOM   4556  CB  LYS A 305      -3.872   0.889  31.152  1.00 31.41           C  
ATOM   4557  HB2 LYS A 305      -2.874   1.303  31.008  1.00 31.41           H  
ATOM   4558  HB3 LYS A 305      -3.775  -0.187  31.293  1.00 31.41           H  
ATOM   4559  O   LYS A 305      -2.743   0.580  28.614  1.00 31.41           O  
ATOM   4560  CG  LYS A 305      -4.457   1.517  32.423  1.00 31.41           C  
ATOM   4561  HG2 LYS A 305      -5.421   1.063  32.651  1.00 31.41           H  
ATOM   4562  HG3 LYS A 305      -4.593   2.587  32.267  1.00 31.41           H  
ATOM   4563  CD  LYS A 305      -3.495   1.285  33.594  1.00 31.41           C  
ATOM   4564  HD2 LYS A 305      -3.379   0.213  33.750  1.00 31.41           H  
ATOM   4565  HD3 LYS A 305      -2.527   1.725  33.355  1.00 31.41           H  
ATOM   4566  CE  LYS A 305      -4.064   1.937  34.855  1.00 31.41           C  
ATOM   4567  HE2 LYS A 305      -5.045   1.502  35.052  1.00 31.41           H  
ATOM   4568  HE3 LYS A 305      -4.210   2.999  34.661  1.00 31.41           H  
ATOM   4569  NZ  LYS A 305      -3.165   1.738  36.017  1.00 31.41           N  
ATOM   4570  HZ1 LYS A 305      -2.261   2.151  35.834  1.00 31.41           H  
ATOM   4571  HZ2 LYS A 305      -3.562   2.171  36.839  1.00 31.41           H  
ATOM   4572  HZ3 LYS A 305      -3.048   0.751  36.196  1.00 31.41           H  
ATOM   4573  N   GLN A 306      -4.684   0.444  27.510  1.00 27.56           N  
ATOM   4574  H   GLN A 306      -5.686   0.560  27.543  1.00 27.56           H  
ATOM   4575  CA  GLN A 306      -4.065  -0.028  26.265  1.00 27.56           C  
ATOM   4576  HA  GLN A 306      -3.404  -0.857  26.517  1.00 27.56           H  
ATOM   4577  C   GLN A 306      -3.192   1.052  25.604  1.00 27.56           C  
ATOM   4578  CB  GLN A 306      -5.129  -0.567  25.296  1.00 27.56           C  
ATOM   4579  HB2 GLN A 306      -5.978   0.116  25.256  1.00 27.56           H  
ATOM   4580  HB3 GLN A 306      -4.697  -0.641  24.298  1.00 27.56           H  
ATOM   4581  O   GLN A 306      -3.673   2.117  25.222  1.00 27.56           O  
ATOM   4582  CG  GLN A 306      -5.594  -1.968  25.726  1.00 27.56           C  
ATOM   4583  HG2 GLN A 306      -4.740  -2.645  25.716  1.00 27.56           H  
ATOM   4584  HG3 GLN A 306      -5.966  -1.930  26.750  1.00 27.56           H  
ATOM   4585  CD  GLN A 306      -6.675  -2.568  24.828  1.00 27.56           C  
ATOM   4586  NE2 GLN A 306      -7.303  -3.640  25.255  1.00 27.56           N  
ATOM   4587 HE21 GLN A 306      -8.042  -3.982  24.657  1.00 27.56           H  
ATOM   4588 HE22 GLN A 306      -7.157  -3.969  26.198  1.00 27.56           H  
ATOM   4589  OE1 GLN A 306      -6.952  -2.139  23.718  1.00 27.56           O  
ATOM   4590  N   VAL A 307      -1.901   0.748  25.433  1.00 29.01           N  
ATOM   4591  H   VAL A 307      -1.571  -0.134  25.798  1.00 29.01           H  
ATOM   4592  CA  VAL A 307      -0.943   1.576  24.686  1.00 29.01           C  
ATOM   4593  HA  VAL A 307      -1.294   2.608  24.680  1.00 29.01           H  
ATOM   4594  C   VAL A 307      -0.879   1.080  23.242  1.00 29.01           C  
ATOM   4595  CB  VAL A 307       0.454   1.567  25.343  1.00 29.01           C  
ATOM   4596  HB  VAL A 307       0.834   0.545  25.377  1.00 29.01           H  
ATOM   4597  O   VAL A 307      -0.314   0.023  22.964  1.00 29.01           O  
ATOM   4598  CG1 VAL A 307       1.452   2.436  24.561  1.00 29.01           C  
ATOM   4599 HG11 VAL A 307       1.085   3.460  24.491  1.00 29.01           H  
ATOM   4600 HG12 VAL A 307       2.416   2.442  25.069  1.00 29.01           H  
ATOM   4601 HG13 VAL A 307       1.603   2.039  23.558  1.00 29.01           H  
ATOM   4602  CG2 VAL A 307       0.400   2.107  26.778  1.00 29.01           C  
ATOM   4603 HG21 VAL A 307       0.002   3.122  26.779  1.00 29.01           H  
ATOM   4604 HG22 VAL A 307      -0.241   1.477  27.395  1.00 29.01           H  
ATOM   4605 HG23 VAL A 307       1.399   2.110  27.213  1.00 29.01           H  
ATOM   4606  N   TYR A 308      -1.445   1.851  22.315  1.00 28.20           N  
ATOM   4607  H   TYR A 308      -1.969   2.660  22.615  1.00 28.20           H  
ATOM   4608  CA  TYR A 308      -1.411   1.538  20.885  1.00 28.20           C  
ATOM   4609  HA  TYR A 308      -1.501   0.459  20.760  1.00 28.20           H  
ATOM   4610  C   TYR A 308      -0.085   1.979  20.255  1.00 28.20           C  
ATOM   4611  CB  TYR A 308      -2.614   2.179  20.179  1.00 28.20           C  
ATOM   4612  HB2 TYR A 308      -2.565   3.262  20.292  1.00 28.20           H  
ATOM   4613  HB3 TYR A 308      -2.554   1.959  19.113  1.00 28.20           H  
ATOM   4614  O   TYR A 308       0.128   3.170  20.031  1.00 28.20           O  
ATOM   4615  CG  TYR A 308      -3.949   1.683  20.698  1.00 28.20           C  
ATOM   4616  CD1 TYR A 308      -4.435   0.421  20.300  1.00 28.20           C  
ATOM   4617  HD1 TYR A 308      -3.876  -0.178  19.596  1.00 28.20           H  
ATOM   4618  CD2 TYR A 308      -4.681   2.461  21.616  1.00 28.20           C  
ATOM   4619  HD2 TYR A 308      -4.316   3.426  21.935  1.00 28.20           H  
ATOM   4620  CE1 TYR A 308      -5.633  -0.078  20.848  1.00 28.20           C  
ATOM   4621  HE1 TYR A 308      -5.998  -1.057  20.571  1.00 28.20           H  
ATOM   4622  CE2 TYR A 308      -5.892   1.976  22.141  1.00 28.20           C  
ATOM   4623  HE2 TYR A 308      -6.450   2.557  22.860  1.00 28.20           H  
ATOM   4624  OH  TYR A 308      -7.494   0.223  22.351  1.00 28.20           O  
ATOM   4625  HH  TYR A 308      -7.478  -0.733  22.433  1.00 28.20           H  
ATOM   4626  CZ  TYR A 308      -6.363   0.701  21.772  1.00 28.20           C  
ATOM   4627  N   GLN A 309       0.788   1.016  19.941  1.00 26.81           N  
ATOM   4628  H   GLN A 309       0.559   0.063  20.184  1.00 26.81           H  
ATOM   4629  CA  GLN A 309       1.985   1.254  19.130  1.00 26.81           C  
ATOM   4630  HA  GLN A 309       2.456   2.179  19.460  1.00 26.81           H  
ATOM   4631  C   GLN A 309       1.597   1.415  17.656  1.00 26.81           C  
ATOM   4632  CB  GLN A 309       3.004   0.113  19.293  1.00 26.81           C  
ATOM   4633  HB2 GLN A 309       3.806   0.267  18.572  1.00 26.81           H  
ATOM   4634  HB3 GLN A 309       2.526  -0.842  19.076  1.00 26.81           H  
ATOM   4635  O   GLN A 309       1.163   0.463  17.010  1.00 26.81           O  
ATOM   4636  CG  GLN A 309       3.624   0.069  20.695  1.00 26.81           C  
ATOM   4637  HG2 GLN A 309       2.868  -0.218  21.426  1.00 26.81           H  
ATOM   4638  HG3 GLN A 309       3.983   1.066  20.949  1.00 26.81           H  
ATOM   4639  CD  GLN A 309       4.790  -0.914  20.785  1.00 26.81           C  
ATOM   4640  NE2 GLN A 309       5.773  -0.640  21.615  1.00 26.81           N  
ATOM   4641 HE21 GLN A 309       6.550  -1.285  21.611  1.00 26.81           H  
ATOM   4642 HE22 GLN A 309       5.778   0.226  22.135  1.00 26.81           H  
ATOM   4643  OE1 GLN A 309       4.856  -1.941  20.128  1.00 26.81           O  
ATOM   4644  N   LEU A 310       1.770   2.623  17.125  1.00 27.06           N  
ATOM   4645  H   LEU A 310       2.111   3.357  17.729  1.00 27.06           H  
ATOM   4646  CA  LEU A 310       1.426   2.986  15.749  1.00 27.06           C  
ATOM   4647  HA  LEU A 310       0.830   2.189  15.303  1.00 27.06           H  
ATOM   4648  C   LEU A 310       2.728   3.141  14.946  1.00 27.06           C  
ATOM   4649  CB  LEU A 310       0.548   4.255  15.831  1.00 27.06           C  
ATOM   4650  HB2 LEU A 310       1.187   5.135  15.891  1.00 27.06           H  
ATOM   4651  HB3 LEU A 310      -0.019   4.198  16.761  1.00 27.06           H  
ATOM   4652  O   LEU A 310       3.590   3.930  15.332  1.00 27.06           O  
ATOM   4653  CG  LEU A 310      -0.464   4.502  14.705  1.00 27.06           C  
ATOM   4654  HG  LEU A 310      -0.971   3.572  14.448  1.00 27.06           H  
ATOM   4655  CD1 LEU A 310      -1.496   5.510  15.223  1.00 27.06           C  
ATOM   4656 HD11 LEU A 310      -2.046   5.080  16.060  1.00 27.06           H  
ATOM   4657 HD12 LEU A 310      -2.209   5.753  14.435  1.00 27.06           H  
ATOM   4658 HD13 LEU A 310      -1.001   6.426  15.545  1.00 27.06           H  
ATOM   4659  CD2 LEU A 310       0.207   5.088  13.462  1.00 27.06           C  
ATOM   4660 HD21 LEU A 310      -0.545   5.283  12.697  1.00 27.06           H  
ATOM   4661 HD22 LEU A 310       0.718   6.019  13.707  1.00 27.06           H  
ATOM   4662 HD23 LEU A 310       0.929   4.380  13.056  1.00 27.06           H  
ATOM   4663  N   LEU A 311       2.900   2.382  13.855  1.00 28.06           N  
ATOM   4664  H   LEU A 311       2.165   1.749  13.575  1.00 28.06           H  
ATOM   4665  CA  LEU A 311       4.089   2.500  13.001  1.00 28.06           C  
ATOM   4666  HA  LEU A 311       4.978   2.490  13.633  1.00 28.06           H  
ATOM   4667  C   LEU A 311       4.070   3.840  12.252  1.00 28.06           C  
ATOM   4668  CB  LEU A 311       4.205   1.338  11.990  1.00 28.06           C  
ATOM   4669  HB2 LEU A 311       3.254   1.195  11.476  1.00 28.06           H  
ATOM   4670  HB3 LEU A 311       4.920   1.660  11.233  1.00 28.06           H  
ATOM   4671  O   LEU A 311       3.293   4.019  11.316  1.00 28.06           O  
ATOM   4672  CG  LEU A 311       4.707   0.003  12.573  1.00 28.06           C  
ATOM   4673  HG  LEU A 311       5.252   0.192  13.498  1.00 28.06           H  
ATOM   4674  CD1 LEU A 311       3.556  -0.960  12.866  1.00 28.06           C  
ATOM   4675 HD11 LEU A 311       3.948  -1.885  13.290  1.00 28.06           H  
ATOM   4676 HD12 LEU A 311       2.874  -0.511  13.588  1.00 28.06           H  
ATOM   4677 HD13 LEU A 311       3.013  -1.189  11.949  1.00 28.06           H  
ATOM   4678  CD2 LEU A 311       5.655  -0.688  11.589  1.00 28.06           C  
ATOM   4679 HD21 LEU A 311       5.139  -0.869  10.646  1.00 28.06           H  
ATOM   4680 HD22 LEU A 311       5.996  -1.637  12.004  1.00 28.06           H  
ATOM   4681 HD23 LEU A 311       6.521  -0.052  11.405  1.00 28.06           H  
ATOM   4682  N   TYR A 312       4.950   4.762  12.640  1.00 29.26           N  
ATOM   4683  H   TYR A 312       5.499   4.582  13.468  1.00 29.26           H  
ATOM   4684  CA  TYR A 312       5.203   5.992  11.891  1.00 29.26           C  
ATOM   4685  HA  TYR A 312       4.322   6.242  11.298  1.00 29.26           H  
ATOM   4686  C   TYR A 312       6.376   5.791  10.923  1.00 29.26           C  
ATOM   4687  CB  TYR A 312       5.428   7.153  12.863  1.00 29.26           C  
ATOM   4688  HB2 TYR A 312       4.564   7.236  13.523  1.00 29.26           H  
ATOM   4689  HB3 TYR A 312       6.297   6.925  13.480  1.00 29.26           H  
ATOM   4690  O   TYR A 312       7.539   5.822  11.326  1.00 29.26           O  
ATOM   4691  CG  TYR A 312       5.650   8.487  12.177  1.00 29.26           C  
ATOM   4692  CD1 TYR A 312       6.959   8.951  11.937  1.00 29.26           C  
ATOM   4693  HD1 TYR A 312       7.806   8.350  12.235  1.00 29.26           H  
ATOM   4694  CD2 TYR A 312       4.545   9.248  11.752  1.00 29.26           C  
ATOM   4695  HD2 TYR A 312       3.542   8.886  11.924  1.00 29.26           H  
ATOM   4696  CE1 TYR A 312       7.166  10.178  11.279  1.00 29.26           C  
ATOM   4697  HE1 TYR A 312       8.170  10.531  11.097  1.00 29.26           H  
ATOM   4698  CE2 TYR A 312       4.748  10.472  11.085  1.00 29.26           C  
ATOM   4699  HE2 TYR A 312       3.908  11.057  10.740  1.00 29.26           H  
ATOM   4700  OH  TYR A 312       6.255  12.109  10.189  1.00 29.26           O  
ATOM   4701  HH  TYR A 312       7.191  12.277  10.055  1.00 29.26           H  
ATOM   4702  CZ  TYR A 312       6.058  10.935  10.843  1.00 29.26           C  
ATOM   4703  N   GLU A 313       6.055   5.577   9.648  1.00 32.93           N  
ATOM   4704  H   GLU A 313       5.075   5.534   9.405  1.00 32.93           H  
ATOM   4705  CA  GLU A 313       7.016   5.477   8.548  1.00 32.93           C  
ATOM   4706  HA  GLU A 313       7.932   5.010   8.910  1.00 32.93           H  
ATOM   4707  C   GLU A 313       7.373   6.892   8.028  1.00 32.93           C  
ATOM   4708  CB  GLU A 313       6.415   4.575   7.441  1.00 32.93           C  
ATOM   4709  HB2 GLU A 313       7.013   4.714   6.541  1.00 32.93           H  
ATOM   4710  HB3 GLU A 313       5.404   4.913   7.212  1.00 32.93           H  
ATOM   4711  O   GLU A 313       6.512   7.588   7.492  1.00 32.93           O  
ATOM   4712  CG  GLU A 313       6.375   3.068   7.816  1.00 32.93           C  
ATOM   4713  HG2 GLU A 313       5.672   2.930   8.638  1.00 32.93           H  
ATOM   4714  HG3 GLU A 313       7.363   2.787   8.181  1.00 32.93           H  
ATOM   4715  CD  GLU A 313       5.985   2.112   6.655  1.00 32.93           C  
ATOM   4716  OE1 GLU A 313       6.516   0.971   6.605  1.00 32.93           O  
ATOM   4717  OE2 GLU A 313       5.181   2.513   5.786  1.00 32.93           O  
ATOM   4718  N   GLU A 314       8.631   7.339   8.183  1.00 31.06           N  
ATOM   4719  H   GLU A 314       9.278   6.762   8.700  1.00 31.06           H  
ATOM   4720  CA  GLU A 314       9.116   8.663   7.728  1.00 31.06           C  
ATOM   4721  HA  GLU A 314       8.251   9.311   7.584  1.00 31.06           H  
ATOM   4722  C   GLU A 314       9.879   8.552   6.381  1.00 31.06           C  
ATOM   4723  CB  GLU A 314       9.972   9.318   8.844  1.00 31.06           C  
ATOM   4724  HB2 GLU A 314       9.453   9.192   9.794  1.00 31.06           H  
ATOM   4725  HB3 GLU A 314      10.932   8.808   8.925  1.00 31.06           H  
ATOM   4726  O   GLU A 314      11.077   8.258   6.391  1.00 31.06           O  
ATOM   4727  CG  GLU A 314      10.207  10.826   8.611  1.00 31.06           C  
ATOM   4728  HG2 GLU A 314      10.708  10.953   7.652  1.00 31.06           H  
ATOM   4729  HG3 GLU A 314       9.235  11.313   8.540  1.00 31.06           H  
ATOM   4730  CD  GLU A 314      11.033  11.546   9.706  1.00 31.06           C  
ATOM   4731  OE1 GLU A 314      11.543  12.648   9.409  1.00 31.06           O  
ATOM   4732  OE2 GLU A 314      11.136  11.068  10.869  1.00 31.06           O  
ATOM   4733  N   PRO A 315       9.238   8.770   5.209  1.00 33.46           N  
ATOM   4734  CA  PRO A 315       9.826   8.452   3.906  1.00 33.46           C  
ATOM   4735  HA  PRO A 315      10.278   7.462   3.949  1.00 33.46           H  
ATOM   4736  C   PRO A 315      10.908   9.455   3.478  1.00 33.46           C  
ATOM   4737  CB  PRO A 315       8.643   8.399   2.929  1.00 33.46           C  
ATOM   4738  HB2 PRO A 315       8.203   7.401   2.950  1.00 33.46           H  
ATOM   4739  HB3 PRO A 315       8.924   8.663   1.909  1.00 33.46           H  
ATOM   4740  O   PRO A 315      10.648  10.446   2.789  1.00 33.46           O  
ATOM   4741  CG  PRO A 315       7.659   9.398   3.531  1.00 33.46           C  
ATOM   4742  HG2 PRO A 315       7.953  10.417   3.276  1.00 33.46           H  
ATOM   4743  HG3 PRO A 315       6.635   9.200   3.216  1.00 33.46           H  
ATOM   4744  CD  PRO A 315       7.846   9.162   5.028  1.00 33.46           C  
ATOM   4745  HD2 PRO A 315       7.198   8.339   5.329  1.00 33.46           H  
ATOM   4746  HD3 PRO A 315       7.603  10.065   5.589  1.00 33.46           H  
ATOM   4747  N   HIS A 316      12.161   9.172   3.829  1.00 32.76           N  
ATOM   4748  H   HIS A 316      12.302   8.435   4.505  1.00 32.76           H  
ATOM   4749  CA  HIS A 316      13.309   9.898   3.287  1.00 32.76           C  
ATOM   4750  HA  HIS A 316      13.085  10.965   3.296  1.00 32.76           H  
ATOM   4751  C   HIS A 316      13.565   9.488   1.829  1.00 32.76           C  
ATOM   4752  CB  HIS A 316      14.548   9.680   4.163  1.00 32.76           C  
ATOM   4753  HB2 HIS A 316      15.399  10.175   3.695  1.00 32.76           H  
ATOM   4754  HB3 HIS A 316      14.765   8.613   4.207  1.00 32.76           H  
ATOM   4755  O   HIS A 316      14.175   8.454   1.569  1.00 32.76           O  
ATOM   4756  CG  HIS A 316      14.418  10.206   5.569  1.00 32.76           C  
ATOM   4757  CD2 HIS A 316      14.878   9.588   6.699  1.00 32.76           C  
ATOM   4758  HD2 HIS A 316      15.387   8.637   6.737  1.00 32.76           H  
ATOM   4759  ND1 HIS A 316      13.825  11.385   5.970  1.00 32.76           N  
ATOM   4760  HD1 HIS A 316      13.288  12.017   5.393  1.00 32.76           H  
ATOM   4761  CE1 HIS A 316      13.919  11.465   7.309  1.00 32.76           C  
ATOM   4762  HE1 HIS A 316      13.492  12.250   7.916  1.00 32.76           H  
ATOM   4763  NE2 HIS A 316      14.577  10.401   7.795  1.00 32.76           N  
ATOM   4764  N   VAL A 317      13.106  10.318   0.888  1.00 32.55           N  
ATOM   4765  H   VAL A 317      12.524  11.087   1.187  1.00 32.55           H  
ATOM   4766  CA  VAL A 317      13.390  10.183  -0.549  1.00 32.55           C  
ATOM   4767  HA  VAL A 317      13.604   9.137  -0.768  1.00 32.55           H  
ATOM   4768  C   VAL A 317      14.620  11.016  -0.908  1.00 32.55           C  
ATOM   4769  CB  VAL A 317      12.180  10.603  -1.411  1.00 32.55           C  
ATOM   4770  HB  VAL A 317      11.980  11.664  -1.266  1.00 32.55           H  
ATOM   4771  O   VAL A 317      14.584  12.246  -0.826  1.00 32.55           O  
ATOM   4772  CG1 VAL A 317      12.454  10.353  -2.900  1.00 32.55           C  
ATOM   4773 HG11 VAL A 317      12.681   9.299  -3.058  1.00 32.55           H  
ATOM   4774 HG12 VAL A 317      11.576  10.622  -3.487  1.00 32.55           H  
ATOM   4775 HG13 VAL A 317      13.292  10.960  -3.242  1.00 32.55           H  
ATOM   4776  CG2 VAL A 317      10.913   9.824  -1.036  1.00 32.55           C  
ATOM   4777 HG21 VAL A 317      10.619  10.051  -0.011  1.00 32.55           H  
ATOM   4778 HG22 VAL A 317      11.098   8.754  -1.123  1.00 32.55           H  
ATOM   4779 HG23 VAL A 317      10.092  10.103  -1.696  1.00 32.55           H  
ATOM   4780  N   THR A 318      15.694  10.364  -1.353  1.00 33.06           N  
ATOM   4781  H   THR A 318      15.682   9.354  -1.329  1.00 33.06           H  
ATOM   4782  CA  THR A 318      16.886  11.032  -1.904  1.00 33.06           C  
ATOM   4783  HA  THR A 318      16.843  12.098  -1.680  1.00 33.06           H  
ATOM   4784  C   THR A 318      16.918  10.851  -3.427  1.00 33.06           C  
ATOM   4785  CB  THR A 318      18.181  10.507  -1.258  1.00 33.06           C  
ATOM   4786  HB  THR A 318      18.352   9.471  -1.549  1.00 33.06           H  
ATOM   4787  O   THR A 318      17.366   9.805  -3.895  1.00 33.06           O  
ATOM   4788  CG2 THR A 318      19.396  11.352  -1.647  1.00 33.06           C  
ATOM   4789 HG21 THR A 318      19.568  11.283  -2.721  1.00 33.06           H  
ATOM   4790 HG22 THR A 318      20.278  10.969  -1.134  1.00 33.06           H  
ATOM   4791 HG23 THR A 318      19.241  12.394  -1.370  1.00 33.06           H  
ATOM   4792  OG1 THR A 318      18.089  10.567   0.147  1.00 33.06           O  
ATOM   4793  HG1 THR A 318      17.780  11.442   0.392  1.00 33.06           H  
ATOM   4794  N   PRO A 319      16.434  11.820  -4.228  1.00 29.86           N  
ATOM   4795  CA  PRO A 319      16.501  11.720  -5.682  1.00 29.86           C  
ATOM   4796  HA  PRO A 319      16.152  10.742  -6.012  1.00 29.86           H  
ATOM   4797  C   PRO A 319      17.942  11.932  -6.168  1.00 29.86           C  
ATOM   4798  CB  PRO A 319      15.544  12.799  -6.203  1.00 29.86           C  
ATOM   4799  HB2 PRO A 319      14.537  12.386  -6.264  1.00 29.86           H  
ATOM   4800  HB3 PRO A 319      15.851  13.191  -7.173  1.00 29.86           H  
ATOM   4801  O   PRO A 319      18.520  12.997  -5.952  1.00 29.86           O  
ATOM   4802  CG  PRO A 319      15.587  13.873  -5.115  1.00 29.86           C  
ATOM   4803  HG2 PRO A 319      16.443  14.529  -5.275  1.00 29.86           H  
ATOM   4804  HG3 PRO A 319      14.665  14.453  -5.084  1.00 29.86           H  
ATOM   4805  CD  PRO A 319      15.789  13.066  -3.831  1.00 29.86           C  
ATOM   4806  HD2 PRO A 319      14.820  12.846  -3.383  1.00 29.86           H  
ATOM   4807  HD3 PRO A 319      16.407  13.632  -3.134  1.00 29.86           H  
ATOM   4808  N   SER A 320      18.514  10.947  -6.864  1.00 32.10           N  
ATOM   4809  H   SER A 320      18.036  10.061  -6.943  1.00 32.10           H  
ATOM   4810  CA  SER A 320      19.791  11.108  -7.571  1.00 32.10           C  
ATOM   4811  HA  SER A 320      20.292  12.007  -7.213  1.00 32.10           H  
ATOM   4812  C   SER A 320      19.573  11.252  -9.076  1.00 32.10           C  
ATOM   4813  CB  SER A 320      20.740   9.940  -7.285  1.00 32.10           C  
ATOM   4814  HB2 SER A 320      20.812   9.771  -6.211  1.00 32.10           H  
ATOM   4815  HB3 SER A 320      21.730  10.186  -7.668  1.00 32.10           H  
ATOM   4816  O   SER A 320      19.055  10.340  -9.724  1.00 32.10           O  
ATOM   4817  OG  SER A 320      20.285   8.767  -7.928  1.00 32.10           O  
ATOM   4818  HG  SER A 320      19.769   9.018  -8.697  1.00 32.10           H  
ATOM   4819  N   THR A 321      20.047  12.344  -9.667  1.00 30.38           N  
ATOM   4820  H   THR A 321      20.408  13.101  -9.103  1.00 30.38           H  
ATOM   4821  CA  THR A 321      20.219  12.449 -11.122  1.00 30.38           C  
ATOM   4822  HA  THR A 321      19.446  11.873 -11.631  1.00 30.38           H  
ATOM   4823  C   THR A 321      21.576  11.863 -11.511  1.00 30.38           C  
ATOM   4824  CB  THR A 321      20.093  13.906 -11.591  1.00 30.38           C  
ATOM   4825  HB  THR A 321      20.387  13.969 -12.639  1.00 30.38           H  
ATOM   4826  O   THR A 321      22.586  12.568 -11.487  1.00 30.38           O  
ATOM   4827  CG2 THR A 321      18.662  14.425 -11.458  1.00 30.38           C  
ATOM   4828 HG21 THR A 321      18.615  15.450 -11.827  1.00 30.38           H  
ATOM   4829 HG22 THR A 321      18.351  14.410 -10.413  1.00 30.38           H  
ATOM   4830 HG23 THR A 321      17.985  13.805 -12.046  1.00 30.38           H  
ATOM   4831  OG1 THR A 321      20.934  14.735 -10.822  1.00 30.38           O  
ATOM   4832  HG1 THR A 321      21.822  14.391 -10.939  1.00 30.38           H  
ATOM   4833  N   LEU A 322      21.616  10.571 -11.840  1.00 32.97           N  
ATOM   4834  H   LEU A 322      20.758  10.037 -11.823  1.00 32.97           H  
ATOM   4835  CA  LEU A 322      22.825   9.914 -12.344  1.00 32.97           C  
ATOM   4836  HA  LEU A 322      23.689  10.350 -11.842  1.00 32.97           H  
ATOM   4837  C   LEU A 322      23.004  10.186 -13.845  1.00 32.97           C  
ATOM   4838  CB  LEU A 322      22.789   8.408 -12.018  1.00 32.97           C  
ATOM   4839  HB2 LEU A 322      21.798   8.024 -12.261  1.00 32.97           H  
ATOM   4840  HB3 LEU A 322      23.505   7.886 -12.653  1.00 32.97           H  
ATOM   4841  O   LEU A 322      22.086  10.007 -14.643  1.00 32.97           O  
ATOM   4842  CG  LEU A 322      23.120   8.090 -10.546  1.00 32.97           C  
ATOM   4843  HG  LEU A 322      22.532   8.734  -9.891  1.00 32.97           H  
ATOM   4844  CD1 LEU A 322      22.776   6.637 -10.229  1.00 32.97           C  
ATOM   4845 HD11 LEU A 322      21.721   6.452 -10.427  1.00 32.97           H  
ATOM   4846 HD12 LEU A 322      22.971   6.431  -9.176  1.00 32.97           H  
ATOM   4847 HD13 LEU A 322      23.385   5.975 -10.844  1.00 32.97           H  
ATOM   4848  CD2 LEU A 322      24.609   8.283 -10.240  1.00 32.97           C  
ATOM   4849 HD21 LEU A 322      24.891   9.331 -10.348  1.00 32.97           H  
ATOM   4850 HD22 LEU A 322      25.215   7.671 -10.908  1.00 32.97           H  
ATOM   4851 HD23 LEU A 322      24.812   7.984  -9.211  1.00 32.97           H  
ATOM   4852  N   SER A 323      24.204  10.612 -14.234  1.00 29.78           N  
ATOM   4853  H   SER A 323      24.924  10.748 -13.539  1.00 29.78           H  
ATOM   4854  CA  SER A 323      24.589  10.816 -15.632  1.00 29.78           C  
ATOM   4855  HA  SER A 323      23.748  11.245 -16.178  1.00 29.78           H  
ATOM   4856  C   SER A 323      24.978   9.489 -16.287  1.00 29.78           C  
ATOM   4857  CB  SER A 323      25.758  11.802 -15.707  1.00 29.78           C  
ATOM   4858  HB2 SER A 323      25.421  12.790 -15.394  1.00 29.78           H  
ATOM   4859  HB3 SER A 323      26.122  11.859 -16.733  1.00 29.78           H  
ATOM   4860  O   SER A 323      25.903   8.821 -15.824  1.00 29.78           O  
ATOM   4861  OG  SER A 323      26.804  11.376 -14.854  1.00 29.78           O  
ATOM   4862  HG  SER A 323      26.964  10.447 -15.030  1.00 29.78           H  
ATOM   4863  N   VAL A 324      24.311   9.130 -17.385  1.00 33.64           N  
ATOM   4864  H   VAL A 324      23.531   9.702 -17.675  1.00 33.64           H  
ATOM   4865  CA  VAL A 324      24.570   7.890 -18.135  1.00 33.64           C  
ATOM   4866  HA  VAL A 324      24.433   7.049 -17.455  1.00 33.64           H  
ATOM   4867  C   VAL A 324      26.006   7.852 -18.674  1.00 33.64           C  
ATOM   4868  CB  VAL A 324      23.572   7.737 -19.303  1.00 33.64           C  
ATOM   4869  HB  VAL A 324      23.748   8.525 -20.034  1.00 33.64           H  
ATOM   4870  O   VAL A 324      26.406   8.744 -19.420  1.00 33.64           O  
ATOM   4871  CG1 VAL A 324      23.726   6.379 -20.003  1.00 33.64           C  
ATOM   4872 HG11 VAL A 324      23.574   5.570 -19.288  1.00 33.64           H  
ATOM   4873 HG12 VAL A 324      22.994   6.292 -20.805  1.00 33.64           H  
ATOM   4874 HG13 VAL A 324      24.720   6.291 -20.441  1.00 33.64           H  
ATOM   4875  CG2 VAL A 324      22.117   7.851 -18.831  1.00 33.64           C  
ATOM   4876 HG21 VAL A 324      21.907   8.846 -18.439  1.00 33.64           H  
ATOM   4877 HG22 VAL A 324      21.445   7.676 -19.671  1.00 33.64           H  
ATOM   4878 HG23 VAL A 324      21.910   7.114 -18.055  1.00 33.64           H  
ATOM   4879  N   GLY A 325      26.757   6.799 -18.338  1.00 30.87           N  
ATOM   4880  H   GLY A 325      26.375   6.121 -17.694  1.00 30.87           H  
ATOM   4881  CA  GLY A 325      28.090   6.532 -18.897  1.00 30.87           C  
ATOM   4882  HA2 GLY A 325      28.645   7.468 -18.959  1.00 30.87           H  
ATOM   4883  HA3 GLY A 325      27.986   6.128 -19.903  1.00 30.87           H  
ATOM   4884  C   GLY A 325      28.928   5.555 -18.069  1.00 30.87           C  
ATOM   4885  O   GLY A 325      29.591   4.696 -18.639  1.00 30.87           O  
ATOM   4886  N   ASN A 326      28.831   5.642 -16.740  1.00 29.77           N  
ATOM   4887  H   ASN A 326      28.216   6.343 -16.353  1.00 29.77           H  
ATOM   4888  CA  ASN A 326      29.483   4.730 -15.794  1.00 29.77           C  
ATOM   4889  HA  ASN A 326      30.201   4.104 -16.322  1.00 29.77           H  
ATOM   4890  C   ASN A 326      28.454   3.795 -15.136  1.00 29.77           C  
ATOM   4891  CB  ASN A 326      30.244   5.560 -14.742  1.00 29.77           C  
ATOM   4892  HB2 ASN A 326      30.651   4.892 -13.983  1.00 29.77           H  
ATOM   4893  HB3 ASN A 326      29.544   6.234 -14.246  1.00 29.77           H  
ATOM   4894  O   ASN A 326      27.248   4.052 -15.196  1.00 29.77           O  
ATOM   4895  CG  ASN A 326      31.401   6.369 -15.304  1.00 29.77           C  
ATOM   4896  ND2 ASN A 326      31.886   7.335 -14.560  1.00 29.77           N  
ATOM   4897 HD21 ASN A 326      32.678   7.828 -14.947  1.00 29.77           H  
ATOM   4898 HD22 ASN A 326      31.530   7.490 -13.627  1.00 29.77           H  
ATOM   4899  OD1 ASN A 326      31.896   6.167 -16.396  1.00 29.77           O  
ATOM   4900  N   GLU A 327      28.928   2.739 -14.471  1.00 32.95           N  
ATOM   4901  H   GLU A 327      29.924   2.570 -14.448  1.00 32.95           H  
ATOM   4902  CA  GLU A 327      28.087   1.900 -13.610  1.00 32.95           C  
ATOM   4903  HA  GLU A 327      27.322   1.441 -14.237  1.00 32.95           H  
ATOM   4904  C   GLU A 327      27.420   2.761 -12.515  1.00 32.95           C  
ATOM   4905  CB  GLU A 327      28.910   0.772 -12.971  1.00 32.95           C  
ATOM   4906  HB2 GLU A 327      28.261   0.212 -12.297  1.00 32.95           H  
ATOM   4907  HB3 GLU A 327      29.723   1.210 -12.393  1.00 32.95           H  
ATOM   4908  O   GLU A 327      28.097   3.576 -11.880  1.00 32.95           O  
ATOM   4909  CG  GLU A 327      29.484  -0.194 -14.022  1.00 32.95           C  
ATOM   4910  HG2 GLU A 327      30.175   0.347 -14.667  1.00 32.95           H  
ATOM   4911  HG3 GLU A 327      28.662  -0.557 -14.639  1.00 32.95           H  
ATOM   4912  CD  GLU A 327      30.221  -1.388 -13.395  1.00 32.95           C  
ATOM   4913  OE1 GLU A 327      30.268  -2.439 -14.072  1.00 32.95           O  
ATOM   4914  OE2 GLU A 327      30.729  -1.238 -12.262  1.00 32.95           O  
ATOM   4915  N   PRO A 328      26.099   2.638 -12.287  1.00 35.81           N  
ATOM   4916  CA  PRO A 328      25.358   3.545 -11.413  1.00 35.81           C  
ATOM   4917  HA  PRO A 328      25.699   4.569 -11.567  1.00 35.81           H  
ATOM   4918  C   PRO A 328      25.561   3.194  -9.934  1.00 35.81           C  
ATOM   4919  CB  PRO A 328      23.902   3.437 -11.879  1.00 35.81           C  
ATOM   4920  HB2 PRO A 328      23.182   3.649 -11.088  1.00 35.81           H  
ATOM   4921  HB3 PRO A 328      23.743   4.108 -12.724  1.00 35.81           H  
ATOM   4922  O   PRO A 328      24.702   2.573  -9.310  1.00 35.81           O  
ATOM   4923  CG  PRO A 328      23.811   1.990 -12.350  1.00 35.81           C  
ATOM   4924  HG2 PRO A 328      23.003   1.848 -13.067  1.00 35.81           H  
ATOM   4925  HG3 PRO A 328      23.685   1.332 -11.490  1.00 35.81           H  
ATOM   4926  CD  PRO A 328      25.178   1.752 -12.985  1.00 35.81           C  
ATOM   4927  HD2 PRO A 328      25.141   2.026 -14.040  1.00 35.81           H  
ATOM   4928  HD3 PRO A 328      25.471   0.709 -12.873  1.00 35.81           H  
ATOM   4929  N   THR A 329      26.693   3.607  -9.359  1.00 33.98           N  
ATOM   4930  H   THR A 329      27.418   3.987  -9.951  1.00 33.98           H  
ATOM   4931  CA  THR A 329      26.972   3.447  -7.925  1.00 33.98           C  
ATOM   4932  HA  THR A 329      26.655   2.443  -7.641  1.00 33.98           H  
ATOM   4933  C   THR A 329      26.162   4.456  -7.099  1.00 33.98           C  
ATOM   4934  CB  THR A 329      28.474   3.550  -7.595  1.00 33.98           C  
ATOM   4935  HB  THR A 329      28.752   4.590  -7.430  1.00 33.98           H  
ATOM   4936  O   THR A 329      26.602   5.581  -6.853  1.00 33.98           O  
ATOM   4937  CG2 THR A 329      28.803   2.738  -6.342  1.00 33.98           C  
ATOM   4938 HG21 THR A 329      28.225   3.115  -5.498  1.00 33.98           H
[truncated: 230,535 more chars]
