# Supplementary material for: Widespread Horizontal Gene Transfer Among Animal Viruses
Source: bioRxiv. 2024 Mar 26:2024.03.25.586562. Preprint. [Version 2] doi: 10.1101/2024.03.25.586562 (PMC11071296; doi:10.1101/2024.03.25.586562)
Supplement: Supplement 7 [file media-7.zip › File7_PDB/Papilloma7377_E2.pdb]

ATOM      1  N   MET A   1     -17.536  -7.876  25.992  1.00 60.63           N  
ATOM      2  H   MET A   1     -17.218  -8.812  26.200  1.00 60.63           H  
ATOM      3  H2  MET A   1     -16.781  -7.226  26.159  1.00 60.63           H  
ATOM      4  H3  MET A   1     -18.304  -7.652  26.608  1.00 60.63           H  
ATOM      5  CA  MET A   1     -17.976  -7.797  24.582  1.00 60.63           C  
ATOM      6  HA  MET A   1     -17.131  -8.040  23.937  1.00 60.63           H  
ATOM      7  C   MET A   1     -18.361  -6.375  24.201  1.00 60.63           C  
ATOM      8  CB  MET A   1     -19.081  -8.815  24.275  1.00 60.63           C  
ATOM      9  HB2 MET A   1     -19.840  -8.790  25.057  1.00 60.63           H  
ATOM     10  HB3 MET A   1     -19.558  -8.561  23.329  1.00 60.63           H  
ATOM     11  O   MET A   1     -17.753  -5.851  23.280  1.00 60.63           O  
ATOM     12  CG  MET A   1     -18.479 -10.223  24.181  1.00 60.63           C  
ATOM     13  HG2 MET A   1     -18.000 -10.476  25.127  1.00 60.63           H  
ATOM     14  HG3 MET A   1     -19.283 -10.940  24.015  1.00 60.63           H  
ATOM     15  SD  MET A   1     -17.264 -10.399  22.853  1.00 60.63           S  
ATOM     16  CE  MET A   1     -18.417 -10.444  21.445  1.00 60.63           C  
ATOM     17  HE1 MET A   1     -19.073 -11.309  21.531  1.00 60.63           H  
ATOM     18  HE2 MET A   1     -19.021  -9.537  21.416  1.00 60.63           H  
ATOM     19  HE3 MET A   1     -17.869 -10.504  20.504  1.00 60.63           H  
ATOM     20  N   GLU A   2     -19.248  -5.712  24.951  1.00 68.61           N  
ATOM     21  H   GLU A   2     -19.822  -6.202  25.621  1.00 68.61           H  
ATOM     22  CA  GLU A   2     -19.733  -4.348  24.644  1.00 68.61           C  
ATOM     23  HA  GLU A   2     -20.322  -4.370  23.727  1.00 68.61           H  
ATOM     24  C   GLU A   2     -18.621  -3.304  24.433  1.00 68.61           C  
ATOM     25  CB  GLU A   2     -20.646  -3.882  25.784  1.00 68.61           C  
ATOM     26  HB2 GLU A   2     -20.932  -2.846  25.601  1.00 68.61           H  
ATOM     27  HB3 GLU A   2     -20.091  -3.936  26.721  1.00 68.61           H  
ATOM     28  O   GLU A   2     -18.659  -2.537  23.474  1.00 68.61           O  
ATOM     29  CG  GLU A   2     -21.920  -4.737  25.881  1.00 68.61           C  
ATOM     30  HG2 GLU A   2     -21.638  -5.774  26.065  1.00 68.61           H  
ATOM     31  HG3 GLU A   2     -22.440  -4.693  24.924  1.00 68.61           H  
ATOM     32  CD  GLU A   2     -22.860  -4.277  27.001  1.00 68.61           C  
ATOM     33  OE1 GLU A   2     -24.004  -4.777  27.007  1.00 68.61           O  
ATOM     34  OE2 GLU A   2     -22.397  -3.491  27.856  1.00 68.61           O  
ATOM     35  N   GLY A   3     -17.562  -3.327  25.251  1.00 88.68           N  
ATOM     36  H   GLY A   3     -17.632  -3.864  26.103  1.00 88.68           H  
ATOM     37  CA  GLY A   3     -16.424  -2.416  25.068  1.00 88.68           C  
ATOM     38  HA2 GLY A   3     -16.789  -1.389  25.072  1.00 88.68           H  
ATOM     39  HA3 GLY A   3     -15.736  -2.537  25.904  1.00 88.68           H  
ATOM     40  C   GLY A   3     -15.639  -2.639  23.766  1.00 88.68           C  
ATOM     41  O   GLY A   3     -15.077  -1.692  23.224  1.00 88.68           O  
ATOM     42  N   LEU A   4     -15.609  -3.870  23.241  1.00 89.34           N  
ATOM     43  H   LEU A   4     -16.243  -4.557  23.623  1.00 89.34           H  
ATOM     44  CA  LEU A   4     -14.926  -4.202  21.986  1.00 89.34           C  
ATOM     45  HA  LEU A   4     -13.951  -3.715  21.976  1.00 89.34           H  
ATOM     46  C   LEU A   4     -15.721  -3.679  20.786  1.00 89.34           C  
ATOM     47  CB  LEU A   4     -14.746  -5.732  21.905  1.00 89.34           C  
ATOM     48  HB2 LEU A   4     -15.714  -6.180  21.682  1.00 89.34           H  
ATOM     49  HB3 LEU A   4     -14.422  -6.112  22.874  1.00 89.34           H  
ATOM     50  O   LEU A   4     -15.150  -3.074  19.884  1.00 89.34           O  
ATOM     51  CG  LEU A   4     -13.740  -6.195  20.838  1.00 89.34           C  
ATOM     52  HG  LEU A   4     -13.881  -5.642  19.910  1.00 89.34           H  
ATOM     53  CD1 LEU A   4     -12.307  -6.015  21.331  1.00 89.34           C  
ATOM     54 HD11 LEU A   4     -12.108  -6.683  22.170  1.00 89.34           H  
ATOM     55 HD12 LEU A   4     -11.619  -6.254  20.520  1.00 89.34           H  
ATOM     56 HD13 LEU A   4     -12.151  -4.991  21.670  1.00 89.34           H  
ATOM     57  CD2 LEU A   4     -13.920  -7.690  20.578  1.00 89.34           C  
ATOM     58 HD21 LEU A   4     -14.921  -7.885  20.194  1.00 89.34           H  
ATOM     59 HD22 LEU A   4     -13.184  -8.022  19.846  1.00 89.34           H  
ATOM     60 HD23 LEU A   4     -13.784  -8.258  21.499  1.00 89.34           H  
ATOM     61  N   GLU A   5     -17.038  -3.880  20.804  1.00 91.31           N  
ATOM     62  H   GLU A   5     -17.444  -4.372  21.587  1.00 91.31           H  
ATOM     63  CA  GLU A   5     -17.946  -3.412  19.754  1.00 91.31           C  
ATOM     64  HA  GLU A   5     -17.575  -3.737  18.782  1.00 91.31           H  
ATOM     65  C   GLU A   5     -18.031  -1.886  19.715  1.00 91.31           C  
ATOM     66  CB  GLU A   5     -19.341  -4.011  19.969  1.00 91.31           C  
ATOM     67  HB2 GLU A   5     -19.698  -3.755  20.967  1.00 91.31           H  
ATOM     68  HB3 GLU A   5     -20.019  -3.588  19.228  1.00 91.31           H  
ATOM     69  O   GLU A   5     -17.945  -1.302  18.639  1.00 91.31           O  
ATOM     70  CG  GLU A   5     -19.314  -5.535  19.802  1.00 91.31           C  
ATOM     71  HG2 GLU A   5     -18.874  -5.757  18.830  1.00 91.31           H  
ATOM     72  HG3 GLU A   5     -18.680  -5.977  20.570  1.00 91.31           H  
ATOM     73  CD  GLU A   5     -20.700  -6.180  19.873  1.00 91.31           C  
ATOM     74  OE1 GLU A   5     -20.788  -7.331  19.388  1.00 91.31           O  
ATOM     75  OE2 GLU A   5     -21.640  -5.536  20.383  1.00 91.31           O  
ATOM     76  N   SER A   6     -18.109  -1.238  20.881  1.00 91.61           N  
ATOM     77  H   SER A   6     -18.240  -1.779  21.724  1.00 91.61           H  
ATOM     78  CA  SER A   6     -18.089   0.224  20.992  1.00 91.61           C  
ATOM     79  HA  SER A   6     -18.906   0.637  20.401  1.00 91.61           H  
ATOM     80  C   SER A   6     -16.785   0.820  20.445  1.00 91.61           C  
ATOM     81  CB  SER A   6     -18.317   0.615  22.455  1.00 91.61           C  
ATOM     82  HB2 SER A   6     -19.310   0.283  22.759  1.00 91.61           H  
ATOM     83  HB3 SER A   6     -17.574   0.130  23.087  1.00 91.61           H  
ATOM     84  O   SER A   6     -16.814   1.724  19.610  1.00 91.61           O  
ATOM     85  OG  SER A   6     -18.220   2.012  22.611  1.00 91.61           O  
ATOM     86  HG  SER A   6     -18.813   2.299  23.309  1.00 91.61           H  
ATOM     87  N   ARG A   7     -15.626   0.248  20.813  1.00 93.77           N  
ATOM     88  H   ARG A   7     -15.657  -0.500  21.492  1.00 93.77           H  
ATOM     89  CA  ARG A   7     -14.325   0.661  20.256  1.00 93.77           C  
ATOM     90  HA  ARG A   7     -14.194   1.732  20.410  1.00 93.77           H  
ATOM     91  C   ARG A   7     -14.254   0.456  18.746  1.00 93.77           C  
ATOM     92  CB  ARG A   7     -13.184  -0.103  20.938  1.00 93.77           C  
ATOM     93  HB2 ARG A   7     -12.278   0.007  20.343  1.00 93.77           H  
ATOM     94  HB3 ARG A   7     -13.435  -1.163  20.985  1.00 93.77           H  
ATOM     95  O   ARG A   7     -13.755   1.323  18.040  1.00 93.77           O  
ATOM     96  CG  ARG A   7     -12.897   0.435  22.344  1.00 93.77           C  
ATOM     97  HG2 ARG A   7     -13.813   0.463  22.935  1.00 93.77           H  
ATOM     98  HG3 ARG A   7     -12.504   1.448  22.268  1.00 93.77           H  
ATOM     99  CD  ARG A   7     -11.863  -0.463  23.026  1.00 93.77           C  
ATOM    100  HD2 ARG A   7     -10.938  -0.419  22.451  1.00 93.77           H  
ATOM    101  HD3 ARG A   7     -12.235  -1.488  23.027  1.00 93.77           H  
ATOM    102  NE  ARG A   7     -11.616  -0.038  24.415  1.00 93.77           N  
ATOM    103  HE  ARG A   7     -12.254   0.649  24.791  1.00 93.77           H  
ATOM    104  NH1 ARG A   7      -9.761  -1.330  24.802  1.00 93.77           N  
ATOM    105 HH11 ARG A   7      -8.993  -1.597  25.402  1.00 93.77           H  
ATOM    106 HH12 ARG A   7      -9.793  -1.629  23.838  1.00 93.77           H  
ATOM    107  NH2 ARG A   7     -10.554  -0.030  26.432  1.00 93.77           N  
ATOM    108 HH21 ARG A   7     -11.188   0.680  26.770  1.00 93.77           H  
ATOM    109 HH22 ARG A   7      -9.805  -0.347  27.032  1.00 93.77           H  
ATOM    110  CZ  ARG A   7     -10.651  -0.467  25.208  1.00 93.77           C  
ATOM    111  N   PHE A   8     -14.759  -0.668  18.247  1.00 93.72           N  
ATOM    112  H   PHE A   8     -15.146  -1.351  18.881  1.00 93.72           H  
ATOM    113  CA  PHE A   8     -14.786  -0.943  16.813  1.00 93.72           C  
ATOM    114  HA  PHE A   8     -13.772  -0.874  16.419  1.00 93.72           H  
ATOM    115  C   PHE A   8     -15.646   0.059  16.043  1.00 93.72           C  
ATOM    116  CB  PHE A   8     -15.313  -2.358  16.603  1.00 93.72           C  
ATOM    117  HB2 PHE A   8     -14.713  -3.050  17.194  1.00 93.72           H  
ATOM    118  HB3 PHE A   8     -16.330  -2.421  16.988  1.00 93.72           H  
ATOM    119  O   PHE A   8     -15.217   0.554  15.004  1.00 93.72           O  
ATOM    120  CG  PHE A   8     -15.300  -2.825  15.164  1.00 93.72           C  
ATOM    121  CD1 PHE A   8     -16.502  -3.224  14.555  1.00 93.72           C  
ATOM    122  HD1 PHE A   8     -17.439  -3.112  15.081  1.00 93.72           H  
ATOM    123  CD2 PHE A   8     -14.086  -2.956  14.466  1.00 93.72           C  
ATOM    124  HD2 PHE A   8     -13.159  -2.612  14.901  1.00 93.72           H  
ATOM    125  CE1 PHE A   8     -16.479  -3.856  13.303  1.00 93.72           C  
ATOM    126  HE1 PHE A   8     -17.404  -4.236  12.895  1.00 93.72           H  
ATOM    127  CE2 PHE A   8     -14.069  -3.563  13.202  1.00 93.72           C  
ATOM    128  HE2 PHE A   8     -13.128  -3.667  12.681  1.00 93.72           H  
ATOM    129  CZ  PHE A   8     -15.255  -4.059  12.638  1.00 93.72           C  
ATOM    130  HZ  PHE A   8     -15.227  -4.568  11.686  1.00 93.72           H  
ATOM    131  N   ALA A   9     -16.829   0.389  16.568  1.00 93.01           N  
ATOM    132  H   ALA A   9     -17.130  -0.063  17.420  1.00 93.01           H  
ATOM    133  CA  ALA A   9     -17.711   1.389  15.981  1.00 93.01           C  
ATOM    134  HA  ALA A   9     -17.923   1.108  14.950  1.00 93.01           H  
ATOM    135  C   ALA A   9     -17.049   2.777  15.950  1.00 93.01           C  
ATOM    136  CB  ALA A   9     -19.028   1.395  16.765  1.00 93.01           C  
ATOM    137  HB1 ALA A   9     -19.712   2.117  16.319  1.00 93.01           H  
ATOM    138  HB2 ALA A   9     -19.482   0.405  16.736  1.00 93.01           H  
ATOM    139  HB3 ALA A   9     -18.847   1.676  17.803  1.00 93.01           H  
ATOM    140  O   ALA A   9     -17.063   3.429  14.907  1.00 93.01           O  
ATOM    141  N   ALA A  10     -16.396   3.184  17.044  1.00 94.52           N  
ATOM    142  H   ALA A  10     -16.458   2.625  17.882  1.00 94.52           H  
ATOM    143  CA  ALA A  10     -15.675   4.454  17.116  1.00 94.52           C  
ATOM    144  HA  ALA A  10     -16.368   5.262  16.885  1.00 94.52           H  
ATOM    145  C   ALA A  10     -14.520   4.538  16.098  1.00 94.52           C  
ATOM    146  CB  ALA A  10     -15.173   4.642  18.553  1.00 94.52           C  
ATOM    147  HB1 ALA A  10     -14.470   3.852  18.815  1.00 94.52           H  
ATOM    148  HB2 ALA A  10     -14.676   5.608  18.637  1.00 94.52           H  
ATOM    149  HB3 ALA A  10     -16.017   4.618  19.242  1.00 94.52           H  
ATOM    150  O   ALA A  10     -14.368   5.551  15.420  1.00 94.52           O  
ATOM    151  N   LEU A  11     -13.735   3.464  15.932  1.00 96.16           N  
ATOM    152  H   LEU A  11     -13.880   2.666  16.535  1.00 96.16           H  
ATOM    153  CA  LEU A  11     -12.665   3.414  14.925  1.00 96.16           C  
ATOM    154  HA  LEU A  11     -12.001   4.266  15.068  1.00 96.16           H  
ATOM    155  C   LEU A  11     -13.214   3.530  13.498  1.00 96.16           C  
ATOM    156  CB  LEU A  11     -11.866   2.106  15.071  1.00 96.16           C  
ATOM    157  HB2 LEU A  11     -12.565   1.270  15.060  1.00 96.16           H  
ATOM    158  HB3 LEU A  11     -11.209   2.000  14.207  1.00 96.16           H  
ATOM    159  O   LEU A  11     -12.609   4.177  12.650  1.00 96.16           O  
ATOM    160  CG  LEU A  11     -11.003   2.027  16.341  1.00 96.16           C  
ATOM    161  HG  LEU A  11     -11.606   2.246  17.222  1.00 96.16           H  
ATOM    162  CD1 LEU A  11     -10.432   0.614  16.477  1.00 96.16           C  
ATOM    163 HD11 LEU A  11      -9.778   0.411  15.629  1.00 96.16           H  
ATOM    164 HD12 LEU A  11      -9.859   0.540  17.402  1.00 96.16           H  
ATOM    165 HD13 LEU A  11     -11.248  -0.108  16.497  1.00 96.16           H  
ATOM    166  CD2 LEU A  11      -9.832   3.003  16.315  1.00 96.16           C  
ATOM    167 HD21 LEU A  11      -9.250   2.901  17.231  1.00 96.16           H  
ATOM    168 HD22 LEU A  11     -10.190   4.031  16.264  1.00 96.16           H  
ATOM    169 HD23 LEU A  11      -9.187   2.803  15.460  1.00 96.16           H  
ATOM    170  N   GLN A  12     -14.372   2.931  13.225  1.00 94.74           N  
ATOM    171  H   GLN A  12     -14.835   2.416  13.961  1.00 94.74           H  
ATOM    172  CA  GLN A  12     -15.004   3.004  11.907  1.00 94.74           C  
ATOM    173  HA  GLN A  12     -14.256   2.786  11.145  1.00 94.74           H  
ATOM    174  C   GLN A  12     -15.546   4.388  11.582  1.00 94.74           C  
ATOM    175  CB  GLN A  12     -16.124   1.967  11.824  1.00 94.74           C  
ATOM    176  HB2 GLN A  12     -16.747   2.160  10.951  1.00 94.74           H  
ATOM    177  HB3 GLN A  12     -16.740   1.991  12.723  1.00 94.74           H  
ATOM    178  O   GLN A  12     -15.445   4.822  10.437  1.00 94.74           O  
ATOM    179  CG  GLN A  12     -15.454   0.612  11.664  1.00 94.74           C  
ATOM    180  HG2 GLN A  12     -14.734   0.442  12.465  1.00 94.74           H  
ATOM    181  HG3 GLN A  12     -14.900   0.610  10.725  1.00 94.74           H  
ATOM    182  CD  GLN A  12     -16.403  -0.556  11.658  1.00 94.74           C  
ATOM    183  NE2 GLN A  12     -15.870  -1.669  11.223  1.00 94.74           N  
ATOM    184 HE21 GLN A  12     -16.212  -2.468  11.737  1.00 94.74           H  
ATOM    185 HE22 GLN A  12     -14.878  -1.619  11.039  1.00 94.74           H  
ATOM    186  OE1 GLN A  12     -17.581  -0.524  11.994  1.00 94.74           O  
ATOM    187  N   GLU A  13     -16.095   5.083  12.573  1.00 95.68           N  
ATOM    188  H   GLU A  13     -16.192   4.655  13.482  1.00 95.68           H  
ATOM    189  CA  GLU A  13     -16.515   6.475  12.425  1.00 95.68           C  
ATOM    190  HA  GLU A  13     -17.169   6.562  11.558  1.00 95.68           H  
ATOM    191  C   GLU A  13     -15.312   7.396  12.180  1.00 95.68           C  
ATOM    192  CB  GLU A  13     -17.315   6.860  13.673  1.00 95.68           C  
ATOM    193  HB2 GLU A  13     -18.103   6.118  13.803  1.00 95.68           H  
ATOM    194  HB3 GLU A  13     -16.665   6.834  14.547  1.00 95.68           H  
ATOM    195  O   GLU A  13     -15.366   8.253  11.301  1.00 95.68           O  
ATOM    196  CG  GLU A  13     -17.966   8.244  13.557  1.00 95.68           C  
ATOM    197  HG2 GLU A  13     -18.477   8.306  12.596  1.00 95.68           H  
ATOM    198  HG3 GLU A  13     -17.189   9.007  13.582  1.00 95.68           H  
ATOM    199  CD  GLU A  13     -18.982   8.508  14.682  1.00 95.68           C  
ATOM    200  OE1 GLU A  13     -19.797   9.443  14.511  1.00 95.68           O  
ATOM    201  OE2 GLU A  13     -18.981   7.757  15.685  1.00 95.68           O  
ATOM    202  N   GLN A  14     -14.188   7.163  12.868  1.00 96.63           N  
ATOM    203  H   GLN A  14     -14.208   6.468  13.601  1.00 96.63           H  
ATOM    204  CA  GLN A  14     -12.940   7.890  12.615  1.00 96.63           C  
ATOM    205  HA  GLN A  14     -13.139   8.959  12.685  1.00 96.63           H  
ATOM    206  C   GLN A  14     -12.386   7.639  11.207  1.00 96.63           C  
ATOM    207  CB  GLN A  14     -11.886   7.520  13.663  1.00 96.63           C  
ATOM    208  HB2 GLN A  14     -11.824   6.436  13.759  1.00 96.63           H  
ATOM    209  HB3 GLN A  14     -10.916   7.891  13.330  1.00 96.63           H  
ATOM    210  O   GLN A  14     -12.012   8.594  10.530  1.00 96.63           O  
ATOM    211  CG  GLN A  14     -12.189   8.140  15.030  1.00 96.63           C  
ATOM    212  HG2 GLN A  14     -13.160   7.801  15.390  1.00 96.63           H  
ATOM    213  HG3 GLN A  14     -12.231   9.224  14.925  1.00 96.63           H  
ATOM    214  CD  GLN A  14     -11.132   7.800  16.075  1.00 96.63           C  
ATOM    215  NE2 GLN A  14     -11.247   8.345  17.266  1.00 96.63           N  
ATOM    216 HE21 GLN A  14     -12.026   8.954  17.472  1.00 96.63           H  
ATOM    217 HE22 GLN A  14     -10.516   8.124  17.926  1.00 96.63           H  
ATOM    218  OE1 GLN A  14     -10.181   7.066  15.860  1.00 96.63           O  
ATOM    219  N   LEU A  15     -12.356   6.383  10.741  1.00 96.93           N  
ATOM    220  H   LEU A  15     -12.634   5.633  11.359  1.00 96.93           H  
ATOM    221  CA  LEU A  15     -11.941   6.062   9.369  1.00 96.93           C  
ATOM    222  HA  LEU A  15     -10.934   6.444   9.204  1.00 96.93           H  
ATOM    223  C   LEU A  15     -12.834   6.753   8.339  1.00 96.93           C  
ATOM    224  CB  LEU A  15     -11.969   4.540   9.129  1.00 96.93           C  
ATOM    225  HB2 LEU A  15     -12.916   4.146   9.498  1.00 96.93           H  
ATOM    226  HB3 LEU A  15     -11.928   4.354   8.056  1.00 96.93           H  
ATOM    227  O   LEU A  15     -12.322   7.327   7.384  1.00 96.93           O  
ATOM    228  CG  LEU A  15     -10.813   3.774   9.786  1.00 96.93           C  
ATOM    229  HG  LEU A  15     -10.778   4.042  10.842  1.00 96.93           H  
ATOM    230  CD1 LEU A  15     -11.049   2.266   9.688  1.00 96.93           C  
ATOM    231 HD11 LEU A  15     -11.983   2.008  10.187  1.00 96.93           H  
ATOM    232 HD12 LEU A  15     -11.097   1.960   8.643  1.00 96.93           H  
ATOM    233 HD13 LEU A  15     -10.234   1.733  10.178  1.00 96.93           H  
ATOM    234  CD2 LEU A  15      -9.462   4.092   9.143  1.00 96.93           C  
ATOM    235 HD21 LEU A  15      -8.681   3.502   9.623  1.00 96.93           H  
ATOM    236 HD22 LEU A  15      -9.212   5.145   9.270  1.00 96.93           H  
ATOM    237 HD23 LEU A  15      -9.485   3.852   8.080  1.00 96.93           H  
ATOM    238  N   LEU A  16     -14.154   6.725   8.546  1.00 96.61           N  
ATOM    239  H   LEU A  16     -14.511   6.241   9.357  1.00 96.61           H  
ATOM    240  CA  LEU A  16     -15.102   7.383   7.652  1.00 96.61           C  
ATOM    241  HA  LEU A  16     -14.924   7.013   6.642  1.00 96.61           H  
ATOM    242  C   LEU A  16     -14.882   8.899   7.619  1.00 96.61           C  
ATOM    243  CB  LEU A  16     -16.532   7.014   8.079  1.00 96.61           C  
ATOM    244  HB2 LEU A  16     -16.632   5.929   8.071  1.00 96.61           H  
ATOM    245  HB3 LEU A  16     -16.692   7.363   9.099  1.00 96.61           H  
ATOM    246  O   LEU A  16     -14.801   9.465   6.538  1.00 96.61           O  
ATOM    247  CG  LEU A  16     -17.622   7.626   7.179  1.00 96.61           C  
ATOM    248  HG  LEU A  16     -17.540   8.712   7.195  1.00 96.61           H  
ATOM    249  CD1 LEU A  16     -17.524   7.126   5.735  1.00 96.61           C  
ATOM    250 HD11 LEU A  16     -17.549   6.037   5.698  1.00 96.61           H  
ATOM    251 HD12 LEU A  16     -16.604   7.495   5.281  1.00 96.61           H  
ATOM    252 HD13 LEU A  16     -18.350   7.545   5.161  1.00 96.61           H  
ATOM    253  CD2 LEU A  16     -18.998   7.239   7.725  1.00 96.61           C  
ATOM    254 HD21 LEU A  16     -19.127   6.157   7.700  1.00 96.61           H  
ATOM    255 HD22 LEU A  16     -19.090   7.607   8.747  1.00 96.61           H  
ATOM    256 HD23 LEU A  16     -19.758   7.728   7.116  1.00 96.61           H  
ATOM    257  N   SER A  17     -14.707   9.532   8.781  1.00 96.83           N  
ATOM    258  H   SER A  17     -14.810   9.000   9.633  1.00 96.83           H  
ATOM    259  CA  SER A  17     -14.416  10.965   8.888  1.00 96.83           C  
ATOM    260  HA  SER A  17     -15.237  11.528   8.444  1.00 96.83           H  
ATOM    261  C   SER A  17     -13.131  11.357   8.146  1.00 96.83           C  
ATOM    262  CB  SER A  17     -14.327  11.327  10.373  1.00 96.83           C  
ATOM    263  HB2 SER A  17     -15.282  11.098  10.846  1.00 96.83           H  
ATOM    264  HB3 SER A  17     -13.550  10.730  10.850  1.00 96.83           H  
ATOM    265  O   SER A  17     -13.114  12.347   7.420  1.00 96.83           O  
ATOM    266  OG  SER A  17     -14.036  12.696  10.560  1.00 96.83           O  
ATOM    267  HG  SER A  17     -14.367  12.968  11.419  1.00 96.83           H  
ATOM    268  N   LEU A  18     -12.067  10.549   8.251  1.00 95.86           N  
ATOM    269  H   LEU A  18     -12.134   9.747   8.860  1.00 95.86           H  
ATOM    270  CA  LEU A  18     -10.804  10.791   7.540  1.00 95.86           C  
ATOM    271  HA  LEU A  18     -10.501  11.824   7.709  1.00 95.86           H  
ATOM    272  C   LEU A  18     -10.937  10.637   6.017  1.00 95.86           C  
ATOM    273  CB  LEU A  18      -9.720   9.848   8.091  1.00 95.86           C  
ATOM    274  HB2 LEU A  18     -10.116   8.832   8.091  1.00 95.86           H  
ATOM    275  HB3 LEU A  18      -8.857   9.868   7.426  1.00 95.86           H  
ATOM    276  O   LEU A  18     -10.293  11.380   5.283  1.00 95.86           O  
ATOM    277  CG  LEU A  18      -9.256  10.221   9.510  1.00 95.86           C  
ATOM    278  HG  LEU A  18     -10.118  10.411  10.150  1.00 95.86           H  
ATOM    279  CD1 LEU A  18      -8.455   9.072  10.117  1.00 95.86           C  
ATOM    280 HD11 LEU A  18      -8.241   9.294  11.162  1.00 95.86           H  
ATOM    281 HD12 LEU A  18      -9.027   8.146  10.060  1.00 95.86           H  
ATOM    282 HD13 LEU A  18      -7.520   8.980   9.565  1.00 95.86           H  
ATOM    283  CD2 LEU A  18      -8.355  11.460   9.513  1.00 95.86           C  
ATOM    284 HD21 LEU A  18      -7.492  11.305   8.866  1.00 95.86           H  
ATOM    285 HD22 LEU A  18      -8.009  11.669  10.525  1.00 95.86           H  
ATOM    286 HD23 LEU A  18      -8.909  12.327   9.154  1.00 95.86           H  
ATOM    287  N   ILE A  19     -11.776   9.710   5.545  1.00 95.90           N  
ATOM    288  H   ILE A  19     -12.262   9.125   6.210  1.00 95.90           H  
ATOM    289  CA  ILE A  19     -12.089   9.557   4.115  1.00 95.90           C  
ATOM    290  HA  ILE A  19     -11.161   9.575   3.544  1.00 95.90           H  
ATOM    291  C   ILE A  19     -12.934  10.741   3.622  1.00 95.90           C  
ATOM    292  CB  ILE A  19     -12.791   8.200   3.859  1.00 95.90           C  
ATOM    293  HB  ILE A  19     -13.647   8.126   4.530  1.00 95.90           H  
ATOM    294  O   ILE A  19     -12.640  11.312   2.579  1.00 95.90           O  
ATOM    295  CG1 ILE A  19     -11.835   7.017   4.142  1.00 95.90           C  
ATOM    296 HG12 ILE A  19     -11.114   6.933   3.329  1.00 95.90           H  
ATOM    297 HG13 ILE A  19     -11.270   7.201   5.056  1.00 95.90           H  
ATOM    298  CG2 ILE A  19     -13.306   8.102   2.409  1.00 95.90           C  
ATOM    299 HG21 ILE A  19     -14.064   8.862   2.222  1.00 95.90           H  
ATOM    300 HG22 ILE A  19     -13.765   7.131   2.223  1.00 95.90           H  
ATOM    301 HG23 ILE A  19     -12.482   8.252   1.712  1.00 95.90           H  
ATOM    302  CD1 ILE A  19     -12.552   5.669   4.305  1.00 95.90           C  
ATOM    303 HD11 ILE A  19     -11.824   4.908   4.585  1.00 95.90           H  
ATOM    304 HD12 ILE A  19     -13.026   5.368   3.372  1.00 95.90           H  
ATOM    305 HD13 ILE A  19     -13.304   5.743   5.091  1.00 95.90           H  
ATOM    306  N   GLU A  20     -13.964  11.136   4.377  1.00 96.36           N  
ATOM    307  H   GLU A  20     -14.162  10.625   5.225  1.00 96.36           H  
ATOM    308  CA  GLU A  20     -14.857  12.253   4.033  1.00 96.36           C  
ATOM    309  HA  GLU A  20     -15.217  12.122   3.013  1.00 96.36           H  
ATOM    310  C   GLU A  20     -14.151  13.617   4.065  1.00 96.36           C  
ATOM    311  CB  GLU A  20     -16.067  12.270   4.988  1.00 96.36           C  
ATOM    312  HB2 GLU A  20     -16.593  13.217   4.869  1.00 96.36           H  
ATOM    313  HB3 GLU A  20     -15.709  12.206   6.016  1.00 96.36           H  
ATOM    314  O   GLU A  20     -14.588  14.541   3.379  1.00 96.36           O  
ATOM    315  CG  GLU A  20     -17.072  11.135   4.715  1.00 96.36           C  
ATOM    316  HG2 GLU A  20     -17.444  11.249   3.697  1.00 96.36           H  
ATOM    317  HG3 GLU A  20     -16.561  10.174   4.765  1.00 96.36           H  
ATOM    318  CD  GLU A  20     -18.276  11.114   5.681  1.00 96.36           C  
ATOM    319  OE1 GLU A  20     -19.180  10.267   5.462  1.00 96.36           O  
ATOM    320  OE2 GLU A  20     -18.338  11.940   6.620  1.00 96.36           O  
ATOM    321  N   LYS A  21     -13.059  13.747   4.833  1.00 94.39           N  
ATOM    322  H   LYS A  21     -12.819  12.974   5.436  1.00 94.39           H  
ATOM    323  CA  LYS A  21     -12.231  14.960   4.879  1.00 94.39           C  
ATOM    324  HA  LYS A  21     -12.888  15.809   5.068  1.00 94.39           H  
ATOM    325  C   LYS A  21     -11.537  15.254   3.542  1.00 94.39           C  
ATOM    326  CB  LYS A  21     -11.217  14.838   6.037  1.00 94.39           C  
ATOM    327  HB2 LYS A  21     -11.745  14.508   6.932  1.00 94.39           H  
ATOM    328  HB3 LYS A  21     -10.472  14.085   5.781  1.00 94.39           H  
ATOM    329  O   LYS A  21     -11.222  16.414   3.304  1.00 94.39           O  
ATOM    330  CG  LYS A  21     -10.509  16.164   6.370  1.00 94.39           C  
ATOM    331  HG2 LYS A  21      -9.964  16.522   5.497  1.00 94.39           H  
ATOM    332  HG3 LYS A  21     -11.261  16.906   6.639  1.00 94.39           H  
ATOM    333  CD  LYS A  21      -9.510  16.017   7.528  1.00 94.39           C  
ATOM    334  HD2 LYS A  21     -10.027  15.646   8.413  1.00 94.39           H  
ATOM    335  HD3 LYS A  21      -8.738  15.304   7.242  1.00 94.39           H  
ATOM    336  CE  LYS A  21      -8.864  17.377   7.831  1.00 94.39           C  
ATOM    337  HE2 LYS A  21      -8.439  17.764   6.904  1.00 94.39           H  
ATOM    338  HE3 LYS A  21      -9.637  18.067   8.166  1.00 94.39           H  
ATOM    339  NZ  LYS A  21      -7.784  17.274   8.843  1.00 94.39           N  
ATOM    340  HZ1 LYS A  21      -7.363  18.165   9.063  1.00 94.39           H  
ATOM    341  HZ2 LYS A  21      -7.015  16.744   8.458  1.00 94.39           H  
ATOM    342  HZ3 LYS A  21      -8.040  16.762   9.675  1.00 94.39           H  
ATOM    343  N   ASP A  22     -11.280  14.228   2.720  1.00 93.46           N  
ATOM    344  H   ASP A  22     -11.667  13.328   2.965  1.00 93.46           H  
ATOM    345  CA  ASP A  22     -10.552  14.312   1.439  1.00 93.46           C  
ATOM    346  HA  ASP A  22     -10.193  13.304   1.234  1.00 93.46           H  
ATOM    347  C   ASP A  22      -9.288  15.194   1.522  1.00 93.46           C  
ATOM    348  CB  ASP A  22     -11.508  14.675   0.289  1.00 93.46           C  
ATOM    349  HB2 ASP A  22     -12.428  14.103   0.407  1.00 93.46           H  
ATOM    350  HB3 ASP A  22     -11.762  15.734   0.350  1.00 93.46           H  
ATOM    351  O   ASP A  22      -9.043  16.091   0.716  1.00 93.46           O  
ATOM    352  CG  ASP A  22     -10.929  14.352  -1.098  1.00 93.46           C  
ATOM    353  OD1 ASP A  22     -10.091  13.420  -1.192  1.00 93.46           O  
ATOM    354  OD2 ASP A  22     -11.399  14.975  -2.077  1.00 93.46           O  
ATOM    355  N   SER A  23      -8.513  14.990   2.593  1.00 96.42           N  
ATOM    356  H   SER A  23      -8.764  14.238   3.218  1.00 96.42           H  
ATOM    357  CA  SER A  23      -7.373  15.848   2.919  1.00 96.42           C  
ATOM    358  HA  SER A  23      -7.705  16.883   2.840  1.00 96.42           H  
ATOM    359  C   SER A  23      -6.204  15.651   1.955  1.00 96.42           C  
ATOM    360  CB  SER A  23      -6.911  15.611   4.355  1.00 96.42           C  
ATOM    361  HB2 SER A  23      -7.768  15.677   5.025  1.00 96.42           H  
ATOM    362  HB3 SER A  23      -6.463  14.621   4.442  1.00 96.42           H  
ATOM    363  O   SER A  23      -5.949  14.545   1.471  1.00 96.42           O  
ATOM    364  OG  SER A  23      -5.969  16.598   4.714  1.00 96.42           O  
ATOM    365  HG  SER A  23      -5.806  16.505   5.655  1.00 96.42           H  
ATOM    366  N   THR A  24      -5.438  16.720   1.741  1.00 97.06           N  
ATOM    367  H   THR A  24      -5.712  17.598   2.157  1.00 97.06           H  
ATOM    368  CA  THR A  24      -4.139  16.679   1.059  1.00 97.06           C  
ATOM    369  HA  THR A  24      -4.081  15.740   0.509  1.00 97.06           H  
ATOM    370  C   THR A  24      -2.948  16.700   2.023  1.00 97.06           C  
ATOM    371  CB  THR A  24      -4.016  17.787   0.011  1.00 97.06           C  
ATOM    372  HB  THR A  24      -3.011  17.778  -0.411  1.00 97.06           H  
ATOM    373  O   THR A  24      -1.803  16.660   1.574  1.00 97.06           O  
ATOM    374  CG2 THR A  24      -5.016  17.593  -1.129  1.00 97.06           C  
ATOM    375 HG21 THR A  24      -6.037  17.655  -0.753  1.00 97.06           H  
ATOM    376 HG22 THR A  24      -4.867  16.614  -1.583  1.00 97.06           H  
ATOM    377 HG23 THR A  24      -4.866  18.362  -1.887  1.00 97.06           H  
ATOM    378  OG1 THR A  24      -4.266  19.044   0.594  1.00 97.06           O  
ATOM    379  HG1 THR A  24      -4.206  19.707  -0.098  1.00 97.06           H  
ATOM    380  N   ASP A  25      -3.200  16.751   3.335  1.00 97.12           N  
ATOM    381  H   ASP A  25      -4.162  16.745   3.643  1.00 97.12           H  
ATOM    382  CA  ASP A  25      -2.173  16.740   4.377  1.00 97.12           C  
ATOM    383  HA  ASP A  25      -1.301  17.283   4.014  1.00 97.12           H  
ATOM    384  C   ASP A  25      -1.736  15.302   4.704  1.00 97.12           C  
ATOM    385  CB  ASP A  25      -2.689  17.488   5.619  1.00 97.12           C  
ATOM    386  HB2 ASP A  25      -2.994  18.491   5.322  1.00 97.12           H  
ATOM    387  HB3 ASP A  25      -3.565  16.967   6.004  1.00 97.12           H  
ATOM    388  O   ASP A  25      -2.540  14.439   5.070  1.00 97.12           O  
ATOM    389  CG  ASP A  25      -1.661  17.608   6.753  1.00 97.12           C  
ATOM    390  OD1 ASP A  25      -0.515  17.128   6.584  1.00 97.12           O  
ATOM    391  OD2 ASP A  25      -2.046  18.136   7.817  1.00 97.12           O  
ATOM    392  N   LEU A  26      -0.431  15.043   4.615  1.00 97.03           N  
ATOM    393  H   LEU A  26       0.186  15.822   4.437  1.00 97.03           H  
ATOM    394  CA  LEU A  26       0.157  13.741   4.910  1.00 97.03           C  
ATOM    395  HA  LEU A  26      -0.362  13.002   4.299  1.00 97.03           H  
ATOM    396  C   LEU A  26      -0.032  13.323   6.379  1.00 97.03           C  
ATOM    397  CB  LEU A  26       1.633  13.792   4.488  1.00 97.03           C  
ATOM    398  HB2 LEU A  26       1.690  14.198   3.478  1.00 97.03           H  
ATOM    399  HB3 LEU A  26       2.159  14.487   5.142  1.00 97.03           H  
ATOM    400  O   LEU A  26      -0.120  12.124   6.662  1.00 97.03           O  
ATOM    401  CG  LEU A  26       2.350  12.431   4.498  1.00 97.03           C  
ATOM    402  HG  LEU A  26       2.327  12.003   5.500  1.00 97.03           H  
ATOM    403  CD1 LEU A  26       1.721  11.449   3.506  1.00 97.03           C  
ATOM    404 HD11 LEU A  26       2.374  10.587   3.373  1.00 97.03           H  
ATOM    405 HD12 LEU A  26       0.754  11.112   3.880  1.00 97.03           H  
ATOM    406 HD13 LEU A  26       1.593  11.937   2.539  1.00 97.03           H  
ATOM    407  CD2 LEU A  26       3.805  12.622   4.092  1.00 97.03           C  
ATOM    408 HD21 LEU A  26       4.234  13.424   4.694  1.00 97.03           H  
ATOM    409 HD22 LEU A  26       4.363  11.702   4.264  1.00 97.03           H  
ATOM    410 HD23 LEU A  26       3.872  12.906   3.042  1.00 97.03           H  
ATOM    411  N   ALA A  27      -0.157  14.275   7.310  1.00 97.47           N  
ATOM    412  H   ALA A  27      -0.128  15.243   7.022  1.00 97.47           H  
ATOM    413  CA  ALA A  27      -0.427  13.982   8.717  1.00 97.47           C  
ATOM    414  HA  ALA A  27       0.329  13.281   9.073  1.00 97.47           H  
ATOM    415  C   ALA A  27      -1.807  13.329   8.927  1.00 97.47           C  
ATOM    416  CB  ALA A  27      -0.291  15.279   9.521  1.00 97.47           C  
ATOM    417  HB1 ALA A  27       0.695  15.713   9.360  1.00 97.47           H  
ATOM    418  HB2 ALA A  27      -1.044  15.998   9.200  1.00 97.47           H  
ATOM    419  HB3 ALA A  27      -0.426  15.074  10.583  1.00 97.47           H  
ATOM    420  O   ALA A  27      -1.936  12.395   9.729  1.00 97.47           O  
ATOM    421  N   ASP A  28      -2.822  13.749   8.164  1.00 97.54           N  
ATOM    422  H   ASP A  28      -2.645  14.484   7.495  1.00 97.54           H  
ATOM    423  CA  ASP A  28      -4.148  13.123   8.181  1.00 97.54           C  
ATOM    424  HA  ASP A  28      -4.510  13.074   9.208  1.00 97.54           H  
ATOM    425  C   ASP A  28      -4.092  11.689   7.636  1.00 97.54           C  
ATOM    426  CB  ASP A  28      -5.143  13.943   7.352  1.00 97.54           C  
ATOM    427  HB2 ASP A  28      -6.046  13.347   7.214  1.00 97.54           H  
ATOM    428  HB3 ASP A  28      -4.729  14.135   6.363  1.00 97.54           H  
ATOM    429  O   ASP A  28      -4.694  10.775   8.207  1.00 97.54           O  
ATOM    430  CG  ASP A  28      -5.569  15.257   7.998  1.00 97.54           C  
ATOM    431  OD1 ASP A  28      -5.822  15.311   9.221  1.00 97.54           O  
ATOM    432  OD2 ASP A  28      -5.900  16.203   7.251  1.00 97.54           O  
ATOM    433  N   HIS A  29      -3.309  11.453   6.579  1.00 97.51           N  
ATOM    434  H   HIS A  29      -2.888  12.246   6.116  1.00 97.51           H  
ATOM    435  CA  HIS A  29      -3.119  10.111   6.012  1.00 97.51           C  
ATOM    436  HA  HIS A  29      -4.101   9.666   5.854  1.00 97.51           H  
ATOM    437  C   HIS A  29      -2.341   9.190   6.953  1.00 97.51           C  
ATOM    438  CB  HIS A  29      -2.430  10.209   4.647  1.00 97.51           C  
ATOM    439  HB2 HIS A  29      -2.316   9.207   4.233  1.00 97.51           H  
ATOM    440  HB3 HIS A  29      -1.441  10.651   4.770  1.00 97.51           H  
ATOM    441  O   HIS A  29      -2.657   8.002   7.073  1.00 97.51           O  
ATOM    442  CG  HIS A  29      -3.223  11.032   3.673  1.00 97.51           C  
ATOM    443  CD2 HIS A  29      -2.726  12.014   2.873  1.00 97.51           C  
ATOM    444  HD2 HIS A  29      -1.699  12.334   2.786  1.00 97.51           H  
ATOM    445  ND1 HIS A  29      -4.613  10.986   3.542  1.00 97.51           N  
ATOM    446  CE1 HIS A  29      -4.926  11.982   2.703  1.00 97.51           C  
ATOM    447  HE1 HIS A  29      -5.930  12.257   2.416  1.00 97.51           H  
ATOM    448  NE2 HIS A  29      -3.816  12.601   2.283  1.00 97.51           N  
ATOM    449  HE2 HIS A  29      -3.794  13.408   1.676  1.00 97.51           H  
ATOM    450  N   LEU A  30      -1.360   9.722   7.688  1.00 97.96           N  
ATOM    451  H   LEU A  30      -1.100  10.682   7.511  1.00 97.96           H  
ATOM    452  CA  LEU A  30      -0.694   8.986   8.762  1.00 97.96           C  
ATOM    453  HA  LEU A  30      -0.282   8.071   8.335  1.00 97.96           H  
ATOM    454  C   LEU A  30      -1.697   8.590   9.852  1.00 97.96           C  
ATOM    455  CB  LEU A  30       0.455   9.835   9.336  1.00 97.96           C  
ATOM    456  HB2 LEU A  30       0.050  10.779   9.700  1.00 97.96           H  
ATOM    457  HB3 LEU A  30       1.159  10.071   8.538  1.00 97.96           H  
ATOM    458  O   LEU A  30      -1.656   7.461  10.354  1.00 97.96           O  
ATOM    459  CG  LEU A  30       1.208   9.152  10.492  1.00 97.96           C  
ATOM    460  HG  LEU A  30       0.519   8.977  11.318  1.00 97.96           H  
ATOM    461  CD1 LEU A  30       1.833   7.813  10.090  1.00 97.96           C  
ATOM    462 HD11 LEU A  30       1.056   7.087   9.853  1.00 97.96           H  
ATOM    463 HD12 LEU A  30       2.449   7.424  10.901  1.00 97.96           H  
ATOM    464 HD13 LEU A  30       2.464   7.956   9.213  1.00 97.96           H  
ATOM    465  CD2 LEU A  30       2.317  10.061  11.014  1.00 97.96           C  
ATOM    466 HD21 LEU A  30       2.840   9.599  11.851  1.00 97.96           H  
ATOM    467 HD22 LEU A  30       3.041  10.243  10.220  1.00 97.96           H  
ATOM    468 HD23 LEU A  30       1.903  11.021  11.321  1.00 97.96           H  
ATOM    469  N   GLN A  31      -2.614   9.493  10.209  1.00 98.00           N  
ATOM    470  H   GLN A  31      -2.592  10.407   9.780  1.00 98.00           H  
ATOM    471  CA  GLN A  31      -3.673   9.193  11.165  1.00 98.00           C  
ATOM    472  HA  GLN A  31      -3.194   8.774  12.049  1.00 98.00           H  
ATOM    473  C   GLN A  31      -4.629   8.118  10.634  1.00 98.00           C  
ATOM    474  CB  GLN A  31      -4.392  10.489  11.575  1.00 98.00           C  
ATOM    475  HB2 GLN A  31      -4.914  10.909  10.715  1.00 98.00           H  
ATOM    476  HB3 GLN A  31      -3.653  11.217  11.908  1.00 98.00           H  
ATOM    477  O   GLN A  31      -4.965   7.198  11.380  1.00 98.00           O  
ATOM    478  CG  GLN A  31      -5.414  10.272  12.700  1.00 98.00           C  
ATOM    479  HG2 GLN A  31      -5.902  11.225  12.908  1.00 98.00           H  
ATOM    480  HG3 GLN A  31      -6.185   9.581  12.358  1.00 98.00           H  
ATOM    481  CD  GLN A  31      -4.825   9.745  14.009  1.00 98.00           C  
ATOM    482  NE2 GLN A  31      -5.666   9.312  14.923  1.00 98.00           N  
ATOM    483 HE21 GLN A  31      -5.270   9.004  15.799  1.00 98.00           H  
ATOM    484 HE22 GLN A  31      -6.660   9.330  14.743  1.00 98.00           H  
ATOM    485  OE1 GLN A  31      -3.625   9.691  14.254  1.00 98.00           O  
ATOM    486  N   TYR A  32      -4.988   8.149   9.349  1.00 98.19           N  
ATOM    487  H   TYR A  32      -4.727   8.956   8.800  1.00 98.19           H  
ATOM    488  CA  TYR A  32      -5.770   7.089   8.706  1.00 98.19           C  
ATOM    489  HA  TYR A  32      -6.744   7.014   9.191  1.00 98.19           H  
ATOM    490  C   TYR A  32      -5.113   5.714   8.872  1.00 98.19           C  
ATOM    491  CB  TYR A  32      -6.006   7.452   7.233  1.00 98.19           C  
ATOM    492  HB2 TYR A  32      -6.681   8.306   7.182  1.00 98.19           H  
ATOM    493  HB3 TYR A  32      -5.068   7.760   6.771  1.00 98.19           H  
ATOM    494  O   TYR A  32      -5.749   4.782   9.371  1.00 98.19           O  
ATOM    495  CG  TYR A  32      -6.577   6.314   6.417  1.00 98.19           C  
ATOM    496  CD1 TYR A  32      -5.713   5.466   5.694  1.00 98.19           C  
ATOM    497  HD1 TYR A  32      -4.648   5.648   5.697  1.00 98.19           H  
ATOM    498  CD2 TYR A  32      -7.966   6.094   6.399  1.00 98.19           C  
ATOM    499  HD2 TYR A  32      -8.628   6.756   6.937  1.00 98.19           H  
ATOM    500  CE1 TYR A  32      -6.238   4.390   4.956  1.00 98.19           C  
ATOM    501  HE1 TYR A  32      -5.573   3.747   4.399  1.00 98.19           H  
ATOM    502  CE2 TYR A  32      -8.494   5.022   5.658  1.00 98.19           C  
ATOM    503  HE2 TYR A  32      -9.561   4.857   5.618  1.00 98.19           H  
ATOM    504  OH  TYR A  32      -8.148   3.132   4.229  1.00 98.19           O  
ATOM    505  HH  TYR A  32      -7.472   2.708   3.696  1.00 98.19           H  
ATOM    506  CZ  TYR A  32      -7.633   4.170   4.939  1.00 98.19           C  
ATOM    507  N   TRP A  33      -3.818   5.588   8.568  1.00 98.13           N  
ATOM    508  H   TRP A  33      -3.346   6.374   8.145  1.00 98.13           H  
ATOM    509  CA  TRP A  33      -3.096   4.322   8.734  1.00 98.13           C  
ATOM    510  HA  TRP A  33      -3.666   3.542   8.227  1.00 98.13           H  
ATOM    511  C   TRP A  33      -2.981   3.879  10.202  1.00 98.13           C  
ATOM    512  CB  TRP A  33      -1.728   4.414   8.050  1.00 98.13           C  
ATOM    513  HB2 TRP A  33      -1.117   3.577   8.389  1.00 98.13           H  
ATOM    514  HB3 TRP A  33      -1.226   5.335   8.349  1.00 98.13           H  
ATOM    515  O   TRP A  33      -3.077   2.681  10.486  1.00 98.13           O  
ATOM    516  CG  TRP A  33      -1.790   4.330   6.556  1.00 98.13           C  
ATOM    517  CD1 TRP A  33      -1.518   5.322   5.677  1.00 98.13           C  
ATOM    518  HD1 TRP A  33      -1.212   6.322   5.945  1.00 98.13           H  
ATOM    519  CD2 TRP A  33      -2.178   3.181   5.743  1.00 98.13           C  
ATOM    520  CE2 TRP A  33      -2.132   3.559   4.370  1.00 98.13           C  
ATOM    521  CE3 TRP A  33      -2.566   1.855   6.029  1.00 98.13           C  
ATOM    522  HE3 TRP A  33      -2.605   1.541   7.061  1.00 98.13           H  
ATOM    523  NE1 TRP A  33      -1.704   4.863   4.386  1.00 98.13           N  
ATOM    524  HE1 TRP A  33      -1.555   5.415   3.553  1.00 98.13           H  
ATOM    525  CH2 TRP A  33      -2.872   1.374   3.652  1.00 98.13           C  
ATOM    526  HH2 TRP A  33      -3.161   0.689   2.868  1.00 98.13           H  
ATOM    527  CZ2 TRP A  33      -2.472   2.681   3.335  1.00 98.13           C  
ATOM    528  HZ2 TRP A  33      -2.429   3.026   2.312  1.00 98.13           H  
ATOM    529  CZ3 TRP A  33      -2.898   0.957   4.994  1.00 98.13           C  
ATOM    530  HZ3 TRP A  33      -3.197  -0.054   5.231  1.00 98.13           H  
ATOM    531  N   LYS A  34      -2.852   4.817  11.154  1.00 98.00           N  
ATOM    532  H   LYS A  34      -2.770   5.777  10.853  1.00 98.00           H  
ATOM    533  CA  LYS A  34      -2.889   4.520  12.601  1.00 98.00           C  
ATOM    534  HA  LYS A  34      -2.145   3.755  12.823  1.00 98.00           H  
ATOM    535  C   LYS A  34      -4.241   3.946  13.032  1.00 98.00           C  
ATOM    536  CB  LYS A  34      -2.577   5.782  13.425  1.00 98.00           C  
ATOM    537  HB2 LYS A  34      -3.171   6.615  13.047  1.00 98.00           H  
ATOM    538  HB3 LYS A  34      -2.875   5.610  14.459  1.00 98.00           H  
ATOM    539  O   LYS A  34      -4.271   2.925  13.722  1.00 98.00           O  
ATOM    540  CG  LYS A  34      -1.093   6.172  13.422  1.00 98.00           C  
ATOM    541  HG2 LYS A  34      -0.716   6.212  12.400  1.00 98.00           H  
ATOM    542  HG3 LYS A  34      -0.528   5.422  13.976  1.00 98.00           H  
ATOM    543  CD  LYS A  34      -0.911   7.546  14.085  1.00 98.00           C  
ATOM    544  HD2 LYS A  34      -1.312   7.522  15.098  1.00 98.00           H  
ATOM    545  HD3 LYS A  34      -1.472   8.280  13.507  1.00 98.00           H  
ATOM    546  CE  LYS A  34       0.562   7.970  14.120  1.00 98.00           C  
ATOM    547  HE2 LYS A  34       1.117   7.290  14.766  1.00 98.00           H  
ATOM    548  HE3 LYS A  34       0.965   7.883  13.111  1.00 98.00           H  
ATOM    549  NZ  LYS A  34       0.709   9.372  14.591  1.00 98.00           N  
ATOM    550  HZ1 LYS A  34       1.671   9.675  14.553  1.00 98.00           H  
ATOM    551  HZ2 LYS A  34       0.181   9.993  13.995  1.00 98.00           H  
ATOM    552  HZ3 LYS A  34       0.360   9.490  15.532  1.00 98.00           H  
ATOM    553  N   VAL A  35      -5.349   4.565  12.619  1.00 98.00           N  
ATOM    554  H   VAL A  35      -5.249   5.397  12.056  1.00 98.00           H  
ATOM    555  CA  VAL A  35      -6.706   4.095  12.948  1.00 98.00           C  
ATOM    556  HA  VAL A  35      -6.774   3.939  14.025  1.00 98.00           H  
ATOM    557  C   VAL A  35      -6.980   2.747  12.275  1.00 98.00           C  
ATOM    558  CB  VAL A  35      -7.768   5.146  12.564  1.00 98.00           C  
ATOM    559  HB  VAL A  35      -7.711   5.341  11.493  1.00 98.00           H  
ATOM    560  O   VAL A  35      -7.487   1.830  12.919  1.00 98.00           O  
ATOM    561  CG1 VAL A  35      -9.184   4.677  12.915  1.00 98.00           C  
ATOM    562 HG11 VAL A  35      -9.395   3.697  12.487  1.00 98.00           H  
ATOM    563 HG12 VAL A  35      -9.908   5.394  12.527  1.00 98.00           H  
ATOM    564 HG13 VAL A  35      -9.304   4.621  13.996  1.00 98.00           H  
ATOM    565  CG2 VAL A  35      -7.575   6.465  13.329  1.00 98.00           C  
ATOM    566 HG21 VAL A  35      -6.575   6.869  13.172  1.00 98.00           H  
ATOM    567 HG22 VAL A  35      -7.720   6.306  14.397  1.00 98.00           H  
ATOM    568 HG23 VAL A  35      -8.302   7.198  12.979  1.00 98.00           H  
ATOM    569  N   LEU A  36      -6.561   2.567  11.019  1.00 97.49           N  
ATOM    570  H   LEU A  36      -6.192   3.362  10.516  1.00 97.49           H  
ATOM    571  CA  LEU A  36      -6.732   1.308  10.290  1.00 97.49           C  
ATOM    572  HA  LEU A  36      -7.790   1.046  10.329  1.00 97.49           H  
ATOM    573  C   LEU A  36      -5.944   0.159  10.935  1.00 97.49           C  
ATOM    574  CB  LEU A  36      -6.321   1.530   8.825  1.00 97.49           C  
ATOM    575  HB2 LEU A  36      -6.824   2.418   8.442  1.00 97.49           H  
ATOM    576  HB3 LEU A  36      -5.247   1.715   8.786  1.00 97.49           H  
ATOM    577  O   LEU A  36      -6.456  -0.953  11.080  1.00 97.49           O  
ATOM    578  CG  LEU A  36      -6.664   0.346   7.905  1.00 97.49           C  
ATOM    579  HG  LEU A  36      -6.181  -0.558   8.275  1.00 97.49           H  
ATOM    580  CD1 LEU A  36      -8.170   0.105   7.799  1.00 97.49           C  
ATOM    581 HD11 LEU A  36      -8.374  -0.659   7.049  1.00 97.49           H  
ATOM    582 HD12 LEU A  36      -8.573  -0.243   8.750  1.00 97.49           H  
ATOM    583 HD13 LEU A  36      -8.676   1.027   7.510  1.00 97.49           H  
ATOM    584  CD2 LEU A  36      -6.132   0.626   6.505  1.00 97.49           C  
ATOM    585 HD21 LEU A  36      -6.616   1.513   6.095  1.00 97.49           H  
ATOM    586 HD22 LEU A  36      -5.058   0.804   6.559  1.00 97.49           H  
ATOM    587 HD23 LEU A  36      -6.323  -0.225   5.851  1.00 97.49           H  
ATOM    588  N   ARG A  37      -4.717   0.428  11.400  1.00 97.52           N  
ATOM    589  H   ARG A  37      -4.329   1.341  11.207  1.00 97.52           H  
ATOM    590  CA  ARG A  37      -3.937  -0.520  12.206  1.00 97.52           C  
ATOM    591  HA  ARG A  37      -3.787  -1.434  11.631  1.00 97.52           H  
ATOM    592  C   ARG A  37      -4.696  -0.926  13.468  1.00 97.52           C  
ATOM    593  CB  ARG A  37      -2.567   0.096  12.531  1.00 97.52           C  
ATOM    594  HB2 ARG A  37      -2.709   1.100  12.931  1.00 97.52           H  
ATOM    595  HB3 ARG A  37      -1.985   0.180  11.613  1.00 97.52           H  
ATOM    596  O   ARG A  37      -4.780  -2.117  13.759  1.00 97.52           O  
ATOM    597  CG  ARG A  37      -1.784  -0.731  13.558  1.00 97.52           C  
ATOM    598  HG2 ARG A  37      -2.365  -0.829  14.475  1.00 97.52           H  
ATOM    599  HG3 ARG A  37      -1.572  -1.722  13.156  1.00 97.52           H  
ATOM    600  CD  ARG A  37      -0.490  -0.018  13.920  1.00 97.52           C  
ATOM    601  HD2 ARG A  37      -0.730   1.002  14.221  1.00 97.52           H  
ATOM    602  HD3 ARG A  37       0.147   0.024  13.036  1.00 97.52           H  
ATOM    603  NE  ARG A  37       0.210  -0.697  15.026  1.00 97.52           N  
ATOM    604  HE  ARG A  37      -0.191  -1.558  15.371  1.00 97.52           H  
ATOM    605  NH1 ARG A  37       1.927   0.804  15.148  1.00 97.52           N  
ATOM    606 HH11 ARG A  37       2.839   1.070  15.493  1.00 97.52           H  
ATOM    607 HH12 ARG A  37       1.536   1.276  14.345  1.00 97.52           H  
ATOM    608  NH2 ARG A  37       1.892  -0.951  16.542  1.00 97.52           N  
ATOM    609 HH21 ARG A  37       2.764  -0.630  16.938  1.00 97.52           H  
ATOM    610 HH22 ARG A  37       1.484  -1.816  16.868  1.00 97.52           H  
ATOM    611  CZ  ARG A  37       1.336  -0.280  15.571  1.00 97.52           C  
ATOM    612  N   GLN A  38      -5.236   0.035  14.218  1.00 97.28           N  
ATOM    613  H   GLN A  38      -5.149   0.993  13.911  1.00 97.28           H  
ATOM    614  CA  GLN A  38      -6.013  -0.253  15.429  1.00 97.28           C  
ATOM    615  HA  GLN A  38      -5.398  -0.833  16.116  1.00 97.28           H  
ATOM    616  C   GLN A  38      -7.252  -1.098  15.112  1.00 97.28           C  
ATOM    617  CB  GLN A  38      -6.423   1.054  16.120  1.00 97.28           C  
ATOM    618  HB2 GLN A  38      -7.149   0.825  16.900  1.00 97.28           H  
ATOM    619  HB3 GLN A  38      -6.902   1.711  15.394  1.00 97.28           H  
ATOM    620  O   GLN A  38      -7.519  -2.070  15.820  1.00 97.28           O  
ATOM    621  CG  GLN A  38      -5.238   1.786  16.766  1.00 97.28           C  
ATOM    622  HG2 GLN A  38      -4.836   1.170  17.570  1.00 97.28           H  
ATOM    623  HG3 GLN A  38      -4.446   1.942  16.033  1.00 97.28           H  
ATOM    624  CD  GLN A  38      -5.634   3.144  17.341  1.00 97.28           C  
ATOM    625  NE2 GLN A  38      -4.728   3.850  17.979  1.00 97.28           N  
ATOM    626 HE21 GLN A  38      -3.773   3.531  18.062  1.00 97.28           H  
ATOM    627 HE22 GLN A  38      -5.047   4.748  18.313  1.00 97.28           H  
ATOM    628  OE1 GLN A  38      -6.759   3.596  17.260  1.00 97.28           O  
ATOM    629  N   GLU A  39      -7.962  -0.787  14.024  1.00 96.58           N  
ATOM    630  H   GLU A  39      -7.715   0.046  13.509  1.00 96.58           H  
ATOM    631  CA  GLU A  39      -9.132  -1.547  13.578  1.00 96.58           C  
ATOM    632  HA  GLU A  39      -9.864  -1.553  14.385  1.00 96.58           H  
ATOM    633  C   GLU A  39      -8.764  -3.008  13.276  1.00 96.58           C  
ATOM    634  CB  GLU A  39      -9.770  -0.876  12.341  1.00 96.58           C  
ATOM    635  HB2 GLU A  39      -9.164  -1.106  11.465  1.00 96.58           H  
ATOM    636  HB3 GLU A  39      -9.794   0.206  12.472  1.00 96.58           H  
ATOM    637  O   GLU A  39      -9.425  -3.932  13.756  1.00 96.58           O  
ATOM    638  CG  GLU A  39     -11.215  -1.375  12.155  1.00 96.58           C  
ATOM    639  HG2 GLU A  39     -11.269  -2.410  12.493  1.00 96.58           H  
ATOM    640  HG3 GLU A  39     -11.864  -0.799  12.815  1.00 96.58           H  
ATOM    641  CD  GLU A  39     -11.774  -1.339  10.723  1.00 96.58           C  
ATOM    642  OE1 GLU A  39     -13.010  -1.535  10.597  1.00 96.58           O  
ATOM    643  OE2 GLU A  39     -10.997  -1.439   9.751  1.00 96.58           O  
ATOM    644  N   ASN A  40      -7.681  -3.241  12.532  1.00 96.34           N  
ATOM    645  H   ASN A  40      -7.194  -2.447  12.140  1.00 96.34           H  
ATOM    646  CA  ASN A  40      -7.256  -4.589  12.155  1.00 96.34           C  
ATOM    647  HA  ASN A  40      -8.132  -5.141  11.815  1.00 96.34           H  
ATOM    648  C   ASN A  40      -6.702  -5.392  13.341  1.00 96.34           C  
ATOM    649  CB  ASN A  40      -6.276  -4.495  10.978  1.00 96.34           C  
ATOM    650  HB2 ASN A  40      -5.850  -5.480  10.784  1.00 96.34           H  
ATOM    651  HB3 ASN A  40      -5.470  -3.804  11.224  1.00 96.34           H  
ATOM    652  O   ASN A  40      -7.009  -6.579  13.458  1.00 96.34           O  
ATOM    653  CG  ASN A  40      -6.964  -4.045   9.699  1.00 96.34           C  
ATOM    654  ND2 ASN A  40      -6.239  -3.417   8.806  1.00 96.34           N  
ATOM    655 HD21 ASN A  40      -5.242  -3.300   8.922  1.00 96.34           H  
ATOM    656 HD22 ASN A  40      -6.711  -3.120   7.964  1.00 96.34           H  
ATOM    657  OD1 ASN A  40      -8.152  -4.277   9.483  1.00 96.34           O  
ATOM    658  N   ILE A  41      -5.982  -4.757  14.273  1.00 95.81           N  
ATOM    659  H   ILE A  41      -5.753  -3.785  14.120  1.00 95.81           H  
ATOM    660  CA  ILE A  41      -5.568  -5.395  15.535  1.00 95.81           C  
ATOM    661  HA  ILE A  41      -5.019  -6.308  15.303  1.00 95.81           H  
ATOM    662  C   ILE A  41      -6.796  -5.810  16.353  1.00 95.81           C  
ATOM    663  CB  ILE A  41      -4.635  -4.459  16.340  1.00 95.81           C  
ATOM    664  HB  ILE A  41      -5.094  -3.472  16.390  1.00 95.81           H  
ATOM    665  O   ILE A  41      -6.840  -6.918  16.888  1.00 95.81           O  
ATOM    666  CG1 ILE A  41      -3.269  -4.341  15.623  1.00 95.81           C  
ATOM    667 HG12 ILE A  41      -3.426  -4.116  14.569  1.00 95.81           H  
ATOM    668 HG13 ILE A  41      -2.749  -5.297  15.674  1.00 95.81           H  
ATOM    669  CG2 ILE A  41      -4.423  -4.965  17.783  1.00 95.81           C  
ATOM    670 HG21 ILE A  41      -3.747  -4.307  18.328  1.00 95.81           H  
ATOM    671 HG22 ILE A  41      -4.010  -5.973  17.770  1.00 95.81           H  
ATOM    672 HG23 ILE A  41      -5.365  -4.972  18.332  1.00 95.81           H  
ATOM    673  CD1 ILE A  41      -2.358  -3.249  16.200  1.00 95.81           C  
ATOM    674 HD11 ILE A  41      -1.494  -3.127  15.546  1.00 95.81           H  
ATOM    675 HD12 ILE A  41      -2.901  -2.306  16.261  1.00 95.81           H  
ATOM    676 HD13 ILE A  41      -1.999  -3.530  17.190  1.00 95.81           H  
ATOM    677  N   LEU A  42      -7.822  -4.956  16.417  1.00 95.09           N  
ATOM    678  H   LEU A  42      -7.730  -4.052  15.975  1.00 95.09           H  
ATOM    679  CA  LEU A  42      -9.061  -5.256  17.128  1.00 95.09           C  
ATOM    680  HA  LEU A  42      -8.800  -5.529  18.150  1.00 95.09           H  
ATOM    681  C   LEU A  42      -9.802  -6.444  16.500  1.00 95.09           C  
ATOM    682  CB  LEU A  42      -9.938  -3.995  17.141  1.00 95.09           C  
ATOM    683  HB2 LEU A  42     -10.387  -3.866  16.156  1.00 95.09           H  
ATOM    684  HB3 LEU A  42      -9.316  -3.120  17.332  1.00 95.09           H  
ATOM    685  O   LEU A  42     -10.229  -7.345  17.223  1.00 95.09           O  
ATOM    686  CG  LEU A  42     -11.049  -4.035  18.199  1.00 95.09           C  
ATOM    687  HG  LEU A  42     -11.610  -4.967  18.136  1.00 95.09           H  
ATOM    688  CD1 LEU A  42     -10.460  -3.867  19.600  1.00 95.09           C  
ATOM    689 HD11 LEU A  42     -11.254  -3.623  20.305  1.00 95.09           H  
ATOM    690 HD12 LEU A  42      -9.947  -4.779  19.907  1.00 95.09           H  
ATOM    691 HD13 LEU A  42      -9.747  -3.042  19.603  1.00 95.09           H  
ATOM    692  CD2 LEU A  42     -12.003  -2.871  17.971  1.00 95.09           C  
ATOM    693 HD21 LEU A  42     -12.822  -2.917  18.688  1.00 95.09           H  
ATOM    694 HD22 LEU A  42     -12.410  -2.938  16.962  1.00 95.09           H  
ATOM    695 HD23 LEU A  42     -11.477  -1.922  18.081  1.00 95.09           H  
ATOM    696  N   LYS A  43      -9.907  -6.484  15.162  1.00 95.53           N  
ATOM    697  H   LYS A  43      -9.557  -5.689  14.646  1.00 95.53           H  
ATOM    698  CA  LYS A  43     -10.471  -7.626  14.419  1.00 95.53           C  
ATOM    699  HA  LYS A  43     -11.492  -7.805  14.756  1.00 95.53           H  
ATOM    700  C   LYS A  43      -9.682  -8.910  14.689  1.00 95.53           C  
ATOM    701  CB  LYS A  43     -10.475  -7.350  12.905  1.00 95.53           C  
ATOM    702  HB2 LYS A  43     -10.730  -8.274  12.386  1.00 95.53           H  
ATOM    703  HB3 LYS A  43      -9.465  -7.072  12.605  1.00 95.53           H  
ATOM    704  O   LYS A  43     -10.292  -9.950  14.933  1.00 95.53           O  
ATOM    705  CG  LYS A  43     -11.460  -6.267  12.433  1.00 95.53           C  
ATOM    706  HG2 LYS A  43     -11.311  -5.357  13.014  1.00 95.53           H  
ATOM    707  HG3 LYS A  43     -12.486  -6.604  12.581  1.00 95.53           H  
ATOM    708  CD  LYS A  43     -11.215  -5.971  10.940  1.00 95.53           C  
ATOM    709  HD2 LYS A  43     -10.141  -5.868  10.785  1.00 95.53           H  
ATOM    710  HD3 LYS A  43     -11.567  -6.803  10.330  1.00 95.53           H  
ATOM    711  CE  LYS A  43     -11.880  -4.667  10.488  1.00 95.53           C  
ATOM    712  HE2 LYS A  43     -11.746  -3.941  11.290  1.00 95.53           H  
ATOM    713  HE3 LYS A  43     -12.950  -4.807  10.335  1.00 95.53           H  
ATOM    714  NZ  LYS A  43     -11.233  -4.098   9.277  1.00 95.53           N  
ATOM    715  HZ1 LYS A  43     -11.430  -3.110   9.204  1.00 95.53           H  
ATOM    716  HZ2 LYS A  43     -11.476  -4.560   8.413  1.00 95.53           H  
ATOM    717  HZ3 LYS A  43     -10.227  -4.101   9.366  1.00 95.53           H  
ATOM    718  N   HIS A  44      -8.349  -8.839  14.681  1.00 95.76           N  
ATOM    719  H   HIS A  44      -7.915  -7.961  14.434  1.00 95.76           H  
ATOM    720  CA  HIS A  44      -7.481  -9.987  14.944  1.00 95.76           C  
ATOM    721  HA  HIS A  44      -7.740 -10.787  14.250  1.00 95.76           H  
ATOM    722  C   HIS A  44      -7.677 -10.530  16.361  1.00 95.76           C  
ATOM    723  CB  HIS A  44      -6.019  -9.593  14.702  1.00 95.76           C  
ATOM    724  HB2 HIS A  44      -5.711  -8.835  15.422  1.00 95.76           H  
ATOM    725  HB3 HIS A  44      -5.922  -9.167  13.704  1.00 95.76           H  
ATOM    726  O   HIS A  44      -7.905 -11.725  16.541  1.00 95.76           O  
ATOM    727  CG  HIS A  44      -5.092 -10.775  14.799  1.00 95.76           C  
ATOM    728  CD2 HIS A  44      -4.267 -11.103  15.840  1.00 95.76           C  
ATOM    729  HD2 HIS A  44      -4.157 -10.556  16.764  1.00 95.76           H  
ATOM    730  ND1 HIS A  44      -4.922 -11.733  13.828  1.00 95.76           N  
ATOM    731  HD1 HIS A  44      -5.372 -11.742  12.924  1.00 95.76           H  
ATOM    732  CE1 HIS A  44      -3.989 -12.599  14.250  1.00 95.76           C  
ATOM    733  HE1 HIS A  44      -3.592 -13.418  13.668  1.00 95.76           H  
ATOM    734  NE2 HIS A  44      -3.582 -12.272  15.484  1.00 95.76           N  
ATOM    735  N   PHE A  45      -7.686  -9.648  17.363  1.00 94.76           N  
ATOM    736  H   PHE A  45      -7.476  -8.682  17.155  1.00 94.76           H  
ATOM    737  CA  PHE A  45      -7.966 -10.014  18.749  1.00 94.76           C  
ATOM    738  HA  PHE A  45      -7.238 -10.757  19.075  1.00 94.76           H  
ATOM    739  C   PHE A  45      -9.362 -10.634  18.907  1.00 94.76           C  
ATOM    740  CB  PHE A  45      -7.821  -8.768  19.627  1.00 94.76           C  
ATOM    741  HB2 PHE A  45      -8.478  -7.981  19.254  1.00 94.76           H  
ATOM    742  HB3 PHE A  45      -6.797  -8.401  19.554  1.00 94.76           H  
ATOM    743  O   PHE A  45      -9.513 -11.674  19.547  1.00 94.76           O  
ATOM    744  CG  PHE A  45      -8.144  -9.032  21.083  1.00 94.76           C  
ATOM    745  CD1 PHE A  45      -9.417  -8.718  21.596  1.00 94.76           C  
ATOM    746  HD1 PHE A  45     -10.164  -8.279  20.952  1.00 94.76           H  
ATOM    747  CD2 PHE A  45      -7.179  -9.622  21.918  1.00 94.76           C  
ATOM    748  HD2 PHE A  45      -6.205  -9.874  21.524  1.00 94.76           H  
ATOM    749  CE1 PHE A  45      -9.715  -8.974  22.947  1.00 94.76           C  
ATOM    750  HE1 PHE A  45     -10.688  -8.719  23.341  1.00 94.76           H  
ATOM    751  CE2 PHE A  45      -7.473  -9.871  23.270  1.00 94.76           C  
ATOM    752  HE2 PHE A  45      -6.713 -10.292  23.911  1.00 94.76           H  
ATOM    753  CZ  PHE A  45      -8.739  -9.540  23.786  1.00 94.76           C  
ATOM    754  HZ  PHE A  45      -8.954  -9.699  24.832  1.00 94.76           H  
ATOM    755  N   ALA A  46     -10.383 -10.039  18.284  1.00 94.61           N  
ATOM    756  H   ALA A  46     -10.210  -9.177  17.786  1.00 94.61           H  
ATOM    757  CA  ALA A  46     -11.744 -10.567  18.298  1.00 94.61           C  
ATOM    758  HA  ALA A  46     -12.087 -10.610  19.331  1.00 94.61           H  
ATOM    759  C   ALA A  46     -11.801 -11.991  17.718  1.00 94.61           C  
ATOM    760  CB  ALA A  46     -12.644  -9.607  17.508  1.00 94.61           C  
ATOM    761  HB1 ALA A  46     -13.689  -9.891  17.631  1.00 94.61           H  
ATOM    762  HB2 ALA A  46     -12.391  -9.638  16.448  1.00 94.61           H  
ATOM    763  HB3 ALA A  46     -12.509  -8.583  17.855  1.00 94.61           H  
ATOM    764  O   ALA A  46     -12.426 -12.882  18.296  1.00 94.61           O  
ATOM    765  N   ARG A  47     -11.094 -12.224  16.605  1.00 94.00           N  
ATOM    766  H   ARG A  47     -10.611 -11.448  16.176  1.00 94.00           H  
ATOM    767  CA  ARG A  47     -11.031 -13.534  15.957  1.00 94.00           C  
ATOM    768  HA  ARG A  47     -12.057 -13.899  15.903  1.00 94.00           H  
ATOM    769  C   ARG A  47     -10.261 -14.563  16.785  1.00 94.00           C  
ATOM    770  CB  ARG A  47     -10.452 -13.372  14.541  1.00 94.00           C  
ATOM    771  HB2 ARG A  47     -10.951 -12.542  14.042  1.00 94.00           H  
ATOM    772  HB3 ARG A  47      -9.391 -13.130  14.608  1.00 94.00           H  
ATOM    773  O   ARG A  47     -10.734 -15.690  16.899  1.00 94.00           O  
ATOM    774  CG  ARG A  47     -10.625 -14.626  13.674  1.00 94.00           C  
ATOM    775  HG2 ARG A  47     -10.125 -15.474  14.142  1.00 94.00           H  
ATOM    776  HG3 ARG A  47     -10.165 -14.435  12.705  1.00 94.00           H  
ATOM    777  CD  ARG A  47     -12.107 -14.950  13.457  1.00 94.00           C  
ATOM    778  HD2 ARG A  47     -12.584 -15.157  14.415  1.00 94.00           H  
ATOM    779  HD3 ARG A  47     -12.584 -14.083  13.001  1.00 94.00           H  
ATOM    780  NE  ARG A  47     -12.296 -16.129  12.599  1.00 94.00           N  
ATOM    781  HE  ARG A  47     -11.487 -16.706  12.419  1.00 94.00           H  
ATOM    782  NH1 ARG A  47     -14.558 -15.871  12.391  1.00 94.00           N  
ATOM    783 HH11 ARG A  47     -14.505 -15.118  13.062  1.00 94.00           H  
ATOM    784 HH12 ARG A  47     -15.417 -16.057  11.893  1.00 94.00           H  
ATOM    785  NH2 ARG A  47     -13.536 -17.542  11.313  1.00 94.00           N  
ATOM    786 HH21 ARG A  47     -14.437 -17.845  10.971  1.00 94.00           H  
ATOM    787 HH22 ARG A  47     -12.713 -18.096  11.121  1.00 94.00           H  
ATOM    788  CZ  ARG A  47     -13.458 -16.507  12.102  1.00 94.00           C  
ATOM    789  N   GLN A  48      -9.150 -14.174  17.417  1.00 93.85           N  
ATOM    790  H   GLN A  48      -8.802 -13.243  17.241  1.00 93.85           H  
ATOM    791  CA  GLN A  48      -8.417 -15.022  18.370  1.00 93.85           C  
ATOM    792  HA  GLN A  48      -8.084 -15.931  17.869  1.00 93.85           H  
ATOM    793  C   GLN A  48      -9.288 -15.451  19.560  1.00 93.85           C  
ATOM    794  CB  GLN A  48      -7.194 -14.279  18.925  1.00 93.85           C  
ATOM    795  HB2 GLN A  48      -6.872 -14.809  19.822  1.00 93.85           H  
ATOM    796  HB3 GLN A  48      -7.474 -13.268  19.221  1.00 93.85           H  
ATOM    797  O   GLN A  48      -9.141 -16.557  20.069  1.00 93.85           O  
ATOM    798  CG  GLN A  48      -5.987 -14.219  17.979  1.00 93.85           C  
ATOM    799  HG2 GLN A  48      -6.209 -13.599  17.111  1.00 93.85           H  
ATOM    800  HG3 GLN A  48      -5.763 -15.230  17.639  1.00 93.85           H  
ATOM    801  CD  GLN A  48      -4.746 -13.678  18.691  1.00 93.85           C  
ATOM    802  NE2 GLN A  48      -3.622 -13.558  18.029  1.00 93.85           N  
ATOM    803 HE21 GLN A  48      -3.609 -13.544  17.020  1.00 93.85           H  
ATOM    804 HE22 GLN A  48      -2.829 -13.221  18.557  1.00 93.85           H  
ATOM    805  OE1 GLN A  48      -4.753 -13.350  19.866  1.00 93.85           O  
ATOM    806  N   LYS A  49     -10.231 -14.603  19.991  1.00 93.30           N  
ATOM    807  H   LYS A  49     -10.256 -13.682  19.578  1.00 93.30           H  
ATOM    808  CA  LYS A  49     -11.220 -14.932  21.031  1.00 93.30           C  
ATOM    809  HA  LYS A  49     -10.733 -15.563  21.774  1.00 93.30           H  
ATOM    810  C   LYS A  49     -12.379 -15.811  20.538  1.00 93.30           C  
ATOM    811  CB  LYS A  49     -11.713 -13.637  21.707  1.00 93.30           C  
ATOM    812  HB2 LYS A  49     -12.090 -12.958  20.942  1.00 93.30           H  
ATOM    813  HB3 LYS A  49     -12.543 -13.866  22.376  1.00 93.30           H  
ATOM    814  O   LYS A  49     -13.316 -16.045  21.293  1.00 93.30           O  
ATOM    815  CG  LYS A  49     -10.634 -12.908  22.527  1.00 93.30           C  
ATOM    816  HG2 LYS A  49     -11.048 -11.962  22.873  1.00 93.30           H  
ATOM    817  HG3 LYS A  49      -9.771 -12.691  21.897  1.00 93.30           H  
ATOM    818  CD  LYS A  49     -10.171 -13.722  23.744  1.00 93.30           C  
ATOM    819  HD2 LYS A  49      -9.713 -14.652  23.406  1.00 93.30           H  
ATOM    820  HD3 LYS A  49     -11.031 -13.956  24.371  1.00 93.30           H  
ATOM    821  CE  LYS A  49      -9.136 -12.932  24.548  1.00 93.30           C  
ATOM    822  HE2 LYS A  49      -8.334 -12.635  23.872  1.00 93.30           H  
ATOM    823  HE3 LYS A  49      -9.605 -12.024  24.929  1.00 93.30           H  
ATOM    824  NZ  LYS A  49      -8.586 -13.745  25.663  1.00 93.30           N  
ATOM    825  HZ1 LYS A  49      -7.886 -13.230  26.177  1.00 93.30           H  
ATOM    826  HZ2 LYS A  49      -8.147 -14.579  25.300  1.00 93.30           H  
ATOM    827  HZ3 LYS A  49      -9.316 -14.030  26.300  1.00 93.30           H  
ATOM    828  N   GLY A  50     -12.333 -16.296  19.296  1.00 93.02           N  
ATOM    829  H   GLY A  50     -11.522 -16.092  18.730  1.00 93.02           H  
ATOM    830  CA  GLY A  50     -13.348 -17.185  18.728  1.00 93.02           C  
ATOM    831  HA2 GLY A  50     -12.912 -17.711  17.880  1.00 93.02           H  
ATOM    832  HA3 GLY A  50     -13.643 -17.924  19.474  1.00 93.02           H  
ATOM    833  C   GLY A  50     -14.611 -16.472  18.240  1.00 93.02           C  
ATOM    834  O   GLY A  50     -15.609 -17.127  17.947  1.00 93.02           O  
ATOM    835  N   LEU A  51     -14.599 -15.139  18.128  1.00 92.96           N  
ATOM    836  H   LEU A  51     -13.753 -14.632  18.346  1.00 92.96           H  
ATOM    837  CA  LEU A  51     -15.763 -14.398  17.654  1.00 92.96           C  
ATOM    838  HA  LEU A  51     -16.647 -14.833  18.122  1.00 92.96           H  
ATOM    839  C   LEU A  51     -15.930 -14.554  16.138  1.00 92.96           C  
ATOM    840  CB  LEU A  51     -15.688 -12.926  18.084  1.00 92.96           C  
ATOM    841  HB2 LEU A  51     -16.574 -12.409  17.716  1.00 92.96           H  
ATOM    842  HB3 LEU A  51     -14.824 -12.467  17.604  1.00 92.96           H  
ATOM    843  O   LEU A  51     -15.006 -14.347  15.345  1.00 92.96           O  
ATOM    844  CG  LEU A  51     -15.596 -12.723  19.608  1.00 92.96           C  
ATOM    845  HG  LEU A  51     -14.754 -13.285  20.011  1.00 92.96           H  
ATOM    846  CD1 LEU A  51     -15.336 -11.246  19.892  1.00 92.96           C  
ATOM    847 HD11 LEU A  51     -16.074 -10.622  19.388  1.00 92.96           H  
ATOM    848 HD12 LEU A  51     -14.344 -10.989  19.521  1.00 92.96           H  
ATOM    849 HD13 LEU A  51     -15.344 -11.068  20.967  1.00 92.96           H  
ATOM    850  CD2 LEU A  51     -16.872 -13.193  20.313  1.00 92.96           C  
ATOM    851 HD21 LEU A  51     -16.956 -14.277  20.241  1.00 92.96           H  
ATOM    852 HD22 LEU A  51     -16.819 -12.939  21.372  1.00 92.96           H  
ATOM    853 HD23 LEU A  51     -17.748 -12.729  19.860  1.00 92.96           H  
ATOM    854  N   ALA A  52     -17.150 -14.893  15.721  1.00 91.88           N  
ATOM    855  H   ALA A  52     -17.832 -15.161  16.416  1.00 91.88           H  
ATOM    856  CA  ALA A  52     -17.524 -14.923  14.310  1.00 91.88           C  
ATOM    857  HA  ALA A  52     -16.686 -15.307  13.728  1.00 91.88           H  
ATOM    858  C   ALA A  52     -17.859 -13.526  13.772  1.00 91.88           C  
ATOM    859  CB  ALA A  52     -18.698 -15.891  14.136  1.00 91.88           C  
ATOM    860  HB1 ALA A  52     -18.413 -16.884  14.483  1.00 91.88           H  
ATOM    861  HB2 ALA A  52     -19.559 -15.544  14.707  1.00 91.88           H  
ATOM    862  HB3 ALA A  52     -18.971 -15.947  13.082  1.00 91.88           H  
ATOM    863  O   ALA A  52     -17.592 -13.232  12.607  1.00 91.88           O  
ATOM    864  N   ASN A  53     -18.418 -12.673  14.631  1.00 91.84           N  
ATOM    865  H   ASN A  53     -18.494 -12.949  15.600  1.00 91.84           H  
ATOM    866  CA  ASN A  53     -18.907 -11.345  14.296  1.00 91.84           C  
ATOM    867  HA  ASN A  53     -18.530 -11.057  13.315  1.00 91.84           H  
ATOM    868  C   ASN A  53     -18.405 -10.326  15.320  1.00 91.84           C  
ATOM    869  CB  ASN A  53     -20.446 -11.348  14.266  1.00 91.84           C  
ATOM    870  HB2 ASN A  53     -20.811 -11.524  15.278  1.00 91.84           H  
ATOM    871  HB3 ASN A  53     -20.803 -10.366  13.957  1.00 91.84           H  
ATOM    872  O   ASN A  53     -18.136 -10.671  16.471  1.00 91.84           O  
ATOM    873  CG  ASN A  53     -21.062 -12.379  13.338  1.00 91.84           C  
ATOM    874  ND2 ASN A  53     -22.220 -12.888  13.684  1.00 91.84           N  
ATOM    875 HD21 ASN A  53     -22.668 -12.578  14.534  1.00 91.84           H  
ATOM    876 HD22 ASN A  53     -22.619 -13.587  13.073  1.00 91.84           H  
ATOM    877  OD1 ASN A  53     -20.539 -12.748  12.301  1.00 91.84           O  
ATOM    878  N   LEU A  54     -18.340  -9.070  14.897  1.00 88.01           N  
ATOM    879  H   LEU A  54     -18.581  -8.886  13.934  1.00 88.01           H  
ATOM    880  CA  LEU A  54     -18.134  -7.915  15.758  1.00 88.01           C  
ATOM    881  HA  LEU A  54     -18.185  -8.235  16.799  1.00 88.01           H  
ATOM    882  C   LEU A  54     -19.293  -6.947  15.493  1.00 88.01           C  
ATOM    883  CB  LEU A  54     -16.732  -7.362  15.457  1.00 88.01           C  
ATOM    884  HB2 LEU A  54     -16.037  -8.202  15.466  1.00 88.01           H  
ATOM    885  HB3 LEU A  54     -16.727  -6.937  14.453  1.00 88.01           H  
ATOM    886  O   LEU A  54     -19.387  -6.364  14.406  1.00 88.01           O  
ATOM    887  CG  LEU A  54     -16.197  -6.317  16.445  1.00 88.01           C  
ATOM    888  HG  LEU A  54     -16.829  -5.428  16.428  1.00 88.01           H  
ATOM    889  CD1 LEU A  54     -16.102  -6.851  17.873  1.00 88.01           C  
ATOM    890 HD11 LEU A  54     -17.091  -7.097  18.258  1.00 88.01           H  
ATOM    891 HD12 LEU A  54     -15.474  -7.742  17.898  1.00 88.01           H  
ATOM    892 HD13 LEU A  54     -15.680  -6.077  18.514  1.00 88.01           H  
ATOM    893  CD2 LEU A  54     -14.773  -5.954  16.026  1.00 88.01           C  
ATOM    894 HD21 LEU A  54     -14.770  -5.596  14.997  1.00 88.01           H  
ATOM    895 HD22 LEU A  54     -14.375  -5.181  16.683  1.00 88.01           H  
ATOM    896 HD23 LEU A  54     -14.125  -6.828  16.091  1.00 88.01           H  
ATOM    897  N   GLY A  55     -20.248  -6.876  16.426  1.00 84.49           N  
ATOM    898  H   GLY A  55     -20.135  -7.351  17.311  1.00 84.49           H  
ATOM    899  CA  GLY A  55     -21.571  -6.312  16.168  1.00 84.49           C  
ATOM    900  HA2 GLY A  55     -22.178  -6.402  17.069  1.00 84.49           H  
ATOM    901  HA3 GLY A  55     -21.472  -5.253  15.927  1.00 84.49           H  
ATOM    902  C   GLY A  55     -22.282  -7.049  15.025  1.00 84.49           C  
ATOM    903  O   GLY A  55     -22.439  -8.269  15.037  1.00 84.49           O  
ATOM    904  N   HIS A  56     -22.687  -6.312  13.989  1.00 85.73           N  
ATOM    905  H   HIS A  56     -22.555  -5.312  14.044  1.00 85.73           H  
ATOM    906  CA  HIS A  56     -23.358  -6.873  12.807  1.00 85.73           C  
ATOM    907  HA  HIS A  56     -23.861  -7.795  13.099  1.00 85.73           H  
ATOM    908  C   HIS A  56     -22.406  -7.263  11.664  1.00 85.73           C  
ATOM    909  CB  HIS A  56     -24.437  -5.895  12.328  1.00 85.73           C  
ATOM    910  HB2 HIS A  56     -23.960  -4.975  11.991  1.00 85.73           H  
ATOM    911  HB3 HIS A  56     -24.966  -6.332  11.481  1.00 85.73           H  
ATOM    912  O   HIS A  56     -22.867  -7.734  10.623  1.00 85.73           O  
ATOM    913  CG  HIS A  56     -25.450  -5.568  13.392  1.00 85.73           C  
ATOM    914  CD2 HIS A  56     -25.819  -4.318  13.809  1.00 85.73           C  
ATOM    915  HD2 HIS A  56     -25.444  -3.380  13.427  1.00 85.73           H  
ATOM    916  ND1 HIS A  56     -26.150  -6.475  14.159  1.00 85.73           N  
ATOM    917  HD1 HIS A  56     -26.023  -7.476  14.167  1.00 85.73           H  
ATOM    918  CE1 HIS A  56     -26.920  -5.785  15.016  1.00 85.73           C  
ATOM    919  HE1 HIS A  56     -27.549  -6.221  15.779  1.00 85.73           H  
ATOM    920  NE2 HIS A  56     -26.767  -4.468  14.823  1.00 85.73           N  
ATOM    921  N   ARG A  57     -21.091  -7.057  11.816  1.00 88.03           N  
ATOM    922  H   ARG A  57     -20.749  -6.756  12.717  1.00 88.03           H  
ATOM    923  CA  ARG A  57     -20.104  -7.354  10.766  1.00 88.03           C  
ATOM    924  HA  ARG A  57     -20.612  -7.392   9.802  1.00 88.03           H  
ATOM    925  C   ARG A  57     -19.481  -8.724  11.003  1.00 88.03           C  
ATOM    926  CB  ARG A  57     -19.034  -6.251  10.685  1.00 88.03           C  
ATOM    927  HB2 ARG A  57     -18.323  -6.520   9.903  1.00 88.03           H  
ATOM    928  HB3 ARG A  57     -18.494  -6.195  11.631  1.00 88.03           H  
ATOM    929  O   ARG A  57     -19.027  -9.010  12.108  1.00 88.03           O  
ATOM    930  CG  ARG A  57     -19.633  -4.872  10.359  1.00 88.03           C  
ATOM    931  HG2 ARG A  57     -20.310  -4.959   9.509  1.00 88.03           H  
ATOM    932  HG3 ARG A  57     -20.195  -4.517  11.223  1.00 88.03           H  
ATOM    933  CD  ARG A  57     -18.542  -3.846  10.016  1.00 88.03           C  
ATOM    934  HD2 ARG A  57     -18.071  -4.138   9.077  1.00 88.03           H  
ATOM    935  HD3 ARG A  57     -17.782  -3.850  10.797  1.00 88.03           H  
ATOM    936  NE  ARG A  57     -19.094  -2.483   9.893  1.00 88.03           N  
ATOM    937  HE  ARG A  57     -19.979  -2.300  10.344  1.00 88.03           H  
ATOM    938  NH1 ARG A  57     -17.314  -1.482   8.825  1.00 88.03           N  
ATOM    939 HH11 ARG A  57     -16.904  -0.657   8.411  1.00 88.03           H  
ATOM    940 HH12 ARG A  57     -16.680  -2.165   9.213  1.00 88.03           H  
ATOM    941  NH2 ARG A  57     -19.124  -0.289   9.254  1.00 88.03           N  
ATOM    942 HH21 ARG A  57     -19.949  -0.132   9.815  1.00 88.03           H  
ATOM    943 HH22 ARG A  57     -18.619   0.511   8.902  1.00 88.03           H  
ATOM    944  CZ  ARG A  57     -18.512  -1.435   9.326  1.00 88.03           C  
ATOM    945  N   ARG A  58     -19.419  -9.559   9.962  1.00 93.45           N  
ATOM    946  H   ARG A  58     -19.767  -9.238   9.069  1.00 93.45           H  
ATOM    947  CA  ARG A  58     -18.656 -10.814  10.014  1.00 93.45           C  
ATOM    948  HA  ARG A  58     -18.903 -11.342  10.935  1.00 93.45           H  
ATOM    949  C   ARG A  58     -17.165 -10.502  10.063  1.00 93.45           C  
ATOM    950  CB  ARG A  58     -18.973 -11.738   8.832  1.00 93.45           C  
ATOM    951  HB2 ARG A  58     -18.778 -11.223   7.891  1.00 93.45           H  
ATOM    952  HB3 ARG A  58     -18.300 -12.593   8.896  1.00 93.45           H  
ATOM    953  O   ARG A  58     -16.687  -9.655   9.311  1.00 93.45           O  
ATOM    954  CG  ARG A  58     -20.421 -12.248   8.853  1.00 93.45           C  
ATOM    955  HG2 ARG A  58     -20.706 -12.512   9.872  1.00 93.45           H  
ATOM    956  HG3 ARG A  58     -21.090 -11.465   8.495  1.00 93.45           H  
ATOM    957  CD  ARG A  58     -20.556 -13.497   7.977  1.00 93.45           C  
ATOM    958  HD2 ARG A  58     -19.858 -14.254   8.334  1.00 93.45           H  
ATOM    959  HD3 ARG A  58     -20.271 -13.240   6.957  1.00 93.45           H  
ATOM    960  NE  ARG A  58     -21.941 -14.012   7.971  1.00 93.45           N  
ATOM    961  HE  ARG A  58     -22.632 -13.410   7.546  1.00 93.45           H  
ATOM    962  NH1 ARG A  58     -21.583 -16.056   8.976  1.00 93.45           N  
ATOM    963 HH11 ARG A  58     -21.926 -16.963   9.260  1.00 93.45           H  
ATOM    964 HH12 ARG A  58     -20.618 -15.803   9.133  1.00 93.45           H  
ATOM    965  NH2 ARG A  58     -23.617 -15.527   8.241  1.00 93.45           N  
ATOM    966 HH21 ARG A  58     -24.256 -14.907   7.764  1.00 93.45           H  
ATOM    967 HH22 ARG A  58     -23.938 -16.434   8.548  1.00 93.45           H  
ATOM    968  CZ  ARG A  58     -22.368 -15.190   8.398  1.00 93.45           C  
ATOM    969  N   LEU A  59     -16.443 -11.191  10.937  1.00 94.06           N  
ATOM    970  H   LEU A  59     -16.896 -11.906  11.488  1.00 94.06           H  
ATOM    971  CA  LEU A  59     -14.995 -11.072  11.023  1.00 94.06           C  
ATOM    972  HA  LEU A  59     -14.736 -10.026  10.858  1.00 94.06           H  
ATOM    973  C   LEU A  59     -14.332 -11.926   9.932  1.00 94.06           C  
ATOM    974  CB  LEU A  59     -14.512 -11.466  12.427  1.00 94.06           C  
ATOM    975  HB2 LEU A  59     -14.976 -12.411  12.706  1.00 94.06           H  
ATOM    976  HB3 LEU A  59     -13.433 -11.624  12.403  1.00 94.06           H  
ATOM    977  O   LEU A  59     -14.730 -13.083   9.749  1.00 94.06           O  
ATOM    978  CG  LEU A  59     -14.828 -10.398  13.489  1.00 94.06           C  
ATOM    979  HG  LEU A  59     -15.872 -10.093  13.410  1.00 94.06           H  
ATOM    980  CD1 LEU A  59     -14.607 -10.983  14.878  1.00 94.06           C  
ATOM    981 HD11 LEU A  59     -14.836 -10.232  15.635  1.00 94.06           H  
ATOM    982 HD12 LEU A  59     -13.577 -11.322  14.990  1.00 94.06           H  
ATOM    983 HD13 LEU A  59     -15.285 -11.823  15.028  1.00 94.06           H  
ATOM    984  CD2 LEU A  59     -13.931  -9.165  13.335  1.00 94.06           C  
ATOM    985 HD21 LEU A  59     -12.884  -9.465  13.354  1.00 94.06           H  
ATOM    986 HD22 LEU A  59     -14.148  -8.648  12.400  1.00 94.06           H  
ATOM    987 HD23 LEU A  59     -14.111  -8.470  14.155  1.00 94.06           H  
ATOM    988  N   PRO A  60     -13.310 -11.397   9.235  1.00 94.75           N  
ATOM    989  CA  PRO A  60     -12.477 -12.201   8.352  1.00 94.75           C  
ATOM    990  HA  PRO A  60     -13.117 -12.600   7.565  1.00 94.75           H  
ATOM    991  C   PRO A  60     -11.777 -13.351   9.100  1.00 94.75           C  
ATOM    992  CB  PRO A  60     -11.462 -11.231   7.733  1.00 94.75           C  
ATOM    993  HB2 PRO A  60     -10.536 -11.238   8.307  1.00 94.75           H  
ATOM    994  HB3 PRO A  60     -11.260 -11.470   6.690  1.00 94.75           H  
ATOM    995  O   PRO A  60     -11.665 -13.327  10.333  1.00 94.75           O  
ATOM    996  CG  PRO A  60     -12.124  -9.863   7.874  1.00 94.75           C  
ATOM    997  HG2 PRO A  60     -12.815  -9.704   7.046  1.00 94.75           H  
ATOM    998  HG3 PRO A  60     -11.388  -9.061   7.922  1.00 94.75           H  
ATOM    999  CD  PRO A  60     -12.905 -10.000   9.176  1.00 94.75           C  
ATOM   1000  HD2 PRO A  60     -12.259  -9.771  10.025  1.00 94.75           H  
ATOM   1001  HD3 PRO A  60     -13.763  -9.328   9.152  1.00 94.75           H  
ATOM   1002  N   PRO A  61     -11.262 -14.359   8.373  1.00 95.68           N  
ATOM   1003  CA  PRO A  61     -10.374 -15.365   8.944  1.00 95.68           C  
ATOM   1004  HA  PRO A  61     -10.937 -15.952   9.670  1.00 95.68           H  
ATOM   1005  C   PRO A  61      -9.157 -14.729   9.627  1.00 95.68           C  
ATOM   1006  CB  PRO A  61      -9.952 -16.260   7.774  1.00 95.68           C  
ATOM   1007  HB2 PRO A  61      -9.011 -15.908   7.351  1.00 95.68           H  
ATOM   1008  HB3 PRO A  61      -9.864 -17.305   8.074  1.00 95.68           H  
ATOM   1009  O   PRO A  61      -8.699 -13.655   9.235  1.00 95.68           O  
ATOM   1010  CG  PRO A  61     -11.064 -16.060   6.745  1.00 95.68           C  
ATOM   1011  HG2 PRO A  61     -10.715 -16.244   5.729  1.00 95.68           H  
ATOM   1012  HG3 PRO A  61     -11.908 -16.707   6.986  1.00 95.68           H  
ATOM   1013  CD  PRO A  61     -11.459 -14.601   6.952  1.00 95.68           C  
ATOM   1014  HD2 PRO A  61     -12.496 -14.453   6.651  1.00 95.68           H  
ATOM   1015  HD3 PRO A  61     -10.798 -13.954   6.376  1.00 95.68           H  
ATOM   1016  N   GLN A  62      -8.594 -15.417  10.622  1.00 94.19           N  
ATOM   1017  H   GLN A  62      -8.967 -16.322  10.872  1.00 94.19           H  
ATOM   1018  CA  GLN A  62      -7.488 -14.885  11.426  1.00 94.19           C  
ATOM   1019  HA  GLN A  62      -7.833 -13.982  11.929  1.00 94.19           H  
ATOM   1020  C   GLN A  62      -6.276 -14.499  10.565  1.00 94.19           C  
ATOM   1021  CB  GLN A  62      -7.123 -15.920  12.494  1.00 94.19           C  
ATOM   1022  HB2 GLN A  62      -6.750 -16.824  12.014  1.00 94.19           H  
ATOM   1023  HB3 GLN A  62      -8.026 -16.172  13.050  1.00 94.19           H  
ATOM   1024  O   GLN A  62      -5.738 -13.409  10.745  1.00 94.19           O  
ATOM   1025  CG  GLN A  62      -6.066 -15.403  13.482  1.00 94.19           C  
ATOM   1026  HG2 GLN A  62      -5.132 -15.214  12.952  1.00 94.19           H  
ATOM   1027  HG3 GLN A  62      -6.408 -14.470  13.930  1.00 94.19           H  
ATOM   1028  CD  GLN A  62      -5.791 -16.401  14.601  1.00 94.19           C  
ATOM   1029  NE2 GLN A  62      -4.755 -16.202  15.382  1.00 94.19           N  
ATOM   1030 HE21 GLN A  62      -4.084 -15.473  15.185  1.00 94.19           H  
ATOM   1031 HE22 GLN A  62      -4.569 -16.928  16.058  1.00 94.19           H  
ATOM   1032  OE1 GLN A  62      -6.508 -17.367  14.797  1.00 94.19           O  
ATOM   1033  N   ILE A  63      -5.929 -15.331   9.577  1.00 96.19           N  
ATOM   1034  H   ILE A  63      -6.404 -16.221   9.515  1.00 96.19           H  
ATOM   1035  CA  ILE A  63      -4.840 -15.078   8.619  1.00 96.19           C  
ATOM   1036  HA  ILE A  63      -3.900 -14.991   9.165  1.00 96.19           H  
ATOM   1037  C   ILE A  63      -5.056 -13.752   7.877  1.00 96.19           C  
ATOM   1038  CB  ILE A  63      -4.723 -16.263   7.626  1.00 96.19           C  
ATOM   1039  HB  ILE A  63      -5.691 -16.403   7.145  1.00 96.19           H  
ATOM   1040  O   ILE A  63      -4.131 -12.957   7.751  1.00 96.19           O  
ATOM   1041  CG1 ILE A  63      -4.355 -17.566   8.376  1.00 96.19           C  
ATOM   1042 HG12 ILE A  63      -3.347 -17.478   8.780  1.00 96.19           H  
ATOM   1043 HG13 ILE A  63      -5.036 -17.714   9.215  1.00 96.19           H  
ATOM   1044  CG2 ILE A  63      -3.687 -15.965   6.526  1.00 96.19           C  
ATOM   1045 HG21 ILE A  63      -3.975 -15.093   5.938  1.00 96.19           H  
ATOM   1046 HG22 ILE A  63      -3.606 -16.801   5.831  1.00 96.19           H  
ATOM   1047 HG23 ILE A  63      -2.710 -15.781   6.973  1.00 96.19           H  
ATOM   1048  CD1 ILE A  63      -4.436 -18.833   7.514  1.00 96.19           C  
ATOM   1049 HD11 ILE A  63      -5.415 -18.902   7.040  1.00 96.19           H  
ATOM   1050 HD12 ILE A  63      -4.289 -19.708   8.148  1.00 96.19           H  
ATOM   1051 HD13 ILE A  63      -3.657 -18.831   6.751  1.00 96.19           H  
ATOM   1052  N   GLN A  64      -6.287 -13.464   7.443  1.00 96.76           N  
ATOM   1053  H   GLN A  64      -7.042 -14.106   7.639  1.00 96.76           H  
ATOM   1054  CA  GLN A  64      -6.591 -12.215   6.746  1.00 96.76           C  
ATOM   1055  HA  GLN A  64      -5.877 -12.099   5.931  1.00 96.76           H  
ATOM   1056  C   GLN A  64      -6.426 -11.009   7.675  1.00 96.76           C  
ATOM   1057  CB  GLN A  64      -8.009 -12.274   6.155  1.00 96.76           C  
ATOM   1058  HB2 GLN A  64      -8.112 -13.176   5.552  1.00 96.76           H  
ATOM   1059  HB3 GLN A  64      -8.740 -12.321   6.962  1.00 96.76           H  
ATOM   1060  O   GLN A  64      -5.756 -10.047   7.319  1.00 96.76           O  
ATOM   1061  CG  GLN A  64      -8.313 -11.046   5.280  1.00 96.76           C  
ATOM   1062  HG2 GLN A  64      -8.234 -10.136   5.875  1.00 96.76           H  
ATOM   1063  HG3 GLN A  64      -9.338 -11.111   4.915  1.00 96.76           H  
ATOM   1064  CD  GLN A  64      -7.388 -10.954   4.071  1.00 96.76           C  
ATOM   1065  NE2 GLN A  64      -6.869  -9.799   3.732  1.00 96.76           N  
ATOM   1066 HE21 GLN A  64      -6.260  -9.784   2.926  1.00 96.76           H  
ATOM   1067 HE22 GLN A  64      -6.952  -8.972   4.305  1.00 96.76           H  
ATOM   1068  OE1 GLN A  64      -7.105 -11.947   3.421  1.00 96.76           O  
ATOM   1069  N   THR A  65      -6.976 -11.080   8.893  1.00 95.48           N  
ATOM   1070  H   THR A  65      -7.524 -11.896   9.125  1.00 95.48           H  
ATOM   1071  CA  THR A  65      -6.842  -9.979   9.866  1.00 95.48           C  
ATOM   1072  HA  THR A  65      -7.228  -9.069   9.408  1.00 95.48           H  
ATOM   1073  C   THR A  65      -5.385  -9.697  10.238  1.00 95.48           C  
ATOM   1074  CB  THR A  65      -7.632 -10.243  11.155  1.00 95.48           C  
ATOM   1075  HB  THR A  65      -7.500  -9.389  11.819  1.00 95.48           H  
ATOM   1076  O   THR A  65      -5.022  -8.547  10.470  1.00 95.48           O  
ATOM   1077  CG2 THR A  65      -9.130 -10.416  10.911  1.00 95.48           C  
ATOM   1078 HG21 THR A  65      -9.643 -10.497  11.869  1.00 95.48           H  
ATOM   1079 HG22 THR A  65      -9.514  -9.553  10.367  1.00 95.48           H  
ATOM   1080 HG23 THR A  65      -9.318 -11.323  10.336  1.00 95.48           H  
ATOM   1081  OG1 THR A  65      -7.185 -11.404  11.823  1.00 95.48           O  
ATOM   1082  HG1 THR A  65      -6.772 -11.988  11.182  1.00 95.48           H  
ATOM   1083  N   GLU A  66      -4.545 -10.735  10.271  1.00 96.34           N  
ATOM   1084  H   GLU A  66      -4.888 -11.653  10.028  1.00 96.34           H  
ATOM   1085  CA  GLU A  66      -3.110 -10.607  10.508  1.00 96.34           C  
ATOM   1086  HA  GLU A  66      -2.945  -9.999  11.398  1.00 96.34           H  
ATOM   1087  C   GLU A  66      -2.414  -9.914   9.332  1.00 96.34           C  
ATOM   1088  CB  GLU A  66      -2.530 -12.003  10.754  1.00 96.34           C  
ATOM   1089  HB2 GLU A  66      -2.644 -12.610   9.855  1.00 96.34           H  
ATOM   1090  HB3 GLU A  66      -3.088 -12.475  11.563  1.00 96.34           H  
ATOM   1091  O   GLU A  66      -1.674  -8.952   9.539  1.00 96.34           O  
ATOM   1092  CG  GLU A  66      -1.048 -11.943  11.134  1.00 96.34           C  
ATOM   1093  HG2 GLU A  66      -0.500 -11.428  10.344  1.00 96.34           H  
ATOM   1094  HG3 GLU A  66      -0.940 -11.367  12.053  1.00 96.34           H  
ATOM   1095  CD  GLU A  66      -0.426 -13.330  11.326  1.00 96.34           C  
ATOM   1096  OE1 GLU A  66       0.828 -13.375  11.298  1.00 96.34           O  
ATOM   1097  OE2 GLU A  66      -1.183 -14.312  11.475  1.00 96.34           O  
ATOM   1098  N   THR A  67      -2.683 -10.355   8.100  1.00 97.44           N  
ATOM   1099  H   THR A  67      -3.249 -11.184   7.993  1.00 97.44           H  
ATOM   1100  CA  THR A  67      -2.156  -9.734   6.877  1.00 97.44           C  
ATOM   1101  HA  THR A  67      -1.067  -9.777   6.899  1.00 97.44           H  
ATOM   1102  C   THR A  67      -2.561  -8.265   6.775  1.00 97.44           C  
ATOM   1103  CB  THR A  67      -2.638 -10.509   5.642  1.00 97.44           C  
ATOM   1104  HB  THR A  67      -3.726 -10.560   5.641  1.00 97.44           H  
ATOM   1105  O   THR A  67      -1.717  -7.410   6.510  1.00 97.44           O  
ATOM   1106  CG2 THR A  67      -2.162  -9.901   4.324  1.00 97.44           C  
ATOM   1107 HG21 THR A  67      -1.091  -9.704   4.366  1.00 97.44           H  
ATOM   1108 HG22 THR A  67      -2.702  -8.971   4.141  1.00 97.44           H  
ATOM   1109 HG23 THR A  67      -2.373 -10.587   3.504  1.00 97.44           H  
ATOM   1110  OG1 THR A  67      -2.115 -11.815   5.693  1.00 97.44           O  
ATOM   1111  HG1 THR A  67      -2.659 -12.370   5.129  1.00 97.44           H  
ATOM   1112  N   ASP A  68      -3.822  -7.941   7.054  1.00 96.86           N  
ATOM   1113  H   ASP A  68      -4.486  -8.686   7.211  1.00 96.86           H  
ATOM   1114  CA  ASP A  68      -4.330  -6.568   7.011  1.00 96.86           C  
ATOM   1115  HA  ASP A  68      -4.088  -6.130   6.042  1.00 96.86           H  
ATOM   1116  C   ASP A  68      -3.690  -5.687   8.094  1.00 96.86           C  
ATOM   1117  CB  ASP A  68      -5.859  -6.574   7.162  1.00 96.86           C  
ATOM   1118  HB2 ASP A  68      -6.126  -7.060   8.100  1.00 96.86           H  
ATOM   1119  HB3 ASP A  68      -6.204  -5.541   7.206  1.00 96.86           H  
ATOM   1120  O   ASP A  68      -3.357  -4.525   7.845  1.00 96.86           O  
ATOM   1121  CG  ASP A  68      -6.600  -7.250   6.006  1.00 96.86           C  
ATOM   1122  OD1 ASP A  68      -6.014  -7.380   4.908  1.00 96.86           O  
ATOM   1123  OD2 ASP A  68      -7.773  -7.631   6.218  1.00 96.86           O  
ATOM   1124  N   ALA A  69      -3.463  -6.234   9.294  1.00 96.64           N  
ATOM   1125  H   ALA A  69      -3.767  -7.183   9.457  1.00 96.64           H  
ATOM   1126  CA  ALA A  69      -2.753  -5.534  10.362  1.00 96.64           C  
ATOM   1127  HA  ALA A  69      -3.221  -4.561  10.510  1.00 96.64           H  
ATOM   1128  C   ALA A  69      -1.284  -5.277   9.992  1.00 96.64           C  
ATOM   1129  CB  ALA A  69      -2.886  -6.330  11.666  1.00 96.64           C  
ATOM   1130  HB1 ALA A  69      -2.386  -5.795  12.473  1.00 96.64           H  
ATOM   1131  HB2 ALA A  69      -3.938  -6.455  11.923  1.00 96.64           H  
ATOM   1132  HB3 ALA A  69      -2.431  -7.315  11.555  1.00 96.64           H  
ATOM   1133  O   ALA A  69      -0.803  -4.155  10.161  1.00 96.64           O  
ATOM   1134  N   LYS A  70      -0.583  -6.276   9.438  1.00 97.52           N  
ATOM   1135  H   LYS A  70      -1.042  -7.170   9.332  1.00 97.52           H  
ATOM   1136  CA  LYS A  70       0.802  -6.135   8.955  1.00 97.52           C  
ATOM   1137  HA  LYS A  70       1.435  -5.772   9.765  1.00 97.52           H  
ATOM   1138  C   LYS A  70       0.903  -5.098   7.840  1.00 97.52           C  
ATOM   1139  CB  LYS A  70       1.339  -7.492   8.471  1.00 97.52           C  
ATOM   1140  HB2 LYS A  70       2.256  -7.327   7.906  1.00 97.52           H  
ATOM   1141  HB3 LYS A  70       0.610  -7.954   7.805  1.00 97.52           H  
ATOM   1142  O   LYS A  70       1.783  -4.244   7.887  1.00 97.52           O  
ATOM   1143  CG  LYS A  70       1.658  -8.445   9.632  1.00 97.52           C  
ATOM   1144  HG2 LYS A  70       2.447  -8.010  10.245  1.00 97.52           H  
ATOM   1145  HG3 LYS A  70       0.774  -8.582  10.254  1.00 97.52           H  
ATOM   1146  CD  LYS A  70       2.121  -9.811   9.103  1.00 97.52           C  
ATOM   1147  HD2 LYS A  70       1.340 -10.221   8.463  1.00 97.52           H  
ATOM   1148  HD3 LYS A  70       3.035  -9.690   8.522  1.00 97.52           H  
ATOM   1149  CE  LYS A  70       2.368 -10.766  10.276  1.00 97.52           C  
ATOM   1150  HE2 LYS A  70       1.467 -10.782  10.889  1.00 97.52           H  
ATOM   1151  HE3 LYS A  70       3.182 -10.391  10.896  1.00 97.52           H  
ATOM   1152  NZ  LYS A  70       2.649 -12.151   9.829  1.00 97.52           N  
ATOM   1153  HZ1 LYS A  70       2.313 -12.784  10.540  1.00 97.52           H  
ATOM   1154  HZ2 LYS A  70       3.627 -12.326   9.647  1.00 97.52           H  
ATOM   1155  HZ3 LYS A  70       2.083 -12.397   9.030  1.00 97.52           H  
ATOM   1156  N   ASN A  71      -0.031  -5.118   6.891  1.00 96.95           N  
ATOM   1157  H   ASN A  71      -0.694  -5.880   6.899  1.00 96.95           H  
ATOM   1158  CA  ASN A  71      -0.107  -4.137   5.810  1.00 96.95           C  
ATOM   1159  HA  ASN A  71       0.833  -4.138   5.259  1.00 96.95           H  
ATOM   1160  C   ASN A  71      -0.307  -2.712   6.342  1.00 96.95           C  
ATOM   1161  CB  ASN A  71      -1.254  -4.531   4.864  1.00 96.95           C  
ATOM   1162  HB2 ASN A  71      -2.159  -4.724   5.440  1.00 96.95           H  
ATOM   1163  HB3 ASN A  71      -1.458  -3.703   4.185  1.00 96.95           H  
ATOM   1164  O   ASN A  71       0.377  -1.794   5.894  1.00 96.95           O  
ATOM   1165  CG  ASN A  71      -0.939  -5.746   4.016  1.00 96.95           C  
ATOM   1166  ND2 ASN A  71      -1.919  -6.326   3.366  1.00 96.95           N  
ATOM   1167 HD21 ASN A  71      -1.696  -7.213   2.937  1.00 96.95           H  
ATOM   1168 HD22 ASN A  71      -2.875  -6.107   3.605  1.00 96.95           H  
ATOM   1169  OD1 ASN A  71       0.200  -6.126   3.813  1.00 96.95           O  
ATOM   1170  N   ALA A  72      -1.202  -2.528   7.317  1.00 97.81           N  
ATOM   1171  H   ALA A  72      -1.768  -3.309   7.618  1.00 97.81           H  
ATOM   1172  CA  ALA A  72      -1.441  -1.221   7.922  1.00 97.81           C  
ATOM   1173  HA  ALA A  72      -1.636  -0.508   7.121  1.00 97.81           H  
ATOM   1174  C   ALA A  72      -0.216  -0.704   8.692  1.00 97.81           C  
ATOM   1175  CB  ALA A  72      -2.685  -1.303   8.811  1.00 97.81           C  
ATOM   1176  HB1 ALA A  72      -3.542  -1.619   8.217  1.00 97.81           H  
ATOM   1177  HB2 ALA A  72      -2.522  -2.015   9.620  1.00 97.81           H  
ATOM   1178  HB3 ALA A  72      -2.893  -0.318   9.230  1.00 97.81           H  
ATOM   1179  O   ALA A  72       0.127   0.467   8.567  1.00 97.81           O  
ATOM   1180  N   ILE A  73       0.478  -1.572   9.440  1.00 98.06           N  
ATOM   1181  H   ILE A  73       0.138  -2.521   9.507  1.00 98.06           H  
ATOM   1182  CA  ILE A  73       1.736  -1.225  10.123  1.00 98.06           C  
ATOM   1183  HA  ILE A  73       1.566  -0.359  10.763  1.00 98.06           H  
ATOM   1184  C   ILE A  73       2.802  -0.823   9.104  1.00 98.06           C  
ATOM   1185  CB  ILE A  73       2.234  -2.402  10.994  1.00 98.06           C  
ATOM   1186  HB  ILE A  73       2.250  -3.305  10.384  1.00 98.06           H  
ATOM   1187  O   ILE A  73       3.447   0.209   9.271  1.00 98.06           O  
ATOM   1188  CG1 ILE A  73       1.281  -2.621  12.186  1.00 98.06           C  
ATOM   1189 HG12 ILE A  73       0.246  -2.536  11.856  1.00 98.06           H  
ATOM   1190 HG13 ILE A  73       1.464  -1.839  12.924  1.00 98.06           H  
ATOM   1191  CG2 ILE A  73       3.660  -2.147  11.526  1.00 98.06           C  
ATOM   1192 HG21 ILE A  73       3.704  -1.199  12.061  1.00 98.06           H  
ATOM   1193 HG22 ILE A  73       4.377  -2.117  10.706  1.00 98.06           H  
ATOM   1194 HG23 ILE A  73       3.978  -2.952  12.189  1.00 98.06           H  
ATOM   1195  CD1 ILE A  73       1.437  -3.984  12.869  1.00 98.06           C  
ATOM   1196 HD11 ILE A  73       0.676  -4.086  13.643  1.00 98.06           H  
ATOM   1197 HD12 ILE A  73       1.304  -4.782  12.138  1.00 98.06           H  
ATOM   1198 HD13 ILE A  73       2.419  -4.076  13.332  1.00 98.06           H  
ATOM   1199  N   PHE A  74       2.965  -1.619   8.048  1.00 97.67           N  
ATOM   1200  H   PHE A  74       2.415  -2.464   7.983  1.00 97.67           H  
ATOM   1201  CA  PHE A  74       3.938  -1.357   6.998  1.00 97.67           C  
ATOM   1202  HA  PHE A  74       4.937  -1.349   7.433  1.00 97.67           H  
ATOM   1203  C   PHE A  74       3.710   0.020   6.369  1.00 97.67           C  
ATOM   1204  CB  PHE A  74       3.864  -2.481   5.960  1.00 97.67           C  
ATOM   1205  HB2 PHE A  74       2.840  -2.584   5.600  1.00 97.67           H  
ATOM   1206  HB3 PHE A  74       4.142  -3.421   6.436  1.00 97.67           H  
ATOM   1207  O   PHE A  74       4.617   0.848   6.371  1.00 97.67           O  
ATOM   1208  CG  PHE A  74       4.774  -2.240   4.780  1.00 97.67           C  
ATOM   1209  CD1 PHE A  74       4.268  -1.640   3.613  1.00 97.67           C  
ATOM   1210  HD1 PHE A  74       3.226  -1.366   3.543  1.00 97.67           H  
ATOM   1211  CD2 PHE A  74       6.141  -2.556   4.876  1.00 97.67           C  
ATOM   1212  HD2 PHE A  74       6.533  -3.010   5.774  1.00 97.67           H  
ATOM   1213  CE1 PHE A  74       5.131  -1.355   2.546  1.00 97.67           C  
ATOM   1214  HE1 PHE A  74       4.739  -0.867   1.666  1.00 97.67           H  
ATOM   1215  CE2 PHE A  74       7.003  -2.275   3.803  1.00 97.67           C  
ATOM   1216  HE2 PHE A  74       8.053  -2.518   3.869  1.00 97.67           H  
ATOM   1217  CZ  PHE A  74       6.499  -1.670   2.641  1.00 97.67           C  
ATOM   1218  HZ  PHE A  74       7.177  -1.438   1.833  1.00 97.67           H  
ATOM   1219  N   MET A  75       2.488   0.304   5.913  1.00 98.12           N  
ATOM   1220  H   MET A  75       1.769  -0.404   5.956  1.00 98.12           H  
ATOM   1221  CA  MET A  75       2.168   1.604   5.322  1.00 98.12           C  
ATOM   1222  HA  MET A  75       2.885   1.815   4.529  1.00 98.12           H  
ATOM   1223  C   MET A  75       2.294   2.747   6.327  1.00 98.12           C  
ATOM   1224  CB  MET A  75       0.762   1.586   4.726  1.00 98.12           C  
ATOM   1225  HB2 MET A  75       0.472   2.608   4.483  1.00 98.12           H  
ATOM   1226  HB3 MET A  75       0.061   1.195   5.464  1.00 98.12           H  
ATOM   1227  O   MET A  75       2.846   3.784   5.979  1.00 98.12           O  
ATOM   1228  CG  MET A  75       0.680   0.742   3.454  1.00 98.12           C  
ATOM   1229  HG2 MET A  75       0.867  -0.300   3.711  1.00 98.12           H  
ATOM   1230  HG3 MET A  75      -0.341   0.818   3.079  1.00 98.12           H  
ATOM   1231  SD  MET A  75       1.805   1.206   2.106  1.00 98.12           S  
ATOM   1232  CE  MET A  75       1.255   2.905   1.764  1.00 98.12           C  
ATOM   1233  HE1 MET A  75       1.777   3.281   0.885  1.00 98.12           H  
ATOM   1234  HE2 MET A  75       0.181   2.920   1.574  1.00 98.12           H  
ATOM   1235  HE3 MET A  75       1.481   3.551   2.612  1.00 98.12           H  
ATOM   1236  N   GLN A  76       1.876   2.557   7.583  1.00 98.05           N  
ATOM   1237  H   GLN A  76       1.413   1.691   7.821  1.00 98.05           H  
ATOM   1238  CA  GLN A  76       2.082   3.551   8.639  1.00 98.05           C  
ATOM   1239  HA  GLN A  76       1.532   4.454   8.374  1.00 98.05           H  
ATOM   1240  C   GLN A  76       3.569   3.927   8.766  1.00 98.05           C  
ATOM   1241  CB  GLN A  76       1.544   3.009   9.978  1.00 98.05           C  
ATOM   1242  HB2 GLN A  76       0.514   2.673   9.856  1.00 98.05           H  
ATOM   1243  HB3 GLN A  76       2.150   2.159  10.291  1.00 98.05           H  
ATOM   1244  O   GLN A  76       3.887   5.107   8.889  1.00 98.05           O  
ATOM   1245  CG  GLN A  76       1.572   4.073  11.083  1.00 98.05           C  
ATOM   1246  HG2 GLN A  76       2.507   4.630  11.035  1.00 98.05           H  
ATOM   1247  HG3 GLN A  76       0.760   4.781  10.915  1.00 98.05           H  
ATOM   1248  CD  GLN A  76       1.454   3.516  12.500  1.00 98.05           C  
ATOM   1249  NE2 GLN A  76       2.007   4.219  13.465  1.00 98.05           N  
ATOM   1250 HE21 GLN A  76       1.943   3.872  14.411  1.00 98.05           H  
ATOM   1251 HE22 GLN A  76       2.568   5.022  13.218  1.00 98.05           H  
ATOM   1252  OE1 GLN A  76       0.902   2.464  12.802  1.00 98.05           O  
ATOM   1253  N   MET A  77       4.478   2.946   8.725  1.00 97.43           N  
ATOM   1254  H   MET A  77       4.158   1.994   8.613  1.00 97.43           H  
ATOM   1255  CA  MET A  77       5.921   3.193   8.793  1.00 97.43           C  
ATOM   1256  HA  MET A  77       6.135   3.815   9.663  1.00 97.43           H  
ATOM   1257  C   MET A  77       6.435   3.959   7.571  1.00 97.43           C  
ATOM   1258  CB  MET A  77       6.693   1.875   8.939  1.00 97.43           C  
ATOM   1259  HB2 MET A  77       7.754   2.083   8.802  1.00 97.43           H  
ATOM   1260  HB3 MET A  77       6.384   1.169   8.168  1.00 97.43           H  
ATOM   1261  O   MET A  77       7.187   4.916   7.740  1.00 97.43           O  
ATOM   1262  CG  MET A  77       6.499   1.236  10.317  1.00 97.43           C  
ATOM   1263  HG2 MET A  77       6.864   1.928  11.076  1.00 97.43           H  
ATOM   1264  HG3 MET A  77       5.434   1.081  10.491  1.00 97.43           H  
ATOM   1265  SD  MET A  77       7.342  -0.356  10.535  1.00 97.43           S  
ATOM   1266  CE  MET A  77       9.071   0.155  10.324  1.00 97.43           C  
ATOM   1267  HE1 MET A  77       9.731  -0.638  10.678  1.00 97.43           H  
ATOM   1268  HE2 MET A  77       9.275   0.341   9.269  1.00 97.43           H  
ATOM   1269  HE3 MET A  77       9.264   1.062  10.897  1.00 97.43           H  
ATOM   1270  N   GLN A  78       6.014   3.578   6.360  1.00 97.48           N  
ATOM   1271  H   GLN A  78       5.393   2.785   6.284  1.00 97.48           H  
ATOM   1272  CA  GLN A  78       6.434   4.273   5.136  1.00 97.48           C  
ATOM   1273  HA  GLN A  78       7.523   4.314   5.111  1.00 97.48           H  
ATOM   1274  C   GLN A  78       5.947   5.724   5.114  1.00 97.48           C  
ATOM   1275  CB  GLN A  78       5.938   3.538   3.876  1.00 97.48           C  
ATOM   1276  HB2 GLN A  78       6.289   4.089   3.004  1.00 97.48           H  
ATOM   1277  HB3 GLN A  78       4.848   3.543   3.858  1.00 97.48           H  
ATOM   1278  O   GLN A  78       6.718   6.631   4.823  1.00 97.48           O  
ATOM   1279  CG  GLN A  78       6.418   2.087   3.740  1.00 97.48           C  
ATOM   1280  HG2 GLN A  78       5.884   1.460   4.454  1.00 97.48           H  
ATOM   1281  HG3 GLN A  78       6.159   1.719   2.747  1.00 97.48           H  
ATOM   1282  CD  GLN A  78       7.916   1.905   3.952  1.00 97.48           C  
ATOM   1283  NE2 GLN A  78       8.329   0.823   4.574  1.00 97.48           N  
ATOM   1284 HE21 GLN A  78       7.665   0.095   4.795  1.00 97.48           H  
ATOM   1285 HE22 GLN A  78       9.331   0.703   4.609  1.00 97.48           H  
ATOM   1286  OE1 GLN A  78       8.744   2.722   3.588  1.00 97.48           O  
ATOM   1287  N   VAL A  79       4.686   5.951   5.485  1.00 97.81           N  
ATOM   1288  H   VAL A  79       4.104   5.156   5.708  1.00 97.81           H  
ATOM   1289  CA  VAL A  79       4.076   7.286   5.525  1.00 97.81           C  
ATOM   1290  HA  VAL A  79       4.262   7.790   4.577  1.00 97.81           H  
ATOM   1291  C   VAL A  79       4.700   8.153   6.612  1.00 97.81           C  
ATOM   1292  CB  VAL A  79       2.556   7.164   5.718  1.00 97.81           C  
ATOM   1293  HB  VAL A  79       2.345   6.550   6.593  1.00 97.81           H  
ATOM   1294  O   VAL A  79       4.972   9.320   6.364  1.00 97.81           O  
ATOM   1295  CG1 VAL A  79       1.865   8.519   5.893  1.00 97.81           C  
ATOM   1296 HG11 VAL A  79       2.196   9.000   6.814  1.00 97.81           H  
ATOM   1297 HG12 VAL A  79       0.783   8.392   5.938  1.00 97.81           H  
ATOM   1298 HG13 VAL A  79       2.115   9.170   5.056  1.00 97.81           H  
ATOM   1299  CG2 VAL A  79       1.951   6.501   4.479  1.00 97.81           C  
ATOM   1300 HG21 VAL A  79       0.877   6.379   4.620  1.00 97.81           H  
ATOM   1301 HG22 VAL A  79       2.151   7.129   3.611  1.00 97.81           H  
ATOM   1302 HG23 VAL A  79       2.386   5.519   4.294  1.00 97.81           H  
ATOM   1303  N   SER A  80       4.984   7.590   7.791  1.00 97.57           N  
ATOM   1304  H   SER A  80       4.723   6.627   7.949  1.00 97.57           H  
ATOM   1305  CA  SER A  80       5.707   8.309   8.847  1.00 97.57           C  
ATOM   1306  HA  SER A  80       5.158   9.216   9.100  1.00 97.57           H  
ATOM   1307  C   SER A  80       7.102   8.718   8.378  1.00 97.57           C  
ATOM   1308  CB  SER A  80       5.825   7.439  10.098  1.00 97.57           C  
ATOM   1309  HB2 SER A  80       6.530   6.627   9.919  1.00 97.57           H  
ATOM   1310  HB3 SER A  80       4.849   7.007  10.324  1.00 97.57           H  
ATOM   1311  O   SER A  80       7.486   9.864   8.548  1.00 97.57           O  
ATOM   1312  OG  SER A  80       6.238   8.193  11.220  1.00 97.57           O  
ATOM   1313  HG  SER A  80       6.959   8.780  10.982  1.00 97.57           H  
ATOM   1314  N   SER A  81       7.836   7.806   7.732  1.00 97.32           N  
ATOM   1315  H   SER A  81       7.466   6.875   7.609  1.00 97.32           H  
ATOM   1316  CA  SER A  81       9.170   8.107   7.205  1.00 97.32           C  
ATOM   1317  HA  SER A  81       9.777   8.508   8.017  1.00 97.32           H  
ATOM   1318  C   SER A  81       9.134   9.164   6.099  1.00 97.32           C  
ATOM   1319  CB  SER A  81       9.816   6.816   6.693  1.00 97.32           C  
ATOM   1320  HB2 SER A  81       9.845   6.094   7.510  1.00 97.32           H  
ATOM   1321  HB3 SER A  81       9.212   6.399   5.887  1.00 97.32           H  
ATOM   1322  O   SER A  81      10.057   9.967   6.010  1.00 97.32           O  
ATOM   1323  OG  SER A  81      11.138   7.028   6.224  1.00 97.32           O  
ATOM   1324  HG  SER A  81      11.515   7.762   6.716  1.00 97.32           H  
ATOM   1325  N   LEU A  82       8.098   9.168   5.255  1.00 97.89           N  
ATOM   1326  H   LEU A  82       7.408   8.434   5.329  1.00 97.89           H  
ATOM   1327  CA  LEU A  82       7.901  10.193   4.229  1.00 97.89           C  
ATOM   1328  HA  LEU A  82       8.832  10.315   3.675  1.00 97.89           H  
ATOM   1329  C   LEU A  82       7.542  11.552   4.845  1.00 97.89           C  
ATOM   1330  CB  LEU A  82       6.802   9.711   3.268  1.00 97.89           C  
ATOM   1331  HB2 LEU A  82       7.084   8.738   2.865  1.00 97.89           H  
ATOM   1332  HB3 LEU A  82       5.881   9.586   3.838  1.00 97.89           H  
ATOM   1333  O   LEU A  82       7.993  12.579   4.343  1.00 97.89           O  
ATOM   1334  CG  LEU A  82       6.526  10.672   2.096  1.00 97.89           C  
ATOM   1335  HG  LEU A  82       6.336  11.679   2.467  1.00 97.89           H  
ATOM   1336  CD1 LEU A  82       7.690  10.718   1.104  1.00 97.89           C  
ATOM   1337 HD11 LEU A  82       8.579  11.124   1.587  1.00 97.89           H  
ATOM   1338 HD12 LEU A  82       7.431  11.364   0.265  1.00 97.89           H  
ATOM   1339 HD13 LEU A  82       7.911   9.717   0.735  1.00 97.89           H  
ATOM   1340  CD2 LEU A  82       5.266  10.205   1.372  1.00 97.89           C  
ATOM   1341 HD21 LEU A  82       5.403   9.194   0.987  1.00 97.89           H  
ATOM   1342 HD22 LEU A  82       5.049  10.877   0.542  1.00 97.89           H  
ATOM   1343 HD23 LEU A  82       4.419  10.221   2.057  1.00 97.89           H  
ATOM   1344  N   LEU A  83       6.761  11.565   5.928  1.00 97.42           N  
ATOM   1345  H   LEU A  83       6.403  10.687   6.275  1.00 97.42           H  
ATOM   1346  CA  LEU A  83       6.380  12.786   6.642  1.00 97.42           C  
ATOM   1347  HA  LEU A  83       5.929  13.474   5.928  1.00 97.42           H  
ATOM   1348  C   LEU A  83       7.595  13.515   7.225  1.00 97.42           C  
ATOM   1349  CB  LEU A  83       5.350  12.421   7.726  1.00 97.42           C  
ATOM   1350  HB2 LEU A  83       5.828  11.759   8.447  1.00 97.42           H  
ATOM   1351  HB3 LEU A  83       4.524  11.882   7.263  1.00 97.42           H  
ATOM   1352  O   LEU A  83       7.649  14.737   7.154  1.00 97.42           O  
ATOM   1353  CG  LEU A  83       4.782  13.627   8.497  1.00 97.42           C  
ATOM   1354  HG  LEU A  83       5.591  14.208   8.940  1.00 97.42           H  
ATOM   1355  CD1 LEU A  83       3.936  14.532   7.601  1.00 97.42           C  
ATOM   1356 HD11 LEU A  83       3.524  15.352   8.190  1.00 97.42           H  
ATOM   1357 HD12 LEU A  83       4.553  14.969   6.816  1.00 97.42           H  
ATOM   1358 HD13 LEU A  83       3.119  13.963   7.158  1.00 97.42           H  
ATOM   1359  CD2 LEU A  83       3.880  13.123   9.626  1.00 97.42           C  
ATOM   1360 HD21 LEU A  83       3.051  12.550   9.210  1.00 97.42           H  
ATOM   1361 HD22 LEU A  83       3.493  13.976  10.183  1.00 97.42           H  
ATOM   1362 HD23 LEU A  83       4.469  12.502  10.301  1.00 97.42           H  
ATOM   1363  N   ASP A  84       8.581  12.766   7.718  1.00 96.58           N  
ATOM   1364  H   ASP A  84       8.419  11.776   7.830  1.00 96.58           H  
ATOM   1365  CA  ASP A  84       9.836  13.318   8.247  1.00 96.58           C  
ATOM   1366  HA  ASP A  84       9.606  14.207   8.834  1.00 96.58           H  
ATOM   1367  C   ASP A  84      10.820  13.753   7.137  1.00 96.58           C  
ATOM   1368  CB  ASP A  84      10.481  12.283   9.186  1.00 96.58           C  
ATOM   1369  HB2 ASP A  84      11.422  12.686   9.562  1.00 96.58           H  
ATOM   1370  HB3 ASP A  84      10.709  11.385   8.613  1.00 96.58           H  
ATOM   1371  O   ASP A  84      11.874  14.326   7.415  1.00 96.58           O  
ATOM   1372  CG  ASP A  84       9.613  11.904  10.397  1.00 96.58           C  
ATOM   1373  OD1 ASP A  84       8.851  12.765  10.891  1.00 96.58           O  
ATOM   1374  OD2 ASP A  84       9.722  10.734  10.841  1.00 96.58           O  
ATOM   1375  N   SER A  85      10.502  13.475   5.869  1.00 97.10           N  
ATOM   1376  H   SER A  85       9.586  13.084   5.699  1.00 97.10           H  
ATOM   1377  CA  SER A  85      11.336  13.835   4.720  1.00 97.10           C  
ATOM   1378  HA  SER A  85      12.376  13.772   5.040  1.00 97.10           H  
ATOM   1379  C   SER A  85      11.068  15.268   4.228  1.00 97.10           C  
ATOM   1380  CB  SER A  85      11.137  12.817   3.591  1.00 97.10           C  
ATOM   1381  HB2 SER A  85      12.031  12.801   2.967  1.00 97.10           H  
ATOM   1382  HB3 SER A  85      10.997  11.825   4.020  1.00 97.10           H  
ATOM   1383  O   SER A  85      10.013  15.839   4.517  1.00 97.10           O  
ATOM   1384  OG  SER A  85      10.026  13.143   2.778  1.00 97.10           O  
ATOM   1385  HG  SER A  85       9.244  13.034   3.324  1.00 97.10           H  
ATOM   1386  N   PRO A  86      11.940  15.835   3.369  1.00 96.98           N  
ATOM   1387  CA  PRO A  86      11.682  17.120   2.708  1.00 96.98           C  
ATOM   1388  HA  PRO A  86      11.631  17.898   3.470  1.00 96.98           H  
ATOM   1389  C   PRO A  86      10.388  17.160   1.876  1.00 96.98           C  
ATOM   1390  CB  PRO A  86      12.902  17.362   1.811  1.00 96.98           C  
ATOM   1391  HB2 PRO A  86      13.157  18.420   1.758  1.00 96.98           H  
ATOM   1392  HB3 PRO A  86      12.718  16.966   0.812  1.00 96.98           H  
ATOM   1393  O   PRO A  86       9.887  18.240   1.575  1.00 96.98           O  
ATOM   1394  CG  PRO A  86      14.011  16.546   2.471  1.00 96.98           C  
ATOM   1395  HG2 PRO A  86      14.785  16.260   1.759  1.00 96.98           H  
ATOM   1396  HG3 PRO A  86      14.438  17.108   3.302  1.00 96.98           H  
ATOM   1397  CD  PRO A  86      13.257  15.333   3.004  1.00 96.98           C  
ATOM   1398  HD2 PRO A  86      13.160  14.589   2.214  1.00 96.98           H  
ATOM   1399  HD3 PRO A  86      13.788  14.915   3.860  1.00 96.98           H  
ATOM   1400  N   TYR A  87       9.841  15.998   1.501  1.00 97.52           N  
ATOM   1401  H   TYR A  87      10.288  15.143   1.801  1.00 97.52           H  
ATOM   1402  CA  TYR A  87       8.627  15.867   0.690  1.00 97.52           C  
ATOM   1403  HA  TYR A  87       8.506  16.779   0.105  1.00 97.52           H  
ATOM   1404  C   TYR A  87       7.351  15.701   1.526  1.00 97.52           C  
ATOM   1405  CB  TYR A  87       8.795  14.698  -0.289  1.00 97.52           C  
ATOM   1406  HB2 TYR A  87       8.663  13.765   0.260  1.00 97.52           H  
ATOM   1407  HB3 TYR A  87       8.004  14.753  -1.037  1.00 97.52           H  
ATOM   1408  O   TYR A  87       6.259  15.580   0.962  1.00 97.52           O  
ATOM   1409  CG  TYR A  87      10.137  14.667  -0.995  1.00 97.52           C  
ATOM   1410  CD1 TYR A  87      10.500  15.709  -1.872  1.00 97.52           C  
ATOM   1411  HD1 TYR A  87       9.811  16.519  -2.058  1.00 97.52           H  
ATOM   1412  CD2 TYR A  87      11.042  13.623  -0.728  1.00 97.52           C  
ATOM   1413  HD2 TYR A  87      10.777  12.839  -0.034  1.00 97.52           H  
ATOM   1414  CE1 TYR A  87      11.771  15.709  -2.480  1.00 97.52           C  
ATOM   1415  HE1 TYR A  87      12.057  16.517  -3.137  1.00 97.52           H  
ATOM   1416  CE2 TYR A  87      12.302  13.611  -1.352  1.00 97.52           C  
ATOM   1417  HE2 TYR A  87      13.011  12.820  -1.156  1.00 97.52           H  
ATOM   1418  OH  TYR A  87      13.892  14.625  -2.824  1.00 97.52           O  
ATOM   1419  HH  TYR A  87      14.087  15.427  -3.314  1.00 97.52           H  
ATOM   1420  CZ  TYR A  87      12.674  14.653  -2.223  1.00 97.52           C  
ATOM   1421  N   GLY A  88       7.467  15.690   2.859  1.00 96.76           N  
ATOM   1422  H   GLY A  88       8.384  15.771   3.273  1.00 96.76           H  
ATOM   1423  CA  GLY A  88       6.331  15.545   3.768  1.00 96.76           C  
ATOM   1424  HA2 GLY A  88       5.801  14.622   3.532  1.00 96.76           H  
ATOM   1425  HA3 GLY A  88       6.710  15.481   4.788  1.00 96.76           H  
ATOM   1426  C   GLY A  88       5.340  16.711   3.703  1.00 96.76           C  
ATOM   1427  O   GLY A  88       4.156  16.516   3.959  1.00 96.76           O  
ATOM   1428  N   SER A  89       5.808  17.898   3.302  1.00 96.40           N  
ATOM   1429  H   SER A  89       6.792  17.974   3.089  1.00 96.40           H  
ATOM   1430  CA  SER A  89       5.006  19.121   3.146  1.00 96.40           C  
ATOM   1431  HA  SER A  89       4.229  19.132   3.910  1.00 96.40           H  
ATOM   1432  C   SER A  89       4.302  19.248   1.791  1.00 96.40           C  
ATOM   1433  CB  SER A  89       5.910  20.337   3.360  1.00 96.40           C  
ATOM   1434  HB2 SER A  89       5.329  21.253   3.259  1.00 96.40           H  
ATOM   1435  HB3 SER A  89       6.332  20.295   4.364  1.00 96.40           H  
ATOM   1436  O   SER A  89       3.492  20.156   1.600  1.00 96.40           O  
ATOM   1437  OG  SER A  89       6.960  20.326   2.407  1.00 96.40           O  
ATOM   1438  HG  SER A  89       7.663  20.913   2.695  1.00 96.40           H  
ATOM   1439  N   GLU A  90       4.606  18.372   0.830  1.00 97.88           N  
ATOM   1440  H   GLU A  90       5.230  17.610   1.053  1.00 97.88           H  
ATOM   1441  CA  GLU A  90       3.901  18.363  -0.450  1.00 97.88           C  
ATOM   1442  HA  GLU A  90       3.906  19.378  -0.848  1.00 97.88           H  
ATOM   1443  C   GLU A  90       2.439  17.916  -0.275  1.00 97.88           C  
ATOM   1444  CB  GLU A  90       4.596  17.433  -1.450  1.00 97.88           C  
ATOM   1445  HB2 GLU A  90       3.962  17.385  -2.336  1.00 97.88           H  
ATOM   1446  HB3 GLU A  90       4.649  16.428  -1.031  1.00 97.88           H  
ATOM   1447  O   GLU A  90       2.135  17.150   0.638  1.00 97.88           O  
ATOM   1448  CG  GLU A  90       6.001  17.870  -1.902  1.00 97.88           C  
ATOM   1449  HG2 GLU A  90       6.693  17.793  -1.063  1.00 97.88           H  
ATOM   1450  HG3 GLU A  90       5.956  18.909  -2.227  1.00 97.88           H  
ATOM   1451  CD  GLU A  90       6.499  17.000  -3.070  1.00 97.88           C  
ATOM   1452  OE1 GLU A  90       7.583  17.255  -3.648  1.00 97.88           O  
ATOM   1453  OE2 GLU A  90       5.763  16.076  -3.496  1.00 97.88           O  
ATOM   1454  N   PRO A  91       1.518  18.298  -1.178  1.00 97.84           N  
ATOM   1455  CA  PRO A  91       0.164  17.760  -1.150  1.00 97.84           C  
ATOM   1456  HA  PRO A  91      -0.260  17.882  -0.153  1.00 97.84           H  
ATOM   1457  C   PRO A  91       0.175  16.272  -1.518  1.00 97.84           C  
ATOM   1458  CB  PRO A  91      -0.631  18.610  -2.143  1.00 97.84           C  
ATOM   1459  HB2 PRO A  91      -1.042  19.476  -1.625  1.00 97.84           H  
ATOM   1460  HB3 PRO A  91      -1.427  18.043  -2.625  1.00 97.84           H  
ATOM   1461  O   PRO A  91       0.720  15.879  -2.558  1.00 97.84           O  
ATOM   1462  CG  PRO A  91       0.431  19.070  -3.143  1.00 97.84           C  
ATOM   1463  HG2 PRO A  91       0.150  20.004  -3.630  1.00 97.84           H  
ATOM   1464  HG3 PRO A  91       0.601  18.290  -3.886  1.00 97.84           H  
ATOM   1465  CD  PRO A  91       1.681  19.237  -2.278  1.00 97.84           C  
ATOM   1466  HD2 PRO A  91       1.720  20.250  -1.879  1.00 97.84           H  
ATOM   1467  HD3 PRO A  91       2.574  19.032  -2.868  1.00 97.84           H  
ATOM   1468  N   TRP A  92      -0.455  15.453  -0.680  1.00 98.22           N  
ATOM   1469  H   TRP A  92      -0.833  15.850   0.169  1.00 98.22           H  
ATOM   1470  CA  TRP A  92      -0.598  14.010  -0.857  1.00 98.22           C  
ATOM   1471  HA  TRP A  92      -0.217  13.711  -1.833  1.00 98.22           H  
ATOM   1472  C   TRP A  92      -2.067  13.627  -0.775  1.00 98.22           C  
ATOM   1473  CB  TRP A  92       0.211  13.282   0.220  1.00 98.22           C  
ATOM   1474  HB2 TRP A  92      -0.066  12.228   0.206  1.00 98.22           H  
ATOM   1475  HB3 TRP A  92      -0.052  13.677   1.201  1.00 98.22           H  
ATOM   1476  O   TRP A  92      -2.724  13.944   0.205  1.00 98.22           O  
ATOM   1477  CG  TRP A  92       1.692  13.367   0.035  1.00 98.22           C  
ATOM   1478  CD1 TRP A  92       2.527  14.216   0.672  1.00 98.22           C  
ATOM   1479  HD1 TRP A  92       2.225  14.940   1.415  1.00 98.22           H  
ATOM   1480  CD2 TRP A  92       2.535  12.584  -0.856  1.00 98.22           C  
ATOM   1481  CE2 TRP A  92       3.880  13.048  -0.732  1.00 98.22           C  
ATOM   1482  CE3 TRP A  92       2.290  11.532  -1.764  1.00 98.22           C  
ATOM   1483  HE3 TRP A  92       1.281  11.163  -1.873  1.00 98.22           H  
ATOM   1484  NE1 TRP A  92       3.816  14.051   0.208  1.00 98.22           N  
ATOM   1485  HE1 TRP A  92       4.597  14.591   0.553  1.00 98.22           H  
ATOM   1486  CH2 TRP A  92       4.661  11.417  -2.337  1.00 98.22           C  
ATOM   1487  HH2 TRP A  92       5.472  10.950  -2.877  1.00 98.22           H  
ATOM   1488  CZ2 TRP A  92       4.928  12.500  -1.482  1.00 98.22           C  
ATOM   1489  HZ2 TRP A  92       5.935  12.871  -1.359  1.00 98.22           H  
ATOM   1490  CZ3 TRP A  92       3.344  10.942  -2.487  1.00 98.22           C  
ATOM   1491  HZ3 TRP A  92       3.138  10.120  -3.156  1.00 98.22           H  
ATOM   1492  N   THR A  93      -2.603  12.932  -1.775  1.00 97.14           N  
ATOM   1493  H   THR A  93      -2.025  12.690  -2.568  1.00 97.14           H  
ATOM   1494  CA  THR A  93      -3.980  12.414  -1.703  1.00 97.14           C  
ATOM   1495  HA  THR A  93      -4.574  13.085  -1.083  1.00 97.14           H  
ATOM   1496  C   THR A  93      -4.017  11.039  -1.038  1.00 97.14           C  
ATOM   1497  CB  THR A  93      -4.671  12.372  -3.074  1.00 97.14           C  
ATOM   1498  HB  THR A  93      -5.726  12.148  -2.916  1.00 97.14           H  
ATOM   1499  O   THR A  93      -3.032  10.295  -1.058  1.00 97.14           O  
ATOM   1500  CG2 THR A  93      -4.571  13.696  -3.830  1.00 97.14           C  
ATOM   1501 HG21 THR A  93      -5.187  13.655  -4.728  1.00 97.14           H  
ATOM   1502 HG22 THR A  93      -3.538  13.902  -4.109  1.00 97.14           H  
ATOM   1503 HG23 THR A  93      -4.939  14.503  -3.196  1.00 97.14           H  
ATOM   1504  OG1 THR A  93      -4.127  11.366  -3.899  1.00 97.14           O  
ATOM   1505  HG1 THR A  93      -4.565  11.458  -4.748  1.00 97.14           H  
ATOM   1506  N   MET A  94      -5.180  10.640  -0.514  1.00 95.34           N  
ATOM   1507  H   MET A  94      -5.943  11.300  -0.451  1.00 95.34           H  
ATOM   1508  CA  MET A  94      -5.350   9.303   0.072  1.00 95.34           C  
ATOM   1509  HA  MET A  94      -4.645   9.203   0.897  1.00 95.34           H  
ATOM   1510  C   MET A  94      -5.042   8.180  -0.939  1.00 95.34           C  
ATOM   1511  CB  MET A  94      -6.772   9.179   0.643  1.00 95.34           C  
ATOM   1512  HB2 MET A  94      -6.929   9.974   1.371  1.00 95.34           H  
ATOM   1513  HB3 MET A  94      -7.504   9.290  -0.156  1.00 95.34           H  
ATOM   1514  O   MET A  94      -4.481   7.149  -0.571  1.00 95.34           O  
ATOM   1515  CG  MET A  94      -6.985   7.827   1.336  1.00 95.34           C  
ATOM   1516  HG2 MET A  94      -6.179   7.661   2.051  1.00 95.34           H  
ATOM   1517  HG3 MET A  94      -6.932   7.041   0.582  1.00 95.34           H  
ATOM   1518  SD  MET A  94      -8.568   7.645   2.198  1.00 95.34           S  
ATOM   1519  CE  MET A  94      -8.176   8.471   3.764  1.00 95.34           C  
ATOM   1520  HE1 MET A  94      -7.958   9.523   3.581  1.00 95.34           H  
ATOM   1521  HE2 MET A  94      -9.030   8.401   4.439  1.00 95.34           H  
ATOM   1522  HE3 MET A  94      -7.309   7.999   4.224  1.00 95.34           H  
ATOM   1523  N   GLN A  95      -5.343   8.389  -2.226  1.00 96.02           N  
ATOM   1524  H   GLN A  95      -5.777   9.267  -2.474  1.00 96.02           H  
ATOM   1525  CA  GLN A  95      -5.008   7.443  -3.297  1.00 96.02           C  
ATOM   1526  HA  GLN A  95      -5.383   6.454  -3.032  1.00 96.02           H  
ATOM   1527  C   GLN A  95      -3.492   7.316  -3.508  1.00 96.02           C  
ATOM   1528  CB  GLN A  95      -5.667   7.886  -4.610  1.00 96.02           C  
ATOM   1529  HB2 GLN A  95      -5.286   7.260  -5.416  1.00 96.02           H  
ATOM   1530  HB3 GLN A  95      -5.387   8.918  -4.819  1.00 96.02           H  
ATOM   1531  O   GLN A  95      -2.986   6.204  -3.669  1.00 96.02           O  
ATOM   1532  CG  GLN A  95      -7.198   7.761  -4.593  1.00 96.02           C  
ATOM   1533  HG2 GLN A  95      -7.470   6.723  -4.403  1.00 96.02           H  
ATOM   1534  HG3 GLN A  95      -7.615   8.379  -3.798  1.00 96.02           H  
ATOM   1535  CD  GLN A  95      -7.827   8.197  -5.915  1.00 96.02           C  
ATOM   1536  NE2 GLN A  95      -9.103   7.958  -6.114  1.00 96.02           N  
ATOM   1537 HE21 GLN A  95      -9.671   7.516  -5.404  1.00 96.02           H  
ATOM   1538 HE22 GLN A  95      -9.476   8.296  -6.990  1.00 96.02           H  
ATOM   1539  OE1 GLN A  95      -7.193   8.767  -6.787  1.00 96.02           O  
ATOM   1540  N   GLN A  96      -2.760   8.436  -3.457  1.00 97.20           N  
ATOM   1541  H   GLN A  96      -3.222   9.314  -3.271  1.00 97.20           H  
ATOM   1542  CA  GLN A  96      -1.298   8.447  -3.591  1.00 97.20           C  
ATOM   1543  HA  GLN A  96      -1.034   7.940  -4.519  1.00 97.20           H  
ATOM   1544  C   GLN A  96      -0.600   7.719  -2.435  1.00 97.20           C  
ATOM   1545  CB  GLN A  96      -0.791   9.889  -3.685  1.00 97.20           C  
ATOM   1546  HB2 GLN A  96       0.294   9.890  -3.579  1.00 97.20           H  
ATOM   1547  HB3 GLN A  96      -1.216  10.470  -2.866  1.00 97.20           H  
ATOM   1548  O   GLN A  96       0.455   7.117  -2.618  1.00 97.20           O  
ATOM   1549  CG  GLN A  96      -1.131  10.541  -5.033  1.00 97.20           C  
ATOM   1550  HG2 GLN A  96      -0.514  10.086  -5.808  1.00 97.20           H  
ATOM   1551  HG3 GLN A  96      -2.175  10.362  -5.290  1.00 97.20           H  
ATOM   1552  CD  GLN A  96      -0.890  12.047  -5.031  1.00 97.20           C  
ATOM   1553  NE2 GLN A  96      -1.002  12.700  -6.166  1.00 97.20           N  
ATOM   1554 HE21 GLN A  96      -1.310  12.224  -7.001  1.00 97.20           H  
ATOM   1555 HE22 GLN A  96      -0.913  13.705  -6.104  1.00 97.20           H  
ATOM   1556  OE1 GLN A  96      -0.605  12.675  -4.025  1.00 97.20           O  
ATOM   1557  N   ILE A  97      -1.224   7.737  -1.256  1.00 96.93           N  
ATOM   1558  H   ILE A  97      -2.056   8.305  -1.189  1.00 96.93           H  
ATOM   1559  CA  ILE A  97      -0.750   7.102  -0.021  1.00 96.93           C  
ATOM   1560  HA  ILE A  97       0.314   6.893  -0.137  1.00 96.93           H  
ATOM   1561  C   ILE A  97      -1.405   5.719   0.203  1.00 96.93           C  
ATOM   1562  CB  ILE A  97      -0.896   8.126   1.134  1.00 96.93           C  
ATOM   1563  HB  ILE A  97      -1.949   8.389   1.228  1.00 96.93           H  
ATOM   1564  O   ILE A  97      -1.424   5.177   1.312  1.00 96.93           O  
ATOM   1565  CG1 ILE A  97      -0.120   9.436   0.857  1.00 96.93           C  
ATOM   1566 HG12 ILE A  97      -0.528   9.923  -0.028  1.00 96.93           H  
ATOM   1567 HG13 ILE A  97      -0.286  10.121   1.689  1.00 96.93           H  
ATOM   1568  CG2 ILE A  97      -0.434   7.573   2.487  1.00 96.93           C  
ATOM   1569 HG21 ILE A  97      -1.279   7.084   2.971  1.00 96.93           H  
ATOM   1570 HG22 ILE A  97      -0.098   8.374   3.145  1.00 96.93           H  
ATOM   1571 HG23 ILE A  97       0.375   6.860   2.323  1.00 96.93           H  
ATOM   1572  CD1 ILE A  97       1.394   9.266   0.661  1.00 96.93           C  
ATOM   1573 HD11 ILE A  97       1.834   8.706   1.486  1.00 96.93           H  
ATOM   1574 HD12 ILE A  97       1.601   8.754  -0.279  1.00 96.93           H  
ATOM   1575 HD13 ILE A  97       1.865  10.249   0.633  1.00 96.93           H  
ATOM   1576  N   SER A  98      -1.940   5.102  -0.854  1.00 96.60           N  
ATOM   1577  H   SER A  98      -1.899   5.567  -1.749  1.00 96.60           H  
ATOM   1578  CA  SER A  98      -2.546   3.770  -0.786  1.00 96.60           C  
ATOM   1579  HA  SER A  98      -3.056   3.690   0.174  1.00 96.60           H  
ATOM   1580  C   SER A  98      -1.505   2.646  -0.861  1.00 96.60           C  
ATOM   1581  CB  SER A  98      -3.626   3.602  -1.858  1.00 96.60           C  
ATOM   1582  HB2 SER A  98      -4.322   4.439  -1.814  1.00 96.60           H  
ATOM   1583  HB3 SER A  98      -4.178   2.682  -1.664  1.00 96.60           H  
ATOM   1584  O   SER A  98      -0.477   2.750  -1.532  1.00 96.60           O  
ATOM   1585  OG  SER A  98      -3.053   3.522  -3.143  1.00 96.60           O  
ATOM   1586  HG  SER A  98      -2.973   4.419  -3.477  1.00 96.60           H  
ATOM   1587  N   ALA A  99      -1.795   1.519  -0.202  1.00 96.83           N  
ATOM   1588  H   ALA A  99      -2.636   1.484   0.356  1.00 96.83           H  
ATOM   1589  CA  ALA A  99      -0.960   0.317  -0.303  1.00 96.83           C  
ATOM   1590  HA  ALA A  99       0.066   0.576  -0.041  1.00 96.83           H  
ATOM   1591  C   ALA A  99      -0.940  -0.269  -1.723  1.00 96.83           C  
ATOM   1592  CB  ALA A  99      -1.482  -0.737   0.681  1.00 96.83           C  
ATOM   1593  HB1 ALA A  99      -1.469  -0.344   1.698  1.00 96.83           H  
ATOM   1594  HB2 ALA A  99      -0.837  -1.615   0.640  1.00 96.83           H  
ATOM   1595  HB3 ALA A  99      -2.499  -1.026   0.417  1.00 96.83           H  
ATOM   1596  O   ALA A  99       0.040  -0.900  -2.112  1.00 96.83           O  
ATOM   1597  N   GLU A 100      -2.028  -0.088  -2.474  1.00 97.05           N  
ATOM   1598  H   GLU A 100      -2.781   0.479  -2.111  1.00 97.05           H  
ATOM   1599  CA  GLU A 100      -2.142  -0.519  -3.866  1.00 97.05           C  
ATOM   1600  HA  GLU A 100      -1.906  -1.580  -3.948  1.00 97.05           H  
ATOM   1601  C   GLU A 100      -1.146   0.240  -4.740  1.00 97.05           C  
ATOM   1602  CB  GLU A 100      -3.588  -0.304  -4.324  1.00 97.05           C  
ATOM   1603  HB2 GLU A 100      -4.238  -0.865  -3.653  1.00 97.05           H  
ATOM   1604  HB3 GLU A 100      -3.838   0.754  -4.246  1.00 97.05           H  
ATOM   1605  O   GLU A 100      -0.293  -0.381  -5.375  1.00 97.05           O  
ATOM   1606  CG  GLU A 100      -3.829  -0.780  -5.764  1.00 97.05           C  
ATOM   1607  HG2 GLU A 100      -3.185  -0.214  -6.438  1.00 97.05           H  
ATOM   1608  HG3 GLU A 100      -3.553  -1.832  -5.832  1.00 97.05           H  
ATOM   1609  CD  GLU A 100      -5.290  -0.608  -6.204  1.00 97.05           C  
ATOM   1610  OE1 GLU A 100      -5.553  -0.852  -7.400  1.00 97.05           O  
ATOM   1611  OE2 GLU A 100      -6.131  -0.263  -5.340  1.00 97.05           O  
ATOM   1612  N   LEU A 101      -1.171   1.577  -4.687  1.00 97.42           N  
ATOM   1613  H   LEU A 101      -1.882   2.047  -4.145  1.00 97.42           H  
ATOM   1614  CA  LEU A 101      -0.249   2.380  -5.476  1.00 97.42           C  
ATOM   1615  HA  LEU A 101      -0.338   2.037  -6.507  1.00 97.42           H  
ATOM   1616  C   LEU A 101       1.200   2.154  -5.043  1.00 97.42           C  
ATOM   1617  CB  LEU A 101      -0.644   3.862  -5.403  1.00 97.42           C  
ATOM   1618  HB2 LEU A 101      -1.704   3.964  -5.635  1.00 97.42           H  
ATOM   1619  HB3 LEU A 101      -0.476   4.228  -4.390  1.00 97.42           H  
ATOM   1620  O   LEU A 101       2.066   2.008  -5.898  1.00 97.42           O  
ATOM   1621  CG  LEU A 101       0.164   4.720  -6.392  1.00 97.42           C  
ATOM   1622  HG  LEU A 101       1.230   4.578  -6.216  1.00 97.42           H  
ATOM   1623  CD1 LEU A 101      -0.140   4.376  -7.846  1.00 97.42           C  
ATOM   1624 HD11 LEU A 101      -1.205   4.488  -8.049  1.00 97.42           H  
ATOM   1625 HD12 LEU A 101       0.177   3.361  -8.085  1.00 97.42           H  
ATOM   1626 HD13 LEU A 101       0.426   5.058  -8.481  1.00 97.42           H  
ATOM   1627  CD2 LEU A 101      -0.140   6.194  -6.182  1.00 97.42           C  
ATOM   1628 HD21 LEU A 101      -1.214   6.370  -6.232  1.00 97.42           H  
ATOM   1629 HD22 LEU A 101       0.368   6.797  -6.934  1.00 97.42           H  
ATOM   1630 HD23 LEU A 101       0.253   6.473  -5.204  1.00 97.42           H  
ATOM   1631  N   TYR A 102       1.476   2.044  -3.742  1.00 97.86           N  
ATOM   1632  H   TYR A 102       0.735   2.210  -3.075  1.00 97.86           H  
ATOM   1633  CA  TYR A 102       2.832   1.789  -3.246  1.00 97.86           C  
ATOM   1634  HA  TYR A 102       3.474   2.609  -3.567  1.00 97.86           H  
ATOM   1635  C   TYR A 102       3.442   0.482  -3.796  1.00 97.86           C  
ATOM   1636  CB  TYR A 102       2.792   1.791  -1.716  1.00 97.86           C  
ATOM   1637  HB2 TYR A 102       2.314   2.711  -1.380  1.00 97.86           H  
ATOM   1638  HB3 TYR A 102       2.186   0.956  -1.367  1.00 97.86           H  
ATOM   1639  O   TYR A 102       4.646   0.404  -4.049  1.00 97.86           O  
ATOM   1640  CG  TYR A 102       4.165   1.714  -1.087  1.00 97.86           C  
ATOM   1641  CD1 TYR A 102       4.716   0.463  -0.762  1.00 97.86           C  
ATOM   1642  HD1 TYR A 102       4.161  -0.441  -0.964  1.00 97.86           H  
ATOM   1643  CD2 TYR A 102       4.914   2.889  -0.880  1.00 97.86           C  
ATOM   1644  HD2 TYR A 102       4.505   3.848  -1.162  1.00 97.86           H  
ATOM   1645  CE1 TYR A 102       6.007   0.393  -0.215  1.00 97.86           C  
ATOM   1646  HE1 TYR A 102       6.463  -0.565  -0.011  1.00 97.86           H  
ATOM   1647  CE2 TYR A 102       6.205   2.821  -0.323  1.00 97.86           C  
ATOM   1648  HE2 TYR A 102       6.777   3.724  -0.168  1.00 97.86           H  
ATOM   1649  OH  TYR A 102       7.991   1.459   0.557  1.00 97.86           O  
ATOM   1650  HH  TYR A 102       8.485   2.281   0.506  1.00 97.86           H  
ATOM   1651  CZ  TYR A 102       6.750   1.566   0.019  1.00 97.86           C  
ATOM   1652  N   ARG A 103       2.608  -0.541  -4.027  1.00 97.34           N  
ATOM   1653  H   ARG A 103       1.628  -0.391  -3.837  1.00 97.34           H  
ATOM   1654  CA  ARG A 103       3.012  -1.846  -4.585  1.00 97.34           C  
ATOM   1655  HA  ARG A 103       4.033  -2.079  -4.282  1.00 97.34           H  
ATOM   1656  C   ARG A 103       3.028  -1.893  -6.109  1.00 97.34           C  
ATOM   1657  CB  ARG A 103       2.065  -2.927  -4.066  1.00 97.34           C  
ATOM   1658  HB2 ARG A 103       1.036  -2.615  -4.241  1.00 97.34           H  
ATOM   1659  HB3 ARG A 103       2.239  -3.857  -4.608  1.00 97.34           H  
ATOM   1660  O   ARG A 103       3.691  -2.764  -6.667  1.00 97.34           O  
ATOM   1661  CG  ARG A 103       2.293  -3.184  -2.579  1.00 97.34           C  
ATOM   1662  HG2 ARG A 103       2.275  -2.247  -2.022  1.00 97.34           H  
ATOM   1663  HG3 ARG A 103       3.263  -3.660  -2.438  1.00 97.34           H  
ATOM   1664  CD  ARG A 103       1.185  -4.094  -2.064  1.00 97.34           C  
ATOM   1665  HD2 ARG A 103       0.229  -3.601  -2.240  1.00 97.34           H  
ATOM   1666  HD3 ARG A 103       1.207  -5.036  -2.611  1.00 97.34           H  
ATOM   1667  NE  ARG A 103       1.380  -4.342  -0.633  1.00 97.34           N  
ATOM   1668  HE  ARG A 103       2.332  -4.274  -0.302  1.00 97.34           H  
ATOM   1669  NH1 ARG A 103      -0.812  -4.716  -0.046  1.00 97.34           N  
ATOM   1670 HH11 ARG A 103      -1.494  -4.937   0.666  1.00 97.34           H  
ATOM   1671 HH12 ARG A 103      -1.089  -4.528  -0.998  1.00 97.34           H  
ATOM   1672  NH2 ARG A 103       0.835  -4.842   1.476  1.00 97.34           N  
ATOM   1673 HH21 ARG A 103       0.229  -5.282   2.154  1.00 97.34           H  
ATOM   1674 HH22 ARG A 103       1.814  -4.775   1.715  1.00 97.34           H  
ATOM   1675  CZ  ARG A 103       0.455  -4.627   0.254  1.00 97.34           C  
ATOM   1676  N   ALA A 104       2.308  -0.994  -6.776  1.00 96.95           N  
ATOM   1677  H   ALA A 104       1.720  -0.355  -6.261  1.00 96.95           H  
ATOM   1678  CA  ALA A 104       2.360  -0.881  -8.228  1.00 96.95           C  
ATOM   1679  HA  ALA A 104       2.068  -1.846  -8.641  1.00 96.95           H  
ATOM   1680  C   ALA A 104       3.792  -0.533  -8.692  1.00 96.95           C  
ATOM   1681  CB  ALA A 104       1.336   0.164  -8.685  1.00 96.95           C  
ATOM   1682  HB1 ALA A 104       1.268   0.160  -9.773  1.00 96.95           H  
ATOM   1683  HB2 ALA A 104       0.356  -0.070  -8.272  1.00 96.95           H  
ATOM   1684  HB3 ALA A 104       1.639   1.158  -8.354  1.00 96.95           H  
ATOM   1685  O   ALA A 104       4.523   0.113  -7.940  1.00 96.95           O  
ATOM   1686  N   PRO A 105       4.221  -0.912  -9.906  1.00 96.93           N  
ATOM   1687  CA  PRO A 105       5.544  -0.557 -10.424  1.00 96.93           C  
ATOM   1688  HA  PRO A 105       6.283  -1.040  -9.785  1.00 96.93           H  
ATOM   1689  C   PRO A 105       5.785   0.972 -10.497  1.00 96.93           C  
ATOM   1690  CB  PRO A 105       5.623  -1.211 -11.806  1.00 96.93           C  
ATOM   1691  HB2 PRO A 105       6.635  -1.543 -12.040  1.00 96.93           H  
ATOM   1692  HB3 PRO A 105       5.259  -0.525 -12.570  1.00 96.93           H  
ATOM   1693  O   PRO A 105       4.872   1.698 -10.903  1.00 96.93           O  
ATOM   1694  CG  PRO A 105       4.660  -2.391 -11.697  1.00 96.93           C  
ATOM   1695  HG2 PRO A 105       5.153  -3.224 -11.196  1.00 96.93           H  
ATOM   1696  HG3 PRO A 105       4.282  -2.697 -12.673  1.00 96.93           H  
ATOM   1697  CD  PRO A 105       3.552  -1.837 -10.808  1.00 96.93           C  
ATOM   1698  HD2 PRO A 105       2.826  -1.294 -11.413  1.00 96.93           H  
ATOM   1699  HD3 PRO A 105       3.071  -2.659 -10.278  1.00 96.93           H  
ATOM   1700  N   PRO A 106       6.980   1.483 -10.130  1.00 97.79           N  
ATOM   1701  CA  PRO A 106       8.041   0.791  -9.393  1.00 97.79           C  
ATOM   1702  HA  PRO A 106       8.322  -0.129  -9.906  1.00 97.79           H  
ATOM   1703  C   PRO A 106       7.583   0.450  -7.967  1.00 97.79           C  
ATOM   1704  CB  PRO A 106       9.247   1.739  -9.397  1.00 97.79           C  
ATOM   1705  HB2 PRO A 106       9.913   1.484 -10.222  1.00 97.79           H  
ATOM   1706  HB3 PRO A 106       9.801   1.705  -8.459  1.00 97.79           H  
ATOM   1707  O   PRO A 106       7.120   1.324  -7.230  1.00 97.79           O  
ATOM   1708  CG  PRO A 106       8.664   3.127  -9.651  1.00 97.79           C  
ATOM   1709  HG2 PRO A 106       9.338   3.736 -10.254  1.00 97.79           H  
ATOM   1710  HG3 PRO A 106       8.464   3.626  -8.703  1.00 97.79           H  
ATOM   1711  CD  PRO A 106       7.349   2.871 -10.380  1.00 97.79           C  
ATOM   1712  HD2 PRO A 106       7.494   3.015 -11.451  1.00 97.79           H  
ATOM   1713  HD3 PRO A 106       6.583   3.555 -10.016  1.00 97.79           H  
ATOM   1714  N   SER A 107       7.669  -0.827  -7.588  1.00 96.90           N  
ATOM   1715  H   SER A 107       8.144  -1.481  -8.193  1.00 96.90           H  
ATOM   1716  CA  SER A 107       7.205  -1.298  -6.276  1.00 96.90           C  
ATOM   1717  HA  SER A 107       6.188  -0.939  -6.114  1.00 96.90           H  
ATOM   1718  C   SER A 107       8.096  -0.751  -5.163  1.00 96.90           C  
ATOM   1719  CB  SER A 107       7.180  -2.826  -6.237  1.00 96.90           C  
ATOM   1720  HB2 SER A 107       6.570  -3.191  -7.063  1.00 96.90           H  
ATOM   1721  HB3 SER A 107       8.194  -3.208  -6.348  1.00 96.90           H  
ATOM   1722  O   SER A 107       9.294  -0.576  -5.360  1.00 96.90           O  
ATOM   1723  OG  SER A 107       6.628  -3.295  -5.019  1.00 96.90           O  
ATOM   1724  HG  SER A 107       6.580  -4.252  -5.079  1.00 96.90           H  
ATOM   1725  N   GLY A 108       7.522  -0.479  -3.991  1.00 96.97           N  
ATOM   1726  H   GLY A 108       6.521  -0.584  -3.905  1.00 96.97           H  
ATOM   1727  CA  GLY A 108       8.282   0.075  -2.868  1.00 96.97           C  
ATOM   1728  HA2 GLY A 108       7.778  -0.178  -1.936  1.00 96.97           H  
ATOM   1729  HA3 GLY A 108       9.274  -0.376  -2.842  1.00 96.97           H  
ATOM   1730  C   GLY A 108       8.464   1.593  -2.933  1.00 96.97           C  
ATOM   1731  O   GLY A 108       9.293   2.141  -2.211  1.00 96.97           O  
ATOM   1732  N   THR A 109       7.699   2.280  -3.784  1.00 97.94           N  
ATOM   1733  H   THR A 109       7.010   1.776  -4.324  1.00 97.94           H  
ATOM   1734  CA  THR A 109       7.819   3.728  -4.000  1.00 97.94           C  
ATOM   1735  HA  THR A 109       8.459   4.156  -3.228  1.00 97.94           H  
ATOM   1736  C   THR A 109       6.466   4.421  -3.906  1.00 97.94           C  
ATOM   1737  CB  THR A 109       8.469   4.065  -5.352  1.00 97.94           C  
ATOM   1738  HB  THR A 109       8.680   5.134  -5.378  1.00 97.94           H  
ATOM   1739  O   THR A 109       5.433   3.871  -4.314  1.00 97.94           O  
ATOM   1740  CG2 THR A 109       9.770   3.307  -5.613  1.00 97.94           C  
ATOM   1741 HG21 THR A 109      10.440   3.429  -4.761  1.00 97.94           H  
ATOM   1742 HG22 THR A 109      10.255   3.708  -6.503  1.00 97.94           H  
ATOM   1743 HG23 THR A 109       9.579   2.244  -5.760  1.00 97.94           H  
ATOM   1744  OG1 THR A 109       7.575   3.777  -6.397  1.00 97.94           O  
ATOM   1745  HG1 THR A 109       7.656   2.841  -6.597  1.00 97.94           H  
ATOM   1746  N   PHE A 110       6.473   5.664  -3.423  1.00 98.41           N  
ATOM   1747  H   PHE A 110       7.369   6.071  -3.196  1.00 98.41           H  
ATOM   1748  CA  PHE A 110       5.352   6.576  -3.641  1.00 98.41           C  
ATOM   1749  HA  PHE A 110       4.425   6.004  -3.661  1.00 98.41           H  
ATOM   1750  C   PHE A 110       5.504   7.252  -5.003  1.00 98.41           C  
ATOM   1751  CB  PHE A 110       5.234   7.595  -2.506  1.00 98.41           C  
ATOM   1752  HB2 PHE A 110       6.148   8.184  -2.432  1.00 98.41           H  
ATOM   1753  HB3 PHE A 110       4.423   8.283  -2.746  1.00 98.41           H  
ATOM   1754  O   PHE A 110       6.614   7.408  -5.508  1.00 98.41           O  
ATOM   1755  CG  PHE A 110       4.932   6.984  -1.158  1.00 98.41           C  
ATOM   1756  CD1 PHE A 110       3.640   6.496  -0.890  1.00 98.41           C  
ATOM   1757  HD1 PHE A 110       2.872   6.548  -1.647  1.00 98.41           H  
ATOM   1758  CD2 PHE A 110       5.922   6.934  -0.160  1.00 98.41           C  
ATOM   1759  HD2 PHE A 110       6.904   7.338  -0.355  1.00 98.41           H  
ATOM   1760  CE1 PHE A 110       3.339   5.962   0.373  1.00 98.41           C  
ATOM   1761  HE1 PHE A 110       2.341   5.603   0.580  1.00 98.41           H  
ATOM   1762  CE2 PHE A 110       5.614   6.416   1.111  1.00 98.41           C  
ATOM   1763  HE2 PHE A 110       6.356   6.427   1.895  1.00 98.41           H  
ATOM   1764  CZ  PHE A 110       4.324   5.925   1.374  1.00 98.41           C  
ATOM   1765  HZ  PHE A 110       4.086   5.538   2.354  1.00 98.41           H  
ATOM   1766  N   LYS A 111       4.391   7.651  -5.621  1.00 98.13           N  
ATOM   1767  H   LYS A 111       3.496   7.518  -5.172  1.00 98.13           H  
ATOM   1768  CA  LYS A 111       4.409   8.245  -6.962  1.00 98.13           C  
ATOM   1769  HA  LYS A 111       5.294   8.879  -7.016  1.00 98.13           H  
ATOM   1770  C   LYS A 111       3.233   9.161  -7.235  1.00 98.13           C  
ATOM   1771  CB  LYS A 111       4.567   7.170  -8.050  1.00 98.13           C  
ATOM   1772  HB2 LYS A 111       5.613   6.862  -8.027  1.00 98.13           H  
ATOM   1773  HB3 LYS A 111       4.411   7.618  -9.031  1.00 98.13           H  
ATOM   1774  O   LYS A 111       2.158   9.011  -6.655  1.00 98.13           O  
ATOM   1775  CG  LYS A 111       3.651   5.937  -7.912  1.00 98.13           C  
ATOM   1776  HG2 LYS A 111       3.262   5.837  -6.898  1.00 98.13           H  
ATOM   1777  HG3 LYS A 111       2.806   6.023  -8.594  1.00 98.13           H  
ATOM   1778  CD  LYS A 111       4.472   4.686  -8.236  1.00 98.13           C  
ATOM   1779  HD2 LYS A 111       4.725   4.678  -9.296  1.00 98.13           H  
ATOM   1780  HD3 LYS A 111       5.406   4.727  -7.676  1.00 98.13           H  
ATOM   1781  CE  LYS A 111       3.737   3.403  -7.875  1.00 98.13           C  
ATOM   1782  HE2 LYS A 111       3.551   2.832  -8.785  1.00 98.13           H  
ATOM   1783  HE3 LYS A 111       2.774   3.655  -7.430  1.00 98.13           H  
ATOM   1784  NZ  LYS A 111       4.539   2.599  -6.922  1.00 98.13           N  
ATOM   1785  HZ1 LYS A 111       3.991   1.812  -6.606  1.00 98.13           H  
ATOM   1786  HZ2 LYS A 111       4.826   3.129  -6.112  1.00 98.13           H  
ATOM   1787  HZ3 LYS A 111       5.367   2.206  -7.346  1.00 98.13           H  
ATOM   1788  N   LYS A 112       3.475  10.130  -8.115  1.00 97.74           N  
ATOM   1789  H   LYS A 112       4.380  10.116  -8.563  1.00 97.74           H  
ATOM   1790  CA  LYS A 112       2.512  11.146  -8.554  1.00 97.74           C  
ATOM   1791  HA  LYS A 112       1.504  10.790  -8.342  1.00 97.74           H  
ATOM   1792  C   LYS A 112       2.623  11.350 -10.065  1.00 97.74           C  
ATOM   1793  CB  LYS A 112       2.735  12.480  -7.809  1.00 97.74           C  
ATOM   1794  HB2 LYS A 112       1.971  13.189  -8.128  1.00 97.74           H  
ATOM   1795  HB3 LYS A 112       3.704  12.887  -8.100  1.00 97.74           H  
ATOM   1796  O   LYS A 112       3.613  10.956 -10.683  1.00 97.74           O  
ATOM   1797  CG  LYS A 112       2.691  12.385  -6.274  1.00 97.74           C  
ATOM   1798  HG2 LYS A 112       3.506  11.749  -5.930  1.00 97.74           H  
ATOM   1799  HG3 LYS A 112       1.748  11.932  -5.966  1.00 97.74           H  
ATOM   1800  CD  LYS A 112       2.835  13.772  -5.618  1.00 97.74           C  
ATOM   1801  HD2 LYS A 112       1.973  14.392  -5.866  1.00 97.74           H  
ATOM   1802  HD3 LYS A 112       3.744  14.252  -5.980  1.00 97.74           H  
ATOM   1803  CE  LYS A 112       2.925  13.599  -4.100  1.00 97.74           C  
ATOM   1804  HE2 LYS A 112       2.000  13.150  -3.740  1.00 97.74           H  
ATOM   1805  HE3 LYS A 112       3.739  12.902  -3.902  1.00 97.74           H  
ATOM   1806  NZ  LYS A 112       3.194  14.850  -3.348  1.00 97.74           N  
ATOM   1807  HZ1 LYS A 112       2.403  15.477  -3.379  1.00 97.74           H  
ATOM   1808  HZ2 LYS A 112       3.316  14.632  -2.369  1.00 97.74           H  
ATOM   1809  HZ3 LYS A 112       4.049  15.308  -3.630  1.00 97.74           H  
ATOM   1810  N   SER A 113       1.614  12.013 -10.629  1.00 96.43           N  
ATOM   1811  H   SER A 113       0.893  12.380 -10.025  1.00 96.43           H  
ATOM   1812  CA  SER A 113       1.604  12.462 -12.028  1.00 96.43           C  
ATOM   1813  HA  SER A 113       0.618  12.876 -12.240  1.00 96.43           H  
ATOM   1814  C   SER A 113       1.815  11.313 -13.021  1.00 96.43           C  
ATOM   1815  CB  SER A 113       2.615  13.604 -12.226  1.00 96.43           C  
ATOM   1816  HB2 SER A 113       3.629  13.211 -12.158  1.00 96.43           H  
ATOM   1817  HB3 SER A 113       2.474  14.043 -13.213  1.00 96.43           H  
ATOM   1818  O   SER A 113       2.765  11.325 -13.799  1.00 96.43           O  
ATOM   1819  OG  SER A 113       2.440  14.599 -11.229  1.00 96.43           O  
ATOM   1820  HG  SER A 113       3.068  15.305 -11.399  1.00 96.43           H  
ATOM   1821  N   GLY A 114       0.969  10.282 -12.934  1.00 96.09           N  
ATOM   1822  H   GLY A 114       0.178  10.351 -12.310  1.00 96.09           H  
ATOM   1823  CA  GLY A 114       0.991   9.160 -13.872  1.00 96.09           C  
ATOM   1824  HA2 GLY A 114       2.013   8.799 -13.988  1.00 96.09           H  
ATOM   1825  HA3 GLY A 114       0.383   8.341 -13.489  1.00 96.09           H  
ATOM   1826  C   GLY A 114       0.436   9.563 -15.237  1.00 96.09           C  
ATOM   1827  O   GLY A 114      -0.642  10.152 -15.306  1.00 96.09           O  
ATOM   1828  N   SER A 115       1.159   9.212 -16.296  1.00 95.45           N  
ATOM   1829  H   SER A 115       2.056   8.778 -16.133  1.00 95.45           H  
ATOM   1830  CA  SER A 115       0.754   9.378 -17.693  1.00 95.45           C  
ATOM   1831  HA  SER A 115      -0.251   9.797 -17.740  1.00 95.45           H  
ATOM   1832  C   SER A 115       0.744   8.026 -18.399  1.00 95.45           C  
ATOM   1833  CB  SER A 115       1.703  10.333 -18.423  1.00 95.45           C  
ATOM   1834  HB2 SER A 115       2.721   9.950 -18.357  1.00 95.45           H  
ATOM   1835  HB3 SER A 115       1.417  10.396 -19.473  1.00 95.45           H  
ATOM   1836  O   SER A 115       1.479   7.117 -18.015  1.00 95.45           O  
ATOM   1837  OG  SER A 115       1.651  11.625 -17.851  1.00 95.45           O  
ATOM   1838  HG  SER A 115       2.310  12.175 -18.281  1.00 95.45           H  
ATOM   1839  N   THR A 116      -0.070   7.892 -19.441  1.00 95.48           N  
ATOM   1840  H   THR A 116      -0.687   8.650 -19.698  1.00 95.48           H  
ATOM   1841  CA  THR A 116      -0.164   6.653 -20.220  1.00 95.48           C  
ATOM   1842  HA  THR A 116      -0.075   5.809 -19.537  1.00 95.48           H  
ATOM   1843  C   THR A 116       0.962   6.560 -21.249  1.00 95.48           C  
ATOM   1844  CB  THR A 116      -1.532   6.535 -20.904  1.00 95.48           C  
ATOM   1845  HB  THR A 116      -1.633   7.308 -21.666  1.00 95.48           H  
ATOM   1846  O   THR A 116       1.233   7.519 -21.972  1.00 95.48           O  
ATOM   1847  CG2 THR A 116      -1.744   5.167 -21.542  1.00 95.48           C  
ATOM   1848 HG21 THR A 116      -2.765   5.070 -21.910  1.00 95.48           H  
ATOM   1849 HG22 THR A 116      -1.542   4.384 -20.812  1.00 95.48           H  
ATOM   1850 HG23 THR A 116      -1.074   5.039 -22.393  1.00 95.48           H  
ATOM   1851  OG1 THR A 116      -2.561   6.692 -19.951  1.00 95.48           O  
ATOM   1852  HG1 THR A 116      -3.335   6.280 -20.340  1.00 95.48           H  
ATOM   1853  N   LEU A 117       1.599   5.394 -21.324  1.00 93.62           N  
ATOM   1854  H   LEU A 117       1.337   4.679 -20.660  1.00 93.62           H  
ATOM   1855  CA  LEU A 117       2.523   4.985 -22.377  1.00 93.62           C  
ATOM   1856  HA  LEU A 117       2.584   5.761 -23.141  1.00 93.62           H  
ATOM   1857  C   LEU A 117       1.962   3.718 -23.022  1.00 93.62           C  
ATOM   1858  CB  LEU A 117       3.918   4.801 -21.751  1.00 93.62           C  
ATOM   1859  HB2 LEU A 117       3.862   4.076 -20.939  1.00 93.62           H  
ATOM   1860  HB3 LEU A 117       4.195   5.758 -21.310  1.00 93.62           H  
ATOM   1861  O   LEU A 117       1.808   2.705 -22.340  1.00 93.62           O  
ATOM   1862  CG  LEU A 117       5.024   4.377 -22.741  1.00 93.62           C  
ATOM   1863  HG  LEU A 117       4.866   4.865 -23.702  1.00 93.62           H  
ATOM   1864  CD1 LEU A 117       6.375   4.837 -22.189  1.00 93.62           C  
ATOM   1865 HD11 LEU A 117       7.174   4.538 -22.867  1.00 93.62           H  
ATOM   1866 HD12 LEU A 117       6.547   4.392 -21.208  1.00 93.62           H  
ATOM   1867 HD13 LEU A 117       6.389   5.924 -22.106  1.00 93.62           H  
ATOM   1868  CD2 LEU A 117       5.095   2.856 -22.939  1.00 93.62           C  
ATOM   1869 HD21 LEU A 117       4.264   2.513 -23.555  1.00 93.62           H  
ATOM   1870 HD22 LEU A 117       6.020   2.576 -23.443  1.00 93.62           H  
ATOM   1871 HD23 LEU A 117       5.058   2.344 -21.977  1.00 93.62           H  
ATOM   1872  N   THR A 118       1.657   3.777 -24.315  1.00 94.14           N  
ATOM   1873  H   THR A 118       1.811   4.630 -24.833  1.00 94.14           H  
ATOM   1874  CA  THR A 118       1.032   2.665 -25.037  1.00 94.14           C  
ATOM   1875  HA  THR A 118       0.570   1.981 -24.324  1.00 94.14           H  
ATOM   1876  C   THR A 118       2.090   1.894 -25.819  1.00 94.14           C  
ATOM   1877  CB  THR A 118      -0.096   3.167 -25.950  1.00 94.14           C  
ATOM   1878  HB  THR A 118       0.328   3.830 -26.705  1.00 94.14           H  
ATOM   1879  O   THR A 118       2.788   2.458 -26.667  1.00 94.14           O  
ATOM   1880  CG2 THR A 118      -0.837   2.026 -26.646  1.00 94.14           C  
ATOM   1881 HG21 THR A 118      -0.182   1.524 -27.358  1.00 94.14           H  
ATOM   1882 HG22 THR A 118      -1.697   2.427 -27.183  1.00 94.14           H  
ATOM   1883 HG23 THR A 118      -1.183   1.309 -25.903  1.00 94.14           H  
ATOM   1884  OG1 THR A 118      -1.046   3.893 -25.198  1.00 94.14           O  
ATOM   1885  HG1 THR A 118      -1.554   3.279 -24.663  1.00 94.14           H  
ATOM   1886  N   LEU A 119       2.198   0.596 -25.536  1.00 93.01           N  
ATOM   1887  H   LEU A 119       1.574   0.211 -24.842  1.00 93.01           H  
ATOM   1888  CA  LEU A 119       2.935  -0.358 -26.357  1.00 93.01           C  
ATOM   1889  HA  LEU A 119       3.740   0.153 -26.886  1.00 93.01           H  
ATOM   1890  C   LEU A 119       1.992  -0.952 -27.392  1.00 93.01           C  
ATOM   1891  CB  LEU A 119       3.527  -1.486 -25.496  1.00 93.01           C  
ATOM   1892  HB2 LEU A 119       3.979  -2.222 -26.161  1.00 93.01           H  
ATOM   1893  HB3 LEU A 119       2.711  -1.977 -24.966  1.00 93.01           H  
ATOM   1894  O   LEU A 119       0.910  -1.402 -27.030  1.00 93.01           O  
ATOM   1895  CG  LEU A 119       4.582  -1.039 -24.477  1.00 93.01           C  
ATOM   1896  HG  LEU A 119       4.119  -0.380 -23.743  1.00 93.01           H  
ATOM   1897  CD1 LEU A 119       5.171  -2.249 -23.748  1.00 93.01           C  
ATOM   1898 HD11 LEU A 119       4.397  -2.986 -23.533  1.00 93.01           H  
ATOM   1899 HD12 LEU A 119       5.611  -1.917 -22.808  1.00 93.01           H  
ATOM   1900 HD13 LEU A 119       5.928  -2.731 -24.367  1.00 93.01           H  
ATOM   1901  CD2 LEU A 119       5.735  -0.307 -25.149  1.00 93.01           C  
ATOM   1902 HD21 LEU A 119       5.383   0.653 -25.528  1.00 93.01           H  
ATOM   1903 HD22 LEU A 119       6.136  -0.901 -25.971  1.00 93.01           H  
ATOM   1904 HD23 LEU A 119       6.522  -0.126 -24.417  1.00 93.01           H  
ATOM   1905  N   THR A 120       2.412  -0.976 -28.651  1.00 93.25           N  
ATOM   1906  H   THR A 120       3.319  -0.582 -28.858  1.00 93.25           H  
ATOM   1907  CA  THR A 120       1.745  -1.719 -29.726  1.00 93.25           C  
ATOM   1908  HA  THR A 120       0.796  -2.129 -29.379  1.00 93.25           H  
ATOM   1909  C   THR A 120       2.654  -2.869 -30.127  1.00 93.25           C  
ATOM   1910  CB  THR A 120       1.465  -0.811 -30.928  1.00 93.25           C  
ATOM   1911  HB  THR A 120       2.413  -0.535 -31.391  1.00 93.25           H  
ATOM   1912  O   THR A 120       3.822  -2.637 -30.433  1.00 93.25           O  
ATOM   1913  CG2 THR A 120       0.591  -1.484 -31.975  1.00 93.25           C  
ATOM   1914 HG21 THR A 120       1.088  -2.368 -32.374  1.00 93.25           H  
ATOM   1915 HG22 THR A 120      -0.351  -1.785 -31.517  1.00 93.25           H  
ATOM   1916 HG23 THR A 120       0.394  -0.793 -32.795  1.00 93.25           H  
ATOM   1917  OG1 THR A 120       0.813   0.374 -30.511  1.00 93.25           O  
ATOM   1918  HG1 THR A 120       1.397   0.757 -29.853  1.00 93.25           H  
ATOM   1919  N   PHE A 121       2.163  -4.099 -30.092  1.00 92.53           N  
ATOM   1920  H   PHE A 121       1.186  -4.234 -29.876  1.00 92.53           H  
ATOM   1921  CA  PHE A 121       2.948  -5.294 -30.377  1.00 92.53           C  
ATOM   1922  HA  PHE A 121       4.006  -5.090 -30.213  1.00 92.53           H  
ATOM   1923  C   PHE A 121       2.782  -5.730 -31.835  1.00 92.53           C  
ATOM   1924  CB  PHE A 121       2.523  -6.388 -29.400  1.00 92.53           C  
ATOM   1925  HB2 PHE A 121       3.029  -7.313 -29.677  1.00 92.53           H  
ATOM   1926  HB3 PHE A 121       1.454  -6.565 -29.527  1.00 92.53           H  
ATOM   1927  O   PHE A 121       1.696  -5.615 -32.393  1.00 92.53           O  
ATOM   1928  CG  PHE A 121       2.816  -6.077 -27.944  1.00 92.53           C  
ATOM   1929  CD1 PHE A 121       4.144  -5.926 -27.499  1.00 92.53           C  
ATOM   1930  HD1 PHE A 121       4.956  -6.063 -28.197  1.00 92.53           H  
ATOM   1931  CD2 PHE A 121       1.757  -5.926 -27.034  1.00 92.53           C  
ATOM   1932  HD2 PHE A 121       0.738  -6.059 -27.367  1.00 92.53           H  
ATOM   1933  CE1 PHE A 121       4.411  -5.603 -26.155  1.00 92.53           C  
ATOM   1934  HE1 PHE A 121       5.431  -5.484 -25.821  1.00 92.53           H  
ATOM   1935  CE2 PHE A 121       2.024  -5.619 -25.689  1.00 92.53           C  
ATOM   1936  HE2 PHE A 121       1.199  -5.537 -24.998  1.00 92.53           H  
ATOM   1937  CZ  PHE A 121       3.348  -5.456 -25.247  1.00 92.53           C  
ATOM   1938  HZ  PHE A 121       3.552  -5.233 -24.210  1.00 92.53           H  
ATOM   1939  N   ASN A 122       3.859  -6.219 -32.463  1.00 89.55           N  
ATOM   1940  H   ASN A 122       4.726  -6.276 -31.948  1.00 89.55           H  
ATOM   1941  CA  ASN A 122       3.872  -6.718 -33.849  1.00 89.55           C  
ATOM   1942  HA  ASN A 122       4.915  -6.831 -34.144  1.00 89.55           H  
ATOM   1943  C   ASN A 122       3.266  -5.756 -34.897  1.00 89.55           C  
ATOM   1944  CB  ASN A 122       3.257  -8.125 -33.893  1.00 89.55           C  
ATOM   1945  HB2 ASN A 122       2.215  -8.060 -33.579  1.00 89.55           H  
ATOM   1946  HB3 ASN A 122       3.266  -8.490 -34.921  1.00 89.55           H  
ATOM   1947  O   ASN A 122       2.783  -6.201 -35.936  1.00 89.55           O  
ATOM   1948  CG  ASN A 122       3.984  -9.158 -33.050  1.00 89.55           C  
ATOM   1949  ND2 ASN A 122       3.244 -10.119 -32.546  1.00 89.55           N  
ATOM   1950 HD21 ASN A 122       2.239 -10.049 -32.619  1.00 89.55           H  
ATOM   1951 HD22 ASN A 122       3.680 -10.832 -31.980  1.00 89.55           H  
ATOM   1952  OD1 ASN A 122       5.197  -9.150 -32.854  1.00 89.55           O  
ATOM   1953  N   ASP A 123       3.274  -4.450 -34.611  1.00 84.75           N  
ATOM   1954  H   ASP A 123       3.715  -4.166 -33.747  1.00 84.75           H  
ATOM   1955  CA  ASP A 123       2.611  -3.402 -35.401  1.00 84.75           C  
ATOM   1956  HA  ASP A 123       2.637  -2.500 -34.791  1.00 84.75           H  
ATOM   1957  C   ASP A 123       1.107  -3.648 -35.651  1.00 84.75           C  
ATOM   1958  CB  ASP A 123       3.433  -3.088 -36.664  1.00 84.75           C  
ATOM   1959  HB2 ASP A 123       3.444  -3.956 -37.323  1.00 84.75           H  
ATOM   1960  HB3 ASP A 123       2.965  -2.261 -37.199  1.00 84.75           H  
ATOM   1961  O   ASP A 123       0.515  -3.073 -36.567  1.00 84.75           O  
ATOM   1962  CG  ASP A 123       4.868  -2.677 -36.314  1.00 84.75           C  
ATOM   1963  OD1 ASP A 123       5.038  -1.853 -35.380  1.00 84.75           O  
ATOM   1964  OD2 ASP A 123       5.813  -3.171 -36.968  1.00 84.75           O  
ATOM   1965  N   ASP A 124       0.470  -4.465 -34.804  1.00 87.93           N  
ATOM   1966  H   ASP A 124       0.994  -4.902 -34.059  1.00 87.93           H  
ATOM   1967  CA  ASP A 124      -0.963  -4.728 -34.841  1.00 87.93           C  
ATOM   1968  HA  ASP A 124      -1.282  -4.688 -35.882  1.00 87.93           H  
ATOM   1969  C   ASP A 124      -1.705  -3.664 -34.012  1.00 87.93           C  
ATOM   1970  CB  ASP A 124      -1.264  -6.156 -34.355  1.00 87.93           C  
ATOM   1971  HB2 ASP A 124      -0.642  -6.852 -34.918  1.00 87.93           H  
ATOM   1972  HB3 ASP A 124      -1.002  -6.247 -33.301  1.00 87.93           H  
ATOM   1973  O   ASP A 124      -1.532  -3.596 -32.790  1.00 87.93           O  
ATOM   1974  CG  ASP A 124      -2.736  -6.553 -34.546  1.00 87.93           C  
ATOM   1975  OD1 ASP A 124      -3.572  -5.647 -34.771  1.00 87.93           O  
ATOM   1976  OD2 ASP A 124      -3.021  -7.770 -34.478  1.00 87.93           O  
ATOM   1977  N   PRO A 125      -2.548  -2.812 -34.629  1.00 85.89           N  
ATOM   1978  CA  PRO A 125      -3.280  -1.780 -33.906  1.00 85.89           C  
ATOM   1979  HA  PRO A 125      -2.557  -1.126 -33.419  1.00 85.89           H  
ATOM   1980  C   PRO A 125      -4.239  -2.325 -32.838  1.00 85.89           C  
ATOM   1981  CB  PRO A 125      -4.036  -0.994 -34.981  1.00 85.89           C  
ATOM   1982  HB2 PRO A 125      -4.994  -0.615 -34.625  1.00 85.89           H  
ATOM   1983  HB3 PRO A 125      -3.411  -0.175 -35.338  1.00 85.89           H  
ATOM   1984  O   PRO A 125      -4.618  -1.542 -31.957  1.00 85.89           O  
ATOM   1985  CG  PRO A 125      -4.219  -2.015 -36.101  1.00 85.89           C  
ATOM   1986  HG2 PRO A 125      -4.352  -1.539 -37.072  1.00 85.89           H  
ATOM   1987  HG3 PRO A 125      -5.061  -2.668 -35.872  1.00 85.89           H  
ATOM   1988  CD  PRO A 125      -2.923  -2.813 -36.035  1.00 85.89           C  
ATOM   1989  HD2 PRO A 125      -2.146  -2.321 -36.619  1.00 85.89           H  
ATOM   1990  HD3 PRO A 125      -3.101  -3.819 -36.415  1.00 85.89           H  
ATOM   1991  N   ASP A 126      -4.607  -3.608 -32.906  1.00 88.67           N  
ATOM   1992  H   ASP A 126      -4.252  -4.178 -33.660  1.00 88.67           H  
ATOM   1993  CA  ASP A 126      -5.478  -4.283 -31.943  1.00 88.67           C  
ATOM   1994  HA  ASP A 126      -6.172  -3.554 -31.523  1.00 88.67           H  
ATOM   1995  C   ASP A 126      -4.702  -4.895 -30.760  1.00 88.67           C  
ATOM   1996  CB  ASP A 126      -6.307  -5.358 -32.672  1.00 88.67           C  
ATOM   1997  HB2 ASP A 126      -6.853  -5.934 -31.924  1.00 88.67           H  
ATOM   1998  HB3 ASP A 126      -5.638  -6.046 -33.187  1.00 88.67           H  
ATOM   1999  O   ASP A 126      -5.295  -5.175 -29.708  1.00 88.67           O  
ATOM   2000  CG  ASP A 126      -7.340  -4.795 -33.661  1.00 88.67           C  
ATOM   2001  OD1 ASP A 126      -7.817  -3.656 -33.438  1.00 88.67           O  
ATOM   2002  OD2 ASP A 126      -7.764  -5.548 -34.568  1.00 88.67           O  
ATOM   2003  N   ASP A 127      -3.380  -5.067 -30.885  1.00 90.16           N  
ATOM   2004  H   ASP A 127      -2.937  -4.793 -31.750  1.00 90.16           H  
ATOM   2005  CA  ASP A 127      -2.519  -5.607 -29.828  1.00 90.16           C  
ATOM   2006  HA  ASP A 127      -3.175  -6.064 -29.087  1.00 90.16           H  
ATOM   2007  C   ASP A 127      -1.764  -4.495 -29.095  1.00 90.16           C  
ATOM   2008  CB  ASP A 127      -1.620  -6.744 -30.336  1.00 90.16           C  
ATOM   2009  HB2 ASP A 127      -0.779  -6.334 -30.895  1.00 90.16           H  
ATOM   2010  HB3 ASP A 127      -2.199  -7.378 -31.006  1.00 90.16           H  
ATOM   2011  O   ASP A 127      -0.557  -4.284 -29.244  1.00 90.16           O  
ATOM   2012  CG  ASP A 127      -1.107  -7.618 -29.178  1.00 90.16           C  
ATOM   2013  OD1 ASP A 127      -1.527  -7.391 -28.013  1.00 90.16           O  
ATOM   2014  OD2 ASP A 127      -0.345  -8.567 -29.457  1.00 90.16           O  
ATOM   2015  N   LYS A 128      -2.527  -3.734 -28.302  1.00 91.40           N  
ATOM   2016  H   LYS A 128      -3.512  -3.956 -28.276  1.00 91.40           H  
ATOM   2017  CA  LYS A 128      -2.027  -2.605 -27.514  1.00 91.40           C  
ATOM   2018  HA  LYS A 128      -0.961  -2.512 -27.721  1.00 91.40           H  
ATOM   2019  C   LYS A 128      -2.170  -2.819 -26.019  1.00 91.40           C  
ATOM   2020  CB  LYS A 128      -2.704  -1.300 -27.937  1.00 91.40           C  
ATOM   2021  HB2 LYS A 128      -2.423  -0.508 -27.244  1.00 91.40           H  
ATOM   2022  HB3 LYS A 128      -3.785  -1.429 -27.902  1.00 91.40           H  
ATOM   2023  O   LYS A 128      -3.205  -3.290 -25.539  1.00 91.40           O  
ATOM   2024  CG  LYS A 128      -2.270  -0.895 -29.345  1.00 91.40           C  
ATOM   2025  HG2 LYS A 128      -2.487  -1.701 -30.046  1.00 91.40           H  
ATOM   2026  HG3 LYS A 128      -1.198  -0.701 -29.341  1.00 91.40           H  
ATOM   2027  CD  LYS A 128      -3.022   0.360 -29.777  1.00 91.40           C  
ATOM   2028  HD2 LYS A 128      -2.792   1.191 -29.110  1.00 91.40           H  
ATOM   2029  HD3 LYS A 128      -4.090   0.145 -29.739  1.00 91.40           H  
ATOM   2030  CE  LYS A 128      -2.612   0.702 -31.205  1.00 91.40           C  
ATOM   2031  HE2 LYS A 128      -1.675   1.258 -31.190  1.00 91.40           H  
ATOM   2032  HE3 LYS A 128      -2.429  -0.238 -31.726  1.00 91.40           H  
ATOM   2033  NZ  LYS A 128      -3.696   1.440 -31.888  1.00 91.40           N  
ATOM   2034  HZ1 LYS A 128      -4.489   0.817 -31.946  1.00 91.40           H  
ATOM   2035  HZ2 LYS A 128      -3.421   1.685 -32.828  1.00 91.40           H  
ATOM   2036  HZ3 LYS A 128      -3.962   2.263 -31.368  1.00 91.40           H  
ATOM   2037  N   MET A 129      -1.157  -2.375 -25.280  1.00 93.57           N  
ATOM   2038  H   MET A 129      -0.364  -1.987 -25.770  1.00 93.57           H  
ATOM   2039  CA  MET A 129      -1.155  -2.354 -23.821  1.00 93.57           C  
ATOM   2040  HA  MET A 129      -2.176  -2.500 -23.467  1.00 93.57           H  
ATOM   2041  C   MET A 129      -0.688  -1.013 -23.280  1.00 93.57           C  
ATOM   2042  CB  MET A 129      -0.288  -3.486 -23.263  1.00 93.57           C  
ATOM   2043  HB2 MET A 129      -0.163  -3.355 -22.189  1.00 93.57           H  
ATOM   2044  HB3 MET A 129       0.692  -3.460 -23.739  1.00 93.57           H  
ATOM   2045  O   MET A 129       0.368  -0.502 -23.651  1.00 93.57           O  
ATOM   2046  CG  MET A 129      -0.937  -4.846 -23.515  1.00 93.57           C  
ATOM   2047  HG2 MET A 129      -0.243  -5.617 -23.181  1.00 93.57           H  
ATOM   2048  HG3 MET A 129      -1.083  -4.975 -24.587  1.00 93.57           H  
ATOM   2049  SD  MET A 129      -2.526  -5.101 -22.673  1.00 93.57           S  
ATOM   2050  CE  MET A 129      -3.069  -6.580 -23.563  1.00 93.57           C  
ATOM   2051  HE1 MET A 129      -3.966  -6.343 -24.135  1.00 93.57           H  
ATOM   2052  HE2 MET A 129      -3.285  -7.375 -22.849  1.00 93.57           H  
ATOM   2053  HE3 MET A 129      -2.297  -6.905 -24.261  1.00 93.57           H  
ATOM   2054  N   ASP A 130      -1.470  -0.487 -22.345  1.00 94.19           N  
ATOM   2055  H   ASP A 130      -2.340  -0.950 -22.126  1.00 94.19           H  
ATOM   2056  CA  ASP A 130      -1.168   0.749 -21.642  1.00 94.19           C  
ATOM   2057  HA  ASP A 130      -0.565   1.391 -22.285  1.00 94.19           H  
ATOM   2058  C   ASP A 130      -0.371   0.476 -20.364  1.00 94.19           C  
ATOM   2059  CB  ASP A 130      -2.472   1.488 -21.322  1.00 94.19           C  
ATOM   2060  HB2 ASP A 130      -3.164   0.795 -20.844  1.00 94.19           H  
ATOM   2061  HB3 ASP A 130      -2.258   2.279 -20.603  1.00 94.19           H  
ATOM   2062  O   ASP A 130      -0.742  -0.363 -19.539  1.00 94.19           O  
ATOM   2063  CG  ASP A 130      -3.151   2.116 -22.543  1.00 94.19           C  
ATOM   2064  OD1 ASP A 130      -2.472   2.311 -23.579  1.00 94.19           O  
ATOM   2065  OD2 ASP A 130      -4.351   2.448 -22.392  1.00 94.19           O  
ATOM   2066  N   TYR A 131       0.693   1.250 -20.182  1.00 95.35           N  
ATOM   2067  H   TYR A 131       0.947   1.873 -20.936  1.00 95.35           H  
ATOM   2068  CA  TYR A 131       1.508   1.308 -18.975  1.00 95.35           C  
ATOM   2069  HA  TYR A 131       1.085   0.640 -18.225  1.00 95.35           H  
ATOM   2070  C   TYR A 131       1.489   2.722 -18.407  1.00 95.35           C  
ATOM   2071  CB  TYR A 131       2.942   0.846 -19.273  1.00 95.35           C  
ATOM   2072  HB2 TYR A 131       3.546   0.935 -18.370  1.00 95.35           H  
ATOM   2073  HB3 TYR A 131       3.377   1.499 -20.030  1.00 95.35           H  
ATOM   2074  O   TYR A 131       1.175   3.689 -19.101  1.00 95.35           O  
ATOM   2075  CG  TYR A 131       3.001  -0.585 -19.757  1.00 95.35           C  
ATOM   2076  CD1 TYR A 131       3.161  -1.645 -18.842  1.00 95.35           C  
ATOM   2077  HD1 TYR A 131       3.308  -1.440 -17.792  1.00 95.35           H  
ATOM   2078  CD2 TYR A 131       2.796  -0.851 -21.122  1.00 95.35           C  
ATOM   2079  HD2 TYR A 131       2.632  -0.041 -21.817  1.00 95.35           H  
ATOM   2080  CE1 TYR A 131       3.100  -2.977 -19.296  1.00 95.35           C  
ATOM   2081  HE1 TYR A 131       3.212  -3.809 -18.617  1.00 95.35           H  
ATOM   2082  CE2 TYR A 131       2.705  -2.176 -21.570  1.00 95.35           C  
ATOM   2083  HE2 TYR A 131       2.471  -2.370 -22.606  1.00 95.35           H  
ATOM   2084  OH  TYR A 131       2.721  -4.513 -21.096  1.00 95.35           O  
ATOM   2085  HH  TYR A 131       2.588  -4.560 -22.046  1.00 95.35           H  
ATOM   2086  CZ  TYR A 131       2.856  -3.239 -20.660  1.00 95.35           C  
ATOM   2087  N   VAL A 132       1.849   2.851 -17.131  1.00 96.49           N  
ATOM   2088  H   VAL A 132       2.149   2.030 -16.624  1.00 96.49           H  
ATOM   2089  CA  VAL A 132       1.925   4.150 -16.461  1.00 96.49           C  
ATOM   2090  HA  VAL A 132       1.424   4.892 -17.082  1.00 96.49           H  
ATOM   2091  C   VAL A 132       3.381   4.567 -16.317  1.00 96.49           C  
ATOM   2092  CB  VAL A 132       1.187   4.158 -15.111  1.00 96.49           C  
ATOM   2093  HB  VAL A 132       1.707   3.517 -14.398  1.00 96.49           H  
ATOM   2094  O   VAL A 132       4.170   3.865 -15.685  1.00 96.49           O  
ATOM   2095  CG1 VAL A 132       1.135   5.588 -14.561  1.00 96.49           C  
ATOM   2096 HG11 VAL A 132       0.699   6.256 -15.304  1.00 96.49           H  
ATOM   2097 HG12 VAL A 132       2.138   5.933 -14.311  1.00 96.49           H  
ATOM   2098 HG13 VAL A 132       0.523   5.618 -13.659  1.00 96.49           H  
ATOM   2099  CG2 VAL A 132      -0.258   3.658 -15.253  1.00 96.49           C  
ATOM   2100 HG21 VAL A 132      -0.776   3.737 -14.297  1.00 96.49           H  
ATOM   2101 HG22 VAL A 132      -0.271   2.612 -15.562  1.00 96.49           H  
ATOM   2102 HG23 VAL A 132      -0.785   4.253 -15.998  1.00 96.49           H  
ATOM   2103  N   ILE A 133       3.718   5.730 -16.872  1.00 96.95           N  
ATOM   2104  H   ILE A 133       3.002   6.230 -17.379  1.00 96.95           H  
ATOM   2105  CA  ILE A 133       4.974   6.430 -16.609  1.00 96.95           C  
ATOM   2106  HA  ILE A 133       5.672   5.710 -16.181  1.00 96.95           H  
ATOM   2107  C   ILE A 133       4.732   7.515 -15.557  1.00 96.95           C  
ATOM   2108  CB  ILE A 133       5.616   6.944 -17.917  1.00 96.95           C  
ATOM   2109  HB  ILE A 133       5.706   6.091 -18.589  1.00 96.95           H  
ATOM   2110  O   ILE A 133       3.819   8.330 -15.681  1.00 96.95           O  
ATOM   2111  CG1 ILE A 133       7.038   7.455 -17.614  1.00 96.95           C  
ATOM   2112 HG12 ILE A 133       7.569   6.681 -17.060  1.00 96.95           H  
ATOM   2113 HG13 ILE A 133       6.982   8.350 -16.994  1.00 96.95           H  
ATOM   2114  CG2 ILE A 133       4.782   8.019 -18.636  1.00 96.95           C  
ATOM   2115 HG21 ILE A 133       5.215   8.242 -19.611  1.00 96.95           H  
ATOM   2116 HG22 ILE A 133       4.747   8.933 -18.043  1.00 96.95           H  
ATOM   2117 HG23 ILE A 133       3.771   7.652 -18.811  1.00 96.95           H  
ATOM   2118  CD1 ILE A 133       7.868   7.777 -18.859  1.00 96.95           C  
ATOM   2119 HD11 ILE A 133       7.890   6.911 -19.521  1.00 96.95           H  
ATOM   2120 HD12 ILE A 133       8.888   8.020 -18.559  1.00 96.95           H  
ATOM   2121 HD13 ILE A 133       7.451   8.634 -19.388  1.00 96.95           H  
ATOM   2122  N   TRP A 134       5.535   7.520 -14.495  1.00 98.07           N  
ATOM   2123  H   TRP A 134       6.239   6.800 -14.423  1.00 98.07           H  
ATOM   2124  CA  TRP A 134       5.344   8.425 -13.360  1.00 98.07           C  
ATOM   2125  HA  TRP A 134       4.306   8.758 -13.335  1.00 98.07           H  
ATOM   2126  C   TRP A 134       6.229   9.666 -13.467  1.00 98.07           C  
ATOM   2127  CB  TRP A 134       5.606   7.665 -12.058  1.00 98.07           C  
ATOM   2128  HB2 TRP A 134       6.644   7.331 -12.049  1.00 98.07           H  
ATOM   2129  HB3 TRP A 134       5.468   8.348 -11.219  1.00 98.07           H  
ATOM   2130  O   TRP A 134       7.456   9.557 -13.492  1.00 98.07           O  
ATOM   2131  CG  TRP A 134       4.724   6.476 -11.851  1.00 98.07           C  
ATOM   2132  CD1 TRP A 134       5.085   5.185 -12.024  1.00 98.07           C  
ATOM   2133  HD1 TRP A 134       6.064   4.852 -12.334  1.00 98.07           H  
ATOM   2134  CD2 TRP A 134       3.310   6.453 -11.499  1.00 98.07           C  
ATOM   2135  CE2 TRP A 134       2.878   5.093 -11.460  1.00 98.07           C  
ATOM   2136  CE3 TRP A 134       2.351   7.450 -11.218  1.00 98.07           C  
ATOM   2137  HE3 TRP A 134       2.654   8.486 -11.248  1.00 98.07           H  
ATOM   2138  NE1 TRP A 134       4.006   4.362 -11.773  1.00 98.07           N  
ATOM   2139  HE1 TRP A 134       4.069   3.355 -11.816  1.00 98.07           H  
ATOM   2140  CH2 TRP A 134       0.617   5.759 -10.918  1.00 98.07           C  
ATOM   2141  HH2 TRP A 134      -0.415   5.504 -10.724  1.00 98.07           H  
ATOM   2142  CZ2 TRP A 134       1.555   4.740 -11.161  1.00 98.07           C  
ATOM   2143  HZ2 TRP A 134       1.258   3.702 -11.160  1.00 98.07           H  
ATOM   2144  CZ3 TRP A 134       1.016   7.107 -10.931  1.00 98.07           C  
ATOM   2145  HZ3 TRP A 134       0.287   7.881 -10.740  1.00 98.07           H  
ATOM   2146  N   GLY A 135       5.619  10.854 -13.453  1.00 97.75           N  
ATOM   2147  H   GLY A 135       4.612  10.883 -13.514  1.00 97.75           H  
ATOM   2148  CA  GLY A 135       6.353  12.123 -13.440  1.00 97.75           C  
ATOM   2149  HA2 GLY A 135       7.044  12.150 -14.282  1.00 97.75           H  
ATOM   2150  HA3 GLY A 135       5.643  12.942 -13.549  1.00 97.75           H  
ATOM   2151  C   GLY A 135       7.153  12.350 -12.153  1.00 97.75           C  
ATOM   2152  O   GLY A 135       8.202  12.991 -12.185  1.00 97.75           O  
ATOM   2153  N   HIS A 136       6.692  11.796 -11.027  1.00 98.05           N  
ATOM   2154  H   HIS A 136       5.821  11.285 -11.065  1.00 98.05           H  
ATOM   2155  CA  HIS A 136       7.429  11.805  -9.764  1.00 98.05           C  
ATOM   2156  HA  HIS A 136       8.467  12.079  -9.952  1.00 98.05           H  
ATOM   2157  C   HIS A 136       7.419  10.416  -9.129  1.00 98.05           C  
ATOM   2158  CB  HIS A 136       6.831  12.839  -8.800  1.00 98.05           C  
ATOM   2159  HB2 HIS A 136       5.841  12.499  -8.496  1.00 98.05           H  
ATOM   2160  HB3 HIS A 136       7.462  12.885  -7.912  1.00 98.05           H  
ATOM   2161  O   HIS A 136       6.349   9.869  -8.861  1.00 98.05           O  
ATOM   2162  CG  HIS A 136       6.713  14.230  -9.365  1.00 98.05           C  
ATOM   2163  CD2 HIS A 136       5.603  15.029  -9.342  1.00 98.05           C  
ATOM   2164  HD2 HIS A 136       4.651  14.788  -8.893  1.00 98.05           H  
ATOM   2165  ND1 HIS A 136       7.688  14.907 -10.060  1.00 98.05           N  
ATOM   2166  HD1 HIS A 136       8.495  14.472 -10.484  1.00 98.05           H  
ATOM   2167  CE1 HIS A 136       7.174  16.083 -10.452  1.00 98.05           C  
ATOM   2168  HE1 HIS A 136       7.671  16.790 -11.100  1.00 98.05           H  
ATOM   2169  NE2 HIS A 136       5.909  16.210 -10.022  1.00 98.05           N  
ATOM   2170  N   VAL A 137       8.606   9.886  -8.848  1.00 98.45           N  
ATOM   2171  H   VAL A 137       9.429  10.394  -9.139  1.00 98.45           H  
ATOM   2172  CA  VAL A 137       8.847   8.652  -8.097  1.00 98.45           C  
ATOM   2173  HA  VAL A 137       7.898   8.209  -7.795  1.00 98.45           H  
ATOM   2174  C   VAL A 137       9.638   9.015  -6.847  1.00 98.45           C  
ATOM   2175  CB  VAL A 137       9.610   7.618  -8.949  1.00 98.45           C  
ATOM   2176  HB  VAL A 137      10.565   8.043  -9.257  1.00 98.45           H  
ATOM   2177  O   VAL A 137      10.669   9.678  -6.935  1.00 98.45           O  
ATOM   2178  CG1 VAL A 137       9.879   6.328  -8.165  1.00 98.45           C  
ATOM   2179 HG11 VAL A 137      10.524   6.529  -7.310  1.00 98.45           H  
ATOM   2180 HG12 VAL A 137      10.397   5.613  -8.803  1.00 98.45           H  
ATOM   2181 HG13 VAL A 137       8.940   5.895  -7.819  1.00 98.45           H  
ATOM   2182  CG2 VAL A 137       8.820   7.250 -10.210  1.00 98.45           C  
ATOM   2183 HG21 VAL A 137       7.846   6.845  -9.936  1.00 98.45           H  
ATOM   2184 HG22 VAL A 137       9.373   6.506 -10.784  1.00 98.45           H  
ATOM   2185 HG23 VAL A 137       8.688   8.131 -10.837  1.00 98.45           H  
ATOM   2186  N   TYR A 138       9.138   8.592  -5.691  1.00 98.38           N  
ATOM   2187  H   TYR A 138       8.294   8.037  -5.710  1.00 98.38           H  
ATOM   2188  CA  TYR A 138       9.747   8.815  -4.386  1.00 98.38           C  
ATOM   2189  HA  TYR A 138      10.617   9.460  -4.506  1.00 98.38           H  
ATOM   2190  C   TYR A 138      10.184   7.463  -3.840  1.00 98.38           C  
ATOM   2191  CB  TYR A 138       8.791   9.518  -3.415  1.00 98.38           C  
ATOM   2192  HB2 TYR A 138       7.968   8.837  -3.200  1.00 98.38           H  
ATOM   2193  HB3 TYR A 138       9.320   9.693  -2.478  1.00 98.38           H  
ATOM   2194  O   TYR A 138       9.343   6.631  -3.478  1.00 98.38           O  
ATOM   2195  CG  TYR A 138       8.198  10.826  -3.900  1.00 98.38           C  
ATOM   2196  CD1 TYR A 138       8.601  12.054  -3.338  1.00 98.38           C  
ATOM   2197  HD1 TYR A 138       9.363  12.077  -2.573  1.00 98.38           H  
ATOM   2198  CD2 TYR A 138       7.200  10.803  -4.892  1.00 98.38           C  
ATOM   2199  HD2 TYR A 138       6.879   9.864  -5.318  1.00 98.38           H  
ATOM   2200  CE1 TYR A 138       7.995  13.255  -3.765  1.00 98.38           C  
ATOM   2201  HE1 TYR A 138       8.283  14.198  -3.325  1.00 98.38           H  
ATOM   2202  CE2 TYR A 138       6.626  11.998  -5.348  1.00 98.38           C  
ATOM   2203  HE2 TYR A 138       5.871  11.980  -6.120  1.00 98.38           H  
ATOM   2204  OH  TYR A 138       6.416  14.350  -5.232  1.00 98.38           O  
ATOM   2205  HH  TYR A 138       6.382  15.028  -4.553  1.00 98.38           H  
ATOM   2206  CZ  TYR A 138       7.018  13.222  -4.782  1.00 98.38           C  
ATOM   2207  N   TYR A 139      11.490   7.242  -3.800  1.00 97.72           N  
ATOM   2208  H   TYR A 139      12.115   7.994  -4.052  1.00 97.72           H  
ATOM   2209  CA  TYR A 139      12.094   6.026  -3.267  1.00 97.72           C  
ATOM   2210  HA  TYR A 139      11.313   5.380  -2.865  1.00 97.72           H  
ATOM   2211  C   TYR A 139      13.017   6.376  -2.100  1.00 97.72           C  
ATOM   2212  CB  TYR A 139      12.789   5.243  -4.388  1.00 97.72           C  
ATOM   2213  HB2 TYR A 139      12.101   5.128  -5.225  1.00 97.72           H  
ATOM   2214  HB3 TYR A 139      13.023   4.243  -4.024  1.00 97.72           H  
ATOM   2215  O   TYR A 139      13.313   7.548  -1.851  1.00 97.72           O  
ATOM   2216  CG  TYR A 139      14.061   5.884  -4.888  1.00 97.72           C  
ATOM   2217  CD1 TYR A 139      14.014   6.826  -5.932  1.00 97.72           C  
ATOM   2218  HD1 TYR A 139      13.074   7.074  -6.403  1.00 97.72           H  
ATOM   2219  CD2 TYR A 139      15.291   5.549  -4.293  1.00 97.72           C  
ATOM   2220  HD2 TYR A 139      15.349   4.807  -3.510  1.00 97.72           H  
ATOM   2221  CE1 TYR A 139      15.199   7.438  -6.375  1.00 97.72           C  
ATOM   2222  HE1 TYR A 139      15.179   8.151  -7.186  1.00 97.72           H  
ATOM   2223  CE2 TYR A 139      16.467   6.194  -4.710  1.00 97.72           C  
ATOM   2224  HE2 TYR A 139      17.416   5.973  -4.245  1.00 97.72           H  
ATOM   2225  OH  TYR A 139      17.539   7.818  -6.109  1.00 97.72           O  
ATOM   2226  HH  TYR A 139      17.455   8.329  -6.917  1.00 97.72           H  
ATOM   2227  CZ  TYR A 139      16.425   7.140  -5.750  1.00 97.72           C  
ATOM   2228  N   ARG A 140      13.422   5.359  -1.339  1.00 95.88           N  
ATOM   2229  H   ARG A 140      13.215   4.416  -1.634  1.00 95.88           H  
ATOM   2230  CA  ARG A 140      14.185   5.540  -0.106  1.00 95.88           C  
ATOM   2231  HA  ARG A 140      14.592   6.552  -0.092  1.00 95.88           H  
ATOM   2232  C   ARG A 140      15.360   4.574  -0.045  1.00 95.88           C  
ATOM   2233  CB  ARG A 140      13.235   5.372   1.087  1.00 95.88           C  
ATOM   2234  HB2 ARG A 140      12.354   5.994   0.932  1.00 95.88           H  
ATOM   2235  HB3 ARG A 140      12.912   4.332   1.131  1.00 95.88           H  
ATOM   2236  O   ARG A 140      15.142   3.369  -0.149  1.00 95.88           O  
ATOM   2237  CG  ARG A 140      13.886   5.784   2.414  1.00 95.88           C  
ATOM   2238  HG2 ARG A 140      14.057   6.860   2.401  1.00 95.88           H  
ATOM   2239  HG3 ARG A 140      14.844   5.282   2.550  1.00 95.88           H  
ATOM   2240  CD  ARG A 140      12.972   5.448   3.593  1.00 95.88           C  
ATOM   2241  HD2 ARG A 140      11.977   5.852   3.403  1.00 95.88           H  
ATOM   2242  HD3 ARG A 140      13.374   5.937   4.480  1.00 95.88           H  
ATOM   2243  NE  ARG A 140      12.886   3.991   3.809  1.00 95.88           N  
ATOM   2244  HE  ARG A 140      13.150   3.408   3.028  1.00 95.88           H  
ATOM   2245  NH1 ARG A 140      12.175   4.078   5.985  1.00 95.88           N  
ATOM   2246 HH11 ARG A 140      12.054   5.076   5.885  1.00 95.88           H  
ATOM   2247 HH12 ARG A 140      12.114   3.654   6.900  1.00 95.88           H  
ATOM   2248  NH2 ARG A 140      12.669   2.102   5.051  1.00 95.88           N  
ATOM   2249 HH21 ARG A 140      13.052   1.583   4.273  1.00 95.88           H  
ATOM   2250 HH22 ARG A 140      12.556   1.669   5.956  1.00 95.88           H  
ATOM   2251  CZ  ARG A 140      12.569   3.398   4.943  1.00 95.88           C  
ATOM   2252  N   VAL A 141      16.549   5.103   0.229  1.00 95.59           N  
ATOM   2253  H   VAL A 141      16.614   6.107   0.317  1.00 95.59           H  
ATOM   2254  CA  VAL A 141      17.788   4.349   0.483  1.00 95.59           C  
ATOM   2255  HA  VAL A 141      17.558   3.290   0.600  1.00 95.59           H  
ATOM   2256  C   VAL A 141      18.388   4.859   1.790  1.00 95.59           C  
ATOM   2257  CB  VAL A 141      18.781   4.481  -0.692  1.00 95.59           C  
ATOM   2258  HB  VAL A 141      19.052   5.528  -0.826  1.00 95.59           H  
ATOM   2259  O   VAL A 141      18.432   6.066   2.011  1.00 95.59           O  
ATOM   2260  CG1 VAL A 141      20.050   3.667  -0.424  1.00 95.59           C  
ATOM   2261 HG11 VAL A 141      20.711   3.734  -1.288  1.00 95.59           H  
ATOM   2262 HG12 VAL A 141      20.595   4.065   0.432  1.00 95.59           H  
ATOM   2263 HG13 VAL A 141      19.809   2.617  -0.254  1.00 95.59           H  
ATOM   2264  CG2 VAL A 141      18.126   3.966  -1.979  1.00 95.59           C  
ATOM   2265 HG21 VAL A 141      17.314   4.629  -2.279  1.00 95.59           H  
ATOM   2266 HG22 VAL A 141      18.859   3.959  -2.786  1.00 95.59           H  
ATOM   2267 HG23 VAL A 141      17.755   2.950  -1.841  1.00 95.59           H  
ATOM   2268  N   ASP A 142      18.744   3.957   2.709  1.00 92.04           N  
ATOM   2269  H   ASP A 142      18.856   3.000   2.405  1.00 92.04           H  
ATOM   2270  CA  ASP A 142      19.353   4.281   4.013  1.00 92.04           C  
ATOM   2271  HA  ASP A 142      19.197   3.412   4.652  1.00 92.04           H  
ATOM   2272  C   ASP A 142      18.680   5.442   4.778  1.00 92.04           C  
ATOM   2273  CB  ASP A 142      20.876   4.421   3.854  1.00 92.04           C  
ATOM   2274  HB2 ASP A 142      21.312   4.692   4.816  1.00 92.04           H  
ATOM   2275  HB3 ASP A 142      21.095   5.216   3.141  1.00 92.04           H  
ATOM   2276  O   ASP A 142      19.325   6.335   5.321  1.00 92.04           O  
ATOM   2277  CG  ASP A 142      21.526   3.112   3.397  1.00 92.04           C  
ATOM   2278  OD1 ASP A 142      20.945   2.041   3.706  1.00 92.04           O  
ATOM   2279  OD2 ASP A 142      22.600   3.191   2.771  1.00 92.04           O  
ATOM   2280  N   ASN A 143      17.341   5.423   4.832  1.00 89.66           N  
ATOM   2281  H   ASN A 143      16.903   4.668   4.324  1.00 89.66           H  
ATOM   2282  CA  ASN A 143      16.469   6.442   5.448  1.00 89.66           C  
ATOM   2283  HA  ASN A 143      15.450   6.067   5.349  1.00 89.66           H  
ATOM   2284  C   ASN A 143      16.437   7.818   4.763  1.00 89.66           C  
ATOM   2285  CB  ASN A 143      16.735   6.569   6.959  1.00 89.66           C  
ATOM   2286  HB2 ASN A 143      17.726   6.992   7.122  1.00 89.66           H  
ATOM   2287  HB3 ASN A 143      16.014   7.259   7.398  1.00 89.66           H  
ATOM   2288  O   ASN A 143      15.718   8.702   5.229  1.00 89.66           O  
ATOM   2289  CG  ASN A 143      16.604   5.254   7.689  1.00 89.66           C  
ATOM   2290  ND2 ASN A 143      17.552   4.937   8.539  1.00 89.66           N  
ATOM   2291 HD21 ASN A 143      17.508   4.022   8.963  1.00 89.66           H  
ATOM   2292 HD22 ASN A 143      18.380   5.514   8.576  1.00 89.66           H  
ATOM   2293  OD1 ASN A 143      15.649   4.508   7.515  1.00 89.66           O  
ATOM   2294  N   THR A 144      17.123   7.984   3.637  1.00 96.00           N  
ATOM   2295  H   THR A 144      17.696   7.227   3.292  1.00 96.00           H  
ATOM   2296  CA  THR A 144      17.062   9.196   2.819  1.00 96.00           C  
ATOM   2297  HA  THR A 144      16.722  10.025   3.438  1.00 96.00           H  
ATOM   2298  C   THR A 144      16.067   8.999   1.684  1.00 96.00           C  
ATOM   2299  CB  THR A 144      18.450   9.579   2.298  1.00 96.00           C  
ATOM   2300  HB  THR A 144      18.832   8.809   1.628  1.00 96.00           H  
ATOM   2301  O   THR A 144      16.088   7.983   0.990  1.00 96.00           O  
ATOM   2302  CG2 THR A 144      18.435  10.928   1.580  1.00 96.00           C  
ATOM   2303 HG21 THR A 144      18.043  11.704   2.237  1.00 96.00           H  
ATOM   2304 HG22 THR A 144      19.454  11.184   1.290  1.00 96.00           H  
ATOM   2305 HG23 THR A 144      17.833  10.867   0.674  1.00 96.00           H  
ATOM   2306  OG1 THR A 144      19.312   9.716   3.405  1.00 96.00           O  
ATOM   2307  HG1 THR A 144      19.635   8.838   3.622  1.00 96.00           H  
ATOM   2308  N   TRP A 145      15.158   9.959   1.518  1.00 97.78           N  
ATOM   2309  H   TRP A 145      15.234  10.795   2.080  1.00 97.78           H  
ATOM   2310  CA  TRP A 145      14.194   9.963   0.422  1.00 97.78           C  
ATOM   2311  HA  TRP A 145      14.007   8.938   0.102  1.00 97.78           H  
ATOM   2312  C   TRP A 145      14.745  10.727  -0.773  1.00 97.78           C  
ATOM   2313  CB  TRP A 145      12.861  10.560   0.873  1.00 97.78           C  
ATOM   2314  HB2 TRP A 145      13.041  11.514   1.369  1.00 97.78           H  
ATOM   2315  HB3 TRP A 145      12.258  10.760  -0.013  1.00 97.78           H  
ATOM   2316  O   TRP A 145      15.271  11.828  -0.619  1.00 97.78           O  
ATOM   2317  CG  TRP A 145      12.056   9.671   1.761  1.00 97.78           C  
ATOM   2318  CD1 TRP A 145      12.139   9.604   3.107  1.00 97.78           C  
ATOM   2319  HD1 TRP A 145      12.800  10.199   3.720  1.00 97.78           H  
ATOM   2320  CD2 TRP A 145      11.061   8.681   1.369  1.00 97.78           C  
ATOM   2321  CE2 TRP A 145      10.545   8.070   2.550  1.00 97.78           C  
ATOM   2322  CE3 TRP A 145      10.564   8.219   0.131  1.00 97.78           C  
ATOM   2323  HE3 TRP A 145      10.957   8.643  -0.781  1.00 97.78           H  
ATOM   2324  NE1 TRP A 145      11.225   8.686   3.577  1.00 97.78           N  
ATOM   2325  HE1 TRP A 145      11.052   8.551   4.563  1.00 97.78           H  
ATOM   2326  CH2 TRP A 145       9.129   6.597   1.261  1.00 97.78           C  
ATOM   2327  HH2 TRP A 145       8.425   5.780   1.207  1.00 97.78           H  
ATOM   2328  CZ2 TRP A 145       9.580   7.054   2.510  1.00 97.78           C  
ATOM   2329  HZ2 TRP A 145       9.211   6.615   3.425  1.00 97.78           H  
ATOM   2330  CZ3 TRP A 145       9.614   7.182   0.077  1.00 97.78           C  
ATOM   2331  HZ3 TRP A 145       9.277   6.817  -0.882  1.00 97.78           H  
ATOM   2332  N   TYR A 146      14.520  10.179  -1.959  1.00 98.03           N  
ATOM   2333  H   TYR A 146      14.091   9.265  -1.993  1.00 98.03           H  
ATOM   2334  CA  TYR A 146      14.872  10.786  -3.232  1.00 98.03           C  
ATOM   2335  HA  TYR A 146      15.306  11.773  -3.070  1.00 98.03           H  
ATOM   2336  C   TYR A 146      13.619  10.933  -4.084  1.00 98.03           C  
ATOM   2337  CB  TYR A 146      15.912   9.917  -3.937  1.00 98.03           C  
ATOM   2338  HB2 TYR A 146      16.097  10.312  -4.936  1.00 98.03           H  
ATOM   2339  HB3 TYR A 146      15.491   8.916  -4.043  1.00 98.03           H  
ATOM   2340  O   TYR A 146      12.779  10.033  -4.127  1.00 98.03           O  
ATOM   2341  CG  TYR A 146      17.227   9.814  -3.196  1.00 98.03           C  
ATOM   2342  CD1 TYR A 146      18.268  10.720  -3.478  1.00 98.03           C  
ATOM   2343  HD1 TYR A 146      18.142  11.471  -4.244  1.00 98.03           H  
ATOM   2344  CD2 TYR A 146      17.406   8.813  -2.222  1.00 98.03           C  
ATOM   2345  HD2 TYR A 146      16.621   8.097  -2.027  1.00 98.03           H  
ATOM   2346  CE1 TYR A 146      19.491  10.622  -2.787  1.00 98.03           C  
ATOM   2347  HE1 TYR A 146      20.302  11.297  -3.020  1.00 98.03           H  
ATOM   2348  CE2 TYR A 146      18.619   8.726  -1.516  1.00 98.03           C  
ATOM   2349  HE2 TYR A 146      18.778   7.950  -0.781  1.00 98.03           H  
ATOM   2350  OH  TYR A 146      20.837   9.527  -1.127  1.00 98.03           O  
ATOM   2351  HH  TYR A 146      21.533  10.048  -1.535  1.00 98.03           H  
ATOM   2352  CZ  TYR A 146      19.665   9.624  -1.804  1.00 98.03           C  
ATOM   2353  N   LYS A 147      13.501  12.068  -4.772  1.00 98.15           N  
ATOM   2354  H   LYS A 147      14.232  12.757  -4.659  1.00 98.15           H  
ATOM   2355  CA  LYS A 147      12.446  12.346  -5.748  1.00 98.15           C  
ATOM   2356  HA  LYS A 147      11.717  11.535  -5.737  1.00 98.15           H  
ATOM   2357  C   LYS A 147      13.061  12.420  -7.137  1.00 98.15           C  
ATOM   2358  CB  LYS A 147      11.724  13.641  -5.359  1.00 98.15           C  
ATOM   2359  HB2 LYS A 147      11.294  13.509  -4.367  1.00 98.15           H  
ATOM   2360  HB3 LYS A 147      12.452  14.452  -5.322  1.00 98.15           H  
ATOM   2361  O   LYS A 147      13.882  13.294  -7.399  1.00 98.15           O  
ATOM   2362  CG  LYS A 147      10.598  14.020  -6.331  1.00 98.15           C  
ATOM   2363  HG2 LYS A 147      10.983  14.097  -7.348  1.00 98.15           H  
ATOM   2364  HG3 LYS A 147       9.821  13.256  -6.300  1.00 98.15           H  
ATOM   2365  CD  LYS A 147      10.015  15.376  -5.920  1.00 98.15           C  
ATOM   2366  HD2 LYS A 147       9.682  15.320  -4.883  1.00 98.15           H  
ATOM   2367  HD3 LYS A 147      10.790  16.139  -5.993  1.00 98.15           H  
ATOM   2368  CE  LYS A 147       8.833  15.761  -6.808  1.00 98.15           C  
ATOM   2369  HE2 LYS A 147       9.177  15.895  -7.834  1.00 98.15           H  
ATOM   2370  HE3 LYS A 147       8.113  14.942  -6.798  1.00 98.15           H  
ATOM   2371  NZ  LYS A 147       8.185  16.996  -6.305  1.00 98.15           N  
ATOM   2372  HZ1 LYS A 147       7.943  16.903  -5.329  1.00 98.15           H  
ATOM   2373  HZ2 LYS A 147       7.330  17.194  -6.805  1.00 98.15           H  
ATOM   2374  HZ3 LYS A 147       8.807  17.791  -6.351  1.00 98.15           H  
ATOM   2375  N   VAL A 148      12.624  11.538  -8.028  1.00 98.18           N  
ATOM   2376  H   VAL A 148      11.951  10.851  -7.718  1.00 98.18           H  
ATOM   2377  CA  VAL A 148      13.122  11.431  -9.407  1.00 98.18           C  
ATOM   2378  HA  VAL A 148      13.701  12.323  -9.646  1.00 98.18           H  
ATOM   2379  C   VAL A 148      11.967  11.385 -10.403  1.00 98.18           C  
ATOM   2380  CB  VAL A 148      14.070  10.226  -9.567  1.00 98.18           C  
ATOM   2381  HB  VAL A 148      14.414  10.194 -10.601  1.00 98.18           H  
ATOM   2382  O   VAL A 148      10.813  11.176 -10.025  1.00 98.18           O  
ATOM   2383  CG1 VAL A 148      15.305  10.403  -8.676  1.00 98.18           C  
ATOM   2384 HG11 VAL A 148      15.034  10.391  -7.620  1.00 98.18           H  
ATOM   2385 HG12 VAL A 148      16.017   9.601  -8.868  1.00 98.18           H  
ATOM   2386 HG13 VAL A 148      15.795  11.349  -8.906  1.00 98.18           H  
ATOM   2387  CG2 VAL A 148      13.380   8.895  -9.255  1.00 98.18           C  
ATOM   2388 HG21 VAL A 148      12.587   8.712  -9.980  1.00 98.18           H  
ATOM   2389 HG22 VAL A 148      12.971   8.893  -8.245  1.00 98.18           H  
ATOM   2390 HG23 VAL A 148      14.112   8.091  -9.335  1.00 98.18           H  
ATOM   2391  N   ALA A 149      12.266  11.605 -11.679  1.00 97.85           N  
ATOM   2392  H   ALA A 149      13.237  11.709 -11.939  1.00 97.85           H  
ATOM   2393  CA  ALA A 149      11.314  11.426 -12.768  1.00 97.85           C  
ATOM   2394  HA  ALA A 149      10.297  11.439 -12.375  1.00 97.85           H  
ATOM   2395  C   ALA A 149      11.537  10.069 -13.443  1.00 97.85           C  
ATOM   2396  CB  ALA A 149      11.444  12.595 -13.749  1.00 97.85           C  
ATOM   2397  HB1 ALA A 149      11.256  13.536 -13.231  1.00 97.85           H  
ATOM   2398  HB2 ALA A 149      12.445  12.608 -14.180  1.00 97.85           H  
ATOM   2399  HB3 ALA A 149      10.716  12.481 -14.552  1.00 97.85           H  
ATOM   2400  O   ALA A 149      12.660   9.565 -13.492  1.00 97.85           O  
ATOM   2401  N   SER A 150      10.465   9.482 -13.975  1.00 97.91           N  
ATOM   2402  H   SER A 150       9.568   9.943 -13.927  1.00 97.91           H  
ATOM   2403  CA  SER A 150      10.605   8.328 -14.860  1.00 97.91           C  
ATOM   2404  HA  SER A 150      11.404   7.690 -14.481  1.00 97.91           H  
ATOM   2405  C   SER A 150      10.971   8.766 -16.274  1.00 97.91           C  
ATOM   2406  CB  SER A 150       9.337   7.487 -14.920  1.00 97.91           C  
ATOM   2407  HB2 SER A 150       9.520   6.616 -15.550  1.00 97.91           H  
ATOM   2408  HB3 SER A 150       8.537   8.082 -15.361  1.00 97.91           H  
ATOM   2409  O   SER A 150      10.548   9.817 -16.755  1.00 97.91           O  
ATOM   2410  OG  SER A 150       8.942   7.063 -13.632  1.00 97.91           O  
ATOM   2411  HG  SER A 150       8.694   7.863 -13.165  1.00 97.91           H  
ATOM   2412  N   HIS A 151      11.689   7.894 -16.962  1.00 96.82           N  
ATOM   2413  H   HIS A 151      11.961   7.043 -16.491  1.00 96.82           H  
ATOM   2414  CA  HIS A 151      12.050   7.984 -18.365  1.00 96.82           C  
ATOM   2415  HA  HIS A 151      11.479   8.777 -18.846  1.00 96.82           H  
ATOM   2416  C   HIS A 151      11.709   6.661 -19.052  1.00 96.82           C  
ATOM   2417  CB  HIS A 151      13.545   8.309 -18.466  1.00 96.82           C  
ATOM   2418  HB2 HIS A 151      14.107   7.494 -18.010  1.00 96.82           H  
ATOM   2419  HB3 HIS A 151      13.834   8.380 -19.515  1.00 96.82           H  
ATOM   2420  O   HIS A 151      11.431   5.653 -18.400  1.00 96.82           O  
ATOM   2421  CG  HIS A 151      13.914   9.596 -17.774  1.00 96.82           C  
ATOM   2422  CD2 HIS A 151      14.535   9.723 -16.560  1.00 96.82           C  
ATOM   2423  HD2 HIS A 151      14.866   8.914 -15.926  1.00 96.82           H  
ATOM   2424  ND1 HIS A 151      13.612  10.866 -18.210  1.00 96.82           N  
ATOM   2425  HD1 HIS A 151      13.095  11.105 -19.044  1.00 96.82           H  
ATOM   2426  CE1 HIS A 151      14.050  11.736 -17.286  1.00 96.82           C  
ATOM   2427  HE1 HIS A 151      13.943  12.810 -17.342  1.00 96.82           H  
ATOM   2428  NE2 HIS A 151      14.631  11.087 -16.268  1.00 96.82           N  
ATOM   2429  N   TRP A 152      11.733   6.652 -20.377  1.00 95.00           N  
ATOM   2430  H   TRP A 152      11.995   7.482 -20.889  1.00 95.00           H  
ATOM   2431  CA  TRP A 152      11.602   5.428 -21.152  1.00 95.00           C  
ATOM   2432  HA  TRP A 152      11.854   4.578 -20.518  1.00 95.00           H  
ATOM   2433  C   TRP A 152      12.604   5.435 -22.304  1.00 95.00           C  
ATOM   2434  CB  TRP A 152      10.152   5.250 -21.617  1.00 95.00           C  
ATOM   2435  HB2 TRP A 152      10.049   4.251 -22.040  1.00 95.00           H  
ATOM   2436  HB3 TRP A 152       9.489   5.301 -20.752  1.00 95.00           H  
ATOM   2437  O   TRP A 152      13.045   6.492 -22.756  1.00 95.00           O  
ATOM   2438  CG  TRP A 152       9.693   6.239 -22.642  1.00 95.00           C  
ATOM   2439  CD1 TRP A 152       9.152   7.454 -22.400  1.00 95.00           C  
ATOM   2440  HD1 TRP A 152       8.972   7.864 -21.417  1.00 95.00           H  
ATOM   2441  CD2 TRP A 152       9.771   6.116 -24.093  1.00 95.00           C  
ATOM   2442  CE2 TRP A 152       9.239   7.305 -24.675  1.00 95.00           C  
ATOM   2443  CE3 TRP A 152      10.243   5.118 -24.973  1.00 95.00           C  
ATOM   2444  HE3 TRP A 152      10.645   4.200 -24.572  1.00 95.00           H  
ATOM   2445  NE1 TRP A 152       8.877   8.085 -23.598  1.00 95.00           N  
ATOM   2446  HE1 TRP A 152       8.471   9.008 -23.669  1.00 95.00           H  
ATOM   2447  CH2 TRP A 152       9.632   6.475 -26.912  1.00 95.00           C  
ATOM   2448  HH2 TRP A 152       9.570   6.589 -27.984  1.00 95.00           H  
ATOM   2449  CZ2 TRP A 152       9.164   7.492 -26.062  1.00 95.00           C  
ATOM   2450  HZ2 TRP A 152       8.749   8.399 -26.476  1.00 95.00           H  
ATOM   2451  CZ3 TRP A 152      10.176   5.298 -26.367  1.00 95.00           C  
ATOM   2452  HZ3 TRP A 152      10.529   4.520 -27.028  1.00 95.00           H  
ATOM   2453  N   ASN A 153      12.998   4.246 -22.738  1.00 93.34           N  
ATOM   2454  H   ASN A 153      12.609   3.426 -22.296  1.00 93.34           H  
ATOM   2455  CA  ASN A 153      13.811   4.003 -23.928  1.00 93.34           C  
ATOM   2456  HA  ASN A 153      13.631   4.794 -24.656  1.00 93.34           H  
ATOM   2457  C   ASN A 153      13.371   2.676 -24.568  1.00 93.34           C  
ATOM   2458  CB  ASN A 153      15.303   4.012 -23.534  1.00 93.34           C  
ATOM   2459  HB2 ASN A 153      15.909   3.963 -24.438  1.00 93.34           H  
ATOM   2460  HB3 ASN A 153      15.531   4.956 -23.038  1.00 93.34           H  
ATOM   2461  O   ASN A 153      12.384   2.087 -24.146  1.00 93.34           O  
ATOM   2462  CG  ASN A 153      15.712   2.870 -22.618  1.00 93.34           C  
ATOM   2463  ND2 ASN A 153      16.981   2.763 -22.313  1.00 93.34           N  
ATOM   2464 HD21 ASN A 153      17.173   1.938 -21.763  1.00 93.34           H  
ATOM   2465 HD22 ASN A 153      17.654   3.172 -22.946  1.00 93.34           H  
ATOM   2466  OD1 ASN A 153      14.933   2.043 -22.187  1.00 93.34           O  
ATOM   2467  N   GLU A 154      14.119   2.173 -25.547  1.00 90.11           N  
ATOM   2468  H   GLU A 154      14.882   2.723 -25.915  1.00 90.11           H  
ATOM   2469  CA  GLU A 154      13.812   0.925 -26.269  1.00 90.11           C  
ATOM   2470  HA  GLU A 154      12.870   1.031 -26.807  1.00 90.11           H  
ATOM   2471  C   GLU A 154      13.695  -0.311 -25.355  1.00 90.11           C  
ATOM   2472  CB  GLU A 154      14.929   0.679 -27.292  1.00 90.11           C  
ATOM   2473  HB2 GLU A 154      14.692  -0.220 -27.860  1.00 90.11           H  
ATOM   2474  HB3 GLU A 154      15.858   0.510 -26.747  1.00 90.11           H  
ATOM   2475  O   GLU A 154      12.976  -1.260 -25.668  1.00 90.11           O  
ATOM   2476  CG  GLU A 154      15.125   1.856 -28.265  1.00 90.11           C  
ATOM   2477  HG2 GLU A 154      14.201   2.025 -28.818  1.00 90.11           H  
ATOM   2478  HG3 GLU A 154      15.340   2.761 -27.697  1.00 90.11           H  
ATOM   2479  CD  GLU A 154      16.285   1.641 -29.245  1.00 90.11           C  
ATOM   2480  OE1 GLU A 154      16.517   2.573 -30.047  1.00 90.11           O  
ATOM   2481  OE2 GLU A 154      16.981   0.608 -29.130  1.00 90.11           O  
ATOM   2482  N   THR A 155      14.385  -0.303 -24.208  1.00 92.86           N  
ATOM   2483  H   THR A 155      14.917   0.525 -23.984  1.00 92.86           H  
ATOM   2484  CA  THR A 155      14.392  -1.409 -23.240  1.00 92.86           C  
ATOM   2485  HA  THR A 155      14.408  -2.356 -23.780  1.00 92.86           H  
ATOM   2486  C   THR A 155      13.151  -1.412 -22.349  1.00 92.86           C  
ATOM   2487  CB  THR A 155      15.641  -1.323 -22.347  1.00 92.86           C  
ATOM   2488  HB  THR A 155      15.563  -0.437 -21.716  1.00 92.86           H  
ATOM   2489  O   THR A 155      12.651  -2.482 -21.992  1.00 92.86           O  
ATOM   2490  CG2 THR A 155      15.831  -2.540 -21.441  1.00 92.86           C  
ATOM   2491 HG21 THR A 155      15.833  -3.453 -22.036  1.00 92.86           H  
ATOM   2492 HG22 THR A 155      16.778  -2.450 -20.909  1.00 92.86           H  
ATOM   2493 HG23 THR A 155      15.028  -2.585 -20.705  1.00 92.86           H  
ATOM   2494  OG1 THR A 155      16.810  -1.189 -23.126  1.00 92.86           O  
ATOM   2495  HG1 THR A 155      16.687  -1.697 -23.931  1.00 92.86           H  
ATOM   2496  N   GLY A 156      12.666  -0.239 -21.939  1.00 95.82           N  
ATOM   2497  H   GLY A 156      13.056   0.620 -22.300  1.00 95.82           H  
ATOM   2498  CA  GLY A 156      11.593  -0.163 -20.958  1.00 95.82           C  
ATOM   2499  HA2 GLY A 156      10.650  -0.454 -21.420  1.00 95.82           H  
ATOM   2500  HA3 GLY A 156      11.821  -0.886 -20.175  1.00 95.82           H  
ATOM   2501  C   GLY A 156      11.411   1.195 -20.292  1.00 95.82           C  
ATOM   2502  O   GLY A 156      12.010   2.198 -20.683  1.00 95.82           O  
ATOM   2503  N   ILE A 157      10.597   1.201 -19.237  1.00 97.72           N  
ATOM   2504  H   ILE A 157      10.243   0.306 -18.928  1.00 97.72           H  
ATOM   2505  CA  ILE A 157      10.360   2.364 -18.377  1.00 97.72           C  
ATOM   2506  HA  ILE A 157      10.659   3.257 -18.926  1.00 97.72           H  
ATOM   2507  C   ILE A 157      11.243   2.246 -17.135  1.00 97.72           C  
ATOM   2508  CB  ILE A 157       8.871   2.534 -17.997  1.00 97.72           C  
ATOM   2509  HB  ILE A 157       8.622   1.817 -17.215  1.00 97.72           H  
ATOM   2510  O   ILE A 157      11.245   1.209 -16.462  1.00 97.72           O  
ATOM   2511  CG1 ILE A 157       7.916   2.314 -19.191  1.00 97.72           C  
ATOM   2512 HG12 ILE A 157       8.069   1.308 -19.583  1.00 97.72           H  
ATOM   2513 HG13 ILE A 157       8.151   3.023 -19.985  1.00 97.72           H  
ATOM   2514  CG2 ILE A 157       8.676   3.955 -17.451  1.00 97.72           C  
ATOM   2515 HG21 ILE A 157       8.839   4.684 -18.245  1.00 97.72           H  
ATOM   2516 HG22 ILE A 157       7.662   4.071 -17.068  1.00 97.72           H  
ATOM   2517 HG23 ILE A 157       9.382   4.160 -16.647  1.00 97.72           H  
ATOM   2518  CD1 ILE A 157       6.426   2.426 -18.839  1.00 97.72           C  
ATOM   2519 HD11 ILE A 157       6.200   1.820 -17.962  1.00 97.72           H  
ATOM   2520 HD12 ILE A 157       5.833   2.068 -19.681  1.00 97.72           H  
ATOM   2521 HD13 ILE A 157       6.154   3.464 -18.645  1.00 97.72           H  
ATOM   2522  N   TYR A 158      11.989   3.304 -16.832  1.00 98.17           N  
ATOM   2523  H   TYR A 158      11.892   4.139 -17.392  1.00 98.17           H  
ATOM   2524  CA  TYR A 158      12.970   3.336 -15.752  1.00 98.17           C  
ATOM   2525  HA  TYR A 158      12.697   2.577 -15.019  1.00 98.17           H  
ATOM   2526  C   TYR A 158      12.982   4.676 -15.018  1.00 98.17           C  
ATOM   2527  CB  TYR A 158      14.363   2.993 -16.309  1.00 98.17           C  
ATOM   2528  HB2 TYR A 158      14.294   2.057 -16.863  1.00 98.17           H  
ATOM   2529  HB3 TYR A 158      15.037   2.808 -15.473  1.00 98.17           H  
ATOM   2530  O   TYR A 158      12.426   5.665 -15.487  1.00 98.17           O  
ATOM   2531  CG  TYR A 158      15.001   4.041 -17.206  1.00 98.17           C  
ATOM   2532  CD1 TYR A 158      14.727   4.072 -18.588  1.00 98.17           C  
ATOM   2533  HD1 TYR A 158      14.043   3.357 -19.019  1.00 98.17           H  
ATOM   2534  CD2 TYR A 158      15.899   4.973 -16.651  1.00 98.17           C  
ATOM   2535  HD2 TYR A 158      16.131   4.934 -15.597  1.00 98.17           H  
ATOM   2536  CE1 TYR A 158      15.355   5.029 -19.410  1.00 98.17           C  
ATOM   2537  HE1 TYR A 158      15.142   5.057 -20.468  1.00 98.17           H  
ATOM   2538  CE2 TYR A 158      16.506   5.948 -17.461  1.00 98.17           C  
ATOM   2539  HE2 TYR A 158      17.186   6.662 -17.020  1.00 98.17           H  
ATOM   2540  OH  TYR A 158      16.872   6.878 -19.634  1.00 98.17           O  
ATOM   2541  HH  TYR A 158      17.234   7.597 -19.112  1.00 98.17           H  
ATOM   2542  CZ  TYR A 158      16.243   5.968 -18.845  1.00 98.17           C  
ATOM   2543  N   TYR A 159      13.647   4.723 -13.872  1.00 98.25           N  
ATOM   2544  H   TYR A 159      14.054   3.867 -13.523  1.00 98.25           H  
ATOM   2545  CA  TYR A 159      14.155   5.961 -13.281  1.00 98.25           C  
ATOM   2546  HA  TYR A 159      14.028   6.783 -13.986  1.00 98.25           H  
ATOM   2547  C   TYR A 159      15.660   5.813 -13.029  1.00 98.25           C  
ATOM   2548  CB  TYR A 159      13.365   6.316 -12.017  1.00 98.25           C  
ATOM   2549  HB2 TYR A 159      12.307   6.388 -12.269  1.00 98.25           H  
ATOM   2550  HB3 TYR A 159      13.681   7.306 -11.686  1.00 98.25           H  
ATOM   2551  O   TYR A 159      16.188   4.704 -13.109  1.00 98.25           O  
ATOM   2552  CG  TYR A 159      13.542   5.341 -10.868  1.00 98.25           C  
ATOM   2553  CD1 TYR A 159      12.648   4.264 -10.707  1.00 98.25           C  
ATOM   2554  HD1 TYR A 159      11.840   4.126 -11.411  1.00 98.25           H  
ATOM   2555  CD2 TYR A 159      14.615   5.499  -9.970  1.00 98.25           C  
ATOM   2556  HD2 TYR A 159      15.324   6.304 -10.098  1.00 98.25           H  
ATOM   2557  CE1 TYR A 159      12.825   3.359  -9.642  1.00 98.25           C  
ATOM   2558  HE1 TYR A 159      12.164   2.514  -9.514  1.00 98.25           H  
ATOM   2559  CE2 TYR A 159      14.795   4.600  -8.907  1.00 98.25           C  
ATOM   2560  HE2 TYR A 159      15.629   4.724  -8.232  1.00 98.25           H  
ATOM   2561  OH  TYR A 159      14.064   2.655  -7.715  1.00 98.25           O  
ATOM   2562  HH  TYR A 159      14.881   2.839  -7.244  1.00 98.25           H  
ATOM   2563  CZ  TYR A 159      13.897   3.528  -8.740  1.00 98.25           C  
ATOM   2564  N   VAL A 160      16.355   6.923 -12.786  1.00 98.05           N  
ATOM   2565  H   VAL A 160      15.860   7.796 -12.675  1.00 98.05           H  
ATOM   2566  CA  VAL A 160      17.776   6.912 -12.405  1.00 98.05           C  
ATOM   2567  HA  VAL A 160      18.218   5.952 -12.670  1.00 98.05           H  
ATOM   2568  C   VAL A 160      17.861   7.062 -10.890  1.00 98.05           C  
ATOM   2569  CB  VAL A 160      18.572   7.999 -13.147  1.00 98.05           C  
ATOM   2570  HB  VAL A 160      18.189   8.983 -12.875  1.00 98.05           H  
ATOM   2571  O   VAL A 160      17.239   7.975 -10.343  1.00 98.05           O  
ATOM   2572  CG1 VAL A 160      20.057   7.929 -12.803  1.00 98.05           C  
ATOM   2573 HG11 VAL A 160      20.203   8.126 -11.740  1.00 98.05           H  
ATOM   2574 HG12 VAL A 160      20.620   8.672 -13.368  1.00 98.05           H  
ATOM   2575 HG13 VAL A 160      20.438   6.934 -13.029  1.00 98.05           H  
ATOM   2576  CG2 VAL A 160      18.443   7.827 -14.669  1.00 98.05           C  
ATOM   2577 HG21 VAL A 160      17.407   7.973 -14.973  1.00 98.05           H  
ATOM   2578 HG22 VAL A 160      19.062   8.569 -15.173  1.00 98.05           H  
ATOM   2579 HG23 VAL A 160      18.777   6.827 -14.948  1.00 98.05           H  
ATOM   2580  N   ASP A 161      18.537   6.136 -10.220  1.00 96.56           N  
ATOM   2581  H   ASP A 161      19.085   5.454 -10.725  1.00 96.56           H  
ATOM   2582  CA  ASP A 161      18.713   6.156  -8.766  1.00 96.56           C  
ATOM   2583  HA  ASP A 161      17.794   6.530  -8.315  1.00 96.56           H  
ATOM   2584  C   ASP A 161      19.842   7.113  -8.323  1.00 96.56           C  
ATOM   2585  CB  ASP A 161      18.884   4.716  -8.256  1.00 96.56           C  
ATOM   2586  HB2 ASP A 161      18.028   4.131  -8.594  1.00 96.56           H  
ATOM   2587  HB3 ASP A 161      18.860   4.712  -7.166  1.00 96.56           H  
ATOM   2588  O   ASP A 161      20.344   7.923  -9.106  1.00 96.56           O  
ATOM   2589  CG  ASP A 161      20.168   4.038  -8.732  1.00 96.56           C  
ATOM   2590  OD1 ASP A 161      21.041   4.762  -9.268  1.00 96.56           O  
ATOM   2591  OD2 ASP A 161      20.197   2.794  -8.618  1.00 96.56           O  
ATOM   2592  N   GLU A 162      20.202   7.082  -7.041  1.00 95.85           N  
ATOM   2593  H   GLU A 162      19.773   6.408  -6.424  1.00 95.85           H  
ATOM   2594  CA  GLU A 162      21.212   7.959  -6.455  1.00 95.85           C  
ATOM   2595  HA  GLU A 162      21.022   8.968  -6.822  1.00 95.85           H  
ATOM   2596  C   GLU A 162      22.643   7.614  -6.883  1.00 95.85           C  
ATOM   2597  CB  GLU A 162      21.073   7.996  -4.920  1.00 95.85           C  
ATOM   2598  HB2 GLU A 162      21.639   8.859  -4.569  1.00 95.85           H  
ATOM   2599  HB3 GLU A 162      20.032   8.180  -4.652  1.00 95.85           H  
ATOM   2600  O   GLU A 162      23.513   8.486  -6.812  1.00 95.85           O  
ATOM   2601  CG  GLU A 162      21.599   6.768  -4.148  1.00 95.85           C  
ATOM   2602  HG2 GLU A 162      21.635   7.048  -3.095  1.00 95.85           H  
ATOM   2603  HG3 GLU A 162      22.626   6.560  -4.448  1.00 95.85           H  
ATOM   2604  CD  GLU A 162      20.752   5.491  -4.262  1.00 95.85           C  
ATOM   2605  OE1 GLU A 162      21.189   4.468  -3.695  1.00 95.85           O  
ATOM   2606  OE2 GLU A 162      19.641   5.545  -4.835  1.00 95.85           O  
ATOM   2607  N   THR A 163      22.895   6.380  -7.340  1.00 96.17           N  
ATOM   2608  H   THR A 163      22.135   5.722  -7.437  1.00 96.17           H  
ATOM   2609  CA  THR A 163      24.198   5.955  -7.877  1.00 96.17           C  
ATOM   2610  HA  THR A 163      24.982   6.491  -7.342  1.00 96.17           H  
ATOM   2611  C   THR A 163      24.356   6.323  -9.351  1.00 96.17           C  
ATOM   2612  CB  THR A 163      24.456   4.450  -7.671  1.00 96.17           C  
ATOM   2613  HB  THR A 163      25.443   4.200  -8.058  1.00 96.17           H  
ATOM   2614  O   THR A 163      25.479   6.363  -9.855  1.00 96.17           O  
ATOM   2615  CG2 THR A 163      24.392   4.076  -6.187  1.00 96.17           C  
ATOM   2616 HG21 THR A 163      25.082   4.698  -5.616  1.00 96.17           H  
ATOM   2617 HG22 THR A 163      23.380   4.213  -5.807  1.00 96.17           H  
ATOM   2618 HG23 THR A 163      24.667   3.028  -6.071  1.00 96.17           H  
ATOM   2619  OG1 THR A 163      23.496   3.668  -8.321  1.00 96.17           O  
ATOM   2620  HG1 THR A 163      23.892   3.038  -8.928  1.00 96.17           H  
ATOM   2621  N   GLY A 164      23.257   6.675 -10.025  1.00 96.13           N  
ATOM   2622  H   GLY A 164      22.374   6.516  -9.562  1.00 96.13           H  
ATOM   2623  CA  GLY A 164      23.230   7.006 -11.447  1.00 96.13           C  
ATOM   2624  HA2 GLY A 164      24.213   7.352 -11.767  1.00 96.13           H  
ATOM   2625  HA3 GLY A 164      22.510   7.811 -11.599  1.00 96.13           H  
ATOM   2626  C   GLY A 164      22.832   5.825 -12.335  1.00 96.13           C  
ATOM   2627  O   GLY A 164      22.906   5.934 -13.564  1.00 96.13           O  
ATOM   2628  N   ASP A 165      22.385   4.719 -11.741  1.00 97.04           N  
ATOM   2629  H   ASP A 165      22.227   4.727 -10.744  1.00 97.04           H  
ATOM   2630  CA  ASP A 165      22.001   3.504 -12.439  1.00 97.04           C  
ATOM   2631  HA  ASP A 165      22.610   3.428 -13.339  1.00 97.04           H  
ATOM   2632  C   ASP A 165      20.531   3.548 -12.881  1.00 97.04           C  
ATOM   2633  CB  ASP A 165      22.325   2.272 -11.578  1.00 97.04           C  
ATOM   2634  HB2 ASP A 165      21.925   1.386 -12.070  1.00 97.04           H  
ATOM   2635  HB3 ASP A 165      21.842   2.366 -10.605  1.00 97.04           H  
ATOM   2636  O   ASP A 165      19.649   4.131 -12.244  1.00 97.04           O  
ATOM   2637  CG  ASP A 165      23.836   2.078 -11.396  1.00 97.04           C  
ATOM   2638  OD1 ASP A 165      24.533   2.095 -12.439  1.00 97.04           O  
ATOM   2639  OD2 ASP A 165      24.288   1.861 -10.248  1.00 97.04           O  
ATOM   2640  N   LYS A 166      20.242   2.931 -14.033  1.00 97.64           N  
ATOM   2641  H   LYS A 166      20.988   2.414 -14.475  1.00 97.64           H  
ATOM   2642  CA  LYS A 166      18.873   2.842 -14.561  1.00 97.64           C  
ATOM   2643  HA  LYS A 166      18.344   3.760 -14.306  1.00 97.64           H  
ATOM   2644  C   LYS A 166      18.124   1.691 -13.900  1.00 97.64           C  
ATOM   2645  CB  LYS A 166      18.858   2.680 -16.085  1.00 97.64           C  
ATOM   2646  HB2 LYS A 166      19.445   1.805 -16.362  1.00 97.64           H  
ATOM   2647  HB3 LYS A 166      17.827   2.511 -16.395  1.00 97.64           H  
ATOM   2648  O   LYS A 166      18.376   0.525 -14.205  1.00 97.64           O  
ATOM   2649  CG  LYS A 166      19.398   3.909 -16.821  1.00 97.64           C  
ATOM   2650  HG2 LYS A 166      18.874   4.801 -16.475  1.00 97.64           H  
ATOM   2651  HG3 LYS A 166      20.463   4.023 -16.619  1.00 97.64           H  
ATOM   2652  CD  LYS A 166      19.175   3.729 -18.326  1.00 97.64           C  
ATOM   2653  HD2 LYS A 166      19.711   2.843 -18.665  1.00 97.64           H  
ATOM   2654  HD3 LYS A 166      18.110   3.593 -18.512  1.00 97.64           H  
ATOM   2655  CE  LYS A 166      19.677   4.957 -19.084  1.00 97.64           C  
ATOM   2656  HE2 LYS A 166      20.756   5.037 -18.949  1.00 97.64           H  
ATOM   2657  HE3 LYS A 166      19.217   5.842 -18.645  1.00 97.64           H  
ATOM   2658  NZ  LYS A 166      19.329   4.864 -20.521  1.00 97.64           N  
ATOM   2659  HZ1 LYS A 166      18.325   4.799 -20.618  1.00 97.64           H  
ATOM   2660  HZ2 LYS A 166      19.642   5.687 -21.015  1.00 97.64           H  
ATOM   2661  HZ3 LYS A 166      19.751   4.044 -20.933  1.00 97.64           H  
ATOM   2662  N   VAL A 167      17.120   2.016 -13.095  1.00 97.45           N  
ATOM   2663  H   VAL A 167      17.007   2.991 -12.857  1.00 97.45           H  
ATOM   2664  CA  VAL A 167      16.227   1.039 -12.467  1.00 97.45           C  
ATOM   2665  HA  VAL A 167      16.735   0.076 -12.429  1.00 97.45           H  
ATOM   2666  C   VAL A 167      14.962   0.880 -13.308  1.00 97.45           C  
ATOM   2667  CB  VAL A 167      15.918   1.427 -11.011  1.00 97.45           C  
ATOM   2668  HB  VAL A 167      15.352   2.358 -10.992  1.00 97.45           H  
ATOM   2669  O   VAL A 167      14.037   1.695 -13.240  1.00 97.45           O  
ATOM   2670  CG1 VAL A 167      15.092   0.320 -10.339  1.00 97.45           C  
ATOM   2671 HG11 VAL A 167      14.125   0.214 -10.831  1.00 97.45           H  
ATOM   2672 HG12 VAL A 167      15.633  -0.626 -10.379  1.00 97.45           H  
ATOM   2673 HG13 VAL A 167      14.919   0.580  -9.295  1.00 97.45           H  
ATOM   2674  CG2 VAL A 167      17.203   1.622 -10.198  1.00 97.45           C  
ATOM   2675 HG21 VAL A 167      17.780   2.464 -10.580  1.00 97.45           H  
ATOM   2676 HG22 VAL A 167      16.965   1.838  -9.157  1.00 97.45           H  
ATOM   2677 HG23 VAL A 167      17.828   0.730 -10.238  1.00 97.45           H  
ATOM   2678  N   TYR A 168      14.916  -0.175 -14.123  1.00 97.76           N  
ATOM   2679  H   TYR A 168      15.718  -0.789 -14.149  1.00 97.76           H  
ATOM   2680  CA  TYR A 168      13.747  -0.511 -14.941  1.00 97.76           C  
ATOM   2681  HA  TYR A 168      13.352   0.409 -15.373  1.00 97.76           H  
ATOM   2682  C   TYR A 168      12.643  -1.150 -14.097  1.00 97.76           C  
ATOM   2683  CB  TYR A 168      14.129  -1.436 -16.102  1.00 97.76           C  
ATOM   2684  HB2 TYR A 168      14.639  -2.316 -15.710  1.00 97.76           H  
ATOM   2685  HB3 TYR A 168      13.215  -1.779 -16.587  1.00 97.76           H  
ATOM   2686  O   TYR A 168      12.870  -2.145 -13.412  1.00 97.76           O  
ATOM   2687  CG  TYR A 168      14.998  -0.776 -17.149  1.00 97.76           C  
ATOM   2688  CD1 TYR A 168      14.404  -0.120 -18.244  1.00 97.76           C  
ATOM   2689  HD1 TYR A 168      13.329  -0.092 -18.337  1.00 97.76           H  
ATOM   2690  CD2 TYR A 168      16.399  -0.800 -17.016  1.00 97.76           C  
ATOM   2691  HD2 TYR A 168      16.859  -1.289 -16.170  1.00 97.76           H  
ATOM   2692  CE1 TYR A 168      15.213   0.528 -19.196  1.00 97.76           C  
ATOM   2693  HE1 TYR A 168      14.757   1.047 -20.026  1.00 97.76           H  
ATOM   2694  CE2 TYR A 168      17.210  -0.185 -17.984  1.00 97.76           C  
ATOM   2695  HE2 TYR A 168      18.284  -0.220 -17.873  1.00 97.76           H  
ATOM   2696  OH  TYR A 168      17.434   1.045 -20.009  1.00 97.76           O  
ATOM   2697  HH  TYR A 168      18.328   0.727 -19.867  1.00 97.76           H  
ATOM   2698  CZ  TYR A 168      16.620   0.482 -19.077  1.00 97.76           C  
ATOM   2699  N   TYR A 169      11.426  -0.618 -14.199  1.00 97.52           N  
ATOM   2700  H   TYR A 169      11.316   0.198 -14.784  1.00 97.52           H  
ATOM   2701  CA  TYR A 169      10.236  -1.176 -13.545  1.00 97.52           C  
ATOM   2702  HA  TYR A 169      10.532  -2.035 -12.942  1.00 97.52           H  
ATOM   2703  C   TYR A 169       9.189  -1.708 -14.528  1.00 97.52           C  
ATOM   2704  CB  TYR A 169       9.657  -0.143 -12.585  1.00 97.52           C  
ATOM   2705  HB2 TYR A 169       8.826  -0.600 -12.047  1.00 97.52           H  
ATOM   2706  HB3 TYR A 169      10.430   0.092 -11.854  1.00 97.52           H  
ATOM   2707  O   TYR A 169       8.253  -2.392 -14.114  1.00 97.52           O  
ATOM   2708  CG  TYR A 169       9.175   1.141 -13.230  1.00 97.52           C  
ATOM   2709  CD1 TYR A 169      10.028   2.260 -13.287  1.00 97.52           C  
ATOM   2710  HD1 TYR A 169      11.042   2.187 -12.923  1.00 97.52           H  
ATOM   2711  CD2 TYR A 169       7.862   1.228 -13.734  1.00 97.52           C  
ATOM   2712  HD2 TYR A 169       7.213   0.366 -13.701  1.00 97.52           H  
ATOM   2713  CE1 TYR A 169       9.547   3.485 -13.787  1.00 97.52           C  
ATOM   2714  HE1 TYR A 169      10.185   4.356 -13.796  1.00 97.52           H  
ATOM   2715  CE2 TYR A 169       7.386   2.444 -14.260  1.00 97.52           C  
ATOM   2716  HE2 TYR A 169       6.374   2.533 -14.628  1.00 97.52           H  
ATOM   2717  OH  TYR A 169       7.712   4.790 -14.607  1.00 97.52           O  
ATOM   2718  HH  TYR A 169       8.322   5.493 -14.372  1.00 97.52           H  
ATOM   2719  CZ  TYR A 169       8.217   3.582 -14.248  1.00 97.52           C  
ATOM   2720  N   VAL A 170       9.373  -1.436 -15.821  1.00 96.85           N  
ATOM   2721  H   VAL A 170      10.130  -0.815 -16.068  1.00 96.85           H  
ATOM   2722  CA  VAL A 170       8.723  -2.142 -16.928  1.00 96.85           C  
ATOM   2723  HA  VAL A 170       8.283  -3.072 -16.566  1.00 96.85           H  
ATOM   2724  C   VAL A 170       9.808  -2.470 -17.944  1.00 96.85           C  
ATOM   2725  CB  VAL A 170       7.610  -1.299 -17.581  1.00 96.85           C  
ATOM   2726  HB  VAL A 170       8.050  -0.393 -17.997  1.00 96.85           H  
ATOM   2727  O   VAL A 170      10.560  -1.580 -18.330  1.00 96.85           O  
ATOM   2728  CG1 VAL A 170       6.920  -2.065 -18.714  1.00 96.85           C  
ATOM   2729 HG11 VAL A 170       6.131  -1.452 -19.152  1.00 96.85           H  
ATOM   2730 HG12 VAL A 170       6.478  -2.987 -18.338  1.00 96.85           H  
ATOM   2731 HG13 VAL A 170       7.629  -2.303 -19.507  1.00 96.85           H  
ATOM   2732  CG2 VAL A 170       6.534  -0.890 -16.570  1.00 96.85           C  
ATOM   2733 HG21 VAL A 170       6.163  -1.769 -16.041  1.00 96.85           H  
ATOM   2734 HG22 VAL A 170       6.957  -0.180 -15.859  1.00 96.85           H  
ATOM   2735 HG23 VAL A 170       5.706  -0.402 -17.084  1.00 96.85           H  
ATOM   2736  N   ASN A 171       9.895  -3.726 -18.375  1.00 96.02           N  
ATOM   2737  H   ASN A 171       9.194  -4.388 -18.075  1.00 96.02           H  
ATOM   2738  CA  ASN A 171      10.805  -4.163 -19.433  1.00 96.02           C  
ATOM   2739  HA  ASN A 171      11.445  -3.338 -19.747  1.00 96.02           H  
ATOM   2740  C   ASN A 171       9.973  -4.595 -20.642  1.00 96.02           C  
ATOM   2741  CB  ASN A 171      11.706  -5.280 -18.885  1.00 96.02           C  
ATOM   2742  HB2 ASN A 171      11.091  -6.112 -18.542  1.00 96.02           H  
ATOM   2743  HB3 ASN A 171      12.277  -4.897 -18.039  1.00 96.02           H  
ATOM   2744  O   ASN A 171       9.165  -5.517 -20.532  1.00 96.02           O  
ATOM   2745  CG  ASN A 171      12.660  -5.810 -19.941  1.00 96.02           C  
ATOM   2746  ND2 ASN A 171      13.950  -5.697 -19.737  1.00 96.02           N  
ATOM   2747 HD21 ASN A 171      14.543  -6.058 -20.471  1.00 96.02           H  
ATOM   2748 HD22 ASN A 171      14.315  -5.234 -18.917  1.00 96.02           H  
ATOM   2749  OD1 ASN A 171      12.253  -6.333 -20.963  1.00 96.02           O  
ATOM   2750  N   PHE A 172      10.162  -3.933 -21.780  1.00 94.74           N  
ATOM   2751  H   PHE A 172      10.899  -3.245 -21.841  1.00 94.74           H  
ATOM   2752  CA  PHE A 172       9.312  -4.129 -22.953  1.00 94.74           C  
ATOM   2753  HA  PHE A 172       8.267  -4.093 -22.645  1.00 94.74           H  
ATOM   2754  C   PHE A 172       9.485  -5.503 -23.599  1.00 94.74           C  
ATOM   2755  CB  PHE A 172       9.560  -3.000 -23.959  1.00 94.74           C  
ATOM   2756  HB2 PHE A 172      10.601  -3.040 -24.278  1.00 94.74           H  
ATOM   2757  HB3 PHE A 172       8.936  -3.190 -24.832  1.00 94.74           H  
ATOM   2758  O   PHE A 172       8.496  -6.061 -24.060  1.00 94.74           O  
ATOM   2759  CG  PHE A 172       9.246  -1.591 -23.479  1.00 94.74           C  
ATOM   2760  CD1 PHE A 172       8.277  -1.350 -22.482  1.00 94.74           C  
ATOM   2761  HD1 PHE A 172       7.745  -2.167 -22.018  1.00 94.74           H  
ATOM   2762  CD2 PHE A 172       9.892  -0.496 -24.081  1.00 94.74           C  
ATOM   2763  HD2 PHE A 172      10.624  -0.656 -24.858  1.00 94.74           H  
ATOM   2764  CE1 PHE A 172       7.955  -0.038 -22.097  1.00 94.74           C  
ATOM   2765  HE1 PHE A 172       7.181   0.133 -21.363  1.00 94.74           H  
ATOM   2766  CE2 PHE A 172       9.571   0.816 -23.690  1.00 94.74           C  
ATOM   2767  HE2 PHE A 172      10.046   1.654 -24.177  1.00 94.74           H  
ATOM   2768  CZ  PHE A 172       8.605   1.049 -22.701  1.00 94.74           C  
ATOM   2769  HZ  PHE A 172       8.348   2.062 -22.426  1.00 94.74           H  
ATOM   2770  N   ALA A 173      10.680  -6.099 -23.547  1.00 93.20           N  
ATOM   2771  H   ALA A 173      11.445  -5.626 -23.088  1.00 93.20           H  
ATOM   2772  CA  ALA A 173      10.898  -7.455 -24.050  1.00 93.20           C  
ATOM   2773  HA  ALA A 173      10.526  -7.513 -25.073  1.00 93.20           H  
ATOM   2774  C   ALA A 173      10.128  -8.497 -23.222  1.00 93.20           C  
ATOM   2775  CB  ALA A 173      12.403  -7.747 -24.058  1.00 93.20           C  
ATOM   2776  HB1 ALA A 173      12.577  -8.712 -24.533  1.00 93.20           H  
ATOM   2777  HB2 ALA A 173      12.791  -7.782 -23.040  1.00 93.20           H  
ATOM   2778  HB3 ALA A 173      12.930  -6.974 -24.619  1.00 93.20           H  
ATOM   2779  O   ALA A 173       9.487  -9.392 -23.774  1.00 93.20           O  
ATOM   2780  N   ASN A 174      10.129  -8.348 -21.892  1.00 94.03           N  
ATOM   2781  H   ASN A 174      10.700  -7.613 -21.499  1.00 94.03           H  
ATOM   2782  CA  ASN A 174       9.344  -9.210 -21.010  1.00 94.03           C  
ATOM   2783  HA  ASN A 174       9.606 -10.249 -21.210  1.00 94.03           H  
ATOM   2784  C   ASN A 174       7.843  -9.061 -21.279  1.00 94.03           C  
ATOM   2785  CB  ASN A 174       9.656  -8.890 -19.541  1.00 94.03           C  
ATOM   2786  HB2 ASN A 174       9.534  -7.820 -19.369  1.00 94.03           H  
ATOM   2787  HB3 ASN A 174       8.943  -9.418 -18.908  1.00 94.03           H  
ATOM   2788  O   ASN A 174       7.134 -10.064 -21.328  1.00 94.03           O  
ATOM   2789  CG  ASN A 174      11.045  -9.314 -19.106  1.00 94.03           C  
ATOM   2790  ND2 ASN A 174      11.468  -8.895 -17.937  1.00 94.03           N  
ATOM   2791 HD21 ASN A 174      10.885  -8.310 -17.355  1.00 94.03           H  
ATOM   2792 HD22 ASN A 174      12.396  -9.204 -17.684  1.00 94.03           H  
ATOM   2793  OD1 ASN A 174      11.762 -10.041 -19.765  1.00 94.03           O  
ATOM   2794  N   GLU A 175       7.357  -7.834 -21.481  1.00 93.77           N  
ATOM   2795  H   GLU A 175       7.978  -7.040 -21.422  1.00 93.77           H  
ATOM   2796  CA  GLU A 175       5.953  -7.611 -21.830  1.00 93.77           C  
ATOM   2797  HA  GLU A 175       5.327  -8.153 -21.121  1.00 93.77           H  
ATOM   2798  C   GLU A 175       5.611  -8.197 -23.206  1.00 93.77           C  
ATOM   2799  CB  GLU A 175       5.588  -6.123 -21.731  1.00 93.77           C  
ATOM   2800  HB2 GLU A 175       4.568  -6.002 -22.095  1.00 93.77           H  
ATOM   2801  HB3 GLU A 175       6.243  -5.546 -22.384  1.00 93.77           H  
ATOM   2802  O   GLU A 175       4.637  -8.934 -23.309  1.00 93.77           O  
ATOM   2803  CG  GLU A 175       5.682  -5.551 -20.301  1.00 93.77           C  
ATOM   2804  HG2 GLU A 175       5.384  -4.503 -20.328  1.00 93.77           H  
ATOM   2805  HG3 GLU A 175       6.726  -5.563 -19.989  1.00 93.77           H  
ATOM   2806  CD  GLU A 175       4.849  -6.293 -19.232  1.00 93.77           C  
ATOM   2807  OE1 GLU A 175       5.272  -6.316 -18.049  1.00 93.77           O  
ATOM   2808  OE2 GLU A 175       3.804  -6.916 -19.535  1.00 93.77           O  
ATOM   2809  N   ALA A 176       6.442  -7.991 -24.230  1.00 91.78           N  
ATOM   2810  H   ALA A 176       7.240  -7.386 -24.100  1.00 91.78           H  
ATOM   2811  CA  ALA A 176       6.244  -8.567 -25.561  1.00 91.78           C  
ATOM   2812  HA  ALA A 176       5.296  -8.207 -25.962  1.00 91.78           H  
ATOM   2813  C   ALA A 176       6.169 -10.102 -25.524  1.00 91.78           C  
ATOM   2814  CB  ALA A 176       7.374  -8.074 -26.468  1.00 91.78           C  
ATOM   2815  HB1 ALA A 176       7.384  -6.985 -26.480  1.00 91.78           H  
ATOM   2816  HB2 ALA A 176       8.337  -8.438 -26.109  1.00 91.78           H  
ATOM   2817  HB3 ALA A 176       7.216  -8.435 -27.484  1.00 91.78           H  
ATOM   2818  O   ALA A 176       5.269 -10.696 -26.119  1.00 91.78           O  
ATOM   2819  N   SER A 177       7.029 -10.754 -24.732  1.00 91.56           N  
ATOM   2820  H   SER A 177       7.791 -10.229 -24.326  1.00 91.56           H  
ATOM   2821  CA  SER A 177       6.997 -12.214 -24.572  1.00 91.56           C  
ATOM   2822  HA  SER A 177       7.112 -12.654 -25.563  1.00 91.56           H  
ATOM   2823  C   SER A 177       5.672 -12.742 -24.002  1.00 91.56           C  
ATOM   2824  CB  SER A 177       8.175 -12.689 -23.717  1.00 91.56           C  
ATOM   2825  HB2 SER A 177       8.281 -13.766 -23.848  1.00 91.56           H  
ATOM   2826  HB3 SER A 177       9.091 -12.212 -24.065  1.00 91.56           H  
ATOM   2827  O   SER A 177       5.254 -13.844 -24.354  1.00 91.56           O  
ATOM   2828  OG  SER A 177       7.988 -12.422 -22.337  1.00 91.56           O  
ATOM   2829  HG  SER A 177       7.738 -11.504 -22.211  1.00 91.56           H  
ATOM   2830  N   ARG A 178       4.957 -11.958 -23.177  1.00 91.19           N  
ATOM   2831  H   ARG A 178       5.294 -11.022 -23.005  1.00 91.19           H  
ATOM   2832  CA  ARG A 178       3.637 -12.347 -22.639  1.00 91.19           C  
ATOM   2833  HA  ARG A 178       3.698 -13.361 -22.243  1.00 91.19           H  
ATOM   2834  C   ARG A 178       2.555 -12.386 -23.714  1.00 91.19           C  
ATOM   2835  CB  ARG A 178       3.196 -11.384 -21.531  1.00 91.19           C  
ATOM   2836  HB2 ARG A 178       3.211 -10.361 -21.907  1.00 91.19           H  
ATOM   2837  HB3 ARG A 178       2.166 -11.613 -21.256  1.00 91.19           H  
ATOM   2838  O   ARG A 178       1.597 -13.142 -23.571  1.00 91.19           O  
ATOM   2839  CG  ARG A 178       4.060 -11.493 -20.275  1.00 91.19           C  
ATOM   2840  HG2 ARG A 178       3.891 -12.462 -19.804  1.00 91.19           H  
ATOM   2841  HG3 ARG A 178       5.116 -11.398 -20.529  1.00 91.19           H  
ATOM   2842  CD  ARG A 178       3.666 -10.371 -19.317  1.00 91.19           C  
ATOM   2843  HD2 ARG A 178       3.920  -9.420 -19.786  1.00 91.19           H  
ATOM   2844  HD3 ARG A 178       2.589 -10.398 -19.152  1.00 91.19           H  
ATOM   2845  NE  ARG A 178       4.363 -10.497 -18.030  1.00 91.19           N  
ATOM   2846  HE  ARG A 178       4.951 -11.309 -17.910  1.00 91.19           H  
ATOM   2847  NH1 ARG A 178       3.716  -8.466 -17.188  1.00 91.19           N  
ATOM   2848 HH11 ARG A 178       4.197  -7.656 -16.826  1.00 91.19           H  
ATOM   2849 HH12 ARG A 178       3.422  -8.211 -18.120  1.00 91.19           H  
ATOM   2850  NH2 ARG A 178       4.991  -9.824 -15.961  1.00 91.19           N  
ATOM   2851 HH21 ARG A 178       4.903  -9.178 -15.190  1.00 91.19           H  
ATOM   2852 HH22 ARG A 178       5.520 -10.677 -15.848  1.00 91.19           H  
ATOM   2853  CZ  ARG A 178       4.346  -9.594 -17.069  1.00 91.19           C  
ATOM   2854  N   TYR A 179       2.722 -11.594 -24.769  1.00 89.12           N  
ATOM   2855  H   TYR A 179       3.536 -10.997 -24.790  1.00 89.12           H  
ATOM   2856  CA  TYR A 179       1.804 -11.502 -25.905  1.00 89.12           C  
ATOM   2857  HA  TYR A 179       0.861 -11.974 -25.631  1.00 89.12           H  
ATOM   2858  C   TYR A 179       2.307 -12.278 -27.131  1.00 89.12           C  
ATOM   2859  CB  TYR A 179       1.494 -10.023 -26.186  1.00 89.12           C  
ATOM   2860  HB2 TYR A 179       0.804  -9.949 -27.027  1.00 89.12           H  
ATOM   2861  HB3 TYR A 179       2.412  -9.508 -26.469  1.00 89.12           H  
ATOM   2862  O   TYR A 179       1.725 -12.171 -28.203  1.00 89.12           O  
ATOM   2863  CG  TYR A 179       0.864  -9.338 -24.986  1.00 89.12           C  
ATOM   2864  CD1 TYR A 179      -0.470  -9.619 -24.643  1.00 89.12           C  
ATOM   2865  HD1 TYR A 179      -1.060 -10.248 -25.293  1.00 89.12           H  
ATOM   2866  CD2 TYR A 179       1.632  -8.489 -24.170  1.00 89.12           C  
ATOM   2867  HD2 TYR A 179       2.644  -8.254 -24.465  1.00 89.12           H  
ATOM   2868  CE1 TYR A 179      -1.022  -9.082 -23.465  1.00 89.12           C  
ATOM   2869  HE1 TYR A 179      -2.041  -9.309 -23.189  1.00 89.12           H  
ATOM   2870  CE2 TYR A 179       1.088  -7.941 -22.994  1.00 89.12           C  
ATOM   2871  HE2 TYR A 179       1.697  -7.305 -22.369  1.00 89.12           H  
ATOM   2872  OH  TYR A 179      -0.778  -7.709 -21.509  1.00 89.12           O  
ATOM   2873  HH  TYR A 179      -0.147  -7.120 -21.089  1.00 89.12           H  
ATOM   2874  CZ  TYR A 179      -0.245  -8.239 -22.642  1.00 89.12           C  
ATOM   2875  N   ASN A 180       3.358 -13.100 -26.982  1.00 89.64           N  
ATOM   2876  H   ASN A 180       3.784 -13.167 -26.069  1.00 89.64           H  
ATOM   2877  CA  ASN A 180       4.028 -13.788 -28.094  1.00 89.64           C  
ATOM   2878  HA  ASN A 180       4.958 -14.200 -27.702  1.00 89.64           H  
ATOM   2879  C   ASN A 180       4.447 -12.821 -29.219  1.00 89.64           C  
ATOM   2880  CB  ASN A 180       3.178 -14.969 -28.598  1.00 89.64           C  
ATOM   2881  HB2 ASN A 180       3.711 -15.471 -29.405  1.00 89.64           H  
ATOM   2882  HB3 ASN A 180       2.243 -14.589 -29.008  1.00 89.64           H  
ATOM   2883  O   ASN A 180       4.351 -13.143 -30.404  1.00 89.64           O  
ATOM   2884  CG  ASN A 180       2.898 -16.005 -27.533  1.00 89.64           C  
ATOM   2885  ND2 ASN A 180       1.660 -16.417 -27.393  1.00 89.64           N  
ATOM   2886 HD21 ASN A 180       0.935 -15.967 -27.932  1.00 89.64           H  
ATOM   2887 HD22 ASN A 180       1.494 -17.059 -26.631  1.00 89.64           H  
ATOM   2888  OD1 ASN A 180       3.770 -16.483 -26.829  1.00 89.64           O  
ATOM   2889  N   ALA A 181       4.891 -11.625 -28.837  1.00 88.23           N  
ATOM   2890  H   ALA A 181       4.937 -11.416 -27.850  1.00 88.23           H  
ATOM   2891  CA  ALA A 181       5.351 -10.591 -29.746  1.00 88.23           C  
ATOM   2892  HA  ALA A 181       5.019 -10.835 -30.755  1.00 88.23           H  
ATOM   2893  C   ALA A 181       6.878 -10.507 -29.788  1.00 88.23           C  
ATOM   2894  CB  ALA A 181       4.693  -9.273 -29.350  1.00 88.23           C  
ATOM   2895  HB1 ALA A 181       4.983  -8.494 -30.055  1.00 88.23           H  
ATOM   2896  HB2 ALA A 181       4.996  -8.982 -28.344  1.00 88.23           H  
ATOM   2897  HB3 ALA A 181       3.611  -9.403 -29.371  1.00 88.23           H  
ATOM   2898  O   ALA A 181       7.559 -10.740 -28.787  1.00 88.23           O  
ATOM   2899  N   TYR A 182       7.405 -10.148 -30.959  1.00 84.43           N  
ATOM   2900  H   TYR A 182       6.763  -9.967 -31.718  1.00 84.43           H  
ATOM   2901  CA  TYR A 182       8.848 -10.049 -31.227  1.00 84.43           C  
ATOM   2902  HA  TYR A 182       9.410 -10.405 -30.363  1.00 84.43           H  
ATOM   2903  C   TYR A 182       9.289  -8.608 -31.494  1.00 84.43           C  
ATOM   2904  CB  TYR A 182       9.193 -10.940 -32.425  1.00 84.43           C  
ATOM   2905  HB2 TYR A 182       8.760 -10.506 -33.326  1.00 84.43           H  
ATOM   2906  HB3 TYR A 182      10.275 -10.955 -32.554  1.00 84.43           H  
ATOM   2907  O   TYR A 182      10.448  -8.244 -31.276  1.00 84.43           O  
ATOM   2908  CG  TYR A 182       8.699 -12.363 -32.279  1.00 84.43           C  
ATOM   2909  CD1 TYR A 182       9.367 -13.242 -31.410  1.00 84.43           C  
ATOM   2910  HD1 TYR A 182      10.239 -12.904 -30.870  1.00 84.43           H  
ATOM   2911  CD2 TYR A 182       7.535 -12.785 -32.953  1.00 84.43           C  
ATOM   2912  HD2 TYR A 182       7.003 -12.098 -33.595  1.00 84.43           H  
ATOM   2913  CE1 TYR A 182       8.872 -14.541 -31.214  1.00 84.43           C  
ATOM   2914  HE1 TYR A 182       9.361 -15.178 -30.491  1.00 84.43           H  
ATOM   2915  CE2 TYR A 182       7.056 -14.097 -32.781  1.00 84.43           C  
ATOM   2916  HE2 TYR A 182       6.160 -14.427 -33.287  1.00 84.43           H  
ATOM   2917  OH  TYR A 182       7.270 -16.251 -31.746  1.00 84.43           O  
ATOM   2918  HH  TYR A 182       7.791 -16.722 -31.091  1.00 84.43           H  
ATOM   2919  CZ  TYR A 182       7.728 -14.982 -31.915  1.00 84.43           C  
ATOM   2920  N   THR A 183       8.347  -7.780 -31.945  1.00 88.83           N  
ATOM   2921  H   THR A 183       7.420  -8.139 -32.121  1.00 88.83           H  
ATOM   2922  CA  THR A 183       8.523  -6.344 -32.137  1.00 88.83           C  
ATOM   2923  HA  THR A 183       9.501  -6.046 -31.759  1.00 88.83           H  
ATOM   2924  C   THR A 183       7.484  -5.588 -31.324  1.00 88.83           C  
ATOM   2925  CB  THR A 183       8.467  -5.944 -33.621  1.00 88.83           C  
ATOM   2926  HB  THR A 183       8.648  -4.872 -33.698  1.00 88.83           H  
ATOM   2927  O   THR A 183       6.384  -6.077 -31.053  1.00 88.83           O  
ATOM   2928  CG2 THR A 183       9.512  -6.685 -34.456  1.00 88.83           C  
ATOM   2929 HG21 THR A 183       9.274  -7.748 -34.504  1.00 88.83           H  
ATOM   2930 HG22 THR A 183      10.498  -6.556 -34.010  1.00 88.83           H  
ATOM   2931 HG23 THR A 183       9.522  -6.277 -35.467  1.00 88.83           H  
ATOM   2932  OG1 THR A 183       7.214  -6.237 -34.181  1.00 88.83           O  
ATOM   2933  HG1 THR A 183       7.102  -5.698 -34.968  1.00 88.83           H  
ATOM   2934  N   TRP A 184       7.850  -4.386 -30.899  1.00 91.50           N  
ATOM   2935  H   TRP A 184       8.770  -4.033 -31.120  1.00 91.50           H  
ATOM   2936  CA  TRP A 184       6.946  -3.472 -30.222  1.00 91.50           C  
ATOM   2937  HA  TRP A 184       5.924  -3.708 -30.521  1.00 91.50           H  
ATOM   2938  C   TRP A 184       7.236  -2.045 -30.663  1.00 91.50           C  
ATOM   2939  CB  TRP A 184       7.050  -3.630 -28.698  1.00 91.50           C  
ATOM   2940  HB2 TRP A 184       6.673  -4.618 -28.434  1.00 91.50           H  
ATOM   2941  HB3 TRP A 184       6.395  -2.900 -28.222  1.00 91.50           H  
ATOM   2942  O   TRP A 184       8.370  -1.688 -30.975  1.00 91.50           O  
ATOM   2943  CG  TRP A 184       8.426  -3.502 -28.115  1.00 91.50           C  
ATOM   2944  CD1 TRP A 184       9.023  -2.356 -27.712  1.00 91.50           C  
ATOM   2945  HD1 TRP A 184       8.573  -1.376 -27.771  1.00 91.50           H  
ATOM   2946  CD2 TRP A 184       9.408  -4.559 -27.898  1.00 91.50           C  
ATOM   2947  CE2 TRP A 184      10.582  -3.974 -27.338  1.00 91.50           C  
ATOM   2948  CE3 TRP A 184       9.430  -5.951 -28.133  1.00 91.50           C  
ATOM   2949  HE3 TRP A 184       8.567  -6.422 -28.579  1.00 91.50           H  
ATOM   2950  NE1 TRP A 184      10.297  -2.631 -27.249  1.00 91.50           N  
ATOM   2951  HE1 TRP A 184      10.946  -1.931 -26.920  1.00 91.50           H  
ATOM   2952  CH2 TRP A 184      11.697  -6.114 -27.238  1.00 91.50           C  
ATOM   2953  HH2 TRP A 184      12.564  -6.708 -26.991  1.00 91.50           H  
ATOM   2954  CZ2 TRP A 184      11.714  -4.729 -27.009  1.00 91.50           C  
ATOM   2955  HZ2 TRP A 184      12.585  -4.242 -26.596  1.00 91.50           H  
ATOM   2956  CZ3 TRP A 184      10.557  -6.723 -27.799  1.00 91.50           C  
ATOM   2957  HZ3 TRP A 184      10.542  -7.787 -27.985  1.00 91.50           H  
ATOM   2958  N   SER A 185       6.216  -1.201 -30.660  1.00 89.81           N  
ATOM   2959  H   SER A 185       5.290  -1.559 -30.471  1.00 89.81           H  
ATOM   2960  CA  SER A 185       6.378   0.237 -30.803  1.00 89.81           C  
ATOM   2961  HA  SER A 185       7.446   0.453 -30.833  1.00 89.81           H  
ATOM   2962  C   SER A 185       5.828   0.961 -29.584  1.00 89.81           C  
ATOM   2963  CB  SER A 185       5.805   0.751 -32.126  1.00 89.81           C  
ATOM   2964  HB2 SER A 185       6.305   0.247 -32.953  1.00 89.81           H  
ATOM   2965  HB3 SER A 185       5.999   1.820 -32.207  1.00 89.81           H  
ATOM   2966  O   SER A 185       4.781   0.613 -29.039  1.00 89.81           O  
ATOM   2967  OG  SER A 185       4.418   0.526 -32.219  1.00 89.81           O  
ATOM   2968  HG  SER A 185       4.289  -0.172 -32.866  1.00 89.81           H  
ATOM   2969  N   VAL A 186       6.566   1.972 -29.134  1.00 87.91           N  
ATOM   2970  H   VAL A 186       7.413   2.193 -29.638  1.00 87.91           H  
ATOM   2971  CA  VAL A 186       6.193   2.830 -28.009  1.00 87.91           C  
ATOM   2972  HA  VAL A 186       5.397   2.365 -27.427  1.00 87.91           H  
ATOM   2973  C   VAL A 186       5.692   4.140 -28.592  1.00 87.91           C  
ATOM   2974  CB  VAL A 186       7.392   3.095 -27.084  1.00 87.91           C  
ATOM   2975  HB  VAL A 186       8.153   3.641 -27.642  1.00 87.91           H  
ATOM   2976  O   VAL A 186       6.477   4.887 -29.173  1.00 87.91           O  
ATOM   2977  CG1 VAL A 186       6.937   3.953 -25.897  1.00 87.91           C  
ATOM   2978 HG11 VAL A 186       6.757   4.976 -26.226  1.00 87.91           H  
ATOM   2979 HG12 VAL A 186       7.715   3.971 -25.134  1.00 87.91           H  
ATOM   2980 HG13 VAL A 186       6.017   3.543 -25.480  1.00 87.91           H  
ATOM   2981  CG2 VAL A 186       8.063   1.829 -26.543  1.00 87.91           C  
ATOM   2982 HG21 VAL A 186       9.078   2.083 -26.234  1.00 87.91           H  
ATOM   2983 HG22 VAL A 186       8.130   1.053 -27.305  1.00 87.91           H  
ATOM   2984 HG23 VAL A 186       7.524   1.457 -25.672  1.00 87.91           H  
ATOM   2985  N   ASN A 187       4.391   4.421 -28.479  1.00 80.34           N  
ATOM   2986  H   ASN A 187       3.804   3.782 -27.962  1.00 80.34           H  
ATOM   2987  CA  ASN A 187       3.774   5.622 -29.065  1.00 80.34           C  
ATOM   2988  HA  ASN A 187       2.696   5.462 -29.067  1.00 80.34           H  
ATOM   2989  C   ASN A 187       4.167   5.862 -30.549  1.00 80.34           C  
ATOM   2990  CB  ASN A 187       4.061   6.839 -28.159  1.00 80.34           C  
ATOM   2991  HB2 ASN A 187       3.637   7.731 -28.619  1.00 80.34           H  
ATOM   2992  HB3 ASN A 187       5.139   6.982 -28.087  1.00 80.34           H  
ATOM   2993  O   ASN A 187       4.338   7.003 -30.974  1.00 80.34           O  
ATOM   2994  CG  ASN A 187       3.477   6.740 -26.761  1.00 80.34           C  
ATOM   2995  ND2 ASN A 187       3.934   7.577 -25.859  1.00 80.34           N  
ATOM   2996 HD21 ASN A 187       3.490   7.537 -24.953  1.00 80.34           H  
ATOM   2997 HD22 ASN A 187       4.657   8.237 -26.107  1.00 80.34           H  
ATOM   2998  OD1 ASN A 187       2.600   5.954 -26.446  1.00 80.34           O  
ATOM   2999  N   GLY A 188       4.346   4.786 -31.327  1.00 70.27           N  
ATOM   3000  H   GLY A 188       4.202   3.876 -30.914  1.00 70.27           H  
ATOM   3001  CA  GLY A 188       4.734   4.834 -32.743  1.00 70.27           C  
ATOM   3002  HA2 GLY A 188       4.328   5.736 -33.200  1.00 70.27           H  
ATOM   3003  HA3 GLY A 188       4.292   3.976 -33.251  1.00 70.27           H  
ATOM   3004  C   GLY A 188       6.242   4.804 -33.034  1.00 70.27           C  
ATOM   3005  O   GLY A 188       6.623   4.799 -34.200  1.00 70.27           O  
ATOM   3006  N   VAL A 189       7.113   4.755 -32.020  1.00 72.69           N  
ATOM   3007  H   VAL A 189       6.763   4.805 -31.074  1.00 72.69           H  
ATOM   3008  CA  VAL A 189       8.562   4.547 -32.207  1.00 72.69           C  
ATOM   3009  HA  VAL A 189       8.846   4.893 -33.201  1.00 72.69           H  
ATOM   3010  C   VAL A 189       8.873   3.052 -32.116  1.00 72.69           C  
ATOM   3011  CB  VAL A 189       9.390   5.354 -31.188  1.00 72.69           C  
ATOM   3012  HB  VAL A 189       9.180   4.997 -30.179  1.00 72.69           H  
ATOM   3013  O   VAL A 189       8.664   2.452 -31.063  1.00 72.69           O  
ATOM   3014  CG1 VAL A 189      10.893   5.204 -31.459  1.00 72.69           C  
ATOM   3015 HG11 VAL A 189      11.197   4.164 -31.343  1.00 72.69           H  
ATOM   3016 HG12 VAL A 189      11.459   5.798 -30.742  1.00 72.69           H  
ATOM   3017 HG13 VAL A 189      11.132   5.536 -32.469  1.00 72.69           H  
ATOM   3018  CG2 VAL A 189       9.050   6.851 -31.251  1.00 72.69           C  
ATOM   3019 HG21 VAL A 189       9.690   7.406 -30.564  1.00 72.69           H  
ATOM   3020 HG22 VAL A 189       8.014   7.010 -30.955  1.00 72.69           H  
ATOM   3021 HG23 VAL A 189       9.195   7.225 -32.265  1.00 72.69           H  
ATOM   3022  N   HIS A 190       9.344   2.447 -33.210  1.00 71.61           N  
ATOM   3023  H   HIS A 190       9.468   2.998 -34.048  1.00 71.61           H  
ATOM   3024  CA  HIS A 190       9.582   1.001 -33.307  1.00 71.61           C  
ATOM   3025  HA  HIS A 190       8.745   0.487 -32.835  1.00 71.61           H  
ATOM   3026  C   HIS A 190      10.860   0.556 -32.581  1.00 71.61           C  
ATOM   3027  CB  HIS A 190       9.614   0.557 -34.779  1.00 71.61           C  
ATOM   3028  HB2 HIS A 190       9.795  -0.518 -34.816  1.00 71.61           H  
ATOM   3029  HB3 HIS A 190      10.445   1.050 -35.284  1.00 71.61           H  
ATOM   3030  O   HIS A 190      11.893   1.223 -32.624  1.00 71.61           O  
ATOM   3031  CG  HIS A 190       8.340   0.841 -35.536  1.00 71.61           C  
ATOM   3032  CD2 HIS A 190       8.100   1.930 -36.332  1.00 71.61           C  
ATOM   3033  HD2 HIS A 190       8.788   2.740 -36.523  1.00 71.61           H  
ATOM   3034  ND1 HIS A 190       7.203   0.059 -35.584  1.00 71.61           N  
ATOM   3035  HD1 HIS A 190       7.035  -0.868 -35.222  1.00 71.61           H  
ATOM   3036  CE1 HIS A 190       6.313   0.669 -36.380  1.00 71.61           C  
ATOM   3037  HE1 HIS A 190       5.344   0.265 -36.633  1.00 71.61           H  
ATOM   3038  NE2 HIS A 190       6.814   1.817 -36.860  1.00 71.61           N  
ATOM   3039  N   SER A 191      10.801  -0.610 -31.944  1.00 73.84           N  
ATOM   3040  H   SER A 191       9.908  -1.077 -31.873  1.00 73.84           H  
ATOM   3041  CA  SER A 191      11.934  -1.316 -31.345  1.00 73.84           C  
ATOM   3042  HA  SER A 191      12.855  -1.022 -31.847  1.00 73.84           H  
ATOM   3043  C   SER A 191      11.751  -2.829 -31.528  1.00 73.84           C  
ATOM   3044  CB  SER A 191      12.057  -0.960 -29.860  1.00 73.84           C  
ATOM   3045  HB2 SER A 191      12.884  -1.515 -29.418  1.00 73.84           H  
ATOM   3046  HB3 SER A 191      11.132  -1.235 -29.352  1.00 73.84           H  
ATOM   3047  O   SER A 191      10.634  -3.348 -31.530  1.00 73.84           O  
ATOM   3048  OG  SER A 191      12.283   0.427 -29.694  1.00 73.84           O  
ATOM   3049  HG  SER A 191      12.374   0.822 -30.564  1.00 73.84           H  
ATOM   3050  N   SER A 192      12.847  -3.561 -31.709  1.00 67.23           N  
ATOM   3051  H   SER A 192      13.749  -3.106 -31.705  1.00 67.23           H  
ATOM   3052  CA  SER A 192      12.826  -5.008 -31.962  1.00 67.23           C  
ATOM   3053  HA  SER A 192      11.821  -5.401 -31.813  1.00 67.23           H  
ATOM   3054  C   SER A 192      13.751  -5.743 -31.003  1.00 67.23           C  
ATOM   3055  CB  SER A 192      13.229  -5.305 -33.412  1.00 67.23           C  
ATOM   3056  HB2 SER A 192      13.254  -6.384 -33.566  1.00 67.23           H  
ATOM   3057  HB3 SER A 192      12.492  -4.873 -34.088  1.00 67.23           H  
ATOM   3058  O   SER A 192      14.865  -5.281 -30.753  1.00 67.23           O  
ATOM   3059  OG  SER A 192      14.503  -4.756 -33.701  1.00 67.23           O  
ATOM   3060  HG  SER A 192      15.086  -4.939 -32.961  1.00 67.23           H  
ATOM   3061  N   SER A 193      13.334  -6.914 -30.521  1.00 60.34           N  
ATOM   3062  H   SER A 193      12.423  -7.263 -30.781  1.00 60.34           H  
ATOM   3063  CA  SER A 193      14.243  -7.817 -29.815  1.00 60.34           C  
ATOM   3064  HA  SER A 193      14.847  -7.240 -29.114  1.00 60.34           H  
ATOM   3065  C   SER A 193      15.167  -8.512 -30.818  1.00 60.34           C  
ATOM   3066  CB  SER A 193      13.454  -8.863 -29.026  1.00 60.34           C  
ATOM   3067  HB2 SER A 193      12.684  -8.381 -28.426  1.00 60.34           H  
ATOM   3068  HB3 SER A 193      12.971  -9.556 -29.716  1.00 60.34           H  
ATOM   3069  O   SER A 193      14.708  -9.261 -31.677  1.00 60.34           O  
ATOM   3070  OG  SER A 193      14.329  -9.575 -28.176  1.00 60.34           O  
ATOM   3071  HG  SER A 193      14.491  -9.063 -27.380  1.00 60.34           H  
ATOM   3072  N   SER A 194      16.476  -8.284 -30.726  1.00 50.90           N  
ATOM   3073  H   SER A 194      16.818  -7.604 -30.063  1.00 50.90           H  
ATOM   3074  CA  SER A 194      17.487  -9.088 -31.419  1.00 50.90           C  
ATOM   3075  HA  SER A 194      17.090  -9.415 -32.380  1.00 50.90           H  
ATOM   3076  C   SER A 194      17.792 -10.352 -30.604  1.00 50.90           C  
ATOM   3077  CB  SER A 194      18.736  -8.243 -31.708  1.00 50.90           C  
ATOM   3078  HB2 SER A 194      19.564  -8.897 -31.980  1.00 50.90           H  
ATOM   3079  HB3 SER A 194      18.523  -7.585 -32.551  1.00 50.90           H  
ATOM   3080  O   SER A 194      18.826 -10.454 -29.949  1.00 50.90           O  
ATOM   3081  OG  SER A 194      19.096  -7.441 -30.595  1.00 50.90           O  
ATOM   3082  HG  SER A 194      19.983  -7.101 -30.734  1.00 50.90           H  
ATOM   3083  N   GLY A 195      16.874 -11.319 -30.599  1.00 47.15           N  
ATOM   3084  H   GLY A 195      15.985 -11.161 -31.052  1.00 47.15           H  
ATOM   3085  CA  GLY A 195      17.081 -12.599 -29.919  1.00 47.15           C  
ATOM   3086  HA2 GLY A 195      17.122 -12.435 -28.842  1.00 47.15           H  
ATOM   3087  HA3 GLY A 195      18.033 -13.023 -30.237  1.00 47.15           H  
ATOM   3088  C   GLY A 195      15.967 -13.601 -30.203  1.00 47.15           C  
ATOM   3089  O   GLY A 195      14.792 -13.249 -30.149  1.00 47.15           O  
ATOM   3090  N   ASP A 196      16.352 -14.835 -30.532  1.00 42.69           N  
ATOM   3091  H   ASP A 196      17.342 -15.029 -30.581  1.00 42.69           H  
ATOM   3092  CA  ASP A 196      15.459 -15.955 -30.845  1.00 42.69           C  
ATOM   3093  HA  ASP A 196      14.982 -15.741 -31.802  1.00 42.69           H  
ATOM   3094  C   ASP A 196      14.354 -16.170 -29.783  1.00 42.69           C  
ATOM   3095  CB  ASP A 196      16.309 -17.233 -30.988  1.00 42.69           C  
ATOM   3096  HB2 ASP A 196      16.956 -17.333 -30.116  1.00 42.69           H  
ATOM   3097  HB3 ASP A 196      15.653 -18.103 -31.006  1.00 42.69           H  
ATOM   3098  O   ASP A 196      14.578 -15.904 -28.597  1.00 42.69           O  
ATOM   3099  CG  ASP A 196      17.148 -17.251 -32.268  1.00 42.69           C  
ATOM   3100  OD1 ASP A 196      16.558 -17.009 -33.344  1.00 42.69           O  
ATOM   3101  OD2 ASP A 196      18.364 -17.524 -32.159  1.00 42.69           O  
ATOM   3102  N   PRO A 197      13.161 -16.674 -30.172  1.00 44.67           N  
ATOM   3103  CA  PRO A 197      12.046 -16.917 -29.255  1.00 44.67           C  
ATOM   3104  HA  PRO A 197      11.633 -15.956 -28.946  1.00 44.67           H  
ATOM   3105  C   PRO A 197      12.481 -17.742 -28.032  1.00 44.67           C  
ATOM   3106  CB  PRO A 197      10.995 -17.695 -30.065  1.00 44.67           C  
ATOM   3107  HB2 PRO A 197      10.548 -18.507 -29.491  1.00 44.67           H  
ATOM   3108  HB3 PRO A 197      10.209 -17.025 -30.416  1.00 44.67           H  
ATOM   3109  O   PRO A 197      13.067 -18.815 -28.205  1.00 44.67           O  
ATOM   3110  CG  PRO A 197      11.758 -18.227 -31.275  1.00 44.67           C  
ATOM   3111  HG2 PRO A 197      12.229 -19.176 -31.020  1.00 44.67           H  
ATOM   3112  HG3 PRO A 197      11.115 -18.337 -32.148  1.00 44.67           H  
ATOM   3113  CD  PRO A 197      12.834 -17.172 -31.496  1.00 44.67           C  
ATOM   3114  HD2 PRO A 197      12.435 -16.355 -32.098  1.00 44.67           H  
ATOM   3115  HD3 PRO A 197      13.690 -17.620 -32.000  1.00 44.67           H  
ATOM   3116  N   PRO A 198      12.149 -17.329 -26.792  1.00 43.73           N  
ATOM   3117  CA  PRO A 198      12.397 -18.167 -25.632  1.00 43.73           C  
ATOM   3118  HA  PRO A 198      13.442 -18.478 -25.626  1.00 43.73           H  
ATOM   3119  C   PRO A 198      11.500 -19.408 -25.703  1.00 43.73           C  
ATOM   3120  CB  PRO A 198      12.139 -17.282 -24.410  1.00 43.73           C  
ATOM   3121  HB2 PRO A 198      13.066 -16.787 -24.123  1.00 43.73           H  
ATOM   3122  HB3 PRO A 198      11.735 -17.847 -23.570  1.00 43.73           H  
ATOM   3123  O   PRO A 198      10.271 -19.325 -25.758  1.00 43.73           O  
ATOM   3124  CG  PRO A 198      11.147 -16.237 -24.922  1.00 43.73           C  
ATOM   3125  HG2 PRO A 198      11.244 -15.292 -24.389  1.00 43.73           H  
ATOM   3126  HG3 PRO A 198      10.132 -16.623 -24.828  1.00 43.73           H  
ATOM   3127  CD  PRO A 198      11.496 -16.087 -26.404  1.00 43.73           C  
ATOM   3128  HD2 PRO A 198      12.193 -15.260 -26.539  1.00 43.73           H  
ATOM   3129  HD3 PRO A 198      10.589 -15.915 -26.984  1.00 43.73           H  
ATOM   3130  N   ALA A 199      12.126 -20.582 -25.699  1.00 39.88           N  
ATOM   3131  H   ALA A 199      13.135 -20.579 -25.740  1.00 39.88           H  
ATOM   3132  CA  ALA A 199      11.451 -21.867 -25.629  1.00 39.88           C  
ATOM   3133  HA  ALA A 199      10.684 -21.903 -26.403  1.00 39.88           H  
ATOM   3134  C   ALA A 199      10.766 -22.054 -24.259  1.00 39.88           C  
ATOM   3135  CB  ALA A 199      12.488 -22.961 -25.927  1.00 39.88           C  
ATOM   3136  HB1 ALA A 199      12.909 -22.809 -26.921  1.00 39.88           H  
ATOM   3137  HB2 ALA A 199      12.009 -23.940 -25.890  1.00 39.88           H  
ATOM   3138  HB3 ALA A 199      13.290 -22.930 -25.190  1.00 39.88           H  
ATOM   3139  O   ALA A 199      11.385 -22.543 -23.323  1.00 39.88           O  
ATOM   3140  N   GLY A 200       9.478 -21.704 -24.168  1.00 40.59           N  
ATOM   3141  H   GLY A 200       9.122 -21.127 -24.917  1.00 40.59           H  
ATOM   3142  CA  GLY A 200       8.549 -22.119 -23.105  1.00 40.59           C  
ATOM   3143  HA2 GLY A 200       8.581 -23.205 -23.014  1.00 40.59           H  
ATOM   3144  HA3 GLY A 200       7.545 -21.842 -23.426  1.00 40.59           H  
ATOM   3145  C   GLY A 200       8.800 -21.530 -21.699  1.00 40.59           C  
ATOM   3146  O   GLY A 200       9.925 -21.201 -21.332  1.00 40.59           O  
ATOM   3147  N   PRO A 201       7.760 -21.383 -20.855  1.00 41.17           N  
ATOM   3148  CA  PRO A 201       7.921 -20.753 -19.551  1.00 41.17           C  
ATOM   3149  HA  PRO A 201       8.573 -19.883 -19.628  1.00 41.17           H  
ATOM   3150  C   PRO A 201       8.527 -21.744 -18.544  1.00 41.17           C  
ATOM   3151  CB  PRO A 201       6.513 -20.282 -19.170  1.00 41.17           C  
ATOM   3152  HB2 PRO A 201       6.330 -19.304 -19.615  1.00 41.17           H  
ATOM   3153  HB3 PRO A 201       6.369 -20.239 -18.091  1.00 41.17           H  
ATOM   3154  O   PRO A 201       7.844 -22.655 -18.074  1.00 41.17           O  
ATOM   3155  CG  PRO A 201       5.597 -21.316 -19.829  1.00 41.17           C  
ATOM   3156  HG2 PRO A 201       5.463 -22.169 -19.163  1.00 41.17           H  
ATOM   3157  HG3 PRO A 201       4.630 -20.886 -20.089  1.00 41.17           H  
ATOM   3158  CD  PRO A 201       6.369 -21.758 -21.075  1.00 41.17           C  
ATOM   3159  HD2 PRO A 201       5.984 -21.223 -21.943  1.00 41.17           H  
ATOM   3160  HD3 PRO A 201       6.273 -22.834 -21.221  1.00 41.17           H  
ATOM   3161  N   SER A 202       9.788 -21.547 -18.145  1.00 38.11           N  
ATOM   3162  H   SER A 202      10.357 -20.871 -18.635  1.00 38.11           H  
ATOM   3163  CA  SER A 202      10.295 -22.117 -16.891  1.00 38.11           C  
ATOM   3164  HA  SER A 202       9.849 -23.102 -16.756  1.00 38.11           H  
ATOM   3165  C   SER A 202       9.849 -21.223 -15.731  1.00 38.11           C  
ATOM   3166  CB  SER A 202      11.813 -22.339 -16.904  1.00 38.11           C  
ATOM   3167  HB2 SER A 202      12.078 -22.967 -16.053  1.00 38.11           H  
ATOM   3168  HB3 SER A 202      12.101 -22.858 -17.818  1.00 38.11           H  
ATOM   3169  O   SER A 202      10.305 -20.088 -15.587  1.00 38.11           O  
ATOM   3170  OG  SER A 202      12.529 -21.127 -16.799  1.00 38.11           O  
ATOM   3171  HG  SER A 202      11.999 -20.502 -16.300  1.00 38.11           H  
ATOM   3172  N   ILE A 203       8.927 -21.726 -14.916  1.00 36.87           N  
ATOM   3173  H   ILE A 203       8.569 -22.646 -15.133  1.00 36.87           H  
ATOM   3174  CA  ILE A 203       8.412 -21.058 -13.720  1.00 36.87           C  
ATOM   3175  HA  ILE A 203       8.095 -20.049 -13.982  1.00 36.87           H  
ATOM   3176  C   ILE A 203       9.538 -20.963 -12.679  1.00 36.87           C  
ATOM   3177  CB  ILE A 203       7.182 -21.842 -13.192  1.00 36.87           C  
ATOM   3178  HB  ILE A 203       7.487 -22.875 -13.026  1.00 36.87           H  
ATOM   3179  O   ILE A 203       9.876 -21.956 -12.039  1.00 36.87           O  
ATOM   3180  CG1 ILE A 203       6.034 -21.834 -14.233  1.00 36.87           C  
ATOM   3181 HG12 ILE A 203       6.428 -22.036 -15.229  1.00 36.87           H  
ATOM   3182 HG13 ILE A 203       5.572 -20.847 -14.257  1.00 36.87           H  
ATOM   3183  CG2 ILE A 203       6.679 -21.272 -11.850  1.00 36.87           C  
ATOM   3184 HG21 ILE A 203       7.455 -21.352 -11.088  1.00 36.87           H  
ATOM   3185 HG22 ILE A 203       6.401 -20.225 -11.969  1.00 36.87           H  
ATOM   3186 HG23 ILE A 203       5.816 -21.836 -11.495  1.00 36.87           H  
ATOM   3187  CD1 ILE A 203       4.954 -22.891 -13.969  1.00 36.87           C  
ATOM   3188 HD11 ILE A 203       4.435 -22.691 -13.031  1.00 36.87           H  
ATOM   3189 HD12 ILE A 203       5.407 -23.882 -13.932  1.00 36.87           H  
ATOM   3190 HD13 ILE A 203       4.225 -22.868 -14.779  1.00 36.87           H  
ATOM   3191  N   SER A 204      10.079 -19.760 -12.483  1.00 38.13           N  
ATOM   3192  H   SER A 204       9.839 -19.022 -13.129  1.00 38.13           H  
ATOM   3193  CA  SER A 204      10.919 -19.411 -11.330  1.00 38.13           C  
ATOM   3194  HA  SER A 204      11.248 -20.328 -10.843  1.00 38.13           H  
ATOM   3195  C   SER A 204      10.097 -18.554 -10.354  1.00 38.13           C  
ATOM   3196  CB  SER A 204      12.186 -18.675 -11.769  1.00 38.13           C  
ATOM   3197  HB2 SER A 204      11.915 -17.815 -12.382  1.00 38.13           H  
ATOM   3198  HB3 SER A 204      12.733 -18.332 -10.891  1.00 38.13           H  
ATOM   3199  O   SER A 204       9.497 -17.563 -10.777  1.00 38.13           O  
ATOM   3200  OG  SER A 204      13.002 -19.558 -12.510  1.00 38.13           O  
ATOM   3201  HG  SER A 204      13.619 -19.053 -13.045  1.00 38.13           H  
ATOM   3202  N   PRO A 205      10.013 -18.906  -9.059  1.00 33.79           N  
ATOM   3203  CA  PRO A 205       9.153 -18.212  -8.109  1.00 33.79           C  
ATOM   3204  HA  PRO A 205       8.222 -17.909  -8.589  1.00 33.79           H  
ATOM   3205  C   PRO A 205       9.856 -16.967  -7.547  1.00 33.79           C  
ATOM   3206  CB  PRO A 205       8.841 -19.265  -7.039  1.00 33.79           C  
ATOM   3207  HB2 PRO A 205       7.991 -19.865  -7.363  1.00 33.79           H  
ATOM   3208  HB3 PRO A 205       8.638 -18.817  -6.066  1.00 33.79           H  
ATOM   3209  O   PRO A 205      10.780 -17.083  -6.748  1.00 33.79           O  
ATOM   3210  CG  PRO A 205      10.096 -20.141  -7.011  1.00 33.79           C  
ATOM   3211  HG2 PRO A 205       9.863 -21.166  -6.722  1.00 33.79           H  
ATOM   3212  HG3 PRO A 205      10.829 -19.715  -6.327  1.00 33.79           H  
ATOM   3213  CD  PRO A 205      10.632 -20.069  -8.439  1.00 33.79           C  
ATOM   3214  HD2 PRO A 205      10.336 -20.971  -8.975  1.00 33.79           H  
ATOM   3215  HD3 PRO A 205      11.718 -19.976  -8.432  1.00 33.79           H  
ATOM   3216  N   GLY A 206       9.407 -15.765  -7.918  1.00 31.67           N  
ATOM   3217  H   GLY A 206       8.775 -15.704  -8.704  1.00 31.67           H  
ATOM   3218  CA  GLY A 206       9.868 -14.533  -7.267  1.00 31.67           C  
ATOM   3219  HA2 GLY A 206      10.956 -14.546  -7.216  1.00 31.67           H  
ATOM   3220  HA3 GLY A 206       9.490 -14.502  -6.245  1.00 31.67           H  
ATOM   3221  C   GLY A 206       9.466 -13.255  -7.997  1.00 31.67           C  
ATOM   3222  O   GLY A 206      10.125 -12.858  -8.947  1.00 31.67           O  
ATOM   3223  N   GLY A 207       8.405 -12.591  -7.525  1.00 32.24           N  
ATOM   3224  H   GLY A 207       7.910 -13.003  -6.747  1.00 32.24           H  
ATOM   3225  CA  GLY A 207       8.000 -11.250  -7.970  1.00 32.24           C  
ATOM   3226  HA2 GLY A 207       7.837 -10.620  -7.096  1.00 32.24           H  
ATOM   3227  HA3 GLY A 207       8.802 -10.797  -8.552  1.00 32.24           H  
ATOM   3228  C   GLY A 207       6.737 -11.231  -8.833  1.00 32.24           C  
ATOM   3229  O   GLY A 207       6.809 -11.190 -10.057  1.00 32.24           O  
ATOM   3230  N   SER A 208       5.556 -11.211  -8.204  1.00 32.01           N  
ATOM   3231  H   SER A 208       5.537 -11.274  -7.196  1.00 32.01           H  
ATOM   3232  CA  SER A 208       4.300 -10.894  -8.900  1.00 32.01           C  
ATOM   3233  HA  SER A 208       4.196 -11.550  -9.765  1.00 32.01           H  
ATOM   3234  C   SER A 208       4.325  -9.448  -9.400  1.00 32.01           C  
ATOM   3235  CB  SER A 208       3.075 -11.087  -7.993  1.00 32.01           C  
ATOM   3236  HB2 SER A 208       3.304 -10.747  -6.983  1.00 32.01           H  
ATOM   3237  HB3 SER A 208       2.247 -10.491  -8.375  1.00 32.01           H  
ATOM   3238  O   SER A 208       4.009  -8.518  -8.662  1.00 32.01           O  
ATOM   3239  OG  SER A 208       2.660 -12.435  -7.968  1.00 32.01           O  
ATOM   3240  HG  SER A 208       2.357 -12.689  -8.843  1.00 32.01           H  
ATOM   3241  N   THR A 209       4.670  -9.265 -10.671  1.00 39.40           N  
ATOM   3242  H   THR A 209       5.033 -10.054 -11.187  1.00 39.40           H  
ATOM   3243  CA  THR A 209       4.399  -8.046 -11.435  1.00 39.40           C  
ATOM   3244  HA  THR A 209       4.463  -7.177 -10.780  1.00 39.40           H  
ATOM   3245  C   THR A 209       2.970  -8.125 -11.964  1.00 39.40           C  
ATOM   3246  CB  THR A 209       5.418  -7.851 -12.573  1.00 39.40           C  
ATOM   3247  HB  THR A 209       5.036  -7.114 -13.279  1.00 39.40           H  
ATOM   3248  O   THR A 209       2.716  -8.623 -13.055  1.00 39.40           O  
ATOM   3249  CG2 THR A 209       6.763  -7.367 -12.037  1.00 39.40           C  
ATOM   3250 HG21 THR A 209       7.176  -8.087 -11.330  1.00 39.40           H  
ATOM   3251 HG22 THR A 209       6.633  -6.408 -11.536  1.00 39.40           H  
ATOM   3252 HG23 THR A 209       7.459  -7.230 -12.864  1.00 39.40           H  
ATOM   3253  OG1 THR A 209       5.687  -9.059 -13.249  1.00 39.40           O  
ATOM   3254  HG1 THR A 209       6.548  -9.358 -12.947  1.00 39.40           H  
ATOM   3255  N   VAL A 210       2.005  -7.660 -11.171  1.00 37.84           N  
ATOM   3256  H   VAL A 210       2.254  -7.313 -10.256  1.00 37.84           H  
ATOM   3257  CA  VAL A 210       0.681  -7.321 -11.708  1.00 37.84           C  
ATOM   3258  HA  VAL A 210       0.455  -7.961 -12.560  1.00 37.84           H  
ATOM   3259  C   VAL A 210       0.795  -5.889 -12.217  1.00 37.84           C  
ATOM   3260  CB  VAL A 210      -0.456  -7.524 -10.686  1.00 37.84           C  
ATOM   3261  HB  VAL A 210      -0.362  -6.800  -9.876  1.00 37.84           H  
ATOM   3262  O   VAL A 210       0.596  -4.933 -11.471  1.00 37.84           O  
ATOM   3263  CG1 VAL A 210      -1.823  -7.353 -11.363  1.00 37.84           C  
ATOM   3264 HG11 VAL A 210      -2.621  -7.490 -10.634  1.00 37.84           H  
ATOM   3265 HG12 VAL A 210      -1.940  -8.077 -12.170  1.00 37.84           H  
ATOM   3266 HG13 VAL A 210      -1.909  -6.348 -11.777  1.00 37.84           H  
ATOM   3267  CG2 VAL A 210      -0.414  -8.932 -10.073  1.00 37.84           C  
ATOM   3268 HG21 VAL A 210       0.500  -9.060  -9.492  1.00 37.84           H  
ATOM   3269 HG22 VAL A 210      -0.448  -9.681 -10.863  1.00 37.84           H  
ATOM   3270 HG23 VAL A 210      -1.266  -9.069  -9.407  1.00 37.84           H  
ATOM   3271  N   GLY A 211       1.232  -5.737 -13.467  1.00 39.02           N  
ATOM   3272  H   GLY A 211       1.429  -6.563 -14.014  1.00 39.02           H  
ATOM   3273  CA  GLY A 211       1.081  -4.469 -14.172  1.00 39.02           C  
ATOM   3274  HA2 GLY A 211       1.515  -4.537 -15.169  1.00 39.02           H  
ATOM   3275  HA3 GLY A 211       1.578  -3.673 -13.618  1.00 39.02           H  
ATOM   3276  C   GLY A 211      -0.409  -4.163 -14.302  1.00 39.02           C  
ATOM   3277  O   GLY A 211      -1.200  -5.059 -14.597  1.00 39.02           O  
ATOM   3278  N   LEU A 212      -0.805  -2.911 -14.069  1.00 42.90           N  
ATOM   3279  H   LEU A 212      -0.108  -2.229 -13.807  1.00 42.90           H  
ATOM   3280  CA  LEU A 212      -2.130  -2.409 -14.441  1.00 42.90           C  
ATOM   3281  HA  LEU A 212      -2.893  -3.124 -14.134  1.00 42.90           H  
ATOM   3282  C   LEU A 212      -2.206  -2.310 -15.975  1.00 42.90           C  
ATOM   3283  CB  LEU A 212      -2.396  -1.059 -13.737  1.00 42.90           C  
ATOM   3284  HB2 LEU A 212      -1.482  -0.465 -13.749  1.00 42.90           H  
ATOM   3285  HB3 LEU A 212      -3.127  -0.498 -14.320  1.00 42.90           H  
ATOM   3286  O   LEU A 212      -2.254  -1.219 -16.527  1.00 42.90           O  
ATOM   3287  CG  LEU A 212      -2.939  -1.193 -12.300  1.00 42.90           C  
ATOM   3288  HG  LEU A 212      -2.903  -2.236 -11.985  1.00 42.90           H  
ATOM   3289  CD1 LEU A 212      -2.108  -0.369 -11.316  1.00 42.90           C  
ATOM   3290 HD11 LEU A 212      -2.519  -0.480 -10.312  1.00 42.90           H  
ATOM   3291 HD12 LEU A 212      -2.128   0.683 -11.599  1.00 42.90           H  
ATOM   3292 HD13 LEU A 212      -1.080  -0.731 -11.317  1.00 42.90           H  
ATOM   3293  CD2 LEU A 212      -4.389  -0.706 -12.224  1.00 42.90           C  
ATOM   3294 HD21 LEU A 212      -4.448   0.347 -12.497  1.00 42.90           H  
ATOM   3295 HD22 LEU A 212      -5.009  -1.293 -12.902  1.00 42.90           H  
ATOM   3296 HD23 LEU A 212      -4.765  -0.833 -11.209  1.00 42.90           H  
ATOM   3297  N   ALA A 213      -2.171  -3.448 -16.667  1.00 43.28           N  
ATOM   3298  H   ALA A 213      -2.077  -4.317 -16.161  1.00 43.28           H  
ATOM   3299  CA  ALA A 213      -2.424  -3.511 -18.096  1.00 43.28           C  
ATOM   3300  HA  ALA A 213      -1.950  -2.662 -18.588  1.00 43.28           H  
ATOM   3301  C   ALA A 213      -3.939  -3.427 -18.302  1.00 43.28           C  
ATOM   3302  CB  ALA A 213      -1.807  -4.793 -18.668  1.00 43.28           C  
ATOM   3303  HB1 ALA A 213      -0.729  -4.787 -18.507  1.00 43.28           H  
ATOM   3304  HB2 ALA A 213      -2.242  -5.670 -18.189  1.00 43.28           H  
ATOM   3305  HB3 ALA A 213      -1.998  -4.842 -19.740  1.00 43.28           H  
ATOM   3306  O   ALA A 213      -4.688  -4.321 -17.894  1.00 43.28           O  
ATOM   3307  N   ARG A 214      -4.410  -2.334 -18.905  1.00 44.46           N  
ATOM   3308  H   ARG A 214      -3.747  -1.624 -19.182  1.00 44.46           H  
ATOM   3309  CA  ARG A 214      -5.796  -2.222 -19.364  1.00 44.46           C  
ATOM   3310  HA  ARG A 214      -6.384  -3.017 -18.905  1.00 44.46           H  
ATOM   3311  C   ARG A 214      -5.815  -2.435 -20.871  1.00 44.46           C  
ATOM   3312  CB  ARG A 214      -6.406  -0.876 -18.938  1.00 44.46           C  
ATOM   3313  HB2 ARG A 214      -6.146  -0.682 -17.897  1.00 44.46           H  
ATOM   3314  HB3 ARG A 214      -6.003  -0.071 -19.552  1.00 44.46           H  
ATOM   3315  O   ARG A 214      -5.267  -1.626 -21.608  1.00 44.46           O  
ATOM   3316  CG  ARG A 214      -7.937  -0.927 -19.060  1.00 44.46           C  
ATOM   3317  HG2 ARG A 214      -8.226  -1.158 -20.086  1.00 44.46           H  
ATOM   3318  HG3 ARG A 214      -8.301  -1.729 -18.418  1.00 44.46           H  
ATOM   3319  CD  ARG A 214      -8.611   0.376 -18.617  1.00 44.46           C  
ATOM   3320  HD2 ARG A 214      -9.627   0.128 -18.309  1.00 44.46           H  
ATOM   3321  HD3 ARG A 214      -8.078   0.789 -17.761  1.00 44.46           H  
ATOM   3322  NE  ARG A 214      -8.671   1.367 -19.708  1.00 44.46           N  
ATOM   3323  HE  ARG A 214      -8.022   1.242 -20.471  1.00 44.46           H  
ATOM   3324  NH1 ARG A 214     -10.302   2.711 -18.806  1.00 44.46           N  
ATOM   3325 HH11 ARG A 214     -10.908   3.514 -18.890  1.00 44.46           H  
ATOM   3326 HH12 ARG A 214     -10.250   2.171 -17.953  1.00 44.46           H  
ATOM   3327  NH2 ARG A 214      -9.521   3.138 -20.856  1.00 44.46           N  
ATOM   3328 HH21 ARG A 214     -10.130   3.940 -20.934  1.00 44.46           H  
ATOM   3329 HH22 ARG A 214      -8.864   2.955 -21.600  1.00 44.46           H  
ATOM   3330  CZ  ARG A 214      -9.496   2.396 -19.785  1.00 44.46           C  
ATOM   3331  N   ARG A 215      -6.479  -3.499 -21.327  1.00 43.10           N  
ATOM   3332  H   ARG A 215      -6.857  -4.152 -20.656  1.00 43.10           H  
ATOM   3333  CA  ARG A 215      -6.752  -3.703 -22.753  1.00 43.10           C  
ATOM   3334  HA  ARG A 215      -5.820  -3.565 -23.303  1.00 43.10           H  
ATOM   3335  C   ARG A 215      -7.746  -2.640 -23.219  1.00 43.10           C  
ATOM   3336  CB  ARG A 215      -7.261  -5.134 -22.986  1.00 43.10           C  
ATOM   3337  HB2 ARG A 215      -8.288  -5.228 -22.632  1.00 43.10           H  
ATOM   3338  HB3 ARG A 215      -6.633  -5.821 -22.419  1.00 43.10           H  
ATOM   3339  O   ARG A 215      -8.841  -2.547 -22.659  1.00 43.10           O  
ATOM   3340  CG  ARG A 215      -7.180  -5.525 -24.467  1.00 43.10           C  
ATOM   3341  HG2 ARG A 215      -7.812  -4.872 -25.069  1.00 43.10           H  
ATOM   3342  HG3 ARG A 215      -6.148  -5.410 -24.797  1.00 43.10           H  
ATOM   3343  CD  ARG A 215      -7.615  -6.983 -24.666  1.00 43.10           C  
ATOM   3344  HD2 ARG A 215      -8.704  -7.028 -24.672  1.00 43.10           H  
ATOM   3345  HD3 ARG A 215      -7.235  -7.582 -23.839  1.00 43.10           H  
ATOM   3346  NE  ARG A 215      -7.068  -7.527 -25.920  1.00 43.10           N  
ATOM   3347  HE  ARG A 215      -6.413  -6.945 -26.422  1.00 43.10           H  
ATOM   3348  NH1 ARG A 215      -8.154  -9.550 -25.926  1.00 43.10           N  
ATOM   3349 HH11 ARG A 215      -8.678  -9.254 -25.115  1.00 43.10           H  
ATOM   3350 HH12 ARG A 215      -8.292 -10.449 -26.365  1.00 43.10           H  
ATOM   3351  NH2 ARG A 215      -6.630  -9.089 -27.504  1.00 43.10           N  
ATOM   3352 HH21 ARG A 215      -6.759  -9.989 -27.944  1.00 43.10           H  
ATOM   3353 HH22 ARG A 215      -5.965  -8.459 -27.928  1.00 43.10           H  
ATOM   3354  CZ  ARG A 215      -7.288  -8.718 -26.443  1.00 43.10           C  
ATOM   3355  N   VAL A 216      -7.375  -1.839 -24.210  1.00 45.96           N  
ATOM   3356  H   VAL A 216      -6.451  -1.944 -24.605  1.00 45.96           H  
ATOM   3357  CA  VAL A 216      -8.279  -0.868 -24.834  1.00 45.96           C  
ATOM   3358  HA  VAL A 216      -9.059  -0.594 -24.123  1.00 45.96           H  
ATOM   3359  C   VAL A 216      -8.947  -1.541 -26.030  1.00 45.96           C  
ATOM   3360  CB  VAL A 216      -7.544   0.433 -25.217  1.00 45.96           C  
ATOM   3361  HB  VAL A 216      -6.758   0.212 -25.940  1.00 45.96           H  
ATOM   3362  O   VAL A 216      -8.279  -2.070 -26.907  1.00 45.96           O  
ATOM   3363  CG1 VAL A 216      -8.515   1.453 -25.825  1.00 45.96           C  
ATOM   3364 HG11 VAL A 216      -8.941   1.055 -26.746  1.00 45.96           H  
ATOM   3365 HG12 VAL A 216      -9.315   1.695 -25.126  1.00 45.96           H  
ATOM   3366 HG13 VAL A 216      -7.974   2.364 -26.083  1.00 45.96           H  
ATOM   3367  CG2 VAL A 216      -6.917   1.080 -23.975  1.00 45.96           C  
ATOM   3368 HG21 VAL A 216      -7.676   1.279 -23.218  1.00 45.96           H  
ATOM   3369 HG22 VAL A 216      -6.145   0.433 -23.557  1.00 45.96           H  
ATOM   3370 HG23 VAL A 216      -6.428   2.013 -24.254  1.00 45.96           H  
ATOM   3371  N   THR A 217     -10.277  -1.551 -26.054  1.00 38.91           N  
ATOM   3372  H   THR A 217     -10.777  -1.144 -25.277  1.00 38.91           H  
ATOM   3373  CA  THR A 217     -11.062  -1.882 -27.249  1.00 38.91           C  
ATOM   3374  HA  THR A 217     -10.397  -2.098 -28.086  1.00 38.91           H  
ATOM   3375  C   THR A 217     -11.861  -0.633 -27.585  1.00 38.91           C  
ATOM   3376  CB  THR A 217     -11.983  -3.100 -27.034  1.00 38.91           C  
ATOM   3377  HB  THR A 217     -12.884  -2.798 -26.500  1.00 38.91           H  
ATOM   3378  O   THR A 217     -12.795  -0.287 -26.862  1.00 38.91           O  
ATOM   3379  CG2 THR A 217     -12.374  -3.750 -28.360  1.00 38.91           C  
ATOM   3380 HG21 THR A 217     -11.485  -4.098 -28.885  1.00 38.91           H  
ATOM   3381 HG22 THR A 217     -13.036  -4.595 -28.170  1.00 38.91           H  
ATOM   3382 HG23 THR A 217     -12.894  -3.025 -28.986  1.00 38.91           H  
ATOM   3383  OG1 THR A 217     -11.335  -4.094 -26.272  1.00 38.91           O  
ATOM   3384  HG1 THR A 217     -10.429  -4.111 -26.590  1.00 38.91           H  
ATOM   3385  N   GLU A 218     -11.463   0.093 -28.625  1.00 39.51           N  
ATOM   3386  H   GLU A 218     -10.671  -0.203 -29.178  1.00 39.51           H  
ATOM   3387  CA  GLU A 218     -12.194   1.275 -29.078  1.00 39.51           C  
ATOM   3388  HA  GLU A 218     -12.538   1.835 -28.208  1.00 39.51           H  
ATOM   3389  C   GLU A 218     -13.429   0.833 -29.878  1.00 39.51           C  
ATOM   3390  CB  GLU A 218     -11.286   2.220 -29.887  1.00 39.51           C  
ATOM   3391  HB2 GLU A 218     -10.857   1.676 -30.728  1.00 39.51           H  
ATOM   3392  HB3 GLU A 218     -11.904   3.031 -30.271  1.00 39.51           H  
ATOM   3393  O   GLU A 218     -13.329   0.202 -30.927  1.00 39.51           O  
ATOM   3394  CG  GLU A 218     -10.160   2.823 -29.028  1.00 39.51           C  
ATOM   3395  HG2 GLU A 218     -10.604   3.255 -28.132  1.00 39.51           H  
ATOM   3396  HG3 GLU A 218      -9.493   2.018 -28.720  1.00 39.51           H  
ATOM   3397  CD  GLU A 218      -9.330   3.896 -29.752  1.00 39.51           C  
ATOM   3398  OE1 GLU A 218      -8.620   4.636 -29.035  1.00 39.51           O  
ATOM   3399  OE2 GLU A 218      -9.405   3.971 -30.998  1.00 39.51           O  
ATOM   3400  N   ARG A 219     -14.625   1.160 -29.381  1.00 38.72           N  
ATOM   3401  H   ARG A 219     -14.646   1.609 -28.476  1.00 38.72           H  
ATOM   3402  CA  ARG A 219     -15.849   1.240 -30.188  1.00 38.72           C  
ATOM   3403  HA  ARG A 219     -15.566   1.181 -31.239  1.00 38.72           H  
ATOM   3404  C   ARG A 219     -16.498   2.601 -29.929  1.00 38.72           C  
ATOM   3405  CB  ARG A 219     -16.833   0.100 -29.881  1.00 38.72           C  
ATOM   3406  HB2 ARG A 219     -16.711  -0.234 -28.851  1.00 38.72           H  
ATOM   3407  HB3 ARG A 219     -17.848   0.481 -29.995  1.00 38.72           H  
ATOM   3408  O   ARG A 219     -16.677   2.936 -28.757  1.00 38.72           O  
ATOM   3409  CG  ARG A 219     -16.661  -1.080 -30.846  1.00 38.72           C  
ATOM   3410  HG2 ARG A 219     -15.686  -1.542 -30.688  1.00 38.72           H  
ATOM   3411  HG3 ARG A 219     -16.723  -0.719 -31.873  1.00 38.72           H  
ATOM   3412  CD  ARG A 219     -17.775  -2.104 -30.605  1.00 38.72           C  
ATOM   3413  HD2 ARG A 219     -18.729  -1.583 -30.676  1.00 38.72           H  
ATOM   3414  HD3 ARG A 219     -17.669  -2.508 -29.599  1.00 38.72           H  
ATOM   3415  NE  ARG A 219     -17.719  -3.203 -31.587  1.00 38.72           N  
ATOM   3416  HE  ARG A 219     -16.808  -3.400 -31.976  1.00 38.72           H  
ATOM   3417  NH1 ARG A 219     -19.955  -3.739 -31.591  1.00 38.72           N  
ATOM   3418 HH11 ARG A 219     -20.117  -2.974 -30.952  1.00 38.72           H  
ATOM   3419 HH12 ARG A 219     -20.723  -4.293 -31.943  1.00 38.72           H  
ATOM   3420  NH2 ARG A 219     -18.545  -4.866 -32.906  1.00 38.72           N  
ATOM   3421 HH21 ARG A 219     -17.616  -5.019 -33.272  1.00 38.72           H  
ATOM   3422 HH22 ARG A 219     -19.324  -5.390 -33.278  1.00 38.72           H  
ATOM   3423  CZ  ARG A 219     -18.736  -3.928 -32.020  1.00 38.72           C  
ATOM   3424  N   PRO A 220     -16.843   3.375 -30.970  1.00 38.93           N  
ATOM   3425  CA  PRO A 220     -17.386   4.712 -30.795  1.00 38.93           C  
ATOM   3426  HA  PRO A 220     -16.947   5.174 -29.911  1.00 38.93           H  
ATOM   3427  C   PRO A 220     -18.919   4.720 -30.633  1.00 38.93           C  
ATOM   3428  CB  PRO A 220     -16.903   5.491 -32.022  1.00 38.93           C  
ATOM   3429  HB2 PRO A 220     -15.894   5.862 -31.840  1.00 38.93           H  
ATOM   3430  HB3 PRO A 220     -17.567   6.316 -32.279  1.00 38.93           H  
ATOM   3431  O   PRO A 220     -19.626   3.870 -31.169  1.00 38.93           O  
ATOM   3432  CG  PRO A 220     -16.862   4.431 -33.122  1.00 38.93           C  
ATOM   3433  HG2 PRO A 220     -16.091   4.654 -33.860  1.00 38.93           H  
ATOM   3434  HG3 PRO A 220     -17.839   4.369 -33.600  1.00 38.93           H  
ATOM   3435  CD  PRO A 220     -16.571   3.127 -32.381  1.00 38.93           C  
ATOM   3436  HD2 PRO A 220     -17.206   2.328 -32.764  1.00 38.93           H  
ATOM   3437  HD3 PRO A 220     -15.519   2.875 -32.517  1.00 38.93           H  
ATOM   3438  N   ASP A 221     -19.366   5.756 -29.920  1.00 40.34           N  
ATOM   3439  H   ASP A 221     -18.629   6.340 -29.552  1.00 40.34           H  
ATOM   3440  CA  ASP A 221     -20.661   6.448 -29.942  1.00 40.34           C  
ATOM   3441  HA  ASP A 221     -20.446   7.314 -29.317  1.00 40.34           H  
ATOM   3442  C   ASP A 221     -21.943   5.882 -29.282  1.00 40.34           C  
ATOM   3443  CB  ASP A 221     -20.922   7.065 -31.329  1.00 40.34           C  
ATOM   3444  HB2 ASP A 221     -21.918   7.508 -31.335  1.00 40.34           H  
ATOM   3445  HB3 ASP A 221     -20.900   6.283 -32.088  1.00 40.34           H  
ATOM   3446  O   ASP A 221     -22.553   4.902 -29.700  1.00 40.34           O  
ATOM   3447  CG  ASP A 221     -19.920   8.173 -31.679  1.00 40.34           C  
ATOM   3448  OD1 ASP A 221     -19.434   8.834 -30.732  1.00 40.34           O  
ATOM   3449  OD2 ASP A 221     -19.670   8.362 -32.887  1.00 40.34           O  
ATOM   3450  N   SER A 222     -22.437   6.739 -28.370  1.00 38.82           N  
ATOM   3451  H   SER A 222     -21.770   7.443 -28.086  1.00 38.82           H  
ATOM   3452  CA  SER A 222     -23.834   7.104 -28.056  1.00 38.82           C  
ATOM   3453  HA  SER A 222     -23.704   8.135 -27.727  1.00 38.82           H  
ATOM   3454  C   SER A 222     -24.573   6.447 -26.867  1.00 38.82           C  
ATOM   3455  CB  SER A 222     -24.690   7.223 -29.320  1.00 38.82           C  
ATOM   3456  HB2 SER A 222     -24.664   6.297 -29.894  1.00 38.82           H  
ATOM   3457  HB3 SER A 222     -25.724   7.426 -29.044  1.00 38.82           H  
ATOM   3458  O   SER A 222     -24.340   5.284 -26.546  1.00 38.82           O  
ATOM   3459  OG  SER A 222     -24.210   8.305 -30.098  1.00 38.82           O  
ATOM   3460  HG  SER A 222     -23.472   7.995 -30.627  1.00 38.82           H  
ATOM   3461  N   PRO A 223     -25.432   7.220 -26.151  1.00 37.87           N  
ATOM   3462  CA  PRO A 223     -25.575   7.119 -24.696  1.00 37.87           C  
ATOM   3463  HA  PRO A 223     -24.835   6.426 -24.296  1.00 37.87           H  
ATOM   3464  C   PRO A 223     -26.968   6.685 -24.179  1.00 37.87           C  
ATOM   3465  CB  PRO A 223     -25.231   8.544 -24.229  1.00 37.87           C  
ATOM   3466  HB2 PRO A 223     -25.632   8.779 -23.243  1.00 37.87           H  
ATOM   3467  HB3 PRO A 223     -24.149   8.668 -24.228  1.00 37.87           H  
ATOM   3468  O   PRO A 223     -27.947   6.617 -24.912  1.00 37.87           O  
ATOM   3469  CG  PRO A 223     -25.839   9.440 -25.310  1.00 37.87           C  
ATOM   3470  HG2 PRO A 223     -26.825   9.786 -25.000  1.00 37.87           H  
ATOM   3471  HG3 PRO A 223     -25.186  10.286 -25.521  1.00 37.87           H  
ATOM   3472  CD  PRO A 223     -25.977   8.528 -26.531  1.00 37.87           C  
ATOM   3473  HD2 PRO A 223     -25.478   8.990 -27.382  1.00 37.87           H  
ATOM   3474  HD3 PRO A 223     -27.033   8.412 -26.776  1.00 37.87           H  
ATOM   3475  N   GLU A 224     -27.001   6.508 -22.852  1.00 36.59           N  
ATOM   3476  H   GLU A 224     -26.088   6.563 -22.422  1.00 36.59           H  
ATOM   3477  CA  GLU A 224     -28.120   6.437 -21.889  1.00 36.59           C  
ATOM   3478  HA  GLU A 224     -27.544   6.585 -20.975  1.00 36.59           H  
ATOM   3479  C   GLU A 224     -28.872   5.112 -21.607  1.00 36.59           C  
ATOM   3480  CB  GLU A 224     -29.067   7.649 -21.941  1.00 36.59           C  
ATOM   3481  HB2 GLU A 224     -30.041   7.344 -21.559  1.00 36.59           H  
ATOM   3482  HB3 GLU A 224     -29.199   7.989 -22.968  1.00 36.59           H  
ATOM   3483  O   GLU A 224     -29.190   4.344 -22.513  1.00 36.59           O  
ATOM   3484  CG  GLU A 224     -28.557   8.801 -21.061  1.00 36.59           C  
ATOM   3485  HG2 GLU A 224     -27.669   9.234 -21.520  1.00 36.59           H  
ATOM   3486  HG3 GLU A 224     -28.267   8.405 -20.088  1.00 36.59           H  
ATOM   3487  CD  GLU A 224     -29.617   9.889 -20.849  1.00 36.59           C  
ATOM   3488  OE1 GLU A 224     -29.648  10.435 -19.722  1.00 36.59           O  
ATOM   3489  OE2 GLU A 224     -30.391  10.155 -21.793  1.00 36.59           O  
ATOM   3490  N   PRO A 225     -29.164   4.814 -20.312  1.00 36.03           N  
ATOM   3491  CA  PRO A 225     -29.496   3.471 -19.850  1.00 36.03           C  
ATOM   3492  HA  PRO A 225     -29.158   2.727 -20.572  1.00 36.03           H  
ATOM   3493  C   PRO A 225     -30.996   3.276 -19.587  1.00 36.03           C  
ATOM   3494  CB  PRO A 225     -28.687   3.325 -18.559  1.00 36.03           C  
ATOM   3495  HB2 PRO A 225     -27.647   3.114 -18.807  1.00 36.03           H  
ATOM   3496  HB3 PRO A 225     -29.086   2.550 -17.905  1.00 36.03           H  
ATOM   3497  O   PRO A 225     -31.674   4.133 -19.019  1.00 36.03           O  
ATOM   3498  CG  PRO A 225     -28.791   4.717 -17.931  1.00 36.03           C  
ATOM   3499  HG2 PRO A 225     -27.888   4.962 -17.371  1.00 36.03           H  
ATOM   3500  HG3 PRO A 225     -29.664   4.770 -17.280  1.00 36.03           H  
ATOM   3501  CD  PRO A 225     -28.981   5.658 -19.122  1.00 36.03           C  
ATOM   3502  HD2 PRO A 225     -29.858   6.286 -18.969  1.00 36.03           H  
ATOM   3503  HD3 PRO A 225     -28.092   6.287 -19.175  1.00 36.03           H  
ATOM   3504  N   THR A 226     -31.509   2.081 -19.885  1.00 40.08           N  
ATOM   3505  H   THR A 226     -30.937   1.417 -20.387  1.00 40.08           H  
ATOM   3506  CA  THR A 226     -32.837   1.637 -19.438  1.00 40.08           C  
ATOM   3507  HA  THR A 226     -33.190   2.372 -18.715  1.00 40.08           H  
ATOM   3508  C   THR A 226     -32.763   0.318 -18.677  1.00 40.08           C  
ATOM   3509  CB  THR A 226     -33.898   1.575 -20.553  1.00 40.08           C  
ATOM   3510  HB  THR A 226     -34.212   0.541 -20.695  1.00 40.08           H  
ATOM   3511  O   THR A 226     -31.934  -0.552 -18.922  1.00 40.08           O  
ATOM   3512  CG2 THR A 226     -35.125   2.411 -20.184  1.00 40.08           C  
ATOM   3513 HG21 THR A 226     -35.581   2.025 -19.272  1.00 40.08           H  
ATOM   3514 HG22 THR A 226     -34.835   3.452 -20.038  1.00 40.08           H  
ATOM   3515 HG23 THR A 226     -35.852   2.356 -20.994  1.00 40.08           H  
ATOM   3516  OG1 THR A 226     -33.431   2.058 -21.785  1.00 40.08           O  
ATOM   3517  HG1 THR A 226     -33.015   2.912 -21.653  1.00 40.08           H  
ATOM   3518  N   ALA A 227     -33.630   0.227 -17.677  1.00 37.78           N  
ATOM   3519  H   ALA A 227     -34.295   0.983 -17.599  1.00 37.78           H  
ATOM   3520  CA  ALA A 227     -33.654  -0.762 -16.619  1.00 37.78           C  
ATOM   3521  HA  ALA A 227     -32.656  -0.814 -16.183  1.00 37.78           H  
ATOM   3522  C   ALA A 227     -34.079  -2.186 -17.048  1.00 37.78           C  
ATOM   3523  CB  ALA A 227     -34.632  -0.186 -15.583  1.00 37.78           C  
ATOM   3524  HB1 ALA A 227     -34.365   0.843 -15.343  1.00 37.78           H  
ATOM   3525  HB2 ALA A 227     -35.647  -0.210 -15.977  1.00 37.78           H  
ATOM   3526  HB3 ALA A 227     -34.581  -0.767 -14.662  1.00 37.78           H  
ATOM   3527  O   ALA A 227     -34.822  -2.363 -18.006  1.00 37.78           O  
ATOM   3528  N   ARG A 228     -33.767  -3.140 -16.149  1.00 41.18           N  
ATOM   3529  H   ARG A 228     -33.053  -2.863 -15.490  1.00 41.18           H  
ATOM   3530  CA  ARG A 228     -34.417  -4.452 -15.897  1.00 41.18           C  
ATOM   3531  HA  ARG A 228     -34.073  -4.789 -14.920  1.00 41.18           H  
ATOM   3532  C   ARG A 228     -34.109  -5.611 -16.858  1.00 41.18           C  
ATOM   3533  CB  ARG A 228     -35.952  -4.291 -15.792  1.00 41.18           C  
ATOM   3534  HB2 ARG A 228     -36.400  -5.282 -15.736  1.00 41.18           H  
ATOM   3535  HB3 ARG A 228     -36.336  -3.827 -16.701  1.00 41.18           H  
ATOM   3536  O   ARG A 228     -34.575  -5.612 -17.985  1.00 41.18           O  
ATOM   3537  CG  ARG A 228     -36.429  -3.498 -14.572  1.00 41.18           C  
ATOM   3538  HG2 ARG A 228     -35.876  -2.563 -14.483  1.00 41.18           H  
ATOM   3539  HG3 ARG A 228     -36.258  -4.097 -13.677  1.00 41.18           H  
ATOM   3540  CD  ARG A 228     -37.923  -3.184 -14.705  1.00 41.18           C  
ATOM   3541  HD2 ARG A 228     -38.061  -2.512 -15.552  1.00 41.18           H  
ATOM   3542  HD3 ARG A 228     -38.460  -4.112 -14.903  1.00 41.18           H  
ATOM   3543  NE  ARG A 228     -38.452  -2.556 -13.480  1.00 41.18           N  
ATOM   3544  HE  ARG A 228     -37.778  -2.289 -12.777  1.00 41.18           H  
ATOM   3545  NH1 ARG A 228     -40.668  -2.554 -14.086  1.00 41.18           N  
ATOM   3546 HH11 ARG A 228     -40.413  -2.921 -14.992  1.00 41.18           H  
ATOM   3547 HH12 ARG A 228     -41.630  -2.314 -13.895  1.00 41.18           H  
ATOM   3548  NH2 ARG A 228     -40.069  -1.748 -12.094  1.00 41.18           N  
ATOM   3549 HH21 ARG A 228     -41.039  -1.525 -11.920  1.00 41.18           H  
ATOM   3550 HH22 ARG A 228     -39.370  -1.500 -11.409  1.00 41.18           H  
ATOM   3551  CZ  ARG A 228     -39.723  -2.291 -13.227  1.00 41.18           C  
ATOM   3552  N   GLN A 229     -33.527  -6.682 -16.300  1.00 43.06           N  
ATOM   3553  H   GLN A 229     -32.819  -6.482 -15.608  1.00 43.06           H  
ATOM   3554  CA  GLN A 229     -34.047  -8.074 -16.252  1.00 43.06           C  
ATOM   3555  HA  GLN A 229     -34.914  -8.102 -15.592  1.00 43.06           H  
ATOM   3556  C   GLN A 229     -32.964  -8.980 -15.619  1.00 43.06           C  
ATOM   3557  CB  GLN A 229     -34.476  -8.579 -17.641  1.00 43.06           C  
ATOM   3558  HB2 GLN A 229     -34.332  -9.658 -17.698  1.00 43.06           H  
ATOM   3559  HB3 GLN A 229     -33.861  -8.120 -18.415  1.00 43.06           H  
ATOM   3560  O   GLN A 229     -31.802  -8.899 -15.983  1.00 43.06           O  
ATOM   3561  CG  GLN A 229     -35.970  -8.282 -17.881  1.00 43.06           C  
ATOM   3562  HG2 GLN A 229     -36.240  -7.279 -17.551  1.00 43.06           H  
ATOM   3563  HG3 GLN A 229     -36.565  -8.977 -17.288  1.00 43.06           H  
ATOM   3564  CD  GLN A 229     -36.371  -8.452 -19.339  1.00 43.06           C  
ATOM   3565  NE2 GLN A 229     -37.088  -7.519 -19.925  1.00 43.06           N  
ATOM   3566 HE21 GLN A 229     -37.245  -7.677 -20.910  1.00 43.06           H  
ATOM   3567 HE22 GLN A 229     -37.128  -6.594 -19.522  1.00 43.06           H  
ATOM   3568  OE1 GLN A 229     -36.091  -9.456 -19.961  1.00 43.06           O  
ATOM   3569  N   ARG A 230     -33.211  -9.554 -14.435  1.00 38.85           N  
ATOM   3570  H   ARG A 230     -32.366  -9.435 -13.894  1.00 38.85           H  
ATOM   3571  CA  ARG A 230     -33.787 -10.887 -14.135  1.00 38.85           C  
ATOM   3572  HA  ARG A 230     -34.094 -10.823 -13.091  1.00 38.85           H  
ATOM   3573  C   ARG A 230     -32.743 -12.020 -14.195  1.00 38.85           C  
ATOM   3574  CB  ARG A 230     -35.073 -11.208 -14.923  1.00 38.85           C  
ATOM   3575  HB2 ARG A 230     -35.709 -10.323 -14.949  1.00 38.85           H  
ATOM   3576  HB3 ARG A 230     -34.815 -11.485 -15.945  1.00 38.85           H  
ATOM   3577  O   ARG A 230     -32.124 -12.257 -15.218  1.00 38.85           O  
ATOM   3578  CG  ARG A 230     -35.855 -12.356 -14.254  1.00 38.85           C  
ATOM   3579  HG2 ARG A 230     -36.093 -12.063 -13.232  1.00 38.85           H  
ATOM   3580  HG3 ARG A 230     -35.242 -13.258 -14.227  1.00 38.85           H  
ATOM   3581  CD  ARG A 230     -37.158 -12.675 -14.996  1.00 38.85           C  
ATOM   3582  HD2 ARG A 230     -36.902 -13.188 -15.923  1.00 38.85           H  
ATOM   3583  HD3 ARG A 230     -37.669 -11.744 -15.241  1.00 38.85           H  
ATOM   3584  NE  ARG A 230     -38.056 -13.514 -14.174  1.00 38.85           N  
ATOM   3585  HE  ARG A 230     -37.798 -13.644 -13.206  1.00 38.85           H  
ATOM   3586  NH1 ARG A 230     -39.441 -14.218 -15.865  1.00 38.85           N  
ATOM   3587 HH11 ARG A 230     -40.176 -14.827 -16.195  1.00 38.85           H  
ATOM   3588 HH12 ARG A 230     -38.797 -13.828 -16.538  1.00 38.85           H  
ATOM   3589  NH2 ARG A 230     -39.852 -14.859 -13.768  1.00 38.85           N  
ATOM   3590 HH21 ARG A 230     -40.612 -15.421 -14.125  1.00 38.85           H  
ATOM   3591 HH22 ARG A 230     -39.584 -14.930 -12.797  1.00 38.85           H  
ATOM   3592  CZ  ARG A 230     -39.109 -14.189 -14.605  1.00 38.85           C  
ATOM   3593  N   LEU A 231     -32.590 -12.690 -13.048  1.00 40.87           N  
ATOM   3594  H   LEU A 231     -33.183 -12.409 -12.280  1.00 40.87           H  
ATOM   3595  CA  LEU A 231     -31.790 -13.895 -12.807  1.00 40.87           C  
ATOM   3596  HA  LEU A 231     -30.748 -13.722 -13.077  1.00 40.87           H  
ATOM   3597  C   LEU A 231     -32.318 -15.114 -13.575  1.00 40.87           C  
ATOM   3598  CB  LEU A 231     -31.914 -14.272 -11.311  1.00 40.87           C  
ATOM   3599  HB2 LEU A 231     -32.970 -14.344 -11.049  1.00 40.87           H  
ATOM   3600  HB3 LEU A 231     -31.519 -15.282 -11.208  1.00 40.87           H  
ATOM   3601  O   LEU A 231     -33.519 -15.362 -13.499  1.00 40.87           O  
ATOM   3602  CG  LEU A 231     -31.192 -13.368 -10.297  1.00 40.87           C  
ATOM   3603  HG  LEU A 231     -30.574 -12.641 -10.823  1.00 40.87           H  
ATOM   3604  CD1 LEU A 231     -32.181 -12.623  -9.394  1.00 40.87           C  
ATOM   3605 HD11 LEU A 231     -31.632 -11.987  -8.700  1.00 40.87           H  
ATOM   3606 HD12 LEU A 231     -32.780 -13.335  -8.827  1.00 40.87           H  
ATOM   3607 HD13 LEU A 231     -32.836 -11.997 -10.000  1.00 40.87           H  
ATOM   3608  CD2 LEU A 231     -30.295 -14.219  -9.396  1.00 40.87           C  
ATOM   3609 HD21 LEU A 231     -29.772 -13.579  -8.685  1.00 40.87           H  
ATOM   3610 HD22 LEU A 231     -29.551 -14.732 -10.005  1.00 40.87           H  
ATOM   3611 HD23 LEU A 231     -30.887 -14.956  -8.854  1.00 40.87           H  
ATOM   3612  N   GLU A 232     -31.417 -15.944 -14.110  1.00 47.26           N  
ATOM   3613  H   GLU A 232     -30.473 -15.615 -14.252  1.00 47.26           H  
ATOM   3614  CA  GLU A 232     -31.610 -17.394 -14.272  1.00 47.26           C  
ATOM   3615  HA  GLU A 232     -32.331 -17.730 -13.527  1.00 47.26           H  
ATOM   3616  C   GLU A 232     -30.286 -18.136 -13.993  1.00 47.26           C  
ATOM   3617  CB  GLU A 232     -32.187 -17.772 -15.651  1.00 47.26           C  
ATOM   3618  HB2 GLU A 232     -32.161 -18.858 -15.738  1.00 47.26           H  
ATOM   3619  HB3 GLU A 232     -31.572 -17.341 -16.442  1.00 47.26           H  
ATOM   3620  O   GLU A 232     -29.235 -17.804 -14.537  1.00 47.26           O  
ATOM   3621  CG  GLU A 232     -33.646 -17.304 -15.800  1.00 47.26           C  
ATOM   3622  HG2 GLU A 232     -34.187 -17.573 -14.892  1.00 47.26           H  
ATOM   3623  HG3 GLU A 232     -33.656 -16.218 -15.900  1.00 47.26           H  
ATOM   3624  CD  GLU A 232     -34.403 -17.891 -16.996  1.00 47.26           C  
ATOM   3625  OE1 GLU A 232     -35.655 -17.801 -16.958  1.00 47.26           O  
ATOM   3626  OE2 GLU A 232     -33.747 -18.412 -17.923  1.00 47.26           O  
ATOM   3627  N   THR A 233     -30.333 -19.119 -13.091  1.00 40.26           N  
ATOM   3628  H   THR A 233     -31.224 -19.335 -12.667  1.00 40.26           H  
ATOM   3629  CA  THR A 233     -29.254 -20.069 -12.773  1.00 40.26           C  
ATOM   3630  HA  THR A 233     -28.303 -19.616 -13.051  1.00 40.26           H  
ATOM   3631  C   THR A 233     -29.452 -21.380 -13.549  1.00 40.26           C  
ATOM   3632  CB  THR A 233     -29.225 -20.404 -11.267  1.00 40.26           C  
ATOM   3633  HB  THR A 233     -28.840 -21.415 -11.133  1.00 40.26           H  
ATOM   3634  O   THR A 233     -30.594 -21.826 -13.681  1.00 40.26           O  
ATOM   3635  CG2 THR A 233     -28.329 -19.456 -10.476  1.00 40.26           C  
ATOM   3636 HG21 THR A 233     -28.337 -19.729  -9.421  1.00 40.26           H  
ATOM   3637 HG22 THR A 233     -27.308 -19.522 -10.852  1.00 40.26           H  
ATOM   3638 HG23 THR A 233     -28.686 -18.433 -10.592  1.00 40.26           H  
ATOM   3639  OG1 THR A 233     -30.511 -20.321 -10.683  1.00 40.26           O  
ATOM   3640  HG1 THR A 233     -30.482 -20.781  -9.841  1.00 40.26           H  
ATOM   3641  N   PRO A 234     -28.386 -22.075 -14.003  1.00 49.41           N  
ATOM   3642  CA  PRO A 234     -28.530 -23.342 -14.713  1.00 49.41           C  
ATOM   3643  HA  PRO A 234     -29.463 -23.329 -15.276  1.00 49.41           H  
ATOM   3644  C   PRO A 234     -28.541 -24.571 -13.780  1.00 49.41           C  
ATOM   3645  CB  PRO A 234     -27.395 -23.394 -15.740  1.00 49.41           C  
ATOM   3646  HB2 PRO A 234     -26.899 -24.364 -15.731  1.00 49.41           H  
ATOM   3647  HB3 PRO A 234     -27.788 -23.192 -16.736  1.00 49.41           H  
ATOM   3648  O   PRO A 234     -27.601 -24.836 -13.036  1.00 49.41           O  
ATOM   3649  CG  PRO A 234     -26.424 -22.281 -15.338  1.00 49.41           C  
ATOM   3650  HG2 PRO A 234     -26.377 -21.534 -16.130  1.00 49.41           H  
ATOM   3651  HG3 PRO A 234     -25.429 -22.684 -15.147  1.00 49.41           H  
ATOM   3652  CD  PRO A 234     -26.997 -21.650 -14.069  1.00 49.41           C  
ATOM   3653  HD2 PRO A 234     -26.895 -20.567 -14.140  1.00 49.41           H  
ATOM   3654  HD3 PRO A 234     -26.463 -22.024 -13.195  1.00 49.41           H  
ATOM   3655  N   ILE A 235     -29.661 -25.292 -13.851  1.00 38.27           N  
ATOM   3656  H   ILE A 235     -30.420 -24.758 -14.250  1.00 38.27           H  
ATOM   3657  CA  ILE A 235     -29.879 -26.750 -13.965  1.00 38.27           C  
ATOM   3658  HA  ILE A 235     -30.763 -26.963 -13.363  1.00 38.27           H  
ATOM   3659  C   ILE A 235     -28.768 -27.698 -13.459  1.00 38.27           C  
ATOM   3660  CB  ILE A 235     -30.271 -27.071 -15.435  1.00 38.27           C  
ATOM   3661  HB  ILE A 235     -29.420 -26.835 -16.074  1.00 38.27           H  
ATOM   3662  O   ILE A 235     -27.679 -27.790 -14.020  1.00 38.27           O  
ATOM   3663  CG1 ILE A 235     -31.478 -26.202 -15.887  1.00 38.27           C  
ATOM   3664 HG12 ILE A 235     -32.346 -26.439 -15.272  1.00 38.27           H  
ATOM   3665 HG13 ILE A 235     -31.254 -25.144 -15.751  1.00 38.27           H  
ATOM   3666  CG2 ILE A 235     -30.606 -28.567 -15.615  1.00 38.27           C  
ATOM   3667 HG21 ILE A 235     -30.839 -28.778 -16.659  1.00 38.27           H  
ATOM   3668 HG22 ILE A 235     -31.457 -28.843 -14.994  1.00 38.27           H  
ATOM   3669 HG23 ILE A 235     -29.748 -29.188 -15.358  1.00 38.27           H  
ATOM   3670  CD1 ILE A 235     -31.867 -26.347 -17.362  1.00 38.27           C  
ATOM   3671 HD11 ILE A 235     -30.993 -26.195 -17.995  1.00 38.27           H  
ATOM   3672 HD12 ILE A 235     -32.294 -27.331 -17.555  1.00 38.27           H  
ATOM   3673 HD13 ILE A 235     -32.617 -25.595 -17.610  1.00 38.27           H  
ATOM   3674  N   ARG A 236     -29.143 -28.552 -12.492  1.00 40.84           N  
ATOM   3675  H   ARG A 236     -30.069 -28.420 -12.112  1.00 40.84           H  
ATOM   3676  CA  ARG A 236     -28.462 -29.805 -12.118  1.00 40.84           C  
ATOM   3677  HA  ARG A 236     -27.559 -29.899 -12.720  1.00 40.84           H  
ATOM   3678  C   ARG A 236     -29.393 -30.978 -12.443  1.00 40.84           C  
ATOM   3679  CB  ARG A 236     -28.085 -29.768 -10.620  1.00 40.84           C  
ATOM   3680  HB2 ARG A 236     -28.741 -30.431 -10.057  1.00 40.84           H  
ATOM   3681  HB3 ARG A 236     -28.233 -28.759 -10.235  1.00 40.84           H  
ATOM   3682  O   ARG A 236     -30.534 -30.991 -11.990  1.00 40.84           O  
ATOM   3683  CG  ARG A 236     -26.624 -30.160 -10.358  1.00 40.84           C  
ATOM   3684  HG2 ARG A 236     -25.970 -29.468 -10.889  1.00 40.84           H  
ATOM   3685  HG3 ARG A 236     -26.445 -31.173 -10.719  1.00 40.84           H  
ATOM   3686  CD  ARG A 236     -26.330 -30.087  -8.853  1.00 40.84           C  
ATOM   3687  HD2 ARG A 236     -26.607 -29.097  -8.491  1.00 40.84           H  
ATOM   3688  HD3 ARG A 236     -26.944 -30.832  -8.346  1.00 40.84           H  
ATOM   3689  NE  ARG A 236     -24.905 -30.328  -8.554  1.00 40.84           N  
ATOM   3690  HE  ARG A 236     -24.285 -30.413  -9.347  1.00 40.84           H  
ATOM   3691  NH1 ARG A 236     -25.076 -30.325  -6.262  1.00 40.84           N  
ATOM   3692 HH11 ARG A 236     -24.647 -30.421  -5.353  1.00 40.84           H  
ATOM   3693 HH12 ARG A 236     -26.072 -30.183  -6.350  1.00 40.84           H  
ATOM   3694  NH2 ARG A 236     -23.082 -30.621  -7.218  1.00 40.84           N  
ATOM   3695 HH21 ARG A 236     -22.496 -30.705  -8.037  1.00 40.84           H  
ATOM   3696 HH22 ARG A 236     -22.667 -30.696  -6.301  1.00 40.84           H  
ATOM   3697  CZ  ARG A 236     -24.363 -30.423  -7.351  1.00 40.84           C  
ATOM   3698  N   GLY A 237     -28.914 -31.942 -13.226  1.00 36.83           N  
ATOM   3699  H   GLY A 237     -27.957 -31.864 -13.542  1.00 36.83           H  
ATOM   3700  CA  GLY A 237     -29.641 -33.159 -13.592  1.00 36.83           C  
ATOM   3701  HA2 GLY A 237     -29.580 -33.296 -14.671  1.00 36.83           H  
ATOM   3702  HA3 GLY A 237     -30.694 -33.053 -13.332  1.00 36.83           H  
ATOM   3703  C   GLY A 237     -29.099 -34.429 -12.922  1.00 36.83           C  
ATOM   3704  O   GLY A 237     -27.967 -34.449 -12.448  1.00 36.83           O  
ATOM   3705  N   ALA A 238     -29.926 -35.481 -13.010  1.00 38.53           N  
ATOM   3706  H   ALA A 238     -30.841 -35.265 -13.381  1.00 38.53           H  
ATOM   3707  CA  ALA A 238     -29.641 -36.919 -12.871  1.00 38.53           C  
ATOM   3708  HA  ALA A 238     -30.411 -37.407 -13.470  1.00 38.53           H  
ATOM   3709  C   ALA A 238     -29.767 -37.575 -11.471  1.00 38.53           C  
ATOM   3710  CB  ALA A 238     -28.326 -37.256 -13.600  1.00 38.53           C  
ATOM   3711  HB1 ALA A 238     -27.472 -36.959 -12.991  1.00 38.53           H  
ATOM   3712  HB2 ALA A 238     -28.280 -36.735 -14.557  1.00 38.53           H  
ATOM   3713  HB3 ALA A 238     -28.266 -38.327 -13.796  1.00 38.53           H  
ATOM   3714  O   ALA A 238     -28.819 -37.590 -10.694  1.00 38.53           O  
ATOM   3715  N   ARG A 239     -30.904 -38.247 -11.197  1.00 41.76           N  
ATOM   3716  H   ARG A 239     -31.746 -37.711 -11.348  1.00 41.76           H  
ATOM   3717  CA  ARG A 239     -31.125 -39.720 -11.323  1.00 41.76           C  
ATOM   3718  HA  ARG A 239     -31.257 -39.943 -12.382  1.00 41.76           H  
ATOM   3719  C   ARG A 239     -32.406 -40.182 -10.565  1.00 41.76           C  
ATOM   3720  CB  ARG A 239     -29.932 -40.557 -10.808  1.00 41.76           C  
ATOM   3721  HB2 ARG A 239     -29.460 -40.066  -9.957  1.00 41.76           H  
ATOM   3722  HB3 ARG A 239     -30.299 -41.525 -10.467  1.00 41.76           H  
ATOM   3723  O   ARG A 239     -32.648 -39.660  -9.482  1.00 41.76           O  
ATOM   3724  CG  ARG A 239     -28.904 -40.824 -11.921  1.00 41.76           C  
ATOM   3725  HG2 ARG A 239     -29.404 -41.315 -12.756  1.00 41.76           H  
ATOM   3726  HG3 ARG A 239     -28.482 -39.879 -12.261  1.00 41.76           H  
ATOM   3727  CD  ARG A 239     -27.757 -41.715 -11.436  1.00 41.76           C  
ATOM   3728  HD2 ARG A 239     -27.210 -41.185 -10.657  1.00 41.76           H  
ATOM   3729  HD3 ARG A 239     -28.180 -42.626 -11.012  1.00 41.76           H  
ATOM   3730  NE  ARG A 239     -26.840 -42.067 -12.541  1.00 41.76           N  
ATOM   3731  HE  ARG A 239     -27.021 -41.645 -13.440  1.00 41.76           H  
ATOM   3732  NH1 ARG A 239     -25.484 -43.488 -11.351  1.00 41.76           N  
ATOM   3733 HH11 ARG A 239     -26.035 -43.311 -10.524  1.00 41.76           H  
ATOM   3734 HH12 ARG A 239     -24.713 -44.140 -11.315  1.00 41.76           H  
ATOM   3735  NH2 ARG A 239     -25.099 -43.163 -13.525  1.00 41.76           N  
ATOM   3736 HH21 ARG A 239     -24.330 -43.815 -13.465  1.00 41.76           H  
ATOM   3737 HH22 ARG A 239     -25.322 -42.741 -14.415  1.00 41.76           H  
ATOM   3738  CZ  ARG A 239     -25.815 -42.900 -12.467  1.00 41.76           C  
ATOM   3739  N   PRO A 240     -33.210 -41.137 -11.096  1.00 40.70           N  
ATOM   3740  CA  PRO A 240     -34.470 -41.611 -10.491  1.00 40.70           C  
ATOM   3741  HA  PRO A 240     -34.800 -40.939  -9.698  1.00 40.70           H  
ATOM   3742  C   PRO A 240     -34.412 -43.053  -9.925  1.00 40.70           C  
ATOM   3743  CB  PRO A 240     -35.455 -41.536 -11.661  1.00 40.70           C  
ATOM   3744  HB2 PRO A 240     -35.755 -40.500 -11.818  1.00 40.70           H  
ATOM   3745  HB3 PRO A 240     -36.332 -42.166 -11.513  1.00 40.70           H  
ATOM   3746  O   PRO A 240     -33.521 -43.817 -10.292  1.00 40.70           O  
ATOM   3747  CG  PRO A 240     -34.607 -42.009 -12.845  1.00 40.70           C  
ATOM   3748  HG2 PRO A 240     -34.928 -41.536 -13.773  1.00 40.70           H  
ATOM   3749  HG3 PRO A 240     -34.671 -43.094 -12.933  1.00 40.70           H  
ATOM   3750  CD  PRO A 240     -33.174 -41.610 -12.479  1.00 40.70           C  
ATOM   3751  HD2 PRO A 240     -32.868 -40.819 -13.163  1.00 40.70           H  
ATOM   3752  HD3 PRO A 240     -32.509 -42.470 -12.571  1.00 40.70           H  
ATOM   3753  N   GLY A 241     -35.405 -43.438  -9.104  1.00 44.63           N  
ATOM   3754  H   GLY A 241     -36.061 -42.744  -8.777  1.00 44.63           H  
ATOM   3755  CA  GLY A 241     -35.658 -44.823  -8.661  1.00 44.63           C  
ATOM   3756  HA2 GLY A 241     -35.586 -45.495  -9.516  1.00 44.63           H  
ATOM   3757  HA3 GLY A 241     -34.885 -45.117  -7.952  1.00 44.63           H  
ATOM   3758  C   GLY A 241     -37.026 -45.025  -7.967  1.00 44.63           C  
ATOM   3759  O   GLY A 241     -37.266 -44.422  -6.929  1.00 44.63           O  
ATOM   3760  N   GLU A 242     -37.890 -45.833  -8.608  1.00 45.58           N  
ATOM   3761  H   GLU A 242     -37.564 -46.077  -9.532  1.00 45.58           H  
ATOM   3762  CA  GLU A 242     -38.833 -46.870  -8.093  1.00 45.58           C  
ATOM   3763  HA  GLU A 242     -39.503 -47.109  -8.920  1.00 45.58           H  
ATOM   3764  C   GLU A 242     -39.787 -46.544  -6.907  1.00 45.58           C  
ATOM   3765  CB  GLU A 242     -38.004 -48.146  -7.844  1.00 45.58           C  
ATOM   3766  HB2 GLU A 242     -38.664 -48.931  -7.477  1.00 45.58           H  
ATOM   3767  HB3 GLU A 242     -37.254 -47.933  -7.083  1.00 45.58           H  
ATOM   3768  O   GLU A 242     -39.355 -46.292  -5.793  1.00 45.58           O  
ATOM   3769  CG  GLU A 242     -37.312 -48.641  -9.136  1.00 45.58           C  
ATOM   3770  HG2 GLU A 242     -38.086 -48.915  -9.852  1.00 45.58           H  
ATOM   3771  HG3 GLU A 242     -36.730 -47.834  -9.581  1.00 45.58           H  
ATOM   3772  CD  GLU A 242     -36.361 -49.828  -8.928  1.00 45.58           C  
ATOM   3773  OE1 GLU A 242     -35.937 -50.383  -9.965  1.00 45.58           O  
ATOM   3774  OE2 GLU A 242     -36.050 -50.149  -7.761  1.00 45.58           O  
ATOM   3775  N   GLY A 243     -41.123 -46.527  -7.074  1.00 47.91           N  
ATOM   3776  H   GLY A 243     -41.518 -45.789  -6.509  1.00 47.91           H  
ATOM   3777  CA  GLY A 243     -42.027 -47.701  -6.994  1.00 47.91           C  
ATOM   3778  HA2 GLY A 243     -42.234 -48.071  -7.998  1.00 47.91           H  
ATOM   3779  HA3 GLY A 243     -41.535 -48.490  -6.426  1.00 47.91           H  
ATOM   3780  C   GLY A 243     -43.380 -47.350  -6.289  1.00 47.91           C  
ATOM   3781  O   GLY A 243     -43.490 -46.244  -5.774  1.00 47.91           O  
ATOM   3782  N   PRO A 244     -44.430 -48.212  -6.279  1.00 50.44           N  
ATOM   3783  CA  PRO A 244     -45.644 -47.990  -7.105  1.00 50.44           C  
ATOM   3784  HA  PRO A 244     -45.666 -46.961  -7.462  1.00 50.44           H  
ATOM   3785  C   PRO A 244     -47.050 -48.311  -6.469  1.00 50.44           C  
ATOM   3786  CB  PRO A 244     -45.322 -48.932  -8.280  1.00 50.44           C  
ATOM   3787  HB2 PRO A 244     -44.630 -48.413  -8.943  1.00 50.44           H  
ATOM   3788  HB3 PRO A 244     -46.190 -49.213  -8.877  1.00 50.44           H  
ATOM   3789  O   PRO A 244     -47.133 -48.716  -5.318  1.00 50.44           O  
ATOM   3790  CG  PRO A 244     -44.578 -50.130  -7.651  1.00 50.44           C  
ATOM   3791  HG2 PRO A 244     -45.184 -51.034  -7.585  1.00 50.44           H  
ATOM   3792  HG3 PRO A 244     -43.674 -50.339  -8.223  1.00 50.44           H  
ATOM   3793  CD  PRO A 244     -44.216 -49.646  -6.253  1.00 50.44           C  
ATOM   3794  HD2 PRO A 244     -44.888 -50.095  -5.520  1.00 50.44           H  
ATOM   3795  HD3 PRO A 244     -43.190 -49.917  -6.003  1.00 50.44           H  
ATOM   3796  N   VAL A 245     -48.133 -48.214  -7.289  1.00 45.79           N  
ATOM   3797  H   VAL A 245     -47.935 -47.756  -8.167  1.00 45.79           H  
ATOM   3798  CA  VAL A 245     -49.455 -48.949  -7.248  1.00 45.79           C  
ATOM   3799  HA  VAL A 245     -49.912 -48.797  -8.226  1.00 45.79           H  
ATOM   3800  C   VAL A 245     -50.535 -48.471  -6.230  1.00 45.79           C  
ATOM   3801  CB  VAL A 245     -49.170 -50.473  -7.148  1.00 45.79           C  
ATOM   3802  HB  VAL A 245     -48.677 -50.682  -6.198  1.00 45.79           H  
ATOM   3803  O   VAL A 245     -50.335 -48.556  -5.033  1.00 45.79           O  
ATOM   3804  CG1 VAL A 245     -50.382 -51.395  -7.218  1.00 45.79           C  
ATOM   3805 HG11 VAL A 245     -50.058 -52.423  -7.052  1.00 45.79           H  
ATOM   3806 HG12 VAL A 245     -50.859 -51.343  -8.196  1.00 45.79           H  
ATOM   3807 HG13 VAL A 245     -51.057 -51.159  -6.395  1.00 45.79           H  
ATOM   3808  CG2 VAL A 245     -48.254 -50.952  -8.281  1.00 45.79           C  
ATOM   3809 HG21 VAL A 245     -48.471 -50.437  -9.217  1.00 45.79           H  
ATOM   3810 HG22 VAL A 245     -47.225 -50.781  -7.965  1.00 45.79           H  
ATOM   3811 HG23 VAL A 245     -48.334 -52.028  -8.435  1.00 45.79           H  
ATOM   3812  N   SER A 246     -51.671 -47.841  -6.608  1.00 44.81           N  
ATOM   3813  H   SER A 246     -51.899 -47.220  -5.845  1.00 44.81           H  
ATOM   3814  CA  SER A 246     -52.942 -48.282  -7.271  1.00 44.81           C  
ATOM   3815  HA  SER A 246     -53.190 -47.519  -8.009  1.00 44.81           H  
ATOM   3816  C   SER A 246     -54.133 -48.389  -6.292  1.00 44.81           C  
ATOM   3817  CB  SER A 246     -52.869 -49.609  -8.027  1.00 44.81           C  
ATOM   3818  HB2 SER A 246     -52.045 -49.583  -8.740  1.00 44.81           H  
ATOM   3819  HB3 SER A 246     -52.729 -50.403  -7.293  1.00 44.81           H  
ATOM   3820  O   SER A 246     -54.039 -49.066  -5.276  1.00 44.81           O  
ATOM   3821  OG  SER A 246     -54.075 -49.904  -8.712  1.00 44.81           O  
ATOM   3822  HG  SER A 246     -54.053 -50.842  -8.915  1.00 44.81           H  
ATOM   3823  N   GLY A 247     -55.289 -47.799  -6.639  1.00 40.54           N  
ATOM   3824  H   GLY A 247     -55.292 -47.219  -7.466  1.00 40.54           H  
ATOM   3825  CA  GLY A 247     -56.563 -48.011  -5.930  1.00 40.54           C  
ATOM   3826  HA2 GLY A 247     -56.830 -49.067  -5.976  1.00 40.54           H  
ATOM   3827  HA3 GLY A 247     -56.421 -47.759  -4.879  1.00 40.54           H  
ATOM   3828  C   GLY A 247     -57.734 -47.164  -6.456  1.00 40.54           C  
ATOM   3829  O   GLY A 247     -57.949 -46.046  -6.010  1.00 40.54           O  
ATOM   3830  N   ARG A 248     -58.480 -47.698  -7.434  1.00 43.19           N  
ATOM   3831  H   ARG A 248     -58.246 -48.655  -7.656  1.00 43.19           H  
ATOM   3832  CA  ARG A 248     -59.657 -47.114  -8.129  1.00 43.19           C  
ATOM   3833  HA  ARG A 248     -59.490 -46.049  -8.289  1.00 43.19           H  
ATOM   3834  C   ARG A 248     -60.989 -47.286  -7.364  1.00 43.19           C  
ATOM   3835  CB  ARG A 248     -59.832 -47.872  -9.466  1.00 43.19           C  
ATOM   3836  HB2 ARG A 248     -59.659 -48.933  -9.287  1.00 43.19           H  
ATOM   3837  HB3 ARG A 248     -60.868 -47.772  -9.789  1.00 43.19           H  
ATOM   3838  O   ARG A 248     -61.125 -48.279  -6.661  1.00 43.19           O  
ATOM   3839  CG  ARG A 248     -58.993 -47.418 -10.664  1.00 43.19           C  
ATOM   3840  HG2 ARG A 248     -57.935 -47.403 -10.402  1.00 43.19           H  
ATOM   3841  HG3 ARG A 248     -59.309 -46.417 -10.957  1.00 43.19           H  
ATOM   3842  CD  ARG A 248     -59.233 -48.416 -11.814  1.00 43.19           C  
ATOM   3843  HD2 ARG A 248     -58.644 -49.312 -11.619  1.00 43.19           H  
ATOM   3844  HD3 ARG A 248     -60.288 -48.689 -11.829  1.00 43.19           H  
ATOM   3845  NE  ARG A 248     -58.885 -47.868 -13.139  1.00 43.19           N  
ATOM   3846  HE  ARG A 248     -58.450 -46.957 -13.158  1.00 43.19           H  
ATOM   3847  NH1 ARG A 248     -59.559 -49.670 -14.410  1.00 43.19           N  
ATOM   3848 HH11 ARG A 248     -59.627 -50.233 -13.575  1.00 43.19           H  
ATOM   3849 HH12 ARG A 248     -59.644 -50.102 -15.319  1.00 43.19           H  
ATOM   3850  NH2 ARG A 248     -58.806 -47.833 -15.417  1.00 43.19           N  
ATOM   3851 HH21 ARG A 248     -58.401 -46.908 -15.398  1.00 43.19           H  
ATOM   3852 HH22 ARG A 248     -58.905 -48.299 -16.308  1.00 43.19           H  
ATOM   3853  CZ  ARG A 248     -59.086 -48.457 -14.309  1.00 43.19           C  
ATOM   3854  N   ARG A 249     -62.003 -46.487  -7.787  1.00 42.47           N  
ATOM   3855  H   ARG A 249     -61.678 -45.614  -8.178  1.00 42.47           H  
ATOM   3856  CA  ARG A 249     -63.493 -46.710  -7.889  1.00 42.47           C  
ATOM   3857  HA  ARG A 249     -63.792 -46.493  -8.914  1.00 42.47           H  
ATOM   3858  C   ARG A 249     -64.315 -45.723  -7.028  1.00 42.47           C  
ATOM   3859  CB  ARG A 249     -63.897 -48.177  -7.578  1.00 42.47           C  
ATOM   3860  HB2 ARG A 249     -63.486 -48.495  -6.620  1.00 42.47           H  
ATOM   3861  HB3 ARG A 249     -64.976 -48.241  -7.438  1.00 42.47           H  
ATOM   3862  O   ARG A 249     -63.892 -45.442  -5.925  1.00 42.47           O  
ATOM   3863  CG  ARG A 249     -63.498 -49.151  -8.703  1.00 42.47           C  
ATOM   3864  HG2 ARG A 249     -63.987 -48.841  -9.626  1.00 42.47           H  
ATOM   3865  HG3 ARG A 249     -62.418 -49.129  -8.852  1.00 42.47           H  
ATOM   3866  CD  ARG A 249     -63.905 -50.593  -8.381  1.00 42.47           C  
ATOM   3867  HD2 ARG A 249     -64.970 -50.614  -8.154  1.00 42.47           H  
ATOM   3868  HD3 ARG A 249     -63.354 -50.917  -7.497  1.00 42.47           H  
ATOM   3869  NE  ARG A 249     -63.618 -51.509  -9.509  1.00 42.47           N  
ATOM   3870  HE  ARG A 249     -63.082 -51.135 -10.279  1.00 42.47           H  
ATOM   3871  NH1 ARG A 249     -64.580 -53.392  -8.609  1.00 42.47           N  
ATOM   3872 HH11 ARG A 249     -64.727 -52.900  -7.739  1.00 42.47           H  
ATOM   3873 HH12 ARG A 249     -64.762 -54.384  -8.647  1.00 42.47           H  
ATOM   3874  NH2 ARG A 249     -63.643 -53.505 -10.626  1.00 42.47           N  
ATOM   3875 HH21 ARG A 249     -63.127 -53.113 -11.400  1.00 42.47           H  
ATOM   3876 HH22 ARG A 249     -63.876 -54.488 -10.643  1.00 42.47           H  
ATOM   3877  CZ  ARG A 249     -63.946 -52.791  -9.577  1.00 42.47           C  
ATOM   3878  N   ARG A 250     -65.503 -45.191  -7.379  1.00 40.70           N  
ATOM   3879  H   ARG A 250     -65.858 -44.661  -6.597  1.00 40.70           H  
ATOM   3880  CA  ARG A 250     -66.482 -45.242  -8.510  1.00 40.70           C  
ATOM   3881  HA  ARG A 250     -66.043 -44.893  -9.445  1.00 40.70           H  
ATOM   3882  C   ARG A 250     -67.634 -44.275  -8.086  1.00 40.70           C  
ATOM   3883  CB  ARG A 250     -66.968 -46.701  -8.603  1.00 40.70           C  
ATOM   3884  HB2 ARG A 250     -66.114 -47.291  -8.936  1.00 40.70           H  
ATOM   3885  HB3 ARG A 250     -67.255 -47.030  -7.604  1.00 40.70           H  
ATOM   3886  O   ARG A 250     -67.988 -44.309  -6.921  1.00 40.70           O  
ATOM   3887  CG  ARG A 250     -68.101 -47.066  -9.566  1.00 40.70           C  
ATOM   3888  HG2 ARG A 250     -67.794 -46.856 -10.590  1.00 40.70           H  
ATOM   3889  HG3 ARG A 250     -69.000 -46.499  -9.322  1.00 40.70           H  
ATOM   3890  CD  ARG A 250     -68.382 -48.571  -9.401  1.00 40.70           C  
ATOM   3891  HD2 ARG A 250     -67.443 -49.119  -9.482  1.00 40.70           H  
ATOM   3892  HD3 ARG A 250     -68.797 -48.733  -8.406  1.00 40.70           H  
ATOM   3893  NE  ARG A 250     -69.323 -49.089 -10.410  1.00 40.70           N  
ATOM   3894  HE  ARG A 250     -69.792 -48.412 -10.994  1.00 40.70           H  
ATOM   3895  NH1 ARG A 250     -69.371 -51.272  -9.680  1.00 40.70           N  
ATOM   3896 HH11 ARG A 250     -69.795 -52.187  -9.737  1.00 40.70           H  
ATOM   3897 HH12 ARG A 250     -68.900 -50.989  -8.833  1.00 40.70           H  
ATOM   3898  NH2 ARG A 250     -70.551 -50.682 -11.480  1.00 40.70           N  
ATOM   3899 HH21 ARG A 250     -70.922 -51.620 -11.531  1.00 40.70           H  
ATOM   3900 HH22 ARG A 250     -70.977 -49.970 -12.056  1.00 40.70           H  
ATOM   3901  CZ  ARG A 250     -69.738 -50.342 -10.521  1.00 40.70           C  
ATOM   3902  N   ARG A 251     -67.986 -43.215  -8.834  1.00 44.72           N  
ATOM   3903  H   ARG A 251     -68.031 -42.439  -8.189  1.00 44.72           H  
ATOM   3904  CA  ARG A 251     -69.057 -43.028  -9.858  1.00 44.72           C  
ATOM   3905  HA  ARG A 251     -68.871 -42.026 -10.243  1.00 44.72           H  
ATOM   3906  C   ARG A 251     -70.524 -42.974  -9.347  1.00 44.72           C  
ATOM   3907  CB  ARG A 251     -68.911 -43.990 -11.058  1.00 44.72           C  
ATOM   3908  HB2 ARG A 251     -67.939 -44.483 -11.015  1.00 44.72           H  
ATOM   3909  HB3 ARG A 251     -69.684 -44.756 -11.003  1.00 44.72           H  
ATOM   3910  O   ARG A 251     -70.921 -43.868  -8.618  1.00 44.72           O  
ATOM   3911  CG  ARG A 251     -68.999 -43.266 -12.411  1.00 44.72           C  
ATOM   3912  HG2 ARG A 251     -69.890 -42.639 -12.444  1.00 44.72           H  
ATOM   3913  HG3 ARG A 251     -68.119 -42.632 -12.519  1.00 44.72           H  
ATOM   3914  CD  ARG A 251     -69.055 -44.267 -13.573  1.00 44.72           C  
ATOM   3915  HD2 ARG A 251     -70.055 -44.699 -13.607  1.00 44.72           H  
ATOM   3916  HD3 ARG A 251     -68.336 -45.065 -13.389  1.00 44.72           H  
ATOM   3917  NE  ARG A 251     -68.733 -43.626 -14.865  1.00 44.72           N  
ATOM   3918  HE  ARG A 251     -68.520 -42.639 -14.849  1.00 44.72           H  
ATOM   3919  NH1 ARG A 251     -69.075 -45.464 -16.196  1.00 44.72           N  
ATOM   3920 HH11 ARG A 251     -69.551 -45.910 -15.425  1.00 44.72           H  
ATOM   3921 HH12 ARG A 251     -69.131 -45.873 -17.118  1.00 44.72           H  
ATOM   3922  NH2 ARG A 251     -68.338 -43.567 -17.113  1.00 44.72           N  
ATOM   3923 HH21 ARG A 251     -68.369 -44.013 -18.019  1.00 44.72           H  
ATOM   3924 HH22 ARG A 251     -68.092 -42.589 -17.057  1.00 44.72           H  
ATOM   3925  CZ  ARG A 251     -68.715 -44.219 -16.048  1.00 44.72           C  
ATOM   3926  N   GLU A 252     -71.277 -42.006  -9.914  1.00 42.65           N  
ATOM   3927  H   GLU A 252     -70.752 -41.312 -10.428  1.00 42.65           H  
ATOM   3928  CA  GLU A 252     -72.758 -41.799  -9.972  1.00 42.65           C  
ATOM   3929  HA  GLU A 252     -72.941 -41.160 -10.836  1.00 42.65           H  
ATOM   3930  C   GLU A 252     -73.379 -41.025  -8.784  1.00 42.65           C  
ATOM   3931  CB  GLU A 252     -73.497 -43.118 -10.288  1.00 42.65           C  
ATOM   3932  HB2 GLU A 252     -74.571 -42.930 -10.289  1.00 42.65           H  
ATOM   3933  HB3 GLU A 252     -73.287 -43.849  -9.508  1.00 42.65           H  
ATOM   3934  O   GLU A 252     -73.096 -41.338  -7.642  1.00 42.65           O  
ATOM   3935  CG  GLU A 252     -73.103 -43.675 -11.670  1.00 42.65           C  
ATOM   3936  HG2 GLU A 252     -73.592 -43.074 -12.437  1.00 42.65           H  
ATOM   3937  HG3 GLU A 252     -72.029 -43.558 -11.818  1.00 42.65           H  
ATOM   3938  CD  GLU A 252     -73.434 -45.160 -11.893  1.00 42.65           C  
ATOM   3939  OE1 GLU A 252     -72.848 -45.709 -12.858  1.00 42.65           O  
ATOM   3940  OE2 GLU A 252     -74.195 -45.752 -11.101  1.00 42.65           O  
ATOM   3941  N   GLY A 253     -74.209 -39.978  -8.905  1.00 39.79           N  
ATOM   3942  H   GLY A 253     -74.478 -39.646  -7.990  1.00 39.79           H  
ATOM   3943  CA  GLY A 253     -74.935 -39.348 -10.015  1.00 39.79           C  
ATOM   3944  HA2 GLY A 253     -74.519 -38.360 -10.211  1.00 39.79           H  
ATOM   3945  HA3 GLY A 253     -74.854 -39.955 -10.917  1.00 39.79           H  
ATOM   3946  C   GLY A 253     -76.428 -39.219  -9.654  1.00 39.79           C  
ATOM   3947  O   GLY A 253     -77.064 -40.257  -9.519  1.00 39.79           O  
ATOM   3948  N   LYS A 254     -76.978 -37.995  -9.504  1.00 42.44           N  
ATOM   3949  H   LYS A 254     -76.328 -37.237  -9.350  1.00 42.44           H  
ATOM   3950  CA  LYS A 254     -78.343 -37.563  -9.924  1.00 42.44           C  
ATOM   3951  HA  LYS A 254     -78.294 -37.392 -11.000  1.00 42.44           H  
ATOM   3952  C   LYS A 254     -78.795 -36.225  -9.313  1.00 42.44           C  
ATOM   3953  CB  LYS A 254     -79.455 -38.606  -9.667  1.00 42.44           C  
ATOM   3954  HB2 LYS A 254     -79.206 -39.236  -8.814  1.00 42.44           H  
ATOM   3955  HB3 LYS A 254     -80.389 -38.098  -9.427  1.00 42.44           H  
ATOM   3956  O   LYS A 254     -78.637 -35.967  -8.127  1.00 42.44           O  
ATOM   3957  CG  LYS A 254     -79.699 -39.439 -10.939  1.00 42.44           C  
ATOM   3958  HG2 LYS A 254     -80.135 -38.794 -11.702  1.00 42.44           H  
ATOM   3959  HG3 LYS A 254     -78.756 -39.826 -11.326  1.00 42.44           H  
ATOM   3960  CD  LYS A 254     -80.644 -40.613 -10.678  1.00 42.44           C  
ATOM   3961  HD2 LYS A 254     -81.604 -40.231 -10.332  1.00 42.44           H  
ATOM   3962  HD3 LYS A 254     -80.211 -41.250  -9.907  1.00 42.44           H  
ATOM   3963  CE  LYS A 254     -80.828 -41.412 -11.973  1.00 42.44           C  
ATOM   3964  HE2 LYS A 254     -81.240 -40.752 -12.736  1.00 42.44           H  
ATOM   3965  HE3 LYS A 254     -79.846 -41.742 -12.311  1.00 42.44           H  
ATOM   3966  NZ  LYS A 254     -81.714 -42.584 -11.769  1.00 42.44           N  
ATOM   3967  HZ1 LYS A 254     -82.632 -42.289 -11.466  1.00 42.44           H  
ATOM   3968  HZ2 LYS A 254     -81.809 -43.112 -12.625  1.00 42.44           H  
ATOM   3969  HZ3 LYS A 254     -81.325 -43.193 -11.063  1.00 42.44           H  
ATOM   3970  N   GLU A 255     -79.398 -35.419 -10.182  1.00 38.66           N  
ATOM   3971  H   GLU A 255     -79.473 -35.763 -11.128  1.00 38.66           H  
ATOM   3972  CA  GLU A 255     -80.078 -34.138  -9.965  1.00 38.66           C  
ATOM   3973  HA  GLU A 255     -79.422 -33.442  -9.441  1.00 38.66           H  
ATOM   3974  C   GLU A 255     -81.416 -34.279  -9.217  1.00 38.66           C  
ATOM   3975  CB  GLU A 255     -80.449 -33.587 -11.357  1.00 38.66           C  
ATOM   3976  HB2 GLU A 255     -80.978 -32.643 -11.231  1.00 38.66           H  
ATOM   3977  HB3 GLU A 255     -81.146 -34.294 -11.808  1.00 38.66           H  
ATOM   3978  O   GLU A 255     -82.103 -35.283  -9.405  1.00 38.66           O  
ATOM   3979  CG  GLU A 255     -79.281 -33.349 -12.327  1.00 38.66           C  
ATOM   3980  HG2 GLU A 255     -78.724 -32.474 -11.993  1.00 38.66           H  
ATOM   3981  HG3 GLU A 255     -78.604 -34.203 -12.309  1.00 38.66           H  
ATOM   3982  CD  GLU A 255     -79.783 -33.169 -13.767  1.00 38.66           C  
ATOM   3983  OE1 GLU A 255     -79.427 -32.143 -14.382  1.00 38.66           O  
ATOM   3984  OE2 GLU A 255     -80.523 -34.069 -14.228  1.00 38.66           O  
ATOM   3985  N   GLN A 256     -81.854 -33.228  -8.498  1.00 42.44           N  
ATOM   3986  H   GLN A 256     -81.182 -32.521  -8.237  1.00 42.44           H  
ATOM   3987  CA  GLN A 256     -83.281 -32.871  -8.355  1.00 42.44           C  
ATOM   3988  HA  GLN A 256     -83.697 -32.886  -9.362  1.00 42.44           H  
ATOM   3989  C   GLN A 256     -83.521 -31.437  -7.807  1.00 42.44           C  
ATOM   3990  CB  GLN A 256     -84.051 -33.928  -7.531  1.00 42.44           C  
ATOM   3991  HB2 GLN A 256     -83.351 -34.600  -7.035  1.00 42.44           H  
ATOM   3992  HB3 GLN A 256     -84.651 -33.448  -6.757  1.00 42.44           H  
ATOM   3993  O   GLN A 256     -83.343 -31.145  -6.632  1.00 42.44           O  
ATOM   3994  CG  GLN A 256     -84.995 -34.743  -8.435  1.00 42.44           C  
ATOM   3995  HG2 GLN A 256     -84.496 -35.040  -9.358  1.00 42.44           H  
ATOM   3996  HG3 GLN A 256     -85.841 -34.115  -8.714  1.00 42.44           H  
ATOM   3997  CD  GLN A 256     -85.538 -35.987  -7.745  1.00 42.44           C  
ATOM   3998  NE2 GLN A 256     -85.421 -37.152  -8.342  1.00 42.44           N  
ATOM   3999 HE21 GLN A 256     -84.851 -37.235  -9.171  1.00 42.44           H  
ATOM   4000 HE22 GLN A 256     -85.789 -37.938  -7.824  1.00 42.44           H  
ATOM   4001  OE1 GLN A 256     -86.113 -35.930  -6.676  1.00 42.44           O  
ATOM   4002  N   ARG A 257     -83.922 -30.549  -8.728  1.00 39.90           N  
ATOM   4003  H   ARG A 257     -83.698 -30.859  -9.663  1.00 39.90           H  
ATOM   4004  CA  ARG A 257     -84.994 -29.518  -8.703  1.00 39.90           C  
ATOM   4005  HA  ARG A 257     -84.592 -28.660  -9.242  1.00 39.90           H  
ATOM   4006  C   ARG A 257     -85.562 -28.927  -7.377  1.00 39.90           C  
ATOM   4007  CB  ARG A 257     -86.154 -30.100  -9.552  1.00 39.90           C  
ATOM   4008  HB2 ARG A 257     -86.132 -31.189  -9.508  1.00 39.90           H  
ATOM   4009  HB3 ARG A 257     -87.120 -29.798  -9.147  1.00 39.90           H  
ATOM   4010  O   ARG A 257     -86.303 -29.590  -6.667  1.00 39.90           O  
ATOM   4011  CG  ARG A 257     -86.090 -29.644 -11.018  1.00 39.90           C  
ATOM   4012  HG2 ARG A 257     -86.321 -28.581 -11.084  1.00 39.90           H  
ATOM   4013  HG3 ARG A 257     -85.072 -29.788 -11.380  1.00 39.90           H  
ATOM   4014  CD  ARG A 257     -87.023 -30.438 -11.947  1.00 39.90           C  
ATOM   4015  HD2 ARG A 257     -86.826 -30.108 -12.967  1.00 39.90           H  
ATOM   4016  HD3 ARG A 257     -86.763 -31.494 -11.875  1.00 39.90           H  
ATOM   4017  NE  ARG A 257     -88.464 -30.263 -11.653  1.00 39.90           N  
ATOM   4018  HE  ARG A 257     -88.702 -29.774 -10.803  1.00 39.90           H  
ATOM   4019  NH1 ARG A 257     -89.255 -31.451 -13.462  1.00 39.90           N  
ATOM   4020 HH11 ARG A 257     -90.026 -31.811 -14.007  1.00 39.90           H  
ATOM   4021 HH12 ARG A 257     -88.308 -31.646 -13.753  1.00 39.90           H  
ATOM   4022  NH2 ARG A 257     -90.702 -30.535 -12.048  1.00 39.90           N  
ATOM   4023 HH21 ARG A 257     -90.931 -30.069 -11.182  1.00 39.90           H  
ATOM   4024 HH22 ARG A 257     -91.441 -30.937 -12.608  1.00 39.90           H  
ATOM   4025  CZ  ARG A 257     -89.460 -30.746 -12.384  1.00 39.90           C  
ATOM   4026  N   ASN A 258     -85.522 -27.580  -7.347  1.00 43.75           N  
ATOM   4027  H   ASN A 258     -84.720 -27.189  -7.820  1.00 43.75           H  
ATOM   4028  CA  ASN A 258     -86.643 -26.612  -7.180  1.00 43.75           C  
ATOM   4029  HA  ASN A 258     -86.196 -25.700  -7.574  1.00 43.75           H  
ATOM   4030  C   ASN A 258     -87.114 -26.075  -5.793  1.00 43.75           C  
ATOM   4031  CB  ASN A 258     -87.799 -26.974  -8.147  1.00 43.75           C  
ATOM   4032  HB2 ASN A 258     -88.745 -26.588  -7.767  1.00 43.75           H  
ATOM   4033  HB3 ASN A 258     -87.943 -28.054  -8.186  1.00 43.75           H  
ATOM   4034  O   ASN A 258     -86.881 -26.697  -4.767  1.00 43.75           O  
ATOM   4035  CG  ASN A 258     -87.588 -26.421  -9.551  1.00 43.75           C  
ATOM   4036  ND2 ASN A 258     -88.532 -26.616 -10.437  1.00 43.75           N  
ATOM   4037 HD21 ASN A 258     -88.370 -26.184 -11.336  1.00 43.75           H  
ATOM   4038 HD22 ASN A 258     -89.421 -27.010 -10.163  1.00 43.75           H  
ATOM   4039  OD1 ASN A 258     -86.607 -25.776  -9.871  1.00 43.75           O  
ATOM   4040  N   PRO A 259     -87.746 -24.861  -5.766  1.00 43.80           N  
ATOM   4041  CA  PRO A 259     -87.526 -23.830  -4.735  1.00 43.80           C  
ATOM   4042  HA  PRO A 259     -86.824 -24.184  -3.981  1.00 43.80           H  
ATOM   4043  C   PRO A 259     -88.803 -23.294  -4.024  1.00 43.80           C  
ATOM   4044  CB  PRO A 259     -86.876 -22.714  -5.576  1.00 43.80           C  
ATOM   4045  HB2 PRO A 259     -86.922 -21.729  -5.112  1.00 43.80           H  
ATOM   4046  HB3 PRO A 259     -85.833 -22.975  -5.754  1.00 43.80           H  
ATOM   4047  O   PRO A 259     -89.920 -23.701  -4.325  1.00 43.80           O  
ATOM   4048  CG  PRO A 259     -87.629 -22.751  -6.908  1.00 43.80           C  
ATOM   4049  HG2 PRO A 259     -86.931 -22.638  -7.738  1.00 43.80           H  
ATOM   4050  HG3 PRO A 259     -88.402 -21.984  -6.956  1.00 43.80           H  
ATOM   4051  CD  PRO A 259     -88.269 -24.128  -6.924  1.00 43.80           C  
ATOM   4052  HD2 PRO A 259     -88.030 -24.563  -7.895  1.00 43.80           H  
ATOM   4053  HD3 PRO A 259     -89.352 -24.037  -6.838  1.00 43.80           H  
ATOM   4054  N   ARG A 260     -88.602 -22.240  -3.201  1.00 37.39           N  
ATOM   4055  H   ARG A 260     -87.630 -22.093  -2.973  1.00 37.39           H  
ATOM   4056  CA  ARG A 260     -89.553 -21.219  -2.666  1.00 37.39           C  
ATOM   4057  HA  ARG A 260     -88.940 -20.361  -2.391  1.00 37.39           H  
ATOM   4058  C   ARG A 260     -90.372 -21.557  -1.404  1.00 37.39           C  
ATOM   4059  CB  ARG A 260     -90.539 -20.715  -3.749  1.00 37.39           C  
ATOM   4060  HB2 ARG A 260     -91.233 -20.022  -3.273  1.00 37.39           H  
ATOM   4061  HB3 ARG A 260     -91.137 -21.551  -4.113  1.00 37.39           H  
ATOM   4062  O   ARG A 260     -91.290 -22.362  -1.472  1.00 37.39           O  
ATOM   4063  CG  ARG A 260     -89.918 -19.980  -4.943  1.00 37.39           C  
ATOM   4064  HG2 ARG A 260     -89.456 -19.058  -4.592  1.00 37.39           H  
ATOM   4065  HG3 ARG A 260     -89.153 -20.603  -5.407  1.00 37.39           H  
ATOM   4066  CD  ARG A 260     -91.010 -19.657  -5.977  1.00 37.39           C  
ATOM   4067  HD2 ARG A 260     -91.379 -20.594  -6.394  1.00 37.39           H  
ATOM   4068  HD3 ARG A 260     -91.833 -19.151  -5.471  1.00 37.39           H  
ATOM   4069  NE  ARG A 260     -90.509 -18.792  -7.064  1.00 37.39           N  
ATOM   4070  HE  ARG A 260     -89.529 -18.548  -7.040  1.00 37.39           H  
ATOM   4071  NH1 ARG A 260     -92.470 -18.602  -8.257  1.00 37.39           N  
ATOM   4072 HH11 ARG A 260     -92.908 -19.282  -7.651  1.00 37.39           H  
ATOM   4073 HH12 ARG A 260     -92.962 -18.256  -9.068  1.00 37.39           H  
ATOM   4074  NH2 ARG A 260     -90.648 -17.529  -8.958  1.00 37.39           N  
ATOM   4075 HH21 ARG A 260     -91.173 -17.182  -9.748  1.00 37.39           H  
ATOM   4076 HH22 ARG A 260     -89.669 -17.290  -8.889  1.00 37.39           H  
ATOM   4077  CZ  ARG A 260     -91.209 -18.314  -8.083  1.00 37.39           C  
ATOM   4078  N   ARG A 261     -90.191 -20.735  -0.349  1.00 39.97           N  
ATOM   4079  H   ARG A 261     -89.236 -20.431  -0.224  1.00 39.97           H  
ATOM   4080  CA  ARG A 261     -91.201 -19.954   0.440  1.00 39.97           C  
ATOM   4081  HA  ARG A 261     -91.469 -19.055  -0.115  1.00 39.97           H  
ATOM   4082  C   ARG A 261     -90.551 -19.482   1.763  1.00 39.97           C  
ATOM   4083  CB  ARG A 261     -92.478 -20.775   0.733  1.00 39.97           C  
ATOM   4084  HB2 ARG A 261     -92.229 -21.831   0.833  1.00 39.97           H  
ATOM   4085  HB3 ARG A 261     -92.904 -20.462   1.686  1.00 39.97           H  
ATOM   4086  O   ARG A 261     -89.989 -20.292   2.472  1.00 39.97           O  
ATOM   4087  CG  ARG A 261     -93.549 -20.564  -0.359  1.00 39.97           C  
ATOM   4088  HG2 ARG A 261     -93.919 -19.540  -0.297  1.00 39.97           H  
ATOM   4089  HG3 ARG A 261     -93.119 -20.707  -1.351  1.00 39.97           H  
ATOM   4090  CD  ARG A 261     -94.724 -21.532  -0.184  1.00 39.97           C  
ATOM   4091  HD2 ARG A 261     -95.149 -21.378   0.808  1.00 39.97           H  
ATOM   4092  HD3 ARG A 261     -94.341 -22.552  -0.235  1.00 39.97           H  
ATOM   4093  NE  ARG A 261     -95.756 -21.349  -1.231  1.00 39.97           N  
ATOM   4094  HE  ARG A 261     -95.418 -21.154  -2.163  1.00 39.97           H  
ATOM   4095  NH1 ARG A 261     -97.578 -22.029   0.002  1.00 39.97           N  
ATOM   4096 HH11 ARG A 261     -98.557 -22.272   0.060  1.00 39.97           H  
ATOM   4097 HH12 ARG A 261     -96.975 -22.257   0.779  1.00 39.97           H  
ATOM   4098  NH2 ARG A 261     -97.857 -21.445  -2.128  1.00 39.97           N  
ATOM   4099 HH21 ARG A 261     -98.827 -21.706  -2.032  1.00 39.97           H  
ATOM   4100 HH22 ARG A 261     -97.500 -21.221  -3.046  1.00 39.97           H  
ATOM   4101  CZ  ARG A 261     -97.052 -21.606  -1.113  1.00 39.97           C  
ATOM   4102  N   ARG A 262     -90.341 -18.173   1.976  1.00 40.93           N  
ATOM   4103  H   ARG A 262     -89.433 -18.120   2.414  1.00 40.93           H  
ATOM   4104  CA  ARG A 262     -91.229 -17.126   2.553  1.00 40.93           C  
ATOM   4105  HA  ARG A 262     -90.824 -16.174   2.208  1.00 40.93           H  
ATOM   4106  C   ARG A 262     -91.204 -17.033   4.099  1.00 40.93           C  
ATOM   4107  CB  ARG A 262     -92.696 -17.170   2.064  1.00 40.93           C  
ATOM   4108  HB2 ARG A 262     -93.305 -16.636   2.795  1.00 40.93           H  
ATOM   4109  HB3 ARG A 262     -93.056 -18.199   2.054  1.00 40.93           H  
ATOM   4110  O   ARG A 262     -91.763 -17.893   4.754  1.00 40.93           O  
ATOM   4111  CG  ARG A 262     -92.951 -16.502   0.705  1.00 40.93           C  
ATOM   4112  HG2 ARG A 262     -92.454 -17.065  -0.085  1.00 40.93           H  
ATOM   4113  HG3 ARG A 262     -92.548 -15.489   0.725  1.00 40.93           H  
ATOM   4114  CD  ARG A 262     -94.461 -16.431   0.425  1.00 40.93           C  
ATOM   4115  HD2 ARG A 262     -94.940 -15.886   1.238  1.00 40.93           H  
ATOM   4116  HD3 ARG A 262     -94.865 -17.443   0.404  1.00 40.93           H  
ATOM   4117  NE  ARG A 262     -94.755 -15.754  -0.856  1.00 40.93           N  
ATOM   4118  HE  ARG A 262     -93.963 -15.451  -1.406  1.00 40.93           H  
ATOM   4119  NH1 ARG A 262     -97.054 -15.776  -0.708  1.00 40.93           N  
ATOM   4120 HH11 ARG A 262     -97.003 -16.239   0.188  1.00 40.93           H  
ATOM   4121 HH12 ARG A 262     -97.956 -15.533  -1.091  1.00 40.93           H  
ATOM   4122  NH2 ARG A 262     -96.076 -14.853  -2.485  1.00 40.93           N  
ATOM   4123 HH21 ARG A 262     -96.992 -14.617  -2.837  1.00 40.93           H  
ATOM   4124 HH22 ARG A 262     -95.265 -14.543  -3.001  1.00 40.93           H  
ATOM   4125  CZ  ARG A 262     -95.955 -15.467  -1.341  1.00 40.93           C  
ATOM   4126  N   ARG A 263     -90.736 -15.855   4.559  1.00 37.22           N  
ATOM   4127  H   ARG A 263     -90.076 -15.406   3.940  1.00 37.22           H  
ATOM   4128  CA  ARG A 263     -91.242 -14.970   5.644  1.00 37.22           C  
ATOM   4129  HA  ARG A 263     -90.611 -14.081   5.651  1.00 37.22           H  
ATOM   4130  C   ARG A 263     -91.242 -15.444   7.110  1.00 37.22           C  
ATOM   4131  CB  ARG A 263     -92.675 -14.502   5.311  1.00 37.22           C  
ATOM   4132  HB2 ARG A 263     -93.278 -15.359   5.009  1.00 37.22           H  
ATOM   4133  HB3 ARG A 263     -93.124 -14.105   6.221  1.00 37.22           H  
ATOM   4134  O   ARG A 263     -92.029 -16.312   7.450  1.00 37.22           O  
ATOM   4135  CG  ARG A 263     -92.764 -13.397   4.255  1.00 37.22           C  
ATOM   4136  HG2 ARG A 263     -92.333 -13.740   3.315  1.00 37.22           H  
ATOM   4137  HG3 ARG A 263     -92.214 -12.525   4.609  1.00 37.22           H  
ATOM   4138  CD  ARG A 263     -94.238 -13.023   4.044  1.00 37.22           C  
ATOM   4139  HD2 ARG A 263     -94.694 -12.848   5.018  1.00 37.22           H  
ATOM   4140  HD3 ARG A 263     -94.749 -13.860   3.568  1.00 37.22           H  
ATOM   4141  NE  ARG A 263     -94.389 -11.802   3.229  1.00 37.22           N  
ATOM   4142  HE  ARG A 263     -93.561 -11.241   3.088  1.00 37.22           H  
ATOM   4143  NH1 ARG A 263     -96.678 -11.869   3.012  1.00 37.22           N  
ATOM   4144 HH11 ARG A 263     -96.711 -12.655   3.645  1.00 37.22           H  
ATOM   4145 HH12 ARG A 263     -97.537 -11.388   2.784  1.00 37.22           H  
ATOM   4146  NH2 ARG A 263     -95.543 -10.137   2.182  1.00 37.22           N  
ATOM   4147 HH21 ARG A 263     -94.696  -9.596   2.080  1.00 37.22           H  
ATOM   4148 HH22 ARG A 263     -96.419  -9.700   1.934  1.00 37.22           H  
ATOM   4149  CZ  ARG A 263     -95.531 -11.279   2.810  1.00 37.22           C  
ATOM   4150  N   ALA A 264     -90.540 -14.681   7.962  1.00 39.49           N  
ATOM   4151  H   ALA A 264     -89.646 -14.355   7.623  1.00 39.49           H  
ATOM   4152  CA  ALA A 264     -91.036 -13.895   9.124  1.00 39.49           C  
ATOM   4153  HA  ALA A 264     -91.515 -12.984   8.766  1.00 39.49           H  
ATOM   4154  C   ALA A 264     -89.812 -13.492   9.996  1.00 39.49           C  
ATOM   4155  CB  ALA A 264     -92.054 -14.698   9.946  1.00 39.49           C  
ATOM   4156  HB1 ALA A 264     -91.632 -15.666  10.214  1.00 39.49           H  
ATOM   4157  HB2 ALA A 264     -92.974 -14.849   9.381  1.00 39.49           H  
ATOM   4158  HB3 ALA A 264     -92.295 -14.167  10.868  1.00 39.49           H  
ATOM   4159  O   ALA A 264     -89.021 -14.363  10.323  1.00 39.49           O  
ATOM   4160  N   LEU A 265     -89.428 -12.210  10.116  1.00 38.87           N  
ATOM   4161  H   LEU A 265     -88.418 -12.216  10.157  1.00 38.87           H  
ATOM   4162  CA  LEU A 265     -89.914 -11.153  11.036  1.00 38.87           C  
ATOM   4163  HA  LEU A 265     -89.467 -10.229  10.667  1.00 38.87           H  
ATOM   4164  C   LEU A 265     -89.404 -11.271  12.493  1.00 38.87           C  
ATOM   4165  CB  LEU A 265     -91.443 -10.936  10.981  1.00 38.87           C  
ATOM   4166  HB2 LEU A 265     -91.806 -10.688  11.979  1.00 38.87           H  
ATOM   4167  HB3 LEU A 265     -91.936 -11.873  10.720  1.00 38.87           H  
ATOM   4168  O   LEU A 265     -89.725 -12.233  13.176  1.00 38.87           O  
ATOM   4169  CG  LEU A 265     -91.879  -9.818  10.018  1.00 38.87           C  
ATOM   4170  HG  LEU A 265     -91.167  -9.748   9.195  1.00 38.87           H  
ATOM   4171  CD1 LEU A 265     -93.250 -10.124   9.416  1.00 38.87           C  
ATOM   4172 HD11 LEU A 265     -93.541  -9.319   8.742  1.00 38.87           H  
ATOM   4173 HD12 LEU A 265     -93.990 -10.204  10.213  1.00 38.87           H  
ATOM   4174 HD13 LEU A 265     -93.214 -11.063   8.864  1.00 38.87           H  
ATOM   4175  CD2 LEU A 265     -91.958  -8.469  10.735  1.00 38.87           C  
ATOM   4176 HD21 LEU A 265     -92.218  -7.683  10.027  1.00 38.87           H  
ATOM   4177 HD22 LEU A 265     -90.995  -8.230  11.186  1.00 38.87           H  
ATOM   4178 HD23 LEU A 265     -92.714  -8.503  11.520  1.00 38.87           H  
ATOM   4179  N   GLY A 266     -88.725 -10.203  12.948  1.00 33.56           N  
ATOM   4180  H   GLY A 266     -88.460  -9.505  12.268  1.00 33.56           H  
ATOM   4181  CA  GLY A 266     -88.414  -9.860  14.349  1.00 33.56           C  
ATOM   4182  HA2 GLY A 266     -88.585  -8.792  14.486  1.00 33.56           H  
ATOM   4183  HA3 GLY A 266     -89.086 -10.398  15.018  1.00 33.56           H  
ATOM   4184  C   GLY A 266     -86.974 -10.188  14.774  1.00 33.56           C  
ATOM   4185  O   GLY A 266     -86.473 -11.239  14.413  1.00 33.56           O  
ATOM   4186  N   ALA A 267     -86.233  -9.390  15.541  1.00 35.31           N  
ATOM   4187  H   ALA A 267     -85.359  -9.819  15.813  1.00 35.31           H  
ATOM   4188  CA  ALA A 267     -86.397  -8.050  16.100  1.00 35.31           C  
ATOM   4189  HA  ALA A 267     -86.568  -7.320  15.309  1.00 35.31           H  
ATOM   4190  C   ALA A 267     -85.083  -7.708  16.854  1.00 35.31           C  
ATOM   4191  CB  ALA A 267     -87.569  -8.044  17.098  1.00 35.31           C  
ATOM   4192  HB1 ALA A 267     -87.581  -7.105  17.650  1.00 35.31           H  
ATOM   4193  HB2 ALA A 267     -87.452  -8.862  17.809  1.00 35.31           H  
ATOM   4194  HB3 ALA A 267     -88.525  -8.148  16.584  1.00 35.31           H  
ATOM   4195  O   ALA A 267     -84.503  -8.599  17.466  1.00 35.31           O  
ATOM   4196  N   SER A 268     -84.719  -6.419  16.862  1.00 33.15           N  
ATOM   4197  H   SER A 268     -85.272  -5.807  16.279  1.00 33.15           H  
ATOM   4198  CA  SER A 268     -83.975  -5.709  17.924  1.00 33.15           C  
ATOM   4199  HA  SER A 268     -84.122  -4.653  17.701  1.00 33.15           H  
ATOM   4200  C   SER A 268     -82.449  -5.864  18.079  1.00 33.15           C  
ATOM   4201  CB  SER A 268     -84.671  -5.922  19.273  1.00 33.15           C  
ATOM   4202  HB2 SER A 268     -84.208  -5.284  20.026  1.00 33.15           H  
ATOM   4203  HB3 SER A 268     -84.564  -6.961  19.584  1.00 33.15           H  
ATOM   4204  O   SER A 268     -81.887  -6.926  17.841  1.00 33.15           O  
ATOM   4205  OG  SER A 268     -86.046  -5.588  19.156  1.00 33.15           O  
ATOM   4206  HG  SER A 268     -86.425  -5.625  20.038  1.00 33.15           H  
ATOM   4207  N   LEU A 269     -81.867  -4.771  18.611  1.00 41.67           N  
ATOM   4208  H   LEU A 269     -82.489  -3.992  18.768  1.00 41.67           H  
ATOM   4209  CA  LEU A 269     -80.499  -4.524  19.114  1.00 41.67           C  
ATOM   4210  HA  LEU A 269     -80.597  -3.771  19.896  1.00 41.67           H  
ATOM   4211  C   LEU A 269     -79.515  -3.946  18.080  1.00 41.67           C  
ATOM   4212  CB  LEU A 269     -79.912  -5.769  19.809  1.00 41.67           C  
ATOM   4213  HB2 LEU A 269     -79.735  -6.527  19.047  1.00 41.67           H  
ATOM   4214  HB3 LEU A 269     -78.933  -5.513  20.216  1.00 41.67           H  
ATOM   4215  O   LEU A 269     -79.277  -4.551  17.045  1.00 41.67           O  
ATOM   4216  CG  LEU A 269     -80.767  -6.378  20.937  1.00 41.67           C  
ATOM   4217  HG  LEU A 269     -81.821  -6.403  20.661  1.00 41.67           H  
ATOM   4218  CD1 LEU A 269     -80.332  -7.819  21.186  1.00 41.67           C  
ATOM   4219 HD11 LEU A 269     -80.474  -8.400  20.275  1.00 41.67           H  
ATOM   4220 HD12 LEU A 269     -79.279  -7.836  21.466  1.00 41.67           H  
ATOM   4221 HD13 LEU A 269     -80.929  -8.257  21.986  1.00 41.67           H  
ATOM   4222  CD2 LEU A 269     -80.636  -5.591  22.233  1.00 41.67           C  
ATOM   4223 HD21 LEU A 269     -81.185  -6.079  23.038  1.00 41.67           H  
ATOM   4224 HD22 LEU A 269     -79.589  -5.508  22.524  1.00 41.67           H  
ATOM   4225 HD23 LEU A 269     -81.044  -4.590  22.101  1.00 41.67           H  
ATOM   4226  N   GLU A 270     -78.836  -2.822  18.274  1.00 37.90           N  
ATOM   4227  H   GLU A 270     -78.092  -2.702  17.602  1.00 37.90           H  
ATOM   4228  CA  GLU A 270     -78.903  -1.702  19.216  1.00 37.90           C  
ATOM   4229  HA  GLU A 270     -79.896  -1.255  19.191  1.00 37.90           H  
ATOM   4230  C   GLU A 270     -77.894  -0.676  18.663  1.00 37.90           C  
ATOM   4231  CB  GLU A 270     -78.544  -2.115  20.660  1.00 37.90           C  
ATOM   4232  HB2 GLU A 270     -78.327  -3.183  20.685  1.00 37.90           H  
ATOM   4233  HB3 GLU A 270     -77.652  -1.583  20.992  1.00 37.90           H  
ATOM   4234  O   GLU A 270     -76.897  -1.031  18.035  1.00 37.90           O  
ATOM   4235  CG  GLU A 270     -79.701  -1.790  21.623  1.00 37.90           C  
ATOM   4236  HG2 GLU A 270     -80.646  -2.061  21.152  1.00 37.90           H  
ATOM   4237  HG3 GLU A 270     -79.720  -0.710  21.775  1.00 37.90           H  
ATOM   4238  CD  GLU A 270     -79.613  -2.500  22.984  1.00 37.90           C  
ATOM   4239  OE1 GLU A 270     -80.613  -2.391  23.730  1.00 37.90           O  
ATOM   4240  OE2 GLU A 270     -78.614  -3.208  23.235  1.00 37.90           O  
ATOM   4241  N   SER A 271     -78.221   0.599  18.794  1.00 34.48           N  
ATOM   4242  H   SER A 271     -79.012   0.826  19.381  1.00 34.48           H  
ATOM   4243  CA  SER A 271     -77.467   1.752  18.311  1.00 34.48           C  
ATOM   4244  HA  SER A 271     -77.109   1.573  17.297  1.00 34.48           H  
ATOM   4245  C   SER A 271     -76.277   2.065  19.223  1.00 34.48           C  
ATOM   4246  CB  SER A 271     -78.442   2.939  18.319  1.00 34.48           C  
ATOM   4247  HB2 SER A 271     -77.893   3.873  18.200  1.00 34.48           H  
ATOM   4248  HB3 SER A 271     -79.140   2.831  17.489  1.00 34.48           H  
ATOM   4249  O   SER A 271     -76.505   2.366  20.389  1.00 34.48           O  
ATOM   4250  OG  SER A 271     -79.177   2.952  19.535  1.00 34.48           O  
ATOM   4251  HG  SER A 271     -78.528   2.945  20.243  1.00 34.48           H  
ATOM   4252  N   GLU A 272     -75.053   2.089  18.687  1.00 44.54           N  
ATOM   4253  H   GLU A 272     -74.912   1.740  17.750  1.00 44.54           H  
ATOM   4254  CA  GLU A 272     -73.879   2.671  19.358  1.00 44.54           C  
ATOM   4255  HA  GLU A 272     -74.180   3.063  20.330  1.00 44.54           H  
ATOM   4256  C   GLU A 272     -73.343   3.873  18.554  1.00 44.54           C  
ATOM   4257  CB  GLU A 272     -72.800   1.613  19.661  1.00 44.54           C  
ATOM   4258  HB2 GLU A 272     -72.564   1.053  18.756  1.00 44.54           H  
ATOM   4259  HB3 GLU A 272     -71.900   2.134  19.989  1.00 44.54           H  
ATOM   4260  O   GLU A 272     -72.704   3.735  17.512  1.00 44.54           O  
ATOM   4261  CG  GLU A 272     -73.226   0.644  20.781  1.00 44.54           C  
ATOM   4262  HG2 GLU A 272     -73.670   1.220  21.593  1.00 44.54           H  
ATOM   4263  HG3 GLU A 272     -73.989  -0.032  20.396  1.00 44.54           H  
ATOM   4264  CD  GLU A 272     -72.041  -0.172  21.330  1.00 44.54           C  
ATOM   4265  OE1 GLU A 272     -71.846  -0.181  22.567  1.00 44.54           O  
ATOM   4266  OE2 GLU A 272     -71.326  -0.796  20.507  1.00 44.54           O  
ATOM   4267  N   ASP A 273     -73.713   5.057  19.049  1.00 42.36           N  
ATOM   4268  H   ASP A 273     -74.374   4.994  19.810  1.00 42.36           H  
ATOM   4269  CA  ASP A 273     -72.963   6.316  19.127  1.00 42.36           C  
ATOM   4270  HA  ASP A 273     -73.718   7.082  19.306  1.00 42.36           H  
ATOM   4271  C   ASP A 273     -72.202   6.853  17.898  1.00 42.36           C  
ATOM   4272  CB  ASP A 273     -72.120   6.288  20.415  1.00 42.36           C  
ATOM   4273  HB2 ASP A 273     -71.532   7.205  20.472  1.00 42.36           H  
ATOM   4274  HB3 ASP A 273     -71.434   5.442  20.382  1.00 42.36           H  
ATOM   4275  O   ASP A 273     -70.983   6.740  17.759  1.00 42.36           O  
ATOM   4276  CG  ASP A 273     -72.998   6.207  21.674  1.00 42.36           C  
ATOM   4277  OD1 ASP A 273     -74.145   6.710  21.614  1.00 42.36           O  
ATOM   4278  OD2 ASP A 273     -72.512   5.662  22.685  1.00 42.36           O  
ATOM   4279  N   GLU A 274     -72.921   7.638  17.085  1.00 43.19           N  
ATOM   4280  H   GLU A 274     -73.918   7.667  17.245  1.00 43.19           H  
ATOM   4281  CA  GLU A 274     -72.338   8.752  16.326  1.00 43.19           C  
ATOM   4282  HA  GLU A 274     -71.354   8.456  15.962  1.00 43.19           H  
ATOM   4283  C   GLU A 274     -72.141   9.964  17.257  1.00 43.19           C  
ATOM   4284  CB  GLU A 274     -73.198   9.125  15.097  1.00 43.19           C  
ATOM   4285  HB2 GLU A 274     -72.763  10.028  14.668  1.00 43.19           H  
ATOM   4286  HB3 GLU A 274     -74.218   9.355  15.405  1.00 43.19           H  
ATOM   4287  O   GLU A 274     -73.034  10.797  17.420  1.00 43.19           O  
ATOM   4288  CG  GLU A 274     -73.227   8.040  14.005  1.00 43.19           C  
ATOM   4289  HG2 GLU A 274     -72.341   7.413  14.109  1.00 43.19           H  
ATOM   4290  HG3 GLU A 274     -74.099   7.403  14.155  1.00 43.19           H  
ATOM   4291  CD  GLU A 274     -73.241   8.619  12.574  1.00 43.19           C  
ATOM   4292  OE1 GLU A 274     -72.437   8.150  11.725  1.00 43.19           O  
ATOM   4293  OE2 GLU A 274     -74.046   9.529  12.277  1.00 43.19           O  
ATOM   4294  N   THR A 275     -70.967  10.072  17.886  1.00 52.70           N  
ATOM   4295  H   THR A 275     -70.281   9.340  17.770  1.00 52.70           H  
ATOM   4296  CA  THR A 275     -70.574  11.268  18.652  1.00 52.70           C  
ATOM   4297  HA  THR A 275     -71.487  11.665  19.096  1.00 52.70           H  
ATOM   4298  C   THR A 275     -69.961  12.337  17.726  1.00 52.70           C  
ATOM   4299  CB  THR A 275     -69.637  10.952  19.832  1.00 52.70           C  
ATOM   4300  HB  THR A 275     -68.970  11.797  19.999  1.00 52.70           H  
ATOM   4301  O   THR A 275     -69.076  12.018  16.925  1.00 52.70           O  
ATOM   4302  CG2 THR A 275     -70.432  10.704  21.113  1.00 52.70           C  
ATOM   4303 HG21 THR A 275     -71.140   9.888  20.967  1.00 52.70           H  
ATOM   4304 HG22 THR A 275     -69.750  10.449  21.924  1.00 52.70           H  
ATOM   4305 HG23 THR A 275     -70.979  11.606  21.388  1.00 52.70           H  
ATOM   4306  OG1 THR A 275     -68.868   9.791  19.606  1.00 52.70           O  
ATOM   4307  HG1 THR A 275     -69.421   9.039  19.833  1.00 52.70           H  
ATOM   4308  N   PRO A 276     -70.415  13.606  17.791  1.00 52.50           N  
ATOM   4309  CA  PRO A 276     -69.853  14.697  16.998  1.00 52.50           C  
ATOM   4310  HA  PRO A 276     -69.836  14.373  15.957  1.00 52.50           H  
ATOM   4311  C   PRO A 276     -68.426  15.072  17.455  1.00 52.50           C  
ATOM   4312  CB  PRO A 276     -70.813  15.885  17.133  1.00 52.50           C  
ATOM   4313  HB2 PRO A 276     -70.289  16.771  17.491  1.00 52.50           H  
ATOM   4314  HB3 PRO A 276     -71.273  16.100  16.168  1.00 52.50           H  
ATOM   4315  O   PRO A 276     -68.152  15.019  18.654  1.00 52.50           O  
ATOM   4316  CG  PRO A 276     -71.887  15.467  18.139  1.00 52.50           C  
ATOM   4317  HG2 PRO A 276     -72.860  15.443  17.650  1.00 52.50           H  
ATOM   4318  HG3 PRO A 276     -71.912  16.159  18.981  1.00 52.50           H  
ATOM   4319  CD  PRO A 276     -71.516  14.069  18.617  1.00 52.50           C  
ATOM   4320  HD2 PRO A 276     -72.386  13.422  18.507  1.00 52.50           H  
ATOM   4321  HD3 PRO A 276     -71.201  14.105  19.660  1.00 52.50           H  
ATOM   4322  N   PRO A 277     -67.528  15.474  16.532  1.00 54.18           N  
ATOM   4323  CA  PRO A 277     -66.171  15.917  16.858  1.00 54.18           C  
ATOM   4324  HA  PRO A 277     -65.661  15.135  17.421  1.00 54.18           H  
ATOM   4325  C   PRO A 277     -66.156  17.200  17.703  1.00 54.18           C  
ATOM   4326  CB  PRO A 277     -65.457  16.097  15.511  1.00 54.18           C  
ATOM   4327  HB2 PRO A 277     -64.941  15.174  15.247  1.00 54.18           H  
ATOM   4328  HB3 PRO A 277     -64.758  16.933  15.523  1.00 54.18           H  
ATOM   4329  O   PRO A 277     -67.042  18.052  17.590  1.00 54.18           O  
ATOM   4330  CG  PRO A 277     -66.594  16.351  14.526  1.00 54.18           C  
ATOM   4331  HG2 PRO A 277     -66.861  17.408  14.546  1.00 54.18           H  
ATOM   4332  HG3 PRO A 277     -66.333  16.039  13.515  1.00 54.18           H  
ATOM   4333  CD  PRO A 277     -67.744  15.530  15.097  1.00 54.18           C  
ATOM   4334  HD2 PRO A 277     -67.704  14.514  14.703  1.00 54.18           H  
ATOM   4335  HD3 PRO A 277     -68.696  16.001  14.851  1.00 54.18           H  
ATOM   4336  N   SER A 278     -65.125  17.335  18.538  1.00 59.98           N  
ATOM   4337  H   SER A 278     -64.405  16.631  18.470  1.00 59.98           H  
ATOM   4338  CA  SER A 278     -64.840  18.534  19.339  1.00 59.98           C  
ATOM   4339  HA  SER A 278     -65.703  18.729  19.975  1.00 59.98           H  
ATOM   4340  C   SER A 278     -64.579  19.752  18.429  1.00 59.98           C  
ATOM   4341  CB  SER A 278     -63.628  18.239  20.237  1.00 59.98           C  
ATOM   4342  HB2 SER A 278     -62.901  17.661  19.666  1.00 59.98           H  
ATOM   4343  HB3 SER A 278     -63.945  17.638  21.090  1.00 59.98           H  
ATOM   4344  O   SER A 278     -64.041  19.576  17.337  1.00 59.98           O  
ATOM   4345  OG  SER A 278     -62.985  19.416  20.688  1.00 59.98           O  
ATOM   4346  HG  SER A 278     -62.126  19.184  21.047  1.00 59.98           H  
ATOM   4347  N   PRO A 279     -64.897  20.999  18.838  1.00 57.53           N  
ATOM   4348  CA  PRO A 279     -64.636  22.210  18.044  1.00 57.53           C  
ATOM   4349  HA  PRO A 279     -65.274  22.192  17.161  1.00 57.53           H  
ATOM   4350  C   PRO A 279     -63.177  22.383  17.591  1.00 57.53           C  
ATOM   4351  CB  PRO A 279     -65.041  23.380  18.948  1.00 57.53           C  
ATOM   4352  HB2 PRO A 279     -64.183  23.718  19.530  1.00 57.53           H  
ATOM   4353  HB3 PRO A 279     -65.457  24.207  18.372  1.00 57.53           H  
ATOM   4354  O   PRO A 279     -62.920  23.049  16.593  1.00 57.53           O  
ATOM   4355  CG  PRO A 279     -66.073  22.770  19.891  1.00 57.53           C  
ATOM   4356  HG2 PRO A 279     -67.048  22.755  19.404  1.00 57.53           H  
ATOM   4357  HG3 PRO A 279     -66.124  23.306  20.839  1.00 57.53           H  
ATOM   4358  CD  PRO A 279     -65.576  21.341  20.076  1.00 57.53           C  
ATOM   4359  HD2 PRO A 279     -64.867  21.301  20.903  1.00 57.53           H  
ATOM   4360  HD3 PRO A 279     -66.424  20.683  20.269  1.00 57.53           H  
ATOM   4361  N   GLU A 280     -62.229  21.780  18.308  1.00 60.25           N  
ATOM   4362  H   GLU A 280     -62.508  21.244  19.118  1.00 60.25           H  
ATOM   4363  CA  GLU A 280     -60.801  21.790  17.968  1.00 60.25           C  
ATOM   4364  HA  GLU A 280     -60.516  22.785  17.625  1.00 60.25           H  
ATOM   4365  C   GLU A 280     -60.450  20.810  16.833  1.00 60.25           C  
ATOM   4366  CB  GLU A 280     -59.992  21.457  19.232  1.00 60.25           C  
ATOM   4367  HB2 GLU A 280     -60.309  20.480  19.598  1.00 60.25           H  
ATOM   4368  HB3 GLU A 280     -58.935  21.406  18.973  1.00 60.25           H  
ATOM   4369  O   GLU A 280     -59.413  20.949  16.190  1.00 60.25           O  
ATOM   4370  CG  GLU A 280     -60.178  22.511  20.338  1.00 60.25           C  
ATOM   4371  HG2 GLU A 280     -59.843  23.475  19.954  1.00 60.25           H  
ATOM   4372  HG3 GLU A 280     -61.237  22.599  20.583  1.00 60.25           H  
ATOM   4373  CD  GLU A 280     -59.417  22.184  21.633  1.00 60.25           C  
ATOM   4374  OE1 GLU A 280     -59.253  23.120  22.448  1.00 60.25           O  
ATOM   4375  OE2 GLU A 280     -59.030  21.008  21.823  1.00 60.25           O  
ATOM   4376  N   GLU A 281     -61.324  19.838  16.561  1.00 58.20           N  
ATOM   4377  H   GLU A 281     -62.187  19.821  17.084  1.00 58.20           H  
ATOM   4378  CA  GLU A 281     -61.125  18.756  15.591  1.00 58.20           C  
ATOM   4379  HA  GLU A 281     -60.056  18.589  15.461  1.00 58.20           H  
ATOM   4380  C   GLU A 281     -61.689  19.089  14.195  1.00 58.20           C  
ATOM   4381  CB  GLU A 281     -61.750  17.454  16.140  1.00 58.20           C  
ATOM   4382  HB2 GLU A 281     -62.816  17.627  16.289  1.00 58.20           H  
ATOM   4383  HB3 GLU A 281     -61.637  16.664  15.397  1.00 58.20           H  
ATOM   4384  O   GLU A 281     -61.588  18.273  13.287  1.00 58.20           O  
ATOM   4385  CG  GLU A 281     -61.132  16.953  17.460  1.00 58.20           C  
ATOM   4386  HG2 GLU A 281     -61.175  17.748  18.204  1.00 58.20           H  
ATOM   4387  HG3 GLU A 281     -60.082  16.723  17.279  1.00 58.20           H  
ATOM   4388  CD  GLU A 281     -61.842  15.709  18.031  1.00 58.20           C  
ATOM   4389  OE1 GLU A 281     -61.181  14.943  18.768  1.00 58.20           O  
ATOM   4390  OE2 GLU A 281     -63.054  15.520  17.764  1.00 58.20           O  
ATOM   4391  N   VAL A 282     -62.299  20.261  13.975  1.00 50.51           N  
ATOM   4392  H   VAL A 282     -62.309  20.932  14.730  1.00 50.51           H  
ATOM   4393  CA  VAL A 282     -63.012  20.588  12.722  1.00 50.51           C  
ATOM   4394  HA  VAL A 282     -63.060  19.692  12.104  1.00 50.51           H  
ATOM   4395  C   VAL A 282     -62.274  21.669  11.910  1.00 50.51           C  
ATOM   4396  CB  VAL A 282     -64.476  20.996  13.021  1.00 50.51           C  
ATOM   4397  HB  VAL A 282     -64.485  21.947  13.554  1.00 50.51           H  
ATOM   4398  O   VAL A 282     -62.061  22.769  12.407  1.00 50.51           O  
ATOM   4399  CG1 VAL A 282     -65.291  21.151  11.727  1.00 50.51           C  
ATOM   4400 HG11 VAL A 282     -64.867  21.946  11.115  1.00 50.51           H  
ATOM   4401 HG12 VAL A 282     -65.288  20.215  11.169  1.00 50.51           H  
ATOM   4402 HG13 VAL A 282     -66.318  21.423  11.973  1.00 50.51           H  
ATOM   4403  CG2 VAL A 282     -65.210  19.956  13.883  1.00 50.51           C  
ATOM   4404 HG21 VAL A 282     -65.166  18.976  13.407  1.00 50.51           H  
ATOM   4405 HG22 VAL A 282     -66.249  20.250  14.030  1.00 50.51           H  
ATOM   4406 HG23 VAL A 282     -64.743  19.889  14.866  1.00 50.51           H  
ATOM   4407  N   GLY A 283     -61.966  21.407  10.623  1.00 52.73           N  
ATOM   4408  H   GLY A 283     -62.122  20.464  10.298  1.00 52.73           H  
ATOM   4409  CA  GLY A 283     -61.713  22.473   9.625  1.00 52.73           C  
ATOM   4410  HA2 GLY A 283     -61.840  23.447  10.098  1.00 52.73           H  
ATOM   4411  HA3 GLY A 283     -62.490  22.397   8.865  1.00 52.73           H  
ATOM   4412  C   GLY A 283     -60.369  22.526   8.873  1.00 52.73           C  
ATOM   4413  O   GLY A 283     -60.052  23.582   8.330  1.00 52.73           O  
ATOM   4414  N   ARG A 284     -59.569  21.449   8.795  1.00 47.55           N  
ATOM   4415  H   ARG A 284     -59.842  20.621   9.305  1.00 47.55           H  
ATOM   4416  CA  ARG A 284     -58.169  21.533   8.300  1.00 47.55           C  
ATOM   4417  HA  ARG A 284     -57.909  22.584   8.175  1.00 47.55           H  
ATOM   4418  C   ARG A 284     -57.844  20.953   6.909  1.00 47.55           C  
ATOM   4419  CB  ARG A 284     -57.226  20.998   9.392  1.00 47.55           C  
ATOM   4420  HB2 ARG A 284     -56.218  20.900   8.987  1.00 47.55           H  
ATOM   4421  HB3 ARG A 284     -57.556  20.012   9.718  1.00 47.55           H  
ATOM   4422  O   ARG A 284     -56.716  21.128   6.455  1.00 47.55           O  
ATOM   4423  CG  ARG A 284     -57.170  21.962  10.588  1.00 47.55           C  
ATOM   4424  HG2 ARG A 284     -56.759  22.915  10.254  1.00 47.55           H  
ATOM   4425  HG3 ARG A 284     -58.169  22.125  10.992  1.00 47.55           H  
ATOM   4426  CD  ARG A 284     -56.290  21.387  11.694  1.00 47.55           C  
ATOM   4427  HD2 ARG A 284     -55.374  21.001  11.246  1.00 47.55           H  
ATOM   4428  HD3 ARG A 284     -56.804  20.549  12.163  1.00 47.55           H  
ATOM   4429  NE  ARG A 284     -55.960  22.407  12.704  1.00 47.55           N  
ATOM   4430  HE  ARG A 284     -56.343  23.332  12.574  1.00 47.55           H  
ATOM   4431  NH1 ARG A 284     -54.560  21.095  13.987  1.00 47.55           N  
ATOM   4432 HH11 ARG A 284     -55.049  20.265  13.683  1.00 47.55           H  
ATOM   4433 HH12 ARG A 284     -53.616  20.991  13.642  1.00 47.55           H  
ATOM   4434  NH2 ARG A 284     -54.763  23.227  14.463  1.00 47.55           N  
ATOM   4435 HH21 ARG A 284     -55.157  24.148  14.329  1.00 47.55           H  
ATOM   4436 HH22 ARG A 284     -54.155  22.981  15.230  1.00 47.55           H  
ATOM   4437  CZ  ARG A 284     -55.097  22.238  13.688  1.00 47.55           C  
ATOM   4438  N   ARG A 285     -58.779  20.322   6.178  1.00 42.68           N  
ATOM   4439  H   ARG A 285     -59.710  20.247   6.561  1.00 42.68           H  
ATOM   4440  CA  ARG A 285     -58.488  19.686   4.865  1.00 42.68           C  
ATOM   4441  HA  ARG A 285     -57.453  19.906   4.606  1.00 42.68           H  
ATOM   4442  C   ARG A 285     -59.354  20.188   3.694  1.00 42.68           C  
ATOM   4443  CB  ARG A 285     -58.590  18.157   4.987  1.00 42.68           C  
ATOM   4444  HB2 ARG A 285     -59.402  17.887   5.662  1.00 42.68           H  
ATOM   4445  HB3 ARG A 285     -58.814  17.739   4.006  1.00 42.68           H  
ATOM   4446  O   ARG A 285     -60.574  20.218   3.836  1.00 42.68           O  
ATOM   4447  CG  ARG A 285     -57.270  17.541   5.469  1.00 42.68           C  
ATOM   4448  HG2 ARG A 285     -57.015  17.921   6.458  1.00 42.68           H  
ATOM   4449  HG3 ARG A 285     -56.478  17.809   4.770  1.00 42.68           H  
ATOM   4450  CD  ARG A 285     -57.401  16.016   5.522  1.00 42.68           C  
ATOM   4451  HD2 ARG A 285     -57.871  15.683   4.596  1.00 42.68           H  
ATOM   4452  HD3 ARG A 285     -58.043  15.744   6.359  1.00 42.68           H  
ATOM   4453  NE  ARG A 285     -56.082  15.375   5.673  1.00 42.68           N  
ATOM   4454  HE  ARG A 285     -55.404  15.892   6.214  1.00 42.68           H  
ATOM   4455  NH1 ARG A 285     -56.593  13.405   4.607  1.00 42.68           N  
ATOM   4456 HH11 ARG A 285     -56.306  12.524   4.207  1.00 42.68           H  
ATOM   4457 HH12 ARG A 285     -57.556  13.709   4.561  1.00 42.68           H  
ATOM   4458  NH2 ARG A 285     -54.495  13.796   5.240  1.00 42.68           N  
ATOM   4459 HH21 ARG A 285     -54.218  12.952   4.759  1.00 42.68           H  
ATOM   4460 HH22 ARG A 285     -53.804  14.392   5.672  1.00 42.68           H  
ATOM   4461  CZ  ARG A 285     -55.732  14.200   5.180  1.00 42.68           C  
ATOM   4462  N   PRO A 286     -58.760  20.484   2.513  1.00 45.54           N  
ATOM   4463  CA  PRO A 286     -59.484  20.824   1.285  1.00 45.54           C  
ATOM   4464  HA  PRO A 286     -60.496  21.146   1.529  1.00 45.54           H  
ATOM   4465  C   PRO A 286     -59.611  19.661   0.271  1.00 45.54           C  
ATOM   4466  CB  PRO A 286     -58.716  22.029   0.729  1.00 45.54           C  
ATOM   4467  HB2 PRO A 286     -58.886  22.199  -0.335  1.00 45.54           H  
ATOM   4468  HB3 PRO A 286     -58.981  22.920   1.297  1.00 45.54           H  
ATOM   4469  O   PRO A 286     -59.778  19.917  -0.918  1.00 45.54           O  
ATOM   4470  CG  PRO A 286     -57.266  21.652   1.025  1.00 45.54           C  
ATOM   4471  HG2 PRO A 286     -56.883  21.016   0.227  1.00 45.54           H  
ATOM   4472  HG3 PRO A 286     -56.638  22.535   1.142  1.00 45.54           H  
ATOM   4473  CD  PRO A 286     -57.353  20.842   2.325  1.00 45.54           C  
ATOM   4474  HD2 PRO A 286     -57.017  21.468   3.151  1.00 45.54           H  
ATOM   4475  HD3 PRO A 286     -56.730  19.950   2.256  1.00 45.54           H  
ATOM   4476  N   GLU A 287     -59.563  18.389   0.689  1.00 48.77           N  
ATOM   4477  H   GLU A 287     -59.484  18.193   1.676  1.00 48.77           H  
ATOM   4478  CA  GLU A 287     -59.732  17.241  -0.224  1.00 48.77           C  
ATOM   4479  HA  GLU A 287     -59.905  17.607  -1.236  1.00 48.77           H  
ATOM   4480  C   GLU A 287     -60.955  16.387   0.133  1.00 48.77           C  
ATOM   4481  CB  GLU A 287     -58.464  16.383  -0.300  1.00 48.77           C  
ATOM   4482  HB2 GLU A 287     -58.113  16.159   0.708  1.00 48.77           H  
ATOM   4483  HB3 GLU A 287     -58.718  15.447  -0.798  1.00 48.77           H  
ATOM   4484  O   GLU A 287     -61.124  15.944   1.267  1.00 48.77           O  
ATOM   4485  CG  GLU A 287     -57.354  17.072  -1.110  1.00 48.77           C  
ATOM   4486  HG2 GLU A 287     -57.016  17.956  -0.569  1.00 48.77           H  
ATOM   4487  HG3 GLU A 287     -57.771  17.396  -2.063  1.00 48.77           H  
ATOM   4488  CD  GLU A 287     -56.156  16.147  -1.376  1.00 48.77           C  
ATOM   4489  OE1 GLU A 287     -55.408  16.445  -2.333  1.00 48.77           O  
ATOM   4490  OE2 GLU A 287     -56.007  15.144  -0.638  1.00 48.77           O  
ATOM   4491  N   THR A 288     -61.815  16.151  -0.860  1.00 49.34           N  
ATOM   4492  H   THR A 288     -61.572  16.473  -1.786  1.00 49.34           H  
ATOM   4493  CA  THR A 288     -63.047  15.361  -0.740  1.00 49.34           C  
ATOM   4494  HA  THR A 288     -63.480  15.537   0.245  1.00 49.34           H  
ATOM   4495  C   THR A 288     -62.724  13.871  -0.849  1.00 49.34           C  
ATOM   4496  CB  THR A 288     -64.079  15.750  -1.827  1.00 49.34           C  
ATOM   4497  HB  THR A 288     -64.309  14.879  -2.441  1.00 49.34           H  
ATOM   4498  O   THR A 288     -62.175  13.425  -1.856  1.00 49.34           O  
ATOM   4499  CG2 THR A 288     -65.385  16.256  -1.222  1.00 49.34           C  
ATOM   4500 HG21 THR A 288     -65.192  17.136  -0.608  1.00 49.34           H  
ATOM   4501 HG22 THR A 288     -66.085  16.511  -2.017  1.00 49.34           H  
ATOM   4502 HG23 THR A 288     -65.817  15.479  -0.592  1.00 49.34           H  
ATOM   4503  OG1 THR A 288     -63.631  16.783  -2.684  1.00 49.34           O  
ATOM   4504  HG1 THR A 288     -63.405  17.533  -2.129  1.00 49.34           H  
ATOM   4505  N   VAL A 289     -63.112  13.066   0.144  1.00 51.36           N  
ATOM   4506  H   VAL A 289     -63.539  13.477   0.962  1.00 51.36           H  
ATOM   4507  CA  VAL A 289     -62.979  11.598   0.082  1.00 51.36           C  
ATOM   4508  HA  VAL A 289     -61.930  11.360  -0.093  1.00 51.36           H  
ATOM   4509  C   VAL A 289     -63.793  11.078  -1.107  1.00 51.36           C  
ATOM   4510  CB  VAL A 289     -63.409  10.961   1.422  1.00 51.36           C  
ATOM   4511  HB  VAL A 289     -64.433  11.260   1.649  1.00 51.36           H  
ATOM   4512  O   VAL A 289     -64.829  11.650  -1.432  1.00 51.36           O  
ATOM   4513  CG1 VAL A 289     -63.341   9.427   1.435  1.00 51.36           C  
ATOM   4514 HG11 VAL A 289     -62.341   9.095   1.160  1.00 51.36           H  
ATOM   4515 HG12 VAL A 289     -63.570   9.061   2.436  1.00 51.36           H  
ATOM   4516 HG13 VAL A 289     -64.072   9.006   0.744  1.00 51.36           H  
ATOM   4517  CG2 VAL A 289     -62.482  11.425   2.547  1.00 51.36           C  
ATOM   4518 HG21 VAL A 289     -62.383  12.510   2.532  1.00 51.36           H  
ATOM   4519 HG22 VAL A 289     -62.881  11.120   3.514  1.00 51.36           H  
ATOM   4520 HG23 VAL A 289     -61.485  11.003   2.417  1.00 51.36           H  
ATOM   4521  N   GLY A 290     -63.373   9.995  -1.769  1.00 48.14           N  
ATOM   4522  H   GLY A 290     -62.482   9.604  -1.498  1.00 48.14           H  
ATOM   4523  CA  GLY A 290     -64.123   9.336  -2.852  1.00 48.14           C  
ATOM   4524  HA2 GLY A 290     -64.271  10.056  -3.658  1.00 48.14           H  
ATOM   4525  HA3 GLY A 290     -63.537   8.505  -3.244  1.00 48.14           H  
ATOM   4526  C   GLY A 290     -65.492   8.801  -2.400  1.00 48.14           C  
ATOM   4527  O   GLY A 290     -65.740   8.593  -1.211  1.00 48.14           O  
ATOM   4528  N   ARG A 291     -66.452   8.669  -3.324  1.00 46.57           N  
ATOM   4529  H   ARG A 291     -66.188   8.833  -4.285  1.00 46.57           H  
ATOM   4530  CA  ARG A 291     -67.864   8.331  -3.040  1.00 46.57           C  
ATOM   4531  HA  ARG A 291     -68.233   8.961  -2.231  1.00 46.57           H  
ATOM   4532  C   ARG A 291     -67.998   6.886  -2.547  1.00 46.57           C  
ATOM   4533  CB  ARG A 291     -68.701   8.639  -4.302  1.00 46.57           C  
ATOM   4534  HB2 ARG A 291     -68.351   9.585  -4.715  1.00 46.57           H  
ATOM   4535  HB3 ARG A 291     -68.521   7.871  -5.054  1.00 46.57           H  
ATOM   4536  O   ARG A 291     -68.212   5.985  -3.346  1.00 46.57           O  
ATOM   4537  CG  ARG A 291     -70.216   8.780  -4.060  1.00 46.57           C  
ATOM   4538  HG2 ARG A 291     -70.386   9.619  -3.385  1.00 46.57           H  
ATOM   4539  HG3 ARG A 291     -70.611   7.869  -3.610  1.00 46.57           H  
ATOM   4540  CD  ARG A 291     -70.922   9.042  -5.404  1.00 46.57           C  
ATOM   4541  HD2 ARG A 291     -70.966   8.103  -5.956  1.00 46.57           H  
ATOM   4542  HD3 ARG A 291     -70.324   9.748  -5.980  1.00 46.57           H  
ATOM   4543  NE  ARG A 291     -72.280   9.607  -5.250  1.00 46.57           N  
ATOM   4544  HE  ARG A 291     -72.562   9.880  -4.319  1.00 46.57           H  
ATOM   4545  NH1 ARG A 291     -72.894   9.491  -7.465  1.00 46.57           N  
ATOM   4546 HH11 ARG A 291     -72.023   9.027  -7.680  1.00 46.57           H  
ATOM   4547 HH12 ARG A 291     -73.550   9.694  -8.206  1.00 46.57           H  
ATOM   4548  NH2 ARG A 291     -74.268  10.451  -5.998  1.00 46.57           N  
ATOM   4549 HH21 ARG A 291     -74.906  10.635  -6.759  1.00 46.57           H  
ATOM   4550 HH22 ARG A 291     -74.502  10.763  -5.067  1.00 46.57           H  
ATOM   4551  CZ  ARG A 291     -73.137   9.844  -6.233  1.00 46.57           C  
ATOM   4552  N   VAL A 292     -67.908   6.664  -1.235  1.00 51.29           N  
ATOM   4553  H   VAL A 292     -67.567   7.406  -0.641  1.00 51.29           H  
ATOM   4554  CA  VAL A 292     -68.289   5.381  -0.628  1.00 51.29           C  
ATOM   4555  HA  VAL A 292     -67.918   4.574  -1.260  1.00 51.29           H  
ATOM   4556  C   VAL A 292     -69.816   5.305  -0.605  1.00 51.29           C  
ATOM   4557  CB  VAL A 292     -67.665   5.178   0.767  1.00 51.29           C  
ATOM   4558  HB  VAL A 292     -68.039   5.942   1.449  1.00 51.29           H  
ATOM   4559  O   VAL A 292     -70.486   6.018   0.143  1.00 51.29           O  
ATOM   4560  CG1 VAL A 292     -68.018   3.793   1.326  1.00 51.29           C  
ATOM   4561 HG11 VAL A 292     -69.096   3.696   1.453  1.00 51.29           H  
ATOM   4562 HG12 VAL A 292     -67.667   3.012   0.651  1.00 51.29           H  
ATOM   4563 HG13 VAL A 292     -67.546   3.656   2.299  1.00 51.29           H  
ATOM   4564  CG2 VAL A 292     -66.134   5.282   0.708  1.00 51.29           C  
ATOM   4565 HG21 VAL A 292     -65.732   4.552   0.006  1.00 51.29           H  
ATOM   4566 HG22 VAL A 292     -65.711   5.095   1.695  1.00 51.29           H  
ATOM   4567 HG23 VAL A 292     -65.829   6.282   0.397  1.00 51.29           H  
ATOM   4568  N   THR A 293     -70.378   4.480  -1.483  1.00 48.09           N  
ATOM   4569  H   THR A 293     -69.784   3.929  -2.085  1.00 48.09           H  
ATOM   4570  CA  THR A 293     -71.803   4.147  -1.521  1.00 48.09           C  
ATOM   4571  HA  THR A 293     -72.387   5.065  -1.590  1.00 48.09           H  
ATOM   4572  C   THR A 293     -72.194   3.423  -0.229  1.00 48.09           C  
ATOM   4573  CB  THR A 293     -72.105   3.268  -2.755  1.00 48.09           C  
ATOM   4574  HB  THR A 293     -73.019   2.698  -2.585  1.00 48.09           H  
ATOM   4575  O   THR A 293     -71.696   2.338   0.048  1.00 48.09           O  
ATOM   4576  CG2 THR A 293     -72.276   4.117  -4.015  1.00 48.09           C  
ATOM   4577 HG21 THR A 293     -72.475   3.467  -4.867  1.00 48.09           H  
ATOM   4578 HG22 THR A 293     -73.114   4.801  -3.889  1.00 48.09           H  
ATOM   4579 HG23 THR A 293     -71.365   4.685  -4.205  1.00 48.09           H  
ATOM   4580  OG1 THR A 293     -71.036   2.390  -3.036  1.00 48.09           O  
ATOM   4581  HG1 THR A 293     -71.397   1.545  -3.311  1.00 48.09           H  
ATOM   4582  N   GLY A 294     -73.081   4.020   0.575  1.00 56.56           N  
ATOM   4583  H   GLY A 294     -73.400   4.948   0.337  1.00 56.56           H  
ATOM   4584  CA  GLY A 294     -73.702   3.349   1.730  1.00 56.56           C  
ATOM   4585  HA2 GLY A 294     -74.778   3.306   1.562  1.00 56.56           H  
ATOM   4586  HA3 GLY A 294     -73.349   2.320   1.799  1.00 56.56           H  
ATOM   4587  C   GLY A 294     -73.485   3.985   3.107  1.00 56.56           C  
ATOM   4588  O   GLY A 294     -74.050   3.482   4.072  1.00 56.56           O  
ATOM   4589  N   ARG A 295     -72.738   5.093   3.232  1.00 54.23           N  
ATOM   4590  H   ARG A 295     -72.283   5.464   2.410  1.00 54.23           H  
ATOM   4591  CA  ARG A 295     -72.657   5.874   4.484  1.00 54.23           C  
ATOM   4592  HA  ARG A 295     -73.250   5.369   5.247  1.00 54.23           H  
ATOM   4593  C   ARG A 295     -73.298   7.252   4.342  1.00 54.23           C  
ATOM   4594  CB  ARG A 295     -71.213   5.949   5.011  1.00 54.23           C  
ATOM   4595  HB2 ARG A 295     -70.513   6.036   4.180  1.00 54.23           H  
ATOM   4596  HB3 ARG A 295     -71.113   6.836   5.636  1.00 54.23           H  
ATOM   4597  O   ARG A 295     -73.151   7.910   3.312  1.00 54.23           O  
ATOM   4598  CG  ARG A 295     -70.879   4.720   5.871  1.00 54.23           C  
ATOM   4599  HG2 ARG A 295     -71.614   4.638   6.671  1.00 54.23           H  
ATOM   4600  HG3 ARG A 295     -70.922   3.819   5.258  1.00 54.23           H  
ATOM   4601  CD  ARG A 295     -69.485   4.850   6.496  1.00 54.23           C  
ATOM   4602  HD2 ARG A 295     -68.742   4.816   5.699  1.00 54.23           H  
ATOM   4603  HD3 ARG A 295     -69.415   5.811   7.005  1.00 54.23           H  
ATOM   4604  NE  ARG A 295     -69.230   3.775   7.475  1.00 54.23           N  
ATOM   4605  HE  ARG A 295     -70.035   3.267   7.812  1.00 54.23           H  
ATOM   4606  NH1 ARG A 295     -66.966   4.098   7.712  1.00 54.23           N  
ATOM   4607 HH11 ARG A 295     -66.097   3.870   8.174  1.00 54.23           H  
ATOM   4608 HH12 ARG A 295     -67.013   4.881   7.076  1.00 54.23           H  
ATOM   4609  NH2 ARG A 295     -67.988   2.523   8.917  1.00 54.23           N  
ATOM   4610 HH21 ARG A 295     -68.825   2.064   9.247  1.00 54.23           H  
ATOM   4611 HH22 ARG A 295     -67.111   2.324   9.377  1.00 54.23           H  
ATOM   4612  CZ  ARG A 295     -68.066   3.470   8.026  1.00 54.23           C  
ATOM   4613  N   GLY A 296     -74.023   7.664   5.383  1.00 56.52           N  
ATOM   4614  H   GLY A 296     -74.047   7.079   6.206  1.00 56.52           H  
ATOM   4615  CA  GLY A 296     -74.659   8.973   5.474  1.00 56.52           C  
ATOM   4616  HA2 GLY A 296     -75.390   9.070   4.671  1.00 56.52           H  
ATOM   4617  HA3 GLY A 296     -75.178   9.058   6.429  1.00 56.52           H  
ATOM   4618  C   GLY A 296     -73.643  10.112   5.373  1.00 56.52           C  
ATOM   4619  O   GLY A 296     -72.466   9.965   5.702  1.00 56.52           O  
ATOM   4620  N   ARG A 297     -74.107  11.272   4.901  1.00 51.10           N  
ATOM   4621  H   ARG A 297     -75.087  11.308   4.658  1.00 51.10           H  
ATOM   4622  CA  ARG A 297     -73.293  12.481   4.693  1.00 51.10           C  
ATOM   4623  HA  ARG A 297     -72.530  12.267   3.944  1.00 51.10           H  
ATOM   4624  C   ARG A 297     -72.532  12.913   5.959  1.00 51.10           C  
ATOM   4625  CB  ARG A 297     -74.244  13.569   4.166  1.00 51.10           C  
ATOM   4626  HB2 ARG A 297     -74.955  13.823   4.952  1.00 51.10           H  
ATOM   4627  HB3 ARG A 297     -74.803  13.157   3.326  1.00 51.10           H  
ATOM   4628  O   ARG A 297     -71.425  13.422   5.837  1.00 51.10           O  
ATOM   4629  CG  ARG A 297     -73.560  14.855   3.685  1.00 51.10           C  
ATOM   4630  HG2 ARG A 297     -73.058  15.327   4.529  1.00 51.10           H  
ATOM   4631  HG3 ARG A 297     -72.824  14.625   2.914  1.00 51.10           H  
ATOM   4632  CD  ARG A 297     -74.625  15.809   3.123  1.00 51.10           C  
ATOM   4633  HD2 ARG A 297     -74.973  15.430   2.162  1.00 51.10           H  
ATOM   4634  HD3 ARG A 297     -75.466  15.836   3.815  1.00 51.10           H  
ATOM   4635  NE  ARG A 297     -74.104  17.179   2.967  1.00 51.10           N  
ATOM   4636  HE  ARG A 297     -73.129  17.324   3.185  1.00 51.10           H  
ATOM   4637  NH1 ARG A 297     -76.083  18.202   2.385  1.00 51.10           N  
ATOM   4638 HH11 ARG A 297     -76.599  19.050   2.196  1.00 51.10           H  
ATOM   4639 HH12 ARG A 297     -76.559  17.312   2.426  1.00 51.10           H  
ATOM   4640  NH2 ARG A 297     -74.242  19.431   2.662  1.00 51.10           N  
ATOM   4641 HH21 ARG A 297     -74.780  20.263   2.466  1.00 51.10           H  
ATOM   4642 HH22 ARG A 297     -73.268  19.531   2.908  1.00 51.10           H  
ATOM   4643  CZ  ARG A 297     -74.810  18.258   2.671  1.00 51.10           C  
ATOM   4644  N   LEU A 298     -73.101  12.669   7.143  1.00 57.93           N  
ATOM   4645  H   LEU A 298     -73.997  12.204   7.155  1.00 57.93           H  
ATOM   4646  CA  LEU A 298     -72.512  13.012   8.439  1.00 57.93           C  
ATOM   4647  HA  LEU A 298     -72.176  14.048   8.398  1.00 57.93           H  
ATOM   4648  C   LEU A 298     -71.281  12.152   8.766  1.00 57.93           C  
ATOM   4649  CB  LEU A 298     -73.601  12.879   9.520  1.00 57.93           C  
ATOM   4650  HB2 LEU A 298     -74.541  13.294   9.156  1.00 57.93           H  
ATOM   4651  HB3 LEU A 298     -73.765  11.822   9.727  1.00 57.93           H  
ATOM   4652  O   LEU A 298     -70.211  12.698   9.014  1.00 57.93           O  
ATOM   4653  CG  LEU A 298     -73.234  13.592  10.835  1.00 57.93           C  
ATOM   4654  HG  LEU A 298     -72.197  13.377  11.093  1.00 57.93           H  
ATOM   4655  CD1 LEU A 298     -73.421  15.107  10.709  1.00 57.93           C  
ATOM   4656 HD11 LEU A 298     -74.456  15.343  10.461  1.00 57.93           H  
ATOM   4657 HD12 LEU A 298     -72.751  15.513   9.951  1.00 57.93           H  
ATOM   4658 HD13 LEU A 298     -73.173  15.575  11.662  1.00 57.93           H  
ATOM   4659  CD2 LEU A 298     -74.130  13.102  11.966  1.00 57.93           C  
ATOM   4660 HD21 LEU A 298     -73.864  13.603  12.897  1.00 57.93           H  
ATOM   4661 HD22 LEU A 298     -75.181  13.286  11.741  1.00 57.93           H  
ATOM   4662 HD23 LEU A 298     -73.981  12.033  12.115  1.00 57.93           H  
ATOM   4663  N   SER A 299     -71.382  10.823   8.658  1.00 60.74           N  
ATOM   4664  H   SER A 299     -72.293  10.398   8.558  1.00 60.74           H  
ATOM   4665  CA  SER A 299     -70.269   9.910   8.956  1.00 60.74           C  
ATOM   4666  HA  SER A 299     -69.960  10.071   9.989  1.00 60.74           H  
ATOM   4667  C   SER A 299     -69.052  10.150   8.050  1.00 60.74           C  
ATOM   4668  CB  SER A 299     -70.709   8.445   8.815  1.00 60.74           C  
ATOM   4669  HB2 SER A 299     -70.065   7.815   9.429  1.00 60.74           H  
ATOM   4670  HB3 SER A 299     -70.588   8.144   7.774  1.00 60.74           H  
ATOM   4671  O   SER A 299     -67.914   9.926   8.458  1.00 60.74           O  
ATOM   4672  OG  SER A 299     -72.060   8.225   9.165  1.00 60.74           O  
ATOM   4673  HG  SER A 299     -72.167   8.234  10.119  1.00 60.74           H  
ATOM   4674  N   ARG A 300     -69.272  10.625   6.814  1.00 57.51           N  
ATOM   4675  H   ARG A 300     -70.234  10.780   6.546  1.00 57.51           H  
ATOM   4676  CA  ARG A 300     -68.192  11.023   5.896  1.00 57.51           C  
ATOM   4677  HA  ARG A 300     -67.440  10.235   5.875  1.00 57.51           H  
ATOM   4678  C   ARG A 300     -67.466  12.284   6.372  1.00 57.51           C  
ATOM   4679  CB  ARG A 300     -68.765  11.219   4.492  1.00 57.51           C  
ATOM   4680  HB2 ARG A 300     -69.390  10.361   4.243  1.00 57.51           H  
ATOM   4681  HB3 ARG A 300     -69.388  12.113   4.484  1.00 57.51           H  
ATOM   4682  O   ARG A 300     -66.242  12.293   6.379  1.00 57.51           O  
ATOM   4683  CG  ARG A 300     -67.662  11.348   3.430  1.00 57.51           C  
ATOM   4684  HG2 ARG A 300     -66.945  12.124   3.695  1.00 57.51           H  
ATOM   4685  HG3 ARG A 300     -67.144  10.394   3.331  1.00 57.51           H  
ATOM   4686  CD  ARG A 300     -68.340  11.725   2.117  1.00 57.51           C  
ATOM   4687  HD2 ARG A 300     -69.259  11.146   2.029  1.00 57.51           H  
ATOM   4688  HD3 ARG A 300     -68.591  12.785   2.154  1.00 57.51           H  
ATOM   4689  NE  ARG A 300     -67.495  11.458   0.947  1.00 57.51           N  
ATOM   4690  HE  ARG A 300     -66.495  11.468   1.084  1.00 57.51           H  
ATOM   4691  NH1 ARG A 300     -69.199  11.616  -0.594  1.00 57.51           N  
ATOM   4692 HH11 ARG A 300     -69.414  11.610  -1.581  1.00 57.51           H  
ATOM   4693 HH12 ARG A 300     -69.805  12.010   0.111  1.00 57.51           H  
ATOM   4694  NH2 ARG A 300     -67.268  10.987  -1.271  1.00 57.51           N  
ATOM   4695 HH21 ARG A 300     -66.622  11.703  -1.571  1.00 57.51           H  
ATOM   4696 HH22 ARG A 300     -66.623  10.249  -1.027  1.00 57.51           H  
ATOM   4697  CZ  ARG A 300     -67.970  11.367  -0.275  1.00 57.51           C  
ATOM   4698  N   LEU A 301     -68.215  13.300   6.802  1.00 55.21           N  
ATOM   4699  H   LEU A 301     -69.218  13.185   6.818  1.00 55.21           H  
ATOM   4700  CA  LEU A 301     -67.663  14.558   7.316  1.00 55.21           C  
ATOM   4701  HA  LEU A 301     -66.955  14.962   6.592  1.00 55.21           H  
ATOM   4702  C   LEU A 301     -66.880  14.349   8.622  1.00 55.21           C  
ATOM   4703  CB  LEU A 301     -68.815  15.561   7.519  1.00 55.21           C  
ATOM   4704  HB2 LEU A 301     -69.596  15.082   8.109  1.00 55.21           H  
ATOM   4705  HB3 LEU A 301     -68.444  16.406   8.100  1.00 55.21           H  
ATOM   4706  O   LEU A 301     -65.825  14.944   8.804  1.00 55.21           O  
ATOM   4707  CG  LEU A 301     -69.422  16.101   6.211  1.00 55.21           C  
ATOM   4708  HG  LEU A 301     -69.612  15.279   5.521  1.00 55.21           H  
ATOM   4709  CD1 LEU A 301     -70.755  16.799   6.499  1.00 55.21           C  
ATOM   4710 HD11 LEU A 301     -71.178  17.182   5.571  1.00 55.21           H  
ATOM   4711 HD12 LEU A 301     -71.447  16.086   6.948  1.00 55.21           H  
ATOM   4712 HD13 LEU A 301     -70.591  17.623   7.194  1.00 55.21           H  
ATOM   4713  CD2 LEU A 301     -68.498  17.105   5.524  1.00 55.21           C  
ATOM   4714 HD21 LEU A 301     -68.963  17.494   4.618  1.00 55.21           H  
ATOM   4715 HD22 LEU A 301     -68.267  17.931   6.197  1.00 55.21           H  
ATOM   4716 HD23 LEU A 301     -67.564  16.622   5.239  1.00 55.21           H  
ATOM   4717  N   ILE A 302     -67.350  13.458   9.501  1.00 61.73           N  
ATOM   4718  H   ILE A 302     -68.259  13.054   9.329  1.00 61.73           H  
ATOM   4719  CA  ILE A 302     -66.650  13.106  10.750  1.00 61.73           C  
ATOM   4720  HA  ILE A 302     -66.397  14.025  11.279  1.00 61.73           H  
ATOM   4721  C   ILE A 302     -65.320  12.388  10.459  1.00 61.73           C  
ATOM   4722  CB  ILE A 302     -67.581  12.266  11.660  1.00 61.73           C  
ATOM   4723  HB  ILE A 302     -67.927  11.401  11.094  1.00 61.73           H  
ATOM   4724  O   ILE A 302     -64.329  12.609  11.152  1.00 61.73           O  
ATOM   4725  CG1 ILE A 302     -68.812  13.101  12.090  1.00 61.73           C  
ATOM   4726 HG12 ILE A 302     -69.282  13.549  11.215  1.00 61.73           H  
ATOM   4727 HG13 ILE A 302     -68.485  13.922  12.728  1.00 61.73           H  
ATOM   4728  CG2 ILE A 302     -66.829  11.755  12.906  1.00 61.73           C  
ATOM   4729 HG21 ILE A 302     -66.008  11.097  12.621  1.00 61.73           H  
ATOM   4730 HG22 ILE A 302     -67.494  11.179  13.550  1.00 61.73           H  
ATOM   4731 HG23 ILE A 302     -66.433  12.597  13.474  1.00 61.73           H  
ATOM   4732  CD1 ILE A 302     -69.898  12.302  12.824  1.00 61.73           C  
ATOM   4733 HD11 ILE A 302     -70.763  12.944  12.992  1.00 61.73           H  
ATOM   4734 HD12 ILE A 302     -69.541  11.961  13.795  1.00 61.73           H  
ATOM   4735 HD13 ILE A 302     -70.205  11.447  12.222  1.00 61.73           H  
ATOM   4736  N   ALA A 303     -65.270  11.544   9.424  1.00 57.03           N  
ATOM   4737  H   ALA A 303     -66.110  11.382   8.887  1.00 57.03           H  
ATOM   4738  CA  ALA A 303     -64.036  10.876   9.011  1.00 57.03           C  
ATOM   4739  HA  ALA A 303     -63.548  10.472   9.898  1.00 57.03           H  
ATOM   4740  C   ALA A 303     -63.029  11.837   8.347  1.00 57.03           C  
ATOM   4741  CB  ALA A 303     -64.401   9.707   8.089  1.00 57.03           C  
ATOM   4742  HB1 ALA A 303     -64.878  10.084   7.184  1.00 57.03           H  
ATOM   4743  HB2 ALA A 303     -63.494   9.168   7.815  1.00 57.03           H  
ATOM   4744  HB3 ALA A 303     -65.083   9.030   8.603  1.00 57.03           H  
ATOM   4745  O   ALA A 303     -61.828  11.683   8.547  1.00 57.03           O  
ATOM   4746  N   GLU A 304     -63.507  12.828   7.588  1.00 53.85           N  
ATOM   4747  H   GLU A 304     -64.504  12.881   7.436  1.00 53.85           H  
ATOM   4748  CA  GLU A 304     -62.674  13.851   6.930  1.00 53.85           C  
ATOM   4749  HA  GLU A 304     -61.869  13.359   6.384  1.00 53.85           H  
ATOM   4750  C   GLU A 304     -61.980  14.806   7.917  1.00 53.85           C  
ATOM   4751  CB  GLU A 304     -63.541  14.641   5.921  1.00 53.85           C  
ATOM   4752  HB2 GLU A 304     -63.085  15.612   5.728  1.00 53.85           H  
ATOM   4753  HB3 GLU A 304     -64.534  14.803   6.340  1.00 53.85           H  
ATOM   4754  O   GLU A 304     -60.940  15.374   7.588  1.00 53.85           O  
ATOM   4755  CG  GLU A 304     -63.642  13.889   4.584  1.00 53.85           C  
ATOM   4756  HG2 GLU A 304     -62.637  13.876   4.161  1.00 53.85           H  
ATOM   4757  HG3 GLU A 304     -63.941  12.860   4.786  1.00 53.85           H  
ATOM   4758  CD  GLU A 304     -64.616  14.477   3.540  1.00 53.85           C  
ATOM   4759  OE1 GLU A 304     -64.696  13.896   2.423  1.00 53.85           O  
ATOM   4760  OE2 GLU A 304     -65.357  15.435   3.853  1.00 53.85           O  
ATOM   4761  N   ALA A 305     -62.523  14.955   9.126  1.00 54.58           N  
ATOM   4762  H   ALA A 305     -63.400  14.488   9.306  1.00 54.58           H  
ATOM   4763  CA  ALA A 305     -62.045  15.885  10.147  1.00 54.58           C  
ATOM   4764  HA  ALA A 305     -61.722  16.805   9.658  1.00 54.58           H  
ATOM   4765  C   ALA A 305     -60.831  15.395  10.972  1.00 54.58           C  
ATOM   4766  CB  ALA A 305     -63.259  16.219  11.025  1.00 54.58           C  
ATOM   4767  HB1 ALA A 305     -63.707  15.304  11.411  1.00 54.58           H  
ATOM   4768  HB2 ALA A 305     -63.999  16.767  10.441  1.00 54.58           H  
ATOM   4769  HB3 ALA A 305     -62.952  16.835  11.871  1.00 54.58           H  
ATOM   4770  O   ALA A 305     -60.255  16.173  11.721  1.00 54.58           O  
ATOM   4771  N   ARG A 306     -60.406  14.126  10.870  1.00 60.85           N  
ATOM   4772  H   ARG A 306     -60.829  13.535  10.169  1.00 60.85           H  
ATOM   4773  CA  ARG A 306     -59.329  13.592  11.731  1.00 60.85           C  
ATOM   4774  HA  ARG A 306     -59.323  14.168  12.657  1.00 60.85           H  
ATOM   4775  C   ARG A 306     -57.931  13.781  11.123  1.00 60.85           C  
ATOM   4776  CB  ARG A 306     -59.620  12.131  12.109  1.00 60.85           C  
ATOM   4777  HB2 ARG A 306     -59.803  11.549  11.206  1.00 60.85           H  
ATOM   4778  HB3 ARG A 306     -58.743  11.723  12.612  1.00 60.85           H  
ATOM   4779  O   ARG A 306     -57.632  13.206  10.077  1.00 60.85           O  
ATOM   4780  CG  ARG A 306     -60.826  12.029  13.057  1.00 60.85           C  
ATOM   4781  HG2 ARG A 306     -60.640  12.644  13.937  1.00 60.85           H  
ATOM   4782  HG3 ARG A 306     -61.720  12.397  12.555  1.00 60.85           H  
ATOM   4783  CD  ARG A 306     -61.058  10.580  13.499  1.00 60.85           C  
ATOM   4784  HD2 ARG A 306     -61.305   9.987  12.619  1.00 60.85           H  
ATOM   4785  HD3 ARG A 306     -60.138  10.200  13.943  1.00 60.85           H  
ATOM   4786  NE  ARG A 306     -62.149  10.493  14.489  1.00 60.85           N  
ATOM   4787  HE  ARG A 306     -62.540  11.372  14.795  1.00 60.85           H  
ATOM   4788  NH1 ARG A 306     -62.213   8.210  14.707  1.00 60.85           N  
ATOM   4789 HH11 ARG A 306     -61.493   8.153  14.001  1.00 60.85           H  
ATOM   4790 HH12 ARG A 306     -62.636   7.393  15.123  1.00 60.85           H  
ATOM   4791  NH2 ARG A 306     -63.622   9.476  15.897  1.00 60.85           N  
ATOM   4792 HH21 ARG A 306     -64.037   8.659  16.320  1.00 60.85           H  
ATOM   4793 HH22 ARG A 306     -63.965  10.384  16.179  1.00 60.85           H  
ATOM   4794  CZ  ARG A 306     -62.655   9.397  15.026  1.00 60.85           C  
ATOM   4795  N   ASP A 307     -57.060  14.509  11.829  1.00 70.24           N  
ATOM   4796  H   ASP A 307     -57.429  15.080  12.576  1.00 70.24           H  
ATOM   4797  CA  ASP A 307     -55.648  14.717  11.467  1.00 70.24           C  
ATOM   4798  HA  ASP A 307     -55.624  15.233  10.507  1.00 70.24           H  
ATOM   4799  C   ASP A 307     -54.884  13.376  11.369  1.00 70.24           C  
ATOM   4800  CB  ASP A 307     -54.951  15.622  12.507  1.00 70.24           C  
ATOM   4801  HB2 ASP A 307     -55.128  15.217  13.504  1.00 70.24           H  
ATOM   4802  HB3 ASP A 307     -53.876  15.588  12.331  1.00 70.24           H  
ATOM   4803  O   ASP A 307     -54.895  12.598  12.337  1.00 70.24           O  
ATOM   4804  CG  ASP A 307     -55.385  17.097  12.477  1.00 70.24           C  
ATOM   4805  OD1 ASP A 307     -56.002  17.518  11.477  1.00 70.24           O  
ATOM   4806  OD2 ASP A 307     -55.076  17.804  13.462  1.00 70.24           O  
ATOM   4807  N   PRO A 308     -54.194  13.070  10.249  1.00 78.87           N  
ATOM   4808  CA  PRO A 308     -53.435  11.834  10.104  1.00 78.87           C  
ATOM   4809  HA  PRO A 308     -54.135  11.000  10.165  1.00 78.87           H  
ATOM   4810  C   PRO A 308     -52.335  11.720  11.175  1.00 78.87           C  
ATOM   4811  CB  PRO A 308     -52.845  11.846   8.694  1.00 78.87           C  
ATOM   4812  HB2 PRO A 308     -53.511  11.313   8.015  1.00 78.87           H  
ATOM   4813  HB3 PRO A 308     -51.844  11.414   8.666  1.00 78.87           H  
ATOM   4814  O   PRO A 308     -51.460  12.589  11.288  1.00 78.87           O  
ATOM   4815  CG  PRO A 308     -52.833  13.331   8.343  1.00 78.87           C  
ATOM   4816  HG2 PRO A 308     -51.964  13.813   8.791  1.00 78.87           H  
ATOM   4817  HG3 PRO A 308     -52.851  13.497   7.266  1.00 78.87           H  
ATOM   4818  CD  PRO A 308     -54.105  13.833   9.016  1.00 78.87           C  
ATOM   4819  HD2 PRO A 308     -54.969  13.599   8.395  1.00 78.87           H  
ATOM   4820  HD3 PRO A 308     -54.060  14.909   9.180  1.00 78.87           H  
ATOM   4821  N   PRO A 309     -52.325  10.636  11.966  1.00 89.56           N  
ATOM   4822  CA  PRO A 309     -51.268  10.412  12.934  1.00 89.56           C  
ATOM   4823  HA  PRO A 309     -51.132  11.313  13.533  1.00 89.56           H  
ATOM   4824  C   PRO A 309     -49.949  10.082  12.231  1.00 89.56           C  
ATOM   4825  CB  PRO A 309     -51.768   9.294  13.844  1.00 89.56           C  
ATOM   4826  HB2 PRO A 309     -52.214   9.740  14.733  1.00 89.56           H  
ATOM   4827  HB3 PRO A 309     -50.973   8.603  14.123  1.00 89.56           H  
ATOM   4828  O   PRO A 309     -49.903   9.306  11.278  1.00 89.56           O  
ATOM   4829  CG  PRO A 309     -52.851   8.585  13.040  1.00 89.56           C  
ATOM   4830  HG2 PRO A 309     -52.436   7.724  12.516  1.00 89.56           H  
ATOM   4831  HG3 PRO A 309     -53.664   8.284  13.700  1.00 89.56           H  
ATOM   4832  CD  PRO A 309     -53.354   9.614  12.043  1.00 89.56           C  
ATOM   4833  HD2 PRO A 309     -53.538   9.144  11.077  1.00 89.56           H  
ATOM   4834  HD3 PRO A 309     -54.277  10.061  12.414  1.00 89.56           H  
ATOM   4835  N   VAL A 310     -48.848  10.619  12.756  1.00 93.86           N  
ATOM   4836  H   VAL A 310     -48.952  11.261  13.528  1.00 93.86           H  
ATOM   4837  CA  VAL A 310     -47.492  10.372  12.255  1.00 93.86           C  
ATOM   4838  HA  VAL A 310     -47.551   9.576  11.513  1.00 93.86           H  
ATOM   4839  C   VAL A 310     -46.556   9.861  13.352  1.00 93.86           C  
ATOM   4840  CB  VAL A 310     -46.898  11.598  11.527  1.00 93.86           C  
ATOM   4841  HB  VAL A 310     -45.910  11.319  11.161  1.00 93.86           H  
ATOM   4842  O   VAL A 310     -46.788  10.034  14.553  1.00 93.86           O  
ATOM   4843  CG1 VAL A 310     -47.734  12.007  10.312  1.00 93.86           C  
ATOM   4844 HG11 VAL A 310     -48.691  12.425  10.622  1.00 93.86           H  
ATOM   4845 HG12 VAL A 310     -47.188  12.753   9.733  1.00 93.86           H  
ATOM   4846 HG13 VAL A 310     -47.920  11.145   9.671  1.00 93.86           H  
ATOM   4847  CG2 VAL A 310     -46.728  12.821  12.435  1.00 93.86           C  
ATOM   4848 HG21 VAL A 310     -46.201  13.606  11.894  1.00 93.86           H  
ATOM   4849 HG22 VAL A 310     -47.706  13.200  12.730  1.00 93.86           H  
ATOM   4850 HG23 VAL A 310     -46.154  12.562  13.325  1.00 93.86           H  
ATOM   4851  N   LEU A 311     -45.469   9.224  12.928  1.00 95.15           N  
ATOM   4852  H   LEU A 311     -45.402   9.063  11.933  1.00 95.15           H  
ATOM   4853  CA  LEU A 311     -44.289   8.924  13.732  1.00 95.15           C  
ATOM   4854  HA  LEU A 311     -44.444   9.251  14.760  1.00 95.15           H  
ATOM   4855  C   LEU A 311     -43.101   9.696  13.172  1.00 95.15           C  
ATOM   4856  CB  LEU A 311     -43.986   7.416  13.712  1.00 95.15           C  
ATOM   4857  HB2 LEU A 311     -43.030   7.248  14.208  1.00 95.15           H  
ATOM   4858  HB3 LEU A 311     -43.873   7.104  12.674  1.00 95.15           H  
ATOM   4859  O   LEU A 311     -42.777   9.566  11.994  1.00 95.15           O  
ATOM   4860  CG  LEU A 311     -45.041   6.528  14.381  1.00 95.15           C  
ATOM   4861  HG  LEU A 311     -46.023   6.708  13.942  1.00 95.15           H  
ATOM   4862  CD1 LEU A 311     -44.661   5.058  14.207  1.00 95.15           C  
ATOM   4863 HD11 LEU A 311     -44.527   4.836  13.149  1.00 95.15           H  
ATOM   4864 HD12 LEU A 311     -45.456   4.423  14.598  1.00 95.15           H  
ATOM   4865 HD13 LEU A 311     -43.728   4.846  14.729  1.00 95.15           H  
ATOM   4866  CD2 LEU A 311     -45.162   6.818  15.863  1.00 95.15           C  
ATOM   4867 HD21 LEU A 311     -45.893   6.135  16.295  1.00 95.15           H  
ATOM   4868 HD22 LEU A 311     -44.201   6.685  16.358  1.00 95.15           H  
ATOM   4869 HD23 LEU A 311     -45.516   7.839  16.003  1.00 95.15           H  
ATOM   4870  N   LEU A 312     -42.422  10.454  14.028  1.00 95.32           N  
ATOM   4871  H   LEU A 312     -42.757  10.505  14.979  1.00 95.32           H  
ATOM   4872  CA  LEU A 312     -41.144  11.081  13.714  1.00 95.32           C  
ATOM   4873  HA  LEU A 312     -41.017  11.110  12.632  1.00 95.32           H  
ATOM   4874  C   LEU A 312     -40.012  10.233  14.293  1.00 95.32           C  
ATOM   4875  CB  LEU A 312     -41.152  12.530  14.227  1.00 95.32           C  
ATOM   4876  HB2 LEU A 312     -41.395  12.518  15.290  1.00 95.32           H  
ATOM   4877  HB3 LEU A 312     -41.948  13.080  13.726  1.00 95.32           H  
ATOM   4878  O   LEU A 312     -39.865  10.113  15.508  1.00 95.32           O  
ATOM   4879  CG  LEU A 312     -39.818  13.267  14.015  1.00 95.32           C  
ATOM   4880  HG  LEU A 312     -38.988  12.662  14.378  1.00 95.32           H  
ATOM   4881  CD1 LEU A 312     -39.589  13.580  12.536  1.00 95.32           C  
ATOM   4882 HD11 LEU A 312     -40.414  14.178  12.150  1.00 95.32           H  
ATOM   4883 HD12 LEU A 312     -38.663  14.141  12.414  1.00 95.32           H  
ATOM   4884 HD13 LEU A 312     -39.518  12.658  11.959  1.00 95.32           H  
ATOM   4885  CD2 LEU A 312     -39.798  14.582  14.794  1.00 95.32           C  
ATOM   4886 HD21 LEU A 312     -38.852  15.099  14.635  1.00 95.32           H  
ATOM   4887 HD22 LEU A 312     -39.938  14.378  15.855  1.00 95.32           H  
ATOM   4888 HD23 LEU A 312     -40.616  15.218  14.454  1.00 95.32           H  
ATOM   4889  N   CYS A 313     -39.193   9.673  13.412  1.00 95.80           N  
ATOM   4890  H   CYS A 313     -39.415   9.777  12.432  1.00 95.80           H  
ATOM   4891  CA  CYS A 313     -38.076   8.801  13.749  1.00 95.80           C  
ATOM   4892  HA  CYS A 313     -38.171   8.475  14.785  1.00 95.80           H  
ATOM   4893  C   CYS A 313     -36.749   9.554  13.585  1.00 95.80           C  
ATOM   4894  CB  CYS A 313     -38.143   7.560  12.852  1.00 95.80           C  
ATOM   4895  HB2 CYS A 313     -37.386   6.845  13.175  1.00 95.80           H  
ATOM   4896  HB3 CYS A 313     -37.944   7.851  11.821  1.00 95.80           H  
ATOM   4897  O   CYS A 313     -36.496  10.121  12.523  1.00 95.80           O  
ATOM   4898  SG  CYS A 313     -39.792   6.792  12.932  1.00 95.80           S  
ATOM   4899  HG  CYS A 313     -39.897   6.729  14.262  1.00 95.80           H  
ATOM   4900  N   LYS A 314     -35.890   9.554  14.610  1.00 95.14           N  
ATOM   4901  H   LYS A 314     -36.169   9.052  15.440  1.00 95.14           H  
ATOM   4902  CA  LYS A 314     -34.596  10.258  14.653  1.00 95.14           C  
ATOM   4903  HA  LYS A 314     -34.466  10.835  13.737  1.00 95.14           H  
ATOM   4904  C   LYS A 314     -33.456   9.247  14.751  1.00 95.14           C  
ATOM   4905  CB  LYS A 314     -34.555  11.220  15.853  1.00 95.14           C  
ATOM   4906  HB2 LYS A 314     -33.573  11.690  15.899  1.00 95.14           H  
ATOM   4907  HB3 LYS A 314     -34.691  10.635  16.762  1.00 95.14           H  
ATOM   4908  O   LYS A 314     -33.489   8.363  15.599  1.00 95.14           O  
ATOM   4909  CG  LYS A 314     -35.627  12.321  15.801  1.00 95.14           C  
ATOM   4910  HG2 LYS A 314     -35.379  13.018  15.001  1.00 95.14           H  
ATOM   4911  HG3 LYS A 314     -36.603  11.878  15.605  1.00 95.14           H  
ATOM   4912  CD  LYS A 314     -35.703  13.094  17.125  1.00 95.14           C  
ATOM   4913  HD2 LYS A 314     -35.802  12.376  17.939  1.00 95.14           H  
ATOM   4914  HD3 LYS A 314     -34.788  13.669  17.270  1.00 95.14           H  
ATOM   4915  CE  LYS A 314     -36.928  14.021  17.130  1.00 95.14           C  
ATOM   4916  HE2 LYS A 314     -37.798  13.427  16.850  1.00 95.14           H  
ATOM   4917  HE3 LYS A 314     -36.798  14.797  16.376  1.00 95.14           H  
ATOM   4918  NZ  LYS A 314     -37.167  14.618  18.470  1.00 95.14           N  
ATOM   4919  HZ1 LYS A 314     -36.387  15.171  18.797  1.00 95.14           H  
ATOM   4920  HZ2 LYS A 314     -37.325  13.884  19.145  1.00 95.14           H  
ATOM   4921  HZ3 LYS A 314     -38.005  15.182  18.474  1.00 95.14           H  
ATOM   4922  N   GLY A 315     -32.430   9.362  13.910  1.00 93.81           N  
ATOM   4923  H   GLY A 315     -32.437  10.107  13.228  1.00 93.81           H  
ATOM   4924  CA  GLY A 315     -31.391   8.335  13.835  1.00 93.81           C  
ATOM   4925  HA2 GLY A 315     -31.840   7.419  13.452  1.00 93.81           H  
ATOM   4926  HA3 GLY A 315     -31.023   8.121  14.839  1.00 93.81           H  
ATOM   4927  C   GLY A 315     -30.197   8.675  12.951  1.00 93.81           C  
ATOM   4928  O   GLY A 315     -30.108   9.753  12.364  1.00 93.81           O  
ATOM   4929  N   VAL A 316     -29.263   7.725  12.873  1.00 92.23           N  
ATOM   4930  H   VAL A 316     -29.405   6.869  13.390  1.00 92.23           H  
ATOM   4931  CA  VAL A 316     -28.134   7.766  11.932  1.00 92.23           C  
ATOM   4932  HA  VAL A 316     -27.643   8.733  12.042  1.00 92.23           H  
ATOM   4933  C   VAL A 316     -28.676   7.606  10.499  1.00 92.23           C  
ATOM   4934  CB  VAL A 316     -27.100   6.668  12.265  1.00 92.23           C  
ATOM   4935  HB  VAL A 316     -27.600   5.701  12.223  1.00 92.23           H  
ATOM   4936  O   VAL A 316     -29.545   6.750  10.288  1.00 92.23           O  
ATOM   4937  CG1 VAL A 316     -25.903   6.625  11.307  1.00 92.23           C  
ATOM   4938 HG11 VAL A 316     -25.311   7.536  11.395  1.00 92.23           H
[truncated: 101,259 more chars]
