# Supplementary material for: Widespread Horizontal Gene Transfer Among Animal Viruses
Source: bioRxiv. 2024 Mar 26:2024.03.25.586562. Preprint. [Version 2] doi: 10.1101/2024.03.25.586562 (PMC11071296; doi:10.1101/2024.03.25.586562)
Supplement: Supplement 7 [file media-7.zip › File7_PDB/Papilloma7726_L2.pdb]

ATOM      1  N   MET A   1     -31.698  13.891  47.564  1.00 44.10           N  
ATOM      2  H   MET A   1     -32.267  13.827  48.396  1.00 44.10           H  
ATOM      3  H2  MET A   1     -30.726  13.910  47.841  1.00 44.10           H  
ATOM      4  H3  MET A   1     -31.923  14.752  47.085  1.00 44.10           H  
ATOM      5  CA  MET A   1     -31.963  12.722  46.698  1.00 44.10           C  
ATOM      6  HA  MET A   1     -31.373  12.784  45.784  1.00 44.10           H  
ATOM      7  C   MET A   1     -33.437  12.715  46.313  1.00 44.10           C  
ATOM      8  CB  MET A   1     -31.618  11.405  47.422  1.00 44.10           C  
ATOM      9  HB2 MET A   1     -32.060  10.576  46.869  1.00 44.10           H  
ATOM     10  HB3 MET A   1     -32.056  11.415  48.420  1.00 44.10           H  
ATOM     11  O   MET A   1     -34.238  12.138  47.032  1.00 44.10           O  
ATOM     12  CG  MET A   1     -30.121  11.117  47.543  1.00 44.10           C  
ATOM     13  HG2 MET A   1     -29.623  11.950  48.039  1.00 44.10           H  
ATOM     14  HG3 MET A   1     -29.698  10.993  46.546  1.00 44.10           H  
ATOM     15  SD  MET A   1     -29.819   9.613  48.503  1.00 44.10           S  
ATOM     16  CE  MET A   1     -28.023   9.445  48.328  1.00 44.10           C  
ATOM     17  HE1 MET A   1     -27.526  10.325  48.738  1.00 44.10           H  
ATOM     18  HE2 MET A   1     -27.688   8.562  48.873  1.00 44.10           H  
ATOM     19  HE3 MET A   1     -27.761   9.335  47.276  1.00 44.10           H  
ATOM     20  N   VAL A   2     -33.826  13.373  45.219  1.00 54.65           N  
ATOM     21  H   VAL A   2     -33.159  13.855  44.634  1.00 54.65           H  
ATOM     22  CA  VAL A   2     -35.133  13.090  44.606  1.00 54.65           C  
ATOM     23  HA  VAL A   2     -35.796  12.605  45.323  1.00 54.65           H  
ATOM     24  C   VAL A   2     -34.845  12.095  43.498  1.00 54.65           C  
ATOM     25  CB  VAL A   2     -35.873  14.355  44.130  1.00 54.65           C  
ATOM     26  HB  VAL A   2     -35.287  14.866  43.366  1.00 54.65           H  
ATOM     27  O   VAL A   2     -34.309  12.457  42.455  1.00 54.65           O  
ATOM     28  CG1 VAL A   2     -37.244  13.989  43.546  1.00 54.65           C  
ATOM     29 HG11 VAL A   2     -37.856  13.488  44.295  1.00 54.65           H  
ATOM     30 HG12 VAL A   2     -37.126  13.335  42.681  1.00 54.65           H  
ATOM     31 HG13 VAL A   2     -37.757  14.892  43.215  1.00 54.65           H  
ATOM     32  CG2 VAL A   2     -36.085  15.306  45.316  1.00 54.65           C  
ATOM     33 HG21 VAL A   2     -36.802  16.082  45.048  1.00 54.65           H  
ATOM     34 HG22 VAL A   2     -36.464  14.758  46.178  1.00 54.65           H  
ATOM     35 HG23 VAL A   2     -35.143  15.790  45.574  1.00 54.65           H  
ATOM     36  N   SER A   3     -35.082  10.816  43.784  1.00 61.27           N  
ATOM     37  H   SER A   3     -35.503  10.591  44.674  1.00 61.27           H  
ATOM     38  CA  SER A   3     -35.012   9.769  42.770  1.00 61.27           C  
ATOM     39  HA  SER A   3     -34.040   9.793  42.277  1.00 61.27           H  
ATOM     40  C   SER A   3     -36.106  10.077  41.756  1.00 61.27           C  
ATOM     41  CB  SER A   3     -35.204   8.391  43.415  1.00 61.27           C  
ATOM     42  HB2 SER A   3     -34.502   8.284  44.242  1.00 61.27           H  
ATOM     43  HB3 SER A   3     -36.219   8.295  43.801  1.00 61.27           H  
ATOM     44  O   SER A   3     -37.287   9.906  42.052  1.00 61.27           O  
ATOM     45  OG  SER A   3     -34.951   7.372  42.471  1.00 61.27           O  
ATOM     46  HG  SER A   3     -35.040   6.521  42.905  1.00 61.27           H  
ATOM     47  N   ALA A   4     -35.730  10.629  40.601  1.00 62.29           N  
ATOM     48  H   ALA A   4     -34.757  10.863  40.464  1.00 62.29           H  
ATOM     49  CA  ALA A   4     -36.654  10.810  39.497  1.00 62.29           C  
ATOM     50  HA  ALA A   4     -37.512  11.390  39.836  1.00 62.29           H  
ATOM     51  C   ALA A   4     -37.126   9.413  39.089  1.00 62.29           C  
ATOM     52  CB  ALA A   4     -35.960  11.579  38.366  1.00 62.29           C  
ATOM     53  HB1 ALA A   4     -36.653  11.706  37.534  1.00 62.29           H  
ATOM     54  HB2 ALA A   4     -35.084  11.031  38.020  1.00 62.29           H  
ATOM     55  HB3 ALA A   4     -35.652  12.562  38.723  1.00 62.29           H  
ATOM     56  O   ALA A   4     -36.403   8.653  38.440  1.00 62.29           O  
ATOM     57  N   THR A   5     -38.322   9.042  39.539  1.00 68.43           N  
ATOM     58  H   THR A   5     -38.843   9.677  40.127  1.00 68.43           H  
ATOM     59  CA  THR A   5     -38.973   7.798  39.161  1.00 68.43           C  
ATOM     60  HA  THR A   5     -38.334   6.963  39.450  1.00 68.43           H  
ATOM     61  C   THR A   5     -39.107   7.812  37.647  1.00 68.43           C  
ATOM     62  CB  THR A   5     -40.330   7.635  39.866  1.00 68.43           C  
ATOM     63  HB  THR A   5     -40.918   6.873  39.354  1.00 68.43           H  
ATOM     64  O   THR A   5     -39.839   8.606  37.059  1.00 68.43           O  
ATOM     65  CG2 THR A   5     -40.141   7.215  41.323  1.00 68.43           C  
ATOM     66 HG21 THR A   5     -39.578   7.976  41.863  1.00 68.43           H  
ATOM     67 HG22 THR A   5     -39.597   6.271  41.368  1.00 68.43           H  
ATOM     68 HG23 THR A   5     -41.112   7.081  41.799  1.00 68.43           H  
ATOM     69  OG1 THR A   5     -41.042   8.849  39.889  1.00 68.43           O  
ATOM     70  HG1 THR A   5     -41.823   8.735  40.436  1.00 68.43           H  
ATOM     71  N   ARG A   6     -38.309   6.968  36.990  1.00 67.68           N  
ATOM     72  H   ARG A   6     -37.620   6.468  37.533  1.00 67.68           H  
ATOM     73  CA  ARG A   6     -38.298   6.837  35.536  1.00 67.68           C  
ATOM     74  HA  ARG A   6     -37.950   7.777  35.108  1.00 67.68           H  
ATOM     75  C   ARG A   6     -39.729   6.573  35.076  1.00 67.68           C  
ATOM     76  CB  ARG A   6     -37.334   5.701  35.167  1.00 67.68           C  
ATOM     77  HB2 ARG A   6     -36.371   5.899  35.637  1.00 67.68           H  
ATOM     78  HB3 ARG A   6     -37.719   4.762  35.564  1.00 67.68           H  
ATOM     79  O   ARG A   6     -40.293   5.533  35.412  1.00 67.68           O  
ATOM     80  CG  ARG A   6     -37.115   5.563  33.656  1.00 67.68           C  
ATOM     81  HG2 ARG A   6     -36.658   6.477  33.276  1.00 67.68           H  
ATOM     82  HG3 ARG A   6     -38.066   5.396  33.150  1.00 67.68           H  
ATOM     83  CD  ARG A   6     -36.184   4.372  33.403  1.00 67.68           C  
ATOM     84  HD2 ARG A   6     -36.705   3.462  33.700  1.00 67.68           H  
ATOM     85  HD3 ARG A   6     -35.296   4.483  34.025  1.00 67.68           H  
ATOM     86  NE  ARG A   6     -35.767   4.284  31.991  1.00 67.68           N  
ATOM     87  HE  ARG A   6     -35.863   5.127  31.443  1.00 67.68           H  
ATOM     88  NH1 ARG A   6     -34.954   2.136  32.067  1.00 67.68           N  
ATOM     89 HH11 ARG A   6     -34.431   1.378  31.652  1.00 67.68           H  
ATOM     90 HH12 ARG A   6     -35.221   2.075  33.039  1.00 67.68           H  
ATOM     91  NH2 ARG A   6     -34.731   3.330  30.200  1.00 67.68           N  
ATOM     92 HH21 ARG A   6     -34.180   2.571  29.826  1.00 67.68           H  
ATOM     93 HH22 ARG A   6     -34.728   4.224  29.729  1.00 67.68           H  
ATOM     94  CZ  ARG A   6     -35.161   3.253  31.428  1.00 67.68           C  
ATOM     95  N   ALA A   7     -40.305   7.508  34.320  1.00 72.10           N  
ATOM     96  H   ALA A   7     -39.838   8.398  34.220  1.00 72.10           H  
ATOM     97  CA  ALA A   7     -41.654   7.367  33.793  1.00 72.10           C  
ATOM     98  HA  ALA A   7     -42.351   7.387  34.630  1.00 72.10           H  
ATOM     99  C   ALA A   7     -41.780   6.017  33.071  1.00 72.10           C  
ATOM    100  CB  ALA A   7     -41.973   8.552  32.874  1.00 72.10           C  
ATOM    101  HB1 ALA A   7     -41.895   9.484  33.432  1.00 72.10           H  
ATOM    102  HB2 ALA A   7     -41.279   8.575  32.034  1.00 72.10           H  
ATOM    103  HB3 ALA A   7     -42.990   8.457  32.493  1.00 72.10           H  
ATOM    104  O   ALA A   7     -40.986   5.685  32.181  1.00 72.10           O  
ATOM    105  N   ARG A   8     -42.758   5.212  33.496  1.00 75.09           N  
ATOM    106  H   ARG A   8     -43.334   5.540  34.259  1.00 75.09           H  
ATOM    107  CA  ARG A   8     -43.052   3.909  32.903  1.00 75.09           C  
ATOM    108  HA  ARG A   8     -42.172   3.273  33.000  1.00 75.09           H  
ATOM    109  C   ARG A   8     -43.356   4.126  31.424  1.00 75.09           C  
ATOM    110  CB  ARG A   8     -44.224   3.274  33.673  1.00 75.09           C  
ATOM    111  HB2 ARG A   8     -43.936   3.180  34.720  1.00 75.09           H  
ATOM    112  HB3 ARG A   8     -45.086   3.938  33.618  1.00 75.09           H  
ATOM    113  O   ARG A   8     -44.364   4.736  31.084  1.00 75.09           O  
ATOM    114  CG  ARG A   8     -44.633   1.886  33.153  1.00 75.09           C  
ATOM    115  HG2 ARG A   8     -43.777   1.212  33.183  1.00 75.09           H  
ATOM    116  HG3 ARG A   8     -44.989   1.973  32.126  1.00 75.09           H  
ATOM    117  CD  ARG A   8     -45.760   1.329  34.034  1.00 75.09           C  
ATOM    118  HD2 ARG A   8     -45.371   1.153  35.037  1.00 75.09           H  
ATOM    119  HD3 ARG A   8     -46.538   2.089  34.104  1.00 75.09           H  
ATOM    120  NE  ARG A   8     -46.314   0.068  33.498  1.00 75.09           N  
ATOM    121  HE  ARG A   8     -45.646  -0.644  33.238  1.00 75.09           H  
ATOM    122  NH1 ARG A   8     -48.556   0.563  33.727  1.00 75.09           N  
ATOM    123 HH11 ARG A   8     -49.524   0.282  33.665  1.00 75.09           H  
ATOM    124 HH12 ARG A   8     -48.327   1.461  34.128  1.00 75.09           H  
ATOM    125  NH2 ARG A   8     -47.945  -1.421  32.930  1.00 75.09           N  
ATOM    126 HH21 ARG A   8     -48.923  -1.670  32.893  1.00 75.09           H  
ATOM    127 HH22 ARG A   8     -47.248  -2.121  32.722  1.00 75.09           H  
ATOM    128  CZ  ARG A   8     -47.595  -0.252  33.388  1.00 75.09           C  
ATOM    129  N   ARG A   9     -42.487   3.622  30.542  1.00 71.98           N  
ATOM    130  H   ARG A   9     -41.637   3.213  30.903  1.00 71.98           H  
ATOM    131  CA  ARG A   9     -42.741   3.618  29.097  1.00 71.98           C  
ATOM    132  HA  ARG A   9     -42.955   4.635  28.768  1.00 71.98           H  
ATOM    133  C   ARG A   9     -43.992   2.786  28.831  1.00 71.98           C  
ATOM    134  CB  ARG A   9     -41.536   3.072  28.312  1.00 71.98           C  
ATOM    135  HB2 ARG A   9     -41.129   2.199  28.821  1.00 71.98           H  
ATOM    136  HB3 ARG A   9     -41.887   2.756  27.329  1.00 71.98           H  
ATOM    137  O   ARG A   9     -43.967   1.562  28.952  1.00 71.98           O  
ATOM    138  CG  ARG A   9     -40.435   4.122  28.100  1.00 71.98           C  
ATOM    139  HG2 ARG A   9     -40.037   4.440  29.064  1.00 71.98           H  
ATOM    140  HG3 ARG A   9     -40.860   4.984  27.587  1.00 71.98           H  
ATOM    141  CD  ARG A   9     -39.307   3.528  27.243  1.00 71.98           C  
ATOM    142  HD2 ARG A   9     -39.745   3.103  26.340  1.00 71.98           H  
ATOM    143  HD3 ARG A   9     -38.823   2.729  27.805  1.00 71.98           H  
ATOM    144  NE  ARG A   9     -38.307   4.543  26.855  1.00 71.98           N  
ATOM    145  HE  ARG A   9     -38.487   5.494  27.144  1.00 71.98           H  
ATOM    146  NH1 ARG A   9     -36.932   3.164  25.628  1.00 71.98           N  
ATOM    147 HH11 ARG A   9     -37.544   2.381  25.811  1.00 71.98           H  
ATOM    148 HH12 ARG A   9     -36.140   3.047  25.012  1.00 71.98           H  
ATOM    149  NH2 ARG A   9     -36.458   5.335  25.776  1.00 71.98           N  
ATOM    150 HH21 ARG A   9     -36.684   6.281  26.046  1.00 71.98           H  
ATOM    151 HH22 ARG A   9     -35.676   5.189  25.153  1.00 71.98           H  
ATOM    152  CZ  ARG A   9     -37.243   4.343  26.092  1.00 71.98           C  
ATOM    153  N   THR A  10     -45.082   3.449  28.482  1.00 79.94           N  
ATOM    154  H   THR A  10     -45.080   4.459  28.485  1.00 79.94           H  
ATOM    155  CA  THR A  10     -46.262   2.805  27.918  1.00 79.94           C  
ATOM    156  HA  THR A  10     -46.462   1.884  28.466  1.00 79.94           H  
ATOM    157  C   THR A  10     -45.967   2.435  26.471  1.00 79.94           C  
ATOM    158  CB  THR A  10     -47.500   3.706  28.042  1.00 79.94           C  
ATOM    159  HB  THR A  10     -48.279   3.361  27.363  1.00 79.94           H  
ATOM    160  O   THR A  10     -45.342   3.193  25.724  1.00 79.94           O  
ATOM    161  CG2 THR A  10     -48.032   3.675  29.475  1.00 79.94           C  
ATOM    162 HG21 THR A  10     -48.315   2.657  29.744  1.00 79.94           H  
ATOM    163 HG22 THR A  10     -47.272   4.037  30.167  1.00 79.94           H  
ATOM    164 HG23 THR A  10     -48.913   4.312  29.551  1.00 79.94           H  
ATOM    165  OG1 THR A  10     -47.166   5.045  27.755  1.00 79.94           O  
ATOM    166  HG1 THR A  10     -47.973   5.564  27.773  1.00 79.94           H  
ATOM    167  N   LYS A  11     -46.364   1.224  26.074  1.00 80.07           N  
ATOM    168  H   LYS A  11     -46.916   0.660  26.705  1.00 80.07           H  
ATOM    169  CA  LYS A  11     -46.299   0.832  24.667  1.00 80.07           C  
ATOM    170  HA  LYS A  11     -45.298   1.032  24.284  1.00 80.07           H  
ATOM    171  C   LYS A  11     -47.279   1.720  23.898  1.00 80.07           C  
ATOM    172  CB  LYS A  11     -46.612  -0.663  24.489  1.00 80.07           C  
ATOM    173  HB2 LYS A  11     -46.681  -0.872  23.421  1.00 80.07           H  
ATOM    174  HB3 LYS A  11     -47.578  -0.889  24.940  1.00 80.07           H  
ATOM    175  O   LYS A  11     -48.423   1.868  24.320  1.00 80.07           O  
ATOM    176  CG  LYS A  11     -45.525  -1.566  25.102  1.00 80.07           C  
ATOM    177  HG2 LYS A  11     -44.557  -1.304  24.675  1.00 80.07           H  
ATOM    178  HG3 LYS A  11     -45.489  -1.414  26.180  1.00 80.07           H  
ATOM    179  CD  LYS A  11     -45.817  -3.046  24.809  1.00 80.07           C  
ATOM    180  HD2 LYS A  11     -45.857  -3.189  23.729  1.00 80.07           H  
ATOM    181  HD3 LYS A  11     -46.788  -3.306  25.231  1.00 80.07           H  
ATOM    182  CE  LYS A  11     -44.735  -3.958  25.406  1.00 80.07           C  
ATOM    183  HE2 LYS A  11     -44.707  -3.805  26.485  1.00 80.07           H  
ATOM    184  HE3 LYS A  11     -43.769  -3.664  24.998  1.00 80.07           H  
ATOM    185  NZ  LYS A  11     -44.998  -5.391  25.101  1.00 80.07           N  
ATOM    186  HZ1 LYS A  11     -45.890  -5.683  25.472  1.00 80.07           H  
ATOM    187  HZ2 LYS A  11     -44.282  -5.985  25.494  1.00 80.07           H  
ATOM    188  HZ3 LYS A  11     -45.015  -5.546  24.103  1.00 80.07           H  
ATOM    189  N   ARG A  12     -46.810   2.329  22.808  1.00 76.88           N  
ATOM    190  H   ARG A  12     -45.860   2.132  22.528  1.00 76.88           H  
ATOM    191  CA  ARG A  12     -47.683   3.014  21.849  1.00 76.88           C  
ATOM    192  HA  ARG A  12     -48.367   3.669  22.390  1.00 76.88           H  
ATOM    193  C   ARG A  12     -48.546   1.969  21.138  1.00 76.88           C  
ATOM    194  CB  ARG A  12     -46.853   3.848  20.855  1.00 76.88           C  
ATOM    195  HB2 ARG A  12     -47.520   4.215  20.075  1.00 76.88           H  
ATOM    196  HB3 ARG A  12     -46.106   3.210  20.384  1.00 76.88           H  
ATOM    197  O   ARG A  12     -48.115   0.826  20.982  1.00 76.88           O  
ATOM    198  CG  ARG A  12     -46.163   5.059  21.511  1.00 76.88           C  
ATOM    199  HG2 ARG A  12     -46.921   5.679  21.991  1.00 76.88           H  
ATOM    200  HG3 ARG A  12     -45.456   4.718  22.267  1.00 76.88           H  
ATOM    201  CD  ARG A  12     -45.416   5.901  20.461  1.00 76.88           C  
ATOM    202  HD2 ARG A  12     -46.115   6.161  19.666  1.00 76.88           H  
ATOM    203  HD3 ARG A  12     -44.614   5.299  20.033  1.00 76.88           H  
ATOM    204  NE  ARG A  12     -44.854   7.145  21.032  1.00 76.88           N  
ATOM    205  HE  ARG A  12     -45.021   7.314  22.014  1.00 76.88           H  
ATOM    206  NH1 ARG A  12     -43.969   8.023  19.087  1.00 76.88           N  
ATOM    207 HH11 ARG A  12     -43.457   8.743  18.597  1.00 76.88           H  
ATOM    208 HH12 ARG A  12     -44.293   7.227  18.556  1.00 76.88           H  
ATOM    209  NH2 ARG A  12     -43.798   9.171  20.980  1.00 76.88           N  
ATOM    210 HH21 ARG A  12     -43.337   9.891  20.441  1.00 76.88           H  
ATOM    211 HH22 ARG A  12     -44.016   9.340  21.951  1.00 76.88           H  
ATOM    212  CZ  ARG A  12     -44.214   8.099  20.366  1.00 76.88           C  
ATOM    213  N   ASP A  13     -49.743   2.372  20.727  1.00 80.59           N  
ATOM    214  H   ASP A  13     -50.035   3.322  20.902  1.00 80.59           H  
ATOM    215  CA  ASP A  13     -50.590   1.559  19.854  1.00 80.59           C  
ATOM    216  HA  ASP A  13     -50.692   0.567  20.293  1.00 80.59           H  
ATOM    217  C   ASP A  13     -49.920   1.393  18.473  1.00 80.59           C  
ATOM    218  CB  ASP A  13     -51.995   2.194  19.802  1.00 80.59           C  
ATOM    219  HB2 ASP A  13     -52.269   2.497  20.813  1.00 80.59           H  
ATOM    220  HB3 ASP A  13     -51.957   3.095  19.191  1.00 80.59           H  
ATOM    221  O   ASP A  13     -48.907   2.030  18.158  1.00 80.59           O  
ATOM    222  CG  ASP A  13     -53.121   1.284  19.282  1.00 80.59           C  
ATOM    223  OD1 ASP A  13     -52.851   0.143  18.837  1.00 80.59           O  
ATOM    224  OD2 ASP A  13     -54.275   1.748  19.296  1.00 80.59           O  
ATOM    225  N   SER A  14     -50.452   0.500  17.650  1.00 84.86           N  
ATOM    226  H   SER A  14     -51.313   0.065  17.948  1.00 84.86           H  
ATOM    227  CA  SER A  14     -49.998   0.303  16.280  1.00 84.86           C  
ATOM    228  HA  SER A  14     -48.942   0.038  16.318  1.00 84.86           H  
ATOM    229  C   SER A  14     -50.135   1.596  15.461  1.00 84.86           C  
ATOM    230  CB  SER A  14     -50.752  -0.873  15.651  1.00 84.86           C  
ATOM    231  HB2 SER A  14     -50.295  -1.121  14.693  1.00 84.86           H  
ATOM    232  HB3 SER A  14     -50.676  -1.744  16.301  1.00 84.86           H  
ATOM    233  O   SER A  14     -51.079   2.369  15.626  1.00 84.86           O  
ATOM    234  OG  SER A  14     -52.112  -0.561  15.442  1.00 84.86           O  
ATOM    235  HG  SER A  14     -52.577  -0.550  16.282  1.00 84.86           H  
ATOM    236  N   ALA A  15     -49.181   1.834  14.555  1.00 80.32           N  
ATOM    237  H   ALA A  15     -48.413   1.181  14.485  1.00 80.32           H  
ATOM    238  CA  ALA A  15     -49.185   2.994  13.660  1.00 80.32           C  
ATOM    239  HA  ALA A  15     -49.027   3.883  14.271  1.00 80.32           H  
ATOM    240  C   ALA A  15     -50.525   3.215  12.916  1.00 80.32           C  
ATOM    241  CB  ALA A  15     -47.999   2.878  12.691  1.00 80.32           C  
ATOM    242  HB1 ALA A  15     -48.094   1.983  12.077  1.00 80.32           H  
ATOM    243  HB2 ALA A  15     -47.982   3.752  12.040  1.00 80.32           H  
ATOM    244  HB3 ALA A  15     -47.066   2.841  13.254  1.00 80.32           H  
ATOM    245  O   ALA A  15     -50.992   4.354  12.920  1.00 80.32           O  
ATOM    246  N   PRO A  16     -51.188   2.187  12.335  1.00 82.55           N  
ATOM    247  CA  PRO A  16     -52.476   2.390  11.668  1.00 82.55           C  
ATOM    248  HA  PRO A  16     -52.380   3.181  10.924  1.00 82.55           H  
ATOM    249  C   PRO A  16     -53.601   2.804  12.630  1.00 82.55           C  
ATOM    250  CB  PRO A  16     -52.785   1.076  10.941  1.00 82.55           C  
ATOM    251  HB2 PRO A  16     -52.415   1.137   9.918  1.00 82.55           H  
ATOM    252  HB3 PRO A  16     -53.850   0.845  10.941  1.00 82.55           H  
ATOM    253  O   PRO A  16     -54.402   3.668  12.279  1.00 82.55           O  
ATOM    254  CG  PRO A  16     -51.982   0.031  11.708  1.00 82.55           C  
ATOM    255  HG2 PRO A  16     -51.727  -0.825  11.083  1.00 82.55           H  
ATOM    256  HG3 PRO A  16     -52.540  -0.287  12.588  1.00 82.55           H  
ATOM    257  CD  PRO A  16     -50.745   0.810  12.135  1.00 82.55           C  
ATOM    258  HD2 PRO A  16     -50.341   0.348  13.036  1.00 82.55           H  
ATOM    259  HD3 PRO A  16     -50.006   0.783  11.334  1.00 82.55           H  
ATOM    260  N   ASN A  17     -53.644   2.266  13.856  1.00 84.76           N  
ATOM    261  H   ASN A  17     -52.963   1.569  14.123  1.00 84.76           H  
ATOM    262  CA  ASN A  17     -54.640   2.684  14.851  1.00 84.76           C  
ATOM    263  HA  ASN A  17     -55.633   2.661  14.403  1.00 84.76           H  
ATOM    264  C   ASN A  17     -54.403   4.121  15.329  1.00 84.76           C  
ATOM    265  CB  ASN A  17     -54.615   1.734  16.053  1.00 84.76           C  
ATOM    266  HB2 ASN A  17     -55.167   2.195  16.872  1.00 84.76           H  
ATOM    267  HB3 ASN A  17     -53.588   1.591  16.391  1.00 84.76           H  
ATOM    268  O   ASN A  17     -55.351   4.898  15.442  1.00 84.76           O  
ATOM    269  CG  ASN A  17     -55.264   0.390  15.813  1.00 84.76           C  
ATOM    270  ND2 ASN A  17     -55.075  -0.517  16.742  1.00 84.76           N  
ATOM    271 HD21 ASN A  17     -55.571  -1.390  16.637  1.00 84.76           H  
ATOM    272 HD22 ASN A  17     -54.616  -0.248  17.601  1.00 84.76           H  
ATOM    273  OD1 ASN A  17     -55.942   0.146  14.826  1.00 84.76           O  
ATOM    274  N   LEU A  18     -53.139   4.496  15.559  1.00 80.93           N  
ATOM    275  H   LEU A  18     -52.416   3.797  15.471  1.00 80.93           H  
ATOM    276  CA  LEU A  18     -52.761   5.868  15.908  1.00 80.93           C  
ATOM    277  HA  LEU A  18     -53.269   6.158  16.828  1.00 80.93           H  
ATOM    278  C   LEU A  18     -53.194   6.859  14.832  1.00 80.93           C  
ATOM    279  CB  LEU A  18     -51.238   5.953  16.103  1.00 80.93           C  
ATOM    280  HB2 LEU A  18     -50.756   5.320  15.357  1.00 80.93           H  
ATOM    281  HB3 LEU A  18     -50.903   6.975  15.929  1.00 80.93           H  
ATOM    282  O   LEU A  18     -53.741   7.902  15.166  1.00 80.93           O  
ATOM    283  CG  LEU A  18     -50.801   5.526  17.507  1.00 80.93           C  
ATOM    284  HG  LEU A  18     -51.423   4.696  17.843  1.00 80.93           H  
ATOM    285  CD1 LEU A  18     -49.349   5.062  17.490  1.00 80.93           C  
ATOM    286 HD11 LEU A  18     -48.692   5.878  17.187  1.00 80.93           H  
ATOM    287 HD12 LEU A  18     -49.075   4.707  18.483  1.00 80.93           H  
ATOM    288 HD13 LEU A  18     -49.245   4.234  16.789  1.00 80.93           H  
ATOM    289  CD2 LEU A  18     -50.908   6.684  18.503  1.00 80.93           C  
ATOM    290 HD21 LEU A  18     -50.620   6.342  19.498  1.00 80.93           H  
ATOM    291 HD22 LEU A  18     -51.940   7.034  18.545  1.00 80.93           H  
ATOM    292 HD23 LEU A  18     -50.267   7.510  18.196  1.00 80.93           H  
ATOM    293  N   TYR A  19     -52.981   6.529  13.558  1.00 82.22           N  
ATOM    294  H   TYR A  19     -52.499   5.666  13.350  1.00 82.22           H  
ATOM    295  CA  TYR A  19     -53.380   7.386  12.443  1.00 82.22           C  
ATOM    296  HA  TYR A  19     -52.973   8.386  12.597  1.00 82.22           H  
ATOM    297  C   TYR A  19     -54.895   7.518  12.324  1.00 82.22           C  
ATOM    298  CB  TYR A  19     -52.780   6.822  11.166  1.00 82.22           C  
ATOM    299  HB2 TYR A  19     -53.194   5.832  10.972  1.00 82.22           H  
ATOM    300  HB3 TYR A  19     -51.714   6.711  11.365  1.00 82.22           H  
ATOM    301  O   TYR A  19     -55.397   8.630  12.190  1.00 82.22           O  
ATOM    302  CG  TYR A  19     -52.950   7.696   9.940  1.00 82.22           C  
ATOM    303  CD1 TYR A  19     -53.936   7.389   8.983  1.00 82.22           C  
ATOM    304  HD1 TYR A  19     -54.581   6.533   9.116  1.00 82.22           H  
ATOM    305  CD2 TYR A  19     -52.116   8.817   9.753  1.00 82.22           C  
ATOM    306  HD2 TYR A  19     -51.352   9.057  10.478  1.00 82.22           H  
ATOM    307  CE1 TYR A  19     -54.089   8.208   7.846  1.00 82.22           C  
ATOM    308  HE1 TYR A  19     -54.841   7.983   7.104  1.00 82.22           H  
ATOM    309  CE2 TYR A  19     -52.272   9.639   8.618  1.00 82.22           C  
ATOM    310  HE2 TYR A  19     -51.643  10.503   8.465  1.00 82.22           H  
ATOM    311  OH  TYR A  19     -53.440  10.156   6.585  1.00 82.22           O  
ATOM    312  HH  TYR A  19     -52.767  10.835   6.497  1.00 82.22           H  
ATOM    313  CZ  TYR A  19     -53.264   9.343   7.663  1.00 82.22           C  
ATOM    314  N   ARG A  20     -55.637   6.410  12.462  1.00 82.85           N  
ATOM    315  H   ARG A  20     -55.159   5.525  12.557  1.00 82.85           H  
ATOM    316  CA  ARG A  20     -57.105   6.419  12.407  1.00 82.85           C  
ATOM    317  HA  ARG A  20     -57.411   6.895  11.475  1.00 82.85           H  
ATOM    318  C   ARG A  20     -57.720   7.252  13.531  1.00 82.85           C  
ATOM    319  CB  ARG A  20     -57.618   4.975  12.430  1.00 82.85           C  
ATOM    320  HB2 ARG A  20     -57.101   4.405  11.658  1.00 82.85           H  
ATOM    321  HB3 ARG A  20     -57.401   4.524  13.398  1.00 82.85           H  
ATOM    322  O   ARG A  20     -58.614   8.049  13.274  1.00 82.85           O  
ATOM    323  CG  ARG A  20     -59.126   4.917  12.156  1.00 82.85           C  
ATOM    324  HG2 ARG A  20     -59.667   5.468  12.925  1.00 82.85           H  
ATOM    325  HG3 ARG A  20     -59.332   5.365  11.184  1.00 82.85           H  
ATOM    326  CD  ARG A  20     -59.608   3.466  12.160  1.00 82.85           C  
ATOM    327  HD2 ARG A  20     -59.042   2.906  11.417  1.00 82.85           H  
ATOM    328  HD3 ARG A  20     -59.422   3.040  13.146  1.00 82.85           H  
ATOM    329  NE  ARG A  20     -61.046   3.388  11.846  1.00 82.85           N  
ATOM    330  HE  ARG A  20     -61.509   4.262  11.643  1.00 82.85           H  
ATOM    331  NH1 ARG A  20     -61.267   1.115  12.052  1.00 82.85           N  
ATOM    332 HH11 ARG A  20     -60.291   1.059  12.308  1.00 82.85           H  
ATOM    333 HH12 ARG A  20     -61.835   0.282  12.004  1.00 82.85           H  
ATOM    334  NH2 ARG A  20     -63.037   2.350  11.483  1.00 82.85           N  
ATOM    335 HH21 ARG A  20     -63.461   3.241  11.269  1.00 82.85           H  
ATOM    336 HH22 ARG A  20     -63.594   1.509  11.435  1.00 82.85           H  
ATOM    337  CZ  ARG A  20     -61.774   2.290  11.796  1.00 82.85           C  
ATOM    338  N   ASN A  21     -57.230   7.096  14.762  1.00 81.31           N  
ATOM    339  H   ASN A  21     -56.534   6.381  14.922  1.00 81.31           H  
ATOM    340  CA  ASN A  21     -57.692   7.911  15.887  1.00 81.31           C  
ATOM    341  HA  ASN A  21     -58.781   7.927  15.897  1.00 81.31           H  
ATOM    342  C   ASN A  21     -57.238   9.363  15.746  1.00 81.31           C  
ATOM    343  CB  ASN A  21     -57.185   7.309  17.207  1.00 81.31           C  
ATOM    344  HB2 ASN A  21     -57.307   8.050  17.997  1.00 81.31           H  
ATOM    345  HB3 ASN A  21     -56.126   7.063  17.126  1.00 81.31           H  
ATOM    346  O   ASN A  21     -57.961  10.278  16.130  1.00 81.31           O  
ATOM    347  CG  ASN A  21     -57.953   6.071  17.628  1.00 81.31           C  
ATOM    348  ND2 ASN A  21     -57.665   5.553  18.798  1.00 81.31           N  
ATOM    349 HD21 ASN A  21     -56.922   5.935  19.365  1.00 81.31           H  
ATOM    350 HD22 ASN A  21     -58.159   4.705  19.036  1.00 81.31           H  
ATOM    351  OD1 ASN A  21     -58.818   5.557  16.942  1.00 81.31           O  
ATOM    352  N   CYS A  22     -56.052   9.579  15.184  1.00 81.70           N  
ATOM    353  H   CYS A  22     -55.473   8.798  14.910  1.00 81.70           H  
ATOM    354  CA  CYS A  22     -55.530  10.913  15.012  1.00 81.70           C  
ATOM    355  HA  CYS A  22     -55.642  11.446  15.956  1.00 81.70           H  
ATOM    356  C   CYS A  22     -56.269  11.727  13.942  1.00 81.70           C  
ATOM    357  CB  CYS A  22     -54.052  10.865  14.692  1.00 81.70           C  
ATOM    358  HB2 CYS A  22     -53.881  10.362  13.740  1.00 81.70           H  
ATOM    359  HB3 CYS A  22     -53.491  10.395  15.499  1.00 81.70           H  
ATOM    360  O   CYS A  22     -56.533  12.905  14.169  1.00 81.70           O  
ATOM    361  SG  CYS A  22     -53.633  12.585  14.576  1.00 81.70           S  
ATOM    362  N   GLN A  23     -56.642  11.132  12.806  1.00 77.34           N  
ATOM    363  H   GLN A  23     -56.355  10.181  12.620  1.00 77.34           H  
ATOM    364  CA  GLN A  23     -57.419  11.846  11.785  1.00 77.34           C  
ATOM    365  HA  GLN A  23     -56.821  12.665  11.386  1.00 77.34           H  
ATOM    366  C   GLN A  23     -58.691  12.479  12.367  1.00 77.34           C  
ATOM    367  CB  GLN A  23     -57.804  10.889  10.648  1.00 77.34           C  
ATOM    368  HB2 GLN A  23     -58.750  11.224  10.222  1.00 77.34           H  
ATOM    369  HB3 GLN A  23     -57.951   9.881  11.035  1.00 77.34           H  
ATOM    370  O   GLN A  23     -59.132  13.517  11.889  1.00 77.34           O  
ATOM    371  CG  GLN A  23     -56.772  10.871   9.513  1.00 77.34           C  
ATOM    372  HG2 GLN A  23     -55.847  10.420   9.873  1.00 77.34           H  
ATOM    373  HG3 GLN A  23     -56.557  11.892   9.197  1.00 77.34           H  
ATOM    374  CD  GLN A  23     -57.271  10.096   8.295  1.00 77.34           C  
ATOM    375  NE2 GLN A  23     -56.560  10.129   7.190  1.00 77.34           N  
ATOM    376 HE21 GLN A  23     -55.667  10.597   7.142  1.00 77.34           H  
ATOM    377 HE22 GLN A  23     -56.951   9.656   6.387  1.00 77.34           H  
ATOM    378  OE1 GLN A  23     -58.304   9.441   8.303  1.00 77.34           O  
ATOM    379  N   VAL A  24     -59.247  11.882  13.427  1.00 78.44           N  
ATOM    380  H   VAL A  24     -58.831  11.021  13.753  1.00 78.44           H  
ATOM    381  CA  VAL A  24     -60.408  12.410  14.151  1.00 78.44           C  
ATOM    382  HA  VAL A  24     -61.084  12.871  13.430  1.00 78.44           H  
ATOM    383  C   VAL A  24     -60.024  13.502  15.159  1.00 78.44           C  
ATOM    384  CB  VAL A  24     -61.164  11.258  14.843  1.00 78.44           C  
ATOM    385  HB  VAL A  24     -60.530  10.825  15.617  1.00 78.44           H  
ATOM    386  O   VAL A  24     -60.764  14.468  15.315  1.00 78.44           O  
ATOM    387  CG1 VAL A  24     -62.461  11.742  15.501  1.00 78.44           C  
ATOM    388 HG11 VAL A  24     -63.096  12.229  14.760  1.00 78.44           H  
ATOM    389 HG12 VAL A  24     -62.996  10.899  15.937  1.00 78.44           H  
ATOM    390 HG13 VAL A  24     -62.239  12.452  16.298  1.00 78.44           H  
ATOM    391  CG2 VAL A  24     -61.541  10.146  13.852  1.00 78.44           C  
ATOM    392 HG21 VAL A  24     -62.143  10.559  13.042  1.00 78.44           H  
ATOM    393 HG22 VAL A  24     -60.646   9.688  13.430  1.00 78.44           H  
ATOM    394 HG23 VAL A  24     -62.108   9.368  14.364  1.00 78.44           H  
ATOM    395  N   THR A  25     -58.893  13.371  15.863  1.00 79.47           N  
ATOM    396  H   THR A  25     -58.292  12.582  15.670  1.00 79.47           H  
ATOM    397  CA  THR A  25     -58.489  14.296  16.944  1.00 79.47           C  
ATOM    398  HA  THR A  25     -59.387  14.755  17.358  1.00 79.47           H  
ATOM    399  C   THR A  25     -57.606  15.460  16.490  1.00 79.47           C  
ATOM    400  CB  THR A  25     -57.790  13.554  18.091  1.00 79.47           C  
ATOM    401  HB  THR A  25     -57.517  14.274  18.863  1.00 79.47           H  
ATOM    402  O   THR A  25     -57.392  16.393  17.261  1.00 79.47           O  
ATOM    403  CG2 THR A  25     -58.680  12.492  18.738  1.00 79.47           C  
ATOM    404 HG21 THR A  25     -59.592  12.963  19.105  1.00 79.47           H  
ATOM    405 HG22 THR A  25     -58.951  11.723  18.013  1.00 79.47           H  
ATOM    406 HG23 THR A  25     -58.160  12.032  19.578  1.00 79.47           H  
ATOM    407  OG1 THR A  25     -56.619  12.914  17.643  1.00 79.47           O  
ATOM    408  HG1 THR A  25     -56.435  12.203  18.262  1.00 79.47           H  
ATOM    409  N   GLY A  26     -57.074  15.416  15.266  1.00 75.93           N  
ATOM    410  H   GLY A  26     -57.247  14.589  14.712  1.00 75.93           H  
ATOM    411  CA  GLY A  26     -56.221  16.452  14.681  1.00 75.93           C  
ATOM    412  HA2 GLY A  26     -56.129  16.257  13.612  1.00 75.93           H  
ATOM    413  HA3 GLY A  26     -56.700  17.423  14.812  1.00 75.93           H  
ATOM    414  C   GLY A  26     -54.806  16.546  15.264  1.00 75.93           C  
ATOM    415  O   GLY A  26     -54.075  17.465  14.907  1.00 75.93           O  
ATOM    416  N   ASN A  27     -54.390  15.630  16.148  1.00 79.54           N  
ATOM    417  H   ASN A  27     -55.027  14.884  16.388  1.00 79.54           H  
ATOM    418  CA  ASN A  27     -53.101  15.719  16.846  1.00 79.54           C  
ATOM    419  HA  ASN A  27     -52.575  16.603  16.485  1.00 79.54           H  
ATOM    420  C   ASN A  27     -52.185  14.525  16.533  1.00 79.54           C  
ATOM    421  CB  ASN A  27     -53.367  15.938  18.345  1.00 79.54           C  
ATOM    422  HB2 ASN A  27     -53.641  14.997  18.821  1.00 79.54           H  
ATOM    423  HB3 ASN A  27     -54.197  16.635  18.459  1.00 79.54           H  
ATOM    424  O   ASN A  27     -52.106  13.562  17.305  1.00 79.54           O  
ATOM    425  CG  ASN A  27     -52.172  16.547  19.053  1.00 79.54           C  
ATOM    426  ND2 ASN A  27     -52.247  16.703  20.354  1.00 79.54           N  
ATOM    427 HD21 ASN A  27     -51.469  17.189  20.777  1.00 79.54           H  
ATOM    428 HD22 ASN A  27     -53.107  16.491  20.838  1.00 79.54           H  
ATOM    429  OD1 ASN A  27     -51.168  16.916  18.473  1.00 79.54           O  
ATOM    430  N   CYS A  28     -51.542  14.548  15.358  1.00 79.83           N  
ATOM    431  H   CYS A  28     -51.651  15.354  14.758  1.00 79.83           H  
ATOM    432  CA  CYS A  28     -50.829  13.376  14.841  1.00 79.83           C  
ATOM    433  HA  CYS A  28     -51.220  12.490  15.342  1.00 79.83           H  
ATOM    434  C   CYS A  28     -49.346  13.447  15.149  1.00 79.83           C  
ATOM    435  CB  CYS A  28     -51.056  13.143  13.340  1.00 79.83           C  
ATOM    436  HB2 CYS A  28     -50.649  13.985  12.780  1.00 79.83           H  
ATOM    437  HB3 CYS A  28     -50.495  12.246  13.077  1.00 79.83           H  
ATOM    438  O   CYS A  28     -48.698  14.426  14.782  1.00 79.83           O  
ATOM    439  SG  CYS A  28     -52.751  12.856  12.800  1.00 79.83           S  
ATOM    440  N   PRO A  29     -48.765  12.388  15.742  1.00 82.14           N  
ATOM    441  CA  PRO A  29     -47.322  12.275  15.808  1.00 82.14           C  
ATOM    442  HA  PRO A  29     -46.953  13.098  16.420  1.00 82.14           H  
ATOM    443  C   PRO A  29     -46.751  12.323  14.380  1.00 82.14           C  
ATOM    444  CB  PRO A  29     -47.035  10.945  16.511  1.00 82.14           C  
ATOM    445  HB2 PRO A  29     -46.862  10.156  15.779  1.00 82.14           H  
ATOM    446  HB3 PRO A  29     -46.182  11.026  17.185  1.00 82.14           H  
ATOM    447  O   PRO A  29     -47.166  11.503  13.551  1.00 82.14           O  
ATOM    448  CG  PRO A  29     -48.328  10.646  17.272  1.00 82.14           C  
ATOM    449  HG2 PRO A  29     -48.475   9.576  17.421  1.00 82.14           H  
ATOM    450  HG3 PRO A  29     -48.320  11.172  18.226  1.00 82.14           H  
ATOM    451  CD  PRO A  29     -49.403  11.244  16.373  1.00 82.14           C  
ATOM    452  HD2 PRO A  29     -50.262  11.541  16.975  1.00 82.14           H  
ATOM    453  HD3 PRO A  29     -49.700  10.524  15.610  1.00 82.14           H  
ATOM    454  N   PRO A  30     -45.797  13.226  14.085  1.00 78.49           N  
ATOM    455  CA  PRO A  30     -45.268  13.406  12.730  1.00 78.49           C  
ATOM    456  HA  PRO A  30     -46.071  13.713  12.059  1.00 78.49           H  
ATOM    457  C   PRO A  30     -44.653  12.113  12.178  1.00 78.49           C  
ATOM    458  CB  PRO A  30     -44.245  14.544  12.846  1.00 78.49           C  
ATOM    459  HB2 PRO A  30     -43.385  14.392  12.194  1.00 78.49           H  
ATOM    460  HB3 PRO A  30     -44.732  15.489  12.608  1.00 78.49           H  
ATOM    461  O   PRO A  30     -44.734  11.841  10.984  1.00 78.49           O  
ATOM    462  CG  PRO A  30     -43.842  14.540  14.321  1.00 78.49           C  
ATOM    463  HG2 PRO A  30     -43.502  15.522  14.652  1.00 78.49           H  
ATOM    464  HG3 PRO A  30     -43.072  13.788  14.490  1.00 78.49           H  
ATOM    465  CD  PRO A  30     -45.133  14.123  15.018  1.00 78.49           C  
ATOM    466  HD2 PRO A  30     -44.896  13.630  15.960  1.00 78.49           H  
ATOM    467  HD3 PRO A  30     -45.762  14.996  15.191  1.00 78.49           H  
ATOM    468  N   ASP A  31     -44.125  11.256  13.056  1.00 81.01           N  
ATOM    469  H   ASP A  31     -43.950  11.597  13.991  1.00 81.01           H  
ATOM    470  CA  ASP A  31     -43.577   9.945  12.699  1.00 81.01           C  
ATOM    471  HA  ASP A  31     -42.767  10.082  11.983  1.00 81.01           H  
ATOM    472  C   ASP A  31     -44.624   9.003  12.081  1.00 81.01           C  
ATOM    473  CB  ASP A  31     -43.017   9.256  13.957  1.00 81.01           C  
ATOM    474  HB2 ASP A  31     -43.852   8.990  14.605  1.00 81.01           H  
ATOM    475  HB3 ASP A  31     -42.526   8.330  13.656  1.00 81.01           H  
ATOM    476  O   ASP A  31     -44.311   8.223  11.182  1.00 81.01           O  
ATOM    477  CG  ASP A  31     -42.023  10.086  14.772  1.00 81.01           C  
ATOM    478  OD1 ASP A  31     -41.361  10.965  14.184  1.00 81.01           O  
ATOM    479  OD2 ASP A  31     -41.984   9.836  16.003  1.00 81.01           O  
ATOM    480  N   VAL A  32     -45.867   9.042  12.576  1.00 83.41           N  
ATOM    481  H   VAL A  32     -46.096   9.803  13.200  1.00 83.41           H  
ATOM    482  CA  VAL A  32     -46.951   8.150  12.129  1.00 83.41           C  
ATOM    483  HA  VAL A  32     -46.539   7.159  11.941  1.00 83.41           H  
ATOM    484  C   VAL A  32     -47.532   8.641  10.807  1.00 83.41           C  
ATOM    485  CB  VAL A  32     -48.044   8.019  13.209  1.00 83.41           C  
ATOM    486  HB  VAL A  32     -48.414   9.010  13.472  1.00 83.41           H  
ATOM    487  O   VAL A  32     -47.757   7.827   9.914  1.00 83.41           O  
ATOM    488  CG1 VAL A  32     -49.228   7.172  12.734  1.00 83.41           C  
ATOM    489 HG11 VAL A  32     -49.951   7.044  13.540  1.00 83.41           H  
ATOM    490 HG12 VAL A  32     -48.888   6.196  12.390  1.00 83.41           H  
ATOM    491 HG13 VAL A  32     -49.734   7.682  11.913  1.00 83.41           H  
ATOM    492  CG2 VAL A  32     -47.491   7.352  14.477  1.00 83.41           C  
ATOM    493 HG21 VAL A  32     -48.272   7.314  15.236  1.00 83.41           H  
ATOM    494 HG22 VAL A  32     -46.652   7.928  14.868  1.00 83.41           H  
ATOM    495 HG23 VAL A  32     -47.155   6.340  14.248  1.00 83.41           H  
ATOM    496  N   VAL A  33     -47.709   9.959  10.674  1.00 84.01           N  
ATOM    497  H   VAL A  33     -47.468  10.554  11.453  1.00 84.01           H  
ATOM    498  CA  VAL A  33     -48.161  10.611   9.434  1.00 84.01           C  
ATOM    499  HA  VAL A  33     -49.132  10.213   9.140  1.00 84.01           H  
ATOM    500  C   VAL A  33     -47.184  10.311   8.308  1.00 84.01           C  
ATOM    501  CB  VAL A  33     -48.292  12.133   9.628  1.00 84.01           C  
ATOM    502  HB  VAL A  33     -47.326  12.545   9.922  1.00 84.01           H  
ATOM    503  O   VAL A  33     -47.567   9.701   7.315  1.00 84.01           O  
ATOM    504  CG1 VAL A  33     -48.763  12.852   8.370  1.00 84.01           C  
ATOM    505 HG11 VAL A  33     -48.821  13.926   8.544  1.00 84.01           H  
ATOM    506 HG12 VAL A  33     -48.076  12.689   7.540  1.00 84.01           H  
ATOM    507 HG13 VAL A  33     -49.753  12.495   8.086  1.00 84.01           H  
ATOM    508  CG2 VAL A  33     -49.299  12.441  10.733  1.00 84.01           C  
ATOM    509 HG21 VAL A  33     -49.428  13.520  10.813  1.00 84.01           H  
ATOM    510 HG22 VAL A  33     -50.261  11.983  10.504  1.00 84.01           H  
ATOM    511 HG23 VAL A  33     -48.915  12.068  11.682  1.00 84.01           H  
ATOM    512  N   ASN A  34     -45.897  10.604   8.518  1.00 82.82           N  
ATOM    513  H   ASN A  34     -45.640  11.111   9.353  1.00 82.82           H  
ATOM    514  CA  ASN A  34     -44.882  10.397   7.492  1.00 82.82           C  
ATOM    515  HA  ASN A  34     -45.178  10.966   6.610  1.00 82.82           H  
ATOM    516  C   ASN A  34     -44.780   8.929   7.058  1.00 82.82           C  
ATOM    517  CB  ASN A  34     -43.529  10.918   8.004  1.00 82.82           C  
ATOM    518  HB2 ASN A  34     -42.756  10.631   7.291  1.00 82.82           H  
ATOM    519  HB3 ASN A  34     -43.305  10.457   8.966  1.00 82.82           H  
ATOM    520  O   ASN A  34     -44.537   8.648   5.887  1.00 82.82           O  
ATOM    521  CG  ASN A  34     -43.458  12.429   8.139  1.00 82.82           C  
ATOM    522  ND2 ASN A  34     -42.549  12.927   8.945  1.00 82.82           N  
ATOM    523 HD21 ASN A  34     -42.595  13.929   9.062  1.00 82.82           H  
ATOM    524 HD22 ASN A  34     -42.045  12.320   9.575  1.00 82.82           H  
ATOM    525  OD1 ASN A  34     -44.172  13.197   7.525  1.00 82.82           O  
ATOM    526  N   LYS A  35     -44.980   7.989   7.993  1.00 82.92           N  
ATOM    527  H   LYS A  35     -45.178   8.298   8.934  1.00 82.92           H  
ATOM    528  CA  LYS A  35     -44.925   6.550   7.714  1.00 82.92           C  
ATOM    529  HA  LYS A  35     -44.051   6.349   7.096  1.00 82.92           H  
ATOM    530  C   LYS A  35     -46.110   6.043   6.892  1.00 82.92           C  
ATOM    531  CB  LYS A  35     -44.776   5.789   9.037  1.00 82.92           C  
ATOM    532  HB2 LYS A  35     -45.660   5.944   9.655  1.00 82.92           H  
ATOM    533  HB3 LYS A  35     -43.904   6.178   9.563  1.00 82.92           H  
ATOM    534  O   LYS A  35     -45.917   5.154   6.072  1.00 82.92           O  
ATOM    535  CG  LYS A  35     -44.573   4.290   8.789  1.00 82.92           C  
ATOM    536  HG2 LYS A  35     -43.742   4.156   8.095  1.00 82.92           H  
ATOM    537  HG3 LYS A  35     -45.474   3.864   8.348  1.00 82.92           H  
ATOM    538  CD  LYS A  35     -44.267   3.540  10.084  1.00 82.92           C  
ATOM    539  HD2 LYS A  35     -43.381   3.972  10.548  1.00 82.92           H  
ATOM    540  HD3 LYS A  35     -45.117   3.623  10.761  1.00 82.92           H  
ATOM    541  CE  LYS A  35     -44.011   2.077   9.714  1.00 82.92           C  
ATOM    542  HE2 LYS A  35     -44.910   1.675   9.246  1.00 82.92           H  
ATOM    543  HE3 LYS A  35     -43.217   2.049   8.968  1.00 82.92           H  
ATOM    544  NZ  LYS A  35     -43.629   1.270  10.896  1.00 82.92           N  
ATOM    545  HZ1 LYS A  35     -42.785   1.645  11.303  1.00 82.92           H  
ATOM    546  HZ2 LYS A  35     -44.371   1.281  11.581  1.00 82.92           H  
ATOM    547  HZ3 LYS A  35     -43.450   0.318  10.611  1.00 82.92           H  
ATOM    548  N   ILE A  36     -47.319   6.543   7.140  1.00 82.59           N  
ATOM    549  H   ILE A  36     -47.406   7.291   7.813  1.00 82.59           H  
ATOM    550  CA  ILE A  36     -48.531   6.080   6.443  1.00 82.59           C  
ATOM    551  HA  ILE A  36     -48.405   5.034   6.164  1.00 82.59           H  
ATOM    552  C   ILE A  36     -48.731   6.817   5.121  1.00 82.59           C  
ATOM    553  CB  ILE A  36     -49.741   6.166   7.395  1.00 82.59           C  
ATOM    554  HB  ILE A  36     -49.707   7.116   7.928  1.00 82.59           H  
ATOM    555  O   ILE A  36     -49.185   6.213   4.155  1.00 82.59           O  
ATOM    556  CG1 ILE A  36     -49.593   4.997   8.394  1.00 82.59           C  
ATOM    557 HG12 ILE A  36     -48.567   4.948   8.759  1.00 82.59           H  
ATOM    558 HG13 ILE A  36     -49.813   4.057   7.889  1.00 82.59           H  
ATOM    559  CG2 ILE A  36     -51.092   6.075   6.661  1.00 82.59           C  
ATOM    560 HG21 ILE A  36     -51.139   5.169   6.056  1.00 82.59           H  
ATOM    561 HG22 ILE A  36     -51.222   6.940   6.010  1.00 82.59           H  
ATOM    562 HG23 ILE A  36     -51.921   6.086   7.369  1.00 82.59           H  
ATOM    563  CD1 ILE A  36     -50.482   5.125   9.616  1.00 82.59           C  
ATOM    564 HD11 ILE A  36     -50.289   4.285  10.283  1.00 82.59           H  
ATOM    565 HD12 ILE A  36     -51.535   5.122   9.333  1.00 82.59           H  
ATOM    566 HD13 ILE A  36     -50.203   6.052  10.117  1.00 82.59           H  
ATOM    567  N   GLU A  37     -48.328   8.083   5.051  1.00 83.87           N  
ATOM    568  H   GLU A  37     -48.017   8.550   5.891  1.00 83.87           H  
ATOM    569  CA  GLU A  37     -48.422   8.898   3.837  1.00 83.87           C  
ATOM    570  HA  GLU A  37     -49.310   8.599   3.279  1.00 83.87           H  
ATOM    571  C   GLU A  37     -47.240   8.693   2.876  1.00 83.87           C  
ATOM    572  CB  GLU A  37     -48.600  10.374   4.228  1.00 83.87           C  
ATOM    573  HB2 GLU A  37     -48.617  10.983   3.324  1.00 83.87           H  
ATOM    574  HB3 GLU A  37     -47.762  10.691   4.848  1.00 83.87           H  
ATOM    575  O   GLU A  37     -47.213   9.280   1.797  1.00 83.87           O  
ATOM    576  CG  GLU A  37     -49.930  10.567   4.977  1.00 83.87           C  
ATOM    577  HG2 GLU A  37     -50.741  10.234   4.329  1.00 83.87           H  
ATOM    578  HG3 GLU A  37     -49.944   9.939   5.868  1.00 83.87           H  
ATOM    579  CD  GLU A  37     -50.207  12.006   5.412  1.00 83.87           C  
ATOM    580  OE1 GLU A  37     -51.275  12.171   6.056  1.00 83.87           O  
ATOM    581  OE2 GLU A  37     -49.357  12.892   5.159  1.00 83.87           O  
ATOM    582  N   GLY A  38     -46.253   7.863   3.236  1.00 79.74           N  
ATOM    583  H   GLY A  38     -46.326   7.385   4.122  1.00 79.74           H  
ATOM    584  CA  GLY A  38     -45.090   7.597   2.382  1.00 79.74           C  
ATOM    585  HA2 GLY A  38     -44.479   6.825   2.851  1.00 79.74           H  
ATOM    586  HA3 GLY A  38     -45.426   7.234   1.410  1.00 79.74           H  
ATOM    587  C   GLY A  38     -44.220   8.839   2.165  1.00 79.74           C  
ATOM    588  O   GLY A  38     -43.704   9.086   1.069  1.00 79.74           O  
ATOM    589  N   THR A  39     -44.111   9.679   3.194  1.00 82.60           N  
ATOM    590  H   THR A  39     -44.587   9.428   4.048  1.00 82.60           H  
ATOM    591  CA  THR A  39     -43.317  10.916   3.190  1.00 82.60           C  
ATOM    592  HA  THR A  39     -42.827  11.009   2.221  1.00 82.60           H  
ATOM    593  C   THR A  39     -42.181  10.864   4.207  1.00 82.60           C  
ATOM    594  CB  THR A  39     -44.192  12.164   3.371  1.00 82.60           C  
ATOM    595  HB  THR A  39     -43.556  13.050   3.378  1.00 82.60           H  
ATOM    596  O   THR A  39     -41.616  11.907   4.567  1.00 82.60           O  
ATOM    597  CG2 THR A  39     -45.217  12.338   2.257  1.00 82.60           C  
ATOM    598 HG21 THR A  39     -45.941  11.523   2.278  1.00 82.60           H  
ATOM    599 HG22 THR A  39     -44.716  12.344   1.289  1.00 82.60           H  
ATOM    600 HG23 THR A  39     -45.748  13.280   2.389  1.00 82.60           H  
ATOM    601  OG1 THR A  39     -44.885  12.095   4.584  1.00 82.60           O  
ATOM    602  HG1 THR A  39     -45.754  12.486   4.470  1.00 82.60           H  
ATOM    603  N   THR A  40     -41.802   9.656   4.641  1.00 85.73           N  
ATOM    604  H   THR A  40     -42.257   8.842   4.253  1.00 85.73           H  
ATOM    605  CA  THR A  40     -40.633   9.462   5.498  1.00 85.73           C  
ATOM    606  HA  THR A  40     -40.775  10.058   6.400  1.00 85.73           H  
ATOM    607  C   THR A  40     -39.368   9.971   4.813  1.00 85.73           C  
ATOM    608  CB  THR A  40     -40.432   8.001   5.930  1.00 85.73           C  
ATOM    609  HB  THR A  40     -39.621   7.988   6.658  1.00 85.73           H  
ATOM    610  O   THR A  40     -39.296  10.103   3.590  1.00 85.73           O  
ATOM    611  CG2 THR A  40     -41.647   7.375   6.597  1.00 85.73           C  
ATOM    612 HG21 THR A  40     -41.372   6.404   7.009  1.00 85.73           H  
ATOM    613 HG22 THR A  40     -42.427   7.227   5.850  1.00 85.73           H  
ATOM    614 HG23 THR A  40     -42.010   8.019   7.397  1.00 85.73           H  
ATOM    615  OG1 THR A  40     -40.047   7.188   4.854  1.00 85.73           O  
ATOM    616  HG1 THR A  40     -40.813   7.021   4.300  1.00 85.73           H  
ATOM    617  N   LEU A  41     -38.328  10.241   5.605  1.00 82.25           N  
ATOM    618  H   LEU A  41     -38.434  10.160   6.606  1.00 82.25           H  
ATOM    619  CA  LEU A  41     -37.015  10.587   5.062  1.00 82.25           C  
ATOM    620  HA  LEU A  41     -37.101  11.522   4.508  1.00 82.25           H  
ATOM    621  C   LEU A  41     -36.516   9.512   4.078  1.00 82.25           C  
ATOM    622  CB  LEU A  41     -36.050  10.792   6.240  1.00 82.25           C  
ATOM    623  HB2 LEU A  41     -35.926   9.845   6.766  1.00 82.25           H  
ATOM    624  HB3 LEU A  41     -36.508  11.492   6.940  1.00 82.25           H  
ATOM    625  O   LEU A  41     -35.953   9.856   3.044  1.00 82.25           O  
ATOM    626  CG  LEU A  41     -34.673  11.338   5.802  1.00 82.25           C  
ATOM    627  HG  LEU A  41     -34.656  11.510   4.726  1.00 82.25           H  
ATOM    628  CD1 LEU A  41     -34.378  12.670   6.493  1.00 82.25           C  
ATOM    629 HD11 LEU A  41     -34.354  12.540   7.575  1.00 82.25           H  
ATOM    630 HD12 LEU A  41     -33.412  13.047   6.158  1.00 82.25           H  
ATOM    631 HD13 LEU A  41     -35.143  13.399   6.228  1.00 82.25           H  
ATOM    632  CD2 LEU A  41     -33.561  10.350   6.155  1.00 82.25           C  
ATOM    633 HD21 LEU A  41     -32.601  10.751   5.829  1.00 82.25           H  
ATOM    634 HD22 LEU A  41     -33.529  10.181   7.231  1.00 82.25           H  
ATOM    635 HD23 LEU A  41     -33.733   9.405   5.640  1.00 82.25           H  
ATOM    636  N   ALA A  42     -36.794   8.233   4.356  1.00 83.20           N  
ATOM    637  H   ALA A  42     -37.355   8.021   5.169  1.00 83.20           H  
ATOM    638  CA  ALA A  42     -36.470   7.132   3.457  1.00 83.20           C  
ATOM    639  HA  ALA A  42     -35.407   7.177   3.221  1.00 83.20           H  
ATOM    640  C   ALA A  42     -37.232   7.234   2.127  1.00 83.20           C  
ATOM    641  CB  ALA A  42     -36.746   5.805   4.172  1.00 83.20           C  
ATOM    642  HB1 ALA A  42     -37.806   5.716   4.409  1.00 83.20           H  
ATOM    643  HB2 ALA A  42     -36.465   4.980   3.518  1.00 83.20           H  
ATOM    644  HB3 ALA A  42     -36.159   5.745   5.089  1.00 83.20           H  
ATOM    645  O   ALA A  42     -36.602   7.134   1.082  1.00 83.20           O  
ATOM    646  N   ASP A  43     -38.538   7.516   2.142  1.00 83.47           N  
ATOM    647  H   ASP A  43     -39.021   7.552   3.028  1.00 83.47           H  
ATOM    648  CA  ASP A  43     -39.333   7.652   0.910  1.00 83.47           C  
ATOM    649  HA  ASP A  43     -39.205   6.755   0.305  1.00 83.47           H  
ATOM    650  C   ASP A  43     -38.897   8.857   0.069  1.00 83.47           C  
ATOM    651  CB  ASP A  43     -40.823   7.801   1.236  1.00 83.47           C  
ATOM    652  HB2 ASP A  43     -40.976   8.726   1.792  1.00 83.47           H  
ATOM    653  HB3 ASP A  43     -41.378   7.873   0.301  1.00 83.47           H  
ATOM    654  O   ASP A  43     -38.873   8.791  -1.159  1.00 83.47           O  
ATOM    655  CG  ASP A  43     -41.372   6.628   2.040  1.00 83.47           C  
ATOM    656  OD1 ASP A  43     -41.093   5.472   1.665  1.00 83.47           O  
ATOM    657  OD2 ASP A  43     -41.989   6.912   3.096  1.00 83.47           O  
ATOM    658  N   ARG A  44     -38.514   9.963   0.720  1.00 83.47           N  
ATOM    659  H   ARG A  44     -38.580   9.951   1.728  1.00 83.47           H  
ATOM    660  CA  ARG A  44     -37.969  11.146   0.035  1.00 83.47           C  
ATOM    661  HA  ARG A  44     -38.641  11.438  -0.772  1.00 83.47           H  
ATOM    662  C   ARG A  44     -36.636  10.832  -0.635  1.00 83.47           C  
ATOM    663  CB  ARG A  44     -37.810  12.315   1.013  1.00 83.47           C  
ATOM    664  HB2 ARG A  44     -37.201  11.993   1.858  1.00 83.47           H  
ATOM    665  HB3 ARG A  44     -37.290  13.128   0.506  1.00 83.47           H  
ATOM    666  O   ARG A  44     -36.457  11.162  -1.802  1.00 83.47           O  
ATOM    667  CG  ARG A  44     -39.157  12.840   1.522  1.00 83.47           C  
ATOM    668  HG2 ARG A  44     -39.716  12.034   1.998  1.00 83.47           H  
ATOM    669  HG3 ARG A  44     -39.742  13.227   0.688  1.00 83.47           H  
ATOM    670  CD  ARG A  44     -38.913  13.957   2.539  1.00 83.47           C  
ATOM    671  HD2 ARG A  44     -38.170  13.620   3.262  1.00 83.47           H  
ATOM    672  HD3 ARG A  44     -38.522  14.825   2.008  1.00 83.47           H  
ATOM    673  NE  ARG A  44     -40.148  14.304   3.264  1.00 83.47           N  
ATOM    674  HE  ARG A  44     -40.821  13.562   3.393  1.00 83.47           H  
ATOM    675  NH1 ARG A  44     -39.495  16.375   4.011  1.00 83.47           N  
ATOM    676 HH11 ARG A  44     -39.717  17.244   4.475  1.00 83.47           H  
ATOM    677 HH12 ARG A  44     -38.607  16.257   3.543  1.00 83.47           H  
ATOM    678  NH2 ARG A  44     -41.539  15.615   4.488  1.00 83.47           N  
ATOM    679 HH21 ARG A  44     -42.215  14.864   4.506  1.00 83.47           H  
ATOM    680 HH22 ARG A  44     -41.752  16.480   4.964  1.00 83.47           H  
ATOM    681  CZ  ARG A  44     -40.388  15.428   3.910  1.00 83.47           C  
ATOM    682  N   LEU A  45     -35.728  10.164   0.078  1.00 84.29           N  
ATOM    683  H   LEU A  45     -35.949   9.914   1.031  1.00 84.29           H  
ATOM    684  CA  LEU A  45     -34.457   9.717  -0.492  1.00 84.29           C  
ATOM    685  HA  LEU A  45     -33.945  10.570  -0.938  1.00 84.29           H  
ATOM    686  C   LEU A  45     -34.682   8.714  -1.625  1.00 84.29           C  
ATOM    687  CB  LEU A  45     -33.573   9.108   0.609  1.00 84.29           C  
ATOM    688  HB2 LEU A  45     -34.153   8.355   1.142  1.00 84.29           H  
ATOM    689  HB3 LEU A  45     -32.730   8.601   0.138  1.00 84.29           H  
ATOM    690  O   LEU A  45     -34.038   8.824  -2.659  1.00 84.29           O  
ATOM    691  CG  LEU A  45     -33.017  10.127   1.619  1.00 84.29           C  
ATOM    692  HG  LEU A  45     -33.830  10.721   2.035  1.00 84.29           H  
ATOM    693  CD1 LEU A  45     -32.331   9.375   2.760  1.00 84.29           C  
ATOM    694 HD11 LEU A  45     -31.939  10.088   3.485  1.00 84.29           H  
ATOM    695 HD12 LEU A  45     -31.512   8.771   2.370  1.00 84.29           H  
ATOM    696 HD13 LEU A  45     -33.056   8.727   3.255  1.00 84.29           H  
ATOM    697  CD2 LEU A  45     -32.003  11.092   1.003  1.00 84.29           C  
ATOM    698 HD21 LEU A  45     -31.647  11.785   1.765  1.00 84.29           H  
ATOM    699 HD22 LEU A  45     -31.150  10.545   0.601  1.00 84.29           H  
ATOM    700 HD23 LEU A  45     -32.464  11.674   0.206  1.00 84.29           H  
ATOM    701  N   LEU A  46     -35.625   7.783  -1.477  1.00 84.45           N  
ATOM    702  H   LEU A  46     -36.104   7.714  -0.591  1.00 84.45           H  
ATOM    703  CA  LEU A  46     -35.949   6.801  -2.511  1.00 84.45           C  
ATOM    704  HA  LEU A  46     -35.024   6.297  -2.792  1.00 84.45           H  
ATOM    705  C   LEU A  46     -36.489   7.494  -3.770  1.00 84.45           C  
ATOM    706  CB  LEU A  46     -36.909   5.755  -1.914  1.00 84.45           C  
ATOM    707  HB2 LEU A  46     -36.629   5.605  -0.871  1.00 84.45           H  
ATOM    708  HB3 LEU A  46     -37.931   6.136  -1.930  1.00 84.45           H  
ATOM    709  O   LEU A  46     -36.033   7.183  -4.864  1.00 84.45           O  
ATOM    710  CG  LEU A  46     -36.852   4.364  -2.569  1.00 84.45           C  
ATOM    711  HG  LEU A  46     -35.816   4.029  -2.611  1.00 84.45           H  
ATOM    712  CD1 LEU A  46     -37.634   3.377  -1.700  1.00 84.45           C  
ATOM    713 HD11 LEU A  46     -37.578   2.378  -2.133  1.00 84.45           H  
ATOM    714 HD12 LEU A  46     -38.678   3.683  -1.634  1.00 84.45           H  
ATOM    715 HD13 LEU A  46     -37.207   3.346  -0.698  1.00 84.45           H  
ATOM    716  CD2 LEU A  46     -37.443   4.319  -3.977  1.00 84.45           C  
ATOM    717 HD21 LEU A  46     -38.431   4.779  -3.991  1.00 84.45           H  
ATOM    718 HD22 LEU A  46     -37.523   3.286  -4.316  1.00 84.45           H  
ATOM    719 HD23 LEU A  46     -36.786   4.838  -4.676  1.00 84.45           H  
ATOM    720  N   LYS A  47     -37.366   8.497  -3.641  1.00 80.91           N  
ATOM    721  H   LYS A  47     -37.727   8.697  -2.719  1.00 80.91           H  
ATOM    722  CA  LYS A  47     -37.821   9.321  -4.779  1.00 80.91           C  
ATOM    723  HA  LYS A  47     -38.255   8.674  -5.542  1.00 80.91           H  
ATOM    724  C   LYS A  47     -36.667  10.050  -5.482  1.00 80.91           C  
ATOM    725  CB  LYS A  47     -38.899  10.314  -4.317  1.00 80.91           C  
ATOM    726  HB2 LYS A  47     -38.576  10.798  -3.395  1.00 80.91           H  
ATOM    727  HB3 LYS A  47     -39.025  11.082  -5.080  1.00 80.91           H  
ATOM    728  O   LYS A  47     -36.638  10.069  -6.703  1.00 80.91           O  
ATOM    729  CG  LYS A  47     -40.254   9.622  -4.104  1.00 80.91           C  
ATOM    730  HG2 LYS A  47     -40.128   8.761  -3.447  1.00 80.91           H  
ATOM    731  HG3 LYS A  47     -40.625   9.267  -5.065  1.00 80.91           H  
ATOM    732  CD  LYS A  47     -41.282  10.578  -3.483  1.00 80.91           C  
ATOM    733  HD2 LYS A  47     -41.433  11.431  -4.144  1.00 80.91           H  
ATOM    734  HD3 LYS A  47     -40.901  10.923  -2.522  1.00 80.91           H  
ATOM    735  CE  LYS A  47     -42.605   9.828  -3.277  1.00 80.91           C  
ATOM    736  HE2 LYS A  47     -42.390   8.901  -2.746  1.00 80.91           H  
ATOM    737  HE3 LYS A  47     -43.008   9.564  -4.254  1.00 80.91           H  
ATOM    738  NZ  LYS A  47     -43.595  10.622  -2.504  1.00 80.91           N  
ATOM    739  HZ1 LYS A  47     -44.459  10.106  -2.416  1.00 80.91           H  
ATOM    740  HZ2 LYS A  47     -43.785  11.505  -2.954  1.00 80.91           H  
ATOM    741  HZ3 LYS A  47     -43.258  10.776  -1.564  1.00 80.91           H  
ATOM    742  N   ILE A  48     -35.705  10.589  -4.730  1.00 80.65           N  
ATOM    743  H   ILE A  48     -35.807  10.547  -3.726  1.00 80.65           H  
ATOM    744  CA  ILE A  48     -34.532  11.288  -5.291  1.00 80.65           C  
ATOM    745  HA  ILE A  48     -34.866  11.984  -6.061  1.00 80.65           H  
ATOM    746  C   ILE A  48     -33.569  10.311  -5.979  1.00 80.65           C  
ATOM    747  CB  ILE A  48     -33.815  12.096  -4.182  1.00 80.65           C  
ATOM    748  HB  ILE A  48     -33.612  11.425  -3.347  1.00 80.65           H  
ATOM    749  O   ILE A  48     -33.109  10.555  -7.088  1.00 80.65           O  
ATOM    750  CG1 ILE A  48     -34.714  13.251  -3.682  1.00 80.65           C  
ATOM    751 HG12 ILE A  48     -35.740  12.903  -3.562  1.00 80.65           H  
ATOM    752 HG13 ILE A  48     -34.729  14.046  -4.427  1.00 80.65           H  
ATOM    753  CG2 ILE A  48     -32.470  12.663  -4.676  1.00 80.65           C  
ATOM    754 HG21 ILE A  48     -31.773  11.857  -4.906  1.00 80.65           H  
ATOM    755 HG22 ILE A  48     -32.002  13.283  -3.912  1.00 80.65           H  
ATOM    756 HG23 ILE A  48     -32.623  13.261  -5.574  1.00 80.65           H  
ATOM    757  CD1 ILE A  48     -34.268  13.833  -2.333  1.00 80.65           C  
ATOM    758 HD11 ILE A  48     -34.210  13.041  -1.587  1.00 80.65           H  
ATOM    759 HD12 ILE A  48     -34.998  14.573  -2.005  1.00 80.65           H  
ATOM    760 HD13 ILE A  48     -33.298  14.321  -2.425  1.00 80.65           H  
ATOM    761  N   PHE A  49     -33.242   9.189  -5.342  1.00 79.47           N  
ATOM    762  H   PHE A  49     -33.599   9.027  -4.412  1.00 79.47           H  
ATOM    763  CA  PHE A  49     -32.286   8.241  -5.914  1.00 79.47           C  
ATOM    764  HA  PHE A  49     -31.469   8.805  -6.363  1.00 79.47           H  
ATOM    765  C   PHE A  49     -32.891   7.421  -7.053  1.00 79.47           C  
ATOM    766  CB  PHE A  49     -31.696   7.356  -4.812  1.00 79.47           C  
ATOM    767  HB2 PHE A  49     -32.504   6.924  -4.223  1.00 79.47           H  
ATOM    768  HB3 PHE A  49     -31.154   6.535  -5.282  1.00 79.47           H  
ATOM    769  O   PHE A  49     -32.185   7.115  -8.006  1.00 79.47           O  
ATOM    770  CG  PHE A  49     -30.719   8.088  -3.910  1.00 79.47           C  
ATOM    771  CD1 PHE A  49     -29.532   8.621  -4.448  1.00 79.47           C  
ATOM    772  HD1 PHE A  49     -29.317   8.512  -5.501  1.00 79.47           H  
ATOM    773  CD2 PHE A  49     -30.977   8.221  -2.534  1.00 79.47           C  
ATOM    774  HD2 PHE A  49     -31.865   7.778  -2.107  1.00 79.47           H  
ATOM    775  CE1 PHE A  49     -28.626   9.307  -3.621  1.00 79.47           C  
ATOM    776  HE1 PHE A  49     -27.724   9.726  -4.044  1.00 79.47           H  
ATOM    777  CE2 PHE A  49     -30.070   8.904  -1.707  1.00 79.47           C  
ATOM    778  HE2 PHE A  49     -30.260   8.983  -0.647  1.00 79.47           H  
ATOM    779  CZ  PHE A  49     -28.898   9.456  -2.251  1.00 79.47           C  
ATOM    780  HZ  PHE A  49     -28.201   9.986  -1.618  1.00 79.47           H  
ATOM    781  N   SER A  50     -34.191   7.118  -7.014  1.00 71.59           N  
ATOM    782  H   SER A  50     -34.737   7.397  -6.212  1.00 71.59           H  
ATOM    783  CA  SER A  50     -34.862   6.436  -8.129  1.00 71.59           C  
ATOM    784  HA  SER A  50     -34.263   5.566  -8.400  1.00 71.59           H  
ATOM    785  C   SER A  50     -34.951   7.287  -9.397  1.00 71.59           C  
ATOM    786  CB  SER A  50     -36.250   5.914  -7.748  1.00 71.59           C  
ATOM    787  HB2 SER A  50     -36.147   5.170  -6.958  1.00 71.59           H  
ATOM    788  HB3 SER A  50     -36.698   5.431  -8.617  1.00 71.59           H  
ATOM    789  O   SER A  50     -35.019   6.709 -10.475  1.00 71.59           O  
ATOM    790  OG  SER A  50     -37.101   6.948  -7.303  1.00 71.59           O  
ATOM    791  HG  SER A  50     -36.771   7.220  -6.443  1.00 71.59           H  
ATOM    792  N   SER A  51     -34.878   8.624  -9.311  1.00 74.60           N  
ATOM    793  H   SER A  51     -34.889   9.079  -8.409  1.00 74.60           H  
ATOM    794  CA  SER A  51     -34.769   9.469 -10.509  1.00 74.60           C  
ATOM    795  HA  SER A  51     -35.393   9.035 -11.291  1.00 74.60           H  
ATOM    796  C   SER A  51     -33.351   9.534 -11.085  1.00 74.60           C  
ATOM    797  CB  SER A  51     -35.315  10.878 -10.246  1.00 74.60           C  
ATOM    798  HB2 SER A  51     -36.326  10.795  -9.847  1.00 74.60           H  
ATOM    799  HB3 SER A  51     -35.365  11.420 -11.191  1.00 74.60           H  
ATOM    800  O   SER A  51     -33.190   9.888 -12.245  1.00 74.60           O  
ATOM    801  OG  SER A  51     -34.521  11.613  -9.338  1.00 74.60           O  
ATOM    802  HG  SER A  51     -33.685  11.832  -9.755  1.00 74.60           H  
ATOM    803  N   ILE A  52     -32.323   9.216 -10.290  1.00 77.90           N  
ATOM    804  H   ILE A  52     -32.535   8.939  -9.342  1.00 77.90           H  
ATOM    805  CA  ILE A  52     -30.908   9.314 -10.693  1.00 77.90           C  
ATOM    806  HA  ILE A  52     -30.819   9.984 -11.548  1.00 77.90           H  
ATOM    807  C   ILE A  52     -30.359   7.956 -11.149  1.00 77.90           C  
ATOM    808  CB  ILE A  52     -30.082   9.919  -9.530  1.00 77.90           C  
ATOM    809  HB  ILE A  52     -30.255   9.315  -8.640  1.00 77.90           H  
ATOM    810  O   ILE A  52     -29.508   7.883 -12.033  1.00 77.90           O  
ATOM    811  CG1 ILE A  52     -30.541  11.368  -9.238  1.00 77.90           C  
ATOM    812 HG12 ILE A  52     -31.627  11.399  -9.147  1.00 77.90           H  
ATOM    813 HG13 ILE A  52     -30.265  12.014 -10.072  1.00 77.90           H  
ATOM    814  CG2 ILE A  52     -28.571   9.898  -9.836  1.00 77.90           C  
ATOM    815 HG21 ILE A  52     -28.003  10.356  -9.027  1.00 77.90           H  
ATOM    816 HG22 ILE A  52     -28.215   8.873  -9.942  1.00 77.90           H  
ATOM    817 HG23 ILE A  52     -28.374  10.437 -10.763  1.00 77.90           H  
ATOM    818  CD1 ILE A  52     -29.973  11.955  -7.939  1.00 77.90           C  
ATOM    819 HD11 ILE A  52     -30.471  12.902  -7.728  1.00 77.90           H  
ATOM    820 HD12 ILE A  52     -30.154  11.271  -7.111  1.00 77.90           H  
ATOM    821 HD13 ILE A  52     -28.904  12.143  -8.036  1.00 77.90           H  
ATOM    822  N   ILE A  53     -30.818   6.864 -10.539  1.00 71.41           N  
ATOM    823  H   ILE A  53     -31.530   6.967  -9.831  1.00 71.41           H  
ATOM    824  CA  ILE A  53     -30.263   5.535 -10.778  1.00 71.41           C  
ATOM    825  HA  ILE A  53     -29.236   5.642 -11.130  1.00 71.41           H  
ATOM    826  C   ILE A  53     -31.054   4.836 -11.896  1.00 71.41           C  
ATOM    827  CB  ILE A  53     -30.191   4.731  -9.458  1.00 71.41           C  
ATOM    828  HB  ILE A  53     -31.206   4.563  -9.099  1.00 71.41           H  
ATOM    829  O   ILE A  53     -32.080   4.206 -11.649  1.00 71.41           O  
ATOM    830  CG1 ILE A  53     -29.378   5.470  -8.364  1.00 71.41           C  
ATOM    831 HG12 ILE A  53     -28.340   5.564  -8.682  1.00 71.41           H  
ATOM    832 HG13 ILE A  53     -29.762   6.481  -8.227  1.00 71.41           H  
ATOM    833  CG2 ILE A  53     -29.515   3.375  -9.720  1.00 71.41           C  
ATOM    834 HG21 ILE A  53     -29.717   2.688  -8.899  1.00 71.41           H  
ATOM    835 HG22 ILE A  53     -29.897   2.938 -10.642  1.00 71.41           H  
ATOM    836 HG23 ILE A  53     -28.439   3.502  -9.838  1.00 71.41           H  
ATOM    837  CD1 ILE A  53     -29.421   4.779  -6.995  1.00 71.41           C  
ATOM    838 HD11 ILE A  53     -30.457   4.616  -6.696  1.00 71.41           H  
ATOM    839 HD12 ILE A  53     -28.934   5.416  -6.257  1.00 71.41           H  
ATOM    840 HD13 ILE A  53     -28.896   3.825  -7.032  1.00 71.41           H  
ATOM    841  N   TYR A  54     -30.530   4.884 -13.123  1.00 69.57           N  
ATOM    842  H   TYR A  54     -29.745   5.501 -13.280  1.00 69.57           H  
ATOM    843  CA  TYR A  54     -30.956   4.016 -14.225  1.00 69.57           C  
ATOM    844  HA  TYR A  54     -32.011   3.773 -14.101  1.00 69.57           H  
ATOM    845  C   TYR A  54     -30.152   2.705 -14.197  1.00 69.57           C  
ATOM    846  CB  TYR A  54     -30.813   4.760 -15.562  1.00 69.57           C  
ATOM    847  HB2 TYR A  54     -29.768   5.034 -15.712  1.00 69.57           H  
ATOM    848  HB3 TYR A  54     -31.385   5.686 -15.508  1.00 69.57           H  
ATOM    849  O   TYR A  54     -29.018   2.647 -14.665  1.00 69.57           O  
ATOM    850  CG  TYR A  54     -31.302   3.970 -16.765  1.00 69.57           C  
ATOM    851  CD1 TYR A  54     -30.382   3.370 -17.649  1.00 69.57           C  
ATOM    852  HD1 TYR A  54     -29.322   3.475 -17.472  1.00 69.57           H  
ATOM    853  CD2 TYR A  54     -32.684   3.854 -17.010  1.00 69.57           C  
ATOM    854  HD2 TYR A  54     -33.391   4.334 -16.349  1.00 69.57           H  
ATOM    855  CE1 TYR A  54     -30.841   2.668 -18.782  1.00 69.57           C  
ATOM    856  HE1 TYR A  54     -30.133   2.238 -19.475  1.00 69.57           H  
ATOM    857  CE2 TYR A  54     -33.146   3.139 -18.131  1.00 69.57           C  
ATOM    858  HE2 TYR A  54     -34.203   3.057 -18.336  1.00 69.57           H  
ATOM    859  OH  TYR A  54     -32.685   1.869 -20.105  1.00 69.57           O  
ATOM    860  HH  TYR A  54     -31.976   1.588 -20.689  1.00 69.57           H  
ATOM    861  CZ  TYR A  54     -32.227   2.550 -19.023  1.00 69.57           C  
ATOM    862  N   LEU A  55     -30.727   1.632 -13.643  1.00 64.36           N  
ATOM    863  H   LEU A  55     -31.642   1.749 -13.231  1.00 64.36           H  
ATOM    864  CA  LEU A  55     -30.084   0.307 -13.561  1.00 64.36           C  
ATOM    865  HA  LEU A  55     -29.019   0.463 -13.392  1.00 64.36           H  
ATOM    866  C   LEU A  55     -30.149  -0.494 -14.878  1.00 64.36           C  
ATOM    867  CB  LEU A  55     -30.639  -0.504 -12.366  1.00 64.36           C  
ATOM    868  HB2 LEU A  55     -31.720  -0.585 -12.476  1.00 64.36           H  
ATOM    869  HB3 LEU A  55     -30.234  -1.516 -12.400  1.00 64.36           H  
ATOM    870  O   LEU A  55     -30.272  -1.713 -14.839  1.00 64.36           O  
ATOM    871  CG  LEU A  55     -30.315   0.050 -10.973  1.00 64.36           C  
ATOM    872  HG  LEU A  55     -30.732   1.054 -10.898  1.00 64.36           H  
ATOM    873  CD1 LEU A  55     -30.991  -0.798  -9.898  1.00 64.36           C  
ATOM    874 HD11 LEU A  55     -30.611  -1.819  -9.936  1.00 64.36           H  
ATOM    875 HD12 LEU A  55     -30.800  -0.371  -8.913  1.00 64.36           H  
ATOM    876 HD13 LEU A  55     -32.067  -0.816 -10.072  1.00 64.36           H  
ATOM    877  CD2 LEU A  55     -28.809   0.070 -10.684  1.00 64.36           C  
ATOM    878 HD21 LEU A  55     -28.633   0.385  -9.655  1.00 64.36           H  
ATOM    879 HD22 LEU A  55     -28.387  -0.924 -10.833  1.00 64.36           H  
ATOM    880 HD23 LEU A  55     -28.310   0.779 -11.345  1.00 64.36           H  
ATOM    881  N   GLY A  56     -30.102   0.151 -16.049  1.00 63.40           N  
ATOM    882  H   GLY A  56     -29.959   1.150 -16.025  1.00 63.40           H  
ATOM    883  CA  GLY A  56     -29.908  -0.541 -17.336  1.00 63.40           C  
ATOM    884  HA2 GLY A  56     -28.908  -0.975 -17.352  1.00 63.40           H  
ATOM    885  HA3 GLY A  56     -29.965   0.193 -18.139  1.00 63.40           H  
ATOM    886  C   GLY A  56     -30.905  -1.665 -17.668  1.00 63.40           C  
ATOM    887  O   GLY A  56     -30.555  -2.580 -18.403  1.00 63.40           O  
ATOM    888  N   GLY A  57     -32.121  -1.641 -17.111  1.00 62.34           N  
ATOM    889  H   GLY A  57     -32.341  -0.868 -16.500  1.00 62.34           H  
ATOM    890  CA  GLY A  57     -33.113  -2.713 -17.279  1.00 62.34           C  
ATOM    891  HA2 GLY A  57     -34.110  -2.280 -17.197  1.00 62.34           H  
ATOM    892  HA3 GLY A  57     -33.018  -3.136 -18.279  1.00 62.34           H  
ATOM    893  C   GLY A  57     -33.023  -3.873 -16.272  1.00 62.34           C  
ATOM    894  O   GLY A  57     -33.870  -4.764 -16.314  1.00 62.34           O  
ATOM    895  N   LEU A  58     -32.079  -3.864 -15.323  1.00 58.59           N  
ATOM    896  H   LEU A  58     -31.394  -3.122 -15.325  1.00 58.59           H  
ATOM    897  CA  LEU A  58     -32.080  -4.790 -14.182  1.00 58.59           C  
ATOM    898  HA  LEU A  58     -32.419  -5.765 -14.530  1.00 58.59           H  
ATOM    899  C   LEU A  58     -33.089  -4.319 -13.121  1.00 58.59           C  
ATOM    900  CB  LEU A  58     -30.662  -4.968 -13.591  1.00 58.59           C  
ATOM    901  HB2 LEU A  58     -30.753  -5.004 -12.505  1.00 58.59           H  
ATOM    902  HB3 LEU A  58     -30.033  -4.110 -13.828  1.00 58.59           H  
ATOM    903  O   LEU A  58     -32.800  -3.470 -12.277  1.00 58.59           O  
ATOM    904  CG  LEU A  58     -29.966  -6.270 -14.024  1.00 58.59           C  
ATOM    905  HG  LEU A  58     -30.675  -7.096 -13.959  1.00 58.59           H  
ATOM    906  CD1 LEU A  58     -29.429  -6.189 -15.452  1.00 58.59           C  
ATOM    907 HD11 LEU A  58     -30.250  -6.009 -16.146  1.00 58.59           H  
ATOM    908 HD12 LEU A  58     -28.944  -7.127 -15.722  1.00 58.59           H  
ATOM    909 HD13 LEU A  58     -28.711  -5.374 -15.537  1.00 58.59           H  
ATOM    910  CD2 LEU A  58     -28.804  -6.577 -13.078  1.00 58.59           C  
ATOM    911 HD21 LEU A  58     -28.078  -5.764 -13.108  1.00 58.59           H  
ATOM    912 HD22 LEU A  58     -28.317  -7.503 -13.385  1.00 58.59           H  
ATOM    913 HD23 LEU A  58     -29.175  -6.698 -12.061  1.00 58.59           H  
ATOM    914  N   GLY A  59     -34.295  -4.882 -13.155  1.00 57.19           N  
ATOM    915  H   GLY A  59     -34.500  -5.514 -13.915  1.00 57.19           H  
ATOM    916  CA  GLY A  59     -35.297  -4.681 -12.110  1.00 57.19           C  
ATOM    917  HA2 GLY A  59     -36.279  -4.955 -12.496  1.00 57.19           H  
ATOM    918  HA3 GLY A  59     -35.326  -3.629 -11.824  1.00 57.19           H  
ATOM    919  C   GLY A  59     -35.008  -5.541 -10.877  1.00 57.19           C  
ATOM    920  O   GLY A  59     -35.096  -6.765 -10.945  1.00 57.19           O  
ATOM    921  N   ILE A  60     -34.724  -4.923  -9.725  1.00 61.91           N  
ATOM    922  H   ILE A  60     -34.603  -3.921  -9.734  1.00 61.91           H  
ATOM    923  CA  ILE A  60     -34.771  -5.621  -8.430  1.00 61.91           C  
ATOM    924  HA  ILE A  60     -34.335  -6.612  -8.549  1.00 61.91           H  
ATOM    925  C   ILE A  60     -36.249  -5.792  -8.070  1.00 61.91           C  
ATOM    926  CB  ILE A  60     -33.962  -4.893  -7.328  1.00 61.91           C  
ATOM    927  HB  ILE A  60     -34.382  -3.897  -7.187  1.00 61.91           H  
ATOM    928  O   ILE A  60     -36.882  -4.896  -7.511  1.00 61.91           O  
ATOM    929  CG1 ILE A  60     -32.482  -4.747  -7.751  1.00 61.91           C  
ATOM    930 HG12 ILE A  60     -32.036  -5.735  -7.867  1.00 61.91           H  
ATOM    931 HG13 ILE A  60     -32.431  -4.244  -8.717  1.00 61.91           H  
ATOM    932  CG2 ILE A  60     -34.065  -5.666  -5.994  1.00 61.91           C  
ATOM    933 HG21 ILE A  60     -33.623  -6.656  -6.100  1.00 61.91           H  
ATOM    934 HG22 ILE A  60     -33.550  -5.125  -5.200  1.00 61.91           H  
ATOM    935 HG23 ILE A  60     -35.106  -5.772  -5.689  1.00 61.91           H  
ATOM    936  CD1 ILE A  60     -31.626  -3.926  -6.778  1.00 61.91           C  
ATOM    937 HD11 ILE A  60     -30.645  -3.756  -7.221  1.00 61.91           H  
ATOM    938 HD12 ILE A  60     -32.099  -2.963  -6.588  1.00 61.91           H  
ATOM    939 HD13 ILE A  60     -31.490  -4.463  -5.839  1.00 61.91           H  
ATOM    940  N   GLY A  61     -36.821  -6.937  -8.437  1.00 58.10           N  
ATOM    941  H   GLY A  61     -36.280  -7.587  -8.989  1.00 58.10           H  
ATOM    942  CA  GLY A  61     -38.166  -7.304  -8.019  1.00 58.10           C  
ATOM    943  HA2 GLY A  61     -38.870  -6.531  -8.324  1.00 58.10           H  
ATOM    944  HA3 GLY A  61     -38.451  -8.247  -8.486  1.00 58.10           H  
ATOM    945  C   GLY A  61     -38.208  -7.478  -6.503  1.00 58.10           C  
ATOM    946  O   GLY A  61     -37.551  -8.359  -5.954  1.00 58.10           O  
ATOM    947  N   THR A  62     -39.017  -6.679  -5.811  1.00 59.31           N  
ATOM    948  H   THR A  62     -39.484  -5.922  -6.289  1.00 59.31           H  
ATOM    949  CA  THR A  62     -39.393  -6.921  -4.412  1.00 59.31           C  
ATOM    950  HA  THR A  62     -38.511  -7.256  -3.866  1.00 59.31           H  
ATOM    951  C   THR A  62     -40.412  -8.061  -4.349  1.00 59.31           C  
ATOM    952  CB  THR A  62     -39.907  -5.640  -3.733  1.00 59.31           C  
ATOM    953  HB  THR A  62     -40.310  -5.885  -2.751  1.00 59.31           H  
ATOM    954  O   THR A  62     -41.523  -7.910  -3.841  1.00 59.31           O  
ATOM    955  CG2 THR A  62     -38.799  -4.603  -3.555  1.00 59.31           C  
ATOM    956 HG21 THR A  62     -39.187  -3.729  -3.032  1.00 59.31           H  
ATOM    957 HG22 THR A  62     -37.987  -5.033  -2.969  1.00 59.31           H  
ATOM    958 HG23 THR A  62     -38.410  -4.297  -4.526  1.00 59.31           H  
ATOM    959  OG1 THR A  62     -40.907  -5.034  -4.517  1.00 59.31           O  
ATOM    960  HG1 THR A  62     -41.125  -4.187  -4.121  1.00 59.31           H  
ATOM    961  N   SER A  63     -40.072  -9.234  -4.894  1.00 49.41           N  
ATOM    962  H   SER A  63     -39.150  -9.346  -5.292  1.00 49.41           H  
ATOM    963  CA  SER A  63     -40.898 -10.417  -4.688  1.00 49.41           C  
ATOM    964  HA  SER A  63     -41.924 -10.180  -4.970  1.00 49.41           H  
ATOM    965  C   SER A  63     -40.852 -10.743  -3.203  1.00 49.41           C  
ATOM    966  CB  SER A  63     -40.456 -11.607  -5.546  1.00 49.41           C  
ATOM    967  HB2 SER A  63     -40.542 -11.347  -6.601  1.00 49.41           H  
ATOM    968  HB3 SER A  63     -41.109 -12.456  -5.342  1.00 49.41           H  
ATOM    969  O   SER A  63     -39.791 -11.037  -2.648  1.00 49.41           O  
ATOM    970  OG  SER A  63     -39.124 -11.973  -5.265  1.00 49.41           O  
ATOM    971  HG  SER A  63     -38.967 -11.898  -4.321  1.00 49.41           H  
ATOM    972  N   LYS A  64     -42.008 -10.667  -2.544  1.00 57.63           N  
ATOM    973  H   LYS A  64     -42.812 -10.328  -3.052  1.00 57.63           H  
ATOM    974  CA  LYS A  64     -42.198 -11.223  -1.211  1.00 57.63           C  
ATOM    975  HA  LYS A  64     -41.474 -10.785  -0.524  1.00 57.63           H  
ATOM    976  C   LYS A  64     -41.923 -12.717  -1.340  1.00 57.63           C  
ATOM    977  CB  LYS A  64     -43.628 -10.895  -0.754  1.00 57.63           C  
ATOM    978  HB2 LYS A  64     -43.775  -9.818  -0.843  1.00 57.63           H  
ATOM    979  HB3 LYS A  64     -44.340 -11.386  -1.416  1.00 57.63           H  
ATOM    980  O   LYS A  64     -42.778 -13.448  -1.827  1.00 57.63           O  
ATOM    981  CG  LYS A  64     -43.915 -11.303   0.697  1.00 57.63           C  
ATOM    982  HG2 LYS A  64     -43.228 -10.781   1.363  1.00 57.63           H  
ATOM    983  HG3 LYS A  64     -43.781 -12.379   0.812  1.00 57.63           H  
ATOM    984  CD  LYS A  64     -45.361 -10.926   1.043  1.00 57.63           C  
ATOM    985  HD2 LYS A  64     -45.500  -9.857   0.883  1.00 57.63           H  
ATOM    986  HD3 LYS A  64     -46.030 -11.474   0.379  1.00 57.63           H  
ATOM    987  CE  LYS A  64     -45.682 -11.273   2.498  1.00 57.63           C  
ATOM    988  HE2 LYS A  64     -45.026 -10.695   3.148  1.00 57.63           H  
ATOM    989  HE3 LYS A  64     -45.464 -12.330   2.653  1.00 57.63           H  
ATOM    990  NZ  LYS A  64     -47.107 -10.992   2.803  1.00 57.63           N  
ATOM    991  HZ1 LYS A  64     -47.319 -11.233   3.761  1.00 57.63           H  
ATOM    992  HZ2 LYS A  64     -47.697 -11.547   2.199  1.00 57.63           H  
ATOM    993  HZ3 LYS A  64     -47.317 -10.017   2.646  1.00 57.63           H  
ATOM    994  N   GLY A  65     -40.712 -13.137  -0.980  1.00 54.36           N  
ATOM    995  H   GLY A  65     -40.004 -12.447  -0.776  1.00 54.36           H  
ATOM    996  CA  GLY A  65     -40.365 -14.545  -0.886  1.00 54.36           C  
ATOM    997  HA2 GLY A  65     -40.453 -15.028  -1.859  1.00 54.36           H  
ATOM    998  HA3 GLY A  65     -39.346 -14.663  -0.516  1.00 54.36           H  
ATOM    999  C   GLY A  65     -41.328 -15.175   0.105  1.00 54.36           C  
ATOM   1000  O   GLY A  65     -41.231 -14.939   1.309  1.00 54.36           O  
ATOM   1001  N   THR A  66     -42.327 -15.883  -0.409  1.00 51.15           N  
ATOM   1002  H   THR A  66     -42.423 -15.935  -1.413  1.00 51.15           H  
ATOM   1003  CA  THR A  66     -43.120 -16.793   0.403  1.00 51.15           C  
ATOM   1004  HA  THR A  66     -43.562 -16.234   1.228  1.00 51.15           H  
ATOM   1005  C   THR A  66     -42.131 -17.840   0.897  1.00 51.15           C  
ATOM   1006  CB  THR A  66     -44.246 -17.435  -0.413  1.00 51.15           C  
ATOM   1007  HB  THR A  66     -43.826 -17.999  -1.245  1.00 51.15           H  
ATOM   1008  O   THR A  66     -41.447 -18.435   0.067  1.00 51.15           O  
ATOM   1009  CG2 THR A  66     -45.136 -18.341   0.434  1.00 51.15           C  
ATOM   1010 HG21 THR A  66     -45.577 -17.775   1.255  1.00 51.15           H  
ATOM   1011 HG22 THR A  66     -45.926 -18.759  -0.189  1.00 51.15           H  
ATOM   1012 HG23 THR A  66     -44.550 -19.168   0.837  1.00 51.15           H  
ATOM   1013  OG1 THR A  66     -45.086 -16.418  -0.916  1.00 51.15           O  
ATOM   1014  HG1 THR A  66     -45.438 -16.749  -1.746  1.00 51.15           H  
ATOM   1015  N   PRO A  67     -41.966 -18.012   2.216  1.00 55.41           N  
ATOM   1016  CA  PRO A  67     -41.086 -19.042   2.731  1.00 55.41           C  
ATOM   1017  HA  PRO A  67     -40.074 -18.907   2.350  1.00 55.41           H  
ATOM   1018  C   PRO A  67     -41.639 -20.382   2.256  1.00 55.41           C  
ATOM   1019  CB  PRO A  67     -41.094 -18.872   4.253  1.00 55.41           C  
ATOM   1020  HB2 PRO A  67     -40.271 -18.220   4.546  1.00 55.41           H  
ATOM   1021  HB3 PRO A  67     -41.022 -19.827   4.773  1.00 55.41           H  
ATOM   1022  O   PRO A  67     -42.759 -20.751   2.613  1.00 55.41           O  
ATOM   1023  CG  PRO A  67     -42.421 -18.169   4.540  1.00 55.41           C  
ATOM   1024  HG2 PRO A  67     -42.361 -17.545   5.432  1.00 55.41           H  
ATOM   1025  HG3 PRO A  67     -43.210 -18.914   4.648  1.00 55.41           H  
ATOM   1026  CD  PRO A  67     -42.675 -17.339   3.287  1.00 55.41           C  
ATOM   1027  HD2 PRO A  67     -43.747 -17.296   3.092  1.00 55.41           H  
ATOM   1028  HD3 PRO A  67     -42.266 -16.337   3.416  1.00 55.41           H  
ATOM   1029  N   ASP A  68     -40.870 -21.068   1.414  1.00 52.36           N  
ATOM   1030  H   ASP A  68     -40.038 -20.641   1.032  1.00 52.36           H  
ATOM   1031  CA  ASP A  68     -41.142 -22.454   1.074  1.00 52.36           C  
ATOM   1032  HA  ASP A  68     -42.101 -22.498   0.558  1.00 52.36           H  
ATOM   1033  C   ASP A  68     -41.282 -23.268   2.362  1.00 52.36           C  
ATOM   1034  CB  ASP A  68     -40.045 -23.030   0.157  1.00 52.36           C  
ATOM   1035  HB2 ASP A  68     -40.009 -24.110   0.293  1.00 52.36           H  
ATOM   1036  HB3 ASP A  68     -39.074 -22.631   0.451  1.00 52.36           H  
ATOM   1037  O   ASP A  68     -40.683 -22.968   3.398  1.00 52.36           O  
ATOM   1038  CG  ASP A  68     -40.299 -22.771  -1.334  1.00 52.36           C  
ATOM   1039  OD1 ASP A  68     -41.489 -22.692  -1.716  1.00 52.36           O  
ATOM   1040  OD2 ASP A  68     -39.298 -22.699  -2.076  1.00 52.36           O  
ATOM   1041  N   THR A  69     -42.110 -24.305   2.278  1.00 59.54           N  
ATOM   1042  H   THR A  69     -42.582 -24.417   1.392  1.00 59.54           H  
ATOM   1043  CA  THR A  69     -42.583 -25.200   3.345  1.00 59.54           C  
ATOM   1044  HA  THR A  69     -43.262 -24.636   3.985  1.00 59.54           H  
ATOM   1045  C   THR A  69     -41.481 -25.784   4.250  1.00 59.54           C  
ATOM   1046  CB  THR A  69     -43.386 -26.315   2.651  1.00 59.54           C  
ATOM   1047  HB  THR A  69     -42.706 -26.921   2.052  1.00 59.54           H  
ATOM   1048  O   THR A  69     -41.771 -26.321   5.319  1.00 59.54           O  
ATOM   1049  CG2 THR A  69     -44.177 -27.230   3.580  1.00 59.54           C  
ATOM   1050 HG21 THR A  69     -44.788 -26.631   4.255  1.00 59.54           H  
ATOM   1051 HG22 THR A  69     -43.495 -27.850   4.162  1.00 59.54           H  
ATOM   1052 HG23 THR A  69     -44.820 -27.886   2.993  1.00 59.54           H  
ATOM   1053  OG1 THR A  69     -44.341 -25.726   1.790  1.00 59.54           O  
ATOM   1054  HG1 THR A  69     -44.614 -26.392   1.154  1.00 59.54           H  
ATOM   1055  N   TYR A  70     -40.208 -25.619   3.898  1.00 55.33           N  
ATOM   1056  H   TYR A  70     -40.033 -25.079   3.063  1.00 55.33           H  
ATOM   1057  CA  TYR A  70     -39.065 -25.852   4.777  1.00 55.33           C  
ATOM   1058  HA  TYR A  70     -39.305 -26.671   5.455  1.00 55.33           H  
ATOM   1059  C   TYR A  70     -38.809 -24.608   5.635  1.00 55.33           C  
ATOM   1060  CB  TYR A  70     -37.875 -26.305   3.932  1.00 55.33           C  
ATOM   1061  HB2 TYR A  70     -37.564 -25.493   3.276  1.00 55.33           H  
ATOM   1062  HB3 TYR A  70     -37.040 -26.547   4.589  1.00 55.33           H  
ATOM   1063  O   TYR A  70     -37.944 -23.781   5.359  1.00 55.33           O  
ATOM   1064  CG  TYR A  70     -38.223 -27.524   3.101  1.00 55.33           C  
ATOM   1065  CD1 TYR A  70     -38.400 -28.775   3.727  1.00 55.33           C  
ATOM   1066  HD1 TYR A  70     -38.236 -28.873   4.790  1.00 55.33           H  
ATOM   1067  CD2 TYR A  70     -38.448 -27.390   1.717  1.00 55.33           C  
ATOM   1068  HD2 TYR A  70     -38.321 -26.433   1.234  1.00 55.33           H  
ATOM   1069  CE1 TYR A  70     -38.787 -29.896   2.968  1.00 55.33           C  
ATOM   1070  HE1 TYR A  70     -38.913 -30.857   3.445  1.00 55.33           H  
ATOM   1071  CE2 TYR A  70     -38.839 -28.508   0.957  1.00 55.33           C  
ATOM   1072  HE2 TYR A  70     -39.006 -28.418  -0.106  1.00 55.33           H  
ATOM   1073  OH  TYR A  70     -39.368 -30.837   0.835  1.00 55.33           O  
ATOM   1074  HH  TYR A  70     -39.395 -31.648   1.349  1.00 55.33           H  
ATOM   1075  CZ  TYR A  70     -39.002 -29.762   1.579  1.00 55.33           C  
ATOM   1076  N   GLY A  71     -39.641 -24.467   6.668  1.00 47.73           N  
ATOM   1077  H   GLY A  71     -40.358 -25.173   6.750  1.00 47.73           H  
ATOM   1078  CA  GLY A  71     -39.777 -23.270   7.489  1.00 47.73           C  
ATOM   1079  HA2 GLY A  71     -40.342 -23.523   8.386  1.00 47.73           H  
ATOM   1080  HA3 GLY A  71     -40.358 -22.541   6.924  1.00 47.73           H  
ATOM   1081  C   GLY A  71     -38.466 -22.620   7.934  1.00 47.73           C  
ATOM   1082  O   GLY A  71     -37.803 -23.078   8.864  1.00 47.73           O  
ATOM   1083  N   TYR A  72     -38.187 -21.444   7.377  1.00 50.30           N  
ATOM   1084  H   TYR A  72     -38.655 -21.198   6.517  1.00 50.30           H  
ATOM   1085  CA  TYR A  72     -37.375 -20.436   8.049  1.00 50.30           C  
ATOM   1086  HA  TYR A  72     -36.503 -20.920   8.488  1.00 50.30           H  
ATOM   1087  C   TYR A  72     -38.211 -19.836   9.184  1.00 50.30           C  
ATOM   1088  CB  TYR A  72     -36.871 -19.392   7.046  1.00 50.30           C  
ATOM   1089  HB2 TYR A  72     -36.331 -18.617   7.590  1.00 50.30           H  
ATOM   1090  HB3 TYR A  72     -37.723 -18.920   6.556  1.00 50.30           H  
ATOM   1091  O   TYR A  72     -38.901 -18.828   9.029  1.00 50.30           O  
ATOM   1092  CG  TYR A  72     -35.946 -19.974   5.997  1.00 50.30           C  
ATOM   1093  CD1 TYR A  72     -34.609 -20.279   6.326  1.00 50.30           C  
ATOM   1094  HD1 TYR A  72     -34.241 -20.086   7.323  1.00 50.30           H  
ATOM   1095  CD2 TYR A  72     -36.430 -20.242   4.702  1.00 50.30           C  
ATOM   1096  HD2 TYR A  72     -37.459 -20.038   4.446  1.00 50.30           H  
ATOM   1097  CE1 TYR A  72     -33.756 -20.849   5.361  1.00 50.30           C  
ATOM   1098  HE1 TYR A  72     -32.734 -21.090   5.612  1.00 50.30           H  
ATOM   1099  CE2 TYR A  72     -35.579 -20.807   3.736  1.00 50.30           C  
ATOM   1100  HE2 TYR A  72     -35.943 -21.034   2.745  1.00 50.30           H  
ATOM   1101  OH  TYR A  72     -33.432 -21.656   3.118  1.00 50.30           O  
ATOM   1102  HH  TYR A  72     -32.558 -21.869   3.452  1.00 50.30           H  
ATOM   1103  CZ  TYR A  72     -34.243 -21.112   4.061  1.00 50.30           C  
ATOM   1104  N   GLY A  73     -38.205 -20.507  10.336  1.00 59.19           N  
ATOM   1105  H   GLY A  73     -37.700 -21.381  10.368  1.00 59.19           H  
ATOM   1106  CA  GLY A  73     -38.735 -19.934  11.567  1.00 59.19           C  
ATOM   1107  HA2 GLY A  73     -39.774 -19.651  11.395  1.00 59.19           H  
ATOM   1108  HA3 GLY A  73     -38.694 -20.670  12.370  1.00 59.19           H  
ATOM   1109  C   GLY A  73     -37.904 -18.709  11.973  1.00 59.19           C  
ATOM   1110  O   GLY A  73     -36.681 -18.727  11.809  1.00 59.19           O  
ATOM   1111  N   PRO A  74     -38.525 -17.638  12.501  1.00 54.61           N  
ATOM   1112  CA  PRO A  74     -37.785 -16.484  12.994  1.00 54.61           C  
ATOM   1113  HA  PRO A  74     -37.255 -16.006  12.170  1.00 54.61           H  
ATOM   1114  C   PRO A  74     -36.783 -16.947  14.049  1.00 54.61           C  
ATOM   1115  CB  PRO A  74     -38.835 -15.523  13.564  1.00 54.61           C  
ATOM   1116  HB2 PRO A  74     -38.468 -14.979  14.434  1.00 54.61           H  
ATOM   1117  HB3 PRO A  74     -39.147 -14.828  12.784  1.00 54.61           H  
ATOM   1118  O   PRO A  74     -37.125 -17.759  14.910  1.00 54.61           O  
ATOM   1119  CG  PRO A  74     -40.003 -16.443  13.920  1.00 54.61           C  
ATOM   1120  HG2 PRO A  74     -40.957 -15.916  13.893  1.00 54.61           H  
ATOM   1121  HG3 PRO A  74     -39.837 -16.883  14.903  1.00 54.61           H  
ATOM   1122  CD  PRO A  74     -39.930 -17.534  12.853  1.00 54.61           C  
ATOM   1123  HD2 PRO A  74     -40.316 -18.470  13.255  1.00 54.61           H  
ATOM   1124  HD3 PRO A  74     -40.500 -17.235  11.973  1.00 54.61           H  
ATOM   1125  N   ILE A  75     -35.558 -16.422  13.958  1.00 52.59           N  
ATOM   1126  H   ILE A  75     -35.370 -15.824  13.166  1.00 52.59           H  
ATOM   1127  CA  ILE A  75     -34.461 -16.646  14.903  1.00 52.59           C  
ATOM   1128  HA  ILE A  75     -34.116 -17.676  14.815  1.00 52.59           H  
ATOM   1129  C   ILE A  75     -35.018 -16.418  16.308  1.00 52.59           C  
ATOM   1130  CB  ILE A  75     -33.282 -15.691  14.588  1.00 52.59           C  
ATOM   1131  HB  ILE A  75     -33.640 -14.665  14.670  1.00 52.59           H  
ATOM   1132  O   ILE A  75     -35.244 -15.283  16.727  1.00 52.59           O  
ATOM   1133  CG1 ILE A  75     -32.762 -15.906  13.144  1.00 52.59           C  
ATOM   1134 HG12 ILE A  75     -32.280 -16.881  13.072  1.00 52.59           H  
ATOM   1135 HG13 ILE A  75     -33.594 -15.895  12.441  1.00 52.59           H  
ATOM   1136  CG2 ILE A  75     -32.139 -15.886  15.603  1.00 52.59           C  
ATOM   1137 HG21 ILE A  75     -31.331 -15.180  15.410  1.00 52.59           H  
ATOM   1138 HG22 ILE A  75     -31.747 -16.901  15.538  1.00 52.59           H  
ATOM   1139 HG23 ILE A  75     -32.491 -15.705  16.619  1.00 52.59           H  
ATOM   1140  CD1 ILE A  75     -31.782 -14.825  12.673  1.00 52.59           C  
ATOM   1141 HD11 ILE A  75     -32.231 -13.838  12.786  1.00 52.59           H  
ATOM   1142 HD12 ILE A  75     -31.549 -14.987  11.620  1.00 52.59           H  
ATOM   1143 HD13 ILE A  75     -30.852 -14.873  13.240  1.00 52.59           H  
ATOM   1144  N   ASN A  76     -35.336 -17.506  17.001  1.00 46.92           N  
ATOM   1145  H   ASN A  76     -35.225 -18.406  16.557  1.00 46.92           H  
ATOM   1146  CA  ASN A  76     -35.951 -17.447  18.311  1.00 46.92           C  
ATOM   1147  HA  ASN A  76     -36.714 -16.669  18.298  1.00 46.92           H  
ATOM   1148  C   ASN A  76     -34.829 -17.083  19.295  1.00 46.92           C  
ATOM   1149  CB  ASN A  76     -36.639 -18.801  18.579  1.00 46.92           C  
ATOM   1150  HB2 ASN A  76     -35.901 -19.546  18.875  1.00 46.92           H  
ATOM   1151  HB3 ASN A  76     -37.109 -19.137  17.655  1.00 46.92           H  
ATOM   1152  O   ASN A  76     -33.889 -17.865  19.430  1.00 46.92           O  
ATOM   1153  CG  ASN A  76     -37.727 -18.731  19.632  1.00 46.92           C  
ATOM   1154  ND2 ASN A  76     -38.600 -19.712  19.663  1.00 46.92           N  
ATOM   1155 HD21 ASN A  76     -38.530 -20.472  19.001  1.00 46.92           H  
ATOM   1156 HD22 ASN A  76     -39.331 -19.647  20.357  1.00 46.92           H  
ATOM   1157  OD1 ASN A  76     -37.825 -17.808  20.424  1.00 46.92           O  
ATOM   1158  N   PRO A  77     -34.870 -15.928  19.985  1.00 45.30           N  
ATOM   1159  CA  PRO A  77     -33.818 -15.544  20.925  1.00 45.30           C  
ATOM   1160  HA  PRO A  77     -32.842 -15.784  20.503  1.00 45.30           H  
ATOM   1161  C   PRO A  77     -33.937 -16.295  22.268  1.00 45.30           C  
ATOM   1162  CB  PRO A  77     -33.941 -14.022  21.039  1.00 45.30           C  
ATOM   1163  HB2 PRO A  77     -33.564 -13.637  21.987  1.00 45.30           H  
ATOM   1164  HB3 PRO A  77     -33.416 -13.555  20.206  1.00 45.30           H  
ATOM   1165  O   PRO A  77     -33.315 -15.917  23.258  1.00 45.30           O  
ATOM   1166  CG  PRO A  77     -35.444 -13.791  20.885  1.00 45.30           C  
ATOM   1167  HG2 PRO A  77     -35.933 -13.936  21.848  1.00 45.30           H  
ATOM   1168  HG3 PRO A  77     -35.661 -12.797  20.492  1.00 45.30           H  
ATOM   1169  CD  PRO A  77     -35.891 -14.890  19.921  1.00 45.30           C  
ATOM   1170  HD2 PRO A  77     -35.942 -14.479  18.913  1.00 45.30           H  
ATOM   1171  HD3 PRO A  77     -36.866 -15.279  20.216  1.00 45.30           H  
ATOM   1172  N   GLY A  78     -34.750 -17.354  22.329  1.00 41.97           N  
ATOM   1173  H   GLY A  78     -35.190 -17.657  21.472  1.00 41.97           H  
ATOM   1174  CA  GLY A  78     -34.891 -18.221  23.491  1.00 41.97           C  
ATOM   1175  HA2 GLY A  78     -35.839 -18.755  23.429  1.00 41.97           H  
ATOM   1176  HA3 GLY A  78     -34.889 -17.626  24.405  1.00 41.97           H  
ATOM   1177  C   GLY A  78     -33.769 -19.249  23.539  1.00 41.97           C  
ATOM   1178  O   GLY A  78     -33.762 -20.195  22.757  1.00 41.97           O  
ATOM   1179  N   GLY A  79     -32.838 -19.053  24.473  1.00 38.74           N  
ATOM   1180  H   GLY A  79     -32.893 -18.200  25.011  1.00 38.74           H  
ATOM   1181  CA  GLY A  79     -31.748 -19.974  24.765  1.00 38.74           C  
ATOM   1182  HA2 GLY A  79     -31.007 -19.888  23.970  1.00 38.74           H  
ATOM   1183  HA3 GLY A  79     -31.272 -19.697  25.705  1.00 38.74           H  
ATOM   1184  C   GLY A  79     -32.198 -21.433  24.870  1.00 38.74           C  
ATOM   1185  O   GLY A  79     -33.293 -21.744  25.348  1.00 38.74           O  
ATOM   1186  N   GLY A  80     -31.319 -22.320  24.403  1.00 41.56           N  
ATOM   1187  H   GLY A  80     -30.455 -21.972  24.011  1.00 41.56           H  
ATOM   1188  CA  GLY A  80     -31.493 -23.762  24.481  1.00 41.56           C  
ATOM   1189  HA2 GLY A  80     -32.259 -24.065  23.767  1.00 41.56           H  
ATOM   1190  HA3 GLY A  80     -30.559 -24.263  24.225  1.00 41.56           H  
ATOM   1191  C   GLY A  80     -31.900 -24.190  25.887  1.00 41.56           C  
ATOM   1192  O   GLY A  80     -31.284 -23.803  26.881  1.00 41.56           O  
ATOM   1193  N   ARG A  81     -32.970 -24.983  25.962  1.00 43.29           N  
ATOM   1194  H   ARG A  81     -33.426 -25.231  25.096  1.00 43.29           H  
ATOM   1195  CA  ARG A  81     -33.388 -25.657  27.190  1.00 43.29           C  
ATOM   1196  HA  ARG A  81     -33.538 -24.915  27.975  1.00 43.29           H  
ATOM   1197  C   ARG A  81     -32.256 -26.580  27.634  1.00 43.29           C  
ATOM   1198  CB  ARG A  81     -34.691 -26.441  26.946  1.00 43.29           C  
ATOM   1199  HB2 ARG A  81     -34.617 -27.415  27.430  1.00 43.29           H  
ATOM   1200  HB3 ARG A  81     -34.833 -26.616  25.880  1.00 43.29           H  
ATOM   1201  O   ARG A  81     -32.026 -27.618  27.025  1.00 43.29           O  
ATOM   1202  CG  ARG A  81     -35.918 -25.731  27.528  1.00 43.29           C  
ATOM   1203  HG2 ARG A  81     -36.015 -24.735  27.096  1.00 43.29           H  
ATOM   1204  HG3 ARG A  81     -35.793 -25.645  28.607  1.00 43.29           H  
ATOM   1205  CD  ARG A  81     -37.175 -26.555  27.220  1.00 43.29           C  
ATOM   1206  HD2 ARG A  81     -36.967 -27.603  27.436  1.00 43.29           H  
ATOM   1207  HD3 ARG A  81     -37.395 -26.477  26.155  1.00 43.29           H  
ATOM   1208  NE  ARG A  81     -38.322 -26.137  28.050  1.00 43.29           N  
ATOM   1209  HE  ARG A  81     -38.197 -26.236  29.048  1.00 43.29           H  
ATOM   1210  NH1 ARG A  81     -39.794 -25.539  26.385  1.00 43.29           N  
ATOM   1211 HH11 ARG A  81     -39.081 -25.725  25.694  1.00 43.29           H  
ATOM   1212 HH12 ARG A  81     -40.717 -25.251  26.095  1.00 43.29           H  
ATOM   1213  NH2 ARG A  81     -40.450 -25.491  28.514  1.00 43.29           N  
ATOM   1214 HH21 ARG A  81     -41.367 -25.200  28.205  1.00 43.29           H  
ATOM   1215 HH22 ARG A  81     -40.282 -25.647  29.498  1.00 43.29           H  
ATOM   1216  CZ  ARG A  81     -39.509 -25.725  27.644  1.00 43.29           C  
ATOM   1217  N   VAL A  82     -31.565 -26.187  28.695  1.00 40.82           N  
ATOM   1218  H   VAL A  82     -31.731 -25.257  29.054  1.00 40.82           H  
ATOM   1219  CA  VAL A  82     -30.623 -27.041  29.414  1.00 40.82           C  
ATOM   1220  HA  VAL A  82     -30.073 -27.647  28.693  1.00 40.82           H  
ATOM   1221  C   VAL A  82     -31.466 -27.956  30.299  1.00 40.82           C  
ATOM   1222  CB  VAL A  82     -29.605 -26.208  30.229  1.00 40.82           C  
ATOM   1223  HB  VAL A  82     -30.056 -25.894  31.171  1.00 40.82           H  
ATOM   1224  O   VAL A  82     -32.144 -27.489  31.214  1.00 40.82           O  
ATOM   1225  CG1 VAL A  82     -28.359 -27.047  30.533  1.00 40.82           C  
ATOM   1226 HG11 VAL A  82     -27.877 -27.358  29.606  1.00 40.82           H  
ATOM   1227 HG12 VAL A  82     -27.654 -26.467  31.127  1.00 40.82           H  
ATOM   1228 HG13 VAL A  82     -28.641 -27.932  31.104  1.00 40.82           H  
ATOM   1229  CG2 VAL A  82     -29.142 -24.940  29.494  1.00 40.82           C  
ATOM   1230 HG21 VAL A  82     -29.965 -24.235  29.385  1.00 40.82           H  
ATOM   1231 HG22 VAL A  82     -28.757 -25.200  28.507  1.00 40.82           H  
ATOM   1232 HG23 VAL A  82     -28.355 -24.448  30.066  1.00 40.82           H  
ATOM   1233  N   THR A  83     -31.513 -29.248  29.990  1.00 48.37           N  
ATOM   1234  H   THR A  83     -30.969 -29.599  29.215  1.00 48.37           H  
ATOM   1235  CA  THR A  83     -32.041 -30.247  30.926  1.00 48.37           C  
ATOM   1236  HA  THR A  83     -33.011 -29.911  31.292  1.00 48.37           H  
ATOM   1237  C   THR A  83     -31.100 -30.338  32.129  1.00 48.37           C  
ATOM   1238  CB  THR A  83     -32.231 -31.610  30.240  1.00 48.37           C  
ATOM   1239  HB  THR A  83     -32.371 -32.385  30.994  1.00 48.37           H  
ATOM   1240  O   THR A  83     -29.904 -30.069  32.015  1.00 48.37           O  
ATOM   1241  CG2 THR A  83     -33.448 -31.586  29.312  1.00 48.37           C  
ATOM   1242 HG21 THR A  83     -33.583 -32.569  28.861  1.00 48.37           H  
ATOM   1243 HG22 THR A  83     -34.343 -31.334  29.882  1.00 48.37           H  
ATOM   1244 HG23 THR A  83     -33.302 -30.848  28.523  1.00 48.37           H  
ATOM   1245  OG1 THR A  83     -31.102 -31.906  29.455  1.00 48.37           O  
ATOM   1246  HG1 THR A  83     -31.128 -32.823  29.174  1.00 48.37           H  
ATOM   1247  N   GLY A  84     -31.637 -30.690  33.303  1.00 52.76           N  
ATOM   1248  H   GLY A  84     -32.623 -30.907  33.327  1.00 52.76           H  
ATOM   1249  CA  GLY A  84     -30.936 -30.649  34.600  1.00 52.76           C  
ATOM   1250  HA2 GLY A  84     -31.632 -30.942  35.386  1.00 52.76           H  
ATOM   1251  HA3 GLY A  84     -30.623 -29.623  34.791  1.00 52.76           H  
ATOM   1252  C   GLY A  84     -29.690 -31.538  34.736  1.00 52.76           C  
ATOM   1253  O   GLY A  84     -29.106 -31.601  35.809  1.00 52.76           O  
ATOM   1254  N   THR A  85     -29.260 -32.200  33.666  1.00 54.65           N  
ATOM   1255  H   THR A  85     -29.780 -32.092  32.807  1.00 54.65           H  
ATOM   1256  CA  THR A  85     -28.061 -33.039  33.597  1.00 54.65           C  
ATOM   1257  HA  THR A  85     -27.418 -32.806  34.446  1.00 54.65           H  
ATOM   1258  C   THR A  85     -27.231 -32.715  32.349  1.00 54.65           C  
ATOM   1259  CB  THR A  85     -28.422 -34.529  33.696  1.00 54.65           C  
ATOM   1260  HB  THR A  85     -27.554 -35.134  33.436  1.00 54.65           H  
ATOM   1261  O   THR A  85     -26.860 -33.596  31.582  1.00 54.65           O  
ATOM   1262  CG2 THR A  85     -28.862 -34.911  35.110  1.00 54.65           C  
ATOM   1263 HG21 THR A  85     -29.039 -35.985  35.159  1.00 54.65           H  
ATOM   1264 HG22 THR A  85     -28.081 -34.650  35.823  1.00 54.65           H  
ATOM   1265 HG23 THR A  85     -29.780 -34.387  35.376  1.00 54.65           H  
ATOM   1266  OG1 THR A  85     -29.492 -34.833  32.826  1.00 54.65           O  
ATOM   1267  HG1 THR A  85     -29.402 -35.757  32.583  1.00 54.65           H  
ATOM   1268  N   GLY A  86     -26.958 -31.424  32.123  1.00 44.61           N  
ATOM   1269  H   GLY A  86     -27.481 -30.759  32.675  1.00 44.61           H  
ATOM   1270  CA  GLY A  86     -25.727 -30.921  31.491  1.00 44.61           C  
ATOM   1271  HA2 GLY A  86     -25.830 -29.842  31.373  1.00 44.61           H  
ATOM   1272  HA3 GLY A  86     -24.897 -31.098  32.176  1.00 44.61           H  
ATOM   1273  C   GLY A  86     -25.302 -31.475  30.123  1.00 44.61           C  
ATOM   1274  O   GLY A  86     -24.138 -31.322  29.766  1.00 44.61           O  
ATOM   1275  N   THR A  87     -26.189 -32.103  29.348  1.00 45.28           N  
ATOM   1276  H   THR A  87     -27.119 -32.259  29.709  1.00 45.28           H  
ATOM   1277  CA  THR A  87     -25.854 -32.701  28.048  1.00 45.28           C  
ATOM   1278  HA  THR A  87     -24.877 -32.330  27.736  1.00 45.28           H  
ATOM   1279  C   THR A  87     -26.847 -32.259  26.977  1.00 45.28           C  
ATOM   1280  CB  THR A  87     -25.721 -34.232  28.122  1.00 45.28           C  
ATOM   1281  HB  THR A  87     -25.647 -34.629  27.110  1.00 45.28           H  
ATOM   1282  O   THR A  87     -28.064 -32.294  27.153  1.00 45.28           O  
ATOM   1283  CG2 THR A  87     -24.479 -34.659  28.906  1.00 45.28           C  
ATOM   1284 HG21 THR A  87     -24.543 -34.320  29.940  1.00 45.28           H  
ATOM   1285 HG22 THR A  87     -23.587 -34.235  28.445  1.00 45.28           H  
ATOM   1286 HG23 THR A  87     -24.400 -35.746  28.891  1.00 45.28           H  
ATOM   1287  OG1 THR A  87     -26.826 -34.813  28.768  1.00 45.28           O  
ATOM   1288  HG1 THR A  87     -26.787 -34.551  29.691  1.00 45.28           H  
ATOM   1289  N   ILE A  88     -26.301 -31.767  25.863  1.00 47.21           N  
ATOM   1290  H   ILE A  88     -25.294 -31.792  25.784  1.00 47.21           H  
ATOM   1291  CA  ILE A  88     -27.048 -31.251  24.714  1.00 47.21           C  
ATOM   1292  HA  ILE A  88     -27.915 -30.693  25.069  1.00 47.21           H  
ATOM   1293  C   ILE A  88     -27.538 -32.445  23.894  1.00 47.21           C  
ATOM   1294  CB  ILE A  88     -26.147 -30.293  23.897  1.00 47.21           C  
ATOM   1295  HB  ILE A  88     -25.219 -30.819  23.672  1.00 47.21           H  
ATOM   1296  O   ILE A  88     -26.734 -33.230  23.393  1.00 47.21           O  
ATOM   1297  CG1 ILE A  88     -25.810 -29.026  24.724  1.00 47.21           C  
ATOM   1298 HG12 ILE A  88     -25.662 -29.286  25.772  1.00 47.21           H  
ATOM   1299 HG13 ILE A  88     -26.644 -28.326  24.676  1.00 47.21           H  
ATOM   1300  CG2 ILE A  88     -26.797 -29.888  22.560  1.00 47.21           C  
ATOM   1301 HG21 ILE A  88     -26.932 -30.763  21.925  1.00 47.21           H  
ATOM   1302 HG22 ILE A  88     -26.158 -29.187  22.024  1.00 47.21           H  
ATOM   1303 HG23 ILE A  88     -27.768 -29.424  22.735  1.00 47.21           H  
ATOM   1304  CD1 ILE A  88     -24.530 -28.323  24.253  1.00 47.21           C  
ATOM   1305 HD11 ILE A  88     -23.700 -29.029  24.255  1.00 47.21           H  
ATOM   1306 HD12 ILE A  88     -24.297 -27.506  24.936  1.00 47.21           H  
ATOM   1307 HD13 ILE A  88     -24.662 -27.918  23.250  1.00 47.21           H  
ATOM   1308  N   MET A  89     -28.857 -32.581  23.752  1.00 44.59           N  
ATOM   1309  H   MET A  89     -29.464 -31.925  24.224  1.00 44.59           H  
ATOM   1310  CA  MET A  89     -29.465 -33.635  22.943  1.00 44.59           C  
ATOM   1311  HA  MET A  89     -29.016 -34.582  23.240  1.00 44.59           H  
ATOM   1312  C   MET A  89     -29.152 -33.377  21.460  1.00 44.59           C  
ATOM   1313  CB  MET A  89     -30.977 -33.700  23.227  1.00 44.59           C  
ATOM   1314  HB2 MET A  89     -31.515 -33.028  22.557  1.00 44.59           H  
ATOM   1315  HB3 MET A  89     -31.177 -33.388  24.252  1.00 44.59           H  
ATOM   1316  O   MET A  89     -29.623 -32.397  20.881  1.00 44.59           O  
ATOM   1317  CG  MET A  89     -31.506 -35.127  23.067  1.00 44.59           C  
ATOM   1318  HG2 MET A  89     -31.150 -35.723  23.907  1.00 44.59           H  
ATOM   1319  HG3 MET A  89     -31.103 -35.554  22.149  1.00 44.59           H  
ATOM   1320  SD  MET A  89     -33.311 -35.244  22.983  1.00 44.59           S  
ATOM   1321  CE  MET A  89     -33.511 -37.036  23.169  1.00 44.59           C  
ATOM   1322  HE1 MET A  89     -33.113 -37.353  24.133  1.00 44.59           H  
ATOM   1323  HE2 MET A  89     -32.976 -37.550  22.369  1.00 44.59           H  
ATOM   1324  HE3 MET A  89     -34.569 -37.291  23.114  1.00 44.59           H  
ATOM   1325  N   ARG A  90     -28.313 -34.224  20.852  1.00 49.88           N  
ATOM   1326  H   ARG A  90     -27.936 -34.990  21.392  1.00 49.88           H  
ATOM   1327  CA  ARG A  90     -27.958 -34.134  19.430  1.00 49.88           C  
ATOM   1328  HA  ARG A  90     -27.985 -33.077  19.166  1.00 49.88           H  
ATOM   1329  C   ARG A  90     -29.007 -34.892  18.599  1.00 49.88           C  
ATOM   1330  CB  ARG A  90     -26.521 -34.645  19.206  1.00 49.88           C  
ATOM   1331  HB2 ARG A  90     -25.976 -34.588  20.148  1.00 49.88           H  
ATOM   1332  HB3 ARG A  90     -26.538 -35.688  18.890  1.00 49.88           H  
ATOM   1333  O   ARG A  90     -29.312 -36.030  18.954  1.00 49.88           O  
ATOM   1334  CG  ARG A  90     -25.763 -33.795  18.174  1.00 49.88           C  
ATOM   1335  HG2 ARG A  90     -26.226 -33.902  17.193  1.00 49.88           H  
ATOM   1336  HG3 ARG A  90     -25.815 -32.749  18.479  1.00 49.88           H  
ATOM   1337  CD  ARG A  90     -24.287 -34.213  18.098  1.00 49.88           C  
ATOM   1338  HD2 ARG A  90     -24.234 -35.181  17.600  1.00 49.88           H  
ATOM   1339  HD3 ARG A  90     -23.896 -34.328  19.109  1.00 49.88           H  
ATOM   1340  NE  ARG A  90     -23.469 -33.202  17.393  1.00 49.88           N  
ATOM   1341  HE  ARG A  90     -23.701 -32.235  17.568  1.00 49.88           H  
ATOM   1342  NH1 ARG A  90     -22.053 -34.623  16.261  1.00 49.88           N  
ATOM   1343 HH11 ARG A  90     -21.280 -34.769  15.629  1.00 49.88           H  
ATOM   1344 HH12 ARG A  90     -22.549 -35.423  16.629  1.00 49.88           H  
ATOM   1345  NH2 ARG A  90     -21.786 -32.424  16.066  1.00 49.88           N  
ATOM   1346 HH21 ARG A  90     -22.050 -31.469  16.264  1.00 49.88           H  
ATOM   1347 HH22 ARG A  90     -21.015 -32.606  15.440  1.00 49.88           H  
ATOM   1348  CZ  ARG A  90     -22.446 -33.423  16.582  1.00 49.88           C  
ATOM   1349  N   PRO A  91     -29.568 -34.303  17.526  1.00 54.73           N  
ATOM   1350  CA  PRO A  91     -30.501 -35.004  16.647  1.00 54.73           C  
ATOM   1351  HA  PRO A  91     -31.367 -35.315  17.231  1.00 54.73           H  
ATOM   1352  C   PRO A  91     -29.835 -36.227  16.009  1.00 54.73           C  
ATOM   1353  CB  PRO A  91     -30.940 -33.987  15.587  1.00 54.73           C  
ATOM   1354  HB2 PRO A  91     -30.344 -34.102  14.681  1.00 54.73           H  
ATOM   1355  HB3 PRO A  91     -32.000 -34.083  15.352  1.00 54.73           H  
ATOM   1356  O   PRO A  91     -28.706 -36.135  15.527  1.00 54.73           O  
ATOM   1357  CG  PRO A  91     -30.625 -32.634  16.220  1.00 54.73           C  
ATOM   1358  HG2 PRO A  91     -30.407 -31.875  15.469  1.00 54.73           H  
ATOM   1359  HG3 PRO A  91     -31.460 -32.323  16.847  1.00 54.73           H  
ATOM   1360  CD  PRO A  91     -29.413 -32.924  17.099  1.00 54.73           C  
ATOM   1361  HD2 PRO A  91     -29.412 -32.231  17.941  1.00 54.73           H  
ATOM   1362  HD3 PRO A  91     -28.498 -32.824  16.514  1.00 54.73           H  
ATOM   1363  N   GLY A  92     -30.536 -37.362  16.011  1.00 52.36           N  
ATOM   1364  H   GLY A  92     -31.461 -37.364  16.416  1.00 52.36           H  
ATOM   1365  CA  GLY A  92     -30.097 -38.573  15.325  1.00 52.36           C  
ATOM   1366  HA2 GLY A  92     -30.738 -39.410  15.603  1.00 52.36           H  
ATOM   1367  HA3 GLY A  92     -29.072 -38.810  15.610  1.00 52.36           H  
ATOM   1368  C   GLY A  92     -30.183 -38.385  13.813  1.00 52.36           C  
ATOM   1369  O   GLY A  92     -31.273 -38.214  13.276  1.00 52.36           O  
ATOM   1370  N   VAL A  93     -29.035 -38.399  13.137  1.00 69.14           N  
ATOM   1371  H   VAL A  93     -28.177 -38.520  13.656  1.00 69.14           H  
ATOM   1372  CA  VAL A  93     -28.952 -38.502  11.676  1.00 69.14           C  
ATOM   1373  HA  VAL A  93     -29.800 -37.989  11.222  1.00 69.14           H  
ATOM   1374  C   VAL A  93     -29.051 -39.980  11.315  1.00 69.14           C  
ATOM   1375  CB  VAL A  93     -27.660 -37.842  11.152  1.00 69.14           C  
ATOM   1376  HB  VAL A  93     -26.826 -38.131  11.792  1.00 69.14           H  
ATOM   1377  O   VAL A  93     -28.234 -40.786  11.756  1.00 69.14           O  
ATOM   1378  CG1 VAL A  93     -27.308 -38.235   9.712  1.00 69.14           C  
ATOM   1379 HG11 VAL A  93     -27.074 -39.298   9.654  1.00 69.14           H  
ATOM   1380 HG12 VAL A  93     -28.144 -38.020   9.045  1.00 69.14           H  
ATOM   1381 HG13 VAL A  93     -26.432 -37.682   9.375  1.00 69.14           H  
ATOM   1382  CG2 VAL A  93     -27.809 -36.314  11.200  1.00 69.14           C  
ATOM   1383 HG21 VAL A  93     -28.025 -35.993  12.219  1.00 69.14           H  
ATOM   1384 HG22 VAL A  93     -26.881 -35.843  10.874  1.00 69.14           H  
ATOM   1385 HG23 VAL A  93     -28.619 -35.997  10.544  1.00 69.14           H  
ATOM   1386  N   THR A  94     -30.073 -40.334  10.541  1.00 56.56           N  
ATOM   1387  H   THR A  94     -30.733 -39.631  10.241  1.00 56.56           H  
ATOM   1388  CA  THR A  94     -30.203 -41.638   9.886  1.00 56.56           C  
ATOM   1389  HA  THR A  94     -30.082 -42.436  10.620  1.00 56.56           H  
ATOM   1390  C   THR A  94     -29.108 -41.768   8.835  1.00 56.56           C  
ATOM   1391  CB  THR A  94     -31.585 -41.773   9.225  1.00 56.56           C  
ATOM   1392  HB  THR A  94     -31.564 -42.577   8.489  1.00 56.56           H  
ATOM   1393  O   THR A  94     -29.074 -40.997   7.878  1.00 56.56           O  
ATOM   1394  CG2 THR A  94     -32.666 -42.083  10.261  1.00 56.56           C  
ATOM   1395 HG21 THR A  94     -33.628 -42.170   9.758  1.00 56.56           H  
ATOM   1396 HG22 THR A  94     -32.717 -41.285  11.001  1.00 56.56           H  
ATOM   1397 HG23 THR A  94     -32.441 -43.028  10.756  1.00 56.56           H  
ATOM   1398  OG1 THR A  94     -31.941 -40.559   8.597  1.00 56.56           O  
ATOM   1399  HG1 THR A  94     -31.388 -40.491   7.816  1.00 56.56           H  
ATOM   1400  N   VAL A  95     -28.191 -42.710   9.040  1.00 59.84           N  
ATOM   1401  H   VAL A  95     -28.273 -43.300   9.855  1.00 59.84           H  
ATOM   1402  CA  VAL A  95     -27.130 -43.039   8.087  1.00 59.84           C  
ATOM   1403  HA  VAL A  95     -26.954 -42.188   7.428  1.00 59.84           H  
ATOM   1404  C   VAL A  95     -27.638 -44.209   7.253  1.00 59.84           C  
ATOM   1405  CB  VAL A  95     -25.802 -43.378   8.805  1.00 59.84           C  
ATOM   1406  HB  VAL A  95     -25.857 -44.380   9.231  1.00 59.84           H  
ATOM   1407  O   VAL A  95     -27.770 -45.312   7.781  1.00 59.84           O  
ATOM   1408  CG1 VAL A  95     -24.633 -43.327   7.816  1.00 59.84           C  
ATOM   1409 HG11 VAL A  95     -24.529 -42.324   7.402  1.00 59.84           H  
ATOM   1410 HG12 VAL A  95     -23.708 -43.610   8.318  1.00 59.84           H  
ATOM   1411 HG13 VAL A  95     -24.809 -44.029   7.001  1.00 59.84           H  
ATOM   1412  CG2 VAL A  95     -25.481 -42.411   9.957  1.00 59.84           C  
ATOM   1413 HG21 VAL A  95     -24.500 -42.646  10.370  1.00 59.84           H  
ATOM   1414 HG22 VAL A  95     -25.483 -41.385   9.591  1.00 59.84           H  
ATOM   1415 HG23 VAL A  95     -26.217 -42.512  10.755  1.00 59.84           H  
ATOM   1416  N   ASP A  96     -27.971 -43.970   5.985  1.00 56.18           N  
ATOM   1417  H   ASP A  96     -27.891 -43.037   5.605  1.00 56.18           H  
ATOM   1418  CA  ASP A  96     -28.270 -45.061   5.055  1.00 56.18           C  
ATOM   1419  HA  ASP A  96     -28.913 -45.765   5.583  1.00 56.18           H  
ATOM   1420  C   ASP A  96     -26.963 -45.774   4.669  1.00 56.18           C  
ATOM   1421  CB  ASP A  96     -29.024 -44.573   3.803  1.00 56.18           C  
ATOM   1422  HB2 ASP A  96     -28.731 -45.195   2.957  1.00 56.18           H  
ATOM   1423  HB3 ASP A  96     -28.727 -43.549   3.574  1.00 56.18           H  
ATOM   1424  O   ASP A  96     -25.995 -45.114   4.271  1.00 56.18           O  
ATOM   1425  CG  ASP A  96     -30.552 -44.668   3.920  1.00 56.18           C  
ATOM   1426  OD1 ASP A  96     -31.040 -45.547   4.666  1.00 56.18           O  
ATOM   1427  OD2 ASP A  96     -31.226 -43.863   3.242  1.00 56.18           O  
ATOM   1428  N   PRO A  97     -26.899 -47.112   4.779  1.00 56.79           N  
ATOM   1429  CA  PRO A  97     -25.725 -47.882   4.415  1.00 56.79           C  
ATOM   1430  HA  PRO A  97     -24.814 -47.372   4.728  1.00 56.79           H  
ATOM   1431  C   PRO A  97     -25.705 -48.064   2.898  1.00 56.79           C  
ATOM   1432  CB  PRO A  97     -25.865 -49.197   5.188  1.00 56.79           C  
ATOM   1433  HB2 PRO A  97     -25.484 -49.060   6.201  1.00 56.79           H  
ATOM   1434  HB3 PRO A  97     -25.351 -50.025   4.700  1.00 56.79           H  
ATOM   1435  O   PRO A  97     -26.243 -49.034   2.364  1.00 56.79           O  
ATOM   1436  CG  PRO A  97     -27.379 -49.412   5.241  1.00 56.79           C  
ATOM   1437  HG2 PRO A  97     -27.719 -49.911   4.334  1.00 56.79           H  
ATOM   1438  HG3 PRO A  97     -27.672 -49.987   6.120  1.00 56.79           H  
ATOM   1439  CD  PRO A  97     -27.943 -47.992   5.288  1.00 56.79           C  
ATOM   1440  HD2 PRO A  97     -28.845 -47.923   4.679  1.00 56.79           H  
ATOM   1441  HD3 PRO A  97     -28.167 -47.727   6.321  1.00 56.79           H  
ATOM   1442  N   ILE A  98     -25.066 -47.143   2.183  1.00 52.92           N  
ATOM   1443  H   ILE A  98     -24.726 -46.313   2.647  1.00 52.92           H  
ATOM   1444  CA  ILE A  98     -24.696 -47.397   0.789  1.00 52.92           C  
ATOM   1445  HA  ILE A  98     -25.488 -47.983   0.322  1.00 52.92           H  
ATOM   1446  C   ILE A  98     -23.442 -48.274   0.828  1.00 52.92           C  
ATOM   1447  CB  ILE A  98     -24.580 -46.105  -0.046  1.00 52.92           C  
ATOM   1448  HB  ILE A  98     -23.720 -45.530   0.297  1.00 52.92           H  
ATOM   1449  O   ILE A  98     -22.313 -47.793   0.888  1.00 52.92           O  
ATOM   1450  CG1 ILE A  98     -25.859 -45.247   0.127  1.00 52.92           C  
ATOM   1451 HG12 ILE A  98     -25.957 -44.953   1.172  1.00 52.92           H  
ATOM   1452 HG13 ILE A  98     -26.732 -45.844  -0.136  1.00 52.92           H  
ATOM   1453  CG2 ILE A  98     -24.375 -46.492  -1.524  1.00 52.92           C  
ATOM   1454 HG21 ILE A  98     -24.174 -45.604  -2.123  1.00 52.92           H  
ATOM   1455 HG22 ILE A  98     -25.259 -46.998  -1.912  1.00 52.92           H  
ATOM   1456 HG23 ILE A  98     -23.515 -47.154  -1.627  1.00 52.92           H  
ATOM   1457  CD1 ILE A  98     -25.883 -43.958  -0.701  1.00 52.92           C  
ATOM   1458 HD11 ILE A  98     -25.949 -44.186  -1.764  1.00 52.92           H  
ATOM   1459 HD12 ILE A  98     -24.983 -43.374  -0.504  1.00 52.92           H  
ATOM   1460 HD13 ILE A  98     -26.756 -43.369  -0.420  1.00 52.92           H  
ATOM   1461  N   GLY A  99     -23.679 -49.584   0.920  1.00 45.90           N  
ATOM   1462  H   GLY A  99     -24.647 -49.872   0.960  1.00 45.90           H  
ATOM   1463  CA  GLY A  99     -22.657 -50.616   0.799  1.00 45.90           C  
ATOM   1464  HA2 GLY A  99     -21.886 -50.413   1.542  1.00 45.90           H  
ATOM   1465  HA3 GLY A  99     -23.089 -51.597   0.997  1.00 45.90           H  
ATOM   1466  C   GLY A  99     -22.043 -50.626  -0.609  1.00 45.90           C  
ATOM   1467  O   GLY A  99     -22.725 -50.284  -1.578  1.00 45.90           O  
ATOM   1468  N   PRO A 100     -20.757 -50.990  -0.726  1.00 57.21           N  
ATOM   1469  CA  PRO A 100     -19.987 -50.845  -1.954  1.00 57.21           C  
ATOM   1470  HA  PRO A 100     -20.119 -49.843  -2.361  1.00 57.21           H  
ATOM   1471  C   PRO A 100     -20.425 -51.875  -2.999  1.00 57.21           C  
ATOM   1472  CB  PRO A 100     -18.527 -51.031  -1.526  1.00 57.21           C  
ATOM   1473  HB2 PRO A 100     -18.120 -50.072  -1.205  1.00 57.21           H  
ATOM   1474  HB3 PRO A 100     -17.915 -51.454  -2.323  1.00 57.21           H  
ATOM   1475  O   PRO A 100     -20.495 -53.068  -2.715  1.00 57.21           O  
ATOM   1476  CG  PRO A 100     -18.624 -51.971  -0.324  1.00 57.21           C  
ATOM   1477  HG2 PRO A 100     -18.686 -53.003  -0.669  1.00 57.21           H  
ATOM   1478  HG3 PRO A 100     -17.781 -51.846   0.354  1.00 57.21           H  
ATOM   1479  CD  PRO A 100     -19.942 -51.568   0.330  1.00 57.21           C  
ATOM   1480  HD2 PRO A 100     -20.424 -52.441   0.770  1.00 57.21           H  
ATOM   1481  HD3 PRO A 100     -19.746 -50.814   1.092  1.00 57.21           H  
ATOM   1482  N   THR A 101     -20.696 -51.418  -4.218  1.00 59.98           N  
ATOM   1483  H   THR A 101     -20.666 -50.424  -4.393  1.00 59.98           H  
ATOM   1484  CA  THR A 101     -20.780 -52.298  -5.388  1.00 59.98           C  
ATOM   1485  HA  THR A 101     -21.230 -53.244  -5.086  1.00 59.98           H  
ATOM   1486  C   THR A 101     -19.377 -52.596  -5.912  1.00 59.98           C  
ATOM   1487  CB  THR A 101     -21.658 -51.699  -6.493  1.00 59.98           C  
ATOM   1488  HB  THR A 101     -21.556 -52.299  -7.397  1.00 59.98           H  
ATOM   1489  O   THR A 101     -18.537 -51.699  -5.980  1.00 59.98           O  
ATOM   1490  CG2 THR A 101     -23.132 -51.676  -6.083  1.00 59.98           C  
ATOM   1491 HG21 THR A 101     -23.260 -51.101  -5.166  1.00 59.98           H  
ATOM   1492 HG22 THR A 101     -23.721 -51.217  -6.877  1.00 59.98           H  
ATOM   1493 HG23 THR A 101     -23.484 -52.696  -5.923  1.00 59.98           H  
ATOM   1494  OG1 THR A 101     -21.265 -50.374  -6.770  1.00 59.98           O  
ATOM   1495  HG1 THR A 101     -20.325 -50.394  -6.964  1.00 59.98           H  
ATOM   1496  N   ASP A 102     -19.156 -53.859  -6.268  1.00 47.64           N  
ATOM   1497  H   ASP A 102     -19.912 -54.516  -6.137  1.00 47.64           H  
ATOM   1498  CA  ASP A 102     -17.897 -54.470  -6.697  1.00 47.64           C  
ATOM   1499  HA  ASP A 102     -17.255 -54.570  -5.822  1.00 47.64           H  
ATOM   1500  C   ASP A 102     -17.111 -53.697  -7.777  1.00 47.64           C  
ATOM   1501  CB  ASP A 102     -18.202 -55.887  -7.218  1.00 47.64           C  
ATOM   1502  HB2 ASP A 102     -19.037 -55.846  -7.918  1.00 47.64           H  
ATOM   1503  HB3 ASP A 102     -17.332 -56.250  -7.766  1.00 47.64           H  
ATOM   1504  O   ASP A 102     -17.576 -53.465  -8.890  1.00 47.64           O  
ATOM   1505  CG  ASP A 102     -18.492 -56.905  -6.112  1.00 47.64           C  
ATOM   1506  OD1 ASP A 102     -17.730 -56.911  -5.121  1.00 47.64           O  
ATOM   1507  OD2 ASP A 102     -19.470 -57.670  -6.269  1.00 47.64           O  
ATOM   1508  N   ILE A 103     -15.878 -53.342  -7.409  1.00 42.68           N  
ATOM   1509  H   ILE A 103     -15.787 -53.274  -6.405  1.00 42.68           H  
ATOM   1510  CA  ILE A 103     -14.602 -53.683  -8.067  1.00 42.68           C  
ATOM   1511  HA  ILE A 103     -13.898 -52.891  -7.813  1.00 42.68           H  
ATOM   1512  C   ILE A 103     -14.615 -53.771  -9.608  1.00 42.68           C  
ATOM   1513  CB  ILE A 103     -14.055 -54.981  -7.410  1.00 42.68           C  
ATOM   1514  HB  ILE A 103     -14.808 -55.758  -7.545  1.00 42.68           H  
ATOM   1515  O   ILE A 103     -14.940 -54.800 -10.195  1.00 42.68           O  
ATOM   1516  CG1 ILE A 103     -13.804 -54.780  -5.890  1.00 42.68           C  
ATOM   1517 HG12 ILE A 103     -14.362 -53.929  -5.500  1.00 42.68           H  
ATOM   1518 HG13 ILE A 103     -12.751 -54.568  -5.706  1.00 42.68           H  
ATOM   1519  CG2 ILE A 103     -12.741 -55.489  -8.036  1.00 42.68           C  
ATOM   1520 HG21 ILE A 103     -12.908 -55.812  -9.064  1.00 42.68           H  
ATOM   1521 HG22 ILE A 103     -12.376 -56.351  -7.478  1.00 42.68           H  
ATOM   1522 HG23 ILE A 103     -11.986 -54.703  -8.014  1.00 42.68           H  
ATOM   1523  CD1 ILE A 103     -14.220 -56.002  -5.068  1.00 42.68           C  
ATOM   1524 HD11 ILE A 103     -15.284 -56.194  -5.207  1.00 42.68           H  
ATOM   1525 HD12 ILE A 103     -13.651 -56.876  -5.383  1.00 42.68           H  
ATOM   1526 HD13 ILE A 103     -14.029 -55.813  -4.012  1.00 42.68           H  
ATOM   1527  N   VAL A 104     -14.040 -52.747 -10.245  1.00 51.24           N  
ATOM   1528  H   VAL A 104     -13.940 -51.881  -9.734  1.00 51.24           H  
ATOM   1529  CA  VAL A 104     -13.117 -52.927 -11.379  1.00 51.24           C  
ATOM   1530  HA  VAL A 104     -12.857 -53.984 -11.449  1.00 51.24           H  
ATOM   1531  C   VAL A 104     -11.866 -52.095 -11.066  1.00 51.24           C  
ATOM   1532  CB  VAL A 104     -13.723 -52.531 -12.740  1.00 51.24           C  
ATOM   1533  HB  VAL A 104     -14.006 -51.479 -12.725  1.00 51.24           H  
ATOM   1534  O   VAL A 104     -11.965 -50.869 -11.015  1.00 51.24           O  
ATOM   1535  CG1 VAL A 104     -12.707 -52.756 -13.872  1.00 51.24           C  
ATOM   1536 HG11 VAL A 104     -11.830 -52.126 -13.728  1.00 51.24           H  
ATOM   1537 HG12 VAL A 104     -13.157 -52.490 -14.829  1.00 51.24           H  
ATOM   1538 HG13 VAL A 104     -12.397 -53.801 -13.899  1.00 51.24           H  
ATOM   1539  CG2 VAL A 104     -14.965 -53.366 -13.073  1.00 51.24           C  
ATOM   1540 HG21 VAL A 104     -14.721 -54.428 -13.056  1.00 51.24           H  
ATOM   1541 HG22 VAL A 104     -15.746 -53.175 -12.337  1.00 51.24           H  
ATOM   1542 HG23 VAL A 104     -15.347 -53.093 -14.056  1.00 51.24           H  
ATOM   1543  N   PRO A 105     -10.705 -52.718 -10.800  1.00 50.34           N  
ATOM   1544  CA  PRO A 105      -9.487 -52.001 -10.459  1.00 50.34           C  
ATOM   1545  HA  PRO A 105      -9.701 -51.146  -9.818  1.00 50.34           H  
ATOM   1546  C   PRO A 105      -8.840 -51.514 -11.757  1.00 50.34           C  
ATOM   1547  CB  PRO A 105      -8.640 -53.013  -9.682  1.00 50.34           C  
ATOM   1548  HB2 PRO A 105      -8.931 -52.991  -8.632  1.00 50.34           H  
ATOM   1549  HB3 PRO A 105      -7.572 -52.820  -9.781  1.00 50.34           H  
ATOM   1550  O   PRO A 105      -8.234 -52.293 -12.490  1.00 50.34           O  
ATOM   1551  CG  PRO A 105      -9.037 -54.362 -10.284  1.00 50.34           C  
ATOM   1552  HG2 PRO A 105      -8.369 -54.604 -11.111  1.00 50.34           H  
ATOM   1553  HG3 PRO A 105      -9.007 -55.154  -9.536  1.00 50.34           H  
ATOM   1554  CD  PRO A 105     -10.454 -54.151 -10.820  1.00 50.34           C  
ATOM   1555  HD2 PRO A 105     -11.164 -54.663 -10.171  1.00 50.34           H  
ATOM   1556  HD3 PRO A 105     -10.529 -54.538 -11.836  1.00 50.34           H  
ATOM   1557  N   VAL A 106      -9.007 -50.231 -12.066  1.00 52.41           N  
ATOM   1558  H   VAL A 106      -9.556 -49.651 -11.448  1.00 52.41           H  
ATOM   1559  CA  VAL A 106      -8.161 -49.554 -13.050  1.00 52.41           C  
ATOM   1560  HA  VAL A 106      -7.630 -50.298 -13.643  1.00 52.41           H  
ATOM   1561  C   VAL A 106      -7.131 -48.769 -12.261  1.00 52.41           C  
ATOM   1562  CB  VAL A 106      -8.955 -48.696 -14.047  1.00 52.41           C  
ATOM   1563  HB  VAL A 106      -9.530 -47.941 -13.510  1.00 52.41           H  
ATOM   1564  O   VAL A 106      -7.469 -47.891 -11.473  1.00 52.41           O  
ATOM   1565  CG1 VAL A 106      -8.020 -47.998 -15.045  1.00 52.41           C  
ATOM   1566 HG11 VAL A 106      -8.606 -47.426 -15.765  1.00 52.41           H  
ATOM   1567 HG12 VAL A 106      -7.414 -48.733 -15.575  1.00 52.41           H  
ATOM   1568 HG13 VAL A 106      -7.362 -47.307 -14.519  1.00 52.41           H  
ATOM   1569  CG2 VAL A 106      -9.918 -49.582 -14.851  1.00 52.41           C  
ATOM   1570 HG21 VAL A 106     -10.448 -48.977 -15.587  1.00 52.41           H  
ATOM   1571 HG22 VAL A 106      -9.367 -50.373 -15.359  1.00 52.41           H  
ATOM   1572 HG23 VAL A 106     -10.653 -50.028 -14.181  1.00 52.41           H  
ATOM   1573  N   ASP A 107      -5.887 -49.176 -12.460  1.00 48.66           N  
ATOM   1574  H   ASP A 107      -5.756 -49.950 -13.096  1.00 48.66           H  
ATOM   1575  CA  ASP A 107      -4.650 -48.627 -11.924  1.00 48.66           C  
ATOM   1576  HA  ASP A 107      -4.683 -48.633 -10.835  1.00 48.66           H  
ATOM   1577  C   ASP A 107      -4.469 -47.178 -12.411  1.00 48.66           C  
ATOM   1578  CB  ASP A 107      -3.552 -49.597 -12.402  1.00 48.66           C  
ATOM   1579  HB2 ASP A 107      -3.418 -49.495 -13.479  1.00 48.66           H  
ATOM   1580  HB3 ASP A 107      -3.888 -50.617 -12.216  1.00 48.66           H  
ATOM   1581  O   ASP A 107      -3.810 -46.898 -13.411  1.00 48.66           O  
ATOM   1582  CG  ASP A 107      -2.205 -49.447 -11.703  1.00 48.66           C  
ATOM   1583  OD1 ASP A 107      -2.178 -48.818 -10.624  1.00 48.66           O  
ATOM   1584  OD2 ASP A 107      -1.243 -50.052 -12.227  1.00 48.66           O  
ATOM   1585  N   SER A 108      -5.192 -46.248 -11.789  1.00 53.16           N  
ATOM   1586  H   SER A 108      -5.848 -46.552 -11.084  1.00 53.16           H  
ATOM   1587  CA  SER A 108      -5.098 -44.820 -12.070  1.00 53.16           C  
ATOM   1588  HA  SER A 108      -4.631 -44.672 -13.044  1.00 53.16           H  
ATOM   1589  C   SER A 108      -4.201 -44.180 -11.022  1.00 53.16           C  
ATOM   1590  CB  SER A 108      -6.483 -44.170 -12.157  1.00 53.16           C  
ATOM   1591  HB2 SER A 108      -6.362 -43.105 -12.357  1.00 53.16           H  
ATOM   1592  HB3 SER A 108      -7.041 -44.621 -12.978  1.00 53.16           H  
ATOM   1593  O   SER A 108      -4.656 -43.867  -9.921  1.00 53.16           O  
ATOM   1594  OG  SER A 108      -7.207 -44.338 -10.958  1.00 53.16           O  
ATOM   1595  HG  SER A 108      -6.580 -44.183 -10.248  1.00 53.16           H  
ATOM   1596  N   VAL A 109      -2.935 -44.020 -11.406  1.00 54.55           N  
ATOM   1597  H   VAL A 109      -2.671 -44.477 -12.267  1.00 54.55           H  
ATOM   1598  CA  VAL A 109      -1.890 -43.220 -10.754  1.00 54.55           C  
ATOM   1599  HA  VAL A 109      -1.409 -43.818  -9.979  1.00 54.55           H  
ATOM   1600  C   VAL A 109      -2.503 -41.975 -10.110  1.00 54.55           C  
ATOM   1601  CB  VAL A 109      -0.832 -42.831 -11.810  1.00 54.55           C  
ATOM   1602  HB  VAL A 109      -1.302 -42.221 -12.582  1.00 54.55           H  
ATOM   1603  O   VAL A 109      -3.103 -41.137 -10.794  1.00 54.55           O  
ATOM   1604  CG1 VAL A 109       0.325 -42.029 -11.207  1.00 54.55           C  
ATOM   1605 HG11 VAL A 109       0.800 -42.603 -10.411  1.00 54.55           H  
ATOM   1606 HG12 VAL A 109       1.065 -41.797 -11.972  1.00 54.55           H  
ATOM   1607 HG13 VAL A 109      -0.040 -41.091 -10.787  1.00 54.55           H  
ATOM   1608  CG2 VAL A 109      -0.239 -44.078 -12.490  1.00 54.55           C  
ATOM   1609 HG21 VAL A 109      -0.996 -44.611 -13.066  1.00 54.55           H  
ATOM   1610 HG22 VAL A 109       0.559 -43.785 -13.172  1.00 54.55           H  
ATOM   1611 HG23 VAL A 109       0.172 -44.749 -11.735  1.00 54.55           H  
ATOM   1612  N   GLY A 110      -2.414 -41.893  -8.783  1.00 62.20           N  
ATOM   1613  H   GLY A 110      -1.812 -42.543  -8.298  1.00 62.20           H  
ATOM   1614  CA  GLY A 110      -2.976 -40.790  -8.018  1.00 62.20           C  
ATOM   1615  HA2 GLY A 110      -3.063 -41.083  -6.972  1.00 62.20           H  
ATOM   1616  HA3 GLY A 110      -3.968 -40.561  -8.407  1.00 62.20           H  
ATOM   1617  C   GLY A 110      -2.068 -39.562  -8.109  1.00 62.20           C  
ATOM   1618  O   GLY A 110      -0.850 -39.703  -8.190  1.00 62.20           O  
ATOM   1619  N   PRO A 111      -2.605 -38.333  -8.028  1.00 55.54           N  
ATOM   1620  CA  PRO A 111      -1.808 -37.104  -8.109  1.00 55.54           C  
ATOM   1621  HA  PRO A 111      -1.162 -37.157  -8.986  1.00 55.54           H  
ATOM   1622  C   PRO A 111      -0.888 -36.867  -6.889  1.00 55.54           C  
ATOM   1623  CB  PRO A 111      -2.841 -35.990  -8.326  1.00 55.54           C  
ATOM   1624  HB2 PRO A 111      -3.049 -35.897  -9.391  1.00 55.54           H  
ATOM   1625  HB3 PRO A 111      -2.523 -35.029  -7.922  1.00 55.54           H  
ATOM   1626  O   PRO A 111      -0.376 -35.765  -6.721  1.00 55.54           O  
ATOM   1627  CG  PRO A 111      -4.084 -36.521  -7.612  1.00 55.54           C  
ATOM   1628  HG2 PRO A 111      -4.999 -36.088  -8.018  1.00 55.54           H  
ATOM   1629  HG3 PRO A 111      -4.004 -36.318  -6.544  1.00 55.54           H  
ATOM   1630  CD  PRO A 111      -4.014 -38.027  -7.852  1.00 55.54           C  
ATOM   1631  HD2 PRO A 111      -4.435 -38.564  -7.003  1.00 55.54           H  
ATOM   1632  HD3 PRO A 111      -4.553 -38.279  -8.766  1.00 55.54           H  
ATOM   1633  N   GLY A 112      -0.697 -37.872  -6.027  1.00 57.03           N  
ATOM   1634  H   GLY A 112      -1.064 -38.775  -6.292  1.00 57.03           H  
ATOM   1635  CA  GLY A 112       0.253 -37.866  -4.913  1.00 57.03           C  
ATOM   1636  HA2 GLY A 112       0.662 -36.866  -4.771  1.00 57.03           H  
ATOM   1637  HA3 GLY A 112      -0.272 -38.155  -4.002  1.00 57.03           H  
ATOM   1638  C   GLY A 112       1.433 -38.828  -5.088  1.00 57.03           C  
ATOM   1639  O   GLY A 112       2.316 -38.832  -4.234  1.00 57.03           O  
ATOM   1640  N   ASP A 113       1.468 -39.621  -6.164  1.00 59.54           N  
ATOM   1641  H   ASP A 113       0.741 -39.571  -6.863  1.00 59.54           H  
ATOM   1642  CA  ASP A 113       2.551 -40.575  -6.401  1.00 59.54           C  
ATOM   1643  HA  ASP A 113       2.891 -40.964  -5.441  1.00 59.54           H  
ATOM   1644  C   ASP A 113       3.733 -39.848  -7.060  1.00 59.54           C  
ATOM   1645  CB  ASP A 113       2.040 -41.781  -7.210  1.00 59.54           C  
ATOM   1646  HB2 ASP A 113       2.880 -42.448  -7.410  1.00 59.54           H  
ATOM   1647  HB3 ASP A 113       1.652 -41.430  -8.166  1.00 59.54           H  
ATOM   1648  O   ASP A 113       3.637 -39.329  -8.175  1.00 59.54           O  
ATOM   1649  CG  ASP A 113       0.950 -42.578  -6.474  1.00 59.54           C  
ATOM   1650  OD1 ASP A 113       1.006 -42.650  -5.225  1.00 59.54           O  
ATOM   1651  OD2 ASP A 113       0.042 -43.097  -7.168  1.00 59.54           O  
ATOM   1652  N   SER A 114       4.855 -39.754  -6.345  1.00 55.95           N  
ATOM   1653  H   SER A 114       4.901 -40.207  -5.443  1.00 55.95           H  
ATOM   1654  CA  SER A 114       6.058 -39.080  -6.825  1.00 55.95           C  
ATOM   1655  HA  SER A 114       5.757 -38.112  -7.228  1.00 55.95           H  
ATOM   1656  C   SER A 114       6.710 -39.879  -7.957  1.00 55.95           C  
ATOM   1657  CB  SER A 114       7.032 -38.808  -5.671  1.00 55.95           C  
ATOM   1658  HB2 SER A 114       7.965 -38.414  -6.073  1.00 55.95           H  
ATOM   1659  HB3 SER A 114       6.593 -38.060  -5.011  1.00 55.95           H  
ATOM   1660  O   SER A 114       7.094 -41.034  -7.806  1.00 55.95           O  
ATOM   1661  OG  SER A 114       7.296 -39.977  -4.919  1.00 55.95           O  
ATOM   1662  HG  SER A 114       7.999 -39.804  -4.288  1.00 55.95           H  
ATOM   1663  N   SER A 115       6.893 -39.235  -9.109  1.00 64.45           N  
ATOM   1664  H   SER A 115       6.505 -38.307  -9.203  1.00 64.45           H  
ATOM   1665  CA  SER A 115       7.531 -39.806 -10.301  1.00 64.45           C  
ATOM   1666  HA  SER A 115       7.167 -40.826 -10.423  1.00 64.45           H  
ATOM   1667  C   SER A 115       9.062 -39.886 -10.202  1.00 64.45           C  
ATOM   1668  CB  SER A 115       7.093 -38.999 -11.527  1.00 64.45           C  
ATOM   1669  HB2 SER A 115       6.005 -39.007 -11.589  1.00 64.45           H  
ATOM   1670  HB3 SER A 115       7.496 -39.448 -12.434  1.00 64.45           H  
ATOM   1671  O   SER A 115       9.750 -39.857 -11.224  1.00 64.45           O  
ATOM   1672  OG  SER A 115       7.544 -37.661 -11.411  1.00 64.45           O  
ATOM   1673  HG  SER A 115       8.490 -37.663 -11.572  1.00 64.45           H  
ATOM   1674  N   ILE A 116       9.618 -39.919  -8.988  1.00 63.11           N  
ATOM   1675  H   ILE A 116       9.014 -40.113  -8.202  1.00 63.11           H  
ATOM   1676  CA  ILE A 116      11.064 -39.954  -8.780  1.00 63.11           C  
ATOM   1677  HA  ILE A 116      11.518 -39.501  -9.661  1.00 63.11           H  
ATOM   1678  C   ILE A 116      11.510 -41.414  -8.795  1.00 63.11           C  
ATOM   1679  CB  ILE A 116      11.480 -39.090  -7.557  1.00 63.11           C  
ATOM   1680  HB  ILE A 116      10.578 -38.599  -7.192  1.00 63.11           H  
ATOM   1681  O   ILE A 116      11.122 -42.223  -7.956  1.00 63.11           O  
ATOM   1682  CG1 ILE A 116      12.479 -37.974  -7.966  1.00 63.11           C  
ATOM   1683 HG12 ILE A 116      12.530 -37.859  -9.048  1.00 63.11           H  
ATOM   1684 HG13 ILE A 116      13.483 -38.224  -7.621  1.00 63.11           H  
ATOM   1685  CG2 ILE A 116      12.051 -39.872  -6.361  1.00 63.11           C  
ATOM   1686 HG21 ILE A 116      11.308 -40.578  -5.991  1.00 63.11           H  
ATOM   1687 HG22 ILE A 116      12.301 -39.185  -5.553  1.00 63.11           H  
ATOM   1688 HG23 ILE A 116      12.950 -40.416  -6.652  1.00 63.11           H  
ATOM   1689  CD1 ILE A 116      12.080 -36.608  -7.397  1.00 63.11           C  
ATOM   1690 HD11 ILE A 116      12.020 -36.658  -6.310  1.00 63.11           H  
ATOM   1691 HD12 ILE A 116      11.113 -36.308  -7.802  1.00 63.11           H  
ATOM   1692 HD13 ILE A 116      12.826 -35.866  -7.680  1.00 63.11           H  
ATOM   1693  N   VAL A 117      12.285 -41.763  -9.819  1.00 62.27           N  
ATOM   1694  H   VAL A 117      12.537 -41.054 -10.493  1.00 62.27           H  
ATOM   1695  CA  VAL A 117      12.892 -43.086  -9.946  1.00 62.27           C  
ATOM   1696  HA  VAL A 117      12.103 -43.834  -9.861  1.00 62.27           H  
ATOM   1697  C   VAL A 117      13.896 -43.229  -8.798  1.00 62.27           C  
ATOM   1698  CB  VAL A 117      13.573 -43.251 -11.318  1.00 62.27           C  
ATOM   1699  HB  VAL A 117      14.356 -42.501 -11.429  1.00 62.27           H  
ATOM   1700  O   VAL A 117      14.830 -42.427  -8.736  1.00 62.27           O  
ATOM   1701  CG1 VAL A 117      14.201 -44.642 -11.470  1.00 62.27           C  
ATOM   1702 HG11 VAL A 117      14.979 -44.786 -10.720  1.00 62.27           H  
ATOM   1703 HG12 VAL A 117      13.442 -45.414 -11.352  1.00 62.27           H  
ATOM   1704 HG13 VAL A 117      14.661 -44.733 -12.455  1.00 62.27           H  
ATOM   1705  CG2 VAL A 117      12.561 -43.063 -12.458  1.00 62.27           C  
ATOM   1706 HG21 VAL A 117      13.053 -43.219 -13.418  1.00 62.27           H  
ATOM   1707 HG22 VAL A 117      12.155 -42.051 -12.446  1.00 62.27           H  
ATOM   1708 HG23 VAL A 117      11.742 -43.776 -12.353  1.00 62.27           H  
ATOM   1709  N   PRO A 118      13.723 -44.190  -7.874  1.00 59.79           N  
ATOM   1710  CA  PRO A 118      14.668 -44.377  -6.786  1.00 59.79           C  
ATOM   1711  HA  PRO A 118      14.784 -43.446  -6.231  1.00 59.79           H  
ATOM   1712  C   PRO A 118      16.017 -44.787  -7.376  1.00 59.79           C  
ATOM   1713  CB  PRO A 118      14.051 -45.434  -5.866  1.00 59.79           C  
ATOM   1714  HB2 PRO A 118      13.454 -44.939  -5.100  1.00 59.79           H  
ATOM   1715  HB3 PRO A 118      14.807 -46.070  -5.405  1.00 59.79           H  
ATOM   1716  O   PRO A 118      16.119 -45.763  -8.124  1.00 59.79           O  
ATOM   1717  CG  PRO A 118      13.129 -46.225  -6.793  1.00 59.79           C  
ATOM   1718  HG2 PRO A 118      13.701 -47.002  -7.298  1.00 59.79           H  
ATOM   1719  HG3 PRO A 118      12.289 -46.660  -6.252  1.00 59.79           H  
ATOM   1720  CD  PRO A 118      12.667 -45.188  -7.815  1.00 59.79           C  
ATOM   1721  HD2 PRO A 118      11.744 -44.720  -7.474  1.00 59.79           H  
ATOM   1722  HD3 PRO A 118      12.515 -45.668  -8.782  1.00 59.79           H  
ATOM   1723  N   LEU A 119      17.045 -44.002  -7.067  1.00 49.11           N  
ATOM   1724  H   LEU A 119      16.887 -43.212  -6.457  1.00 49.11           H  
ATOM   1725  CA  LEU A 119      18.413 -44.296  -7.455  1.00 49.11           C  
ATOM   1726  HA  LEU A 119      18.420 -44.518  -8.522  1.00 49.11           H  
ATOM   1727  C   LEU A 119      18.843 -45.550  -6.688  1.00 49.11           C  
ATOM   1728  CB  LEU A 119      19.296 -43.060  -7.169  1.00 49.11           C  
ATOM   1729  HB2 LEU A 119      18.674 -42.165  -7.126  1.00 49.11           H  
ATOM   1730  HB3 LEU A 119      19.754 -43.177  -6.187  1.00 49.11           H  
ATOM   1731  O   LEU A 119      18.791 -45.582  -5.461  1.00 49.11           O  
ATOM   1732  CG  LEU A 119      20.396 -42.814  -8.215  1.00 49.11           C  
ATOM   1733  HG  LEU A 119      20.956 -43.734  -8.377  1.00 49.11           H  
ATOM   1734  CD1 LEU A 119      19.811 -42.334  -9.550  1.00 49.11           C  
ATOM   1735 HD11 LEU A 119      19.160 -43.095  -9.980  1.00 49.11           H  
ATOM   1736 HD12 LEU A 119      20.621 -42.136 -10.252  1.00 49.11           H  
ATOM   1737 HD13 LEU A 119      19.239 -41.419  -9.398  1.00 49.11           H  
ATOM   1738  CD2 LEU A 119      21.354 -41.731  -7.718  1.00 49.11           C  
ATOM   1739 HD21 LEU A 119      22.144 -41.567  -8.450  1.00 49.11           H  
ATOM   1740 HD22 LEU A 119      20.816 -40.798  -7.549  1.00 49.11           H  
ATOM   1741 HD23 LEU A 119      21.811 -42.050  -6.782  1.00 49.11           H  
ATOM   1742  N   LEU A 120      19.211 -46.607  -7.411  1.00 51.96           N  
ATOM   1743  H   LEU A 120      19.187 -46.534  -8.418  1.00 51.96           H  
ATOM   1744  CA  LEU A 120      19.812 -47.790  -6.809  1.00 51.96           C  
ATOM   1745  HA  LEU A 120      19.188 -48.140  -5.987  1.00 51.96           H  
ATOM   1746  C   LEU A 120      21.168 -47.375  -6.235  1.00 51.96           C  
ATOM   1747  CB  LEU A 120      19.929 -48.911  -7.859  1.00 51.96           C  
ATOM   1748  HB2 LEU A 120      20.363 -48.493  -8.767  1.00 51.96           H  
ATOM   1749  HB3 LEU A 120      20.630 -49.660  -7.489  1.00 51.96           H  
ATOM   1750  O   LEU A 120      22.136 -47.197  -6.973  1.00 51.96           O  
ATOM   1751  CG  LEU A 120      18.574 -49.584  -8.167  1.00 51.96           C  
ATOM   1752  HG  LEU A 120      17.760 -49.007  -7.729  1.00 51.96           H  
ATOM   1753  CD1 LEU A 120      18.332 -49.668  -9.674  1.00 51.96           C  
ATOM   1754 HD11 LEU A 120      18.308 -48.661 -10.091  1.00 51.96           H  
ATOM   1755 HD12 LEU A 120      19.129 -50.239 -10.150  1.00 51.96           H  
ATOM   1756 HD13 LEU A 120      17.371 -50.146  -9.866  1.00 51.96           H  
ATOM   1757  CD2 LEU A 120      18.522 -51.003  -7.595  1.00 51.96           C  
ATOM   1758 HD21 LEU A 120      18.685 -50.962  -6.519  1.00 51.96           H  
ATOM   1759 HD22 LEU A 120      17.542 -51.440  -7.786  1.00 51.96           H  
ATOM   1760 HD23 LEU A 120      19.295 -51.621  -8.053  1.00 51.96           H  
ATOM   1761  N   GLU A 121      21.209 -47.191  -4.919  1.00 52.96           N  
ATOM   1762  H   GLU A 121      20.334 -47.169  -4.414  1.00 52.96           H  
ATOM   1763  CA  GLU A 121      22.424 -46.970  -4.144  1.00 52.96           C  
ATOM   1764  HA  GLU A 121      23.007 -46.170  -4.600  1.00 52.96           H  
ATOM   1765  C   GLU A 121      23.266 -48.250  -4.177  1.00 52.96           C  
ATOM   1766  CB  GLU A 121      22.077 -46.539  -2.708  1.00 52.96           C  
ATOM   1767  HB2 GLU A 121      21.404 -47.273  -2.265  1.00 52.96           H  
ATOM   1768  HB3 GLU A 121      23.000 -46.511  -2.128  1.00 52.96           H  
ATOM   1769  O   GLU A 121      23.167 -49.132  -3.328  1.00 52.96           O  
ATOM   1770  CG  GLU A 121      21.425 -45.146  -2.655  1.00 52.96           C  
ATOM   1771  HG2 GLU A 121      22.092 -44.435  -3.144  1.00 52.96           H  
ATOM   1772  HG3 GLU A 121      20.491 -45.171  -3.216  1.00 52.96           H  
ATOM   1773  CD  GLU A 121      21.129 -44.659  -1.225  1.00 52.96           C  
ATOM   1774  OE1 GLU A 121      20.682 -43.496  -1.104  1.00 52.96           O  
ATOM   1775  OE2 GLU A 121      21.326 -45.441  -0.267  1.00 52.96           O  
ATOM   1776  N   ALA A 122      24.086 -48.385  -5.217  1.00 45.48           N  
ATOM   1777  H   ALA A 122      24.020 -47.705  -5.961  1.00 45.48           H  
ATOM   1778  CA  ALA A 122      25.199 -49.315  -5.217  1.00 45.48           C  
ATOM   1779  HA  ALA A 122      24.894 -50.253  -4.753  1.00 45.48           H  
ATOM   1780  C   ALA A 122      26.313 -48.698  -4.361  1.00 45.48           C  
ATOM   1781  CB  ALA A 122      25.607 -49.609  -6.667  1.00 45.48           C  
ATOM   1782  HB1 ALA A 122      24.769 -50.058  -7.201  1.00 45.48           H  
ATOM   1783  HB2 ALA A 122      25.900 -48.687  -7.168  1.00 45.48           H  
ATOM   1784  HB3 ALA A 122      26.450 -50.301  -6.673  1.00 45.48           H  
ATOM   1785  O   ALA A 122      27.199 -48.023  -4.876  1.00 45.48           O  
ATOM   1786  N   THR A 123      26.229 -48.879  -3.044  1.00 50.84           N  
ATOM   1787  H   THR A 123      25.414 -49.342  -2.667  1.00 50.84           H  
ATOM   1788  CA  THR A 123      27.300 -48.551  -2.097  1.00 50.84           C  
ATOM   1789  HA  THR A 123      27.646 -47.533  -2.274  1.00 50.84           H  
ATOM   1790  C   THR A 123      28.459 -49.535  -2.279  1.00 50.84           C  
ATOM   1791  CB  THR A 123      26.790 -48.633  -0.647  1.00 50.84           C  
ATOM   1792  HB  THR A 123      27.641 -48.645   0.034  1.00 50.84           H  
ATOM   1793  O   THR A 123      28.263 -50.733  -2.063  1.00 50.84           O  
ATOM   1794  CG2 THR A 123      25.906 -47.439  -0.293  1.00 50.84           C  
ATOM   1795 HG21 THR A 123      26.463 -46.511  -0.418  1.00 50.84           H  
ATOM   1796 HG22 THR A 123      25.024 -47.423  -0.933  1.00 50.84           H  
ATOM   1797 HG23 THR A 123      25.583 -47.522   0.745  1.00 50.84           H  
ATOM   1798  OG1 THR A 123      26.025 -49.804  -0.459  1.00 50.84           O  
ATOM   1799  HG1 THR A 123      26.622 -50.546  -0.587  1.00 50.84           H  
ATOM   1800  N   PRO A 124      29.668 -49.090  -2.663  1.00 47.83           N  
ATOM   1801  CA  PRO A 124      30.857 -49.923  -2.581  1.00 47.83           C  
ATOM   1802  HA  PRO A 124      30.635 -50.922  -2.955  1.00 47.83           H  
ATOM   1803  C   PRO A 124      31.290 -49.995  -1.114  1.00 47.83           C  
ATOM   1804  CB  PRO A 124      31.908 -49.263  -3.490  1.00 47.83           C  
ATOM   1805  HB2 PRO A 124      32.339 -49.984  -4.185  1.00 47.83           H  
ATOM   1806  HB3 PRO A 124      32.698 -48.805  -2.894  1.00 47.83           H  
ATOM   1807  O   PRO A 124      31.609 -48.973  -0.508  1.00 47.83           O  
ATOM   1808  CG  PRO A 124      31.137 -48.172  -4.237  1.00 47.83           C  
ATOM   1809  HG2 PRO A 124      30.704 -48.582  -5.149  1.00 47.83           H  
ATOM   1810  HG3 PRO A 124      31.767 -47.310  -4.461  1.00 47.83           H  
ATOM   1811  CD  PRO A 124      30.023 -47.817  -3.259  1.00 47.83           C  
ATOM   1812  HD2 PRO A 124      30.405 -47.150  -2.487  1.00 47.83           H  
ATOM   1813  HD3 PRO A 124      29.197 -47.342  -3.788  1.00 47.83           H  
ATOM   1814  N   ASP A 125      31.288 -51.203  -0.553  1.00 39.24           N  
ATOM   1815  H   ASP A 125      30.886 -51.971  -1.071  1.00 39.24           H  
ATOM   1816  CA  ASP A 125      31.845 -51.517   0.763  1.00 39.24           C  
ATOM   1817  HA  ASP A 125      31.323 -50.945   1.530  1.00 39.24           H  
ATOM   1818  C   ASP A 125      33.341 -51.152   0.797  1.00 39.24           C  
ATOM   1819  CB  ASP A 125      31.665 -53.022   1.054  1.00 39.24           C  
ATOM   1820  HB2 ASP A 125      32.243 -53.269   1.944  1.00 39.24           H  
ATOM   1821  HB3 ASP A 125      32.074 -53.598   0.223  1.00 39.24           H  
ATOM   1822  O   ASP A 125      34.196 -51.937   0.381  1.00 39.24           O  
ATOM   1823  CG  ASP A 125      30.221 -53.460   1.311  1.00 39.24           C  
ATOM   1824  OD1 ASP A 125      29.513 -52.737   2.044  1.00 39.24           O  
ATOM   1825  OD2 ASP A 125      29.858 -54.551   0.811  1.00 39.24           O  
ATOM   1826  N   VAL A 126      33.678 -49.952   1.276  1.00 45.01           N  
ATOM   1827  H   VAL A 126      32.938 -49.301   1.498  1.00 45.01           H  
ATOM   1828  CA  VAL A 126      35.059 -49.600   1.627  1.00 45.01           C  
ATOM   1829  HA  VAL A 126      35.718 -50.271   1.076  1.00 45.01           H  
ATOM   1830  C   VAL A 126      35.228 -49.811   3.136  1.00 45.01           C  
ATOM   1831  CB  VAL A 126      35.474 -48.199   1.158  1.00 45.01           C  
ATOM   1832  HB  VAL A 126      34.845 -47.446   1.632  1.00 45.01           H  
ATOM   1833  O   VAL A 126      34.467 -49.230   3.912  1.00 45.01           O  
ATOM   1834  CG1 VAL A 126      36.945 -47.928   1.512  1.00 45.01           C  
ATOM   1835 HG11 VAL A 126      37.080 -47.930   2.593  1.00 45.01           H  
ATOM   1836 HG12 VAL A 126      37.590 -48.685   1.064  1.00 45.01           H  
ATOM   1837 HG13 VAL A 126      37.235 -46.945   1.141  1.00 45.01           H  
ATOM   1838  CG2 VAL A 126      35.343 -48.084  -0.369  1.00 45.01           C  
ATOM   1839 HG21 VAL A 126      35.675 -47.098  -0.695  1.00 45.01           H  
ATOM   1840 HG22 VAL A 126      35.940 -48.852  -0.860  1.00 45.01           H  
ATOM   1841 HG23 VAL A 126      34.299 -48.203  -0.659  1.00 45.01           H  
ATOM   1842  N   PRO A 127      36.176 -50.659   3.582  1.00 41.07           N  
ATOM   1843  CA  PRO A 127      36.313 -51.033   4.984  1.00 41.07           C  
ATOM   1844  HA  PRO A 127      35.359 -51.434   5.328  1.00 41.07           H  
ATOM   1845  C   PRO A 127      36.713 -49.835   5.847  1.00 41.07           C  
ATOM   1846  CB  PRO A 127      37.372 -52.143   5.040  1.00 41.07           C  
ATOM   1847  HB2 PRO A 127      38.334 -51.739   5.357  1.00 41.07           H  
ATOM   1848  HB3 PRO A 127      37.069 -52.950   5.708  1.00 41.07           H  
ATOM   1849  O   PRO A 127      37.737 -49.198   5.611  1.00 41.07           O  
ATOM   1850  CG  PRO A 127      37.489 -52.624   3.599  1.00 41.07           C  
ATOM   1851  HG2 PRO A 127      36.745 -53.399   3.413  1.00 41.07           H  
ATOM   1852  HG3 PRO A 127      38.490 -52.991   3.373  1.00 41.07           H  
ATOM   1853  CD  PRO A 127      37.143 -51.391   2.782  1.00 41.07           C  
ATOM   1854  HD2 PRO A 127      36.745 -51.731   1.826  1.00 41.07           H  
ATOM   1855  HD3 PRO A 127      38.032 -50.777   2.634  1.00 41.07           H  
ATOM   1856  N   ILE A 128      35.907 -49.567   6.870  1.00 39.22           N  
ATOM   1857  H   ILE A 128      35.058 -50.109   6.949  1.00 39.22           H  
ATOM   1858  CA  ILE A 128      36.200 -48.624   7.947  1.00 39.22           C  
ATOM   1859  HA  ILE A 128      36.643 -47.719   7.531  1.00 39.22           H  
ATOM   1860  C   ILE A 128      37.223 -49.296   8.868  1.00 39.22           C  
ATOM   1861  CB  ILE A 128      34.888 -48.248   8.681  1.00 39.22           C  
ATOM   1862  HB  ILE A 128      34.424 -49.168   9.036  1.00 39.22           H  
ATOM   1863  O   ILE A 128      36.864 -50.154   9.674  1.00 39.22           O  
ATOM   1864  CG1 ILE A 128      33.899 -47.546   7.718  1.00 39.22           C  
ATOM   1865 HG12 ILE A 128      33.841 -48.092   6.776  1.00 39.22           H  
ATOM   1866 HG13 ILE A 128      34.261 -46.543   7.493  1.00 39.22           H  
ATOM   1867  CG2 ILE A 128      35.168 -47.350   9.903  1.00 39.22           C  
ATOM   1868 HG21 ILE A 128      34.242 -47.108  10.424  1.00 39.22           H  
ATOM   1869 HG22 ILE A 128      35.820 -47.861  10.611  1.00 39.22           H  
ATOM   1870 HG23 ILE A 128      35.652 -46.426   9.586  1.00 39.22           H  
ATOM   1871  CD1 ILE A 128      32.466 -47.457   8.259  1.00 39.22           C  
ATOM   1872 HD11 ILE A 128      31.823 -47.020   7.495  1.00 39.22           H  
ATOM   1873 HD12 ILE A 128      32.098 -48.454   8.503  1.00 39.22           H  
ATOM   1874 HD13 ILE A 128      32.426 -46.824   9.146  1.00 39.22           H  
ATOM   1875  N   ASP A 129      38.490 -48.923   8.728  1.00 39.71           N  
ATOM   1876  H   ASP A 129      38.723 -48.271   7.993  1.00 39.71           H  
ATOM   1877  CA  ASP A 129      39.545 -49.226   9.694  1.00 39.71           C  
ATOM   1878  HA  ASP A 129      39.134 -49.872  10.470  1.00 39.71           H  
ATOM   1879  C   ASP A 129      39.973 -47.901  10.340  1.00 39.71           C  
ATOM   1880  CB  ASP A 129      40.701 -49.983   9.005  1.00 39.71           C  
ATOM   1881  HB2 ASP A 129      41.325 -49.278   8.457  1.00 39.71           H  
ATOM   1882  HB3 ASP A 129      40.276 -50.680   8.284  1.00 39.71           H  
ATOM   1883  O   ASP A 129      40.365 -46.969   9.641  1.00 39.71           O  
ATOM   1884  CG  ASP A 129      41.569 -50.804   9.971  1.00 39.71           C  
ATOM   1885  OD1 ASP A 129      41.116 -51.054  11.114  1.00 39.71           O  
ATOM   1886  OD2 ASP A 129      42.668 -51.229   9.547  1.00 39.71           O  
ATOM   1887  N   GLY A 130      39.837 -47.789  11.662  1.00 40.61           N  
ATOM   1888  H   GLY A 130      39.543 -48.615  12.164  1.00 40.61           H  
ATOM   1889  CA  GLY A 130      40.230 -46.593  12.418  1.00 40.61           C  
ATOM   1890  HA2 GLY A 130      41.047 -46.852  13.091  1.00 40.61           H  
ATOM   1891  HA3 GLY A 130      40.602 -45.822  11.743  1.00 40.61           H  
ATOM   1892  C   GLY A 130      39.094 -45.972  13.226  1.00 40.61           C  
ATOM   1893  O   GLY A 130      38.350 -45.121  12.751  1.00 40.61           O  
ATOM   1894  N   GLY A 131      38.967 -46.428  14.474  1.00 36.09           N  
ATOM   1895  H   GLY A 131      39.646 -47.111  14.778  1.00 36.09           H  
ATOM   1896  CA  GLY A 131      38.053 -45.882  15.474  1.00 36.09           C  
ATOM   1897  HA2 GLY A 131      38.066 -46.523  16.355  1.00 36.09           H  
ATOM   1898  HA3 GLY A 131      37.047 -45.889  15.055  1.00 36.09           H  
ATOM   1899  C   GLY A 131      38.380 -44.443  15.915  1.00 36.09           C  
ATOM   1900  O   GLY A 131      39.421 -43.893  15.563  1.00 36.09           O  
ATOM   1901  N   PRO A 132      37.480 -43.833  16.705  1.00 43.23           N  
ATOM   1902  CA  PRO A 132      37.434 -42.396  16.946  1.00 43.23           C  
ATOM   1903  HA  PRO A 132      37.588 -41.857  16.012  1.00 43.23           H  
ATOM   1904  C   PRO A 132      38.495 -41.948  17.959  1.00 43.23           C  
ATOM   1905  CB  PRO A 132      36.007 -42.138  17.448  1.00 43.23           C  
ATOM   1906  HB2 PRO A 132      35.954 -41.277  18.114  1.00 43.23           H  
ATOM   1907  HB3 PRO A 132      35.346 -41.993  16.593  1.00 43.23           H  
ATOM   1908  O   PRO A 132      38.421 -42.292  19.141  1.00 43.23           O  
ATOM   1909  CG  PRO A 132      35.634 -43.437  18.165  1.00 43.23           C  
ATOM   1910  HG2 PRO A 132      34.557 -43.605  18.160  1.00 43.23           H  
ATOM   1911  HG3 PRO A 132      36.011 -43.419  19.187  1.00 43.23           H  
ATOM   1912  CD  PRO A 132      36.374 -44.505  17.367  1.00 43.23           C  
ATOM   1913  HD2 PRO A 132      35.699 -44.921  16.618  1.00 43.23           H  
ATOM   1914  HD3 PRO A 132      36.733 -45.290  18.032  1.00 43.23           H  
ATOM   1915  N   GLU A 133      39.439 -41.117  17.521  1.00 40.11           N  
ATOM   1916  H   GLU A 133      39.513 -40.926  16.532  1.00 40.11           H  
ATOM   1917  CA  GLU A 133      40.209 -40.268  18.429  1.00 40.11           C  
ATOM   1918  HA  GLU A 133      40.418 -40.836  19.336  1.00 40.11           H  
ATOM   1919  C   GLU A 133      39.349 -39.068  18.837  1.00 40.11           C  
ATOM   1920  CB  GLU A 133      41.567 -39.856  17.834  1.00 40.11           C  
ATOM   1921  HB2 GLU A 133      41.816 -38.850  18.174  1.00 40.11           H  
ATOM   1922  HB3 GLU A 133      41.513 -39.855  16.745  1.00 40.11           H  
ATOM   1923  O   GLU A 133      38.976 -38.216  18.034  1.00 40.11           O  
ATOM   1924  CG  GLU A 133      42.670 -40.809  18.327  1.00 40.11           C  
ATOM   1925  HG2 GLU A 133      42.666 -40.801  19.417  1.00 40.11           H  
ATOM   1926  HG3 GLU A 133      42.430 -41.822  18.003  1.00 40.11           H  
ATOM   1927  CD  GLU A 133      44.077 -40.442  17.832  1.00 40.11           C  
ATOM   1928  OE1 GLU A 133      45.040 -40.788  18.558  1.00 40.11           O  
ATOM   1929  OE2 GLU A 133      44.188 -39.843  16.741  1.00 40.11           O  
ATOM   1930  N   VAL A 134      38.984 -39.048  20.117  1.00 45.98           N  
ATOM   1931  H   VAL A 134      39.305 -39.812  20.696  1.00 45.98           H  
ATOM   1932  CA  VAL A 134      38.298 -37.939  20.778  1.00 45.98           C  
ATOM   1933  HA  VAL A 134      37.389 -37.706  20.223  1.00 45.98           H  
ATOM   1934  C   VAL A 134      39.242 -36.728  20.794  1.00 45.98           C  
ATOM   1935  CB  VAL A 134      37.907 -38.359  22.210  1.00 45.98           C  
ATOM   1936  HB  VAL A 134      38.797 -38.694  22.743  1.00 45.98           H  
ATOM   1937  O   VAL A 134      40.314 -36.828  21.398  1.00 45.98           O  
ATOM   1938  CG1 VAL A 134      37.273 -37.218  23.014  1.00 45.98           C  
ATOM   1939 HG11 VAL A 134      36.412 -36.816  22.481  1.00 45.98           H  
ATOM   1940 HG12 VAL A 134      36.958 -37.580  23.993  1.00 45.98           H  
ATOM   1941 HG13 VAL A 134      38.000 -36.420  23.165  1.00 45.98           H  
ATOM   1942  CG2 VAL A 134      36.905 -39.525  22.182  1.00 45.98           C  
ATOM   1943 HG21 VAL A 134      37.343 -40.390  21.685  1.00 45.98           H  
ATOM   1944 HG22 VAL A 134      36.641 -39.811  23.200  1.00 45.98           H  
ATOM   1945 HG23 VAL A 134      36.005 -39.227  21.644  1.00 45.98           H  
ATOM   1946  N   PRO A 135      38.874 -35.581  20.193  1.00 50.53           N  
ATOM   1947  CA  PRO A 135      39.669 -34.371  20.312  1.00 50.53           C  
ATOM   1948  HA  PRO A 135      40.705 -34.620  20.080  1.00 50.53           H  
ATOM   1949  C   PRO A 135      39.555 -33.814  21.742  1.00 50.53           C  
ATOM   1950  CB  PRO A 135      39.153 -33.389  19.257  1.00 50.53           C  
ATOM   1951  HB2 PRO A 135      38.948 -32.412  19.695  1.00 50.53           H  
ATOM   1952  HB3 PRO A 135      39.887 -33.286  18.458  1.00 50.53           H  
ATOM   1953  O   PRO A 135      38.478 -33.873  22.346  1.00 50.53           O  
ATOM   1954  CG  PRO A 135      37.869 -34.009  18.699  1.00 50.53           C  
ATOM   1955  HG2 PRO A 135      37.021 -33.341  18.849  1.00 50.53           H  
ATOM   1956  HG3 PRO A 135      37.996 -34.214  17.636  1.00 50.53           H  
ATOM   1957  CD  PRO A 135      37.653 -35.320  19.454  1.00 50.53           C  
ATOM   1958  HD2 PRO A 135      37.450 -36.118  18.740  1.00 50.53           H  
ATOM   1959  HD3 PRO A 135      36.822 -35.213  20.151  1.00 50.53           H  
ATOM   1960  N   PRO A 136      40.643 -33.276  22.316  1.00 57.69           N  
ATOM   1961  CA  PRO A 136      40.617 -32.679  23.643  1.00 57.69           C  
ATOM   1962  HA  PRO A 136      40.176 -33.412  24.319  1.00 57.69           H  
ATOM   1963  C   PRO A 136      39.772 -31.386  23.669  1.00 57.69           C  
ATOM   1964  CB  PRO A 136      42.083 -32.463  24.026  1.00 57.69           C  
ATOM   1965  HB2 PRO A 136      42.223 -31.583  24.653  1.00 57.69           H  
ATOM   1966  HB3 PRO A 136      42.460 -33.354  24.529  1.00 57.69           H  
ATOM   1967  O   PRO A 136      39.616 -30.730  22.638  1.00 57.69           O  
ATOM   1968  CG  PRO A 136      42.784 -32.311  22.676  1.00 57.69           C  
ATOM   1969  HG2 PRO A 136      43.826 -32.626  22.721  1.00 57.69           H  
ATOM   1970  HG3 PRO A 136      42.713 -31.274  22.347  1.00 57.69           H  
ATOM   1971  CD  PRO A 136      41.970 -33.193  21.734  1.00 57.69           C  
ATOM   1972  HD2 PRO A 136      42.408 -34.190  21.690  1.00 57.69           H  
ATOM   1973  HD3 PRO A 136      41.941 -32.748  20.739  1.00 57.69           H  
ATOM   1974  N   PRO A 137      39.215 -31.005  24.835  1.00 52.41           N  
ATOM   1975  CA  PRO A 137      38.229 -29.931  24.950  1.00 52.41           C  
ATOM   1976  HA  PRO A 137      37.392 -30.161  24.290  1.00 52.41           H  
ATOM   1977  C   PRO A 137      38.823 -28.571  24.573  1.00 52.41           C  
ATOM   1978  CB  PRO A 137      37.740 -29.949  26.407  1.00 52.41           C  
ATOM   1979  HB2 PRO A 137      36.656 -29.848  26.464  1.00 52.41           H  
ATOM   1980  HB3 PRO A 137      38.218 -29.153  26.979  1.00 52.41           H  
ATOM   1981  O   PRO A 137      39.841 -28.159  25.133  1.00 52.41           O  
ATOM   1982  CG  PRO A 137      38.205 -31.298  26.948  1.00 52.41           C  
ATOM   1983  HG2 PRO A 137      38.415 -31.256  28.017  1.00 52.41           H  
ATOM   1984  HG3 PRO A 137      37.449 -32.055  26.735  1.00 52.41           H  
ATOM   1985  CD  PRO A 137      39.456 -31.596  26.138  1.00 52.41           C  
ATOM   1986  HD2 PRO A 137      40.318 -31.110  26.596  1.00 52.41           H  
ATOM   1987  HD3 PRO A 137      39.608 -32.675  26.101  1.00 52.41           H  
ATOM   1988  N   GLY A 138      38.165 -27.876  23.642  1.00 43.83           N  
ATOM   1989  H   GLY A 138      37.361 -28.304  23.206  1.00 43.83           H  
ATOM   1990  CA  GLY A 138      38.498 -26.506  23.259  1.00 43.83           C  
ATOM   1991  HA2 GLY A 138      39.514 -26.508  22.865  1.00 43.83           H  
ATOM   1992  HA3 GLY A 138      37.824 -26.163  22.474  1.00 43.83           H  
ATOM   1993  C   GLY A 138      38.395 -25.537  24.447  1.00 43.83           C  
ATOM   1994  O   GLY A 138      37.573 -25.749  25.343  1.00 43.83           O  
ATOM   1995  N   PRO A 139      39.243 -24.496  24.492  1.00 54.86           N  
ATOM   1996  CA  PRO A 139      39.336 -23.606  25.634  1.00 54.86           C  
ATOM   1997  HA  PRO A 139      39.387 -24.199  26.548  1.00 54.86           H  
ATOM   1998  C   PRO A 139      38.119 -22.681  25.713  1.00 54.86           C  
ATOM   1999  CB  PRO A 139      40.661 -22.861  25.463  1.00 54.86           C  
ATOM   2000  HB2 PRO A 139      41.467 -23.453  25.898  1.00 54.86           H  
ATOM   2001  HB3 PRO A 139      40.638 -21.867  25.909  1.00 54.86           H  
ATOM   2002  O   PRO A 139      37.754 -21.994  24.761  1.00 54.86           O  
ATOM   2003  CG  PRO A 139      40.836 -22.808  23.946  1.00 54.86           C  
ATOM   2004  HG2 PRO A 139      40.281 -21.961  23.544  1.00 54.86           H  
ATOM   2005  HG3 PRO A 139      41.886 -22.744  23.662  1.00 54.86           H  
ATOM   2006  CD  PRO A 139      40.198 -24.110  23.465  1.00 54.86           C  
ATOM   2007  HD2 PRO A 139      40.967 -24.878  23.378  1.00 54.86           H  
ATOM   2008  HD3 PRO A 139      39.705 -23.955  22.505  1.00 54.86           H  
ATOM   2009  N   ASP A 140      37.520 -22.669  26.896  1.00 39.59           N  
ATOM   2010  H   ASP A 140      37.857 -23.322  27.589  1.00 39.59           H  
ATOM   2011  CA  ASP A 140      36.435 -21.798  27.324  1.00 39.59           C  
ATOM   2012  HA  ASP A 140      35.698 -21.721  26.525  1.00 39.59           H  
ATOM   2013  C   ASP A 140      37.036 -20.411  27.619  1.00 39.59           C  
ATOM   2014  CB  ASP A 140      35.801 -22.491  28.556  1.00 39.59           C  
ATOM   2015  HB2 ASP A 140      35.876 -23.570  28.421  1.00 39.59           H  
ATOM   2016  HB3 ASP A 140      36.369 -22.254  29.455  1.00 39.59           H  
ATOM   2017  O   ASP A 140      37.598 -20.181  28.692  1.00 39.59           O  
ATOM   2018  CG  ASP A 140      34.318 -22.209  28.798  1.00 39.59           C  
ATOM   2019  OD1 ASP A 140      33.665 -21.620  27.909  1.00 39.59           O  
ATOM   2020  OD2 ASP A 140      33.837 -22.633  29.875  1.00 39.59           O  
ATOM   2021  N   ILE A 141      37.032 -19.504  26.638  1.00 43.37           N  
ATOM   2022  H   ILE A 141      36.660 -19.771  25.738  1.00 43.37           H  
ATOM   2023  CA  ILE A 141      37.543 -18.139  26.826  1.00 43.37           C  
ATOM   2024  HA  ILE A 141      37.766 -18.022  27.886  1.00 43.37           H  
ATOM   2025  C   ILE A 141      36.428 -17.146  26.534  1.00 43.37           C  
ATOM   2026  CB  ILE A 141      38.872 -17.821  26.096  1.00 43.37           C  
ATOM   2027  HB  ILE A 141      38.648 -17.328  25.150  1.00 43.37           H  
ATOM   2028  O   ILE A 141      36.186 -16.710  25.410  1.00 43.37           O  
ATOM   2029  CG1 ILE A 141      39.715 -19.073  25.774  1.00 43.37           C  
ATOM   2030 HG12 ILE A 141      39.976 -19.588  26.698  1.00 43.37           H  
ATOM   2031 HG13 ILE A 141      39.120 -19.748  25.157  1.00 43.37           H  
ATOM   2032  CG2 ILE A 141      39.666 -16.843  26.989  1.00 43.37           C  
ATOM   2033 HG21 ILE A 141      40.532 -16.458  26.450  1.00 43.37           H  
ATOM   2034 HG22 ILE A 141      39.996 -17.344  27.899  1.00 43.37           H  
ATOM   2035 HG23 ILE A 141      39.039 -15.991  27.253  1.00 43.37           H  
ATOM   2036  CD1 ILE A 141      40.991 -18.776  24.979  1.00 43.37           C  
ATOM   2037 HD11 ILE A 141      41.705 -18.226  25.593  1.00 43.37           H  
ATOM   2038 HD12 ILE A 141      41.452 -19.715  24.673  1.00 43.37           H  
ATOM   2039 HD13 ILE A 141      40.749 -18.196  24.089  1.00 43.37           H  
ATOM   2040  N   ALA A 142      35.732 -16.815  27.614  1.00 42.52           N  
ATOM   2041  H   ALA A 142      35.962 -17.303  28.468  1.00 42.52           H  
ATOM   2042  CA  ALA A 142      34.883 -15.654  27.722  1.00 42.52           C  
ATOM   2043  HA  ALA A 142      34.024 -15.792  27.066  1.00 42.52           H  
ATOM   2044  C   ALA A 142      35.639 -14.376  27.308  1.00 42.52           C  
ATOM   2045  CB  ALA A 142      34.402 -15.583  29.178  1.00 42.52           C  
ATOM   2046  HB1 ALA A 142      35.254 -15.451  29.845  1.00 42.52           H  
ATOM   2047  HB2 ALA A 142      33.724 -14.738  29.300  1.00 42.52           H  
ATOM   2048  HB3 ALA A 142      33.875 -16.501  29.439  1.00 42.52           H  
ATOM   2049  O   ALA A 142      36.796 -14.172  27.669  1.00 42.52           O  
ATOM   2050  N   THR A 143      34.914 -13.503  26.605  1.00 44.73           N  
ATOM   2051  H   THR A 143      34.012 -13.832  26.293  1.00 44.73           H  
ATOM   2052  CA  THR A 143      35.182 -12.065  26.440  1.00 44.73           C  
ATOM   2053  HA  THR A 143      34.445 -11.691  25.730  1.00 44.73           H  
ATOM   2054  C   THR A 143      36.538 -11.703  25.827  1.00 44.73           C  
ATOM   2055  CB  THR A 143      34.912 -11.295  27.749  1.00 44.73           C  
ATOM   2056  HB  THR A 143      35.103 -10.235  27.577  1.00 44.73           H  
ATOM   2057  O   THR A 143      37.480 -11.338  26.525  1.00 44.73           O  
ATOM   2058  CG2 THR A 143      33.463 -11.464  28.216  1.00 44.73           C  
ATOM   2059 HG21 THR A 143      33.299 -10.839  29.094  1.00 44.73           H  
ATOM   2060 HG22 THR A 143      33.263 -12.503  28.481  1.00 44.73           H  
ATOM   2061 HG23 THR A 143      32.781 -11.147  27.426  1.00 44.73           H  
ATOM   2062  OG1 THR A 143      35.721 -11.741  28.809  1.00 44.73           O  
ATOM   2063  HG1 THR A 143      36.580 -11.940  28.430  1.00 44.73           H  
ATOM   2064  N   VAL A 144      36.604 -11.717  24.493  1.00 50.76           N  
ATOM   2065  H   VAL A 144      35.817 -12.081  23.975  1.00 50.76           H  
ATOM   2066  CA  VAL A 144      37.588 -10.928  23.738  1.00 50.76           C  
ATOM   2067  HA  VAL A 144      38.575 -11.068  24.179  1.00 50.76           H  
ATOM   2068  C   VAL A 144      37.202  -9.454  23.879  1.00 50.76           C  
ATOM   2069  CB  VAL A 144      37.657 -11.385  22.266  1.00 50.76           C  
ATOM   2070  HB  VAL A 144      36.652 -11.393  21.844  1.00 50.76           H  
ATOM   2071  O   VAL A 144      36.188  -9.007  23.345  1.00 50.76           O  
ATOM   2072  CG1 VAL A 144      38.538 -10.474  21.400  1.00 50.76           C  
ATOM   2073 HG11 VAL A 144      38.596 -10.872  20.387  1.00 50.76           H  
ATOM   2074 HG12 VAL A 144      39.542 -10.411  21.819  1.00 50.76           H  
ATOM   2075 HG13 VAL A 144      38.108  -9.474  21.345  1.00 50.76           H  
ATOM   2076  CG2 VAL A 144      38.232 -12.806  22.187  1.00 50.76           C  
ATOM   2077 HG21 VAL A 144      39.238 -12.829  22.606  1.00 50.76           H  
ATOM   2078 HG22 VAL A 144      38.272 -13.132  21.148  1.00 50.76           H  
ATOM   2079 HG23 VAL A 144      37.601 -13.503  22.738  1.00 50.76           H  
ATOM   2080  N   ASP A 145      37.990  -8.726  24.665  1.00 42.78           N  
ATOM   2081  H   ASP A 145      38.755  -9.195  25.130  1.00 42.78           H  
ATOM   2082  CA  ASP A 145      37.894  -7.282  24.865  1.00 42.78           C  
ATOM   2083  HA  ASP A 145      36.848  -7.013  25.009  1.00 42.78           H  
ATOM   2084  C   ASP A 145      38.423  -6.581  23.603  1.00 42.78           C  
ATOM   2085  CB  ASP A 145      38.672  -6.920  26.149  1.00 42.78           C  
ATOM   2086  HB2 ASP A 145      38.422  -7.648  26.920  1.00 42.78           H  
ATOM   2087  HB3 ASP A 145      39.743  -7.000  25.961  1.00 42.78           H  
ATOM   2088  O   ASP A 145      39.631  -6.496  23.371  1.00 42.78           O  
ATOM   2089  CG  ASP A 145      38.356  -5.532  26.720  1.00 42.78           C  
ATOM   2090  OD1 ASP A 145      37.354  -4.924  26.282  1.00 42.78           O  
ATOM   2091  OD2 ASP A 145      39.095  -5.111  27.639  1.00 42.78           O  
ATOM   2092  N   VAL A 146      37.507  -6.156  22.728  1.00 44.86           N  
ATOM   2093  H   VAL A 146      36.536  -6.314  22.956  1.00 44.86           H  
ATOM   2094  CA  VAL A 146      37.826  -5.424  21.495  1.00 44.86           C  
ATOM   2095  HA  VAL A 146      38.675  -5.910  21.015  1.00 44.86           H  
ATOM   2096  C   VAL A 146      38.252  -4.009  21.881  1.00 44.86           C  
ATOM   2097  CB  VAL A 146      36.651  -5.440  20.492  1.00 44.86           C  
ATOM   2098  HB  VAL A 146      35.783  -4.956  20.941  1.00 44.86           H  
ATOM   2099  O   VAL A 146      37.455  -3.073  21.906  1.00 44.86           O  
ATOM   2100  CG1 VAL A 146      37.001  -4.714  19.183  1.00 44.86           C  
ATOM   2101 HG11 VAL A 146      37.196  -3.659  19.373  1.00 44.86           H  
ATOM   2102 HG12 VAL A 146      37.882  -5.165  18.727  1.00 44.86           H  
ATOM   2103 HG13 VAL A 146      36.165  -4.782  18.488  1.00 44.86           H  
ATOM   2104  CG2 VAL A 146      36.259  -6.878  20.121  1.00 44.86           C  
ATOM   2105 HG21 VAL A 146      35.911  -7.415  21.003  1.00 44.86           H  
ATOM   2106 HG22 VAL A 146      35.452  -6.867  19.389  1.00 44.86           H  
ATOM   2107 HG23 VAL A 146      37.117  -7.404  19.701  1.00 44.86           H  
ATOM   2108  N   THR A 147      39.531  -3.849  22.206  1.00 44.43           N  
ATOM   2109  H   THR A 147      40.108  -4.675  22.269  1.00 44.43           H  
ATOM   2110  CA  THR A 147      40.158  -2.537  22.361  1.00 44.43           C  
ATOM   2111  HA  THR A 147      39.404  -1.825  22.695  1.00 44.43           H  
ATOM   2112  C   THR A 147      40.641  -2.069  20.991  1.00 44.43           C  
ATOM   2113  CB  THR A 147      41.259  -2.533  23.437  1.00 44.43           C  
ATOM   2114  HB  THR A 147      41.819  -1.601  23.367  1.00 44.43           H  
ATOM   2115  O   THR A 147      41.699  -2.454  20.503  1.00 44.43           O  
ATOM   2116  CG2 THR A 147      40.663  -2.643  24.840  1.00 44.43           C  
ATOM   2117 HG21 THR A 147      41.464  -2.654  25.580  1.00 44.43           H  
ATOM   2118 HG22 THR A 147      40.013  -1.791  25.037  1.00 44.43           H  
ATOM   2119 HG23 THR A 147      40.080  -3.559  24.936  1.00 44.43           H  
ATOM   2120  OG1 THR A 147      42.150  -3.614  23.323  1.00 44.43           O  
ATOM   2121  HG1 THR A 147      41.714  -4.382  23.701  1.00 44.43           H  
ATOM   2122  N   SER A 148      39.839  -1.237  20.326  1.00 43.35           N  
ATOM   2123  H   SER A 148      38.926  -1.024  20.703  1.00 43.35           H  
ATOM   2124  CA  SER A 148      40.271  -0.513  19.131  1.00 43.35           C  
ATOM   2125  HA  SER A 148      40.802  -1.195  18.467  1.00 43.35           H  
ATOM   2126  C   SER A 148      41.230   0.604  19.554  1.00 43.35           C  
ATOM   2127  CB  SER A 148      39.056   0.030  18.366  1.00 43.35           C  
ATOM   2128  HB2 SER A 148      38.437  -0.801  18.028  1.00 43.35           H  
ATOM   2129  HB3 SER A 148      39.398   0.590  17.496  1.00 43.35           H  
ATOM   2130  O   SER A 148      40.798   1.668  20.005  1.00 43.35           O  
ATOM   2131  OG  SER A 148      38.288   0.878  19.199  1.00 43.35           O  
ATOM   2132  HG  SER A 148      38.904   1.502  19.591  1.00 43.35           H  
ATOM   2133  N   SER A 149      42.537   0.368  19.446  1.00 44.57           N  
ATOM   2134  H   SER A 149      42.852  -0.550  19.169  1.00 44.57           H  
ATOM   2135  CA  SER A 149      43.529   1.441  19.495  1.00 44.57           C  
ATOM   2136  HA  SER A 149      43.339   2.069  20.365  1.00 44.57           H  
ATOM   2137  C   SER A 149      43.382   2.286  18.230  1.00 44.57           C  
ATOM   2138  CB  SER A 149      44.947   0.876  19.624  1.00 44.57           C  
ATOM   2139  HB2 SER A 149      45.047   0.370  20.584  1.00 44.57           H  
ATOM   2140  HB3 SER A 149      45.668   1.693  19.579  1.00 44.57           H  
ATOM   2141  O   SER A 149      43.679   1.825  17.131  1.00 44.57           O  
ATOM   2142  OG  SER A 149      45.217  -0.044  18.588  1.00 44.57           O  
ATOM   2143  HG  SER A 149      45.003   0.377  17.752  1.00 44.57           H  
ATOM   2144  N   ILE A 150      42.876   3.505  18.388  1.00 42.26           N  
ATOM   2145  H   ILE A 150      42.599   3.789  19.317  1.00 42.26           H  
ATOM   2146  CA  ILE A 150      42.797   4.501  17.320  1.00 42.26           C  
ATOM   2147  HA  ILE A 150      42.424   4.035  16.408  1.00 42.26           H  
ATOM   2148  C   ILE A 150      44.227   4.983  17.084  1.00 42.26           C  
ATOM   2149  CB  ILE A 150      41.839   5.645  17.729  1.00 42.26           C  
ATOM   2150  HB  ILE A 150      42.232   6.103  18.637  1.00 42.26           H  
ATOM   2151  O   ILE A 150      44.762   5.743  17.891  1.00 42.26           O  
ATOM   2152  CG1 ILE A 150      40.414   5.113  18.031  1.00 42.26           C  
ATOM   2153 HG12 ILE A 150      40.459   4.144  18.527  1.00 42.26           H  
ATOM   2154 HG13 ILE A 150      39.869   4.973  17.097  1.00 42.26           H  
ATOM   2155  CG2 ILE A 150      41.772   6.723  16.631  1.00 42.26           C  
ATOM   2156 HG21 ILE A 150      42.760   7.152  16.465  1.00 42.26           H  
ATOM   2157 HG22 ILE A 150      41.100   7.529  16.926  1.00 42.26           H  
ATOM   2158 HG23 ILE A 150      41.423   6.287  15.696  1.00 42.26           H  
ATOM   2159  CD1 ILE A 150      39.617   6.038  18.956  1.00 42.26           C  
ATOM   2160 HD11 ILE A 150      39.475   7.013  18.490  1.00 42.26           H  
ATOM   2161 HD12 ILE A 150      40.144   6.161  19.903  1.00 42.26           H  
ATOM   2162 HD13 ILE A 150      38.639   5.597  19.150  1.00 42.26           H  
ATOM   2163  N   ASP A 151      44.861   4.488  16.025  1.00 38.51           N  
ATOM   2164  H   ASP A 151      44.401   3.803  15.442  1.00 38.51           H  
ATOM   2165  CA  ASP A 151      46.139   5.021  15.570  1.00 38.51           C  
ATOM   2166  HA  ASP A 151      46.795   5.110  16.436  1.00 38.51           H  
ATOM   2167  C   ASP A 151      45.899   6.419  14.993  1.00 38.51           C  
ATOM   2168  CB  ASP A 151      46.812   4.067  14.572  1.00 38.51           C  
ATOM   2169  HB2 ASP A 151      46.788   3.058  14.984  1.00 38.51           H  
ATOM   2170  HB3 ASP A 151      46.251   4.066  13.637  1.00 38.51           H  
ATOM   2171  O   ASP A 151      45.042   6.631  14.128  1.00 38.51           O  
ATOM   2172  CG  ASP A 151      48.278   4.434  14.296  1.00 38.51           C  
ATOM   2173  OD1 ASP A 151      48.820   5.286  15.039  1.00 38.51           O  
ATOM   2174  OD2 ASP A 151      48.851   3.834  13.363  1.00 38.51           O  
ATOM   2175  N   SER A 152      46.609   7.402  15.535  1.00 49.08           N  
ATOM   2176  H   SER A 152      47.364   7.142  16.154  1.00 49.08           H  
ATOM   2177  CA  SER A 152      46.575   8.764  15.032  1.00 49.08           C  
ATOM   2178  HA  SER A 152      45.540   9.075  14.894  1.00 49.08           H  
ATOM   2179  C   SER A 152      47.280   8.768  13.685  1.00 49.08           C  
ATOM   2180  CB  SER A 152      47.239   9.727  16.022  1.00 49.08           C  
ATOM   2181  HB2 SER A 152      46.604   9.829  16.902  1.00 49.08           H  
ATOM   2182  HB3 SER A 152      47.349  10.704  15.552  1.00 49.08           H  
ATOM   2183  O   SER A 152      48.510   8.716  13.638  1.00 49.08           O  
ATOM   2184  OG  SER A 152      48.509   9.248  16.423  1.00 49.08           O  
ATOM   2185  HG  SER A 152      48.917   8.867  15.643  1.00 49.08           H  
ATOM   2186  N   VAL A 153      46.487   8.826  12.611  1.00 42.46           N  
ATOM   2187  H   VAL A 153      45.500   8.670  12.761  1.00 42.46           H  
ATOM   2188  CA  VAL A 153      46.943   9.071  11.241  1.00 42.46           C  
ATOM   2189  HA  VAL A 153      47.375   8.151  10.845  1.00 42.46           H  
ATOM   2190  C   VAL A 153      48.020  10.146  11.288  1.00 42.46           C  
ATOM   2191  CB  VAL A 153      45.770   9.488  10.332  1.00 42.46           C  
ATOM   2192  HB  VAL A 153      45.259  10.345  10.771  1.00 42.46           H  
ATOM   2193  O   VAL A 153      47.767  11.303  11.629  1.00 42.46           O  
ATOM   2194  CG1 VAL A 153      46.230   9.868   8.918  1.00 42.46           C  
ATOM   2195 HG11 VAL A 153      45.366  10.107   8.299  1.00 42.46           H  
ATOM   2196 HG12 VAL A 153      46.872  10.749   8.951  1.00 42.46           H  
ATOM   2197 HG13 VAL A 153      46.779   9.043   8.464  1.00 42.46           H  
ATOM   2198  CG2 VAL A 153      44.766   8.333  10.206  1.00 42.46           C  
ATOM   2199 HG21 VAL A 153      43.942   8.629   9.557  1.00 42.46           H  
ATOM   2200 HG22 VAL A 153      44.356   8.071  11.181  1.00 42.46           H  
ATOM   2201 HG23 VAL A 153      45.254   7.456   9.782  1.00 42.46           H  
ATOM   2202  N   SER A 154      49.246   9.703  11.030  1.00 37.78           N  
ATOM   2203  H   SER A 154      49.357   8.721  10.822  1.00 37.78           H  
ATOM   2204  CA  SER A 154      50.411  10.559  10.954  1.00 37.78           C  
ATOM   2205  HA  SER A 154      50.500  11.138  11.873  1.00 37.78           H  
ATOM   2206  C   SER A 154      50.195  11.501   9.783  1.00 37.78           C  
ATOM   2207  CB  SER A 154      51.671   9.713  10.784  1.00 37.78           C  
ATOM   2208  HB2 SER A 154      51.533   9.000   9.971  1.00 37.78           H  
ATOM   2209  HB3 SER A 154      52.515  10.361  10.548  1.00 37.78           H  
ATOM   2210  O   SER A 154      50.141  11.078   8.631  1.00 37.78           O  
ATOM   2211  OG  SER A 154      51.937   9.027  11.994  1.00 37.78           O  
ATOM   2212  HG  SER A 154      51.134   8.599  12.299  1.00 37.78           H  
ATOM   2213  N   ASP A 155      50.020  12.771  10.123  1.00 34.85           N  
ATOM   2214  H   ASP A 155      49.920  12.974  11.107  1.00 34.85           H  
ATOM   2215  CA  ASP A 155      49.908  13.902   9.218  1.00 34.85           C  
ATOM   2216  HA  ASP A 155      49.087  13.720   8.525  1.00 34.85           H  
ATOM   2217  C   ASP A 155      51.227  13.997   8.432  1.00 34.85           C  
ATOM   2218  CB  ASP A 155      49.577  15.137  10.091  1.00 34.85           C  
ATOM   2219  HB2 ASP A 155      50.493  15.569  10.493  1.00 34.85           H  
ATOM   2220  HB3 ASP A 155      48.987  14.808  10.947  1.00 34.85           H  
ATOM   2221  O   ASP A 155      52.207  14.615   8.863  1.00 34.85           O  
ATOM   2222  CG  ASP A 155      48.752  16.231   9.409  1.00 34.85           C  
ATOM   2223  OD1 ASP A 155      48.352  16.043   8.240  1.00 34.85           O  
ATOM   2224  OD2 ASP A 155      48.504  17.250  10.095  1.00 34.85           O  
ATOM   2225  N   VAL A 156      51.314  13.263   7.317  1.00 38.64           N  
ATOM   2226  H   VAL A 156      50.539  12.655   7.095  1.00 38.64           H  
ATOM   2227  CA  VAL A 156      52.445  13.350   6.395  1.00 38.64           C  
ATOM   2228  HA  VAL A 156      53.365  13.351   6.979  1.00 38.64           H  
ATOM   2229  C   VAL A 156      52.320  14.698   5.709  1.00 38.64           C  
ATOM   2230  CB  VAL A 156      52.540  12.167   5.410  1.00 38.64           C  
ATOM   2231  HB  VAL A 156      51.606  12.070   4.856  1.00 38.64           H  
ATOM   2232  O   VAL A 156      51.627  14.871   4.711  1.00 38.64           O  
ATOM   2233  CG1 VAL A 156      53.697  12.356   4.413  1.00 38.64           C  
ATOM   2234 HG11 VAL A 156      53.513  13.227   3.784  1.00 38.64           H  
ATOM   2235 HG12 VAL A 156      53.767  11.484   3.764  1.00 38.64           H  
ATOM   2236 HG13 VAL A 156      54.639  12.487   4.946  1.00 38.64           H  
ATOM   2237  CG2 VAL A 156      52.811  10.860   6.168  1.00 38.64           C  
ATOM   2238 HG21 VAL A 156      53.731  10.938   6.747  1.00 38.64           H  
ATOM   2239 HG22 VAL A 156      51.982  10.646   6.842  1.00 38.64           H  
ATOM   2240 HG23 VAL A 156      52.893  10.033   5.463  1.00 38.64           H  
ATOM   2241  N   LEU A 157      53.004  15.668   6.306  1.00 32.26           N  
ATOM   2242  H   LEU A 157      53.332  15.461   7.238  1.00 32.26           H  
ATOM   2243  CA  LEU A 157      53.270  16.987   5.768  1.00 32.26           C  
ATOM   2244  HA  LEU A 157      52.321  17.499   5.611  1.00 32.26           H  
ATOM   2245  C   LEU A 157      53.994  16.829   4.422  1.00 32.26           C  
ATOM   2246  CB  LEU A 157      54.100  17.735   6.831  1.00 32.26           C  
ATOM   2247  HB2 LEU A 157      53.571  17.694   7.784  1.00 32.26           H  
ATOM   2248  HB3 LEU A 157      55.044  17.206   6.958  1.00 32.26           H  
ATOM   2249  O   LEU A 157      55.223  16.746   4.354  1.00 32.26           O  
ATOM   2250  CG  LEU A 157      54.399  19.205   6.502  1.00 32.26           C  
ATOM   2251  HG  LEU A 157      54.778  19.285   5.483  1.00 32.26           H  
ATOM   2252  CD1 LEU A 157      53.153  20.082   6.638  1.00 32.26           C  
ATOM   2253 HD11 LEU A 157      53.407  21.120   6.420  1.00 32.26           H  
ATOM   2254 HD12 LEU A 157      52.747  20.007   7.646  1.00 32.26           H  
ATOM   2255 HD13 LEU A 157      52.392  19.758   5.927  1.00 32.26           H  
ATOM   2256  CD2 LEU A 157      55.464  19.737   7.465  1.00 32.26           C  
ATOM   2257 HD21 LEU A 157      55.106  19.667   8.492  1.00 32.26           H  
ATOM   2258 HD22 LEU A 157      56.375  19.149   7.352  1.00 32.26           H  
ATOM   2259 HD23 LEU A 157      55.688  20.775   7.218  1.00 32.26           H  
ATOM   2260  N   VAL A 158      53.224  16.757   3.337  1.00 37.03           N  
ATOM   2261  H   VAL A 158      52.231  16.635   3.476  1.00 37.03           H  
ATOM   2262  CA  VAL A 158      53.746  16.801   1.971  1.00 37.03           C  
ATOM   2263  HA  VAL A 158      54.621  16.153   1.913  1.00 37.03           H  
ATOM   2264  C   VAL A 158      54.197  18.233   1.718  1.00 37.03           C  
ATOM   2265  CB  VAL A 158      52.731  16.287   0.932  1.00 37.03           C  
ATOM   2266  HB  VAL A 158      51.828  16.897   0.962  1.00 37.03           H  
ATOM   2267  O   VAL A 158      53.429  19.107   1.316  1.00 37.03           O  
ATOM   2268  CG1 VAL A 158      53.320  16.333  -0.486  1.00 37.03           C  
ATOM   2269 HG11 VAL A 158      53.540  17.361  -0.772  1.00 37.03           H  
ATOM   2270 HG12 VAL A 158      54.232  15.738  -0.536  1.00 37.03           H  
ATOM   2271 HG13 VAL A 158      52.595  15.932  -1.195  1.00 37.03           H  
ATOM   2272  CG2 VAL A 158      52.353  14.828   1.217  1.00 37.03           C  
ATOM   2273 HG21 VAL A 158      53.245  14.202   1.251  1.00 37.03           H  
ATOM   2274 HG22 VAL A 158      51.684  14.457   0.440  1.00 37.03           H  
ATOM   2275 HG23 VAL A 158      51.827  14.753   2.169  1.00 37.03           H  
ATOM   2276  N   ASN A 159      55.469  18.487   2.017  1.00 33.72           N  
ATOM   2277  H   ASN A 159      55.978  17.770   2.514  1.00 33.72           H  
ATOM   2278  CA  ASN A 159      56.131  19.733   1.681  1.00 33.72           C  
ATOM   2279  HA  ASN A 159      55.600  20.543   2.181  1.00 33.72           H  
ATOM   2280  C   ASN A 159      56.033  19.964   0.170  1.00 33.72           C  
ATOM   2281  CB  ASN A 159      57.591  19.712   2.170  1.00 33.72           C  
ATOM   2282  HB2 ASN A 159      57.971  18.690   2.190  1.00 33.72           H  
ATOM   2283  HB3 ASN A 159      58.203  20.277   1.467  1.00 33.72           H  
ATOM   2284  O   ASN A 159      56.624  19.247  -0.635  1.00 33.72           O  
ATOM   2285  CG  ASN A 159      57.773  20.339   3.540  1.00 33.72           C  
ATOM   2286  ND2 ASN A 159      58.968  20.779   3.855  1.00 33.72           N  
ATOM   2287 HD21 ASN A 159      59.760  20.599   3.255  1.00 33.72           H  
ATOM   2288 HD22 ASN A 159      59.047  21.152   4.791  1.00 33.72           H  
ATOM   2289  OD1 ASN A 159      56.870  20.490   4.336  1.00 33.72           O  
ATOM   2290  N   SER A 160      55.317  21.026  -0.176  1.00 35.33           N  
ATOM   2291  H   SER A 160      54.814  21.491   0.567  1.00 35.33           H  
ATOM   2292  CA  SER A 160      55.175  21.626  -1.494  1.00 35.33           C  
ATOM   2293  HA  SER A 160      54.668  20.926  -2.158  1.00 35.33           H  
ATOM   2294  C   SER A 160      56.533  22.003  -2.103  1.00 35.33           C  
ATOM   2295  CB  SER A 160      54.298  22.876  -1.313  1.00 35.33           C  
ATOM   2296  HB2 SER A 160      54.173  23.376  -2.274  1.00 35.33           H  
ATOM   2297  HB3 SER A 160      53.317  22.580  -0.941  1.00 35.33           H  
ATOM   2298  O   SER A 160      56.958  23.153  -2.007  1.00 35.33           O  
ATOM   2299  OG  SER A 160      54.908  23.764  -0.388  1.00 35.33           O  
ATOM   2300  HG  SER A 160      55.779  23.954  -0.744  1.00 35.33           H  
ATOM   2301  N   HIS A 161      57.237  21.060  -2.724  1.00 36.85           N  
ATOM   2302  H   HIS A 161      56.944  20.098  -2.631  1.00 36.85           H  
ATOM   2303  CA  HIS A 161      58.424  21.361  -3.523  1.00 36.85           C  
ATOM   2304  HA  HIS A 161      58.367  22.394  -3.866  1.00 36.85           H  
ATOM   2305  C   HIS A 161      58.474  20.486  -4.771  1.00 36.85           C  
ATOM   2306  CB  HIS A 161      59.714  21.246  -2.696  1.00 36.85           C  
ATOM   2307  HB2 HIS A 161      59.747  20.271  -2.211  1.00 36.85           H  
ATOM   2308  HB3 HIS A 161      60.570  21.314  -3.366  1.00 36.85           H  
ATOM   2309  O   HIS A 161      59.063  19.413  -4.772  1.00 36.85           O  
ATOM   2310  CG  HIS A 161      59.853  22.326  -1.654  1.00 36.85           C  
ATOM   2311  CD2 HIS A 161      60.347  23.591  -1.829  1.00 36.85           C  
ATOM   2312  HD2 HIS A 161      60.739  23.997  -2.750  1.00 36.85           H  
ATOM   2313  ND1 HIS A 161      59.430  22.233  -0.352  1.00 36.85           N  
ATOM   2314  HD1 HIS A 161      58.930  21.447   0.037  1.00 36.85           H  
ATOM   2315  CE1 HIS A 161      59.655  23.415   0.244  1.00 36.85           C  
ATOM   2316  HE1 HIS A 161      59.386  23.657   1.262  1.00 36.85           H  
ATOM   2317  NE2 HIS A 161      60.234  24.272  -0.611  1.00 36.85           N  
ATOM   2318  N   GLY A 162      57.926  21.036  -5.853  1.00 32.27           N  
ATOM   2319  H   GLY A 162      57.367  21.867  -5.724  1.00 32.27           H  
ATOM   2320  CA  GLY A 162      58.401  20.751  -7.200  1.00 32.27           C  
ATOM   2321  HA2 GLY A 162      59.455  20.477  -7.151  1.00 32.27           H  
ATOM   2322  HA3 GLY A 162      58.352  21.673  -7.780  1.00 32.27           H  
ATOM   2323  C   GLY A 162      57.690  19.596  -7.907  1.00 32.27           C  
ATOM   2324  O   GLY A 162      57.798  18.457  -7.463  1.00 32.27           O  
ATOM   2325  N   PRO A 163      57.015  19.850  -9.043  1.00 38.44           N  
ATOM   2326  CA  PRO A 163      56.634  18.778  -9.949  1.00 38.44           C  
ATOM   2327  HA  PRO A 163      55.990  18.066  -9.434  1.00 38.44           H  
ATOM   2328  C   PRO A 163      57.904  18.062 -10.424  1.00 38.44           C  
ATOM   2329  CB  PRO A 163      55.849  19.446 -11.083  1.00 38.44           C  
ATOM   2330  HB2 PRO A 163      54.788  19.436 -10.834  1.00 38.44           H  
ATOM   2331  HB3 PRO A 163      56.015  18.957 -12.043  1.00 38.44           H  
ATOM   2332  O   PRO A 163      58.852  18.701 -10.889  1.00 38.44           O  
ATOM   2333  CG  PRO A 163      56.350  20.889 -11.085  1.00 38.44           C  
ATOM   2334  HG2 PRO A 163      55.582  21.581 -11.427  1.00 38.44           H  
ATOM   2335  HG3 PRO A 163      57.235  20.961 -11.717  1.00 38.44           H  
ATOM   2336  CD  PRO A 163      56.740  21.151  -9.635  1.00 38.44           C  
ATOM   2337  HD2 PRO A 163      57.615  21.801  -9.633  1.00 38.44           H  
ATOM   2338  HD3 PRO A 163      55.911  21.622  -9.107  1.00 38.44           H  
ATOM   2339  N   ILE A 164      57.927  16.737 -10.273  1.00 39.73           N  
ATOM   2340  H   ILE A 164      57.133  16.293  -9.835  1.00 39.73           H  
ATOM   2341  CA  ILE A 164      58.980  15.869 -10.803  1.00 39.73           C  
ATOM   2342  HA  ILE A 164      59.949  16.257 -10.488  1.00 39.73           H  
ATOM   2343  C   ILE A 164      58.894  15.958 -12.325  1.00 39.73           C  
ATOM   2344  CB  ILE A 164      58.847  14.428 -10.256  1.00 39.73           C  
ATOM   2345  HB  ILE A 164      57.850  14.056 -10.494  1.00 39.73           H  
ATOM   2346  O   ILE A 164      58.069  15.325 -12.977  1.00 39.73           O  
ATOM   2347  CG1 ILE A 164      59.025  14.438  -8.718  1.00 39.73           C  
ATOM   2348 HG12 ILE A 164      60.043  14.741  -8.471  1.00 39.73           H  
ATOM   2349 HG13 ILE A 164      58.345  15.165  -8.276  1.00 39.73           H  
ATOM   2350  CG2 ILE A 164      59.885  13.496 -10.913  1.00 39.73           C  
ATOM   2351 HG21 ILE A 164      59.753  13.470 -11.994  1.00 39.73           H  
ATOM   2352 HG22 ILE A 164      59.757  12.473 -10.557  1.00 39.73           H  
ATOM   2353 HG23 ILE A 164      60.898  13.830 -10.687  1.00 39.73           H  
ATOM   2354  CD1 ILE A 164      58.730  13.093  -8.042  1.00 39.73           C  
ATOM   2355 HD11 ILE A 164      58.759  13.222  -6.960  1.00 39.73           H  
ATOM   2356 HD12 ILE A 164      57.739  12.742  -8.330  1.00 39.73           H  
ATOM   2357 HD13 ILE A 164      59.477  12.351  -8.321  1.00 39.73           H  
ATOM   2358  N   HIS A 165      59.717  16.840 -12.876  1.00 39.67           N  
ATOM   2359  H   HIS A 165      60.255  17.421 -12.249  1.00 39.67           H  
ATOM   2360  CA  HIS A 165      59.833  17.093 -14.297  1.00 39.67           C  
ATOM   2361  HA  HIS A 165      58.852  16.994 -14.762  1.00 39.67           H  
ATOM   2362  C   HIS A 165      60.765  16.026 -14.877  1.00 39.67           C  
ATOM   2363  CB  HIS A 165      60.322  18.544 -14.478  1.00 39.67           C  
ATOM   2364  HB2 HIS A 165      59.890  19.151 -13.683  1.00 39.67           H  
ATOM   2365  HB3 HIS A 165      61.404  18.603 -14.364  1.00 39.67           H  
ATOM   2366  O   HIS A 165      61.962  16.259 -15.027  1.00 39.67           O  
ATOM   2367  CG  HIS A 165      59.920  19.191 -15.778  1.00 39.67           C  
ATOM   2368  CD2 HIS A 165      59.255  20.381 -15.899  1.00 39.67           C  
ATOM   2369  HD2 HIS A 165      58.927  21.009 -15.084  1.00 39.67           H  
ATOM   2370  ND1 HIS A 165      60.137  18.717 -17.053  1.00 39.67           N  
ATOM   2371  HD1 HIS A 165      60.563  17.835 -17.299  1.00 39.67           H  
ATOM   2372  CE1 HIS A 165      59.607  19.602 -17.917  1.00 39.67           C  
ATOM   2373  HE1 HIS A 165      59.600  19.489 -18.991  1.00 39.67           H  
ATOM   2374  NE2 HIS A 165      59.070  20.642 -17.259  1.00 39.67           N  
ATOM   2375  N   ASN A 166      60.244  14.835 -15.174  1.00 45.80           N  
ATOM   2376  H   ASN A 166      59.273  14.654 -14.963  1.00 45.80           H  
ATOM   2377  CA  ASN A 166      60.981  13.905 -16.026  1.00 45.80           C  
ATOM   2378  HA  ASN A 166      62.015  13.869 -15.684  1.00 45.80           H  
ATOM   2379  C   ASN A 166      60.947  14.456 -17.466  1.00 45.80           C  
ATOM   2380  CB  ASN A 166      60.414  12.479 -15.916  1.00 45.80           C  
ATOM   2381  HB2 ASN A 166      60.638  11.947 -16.840  1.00 45.80           H  
ATOM   2382  HB3 ASN A 166      59.331  12.505 -15.802  1.00 45.80           H  
ATOM   2383  O   ASN A 166      59.857  14.661 -18.000  1.00 45.80           O  
ATOM   2384  CG  ASN A 166      61.027  11.683 -14.774  1.00 45.80           C  
ATOM   2385  ND2 ASN A 166      60.905  10.378 -14.812  1.00 45.80           N  
ATOM   2386 HD21 ASN A 166      61.307   9.867 -14.038  1.00 45.80           H  
ATOM   2387 HD22 ASN A 166      60.383   9.930 -15.551  1.00 45.80           H  
ATOM   2388  OD1 ASN A 166      61.641  12.199 -13.856  1.00 45.80           O  
ATOM   2389  N   PRO A 167      62.095  14.743 -18.107  1.00 49.32           N  
ATOM   2390  CA  PRO A 167      62.128  15.384 -19.422  1.00 49.32           C  
ATOM   2391  HA  PRO A 167      61.343  16.137 -19.476  1.00 49.32           H  
ATOM   2392  C   PRO A 167      61.894  14.431 -20.609  1.00 49.32           C  
ATOM   2393  CB  PRO A 167      63.482  16.097 -19.480  1.00 49.32           C  
ATOM   2394  HB2 PRO A 167      63.858  16.205 -20.497  1.00 49.32           H  
ATOM   2395  HB3 PRO A 167      63.397  17.072 -19.000  1.00 49.32           H  
ATOM   2396  O   PRO A 167      61.968  14.886 -21.746  1.00 49.32           O  
ATOM   2397  CG  PRO A 167      64.380  15.194 -18.640  1.00 49.32           C  
ATOM   2398  HG2 PRO A 167      65.220  15.742 -18.212  1.00 49.32           H  
ATOM   2399  HG3 PRO A 167      64.737  14.366 -19.254  1.00 49.32           H  
ATOM   2400  CD  PRO A 167      63.444  14.657 -17.560  1.00 49.32           C  
ATOM   2401  HD2 PRO A 167      63.704  13.628 -17.315  1.00 49.32           H  
ATOM   2402  HD3 PRO A 167      63.527  15.287 -16.674  1.00 49.32           H  
ATOM   2403  N   ASP A 168      61.558  13.158 -20.376  1.00 47.03           N  
ATOM   2404  H   ASP A 168      61.522  12.832 -19.421  1.00 47.03           H  
ATOM   2405  CA  ASP A 168      61.459  12.154 -21.448  1.00 47.03           C  
ATOM   2406  HA  ASP A 168      61.835  12.590 -22.374  1.00 47.03           H  
ATOM   2407  C   ASP A 168      60.019  11.717 -21.792  1.00 47.03           C  
ATOM   2408  CB  ASP A 168      62.398  10.973 -21.136  1.00 47.03           C  
ATOM   2409  HB2 ASP A 168      62.222  10.172 -21.855  1.00 47.03           H  
ATOM   2410  HB3 ASP A 168      62.164  10.588 -20.143  1.00 47.03           H  
ATOM   2411  O   ASP A 168      59.832  10.872 -22.664  1.00 47.03           O  
ATOM   2412  CG  ASP A 168      63.892  11.332 -21.205  1.00 47.03           C  
ATOM   2413  OD1 ASP A 168      64.251  12.375 -21.796  1.00 47.03           O  
ATOM   2414  OD2 ASP A 168      64.685  10.547 -20.641  1.00 47.03           O  
ATOM   2415  N   SER A 169      58.975  12.295 -21.182  1.00 45.95           N  
ATOM   2416  H   SER A 169      59.146  13.002 -20.481  1.00 45.95           H  
ATOM   2417  CA  SER A 169      57.587  12.032 -21.605  1.00 45.95           C  
ATOM   2418  HA  SER A 169      57.564  11.142 -22.235  1.00 45.95           H  
ATOM   2419  C   SER A 169      57.034  13.187 -22.449  1.00 45.95           C  
ATOM   2420  CB  SER A 169      56.684  11.678 -20.415  1.00 45.95           C  
ATOM   2421  HB2 SER A 169      55.698  11.395 -20.784  1.00 45.95           H  
ATOM   2422  HB3 SER A 169      57.100  10.822 -19.884  1.00 45.95           H  
ATOM   2423  O   SER A 169      56.654  14.229 -21.915  1.00 45.95           O  
ATOM   2424  OG  SER A 169      56.555  12.762 -19.519  1.00 45.95           O  
ATOM   2425  HG  SER A 169      56.383  13.553 -20.035  1.00 45.95           H  
ATOM   2426  N   SER A 170      56.970  13.016 -23.772  1.00 39.53           N  
ATOM   2427  H   SER A 170      57.355  12.174 -24.176  1.00 39.53           H  
ATOM   2428  CA  SER A 170      56.238  13.932 -24.654  1.00 39.53           C  
ATOM   2429  HA  SER A 170      56.494  14.956 -24.384  1.00 39.53           H  
ATOM   2430  C   SER A 170      54.728  13.741 -24.478  1.00 39.53           C  
ATOM   2431  CB  SER A 170      56.637  13.732 -26.124  1.00 39.53           C  
ATOM   2432  HB2 SER A 170      56.069  14.426 -26.743  1.00 39.53           H  
ATOM   2433  HB3 SER A 170      57.699  13.946 -26.248  1.00 39.53           H  
ATOM   2434  O   SER A 170      54.193  12.690 -24.834  1.00 39.53           O  
ATOM   2435  OG  SER A 170      56.377  12.407 -26.546  1.00 39.53           O  
ATOM   2436  HG  SER A 170      55.525  12.152 -26.184  1.00 39.53           H  
ATOM   2437  N   VAL A 171      54.041  14.758 -23.958  1.00 48.53           N  
ATOM   2438  H   VAL A 171      54.553  15.566 -23.632  1.00 48.53           H  
ATOM   2439  CA  VAL A 171      52.574  14.844 -23.975  1.00 48.53           C  
ATOM   2440  HA  VAL A 171      52.154  13.885 -23.671  1.00 48.53           H  
ATOM   2441  C   VAL A 171      52.149  15.134 -25.416  1.00 48.53           C  
ATOM   2442  CB  VAL A 171      52.063  15.921 -22.993  1.00 48.53           C  
ATOM   2443  HB  VAL A 171      52.471  16.892 -23.276  1.00 48.53           H  
ATOM   2444  O   VAL A 171      52.480  16.183 -25.966  1.00 48.53           O  
ATOM   2445  CG1 VAL A 171      50.532  16.017 -22.990  1.00 48.53           C  
ATOM   2446 HG11 VAL A 171      50.087  15.058 -22.726  1.00 48.53           H  
ATOM   2447 HG12 VAL A 171      50.204  16.769 -22.274  1.00 48.53           H  
ATOM   2448 HG13 VAL A 171      50.164  16.321 -23.970  1.00 48.53           H  
ATOM   2449  CG2 VAL A 171      52.516  15.609 -21.558  1.00 48.53           C  
ATOM   2450 HG21 VAL A 171      52.121  16.362 -20.876  1.00 48.53           H  
ATOM   2451 HG22 VAL A 171      52.145  14.630 -21.254  1.00 48.53           H  
ATOM   2452 HG23 VAL A 171      53.604  15.620 -21.487  1.00 48.53           H  
ATOM   2453  N   ILE A 172      51.490  14.169 -26.057  1.00 55.00           N  
ATOM   2454  H   ILE A 172      51.266  13.327 -25.547  1.00 55.00           H  
ATOM   2455  CA  ILE A 172      50.915  14.315 -27.397  1.00 55.00           C  
ATOM   2456  HA  ILE A 172      51.340  15.194 -27.882  1.00 55.00           H  
ATOM   2457  C   ILE A 172      49.420  14.591 -27.228  1.00 55.00           C  
ATOM   2458  CB  ILE A 172      51.275  13.088 -28.277  1.00 55.00           C  
ATOM   2459  HB  ILE A 172      51.245  12.195 -27.654  1.00 55.00           H  
ATOM   2460  O   ILE A 172      48.636  13.688 -26.944  1.00 55.00           O  
ATOM   2461  CG1 ILE A 172      52.714  13.274 -28.814  1.00 55.00           C  
ATOM   2462 HG12 ILE A 172      52.725  14.064 -29.565  1.00 55.00           H  
ATOM   2463 HG13 ILE A 172      53.356  13.590 -27.992  1.00 55.00           H  
ATOM   2464  CG2 ILE A 172      50.295  12.873 -29.442  1.00 55.00           C  
ATOM   2465 HG21 ILE A 172      50.173  13.793 -30.015  1.00 55.00           H  
ATOM   2466 HG22 ILE A 172      49.332  12.559 -29.040  1.00 55.00           H  
ATOM   2467 HG23 ILE A 172      50.638  12.075 -30.100  1.00 55.00           H  
ATOM   2468  CD1 ILE A 172      53.341  12.006 -29.408  1.00 55.00           C  
ATOM   2469 HD11 ILE A 172      54.386  12.202 -29.650  1.00 55.00           H  
ATOM   2470 HD12 ILE A 172      53.295  11.195 -28.681  1.00 55.00           H  
ATOM   2471 HD13 ILE A 172      52.824  11.709 -30.321  1.00 55.00           H  
ATOM   2472  N   ASP A 173      49.041  15.856 -27.407  1.00 47.06           N  
ATOM   2473  H   ASP A 173      49.751  16.566 -27.512  1.00 47.06           H  
ATOM   2474  CA  ASP A 173      47.646  16.288 -27.474  1.00 47.06           C  
ATOM   2475  HA  ASP A 173      47.070  15.774 -26.704  1.00 47.06           H  
ATOM   2476  C   ASP A 173      47.070  15.905 -28.842  1.00 47.06           C  
ATOM   2477  CB  ASP A 173      47.533  17.804 -27.223  1.00 47.06           C  
ATOM   2478  HB2 ASP A 173      48.246  18.328 -27.859  1.00 47.06           H  
ATOM   2479  HB3 ASP A 173      46.532  18.125 -27.510  1.00 47.06           H  
ATOM   2480  O   ASP A 173      47.236  16.610 -29.841  1.00 47.06           O  
ATOM   2481  CG  ASP A 173      47.746  18.215 -25.763  1.00 47.06           C  
ATOM   2482  OD1 ASP A 173      47.424  17.402 -24.869  1.00 47.06           O  
ATOM   2483  OD2 ASP A 173      48.208  19.360 -25.559  1.00 47.06           O  
ATOM   2484  N   MET A 174      46.397  14.757 -28.912  1.00 48.53           N  
ATOM   2485  H   MET A 174      46.347  14.184 -28.082  1.00 48.53           H  
ATOM   2486  CA  MET A 174      45.573  14.411 -30.068  1.00 48.53           C  
ATOM   2487  HA  MET A 174      45.992  14.871 -30.963  1.00 48.53           H  
ATOM   2488  C   MET A 174      44.180  14.997 -29.874  1.00 48.53           C  
ATOM   2489  CB  MET A 174      45.549  12.896 -30.309  1.00 48.53           C  
ATOM   2490  HB2 MET A 174      45.417  12.363 -29.368  1.00 48.53           H  
ATOM   2491  HB3 MET A 174      44.715  12.653 -30.969  1.00 48.53           H  
ATOM   2492  O   MET A 174      43.347  14.438 -29.170  1.00 48.53           O  
ATOM   2493  CG  MET A 174      46.844  12.457 -30.998  1.00 48.53           C  
ATOM   2494  HG2 MET A 174      46.971  13.060 -31.897  1.00 48.53           H  
ATOM   2495  HG3 MET A 174      47.684  12.669 -30.337  1.00 48.53           H  
ATOM   2496  SD  MET A 174      46.910  10.717 -31.505  1.00 48.53           S  
ATOM   2497  CE  MET A 174      47.262   9.923 -29.913  1.00 48.53           C  
ATOM   2498  HE1 MET A 174      47.321   8.843 -30.050  1.00 48.53           H  
ATOM   2499  HE2 MET A 174      46.466  10.149 -29.203  1.00 48.53           H  
ATOM   2500  HE3 MET A 174      48.210  10.290 -29.518  1.00 48.53           H  
ATOM   2501  N   GLN A 175      43.923  16.133 -30.517  1.00 48.42           N  
ATOM   2502  H   GLN A 175      44.681  16.588 -31.007  1.00 48.42           H  
ATOM   2503  CA  GLN A 175      42.586  16.705 -30.607  1.00 48.42           C  
ATOM   2504  HA  GLN A 175      42.082  16.541 -29.655  1.00 48.42           H  
ATOM   2505  C   GLN A 175      41.825  15.990 -31.742  1.00 48.42           C  
ATOM   2506  CB  GLN A 175      42.719  18.224 -30.809  1.00 48.42           C  
ATOM   2507  HB2 GLN A 175      42.957  18.447 -31.849  1.00 48.42           H  
ATOM   2508  HB3 GLN A 175      43.538  18.586 -30.187  1.00 48.42           H  
ATOM   2509  O   GLN A 175      42.250  16.086 -32.899  1.00 48.42           O  
ATOM   2510  CG  GLN A 175      41.452  18.976 -30.387  1.00 48.42           C  
ATOM   2511  HG2 GLN A 175      41.207  18.717 -29.357  1.00 48.42           H  
ATOM   2512  HG3 GLN A 175      40.624  18.666 -31.025  1.00 48.42           H  
ATOM   2513  CD  GLN A 175      41.599  20.494 -30.476  1.00 48.42           C  
ATOM   2514  NE2 GLN A 175      40.556  21.233 -30.165  1.00 48.42           N  
ATOM   2515 HE21 GLN A 175      40.714  22.230 -30.179  1.00 48.42           H  
ATOM   2516 HE22 GLN A 175      39.711  20.799 -29.823  1.00 48.42           H  
ATOM   2517  OE1 GLN A 175      42.617  21.063 -30.830  1.00 48.42           O  
ATOM   2518  N   PRO A 176      40.724  15.261 -31.468  1.00 46.88           N  
ATOM   2519  CA  PRO A 176      39.934  14.648 -32.527  1.00 46.88           C  
ATOM   2520  HA  PRO A 176      40.575  13.969 -33.089  1.00 46.88           H  
ATOM   2521  C   PRO A 176      39.375  15.732 -33.452  1.00 46.88           C  
ATOM   2522  CB  PRO A 176      38.824  13.841 -31.841  1.00 46.88           C  
ATOM   2523  HB2 PRO A 176      37.900  14.417 -31.814  1.00 46.88           H  
ATOM   2524  HB3 PRO A 176      38.658  12.883 -32.334  1.00 46.88           H  
ATOM   2525  O   PRO A 176      38.825  16.739 -32.998  1.00 46.88           O  
ATOM   2526  CG  PRO A 176      39.337  13.655 -30.414  1.00 46.88           C  
ATOM   2527  HG2 PRO A 176      38.522  13.563 -29.697  1.00 46.88           H  
ATOM   2528  HG3 PRO A 176      39.984  12.780 -30.370  1.00 46.88           H  
ATOM   2529  CD  PRO A 176      40.168  14.912 -30.171  1.00 46.88           C  
ATOM   2530  HD2 PRO A 176      39.525  15.720 -29.823  1.00 46.88           H  
ATOM   2531  HD3 PRO A 176      40.938  14.700 -29.429  1.00 46.88           H  
ATOM   2532  N   GLY A 177      39.516  15.526 -34.762  1.00 48.19           N  
ATOM   2533  H   GLY A 177      40.003  14.693 -35.062  1.00 48.19           H  
ATOM   2534  CA  GLY A 177      38.890  16.385 -35.762  1.00 48.19           C  
ATOM   2535  HA2 GLY A 177      39.285  17.393 -35.639  1.00 48.19           H  
ATOM   2536  HA3 GLY A 177      39.130  16.029 -36.764  1.00 48.19           H  
ATOM   2537  C   GLY A 177      37.362  16.410 -35.597  1.00 48.19           C  
ATOM   2538  O   GLY A 177      36.784  15.446 -35.090  1.00 48.19           O  
ATOM   2539  N   PRO A 178      36.690  17.499 -36.014  1.00 50.33           N  
ATOM   2540  CA  PRO A 178      35.251  17.667 -35.844  1.00 50.33           C  
ATOM   2541  HA  PRO A 178      35.019  17.764 -34.783  1.00 50.33           H  
ATOM   2542  C   PRO A 178      34.505  16.460 -36.415  1.00 50.33           C  
ATOM   2543  CB  PRO A 178      34.896  18.975 -36.564  1.00 50.33           C  
ATOM   2544  HB2 PRO A 178      34.899  19.793 -35.843  1.00 50.33           H  
ATOM   2545  HB3 PRO A 178      33.930  18.921 -37.068  1.00 50.33           H  
ATOM   2546  O   PRO A 178      34.648  16.128 -37.594  1.00 50.33           O  
ATOM   2547  CG  PRO A 178      36.043  19.171 -37.556  1.00 50.33           C  
ATOM   2548  HG2 PRO A 178      36.198  20.222 -37.796  1.00 50.33           H  
ATOM   2549  HG3 PRO A 178      35.849  18.594 -38.460  1.00 50.33           H  
ATOM   2550  CD  PRO A 178      37.238  18.577 -36.817  1.00 50.33           C  
ATOM   2551  HD2 PRO A 178      37.682  19.326 -36.161  1.00 50.33           H  
ATOM   2552  HD3 PRO A 178      37.975  18.215 -37.534  1.00 50.33           H  
ATOM   2553  N   SER A 179      33.719  15.794 -35.564  1.00 48.93           N  
ATOM   2554  H   SER A 179      33.681  16.095 -34.601  1.00 48.93           H  
ATOM   2555  CA  SER A 179      32.876  14.682 -35.990  1.00 48.93           C  
ATOM   2556  HA  SER A 179      33.532  13.910 -36.391  1.00 48.93           H  
ATOM   2557  C   SER A 179      31.957  15.157 -37.117  1.00 48.93           C  
ATOM   2558  CB  SER A 179      32.105  14.056 -34.817  1.00 48.93           C  
ATOM   2559  HB2 SER A 179      32.813  13.555 -34.157  1.00 48.93           H  
ATOM   2560  HB3 SER A 179      31.417  13.307 -35.210  1.00 48.93           H  
ATOM   2561  O   SER A 179      31.227  16.143 -36.993  1.00 48.93           O  
ATOM   2562  OG  SER A 179      31.372  15.004 -34.062  1.00 48.93           O  
ATOM   2563  HG  SER A 179      31.906  15.287 -33.316  1.00 48.93           H  
ATOM   2564  N   GLY A 180      32.043  14.484 -38.266  1.00 45.50           N  
ATOM   2565  H   GLY A 180      32.732  13.750 -38.341  1.00 45.50           H  
ATOM   2566  CA  GLY A 180      31.168  14.760 -39.397  1.00 45.50           C  
ATOM   2567  HA2 GLY A 180      31.327  15.793 -39.708  1.00 45.50           H  
ATOM   2568  HA3 GLY A 180      31.410  14.097 -40.228  1.00 45.50           H  
ATOM   2569  C   GLY A 180      29.696  14.563 -39.010  1.00 45.50           C  
ATOM   2570  O   GLY A 180      29.395  13.830 -38.065  1.00 45.50           O  
ATOM   2571  N   PRO A 181      28.754  15.193 -39.731  1.00 48.77           N  
ATOM   2572  CA  PRO A 181      27.331  15.106 -39.425  1.00 48.77           C  
ATOM   2573  HA  PRO A 181      27.141  15.536 -38.442  1.00 48.77           H  
ATOM   2574  C   PRO A 181      26.864  13.643 -39.432  1.00 48.77           C  
ATOM   2575  CB  PRO A 181      26.639  15.964 -40.495  1.00 48.77           C  
ATOM   2576  HB2 PRO A 181      26.517  16.978 -40.114  1.00 48.77           H  
ATOM   2577  HB3 PRO A 181      25.673  15.558 -40.793  1.00 48.77           H  
ATOM   2578  O   PRO A 181      26.686  13.037 -40.491  1.00 48.77           O  
ATOM   2579  CG  PRO A 181      27.633  15.982 -41.657  1.00 48.77           C  
ATOM   2580  HG2 PRO A 181      27.521  16.873 -42.275  1.00 48.77           H  
ATOM   2581  HG3 PRO A 181      27.516  15.080 -42.258  1.00 48.77           H  
ATOM   2582  CD  PRO A 181      28.982  15.953 -40.947  1.00 48.77           C  
ATOM   2583  HD2 PRO A 181      29.730  15.482 -41.586  1.00 48.77           H  
ATOM   2584  HD3 PRO A 181      29.289  16.967 -40.688  1.00 48.77           H  
ATOM   2585  N   ARG A 182      26.641  13.063 -38.246  1.00 44.73           N  
ATOM   2586  H   ARG A 182      26.946  13.552 -37.417  1.00 44.73           H  
ATOM   2587  CA  ARG A 182      26.057  11.724 -38.132  1.00 44.73           C  
ATOM   2588  HA  ARG A 182      26.507  11.117 -38.918  1.00 44.73           H  
ATOM   2589  C   ARG A 182      24.559  11.808 -38.419  1.00 44.73           C  
ATOM   2590  CB  ARG A 182      26.427  11.032 -36.803  1.00 44.73           C  
ATOM   2591  HB2 ARG A 182      26.213   9.968 -36.909  1.00 44.73           H  
ATOM   2592  HB3 ARG A 182      27.500  11.136 -36.644  1.00 44.73           H  
ATOM   2593  O   ARG A 182      23.815  12.515 -37.741  1.00 44.73           O  
ATOM   2594  CG  ARG A 182      25.682  11.543 -35.558  1.00 44.73           C  
ATOM   2595  HG2 ARG A 182      25.868  12.609 -35.432  1.00 44.73           H  
ATOM   2596  HG3 ARG A 182      24.612  11.377 -35.682  1.00 44.73           H  
ATOM   2597  CD  ARG A 182      26.125  10.794 -34.297  1.00 44.73           C  
ATOM   2598  HD2 ARG A 182      27.181  10.998 -34.126  1.00 44.73           H  
ATOM   2599  HD3 ARG A 182      25.994   9.723 -34.454  1.00 44.73           H  
ATOM   2600  NE  ARG A 182      25.337  11.213 -33.121  1.00 44.73           N  
ATOM   2601  HE  ARG A 182      24.567  11.846 -33.287  1.00 44.73           H  
ATOM   2602  NH1 ARG A 182      26.574  10.119 -31.520  1.00 44.73           N  
ATOM   2603 HH11 ARG A 182      26.771   9.915 -30.550  1.00 44.73           H  
ATOM   2604 HH12 ARG A 182      27.208   9.773 -32.226  1.00 44.73           H  
ATOM   2605  NH2 ARG A 182      24.826  11.348 -30.902  1.00 44.73           N  
ATOM   2606 HH21 ARG A 182      24.067  11.987 -31.094  1.00 44.73           H  
ATOM   2607 HH22 ARG A 182      25.053  11.123 -29.944  1.00 44.73           H  
ATOM   2608  CZ  ARG A 182      25.581  10.891 -31.861  1.00 44.73           C  
ATOM   2609  N   ARG A 183      24.095  11.079 -39.432  1.00 40.19           N  
ATOM   2610  H   ARG A 183      24.764  10.541 -39.965  1.00 40.19           H  
ATOM   2611  CA  ARG A 183      22.661  10.873 -39.667  1.00 40.19           C  
ATOM   2612  HA  ARG A 183      22.116  11.790 -39.445  1.00 40.19           H  
ATOM   2613  C   ARG A 183      22.164   9.802 -38.702  1.00 40.19           C  
ATOM   2614  CB  ARG A 183      22.399  10.479 -41.128  1.00 40.19           C  
ATOM   2615  HB2 ARG A 183      21.415  10.014 -41.187  1.00 40.19           H  
ATOM   2616  HB3 ARG A 183      23.139   9.746 -41.452  1.00 40.19           H  
ATOM   2617  O   ARG A 183      22.436   8.624 -38.903  1.00 40.19           O  
ATOM   2618  CG  ARG A 183      22.410  11.690 -42.070  1.00 40.19           C  
ATOM   2619  HG2 ARG A 183      21.645  12.397 -41.748  1.00 40.19           H  
ATOM   2620  HG3 ARG A 183      23.385  12.177 -42.041  1.00 40.19           H  
ATOM   2621  CD  ARG A 183      22.106  11.225 -43.499  1.00 40.19           C  
ATOM   2622  HD2 ARG A 183      22.959  10.658 -43.873  1.00 40.19           H  
ATOM   2623  HD3 ARG A 183      21.236  10.569 -43.467  1.00 40.19           H  
ATOM   2624  NE  ARG A 183      21.821  12.358 -44.398  1.00 40.19           N  
ATOM   2625  HE  ARG A 183      22.071  13.278 -44.063  1.00 40.19           H  
ATOM   2626  NH1 ARG A 183      20.952  11.133 -46.135  1.00 40.19           N  
ATOM   2627 HH11 ARG A 183      20.555  11.088 -47.062  1.00 40.19           H  
ATOM   2628 HH12 ARG A 183      21.174  10.286 -45.632  1.00 40.19           H  
ATOM   2629  NH2 ARG A 183      21.021  13.358 -46.282  1.00 40.19           N  
ATOM   2630 HH21 ARG A 183      21.265  14.263 -45.906  1.00 40.19           H  
ATOM   2631 HH22 ARG A 183      20.613  13.297 -47.203  1.00 40.19           H  
ATOM   2632  CZ  ARG A 183      21.268  12.279 -45.595  1.00 40.19           C  
ATOM   2633  N   VAL A 184      21.424  10.203 -37.674  1.00 42.74           N  
ATOM   2634  H   VAL A 184      21.279  11.193 -37.538  1.00 42.74           H  
ATOM   2635  CA  VAL A 184      20.661   9.266 -36.840  1.00 42.74           C  
ATOM   2636  HA  VAL A 184      21.171   8.303 -36.826  1.00 42.74           H  
ATOM   2637  C   VAL A 184      19.294   9.075 -37.488  1.00 42.74           C  
ATOM   2638  CB  VAL A 184      20.551   9.741 -35.379  1.00 42.74           C  
ATOM   2639  HB  VAL A 184      19.999  10.679 -35.342  1.00 42.74           H  
ATOM   2640  O   VAL A 184      18.574  10.043 -37.727  1.00 42.74           O  
ATOM   2641  CG1 VAL A 184      19.825   8.703 -34.515  1.00 42.74           C  
ATOM   2642 HG11 VAL A 184      19.768   9.054 -33.485  1.00 42.74           H  
ATOM   2643 HG12 VAL A 184      20.356   7.752 -34.534  1.00 42.74           H  
ATOM   2644 HG13 VAL A 184      18.807   8.551 -34.874  1.00 42.74           H  
ATOM   2645  CG2 VAL A 184      21.944   9.968 -34.774  1.00 42.74           C  
ATOM   2646 HG21 VAL A 184      22.438  10.794 -35.287  1.00 42.74           H  
ATOM   2647 HG22 VAL A 184      22.547   9.065 -34.865  1.00 42.74           H  
ATOM   2648 HG23 VAL A 184      21.848  10.230 -33.720  1.00 42.74           H  
ATOM   2649  N   THR A 185      18.942   7.831 -37.801  1.00 35.93           N  
ATOM   2650  H   THR A 185      19.547   7.073 -37.518  1.00 35.93           H  
ATOM   2651  CA  THR A 185      17.589   7.474 -38.239  1.00 35.93           C  
ATOM   2652  HA  THR A 185      17.067   8.369 -38.578  1.00 35.93           H  
ATOM   2653  C   THR A 185      16.830   6.933 -37.034  1.00 35.93           C  
ATOM   2654  CB  THR A 185      17.588   6.488 -39.421  1.00 35.93           C  
ATOM   2655  HB  THR A 185      16.570   6.130 -39.576  1.00 35.93           H  
ATOM   2656  O   THR A 185      17.249   5.962 -36.415  1.00 35.93           O  
ATOM   2657  CG2 THR A 185      18.067   7.156 -40.710  1.00 35.93           C  
ATOM   2658 HG21 THR A 185      17.411   7.992 -40.954  1.00 35.93           H  
ATOM   2659 HG22 THR A 185      18.034   6.433 -41.525  1.00 35.93           H  
ATOM   2660 HG23 THR A 185      19.087   7.522 -40.592  1.00 35.93           H  
ATOM   2661  OG1 THR A 185      18.431   5.383 -39.211  1.00 35.93           O  
ATOM   2662  HG1 THR A 185      19.344   5.682 -39.211  1.00 35.93           H  
ATOM   2663  N   VAL A 186      15.733   7.593 -36.666  1.00 38.24           N  
ATOM   2664  H   VAL A 186      15.458   8.413 -37.189  1.00 38.24           H  
ATOM   2665  CA  VAL A 186      14.839   7.148 -35.591  1.00 38.24           C  
ATOM   2666  HA  VAL A 186      15.312   6.346 -35.023  1.00 38.24           H  
ATOM   2667  C   VAL A 186      13.581   6.595 -36.249  1.00 38.24           C  
ATOM   2668  CB  VAL A 186      14.522   8.290 -34.601  1.00 38.24           C  
ATOM   2669  HB  VAL A 186      13.978   9.079 -35.120  1.00 38.24           H  
ATOM   2670  O   VAL A 186      12.827   7.345 -36.869  1.00 38.24           O  
ATOM   2671  CG1 VAL A 186      13.660   7.786 -33.436  1.00 38.24           C  
ATOM   2672 HG11 VAL A 186      14.184   6.998 -32.896  1.00 38.24           H  
ATOM   2673 HG12 VAL A 186      13.451   8.606 -32.748  1.00 38.24           H  
ATOM   2674 HG13 VAL A 186      12.713   7.393 -33.805  1.00 38.24           H  
ATOM   2675  CG2 VAL A 186      15.802   8.903 -34.012  1.00 38.24           C  
ATOM   2676 HG21 VAL A 186      15.545   9.663 -33.274  1.00 38.24           H  
ATOM   2677 HG22 VAL A 186      16.390   9.377 -34.797  1.00 38.24           H  
ATOM   2678 HG23 VAL A 186      16.400   8.128 -33.533  1.00 38.24           H  
ATOM   2679  N   SER A 187      13.353   5.287 -36.151  1.00 37.71           N  
ATOM   2680  H   SER A 187      14.001   4.701 -35.644  1.00 37.71           H  
ATOM   2681  CA  SER A 187      12.081   4.673 -36.537  1.00 37.71           C  
ATOM   2682  HA  SER A 187      11.669   5.220 -37.386  1.00 37.71           H  
ATOM   2683  C   SER A 187      11.090   4.786 -35.375  1.00 37.71           C  
ATOM   2684  CB  SER A 187      12.287   3.223 -36.998  1.00 37.71           C  
ATOM   2685  HB2 SER A 187      12.817   3.227 -37.950  1.00 37.71           H  
ATOM   2686  HB3 SER A 187      11.318   2.744 -37.137  1.00 37.71           H  
ATOM   2687  O   SER A 187      11.415   4.491 -34.228  1.00 37.71           O  
ATOM   2688  OG  SER A 187      13.049   2.496 -36.057  1.00 37.71           O  
ATOM   2689  HG  SER A 187      13.143   1.582 -36.337  1.00 37.71           H  
ATOM   2690  N   ARG A 188       9.865   5.244 -35.656  1.00 46.99           N  
ATOM   2691  H   ARG A 188       9.653   5.485 -36.614  1.00 46.99           H  
ATOM   2692  CA  ARG A 188       8.761   5.291 -34.684  1.00 46.99           C  
ATOM   2693  HA  ARG A 188       9.087   4.847 -33.744  1.00 46.99           H  
ATOM   2694  C   ARG A 188       7.612   4.438 -35.215  1.00 46.99           C  
ATOM   2695  CB  ARG A 188       8.318   6.746 -34.401  1.00 46.99           C  
ATOM   2696  HB2 ARG A 188       7.473   6.723 -33.713  1.00 46.99           H  
ATOM   2697  HB3 ARG A 188       7.983   7.203 -35.333  1.00 46.99           H  
ATOM   2698  O   ARG A 188       7.209   4.616 -36.362  1.00 46.99           O  
ATOM   2699  CG  ARG A 188       9.430   7.621 -33.789  1.00 46.99           C  
ATOM   2700  HG2 ARG A 188       9.812   7.154 -32.881  1.00 46.99           H  
ATOM   2701  HG3 ARG A 188      10.250   7.683 -34.504  1.00 46.99           H  
ATOM   2702  CD  ARG A 188       8.975   9.062 -33.478  1.00 46.99           C  
ATOM   2703  HD2 ARG A 188       9.868   9.685 -33.430  1.00 46.99           H  
ATOM   2704  HD3 ARG A 188       8.352   9.424 -34.296  1.00 46.99           H  
ATOM   2705  NE  ARG A 188       8.254   9.187 -32.191  1.00 46.99           N  
ATOM   2706  HE  ARG A 188       8.156   8.342 -31.645  1.00 46.99           H  
ATOM   2707  NH1 ARG A 188       7.881  11.470 -32.226  1.00 46.99           N  
ATOM   2708 HH11 ARG A 188       8.291  11.527 -33.148  1.00 46.99           H  
ATOM   2709 HH12 ARG A 188       7.542  12.300 -31.761  1.00 46.99           H  
ATOM   2710  NH2 ARG A 188       7.286  10.300 -30.442  1.00 46.99           N  
ATOM   2711 HH21 ARG A 188       7.238   9.446 -29.905  1.00 46.99           H  
ATOM   2712 HH22 ARG A 188       7.004  11.170 -30.015  1.00 46.99           H  
ATOM   2713  CZ  ARG A 188       7.813  10.309 -31.634  1.00 46.99           C  
ATOM   2714  N   SER A 189       7.077   3.541 -34.389  1.00 47.02           N  
ATOM   2715  H   SER A 189       7.475   3.411 -33.470  1.00 47.02           H  
ATOM   2716  CA  SER A 189       5.803   2.863 -34.639  1.00 47.02           C  
ATOM   2717  HA  SER A 189       5.500   3.037 -35.672  1.00 47.02           H  
ATOM   2718  C   SER A 189       4.733   3.468 -33.730  1.00 47.02           C  
ATOM   2719  CB  SER A 189       5.915   1.341 -34.465  1.00 47.02           C  
ATOM   2720  HB2 SER A 189       4.941   0.889 -34.649  1.00 47.02           H  
ATOM   2721  HB3 SER A 189       6.628   0.946 -35.189  1.00 47.02           H  
ATOM   2722  O   SER A 189       4.915   3.597 -32.522  1.00 47.02           O  
ATOM   2723  OG  SER A 189       6.341   1.012 -33.160  1.00 47.02           O  
ATOM   2724  HG  SER A 189       6.273   0.065 -33.020  1.00 47.02           H  
ATOM   2725  N   SER A 190       3.619   3.889 -34.320  1.00 57.12           N  
ATOM   2726  H   SER A 190       3.540   3.825 -35.325  1.00 57.12           H  
ATOM   2727  CA  SER A 190       2.441   4.356 -33.590  1.00 57.12           C  
ATOM   2728  HA  SER A 190       2.661   4.419 -32.524  1.00 57.12           H  
ATOM   2729  C   SER A 190       1.310   3.357 -33.788  1.00 57.12           C  
ATOM   2730  CB  SER A 190       2.028   5.757 -34.055  1.00 57.12           C  
ATOM   2731  HB2 SER A 190       2.840   6.457 -33.859  1.00 57.12           H  
ATOM   2732  HB3 SER A 190       1.146   6.076 -33.499  1.00 57.12           H  
ATOM   2733  O   SER A 190       0.927   3.078 -34.925  1.00 57.12           O  
ATOM   2734  OG  SER A 190       1.736   5.752 -35.439  1.00 57.12           O  
ATOM   2735  HG  SER A 190       1.190   4.984 -35.625  1.00 57.12           H  
ATOM   2736  N   PHE A 191       0.758   2.845 -32.694  1.00 55.59           N  
ATOM   2737  H   PHE A 191       1.123   3.107 -31.790  1.00 55.59           H  
ATOM   2738  CA  PHE A 191      -0.430   1.999 -32.718  1.00 55.59           C  
ATOM   2739  HA  PHE A 191      -0.530   1.538 -33.701  1.00 55.59           H  
ATOM   2740  C   PHE A 191      -1.651   2.880 -32.466  1.00 55.59           C  
ATOM   2741  CB  PHE A 191      -0.285   0.864 -31.699  1.00 55.59           C  
ATOM   2742  HB2 PHE A 191      -0.259   1.284 -30.693  1.00 55.59           H  
ATOM   2743  HB3 PHE A 191      -1.161   0.218 -31.762  1.00 55.59           H  
ATOM   2744  O   PHE A 191      -1.766   3.504 -31.413  1.00 55.59           O  
ATOM   2745  CG  PHE A 191       0.961   0.027 -31.918  1.00 55.59           C  
ATOM   2746  CD1 PHE A 191       0.955  -1.029 -32.849  1.00 55.59           C  
ATOM   2747  HD1 PHE A 191       0.052  -1.269 -33.390  1.00 55.59           H  
ATOM   2748  CD2 PHE A 191       2.144   0.330 -31.215  1.00 55.59           C  
ATOM   2749  HD2 PHE A 191       2.160   1.137 -30.497  1.00 55.59           H  
ATOM   2750  CE1 PHE A 191       2.122  -1.783 -33.067  1.00 55.59           C  
ATOM   2751  HE1 PHE A 191       2.112  -2.605 -33.768  1.00 55.59           H  
ATOM   2752  CE2 PHE A 191       3.312  -0.418 -31.439  1.00 55.59           C  
ATOM   2753  HE2 PHE A 191       4.213  -0.185 -30.892  1.00 55.59           H  
ATOM   2754  CZ  PHE A 191       3.300  -1.479 -32.362  1.00 55.59           C  
ATOM   2755  HZ  PHE A 191       4.191  -2.068 -32.518  1.00 55.59           H  
ATOM   2756  N   ASN A 192      -2.539   2.965 -33.455  1.00 51.48           N  
ATOM   2757  H   ASN A 192      -2.389   2.424 -34.295  1.00 51.48           H  
ATOM   2758  CA  ASN A 192      -3.749   3.770 -33.366  1.00 51.48           C  
ATOM   2759  HA  ASN A 192      -3.544   4.649 -32.755  1.00 51.48           H  
ATOM   2760  C   ASN A 192      -4.842   2.947 -32.670  1.00 51.48           C  
ATOM   2761  CB  ASN A 192      -4.123   4.248 -34.783  1.00 51.48           C  
ATOM   2762  HB2 ASN A 192      -4.562   3.427 -35.350  1.00 51.48           H  
ATOM   2763  HB3 ASN A 192      -3.222   4.584 -35.297  1.00 51.48           H  
ATOM   2764  O   ASN A 192      -5.419   2.044 -33.278  1.00 51.48           O  
ATOM   2765  CG  ASN A 192      -5.089   5.418 -34.772  1.00 51.48           C  
ATOM   2766  ND2 ASN A 192      -5.514   5.875 -35.926  1.00 51.48           N  
ATOM   2767 HD21 ASN A 192      -6.139   6.667 -35.872  1.00 51.48           H  
ATOM   2768 HD22 ASN A 192      -5.220   5.452 -36.795  1.00 51.48           H  
ATOM   2769  OD1 ASN A 192      -5.453   5.959 -33.748  1.00 51.48           O  
ATOM   2770  N   ASN A 193      -5.084   3.215 -31.387  1.00 50.25           N  
ATOM   2771  H   ASN A 193      -4.588   3.980 -30.952  1.00 50.25           H  
ATOM   2772  CA  ASN A 193      -6.188   2.617 -30.645  1.00 50.25           C  
ATOM   2773  HA  ASN A 193      -6.502   1.705 -31.153  1.00 50.25           H  
ATOM   2774  C   ASN A 193      -7.355   3.618 -30.592  1.00 50.25           C  
ATOM   2775  CB  ASN A 193      -5.710   2.211 -29.243  1.00 50.25           C  
ATOM   2776  HB2 ASN A 193      -5.424   3.109 -28.696  1.00 50.25           H  
ATOM   2777  HB3 ASN A 193      -4.835   1.567 -29.335  1.00 50.25           H  
ATOM   2778  O   ASN A 193      -7.170   4.711 -30.066  1.00 50.25           O  
ATOM   2779  CG  ASN A 193      -6.770   1.480 -28.432  1.00 50.25           C  
ATOM   2780  ND2 ASN A 193      -6.381   0.838 -27.360  1.00 50.25           N  
ATOM   2781 HD21 ASN A 193      -7.090   0.342 -26.839  1.00 50.25           H  
ATOM   2782 HD22 ASN A 193      -5.406   0.852 -27.094  1.00 50.25           H  
ATOM   2783  OD1 ASN A 193      -7.951   1.459 -28.736  1.00 50.25           O  
ATOM   2784  N   PRO A 194      -8.565   3.269 -31.060  1.00 55.92           N  
ATOM   2785  CA  PRO A 194      -9.716   4.173 -31.021  1.00 55.92           C  
ATOM   2786  HA  PRO A 194      -9.448   5.109 -31.512  1.00 55.92           H  
ATOM   2787  C   PRO A 194     -10.209   4.531 -29.604  1.00 55.92           C  
ATOM   2788  CB  PRO A 194     -10.796   3.471 -31.852  1.00 55.92           C  
ATOM   2789  HB2 PRO A 194     -10.716   3.794 -32.890  1.00 55.92           H  
ATOM   2790  HB3 PRO A 194     -11.802   3.664 -31.478  1.00 55.92           H  
ATOM   2791  O   PRO A 194     -11.035   5.430 -29.473  1.00 55.92           O  
ATOM   2792  CG  PRO A 194     -10.434   1.990 -31.756  1.00 55.92           C  
ATOM   2793  HG2 PRO A 194     -10.821   1.579 -30.824  1.00 55.92           H  
ATOM   2794  HG3 PRO A 194     -10.804   1.425 -32.611  1.00 55.92           H  
ATOM   2795  CD  PRO A 194      -8.912   2.015 -31.708  1.00 55.92           C  
ATOM   2796  HD2 PRO A 194      -8.552   1.148 -31.155  1.00 55.92           H  
ATOM   2797  HD3 PRO A 194      -8.509   2.010 -32.721  1.00 55.92           H  
ATOM   2798  N   ALA A 195      -9.734   3.868 -28.542  1.00 50.36           N  
ATOM   2799  H   ALA A 195      -9.082   3.112 -28.692  1.00 50.36           H  
ATOM   2800  CA  ALA A 195     -10.130   4.181 -27.165  1.00 50.36           C  
ATOM   2801  HA  ALA A 195     -11.197   4.401 -27.156  1.00 50.36           H  
ATOM   2802  C   ALA A 195      -9.426   5.419 -26.567  1.00 50.36           C  
ATOM   2803  CB  ALA A 195      -9.904   2.934 -26.303  1.00 50.36           C  
ATOM   2804  HB1 ALA A 195      -8.841   2.694 -26.269  1.00 50.36           H  
ATOM   2805  HB2 ALA A 195     -10.260   3.122 -25.290  1.00 50.36           H  
ATOM   2806  HB3 ALA A 195     -10.451   2.090 -26.722  1.00 50.36           H  
ATOM   2807  O   ALA A 195      -9.913   5.968 -25.579  1.00 50.36           O  
ATOM   2808  N   TYR A 196      -8.299   5.868 -27.133  1.00 48.79           N  
ATOM   2809  H   TYR A 196      -7.952   5.421 -27.970  1.00 48.79           H  
ATOM   2810  CA  TYR A 196      -7.584   7.058 -26.666  1.00 48.79           C  
ATOM   2811  HA  TYR A 196      -8.309   7.738 -26.219  1.00 48.79           H  
ATOM   2812  C   TYR A 196      -6.919   7.812 -27.820  1.00 48.79           C  
ATOM   2813  CB  TYR A 196      -6.565   6.695 -25.572  1.00 48.79           C  
ATOM   2814  HB2 TYR A 196      -6.008   7.591 -25.299  1.00 48.79           H  
ATOM   2815  HB3 TYR A 196      -7.118   6.387 -24.685  1.00 48.79           H  
ATOM   2816  O   TYR A 196      -6.346   7.228 -28.733  1.00 48.79           O  
ATOM   2817  CG  TYR A 196      -5.576   5.598 -25.931  1.00 48.79           C  
ATOM   2818  CD1 TYR A 196      -5.832   4.274 -25.527  1.00 48.79           C  
ATOM   2819  HD1 TYR A 196      -6.721   4.048 -24.957  1.00 48.79           H  
ATOM   2820  CD2 TYR A 196      -4.404   5.897 -26.654  1.00 48.79           C  
ATOM   2821  HD2 TYR A 196      -4.214   6.911 -26.973  1.00 48.79           H  
ATOM   2822  CE1 TYR A 196      -4.921   3.252 -25.847  1.00 48.79           C  
ATOM   2823  HE1 TYR A 196      -5.091   2.243 -25.502  1.00 48.79           H  
ATOM   2824  CE2 TYR A 196      -3.505   4.871 -27.004  1.00 48.79           C  
ATOM   2825  HE2 TYR A 196      -2.628   5.099 -27.592  1.00 48.79           H  
ATOM   2826  OH  TYR A 196      -2.944   2.531 -26.981  1.00 48.79           O  
ATOM   2827  HH  TYR A 196      -2.182   2.856 -27.466  1.00 48.79           H  
ATOM   2828  CZ  TYR A 196      -3.770   3.543 -26.606  1.00 48.79           C  
ATOM   2829  N   VAL A 197      -6.960   9.143 -27.757  1.00 49.31           N  
ATOM   2830  H   VAL A 197      -7.420   9.575 -26.968  1.00 49.31           H  
ATOM   2831  CA  VAL A 197      -6.274  10.015 -28.714  1.00 49.31           C  
ATOM   2832  HA  VAL A 197      -6.377   9.598 -29.716  1.00 49.31           H  
ATOM   2833  C   VAL A 197      -4.789  10.055 -28.359  1.00 49.31           C  
ATOM   2834  CB  VAL A 197      -6.908  11.422 -28.718  1.00 49.31           C  
ATOM   2835  HB  VAL A 197      -6.885  11.830 -27.708  1.00 49.31           H  
ATOM   2836  O   VAL A 197      -4.408  10.580 -27.314  1.00 49.31           O  
ATOM   2837  CG1 VAL A 197      -6.166  12.387 -29.651  1.00 49.31           C  
ATOM   2838 HG11 VAL A 197      -5.145  12.542 -29.302  1.00 49.31           H  
ATOM   2839 HG12 VAL A 197      -6.145  11.991 -30.666  1.00 49.31           H  
ATOM   2840 HG13 VAL A 197      -6.669  13.355 -29.655  1.00 49.31           H  
ATOM   2841  CG2 VAL A 197      -8.371  11.353 -29.182  1.00 49.31           C  
ATOM   2842 HG21 VAL A 197      -8.428  10.928 -30.183  1.00 49.31           H  
ATOM   2843 HG22 VAL A 197      -8.959  10.740 -28.499  1.00 49.31           H  
ATOM   2844 HG23 VAL A 197      -8.801  12.355 -29.194  1.00 49.31           H  
ATOM   2845  N   SER A 198      -3.932   9.499 -29.217  1.00 43.47           N  
ATOM   2846  H   SER A 198      -4.290   9.005 -30.021  1.00 43.47           H  
ATOM   2847  CA  SER A 198      -2.482   9.649 -29.082  1.00 43.47           C  
ATOM   2848  HA  SER A 198      -2.216   9.583 -28.027  1.00 43.47           H  
ATOM   2849  C   SER A 198      -2.051  11.020 -29.606  1.00 43.47           C  
ATOM   2850  CB  SER A 198      -1.745   8.516 -29.807  1.00 43.47           C  
ATOM   2851  HB2 SER A 198      -2.052   7.557 -29.391  1.00 43.47           H  
ATOM   2852  HB3 SER A 198      -0.673   8.636 -29.655  1.00 43.47           H  
ATOM   2853  O   SER A 198      -2.081  11.260 -30.814  1.00 43.47           O  
ATOM   2854  OG  SER A 198      -2.021   8.535 -31.194  1.00 43.47           O  
ATOM   2855  HG  SER A 198      -2.032   9.454 -31.474  1.00 43.47           H  
ATOM   2856  N   VAL A 199      -1.627  11.915 -28.715  1.00 46.79           N  
ATOM   2857  H   VAL A 199      -1.683  11.686 -27.733  1.00 46.79           H  
ATOM   2858  CA  VAL A 199      -1.008  13.194 -29.089  1.00 46.79           C  
ATOM   2859  HA  VAL A 199      -1.392  13.509 -30.059  1.00 46.79           H  
ATOM   2860  C   VAL A 199       0.498  12.973 -29.213  1.00 46.79           C  
ATOM   2861  CB  VAL A 199      -1.348  14.311 -28.080  1.00 46.79           C  
ATOM   2862  HB  VAL A 199      -0.923  14.066 -27.107  1.00 46.79           H  
ATOM   2863  O   VAL A 199       1.182  12.737 -28.220  1.00 46.79           O  
ATOM   2864  CG1 VAL A 199      -0.784  15.660 -28.545  1.00 46.79           C  
ATOM   2865 HG11 VAL A 199       0.304  15.616 -28.601  1.00 46.79           H  
ATOM   2866 HG12 VAL A 199      -1.053  16.436 -27.829  1.00 46.79           H  
ATOM   2867 HG13 VAL A 199      -1.188  15.924 -29.523  1.00 46.79           H  
ATOM   2868  CG2 VAL A 199      -2.867  14.465 -27.918  1.00 46.79           C  
ATOM   2869 HG21 VAL A 199      -3.084  15.290 -27.239  1.00 46.79           H  
ATOM   2870 HG22 VAL A 199      -3.300  13.559 -27.495  1.00 46.79           H  
ATOM   2871 HG23 VAL A 199      -3.331  14.668 -28.884  1.00 46.79           H  
ATOM   2872  N   SER A 200       1.022  13.005 -30.437  1.00 43.94           N  
ATOM   2873  H   SER A 200       0.409  13.138 -31.229  1.00 43.94           H  
ATOM   2874  CA  SER A 200       2.461  12.917 -30.690  1.00 43.94           C  
ATOM   2875  HA  SER A 200       2.954  12.452 -29.836  1.00 43.94           H  
ATOM   2876  C   SER A 200       3.050  14.313 -30.878  1.00 43.94           C  
ATOM   2877  CB  SER A 200       2.746  12.031 -31.909  1.00 43.94           C  
ATOM   2878  HB2 SER A 200       3.825  11.958 -32.050  1.00 43.94           H  
ATOM   2879  HB3 SER A 200       2.349  11.031 -31.732  1.00 43.94           H  
ATOM   2880  O   SER A 200       2.759  14.972 -31.875  1.00 43.94           O  
ATOM   2881  OG  SER A 200       2.162  12.568 -33.078  1.00 43.94           O  
ATOM   2882  HG  SER A 200       2.267  13.522 -33.047  1.00 43.94           H  
ATOM   2883  N   SER A 201       3.915  14.747 -29.966  1.00 44.20           N  
ATOM   2884  H   SER A 201       4.070  14.221 -29.118  1.00 44.20           H  
ATOM   2885  CA  SER A 201       4.779  15.908 -30.179  1.00 44.20           C  
ATOM   2886  HA  SER A 201       4.238  16.620 -30.802  1.00 44.20           H  
ATOM   2887  C   SER A 201       6.071  15.490 -30.907  1.00 44.20           C  
ATOM   2888  CB  SER A 201       5.065  16.620 -28.850  1.00 44.20           C  
ATOM   2889  HB2 SER A 201       4.176  17.176 -28.551  1.00 44.20           H  
ATOM   2890  HB3 SER A 201       5.890  17.321 -28.978  1.00 44.20           H  
ATOM   2891  O   SER A 201       6.612  14.398 -30.658  1.00 44.20           O  
ATOM   2892  OG  SER A 201       5.376  15.684 -27.834  1.00 44.20           O  
ATOM   2893  HG  SER A 201       5.577  16.162 -27.026  1.00 44.20           H  
ATOM   2894  N   PRO A 202       6.588  16.309 -31.842  1.00 42.17           N  
ATOM   2895  CA  PRO A 202       7.964  16.161 -32.297  1.00 42.17           C  
ATOM   2896  HA  PRO A 202       8.140  15.148 -32.660  1.00 42.17           H  
ATOM   2897  C   PRO A 202       8.901  16.451 -31.117  1.00 42.17           C  
ATOM   2898  CB  PRO A 202       8.125  17.151 -33.454  1.00 42.17           C  
ATOM   2899  HB2 PRO A 202       7.842  16.665 -34.388  1.00 42.17           H  
ATOM   2900  HB3 PRO A 202       9.139  17.544 -33.524  1.00 42.17           H  
ATOM   2901  O   PRO A 202       8.663  17.387 -30.354  1.00 42.17           O  
ATOM   2902  CG  PRO A 202       7.111  18.251 -33.133  1.00 42.17           C  
ATOM   2903  HG2 PRO A 202       7.566  18.979 -32.461  1.00 42.17           H  
ATOM   2904  HG3 PRO A 202       6.748  18.744 -34.035  1.00 42.17           H  
ATOM   2905  CD  PRO A 202       5.988  17.516 -32.400  1.00 42.17           C  
ATOM   2906  HD2 PRO A 202       5.582  18.159 -31.619  1.00 42.17           H  
ATOM   2907  HD3 PRO A 202       5.205  17.238 -33.105  1.00 42.17           H  
ATOM   2908  N   SER A 203       9.960  15.653 -30.953  1.00 44.63           N  
ATOM   2909  H   SER A 203      10.154  14.923 -31.624  1.00 44.63           H  
ATOM   2910  CA  SER A 203      11.018  15.983 -29.999  1.00 44.63           C  
ATOM   2911  HA  SER A 203      10.589  16.110 -29.005  1.00 44.63           H  
ATOM   2912  C   SER A 203      11.637  17.300 -30.449  1.00 44.63           C  
ATOM   2913  CB  SER A 203      12.084  14.879 -29.936  1.00 44.63           C  
ATOM   2914  HB2 SER A 203      12.888  15.193 -29.270  1.00 44.63           H  
ATOM   2915  HB3 SER A 203      11.639  13.966 -29.540  1.00 44.63           H  
ATOM   2916  O   SER A 203      12.231  17.354 -31.530  1.00 44.63           O  
ATOM   2917  OG  SER A 203      12.613  14.625 -31.225  1.00 44.63           O  
ATOM   2918  HG  SER A 203      12.883  15.473 -31.585  1.00 44.63           H  
ATOM   2919  N   GLN A 204      11.485  18.356 -29.653  1.00 37.80           N  
ATOM   2920  H   GLN A 204      10.945  18.269 -28.804  1.00 37.80           H  
ATOM   2921  CA  GLN A 204      12.343  19.518 -29.804  1.00 37.80           C  
ATOM   2922  HA  GLN A 204      12.245  19.916 -30.814  1.00 37.80           H  
ATOM   2923  C   GLN A 204      13.772  19.009 -29.618  1.00 37.80           C  
ATOM   2924  CB  GLN A 204      11.965  20.622 -28.806  1.00 37.80           C  
ATOM   2925  HB2 GLN A 204      12.720  21.405 -28.872  1.00 37.80           H  
ATOM   2926  HB3 GLN A 204      11.961  20.229 -27.789  1.00 37.80           H  
ATOM   2927  O   GLN A 204      14.117  18.474 -28.565  1.00 37.80           O  
ATOM   2928  CG  GLN A 204      10.591  21.229 -29.140  1.00 37.80           C  
ATOM   2929  HG2 GLN A 204       9.802  20.519 -28.893  1.00 37.80           H  
ATOM   2930  HG3 GLN A 204      10.544  21.433 -30.210  1.00 37.80           H  
ATOM   2931  CD  GLN A 204      10.323  22.539 -28.405  1.00 37.80           C  
ATOM   2932  NE2 GLN A 204       9.333  23.302 -28.814  1.00 37.80           N  
ATOM   2933 HE21 GLN A 204       9.215  24.156 -28.288  1.00 37.80           H  
ATOM   2934 HE22 GLN A 204       8.753  23.046 -29.600  1.00 37.80           H  
ATOM   2935  OE1 GLN A 204      10.985  22.913 -27.459  1.00 37.80           O  
ATOM   2936  N   GLY A 205      14.559  19.048 -30.694  1.00 37.67           N  
ATOM   2937  H   GLY A 205      14.198  19.457 -31.545  1.00 37.67           H  
ATOM   2938  CA  GLY A 205      15.986  18.791 -30.598  1.00 37.67           C  
ATOM   2939  HA2 GLY A 205      16.156  17.760 -30.287  1.00 37.67           H  
ATOM   2940  HA3 GLY A 205      16.475  18.972 -31.555  1.00 37.67           H  
ATOM   2941  C   GLY A 205      16.555  19.751 -29.562  1.00 37.67           C  
ATOM   2942  O   GLY A 205      16.219  20.932 -29.588  1.00 37.67           O  
ATOM   2943  N   LEU A 206      17.349  19.212 -28.636  1.00 36.28           N  
ATOM   2944  H   LEU A 206      17.488  18.212 -28.666  1.00 36.28           H  
ATOM   2945  CA  LEU A 206      18.119  19.951 -27.638  1.00 36.28           C  
ATOM   2946  HA  LEU A 206      17.482  20.224 -26.796  1.00 36.28           H  
ATOM   2947  C   LEU A 206      18.696  21.226 -28.264  1.00 36.28           C  
ATOM   2948  CB  LEU A 206      19.262  19.039 -27.159  1.00 36.28           C  
ATOM   2949  HB2 LEU A 206      19.773  18.624 -28.027  1.00 36.28           H  
ATOM   2950  HB3 LEU A 206      19.995  19.659 -26.642  1.00 36.28           H  
ATOM   2951  O   LEU A 206      19.585  21.160 -29.109  1.00 36.28           O  
ATOM   2952  CG  LEU A 206      18.803  17.909 -26.218  1.00 36.28           C  
ATOM   2953  HG  LEU A 206      17.715  17.904 -26.143  1.00 36.28           H  
ATOM   2954  CD1 LEU A 206      19.251  16.538 -26.732  1.00 36.28           C  
ATOM   2955 HD11 LEU A 206      18.904  15.763 -26.049  1.00 36.28           H  
ATOM   2956 HD12 LEU A 206      18.828  16.356 -27.720  1.00 36.28           H  
ATOM   2957 HD13 LEU A 206      20.339  16.502 -26.788  1.00 36.28           H  
ATOM   2958  CD2 LEU A 206      19.386  18.118 -24.822  1.00 36.28           C  
ATOM   2959 HD21 LEU A 206      19.057  19.079 -24.426  1.00 36.28           H  
ATOM   2960 HD22 LEU A 206      19.036  17.332 -24.152  1.00 36.28           H  
ATOM   2961 HD23 LEU A 206      20.475  18.099 -24.856  1.00 36.28           H  
ATOM   2962  N   GLY A 207      18.134  22.373 -27.906  1.00 36.00           N  
ATOM   2963  H   GLY A 207      17.337  22.346 -27.286  1.00 36.00           H  
ATOM   2964  CA  GLY A 207      18.418  23.620 -28.599  1.00 36.00           C  
ATOM   2965  HA2 GLY A 207      19.428  23.949 -28.358  1.00 36.00           H  
ATOM   2966  HA3 GLY A 207      18.340  23.469 -29.676  1.00 36.00           H  
ATOM   2967  C   GLY A 207      17.437  24.702 -28.192  1.00 36.00           C  
ATOM   2968  O   GLY A 207      16.705  25.235 -29.020  1.00 36.00           O  
ATOM   2969  N   GLU A 208      17.409  25.011 -26.899  1.00 31.02           N  
ATOM   2970  H   GLU A 208      18.024  24.511 -26.273  1.00 31.02           H  
ATOM   2971  CA  GLU A 208      16.884  26.276 -26.397  1.00 31.02           C  
ATOM   2972  HA  GLU A 208      15.866  26.417 -26.758  1.00 31.02           H  
ATOM   2973  C   GLU A 208      17.784  27.394 -26.952  1.00 31.02           C  
ATOM   2974  CB  GLU A 208      16.855  26.198 -24.865  1.00 31.02           C  
ATOM   2975  HB2 GLU A 208      17.876  26.205 -24.482  1.00 31.02           H  
ATOM   2976  HB3 GLU A 208      16.394  25.252 -24.583  1.00 31.02           H  
ATOM   2977  O   GLU A 208      18.818  27.748 -26.397  1.00 31.02           O  
ATOM   2978  CG  GLU A 208      16.039  27.326 -24.221  1.00 31.02           C  
ATOM   2979  HG2 GLU A 208      16.493  28.284 -24.474  1.00 31.02           H  
ATOM   2980  HG3 GLU A 208      15.034  27.307 -24.642  1.00 31.02           H  
ATOM   2981  CD  GLU A 208      15.956  27.188 -22.690  1.00 31.02           C  
ATOM   2982  OE1 GLU A 208      15.091  27.880 -22.109  1.00 31.02           O  
ATOM   2983  OE2 GLU A 208      16.743  26.401 -22.116  1.00 31.02           O  
ATOM   2984  N   GLY A 209      17.466  27.850 -28.159  1.00 31.38           N  
ATOM   2985  H   GLY A 209      16.726  27.365 -28.647  1.00 31.38           H  
ATOM   2986  CA  GLY A 209      18.293  28.776 -28.916  1.00 31.38           C  
ATOM   2987  HA2 GLY A 209      19.033  28.219 -29.490  1.00 31.38           H  
ATOM   2988  HA3 GLY A 209      18.810  29.463 -28.245  1.00 31.38           H  
ATOM   2989  C   GLY A 209      17.426  29.572 -29.868  1.00 31.38           C  
ATOM   2990  O   GLY A 209      17.407  29.320 -31.070  1.00 31.38           O  
ATOM   2991  N   GLY A 210      16.682  30.532 -29.319  1.00 26.10           N  
ATOM   2992  H   GLY A 210      16.723  30.634 -28.315  1.00 26.10           H  
ATOM   2993  CA  GLY A 210      16.073  31.605 -30.094  1.00 26.10           C  
ATOM   2994  HA2 GLY A 210      15.360  31.190 -30.806  1.00 26.10           H  
ATOM   2995  HA3 GLY A 210      15.553  32.292 -29.426  1.00 26.10           H  
ATOM   2996  C   GLY A 210      17.163  32.376 -30.837  1.00 26.10           C  
ATOM   2997  O   GLY A 210      17.799  33.262 -30.279  1.00 26.10           O  
ATOM   2998  N   GLY A 211      17.399  32.006 -32.092  1.00 26.56           N  
ATOM   2999  H   GLY A 211      16.969  31.146 -32.399  1.00 26.56           H  
ATOM   3000  CA  GLY A 211      18.391  32.610 -32.974  1.00 26.56           C  
ATOM   3001  HA2 GLY A 211      18.782  33.534 -32.549  1.00 26.56           H  
ATOM   3002  HA3 GLY A 211      19.216  31.914 -33.121  1.00 26.56           H  
ATOM   3003  C   GLY A 211      17.758  32.909 -34.322  1.00 26.56           C  
ATOM   3004  O   GLY A 211      17.938  32.181 -35.290  1.00 26.56           O  
ATOM   3005  N   PHE A 212      16.966  33.973 -34.353  1.00 25.62           N  
ATOM   3006  H   PHE A 212      16.870  34.496 -33.494  1.00 25.62           H  
ATOM   3007  CA  PHE A 212      16.420  34.577 -35.560  1.00 25.62           C  
ATOM   3008  HA  PHE A 212      15.889  33.826 -36.145  1.00 25.62           H  
ATOM   3009  C   PHE A 212      17.570  35.157 -36.401  1.00 25.62           C  
ATOM   3010  CB  PHE A 212      15.433  35.656 -35.080  1.00 25.62           C  
ATOM   3011  HB2 PHE A 212      15.956  36.331 -34.403  1.00 25.62           H  
ATOM   3012  HB3 PHE A 212      14.651  35.170 -34.497  1.00 25.62           H  
ATOM   3013  O   PHE A 212      18.189  36.139 -35.994  1.00 25.62           O  
ATOM   3014  CG  PHE A 212      14.765  36.493 -36.151  1.00 25.62           C  
ATOM   3015  CD1 PHE A 212      15.273  37.767 -36.474  1.00 25.62           C  
ATOM   3016  HD1 PHE A 212      16.168  38.129 -35.990  1.00 25.62           H  
ATOM   3017  CD2 PHE A 212      13.598  36.026 -36.782  1.00 25.62           C  
ATOM   3018  HD2 PHE A 212      13.200  35.054 -36.531  1.00 25.62           H  
ATOM   3019  CE1 PHE A 212      14.616  38.569 -37.423  1.00 25.62           C  
ATOM   3020  HE1 PHE A 212      15.007  39.544 -37.672  1.00 25.62           H  
ATOM   3021  CE2 PHE A 212      12.942  36.828 -37.732  1.00 25.62           C  
ATOM   3022  HE2 PHE A 212      12.048  36.466 -38.219  1.00 25.62           H  
ATOM   3023  CZ  PHE A 212      13.449  38.099 -38.052  1.00 25.62           C  
ATOM   3024  HZ  PHE A 212      12.946  38.713 -38.785  1.00 25.62           H  
ATOM   3025  N   ILE A 213      17.859  34.574 -37.570  1.00 29.43           N  
ATOM   3026  H   ILE A 213      17.392  33.712 -37.811  1.00 29.43           H  
ATOM   3027  CA  ILE A 213      18.666  35.222 -38.612  1.00 29.43           C  
ATOM   3028  HA  ILE A 213      18.839  36.255 -38.308  1.00 29.43           H  
ATOM   3029  C   ILE A 213      17.842  35.267 -39.897  1.00 29.43           C  
ATOM   3030  CB  ILE A 213      20.073  34.609 -38.798  1.00 29.43           C  
ATOM   3031  HB  ILE A 213      19.969  33.560 -39.076  1.00 29.43           H  
ATOM   3032  O   ILE A 213      17.457  34.252 -40.470  1.00 29.43           O  
ATOM   3033  CG1 ILE A 213      20.863  34.705 -37.470  1.00 29.43           C  
ATOM   3034 HG12 ILE A 213      20.326  34.149 -36.701  1.00 29.43           H  
ATOM   3035 HG13 ILE A 213      20.918  35.746 -37.154  1.00 29.43           H  
ATOM   3036  CG2 ILE A 213      20.826  35.353 -39.924  1.00 29.43           C  
ATOM   3037 HG21 ILE A 213      20.974  36.399 -39.657  1.00 29.43           H  
ATOM   3038 HG22 ILE A 213      21.795  34.887 -40.101  1.00 29.43           H  
ATOM   3039 HG23 ILE A 213      20.274  35.294 -40.862  1.00 29.43           H  
ATOM   3040  CD1 ILE A 213      22.287  34.136 -37.521  1.00 29.43           C  
ATOM   3041 HD11 ILE A 213      22.698  34.109 -36.512  1.00 29.43           H  
ATOM   3042 HD12 ILE A 213      22.930  34.765 -38.137  1.00 29.43           H  
ATOM   3043 HD13 ILE A 213      22.268  33.123 -37.922  1.00 29.43           H  
ATOM   3044  N   SER A 214      17.565  36.507 -40.281  1.00 27.45           N  
ATOM   3045  H   SER A 214      17.938  37.232 -39.683  1.00 27.45           H  
ATOM   3046  CA  SER A 214      16.864  36.976 -41.465  1.00 27.45           C  
ATOM   3047  HA  SER A 214      15.801  36.756 -41.370  1.00 27.45           H  
ATOM   3048  C   SER A 214      17.414  36.354 -42.752  1.00 27.45           C  
ATOM   3049  CB  SER A 214      17.070  38.496 -41.480  1.00 27.45           C  
ATOM   3050  HB2 SER A 214      16.789  38.897 -40.506  1.00 27.45           H  
ATOM   3051  HB3 SER A 214      18.119  38.731 -41.659  1.00 27.45           H  
ATOM   3052  O   SER A 214      18.570  36.572 -43.105  1.00 27.45           O  
ATOM   3053  OG  SER A 214      16.273  39.131 -42.449  1.00 27.45           O  
ATOM   3054  HG  SER A 214      16.785  39.270 -43.249  1.00 27.45           H  
ATOM   3055  N   GLY A 215      16.569  35.617 -43.467  1.00 29.20           N  
ATOM   3056  H   GLY A 215      15.657  35.425 -43.077  1.00 29.20           H  
ATOM   3057  CA  GLY A 215      16.795  35.181 -44.840  1.00 29.20           C  
ATOM   3058  HA2 GLY A 215      17.640  35.706 -45.286  1.00 29.20           H  
ATOM   3059  HA3 GLY A 215      16.991  34.109 -44.862  1.00 29.20           H  
ATOM   3060  C   GLY A 215      15.530  35.467 -45.630  1.00 29.20           C  
ATOM   3061  O   GLY A 215      14.536  34.756 -45.511  1.00 29.20           O  
ATOM   3062  N   GLU A 216      15.551  36.575 -46.357  1.00 30.67           N  
ATOM   3063  H   GLU A 216      16.415  37.098 -46.390  1.00 30.67           H  
ATOM   3064  CA  GLU A 216      14.502  37.016 -47.266  1.00 30.67           C  
ATOM   3065  HA  GLU A 216      13.606  37.263 -46.697  1.00 30.67           H  
ATOM   3066  C   GLU A 216      14.183  35.868 -48.243  1.00 30.67           C  
ATOM   3067  CB  GLU A 216      15.019  38.285 -47.980  1.00 30.67           C  
ATOM   3068  HB2 GLU A 216      14.281  38.611 -48.713  1.00 30.67           H  
ATOM   3069  HB3 GLU A 216      15.940  38.029 -48.505  1.00 30.67           H  
ATOM   3070  O   GLU A 216      15.101  35.286 -48.815  1.00 30.67           O  
ATOM   3071  CG  GLU A 216      15.294  39.442 -46.989  1.00 30.67           C  
ATOM   3072  HG2 GLU A 216      15.816  39.061 -46.111  1.00 30.67           H  
ATOM   3073  HG3 GLU A 216      14.335  39.831 -46.648  1.00 30.67           H  
ATOM   3074  CD  GLU A 216      16.146  40.595 -47.552  1.00 30.67           C  
ATOM   3075  OE1 GLU A 216      16.394  41.539 -46.768  1.00 30.67           O  
ATOM   3076  OE2 GLU A 216      16.556  40.532 -48.732  1.00 30.67           O  
ATOM   3077  N   ASN A 217      12.893  35.539 -48.407  1.00 28.45           N  
ATOM   3078  H   ASN A 217      12.237  36.104 -47.886  1.00 28.45           H  
ATOM   3079  CA  ASN A 217      12.323  34.521 -49.313  1.00 28.45           C  
ATOM   3080  HA  ASN A 217      11.390  34.965 -49.663  1.00 28.45           H  
ATOM   3081  C   ASN A 217      11.892  33.186 -48.669  1.00 28.45           C  
ATOM   3082  CB  ASN A 217      13.141  34.282 -50.607  1.00 28.45           C  
ATOM   3083  HB2 ASN A 217      12.554  33.640 -51.264  1.00 28.45           H  
ATOM   3084  HB3 ASN A 217      14.051  33.731 -50.370  1.00 28.45           H  
ATOM   3085  O   ASN A 217      12.362  32.121 -49.050  1.00 28.45           O  
ATOM   3086  CG  ASN A 217      13.521  35.519 -51.400  1.00 28.45           C  
ATOM   3087  ND2 ASN A 217      13.923  35.340 -52.633  1.00 28.45           N  
ATOM   3088 HD21 ASN A 217      14.123  34.408 -52.968  1.00 28.45           H  
ATOM   3089 HD22 ASN A 217      14.257  36.175 -53.094  1.00 28.45           H  
ATOM   3090  OD1 ASN A 217      13.410  36.658 -50.991  1.00 28.45           O  
ATOM   3091  N   SER A 218      10.888  33.207 -47.790  1.00 34.75           N  
ATOM   3092  H   SER A 218      10.674  34.083 -47.334  1.00 34.75           H  
ATOM   3093  CA  SER A 218       9.833  32.177 -47.789  1.00 34.75           C  
ATOM   3094  HA  SER A 218       9.474  32.053 -48.811  1.00 34.75           H  
ATOM   3095  C   SER A 218       8.676  32.626 -46.902  1.00 34.75           C  
ATOM   3096  CB  SER A 218      10.323  30.806 -47.306  1.00 34.75           C  
ATOM   3097  HB2 SER A 218      10.590  30.859 -46.250  1.00 34.75           H  
ATOM   3098  HB3 SER A 218      11.193  30.474 -47.872  1.00 34.75           H  
ATOM   3099  O   SER A 218       8.843  32.860 -45.708  1.00 34.75           O  
ATOM   3100  OG  SER A 218       9.291  29.857 -47.498  1.00 34.75           O  
ATOM   3101  HG  SER A 218       9.600  29.015 -47.157  1.00 34.75           H  
ATOM   3102  N   GLY A 219       7.495  32.786 -47.497  1.00 25.57           N  
ATOM   3103  H   GLY A 219       7.419  32.524 -48.469  1.00 25.57           H  
ATOM   3104  CA  GLY A 219       6.269  33.105 -46.779  1.00 25.57           C  
ATOM   3105  HA2 GLY A 219       6.433  33.965 -46.129  1.00 25.57           H  
ATOM   3106  HA3 GLY A 219       5.481  33.348 -47.491  1.00 25.57           H  
ATOM   3107  C   GLY A 219       5.809  31.917 -45.944  1.00 25.57           C  
ATOM   3108  O   GLY A 219       5.179  31.006 -46.469  1.00 25.57           O  
ATOM   3109  N   ILE A 220       6.086  31.945 -44.643  1.00 29.04           N  
ATOM   3110  H   ILE A 220       6.733  32.640 -44.302  1.00 29.04           H  
ATOM   3111  CA  ILE A 220       5.388  31.119 -43.658  1.00 29.04           C  
ATOM   3112  HA  ILE A 220       4.457  30.766 -44.101  1.00 29.04           H  
ATOM   3113  C   ILE A 220       5.024  32.032 -42.490  1.00 29.04           C  
ATOM   3114  CB  ILE A 220       6.191  29.861 -43.254  1.00 29.04           C  
ATOM   3115  HB  ILE A 220       7.142  30.170 -42.819  1.00 29.04           H  
ATOM   3116  O   ILE A 220       5.879  32.598 -41.814  1.00 29.04           O  
ATOM   3117  CG1 ILE A 220       6.471  28.984 -44.501  1.00 29.04           C  
ATOM   3118 HG12 ILE A 220       5.528  28.733 -44.986  1.00 29.04           H  
ATOM   3119 HG13 ILE A 220       7.075  29.556 -45.205  1.00 29.04           H  
ATOM   3120  CG2 ILE A 220       5.400  29.064 -42.198  1.00 29.04           C  
ATOM   3121 HG21 ILE A 220       4.457  28.710 -42.615  1.00 29.04           H  
ATOM   3122 HG22 ILE A 220       5.197  29.680 -41.322  1.00 29.04           H  
ATOM   3123 HG23 ILE A 220       5.984  28.210 -41.854  1.00 29.04           H  
ATOM   3124  CD1 ILE A 220       7.237  27.685 -44.236  1.00 29.04           C  
ATOM   3125 HD11 ILE A 220       8.149  27.901 -43.681  1.00 29.04           H  
ATOM   3126 HD12 ILE A 220       7.501  27.224 -45.188  1.00 29.04           H  
ATOM   3127 HD13 ILE A 220       6.620  26.984 -43.674  1.00 29.04           H  
ATOM   3128  N   VAL A 221       3.719  32.218 -42.318  1.00 28.23           N  
ATOM   3129  H   VAL A 221       3.095  31.699 -42.918  1.00 28.23           H  
ATOM   3130  CA  VAL A 221       3.106  32.992 -41.242  1.00 28.23           C  
ATOM   3131  HA  VAL A 221       3.580  33.971 -41.182  1.00 28.23           H  
ATOM   3132  C   VAL A 221       3.349  32.241 -39.932  1.00 28.23           C  
ATOM   3133  CB  VAL A 221       1.599  33.184 -41.538  1.00 28.23           C  
ATOM   3134  HB  VAL A 221       1.116  32.209 -41.597  1.00 28.23           H  
ATOM   3135  O   VAL A 221       2.715  31.224 -39.668  1.00 28.23           O  
ATOM   3136  CG1 VAL A 221       0.890  34.010 -40.459  1.00 28.23           C  
ATOM   3137 HG11 VAL A 221       0.945  33.495 -39.500  1.00 28.23           H  
ATOM   3138 HG12 VAL A 221       1.356  34.991 -40.365  1.00 28.23           H  
ATOM   3139 HG13 VAL A 221      -0.162  34.131 -40.716  1.00 28.23           H  
ATOM   3140  CG2 VAL A 221       1.388  33.895 -42.886  1.00 28.23           C  
ATOM   3141 HG21 VAL A 221       1.769  33.287 -43.706  1.00 28.23           H  
ATOM   3142 HG22 VAL A 221       1.899  34.858 -42.883  1.00 28.23           H  
ATOM   3143 HG23 VAL A 221       0.323  34.057 -43.053  1.00 28.23           H  
ATOM   3144  N   SER A 222       4.285  32.730 -39.119  1.00 27.45           N  
ATOM   3145  H   SER A 222       4.894  33.456 -39.468  1.00 27.45           H  
ATOM   3146  CA  SER A 222       4.411  32.342 -37.713  1.00 27.45           C  
ATOM   3147  HA  SER A 222       4.394  31.256 -37.624  1.00 27.45           H  
ATOM   3148  C   SER A 222       3.236  32.923 -36.934  1.00 27.45           C  
ATOM   3149  CB  SER A 222       5.723  32.863 -37.106  1.00 27.45           C  
ATOM   3150  HB2 SER A 222       5.901  33.889 -37.429  1.00 27.45           H  
ATOM   3151  HB3 SER A 222       5.644  32.846 -36.020  1.00 27.45           H  
ATOM   3152  O   SER A 222       3.255  34.097 -36.571  1.00 27.45           O  
ATOM   3153  OG  SER A 222       6.807  32.039 -37.480  1.00 27.45           O  
ATOM   3154  HG  SER A 222       7.619  32.403 -37.120  1.00 27.45           H  
ATOM   3155  N   SER A 223       2.218  32.114 -36.652  1.00 30.12           N  
ATOM   3156  H   SER A 223       2.177  31.205 -37.090  1.00 30.12           H  
ATOM   3157  CA  SER A 223       1.358  32.350 -35.495  1.00 30.12           C  
ATOM   3158  HA  SER A 223       1.458  33.385 -35.167  1.00 30.12           H  
ATOM   3159  C   SER A 223       1.842  31.451 -34.366  1.00 30.12           C  
ATOM   3160  CB  SER A 223      -0.125  32.156 -35.816  1.00 30.12           C  
ATOM   3161  HB2 SER A 223      -0.415  32.844 -36.611  1.00 30.12           H  
ATOM   3162  HB3 SER A 223      -0.717  32.384 -34.929  1.00 30.12           H  
ATOM   3163  O   SER A 223       1.728  30.227 -34.426  1.00 30.12           O  
ATOM   3164  OG  SER A 223      -0.388  30.834 -36.229  1.00 30.12           O  
ATOM   3165  HG  SER A 223       0.002  30.232 -35.590  1.00 30.12           H  
ATOM   3166  N   THR A 224       2.402  32.080 -33.344  1.00 29.21           N  
ATOM   3167  H   THR A 224       2.495  33.084 -33.404  1.00 29.21           H  
ATOM   3168  CA  THR A 224       2.583  31.540 -32.000  1.00 29.21           C  
ATOM   3169  HA  THR A 224       3.228  30.662 -32.016  1.00 29.21           H  
ATOM   3170  C   THR A 224       1.209  31.153 -31.441  1.00 29.21           C  
ATOM   3171  CB  THR A 224       3.219  32.647 -31.132  1.00 29.21           C  
ATOM   3172  HB  THR A 224       3.213  32.343 -30.085  1.00 29.21           H  
ATOM   3173  O   THR A 224       0.582  31.955 -30.758  1.00 29.21           O  
ATOM   3174  CG2 THR A 224       4.655  32.967 -31.552  1.00 29.21           C  
ATOM   3175 HG21 THR A 224       5.055  33.745 -30.901  1.00 29.21           H  
ATOM   3176 HG22 THR A 224       5.273  32.074 -31.453  1.00 29.21           H  
ATOM   3177 HG23 THR A 224       4.686  33.317 -32.583  1.00 29.21           H  
ATOM   3178  OG1 THR A 224       2.485  33.845 -31.285  1.00 29.21           O  
ATOM   3179  HG1 THR A 224       1.622  33.666 -30.904  1.00 29.21           H  
ATOM   3180  N   HIS A 225       0.683  29.980 -31.792  1.00 30.24           N  
ATOM   3181  H   HIS A 225       1.173  29.394 -32.453  1.00 30.24           H  
ATOM   3182  CA  HIS A 225      -0.545  29.465 -31.189  1.00 30.24           C  
ATOM   3183  HA  HIS A 225      -1.030  30.263 -30.627  1.00 30.24           H  
ATOM   3184  C   HIS A 225      -0.176  28.406 -30.152  1.00 30.24           C  
ATOM   3185  CB  HIS A 225      -1.592  29.035 -32.232  1.00 30.24           C  
ATOM   3186  HB2 HIS A 225      -1.130  28.927 -33.213  1.00 30.24           H  
ATOM   3187  HB3 HIS A 225      -2.002  28.067 -31.947  1.00 30.24           H  
ATOM   3188  O   HIS A 225       0.203  27.276 -30.461  1.00 30.24           O  
ATOM   3189  CG  HIS A 225      -2.743  30.017 -32.320  1.00 30.24           C  
ATOM   3190  CD2 HIS A 225      -2.685  31.304 -32.788  1.00 30.24           C  
ATOM   3191  HD2 HIS A 225      -1.799  31.793 -33.165  1.00 30.24           H  
ATOM   3192  ND1 HIS A 225      -4.035  29.826 -31.873  1.00 30.24           N  
ATOM   3193  HD1 HIS A 225      -4.456  28.995 -31.482  1.00 30.24           H  
ATOM   3194  CE1 HIS A 225      -4.727  30.954 -32.082  1.00 30.24           C  
ATOM   3195  HE1 HIS A 225      -5.773  31.073 -31.838  1.00 30.24           H  
ATOM   3196  NE2 HIS A 225      -3.948  31.890 -32.654  1.00 30.24           N  
ATOM   3197  N   GLU A 226      -0.252  28.856 -28.902  1.00 32.49           N  
ATOM   3198  H   GLU A 226      -0.393  29.853 -28.828  1.00 32.49           H  
ATOM   3199  CA  GLU A 226      -0.847  28.137 -27.778  1.00 32.49           C  
ATOM   3200  HA  GLU A 226      -0.057  27.676 -27.185  1.00 32.49           H  
ATOM   3201  C   GLU A 226      -1.837  27.065 -28.270  1.00 32.49           C  
ATOM   3202  CB  GLU A 226      -1.543  29.237 -26.954  1.00 32.49           C  
ATOM   3203  HB2 GLU A 226      -2.489  29.499 -27.428  1.00 32.49           H  
ATOM   3204  HB3 GLU A 226      -0.902  30.118 -26.984  1.00 32.49           H  
ATOM   3205  O   GLU A 226      -2.589  27.307 -29.212  1.00 32.49           O  
ATOM   3206  CG  GLU A 226      -1.778  28.926 -25.474  1.00 32.49           C  
ATOM   3207  HG2 GLU A 226      -2.536  28.146 -25.392  1.00 32.49           H  
ATOM   3208  HG3 GLU A 226      -0.850  28.542 -25.052  1.00 32.49           H  
ATOM   3209  CD  GLU A 226      -2.217  30.180 -24.686  1.00 32.49           C  
ATOM   3210  OE1 GLU A 226      -2.247  30.080 -23.439  1.00 32.49           O  
ATOM   3211  OE2 GLU A 226      -2.478  31.233 -25.313  1.00 32.49           O  
ATOM   3212  N   LEU A 227      -1.764  25.863 -27.691  1.00 37.66           N  
ATOM   3213  H   LEU A 227      -1.167  25.780 -26.880  1.00 37.66           H  
ATOM   3214  CA  LEU A 227      -2.437  24.643 -28.143  1.00 37.66           C  
ATOM   3215  HA  LEU A 227      -1.970  24.311 -29.071  1.00 37.66           H  
ATOM   3216  C   LEU A 227      -3.942  24.840 -28.436  1.00 37.66           C  
ATOM   3217  CB  LEU A 227      -2.274  23.539 -27.070  1.00 37.66           C  
ATOM   3218  HB2 LEU A 227      -2.529  23.944 -26.091  1.00 37.66           H  
ATOM   3219  HB3 LEU A 227      -3.024  22.781 -27.297  1.00 37.66           H  
ATOM   3220  O   LEU A 227      -4.789  24.502 -27.614  1.00 37.66           O  
ATOM   3221  CG  LEU A 227      -0.939  22.785 -26.987  1.00 37.66           C  
ATOM   3222  HG  LEU A 227      -0.607  22.522 -27.991  1.00 37.66           H  
ATOM   3223  CD1 LEU A 227       0.166  23.571 -26.281  1.00 37.66           C  
ATOM   3224 HD11 LEU A 227       0.426  24.450 -26.871  1.00 37.66           H  
ATOM   3225 HD12 LEU A 227       1.059  22.952 -26.182  1.00 37.66           H  
ATOM   3226 HD13 LEU A 227      -0.167  23.883 -25.291  1.00 37.66           H  
ATOM   3227  CD2 LEU A 227      -1.169  21.490 -26.199  1.00 37.66           C  
ATOM   3228 HD21 LEU A 227      -1.903  20.868 -26.711  1.00 37.66           H  
ATOM   3229 HD22 LEU A 227      -0.234  20.934 -26.122  1.00 37.66           H  
ATOM   3230 HD23 LEU A 227      -1.531  21.724 -25.198  1.00 37.66           H  
ATOM   3231  N   ASP A 228      -4.293  25.255 -29.650  1.00 30.29           N  
ATOM   3232  H   ASP A 228      -3.611  25.777 -30.181  1.00 30.29           H  
ATOM   3233  CA  ASP A 228      -5.631  25.056 -30.200  1.00 30.29           C  
ATOM   3234  HA  ASP A 228      -6.364  25.163 -29.401  1.00 30.29           H  
ATOM   3235  C   ASP A 228      -5.719  23.607 -30.680  1.00 30.29           C  
ATOM   3236  CB  ASP A 228      -5.971  26.083 -31.296  1.00 30.29           C  
ATOM   3237  HB2 ASP A 228      -5.063  26.366 -31.829  1.00 30.29           H  
ATOM   3238  HB3 ASP A 228      -6.646  25.621 -32.016  1.00 30.29           H  
ATOM   3239  O   ASP A 228      -5.628  23.284 -31.869  1.00 30.29           O  
ATOM   3240  CG  ASP A 228      -6.694  27.329 -30.776  1.00 30.29           C  
ATOM   3241  OD1 ASP A 228      -7.435  27.221 -29.775  1.00 30.29           O  
ATOM   3242  OD2 ASP A 228      -6.547  28.373 -31.450  1.00 30.29           O  
ATOM   3243  N   ALA A 229      -5.882  22.692 -29.725  1.00 36.10           N  
ATOM   3244  H   ALA A 229      -5.881  23.021 -28.770  1.00 36.10           H  
ATOM   3245  CA  ALA A 229      -6.361  21.351 -30.013  1.00 36.10           C  
ATOM   3246  HA  ALA A 229      -5.795  20.945 -30.851  1.00 36.10           H  
ATOM   3247  C   ALA A 229      -7.833  21.453 -30.444  1.00 36.10           C  
ATOM   3248  CB  ALA A 229      -6.125  20.446 -28.797  1.00 36.10           C  
ATOM   3249  HB1 ALA A 229      -6.663  20.836 -27.933  1.00 36.10           H  
ATOM   3250  HB2 ALA A 229      -6.483  19.440 -29.016  1.00 36.10           H  
ATOM   3251  HB3 ALA A 229      -5.060  20.408 -28.567  1.00 36.10           H  
ATOM   3252  O   ALA A 229      -8.750  21.144 -29.686  1.00 36.10           O  
ATOM   3253  N   SER A 230      -8.071  21.914 -31.674  1.00 31.09           N  
ATOM   3254  H   SER A 230      -7.288  22.276 -32.198  1.00 31.09           H  
ATOM   3255  CA  SER A 230      -9.381  21.788 -32.301  1.00 31.09           C  
ATOM   3256  HA  SER A 230     -10.126  22.154 -31.594  1.00 31.09           H  
ATOM   3257  C   SER A 230      -9.644  20.298 -32.534  1.00 31.09           C  
ATOM   3258  CB  SER A 230      -9.525  22.659 -33.558  1.00 31.09           C  
ATOM   3259  HB2 SER A 230      -9.346  23.701 -33.291  1.00 31.09           H  
ATOM   3260  HB3 SER A 230     -10.549  22.573 -33.922  1.00 31.09           H  
ATOM   3261  O   SER A 230      -9.067  19.646 -33.405  1.00 31.09           O  
ATOM   3262  OG  SER A 230      -8.646  22.293 -34.601  1.00 31.09           O  
ATOM   3263  HG  SER A 230      -7.751  22.514 -34.333  1.00 31.09           H  
ATOM   3264  N   ILE A 231     -10.483  19.717 -31.680  1.00 36.89           N  
ATOM   3265  H   ILE A 231     -10.815  20.265 -30.899  1.00 36.89           H  
ATOM   3266  CA  ILE A 231     -10.973  18.350 -31.834  1.00 36.89           C  
ATOM   3267  HA  ILE A 231     -10.143  17.701 -32.112  1.00 36.89           H  
ATOM   3268  C   ILE A 231     -11.975  18.383 -32.988  1.00 36.89           C  
ATOM   3269  CB  ILE A 231     -11.575  17.820 -30.511  1.00 36.89           C  
ATOM   3270  HB  ILE A 231     -12.414  18.457 -30.232  1.00 36.89           H  
ATOM   3271  O   ILE A 231     -13.159  18.660 -32.808  1.00 36.89           O  
ATOM   3272  CG1 ILE A 231     -10.528  17.851 -29.372  1.00 36.89           C  
ATOM   3273 HG12 ILE A 231      -9.724  17.149 -29.591  1.00 36.89           H  
ATOM   3274 HG13 ILE A 231     -10.090  18.847 -29.304  1.00 36.89           H  
ATOM   3275  CG2 ILE A 231     -12.088  16.379 -30.700  1.00 36.89           C  
ATOM   3276 HG21 ILE A 231     -12.661  16.067 -29.827  1.00 36.89           H  
ATOM   3277 HG22 ILE A 231     -11.250  15.697 -30.847  1.00 36.89           H  
ATOM   3278 HG23 ILE A 231     -12.745  16.315 -31.567  1.00 36.89           H  
ATOM   3279  CD1 ILE A 231     -11.108  17.537 -27.987  1.00 36.89           C  
ATOM   3280 HD11 ILE A 231     -11.452  16.504 -27.939  1.00 36.89           H  
ATOM   3281 HD12 ILE A 231     -11.937  18.211 -27.770  1.00 36.89           H  
ATOM   3282 HD13 ILE A 231     -10.332  17.678 -27.235  1.00 36.89           H  
ATOM   3283  N   ILE A 232     -11.495  18.140 -34.205  1.00 33.27           N  
ATOM   3284  H   ILE A 232     -10.492  18.082 -34.314  1.00 33.27           H  
ATOM   3285  CA  ILE A 232     -12.355  18.029 -35.383  1.00 33.27           C  
ATOM   3286  HA  ILE A 232     -13.148  18.773 -35.304  1.00 33.27           H  
ATOM   3287  C   ILE A 232     -13.014  16.644 -35.351  1.00 33.27           C  
ATOM   3288  CB  ILE A 232     -11.581  18.335 -36.687  1.00 33.27           C  
ATOM   3289  HB  ILE A 232     -10.775  17.608 -36.792  1.00 33.27           H  
ATOM   3290  O   ILE A 232     -12.504  15.669 -35.906  1.00 33.27           O  
ATOM   3291  CG1 ILE A 232     -10.965  19.756 -36.639  1.00 33.27           C  
ATOM   3292 HG12 ILE A 232     -11.760  20.501 -36.638  1.00 33.27           H  
ATOM   3293 HG13 ILE A 232     -10.396  19.879 -35.718  1.00 33.27           H  
ATOM   3294  CG2 ILE A 232     -12.524  18.213 -37.902  1.00 33.27           C  
ATOM   3295 HG21 ILE A 232     -11.976  18.396 -38.826  1.00 33.27           H  
ATOM   3296 HG22 ILE A 232     -13.337  18.935 -37.819  1.00 33.27           H  
ATOM   3297 HG23 ILE A 232     -12.941  17.208 -37.967  1.00 33.27           H  
ATOM   3298  CD1 ILE A 232      -9.995  20.057 -37.788  1.00 33.27           C  
ATOM   3299 HD11 ILE A 232      -9.517  21.020 -37.606  1.00 33.27           H  
ATOM   3300 HD12 ILE A 232      -9.226  19.286 -37.838  1.00 33.27           H  
ATOM   3301 HD13 ILE A 232     -10.527  20.111 -38.738  1.00 33.27           H  
ATOM   3302  N   VAL A 233     -14.171  16.546 -34.696  1.00 39.49           N  
ATOM   3303  H   VAL A 233     -14.473  17.348 -34.161  1.00 39.49           H  
ATOM   3304  CA  VAL A 233     -15.081  15.395 -34.811  1.00 39.49           C  
ATOM   3305  HA  VAL A 233     -14.490  14.480 -34.817  1.00 39.49           H  
ATOM   3306  C   VAL A 233     -15.802  15.511 -36.158  1.00 39.49           C  
ATOM   3307  CB  VAL A 233     -16.065  15.309 -33.622  1.00 39.49           C  
ATOM   3308  HB  VAL A 233     -16.755  16.152 -33.651  1.00 39.49           H  
ATOM   3309  O   VAL A 233     -16.918  16.007 -36.249  1.00 39.49           O  
ATOM   3310  CG1 VAL A 233     -16.870  14.003 -33.676  1.00 39.49           C  
ATOM   3311 HG11 VAL A 233     -16.202  13.144 -33.630  1.00 39.49           H  
ATOM   3312 HG12 VAL A 233     -17.561  13.966 -32.834  1.00 39.49           H  
ATOM   3313 HG13 VAL A 233     -17.459  13.962 -34.592  1.00 39.49           H  
ATOM   3314  CG2 VAL A 233     -15.335  15.345 -32.274  1.00 39.49           C  
ATOM   3315 HG21 VAL A 233     -14.913  16.338 -32.118  1.00 39.49           H  
ATOM   3316 HG22 VAL A 233     -16.041  15.160 -31.464  1.00 39.49           H  
ATOM   3317 HG23 VAL A 233     -14.546  14.594 -32.245  1.00 39.49           H  
ATOM   3318  N   GLY A 234     -15.120  15.152 -37.246  1.00 34.54           N  
ATOM   3319  H   GLY A 234     -14.150  14.901 -37.113  1.00 34.54           H  
ATOM   3320  CA  GLY A 234     -15.603  15.455 -38.598  1.00 34.54           C  
ATOM   3321  HA2 GLY A 234     -15.254  16.448 -38.881  1.00 34.54           H  
ATOM   3322  HA3 GLY A 234     -16.693  15.469 -38.602  1.00 34.54           H  
ATOM   3323  C   GLY A 234     -15.170  14.469 -39.676  1.00 34.54           C  
ATOM   3324  O   GLY A 234     -15.001  14.855 -40.827  1.00 34.54           O  
ATOM   3325  N   GLY A 235     -14.972  13.196 -39.340  1.00 38.62           N  
ATOM   3326  H   GLY A 235     -15.114  12.928 -38.377  1.00 38.62           H  
ATOM   3327  CA  GLY A 235     -14.752  12.145 -40.335  1.00 38.62           C  
ATOM   3328  HA2 GLY A 235     -14.119  12.512 -41.143  1.00 38.62           H  
ATOM   3329  HA3 GLY A 235     -14.250  11.300 -39.863  1.00 38.62           H  
ATOM   3330  C   GLY A 235     -16.076  11.656 -40.915  1.00 38.62           C  
ATOM   3331  O   GLY A 235     -16.536  10.584 -40.547  1.00 38.62           O  
ATOM   3332  N   ARG A 236     -16.710  12.452 -41.782  1.00 42.63           N  
ATOM   3333  H   ARG A 236     -16.270  13.343 -41.965  1.00 42.63           H  
ATOM   3334  CA  ARG A 236     -17.946  12.113 -42.509  1.00 42.63           C  
ATOM   3335  HA  ARG A 236     -18.764  11.993 -41.798  1.00 42.63           H  
ATOM   3336  C   ARG A 236     -17.775  10.801 -43.301  1.00 42.63           C  
ATOM   3337  CB  ARG A 236     -18.252  13.306 -43.444  1.00 42.63           C  
ATOM   3338  HB2 ARG A 236     -18.411  14.188 -42.823  1.00 42.63           H  
ATOM   3339  HB3 ARG A 236     -17.376  13.494 -44.065  1.00 42.63           H  
ATOM   3340  O   ARG A 236     -17.084  10.836 -44.322  1.00 42.63           O  
ATOM   3341  CG  ARG A 236     -19.469  13.139 -44.369  1.00 42.63           C  
ATOM   3342  HG2 ARG A 236     -19.320  12.283 -45.027  1.00 42.63           H  
ATOM   3343  HG3 ARG A 236     -20.364  12.982 -43.766  1.00 42.63           H  
ATOM   3344  CD  ARG A 236     -19.635  14.396 -45.236  1.00 42.63           C  
ATOM   3345  HD2 ARG A 236     -19.704  15.266 -44.583  1.00 42.63           H  
ATOM   3346  HD3 ARG A 236     -18.744  14.495 -45.855  1.00 42.63           H  
ATOM   3347  NE  ARG A 236     -20.848  14.329 -46.077  1.00 42.63           N  
ATOM   3348  HE  ARG A 236     -21.620  13.808 -45.687  1.00 42.63           H  
ATOM   3349  NH1 ARG A 236     -20.100  15.613 -47.832  1.00 42.63           N  
ATOM   3350 HH11 ARG A 236     -20.270  16.087 -48.707  1.00 42.63           H  
ATOM   3351 HH12 ARG A 236     -19.214  15.713 -47.358  1.00 42.63           H  
ATOM   3352  NH2 ARG A 236     -22.191  14.839 -47.846  1.00 42.63           N  
ATOM   3353 HH21 ARG A 236     -22.345  15.316 -48.722  1.00 42.63           H  
ATOM   3354 HH22 ARG A 236     -22.959  14.369 -47.387  1.00 42.63           H  
ATOM   3355  CZ  ARG A 236     -21.038  14.923 -47.243  1.00 42.63           C  
ATOM   3356  N   PRO A 237     -18.433   9.677 -42.951  1.00 46.74           N  
ATOM   3357  CA  PRO A 237     -18.732   8.684 -43.969  1.00 46.74           C  
ATOM   3358  HA  PRO A 237     -17.806   8.373 -44.454  1.00 46.74           H  
ATOM   3359  C   PRO A 237     -19.689   9.345 -44.978  1.00 46.74           C  
ATOM   3360  CB  PRO A 237     -19.342   7.487 -43.239  1.00 46.74           C  
ATOM   3361  HB2 PRO A 237     -20.074   6.960 -43.851  1.00 46.74           H  
ATOM   3362  HB3 PRO A 237     -18.547   6.810 -42.927  1.00 46.74           H  
ATOM   3363  O   PRO A 237     -20.615  10.058 -44.569  1.00 46.74           O  
ATOM   3364  CG  PRO A 237     -19.983   8.118 -42.004  1.00 46.74           C  
ATOM   3365  HG2 PRO A 237     -20.006   7.425 -41.163  1.00 46.74           H  
ATOM   3366  HG3 PRO A 237     -20.993   8.448 -42.248  1.00 46.74           H  
ATOM   3367  CD  PRO A 237     -19.110   9.340 -41.704  1.00 46.74           C  
ATOM   3368  HD2 PRO A 237     -18.374   9.062 -40.950  1.00 46.74           H  
ATOM   3369  HD3 PRO A 237     -19.731  10.159 -41.340  1.00 46.74           H  
ATOM   3370  N   PRO A 238     -19.460   9.210 -46.295  1.00 47.25           N  
ATOM   3371  CA  PRO A 238     -20.421   9.685 -47.281  1.00 47.25           C  
ATOM   3372  HA  PRO A 238     -20.459  10.774 -47.235  1.00 47.25           H  
ATOM   3373  C   PRO A 238     -21.794   9.080 -46.948  1.00 47.25           C  
ATOM   3374  CB  PRO A 238     -19.882   9.246 -48.645  1.00 47.25           C  
ATOM   3375  HB2 PRO A 238     -19.304  10.060 -49.082  1.00 47.25           H  
ATOM   3376  HB3 PRO A 238     -20.679   8.940 -49.323  1.00 47.25           H  
ATOM   3377  O   PRO A 238     -21.853   7.896 -46.617  1.00 47.25           O  
ATOM   3378  CG  PRO A 238     -18.945   8.084 -48.313  1.00 47.25           C  
ATOM   3379  HG2 PRO A 238     -18.137   7.994 -49.039  1.00 47.25           H  
ATOM   3380  HG3 PRO A 238     -19.520   7.159 -48.267  1.00 47.25           H  
ATOM   3381  CD  PRO A 238     -18.419   8.418 -46.922  1.00 47.25           C  
ATOM   3382  HD2 PRO A 238     -18.229   7.494 -46.376  1.00 47.25           H  
ATOM   3383  HD3 PRO A 238     -17.507   9.011 -46.996  1.00 47.25           H  
ATOM   3384  N   PRO A 239     -22.877   9.878 -46.971  1.00 47.52           N  
ATOM   3385  CA  PRO A 239     -24.196   9.404 -46.583  1.00 47.52           C  
ATOM   3386  HA  PRO A 239     -24.184   9.061 -45.549  1.00 47.52           H  
ATOM   3387  C   PRO A 239     -24.579   8.244 -47.496  1.00 47.52           C  
ATOM   3388  CB  PRO A 239     -25.132  10.612 -46.712  1.00 47.52           C  
ATOM   3389  HB2 PRO A 239     -26.128  10.329 -47.052  1.00 47.52           H  
ATOM   3390  HB3 PRO A 239     -25.194  11.122 -45.750  1.00 47.52           H  
ATOM   3391  O   PRO A 239     -24.760   8.421 -48.702  1.00 47.52           O  
ATOM   3392  CG  PRO A 239     -24.419  11.514 -47.720  1.00 47.52           C  
ATOM   3393  HG2 PRO A 239     -24.674  12.564 -47.574  1.00 47.52           H  
ATOM   3394  HG3 PRO A 239     -24.669  11.197 -48.732  1.00 47.52           H  
ATOM   3395  CD  PRO A 239     -22.941  11.244 -47.450  1.00 47.52           C  
ATOM   3396  HD2 PRO A 239     -22.577  11.910 -46.669  1.00 47.52           H  
ATOM   3397  HD3 PRO A 239     -22.366  11.373 -48.367  1.00 47.52           H  
ATOM   3398  N   GLU A 240     -24.656   7.047 -46.926  1.00 46.83           N  
ATOM   3399  H   GLU A 240     -24.395   6.936 -45.957  1.00 46.83           H  
ATOM   3400  CA  GLU A 240     -25.237   5.909 -47.610  1.00 46.83           C  
ATOM   3401  HA  GLU A 240     -24.751   5.803 -48.579  1.00 46.83           H  
ATOM   3402  C   GLU A 240     -26.714   6.241 -47.817  1.00 46.83           C  
ATOM   3403  CB  GLU A 240     -24.975   4.629 -46.804  1.00 46.83           C  
ATOM   3404  HB2 GLU A 240     -23.916   4.615 -46.548  1.00 46.83           H  
ATOM   3405  HB3 GLU A 240     -25.556   4.641 -45.882  1.00 46.83           H  
ATOM   3406  O   GLU A 240     -27.468   6.461 -46.867  1.00 46.83           O  
ATOM   3407  CG  GLU A 240     -25.292   3.361 -47.611  1.00 46.83           C  
ATOM   3408  HG2 GLU A 240     -24.891   3.483 -48.617  1.00 46.83           H  
ATOM   3409  HG3 GLU A 240     -26.373   3.255 -47.693  1.00 46.83           H  
ATOM   3410  CD  GLU A 240     -24.687   2.091 -46.984  1.00 46.83           C  
ATOM   3411  OE1 GLU A 240     -24.543   1.103 -47.740  1.00 46.83           O  
ATOM   3412  OE2 GLU A 240     -24.369   2.114 -45.775  1.00 46.83           O  
ATOM   3413  N   PHE A 241     -27.108   6.390 -49.080  1.00 45.56           N  
ATOM   3414  H   PHE A 241     -26.417   6.299 -49.811  1.00 45.56           H  
ATOM   3415  CA  PHE A 241     -28.485   6.668 -49.454  1.00 45.56           C  
ATOM   3416  HA  PHE A 241     -28.853   7.517 -48.878  1.00 45.56           H  
ATOM   3417  C   PHE A 241     -29.342   5.446 -49.111  1.00 45.56           C  
ATOM   3418  CB  PHE A 241     -28.565   7.010 -50.952  1.00 45.56           C  
ATOM   3419  HB2 PHE A 241     -29.617   7.043 -51.236  1.00 45.56           H  
ATOM   3420  HB3 PHE A 241     -28.104   6.208 -51.528  1.00 45.56           H  
ATOM   3421  O   PHE A 241     -29.579   4.587 -49.959  1.00 45.56           O  
ATOM   3422  CG  PHE A 241     -27.937   8.329 -51.357  1.00 45.56           C  
ATOM   3423  CD1 PHE A 241     -28.691   9.516 -51.286  1.00 45.56           C  
ATOM   3424  HD1 PHE A 241     -29.704   9.492 -50.912  1.00 45.56           H  
ATOM   3425  CD2 PHE A 241     -26.615   8.370 -51.840  1.00 45.56           C  
ATOM   3426  HD2 PHE A 241     -26.027   7.465 -51.888  1.00 45.56           H  
ATOM   3427  CE1 PHE A 241     -28.129  10.735 -51.704  1.00 45.56           C  
ATOM   3428  HE1 PHE A 241     -28.713  11.643 -51.648  1.00 45.56           H  
ATOM   3429  CE2 PHE A 241     -26.052   9.590 -52.255  1.00 45.56           C  
ATOM   3430  HE2 PHE A 241     -25.034   9.616 -52.614  1.00 45.56           H  
ATOM   3431  CZ  PHE A 241     -26.810  10.772 -52.190  1.00 45.56           C  
ATOM   3432  HZ  PHE A 241     -26.377  11.710 -52.506  1.00 45.56           H  
ATOM   3433  N   MET A 242     -29.844   5.359 -47.881  1.00 47.45           N  
ATOM   3434  H   MET A 242     -29.504   5.993 -47.172  1.00 47.45           H  
ATOM   3435  CA  MET A 242     -30.955   4.461 -47.591  1.00 47.45           C  
ATOM   3436  HA  MET A 242     -30.713   3.465 -47.964  1.00 47.45           H  
ATOM   3437  C   MET A 242     -32.181   4.960 -48.363  1.00 47.45           C  
ATOM   3438  CB  MET A 242     -31.223   4.343 -46.084  1.00 47.45           C  
ATOM   3439  HB2 MET A 242     -32.279   4.108 -45.949  1.00 47.45           H  
ATOM   3440  HB3 MET A 242     -31.036   5.294 -45.586  1.00 47.45           H  
ATOM   3441  O   MET A 242     -32.750   6.007 -48.065  1.00 47.45           O  
ATOM   3442  CG  MET A 242     -30.402   3.230 -45.414  1.00 47.45           C  
ATOM   3443  HG2 MET A 242     -29.872   2.645 -46.166  1.00 47.45           H  
ATOM   3444  HG3 MET A 242     -29.653   3.695 -44.773  1.00 47.45           H  
ATOM   3445  SD  MET A 242     -31.418   2.116 -44.395  1.00 47.45           S  
ATOM   3446  CE  MET A 242     -31.394   0.616 -45.411  1.00 47.45           C  
ATOM   3447  HE1 MET A 242     -31.756   0.848 -46.413  1.00 47.45           H  
ATOM   3448  HE2 MET A 242     -30.373   0.242 -45.477  1.00 47.45           H  
ATOM   3449  HE3 MET A 242     -32.025  -0.148 -44.956  1.00 47.45           H  
ATOM   3450  N   PHE A 243     -32.567   4.202 -49.389  1.00 54.40           N  
ATOM   3451  H   PHE A 243     -31.988   3.404 -49.608  1.00 54.40           H  
ATOM   3452  CA  PHE A 243     -33.819   4.363 -50.136  1.00 54.40           C  
ATOM   3453  HA  PHE A 243     -33.781   3.635 -50.947  1.00 54.40           H  
ATOM   3454  C   PHE A 243     -34.026   5.708 -50.851  1.00 54.40           C  
ATOM   3455  CB  PHE A 243     -35.001   3.953 -49.245  1.00 54.40           C  
ATOM   3456  HB2 PHE A 243     -35.084   4.644 -48.406  1.00 54.40           H  
ATOM   3457  HB3 PHE A 243     -35.925   4.027 -49.818  1.00 54.40           H  
ATOM   3458  O   PHE A 243     -35.159   6.145 -51.030  1.00 54.40           O  
ATOM   3459  CG  PHE A 243     -34.890   2.535 -48.733  1.00 54.40           C  
ATOM   3460  CD1 PHE A 243     -35.116   1.463 -49.616  1.00 54.40           C  
ATOM   3461  HD1 PHE A 243     -35.378   1.657 -50.645  1.00 54.40           H  
ATOM   3462  CD2 PHE A 243     -34.552   2.281 -47.391  1.00 54.40           C  
ATOM   3463  HD2 PHE A 243     -34.382   3.100 -46.708  1.00 54.40           H  
ATOM   3464  CE1 PHE A 243     -35.005   0.139 -49.160  1.00 54.40           C  
ATOM   3465  HE1 PHE A 243     -35.177  -0.684 -49.837  1.00 54.40           H  
ATOM   3466  CE2 PHE A 243     -34.455   0.956 -46.933  1.00 54.40           C  
ATOM   3467  HE2 PHE A 243     -34.215   0.763 -45.897  1.00 54.40           H  
ATOM   3468  CZ  PHE A 243     -34.676  -0.114 -47.817  1.00 54.40           C  
ATOM   3469  HZ  PHE A 243     -34.598  -1.131 -47.461  1.00 54.40           H  
ATOM   3470  N   GLY A 244     -32.949   6.349 -51.317  1.00 55.36           N  
ATOM   3471  H   GLY A 244     -32.039   5.971 -51.097  1.00 55.36           H  
ATOM   3472  CA  GLY A 244     -33.046   7.478 -52.256  1.00 55.36           C  
ATOM   3473  HA2 GLY A 244     -32.044   7.734 -52.598  1.00 55.36           H  
ATOM   3474  HA3 GLY A 244     -33.634   7.169 -53.120  1.00 55.36           H  
ATOM   3475  C   GLY A 244     -33.685   8.756 -51.697  1.00 55.36           C  
ATOM   3476  O   GLY A 244     -33.950   9.676 -52.468  1.00 55.36           O  
ATOM   3477  N   GLN A 245     -33.903   8.839 -50.384  1.00 55.05           N  
ATOM   3478  H   GLN A 245     -33.669   8.046 -49.803  1.00 55.05           H  
ATOM   3479  CA  GLN A 245     -34.435  10.025 -49.720  1.00 55.05           C  
ATOM   3480  HA  GLN A 245     -34.938  10.638 -50.468  1.00 55.05           H  
ATOM   3481  C   GLN A 245     -33.274  10.804 -49.068  1.00 55.05           C  
ATOM   3482  CB  GLN A 245     -35.495   9.585 -48.697  1.00 55.05           C  
ATOM   3483  HB2 GLN A 245     -36.053   8.735 -49.089  1.00 55.05           H  
ATOM   3484  HB3 GLN A 245     -34.987   9.245 -47.795  1.00 55.05           H  
ATOM   3485  O   GLN A 245     -32.478  10.200 -48.344  1.00 55.05           O  
ATOM   3486  CG  GLN A 245     -36.495  10.691 -48.318  1.00 55.05           C  
ATOM   3487  HG2 GLN A 245     -36.728  10.570 -47.260  1.00 55.05           H  
ATOM   3488  HG3 GLN A 245     -36.052  11.680 -48.435  1.00 55.05           H  
ATOM   3489  CD  GLN A 245     -37.805  10.616 -49.104  1.00 55.05           C  
ATOM   3490  NE2 GLN A 245     -38.933  10.770 -48.446  1.00 55.05           N  
ATOM   3491 HE21 GLN A 245     -39.775  10.702 -49.001  1.00 55.05           H  
ATOM   3492 HE22 GLN A 245     -38.928  10.931 -47.449  1.00 55.05           H  
ATOM   3493  OE1 GLN A 245     -37.858  10.424 -50.306  1.00 55.05           O  
ATOM   3494  N   PRO A 246     -33.125  12.122 -49.306  1.00 50.68           N  
ATOM   3495  CA  PRO A 246     -32.115  12.927 -48.623  1.00 50.68           C  
ATOM   3496  HA  PRO A 246     -31.135  12.490 -48.813  1.00 50.68           H  
ATOM   3497  C   PRO A 246     -32.394  12.968 -47.107  1.00 50.68           C  
ATOM   3498  CB  PRO A 246     -32.178  14.315 -49.273  1.00 50.68           C  
ATOM   3499  HB2 PRO A 246     -31.998  15.114 -48.554  1.00 50.68           H  
ATOM   3500  HB3 PRO A 246     -31.451  14.366 -50.083  1.00 50.68           H  
ATOM   3501  O   PRO A 246     -33.551  13.161 -46.719  1.00 50.68           O  
ATOM   3502  CG  PRO A 246     -33.591  14.386 -49.853  1.00 50.68           C  
ATOM   3503  HG2 PRO A 246     -34.281  14.727 -49.082  1.00 50.68           H  
ATOM   3504  HG3 PRO A 246     -33.641  15.039 -50.724  1.00 50.68           H  
ATOM   3505  CD  PRO A 246     -33.911  12.939 -50.215  1.00 50.68           C  
ATOM   3506  HD2 PRO A 246     -33.602  12.734 -51.240  1.00 50.68           H  
ATOM   3507  HD3 PRO A 246     -34.981  12.763 -50.103  1.00 50.68           H  
ATOM   3508  N   PRO A 247     -31.375  12.788 -46.243  1.00 52.80           N  
ATOM   3509  CA  PRO A 247     -31.566  12.873 -44.800  1.00 52.80           C  
ATOM   3510  HA  PRO A 247     -32.354  12.176 -44.517  1.00 52.80           H  
ATOM   3511  C   PRO A 247     -31.965  14.304 -44.394  1.00 52.80           C  
ATOM   3512  CB  PRO A 247     -30.246  12.417 -44.169  1.00 52.80           C  
ATOM   3513  HB2 PRO A 247     -30.026  12.949 -43.244  1.00 52.80           H  
ATOM   3514  HB3 PRO A 247     -30.286  11.343 -43.988  1.00 52.80           H  
ATOM   3515  O   PRO A 247     -31.486  15.265 -45.009  1.00 52.80           O  
ATOM   3516  CG  PRO A 247     -29.209  12.709 -45.253  1.00 52.80           C  
ATOM   3517  HG2 PRO A 247     -28.354  12.035 -45.188  1.00 52.80           H  
ATOM   3518  HG3 PRO A 247     -28.885  13.747 -45.173  1.00 52.80           H  
ATOM   3519  CD  PRO A 247     -29.981  12.519 -46.558  1.00 52.80           C  
ATOM   3520  HD2 PRO A 247     -29.605  13.208 -47.315  1.00 52.80           H  
ATOM   3521  HD3 PRO A 247     -29.882  11.489 -46.899  1.00 52.80           H  
ATOM   3522  N   PRO A 248     -32.842  14.463 -43.383  1.00 58.36           N  
ATOM   3523  CA  PRO A 248     -33.195  15.774 -42.848  1.00 58.36           C  
ATOM   3524  HA  PRO A 248     -33.633  16.376 -43.645  1.00 58.36           H  
ATOM   3525  C   PRO A 248     -31.946  16.493 -42.307  1.00 58.36           C  
ATOM   3526  CB  PRO A 248     -34.253  15.512 -41.768  1.00 58.36           C  
ATOM   3527  HB2 PRO A 248     -35.246  15.560 -42.215  1.00 58.36           H  
ATOM   3528  HB3 PRO A 248     -34.178  16.212 -40.935  1.00 58.36           H  
ATOM   3529  O   PRO A 248     -30.964  15.828 -41.961  1.00 58.36           O  
ATOM   3530  CG  PRO A 248     -33.968  14.080 -41.321  1.00 58.36           C  
ATOM   3531  HG2 PRO A 248     -33.181  14.087 -40.566  1.00 58.36           H  
ATOM   3532  HG3 PRO A 248     -34.861  13.588 -40.937  1.00 58.36           H  
ATOM   3533  CD  PRO A 248     -33.449  13.407 -42.588  1.00 58.36           C  
ATOM   3534  HD2 PRO A 248     -32.724  12.637 -42.321  1.00 58.36           H  
ATOM   3535  HD3 PRO A 248     -34.280  12.970 -43.142  1.00 58.36           H  
ATOM   3536  N   PRO A 249     -31.949  17.841 -42.265  1.00 58.85           N  
ATOM   3537  CA  PRO A 249     -30.834  18.608 -41.722  1.00 58.85           C  
ATOM   3538  HA  PRO A 249     -29.948  18.470 -42.342  1.00 58.85           H  
ATOM   3539  C   PRO A 249     -30.545  18.115 -40.304  1.00 58.85           C  
ATOM   3540  CB  PRO A 249     -31.272  20.077 -41.765  1.00 58.85           C  
ATOM   3541  HB2 PRO A 249     -30.935  20.527 -42.699  1.00 58.85           H  
ATOM   3542  HB3 PRO A 249     -30.894  20.644 -40.914  1.00 58.85           H  
ATOM   3543  O   PRO A 249     -31.454  18.036 -39.484  1.00 58.85           O  
ATOM   3544  CG  PRO A 249     -32.799  20.001 -41.760  1.00 58.85           C  
ATOM   3545  HG2 PRO A 249     -33.156  19.910 -40.734  1.00 58.85           H  
ATOM   3546  HG3 PRO A 249     -33.250  20.866 -42.246  1.00 58.85           H  
ATOM   3547  CD  PRO A 249     -33.088  18.708 -42.518  1.00 58.85           C  
ATOM   3548  HD2 PRO A 249     -34.021  18.276 -42.156  1.00 58.85           H  
ATOM   3549  HD3 PRO A 249     -33.155  18.913 -43.586  1.00 58.85           H  
ATOM   3550  N   ALA A 250     -29.297  17.720 -40.053  1.00 55.61           N  
ATOM   3551  H   ALA A 250     -28.603  17.783 -40.783  1.00 55.61           H  
ATOM   3552  CA  ALA A 250     -28.863  17.290 -38.737  1.00 55.61           C  
ATOM   3553  HA  ALA A 250     -29.471  16.445 -38.413  1.00 55.61           H  
ATOM   3554  C   ALA A 250     -29.075  18.451 -37.758  1.00 55.61           C  
ATOM   3555  CB  ALA A 250     -27.396  16.842 -38.823  1.00 55.61           C  
ATOM   3556  HB1 ALA A 250     -27.062  16.522 -37.836  1.00 55.61           H  
ATOM   3557  HB2 ALA A 250     -26.769  17.671 -39.150  1.00 55.61           H  
ATOM   3558  HB3 ALA A 250     -27.301  16.008 -39.519  1.00 55.61           H  
ATOM   3559  O   ALA A 250     -28.385  19.467 -37.839  1.00 55.61           O  
ATOM   3560  N   GLU A 251     -30.063  18.322 -36.878  1.00 55.70           N  
ATOM   3561  H   GLU A 251     -30.679  17.524 -36.938  1.00 55.70           H  
ATOM   3562  CA  GLU A 251     -30.146  19.132 -35.670  1.00 55.70           C  
ATOM   3563  HA  GLU A 251     -30.024  20.187 -35.915  1.00 55.70           H  
ATOM   3564  C   GLU A 251     -28.968  18.689 -34.803  1.00 55.70           C  
ATOM   3565  CB  GLU A 251     -31.512  18.948 -34.983  1.00 55.70           C  
ATOM   3566  HB2 GLU A 251     -31.478  19.427 -34.004  1.00 55.70           H  
ATOM   3567  HB3 GLU A 251     -31.709  17.884 -34.849  1.00 55.70           H  
ATOM   3568  O   GLU A 251     -28.924  17.561 -34.312  1.00 55.70           O  
ATOM   3569  CG  GLU A 251     -32.646  19.588 -35.808  1.00 55.70           C  
ATOM   3570  HG2 GLU A 251     -32.431  20.650 -35.920  1.00 55.70           H  
ATOM   3571  HG3 GLU A 251     -32.649  19.145 -36.804  1.00 55.70           H  
ATOM   3572  CD  GLU A 251     -34.053  19.422 -35.203  1.00 55.70           C  
ATOM   3573  OE1 GLU A 251     -34.999  19.988 -35.804  1.00 55.70           O  
ATOM   3574  OE2 GLU A 251     -34.205  18.714 -34.183  1.00 55.70           O  
ATOM   3575  N   PHE A 252     -27.941  19.530 -34.732  1.00 53.87           N  
ATOM   3576  H   PHE A 252     -28.006  20.427 -35.193  1.00 53.87           H  
ATOM   3577  CA  PHE A 252     -26.827  19.312 -33.827  1.00 53.87           C  
ATOM   3578  HA  PHE A 252     -26.444  18.301 -33.965  1.00 53.87           H  
ATOM   3579  C   PHE A 252     -27.374  19.436 -32.403  1.00 53.87           C  
ATOM   3580  CB  PHE A 252     -25.700  20.309 -34.134  1.00 53.87           C  
ATOM   3581  HB2 PHE A 252     -26.080  21.325 -34.027  1.00 53.87           H  
ATOM   3582  HB3 PHE A 252     -24.913  20.184 -33.390  1.00 53.87           H  
ATOM   3583  O   PHE A 252     -27.995  20.437 -32.053  1.00 53.87           O  
ATOM   3584  CG  PHE A 252     -25.096  20.141 -35.521  1.00 53.87           C  
ATOM   3585  CD1 PHE A 252     -24.024  19.251 -35.722  1.00 53.87           C  
ATOM   3586  HD1 PHE A 252     -23.621  18.705 -34.882  1.00 53.87           H  
ATOM   3587  CD2 PHE A 252     -25.615  20.856 -36.618  1.00 53.87           C  
ATOM   3588  HD2 PHE A 252     -26.444  21.533 -36.471  1.00 53.87           H  
ATOM   3589  CE1 PHE A 252     -23.473  19.079 -37.006  1.00 53.87           C  
ATOM   3590  HE1 PHE A 252     -22.646  18.400 -37.146  1.00 53.87           H  
ATOM   3591  CE2 PHE A 252     -25.070  20.682 -37.903  1.00 53.87           C  
ATOM   3592  HE2 PHE A 252     -25.488  21.227 -38.736  1.00 53.87           H  
ATOM   3593  CZ  PHE A 252     -23.998  19.794 -38.098  1.00 53.87           C  
ATOM   3594  HZ  PHE A 252     -23.577  19.662 -39.084  1.00 53.87           H  
ATOM   3595  N   GLU A 253     -27.211  18.384 -31.606  1.00 57.82           N  
ATOM   3596  H   GLU A 253     -26.760  17.553 -31.963  1.00 57.82           H  
ATOM   3597  CA  GLU A 253     -27.566  18.409 -30.193  1.00 57.82           C  
ATOM   3598  HA  GLU A 253     -28.498  18.962 -30.074  1.00 57.82           H  
ATOM   3599  C   GLU A 253     -26.458  19.174 -29.458  1.00 57.82           C  
ATOM   3600  CB  GLU A 253     -27.811  16.969 -29.703  1.00 57.82           C  
ATOM   3601  HB2 GLU A 253     -28.387  16.444 -30.465  1.00 57.82           H  
ATOM   3602  HB3 GLU A 253     -26.858  16.452 -29.586  1.00 57.82           H  
ATOM   3603  O   GLU A 253     -25.428  18.612 -29.082  1.00 57.82           O  
ATOM   3604  CG  GLU A 253     -28.614  16.905 -28.392  1.00 57.82           C  
ATOM   3605  HG2 GLU A 253     -29.532  17.478 -28.522  1.00 57.82           H  
ATOM   3606  HG3 GLU A 253     -28.031  17.377 -27.601  1.00 57.82           H  
ATOM   3607  CD  GLU A 253     -28.972  15.465 -27.969  1.00 57.82           C  
ATOM   3608  OE1 GLU A 253     -29.922  15.312 -27.163  1.00 57.82           O  
ATOM   3609  OE2 GLU A 253     -28.303  14.509 -28.429  1.00 57.82           O  
ATOM   3610  N   ASP A 254     -26.633  20.490 -29.338  1.00 63.55           N  
ATOM   3611  H   ASP A 254     -27.409  20.922 -29.821  1.00 63.55           H  
ATOM   3612  CA  ASP A 254     -25.726  21.351 -28.587  1.00 63.55           C  
ATOM   3613  HA  ASP A 254     -24.698  21.107 -28.857  1.00 63.55           H  
ATOM   3614  C   ASP A 254     -25.911  21.065 -27.090  1.00 63.55           C  
ATOM   3615  CB  ASP A 254     -25.958  22.834 -28.931  1.00 63.55           C  
ATOM   3616  HB2 ASP A 254     -25.383  23.442 -28.232  1.00 63.55           H  
ATOM   3617  HB3 ASP A 254     -27.012  23.072 -28.792  1.00 63.55           H  
ATOM   3618  O   ASP A 254     -26.845  21.540 -26.444  1.00 63.55           O  
ATOM   3619  CG  ASP A 254     -25.531  23.228 -30.354  1.00 63.55           C  
ATOM   3620  OD1 ASP A 254     -24.607  22.585 -30.907  1.00 63.55           O  
ATOM   3621  OD2 ASP A 254     -26.102  24.217 -30.871  1.00 63.55           O  
ATOM   3622  N   ILE A 255     -25.030  20.239 -26.529  1.00 69.85           N  
ATOM   3623  H   ILE A 255     -24.360  19.785 -27.134  1.00 69.85           H  
ATOM   3624  CA  ILE A 255     -24.987  19.995 -25.087  1.00 69.85           C  
ATOM   3625  HA  ILE A 255     -26.008  19.911 -24.716  1.00 69.85           H  
ATOM   3626  C   ILE A 255     -24.336  21.218 -24.435  1.00 69.85           C  
ATOM   3627  CB  ILE A 255     -24.254  18.674 -24.758  1.00 69.85           C  
ATOM   3628  HB  ILE A 255     -23.236  18.742 -25.142  1.00 69.85           H  
ATOM   3629  O   ILE A 255     -23.134  21.443 -24.590  1.00 69.85           O  
ATOM   3630  CG1 ILE A 255     -24.957  17.471 -25.434  1.00 69.85           C  
ATOM   3631 HG12 ILE A 255     -25.939  17.321 -24.984  1.00 69.85           H  
ATOM   3632 HG13 ILE A 255     -25.109  17.682 -26.492  1.00 69.85           H  
ATOM   3633  CG2 ILE A 255     -24.189  18.469 -23.230  1.00 69.85           C  
ATOM   3634 HG21 ILE A 255     -23.635  17.562 -22.990  1.00 69.85           H  
ATOM   3635 HG22 ILE A 255     -23.673  19.304 -22.757  1.00 69.85           H  
ATOM   3636 HG23 ILE A 255     -25.197  18.402 -22.821  1.00 69.85           H  
ATOM   3637  CD1 ILE A 255     -24.162  16.161 -25.360  1.00 69.85           C  
ATOM   3638 HD11 ILE A 255     -24.097  15.808 -24.331  1.00 69.85           H  
ATOM   3639 HD12 ILE A 255     -24.672  15.403 -25.955  1.00 69.85           H  
ATOM   3640 HD13 ILE A 255     -23.161  16.312 -25.763  1.00 69.85           H  
ATOM   3641  N   GLU A 256     -25.120  22.006 -23.698  1.00 70.85           N  
ATOM   3642  H   GLU A 256     -26.117  21.842 -23.706  1.00 70.85           H  
ATOM   3643  CA  GLU A 256     -24.602  23.132 -22.916  1.00 70.85           C  
ATOM   3644  HA  GLU A 256     -24.126  23.832 -23.603  1.00 70.85           H  
ATOM   3645  C   GLU A 256     -23.540  22.640 -21.916  1.00 70.85           C  
ATOM   3646  CB  GLU A 256     -25.733  23.880 -22.186  1.00 70.85           C  
ATOM   3647  HB2 GLU A 256     -25.277  24.647 -21.560  1.00 70.85           H  
ATOM   3648  HB3 GLU A 256     -26.267  23.180 -21.543  1.00 70.85           H  
ATOM   3649  O   GLU A 256     -23.772  21.715 -21.132  1.00 70.85           O  
ATOM   3650  CG  GLU A 256     -26.732  24.558 -23.144  1.00 70.85           C  
ATOM   3651  HG2 GLU A 256     -27.234  23.788 -23.730  1.00 70.85           H  
ATOM   3652  HG3 GLU A 256     -26.169  25.192 -23.830  1.00 70.85           H  
ATOM   3653  CD  GLU A 256     -27.797  25.418 -22.430  1.00 70.85           C  
ATOM   3654  OE1 GLU A 256     -28.572  26.095 -23.144  1.00 70.85           O  
ATOM   3655  OE2 GLU A 256     -27.844  25.415 -21.178  1.00 70.85           O  
ATOM   3656  N   LEU A 257     -22.349  23.248 -21.946  1.00 65.70           N  
ATOM   3657  H   LEU A 257     -22.198  23.988 -22.616  1.00 65.70           H  
ATOM   3658  CA  LEU A 257     -21.288  22.934 -20.995  1.00 65.70           C  
ATOM   3659  HA  LEU A 257     -21.252  21.854 -20.856  1.00 65.70           H  
ATOM   3660  C   LEU A 257     -21.615  23.569 -19.639  1.00 65.70           C  
ATOM   3661  CB  LEU A 257     -19.907  23.396 -21.503  1.00 65.70           C  
ATOM   3662  HB2 LEU A 257     -19.224  23.306 -20.659  1.00 65.70           H  
ATOM   3663  HB3 LEU A 257     -19.944  24.451 -21.773  1.00 65.70           H  
ATOM   3664  O   LEU A 257     -21.494  24.781 -19.471  1.00 65.70           O  
ATOM   3665  CG  LEU A 257     -19.336  22.569 -22.672  1.00 65.70           C  
ATOM   3666  HG  LEU A 257     -19.688  21.540 -22.598  1.00 65.70           H  
ATOM   3667  CD1 LEU A 257     -19.729  23.141 -24.035  1.00 65.70           C  
ATOM   3668 HD11 LEU A 257     -19.278  22.547 -24.831  1.00 65.70           H  
ATOM   3669 HD12 LEU A 257     -19.403  24.177 -24.125  1.00 65.70           H  
ATOM   3670 HD13 LEU A 257     -20.810  23.088 -24.158  1.00 65.70           H  
ATOM   3671  CD2 LEU A 257     -17.806  22.546 -22.597  1.00 65.70           C  
ATOM   3672 HD21 LEU A 257     -17.408  21.960 -23.426  1.00 65.70           H  
ATOM   3673 HD22 LEU A 257     -17.490  22.086 -21.661  1.00 65.70           H  
ATOM   3674 HD23 LEU A 257     -17.415  23.562 -22.653  1.00 65.70           H  
ATOM   3675  N   ASP A 258     -21.981  22.744 -18.660  1.00 61.10           N  
ATOM   3676  H   ASP A 258     -22.193  21.784 -18.894  1.00 61.10           H  
ATOM   3677  CA  ASP A 258     -22.117  23.180 -17.269  1.00 61.10           C  
ATOM   3678  HA  ASP A 258     -22.540  24.184 -17.274  1.00 61.10           H  
ATOM   3679  C   ASP A 258     -20.740  23.250 -16.584  1.00 61.10           C  
ATOM   3680  CB  ASP A 258     -23.111  22.280 -16.514  1.00 61.10           C  
ATOM   3681  HB2 ASP A 258     -22.673  21.289 -16.391  1.00 61.10           H  
ATOM   3682  HB3 ASP A 258     -24.015  22.179 -17.114  1.00 61.10           H  
ATOM   3683  O   ASP A 258     -19.951  22.295 -16.591  1.00 61.10           O  
ATOM   3684  CG  ASP A 258     -23.514  22.832 -15.137  1.00 61.10           C  
ATOM   3685  OD1 ASP A 258     -23.177  24.001 -14.837  1.00 61.10           O  
ATOM   3686  OD2 ASP A 258     -24.146  22.068 -14.370  1.00 61.10           O  
ATOM   3687  N   THR A 259     -20.433  24.391 -15.966  1.00 59.86           N  
ATOM   3688  H   THR A 259     -21.147  25.105 -15.928  1.00 59.86           H  
ATOM   3689  CA  THR A 259     -19.228  24.568 -15.155  1.00 59.86           C  
ATOM   3690  HA  THR A 259     -18.420  23.989 -15.603  1.00 59.86           H  
ATOM   3691  C   THR A 259     -19.481  24.024 -13.752  1.00 59.86           C  
ATOM   3692  CB  THR A 259     -18.759  26.034 -15.107  1.00 59.86           C  
ATOM   3693  HB  THR A 259     -17.919  26.102 -14.416  1.00 59.86           H  
ATOM   3694  O   THR A 259     -19.982  24.724 -12.875  1.00 59.86           O  
ATOM   3695  CG2 THR A 259     -18.299  26.540 -16.473  1.00 59.86           C  
ATOM   3696 HG21 THR A 259     -17.485  25.917 -16.846  1.00 59.86           H  
ATOM   3697 HG22 THR A 259     -19.129  26.509 -17.178  1.00 59.86           H  
ATOM   3698 HG23 THR A 259     -17.952  27.569 -16.381  1.00 59.86           H  
ATOM   3699  OG1 THR A 259     -19.783  26.885 -14.654  1.00 59.86           O  
ATOM   3700  HG1 THR A 259     -20.226  26.429 -13.934  1.00 59.86           H  
ATOM   3701  N   PHE A 260     -19.070  22.782 -13.491  1.00 57.59           N  
ATOM   3702  H   PHE A 260     -18.855  22.198 -14.287  1.00 57.59           H  
ATOM   3703  CA  PHE A 260     -19.209  22.156 -12.163  1.00 57.59           C  
ATOM   3704  HA  PHE A 260     -20.253  22.246 -11.863  1.00 57.59           H  
ATOM   3705  C   PHE A 260     -18.374  22.813 -11.049  1.00 57.59           C  
ATOM   3706  CB  PHE A 260     -18.855  20.668 -12.260  1.00 57.59           C  
ATOM   3707  HB2 PHE A 260     -18.896  20.225 -11.265  1.00 57.59           H  
ATOM   3708  HB3 PHE A 260     -17.832  20.569 -12.623  1.00 57.59           H  
ATOM   3709  O   PHE A 260     -18.468  22.414  -9.885  1.00 57.59           O  
ATOM   3710  CG  PHE A 260     -19.790  19.885 -13.150  1.00 57.59           C  
ATOM   3711  CD1 PHE A 260     -21.101  19.614 -12.714  1.00 57.59           C  
ATOM   3712  HD1 PHE A 260     -21.441  19.974 -11.755  1.00 57.59           H  
ATOM   3713  CD2 PHE A 260     -19.377  19.480 -14.432  1.00 57.59           C  
ATOM   3714  HD2 PHE A 260     -18.391  19.728 -14.796  1.00 57.59           H  
ATOM   3715  CE1 PHE A 260     -21.997  18.941 -13.561  1.00 57.59           C  
ATOM   3716  HE1 PHE A 260     -23.025  18.801 -13.260  1.00 57.59           H  
ATOM   3717  CE2 PHE A 260     -20.274  18.804 -15.276  1.00 57.59           C  
ATOM   3718  HE2 PHE A 260     -19.980  18.545 -16.282  1.00 57.59           H  
ATOM   3719  CZ  PHE A 260     -21.583  18.535 -14.841  1.00 57.59           C  
ATOM   3720  HZ  PHE A 260     -22.290  18.073 -15.514  1.00 57.59           H  
ATOM   3721  N   ILE A 261     -17.534  23.794 -11.375  1.00 54.79           N  
ATOM   3722  H   ILE A 261     -17.565  24.153 -12.318  1.00 54.79           H  
ATOM   3723  CA  ILE A 261     -16.715  24.499 -10.395  1.00 54.79           C  
ATOM   3724  HA  ILE A 261     -16.496  23.820  -9.570  1.00 54.79           H  
ATOM   3725  C   ILE A 261     -17.548  25.651  -9.826  1.00 54.79           C  
ATOM   3726  CB  ILE A 261     -15.349  24.924 -10.986  1.00 54.79           C  
ATOM   3727  HB  ILE A 261     -15.512  25.709 -11.725  1.00 54.79           H  
ATOM   3728  O   ILE A 261     -17.436  26.795 -10.251  1.00 54.79           O  
ATOM   3729  CG1 ILE A 261     -14.637  23.740 -11.684  1.00 54.79           C  
ATOM   3730 HG12 ILE A 261     -14.478  22.935 -10.966  1.00 54.79           H  
ATOM   3731 HG13 ILE A 261     -15.271  23.359 -12.484  1.00 54.79           H  
ATOM   3732  CG2 ILE A 261     -14.475  25.480  -9.851  1.00 54.79           C  
ATOM   3733 HG21 ILE A 261     -14.979  26.334  -9.398  1.00 54.79           H  
ATOM   3734 HG22 ILE A 261     -13.527  25.851 -10.242  1.00 54.79           H  
ATOM   3735 HG23 ILE A 261     -14.283  24.717  -9.096  1.00 54.79           H  
ATOM   3736  CD1 ILE A 261     -13.293  24.105 -12.328  1.00 54.79           C  
ATOM   3737 HD11 ILE A 261     -13.412  24.979 -12.968  1.00 54.79           H  
ATOM   3738 HD12 ILE A 261     -12.543  24.309 -11.563  1.00 54.79           H  
ATOM   3739 HD13 ILE A 261     -12.945  23.268 -12.933  1.00 54.79           H  
ATOM   3740  N   GLN A 262     -18.390  25.354  -8.835  1.00 51.19           N  
ATOM   3741  H   GLN A 262     -18.519  24.380  -8.601  1.00 51.19           H  
ATOM   3742  CA  GLN A 262     -18.905  26.381  -7.927  1.00 51.19           C  
ATOM   3743  HA  GLN A 262     -19.232  27.243  -8.509  1.00 51.19           H  
ATOM   3744  C   GLN A 262     -17.756  26.844  -7.018  1.00 51.19           C  
ATOM   3745  CB  GLN A 262     -20.105  25.862  -7.110  1.00 51.19           C  
ATOM   3746  HB2 GLN A 262     -19.826  24.938  -6.604  1.00 51.19           H  
ATOM   3747  HB3 GLN A 262     -20.351  26.608  -6.354  1.00 51.19           H  
ATOM   3748  O   GLN A 262     -17.723  26.524  -5.829  1.00 51.19           O  
ATOM   3749  CG  GLN A 262     -21.359  25.612  -7.957  1.00 51.19           C  
ATOM   3750  HG2 GLN A 262     -21.632  26.529  -8.481  1.00 51.19           H  
ATOM   3751  HG3 GLN A 262     -21.138  24.849  -8.703  1.00 51.19           H  
ATOM   3752  CD  GLN A 262     -22.557  25.151  -7.127  1.00 51.19           C  
ATOM   3753  NE2 GLN A 262     -23.590  24.653  -7.771  1.00 51.19           N  
ATOM   3754 HE21 GLN A 262     -23.584  24.607  -8.780  1.00 51.19           H  
ATOM   3755 HE22 GLN A 262     -24.380  24.364  -7.211  1.00 51.19           H  
ATOM   3756  OE1 GLN A 262     -22.606  25.218  -5.908  1.00 51.19           O  
ATOM   3757  N   THR A 263     -16.773  27.566  -7.557  1.00 52.64           N  
ATOM   3758  H   THR A 263     -16.786  27.769  -8.546  1.00 52.64           H  
ATOM   3759  CA  THR A 263     -15.909  28.394  -6.716  1.00 52.64           C  
ATOM   3760  HA  THR A 263     -15.564  27.810  -5.863  1.00 52.64           H  
ATOM   3761  C   THR A 263     -16.786  29.519  -6.198  1.00 52.64           C  
ATOM   3762  CB  THR A 263     -14.662  28.932  -7.434  1.00 52.64           C  
ATOM   3763  HB  THR A 263     -14.325  29.842  -6.938  1.00 52.64           H  
ATOM   3764  O   THR A 263     -17.193  30.432  -6.912  1.00 52.64           O  
ATOM   3765  CG2 THR A 263     -13.523  27.913  -7.380  1.00 52.64           C  
ATOM   3766 HG21 THR A 263     -13.073  27.933  -6.388  1.00 52.64           H  
ATOM   3767 HG22 THR A 263     -12.753  28.169  -8.108  1.00 52.64           H  
ATOM   3768 HG23 THR A 263     -13.892  26.905  -7.569  1.00 52.64           H  
ATOM   3769  OG1 THR A 263     -14.936  29.229  -8.779  1.00 52.64           O  
ATOM   3770  HG1 THR A 263     -14.189  29.718  -9.132  1.00 52.64           H  
ATOM   3771  N   SER A 264     -17.145  29.418  -4.926  1.00 51.80           N  
ATOM   3772  H   SER A 264     -16.869  28.592  -4.414  1.00 51.80           H  
ATOM   3773  CA  SER A 264     -17.745  30.501  -4.168  1.00 51.80           C  
ATOM   3774  HA  SER A 264     -18.687  30.793  -4.633  1.00 51.80           H  
ATOM   3775  C   SER A 264     -16.795  31.706  -4.171  1.00 51.80           C  
ATOM   3776  CB  SER A 264     -18.026  29.998  -2.747  1.00 51.80           C  
ATOM   3777  HB2 SER A 264     -18.811  29.243  -2.781  1.00 51.80           H  
ATOM   3778  HB3 SER A 264     -18.362  30.828  -2.125  1.00 51.80           H  
ATOM   3779  O   SER A 264     -15.949  31.831  -3.294  1.00 51.80           O  
ATOM   3780  OG  SER A 264     -16.857  29.425  -2.188  1.00 51.80           O  
ATOM   3781  HG  SER A 264     -16.160  30.080  -2.276  1.00 51.80           H  
ATOM   3782  N   GLY A 265     -16.910  32.575  -5.173  1.00 49.04           N  
ATOM   3783  H   GLY A 265     -17.427  32.271  -5.985  1.00 49.04           H  
ATOM   3784  CA  GLY A 265     -16.434  33.959  -5.140  1.00 49.04           C  
ATOM   3785  HA2 GLY A 265     -16.798  34.461  -6.036  1.00 49.04           H  
ATOM   3786  HA3 GLY A 265     -16.881  34.456  -4.278  1.00 49.04           H  
ATOM   3787  C   GLY A 265     -14.924  34.214  -5.073  1.00 49.04           C  
ATOM   3788  O   GLY A 265     -14.554  35.362  -4.845  1.00 49.04           O  
ATOM   3789  N   SER A 266     -14.047  33.227  -5.270  1.00 49.63           N  
ATOM   3790  H   SER A 266     -14.373  32.281  -5.410  1.00 49.63           H  
ATOM   3791  CA  SER A 266     -12.603  33.477  -5.381  1.00 49.63           C  
ATOM   3792  HA  SER A 266     -12.360  34.411  -4.874  1.00 49.63           H  
ATOM   3793  C   SER A 266     -12.204  33.633  -6.849  1.00 49.63           C  
ATOM   3794  CB  SER A 266     -11.791  32.395  -4.663  1.00 49.63           C  
ATOM   3795  HB2 SER A 266     -10.727  32.605  -4.772  1.00 49.63           H  
ATOM   3796  HB3 SER A 266     -12.043  32.407  -3.602  1.00 49.63           H  
ATOM   3797  O   SER A 266     -12.315  32.693  -7.630  1.00 49.63           O  
ATOM   3798  OG  SER A 266     -12.074  31.114  -5.187  1.00 49.63           O  
ATOM   3799  HG  SER A 266     -11.738  31.082  -6.086  1.00 49.63           H  
ATOM   3800  N   SER A 267     -11.742  34.829  -7.215  1.00 52.29           N  
ATOM   3801  H   SER A 267     -11.684  35.557  -6.518  1.00 52.29           H  
ATOM   3802  CA  SER A 267     -11.215  35.183  -8.542  1.00 52.29           C  
ATOM   3803  HA  SER A 267     -11.965  34.947  -9.296  1.00 52.29           H  
ATOM   3804  C   SER A 267      -9.935  34.435  -8.934  1.00 52.29           C  
ATOM   3805  CB  SER A 267     -10.945  36.691  -8.571  1.00 52.29           C  
ATOM   3806  HB2 SER A 267     -11.899  37.218  -8.572  1.00 52.29           H  
ATOM   3807  HB3 SER A 267     -10.399  36.959  -9.475  1.00 52.29           H  
ATOM   3808  O   SER A 267      -9.515  34.514 -10.085  1.00 52.29           O  
ATOM   3809  OG  SER A 267     -10.212  37.088  -7.422  1.00 52.29           O  
ATOM   3810  HG  SER A 267      -9.316  36.747  -7.477  1.00 52.29           H  
ATOM   3811  N   GLU A 268      -9.321  33.701  -8.008  1.00 54.79           N  
ATOM   3812  H   GLU A 268      -9.639  33.746  -7.050  1.00 54.79           H  
ATOM   3813  CA  GLU A 268      -8.275  32.734  -8.314  1.00 54.79           C  
ATOM   3814  HA  GLU A 268      -7.589  33.170  -9.040  1.00 54.79           H  
ATOM   3815  C   GLU A 268      -8.920  31.497  -8.950  1.00 54.79           C  
ATOM   3816  CB  GLU A 268      -7.471  32.377  -7.045  1.00 54.79           C  
ATOM   3817  HB2 GLU A 268      -7.415  31.293  -6.952  1.00 54.79           H  
ATOM   3818  HB3 GLU A 268      -7.976  32.741  -6.150  1.00 54.79           H  
ATOM   3819  O   GLU A 268      -9.478  30.631  -8.271  1.00 54.79           O  
ATOM   3820  CG  GLU A 268      -6.017  32.877  -7.083  1.00 54.79           C  
ATOM   3821  HG2 GLU A 268      -5.474  32.379  -6.281  1.00 54.79           H  
ATOM   3822  HG3 GLU A 268      -5.566  32.562  -8.025  1.00 54.79           H  
ATOM   3823  CD  GLU A 268      -5.852  34.394  -6.903  1.00 54.79           C  
ATOM   3824  OE1 GLU A 268      -4.785  34.901  -7.315  1.00 54.79           O  
ATOM   3825  OE2 GLU A 268      -6.775  35.037  -6.348  1.00 54.79           O  
ATOM   3826  N   PHE A 269      -8.850  31.414 -10.277  1.00 49.16           N  
ATOM   3827  H   PHE A 269      -8.471  32.200 -10.786  1.00 49.16           H  
ATOM   3828  CA  PHE A 269      -9.047  30.159 -10.990  1.00 49.16           C  
ATOM   3829  HA  PHE A 269      -9.988  29.704 -10.681  1.00 49.16           H  
ATOM   3830  C   PHE A 269      -7.906  29.214 -10.602  1.00 49.16           C  
ATOM   3831  CB  PHE A 269      -9.092  30.406 -12.506  1.00 49.16           C  
ATOM   3832  HB2 PHE A 269      -8.250  31.034 -12.797  1.00 49.16           H  
ATOM   3833  HB3 PHE A 269      -8.967  29.450 -13.013  1.00 49.16           H  
ATOM   3834  O   PHE A 269      -6.857  29.185 -11.245  1.00 49.16           O  
ATOM   3835  CG  PHE A 269     -10.379  31.033 -13.004  1.00 49.16           C  
ATOM   3836  CD1 PHE A 269     -11.435  30.210 -13.442  1.00 49.16           C  
ATOM   3837  HD1 PHE A 269     -11.331  29.136 -13.411  1.00 49.16           H  
ATOM   3838  CD2 PHE A 269     -10.522  32.433 -13.047  1.00 49.16           C  
ATOM   3839  HD2 PHE A 269      -9.720  33.071 -12.705  1.00 49.16           H  
ATOM   3840  CE1 PHE A 269     -12.624  30.784 -13.928  1.00 49.16           C  
ATOM   3841  HE1 PHE A 269     -13.430  30.151 -14.267  1.00 49.16           H  
ATOM   3842  CE2 PHE A 269     -11.710  33.006 -13.535  1.00 49.16           C  
ATOM   3843  HE2 PHE A 269     -11.813  34.080 -13.568  1.00 49.16           H  
ATOM   3844  CZ  PHE A 269     -12.760  32.182 -13.977  1.00 49.16           C  
ATOM   3845  HZ  PHE A 269     -13.671  32.622 -14.355  1.00 49.16           H  
ATOM   3846  N   GLU A 270      -8.089  28.448  -9.528  1.00 58.38           N  
ATOM   3847  H   GLU A 270      -8.884  28.622  -8.931  1.00 58.38           H  
ATOM   3848  CA  GLU A 270      -7.244  27.286  -9.282  1.00 58.38           C  
ATOM   3849  HA  GLU A 270      -6.203  27.608  -9.311  1.00 58.38           H  
ATOM   3850  C   GLU A 270      -7.474  26.315 -10.442  1.00 58.38           C  
ATOM   3851  CB  GLU A 270      -7.525  26.650  -7.908  1.00 58.38           C  
ATOM   3852  HB2 GLU A 270      -7.811  25.606  -8.036  1.00 58.38           H  
ATOM   3853  HB3 GLU A 270      -8.341  27.174  -7.411  1.00 58.38           H  
ATOM   3854  O   GLU A 270      -8.551  25.732 -10.594  1.00 58.38           O  
ATOM   3855  CG  GLU A 270      -6.267  26.707  -7.028  1.00 58.38           C  
ATOM   3856  HG2 GLU A 270      -6.006  27.752  -6.860  1.00 58.38           H  
ATOM   3857  HG3 GLU A 270      -5.445  26.240  -7.571  1.00 58.38           H  
ATOM   3858  CD  GLU A 270      -6.432  26.003  -5.671  1.00 58.38           C  
ATOM   3859  OE1 GLU A 270      -5.378  25.755  -5.042  1.00 58.38           O  
ATOM   3860  OE2 GLU A 270      -7.578  25.681  -5.281  1.00 58.38           O  
ATOM   3861  N   GLN A 271      -6.480  26.212 -11.323  1.00 64.02           N  
ATOM   3862  H   GLN A 271      -5.658  26.785 -11.195  1.00 64.02           H  
ATOM   3863  CA  GLN A 271      -6.549  25.321 -12.471  1.00 64.02           C  
ATOM   3864  HA  GLN A 271      -7.383  25.645 -13.094  1.00 64.02           H  
ATOM   3865  C   GLN A 271      -6.801  23.890 -11.974  1.00 64.02           C  
ATOM   3866  CB  GLN A 271      -5.257  25.394 -13.294  1.00 64.02           C  
ATOM   3867  HB2 GLN A 271      -4.406  25.158 -12.654  1.00 64.02           H  
ATOM   3868  HB3 GLN A 271      -5.309  24.647 -14.086  1.00 64.02           H  
ATOM   3869  O   GLN A 271      -6.204  23.471 -10.977  1.00 64.02           O  
ATOM   3870  CG  GLN A 271      -5.047  26.776 -13.930  1.00 64.02           C  
ATOM   3871  HG2 GLN A 271      -5.879  27.005 -14.596  1.00 64.02           H  
ATOM   3872  HG3 GLN A 271      -5.015  27.536 -13.150  1.00 64.02           H  
ATOM   3873  CD  GLN A 271      -3.753  26.837 -14.734  1.00 64.02           C  
ATOM   3874  NE2 GLN A 271      -2.980  27.892 -14.609  1.00 64.02           N  
ATOM   3875 HE21 GLN A 271      -3.250  28.668 -14.021  1.00 64.02           H  
ATOM   3876 HE22 GLN A 271      -2.154  27.901 -15.191  1.00 64.02           H  
ATOM   3877  OE1 GLN A 271      -3.408  25.940 -15.482  1.00 64.02           O  
ATOM   3878  N   PRO A 272      -7.676  23.111 -12.633  1.00 62.24           N  
ATOM   3879  CA  PRO A 272      -7.911  21.735 -12.231  1.00 62.24           C  
ATOM   3880  HA  PRO A 272      -8.206  21.703 -11.182  1.00 62.24           H  
ATOM   3881  C   PRO A 272      -6.627  20.917 -12.419  1.00 62.24           C  
ATOM   3882  CB  PRO A 272      -9.081  21.255 -13.099  1.00 62.24           C  
ATOM   3883  HB2 PRO A 272     -10.018  21.461 -12.583  1.00 62.24           H  
ATOM   3884  HB3 PRO A 272      -9.010  20.194 -13.341  1.00 62.24           H  
ATOM   3885  O   PRO A 272      -6.284  20.517 -13.527  1.00 62.24           O  
ATOM   3886  CG  PRO A 272      -8.991  22.132 -14.349  1.00 62.24           C  
ATOM   3887  HG2 PRO A 272      -8.270  21.707 -15.047  1.00 62.24           H  
ATOM   3888  HG3 PRO A 272      -9.962  22.254 -14.829  1.00 62.24           H  
ATOM   3889  CD  PRO A 272      -8.457  23.458 -13.810  1.00 62.24           C  
ATOM   3890  HD2 PRO A 272      -9.287  24.101 -13.516  1.00 62.24           H  
ATOM   3891  HD3 PRO A 272      -7.846  23.949 -14.567  1.00 62.24           H  
ATOM   3892  N   TYR A 273      -5.931  20.618 -11.321  1.00 64.77           N  
ATOM   3893  H   TYR A 273      -6.110  21.184 -10.504  1.00 64.77           H  
ATOM   3894  CA  TYR A 273      -4.699  19.816 -11.342  1.00 64.77           C  
ATOM   3895  HA  TYR A 273      -4.054  20.202 -12.131  1.00 64.77           H  
ATOM   3896  C   TYR A 273      -4.939  18.325 -11.648  1.00 64.77           C  
ATOM   3897  CB  TYR A 273      -3.965  19.976 -10.003  1.00 64.77           C  
ATOM   3898  HB2 TYR A 273      -4.580  19.552  -9.210  1.00 64.77           H  
ATOM   3899  HB3 TYR A 273      -3.042  19.398 -10.041  1.00 64.77           H  
ATOM   3900  O   TYR A 273      -3.994  17.560 -11.817  1.00 64.77           O  
ATOM   3901  CG  TYR A 273      -3.606  21.408  -9.650  1.00 64.77           C  
ATOM   3902  CD1 TYR A 273      -2.578  22.068 -10.352  1.00 64.77           C  
ATOM   3903  HD1 TYR A 273      -2.054  21.562 -11.149  1.00 64.77           H  
ATOM   3904  CD2 TYR A 273      -4.300  22.081  -8.624  1.00 64.77           C  
ATOM   3905  HD2 TYR A 273      -5.091  21.586  -8.081  1.00 64.77           H  
ATOM   3906  CE1 TYR A 273      -2.248  23.400 -10.031  1.00 64.77           C  
ATOM   3907  HE1 TYR A 273      -1.476  23.924 -10.574  1.00 64.77           H  
ATOM   3908  CE2 TYR A 273      -3.975  23.412  -8.302  1.00 64.77           C  
ATOM   3909  HE2 TYR A 273      -4.511  23.927  -7.519  1.00 64.77           H  
ATOM   3910  OH  TYR A 273      -2.621  25.351  -8.687  1.00 64.77           O  
ATOM   3911  HH  TYR A 273      -3.199  25.701  -8.004  1.00 64.77           H  
ATOM   3912  CZ  TYR A 273      -2.951  24.075  -9.010  1.00 64.77           C  
ATOM   3913  N   THR A 274      -6.199  17.879 -11.707  1.00 64.88           N  
ATOM   3914  H   THR A 274      -6.935  18.569 -11.669  1.00 64.88           H  
ATOM   3915  CA  THR A 274      -6.561  16.497 -12.038  1.00 64.88           C  
ATOM   3916  HA  THR A 274      -5.680  16.011 -12.457  1.00 64.88           H  
ATOM   3917  C   THR A 274      -7.641  16.450 -13.109  1.00 64.88           C  
ATOM   3918  CB  THR A 274      -6.958  15.694 -10.787  1.00 64.88           C  
ATOM   3919  HB  THR A 274      -6.146  15.762 -10.063  1.00 64.88           H  
ATOM   3920  O   THR A 274      -8.635  17.171 -13.050  1.00 64.88           O  
ATOM   3921  CG2 THR A 274      -8.246  16.161 -10.102  1.00 64.88           C  
ATOM   3922 HG21 THR A 274      -8.163  17.216  -9.843  1.00 64.88           H  
ATOM   3923 HG22 THR A 274      -8.397  15.585  -9.189  1.00 64.88           H  
ATOM   3924 HG23 THR A 274      -9.103  16.018 -10.760  1.00 64.88           H  
ATOM   3925  OG1 THR A 274      -7.134  14.331 -11.127  1.00 64.88           O  
ATOM   3926  HG1 THR A 274      -6.250  13.962 -11.197  1.00 64.88           H  
ATOM   3927  N   SER A 275      -7.479  15.525 -14.055  1.00 60.23           N  
ATOM   3928  H   SER A 275      -6.639  14.965 -14.046  1.00 60.23           H  
ATOM   3929  CA  SER A 275      -8.433  15.261 -15.137  1.00 60.23           C  
ATOM   3930  HA  SER A 275      -8.613  16.188 -15.681  1.00 60.23           H  
ATOM   3931  C   SER A 275      -9.792  14.742 -14.649  1.00 60.23           C  
ATOM   3932  CB  SER A 275      -7.811  14.246 -16.101  1.00 60.23           C  
ATOM   3933  HB2 SER A 275      -8.520  14.015 -16.896  1.00 60.23           H  
ATOM   3934  HB3 SER A 275      -6.916  14.681 -16.546  1.00 60.23           H  
ATOM   3935  O   SER A 275     -10.765  14.774 -15.397  1.00 60.23           O  
ATOM   3936  OG  SER A 275      -7.459  13.057 -15.407  1.00 60.23           O  
ATOM   3937  HG  SER A 275      -6.982  12.494 -16.022  1.00 60.23           H  
ATOM   3938  N   THR A 276      -9.898  14.273 -13.396  1.00 65.55           N  
ATOM   3939  H   THR A 276      -9.073  14.329 -12.816  1.00 65.55           H  
ATOM   3940  CA  THR A 276     -11.160  13.778 -12.818  1.00 65.55           C  
ATOM   3941  HA  THR A 276     -11.949  13.899 -13.561  1.00 65.55           H  
ATOM   3942  C   THR A 276     -11.579  14.599 -11.596  1.00 65.55           C  
ATOM   3943  CB  THR A 276     -11.139  12.267 -12.529  1.00 65.55           C  
ATOM   3944  HB  THR A 276     -12.116  11.994 -12.131  1.00 65.55           H  
ATOM   3945  O   THR A 276     -11.384  14.163 -10.456  1.00 65.55           O  
ATOM   3946  CG2 THR A 276     -10.915  11.446 -13.795  1.00 65.55           C  
ATOM   3947 HG21 THR A 276     -10.990  10.384 -13.565  1.00 65.55           H  
ATOM   3948 HG22 THR A 276      -9.928  11.650 -14.211  1.00 65.55           H  
ATOM   3949 HG23 THR A 276     -11.667  11.702 -14.542  1.00 65.55           H  
ATOM   3950  OG1 THR A 276     -10.165  11.879 -11.581  1.00 65.55           O  
ATOM   3951  HG1 THR A 276      -9.321  12.187 -11.919  1.00 65.55           H  
ATOM   3952  N   PRO A 277     -12.233  15.758 -11.785  1.00 57.32           N  
ATOM   3953  CA  PRO A 277     -12.529  16.698 -10.707  1.00 57.32           C  
ATOM   3954  HA  PRO A 277     -11.616  16.889 -10.142  1.00 57.32           H  
ATOM   3955  C   PRO A 277     -13.590  16.217  -9.706  1.00 57.32           C  
ATOM   3956  CB  PRO A 277     -12.939  18.001 -11.409  1.00 57.32           C  
ATOM   3957  HB2 PRO A 277     -13.648  18.598 -10.835  1.00 57.32           H  
ATOM   3958  HB3 PRO A 277     -12.048  18.591 -11.624  1.00 57.32           H  
ATOM   3959  O   PRO A 277     -13.993  17.010  -8.861  1.00 57.32           O  
ATOM   3960  CG  PRO A 277     -13.547  17.512 -12.719  1.00 57.32           C  
ATOM   3961  HG2 PRO A 277     -13.515  18.279 -13.493  1.00 57.32           H  
ATOM   3962  HG3 PRO A 277     -14.569  17.172 -12.552  1.00 57.32           H  
ATOM   3963  CD  PRO A 277     -12.651  16.325 -13.063  1.00 57.32           C  
ATOM   3964  HD2 PRO A 277     -11.774  16.677 -13.607  1.00 57.32           H  
ATOM   3965  HD3 PRO A 277     -13.206  15.609 -13.669  1.00 57.32           H  
ATOM   3966  N   ARG A 278     -14.068  14.950  -9.738  1.00 56.30           N  
ATOM   3967  H   ARG A 278     -13.680  14.321 -10.426  1.00 56.30           H  
ATOM   3968  CA  ARG A 278     -15.084  14.491  -8.763  1.00 56.30           C  
ATOM   3969  HA  ARG A 278     -15.975  15.098  -8.922  1.00 56.30           H  
ATOM   3970  C   ARG A 278     -14.573  14.770  -7.356  1.00 56.30           C  
ATOM   3971  CB  ARG A 278     -15.502  13.008  -8.842  1.00 56.30           C  
ATOM   3972  HB2 ARG A 278     -16.377  12.907  -8.199  1.00 56.30           H  
ATOM   3973  HB3 ARG A 278     -14.747  12.361  -8.396  1.00 56.30           H  
ATOM   3974  O   ARG A 278     -13.614  14.108  -6.946  1.00 56.30           O  
ATOM   3975  CG  ARG A 278     -15.883  12.440 -10.207  1.00 56.30           C  
ATOM   3976  HG2 ARG A 278     -15.073  12.581 -10.923  1.00 56.30           H  
ATOM   3977  HG3 ARG A 278     -16.772  12.960 -10.564  1.00 56.30           H  
ATOM   3978  CD  ARG A 278     -16.169  10.935 -10.042  1.00 56.30           C  
ATOM   3979  HD2 ARG A 278     -15.241  10.386 -10.203  1.00 56.30           H  
ATOM   3980  HD3 ARG A 278     -16.519  10.741  -9.028  1.00 56.30           H  
ATOM   3981  NE  ARG A 278     -17.213  10.473 -10.971  1.00 56.30           N  
ATOM   3982  HE  ARG A 278     -17.758  11.188 -11.430  1.00 56.30           H  
ATOM   3983  NH1 ARG A 278     -16.883   8.204 -10.767  1.00 56.30           N  
ATOM   3984 HH11 ARG A 278     -17.138   7.266 -11.044  1.00 56.30           H  
ATOM   3985 HH12 ARG A 278     -16.054   8.374 -10.217  1.00 56.30           H  
ATOM   3986  NH2 ARG A 278     -18.561   8.973 -12.017  1.00 56.30           N  
ATOM   3987 HH21 ARG A 278     -19.080   9.729 -12.440  1.00 56.30           H  
ATOM   3988 HH22 ARG A 278     -18.805   8.026 -12.268  1.00 56.30           H  
ATOM   3989  CZ  ARG A 278     -17.545   9.223 -11.244  1.00 56.30           C  
ATOM   3990  N   THR A 279     -15.221  15.725  -6.687  1.00 63.27           N  
ATOM   3991  H   THR A 279     -15.907  16.235  -7.224  1.00 63.27           H  
ATOM   3992  CA  THR A 279     -14.981  16.235  -5.330  1.00 63.27           C  
ATOM   3993  HA  THR A 279     -14.825  17.312  -5.396  1.00 63.27           H  
ATOM   3994  C   THR A 279     -13.746  15.601  -4.682  1.00 63.27           C  
ATOM   3995  CB  THR A 279     -16.228  16.041  -4.454  1.00 63.27           C  
ATOM   3996  HB  THR A 279     -15.999  16.349  -3.434  1.00 63.27           H  
ATOM   3997  O   THR A 279     -13.893  14.615  -3.940  1.00 63.27           O  
ATOM   3998  CG2 THR A 279     -17.414  16.862  -4.958  1.00 63.27           C  
ATOM   3999 HG21 THR A 279     -17.722  16.528  -5.949  1.00 63.27           H  
ATOM   4000 HG22 THR A 279     -18.253  16.737  -4.273  1.00 63.27           H  
ATOM   4001 HG23 THR A 279     -17.149  17.918  -4.997  1.00 63.27           H  
ATOM   4002  OG1 THR A 279     -16.601  14.684  -4.457  1.00 63.27           O  
ATOM   4003  HG1 THR A 279     -15.826  14.198  -4.165  1.00 63.27           H  
ATOM   4004  N   PRO A 280     -12.525  16.090  -4.989  1.00 64.02           N  
ATOM   4005  CA  PRO A 280     -11.287  15.534  -4.439  1.00 64.02           C  
ATOM   4006  HA  PRO A 280     -11.119  14.534  -4.840  1.00 64.02           H  
ATOM   4007  C   PRO A 280     -11.373  15.441  -2.914  1.00 64.02           C  
ATOM   4008  CB  PRO A 280     -10.162  16.466  -4.915  1.00 64.02           C  
ATOM   4009  HB2 PRO A 280      -9.689  16.035  -5.797  1.00 64.02           H  
ATOM   4010  HB3 PRO A 280      -9.415  16.643  -4.142  1.00 64.02           H  
ATOM   4011  O   PRO A 280     -10.978  14.431  -2.335  1.00 64.02           O  
ATOM   4012  CG  PRO A 280     -10.876  17.758  -5.312  1.00 64.02           C  
ATOM   4013  HG2 PRO A 280     -11.016  18.388  -4.433  1.00 64.02           H  
ATOM   4014  HG3 PRO A 280     -10.335  18.300  -6.087  1.00 64.02           H  
ATOM   4015  CD  PRO A 280     -12.228  17.259  -5.809  1.00 64.02           C  
ATOM   4016  HD2 PRO A 280     -12.961  18.057  -5.700  1.00 64.02           H  
ATOM   4017  HD3 PRO A 280     -12.150  16.961  -6.854  1.00 64.02           H  
ATOM   4018  N   LEU A 281     -12.051  16.413  -2.293  1.00 65.42           N  
ATOM   4019  H   LEU A 281     -12.297  17.224  -2.842  1.00 65.42           H  
ATOM   4020  CA  LEU A 281     -12.354  16.452  -0.869  1.00 65.42           C  
ATOM   4021  HA  LEU A 281     -11.412  16.546  -0.329  1.00 65.42           H  
ATOM   4022  C   LEU A 281     -13.070  15.193  -0.352  1.00 65.42           C  
ATOM   4023  CB  LEU A 281     -13.214  17.699  -0.600  1.00 65.42           C  
ATOM   4024  HB2 LEU A 281     -12.841  18.545  -1.176  1.00 65.42           H  
ATOM   4025  HB3 LEU A 281     -14.233  17.501  -0.932  1.00 65.42           H  
ATOM   4026  O   LEU A 281     -12.675  14.654   0.675  1.00 65.42           O  
ATOM   4027  CG  LEU A 281     -13.218  18.083   0.892  1.00 65.42           C  
ATOM   4028  HG  LEU A 281     -13.184  17.187   1.512  1.00 65.42           H  
ATOM   4029  CD1 LEU A 281     -12.013  18.963   1.224  1.00 65.42           C  
ATOM   4030 HD11 LEU A 281     -12.017  19.211   2.285  1.00 65.42           H  
ATOM   4031 HD12 LEU A 281     -12.047  19.889   0.649  1.00 65.42           H  
ATOM   4032 HD13 LEU A 281     -11.085  18.439   0.995  1.00 65.42           H  
ATOM   4033  CD2 LEU A 281     -14.497  18.837   1.246  1.00 65.42           C  
ATOM   4034 HD21 LEU A 281     -14.476  19.120   2.298  1.00 65.42           H  
ATOM   4035 HD22 LEU A 281     -15.366  18.205   1.067  1.00 65.42           H  
ATOM   4036 HD23 LEU A 281     -14.575  19.740   0.641  1.00 65.42           H  
ATOM   4037  N   GLN A 282     -14.098  14.684  -1.041  1.00 70.63           N  
ATOM   4038  H   GLN A 282     -14.339  15.094  -1.932  1.00 70.63           H  
ATOM   4039  CA  GLN A 282     -14.865  13.536  -0.539  1.00 70.63           C  
ATOM   4040  HA  GLN A 282     -15.082  13.719   0.513  1.00 70.63           H  
ATOM   4041  C   GLN A 282     -14.048  12.241  -0.614  1.00 70.63           C  
ATOM   4042  CB  GLN A 282     -16.205  13.416  -1.281  1.00 70.63           C  
ATOM   4043  HB2 GLN A 282     -16.030  13.085  -2.304  1.00 70.63           H  
ATOM   4044  HB3 GLN A 282     -16.679  14.397  -1.305  1.00 70.63           H  
ATOM   4045  O   GLN A 282     -14.038  11.469   0.344  1.00 70.63           O  
ATOM   4046  CG  GLN A 282     -17.155  12.429  -0.576  1.00 70.63           C  
ATOM   4047  HG2 GLN A 282     -17.252  12.715   0.471  1.00 70.63           H  
ATOM   4048  HG3 GLN A 282     -16.737  11.424  -0.619  1.00 70.63           H  
ATOM   4049  CD  GLN A 282     -18.554  12.396  -1.188  1.00 70.63           C  
ATOM   4050  NE2 GLN A 282     -19.468  11.630  -0.634  1.00 70.63           N  
ATOM   4051 HE21 GLN A 282     -20.375  11.667  -1.078  1.00 70.63           H  
ATOM   4052 HE22 GLN A 282     -19.269  11.084   0.191  1.00 70.63           H  
ATOM   4053  OE1 GLN A 282     -18.862  13.038  -2.170  1.00 70.63           O  
ATOM   4054  N   ARG A 283     -13.313  12.026  -1.716  1.00 70.13           N  
ATOM   4055  H   ARG A 283     -13.311  12.749  -2.422  1.00 70.13           H  
ATOM   4056  CA  ARG A 283     -12.410  10.870  -1.863  1.00 70.13           C  
ATOM   4057  HA  ARG A 283     -12.949   9.964  -1.585  1.00 70.13           H  
ATOM   4058  C   ARG A 283     -11.232  10.952  -0.887  1.00 70.13           C  
ATOM   4059  CB  ARG A 283     -11.911  10.749  -3.318  1.00 70.13           C  
ATOM   4060  HB2 ARG A 283     -11.501  11.703  -3.649  1.00 70.13           H  
ATOM   4061  HB3 ARG A 283     -11.109  10.010  -3.338  1.00 70.13           H  
ATOM   4062  O   ARG A 283     -10.849   9.936  -0.311  1.00 70.13           O  
ATOM   4063  CG  ARG A 283     -13.011  10.290  -4.294  1.00 70.13           C  
ATOM   4064  HG2 ARG A 283     -13.465   9.387  -3.886  1.00 70.13           H  
ATOM   4065  HG3 ARG A 283     -13.787  11.052  -4.364  1.00 70.13           H  
ATOM   4066  CD  ARG A 283     -12.471   9.952  -5.701  1.00 70.13           C  
ATOM   4067  HD2 ARG A 283     -11.410   9.712  -5.632  1.00 70.13           H  
ATOM   4068  HD3 ARG A 283     -12.997   9.067  -6.058  1.00 70.13           H  
ATOM   4069  NE  ARG A 283     -12.679  11.035  -6.687  1.00 70.13           N  
ATOM   4070  HE  ARG A 283     -13.209  11.842  -6.390  1.00 70.13           H  
ATOM   4071  NH1 ARG A 283     -11.307  10.288  -8.410  1.00 70.13           N  
ATOM   4072 HH11 ARG A 283     -11.039   9.459  -7.898  1.00 70.13           H  
ATOM   4073 HH12 ARG A 283     -10.874  10.506  -9.296  1.00 70.13           H  
ATOM   4074  NH2 ARG A 283     -12.349  12.203  -8.613  1.00 70.13           N  
ATOM   4075 HH21 ARG A 283     -12.786  13.000  -8.172  1.00 70.13           H  
ATOM   4076 HH22 ARG A 283     -11.765  12.426  -9.406  1.00 70.13           H  
ATOM   4077  CZ  ARG A 283     -12.123  11.157  -7.889  1.00 70.13           C  
ATOM   4078  N   ALA A 284     -10.675  12.145  -0.684  1.00 69.27           N  
ATOM   4079  H   ALA A 284     -10.992  12.937  -1.224  1.00 69.27           H  
ATOM   4080  CA  ALA A 284      -9.613  12.380   0.288  1.00 69.27           C  
ATOM   4081  HA  ALA A 284      -8.799  11.679   0.102  1.00 69.27           H  
ATOM   4082  C   ALA A 284     -10.109  12.141   1.720  1.00 69.27           C  
ATOM   4083  CB  ALA A 284      -9.067  13.799   0.100  1.00 69.27           C  
ATOM   4084  HB1 ALA A 284      -8.260  13.980   0.810  1.00 69.27           H  
ATOM   4085  HB2 ALA A 284      -9.853  14.535   0.267  1.00 69.27           H  
ATOM   4086  HB3 ALA A 284      -8.673  13.919  -0.909  1.00 69.27           H  
ATOM   4087  O   ALA A 284      -9.448  11.440   2.479  1.00 69.27           O  
ATOM   4088  N   ALA A 285     -11.306  12.621   2.071  1.00 72.63           N  
ATOM   4089  H   ALA A 285     -11.786  13.235   1.429  1.00 72.63           H  
ATOM   4090  CA  ALA A 285     -11.886  12.447   3.401  1.00 72.63           C  
ATOM   4091  HA  ALA A 285     -11.175  12.824   4.137  1.00 72.63           H  
ATOM   4092  C   ALA A 285     -12.158  10.972   3.740  1.00 72.63           C  
ATOM   4093  CB  ALA A 285     -13.165  13.287   3.497  1.00 72.63           C  
ATOM   4094  HB1 ALA A 285     -13.602  13.177   4.489  1.00 72.63           H  
ATOM   4095  HB2 ALA A 285     -13.886  12.964   2.746  1.00 72.63           H  
ATOM   4096  HB3 ALA A 285     -12.926  14.338   3.336  1.00 72.63           H  
ATOM   4097  O   ALA A 285     -11.856  10.533   4.855  1.00 72.63           O  
ATOM   4098  N   THR A 286     -12.685  10.178   2.796  1.00 77.60           N  
ATOM   4099  H   THR A 286     -12.939  10.568   1.900  1.00 77.60           H  
ATOM   4100  CA  THR A 286     -12.889   8.737   3.027  1.00 77.60           C  
ATOM   4101  HA  THR A 286     -13.423   8.612   3.969  1.00 77.60           H  
ATOM   4102  C   THR A 286     -11.559   8.006   3.187  1.00 77.60           C  
ATOM   4103  CB  THR A 286     -13.734   8.064   1.934  1.00 77.60           C  
ATOM   4104  HB  THR A 286     -13.778   6.994   2.139  1.00 77.60           H  
ATOM   4105  O   THR A 286     -11.404   7.233   4.132  1.00 77.60           O  
ATOM   4106  CG2 THR A 286     -15.166   8.598   1.904  1.00 77.60           C  
ATOM   4107 HG21 THR A 286     -15.730   8.076   1.132  1.00 77.60           H  
ATOM   4108 HG22 THR A 286     -15.172   9.667   1.691  1.00 77.60           H  
ATOM   4109 HG23 THR A 286     -15.641   8.422   2.869  1.00 77.60           H  
ATOM   4110  OG1 THR A 286     -13.176   8.246   0.655  1.00 77.60           O  
ATOM   4111  HG1 THR A 286     -12.763   7.418   0.401  1.00 77.60           H  
ATOM   4112  N   ARG A 287     -10.565   8.303   2.335  1.00 78.35           N  
ATOM   4113  H   ARG A 287     -10.759   8.968   1.599  1.00 78.35           H  
ATOM   4114  CA  ARG A 287      -9.214   7.723   2.436  1.00 78.35           C  
ATOM   4115  HA  ARG A 287      -9.287   6.635   2.434  1.00 78.35           H  
ATOM   4116  C   ARG A 287      -8.535   8.096   3.751  1.00 78.35           C  
ATOM   4117  CB  ARG A 287      -8.345   8.180   1.257  1.00 78.35           C  
ATOM   4118  HB2 ARG A 287      -7.307   7.921   1.465  1.00 78.35           H  
ATOM   4119  HB3 ARG A 287      -8.408   9.265   1.170  1.00 78.35           H  
ATOM   4120  O   ARG A 287      -8.013   7.219   4.430  1.00 78.35           O  
ATOM   4121  CG  ARG A 287      -8.739   7.532  -0.077  1.00 78.35           C  
ATOM   4122  HG2 ARG A 287      -8.537   6.462  -0.036  1.00 78.35           H  
ATOM   4123  HG3 ARG A 287      -9.802   7.679  -0.272  1.00 78.35           H  
ATOM   4124  CD  ARG A 287      -7.908   8.170  -1.197  1.00 78.35           C  
ATOM   4125  HD2 ARG A 287      -6.860   7.916  -1.040  1.00 78.35           H  
ATOM   4126  HD3 ARG A 287      -8.013   9.253  -1.135  1.00 78.35           H  
ATOM   4127  NE  ARG A 287      -8.335   7.733  -2.540  1.00 78.35           N  
ATOM   4128  HE  ARG A 287      -9.202   7.219  -2.599  1.00 78.35           H  
ATOM   4129  NH1 ARG A 287      -6.594   8.695  -3.704  1.00 78.35           N  
ATOM   4130 HH11 ARG A 287      -6.151   8.993  -2.846  1.00 78.35           H  
ATOM   4131 HH12 ARG A 287      -6.078   8.847  -4.559  1.00 78.35           H  
ATOM   4132  NH2 ARG A 287      -8.183   7.606  -4.813  1.00 78.35           N  
ATOM   4133 HH21 ARG A 287      -7.636   7.780  -5.644  1.00 78.35           H  
ATOM   4134 HH22 ARG A 287      -8.980   6.986  -4.850  1.00 78.35           H  
ATOM   4135  CZ  ARG A 287      -7.706   8.017  -3.671  1.00 78.35           C  
ATOM   4136  N   PHE A 288      -8.588   9.364   4.150  1.00 79.47           N  
ATOM   4137  H   PHE A 288      -9.004  10.048   3.535  1.00 79.47           H  
ATOM   4138  CA  PHE A 288      -7.969   9.837   5.387  1.00 79.47           C  
ATOM   4139  HA  PHE A 288      -6.906   9.600   5.356  1.00 79.47           H  
ATOM   4140  C   PHE A 288      -8.565   9.139   6.613  1.00 79.47           C  
ATOM   4141  CB  PHE A 288      -8.120  11.359   5.482  1.00 79.47           C  
ATOM   4142  HB2 PHE A 288      -7.764  11.809   4.555  1.00 79.47           H  
ATOM   4143  HB3 PHE A 288      -9.173  11.619   5.593  1.00 79.47           H  
ATOM   4144  O   PHE A 288      -7.833   8.670   7.481  1.00 79.47           O  
ATOM   4145  CG  PHE A 288      -7.326  11.951   6.625  1.00 79.47           C  
ATOM   4146  CD1 PHE A 288      -7.924  12.156   7.883  1.00 79.47           C  
ATOM   4147  HD1 PHE A 288      -8.967  11.917   8.035  1.00 79.47           H  
ATOM   4148  CD2 PHE A 288      -5.967  12.264   6.437  1.00 79.47           C  
ATOM   4149  HD2 PHE A 288      -5.498  12.115   5.476  1.00 79.47           H  
ATOM   4150  CE1 PHE A 288      -7.163  12.669   8.949  1.00 79.47           C  
ATOM   4151  HE1 PHE A 288      -7.615  12.828   9.917  1.00 79.47           H  
ATOM   4152  CE2 PHE A 288      -5.207  12.774   7.503  1.00 79.47           C  
ATOM   4153  HE2 PHE A 288      -4.163  13.010   7.358  1.00 79.47           H  
ATOM   4154  CZ  PHE A 288      -5.804  12.976   8.758  1.00 79.47           C  
ATOM   4155  HZ  PHE A 288      -5.216  13.369   9.574  1.00 79.47           H  
ATOM   4156  N   ARG A 289      -9.893   8.970   6.652  1.00 86.25           N  
ATOM   4157  H   ARG A 289     -10.446   9.378   5.912  1.00 86.25           H  
ATOM   4158  CA  ARG A 289     -10.567   8.233   7.730  1.00 86.25           C  
ATOM   4159  HA  ARG A 289     -10.234   8.649   8.681  1.00 86.25           H  
ATOM   4160  C   ARG A 289     -10.192   6.746   7.761  1.00 86.25           C  
ATOM   4161  CB  ARG A 289     -12.079   8.444   7.578  1.00 86.25           C  
ATOM   4162  HB2 ARG A 289     -12.276   9.513   7.494  1.00 86.25           H  
ATOM   4163  HB3 ARG A 289     -12.420   7.958   6.664  1.00 86.25           H  
ATOM   4164  O   ARG A 289     -10.185   6.140   8.830  1.00 86.25           O  
ATOM   4165  CG  ARG A 289     -12.860   7.895   8.777  1.00 86.25           C  
ATOM   4166  HG2 ARG A 289     -12.707   6.819   8.859  1.00 86.25           H  
ATOM   4167  HG3 ARG A 289     -12.511   8.377   9.690  1.00 86.25           H  
ATOM   4168  CD  ARG A 289     -14.356   8.160   8.596  1.00 86.25           C  
ATOM   4169  HD2 ARG A 289     -14.527   9.232   8.501  1.00 86.25           H  
ATOM   4170  HD3 ARG A 289     -14.679   7.693   7.665  1.00 86.25           H  
ATOM   4171  NE  ARG A 289     -15.137   7.589   9.712  1.00 86.25           N  
ATOM   4172  HE  ARG A 289     -15.332   6.600   9.649  1.00 86.25           H  
ATOM   4173  NH1 ARG A 289     -15.421   9.506  10.949  1.00 86.25           N  
ATOM   4174 HH11 ARG A 289     -15.794   9.986  11.756  1.00 86.25           H  
ATOM   4175 HH12 ARG A 289     -14.892  10.022  10.260  1.00 86.25           H  
ATOM   4176  NH2 ARG A 289     -16.289   7.584  11.673  1.00 86.25           N  
ATOM   4177 HH21 ARG A 289     -16.466   6.596  11.564  1.00 86.25           H  
ATOM   4178 HH22 ARG A 289     -16.656   8.079  12.472  1.00 86.25           H  
ATOM   4179  CZ  ARG A 289     -15.608   8.229  10.767  1.00 86.25           C  
ATOM   4180  N   GLU A 290      -9.897   6.139   6.617  1.00 87.52           N  
ATOM   4181  H   GLU A 290      -9.967   6.662   5.756  1.00 87.52           H  
ATOM   4182  CA  GLU A 290      -9.429   4.751   6.560  1.00 87.52           C  
ATOM   4183  HA  GLU A 290     -10.048   4.135   7.213  1.00 87.52           H  
ATOM   4184  C   GLU A 290      -7.983   4.591   7.044  1.00 87.52           C  
ATOM   4185  CB  GLU A 290      -9.548   4.198   5.136  1.00 87.52           C  
ATOM   4186  HB2 GLU A 290      -8.968   3.278   5.078  1.00 87.52           H  
ATOM   4187  HB3 GLU A 290      -9.126   4.911   4.428  1.00 87.52           H  
ATOM   4188  O   GLU A 290      -7.717   3.656   7.800  1.00 87.52           O  
ATOM   4189  CG  GLU A 290     -10.990   3.870   4.735  1.00 87.52           C  
ATOM   4190  HG2 GLU A 290     -11.620   4.748   4.882  1.00 87.52           H  
ATOM   4191  HG3 GLU A 290     -11.358   3.082   5.392  1.00 87.52           H  
ATOM   4192  CD  GLU A 290     -11.083   3.400   3.272  1.00 87.52           C  
ATOM   4193  OE1 GLU A 290     -12.219   3.399   2.754  1.00 87.52           O  
ATOM   4194  OE2 GLU A 290     -10.037   3.013   2.678  1.00 87.52           O  
ATOM   4195  N   LEU A 291      -7.080   5.482   6.618  1.00 89.34           N  
ATOM   4196  H   LEU A 291      -7.398   6.210   5.994  1.00 89.34           H  
ATOM   4197  CA  LEU A 291      -5.631   5.385   6.851  1.00 89.34           C  
ATOM   4198  HA  LEU A 291      -5.333   4.337   6.844  1.00 89.34           H  
ATOM   4199  C   LEU A 291      -5.204   5.940   8.215  1.00 89.34           C  
ATOM   4200  CB  LEU A 291      -4.874   6.123   5.724  1.00 89.34           C  
ATOM   4201  HB2 LEU A 291      -3.805   6.057   5.926  1.00 89.34           H  
ATOM   4202  HB3 LEU A 291      -5.148   7.177   5.771  1.00 89.34           H  
ATOM   4203  O   LEU A 291      -4.349   5.357   8.871  1.00 89.34           O  
ATOM   4204  CG  LEU A 291      -5.126   5.633   4.284  1.00 89.34           C  
ATOM   4205  HG  LEU A 291      -6.196   5.633   4.079  1.00 89.34           H  
ATOM   4206  CD1 LEU A 291      -4.451   6.556   3.273  1.00 89.34           C  
ATOM   4207 HD11 LEU A 291      -3.374   6.557   3.438  1.00 89.34           H  
ATOM   4208 HD12 LEU A 291      -4.645   6.215   2.256  1.00 89.34           H  
ATOM   4209 HD13 LEU A 291      -4.824   7.574   3.390  1.00 89.34           H  
ATOM   4210  CD2 LEU A 291      -4.630   4.223   4.016  1.00 89.34           C  
ATOM   4211 HD21 LEU A 291      -4.969   3.575   4.824  1.00 89.34           H  
ATOM   4212 HD22 LEU A 291      -3.541   4.217   3.968  1.00 89.34           H  
ATOM   4213 HD23 LEU A 291      -5.017   3.864   3.062  1.00 89.34           H  
ATOM   4214  N   TYR A 292      -5.816   7.039   8.659  1.00 90.02           N  
ATOM   4215  H   TYR A 292      -6.506   7.471   8.062  1.00 90.02           H  
ATOM   4216  CA  TYR A 292      -5.405   7.804   9.843  1.00 90.02           C  
ATOM   4217  HA  TYR A 292      -4.499   7.358  10.253  1.00 90.02           H  
ATOM   4218  C   TYR A 292      -6.437   7.749  10.976  1.00 90.02           C  
ATOM   4219  CB  TYR A 292      -5.047   9.241   9.437  1.00 90.02           C  
ATOM   4220  HB2 TYR A 292      -5.912   9.717   8.975  1.00 90.02           H  
ATOM   4221  HB3 TYR A 292      -4.803   9.815  10.331  1.00 90.02           H  
ATOM   4222  O   TYR A 292      -6.542   8.662  11.796  1.00 90.02           O  
ATOM   4223  CG  TYR A 292      -3.858   9.336   8.504  1.00 90.02           C  
ATOM   4224  CD1 TYR A 292      -2.554   9.295   9.030  1.00 90.02           C  
ATOM   4225  HD1 TYR A 292      -2.399   9.184  10.093  1.00 90.02           H  
ATOM   4226  CD2 TYR A 292      -4.052   9.471   7.117  1.00 90.02           C  
ATOM   4227  HD2 TYR A 292      -5.056   9.513   6.722  1.00 90.02           H  
ATOM   4228  CE1 TYR A 292      -1.443   9.390   8.171  1.00 90.02           C  
ATOM   4229  HE1 TYR A 292      -0.439   9.342   8.566  1.00 90.02           H  
ATOM   4230  CE2 TYR A 292      -2.943   9.573   6.253  1.00 90.02           C  
ATOM   4231  HE2 TYR A 292      -3.089   9.685   5.189  1.00 90.02           H  
ATOM   4232  OH  TYR A 292      -0.556   9.640   5.955  1.00 90.02           O  
ATOM   4233  HH  TYR A 292      -0.825   9.780   5.045  1.00 90.02           H  
ATOM   4234  CZ  TYR A 292      -1.633   9.536   6.782  1.00 90.02           C  
ATOM   4235  N   ASN A 293      -7.236   6.681  11.051  1.00 91.07           N  
ATOM   4236  H   ASN A 293      -7.074   5.925  10.401  1.00 91.07           H  
ATOM   4237  CA  ASN A 293      -8.069   6.484  12.236  1.00 91.07           C  
ATOM   4238  HA  ASN A 293      -8.539   7.441  12.460  1.00 91.07           H  
ATOM   4239  C   ASN A 293      -7.214   6.118  13.463  1.00 91.07           C  
ATOM   4240  CB  ASN A 293      -9.207   5.485  11.975  1.00 91.07           C  
ATOM   4241  HB2 ASN A 293      -9.846   5.421  12.856  1.00 91.07           H  
ATOM   4242  HB3 ASN A 293      -9.827   5.852  11.157  1.00 91.07           H  
ATOM   4243  O   ASN A 293      -6.144   5.532  13.353  1.00 91.07           O  
ATOM   4244  CG  ASN A 293      -8.711   4.093  11.681  1.00 91.07           C  
ATOM   4245  ND2 ASN A 293      -9.086   3.510  10.578  1.00 91.07           N  
ATOM   4246 HD21 ASN A 293      -8.515   2.721  10.311  1.00 91.07           H  
ATOM   4247 HD22 ASN A 293      -9.481   4.100   9.859  1.00 91.07           H  
ATOM   4248  OD1 ASN A 293      -8.017   3.499  12.473  1.00 91.07           O  
ATOM   4249  N   ARG A 294      -7.746   6.394  14.659  1.00 92.64           N  
ATOM   4250  H   ARG A 294      -8.599   6.933  14.673  1.00 92.64           H  
ATOM   4251  CA  ARG A 294      -7.090   6.086  15.944  1.00 92.64           C  
ATOM   4252  HA  ARG A 294      -6.130   6.600  15.976  1.00 92.64           H  
ATOM   4253  C   ARG A 294      -6.766   4.595  16.135  1.00 92.64           C  
ATOM   4254  CB  ARG A 294      -7.997   6.613  17.070  1.00 92.64           C  
ATOM   4255  HB2 ARG A 294      -8.959   6.104  17.013  1.00 92.64           H  
ATOM   4256  HB3 ARG A 294      -8.160   7.680  16.918  1.00 92.64           H  
ATOM   4257  O   ARG A 294      -5.912   4.259  16.943  1.00 92.64           O  
ATOM   4258  CG  ARG A 294      -7.413   6.405  18.477  1.00 92.64           C  
ATOM   4259  HG2 ARG A 294      -7.261   5.340  18.653  1.00 92.64           H  
ATOM   4260  HG3 ARG A 294      -6.448   6.906  18.552  1.00 92.64           H  
ATOM   4261  CD  ARG A 294      -8.353   6.939  19.564  1.00 92.64           C  
ATOM   4262  HD2 ARG A 294      -7.904   7.832  19.998  1.00 92.64           H  
ATOM   4263  HD3 ARG A 294      -9.310   7.211  19.118  1.00 92.64           H  
ATOM   4264  NE  ARG A 294      -8.579   5.923  20.610  1.00 92.64           N  
ATOM   4265  HE  ARG A 294      -8.087   5.048  20.494  1.00 92.64           H  
ATOM   4266  NH1 ARG A 294      -9.914   7.181  21.984  1.00 92.64           N  
ATOM   4267 HH11 ARG A 294      -9.763   7.975  21.380  1.00 92.64           H  
ATOM   4268 HH12 ARG A 294     -10.417   7.290  22.853  1.00 92.64           H  
ATOM   4269  NH2 ARG A 294      -9.434   5.070  22.536  1.00 92.64           N  
ATOM   4270 HH21 ARG A 294      -9.949   5.189  23.397  1.00 92.64           H  
ATOM   4271 HH22 ARG A 294      -8.932   4.209  22.374  1.00 92.64           H  
ATOM   4272  CZ  ARG A 294      -9.307   6.062  21.700  1.00 92.64           C  
ATOM   4273  N   THR A 295      -7.484   3.701  15.458  1.00 91.22           N  
ATOM   4274  H   THR A 295      -8.101   4.036  14.732  1.00 91.22           H  
ATOM   4275  CA  THR A 295      -7.286   2.247  15.573  1.00 91.22           C  
ATOM   4276  HA  THR A 295      -6.946   2.014  16.582  1.00 91.22           H  
ATOM   4277  C   THR A 295      -6.201   1.703  14.645  1.00 91.22           C  
ATOM   4278  CB  THR A 295      -8.600   1.484  15.337  1.00 91.22           C  
ATOM   4279  HB  THR A 295      -8.399   0.413  15.315  1.00 91.22           H  
ATOM   4280  O   THR A 295      -5.874   0.523  14.742  1.00 91.22           O  
ATOM   4281  CG2 THR A 295      -9.614   1.764  16.446  1.00 91.22           C  
ATOM   4282 HG21 THR A 295      -9.189   1.482  17.409  1.00 91.22           H  
ATOM   4283 HG22 THR A 295     -10.511   1.170  16.269  1.00 91.22           H  
ATOM   4284 HG23 THR A 295      -9.879   2.822  16.460  1.00 91.22           H  
ATOM   4285  OG1 THR A 295      -9.240   1.859  14.137  1.00 91.22           O  
ATOM   4286  HG1 THR A 295      -8.591   2.241  13.542  1.00 91.22           H  
ATOM   4287  N   VAL A 296      -5.682   2.526  13.731  1.00 94.78           N  
ATOM   4288  H   VAL A 296      -5.970   3.494  13.714  1.00 94.78           H  
ATOM   4289  CA  VAL A 296      -4.656   2.152  12.762  1.00 94.78           C  
ATOM   4290  HA  VAL A 296      -4.594   1.065  12.715  1.00 94.78           H  
ATOM   4291  C   VAL A 296      -3.315   2.684  13.251  1.00 94.78           C  
ATOM   4292  CB  VAL A 296      -5.009   2.652  11.348  1.00 94.78           C  
ATOM   4293  HB  VAL A 296      -5.296   3.703  11.391  1.00 94.78           H  
ATOM   4294  O   VAL A 296      -3.135   3.891  13.409  1.00 94.78           O  
ATOM   4295  CG1 VAL A 296      -3.843   2.491  10.374  1.00 94.78           C  
ATOM   4296 HG11 VAL A 296      -3.454   1.474  10.402  1.00 94.78           H  
ATOM   4297 HG12 VAL A 296      -4.181   2.725   9.364  1.00 94.78           H  
ATOM   4298 HG13 VAL A 296      -3.045   3.187  10.629  1.00 94.78           H  
ATOM   4299  CG2 VAL A 296      -6.159   1.842  10.725  1.00 94.78           C  
ATOM   4300 HG21 VAL A 296      -6.922   1.603  11.465  1.00 94.78           H  
ATOM   4301 HG22 VAL A 296      -6.581   2.414   9.898  1.00 94.78           H  
ATOM   4302 HG23 VAL A 296      -5.769   0.905  10.329  1.00 94.78           H  
ATOM   4303  N   GLN A 297      -2.370   1.777  13.486  1.00 95.46           N  
ATOM   4304  H   GLN A 297      -2.579   0.804  13.315  1.00 95.46           H  
ATOM   4305  CA  GLN A 297      -0.998   2.141  13.829  1.00 95.46           C  
ATOM   4306  HA  GLN A 297      -1.023   2.911  14.601  1.00 95.46           H  
ATOM   4307  C   GLN A 297      -0.285   2.703  12.597  1.00 95.46           C  
ATOM   4308  CB  GLN A 297      -0.264   0.916  14.386  1.00 95.46           C  
ATOM   4309  HB2 GLN A 297      -0.827   0.511  15.227  1.00 95.46           H  
ATOM   4310  HB3 GLN A 297      -0.202   0.155  13.608  1.00 95.46           H  
ATOM   4311  O   GLN A 297      -0.400   2.143  11.515  1.00 95.46           O  
ATOM   4312  CG  GLN A 297       1.156   1.270  14.860  1.00 95.46           C  
ATOM   4313  HG2 GLN A 297       1.093   2.017  15.652  1.00 95.46           H  
ATOM   4314  HG3 GLN A 297       1.731   1.693  14.037  1.00 95.46           H  
ATOM   4315  CD  GLN A 297       1.937   0.075  15.387  1.00 95.46           C  
ATOM   4316  NE2 GLN A 297       3.154   0.278  15.834  1.00 95.46           N  
ATOM   4317 HE21 GLN A 297       3.672  -0.525  16.161  1.00 95.46           H  
ATOM   4318 HE22 GLN A 297       3.590   1.185  15.751  1.00 95.46           H  
ATOM   4319  OE1 GLN A 297       1.482  -1.053  15.412  1.00 95.46           O  
ATOM   4320  N   GLN A 298       0.477   3.779  12.763  1.00 94.71           N  
ATOM   4321  H   GLN A 298       0.579   4.165  13.691  1.00 94.71           H  
ATOM   4322  CA  GLN A 298       1.307   4.362  11.710  1.00 94.71           C  
ATOM   4323  HA  GLN A 298       0.908   4.115  10.726  1.00 94.71           H  
ATOM   4324  C   GLN A 298       2.723   3.787  11.815  1.00 94.71           C  
ATOM   4325  CB  GLN A 298       1.310   5.892  11.879  1.00 94.71           C  
ATOM   4326  HB2 GLN A 298       1.962   6.342  11.130  1.00 94.71           H  
ATOM   4327  HB3 GLN A 298       1.721   6.137  12.858  1.00 94.71           H  
ATOM   4328  O   GLN A 298       3.337   3.904  12.875  1.00 94.71           O  
ATOM   4329  CG  GLN A 298      -0.087   6.527  11.775  1.00 94.71           C  
ATOM   4330  HG2 GLN A 298      -0.758   6.079  12.509  1.00 94.71           H  
ATOM   4331  HG3 GLN A 298      -0.006   7.587  12.013  1.00 94.71           H  
ATOM   4332  CD  GLN A 298      -0.692   6.409  10.386  1.00 94.71           C  
ATOM   4333  NE2 GLN A 298      -1.989   6.223  10.289  1.00 94.71           N  
ATOM   4334 HE21 GLN A 298      -2.384   6.067   9.373  1.00 94.71           H  
ATOM   4335 HE22 GLN A 298      -2.534   6.036  11.119  1.00 94.71           H  
ATOM   4336  OE1 GLN A 298      -0.010   6.493   9.383  1.00 94.71           O  
ATOM   4337  N   VAL A 299       3.232   3.175  10.747  1.00 95.60           N  
ATOM   4338  H   VAL A 299       2.674   3.089   9.909  1.00 95.60           H  
ATOM   4339  CA  VAL A 299       4.598   2.631  10.680  1.00 95.60           C  
ATOM   4340  HA  VAL A 299       5.175   2.977  11.537  1.00 95.60           H  
ATOM   4341  C   VAL A 299       5.269   3.166   9.419  1.00 95.60           C  
ATOM   4342  CB  VAL A 299       4.600   1.087  10.720  1.00 95.60           C  
ATOM   4343  HB  VAL A 299       3.999   0.703   9.895  1.00 95.60           H  
ATOM   4344  O   VAL A 299       4.754   2.986   8.315  1.00 95.60           O  
ATOM   4345  CG1 VAL A 299       6.018   0.515  10.609  1.00 95.60           C  
ATOM   4346 HG11 VAL A 299       6.665   0.918  11.388  1.00 95.60           H  
ATOM   4347 HG12 VAL A 299       5.999  -0.571  10.699  1.00 95.60           H  
ATOM   4348 HG13 VAL A 299       6.456   0.750   9.639  1.00 95.60           H  
ATOM   4349  CG2 VAL A 299       4.003   0.576  12.041  1.00 95.60           C  
ATOM   4350 HG21 VAL A 299       4.586   0.958  12.879  1.00 95.60           H  
ATOM   4351 HG22 VAL A 299       2.969   0.908  12.136  1.00 95.60           H  
ATOM   4352 HG23 VAL A 299       4.026  -0.514  12.053  1.00 95.60           H  
ATOM   4353  N   ARG A 300       6.401   3.853   9.593  1.00 95.09           N  
ATOM   4354  H   ARG A 300       6.817   3.858  10.513  1.00 95.09           H  
ATOM   4355  CA  ARG A 300       7.258   4.276   8.482  1.00 95.09           C  
ATOM   4356  HA  ARG A 300       6.643   4.529   7.618  1.00 95.09           H  
ATOM   4357  C   ARG A 300       8.152   3.103   8.111  1.00 95.09           C  
ATOM   4358  CB  ARG A 300       8.088   5.504   8.877  1.00 95.09           C  
ATOM   4359  HB2 ARG A 300       8.710   5.261   9.738  1.00 95.09           H  
ATOM   4360  HB3 ARG A 300       7.415   6.317   9.149  1.00 95.09           H  
ATOM   4361  O   ARG A 300       8.823   2.583   8.993  1.00 95.09           O  
ATOM   4362  CG  ARG A 300       8.987   5.965   7.718  1.00 95.09           C  
ATOM   4363  HG2 ARG A 300       9.690   5.175   7.455  1.00 95.09           H  
ATOM   4364  HG3 ARG A 300       8.369   6.192   6.850  1.00 95.09           H  
ATOM   4365  CD  ARG A 300       9.783   7.210   8.115  1.00 95.09           C  
ATOM   4366  HD2 ARG A 300       9.086   8.010   8.366  1.00 95.09           H  
ATOM   4367  HD3 ARG A 300      10.389   6.973   8.989  1.00 95.09           H  
ATOM   4368  NE  ARG A 300      10.662   7.645   7.016  1.00 95.09           N  
ATOM   4369  HE  ARG A 300      10.703   7.045   6.204  1.00 95.09           H  
ATOM   4370  NH1 ARG A 300      11.538   9.513   8.024  1.00 95.09           N  
ATOM   4371 HH11 ARG A 300      11.016   9.294   8.861  1.00 95.09           H  
ATOM   4372 HH12 ARG A 300      12.163  10.305   7.980  1.00 95.09           H  
ATOM   4373  NH2 ARG A 300      12.156   8.987   5.946  1.00 95.09           N  
ATOM   4374 HH21 ARG A 300      12.123   8.385   5.136  1.00 95.09           H  
ATOM   4375 HH22 ARG A 300      12.759   9.796   5.913  1.00 95.09           H  
ATOM   4376  CZ  ARG A 300      11.443   8.709   6.999  1.00 95.09           C  
ATOM   4377  N   VAL A 301       8.142   2.718   6.842  1.00 94.63           N  
ATOM   4378  H   VAL A 301       7.608   3.253   6.172  1.00 94.63           H  
ATOM   4379  CA  VAL A 301       8.942   1.591   6.357  1.00 94.63           C  
ATOM   4380  HA  VAL A 301       8.911   0.795   7.101  1.00 94.63           H  
ATOM   4381  C   VAL A 301      10.398   2.014   6.202  1.00 94.63           C  
ATOM   4382  CB  VAL A 301       8.379   1.026   5.043  1.00 94.63           C  
ATOM   4383  HB  VAL A 301       8.415   1.791   4.267  1.00 94.63           H  
ATOM   4384  O   VAL A 301      10.674   3.084   5.653  1.00 94.63           O  
ATOM   4385  CG1 VAL A 301       9.187  -0.190   4.585  1.00 94.63           C  
ATOM   4386 HG11 VAL A 301       9.335  -0.884   5.413  1.00 94.63           H  
ATOM   4387 HG12 VAL A 301      10.160   0.125   4.208  1.00 94.63           H  
ATOM   4388 HG13 VAL A 301       8.665  -0.716   3.786  1.00 94.63           H  
ATOM   4389  CG2 VAL A 301       6.919   0.585   5.218  1.00 94.63           C  
ATOM   4390 HG21 VAL A 301       6.867  -0.198   5.975  1.00 94.63           H  
ATOM   4391 HG22 VAL A 301       6.297   1.430   5.513  1.00 94.63           H  
ATOM   4392 HG23 VAL A 301       6.545   0.195   4.271  1.00 94.63           H  
ATOM   4393  N   THR A 302      11.307   1.175   6.685  1.00 90.18           N  
ATOM   4394  H   THR A 302      10.987   0.371   7.206  1.00 90.18           H  
ATOM   4395  CA  THR A 302      12.758   1.362   6.557  1.00 90.18           C  
ATOM   4396  HA  THR A 302      12.996   2.419   6.682  1.00 90.18           H  
ATOM   4397  C   THR A 302      13.265   0.964   5.167  1.00 90.18           C  
ATOM   4398  CB  THR A 302      13.491   0.583   7.658  1.00 90.18           C  
ATOM   4399  HB  THR A 302      14.561   0.605   7.452  1.00 90.18           H  
ATOM   4400  O   THR A 302      13.887   1.778   4.485  1.00 90.18           O  
ATOM   4401  CG2 THR A 302      13.247   1.186   9.042  1.00 90.18           C  
ATOM   4402 HG21 THR A 302      13.586   2.222   9.059  1.00 90.18           H  
ATOM   4403 HG22 THR A 302      12.187   1.143   9.293  1.00 90.18           H  
ATOM   4404 HG23 THR A 302      13.806   0.614   9.782  1.00 90.18           H  
ATOM   4405  OG1 THR A 302      13.058  -0.757   7.697  1.00 90.18           O  
ATOM   4406  HG1 THR A 302      12.212  -0.821   8.145  1.00 90.18           H  
ATOM   4407  N   ASN A 303      12.933  -0.242   4.697  1.00 91.15           N  
ATOM   4408  H   ASN A 303      12.483  -0.885   5.333  1.00 91.15           H  
ATOM   4409  CA  ASN A 303      13.350  -0.750   3.387  1.00 91.15           C  
ATOM   4410  HA  ASN A 303      14.339  -0.352   3.160  1.00 91.15           H  
ATOM   4411  C   ASN A 303      12.406  -0.291   2.265  1.00 91.15           C  
ATOM   4412  CB  ASN A 303      13.479  -2.275   3.453  1.00 91.15           C  
ATOM   4413  HB2 ASN A 303      12.526  -2.710   3.753  1.00 91.15           H  
ATOM   4414  HB3 ASN A 303      13.735  -2.663   2.468  1.00 91.15           H  
ATOM   4415  O   ASN A 303      11.458  -0.983   1.884  1.00 91.15           O  
ATOM   4416  CG  ASN A 303      14.567  -2.710   4.412  1.00 91.15           C  
ATOM   4417  ND2 ASN A 303      14.261  -3.628   5.291  1.00 91.15           N  
ATOM   4418 HD21 ASN A 303      14.960  -3.854   5.985  1.00 91.15           H  
ATOM   4419 HD22 ASN A 303      13.288  -3.869   5.420  1.00 91.15           H  
ATOM   4420  OD1 ASN A 303      15.683  -2.219   4.378  1.00 91.15           O  
ATOM   4421  N   GLN A 304      12.673   0.895   1.717  1.00 91.21           N  
ATOM   4422  H   GLN A 304      13.415   1.445   2.127  1.00 91.21           H  
ATOM   4423  CA  GLN A 304      11.840   1.494   0.672  1.00 91.21           C  
ATOM   4424  HA  GLN A 304      10.814   1.525   1.039  1.00 91.21           H  
ATOM   4425  C   GLN A 304      11.815   0.680  -0.631  1.00 91.21           C  
ATOM   4426  CB  GLN A 304      12.304   2.936   0.441  1.00 91.21           C  
ATOM   4427  HB2 GLN A 304      13.367   2.945   0.198  1.00 91.21           H  
ATOM   4428  HB3 GLN A 304      12.159   3.483   1.373  1.00 91.21           H  
ATOM   4429  O   GLN A 304      10.743   0.534  -1.209  1.00 91.21           O  
ATOM   4430  CG  GLN A 304      11.538   3.641  -0.692  1.00 91.21           C  
ATOM   4431  HG2 GLN A 304      10.466   3.489  -0.565  1.00 91.21           H  
ATOM   4432  HG3 GLN A 304      11.836   3.206  -1.645  1.00 91.21           H  
ATOM   4433  CD  GLN A 304      11.809   5.140  -0.740  1.00 91.21           C  
ATOM   4434  NE2 GLN A 304      11.505   5.804  -1.830  1.00 91.21           N  
ATOM   4435 HE21 GLN A 304      11.259   5.315  -2.679  1.00 91.21           H  
ATOM   4436 HE22 GLN A 304      11.764   6.780  -1.815  1.00 91.21           H  
ATOM   4437  OE1 GLN A 304      12.260   5.750   0.210  1.00 91.21           O  
ATOM   4438  N   GLU A 305      12.952   0.134  -1.070  1.00 89.14           N  
ATOM   4439  H   GLU A 305      13.807   0.315  -0.564  1.00 89.14           H  
ATOM   4440  CA  GLU A 305      13.049  -0.615  -2.333  1.00 89.14           C  
ATOM   4441  HA  GLU A 305      12.757   0.039  -3.154  1.00 89.14           H  
ATOM   4442  C   GLU A 305      12.092  -1.816  -2.342  1.00 89.14           C  
ATOM   4443  CB  GLU A 305      14.516  -1.037  -2.543  1.00 89.14           C  
ATOM   4444  HB2 GLU A 305      14.825  -1.680  -1.719  1.00 89.14           H  
ATOM   4445  HB3 GLU A 305      15.143  -0.146  -2.516  1.00 89.14           H  
ATOM   4446  O   GLU A 305      11.195  -1.894  -3.177  1.00 89.14           O  
ATOM   4447  CG  GLU A 305      14.772  -1.781  -3.863  1.00 89.14           C  
ATOM   4448  HG2 GLU A 305      15.844  -1.957  -3.961  1.00 89.14           H  
ATOM   4449  HG3 GLU A 305      14.283  -2.754  -3.812  1.00 89.14           H  
ATOM   4450  CD  GLU A 305      14.266  -1.000  -5.083  1.00 89.14           C  
ATOM   4451  OE1 GLU A 305      13.621  -1.651  -5.937  1.00 89.14           O  
ATOM   4452  OE2 GLU A 305      14.445   0.239  -5.093  1.00 89.14           O  
ATOM   4453  N   LEU A 306      12.186  -2.678  -1.321  1.00 87.74           N  
ATOM   4454  H   LEU A 306      12.910  -2.516  -0.636  1.00 87.74           H  
ATOM   4455  CA  LEU A 306      11.294  -3.830  -1.142  1.00 87.74           C  
ATOM   4456  HA  LEU A 306      11.390  -4.498  -1.998  1.00 87.74           H  
ATOM   4457  C   LEU A 306       9.822  -3.426  -1.083  1.00 87.74           C  
ATOM   4458  CB  LEU A 306      11.659  -4.560   0.166  1.00 87.74           C  
ATOM   4459  HB2 LEU A 306      10.889  -5.303   0.374  1.00 87.74           H  
ATOM   4460  HB3 LEU A 306      11.648  -3.840   0.984  1.00 87.74           H  
ATOM   4461  O   LEU A 306       8.964  -4.088  -1.652  1.00 87.74           O  
ATOM   4462  CG  LEU A 306      13.019  -5.267   0.150  1.00 87.74           C  
ATOM   4463  HG  LEU A 306      13.807  -4.557  -0.101  1.00 87.74           H  
ATOM   4464  CD1 LEU A 306      13.326  -5.886   1.512  1.00 87.74           C  
ATOM   4465 HD11 LEU A 306      13.317  -5.114   2.281  1.00 87.74           H  
ATOM   4466 HD12 LEU A 306      14.315  -6.345   1.502  1.00 87.74           H  
ATOM   4467 HD13 LEU A 306      12.581  -6.639   1.767  1.00 87.74           H  
ATOM   4468  CD2 LEU A 306      13.012  -6.400  -0.861  1.00 87.74           C  
ATOM   4469 HD21 LEU A 306      12.888  -5.986  -1.862  1.00 87.74           H  
ATOM   4470 HD22 LEU A 306      12.182  -7.070  -0.636  1.00 87.74           H  
ATOM   4471 HD23 LEU A 306      13.959  -6.931  -0.762  1.00 87.74           H  
ATOM   4472  N   PHE A 307       9.507  -2.325  -0.409  1.00 91.95           N  
ATOM   4473  H   PHE A 307      10.247  -1.797   0.032  1.00 91.95           H  
ATOM   4474  CA  PHE A 307       8.125  -1.883  -0.255  1.00 91.95           C  
ATOM   4475  HA  PHE A 307       7.537  -2.723   0.116  1.00 91.95           H  
ATOM   4476  C   PHE A 307       7.471  -1.414  -1.565  1.00 91.95           C  
ATOM   4477  CB  PHE A 307       8.123  -0.772   0.789  1.00 91.95           C  
ATOM   4478  HB2 PHE A 307       8.602  -1.158   1.689  1.00 91.95           H  
ATOM   4479  HB3 PHE A 307       8.725   0.062   0.429  1.00 91.95           H  
ATOM   4480  O   PHE A 307       6.239  -1.488  -1.700  1.00 91.95           O  
ATOM   4481  CG  PHE A 307       6.742  -0.277   1.148  1.00 91.95           C  
ATOM   4482  CD1 PHE A 307       6.328   1.008   0.759  1.00 91.95           C  
ATOM   4483  HD1 PHE A 307       6.993   1.626   0.174  1.00 91.95           H  
ATOM   4484  CD2 PHE A 307       5.865  -1.111   1.861  1.00 91.95           C  
ATOM   4485  HD2 PHE A 307       6.180  -2.110   2.125  1.00 91.95           H  
ATOM   4486  CE1 PHE A 307       5.059   1.482   1.132  1.00 91.95           C  
ATOM   4487  HE1 PHE A 307       4.760   2.483   0.859  1.00 91.95           H  
ATOM   4488  CE2 PHE A 307       4.597  -0.639   2.238  1.00 91.95           C  
ATOM   4489  HE2 PHE A 307       3.946  -1.276   2.819  1.00 91.95           H  
ATOM   4490  CZ  PHE A 307       4.197   0.661   1.880  1.00 91.95           C  
ATOM   4491  HZ  PHE A 307       3.234   1.036   2.192  1.00 91.95           H  
ATOM   4492  N   LEU A 308       8.277  -0.907  -2.503  1.00 90.72           N  
ATOM   4493  H   LEU A 308       9.271  -0.913  -2.328  1.00 90.72           H  
ATOM   4494  CA  LEU A 308       7.822  -0.397  -3.795  1.00 90.72           C  
ATOM   4495  HA  LEU A 308       6.796  -0.042  -3.704  1.00 90.72           H  
ATOM   4496  C   LEU A 308       7.790  -1.491  -4.864  1.00 90.72           C  
ATOM   4497  CB  LEU A 308       8.717   0.777  -4.232  1.00 90.72           C  
ATOM   4498  HB2 LEU A 308       9.749   0.427  -4.268  1.00 90.72           H  
ATOM   4499  HB3 LEU A 308       8.436   1.069  -5.244  1.00 90.72           H  
ATOM   4500  O   LEU A 308       6.777  -1.596  -5.555  1.00 90.72           O  
ATOM   4501  CG  LEU A 308       8.650   2.019  -3.326  1.00 90.72           C  
ATOM   4502  HG  LEU A 308       8.908   1.751  -2.301  1.00 90.72           H  
ATOM   4503  CD1 LEU A 308       9.644   3.070  -3.815  1.00 90.72           C  
ATOM   4504 HD11 LEU A 308       9.384   3.399  -4.821  1.00 90.72           H  
ATOM   4505 HD12 LEU A 308       9.649   3.919  -3.131  1.00 90.72           H  
ATOM   4506 HD13 LEU A 308      10.642   2.632  -3.838  1.00 90.72           H  
ATOM   4507  CD2 LEU A 308       7.258   2.655  -3.288  1.00 90.72           C  
ATOM   4508 HD21 LEU A 308       7.287   3.551  -2.669  1.00 90.72           H  
ATOM   4509 HD22 LEU A 308       6.944   2.909  -4.300  1.00 90.72           H  
ATOM   4510 HD23 LEU A 308       6.555   1.948  -2.848  1.00 90.72           H  
ATOM   4511  N   SER A 309       8.854  -2.290  -4.985  1.00 88.00           N  
ATOM   4512  H   SER A 309       9.657  -2.148  -4.388  1.00 88.00           H  
ATOM   4513  CA  SER A 309       8.981  -3.302  -6.040  1.00 88.00           C  
ATOM   4514  HA  SER A 309       8.389  -2.983  -6.897  1.00 88.00           H  
ATOM   4515  C   SER A 309       8.426  -4.671  -5.633  1.00 88.00           C  
ATOM   4516  CB  SER A 309      10.436  -3.387  -6.533  1.00 88.00           C  
ATOM   4517  HB2 SER A 309      10.515  -4.167  -7.290  1.00 88.00           H  
ATOM   4518  HB3 SER A 309      10.701  -2.436  -6.996  1.00 88.00           H  
ATOM   4519  O   SER A 309       7.573  -5.200  -6.338  1.00 88.00           O  
ATOM   4520  OG  SER A 309      11.359  -3.647  -5.492  1.00 88.00           O  
ATOM   4521  HG  SER A 309      12.101  -3.052  -5.620  1.00 88.00           H  
ATOM   4522  N   ALA A 310       8.848  -5.217  -4.487  1.00 87.57           N  
ATOM   4523  H   ALA A 310       9.524  -4.694  -3.950  1.00 87.57           H  
ATOM   4524  CA  ALA A 310       8.550  -6.594  -4.060  1.00 87.57           C  
ATOM   4525  HA  ALA A 310       7.751  -7.001  -4.680  1.00 87.57           H  
ATOM   4526  C   ALA A 310       8.085  -6.675  -2.584  1.00 87.57           C  
ATOM   4527  CB  ALA A 310       9.778  -7.465  -4.345  1.00 87.57           C  
ATOM   4528  HB1 ALA A 310      10.019  -7.422  -5.407  1.00 87.57           H  
ATOM   4529  HB2 ALA A 310       9.559  -8.500  -4.085  1.00 87.57           H  
ATOM   4530  HB3 ALA A 310      10.632  -7.115  -3.765  1.00 87.57           H  
ATOM   4531  O   ALA A 310       8.842  -7.085  -1.694  1.00 87.57           O  
ATOM   4532  N   PRO A 311       6.836  -6.268  -2.285  1.00 89.18           N  
ATOM   4533  CA  PRO A 311       6.305  -6.188  -0.919  1.00 89.18           C  
ATOM   4534  HA  PRO A 311       7.000  -5.635  -0.287  1.00 89.18           H  
ATOM   4535  C   PRO A 311       6.043  -7.561  -0.271  1.00 89.18           C  
ATOM   4536  CB  PRO A 311       5.002  -5.398  -1.075  1.00 89.18           C  
ATOM   4537  HB2 PRO A 311       4.267  -5.661  -0.314  1.00 89.18           H  
ATOM   4538  HB3 PRO A 311       5.213  -4.329  -1.063  1.00 89.18           H  
ATOM   4539  O   PRO A 311       5.983  -7.650   0.956  1.00 89.18           O  
ATOM   4540  CG  PRO A 311       4.552  -5.826  -2.472  1.00 89.18           C  
ATOM   4541  HG2 PRO A 311       4.168  -6.846  -2.444  1.00 89.18           H  
ATOM   4542  HG3 PRO A 311       3.826  -5.160  -2.939  1.00 89.18           H  
ATOM   4543  CD  PRO A 311       5.849  -5.817  -3.250  1.00 89.18           C  
ATOM   4544  HD2 PRO A 311       5.772  -6.488  -4.105  1.00 89.18           H  
ATOM   4545  HD3 PRO A 311       6.089  -4.806  -3.579  1.00 89.18           H  
ATOM   4546  N   SER A 312       5.871  -8.610  -1.079  1.00 87.96           N  
ATOM   4547  H   SER A 312       5.981  -8.472  -2.074  1.00 87.96           H  
ATOM   4548  CA  SER A 312       5.772 -10.027  -0.693  1.00 87.96           C  
ATOM   4549  HA  SER A 312       4.930 -10.178  -0.017  1.00 87.96           H  
ATOM   4550  C   SER A 312       7.051 -10.492   0.015  1.00 87.96           C  
ATOM   4551  CB  SER A 312       5.533 -10.871  -1.965  1.00 87.96           C  
ATOM   4552  HB2 SER A 312       4.484 -10.820  -2.257  1.00 87.96           H  
ATOM   4553  HB3 SER A 312       5.806 -11.912  -1.792  1.00 87.96           H  
ATOM   4554  O   SER A 312       6.988 -11.059   1.114  1.00 87.96           O  
ATOM   4555  OG  SER A 312       6.324 -10.321  -3.001  1.00 87.96           O  
ATOM   4556  HG  SER A 312       6.392 -10.904  -3.760  1.00 87.96           H  
ATOM   4557  N   ARG A 313       8.213 -10.146  -0.560  1.00 87.94           N  
ATOM   4558  H   ARG A 313       8.148  -9.773  -1.496  1.00 87.94           H  
ATOM   4559  CA  ARG A 313       9.554 -10.481  -0.050  1.00 87.94           C  
ATOM   4560  HA  ARG A 313       9.598 -11.563   0.071  1.00 87.94           H  
ATOM   4561  C   ARG A 313       9.877  -9.880   1.319  1.00 87.94           C  
ATOM   4562  CB  ARG A 313      10.594 -10.084  -1.110  1.00 87.94           C  
ATOM   4563  HB2 ARG A 313      10.281 -10.497  -2.068  1.00 87.94           H  
ATOM   4564  HB3 ARG A 313      10.638  -8.999  -1.202  1.00 87.94           H  
ATOM   4565  O   ARG A 313      10.696 -10.425   2.053  1.00 87.94           O  
ATOM   4566  CG  ARG A 313      11.990 -10.634  -0.774  1.00 87.94           C  
ATOM   4567  HG2 ARG A 313      12.407 -10.109   0.085  1.00 87.94           H  
ATOM   4568  HG3 ARG A 313      11.896 -11.691  -0.522  1.00 87.94           H  
ATOM   4569  CD  ARG A 313      12.965 -10.519  -1.951  1.00 87.94           C  
ATOM   4570  HD2 ARG A 313      12.499 -10.948  -2.837  1.00 87.94           H  
ATOM   4571  HD3 ARG A 313      13.848 -11.110  -1.707  1.00 87.94           H  
ATOM   4572  NE  ARG A 313      13.372  -9.126  -2.227  1.00 87.94           N  
ATOM   4573  HE  ARG A 313      12.789  -8.396  -1.842  1.00 87.94           H  
ATOM   4574  NH1 ARG A 313      15.135  -9.613  -3.605  1.00 87.94           N  
ATOM   4575 HH11 ARG A 313      14.887 -10.590  -3.540  1.00 87.94           H  
ATOM   4576 HH12 ARG A 313      15.874  -9.313  -4.224  1.00 87.94           H  
ATOM   4577  NH2 ARG A 313      14.666  -7.492  -3.194  1.00 87.94           N  
ATOM   4578 HH21 ARG A 313      14.078  -6.775  -2.793  1.00 87.94           H  
ATOM   4579 HH22 ARG A 313      15.402  -7.230  -3.834  1.00 87.94           H  
ATOM   4580  CZ  ARG A 313      14.380  -8.748  -2.996  1.00 87.94           C  
ATOM   4581  N   ALA A 314       9.223  -8.781   1.696  1.00 85.16           N  
ATOM   4582  H   ALA A 314       8.566  -8.371   1.047  1.00 85.16           H  
ATOM   4583  CA  ALA A 314       9.403  -8.181   3.020  1.00 85.16           C  
ATOM   4584  HA  ALA A 314      10.467  -8.015   3.187  1.00 85.16           H  
ATOM   4585  C   ALA A 314       8.901  -9.096   4.157  1.00 85.16           C  
ATOM   4586  CB  ALA A 314       8.694  -6.822   3.038  1.00 85.16           C  
ATOM   4587  HB1 ALA A 314       9.061  -6.200   2.222  1.00 85.16           H  
ATOM   4588  HB2 ALA A 314       7.617  -6.957   2.938  1.00 85.16           H  
ATOM   4589  HB3 ALA A 314       8.906  -6.321   3.982  1.00 85.16           H  
ATOM   4590  O   ALA A 314       9.338  -8.967   5.301  1.00 85.16           O  
ATOM   4591  N   VAL A 315       7.985 -10.026   3.852  1.00 85.19           N  
ATOM   4592  H   VAL A 315       7.698 -10.110   2.887  1.00 85.19           H  
ATOM   4593  CA  VAL A 315       7.362 -10.911   4.844  1.00 85.19           C  
ATOM   4594  HA  VAL A 315       7.650 -10.579   5.841  1.00 85.19           H  
ATOM   4595  C   VAL A 315       7.836 -12.346   4.697  1.00 85.19           C  
ATOM   4596  CB  VAL A 315       5.828 -10.852   4.769  1.00 85.19           C  
ATOM   4597  HB  VAL A 315       5.494 -11.309   3.837  1.00 85.19           H  
ATOM   4598  O   VAL A 315       8.177 -12.971   5.696  1.00 85.19           O  
ATOM   4599  CG1 VAL A 315       5.180 -11.596   5.947  1.00 85.19           C  
ATOM   4600 HG11 VAL A 315       5.465 -12.648   5.937  1.00 85.19           H  
ATOM   4601 HG12 VAL A 315       4.095 -11.541   5.863  1.00 85.19           H  
ATOM   4602 HG13 VAL A 315       5.499 -11.150   6.889  1.00 85.19           H  
ATOM   4603  CG2 VAL A 315       5.353  -9.397   4.799  1.00 85.19           C  
ATOM   4604 HG21 VAL A 315       5.652  -8.888   3.883  1.00 85.19           H  
ATOM   4605 HG22 VAL A 315       4.266  -9.362   4.866  1.00 85.19           H  
ATOM   4606 HG23 VAL A 315       5.805  -8.891   5.652  1.00 85.19           H  
ATOM   4607  N   THR A 316       7.837 -12.903   3.492  1.00 84.32           N  
ATOM   4608  H   THR A 316       7.597 -12.344   2.685  1.00 84.32           H  
ATOM   4609  CA  THR A 316       8.173 -14.314   3.249  1.00 84.32           C  
ATOM   4610  HA  THR A 316       8.663 -14.739   4.125  1.00 84.32           H  
ATOM   4611  C   THR A 316       9.158 -14.440   2.104  1.00 84.32           C  
ATOM   4612  CB  THR A 316       6.921 -15.157   2.945  1.00 84.32           C  
ATOM   4613  HB  THR A 316       7.227 -16.152   2.623  1.00 84.32           H  
ATOM   4614  O   THR A 316       9.242 -13.552   1.262  1.00 84.32           O  
ATOM   4615  CG2 THR A 316       6.024 -15.302   4.176  1.00 84.32           C  
ATOM   4616 HG21 THR A 316       5.592 -14.335   4.433  1.00 84.32           H  
ATOM   4617 HG22 THR A 316       5.221 -16.002   3.945  1.00 84.32           H  
ATOM   4618 HG23 THR A 316       6.609 -15.693   5.008  1.00 84.32           H  
ATOM   4619  OG1 THR A 316       6.126 -14.568   1.942  1.00 84.32           O  
ATOM   4620  HG1 THR A 316       6.663 -14.457   1.155  1.00 84.32           H  
ATOM   4621  N   PHE A 317       9.870 -15.564   2.037  1.00 80.50           N  
ATOM   4622  H   PHE A 317       9.776 -16.274   2.749  1.00 80.50           H  
ATOM   4623  CA  PHE A 317      10.644 -15.886   0.847  1.00 80.50           C  
ATOM   4624  HA  PHE A 317      11.328 -15.061   0.646  1.00 80.50           H  
ATOM   4625  C   PHE A 317       9.705 -16.038  -0.358  1.00 80.50           C  
ATOM   4626  CB  PHE A 317      11.480 -17.143   1.090  1.00 80.50           C  
ATOM   4627  HB2 PHE A 317      10.818 -17.981   1.304  1.00 80.50           H  
ATOM   4628  HB3 PHE A 317      12.114 -16.987   1.964  1.00 80.50           H  
ATOM   4629  O   PHE A 317       8.732 -16.792  -0.313  1.00 80.50           O  
ATOM   4630  CG  PHE A 317      12.360 -17.487  -0.091  1.00 80.50           C  
ATOM   4631  CD1 PHE A 317      11.936 -18.445  -1.030  1.00 80.50           C  
ATOM   4632  HD1 PHE A 317      10.985 -18.942  -0.906  1.00 80.50           H  
ATOM   4633  CD2 PHE A 317      13.584 -16.817  -0.276  1.00 80.50           C  
ATOM   4634  HD2 PHE A 317      13.912 -16.078   0.441  1.00 80.50           H  
ATOM   4635  CE1 PHE A 317      12.739 -18.741  -2.145  1.00 80.50           C  
ATOM   4636  HE1 PHE A 317      12.407 -19.464  -2.874  1.00 80.50           H  
ATOM   4637  CE2 PHE A 317      14.386 -17.112  -1.393  1.00 80.50           C  
ATOM   4638  HE2 PHE A 317      15.326 -16.600  -1.536  1.00 80.50           H  
ATOM   4639  CZ  PHE A 317      13.963 -18.074  -2.326  1.00 80.50           C  
ATOM   4640  HZ  PHE A 317      14.573 -18.293  -3.190  1.00 80.50           H  
ATOM   4641  N   GLU A 318       9.986 -15.279  -1.411  1.00 75.53           N  
ATOM   4642  H   GLU A 318      10.823 -14.714  -1.397  1.00 75.53           H  
ATOM   4643  CA  GLU A 318       9.206 -15.262  -2.642  1.00 75.53           C  
ATOM   4644  HA  GLU A 318       8.174 -15.535  -2.417  1.00 75.53           H  
ATOM   4645  C   GLU A 318       9.770 -16.282  -3.626  1.00 75.53           C  
ATOM   4646  CB  GLU A 318       9.190 -13.835  -3.194  1.00 75.53           C  
ATOM   4647  HB2 GLU A 318      10.211 -13.515  -3.398  1.00 75.53           H  
ATOM   4648  HB3 GLU A 318       8.780 -13.194  -2.413  1.00 75.53           H  
ATOM   4649  O   GLU A 318      10.982 -16.374  -3.824  1.00 75.53           O  
ATOM   4650  CG  GLU A 318       8.339 -13.665  -4.461  1.00 75.53           C  
ATOM   4651  HG2 GLU A 318       7.406 -14.213  -4.330  1.00 75.53           H  
ATOM   4652  HG3 GLU A 318       8.873 -14.082  -5.315  1.00 75.53           H  
ATOM   4653  CD  GLU A 318       8.036 -12.177  -4.693  1.00 75.53           C  
ATOM   4654  OE1 GLU A 318       6.906 -11.860  -5.119  1.00 75.53           O  
ATOM   4655  OE2 GLU A 318       8.869 -11.332  -4.286  1.00 75.53           O  
ATOM   4656  N   ASN A 319       8.885 -17.067  -4.238  1.00 78.95           N  
ATOM   4657  H   ASN A 319       7.902 -16.872  -4.113  1.00 78.95           H  
ATOM   4658  CA  ASN A 319       9.272 -17.978  -5.301  1.00 78.95           C  
ATOM   4659  HA  ASN A 319      10.199 -18.474  -5.012  1.00 78.95           H  
ATOM   4660  C   ASN A 319       9.485 -17.157  -6.584  1.00 78.95           C  
ATOM   4661  CB  ASN A 319       8.184 -19.052  -5.462  1.00 78.95           C  
ATOM   4662  HB2 ASN A 319       7.236 -18.570  -5.699  1.00 78.95           H  
ATOM   4663  HB3 ASN A 319       8.076 -19.590  -4.521  1.00 78.95           H  
ATOM   4664  O   ASN A 319       8.496 -16.656  -7.113  1.00 78.95           O  
ATOM   4665  CG  ASN A 319       8.502 -20.055  -6.558  1.00 78.95           C  
ATOM   4666  ND2 ASN A 319       7.679 -21.063  -6.715  1.00 78.95           N  
ATOM   4667 HD21 ASN A 319       6.859 -21.146  -6.131  1.00 78.95           H  
ATOM   4668 HD22 ASN A 319       7.918 -21.713  -7.451  1.00 78.95           H  
ATOM   4669  OD1 ASN A 319       9.477 -19.974  -7.284  1.00 78.95           O  
ATOM   4670  N   PRO A 320      10.712 -17.066  -7.132  1.00 79.13           N  
ATOM   4671  CA  PRO A 320      10.993 -16.251  -8.316  1.00 79.13           C  
ATOM   4672  HA  PRO A 320      10.731 -15.212  -8.116  1.00 79.13           H  
ATOM   4673  C   PRO A 320      10.218 -16.689  -9.569  1.00 79.13           C  
ATOM   4674  CB  PRO A 320      12.508 -16.363  -8.525  1.00 79.13           C  
ATOM   4675  HB2 PRO A 320      13.005 -15.562  -7.978  1.00 79.13           H  
ATOM   4676  HB3 PRO A 320      12.787 -16.327  -9.578  1.00 79.13           H  
ATOM   4677  O   PRO A 320      10.174 -15.950 -10.543  1.00 79.13           O  
ATOM   4678  CG  PRO A 320      12.862 -17.707  -7.891  1.00 79.13           C  
ATOM   4679  HG2 PRO A 320      13.906 -17.747  -7.579  1.00 79.13           H  
ATOM   4680  HG3 PRO A 320      12.633 -18.515  -8.586  1.00 79.13           H  
ATOM   4681  CD  PRO A 320      11.913 -17.767  -6.701  1.00 79.13           C  
ATOM   4682  HD2 PRO A 320      11.712 -18.809  -6.450  1.00 79.13           H  
ATOM   4683  HD3 PRO A 320      12.353 -17.248  -5.850  1.00 79.13           H  
ATOM   4684  N   ALA A 321       9.608 -17.880  -9.572  1.00 81.55           N  
ATOM   4685  H   ALA A 321       9.680 -18.463  -8.751  1.00 81.55           H  
ATOM   4686  CA  ALA A 321       8.741 -18.321 -10.662  1.00 81.55           C  
ATOM   4687  HA  ALA A 321       9.224 -18.080 -11.609  1.00 81.55           H  
ATOM   4688  C   ALA A 321       7.359 -17.632 -10.677  1.00 81.55           C  
ATOM   4689  CB  ALA A 321       8.596 -19.844 -10.563  1.00 81.55           C  
ATOM   4690  HB1 ALA A 321       9.581 -20.311 -10.562  1.00 81.55           H  
ATOM   4691  HB2 ALA A 321       8.064 -20.106  -9.649  1.00 81.55           H  
ATOM   4692  HB3 ALA A 321       8.029 -20.207 -11.420  1.00 81.55           H  
ATOM   4693  O   ALA A 321       6.671 -17.697 -11.696  1.00 81.55           O  
ATOM   4694  N   PHE A 322       6.934 -17.020  -9.567  1.00 76.89           N  
ATOM   4695  H   PHE A 322       7.577 -16.908  -8.796  1.00 76.89           H  
ATOM   4696  CA  PHE A 322       5.662 -16.309  -9.451  1.00 76.89           C  
ATOM   4697  HA  PHE A 322       5.113 -16.370 -10.391  1.00 76.89           H  
ATOM   4698  C   PHE A 322       5.931 -14.834  -9.170  1.00 76.89           C  
ATOM   4699  CB  PHE A 322       4.787 -16.941  -8.358  1.00 76.89           C  
ATOM   4700  HB2 PHE A 322       3.914 -16.306  -8.207  1.00 76.89           H  
ATOM   4701  HB3 PHE A 322       5.342 -16.952  -7.420  1.00 76.89           H  
ATOM   4702  O   PHE A 322       6.340 -14.470  -8.073  1.00 76.89           O  
ATOM   4703  CG  PHE A 322       4.309 -18.344  -8.679  1.00 76.89           C  
ATOM   4704  CD1 PHE A 322       3.156 -18.540  -9.460  1.00 76.89           C  
ATOM   4705  HD1 PHE A 322       2.611 -17.684  -9.830  1.00 76.89           H  
ATOM   4706  CD2 PHE A 322       5.031 -19.455  -8.214  1.00 76.89           C  
ATOM   4707  HD2 PHE A 322       5.931 -19.289  -7.640  1.00 76.89           H  
ATOM   4708  CE1 PHE A 322       2.726 -19.844  -9.768  1.00 76.89           C  
ATOM   4709  HE1 PHE A 322       1.847 -19.987 -10.379  1.00 76.89           H  
ATOM   4710  CE2 PHE A 322       4.603 -20.760  -8.518  1.00 76.89           C  
ATOM   4711  HE2 PHE A 322       5.171 -21.611  -8.171  1.00 76.89           H  
ATOM   4712  CZ  PHE A 322       3.448 -20.954  -9.295  1.00 76.89           C  
ATOM   4713  HZ  PHE A 322       3.125 -21.954  -9.543  1.00 76.89           H  
ATOM   4714  N   GLU A 323       5.692 -13.994 -10.172  1.00 73.24           N  
ATOM   4715  H   GLU A 323       5.406 -14.355 -11.070  1.00 73.24           H  
ATOM   4716  CA  GLU A 323       5.764 -12.543 -10.030  1.00 73.24           C  
ATOM   4717  HA  GLU A 323       6.529 -12.282  -9.300  1.00 73.24           H  
ATOM   4718  C   GLU A 323       4.417 -12.030  -9.509  1.00 73.24           C  
ATOM   4719  CB  GLU A 323       6.161 -11.903 -11.373  1.00 73.24           C  
ATOM   4720  HB2 GLU A 323       5.457 -12.225 -12.141  1.00 73.24           H  
ATOM   4721  HB3 GLU A 323       6.101 -10.820 -11.273  1.00 73.24           H  
ATOM   4722  O   GLU A 323       3.403 -12.064 -10.215  1.00 73.24           O  
ATOM   4723  CG  GLU A 323       7.593 -12.286 -11.797  1.00 73.24           C  
ATOM   4724  HG2 GLU A 323       7.671 -13.372 -11.844  1.00 73.24           H  
ATOM   4725  HG3 GLU A 323       8.285 -11.934 -11.031  1.00 73.24           H  
ATOM   4726  CD  GLU A 323       8.016 -11.713 -13.163  1.00 73.24           C  
ATOM   4727  OE1 GLU A 323       9.177 -11.968 -13.560  1.00 73.24           O  
ATOM   4728  OE2 GLU A 323       7.190 -11.050 -13.833  1.00 73.24           O  
ATOM   4729  N   ASP A 324       4.391 -11.586  -8.252  1.00 70.82           N  
ATOM   4730  H   ASP A 324       5.223 -11.650  -7.683  1.00 70.82           H  
ATOM   4731  CA  ASP A 324       3.224 -10.915  -7.689  1.00 70.82           C  
ATOM   4732  HA  ASP A 324       2.327 -11.436  -8.024  1.00 70.82           H  
ATOM   4733  C   ASP A 324       3.148  -9.470  -8.208  1.00 70.82           C  
ATOM   4734  CB  ASP A 324       3.247 -10.953  -6.149  1.00 70.82           C  
ATOM   4735  HB2 ASP A 324       4.253 -10.726  -5.796  1.00 70.82           H  
ATOM   4736  HB3 ASP A 324       2.590 -10.165  -5.782  1.00 70.82           H  
ATOM   4737  O   ASP A 324       4.076  -8.674  -8.075  1.00 70.82           O  
ATOM   4738  CG  ASP A 324       2.760 -12.268  -5.518  1.00 70.82           C  
ATOM   4739  OD1 ASP A 324       1.955 -12.987  -6.158  1.00 70.82           O  
ATOM   4740  OD2 ASP A 324       3.038 -12.464  -4.309  1.00 70.82           O  
ATOM   4741  N   GLU A 325       1.995  -9.092  -8.759  1.00 75.99           N  
ATOM   4742  H   GLU A 325       1.307  -9.808  -8.944  1.00 75.99           H  
ATOM   4743  CA  GLU A 325       1.742  -7.717  -9.194  1.00 75.99           C  
ATOM   4744  HA  GLU A 325       2.534  -7.435  -9.888  1.00 75.99           H  
ATOM   4745  C   GLU A 325       1.751  -6.747  -7.985  1.00 75.99           C  
ATOM   4746  CB  GLU A 325       0.398  -7.655  -9.936  1.00 75.99           C  
ATOM   4747  HB2 GLU A 325      -0.353  -8.169  -9.336  1.00 75.99           H  
ATOM   4748  HB3 GLU A 325       0.074  -6.618 -10.025  1.00 75.99           H  
ATOM   4749  O   GLU A 325       1.043  -6.965  -6.995  1.00 75.99           O  
ATOM   4750  CG  GLU A 325       0.433  -8.311 -11.329  1.00 75.99           C  
ATOM   4751  HG2 GLU A 325      -0.599  -8.431 -11.658  1.00 75.99           H  
ATOM   4752  HG3 GLU A 325       0.865  -9.309 -11.249  1.00 75.99           H  
ATOM   4753  CD  GLU A 325       1.182  -7.490 -12.393  1.00 75.99           C  
ATOM   4754  OE1 GLU A 325       1.420  -8.052 -13.484  1.00 75.99           O  
ATOM   4755  OE2 GLU A 325       1.394  -6.276 -12.157  1.00 75.99           O  
ATOM   4756  N   PRO A 326       2.465  -5.607  -8.030  1.00 69.86           N  
ATOM   4757  CA  PRO A 326       2.624  -4.732  -6.862  1.00 69.86           C  
ATOM   4758  HA  PRO A 326       3.036  -5.317  -6.040  1.00 69.86           H  
ATOM   4759  C   PRO A 326       1.305  -4.093  -6.386  1.00 69.86           C  
ATOM   4760  CB  PRO A 326       3.658  -3.683  -7.292  1.00 69.86           C  
ATOM   4761  HB2 PRO A 326       3.462  -2.702  -6.861  1.00 69.86           H  
ATOM   4762  HB3 PRO A 326       4.655  -4.024  -7.011  1.00 69.86           H  
ATOM   4763  O   PRO A 326       1.184  -3.716  -5.210  1.00 69.86           O  
ATOM   4764  CG  PRO A 326       3.548  -3.660  -8.818  1.00 69.86           C  
ATOM   4765  HG2 PRO A 326       2.718  -3.019  -9.118  1.00 69.86           H  
ATOM   4766  HG3 PRO A 326       4.476  -3.331  -9.286  1.00 69.86           H  
ATOM   4767  CD  PRO A 326       3.226  -5.111  -9.163  1.00 69.86           C  
ATOM   4768  HD2 PRO A 326       4.148  -5.685  -9.259  1.00 69.86           H  
ATOM   4769  HD3 PRO A 326       2.653  -5.160 -10.089  1.00 69.86           H  
ATOM   4770  N   ASP A 327       0.306  -4.005  -7.269  1.00 74.15           N  
ATOM   4771  H   ASP A 327       0.506  -4.343  -8.199  1.00 74.15           H  
ATOM   4772  CA  ASP A 327      -0.977  -3.332  -7.047  1.00 74.15           C  
ATOM   4773  HA  ASP A 327      -0.827  -2.551  -6.301  1.00 74.15           H  
ATOM   4774  C   ASP A 327      -2.087  -4.235  -6.481  1.00 74.15           C  
ATOM   4775  CB  ASP A 327      -1.420  -2.659  -8.358  1.00 74.15           C  
ATOM   4776  HB2 ASP A 327      -2.479  -2.412  -8.292  1.00 74.15           H  
ATOM   4777  HB3 ASP A 327      -1.295  -3.359  -9.184  1.00 74.15           H  
ATOM   4778  O   ASP A 327      -3.201  -3.758  -6.210  1.00 74.15           O  
ATOM   4779  CG  ASP A 327      -0.676  -1.355  -8.661  1.00 74.15           C  
ATOM   4780  OD1 ASP A 327      -0.092  -0.774  -7.716  1.00 74.15           O  
ATOM   4781  OD2 ASP A 327      -0.847  -0.864  -9.797  1.00 74.15           O  
ATOM   4782  N   ILE A 328      -1.816  -5.523  -6.253  1.00 85.89           N  
ATOM   4783  H   ILE A 328      -0.893  -5.871  -6.472  1.00 85.89           H  
ATOM   4784  CA  ILE A 328      -2.789  -6.436  -5.644  1.00 85.89           C  
ATOM   4785  HA  ILE A 328      -3.781  -6.018  -5.818  1.00 85.89           H  
ATOM   4786  C   ILE A 328      -2.648  -6.495  -4.116  1.00 85.89           C  
ATOM   4787  CB  ILE A 328      -2.827  -7.814  -6.340  1.00 85.89           C  
ATOM   4788  HB  ILE A 328      -3.624  -8.389  -5.867  1.00 85.89           H  
ATOM   4789  O   ILE A 328      -1.660  -6.069  -3.519  1.00 85.89           O  
ATOM   4790  CG1 ILE A 328      -1.525  -8.623  -6.207  1.00 85.89           C  
ATOM   4791 HG12 ILE A 328      -0.838  -8.299  -6.988  1.00 85.89           H  
ATOM   4792 HG13 ILE A 328      -1.069  -8.454  -5.232  1.00 85.89           H  
ATOM   4793  CG2 ILE A 328      -3.209  -7.627  -7.822  1.00 85.89           C  
ATOM   4794 HG21 ILE A 328      -2.412  -7.110  -8.355  1.00 85.89           H  
ATOM   4795 HG22 ILE A 328      -3.354  -8.598  -8.296  1.00 85.89           H  
ATOM   4796 HG23 ILE A 328      -4.129  -7.048  -7.913  1.00 85.89           H  
ATOM   4797  CD1 ILE A 328      -1.712 -10.128  -6.400  1.00 85.89           C  
ATOM   4798 HD11 ILE A 328      -2.084 -10.341  -7.402  1.00 85.89           H  
ATOM   4799 HD12 ILE A 328      -2.411 -10.516  -5.659  1.00 85.89           H  
ATOM   4800 HD13 ILE A 328      -0.751 -10.627  -6.274  1.00 85.89           H  
ATOM   4801  N   SER A 329      -3.705  -6.954  -3.441  1.00 89.95           N  
ATOM   4802  H   SER A 329      -4.462  -7.362  -3.970  1.00 89.95           H  
ATOM   4803  CA  SER A 329      -3.644  -7.224  -2.003  1.00 89.95           C  
ATOM   4804  HA  SER A 329      -2.991  -6.492  -1.528  1.00 89.95           H  
ATOM   4805  C   SER A 329      -3.065  -8.609  -1.760  1.00 89.95           C  
ATOM   4806  CB  SER A 329      -5.019  -7.124  -1.347  1.00 89.95           C  
ATOM   4807  HB2 SER A 329      -5.391  -6.104  -1.441  1.00 89.95           H  
ATOM   4808  HB3 SER A 329      -4.922  -7.369  -0.289  1.00 89.95           H  
ATOM   4809  O   SER A 329      -3.614  -9.587  -2.264  1.00 89.95           O  
ATOM   4810  OG  SER A 329      -5.934  -8.017  -1.952  1.00 89.95           O  
ATOM   4811  HG  SER A 329      -5.439  -8.806  -2.181  1.00 89.95           H  
ATOM   4812  N   ILE A 330      -2.043  -8.682  -0.921  1.00 89.32           N  
ATOM   4813  H   ILE A 330      -1.715  -7.828  -0.493  1.00 89.32           H  
ATOM   4814  CA  ILE A 330      -1.299  -9.899  -0.618  1.00 89.32           C  
ATOM   4815  HA  ILE A 330      -1.484 -10.631  -1.403  1.00 89.32           H  
ATOM   4816  C   ILE A 330      -1.807 -10.470   0.703  1.00 89.32           C  
ATOM   4817  CB  ILE A 330       0.217  -9.610  -0.620  1.00 89.32           C  
ATOM   4818  HB  ILE A 330       0.435  -8.898   0.177  1.00 89.32           H  
ATOM   4819  O   ILE A 330      -2.044  -9.737   1.673  1.00 89.32           O  
ATOM   4820  CG1 ILE A 330       0.640  -8.985  -1.971  1.00 89.32           C  
ATOM   4821 HG12 ILE A 330       0.557  -9.729  -2.763  1.00 89.32           H  
ATOM   4822 HG13 ILE A 330      -0.010  -8.150  -2.231  1.00 89.32           H  
ATOM   4823  CG2 ILE A 330       1.006 -10.902  -0.349  1.00 89.32           C  
ATOM   4824 HG21 ILE A 330       0.789 -11.300   0.642  1.00 89.32           H  
ATOM   4825 HG22 ILE A 330       0.777 -11.653  -1.105  1.00 89.32           H  
ATOM   4826 HG23 ILE A 330       2.077 -10.708  -0.393  1.00 89.32           H  
ATOM   4827  CD1 ILE A 330       2.059  -8.422  -1.964  1.00 89.32           C  
ATOM   4828 HD11 ILE A 330       2.789  -9.231  -1.944  1.00 89.32           H  
ATOM   4829 HD12 ILE A 330       2.205  -7.772  -1.102  1.00 89.32           H  
ATOM   4830 HD13 ILE A 330       2.206  -7.850  -2.881  1.00 89.32           H  
ATOM   4831  N   VAL A 331      -2.021 -11.782   0.732  1.00 89.55           N  
ATOM   4832  H   VAL A 331      -1.739 -12.326  -0.070  1.00 89.55           H  
ATOM   4833  CA  VAL A 331      -2.452 -12.516   1.923  1.00 89.55           C  
ATOM   4834  HA  VAL A 331      -2.477 -11.838   2.777  1.00 89.55           H  
ATOM   4835  C   VAL A 331      -1.420 -13.593   2.217  1.00 89.55           C  
ATOM   4836  CB  VAL A 331      -3.862 -13.113   1.756  1.00 89.55           C  
ATOM   4837  HB  VAL A 331      -3.862 -13.831   0.936  1.00 89.55           H  
ATOM   4838  O   VAL A 331      -1.231 -14.504   1.422  1.00 89.55           O  
ATOM   4839  CG1 VAL A 331      -4.307 -13.836   3.037  1.00 89.55           C  
ATOM   4840 HG11 VAL A 331      -4.211 -13.179   3.902  1.00 89.55           H  
ATOM   4841 HG12 VAL A 331      -3.674 -14.709   3.196  1.00 89.55           H  
ATOM   4842 HG13 VAL A 331      -5.332 -14.189   2.931  1.00 89.55           H  
ATOM   4843  CG2 VAL A 331      -4.900 -12.023   1.434  1.00 89.55           C  
ATOM   4844 HG21 VAL A 331      -4.684 -11.605   0.451  1.00 89.55           H  
ATOM   4845 HG22 VAL A 331      -5.899 -12.456   1.403  1.00 89.55           H  
ATOM   4846 HG23 VAL A 331      -4.850 -11.223   2.172  1.00 89.55           H  
ATOM   4847  N   TYR A 332      -0.782 -13.489   3.375  1.00 86.99           N  
ATOM   4848  H   TYR A 332      -1.006 -12.713   3.981  1.00 86.99           H  
ATOM   4849  CA  TYR A 332       0.216 -14.429   3.856  1.00 86.99           C  
ATOM   4850  HA  TYR A 332       0.731 -14.865   3.000  1.00 86.99           H  
ATOM   4851  C   TYR A 332      -0.466 -15.547   4.644  1.00 86.99           C  
ATOM   4852  CB  TYR A 332       1.261 -13.681   4.694  1.00 86.99           C  
ATOM   4853  HB2 TYR A 332       2.050 -14.378   4.978  1.00 86.99           H  
ATOM   4854  HB3 TYR A 332       0.797 -13.318   5.611  1.00 86.99           H  
ATOM   4855  O   TYR A 332      -1.092 -15.310   5.682  1.00 86.99           O  
ATOM   4856  CG  TYR A 332       1.889 -12.515   3.956  1.00 86.99           C  
ATOM   4857  CD1 TYR A 332       2.788 -12.757   2.901  1.00 86.99           C  
ATOM   4858  HD1 TYR A 332       3.072 -13.764   2.633  1.00 86.99           H  
ATOM   4859  CD2 TYR A 332       1.541 -11.193   4.296  1.00 86.99           C  
ATOM   4860  HD2 TYR A 332       0.863 -11.017   5.118  1.00 86.99           H  
ATOM   4861  CE1 TYR A 332       3.335 -11.680   2.183  1.00 86.99           C  
ATOM   4862  HE1 TYR A 332       4.036 -11.862   1.382  1.00 86.99           H  
ATOM   4863  CE2 TYR A 332       2.097 -10.111   3.585  1.00 86.99           C  
ATOM   4864  HE2 TYR A 332       1.854  -9.094   3.854  1.00 86.99           H  
ATOM   4865  OH  TYR A 332       3.552  -9.329   1.838  1.00 86.99           O  
ATOM   4866  HH  TYR A 332       3.558  -8.483   2.292  1.00 86.99           H  
ATOM   4867  CZ  TYR A 332       2.998 -10.357   2.526  1.00 86.99           C  
ATOM   4868  N   ASN A 333      -0.330 -16.776   4.153  1.00 75.79           N  
ATOM   4869  H   ASN A 333       0.190 -16.893   3.294  1.00 75.79           H  
ATOM   4870  CA  ASN A 333      -0.778 -17.982   4.840  1.00 75.79           C  
ATOM   4871  HA  ASN A 333      -1.560 -17.739   5.560  1.00 75.79           H  
ATOM   4872  C   ASN A 333       0.409 -18.568   5.613  1.00 75.79           C  
ATOM   4873  CB  ASN A 333      -1.360 -18.968   3.812  1.00 75.79           C  
ATOM   4874  HB2 ASN A 333      -0.612 -19.161   3.044  1.00 75.79           H  
ATOM   4875  HB3 ASN A 333      -1.569 -19.915   4.309  1.00 75.79           H  
ATOM   4876  O   ASN A 333       1.103 -19.440   5.106  1.00 75.79           O  
ATOM   4877  CG  ASN A 333      -2.644 -18.499   3.154  1.00 75.79           C  
ATOM   4878  ND2 ASN A 333      -2.932 -19.017   1.982  1.00 75.79           N  
ATOM   4879 HD21 ASN A 333      -3.739 -18.647   1.501  1.00 75.79           H  
ATOM   4880 HD22 ASN A 333      -2.273 -19.643   1.541  1.00 75.79           H  
ATOM   4881  OD1 ASN A 333      -3.416 -17.702   3.668  1.00 75.79           O  
ATOM   4882  N   ARG A 334       0.679 -18.050   6.815  1.00 70.86           N  
ATOM   4883  H   ARG A 334       0.084 -17.311   7.164  1.00 70.86           H  
ATOM   4884  CA  ARG A 334       1.672 -18.642   7.723  1.00 70.86           C  
ATOM   4885  HA  ARG A 334       2.395 -19.215   7.143  1.00 70.86           H  
ATOM   4886  C   ARG A 334       1.004 -19.628   8.675  1.00 70.86           C  
ATOM   4887  CB  ARG A 334       2.442 -17.565   8.497  1.00 70.86           C  
ATOM   4888  HB2 ARG A 334       2.964 -18.051   9.322  1.00 70.86           H  
ATOM   4889  HB3 ARG A 334       1.739 -16.847   8.918  1.00 70.86           H  
ATOM   4890  O   ARG A 334      -0.023 -19.303   9.282  1.00 70.86           O  
ATOM   4891  CG  ARG A 334       3.487 -16.836   7.636  1.00 70.86           C  
ATOM   4892  HG2 ARG A 334       2.999 -16.298   6.824  1.00 70.86           H  
ATOM   4893  HG3 ARG A 334       4.192 -17.559   7.225  1.00 70.86           H  
ATOM   4894  CD  ARG A 334       4.230 -15.854   8.545  1.00 70.86           C  
ATOM   4895  HD2 ARG A 334       3.523 -15.115   8.921  1.00 70.86           H  
ATOM   4896  HD3 ARG A 334       4.620 -16.424   9.388  1.00 70.86           H  
ATOM   4897  NE  ARG A 334       5.349 -15.156   7.883  1.00 70.86           N  
ATOM   4898  HE  ARG A 334       5.448 -15.234   6.881  1.00 70.86           H  
ATOM   4899  NH1 ARG A 334       6.364 -14.536   9.842  1.00 70.86           N  
ATOM   4900 HH11 ARG A 334       7.260 -14.521  10.308  1.00 70.86           H  
ATOM   4901 HH12 ARG A 334       5.615 -14.986  10.348  1.00 70.86           H  
ATOM   4902  NH2 ARG A 334       7.391 -14.112   7.954  1.00 70.86           N  
ATOM   4903 HH21 ARG A 334       8.188 -13.828   8.506  1.00 70.86           H  
ATOM   4904 HH22 ARG A 334       7.491 -14.054   6.951  1.00 70.86           H  
ATOM   4905  CZ  ARG A 334       6.352 -14.601   8.543  1.00 70.86           C  
ATOM   4906  N   ASP A 335       1.619 -20.793   8.833  1.00 67.14           N  
ATOM   4907  H   ASP A 335       2.443 -20.999   8.285  1.00 67.14           H  
ATOM   4908  CA  ASP A 335       1.216 -21.773   9.834  1.00 67.14           C  
ATOM   4909  HA  ASP A 335       0.131 -21.872   9.798  1.00 67.14           H  
ATOM   4910  C   ASP A 335       1.581 -21.271  11.232  1.00 67.14           C  
ATOM   4911  CB  ASP A 335       1.824 -23.150   9.530  1.00 67.14           C  
ATOM   4912  HB2 ASP A 335       1.686 -23.791  10.401  1.00 67.14           H  
ATOM   4913  HB3 ASP A 335       2.894 -23.045   9.351  1.00 67.14           H  
ATOM   4914  O   ASP A 335       2.691 -20.811  11.483  1.00 67.14           O  
ATOM   4915  CG  ASP A 335       1.150 -23.829   8.330  1.00 67.14           C  
ATOM   4916  OD1 ASP A 335      -0.051 -23.544   8.101  1.00 67.14           O  
ATOM   4917  OD2 ASP A 335       1.826 -24.649   7.679  1.00 67.14           O  
ATOM   4918  N   ALA A 336       0.622 -21.335  12.156  1.00 63.98           N  
ATOM   4919  H   ALA A 336      -0.253 -21.770  11.900  1.00 63.98           H  
ATOM   4920  CA  ALA A 336       0.771 -20.769  13.498  1.00 63.98           C  
ATOM   4921  HA  ALA A 336       1.110 -19.738  13.400  1.00 63.98           H  
ATOM   4922  C   ALA A 336       1.817 -21.497  14.360  1.00 63.98           C  
ATOM   4923  CB  ALA A 336      -0.604 -20.784  14.176  1.00 63.98           C  
ATOM   4924  HB1 ALA A 336      -0.935 -21.815  14.303  1.00 63.98           H  
ATOM   4925  HB2 ALA A 336      -1.322 -20.234  13.567  1.00 63.98           H  
ATOM   4926  HB3 ALA A 336      -0.522 -20.316  15.157  1.00 63.98           H  
ATOM   4927  O   ALA A 336       2.272 -20.938  15.356  1.00 63.98           O  
ATOM   4928  N   ASP A 337       2.167 -22.729  13.989  1.00 67.64           N  
ATOM   4929  H   ASP A 337       1.748 -23.124  13.160  1.00 67.64           H  
ATOM   4930  CA  ASP A 337       3.084 -23.574  14.752  1.00 67.64           C  
ATOM   4931  HA  ASP A 337       2.952 -23.369  15.815  1.00 67.64           H  
ATOM   4932  C   ASP A 337       4.557 -23.270  14.425  1.00 67.64           C  
ATOM   4933  CB  ASP A 337       2.717 -25.051  14.517  1.00 67.64           C  
ATOM   4934  HB2 ASP A 337       3.430 -25.677  15.053  1.00 67.64           H  
ATOM   4935  HB3 ASP A 337       2.808 -25.271  13.453  1.00 67.64           H  
ATOM   4936  O   ASP A 337       5.442 -23.601  15.214  1.00 67.64           O  
ATOM   4937  CG  ASP A 337       1.299 -25.419  14.995  1.00 67.64           C  
ATOM   4938  OD1 ASP A 337       0.752 -24.729  15.890  1.00 67.64           O
[truncated: 259,452 more chars]
