# Supplementary material for: Widespread Horizontal Gene Transfer Among Animal Viruses
Source: bioRxiv. 2024 Mar 26:2024.03.25.586562. Preprint. [Version 2] doi: 10.1101/2024.03.25.586562 (PMC11071296; doi:10.1101/2024.03.25.586562)
Supplement: Supplement 7 [file media-7.zip › File7_PDB/Mald9097_Hexon.pdb]

ATOM      1  N   MET A   1      -6.679   8.673  20.436  1.00 79.20           N  
ATOM      2  H   MET A   1      -6.420   9.432  21.050  1.00 79.20           H  
ATOM      3  H2  MET A   1      -7.672   8.504  20.499  1.00 79.20           H  
ATOM      4  H3  MET A   1      -6.473   8.882  19.469  1.00 79.20           H  
ATOM      5  CA  MET A   1      -6.019   7.418  20.846  1.00 79.20           C  
ATOM      6  HA  MET A   1      -6.422   6.589  20.265  1.00 79.20           H  
ATOM      7  C   MET A   1      -6.409   7.072  22.270  1.00 79.20           C  
ATOM      8  CB  MET A   1      -4.575   7.297  20.441  1.00 79.20           C  
ATOM      9  HB2 MET A   1      -4.126   6.553  21.098  1.00 79.20           H  
ATOM     10  HB3 MET A   1      -4.064   8.257  20.517  1.00 79.20           H  
ATOM     11  O   MET A   1      -5.977   7.759  23.187  1.00 79.20           O  
ATOM     12  CG  MET A   1      -4.566   6.760  18.995  1.00 79.20           C  
ATOM     13  HG2 MET A   1      -5.321   7.277  18.402  1.00 79.20           H  
ATOM     14  HG3 MET A   1      -3.604   6.965  18.526  1.00 79.20           H  
ATOM     15  SD  MET A   1      -4.872   4.974  18.903  1.00 79.20           S  
ATOM     16  CE  MET A   1      -4.715   4.710  17.117  1.00 79.20           C  
ATOM     17  HE1 MET A   1      -3.752   5.075  16.761  1.00 79.20           H  
ATOM     18  HE2 MET A   1      -5.513   5.238  16.595  1.00 79.20           H  
ATOM     19  HE3 MET A   1      -4.804   3.645  16.900  1.00 79.20           H  
ATOM     20  N   LEU A   2      -7.272   6.059  22.409  1.00 86.58           N  
ATOM     21  H   LEU A   2      -7.646   5.678  21.552  1.00 86.58           H  
ATOM     22  CA  LEU A   2      -7.898   5.575  23.646  1.00 86.58           C  
ATOM     23  HA  LEU A   2      -8.420   6.398  24.133  1.00 86.58           H  
ATOM     24  C   LEU A   2      -6.854   5.028  24.622  1.00 86.58           C  
ATOM     25  CB  LEU A   2      -8.910   4.475  23.244  1.00 86.58           C  
ATOM     26  HB2 LEU A   2      -8.366   3.682  22.731  1.00 86.58           H  
ATOM     27  HB3 LEU A   2      -9.619   4.897  22.531  1.00 86.58           H  
ATOM     28  O   LEU A   2      -6.965   5.197  25.832  1.00 86.58           O  
ATOM     29  CG  LEU A   2      -9.702   3.831  24.400  1.00 86.58           C  
ATOM     30  HG  LEU A   2      -9.011   3.422  25.137  1.00 86.58           H  
ATOM     31  CD1 LEU A   2     -10.627   4.840  25.084  1.00 86.58           C  
ATOM     32 HD11 LEU A   2     -11.302   5.287  24.355  1.00 86.58           H  
ATOM     33 HD12 LEU A   2     -10.035   5.619  25.565  1.00 86.58           H  
ATOM     34 HD13 LEU A   2     -11.212   4.335  25.852  1.00 86.58           H  
ATOM     35  CD2 LEU A   2     -10.563   2.684  23.871  1.00 86.58           C  
ATOM     36 HD21 LEU A   2     -11.300   3.062  23.161  1.00 86.58           H  
ATOM     37 HD22 LEU A   2      -9.935   1.950  23.366  1.00 86.58           H  
ATOM     38 HD23 LEU A   2     -11.076   2.192  24.697  1.00 86.58           H  
ATOM     39  N   PHE A   3      -5.814   4.400  24.074  1.00 92.80           N  
ATOM     40  H   PHE A   3      -5.823   4.286  23.071  1.00 92.80           H  
ATOM     41  CA  PHE A   3      -4.745   3.767  24.832  1.00 92.80           C  
ATOM     42  HA  PHE A   3      -5.069   3.694  25.870  1.00 92.80           H  
ATOM     43  C   PHE A   3      -3.442   4.582  24.781  1.00 92.80           C  
ATOM     44  CB  PHE A   3      -4.558   2.343  24.311  1.00 92.80           C  
ATOM     45  HB2 PHE A   3      -4.250   2.404  23.268  1.00 92.80           H  
ATOM     46  HB3 PHE A   3      -3.758   1.855  24.868  1.00 92.80           H  
ATOM     47  O   PHE A   3      -3.109   5.180  23.743  1.00 92.80           O  
ATOM     48  CG  PHE A   3      -5.813   1.497  24.408  1.00 92.80           C  
ATOM     49  CD1 PHE A   3      -6.365   1.183  25.666  1.00 92.80           C  
ATOM     50  HD1 PHE A   3      -5.892   1.534  26.571  1.00 92.80           H  
ATOM     51  CD2 PHE A   3      -6.454   1.058  23.234  1.00 92.80           C  
ATOM     52  HD2 PHE A   3      -6.058   1.309  22.261  1.00 92.80           H  
ATOM     53  CE1 PHE A   3      -7.546   0.422  25.748  1.00 92.80           C  
ATOM     54  HE1 PHE A   3      -7.982   0.199  26.710  1.00 92.80           H  
ATOM     55  CE2 PHE A   3      -7.624   0.287  23.319  1.00 92.80           C  
ATOM     56  HE2 PHE A   3      -8.115  -0.056  22.420  1.00 92.80           H  
ATOM     57  CZ  PHE A   3      -8.173  -0.027  24.573  1.00 92.80           C  
ATOM     58  HZ  PHE A   3      -9.085  -0.604  24.627  1.00 92.80           H  
ATOM     59  N   PRO A   4      -2.657   4.589  25.876  1.00 93.93           N  
ATOM     60  CA  PRO A   4      -1.419   5.349  25.935  1.00 93.93           C  
ATOM     61  HA  PRO A   4      -1.641   6.389  25.697  1.00 93.93           H  
ATOM     62  C   PRO A   4      -0.391   4.830  24.922  1.00 93.93           C  
ATOM     63  CB  PRO A   4      -0.938   5.285  27.387  1.00 93.93           C  
ATOM     64  HB2 PRO A   4      -1.264   6.184  27.911  1.00 93.93           H  
ATOM     65  HB3 PRO A   4       0.144   5.183  27.459  1.00 93.93           H  
ATOM     66  O   PRO A   4      -0.260   3.623  24.686  1.00 93.93           O  
ATOM     67  CG  PRO A   4      -1.655   4.076  27.984  1.00 93.93           C  
ATOM     68  HG2 PRO A   4      -1.021   3.196  27.880  1.00 93.93           H  
ATOM     69  HG3 PRO A   4      -1.897   4.233  29.036  1.00 93.93           H  
ATOM     70  CD  PRO A   4      -2.919   3.920  27.143  1.00 93.93           C  
ATOM     71  HD2 PRO A   4      -3.752   4.413  27.645  1.00 93.93           H  
ATOM     72  HD3 PRO A   4      -3.145   2.863  26.998  1.00 93.93           H  
ATOM     73  N   LYS A   5       0.333   5.775  24.312  1.00 95.01           N  
ATOM     74  H   LYS A   5       0.202   6.730  24.613  1.00 95.01           H  
ATOM     75  CA  LYS A   5       1.388   5.508  23.330  1.00 95.01           C  
ATOM     76  HA  LYS A   5       1.044   4.725  22.653  1.00 95.01           H  
ATOM     77  C   LYS A   5       2.645   5.001  24.035  1.00 95.01           C  
ATOM     78  CB  LYS A   5       1.676   6.777  22.500  1.00 95.01           C  
ATOM     79  HB2 LYS A   5       2.032   7.567  23.161  1.00 95.01           H  
ATOM     80  HB3 LYS A   5       0.755   7.119  22.029  1.00 95.01           H  
ATOM     81  O   LYS A   5       3.099   5.601  25.006  1.00 95.01           O  
ATOM     82  CG  LYS A   5       2.722   6.532  21.401  1.00 95.01           C  
ATOM     83  HG2 LYS A   5       3.675   6.293  21.874  1.00 95.01           H  
ATOM     84  HG3 LYS A   5       2.404   5.676  20.807  1.00 95.01           H  
ATOM     85  CD  LYS A   5       2.928   7.743  20.472  1.00 95.01           C  
ATOM     86  HD2 LYS A   5       3.037   8.647  21.071  1.00 95.01           H  
ATOM     87  HD3 LYS A   5       2.066   7.841  19.811  1.00 95.01           H  
ATOM     88  CE  LYS A   5       4.208   7.518  19.650  1.00 95.01           C  
ATOM     89  HE2 LYS A   5       5.041   7.401  20.343  1.00 95.01           H  
ATOM     90  HE3 LYS A   5       4.121   6.581  19.100  1.00 95.01           H  
ATOM     91  NZ  LYS A   5       4.526   8.607  18.697  1.00 95.01           N  
ATOM     92  HZ1 LYS A   5       4.545   9.506  19.158  1.00 95.01           H  
ATOM     93  HZ2 LYS A   5       3.874   8.625  17.927  1.00 95.01           H  
ATOM     94  HZ3 LYS A   5       5.453   8.436  18.334  1.00 95.01           H  
ATOM     95  N   ARG A   6       3.251   3.953  23.484  1.00 94.43           N  
ATOM     96  H   ARG A   6       2.792   3.531  22.689  1.00 94.43           H  
ATOM     97  CA  ARG A   6       4.637   3.546  23.733  1.00 94.43           C  
ATOM     98  HA  ARG A   6       5.115   4.264  24.400  1.00 94.43           H  
ATOM     99  C   ARG A   6       5.395   3.583  22.416  1.00 94.43           C  
ATOM    100  CB  ARG A   6       4.693   2.158  24.385  1.00 94.43           C  
ATOM    101  HB2 ARG A   6       4.131   1.445  23.781  1.00 94.43           H  
ATOM    102  HB3 ARG A   6       5.733   1.834  24.422  1.00 94.43           H  
ATOM    103  O   ARG A   6       4.808   3.389  21.356  1.00 94.43           O  
ATOM    104  CG  ARG A   6       4.131   2.179  25.813  1.00 94.43           C  
ATOM    105  HG2 ARG A   6       3.060   2.380  25.789  1.00 94.43           H  
ATOM    106  HG3 ARG A   6       4.627   2.966  26.382  1.00 94.43           H  
ATOM    107  CD  ARG A   6       4.384   0.834  26.499  1.00 94.43           C  
ATOM    108  HD2 ARG A   6       5.450   0.613  26.440  1.00 94.43           H  
ATOM    109  HD3 ARG A   6       3.842   0.053  25.965  1.00 94.43           H  
ATOM    110  NE  ARG A   6       3.942   0.856  27.904  1.00 94.43           N  
ATOM    111  HE  ARG A   6       3.065   1.312  28.113  1.00 94.43           H  
ATOM    112  NH1 ARG A   6       5.629  -0.420  28.825  1.00 94.43           N  
ATOM    113 HH11 ARG A   6       6.006  -0.597  27.905  1.00 94.43           H  
ATOM    114 HH12 ARG A   6       6.056  -0.857  29.629  1.00 94.43           H  
ATOM    115  NH2 ARG A   6       4.009   0.417  30.115  1.00 94.43           N  
ATOM    116 HH21 ARG A   6       4.443   0.005  30.929  1.00 94.43           H  
ATOM    117 HH22 ARG A   6       3.110   0.874  30.169  1.00 94.43           H  
ATOM    118  CZ  ARG A   6       4.537   0.285  28.935  1.00 94.43           C  
ATOM    119  N   GLN A   7       6.685   3.861  22.471  1.00 94.69           N  
ATOM    120  H   GLN A   7       7.148   3.971  23.362  1.00 94.69           H  
ATOM    121  CA  GLN A   7       7.518   3.902  21.280  1.00 94.69           C  
ATOM    122  HA  GLN A   7       7.057   3.303  20.494  1.00 94.69           H  
ATOM    123  C   GLN A   7       8.866   3.282  21.603  1.00 94.69           C  
ATOM    124  CB  GLN A   7       7.630   5.351  20.785  1.00 94.69           C  
ATOM    125  HB2 GLN A   7       8.160   5.949  21.525  1.00 94.69           H  
ATOM    126  HB3 GLN A   7       6.623   5.753  20.672  1.00 94.69           H  
ATOM    127  O   GLN A   7       9.455   3.596  22.635  1.00 94.69           O  
ATOM    128  CG  GLN A   7       8.352   5.459  19.435  1.00 94.69           C  
ATOM    129  HG2 GLN A   7       7.852   4.832  18.696  1.00 94.69           H  
ATOM    130  HG3 GLN A   7       9.376   5.102  19.543  1.00 94.69           H  
ATOM    131  CD  GLN A   7       8.365   6.896  18.922  1.00 94.69           C  
ATOM    132  NE2 GLN A   7       9.519   7.416  18.565  1.00 94.69           N  
ATOM    133 HE21 GLN A   7       9.521   8.361  18.208  1.00 94.69           H  
ATOM    134 HE22 GLN A   7      10.358   6.854  18.595  1.00 94.69           H  
ATOM    135  OE1 GLN A   7       7.341   7.574  18.842  1.00 94.69           O  
ATOM    136  N   ASP A   8       9.339   2.424  20.713  1.00 94.37           N  
ATOM    137  H   ASP A   8       8.800   2.218  19.884  1.00 94.37           H  
ATOM    138  CA  ASP A   8      10.706   1.923  20.719  1.00 94.37           C  
ATOM    139  HA  ASP A   8      11.323   2.587  21.323  1.00 94.37           H  
ATOM    140  C   ASP A   8      11.284   1.970  19.301  1.00 94.37           C  
ATOM    141  CB  ASP A   8      10.783   0.529  21.375  1.00 94.37           C  
ATOM    142  HB2 ASP A   8      10.352   0.596  22.375  1.00 94.37           H  
ATOM    143  HB3 ASP A   8      11.831   0.255  21.494  1.00 94.37           H  
ATOM    144  O   ASP A   8      10.639   2.424  18.348  1.00 94.37           O  
ATOM    145  CG  ASP A   8      10.079  -0.588  20.608  1.00 94.37           C  
ATOM    146  OD1 ASP A   8       9.795  -0.448  19.402  1.00 94.37           O  
ATOM    147  OD2 ASP A   8       9.683  -1.594  21.233  1.00 94.37           O  
ATOM    148  N   PHE A   9      12.534   1.549  19.178  1.00 96.30           N  
ATOM    149  H   PHE A   9      13.010   1.164  19.981  1.00 96.30           H  
ATOM    150  CA  PHE A   9      13.196   1.381  17.900  1.00 96.30           C  
ATOM    151  HA  PHE A   9      12.432   1.252  17.132  1.00 96.30           H  
ATOM    152  C   PHE A   9      14.033   0.108  17.925  1.00 96.30           C  
ATOM    153  CB  PHE A   9      14.028   2.625  17.561  1.00 96.30           C  
ATOM    154  HB2 PHE A   9      13.354   3.475  17.458  1.00 96.30           H  
ATOM    155  HB3 PHE A   9      14.506   2.475  16.592  1.00 96.30           H  
ATOM    156  O   PHE A   9      14.539  -0.303  18.970  1.00 96.30           O  
ATOM    157  CG  PHE A   9      15.092   2.963  18.589  1.00 96.30           C  
ATOM    158  CD1 PHE A   9      14.797   3.840  19.651  1.00 96.30           C  
ATOM    159  HD1 PHE A   9      13.815   4.282  19.726  1.00 96.30           H  
ATOM    160  CD2 PHE A   9      16.367   2.374  18.505  1.00 96.30           C  
ATOM    161  HD2 PHE A   9      16.587   1.678  17.710  1.00 96.30           H  
ATOM    162  CE1 PHE A   9      15.774   4.130  20.620  1.00 96.30           C  
ATOM    163  HE1 PHE A   9      15.545   4.797  21.437  1.00 96.30           H  
ATOM    164  CE2 PHE A   9      17.346   2.668  19.471  1.00 96.30           C  
ATOM    165  HE2 PHE A   9      18.319   2.204  19.411  1.00 96.30           H  
ATOM    166  CZ  PHE A   9      17.049   3.545  20.528  1.00 96.30           C  
ATOM    167  HZ  PHE A   9      17.798   3.762  21.275  1.00 96.30           H  
ATOM    168  N   LEU A  10      14.182  -0.509  16.759  1.00 96.94           N  
ATOM    169  H   LEU A  10      13.758  -0.087  15.946  1.00 96.94           H  
ATOM    170  CA  LEU A  10      15.048  -1.665  16.576  1.00 96.94           C  
ATOM    171  HA  LEU A  10      15.146  -2.169  17.538  1.00 96.94           H  
ATOM    172  C   LEU A  10      16.456  -1.225  16.153  1.00 96.94           C  
ATOM    173  CB  LEU A  10      14.401  -2.639  15.583  1.00 96.94           C  
ATOM    174  HB2 LEU A  10      15.108  -3.435  15.348  1.00 96.94           H  
ATOM    175  HB3 LEU A  10      14.185  -2.104  14.658  1.00 96.94           H  
ATOM    176  O   LEU A  10      16.621  -0.126  15.611  1.00 96.94           O  
ATOM    177  CG  LEU A  10      13.106  -3.273  16.123  1.00 96.94           C  
ATOM    178  HG  LEU A  10      12.385  -2.497  16.383  1.00 96.94           H  
ATOM    179  CD1 LEU A  10      12.497  -4.145  15.040  1.00 96.94           C  
ATOM    180 HD11 LEU A  10      12.229  -3.535  14.177  1.00 96.94           H  
ATOM    181 HD12 LEU A  10      13.207  -4.922  14.755  1.00 96.94           H  
ATOM    182 HD13 LEU A  10      11.605  -4.626  15.441  1.00 96.94           H  
ATOM    183  CD2 LEU A  10      13.341  -4.173  17.339  1.00 96.94           C  
ATOM    184 HD21 LEU A  10      14.106  -4.917  17.119  1.00 96.94           H  
ATOM    185 HD22 LEU A  10      12.418  -4.687  17.606  1.00 96.94           H  
ATOM    186 HD23 LEU A  10      13.646  -3.574  18.198  1.00 96.94           H  
ATOM    187  N   PRO A  11      17.482  -2.063  16.381  1.00 97.12           N  
ATOM    188  CA  PRO A  11      18.821  -1.808  15.869  1.00 97.12           C  
ATOM    189  HA  PRO A  11      19.211  -0.909  16.346  1.00 97.12           H  
ATOM    190  C   PRO A  11      18.814  -1.629  14.350  1.00 97.12           C  
ATOM    191  CB  PRO A  11      19.668  -3.015  16.285  1.00 97.12           C  
ATOM    192  HB2 PRO A  11      19.675  -3.763  15.493  1.00 97.12           H  
ATOM    193  HB3 PRO A  11      20.687  -2.723  16.539  1.00 97.12           H  
ATOM    194  O   PRO A  11      18.108  -2.343  13.634  1.00 97.12           O  
ATOM    195  CG  PRO A  11      18.922  -3.573  17.496  1.00 97.12           C  
ATOM    196  HG2 PRO A  11      19.111  -4.638  17.634  1.00 97.12           H  
ATOM    197  HG3 PRO A  11      19.200  -3.014  18.389  1.00 97.12           H  
ATOM    198  CD  PRO A  11      17.462  -3.297  17.154  1.00 97.12           C  
ATOM    199  HD2 PRO A  11      16.886  -3.196  18.074  1.00 97.12           H  
ATOM    200  HD3 PRO A  11      17.065  -4.106  16.541  1.00 97.12           H  
ATOM    201  N   THR A  12      19.620  -0.690  13.861  1.00 97.82           N  
ATOM    202  H   THR A  12      20.140  -0.098  14.493  1.00 97.82           H  
ATOM    203  CA  THR A  12      19.799  -0.473  12.424  1.00 97.82           C  
ATOM    204  HA  THR A  12      18.822  -0.278  11.982  1.00 97.82           H  
ATOM    205  C   THR A  12      20.403  -1.716  11.777  1.00 97.82           C  
ATOM    206  CB  THR A  12      20.699   0.742  12.164  1.00 97.82           C  
ATOM    207  HB  THR A  12      21.693   0.550  12.566  1.00 97.82           H  
ATOM    208  O   THR A  12      21.405  -2.243  12.259  1.00 97.82           O  
ATOM    209  CG2 THR A  12      20.822   1.107  10.686  1.00 97.82           C  
ATOM    210 HG21 THR A  12      21.296   0.294  10.135  1.00 97.82           H  
ATOM    211 HG22 THR A  12      21.440   1.997  10.578  1.00 97.82           H  
ATOM    212 HG23 THR A  12      19.835   1.299  10.265  1.00 97.82           H  
ATOM    213  OG1 THR A  12      20.154   1.867  12.818  1.00 97.82           O  
ATOM    214  HG1 THR A  12      20.639   2.640  12.521  1.00 97.82           H  
ATOM    215  N   GLN A  13      19.823  -2.156  10.663  1.00 98.18           N  
ATOM    216  H   GLN A  13      19.019  -1.654  10.316  1.00 98.18           H  
ATOM    217  CA  GLN A  13      20.417  -3.169   9.792  1.00 98.18           C  
ATOM    218  HA  GLN A  13      21.312  -3.576  10.261  1.00 98.18           H  
ATOM    219  C   GLN A  13      20.849  -2.536   8.467  1.00 98.18           C  
ATOM    220  CB  GLN A  13      19.452  -4.336   9.559  1.00 98.18           C  
ATOM    221  HB2 GLN A  13      19.954  -5.044   8.900  1.00 98.18           H  
ATOM    222  HB3 GLN A  13      18.555  -3.968   9.061  1.00 98.18           H  
ATOM    223  O   GLN A  13      20.338  -1.487   8.074  1.00 98.18           O  
ATOM    224  CG  GLN A  13      19.053  -5.093  10.835  1.00 98.18           C  
ATOM    225  HG2 GLN A  13      19.949  -5.467  11.330  1.00 98.18           H  
ATOM    226  HG3 GLN A  13      18.544  -4.416  11.521  1.00 98.18           H  
ATOM    227  CD  GLN A  13      18.132  -6.277  10.536  1.00 98.18           C  
ATOM    228  NE2 GLN A  13      17.516  -6.858  11.540  1.00 98.18           N  
ATOM    229 HE21 GLN A  13      17.626  -6.524  12.486  1.00 98.18           H  
ATOM    230 HE22 GLN A  13      16.865  -7.584  11.275  1.00 98.18           H  
ATOM    231  OE1 GLN A  13      17.951  -6.709   9.406  1.00 98.18           O  
ATOM    232  N   ASN A  14      21.790  -3.173   7.774  1.00 97.29           N  
ATOM    233  H   ASN A  14      22.128  -4.063   8.111  1.00 97.29           H  
ATOM    234  CA  ASN A  14      22.312  -2.721   6.488  1.00 97.29           C  
ATOM    235  HA  ASN A  14      21.720  -1.881   6.125  1.00 97.29           H  
ATOM    236  C   ASN A  14      22.215  -3.846   5.455  1.00 97.29           C  
ATOM    237  CB  ASN A  14      23.759  -2.243   6.674  1.00 97.29           C  
ATOM    238  HB2 ASN A  14      23.787  -1.447   7.418  1.00 97.29           H  
ATOM    239  HB3 ASN A  14      24.374  -3.070   7.030  1.00 97.29           H  
ATOM    240  O   ASN A  14      22.494  -5.003   5.772  1.00 97.29           O  
ATOM    241  CG  ASN A  14      24.363  -1.735   5.377  1.00 97.29           C  
ATOM    242  ND2 ASN A  14      24.364  -0.444   5.170  1.00 97.29           N  
ATOM    243 HD21 ASN A  14      24.083   0.175   5.917  1.00 97.29           H  
ATOM    244 HD22 ASN A  14      24.939  -0.107   4.411  1.00 97.29           H  
ATOM    245  OD1 ASN A  14      24.825  -2.490   4.539  1.00 97.29           O  
ATOM    246  N   ALA A  15      21.831  -3.504   4.229  1.00 96.57           N  
ATOM    247  H   ALA A  15      21.592  -2.540   4.046  1.00 96.57           H  
ATOM    248  CA  ALA A  15      21.870  -4.418   3.096  1.00 96.57           C  
ATOM    249  HA  ALA A  15      22.562  -5.231   3.315  1.00 96.57           H  
ATOM    250  C   ALA A  15      22.381  -3.714   1.837  1.00 96.57           C  
ATOM    251  CB  ALA A  15      20.480  -5.020   2.868  1.00 96.57           C  
ATOM    252  HB1 ALA A  15      20.456  -5.542   1.911  1.00 96.57           H  
ATOM    253  HB2 ALA A  15      19.727  -4.232   2.858  1.00 96.57           H  
ATOM    254  HB3 ALA A  15      20.259  -5.738   3.659  1.00 96.57           H  
ATOM    255  O   ALA A  15      22.145  -2.525   1.626  1.00 96.57           O  
ATOM    256  N   ALA A  16      23.042  -4.470   0.962  1.00 95.77           N  
ATOM    257  H   ALA A  16      23.197  -5.443   1.184  1.00 95.77           H  
ATOM    258  CA  ALA A  16      23.320  -4.023  -0.397  1.00 95.77           C  
ATOM    259  HA  ALA A  16      23.750  -3.022  -0.355  1.00 95.77           H  
ATOM    260  C   ALA A  16      22.025  -3.946  -1.234  1.00 95.77           C  
ATOM    261  CB  ALA A  16      24.360  -4.966  -1.013  1.00 95.77           C  
ATOM    262  HB1 ALA A  16      25.257  -4.986  -0.394  1.00 95.77           H  
ATOM    263  HB2 ALA A  16      23.950  -5.973  -1.089  1.00 95.77           H  
ATOM    264  HB3 ALA A  16      24.630  -4.622  -2.012  1.00 95.77           H  
ATOM    265  O   ALA A  16      20.986  -4.492  -0.853  1.00 95.77           O  
ATOM    266  N   LEU A  17      22.101  -3.298  -2.401  1.00 95.84           N  
ATOM    267  H   LEU A  17      22.990  -2.907  -2.678  1.00 95.84           H  
ATOM    268  CA  LEU A  17      21.014  -3.304  -3.386  1.00 95.84           C  
ATOM    269  HA  LEU A  17      20.137  -2.826  -2.951  1.00 95.84           H  
ATOM    270  C   LEU A  17      20.621  -4.748  -3.742  1.00 95.84           C  
ATOM    271  CB  LEU A  17      21.439  -2.525  -4.646  1.00 95.84           C  
ATOM    272  HB2 LEU A  17      22.323  -3.004  -5.067  1.00 95.84           H  
ATOM    273  HB3 LEU A  17      20.643  -2.606  -5.386  1.00 95.84           H  
ATOM    274  O   LEU A  17      21.487  -5.596  -3.950  1.00 95.84           O  
ATOM    275  CG  LEU A  17      21.746  -1.031  -4.431  1.00 95.84           C  
ATOM    276  HG  LEU A  17      22.606  -0.935  -3.768  1.00 95.84           H  
ATOM    277  CD1 LEU A  17      22.103  -0.389  -5.773  1.00 95.84           C  
ATOM    278 HD11 LEU A  17      22.378   0.655  -5.623  1.00 95.84           H  
ATOM    279 HD12 LEU A  17      22.948  -0.911  -6.222  1.00 95.84           H  
ATOM    280 HD13 LEU A  17      21.249  -0.440  -6.449  1.00 95.84           H  
ATOM    281  CD2 LEU A  17      20.578  -0.251  -3.826  1.00 95.84           C  
ATOM    282 HD21 LEU A  17      20.841   0.804  -3.744  1.00 95.84           H  
ATOM    283 HD22 LEU A  17      20.357  -0.620  -2.824  1.00 95.84           H  
ATOM    284 HD23 LEU A  17      19.691  -0.356  -4.451  1.00 95.84           H  
ATOM    285  N   GLY A  18      19.319  -5.032  -3.792  1.00 95.98           N  
ATOM    286  H   GLY A  18      18.656  -4.283  -3.656  1.00 95.98           H  
ATOM    287  CA  GLY A  18      18.777  -6.385  -3.976  1.00 95.98           C  
ATOM    288  HA2 GLY A  18      17.762  -6.306  -4.364  1.00 95.98           H  
ATOM    289  HA3 GLY A  18      19.386  -6.918  -4.706  1.00 95.98           H  
ATOM    290  C   GLY A  18      18.725  -7.249  -2.709  1.00 95.98           C  
ATOM    291  O   GLY A  18      18.140  -8.331  -2.735  1.00 95.98           O  
ATOM    292  N   GLY A  19      19.308  -6.799  -1.594  1.00 97.19           N  
ATOM    293  H   GLY A  19      19.777  -5.904  -1.617  1.00 97.19           H  
ATOM    294  CA  GLY A  19      19.213  -7.487  -0.310  1.00 97.19           C  
ATOM    295  HA2 GLY A  19      19.955  -7.077   0.375  1.00 97.19           H  
ATOM    296  HA3 GLY A  19      19.433  -8.545  -0.457  1.00 97.19           H  
ATOM    297  C   GLY A  19      17.827  -7.353   0.327  1.00 97.19           C  
ATOM    298  O   GLY A  19      17.069  -6.431   0.036  1.00 97.19           O  
ATOM    299  N   THR A  20      17.487  -8.272   1.232  1.00 97.74           N  
ATOM    300  H   THR A  20      18.158  -8.987   1.474  1.00 97.74           H  
ATOM    301  CA  THR A  20      16.266  -8.183   2.047  1.00 97.74           C  
ATOM    302  HA  THR A  20      15.740  -7.254   1.822  1.00 97.74           H  
ATOM    303  C   THR A  20      16.636  -8.141   3.520  1.00 97.74           C  
ATOM    304  CB  THR A  20      15.294  -9.329   1.741  1.00 97.74           C  
ATOM    305  HB  THR A  20      15.796 -10.285   1.885  1.00 97.74           H  
ATOM    306  O   THR A  20      17.334  -9.025   4.011  1.00 97.74           O  
ATOM    307  CG2 THR A  20      14.027  -9.289   2.598  1.00 97.74           C  
ATOM    308 HG21 THR A  20      13.333 -10.058   2.258  1.00 97.74           H  
ATOM    309 HG22 THR A  20      13.546  -8.315   2.508  1.00 97.74           H  
ATOM    310 HG23 THR A  20      14.270  -9.473   3.644  1.00 97.74           H  
ATOM    311  OG1 THR A  20      14.865  -9.224   0.401  1.00 97.74           O  
ATOM    312  HG1 THR A  20      15.647  -9.173  -0.153  1.00 97.74           H  
ATOM    313  N   LEU A  21      16.149  -7.118   4.216  1.00 98.12           N  
ATOM    314  H   LEU A  21      15.551  -6.461   3.736  1.00 98.12           H  
ATOM    315  CA  LEU A  21      16.295  -6.949   5.657  1.00 98.12           C  
ATOM    316  HA  LEU A  21      17.184  -7.478   6.002  1.00 98.12           H  
ATOM    317  C   LEU A  21      15.095  -7.554   6.376  1.00 98.12           C  
ATOM    318  CB  LEU A  21      16.439  -5.456   5.979  1.00 98.12           C  
ATOM    319  HB2 LEU A  21      15.573  -4.926   5.583  1.00 98.12           H  
ATOM    320  HB3 LEU A  21      16.448  -5.332   7.062  1.00 98.12           H  
ATOM    321  O   LEU A  21      13.969  -7.447   5.887  1.00 98.12           O  
ATOM    322  CG  LEU A  21      17.718  -4.832   5.401  1.00 98.12           C  
ATOM    323  HG  LEU A  21      17.747  -4.960   4.319  1.00 98.12           H  
ATOM    324  CD1 LEU A  21      17.740  -3.340   5.701  1.00 98.12           C  
ATOM    325 HD11 LEU A  21      17.778  -3.178   6.779  1.00 98.12           H  
ATOM    326 HD12 LEU A  21      16.843  -2.881   5.286  1.00 98.12           H  
ATOM    327 HD13 LEU A  21      18.615  -2.882   5.240  1.00 98.12           H  
ATOM    328  CD2 LEU A  21      18.951  -5.480   6.024  1.00 98.12           C  
ATOM    329 HD21 LEU A  21      19.119  -6.466   5.589  1.00 98.12           H  
ATOM    330 HD22 LEU A  21      18.809  -5.593   7.098  1.00 98.12           H  
ATOM    331 HD23 LEU A  21      19.830  -4.863   5.840  1.00 98.12           H  
ATOM    332  N   ARG A  22      15.331  -8.174   7.535  1.00 97.69           N  
ATOM    333  H   ARG A  22      16.264  -8.127   7.919  1.00 97.69           H  
ATOM    334  CA  ARG A  22      14.286  -8.802   8.351  1.00 97.69           C  
ATOM    335  HA  ARG A  22      13.307  -8.498   7.980  1.00 97.69           H  
ATOM    336  C   ARG A  22      14.385  -8.328   9.791  1.00 97.69           C  
ATOM    337  CB  ARG A  22      14.363 -10.334   8.279  1.00 97.69           C  
ATOM    338  HB2 ARG A  22      13.660 -10.740   9.007  1.00 97.69           H  
ATOM    339  HB3 ARG A  22      15.365 -10.666   8.550  1.00 97.69           H  
ATOM    340  O   ARG A  22      15.423  -8.469  10.431  1.00 97.69           O  
ATOM    341  CG  ARG A  22      13.995 -10.875   6.891  1.00 97.69           C  
ATOM    342  HG2 ARG A  22      14.766 -10.602   6.170  1.00 97.69           H  
ATOM    343  HG3 ARG A  22      13.045 -10.441   6.579  1.00 97.69           H  
ATOM    344  CD  ARG A  22      13.857 -12.399   6.951  1.00 97.69           C  
ATOM    345  HD2 ARG A  22      14.823 -12.834   7.208  1.00 97.69           H  
ATOM    346  HD3 ARG A  22      13.141 -12.642   7.736  1.00 97.69           H  
ATOM    347  NE  ARG A  22      13.391 -12.947   5.664  1.00 97.69           N  
ATOM    348  HE  ARG A  22      13.493 -12.347   4.858  1.00 97.69           H  
ATOM    349  NH1 ARG A  22      12.528 -14.918   6.470  1.00 97.69           N  
ATOM    350 HH11 ARG A  22      12.013 -15.774   6.322  1.00 97.69           H  
ATOM    351 HH12 ARG A  22      12.814 -14.647   7.400  1.00 97.69           H  
ATOM    352  NH2 ARG A  22      12.369 -14.450   4.294  1.00 97.69           N  
ATOM    353 HH21 ARG A  22      12.480 -13.811   3.520  1.00 97.69           H  
ATOM    354 HH22 ARG A  22      11.845 -15.304   4.168  1.00 97.69           H  
ATOM    355  CZ  ARG A  22      12.769 -14.098   5.484  1.00 97.69           C  
ATOM    356  N   PHE A  23      13.279  -7.809  10.303  1.00 97.98           N  
ATOM    357  H   PHE A  23      12.471  -7.727   9.703  1.00 97.98           H  
ATOM    358  CA  PHE A  23      13.155  -7.305  11.661  1.00 97.98           C  
ATOM    359  HA  PHE A  23      14.086  -7.453  12.208  1.00 97.98           H  
ATOM    360  C   PHE A  23      12.039  -8.052  12.382  1.00 97.98           C  
ATOM    361  CB  PHE A  23      12.851  -5.809  11.622  1.00 97.98           C  
ATOM    362  HB2 PHE A  23      11.904  -5.668  11.100  1.00 97.98           H  
ATOM    363  HB3 PHE A  23      12.706  -5.461  12.644  1.00 97.98           H  
ATOM    364  O   PHE A  23      10.909  -8.105  11.898  1.00 97.98           O  
ATOM    365  CG  PHE A  23      13.902  -4.949  10.953  1.00 97.98           C  
ATOM    366  CD1 PHE A  23      14.912  -4.339  11.722  1.00 97.98           C  
ATOM    367  HD1 PHE A  23      14.958  -4.500  12.789  1.00 97.98           H  
ATOM    368  CD2 PHE A  23      13.847  -4.724   9.564  1.00 97.98           C  
ATOM    369  HD2 PHE A  23      13.072  -5.187   8.971  1.00 97.98           H  
ATOM    370  CE1 PHE A  23      15.858  -3.506  11.102  1.00 97.98           C  
ATOM    371  HE1 PHE A  23      16.625  -3.024  11.690  1.00 97.98           H  
ATOM    372  CE2 PHE A  23      14.798  -3.896   8.945  1.00 97.98           C  
ATOM    373  HE2 PHE A  23      14.755  -3.722   7.880  1.00 97.98           H  
ATOM    374  CZ  PHE A  23      15.804  -3.289   9.715  1.00 97.98           C  
ATOM    375  HZ  PHE A  23      16.535  -2.648   9.243  1.00 97.98           H  
ATOM    376  N   GLU A  24      12.344  -8.604  13.550  1.00 96.65           N  
ATOM    377  H   GLU A  24      13.284  -8.532  13.912  1.00 96.65           H  
ATOM    378  CA  GLU A  24      11.342  -9.229  14.407  1.00 96.65           C  
ATOM    379  HA  GLU A  24      10.508  -9.585  13.801  1.00 96.65           H  
ATOM    380  C   GLU A  24      10.797  -8.206  15.401  1.00 96.65           C  
ATOM    381  CB  GLU A  24      11.924 -10.446  15.128  1.00 96.65           C  
ATOM    382  HB2 GLU A  24      11.146 -10.850  15.776  1.00 96.65           H  
ATOM    383  HB3 GLU A  24      12.769 -10.136  15.742  1.00 96.65           H  
ATOM    384  O   GLU A  24      11.554  -7.544  16.114  1.00 96.65           O  
ATOM    385  CG  GLU A  24      12.374 -11.535  14.143  1.00 96.65           C  
ATOM    386  HG2 GLU A  24      11.559 -11.731  13.446  1.00 96.65           H  
ATOM    387  HG3 GLU A  24      13.228 -11.172  13.571  1.00 96.65           H  
ATOM    388  CD  GLU A  24      12.758 -12.845  14.844  1.00 96.65           C  
ATOM    389  OE1 GLU A  24      12.978 -13.832  14.108  1.00 96.65           O  
ATOM    390  OE2 GLU A  24      12.790 -12.862  16.097  1.00 96.65           O  
ATOM    391  N   LEU A  25       9.473  -8.070  15.448  1.00 96.07           N  
ATOM    392  H   LEU A  25       8.904  -8.646  14.845  1.00 96.07           H  
ATOM    393  CA  LEU A  25       8.798  -7.179  16.382  1.00 96.07           C  
ATOM    394  HA  LEU A  25       9.484  -6.382  16.668  1.00 96.07           H  
ATOM    395  C   LEU A  25       8.407  -7.945  17.642  1.00 96.07           C  
ATOM    396  CB  LEU A  25       7.566  -6.529  15.734  1.00 96.07           C  
ATOM    397  HB2 LEU A  25       6.811  -7.301  15.583  1.00 96.07           H  
ATOM    398  HB3 LEU A  25       7.159  -5.802  16.437  1.00 96.07           H  
ATOM    399  O   LEU A  25       7.766  -8.995  17.583  1.00 96.07           O  
ATOM    400  CG  LEU A  25       7.816  -5.833  14.387  1.00 96.07           C  
ATOM    401  HG  LEU A  25       8.037  -6.587  13.631  1.00 96.07           H  
ATOM    402  CD1 LEU A  25       6.555  -5.090  13.963  1.00 96.07           C  
ATOM    403 HD11 LEU A  25       6.395  -4.226  14.607  1.00 96.07           H  
ATOM    404 HD12 LEU A  25       5.693  -5.756  14.007  1.00 96.07           H  
ATOM    405 HD13 LEU A  25       6.674  -4.749  12.934  1.00 96.07           H  
ATOM    406  CD2 LEU A  25       8.965  -4.830  14.439  1.00 96.07           C  
ATOM    407 HD21 LEU A  25       8.936  -4.168  13.573  1.00 96.07           H  
ATOM    408 HD22 LEU A  25       8.914  -4.247  15.359  1.00 96.07           H  
ATOM    409 HD23 LEU A  25       9.898  -5.393  14.402  1.00 96.07           H  
ATOM    410  N   THR A  26       8.732  -7.385  18.802  1.00 94.89           N  
ATOM    411  H   THR A  26       9.292  -6.544  18.810  1.00 94.89           H  
ATOM    412  CA  THR A  26       8.270  -7.924  20.083  1.00 94.89           C  
ATOM    413  HA  THR A  26       8.550  -8.977  20.125  1.00 94.89           H  
ATOM    414  C   THR A  26       6.745  -7.840  20.202  1.00 94.89           C  
ATOM    415  CB  THR A  26       8.935  -7.215  21.269  1.00 94.89           C  
ATOM    416  HB  THR A  26       8.514  -7.601  22.197  1.00 94.89           H  
ATOM    417  O   THR A  26       6.113  -6.866  19.780  1.00 94.89           O  
ATOM    418  CG2 THR A  26      10.446  -7.441  21.286  1.00 94.89           C  
ATOM    419 HG21 THR A  26      10.867  -6.998  22.189  1.00 94.89           H  
ATOM    420 HG22 THR A  26      10.660  -8.510  21.293  1.00 94.89           H  
ATOM    421 HG23 THR A  26      10.915  -6.986  20.414  1.00 94.89           H  
ATOM    422  OG1 THR A  26       8.705  -5.824  21.195  1.00 94.89           O  
ATOM    423  HG1 THR A  26       9.100  -5.440  21.980  1.00 94.89           H  
ATOM    424  N   ARG A  27       6.148  -8.864  20.821  1.00 92.64           N  
ATOM    425  H   ARG A  27       6.738  -9.628  21.118  1.00 92.64           H  
ATOM    426  CA  ARG A  27       4.692  -9.034  20.983  1.00 92.64           C  
ATOM    427  HA  ARG A  27       4.188  -8.543  20.150  1.00 92.64           H  
ATOM    428  C   ARG A  27       4.104  -8.385  22.236  1.00 92.64           C  
ATOM    429  CB  ARG A  27       4.349 -10.529  20.943  1.00 92.64           C  
ATOM    430  HB2 ARG A  27       4.955 -11.053  21.682  1.00 92.64           H  
ATOM    431  HB3 ARG A  27       3.301 -10.677  21.204  1.00 92.64           H  
ATOM    432  O   ARG A  27       3.003  -8.728  22.637  1.00 92.64           O  
ATOM    433  CG  ARG A  27       4.556 -11.140  19.559  1.00 92.64           C  
ATOM    434  HG2 ARG A  27       3.917 -10.622  18.843  1.00 92.64           H  
ATOM    435  HG3 ARG A  27       5.595 -11.026  19.249  1.00 92.64           H  
ATOM    436  CD  ARG A  27       4.161 -12.617  19.603  1.00 92.64           C  
ATOM    437  HD2 ARG A  27       3.167 -12.693  20.044  1.00 92.64           H  
ATOM    438  HD3 ARG A  27       4.088 -12.993  18.583  1.00 92.64           H  
ATOM    439  NE  ARG A  27       5.137 -13.418  20.363  1.00 92.64           N  
ATOM    440  HE  ARG A  27       6.100 -13.121  20.297  1.00 92.64           H  
ATOM    441  NH1 ARG A  27       3.680 -15.027  21.141  1.00 92.64           N  
ATOM    442 HH11 ARG A  27       2.935 -14.656  20.567  1.00 92.64           H  
ATOM    443 HH12 ARG A  27       3.518 -15.907  21.608  1.00 92.64           H  
ATOM    444  NH2 ARG A  27       5.793 -15.061  21.795  1.00 92.64           N  
ATOM    445 HH21 ARG A  27       6.730 -14.686  21.779  1.00 92.64           H  
ATOM    446 HH22 ARG A  27       5.574 -15.900  22.313  1.00 92.64           H  
ATOM    447  CZ  ARG A  27       4.861 -14.489  21.089  1.00 92.64           C  
ATOM    448  N   GLU A  28       4.829  -7.483  22.886  1.00 90.77           N  
ATOM    449  H   GLU A  28       5.733  -7.232  22.513  1.00 90.77           H  
ATOM    450  CA  GLU A  28       4.446  -6.970  24.211  1.00 90.77           C  
ATOM    451  HA  GLU A  28       4.293  -7.801  24.900  1.00 90.77           H  
ATOM    452  C   GLU A  28       3.151  -6.151  24.194  1.00 90.77           C  
ATOM    453  CB  GLU A  28       5.571  -6.083  24.747  1.00 90.77           C  
ATOM    454  HB2 GLU A  28       5.241  -5.633  25.683  1.00 90.77           H  
ATOM    455  HB3 GLU A  28       5.762  -5.289  24.025  1.00 90.77           H  
ATOM    456  O   GLU A  28       2.345  -6.229  25.118  1.00 90.77           O  
ATOM    457  CG  GLU A  28       6.866  -6.860  25.008  1.00 90.77           C  
ATOM    458  HG2 GLU A  28       7.157  -7.389  24.101  1.00 90.77           H  
ATOM    459  HG3 GLU A  28       6.683  -7.599  25.788  1.00 90.77           H  
ATOM    460  CD  GLU A  28       8.017  -5.938  25.430  1.00 90.77           C  
ATOM    461  OE1 GLU A  28       9.155  -6.450  25.444  1.00 90.77           O  
ATOM    462  OE2 GLU A  28       7.761  -4.737  25.686  1.00 90.77           O  
ATOM    463  N   PHE A  29       2.942  -5.362  23.140  1.00 93.96           N  
ATOM    464  H   PHE A  29       3.588  -5.420  22.365  1.00 93.96           H  
ATOM    465  CA  PHE A  29       1.813  -4.445  23.027  1.00 93.96           C  
ATOM    466  HA  PHE A  29       1.005  -4.796  23.669  1.00 93.96           H  
ATOM    467  C   PHE A  29       1.277  -4.408  21.600  1.00 93.96           C  
ATOM    468  CB  PHE A  29       2.226  -3.040  23.492  1.00 93.96           C  
ATOM    469  HB2 PHE A  29       3.017  -2.672  22.838  1.00 93.96           H  
ATOM    470  HB3 PHE A  29       1.377  -2.364  23.389  1.00 93.96           H  
ATOM    471  O   PHE A  29       1.956  -4.804  20.653  1.00 93.96           O  
ATOM    472  CG  PHE A  29       2.722  -2.958  24.916  1.00 93.96           C  
ATOM    473  CD1 PHE A  29       1.819  -3.111  25.983  1.00 93.96           C  
ATOM    474  HD1 PHE A  29       0.773  -3.298  25.786  1.00 93.96           H  
ATOM    475  CD2 PHE A  29       4.096  -2.796  25.176  1.00 93.96           C  
ATOM    476  HD2 PHE A  29       4.805  -2.741  24.364  1.00 93.96           H  
ATOM    477  CE1 PHE A  29       2.289  -3.106  27.307  1.00 93.96           C  
ATOM    478  HE1 PHE A  29       1.607  -3.293  28.123  1.00 93.96           H  
ATOM    479  CE2 PHE A  29       4.567  -2.801  26.499  1.00 93.96           C  
ATOM    480  HE2 PHE A  29       5.631  -2.777  26.683  1.00 93.96           H  
ATOM    481  CZ  PHE A  29       3.662  -2.951  27.565  1.00 93.96           C  
ATOM    482  HZ  PHE A  29       4.031  -3.018  28.578  1.00 93.96           H  
ATOM    483  N   HIS A  30       0.059  -3.891  21.451  1.00 95.19           N  
ATOM    484  H   HIS A  30      -0.381  -3.441  22.241  1.00 95.19           H  
ATOM    485  CA  HIS A  30      -0.554  -3.695  20.143  1.00 95.19           C  
ATOM    486  HA  HIS A  30      -0.532  -4.636  19.594  1.00 95.19           H  
ATOM    487  C   HIS A  30       0.232  -2.650  19.351  1.00 95.19           C  
ATOM    488  CB  HIS A  30      -2.008  -3.260  20.318  1.00 95.19           C  
ATOM    489  HB2 HIS A  30      -2.394  -2.992  19.335  1.00 95.19           H  
ATOM    490  HB3 HIS A  30      -2.057  -2.375  20.953  1.00 95.19           H  
ATOM    491  O   HIS A  30       0.721  -1.681  19.933  1.00 95.19           O  
ATOM    492  CG  HIS A  30      -2.901  -4.332  20.880  1.00 95.19           C  
ATOM    493  CD2 HIS A  30      -3.999  -4.866  20.262  1.00 95.19           C  
ATOM    494  HD2 HIS A  30      -4.373  -4.599  19.284  1.00 95.19           H  
ATOM    495  ND1 HIS A  30      -2.784  -4.955  22.105  1.00 95.19           N  
ATOM    496  HD1 HIS A  30      -2.090  -4.772  22.815  1.00 95.19           H  
ATOM    497  CE1 HIS A  30      -3.779  -5.848  22.214  1.00 95.19           C  
ATOM    498  HE1 HIS A  30      -3.958  -6.487  23.067  1.00 95.19           H  
ATOM    499  NE2 HIS A  30      -4.533  -5.837  21.110  1.00 95.19           N  
ATOM    500  N   ILE A  31       0.349  -2.829  18.039  1.00 96.52           N  
ATOM    501  H   ILE A  31      -0.138  -3.602  17.610  1.00 96.52           H  
ATOM    502  CA  ILE A  31       1.138  -1.947  17.175  1.00 96.52           C  
ATOM    503  HA  ILE A  31       1.755  -1.304  17.803  1.00 96.52           H  
ATOM    504  C   ILE A  31       0.189  -1.040  16.397  1.00 96.52           C  
ATOM    505  CB  ILE A  31       2.121  -2.736  16.279  1.00 96.52           C  
ATOM    506  HB  ILE A  31       1.565  -3.249  15.494  1.00 96.52           H  
ATOM    507  O   ILE A  31      -0.752  -1.503  15.760  1.00 96.52           O  
ATOM    508  CG1 ILE A  31       2.879  -3.804  17.106  1.00 96.52           C  
ATOM    509 HG12 ILE A  31       3.333  -3.340  17.982  1.00 96.52           H  
ATOM    510 HG13 ILE A  31       2.159  -4.541  17.459  1.00 96.52           H  
ATOM    511  CG2 ILE A  31       3.079  -1.751  15.589  1.00 96.52           C  
ATOM    512 HG21 ILE A  31       2.523  -1.031  14.988  1.00 96.52           H  
ATOM    513 HG22 ILE A  31       3.759  -2.283  14.924  1.00 96.52           H  
ATOM    514 HG23 ILE A  31       3.657  -1.207  16.336  1.00 96.52           H  
ATOM    515  CD1 ILE A  31       3.972  -4.573  16.361  1.00 96.52           C  
ATOM    516 HD11 ILE A  31       4.830  -3.918  16.203  1.00 96.52           H  
ATOM    517 HD12 ILE A  31       3.603  -4.934  15.401  1.00 96.52           H  
ATOM    518 HD13 ILE A  31       4.294  -5.422  16.964  1.00 96.52           H  
ATOM    519  N   GLU A  32       0.430   0.264  16.471  1.00 95.87           N  
ATOM    520  H   GLU A  32       1.255   0.568  16.970  1.00 95.87           H  
ATOM    521  CA  GLU A  32      -0.332   1.279  15.740  1.00 95.87           C  
ATOM    522  HA  GLU A  32      -1.350   0.937  15.554  1.00 95.87           H  
ATOM    523  C   GLU A  32       0.307   1.575  14.392  1.00 95.87           C  
ATOM    524  CB  GLU A  32      -0.374   2.548  16.592  1.00 95.87           C  
ATOM    525  HB2 GLU A  32      -0.901   2.323  17.519  1.00 95.87           H  
ATOM    526  HB3 GLU A  32       0.657   2.804  16.838  1.00 95.87           H  
ATOM    527  O   GLU A  32      -0.389   1.628  13.380  1.00 95.87           O  
ATOM    528  CG  GLU A  32      -1.041   3.770  15.931  1.00 95.87           C  
ATOM    529  HG2 GLU A  32      -0.586   3.969  14.961  1.00 95.87           H  
ATOM    530  HG3 GLU A  32      -2.100   3.554  15.790  1.00 95.87           H  
ATOM    531  CD  GLU A  32      -0.879   5.019  16.806  1.00 95.87           C  
ATOM    532  OE1 GLU A  32      -1.452   6.094  16.547  1.00 95.87           O  
ATOM    533  OE2 GLU A  32      -0.206   4.936  17.853  1.00 95.87           O  
ATOM    534  N   ALA A  33       1.626   1.769  14.387  1.00 96.13           N  
ATOM    535  H   ALA A  33       2.141   1.671  15.251  1.00 96.13           H  
ATOM    536  CA  ALA A  33       2.378   2.128  13.199  1.00 96.13           C  
ATOM    537  HA  ALA A  33       1.944   1.598  12.352  1.00 96.13           H  
ATOM    538  C   ALA A  33       3.851   1.729  13.321  1.00 96.13           C  
ATOM    539  CB  ALA A  33       2.247   3.639  12.967  1.00 96.13           C  
ATOM    540  HB1 ALA A  33       2.731   4.189  13.774  1.00 96.13           H  
ATOM    541  HB2 ALA A  33       1.192   3.912  12.933  1.00 96.13           H  
ATOM    542  HB3 ALA A  33       2.709   3.910  12.018  1.00 96.13           H  
ATOM    543  O   ALA A  33       4.396   1.612  14.422  1.00 96.13           O  
ATOM    544  N   ILE A  34       4.508   1.571  12.178  1.00 97.62           N  
ATOM    545  H   ILE A  34       3.982   1.676  11.323  1.00 97.62           H  
ATOM    546  CA  ILE A  34       5.953   1.376  12.057  1.00 97.62           C  
ATOM    547  HA  ILE A  34       6.431   1.523  13.025  1.00 97.62           H  
ATOM    548  C   ILE A  34       6.476   2.432  11.090  1.00 97.62           C  
ATOM    549  CB  ILE A  34       6.282  -0.046  11.556  1.00 97.62           C  
ATOM    550  HB  ILE A  34       5.801  -0.175  10.586  1.00 97.62           H  
ATOM    551  O   ILE A  34       5.940   2.591  10.001  1.00 97.62           O  
ATOM    552  CG1 ILE A  34       5.748  -1.136  12.510  1.00 97.62           C  
ATOM    553 HG12 ILE A  34       4.790  -0.839  12.937  1.00 97.62           H  
ATOM    554 HG13 ILE A  34       6.447  -1.283  13.334  1.00 97.62           H  
ATOM    555  CG2 ILE A  34       7.799  -0.229  11.358  1.00 97.62           C  
ATOM    556 HG21 ILE A  34       8.162   0.435  10.573  1.00 97.62           H  
ATOM    557 HG22 ILE A  34       8.329  -0.012  12.286  1.00 97.62           H  
ATOM    558 HG23 ILE A  34       8.021  -1.250  11.047  1.00 97.62           H  
ATOM    559  CD1 ILE A  34       5.530  -2.464  11.783  1.00 97.62           C  
ATOM    560 HD11 ILE A  34       6.484  -2.869  11.444  1.00 97.62           H  
ATOM    561 HD12 ILE A  34       5.053  -3.173  12.459  1.00 97.62           H  
ATOM    562 HD13 ILE A  34       4.884  -2.311  10.918  1.00 97.62           H  
ATOM    563  N   PHE A  35       7.544   3.125  11.458  1.00 97.28           N  
ATOM    564  H   PHE A  35       7.938   2.955  12.373  1.00 97.28           H  
ATOM    565  CA  PHE A  35       8.268   4.015  10.560  1.00 97.28           C  
ATOM    566  HA  PHE A  35       7.699   4.173   9.643  1.00 97.28           H  
ATOM    567  C   PHE A  35       9.590   3.354  10.187  1.00 97.28           C  
ATOM    568  CB  PHE A  35       8.463   5.385  11.218  1.00 97.28           C  
ATOM    569  HB2 PHE A  35       9.005   6.029  10.526  1.00 97.28           H  
ATOM    570  HB3 PHE A  35       9.086   5.273  12.106  1.00 97.28           H  
ATOM    571  O   PHE A  35      10.460   3.180  11.042  1.00 97.28           O  
ATOM    572  CG  PHE A  35       7.170   6.067  11.610  1.00 97.28           C  
ATOM    573  CD1 PHE A  35       6.484   6.854  10.667  1.00 97.28           C  
ATOM    574  HD1 PHE A  35       6.889   6.983   9.675  1.00 97.28           H  
ATOM    575  CD2 PHE A  35       6.636   5.895  12.901  1.00 97.28           C  
ATOM    576  HD2 PHE A  35       7.149   5.271  13.618  1.00 97.28           H  
ATOM    577  CE1 PHE A  35       5.267   7.467  11.012  1.00 97.28           C  
ATOM    578  HE1 PHE A  35       4.736   8.062  10.284  1.00 97.28           H  
ATOM    579  CE2 PHE A  35       5.416   6.505  13.241  1.00 97.28           C  
ATOM    580  HE2 PHE A  35       4.983   6.350  14.218  1.00 97.28           H  
ATOM    581  CZ  PHE A  35       4.734   7.291  12.299  1.00 97.28           C  
ATOM    582  HZ  PHE A  35       3.788   7.746  12.557  1.00 97.28           H  
ATOM    583  N   ALA A  36       9.738   2.970   8.920  1.00 97.65           N  
ATOM    584  H   ALA A  36       8.980   3.115   8.268  1.00 97.65           H  
ATOM    585  CA  ALA A  36      11.000   2.477   8.389  1.00 97.65           C  
ATOM    586  HA  ALA A  36      11.553   1.971   9.180  1.00 97.65           H  
ATOM    587  C   ALA A  36      11.843   3.664   7.913  1.00 97.65           C  
ATOM    588  CB  ALA A  36      10.720   1.450   7.289  1.00 97.65           C  
ATOM    589  HB1 ALA A  36      10.155   0.612   7.698  1.00 97.65           H  
ATOM    590  HB2 ALA A  36      10.139   1.910   6.490  1.00 97.65           H  
ATOM    591  HB3 ALA A  36      11.663   1.086   6.881  1.00 97.65           H  
ATOM    592  O   ALA A  36      11.581   4.242   6.860  1.00 97.65           O  
ATOM    593  N   VAL A  37      12.840   4.039   8.712  1.00 97.21           N  
ATOM    594  H   VAL A  37      13.005   3.502   9.551  1.00 97.21           H  
ATOM    595  CA  VAL A  37      13.788   5.114   8.409  1.00 97.21           C  
ATOM    596  HA  VAL A  37      13.285   5.882   7.822  1.00 97.21           H  
ATOM    597  C   VAL A  37      14.924   4.531   7.580  1.00 97.21           C  
ATOM    598  CB  VAL A  37      14.326   5.768   9.696  1.00 97.21           C  
ATOM    599  HB  VAL A  37      14.897   5.035  10.267  1.00 97.21           H  
ATOM    600  O   VAL A  37      15.696   3.711   8.072  1.00 97.21           O  
ATOM    601  CG1 VAL A  37      15.244   6.952   9.362  1.00 97.21           C  
ATOM    602 HG11 VAL A  37      15.592   7.416  10.285  1.00 97.21           H  
ATOM    603 HG12 VAL A  37      14.707   7.691   8.767  1.00 97.21           H  
ATOM    604 HG13 VAL A  37      16.116   6.606   8.808  1.00 97.21           H  
ATOM    605  CG2 VAL A  37      13.187   6.281  10.588  1.00 97.21           C  
ATOM    606 HG21 VAL A  37      12.574   6.997  10.041  1.00 97.21           H  
ATOM    607 HG22 VAL A  37      12.564   5.450  10.919  1.00 97.21           H  
ATOM    608 HG23 VAL A  37      13.602   6.763  11.473  1.00 97.21           H  
ATOM    609  N   VAL A  38      15.015   4.951   6.323  1.00 97.03           N  
ATOM    610  H   VAL A  38      14.329   5.613   5.990  1.00 97.03           H  
ATOM    611  CA  VAL A  38      15.954   4.433   5.327  1.00 97.03           C  
ATOM    612  HA  VAL A  38      16.474   3.566   5.736  1.00 97.03           H  
ATOM    613  C   VAL A  38      16.977   5.508   4.995  1.00 97.03           C  
ATOM    614  CB  VAL A  38      15.204   3.975   4.063  1.00 97.03           C  
ATOM    615  HB  VAL A  38      14.711   4.828   3.599  1.00 97.03           H  
ATOM    616  O   VAL A  38      16.613   6.583   4.516  1.00 97.03           O  
ATOM    617  CG1 VAL A  38      16.160   3.361   3.037  1.00 97.03           C  
ATOM    618 HG11 VAL A  38      16.710   2.542   3.500  1.00 97.03           H  
ATOM    619 HG12 VAL A  38      15.598   2.981   2.184  1.00 97.03           H  
ATOM    620 HG13 VAL A  38      16.863   4.113   2.679  1.00 97.03           H  
ATOM    621  CG2 VAL A  38      14.136   2.931   4.407  1.00 97.03           C  
ATOM    622 HG21 VAL A  38      13.621   2.627   3.496  1.00 97.03           H  
ATOM    623 HG22 VAL A  38      13.393   3.358   5.081  1.00 97.03           H  
ATOM    624 HG23 VAL A  38      14.584   2.058   4.882  1.00 97.03           H  
ATOM    625  N   THR A  39      18.258   5.222   5.223  1.00 95.66           N  
ATOM    626  H   THR A  39      18.490   4.319   5.611  1.00 95.66           H  
ATOM    627  CA  THR A  39      19.366   6.144   4.947  1.00 95.66           C  
ATOM    628  HA  THR A  39      18.965   6.998   4.402  1.00 95.66           H  
ATOM    629  C   THR A  39      20.418   5.505   4.048  1.00 95.66           C  
ATOM    630  CB  THR A  39      20.002   6.716   6.223  1.00 95.66           C  
ATOM    631  HB  THR A  39      20.812   7.388   5.939  1.00 95.66           H  
ATOM    632  O   THR A  39      20.883   4.385   4.271  1.00 95.66           O  
ATOM    633  CG2 THR A  39      19.003   7.497   7.068  1.00 95.66           C  
ATOM    634 HG21 THR A  39      18.230   6.833   7.456  1.00 95.66           H  
ATOM    635 HG22 THR A  39      18.537   8.260   6.443  1.00 95.66           H  
ATOM    636 HG23 THR A  39      19.516   7.987   7.896  1.00 95.66           H  
ATOM    637  OG1 THR A  39      20.513   5.714   7.062  1.00 95.66           O  
ATOM    638  HG1 THR A  39      20.571   6.085   7.945  1.00 95.66           H  
ATOM    639  N   PHE A  40      20.794   6.222   2.994  1.00 95.44           N  
ATOM    640  H   PHE A  40      20.386   7.135   2.855  1.00 95.44           H  
ATOM    641  CA  PHE A  40      21.772   5.767   2.006  1.00 95.44           C  
ATOM    642  HA  PHE A  40      22.573   5.236   2.521  1.00 95.44           H  
ATOM    643  C   PHE A  40      22.391   6.960   1.281  1.00 95.44           C  
ATOM    644  CB  PHE A  40      21.118   4.791   1.012  1.00 95.44           C  
ATOM    645  HB2 PHE A  40      21.898   4.372   0.376  1.00 95.44           H  
ATOM    646  HB3 PHE A  40      20.693   3.957   1.571  1.00 95.44           H  
ATOM    647  O   PHE A  40      21.812   8.044   1.240  1.00 95.44           O  
ATOM    648  CG  PHE A  40      20.023   5.371   0.135  1.00 95.44           C  
ATOM    649  CD1 PHE A  40      18.752   5.643   0.678  1.00 95.44           C  
ATOM    650  HD1 PHE A  40      18.557   5.454   1.723  1.00 95.44           H  
ATOM    651  CD2 PHE A  40      20.257   5.610  -1.233  1.00 95.44           C  
ATOM    652  HD2 PHE A  40      21.221   5.390  -1.667  1.00 95.44           H  
ATOM    653  CE1 PHE A  40      17.731   6.169  -0.129  1.00 95.44           C  
ATOM    654  HE1 PHE A  40      16.767   6.393   0.302  1.00 95.44           H  
ATOM    655  CE2 PHE A  40      19.220   6.102  -2.048  1.00 95.44           C  
ATOM    656  HE2 PHE A  40      19.381   6.239  -3.107  1.00 95.44           H  
ATOM    657  CZ  PHE A  40      17.960   6.388  -1.497  1.00 95.44           C  
ATOM    658  HZ  PHE A  40      17.162   6.758  -2.123  1.00 95.44           H  
ATOM    659  N   THR A  41      23.565   6.765   0.685  1.00 95.35           N  
ATOM    660  H   THR A  41      24.000   5.856   0.750  1.00 95.35           H  
ATOM    661  CA  THR A  41      24.251   7.809  -0.087  1.00 95.35           C  
ATOM    662  HA  THR A  41      23.686   8.740  -0.038  1.00 95.35           H  
ATOM    663  C   THR A  41      24.331   7.397  -1.544  1.00 95.35           C  
ATOM    664  CB  THR A  41      25.640   8.104   0.490  1.00 95.35           C  
ATOM    665  HB  THR A  41      26.232   7.189   0.505  1.00 95.35           H  
ATOM    666  O   THR A  41      25.014   6.429  -1.878  1.00 95.35           O  
ATOM    667  CG2 THR A  41      26.388   9.186  -0.289  1.00 95.35           C  
ATOM    668 HG21 THR A  41      25.792  10.098  -0.327  1.00 95.35           H  
ATOM    669 HG22 THR A  41      27.337   9.399   0.201  1.00 95.35           H  
ATOM    670 HG23 THR A  41      26.595   8.847  -1.304  1.00 95.35           H  
ATOM    671  OG1 THR A  41      25.495   8.591   1.804  1.00 95.35           O  
ATOM    672  HG1 THR A  41      26.326   8.450   2.263  1.00 95.35           H  
ATOM    673  N   VAL A  42      23.657   8.152  -2.413  1.00 94.52           N  
ATOM    674  H   VAL A  42      23.154   8.954  -2.060  1.00 94.52           H  
ATOM    675  CA  VAL A  42      23.719   7.967  -3.867  1.00 94.52           C  
ATOM    676  HA  VAL A  42      23.682   6.903  -4.097  1.00 94.52           H  
ATOM    677  C   VAL A  42      25.039   8.537  -4.370  1.00 94.52           C  
ATOM    678  CB  VAL A  42      22.533   8.650  -4.571  1.00 94.52           C  
ATOM    679  HB  VAL A  42      22.559   9.721  -4.365  1.00 94.52           H  
ATOM    680  O   VAL A  42      25.252   9.750  -4.312  1.00 94.52           O  
ATOM    681  CG1 VAL A  42      22.575   8.425  -6.088  1.00 94.52           C  
ATOM    682 HG11 VAL A  42      23.476   8.862  -6.519  1.00 94.52           H  
ATOM    683 HG12 VAL A  42      21.711   8.895  -6.558  1.00 94.52           H  
ATOM    684 HG13 VAL A  42      22.563   7.358  -6.312  1.00 94.52           H  
ATOM    685  CG2 VAL A  42      21.196   8.114  -4.060  1.00 94.52           C  
ATOM    686 HG21 VAL A  42      21.102   8.272  -2.986  1.00 94.52           H  
ATOM    687 HG22 VAL A  42      21.129   7.048  -4.279  1.00 94.52           H  
ATOM    688 HG23 VAL A  42      20.383   8.644  -4.555  1.00 94.52           H  
ATOM    689  N   THR A  43      25.932   7.681  -4.857  1.00 94.45           N  
ATOM    690  H   THR A  43      25.698   6.699  -4.891  1.00 94.45           H  
ATOM    691  CA  THR A  43      27.240   8.100  -5.386  1.00 94.45           C  
ATOM    692  HA  THR A  43      27.505   9.067  -4.959  1.00 94.45           H  
ATOM    693  C   THR A  43      27.235   8.327  -6.880  1.00 94.45           C  
ATOM    694  CB  THR A  43      28.345   7.108  -5.022  1.00 94.45           C  
ATOM    695  HB  THR A  43      29.230   7.304  -5.628  1.00 94.45           H  
ATOM    696  O   THR A  43      27.907   9.238  -7.356  1.00 94.45           O  
ATOM    697  CG2 THR A  43      28.694   7.345  -3.557  1.00 94.45           C  
ATOM    698 HG21 THR A  43      28.764   8.413  -3.349  1.00 94.45           H  
ATOM    699 HG22 THR A  43      27.928   6.916  -2.912  1.00 94.45           H  
ATOM    700 HG23 THR A  43      29.683   6.935  -3.351  1.00 94.45           H  
ATOM    701  OG1 THR A  43      27.936   5.762  -5.190  1.00 94.45           O  
ATOM    702  HG1 THR A  43      28.131   5.508  -6.095  1.00 94.45           H  
ATOM    703  N   THR A  44      26.435   7.557  -7.607  1.00 94.02           N  
ATOM    704  H   THR A  44      25.879   6.851  -7.145  1.00 94.02           H  
ATOM    705  CA  THR A  44      26.244   7.735  -9.045  1.00 94.02           C  
ATOM    706  HA  THR A  44      26.683   8.684  -9.354  1.00 94.02           H  
ATOM    707  C   THR A  44      24.751   7.795  -9.317  1.00 94.02           C  
ATOM    708  CB  THR A  44      26.934   6.624  -9.847  1.00 94.02           C  
ATOM    709  HB  THR A  44      26.403   5.685  -9.696  1.00 94.02           H  
ATOM    710  O   THR A  44      23.993   6.959  -8.821  1.00 94.02           O  
ATOM    711  CG2 THR A  44      26.993   6.960 -11.336  1.00 94.02           C  
ATOM    712 HG21 THR A  44      25.983   7.020 -11.739  1.00 94.02           H  
ATOM    713 HG22 THR A  44      27.509   7.907 -11.499  1.00 94.02           H  
ATOM    714 HG23 THR A  44      27.516   6.162 -11.862  1.00 94.02           H  
ATOM    715  OG1 THR A  44      28.268   6.475  -9.402  1.00 94.02           O  
ATOM    716  HG1 THR A  44      28.800   7.134  -9.852  1.00 94.02           H  
ATOM    717  N   GLY A  45      24.330   8.833 -10.041  1.00 90.25           N  
ATOM    718  H   GLY A  45      25.019   9.457 -10.438  1.00 90.25           H  
ATOM    719  CA  GLY A  45      22.937   9.028 -10.426  1.00 90.25           C  
ATOM    720  HA2 GLY A  45      22.299   8.941  -9.546  1.00 90.25           H  
ATOM    721  HA3 GLY A  45      22.810  10.027 -10.842  1.00 90.25           H  
ATOM    722  C   GLY A  45      22.464   8.009 -11.465  1.00 90.25           C  
ATOM    723  O   GLY A  45      23.213   7.136 -11.910  1.00 90.25           O  
ATOM    724  N   PHE A  46      21.202   8.143 -11.847  1.00 91.89           N  
ATOM    725  H   PHE A  46      20.657   8.901 -11.464  1.00 91.89           H  
ATOM    726  CA  PHE A  46      20.547   7.292 -12.834  1.00 91.89           C  
ATOM    727  HA  PHE A  46      20.844   6.255 -12.674  1.00 91.89           H  
ATOM    728  C   PHE A  46      20.930   7.700 -14.258  1.00 91.89           C  
ATOM    729  CB  PHE A  46      19.027   7.406 -12.662  1.00 91.89           C  
ATOM    730  HB2 PHE A  46      18.696   8.367 -13.054  1.00 91.89           H  
ATOM    731  HB3 PHE A  46      18.562   6.629 -13.270  1.00 91.89           H  
ATOM    732  O   PHE A  46      20.975   8.893 -14.561  1.00 91.89           O  
ATOM    733  CG  PHE A  46      18.525   7.287 -11.236  1.00 91.89           C  
ATOM    734  CD1 PHE A  46      18.028   6.061 -10.773  1.00 91.89           C  
ATOM    735  HD1 PHE A  46      18.003   5.204 -11.429  1.00 91.89           H  
ATOM    736  CD2 PHE A  46      18.519   8.406 -10.380  1.00 91.89           C  
ATOM    737  HD2 PHE A  46      18.903   9.353 -10.729  1.00 91.89           H  
ATOM    738  CE1 PHE A  46      17.482   5.968  -9.485  1.00 91.89           C  
ATOM    739  HE1 PHE A  46      17.005   5.051  -9.173  1.00 91.89           H  
ATOM    740  CE2 PHE A  46      18.020   8.294  -9.071  1.00 91.89           C  
ATOM    741  HE2 PHE A  46      18.035   9.139  -8.398  1.00 91.89           H  
ATOM    742  CZ  PHE A  46      17.474   7.080  -8.636  1.00 91.89           C  
ATOM    743  HZ  PHE A  46      17.012   7.001  -7.663  1.00 91.89           H  
ATOM    744  N   ALA A  47      21.106   6.727 -15.146  1.00 93.94           N  
ATOM    745  H   ALA A  47      21.130   5.768 -14.828  1.00 93.94           H  
ATOM    746  CA  ALA A  47      21.113   6.962 -16.583  1.00 93.94           C  
ATOM    747  HA  ALA A  47      21.645   7.889 -16.798  1.00 93.94           H  
ATOM    748  C   ALA A  47      19.674   7.113 -17.097  1.00 93.94           C  
ATOM    749  CB  ALA A  47      21.857   5.809 -17.258  1.00 93.94           C  
ATOM    750  HB1 ALA A  47      21.879   5.964 -18.336  1.00 93.94           H  
ATOM    751  HB2 ALA A  47      21.377   4.858 -17.027  1.00 93.94           H  
ATOM    752  HB3 ALA A  47      22.885   5.782 -16.894  1.00 93.94           H  
ATOM    753  O   ALA A  47      19.381   7.976 -17.924  1.00 93.94           O  
ATOM    754  N   THR A  48      18.742   6.301 -16.590  1.00 93.45           N  
ATOM    755  H   THR A  48      19.040   5.513 -16.033  1.00 93.45           H  
ATOM    756  CA  THR A  48      17.300   6.469 -16.798  1.00 93.45           C  
ATOM    757  HA  THR A  48      17.075   7.526 -16.941  1.00 93.45           H  
ATOM    758  C   THR A  48      16.552   5.991 -15.561  1.00 93.45           C  
ATOM    759  CB  THR A  48      16.827   5.711 -18.047  1.00 93.45           C  
ATOM    760  HB  THR A  48      16.950   4.638 -17.904  1.00 93.45           H  
ATOM    761  O   THR A  48      16.297   4.799 -15.391  1.00 93.45           O  
ATOM    762  CG2 THR A  48      15.364   6.012 -18.375  1.00 93.45           C  
ATOM    763 HG21 THR A  48      15.223   7.083 -18.523  1.00 93.45           H  
ATOM    764 HG22 THR A  48      15.087   5.481 -19.285  1.00 93.45           H  
ATOM    765 HG23 THR A  48      14.719   5.668 -17.567  1.00 93.45           H  
ATOM    766  OG1 THR A  48      17.604   6.121 -19.156  1.00 93.45           O  
ATOM    767  HG1 THR A  48      18.036   6.940 -18.902  1.00 93.45           H  
ATOM    768  N   ALA A  49      16.190   6.931 -14.686  1.00 92.58           N  
ATOM    769  H   ALA A  49      16.391   7.901 -14.881  1.00 92.58           H  
ATOM    770  CA  ALA A  49      15.442   6.614 -13.475  1.00 92.58           C  
ATOM    771  HA  ALA A  49      16.063   5.983 -12.839  1.00 92.58           H  
ATOM    772  C   ALA A  49      14.165   5.830 -13.809  1.00 92.58           C  
ATOM    773  CB  ALA A  49      15.128   7.905 -12.710  1.00 92.58           C  
ATOM    774  HB1 ALA A  49      14.605   7.661 -11.786  1.00 92.58           H  
ATOM    775  HB2 ALA A  49      16.049   8.434 -12.464  1.00 92.58           H  
ATOM    776  HB3 ALA A  49      14.488   8.549 -13.313  1.00 92.58           H  
ATOM    777  O   ALA A  49      13.505   6.078 -14.823  1.00 92.58           O  
ATOM    778  N   ASN A  50      13.828   4.867 -12.958  1.00 92.61           N  
ATOM    779  H   ASN A  50      14.409   4.694 -12.150  1.00 92.61           H  
ATOM    780  CA  ASN A  50      12.510   4.259 -13.003  1.00 92.61           C  
ATOM    781  HA  ASN A  50      12.334   3.905 -14.018  1.00 92.61           H  
ATOM    782  C   ASN A  50      11.424   5.307 -12.683  1.00 92.61           C  
ATOM    783  CB  ASN A  50      12.471   3.043 -12.060  1.00 92.61           C  
ATOM    784  HB2 ASN A  50      13.368   2.437 -12.188  1.00 92.61           H  
ATOM    785  HB3 ASN A  50      11.609   2.429 -12.321  1.00 92.61           H  
ATOM    786  O   ASN A  50      11.692   6.389 -12.157  1.00 92.61           O  
ATOM    787  CG  ASN A  50      12.364   3.425 -10.598  1.00 92.61           C  
ATOM    788  ND2 ASN A  50      11.798   2.588  -9.776  1.00 92.61           N  
ATOM    789 HD21 ASN A  50      11.788   2.892  -8.813  1.00 92.61           H  
ATOM    790 HD22 ASN A  50      11.662   1.628 -10.056  1.00 92.61           H  
ATOM    791  OD1 ASN A  50      12.752   4.484 -10.162  1.00 92.61           O  
ATOM    792  N   ALA A  51      10.174   4.950 -12.955  1.00 92.09           N  
ATOM    793  H   ALA A  51      10.020   4.081 -13.446  1.00 92.09           H  
ATOM    794  CA  ALA A  51       9.036   5.851 -12.796  1.00 92.09           C  
ATOM    795  HA  ALA A  51       9.196   6.726 -13.425  1.00 92.09           H  
ATOM    796  C   ALA A  51       8.814   6.361 -11.349  1.00 92.09           C  
ATOM    797  CB  ALA A  51       7.830   5.073 -13.323  1.00 92.09           C  
ATOM    798  HB1 ALA A  51       8.052   4.635 -14.296  1.00 92.09           H  
ATOM    799  HB2 ALA A  51       6.976   5.738 -13.451  1.00 92.09           H  
ATOM    800  HB3 ALA A  51       7.582   4.275 -12.623  1.00 92.09           H  
ATOM    801  O   ALA A  51       8.188   7.400 -11.154  1.00 92.09           O  
ATOM    802  N   ASP A  52       9.330   5.647 -10.342  1.00 92.53           N  
ATOM    803  H   ASP A  52       9.878   4.833 -10.585  1.00 92.53           H  
ATOM    804  CA  ASP A  52       9.221   5.987  -8.916  1.00 92.53           C  
ATOM    805  HA  ASP A  52       8.454   6.751  -8.786  1.00 92.53           H  
ATOM    806  C   ASP A  52      10.520   6.574  -8.321  1.00 92.53           C  
ATOM    807  CB  ASP A  52       8.771   4.737  -8.142  1.00 92.53           C  
ATOM    808  HB2 ASP A  52       9.424   3.908  -8.414  1.00 92.53           H  
ATOM    809  HB3 ASP A  52       8.876   4.918  -7.072  1.00 92.53           H  
ATOM    810  O   ASP A  52      10.582   6.810  -7.118  1.00 92.53           O  
ATOM    811  CG  ASP A  52       7.320   4.328  -8.398  1.00 92.53           C  
ATOM    812  OD1 ASP A  52       6.417   5.187  -8.359  1.00 92.53           O  
ATOM    813  OD2 ASP A  52       7.049   3.112  -8.541  1.00 92.53           O  
ATOM    814  N   ALA A  53      11.559   6.787  -9.134  1.00 91.51           N  
ATOM    815  H   ALA A  53      11.448   6.534 -10.106  1.00 91.51           H  
ATOM    816  CA  ALA A  53      12.890   7.271  -8.758  1.00 91.51           C  
ATOM    817  HA  ALA A  53      13.579   6.907  -9.520  1.00 91.51           H  
ATOM    818  C   ALA A  53      13.428   6.705  -7.417  1.00 91.51           C  
ATOM    819  CB  ALA A  53      12.885   8.806  -8.866  1.00 91.51           C  
ATOM    820  HB1 ALA A  53      12.217   9.233  -8.118  1.00 91.51           H  
ATOM    821  HB2 ALA A  53      13.892   9.200  -8.730  1.00 91.51           H  
ATOM    822  HB3 ALA A  53      12.535   9.098  -9.856  1.00 91.51           H  
ATOM    823  O   ALA A  53      13.403   5.498  -7.156  1.00 91.51           O  
ATOM    824  N   LEU A  54      13.949   7.578  -6.545  1.00 92.76           N  
ATOM    825  H   LEU A  54      13.870   8.559  -6.771  1.00 92.76           H  
ATOM    826  CA  LEU A  54      14.542   7.198  -5.258  1.00 92.76           C  
ATOM    827  HA  LEU A  54      15.298   6.436  -5.444  1.00 92.76           H  
ATOM    828  C   LEU A  54      13.537   6.563  -4.288  1.00 92.76           C  
ATOM    829  CB  LEU A  54      15.211   8.424  -4.610  1.00 92.76           C  
ATOM    830  HB2 LEU A  54      14.488   9.239  -4.588  1.00 92.76           H  
ATOM    831  HB3 LEU A  54      15.468   8.181  -3.579  1.00 92.76           H  
ATOM    832  O   LEU A  54      13.948   5.799  -3.416  1.00 92.76           O  
ATOM    833  CG  LEU A  54      16.488   8.902  -5.322  1.00 92.76           C  
ATOM    834  HG  LEU A  54      16.280   9.071  -6.378  1.00 92.76           H  
ATOM    835  CD1 LEU A  54      16.972  10.208  -4.690  1.00 92.76           C  
ATOM    836 HD11 LEU A  54      17.865  10.559  -5.208  1.00 92.76           H  
ATOM    837 HD12 LEU A  54      16.192  10.962  -4.796  1.00 92.76           H  
ATOM    838 HD13 LEU A  54      17.182  10.061  -3.630  1.00 92.76           H  
ATOM    839  CD2 LEU A  54      17.647   7.906  -5.192  1.00 92.76           C  
ATOM    840 HD21 LEU A  54      17.979   7.859  -4.155  1.00 92.76           H  
ATOM    841 HD22 LEU A  54      18.469   8.237  -5.826  1.00 92.76           H  
ATOM    842 HD23 LEU A  54      17.350   6.905  -5.505  1.00 92.76           H  
ATOM    843  N   GLN A  55      12.239   6.830  -4.447  1.00 93.04           N  
ATOM    844  H   GLN A  55      11.961   7.427  -5.212  1.00 93.04           H  
ATOM    845  CA  GLN A  55      11.183   6.253  -3.613  1.00 93.04           C  
ATOM    846  HA  GLN A  55      11.417   6.453  -2.567  1.00 93.04           H  
ATOM    847  C   GLN A  55      11.094   4.729  -3.768  1.00 93.04           C  
ATOM    848  CB  GLN A  55       9.822   6.895  -3.933  1.00 93.04           C  
ATOM    849  HB2 GLN A  55       9.100   6.477  -3.231  1.00 93.04           H  
ATOM    850  HB3 GLN A  55       9.482   6.601  -4.926  1.00 93.04           H  
ATOM    851  O   GLN A  55      10.576   4.048  -2.887  1.00 93.04           O  
ATOM    852  CG  GLN A  55       9.788   8.430  -3.803  1.00 93.04           C  
ATOM    853  HG2 GLN A  55      10.492   8.758  -3.038  1.00 93.04           H  
ATOM    854  HG3 GLN A  55       8.791   8.716  -3.470  1.00 93.04           H  
ATOM    855  CD  GLN A  55      10.081   9.168  -5.112  1.00 93.04           C  
ATOM    856  NE2 GLN A  55       9.149   9.919  -5.646  1.00 93.04           N  
ATOM    857 HE21 GLN A  55       9.299  10.158  -6.616  1.00 93.04           H  
ATOM    858 HE22 GLN A  55       8.217   9.925  -5.255  1.00 93.04           H  
ATOM    859  OE1 GLN A  55      11.161   9.140  -5.669  1.00 93.04           O  
ATOM    860  N   ASN A  56      11.614   4.174  -4.868  1.00 95.18           N  
ATOM    861  H   ASN A  56      11.999   4.775  -5.582  1.00 95.18           H  
ATOM    862  CA  ASN A  56      11.638   2.731  -5.083  1.00 95.18           C  
ATOM    863  HA  ASN A  56      10.712   2.315  -4.686  1.00 95.18           H  
ATOM    864  C   ASN A  56      12.771   2.016  -4.336  1.00 95.18           C  
ATOM    865  CB  ASN A  56      11.665   2.447  -6.588  1.00 95.18           C  
ATOM    866  HB2 ASN A  56      10.932   3.086  -7.080  1.00 95.18           H  
ATOM    867  HB3 ASN A  56      12.656   2.675  -6.982  1.00 95.18           H  
ATOM    868  O   ASN A  56      12.858   0.796  -4.420  1.00 95.18           O  
ATOM    869  CG  ASN A  56      11.296   1.002  -6.884  1.00 95.18           C  
ATOM    870  ND2 ASN A  56      12.054   0.299  -7.691  1.00 95.18           N  
ATOM    871 HD21 ASN A  56      12.867   0.695  -8.141  1.00 95.18           H  
ATOM    872 HD22 ASN A  56      11.781  -0.667  -7.801  1.00 95.18           H  
ATOM    873  OD1 ASN A  56      10.296   0.486  -6.415  1.00 95.18           O  
ATOM    874  N   ILE A  57      13.635   2.724  -3.589  1.00 95.90           N  
ATOM    875  H   ILE A  57      13.543   3.730  -3.557  1.00 95.90           H  
ATOM    876  CA  ILE A  57      14.762   2.081  -2.889  1.00 95.90           C  
ATOM    877  HA  ILE A  57      15.368   1.605  -3.660  1.00 95.90           H  
ATOM    878  C   ILE A  57      14.293   0.963  -1.950  1.00 95.90           C  
ATOM    879  CB  ILE A  57      15.641   3.119  -2.156  1.00 95.90           C  
ATOM    880  HB  ILE A  57      15.868   3.920  -2.860  1.00 95.90           H  
ATOM    881  O   ILE A  57      14.965  -0.060  -1.832  1.00 95.90           O  
ATOM    882  CG1 ILE A  57      16.987   2.547  -1.668  1.00 95.90           C  
ATOM    883 HG12 ILE A  57      17.533   3.334  -1.147  1.00 95.90           H  
ATOM    884 HG13 ILE A  57      16.819   1.734  -0.962  1.00 95.90           H  
ATOM    885  CG2 ILE A  57      14.920   3.747  -0.958  1.00 95.90           C  
ATOM    886 HG21 ILE A  57      14.669   2.998  -0.207  1.00 95.90           H  
ATOM    887 HG22 ILE A  57      15.567   4.495  -0.499  1.00 95.90           H  
ATOM    888 HG23 ILE A  57      14.022   4.240  -1.332  1.00 95.90           H  
ATOM    889  CD1 ILE A  57      17.875   2.049  -2.813  1.00 95.90           C  
ATOM    890 HD11 ILE A  57      18.878   1.855  -2.435  1.00 95.90           H  
ATOM    891 HD12 ILE A  57      17.477   1.125  -3.232  1.00 95.90           H  
ATOM    892 HD13 ILE A  57      17.940   2.806  -3.595  1.00 95.90           H  
ATOM    893  N   ILE A  58      13.110   1.120  -1.346  1.00 97.08           N  
ATOM    894  H   ILE A  58      12.603   1.971  -1.543  1.00 97.08           H  
ATOM    895  CA  ILE A  58      12.352   0.012  -0.767  1.00 97.08           C  
ATOM    896  HA  ILE A  58      13.031  -0.801  -0.509  1.00 97.08           H  
ATOM    897  C   ILE A  58      11.409  -0.512  -1.847  1.00 97.08           C  
ATOM    898  CB  ILE A  58      11.622   0.441   0.522  1.00 97.08           C  
ATOM    899  HB  ILE A  58      10.930   1.248   0.280  1.00 97.08           H  
ATOM    900  O   ILE A  58      10.319   0.015  -2.059  1.00 97.08           O  
ATOM    901  CG1 ILE A  58      12.593   0.979   1.594  1.00 97.08           C  
ATOM    902 HG12 ILE A  58      12.021   1.205   2.494  1.00 97.08           H  
ATOM    903 HG13 ILE A  58      13.023   1.915   1.238  1.00 97.08           H  
ATOM    904  CG2 ILE A  58      10.799  -0.727   1.098  1.00 97.08           C  
ATOM    905 HG21 ILE A  58      11.424  -1.609   1.244  1.00 97.08           H  
ATOM    906 HG22 ILE A  58      10.359  -0.433   2.051  1.00 97.08           H  
ATOM    907 HG23 ILE A  58       9.983  -0.982   0.422  1.00 97.08           H  
ATOM    908  CD1 ILE A  58      13.749   0.043   1.975  1.00 97.08           C  
ATOM    909 HD11 ILE A  58      14.327   0.483   2.788  1.00 97.08           H  
ATOM    910 HD12 ILE A  58      14.413  -0.094   1.122  1.00 97.08           H  
ATOM    911 HD13 ILE A  58      13.368  -0.924   2.305  1.00 97.08           H  
ATOM    912  N   ASN A  59      11.829  -1.575  -2.528  1.00 96.85           N  
ATOM    913  H   ASN A  59      12.722  -1.979  -2.287  1.00 96.85           H  
ATOM    914  CA  ASN A  59      11.046  -2.174  -3.604  1.00 96.85           C  
ATOM    915  HA  ASN A  59      10.747  -1.395  -4.306  1.00 96.85           H  
ATOM    916  C   ASN A  59       9.768  -2.832  -3.062  1.00 96.85           C  
ATOM    917  CB  ASN A  59      11.941  -3.183  -4.336  1.00 96.85           C  
ATOM    918  HB2 ASN A  59      12.322  -3.923  -3.632  1.00 96.85           H  
ATOM    919  HB3 ASN A  59      12.787  -2.653  -4.775  1.00 96.85           H  
ATOM    920  O   ASN A  59       8.699  -2.732  -3.662  1.00 96.85           O  
ATOM    921  CG  ASN A  59      11.202  -3.872  -5.465  1.00 96.85           C  
ATOM    922  ND2 ASN A  59      11.095  -5.182  -5.429  1.00 96.85           N  
ATOM    923 HD21 ASN A  59      11.467  -5.701  -4.647  1.00 96.85           H  
ATOM    924 HD22 ASN A  59      10.474  -5.579  -6.119  1.00 96.85           H  
ATOM    925  OD1 ASN A  59      10.703  -3.263  -6.391  1.00 96.85           O  
ATOM    926  N   ARG A  60       9.868  -3.499  -1.906  1.00 97.73           N  
ATOM    927  H   ARG A  60      10.764  -3.508  -1.440  1.00 97.73           H  
ATOM    928  CA  ARG A  60       8.728  -4.148  -1.248  1.00 97.73           C  
ATOM    929  HA  ARG A  60       7.822  -3.610  -1.528  1.00 97.73           H  
ATOM    930  C   ARG A  60       8.853  -4.062   0.267  1.00 97.73           C  
ATOM    931  CB  ARG A  60       8.614  -5.610  -1.724  1.00 97.73           C  
ATOM    932  HB2 ARG A  60       9.350  -6.214  -1.194  1.00 97.73           H  
ATOM    933  HB3 ARG A  60       8.847  -5.667  -2.787  1.00 97.73           H  
ATOM    934  O   ARG A  60       9.918  -4.342   0.816  1.00 97.73           O  
ATOM    935  CG  ARG A  60       7.220  -6.225  -1.509  1.00 97.73           C  
ATOM    936  HG2 ARG A  60       6.885  -6.054  -0.485  1.00 97.73           H  
ATOM    937  HG3 ARG A  60       7.294  -7.301  -1.667  1.00 97.73           H  
ATOM    938  CD  ARG A  60       6.181  -5.661  -2.491  1.00 97.73           C  
ATOM    939  HD2 ARG A  60       6.563  -5.771  -3.506  1.00 97.73           H  
ATOM    940  HD3 ARG A  60       6.030  -4.599  -2.296  1.00 97.73           H  
ATOM    941  NE  ARG A  60       4.900  -6.375  -2.381  1.00 97.73           N  
ATOM    942  HE  ARG A  60       4.809  -7.055  -1.640  1.00 97.73           H  
ATOM    943  NH1 ARG A  60       3.686  -5.277  -3.985  1.00 97.73           N  
ATOM    944 HH11 ARG A  60       4.406  -4.583  -4.126  1.00 97.73           H  
ATOM    945 HH12 ARG A  60       2.836  -5.181  -4.522  1.00 97.73           H  
ATOM    946  NH2 ARG A  60       2.797  -7.041  -2.982  1.00 97.73           N  
ATOM    947 HH21 ARG A  60       2.840  -7.810  -2.328  1.00 97.73           H  
ATOM    948 HH22 ARG A  60       1.924  -6.865  -3.459  1.00 97.73           H  
ATOM    949  CZ  ARG A  60       3.805  -6.225  -3.103  1.00 97.73           C  
ATOM    950  N   ALA A  61       7.755  -3.709   0.922  1.00 98.21           N  
ATOM    951  H   ALA A  61       6.927  -3.483   0.389  1.00 98.21           H  
ATOM    952  CA  ALA A  61       7.597  -3.746   2.364  1.00 98.21           C  
ATOM    953  HA  ALA A  61       8.538  -4.054   2.820  1.00 98.21           H  
ATOM    954  C   ALA A  61       6.529  -4.777   2.730  1.00 98.21           C  
ATOM    955  CB  ALA A  61       7.242  -2.344   2.863  1.00 98.21           C  
ATOM    956  HB1 ALA A  61       7.110  -2.359   3.945  1.00 98.21           H  
ATOM    957  HB2 ALA A  61       8.038  -1.644   2.607  1.00 98.21           H  
ATOM    958  HB3 ALA A  61       6.315  -2.019   2.392  1.00 98.21           H  
ATOM    959  O   ALA A  61       5.396  -4.710   2.248  1.00 98.21           O  
ATOM    960  N   GLN A  62       6.907  -5.730   3.578  1.00 97.99           N  
ATOM    961  H   GLN A  62       7.863  -5.746   3.903  1.00 97.99           H  
ATOM    962  CA  GLN A  62       6.047  -6.828   3.994  1.00 97.99           C  
ATOM    963  HA  GLN A  62       5.043  -6.630   3.618  1.00 97.99           H  
ATOM    964  C   GLN A  62       5.988  -6.918   5.513  1.00 97.99           C  
ATOM    965  CB  GLN A  62       6.506  -8.157   3.378  1.00 97.99           C  
ATOM    966  HB2 GLN A  62       5.799  -8.937   3.662  1.00 97.99           H  
ATOM    967  HB3 GLN A  62       7.490  -8.419   3.766  1.00 97.99           H  
ATOM    968  O   GLN A  62       7.023  -6.902   6.176  1.00 97.99           O  
ATOM    969  CG  GLN A  62       6.571  -8.072   1.851  1.00 97.99           C  
ATOM    970  HG2 GLN A  62       5.626  -7.663   1.494  1.00 97.99           H  
ATOM    971  HG3 GLN A  62       7.371  -7.395   1.549  1.00 97.99           H  
ATOM    972  CD  GLN A  62       6.841  -9.422   1.204  1.00 97.99           C  
ATOM    973  NE2 GLN A  62       5.970  -9.896   0.344  1.00 97.99           N  
ATOM    974 HE21 GLN A  62       6.196 -10.762  -0.123  1.00 97.99           H  
ATOM    975 HE22 GLN A  62       5.198  -9.310   0.059  1.00 97.99           H  
ATOM    976  OE1 GLN A  62       7.847 -10.065   1.454  1.00 97.99           O  
ATOM    977  N   VAL A  63       4.787  -7.061   6.066  1.00 97.74           N  
ATOM    978  H   VAL A  63       3.989  -7.069   5.447  1.00 97.74           H  
ATOM    979  CA  VAL A  63       4.577  -7.392   7.480  1.00 97.74           C  
ATOM    980  HA  VAL A  63       5.542  -7.506   7.974  1.00 97.74           H  
ATOM    981  C   VAL A  63       3.856  -8.724   7.542  1.00 97.74           C  
ATOM    982  CB  VAL A  63       3.807  -6.299   8.240  1.00 97.74           C  
ATOM    983  HB  VAL A  63       2.814  -6.179   7.807  1.00 97.74           H  
ATOM    984  O   VAL A  63       2.700  -8.827   7.136  1.00 97.74           O  
ATOM    985  CG1 VAL A  63       3.654  -6.692   9.718  1.00 97.74           C  
ATOM    986 HG11 VAL A  63       3.086  -7.617   9.811  1.00 97.74           H  
ATOM    987 HG12 VAL A  63       4.634  -6.823  10.177  1.00 97.74           H  
ATOM    988 HG13 VAL A  63       3.105  -5.917  10.251  1.00 97.74           H  
ATOM    989  CG2 VAL A  63       4.541  -4.953   8.172  1.00 97.74           C  
ATOM    990 HG21 VAL A  63       3.997  -4.204   8.747  1.00 97.74           H  
ATOM    991 HG22 VAL A  63       5.551  -5.057   8.569  1.00 97.74           H  
ATOM    992 HG23 VAL A  63       4.612  -4.609   7.141  1.00 97.74           H  
ATOM    993  N   GLN A  64       4.543  -9.743   8.047  1.00 96.64           N  
ATOM    994  H   GLN A  64       5.477  -9.569   8.391  1.00 96.64           H  
ATOM    995  CA  GLN A  64       4.031 -11.104   8.143  1.00 96.64           C  
ATOM    996  HA  GLN A  64       3.105 -11.179   7.572  1.00 96.64           H  
ATOM    997  C   GLN A  64       3.716 -11.452   9.594  1.00 96.64           C  
ATOM    998  CB  GLN A  64       5.020 -12.106   7.534  1.00 96.64           C  
ATOM    999  HB2 GLN A  64       5.915 -12.164   8.153  1.00 96.64           H  
ATOM   1000  HB3 GLN A  64       4.545 -13.087   7.517  1.00 96.64           H  
ATOM   1001  O   GLN A  64       4.496 -11.153  10.501  1.00 96.64           O  
ATOM   1002  CG  GLN A  64       5.425 -11.721   6.106  1.00 96.64           C  
ATOM   1003  HG2 GLN A  64       6.113 -10.876   6.135  1.00 96.64           H  
ATOM   1004  HG3 GLN A  64       4.540 -11.404   5.554  1.00 96.64           H  
ATOM   1005  CD  GLN A  64       6.115 -12.867   5.379  1.00 96.64           C  
ATOM   1006  NE2 GLN A  64       5.603 -13.291   4.248  1.00 96.64           N  
ATOM   1007 HE21 GLN A  64       6.079 -14.046   3.774  1.00 96.64           H  
ATOM   1008 HE22 GLN A  64       4.716 -12.913   3.946  1.00 96.64           H  
ATOM   1009  OE1 GLN A  64       7.118 -13.406   5.821  1.00 96.64           O  
ATOM   1010  N   ILE A  65       2.581 -12.112   9.803  1.00 95.82           N  
ATOM   1011  H   ILE A  65       1.992 -12.319   9.009  1.00 95.82           H  
ATOM   1012  CA  ILE A  65       2.139 -12.597  11.113  1.00 95.82           C  
ATOM   1013  HA  ILE A  65       2.962 -12.506  11.822  1.00 95.82           H  
ATOM   1014  C   ILE A  65       1.782 -14.079  11.041  1.00 95.82           C  
ATOM   1015  CB  ILE A  65       0.958 -11.767  11.662  1.00 95.82           C  
ATOM   1016  HB  ILE A  65       0.696 -12.176  12.638  1.00 95.82           H  
ATOM   1017  O   ILE A  65       1.352 -14.568   9.995  1.00 95.82           O  
ATOM   1018  CG1 ILE A  65      -0.291 -11.877  10.753  1.00 95.82           C  
ATOM   1019 HG12 ILE A  65      -0.509 -12.925  10.553  1.00 95.82           H  
ATOM   1020 HG13 ILE A  65      -0.091 -11.403   9.792  1.00 95.82           H  
ATOM   1021  CG2 ILE A  65       1.415 -10.315  11.880  1.00 95.82           C  
ATOM   1022 HG21 ILE A  65       0.653  -9.771  12.438  1.00 95.82           H  
ATOM   1023 HG22 ILE A  65       2.336 -10.308  12.462  1.00 95.82           H  
ATOM   1024 HG23 ILE A  65       1.589  -9.816  10.926  1.00 95.82           H  
ATOM   1025  CD1 ILE A  65      -1.571 -11.295  11.353  1.00 95.82           C  
ATOM   1026 HD11 ILE A  65      -2.373 -11.364  10.618  1.00 95.82           H  
ATOM   1027 HD12 ILE A  65      -1.854 -11.877  12.230  1.00 95.82           H  
ATOM   1028 HD13 ILE A  65      -1.436 -10.249  11.629  1.00 95.82           H  
ATOM   1029  N   SER A  66       1.923 -14.769  12.173  1.00 93.09           N  
ATOM   1030  H   SER A  66       2.267 -14.283  12.988  1.00 93.09           H  
ATOM   1031  CA  SER A  66       1.405 -16.123  12.379  1.00 93.09           C  
ATOM   1032  HA  SER A  66       1.104 -16.561  11.427  1.00 93.09           H  
ATOM   1033  C   SER A  66       0.182 -16.053  13.290  1.00 93.09           C  
ATOM   1034  CB  SER A  66       2.490 -17.018  12.971  1.00 93.09           C  
ATOM   1035  HB2 SER A  66       3.381 -16.966  12.346  1.00 93.09           H  
ATOM   1036  HB3 SER A  66       2.729 -16.679  13.979  1.00 93.09           H  
ATOM   1037  O   SER A  66       0.303 -15.875  14.507  1.00 93.09           O  
ATOM   1038  OG  SER A  66       2.035 -18.352  13.025  1.00 93.09           O  
ATOM   1039  HG  SER A  66       2.789 -18.924  13.192  1.00 93.09           H  
ATOM   1040  N   ASP A  67      -1.000 -16.146  12.686  1.00 86.41           N  
ATOM   1041  H   ASP A  67      -1.020 -16.388  11.706  1.00 86.41           H  
ATOM   1042  CA  ASP A  67      -2.285 -16.102  13.379  1.00 86.41           C  
ATOM   1043  HA  ASP A  67      -2.129 -15.790  14.412  1.00 86.41           H  
ATOM   1044  C   ASP A  67      -2.897 -17.508  13.404  1.00 86.41           C  
ATOM   1045  CB  ASP A  67      -3.184 -15.044  12.736  1.00 86.41           C  
ATOM   1046  HB2 ASP A  67      -2.661 -14.088  12.741  1.00 86.41           H  
ATOM   1047  HB3 ASP A  67      -3.382 -15.319  11.700  1.00 86.41           H  
ATOM   1048  O   ASP A  67      -3.422 -18.025  12.410  1.00 86.41           O  
ATOM   1049  CG  ASP A  67      -4.507 -14.874  13.488  1.00 86.41           C  
ATOM   1050  OD1 ASP A  67      -4.553 -15.022  14.733  1.00 86.41           O  
ATOM   1051  OD2 ASP A  67      -5.510 -14.558  12.823  1.00 86.41           O  
ATOM   1052  N   GLY A  68      -2.752 -18.178  14.549  1.00 83.94           N  
ATOM   1053  H   GLY A  68      -2.308 -17.704  15.322  1.00 83.94           H  
ATOM   1054  CA  GLY A  68      -3.130 -19.579  14.704  1.00 83.94           C  
ATOM   1055  HA2 GLY A  68      -4.183 -19.692  14.449  1.00 83.94           H  
ATOM   1056  HA3 GLY A  68      -2.997 -19.878  15.744  1.00 83.94           H  
ATOM   1057  C   GLY A  68      -2.284 -20.499  13.820  1.00 83.94           C  
ATOM   1058  O   GLY A  68      -1.071 -20.594  13.997  1.00 83.94           O  
ATOM   1059  N   ALA A  69      -2.940 -21.199  12.891  1.00 82.18           N  
ATOM   1060  H   ALA A  69      -3.932 -21.031  12.797  1.00 82.18           H  
ATOM   1061  CA  ALA A  69      -2.311 -22.140  11.960  1.00 82.18           C  
ATOM   1062  HA  ALA A  69      -1.365 -22.476  12.384  1.00 82.18           H  
ATOM   1063  C   ALA A  69      -1.979 -21.522  10.588  1.00 82.18           C  
ATOM   1064  CB  ALA A  69      -3.227 -23.365  11.826  1.00 82.18           C  
ATOM   1065  HB1 ALA A  69      -4.176 -23.077  11.374  1.00 82.18           H  
ATOM   1066  HB2 ALA A  69      -2.746 -24.115  11.198  1.00 82.18           H  
ATOM   1067  HB3 ALA A  69      -3.409 -23.800  12.809  1.00 82.18           H  
ATOM   1068  O   ALA A  69      -1.537 -22.236   9.688  1.00 82.18           O  
ATOM   1069  N   ARG A  70      -2.241 -20.223  10.388  1.00 85.05           N  
ATOM   1070  H   ARG A  70      -2.533 -19.657  11.172  1.00 85.05           H  
ATOM   1071  CA  ARG A  70      -2.045 -19.547   9.102  1.00 85.05           C  
ATOM   1072  HA  ARG A  70      -1.636 -20.253   8.380  1.00 85.05           H  
ATOM   1073  C   ARG A  70      -1.033 -18.422   9.241  1.00 85.05           C  
ATOM   1074  CB  ARG A  70      -3.381 -19.024   8.554  1.00 85.05           C  
ATOM   1075  HB2 ARG A  70      -3.835 -18.363   9.293  1.00 85.05           H  
ATOM   1076  HB3 ARG A  70      -3.186 -18.445   7.651  1.00 85.05           H  
ATOM   1077  O   ARG A  70      -1.115 -17.601  10.150  1.00 85.05           O  
ATOM   1078  CG  ARG A  70      -4.355 -20.161   8.213  1.00 85.05           C  
ATOM   1079  HG2 ARG A  70      -3.902 -20.815   7.468  1.00 85.05           H  
ATOM   1080  HG3 ARG A  70      -4.573 -20.740   9.110  1.00 85.05           H  
ATOM   1081  CD  ARG A  70      -5.664 -19.586   7.663  1.00 85.05           C  
ATOM   1082  HD2 ARG A  70      -6.077 -18.911   8.411  1.00 85.05           H  
ATOM   1083  HD3 ARG A  70      -5.449 -19.017   6.758  1.00 85.05           H  
ATOM   1084  NE  ARG A  70      -6.637 -20.653   7.355  1.00 85.05           N  
ATOM   1085  HE  ARG A  70      -6.265 -21.587   7.253  1.00 85.05           H  
ATOM   1086  NH1 ARG A  70      -8.518 -19.335   7.310  1.00 85.05           N  
ATOM   1087 HH11 ARG A  70      -9.517 -19.231   7.207  1.00 85.05           H  
ATOM   1088 HH12 ARG A  70      -7.947 -18.529   7.522  1.00 85.05           H  
ATOM   1089  NH2 ARG A  70      -8.701 -21.528   6.944  1.00 85.05           N  
ATOM   1090 HH21 ARG A  70      -9.697 -21.403   6.835  1.00 85.05           H  
ATOM   1091 HH22 ARG A  70      -8.296 -22.448   6.849  1.00 85.05           H  
ATOM   1092  CZ  ARG A  70      -7.942 -20.500   7.205  1.00 85.05           C  
ATOM   1093  N   THR A  71      -0.130 -18.350   8.274  1.00 90.45           N  
ATOM   1094  H   THR A  71      -0.102 -19.078   7.574  1.00 90.45           H  
ATOM   1095  CA  THR A  71       0.707 -17.171   8.065  1.00 90.45           C  
ATOM   1096  HA  THR A  71       0.808 -16.641   9.012  1.00 90.45           H  
ATOM   1097  C   THR A  71       0.017 -16.264   7.057  1.00 90.45           C  
ATOM   1098  CB  THR A  71       2.119 -17.548   7.607  1.00 90.45           C  
ATOM   1099  HB  THR A  71       2.076 -17.988   6.611  1.00 90.45           H  
ATOM   1100  O   THR A  71      -0.438 -16.732   6.012  1.00 90.45           O  
ATOM   1101  CG2 THR A  71       3.071 -16.353   7.595  1.00 90.45           C  
ATOM   1102 HG21 THR A  71       3.148 -15.925   8.595  1.00 90.45           H  
ATOM   1103 HG22 THR A  71       2.713 -15.590   6.905  1.00 90.45           H  
ATOM   1104 HG23 THR A  71       4.060 -16.673   7.267  1.00 90.45           H  
ATOM   1105  OG1 THR A  71       2.661 -18.489   8.504  1.00 90.45           O  
ATOM   1106  HG1 THR A  71       3.580 -18.630   8.263  1.00 90.45           H  
ATOM   1107  N   ARG A  72      -0.070 -14.971   7.365  1.00 91.96           N  
ATOM   1108  H   ARG A  72       0.342 -14.668   8.236  1.00 91.96           H  
ATOM   1109  CA  ARG A  72      -0.681 -13.952   6.502  1.00 91.96           C  
ATOM   1110  HA  ARG A  72      -0.791 -14.353   5.494  1.00 91.96           H  
ATOM   1111  C   ARG A  72       0.238 -12.742   6.395  1.00 91.96           C  
ATOM   1112  CB  ARG A  72      -2.090 -13.608   7.033  1.00 91.96           C  
ATOM   1113  HB2 ARG A  72      -2.091 -13.713   8.118  1.00 91.96           H  
ATOM   1114  HB3 ARG A  72      -2.795 -14.334   6.627  1.00 91.96           H  
ATOM   1115  O   ARG A  72       0.859 -12.342   7.380  1.00 91.96           O  
ATOM   1116  CG  ARG A  72      -2.583 -12.182   6.717  1.00 91.96           C  
ATOM   1117  HG2 ARG A  72      -2.506 -11.989   5.647  1.00 91.96           H  
ATOM   1118  HG3 ARG A  72      -1.961 -11.470   7.259  1.00 91.96           H  
ATOM   1119  CD  ARG A  72      -4.043 -11.987   7.140  1.00 91.96           C  
ATOM   1120  HD2 ARG A  72      -4.273 -12.699   7.932  1.00 91.96           H  
ATOM   1121  HD3 ARG A  72      -4.687 -12.216   6.291  1.00 91.96           H  
ATOM   1122  NE  ARG A  72      -4.312 -10.607   7.599  1.00 91.96           N  
ATOM   1123  HE  ARG A  72      -4.105  -9.854   6.958  1.00 91.96           H  
ATOM   1124  NH1 ARG A  72      -5.179 -11.128   9.682  1.00 91.96           N  
ATOM   1125 HH11 ARG A  72      -5.123 -12.123   9.512  1.00 91.96           H  
ATOM   1126 HH12 ARG A  72      -5.546 -10.816  10.569  1.00 91.96           H  
ATOM   1127  NH2 ARG A  72      -4.969  -9.038   9.136  1.00 91.96           N  
ATOM   1128 HH21 ARG A  72      -4.757  -8.271   8.514  1.00 91.96           H  
ATOM   1129 HH22 ARG A  72      -5.338  -8.858  10.059  1.00 91.96           H  
ATOM   1130  CZ  ARG A  72      -4.815 -10.267   8.777  1.00 91.96           C  
ATOM   1131  N   ASN A  73       0.259 -12.132   5.215  1.00 94.05           N  
ATOM   1132  H   ASN A  73      -0.305 -12.506   4.465  1.00 94.05           H  
ATOM   1133  CA  ASN A  73       0.808 -10.797   5.031  1.00 94.05           C  
ATOM   1134  HA  ASN A  73       1.680 -10.664   5.672  1.00 94.05           H  
ATOM   1135  C   ASN A  73      -0.266  -9.781   5.438  1.00 94.05           C  
ATOM   1136  CB  ASN A  73       1.252 -10.605   3.573  1.00 94.05           C  
ATOM   1137  HB2 ASN A  73       0.396 -10.729   2.910  1.00 94.05           H  
ATOM   1138  HB3 ASN A  73       1.612  -9.582   3.467  1.00 94.05           H  
ATOM   1139  O   ASN A  73      -1.327  -9.727   4.828  1.00 94.05           O  
ATOM   1140  CG  ASN A  73       2.365 -11.534   3.120  1.00 94.05           C  
ATOM   1141  ND2 ASN A  73       2.652 -11.564   1.841  1.00 94.05           N  
ATOM   1142 HD21 ASN A  73       3.413 -12.155   1.537  1.00 94.05           H  
ATOM   1143 HD22 ASN A  73       2.178 -10.953   1.191  1.00 94.05           H  
ATOM   1144  OD1 ASN A  73       2.995 -12.244   3.888  1.00 94.05           O  
ATOM   1145  N   VAL A  74      -0.012  -9.009   6.490  1.00 96.09           N  
ATOM   1146  H   VAL A  74       0.883  -9.114   6.946  1.00 96.09           H  
ATOM   1147  CA  VAL A  74      -0.861  -7.871   6.884  1.00 96.09           C  
ATOM   1148  HA  VAL A  74      -1.914  -8.138   6.791  1.00 96.09           H  
ATOM   1149  C   VAL A  74      -0.594  -6.691   5.965  1.00 96.09           C  
ATOM   1150  CB  VAL A  74      -0.573  -7.444   8.334  1.00 96.09           C  
ATOM   1151  HB  VAL A  74       0.459  -7.100   8.406  1.00 96.09           H  
ATOM   1152  O   VAL A  74      -1.498  -5.955   5.603  1.00 96.09           O  
ATOM   1153  CG1 VAL A  74      -1.488  -6.313   8.813  1.00 96.09           C  
ATOM   1154 HG11 VAL A  74      -1.202  -6.003   9.818  1.00 96.09           H  
ATOM   1155 HG12 VAL A  74      -1.413  -5.440   8.164  1.00 96.09           H  
ATOM   1156 HG13 VAL A  74      -2.525  -6.648   8.831  1.00 96.09           H  
ATOM   1157  CG2 VAL A  74      -0.746  -8.622   9.291  1.00 96.09           C  
ATOM   1158 HG21 VAL A  74       0.011  -9.374   9.069  1.00 96.09           H  
ATOM   1159 HG22 VAL A  74      -1.742  -9.052   9.183  1.00 96.09           H  
ATOM   1160 HG23 VAL A  74      -0.604  -8.287  10.318  1.00 96.09           H  
ATOM   1161  N   VAL A  75       0.665  -6.512   5.586  1.00 97.88           N  
ATOM   1162  H   VAL A  75       1.355  -7.191   5.875  1.00 97.88           H  
ATOM   1163  CA  VAL A  75       1.094  -5.464   4.667  1.00 97.88           C  
ATOM   1164  HA  VAL A  75       0.225  -5.022   4.180  1.00 97.88           H  
ATOM   1165  C   VAL A  75       1.952  -6.130   3.615  1.00 97.88           C  
ATOM   1166  CB  VAL A  75       1.841  -4.346   5.410  1.00 97.88           C  
ATOM   1167  HB  VAL A  75       2.720  -4.771   5.894  1.00 97.88           H  
ATOM   1168  O   VAL A  75       2.843  -6.904   3.962  1.00 97.88           O  
ATOM   1169  CG1 VAL A  75       2.312  -3.247   4.455  1.00 97.88           C  
ATOM   1170 HG11 VAL A  75       2.763  -2.429   5.017  1.00 97.88           H  
ATOM   1171 HG12 VAL A  75       3.062  -3.644   3.771  1.00 97.88           H  
ATOM   1172 HG13 VAL A  75       1.466  -2.870   3.880  1.00 97.88           H  
ATOM   1173  CG2 VAL A  75       0.940  -3.729   6.489  1.00 97.88           C  
ATOM   1174 HG21 VAL A  75       0.678  -4.474   7.240  1.00 97.88           H  
ATOM   1175 HG22 VAL A  75       0.025  -3.340   6.043  1.00 97.88           H  
ATOM   1176 HG23 VAL A  75       1.460  -2.919   7.000  1.00 97.88           H  
ATOM   1177  N   ASP A  76       1.663  -5.861   2.352  1.00 97.67           N  
ATOM   1178  H   ASP A  76       0.831  -5.323   2.160  1.00 97.67           H  
ATOM   1179  CA  ASP A  76       2.449  -6.317   1.216  1.00 97.67           C  
ATOM   1180  HA  ASP A  76       3.500  -6.338   1.503  1.00 97.67           H  
ATOM   1181  C   ASP A  76       2.295  -5.326   0.060  1.00 97.67           C  
ATOM   1182  CB  ASP A  76       2.028  -7.741   0.832  1.00 97.67           C  
ATOM   1183  HB2 ASP A  76       0.993  -7.747   0.490  1.00 97.67           H  
ATOM   1184  HB3 ASP A  76       2.103  -8.384   1.709  1.00 97.67           H  
ATOM   1185  O   ASP A  76       1.423  -5.452  -0.803  1.00 97.67           O  
ATOM   1186  CG  ASP A  76       2.939  -8.320  -0.242  1.00 97.67           C  
ATOM   1187  OD1 ASP A  76       4.114  -7.915  -0.339  1.00 97.67           O  
ATOM   1188  OD2 ASP A  76       2.504  -9.180  -1.027  1.00 97.67           O  
ATOM   1189  N   VAL A  77       3.129  -4.291   0.085  1.00 97.96           N  
ATOM   1190  H   VAL A  77       3.838  -4.267   0.804  1.00 97.96           H  
ATOM   1191  CA  VAL A  77       3.061  -3.160  -0.847  1.00 97.96           C  
ATOM   1192  HA  VAL A  77       2.592  -3.493  -1.773  1.00 97.96           H  
ATOM   1193  C   VAL A  77       4.452  -2.663  -1.212  1.00 97.96           C  
ATOM   1194  CB  VAL A  77       2.218  -1.999  -0.290  1.00 97.96           C  
ATOM   1195  HB  VAL A  77       2.252  -1.179  -1.007  1.00 97.96           H  
ATOM   1196  O   VAL A  77       5.436  -2.937  -0.522  1.00 97.96           O  
ATOM   1197  CG1 VAL A  77       0.751  -2.380  -0.111  1.00 97.96           C  
ATOM   1198 HG11 VAL A  77       0.633  -3.063   0.731  1.00 97.96           H  
ATOM   1199 HG12 VAL A  77       0.173  -1.472   0.058  1.00 97.96           H  
ATOM   1200 HG13 VAL A  77       0.375  -2.868  -1.011  1.00 97.96           H  
ATOM   1201  CG2 VAL A  77       2.735  -1.487   1.052  1.00 97.96           C  
ATOM   1202 HG21 VAL A  77       2.140  -0.622   1.346  1.00 97.96           H  
ATOM   1203 HG22 VAL A  77       2.644  -2.261   1.815  1.00 97.96           H  
ATOM   1204 HG23 VAL A  77       3.781  -1.197   0.963  1.00 97.96           H  
ATOM   1205  N   SER A  78       4.554  -1.936  -2.321  1.00 97.20           N  
ATOM   1206  H   SER A  78       3.720  -1.706  -2.843  1.00 97.20           H  
ATOM   1207  CA  SER A  78       5.801  -1.268  -2.695  1.00 97.20           C  
ATOM   1208  HA  SER A  78       6.620  -1.975  -2.560  1.00 97.20           H  
ATOM   1209  C   SER A  78       6.098  -0.067  -1.784  1.00 97.20           C  
ATOM   1210  CB  SER A  78       5.774  -0.901  -4.179  1.00 97.20           C  
ATOM   1211  HB2 SER A  78       6.752  -0.512  -4.465  1.00 97.20           H  
ATOM   1212  HB3 SER A  78       5.588  -1.801  -4.765  1.00 97.20           H  
ATOM   1213  O   SER A  78       5.184   0.552  -1.235  1.00 97.20           O  
ATOM   1214  OG  SER A  78       4.777   0.060  -4.464  1.00 97.20           O  
ATOM   1215  HG  SER A  78       3.942  -0.394  -4.596  1.00 97.20           H  
ATOM   1216  N   GLY A  79       7.376   0.282  -1.610  1.00 96.30           N  
ATOM   1217  H   GLY A  79       8.111  -0.221  -2.085  1.00 96.30           H  
ATOM   1218  CA  GLY A  79       7.769   1.460  -0.827  1.00 96.30           C  
ATOM   1219  HA2 GLY A  79       8.852   1.580  -0.862  1.00 96.30           H  
ATOM   1220  HA3 GLY A  79       7.471   1.314   0.211  1.00 96.30           H  
ATOM   1221  C   GLY A  79       7.137   2.762  -1.335  1.00 96.30           C  
ATOM   1222  O   GLY A  79       6.545   3.483  -0.531  1.00 96.30           O  
ATOM   1223  N   PRO A  80       7.153   3.051  -2.650  1.00 94.89           N  
ATOM   1224  CA  PRO A  80       6.481   4.227  -3.197  1.00 94.89           C  
ATOM   1225  HA  PRO A  80       6.964   5.126  -2.816  1.00 94.89           H  
ATOM   1226  C   PRO A  80       4.982   4.280  -2.867  1.00 94.89           C  
ATOM   1227  CB  PRO A  80       6.697   4.124  -4.703  1.00 94.89           C  
ATOM   1228  HB2 PRO A  80       6.749   5.103  -5.181  1.00 94.89           H  
ATOM   1229  HB3 PRO A  80       5.897   3.511  -5.119  1.00 94.89           H  
ATOM   1230  O   PRO A  80       4.467   5.344  -2.536  1.00 94.89           O  
ATOM   1231  CG  PRO A  80       7.978   3.325  -4.867  1.00 94.89           C  
ATOM   1232  HG2 PRO A  80       8.009   2.792  -5.817  1.00 94.89           H  
ATOM   1233  HG3 PRO A  80       8.831   3.998  -4.774  1.00 94.89           H  
ATOM   1234  CD  PRO A  80       7.910   2.362  -3.688  1.00 94.89           C  
ATOM   1235  HD2 PRO A  80       8.912   2.098  -3.349  1.00 94.89           H  
ATOM   1236  HD3 PRO A  80       7.370   1.469  -4.000  1.00 94.89           H  
ATOM   1237  N   ALA A  81       4.291   3.132  -2.872  1.00 96.37           N  
ATOM   1238  H   ALA A  81       4.768   2.267  -3.083  1.00 96.37           H  
ATOM   1239  CA  ALA A  81       2.879   3.070  -2.506  1.00 96.37           C  
ATOM   1240  HA  ALA A  81       2.329   3.771  -3.134  1.00 96.37           H  
ATOM   1241  C   ALA A  81       2.627   3.477  -1.045  1.00 96.37           C  
ATOM   1242  CB  ALA A  81       2.346   1.661  -2.775  1.00 96.37           C  
ATOM   1243  HB1 ALA A  81       1.328   1.591  -2.392  1.00 96.37           H  
ATOM   1244  HB2 ALA A  81       2.952   0.913  -2.263  1.00 96.37           H  
ATOM   1245  HB3 ALA A  81       2.348   1.458  -3.846  1.00 96.37           H  
ATOM   1246  O   ALA A  81       1.634   4.144  -0.772  1.00 96.37           O  
ATOM   1247  N   LEU A  82       3.521   3.131  -0.111  1.00 95.94           N  
ATOM   1248  H   LEU A  82       4.328   2.590  -0.389  1.00 95.94           H  
ATOM   1249  CA  LEU A  82       3.413   3.589   1.281  1.00 95.94           C  
ATOM   1250  HA  LEU A  82       2.427   3.331   1.668  1.00 95.94           H  
ATOM   1251  C   LEU A  82       3.534   5.108   1.396  1.00 95.94           C  
ATOM   1252  CB  LEU A  82       4.499   2.941   2.156  1.00 95.94           C  
ATOM   1253  HB2 LEU A  82       5.475   3.123   1.707  1.00 95.94           H  
ATOM   1254  HB3 LEU A  82       4.495   3.433   3.128  1.00 95.94           H  
ATOM   1255  O   LEU A  82       2.826   5.717   2.194  1.00 95.94           O  
ATOM   1256  CG  LEU A  82       4.325   1.437   2.385  1.00 95.94           C  
ATOM   1257  HG  LEU A  82       4.257   0.933   1.421  1.00 95.94           H  
ATOM   1258  CD1 LEU A  82       5.545   0.901   3.133  1.00 95.94           C  
ATOM   1259 HD11 LEU A  82       5.397  -0.156   3.356  1.00 95.94           H  
ATOM   1260 HD12 LEU A  82       5.675   1.449   4.066  1.00 95.94           H  
ATOM   1261 HD13 LEU A  82       6.434   1.018   2.513  1.00 95.94           H  
ATOM   1262  CD2 LEU A  82       3.079   1.129   3.221  1.00 95.94           C  
ATOM   1263 HD21 LEU A  82       2.179   1.399   2.667  1.00 95.94           H  
ATOM   1264 HD22 LEU A  82       3.038   0.066   3.457  1.00 95.94           H  
ATOM   1265 HD23 LEU A  82       3.105   1.695   4.151  1.00 95.94           H  
ATOM   1266  N   LEU A  83       4.416   5.723   0.605  1.00 93.69           N  
ATOM   1267  H   LEU A  83       4.944   5.166  -0.052  1.00 93.69           H  
ATOM   1268  CA  LEU A  83       4.578   7.177   0.600  1.00 93.69           C  
ATOM   1269  HA  LEU A  83       4.652   7.529   1.629  1.00 93.69           H  
ATOM   1270  C   LEU A  83       3.355   7.867  -0.006  1.00 93.69           C  
ATOM   1271  CB  LEU A  83       5.857   7.574  -0.154  1.00 93.69           C  
ATOM   1272  HB2 LEU A  83       5.940   8.660  -0.114  1.00 93.69           H  
ATOM   1273  HB3 LEU A  83       5.757   7.287  -1.201  1.00 93.69           H  
ATOM   1274  O   LEU A  83       2.854   8.833   0.558  1.00 93.69           O  
ATOM   1275  CG  LEU A  83       7.155   6.966   0.400  1.00 93.69           C  
ATOM   1276  HG  LEU A  83       7.150   5.889   0.233  1.00 93.69           H  
ATOM   1277  CD1 LEU A  83       8.342   7.556  -0.357  1.00 93.69           C  
ATOM   1278 HD11 LEU A  83       8.390   8.634  -0.198  1.00 93.69           H  
ATOM   1279 HD12 LEU A  83       8.213   7.356  -1.421  1.00 93.69           H  
ATOM   1280 HD13 LEU A  83       9.268   7.094  -0.015  1.00 93.69           H  
ATOM   1281  CD2 LEU A  83       7.327   7.226   1.895  1.00 93.69           C  
ATOM   1282 HD21 LEU A  83       7.132   8.273   2.125  1.00 93.69           H  
ATOM   1283 HD22 LEU A  83       8.338   6.962   2.207  1.00 93.69           H  
ATOM   1284 HD23 LEU A  83       6.623   6.609   2.452  1.00 93.69           H  
ATOM   1285  N   GLU A  84       2.836   7.351  -1.115  1.00 92.34           N  
ATOM   1286  H   GLU A  84       3.310   6.579  -1.563  1.00 92.34           H  
ATOM   1287  CA  GLU A  84       1.618   7.878  -1.736  1.00 92.34           C  
ATOM   1288  HA  GLU A  84       1.755   8.934  -1.969  1.00 92.34           H  
ATOM   1289  C   GLU A  84       0.414   7.788  -0.791  1.00 92.34           C  
ATOM   1290  CB  GLU A  84       1.351   7.123  -3.040  1.00 92.34           C  
ATOM   1291  HB2 GLU A  84       0.338   7.342  -3.377  1.00 92.34           H  
ATOM   1292  HB3 GLU A  84       1.462   6.051  -2.876  1.00 92.34           H  
ATOM   1293  O   GLU A  84      -0.290   8.779  -0.600  1.00 92.34           O  
ATOM   1294  CG  GLU A  84       2.310   7.584  -4.128  1.00 92.34           C  
ATOM   1295  HG2 GLU A  84       2.005   8.591  -4.413  1.00 92.34           H  
ATOM   1296  HG3 GLU A  84       3.329   7.617  -3.742  1.00 92.34           H  
ATOM   1297  CD  GLU A  84       2.266   6.703  -5.369  1.00 92.34           C  
ATOM   1298  OE1 GLU A  84       3.332   6.266  -5.844  1.00 92.34           O  
ATOM   1299  OE2 GLU A  84       1.205   6.474  -5.988  1.00 92.34           O  
ATOM   1300  N   LEU A  85       0.235   6.650  -0.111  1.00 91.63           N  
ATOM   1301  H   LEU A  85       0.835   5.864  -0.316  1.00 91.63           H  
ATOM   1302  CA  LEU A  85      -0.805   6.497   0.909  1.00 91.63           C  
ATOM   1303  HA  LEU A  85      -1.769   6.766   0.477  1.00 91.63           H  
ATOM   1304  C   LEU A  85      -0.589   7.422   2.102  1.00 91.63           C  
ATOM   1305  CB  LEU A  85      -0.846   5.050   1.412  1.00 91.63           C  
ATOM   1306  HB2 LEU A  85       0.167   4.742   1.670  1.00 91.63           H  
ATOM   1307  HB3 LEU A  85      -1.450   5.009   2.318  1.00 91.63           H  
ATOM   1308  O   LEU A  85      -1.550   7.979   2.617  1.00 91.63           O  
ATOM   1309  CG  LEU A  85      -1.439   4.067   0.401  1.00 91.63           C  
ATOM   1310  HG  LEU A  85      -0.910   4.153  -0.548  1.00 91.63           H  
ATOM   1311  CD1 LEU A  85      -1.230   2.657   0.936  1.00 91.63           C  
ATOM   1312 HD11 LEU A  85      -1.708   2.560   1.911  1.00 91.63           H  
ATOM   1313 HD12 LEU A  85      -1.677   1.954   0.233  1.00 91.63           H  
ATOM   1314 HD13 LEU A  85      -0.163   2.452   1.021  1.00 91.63           H  
ATOM   1315  CD2 LEU A  85      -2.934   4.281   0.152  1.00 91.63           C  
ATOM   1316 HD21 LEU A  85      -3.319   3.499  -0.502  1.00 91.63           H  
ATOM   1317 HD22 LEU A  85      -3.476   4.265   1.097  1.00 91.63           H  
ATOM   1318 HD23 LEU A  85      -3.098   5.242  -0.335  1.00 91.63           H  
ATOM   1319  N   ALA A  86       0.651   7.617   2.550  1.00 89.89           N  
ATOM   1320  H   ALA A  86       1.413   7.113   2.118  1.00 89.89           H  
ATOM   1321  CA  ALA A  86       0.942   8.555   3.627  1.00 89.89           C  
ATOM   1322  HA  ALA A  86       0.345   8.283   4.498  1.00 89.89           H  
ATOM   1323  C   ALA A  86       0.568   9.987   3.236  1.00 89.89           C  
ATOM   1324  CB  ALA A  86       2.421   8.452   3.987  1.00 89.89           C  
ATOM   1325  HB1 ALA A  86       2.631   9.065   4.864  1.00 89.89           H  
ATOM   1326  HB2 ALA A  86       2.658   7.406   4.186  1.00 89.89           H  
ATOM   1327  HB3 ALA A  86       3.039   8.793   3.156  1.00 89.89           H  
ATOM   1328  O   ALA A  86      -0.092  10.680   4.009  1.00 89.89           O  
ATOM   1329  N   ASN A  87       0.931  10.397   2.019  1.00 87.48           N  
ATOM   1330  H   ASN A  87       1.450   9.760   1.431  1.00 87.48           H  
ATOM   1331  CA  ASN A  87       0.583  11.702   1.479  1.00 87.48           C  
ATOM   1332  HA  ASN A  87       0.973  12.469   2.148  1.00 87.48           H  
ATOM   1333  C   ASN A  87      -0.937  11.888   1.408  1.00 87.48           C  
ATOM   1334  CB  ASN A  87       1.255  11.856   0.110  1.00 87.48           C  
ATOM   1335  HB2 ASN A  87       0.819  11.160  -0.607  1.00 87.48           H  
ATOM   1336  HB3 ASN A  87       2.317  11.631   0.206  1.00 87.48           H  
ATOM   1337  O   ASN A  87      -1.440  12.921   1.839  1.00 87.48           O  
ATOM   1338  CG  ASN A  87       1.130  13.273  -0.408  1.00 87.48           C  
ATOM   1339  ND2 ASN A  87       0.275  13.513  -1.374  1.00 87.48           N  
ATOM   1340 HD21 ASN A  87      -0.339  12.793  -1.727  1.00 87.48           H  
ATOM   1341 HD22 ASN A  87       0.208  14.464  -1.708  1.00 87.48           H  
ATOM   1342  OD1 ASN A  87       1.816  14.169   0.065  1.00 87.48           O  
ATOM   1343  N   GLN A  88      -1.659  10.866   0.945  1.00 86.58           N  
ATOM   1344  H   GLN A  88      -1.175  10.060   0.574  1.00 86.58           H  
ATOM   1345  CA  GLN A  88      -3.114  10.893   0.835  1.00 86.58           C  
ATOM   1346  HA  GLN A  88      -3.399  11.813   0.324  1.00 86.58           H  
ATOM   1347  C   GLN A  88      -3.814  10.894   2.200  1.00 86.58           C  
ATOM   1348  CB  GLN A  88      -3.547   9.691  -0.019  1.00 86.58           C  
ATOM   1349  HB2 GLN A  88      -3.239   8.767   0.471  1.00 86.58           H  
ATOM   1350  HB3 GLN A  88      -3.045   9.742  -0.985  1.00 86.58           H  
ATOM   1351  O   GLN A  88      -4.720  11.685   2.440  1.00 86.58           O  
ATOM   1352  CG  GLN A  88      -5.061   9.635  -0.255  1.00 86.58           C  
ATOM   1353  HG2 GLN A  88      -5.575   9.464   0.691  1.00 86.58           H  
ATOM   1354  HG3 GLN A  88      -5.261   8.781  -0.902  1.00 86.58           H  
ATOM   1355  CD  GLN A  88      -5.617  10.893  -0.920  1.00 86.58           C  
ATOM   1356  NE2 GLN A  88      -6.851  11.249  -0.648  1.00 86.58           N  
ATOM   1357 HE21 GLN A  88      -7.087  12.205  -0.873  1.00 86.58           H  
ATOM   1358 HE22 GLN A  88      -7.395  10.737   0.032  1.00 86.58           H  
ATOM   1359  OE1 GLN A  88      -4.942  11.583  -1.665  1.00 86.58           O  
ATOM   1360  N   TRP A  89      -3.411  10.012   3.113  1.00 86.87           N  
ATOM   1361  H   TRP A  89      -2.694   9.348   2.856  1.00 86.87           H  
ATOM   1362  CA  TRP A  89      -4.117   9.815   4.375  1.00 86.87           C  
ATOM   1363  HA  TRP A  89      -5.190   9.891   4.198  1.00 86.87           H  
ATOM   1364  C   TRP A  89      -3.779  10.854   5.446  1.00 86.87           C  
ATOM   1365  CB  TRP A  89      -3.811   8.422   4.919  1.00 86.87           C  
ATOM   1366  HB2 TRP A  89      -4.309   8.382   5.888  1.00 86.87           H  
ATOM   1367  HB3 TRP A  89      -2.738   8.320   5.078  1.00 86.87           H  
ATOM   1368  O   TRP A  89      -4.634  11.183   6.263  1.00 86.87           O  
ATOM   1369  CG  TRP A  89      -4.313   7.230   4.169  1.00 86.87           C  
ATOM   1370  CD1 TRP A  89      -5.335   7.217   3.283  1.00 86.87           C  
ATOM   1371  HD1 TRP A  89      -5.916   8.078   2.987  1.00 86.87           H  
ATOM   1372  CD2 TRP A  89      -3.899   5.837   4.319  1.00 86.87           C  
ATOM   1373  CE2 TRP A  89      -4.734   5.029   3.493  1.00 86.87           C  
ATOM   1374  CE3 TRP A  89      -2.927   5.169   5.100  1.00 86.87           C  
ATOM   1375  HE3 TRP A  89      -2.281   5.755   5.737  1.00 86.87           H  
ATOM   1376  NE1 TRP A  89      -5.573   5.924   2.871  1.00 86.87           N  
ATOM   1377  HE1 TRP A  89      -6.354   5.674   2.281  1.00 86.87           H  
ATOM   1378  CH2 TRP A  89      -3.651   2.999   4.239  1.00 86.87           C  
ATOM   1379  HH2 TRP A  89      -3.564   1.922   4.229  1.00 86.87           H  
ATOM   1380  CZ2 TRP A  89      -4.625   3.632   3.450  1.00 86.87           C  
ATOM   1381  HZ2 TRP A  89      -5.298   3.059   2.828  1.00 86.87           H  
ATOM   1382  CZ3 TRP A  89      -2.802   3.766   5.058  1.00 86.87           C  
ATOM   1383  HZ3 TRP A  89      -2.062   3.268   5.666  1.00 86.87           H  
ATOM   1384  N   GLN A  90      -2.535  11.340   5.487  1.00 82.35           N  
ATOM   1385  H   GLN A  90      -1.872  11.023   4.794  1.00 82.35           H  
ATOM   1386  CA  GLN A  90      -2.076  12.313   6.489  1.00 82.35           C  
ATOM   1387  HA  GLN A  90      -2.802  12.369   7.299  1.00 82.35           H  
ATOM   1388  C   GLN A  90      -1.974  13.738   5.933  1.00 82.35           C  
ATOM   1389  CB  GLN A  90      -0.731  11.860   7.083  1.00 82.35           C  
ATOM   1390  HB2 GLN A  90      -0.010  11.726   6.277  1.00 82.35           H  
ATOM   1391  HB3 GLN A  90      -0.339  12.644   7.730  1.00 82.35           H  
ATOM   1392  O   GLN A  90      -1.699  14.674   6.682  1.00 82.35           O  
ATOM   1393  CG  GLN A  90      -0.817  10.561   7.901  1.00 82.35           C  
ATOM   1394  HG2 GLN A  90       0.197  10.188   8.042  1.00 82.35           H  
ATOM   1395  HG3 GLN A  90      -1.374   9.800   7.354  1.00 82.35           H  
ATOM   1396  CD  GLN A  90      -1.444  10.753   9.280  1.00 82.35           C  
ATOM   1397  NE2 GLN A  90      -1.247   9.825  10.189  1.00 82.35           N  
ATOM   1398 HE21 GLN A  90      -0.726   8.985   9.981  1.00 82.35           H  
ATOM   1399 HE22 GLN A  90      -1.727   9.980  11.064  1.00 82.35           H  
ATOM   1400  OE1 GLN A  90      -2.085  11.734   9.609  1.00 82.35           O  
ATOM   1401  N   GLY A  91      -2.180  13.918   4.626  1.00 78.93           N  
ATOM   1402  H   GLY A  91      -2.420  13.125   4.049  1.00 78.93           H  
ATOM   1403  CA  GLY A  91      -2.041  15.212   3.966  1.00 78.93           C  
ATOM   1404  HA2 GLY A  91      -2.594  15.970   4.520  1.00 78.93           H  
ATOM   1405  HA3 GLY A  91      -2.470  15.121   2.968  1.00 78.93           H  
ATOM   1406  C   GLY A  91      -0.590  15.675   3.812  1.00 78.93           C  
ATOM   1407  O   GLY A  91      -0.334  16.879   3.785  1.00 78.93           O  
ATOM   1408  N   GLY A  92       0.369  14.745   3.758  1.00 81.48           N  
ATOM   1409  H   GLY A  92       0.095  13.774   3.801  1.00 81.48           H  
ATOM   1410  CA  GLY A  92       1.770  15.066   3.496  1.00 81.48           C  
ATOM   1411  HA2 GLY A  92       1.877  15.294   2.436  1.00 81.48           H  
ATOM   1412  HA3 GLY A  92       2.044  15.958   4.059  1.00 81.48           H  
ATOM   1413  C   GLY A  92       2.760  13.961   3.856  1.00 81.48           C  
ATOM   1414  O   GLY A  92       2.413  12.919   4.412  1.00 81.48           O  
ATOM   1415  N   LEU A  93       4.029  14.224   3.546  1.00 87.56           N  
ATOM   1416  H   LEU A  93       4.227  15.138   3.164  1.00 87.56           H  
ATOM   1417  CA  LEU A  93       5.178  13.402   3.932  1.00 87.56           C  
ATOM   1418  HA  LEU A  93       4.833  12.466   4.371  1.00 87.56           H  
ATOM   1419  C   LEU A  93       6.006  14.122   4.999  1.00 87.56           C  
ATOM   1420  CB  LEU A  93       6.035  13.089   2.694  1.00 87.56           C  
ATOM   1421  HB2 LEU A  93       6.378  14.031   2.267  1.00 87.56           H  
ATOM   1422  HB3 LEU A  93       6.916  12.527   3.006  1.00 87.56           H  
ATOM   1423  O   LEU A  93       5.888  15.336   5.181  1.00 87.56           O  
ATOM   1424  CG  LEU A  93       5.310  12.292   1.601  1.00 87.56           C  
ATOM   1425  HG  LEU A  93       4.433  12.841   1.258  1.00 87.56           H  
ATOM   1426  CD1 LEU A  93       6.244  12.093   0.412  1.00 87.56           C  
ATOM   1427 HD11 LEU A  93       5.665  11.718  -0.432  1.00 87.56           H  
ATOM   1428 HD12 LEU A  93       7.028  11.378   0.662  1.00 87.56           H  
ATOM   1429 HD13 LEU A  93       6.698  13.043   0.130  1.00 87.56           H  
ATOM   1430  CD2 LEU A  93       4.890  10.917   2.107  1.00 87.56           C  
ATOM   1431 HD21 LEU A  93       4.580  10.314   1.254  1.00 87.56           H  
ATOM   1432 HD22 LEU A  93       4.044  11.016   2.787  1.00 87.56           H  
ATOM   1433 HD23 LEU A  93       5.719  10.420   2.611  1.00 87.56           H  
ATOM   1434  N   ASP A  94       6.892  13.396   5.681  1.00 88.51           N  
ATOM   1435  H   ASP A  94       7.028  12.422   5.452  1.00 88.51           H  
ATOM   1436  CA  ASP A  94       7.884  14.050   6.530  1.00 88.51           C  
ATOM   1437  HA  ASP A  94       7.347  14.704   7.217  1.00 88.51           H  
ATOM   1438  C   ASP A  94       8.838  14.921   5.695  1.00 88.51           C  
ATOM   1439  CB  ASP A  94       8.658  13.030   7.372  1.00 88.51           C  
ATOM   1440  HB2 ASP A  94       9.148  13.553   8.193  1.00 88.51           H  
ATOM   1441  HB3 ASP A  94       7.970  12.299   7.798  1.00 88.51           H  
ATOM   1442  O   ASP A  94       9.027  14.720   4.493  1.00 88.51           O  
ATOM   1443  CG  ASP A  94       9.713  12.334   6.527  1.00 88.51           C  
ATOM   1444  OD1 ASP A  94       9.325  11.399   5.805  1.00 88.51           O  
ATOM   1445  OD2 ASP A  94      10.881  12.788   6.543  1.00 88.51           O  
ATOM   1446  N   ARG A  95       9.483  15.883   6.359  1.00 87.15           N  
ATOM   1447  H   ARG A  95       9.297  15.962   7.349  1.00 87.15           H  
ATOM   1448  CA  ARG A  95      10.358  16.870   5.716  1.00 87.15           C  
ATOM   1449  HA  ARG A  95       9.759  17.469   5.030  1.00 87.15           H  
ATOM   1450  C   ARG A  95      11.467  16.242   4.868  1.00 87.15           C  
ATOM   1451  CB  ARG A  95      10.957  17.768   6.807  1.00 87.15           C  
ATOM   1452  HB2 ARG A  95      11.551  17.153   7.484  1.00 87.15           H  
ATOM   1453  HB3 ARG A  95      10.140  18.214   7.374  1.00 87.15           H  
ATOM   1454  O   ARG A  95      11.772  16.780   3.807  1.00 87.15           O  
ATOM   1455  CG  ARG A  95      11.849  18.884   6.234  1.00 87.15           C  
ATOM   1456  HG2 ARG A  95      11.253  19.545   5.605  1.00 87.15           H  
ATOM   1457  HG3 ARG A  95      12.645  18.453   5.626  1.00 87.15           H  
ATOM   1458  CD  ARG A  95      12.521  19.692   7.346  1.00 87.15           C  
ATOM   1459  HD2 ARG A  95      13.113  19.009   7.957  1.00 87.15           H  
ATOM   1460  HD3 ARG A  95      13.193  20.415   6.884  1.00 87.15           H  
ATOM   1461  NE  ARG A  95      11.537  20.404   8.182  1.00 87.15           N  
ATOM   1462  HE  ARG A  95      10.595  20.456   7.820  1.00 87.15           H  
ATOM   1463  NH1 ARG A  95      12.965  21.002   9.875  1.00 87.15           N  
ATOM   1464 HH11 ARG A  95      13.134  21.467  10.755  1.00 87.15           H  
ATOM   1465 HH12 ARG A  95      13.721  20.564   9.369  1.00 87.15           H  
ATOM   1466  NH2 ARG A  95      10.811  21.584   9.985  1.00 87.15           N  
ATOM   1467 HH21 ARG A  95      10.992  22.039  10.869  1.00 87.15           H  
ATOM   1468 HH22 ARG A  95       9.883  21.613   9.589  1.00 87.15           H  
ATOM   1469  CZ  ARG A  95      11.775  20.990   9.340  1.00 87.15           C  
ATOM   1470  N   ASN A  96      12.092  15.162   5.338  1.00 87.05           N  
ATOM   1471  H   ASN A  96      11.668  14.634   6.088  1.00 87.05           H  
ATOM   1472  CA  ASN A  96      13.212  14.559   4.621  1.00 87.05           C  
ATOM   1473  HA  ASN A  96      13.894  15.343   4.291  1.00 87.05           H  
ATOM   1474  C   ASN A  96      12.702  13.853   3.368  1.00 87.05           C  
ATOM   1475  CB  ASN A  96      13.983  13.595   5.531  1.00 87.05           C  
ATOM   1476  HB2 ASN A  96      14.784  13.138   4.951  1.00 87.05           H  
ATOM   1477  HB3 ASN A  96      13.321  12.795   5.862  1.00 87.05           H  
ATOM   1478  O   ASN A  96      13.202  14.116   2.279  1.00 87.05           O  
ATOM   1479  CG  ASN A  96      14.614  14.276   6.728  1.00 87.05           C  
ATOM   1480  ND2 ASN A  96      14.532  13.663   7.885  1.00 87.05           N  
ATOM   1481 HD21 ASN A  96      13.971  12.825   7.953  1.00 87.05           H  
ATOM   1482 HD22 ASN A  96      14.955  14.121   8.679  1.00 87.05           H  
ATOM   1483  OD1 ASN A  96      15.192  15.348   6.653  1.00 87.05           O  
ATOM   1484  N   THR A  97      11.659  13.031   3.505  1.00 89.97           N  
ATOM   1485  H   THR A  97      11.293  12.846   4.428  1.00 89.97           H  
ATOM   1486  CA  THR A  97      11.089  12.298   2.369  1.00 89.97           C  
ATOM   1487  HA  THR A  97      11.891  11.738   1.887  1.00 89.97           H  
ATOM   1488  C   THR A  97      10.503  13.236   1.324  1.00 89.97           C  
ATOM   1489  CB  THR A  97      10.024  11.305   2.828  1.00 89.97           C  
ATOM   1490  HB  THR A  97       9.168  11.849   3.228  1.00 89.97           H  
ATOM   1491  O   THR A  97      10.785  13.067   0.140  1.00 89.97           O  
ATOM   1492  CG2 THR A  97       9.554  10.362   1.729  1.00 89.97           C  
ATOM   1493 HG21 THR A  97       9.275  10.911   0.830  1.00 89.97           H  
ATOM   1494 HG22 THR A  97      10.339   9.645   1.487  1.00 89.97           H  
ATOM   1495 HG23 THR A  97       8.683   9.819   2.097  1.00 89.97           H  
ATOM   1496  OG1 THR A  97      10.576  10.490   3.821  1.00 89.97           O  
ATOM   1497  HG1 THR A  97      10.116  10.752   4.622  1.00 89.97           H  
ATOM   1498  N   ALA A  98       9.762  14.266   1.750  1.00 87.06           N  
ATOM   1499  H   ALA A  98       9.573  14.351   2.739  1.00 87.06           H  
ATOM   1500  CA  ALA A  98       9.210  15.283   0.857  1.00 87.06           C  
ATOM   1501  HA  ALA A  98       8.506  14.813   0.171  1.00 87.06           H  
ATOM   1502  C   ALA A  98      10.298  15.957   0.008  1.00 87.06           C  
ATOM   1503  CB  ALA A  98       8.470  16.329   1.697  1.00 87.06           C  
ATOM   1504  HB1 ALA A  98       7.679  15.863   2.284  1.00 87.06           H  
ATOM   1505  HB2 ALA A  98       9.166  16.822   2.375  1.00 87.06           H  
ATOM   1506  HB3 ALA A  98       8.037  17.077   1.033  1.00 87.06           H  
ATOM   1507  O   ALA A  98      10.106  16.164  -1.185  1.00 87.06           O  
ATOM   1508  N   SER A  99      11.473  16.236   0.585  1.00 84.13           N  
ATOM   1509  H   SER A  99      11.601  16.022   1.564  1.00 84.13           H  
ATOM   1510  CA  SER A  99      12.574  16.866  -0.155  1.00 84.13           C  
ATOM   1511  HA  SER A  99      12.190  17.779  -0.609  1.00 84.13           H  
ATOM   1512  C   SER A  99      13.145  15.999  -1.285  1.00 84.13           C  
ATOM   1513  CB  SER A  99      13.710  17.253   0.797  1.00 84.13           C  
ATOM   1514  HB2 SER A  99      13.318  17.850   1.620  1.00 84.13           H  
ATOM   1515  HB3 SER A  99      14.181  16.354   1.197  1.00 84.13           H  
ATOM   1516  O   SER A  99      13.912  16.516  -2.100  1.00 84.13           O  
ATOM   1517  OG  SER A  99      14.671  18.016   0.091  1.00 84.13           O  
ATOM   1518  HG  SER A  99      14.671  17.693  -0.813  1.00 84.13           H  
ATOM   1519  N   PHE A 100      12.840  14.699  -1.324  1.00 82.62           N  
ATOM   1520  H   PHE A 100      12.196  14.331  -0.638  1.00 82.62           H  
ATOM   1521  CA  PHE A 100      13.445  13.762  -2.270  1.00 82.62           C  
ATOM   1522  HA  PHE A 100      14.157  14.305  -2.890  1.00 82.62           H  
ATOM   1523  C   PHE A 100      12.457  13.148  -3.261  1.00 82.62           C  
ATOM   1524  CB  PHE A 100      14.228  12.694  -1.497  1.00 82.62           C  
ATOM   1525  HB2 PHE A 100      14.649  11.977  -2.202  1.00 82.62           H  
ATOM   1526  HB3 PHE A 100      13.518  12.164  -0.862  1.00 82.62           H  
ATOM   1527  O   PHE A 100      12.901  12.439  -4.170  1.00 82.62           O  
ATOM   1528  CG  PHE A 100      15.362  13.227  -0.640  1.00 82.62           C  
ATOM   1529  CD1 PHE A 100      16.323  14.103  -1.182  1.00 82.62           C  
ATOM   1530  HD1 PHE A 100      16.254  14.405  -2.216  1.00 82.62           H  
ATOM   1531  CD2 PHE A 100      15.442  12.866   0.717  1.00 82.62           C  
ATOM   1532  HD2 PHE A 100      14.688  12.224   1.148  1.00 82.62           H  
ATOM   1533  CE1 PHE A 100      17.342  14.626  -0.365  1.00 82.62           C  
ATOM   1534  HE1 PHE A 100      18.047  15.340  -0.766  1.00 82.62           H  
ATOM   1535  CE2 PHE A 100      16.456  13.392   1.535  1.00 82.62           C  
ATOM   1536  HE2 PHE A 100      16.466  13.158   2.589  1.00 82.62           H  
ATOM   1537  CZ  PHE A 100      17.411  14.268   0.993  1.00 82.62           C  
ATOM   1538  HZ  PHE A 100      18.175  14.693   1.627  1.00 82.62           H  
ATOM   1539  N   VAL A 101      11.158  13.445  -3.146  1.00 81.60           N  
ATOM   1540  H   VAL A 101      10.872  14.083  -2.417  1.00 81.60           H  
ATOM   1541  CA  VAL A 101      10.137  12.982  -4.094  1.00 81.60           C  
ATOM   1542  HA  VAL A 101      10.132  11.893  -4.083  1.00 81.60           H  
ATOM   1543  C   VAL A 101      10.489  13.446  -5.510  1.00 81.60           C  
ATOM   1544  CB  VAL A 101       8.730  13.467  -3.687  1.00 81.60           C  
ATOM   1545  HB  VAL A 101       8.732  14.554  -3.596  1.00 81.60           H  
ATOM   1546  O   VAL A 101      10.657  14.635  -5.766  1.00 81.60           O  
ATOM   1547  CG1 VAL A 101       7.652  13.061  -4.700  1.00 81.60           C  
ATOM   1548 HG11 VAL A 101       7.608  11.977  -4.801  1.00 81.60           H  
ATOM   1549 HG12 VAL A 101       6.679  13.419  -4.363  1.00 81.60           H  
ATOM   1550 HG13 VAL A 101       7.849  13.516  -5.671  1.00 81.60           H  
ATOM   1551  CG2 VAL A 101       8.321  12.856  -2.343  1.00 81.60           C  
ATOM   1552 HG21 VAL A 101       8.395  11.768  -2.376  1.00 81.60           H  
ATOM   1553 HG22 VAL A 101       7.294  13.141  -2.116  1.00 81.60           H  
ATOM   1554 HG23 VAL A 101       8.963  13.245  -1.552  1.00 81.60           H  
ATOM   1555  N   GLY A 102      10.647  12.490  -6.429  1.00 76.62           N  
ATOM   1556  H   GLY A 102      10.595  11.530  -6.118  1.00 76.62           H  
ATOM   1557  CA  GLY A 102      10.947  12.746  -7.844  1.00 76.62           C  
ATOM   1558  HA2 GLY A 102      10.784  11.831  -8.413  1.00 76.62           H  
ATOM   1559  HA3 GLY A 102      10.266  13.510  -8.219  1.00 76.62           H  
ATOM   1560  C   GLY A 102      12.379  13.221  -8.121  1.00 76.62           C  
ATOM   1561  O   GLY A 102      12.736  13.478  -9.269  1.00 76.62           O  
ATOM   1562  N   THR A 103      13.227  13.331  -7.096  1.00 79.07           N  
ATOM   1563  H   THR A 103      12.899  13.076  -6.176  1.00 79.07           H  
ATOM   1564  CA  THR A 103      14.613  13.775  -7.276  1.00 79.07           C  
ATOM   1565  HA  THR A 103      14.614  14.515  -8.077  1.00 79.07           H  
ATOM   1566  C   THR A 103      15.514  12.623  -7.717  1.00 79.07           C  
ATOM   1567  CB  THR A 103      15.186  14.481  -6.041  1.00 79.07           C  
ATOM   1568  HB  THR A 103      16.151  14.906  -6.320  1.00 79.07           H  
ATOM   1569  O   THR A 103      15.343  11.479  -7.305  1.00 79.07           O  
ATOM   1570  CG2 THR A 103      14.306  15.625  -5.542  1.00 79.07           C  
ATOM   1571 HG21 THR A 103      14.130  16.339  -6.347  1.00 79.07           H  
ATOM   1572 HG22 THR A 103      13.344  15.251  -5.192  1.00 79.07           H  
ATOM   1573 HG23 THR A 103      14.804  16.135  -4.718  1.00 79.07           H  
ATOM   1574  OG1 THR A 103      15.410  13.582  -4.982  1.00 79.07           O  
ATOM   1575  HG1 THR A 103      14.593  13.100  -4.837  1.00 79.07           H  
ATOM   1576  N   SER A 104      16.515  12.942  -8.540  1.00 79.58           N  
ATOM   1577  H   SER A 104      16.530  13.879  -8.918  1.00 79.58           H  
ATOM   1578  CA  SER A 104      17.522  11.986  -9.034  1.00 79.58           C  
ATOM   1579  HA  SER A 104      17.330  11.019  -8.570  1.00 79.58           H  
ATOM   1580  C   SER A 104      18.962  12.363  -8.656  1.00 79.58           C  
ATOM   1581  CB  SER A 104      17.353  11.811 -10.546  1.00 79.58           C  
ATOM   1582  HB2 SER A 104      18.218  11.304 -10.972  1.00 79.58           H  
ATOM   1583  HB3 SER A 104      17.266  12.786 -11.024  1.00 79.58           H  
ATOM   1584  O   SER A 104      19.927  11.809  -9.180  1.00 79.58           O  
ATOM   1585  OG  SER A 104      16.198  11.043 -10.807  1.00 79.58           O  
ATOM   1586  HG  SER A 104      15.421  11.466 -10.434  1.00 79.58           H  
ATOM   1587  N   ALA A 105      19.118  13.339  -7.758  1.00 83.22           N  
ATOM   1588  H   ALA A 105      18.290  13.705  -7.310  1.00 83.22           H  
ATOM   1589  CA  ALA A 105      20.412  13.906  -7.399  1.00 83.22           C  
ATOM   1590  HA  ALA A 105      20.973  14.076  -8.317  1.00 83.22           H  
ATOM   1591  C   ALA A 105      21.243  12.963  -6.514  1.00 83.22           C  
ATOM   1592  CB  ALA A 105      20.183  15.265  -6.727  1.00 83.22           C  
ATOM   1593  HB1 ALA A 105      19.653  15.930  -7.409  1.00 83.22           H  
ATOM   1594  HB2 ALA A 105      21.142  15.716  -6.473  1.00 83.22           H  
ATOM   1595  HB3 ALA A 105      19.594  15.140  -5.818  1.00 83.22           H  
ATOM   1596  O   ALA A 105      20.704  12.252  -5.662  1.00 83.22           O  
ATOM   1597  N   THR A 106      22.567  13.036  -6.650  1.00 91.99           N  
ATOM   1598  H   THR A 106      22.957  13.683  -7.321  1.00 91.99           H  
ATOM   1599  CA  THR A 106      23.523  12.350  -5.770  1.00 91.99           C  
ATOM   1600  HA  THR A 106      23.243  11.298  -5.711  1.00 91.99           H  
ATOM   1601  C   THR A 106      23.491  12.910  -4.339  1.00 91.99           C  
ATOM   1602  CB  THR A 106      24.947  12.409  -6.356  1.00 91.99           C  
ATOM   1603  HB  THR A 106      25.652  11.960  -5.656  1.00 91.99           H  
ATOM   1604  O   THR A 106      22.768  13.865  -4.026  1.00 91.99           O  
ATOM   1605  CG2 THR A 106      25.056  11.667  -7.688  1.00 91.99           C  
ATOM   1606 HG21 THR A 106      24.429  12.139  -8.444  1.00 91.99           H  
ATOM   1607 HG22 THR A 106      26.093  11.671  -8.024  1.00 91.99           H  
ATOM   1608 HG23 THR A 106      24.742  10.632  -7.555  1.00 91.99           H  
ATOM   1609  OG1 THR A 106      25.320  13.746  -6.587  1.00 91.99           O  
ATOM   1610  HG1 THR A 106      26.211  13.743  -6.945  1.00 91.99           H  
ATOM   1611  N   GLY A 107      24.245  12.281  -3.438  1.00 93.16           N  
ATOM   1612  H   GLY A 107      24.742  11.453  -3.735  1.00 93.16           H  
ATOM   1613  CA  GLY A 107      24.396  12.691  -2.044  1.00 93.16           C  
ATOM   1614  HA2 GLY A 107      25.451  12.628  -1.776  1.00 93.16           H  
ATOM   1615  HA3 GLY A 107      24.089  13.730  -1.924  1.00 93.16           H  
ATOM   1616  C   GLY A 107      23.605  11.836  -1.057  1.00 93.16           C  
ATOM   1617  O   GLY A 107      22.950  10.859  -1.428  1.00 93.16           O  
ATOM   1618  N   ALA A 108      23.700  12.201   0.221  1.00 93.18           N  
ATOM   1619  H   ALA A 108      24.236  13.024   0.457  1.00 93.18           H  
ATOM   1620  CA  ALA A 108      23.014  11.514   1.309  1.00 93.18           C  
ATOM   1621  HA  ALA A 108      23.228  10.448   1.243  1.00 93.18           H  
ATOM   1622  C   ALA A 108      21.494  11.707   1.209  1.00 93.18           C  
ATOM   1623  CB  ALA A 108      23.568  12.019   2.645  1.00 93.18           C  
ATOM   1624  HB1 ALA A 108      23.377  13.087   2.751  1.00 93.18           H  
ATOM   1625  HB2 ALA A 108      24.641  11.832   2.696  1.00 93.18           H  
ATOM   1626  HB3 ALA A 108      23.081  11.489   3.463  1.00 93.18           H  
ATOM   1627  O   ALA A 108      21.017  12.822   0.978  1.00 93.18           O  
ATOM   1628  N   LYS A 109      20.749  10.615   1.382  1.00 93.27           N  
ATOM   1629  H   LYS A 109      21.223   9.738   1.543  1.00 93.27           H  
ATOM   1630  CA  LYS A 109      19.289  10.556   1.322  1.00 93.27           C  
ATOM   1631  HA  LYS A 109      18.887  11.568   1.265  1.00 93.27           H  
ATOM   1632  C   LYS A 109      18.746   9.918   2.590  1.00 93.27           C  
ATOM   1633  CB  LYS A 109      18.815   9.757   0.091  1.00 93.27           C  
ATOM   1634  HB2 LYS A 109      19.087   8.711   0.234  1.00 93.27           H  
ATOM   1635  HB3 LYS A 109      17.728   9.812   0.030  1.00 93.27           H  
ATOM   1636  O   LYS A 109      19.307   8.947   3.098  1.00 93.27           O  
ATOM   1637  CG  LYS A 109      19.407  10.209  -1.250  1.00 93.27           C  
ATOM   1638  HG2 LYS A 109      20.486  10.061  -1.217  1.00 93.27           H  
ATOM   1639  HG3 LYS A 109      19.016   9.563  -2.036  1.00 93.27           H  
ATOM   1640  CD  LYS A 109      19.094  11.669  -1.610  1.00 93.27           C  
ATOM   1641  HD2 LYS A 109      18.043  11.768  -1.880  1.00 93.27           H  
ATOM   1642  HD3 LYS A 109      19.304  12.323  -0.764  1.00 93.27           H  
ATOM   1643  CE  LYS A 109      19.989  12.064  -2.783  1.00 93.27           C  
ATOM   1644  HE2 LYS A 109      19.646  11.557  -3.685  1.00 93.27           H  
ATOM   1645  HE3 LYS A 109      20.999  11.710  -2.574  1.00 93.27           H  
ATOM   1646  NZ  LYS A 109      20.030  13.526  -2.995  1.00 93.27           N  
ATOM   1647  HZ1 LYS A 109      19.138  13.856  -3.333  1.00 93.27           H  
ATOM   1648  HZ2 LYS A 109      20.747  13.727  -3.678  1.00 93.27           H  
ATOM   1649  HZ3 LYS A 109      20.275  13.996  -2.135  1.00 93.27           H  
ATOM   1650  N   THR A 110      17.613  10.448   3.033  1.00 94.17           N  
ATOM   1651  H   THR A 110      17.217  11.222   2.520  1.00 94.17           H  
ATOM   1652  CA  THR A 110      16.815   9.901   4.128  1.00 94.17           C  
ATOM   1653  HA  THR A 110      17.152   8.891   4.359  1.00 94.17           H  
ATOM   1654  C   THR A 110      15.366   9.856   3.671  1.00 94.17           C  
ATOM   1655  CB  THR A 110      16.950  10.742   5.404  1.00 94.17           C  
ATOM   1656  HB  THR A 110      16.609  11.759   5.207  1.00 94.17           H  
ATOM   1657  O   THR A 110      14.789  10.901   3.383  1.00 94.17           O  
ATOM   1658  CG2 THR A 110      16.145  10.158   6.567  1.00 94.17           C  
ATOM   1659 HG21 THR A 110      16.387   9.104   6.704  1.00 94.17           H  
ATOM   1660 HG22 THR A 110      15.078  10.249   6.360  1.00 94.17           H  
ATOM   1661 HG23 THR A 110      16.366  10.704   7.484  1.00 94.17           H  
ATOM   1662  OG1 THR A 110      18.298  10.797   5.810  1.00 94.17           O  
ATOM   1663  HG1 THR A 110      18.355  11.406   6.549  1.00 94.17           H  
ATOM   1664  N   LEU A 111      14.798   8.656   3.597  1.00 94.62           N  
ATOM   1665  H   LEU A 111      15.339   7.855   3.889  1.00 94.62           H  
ATOM   1666  CA  LEU A 111      13.397   8.412   3.255  1.00 94.62           C  
ATOM   1667  HA  LEU A 111      12.866   9.357   3.142  1.00 94.62           H  
ATOM   1668  C   LEU A 111      12.750   7.643   4.408  1.00 94.62           C  
ATOM   1669  CB  LEU A 111      13.301   7.620   1.936  1.00 94.62           C  
ATOM   1670  HB2 LEU A 111      12.253   7.389   1.742  1.00 94.62           H  
ATOM   1671  HB3 LEU A 111      13.829   6.677   2.075  1.00 94.62           H  
ATOM   1672  O   LEU A 111      13.336   6.693   4.923  1.00 94.62           O  
ATOM   1673  CG  LEU A 111      13.887   8.330   0.701  1.00 94.62           C  
ATOM   1674  HG  LEU A 111      14.908   8.651   0.909  1.00 94.62           H  
ATOM   1675  CD1 LEU A 111      13.934   7.379  -0.490  1.00 94.62           C  
ATOM   1676 HD11 LEU A 111      14.457   7.853  -1.321  1.00 94.62           H  
ATOM   1677 HD12 LEU A 111      14.466   6.468  -0.217  1.00 94.62           H  
ATOM   1678 HD13 LEU A 111      12.922   7.135  -0.813  1.00 94.62           H  
ATOM   1679  CD2 LEU A 111      13.064   9.533   0.263  1.00 94.62           C  
ATOM   1680 HD21 LEU A 111      13.476   9.936  -0.662  1.00 94.62           H  
ATOM   1681 HD22 LEU A 111      13.117  10.300   1.036  1.00 94.62           H  
ATOM   1682 HD23 LEU A 111      12.029   9.242   0.085  1.00 94.62           H  
ATOM   1683  N   VAL A 112      11.553   8.041   4.820  1.00 95.85           N  
ATOM   1684  H   VAL A 112      11.120   8.826   4.355  1.00 95.85           H  
ATOM   1685  CA  VAL A 112      10.799   7.401   5.898  1.00 95.85           C  
ATOM   1686  HA  VAL A 112      11.393   6.588   6.317  1.00 95.85           H  
ATOM   1687  C   VAL A 112       9.527   6.809   5.314  1.00 95.85           C  
ATOM   1688  CB  VAL A 112      10.490   8.373   7.051  1.00 95.85           C  
ATOM   1689  HB  VAL A 112       9.787   9.134   6.711  1.00 95.85           H  
ATOM   1690  O   VAL A 112       8.658   7.536   4.845  1.00 95.85           O  
ATOM   1691  CG1 VAL A 112       9.846   7.620   8.223  1.00 95.85           C  
ATOM   1692 HG11 VAL A 112       9.655   8.313   9.043  1.00 95.85           H  
ATOM   1693 HG12 VAL A 112      10.506   6.823   8.565  1.00 95.85           H  
ATOM   1694 HG13 VAL A 112       8.893   7.193   7.911  1.00 95.85           H  
ATOM   1695  CG2 VAL A 112      11.759   9.069   7.568  1.00 95.85           C  
ATOM   1696 HG21 VAL A 112      11.515   9.685   8.433  1.00 95.85           H  
ATOM   1697 HG22 VAL A 112      12.155   9.724   6.792  1.00 95.85           H  
ATOM   1698 HG23 VAL A 112      12.509   8.326   7.839  1.00 95.85           H  
ATOM   1699  N   TYR A 113       9.411   5.484   5.364  1.00 96.84           N  
ATOM   1700  H   TYR A 113      10.170   4.954   5.768  1.00 96.84           H  
ATOM   1701  CA  TYR A 113       8.238   4.753   4.886  1.00 96.84           C  
ATOM   1702  HA  TYR A 113       7.685   5.376   4.184  1.00 96.84           H  
ATOM   1703  C   TYR A 113       7.342   4.405   6.079  1.00 96.84           C  
ATOM   1704  CB  TYR A 113       8.664   3.501   4.111  1.00 96.84           C  
ATOM   1705  HB2 TYR A 113       7.768   2.974   3.784  1.00 96.84           H  
ATOM   1706  HB3 TYR A 113       9.215   2.830   4.770  1.00 96.84           H  
ATOM   1707  O   TYR A 113       7.716   3.542   6.883  1.00 96.84           O  
ATOM   1708  CG  TYR A 113       9.525   3.798   2.904  1.00 96.84           C  
ATOM   1709  CD1 TYR A 113       8.928   3.957   1.642  1.00 96.84           C  
ATOM   1710  HD1 TYR A 113       7.857   3.861   1.536  1.00 96.84           H  
ATOM   1711  CD2 TYR A 113      10.915   3.956   3.056  1.00 96.84           C  
ATOM   1712  HD2 TYR A 113      11.364   3.856   4.033  1.00 96.84           H  
ATOM   1713  CE1 TYR A 113       9.721   4.274   0.526  1.00 96.84           C  
ATOM   1714  HE1 TYR A 113       9.280   4.417  -0.450  1.00 96.84           H  
ATOM   1715  CE2 TYR A 113      11.710   4.289   1.946  1.00 96.84           C  
ATOM   1716  HE2 TYR A 113      12.773   4.439   2.065  1.00 96.84           H  
ATOM   1717  OH  TYR A 113      11.858   4.801  -0.382  1.00 96.84           O  
ATOM   1718  HH  TYR A 113      12.780   4.941  -0.153  1.00 96.84           H  
ATOM   1719  CZ  TYR A 113      11.107   4.448   0.682  1.00 96.84           C  
ATOM   1720  N   PRO A 114       6.188   5.073   6.250  1.00 95.97           N  
ATOM   1721  CA  PRO A 114       5.266   4.751   7.324  1.00 95.97           C  
ATOM   1722  HA  PRO A 114       5.809   4.510   8.238  1.00 95.97           H  
ATOM   1723  C   PRO A 114       4.380   3.563   6.934  1.00 95.97           C  
ATOM   1724  CB  PRO A 114       4.463   6.027   7.550  1.00 95.97           C  
ATOM   1725  HB2 PRO A 114       3.490   5.823   7.996  1.00 95.97           H  
ATOM   1726  HB3 PRO A 114       5.035   6.717   8.172  1.00 95.97           H  
ATOM   1727  O   PRO A 114       3.854   3.485   5.827  1.00 95.97           O  
ATOM   1728  CG  PRO A 114       4.354   6.593   6.140  1.00 95.97           C  
ATOM   1729  HG2 PRO A 114       3.542   6.084   5.621  1.00 95.97           H  
ATOM   1730  HG3 PRO A 114       4.202   7.672   6.152  1.00 95.97           H  
ATOM   1731  CD  PRO A 114       5.687   6.217   5.493  1.00 95.97           C  
ATOM   1732  HD2 PRO A 114       6.378   7.054   5.588  1.00 95.97           H  
ATOM   1733  HD3 PRO A 114       5.532   5.962   4.445  1.00 95.97           H  
ATOM   1734  N   ILE A 115       4.180   2.653   7.876  1.00 97.07           N  
ATOM   1735  H   ILE A 115       4.691   2.759   8.741  1.00 97.07           H  
ATOM   1736  CA  ILE A 115       3.260   1.526   7.788  1.00 97.07           C  
ATOM   1737  HA  ILE A 115       2.738   1.541   6.832  1.00 97.07           H  
ATOM   1738  C   ILE A 115       2.243   1.711   8.909  1.00 97.07           C  
ATOM   1739  CB  ILE A 115       4.023   0.189   7.909  1.00 97.07           C  
ATOM   1740  HB  ILE A 115       4.534   0.172   8.871  1.00 97.07           H  
ATOM   1741  O   ILE A 115       2.588   1.583  10.083  1.00 97.07           O  
ATOM   1742  CG1 ILE A 115       5.082   0.032   6.793  1.00 97.07           C  
ATOM   1743 HG12 ILE A 115       4.582  -0.030   5.827  1.00 97.07           H  
ATOM   1744 HG13 ILE A 115       5.731   0.908   6.778  1.00 97.07           H  
ATOM   1745  CG2 ILE A 115       3.016  -0.969   7.876  1.00 97.07           C  
ATOM   1746 HG21 ILE A 115       2.450  -0.924   6.945  1.00 97.07           H  
ATOM   1747 HG22 ILE A 115       3.527  -1.929   7.948  1.00 97.07           H  
ATOM   1748 HG23 ILE A 115       2.324  -0.908   8.716  1.00 97.07           H  
ATOM   1749  CD1 ILE A 115       5.994  -1.191   6.963  1.00 97.07           C  
ATOM   1750 HD11 ILE A 115       6.797  -1.142   6.227  1.00 97.07           H  
ATOM   1751 HD12 ILE A 115       6.430  -1.198   7.962  1.00 97.07           H  
ATOM   1752 HD13 ILE A 115       5.435  -2.113   6.799  1.00 97.07           H  
ATOM   1753  N   TRP A 116       1.004   2.032   8.551  1.00 94.80           N  
ATOM   1754  H   TRP A 116       0.784   2.098   7.568  1.00 94.80           H  
ATOM   1755  CA  TRP A 116      -0.091   2.245   9.497  1.00 94.80           C  
ATOM   1756  HA  TRP A 116       0.314   2.495  10.478  1.00 94.80           H  
ATOM   1757  C   TRP A 116      -0.926   0.969   9.632  1.00 94.80           C  
ATOM   1758  CB  TRP A 116      -0.944   3.430   9.028  1.00 94.80           C  
ATOM   1759  HB2 TRP A 116      -1.425   3.172   8.085  1.00 94.80           H  
ATOM   1760  HB3 TRP A 116      -1.735   3.590   9.762  1.00 94.80           H  
ATOM   1761  O   TRP A 116      -1.324   0.393   8.624  1.00 94.80           O  
ATOM   1762  CG  TRP A 116      -0.201   4.722   8.853  1.00 94.80           C  
ATOM   1763  CD1 TRP A 116       0.229   5.237   7.678  1.00 94.80           C  
ATOM   1764  HD1 TRP A 116       0.079   4.779   6.711  1.00 94.80           H  
ATOM   1765  CD2 TRP A 116       0.215   5.673   9.878  1.00 94.80           C  
ATOM   1766  CE2 TRP A 116       0.924   6.739   9.247  1.00 94.80           C  
ATOM   1767  CE3 TRP A 116       0.049   5.750  11.277  1.00 94.80           C  
ATOM   1768  HE3 TRP A 116      -0.523   4.981  11.775  1.00 94.80           H  
ATOM   1769  NE1 TRP A 116       0.881   6.433   7.903  1.00 94.80           N  
ATOM   1770  HE1 TRP A 116       1.264   6.997   7.158  1.00 94.80           H  
ATOM   1771  CH2 TRP A 116       1.291   7.851  11.364  1.00 94.80           C  
ATOM   1772  HH2 TRP A 116       1.675   8.686  11.932  1.00 94.80           H  
ATOM   1773  CZ2 TRP A 116       1.462   7.814   9.969  1.00 94.80           C  
ATOM   1774  HZ2 TRP A 116       1.985   8.607   9.455  1.00 94.80           H  
ATOM   1775  CZ3 TRP A 116       0.587   6.821  12.015  1.00 94.80           C  
ATOM   1776  HZ3 TRP A 116       0.432   6.862  13.083  1.00 94.80           H  
ATOM   1777  N   PHE A 117      -1.201   0.541  10.866  1.00 95.36           N  
ATOM   1778  H   PHE A 117      -0.806   1.041  11.649  1.00 95.36           H  
ATOM   1779  CA  PHE A 117      -2.183  -0.513  11.152  1.00 95.36           C  
ATOM   1780  HA  PHE A 117      -2.378  -1.094  10.251  1.00 95.36           H  
ATOM   1781  C   PHE A 117      -3.509   0.102  11.581  1.00 95.36           C  
ATOM   1782  CB  PHE A 117      -1.660  -1.466  12.231  1.00 95.36           C  
ATOM   1783  HB2 PHE A 117      -1.542  -0.921  13.168  1.00 95.36           H  
ATOM   1784  HB3 PHE A 117      -2.406  -2.242  12.398  1.00 95.36           H  
ATOM   1785  O   PHE A 117      -4.543  -0.165  10.977  1.00 95.36           O  
ATOM   1786  CG  PHE A 117      -0.353  -2.130  11.870  1.00 95.36           C  
ATOM   1787  CD1 PHE A 117      -0.316  -3.115  10.866  1.00 95.36           C  
ATOM   1788  HD1 PHE A 117      -1.223  -3.391  10.348  1.00 95.36           H  
ATOM   1789  CD2 PHE A 117       0.827  -1.755  12.532  1.00 95.36           C  
ATOM   1790  HD2 PHE A 117       0.796  -0.994  13.296  1.00 95.36           H  
ATOM   1791  CE1 PHE A 117       0.903  -3.721  10.521  1.00 95.36           C  
ATOM   1792  HE1 PHE A 117       0.933  -4.464   9.737  1.00 95.36           H  
ATOM   1793  CE2 PHE A 117       2.043  -2.365  12.191  1.00 95.36           C  
ATOM   1794  HE2 PHE A 117       2.948  -2.069  12.699  1.00 95.36           H  
ATOM   1795  CZ  PHE A 117       2.084  -3.343  11.184  1.00 95.36           C  
ATOM   1796  HZ  PHE A 117       3.027  -3.795  10.915  1.00 95.36           H  
ATOM   1797  N   SER A 118      -3.460   1.008  12.564  1.00 93.07           N  
ATOM   1798  H   SER A 118      -2.558   1.241  12.955  1.00 93.07           H  
ATOM   1799  CA  SER A 118      -4.588   1.901  12.805  1.00 93.07           C  
ATOM   1800  HA  SER A 118      -5.507   1.316  12.849  1.00 93.07           H  
ATOM   1801  C   SER A 118      -4.665   2.880  11.649  1.00 93.07           C  
ATOM   1802  CB  SER A 118      -4.449   2.662  14.118  1.00 93.07           C  
ATOM   1803  HB2 SER A 118      -4.401   1.947  14.939  1.00 93.07           H  
ATOM   1804  HB3 SER A 118      -3.535   3.255  14.100  1.00 93.07           H  
ATOM   1805  O   SER A 118      -3.750   3.687  11.467  1.00 93.07           O  
ATOM   1806  OG  SER A 118      -5.560   3.513  14.322  1.00 93.07           O  
ATOM   1807  HG  SER A 118      -5.618   4.158  13.614  1.00 93.07           H  
ATOM   1808  N   HIS A 119      -5.755   2.828  10.890  1.00 92.11           N  
ATOM   1809  H   HIS A 119      -6.446   2.110  11.059  1.00 92.11           H  
ATOM   1810  CA  HIS A 119      -5.949   3.742   9.779  1.00 92.11           C  
ATOM   1811  HA  HIS A 119      -5.125   3.584   9.083  1.00 92.11           H  
ATOM   1812  C   HIS A 119      -5.947   5.190  10.304  1.00 92.11           C  
ATOM   1813  CB  HIS A 119      -7.242   3.389   9.050  1.00 92.11           C  
ATOM   1814  HB2 HIS A 119      -8.095   3.609   9.693  1.00 92.11           H  
ATOM   1815  HB3 HIS A 119      -7.248   2.318   8.849  1.00 92.11           H  
ATOM   1816  O   HIS A 119      -6.748   5.522  11.180  1.00 92.11           O  
ATOM   1817  CG  HIS A 119      -7.374   4.108   7.735  1.00 92.11           C  
ATOM   1818  CD2 HIS A 119      -7.203   3.539   6.504  1.00 92.11           C  
ATOM   1819  HD2 HIS A 119      -6.944   2.508   6.311  1.00 92.11           H  
ATOM   1820  ND1 HIS A 119      -7.650   5.443   7.531  1.00 92.11           N  
ATOM   1821  HD1 HIS A 119      -8.024   6.084   8.216  1.00 92.11           H  
ATOM   1822  CE1 HIS A 119      -7.637   5.664   6.202  1.00 92.11           C  
ATOM   1823  HE1 HIS A 119      -7.881   6.595   5.713  1.00 92.11           H  
ATOM   1824  NE2 HIS A 119      -7.401   4.524   5.541  1.00 92.11           N  
ATOM   1825  N   PRO A 120      -5.059   6.068   9.815  1.00 89.77           N  
ATOM   1826  CA  PRO A 120      -4.834   7.381  10.424  1.00 89.77           C  
ATOM   1827  HA  PRO A 120      -4.628   7.262  11.488  1.00 89.77           H  
ATOM   1828  C   PRO A 120      -6.017   8.348  10.281  1.00 89.77           C  
ATOM   1829  CB  PRO A 120      -3.588   7.916   9.729  1.00 89.77           C  
ATOM   1830  HB2 PRO A 120      -2.705   7.608  10.289  1.00 89.77           H  
ATOM   1831  HB3 PRO A 120      -3.639   8.998   9.608  1.00 89.77           H  
ATOM   1832  O   PRO A 120      -6.184   9.237  11.111  1.00 89.77           O  
ATOM   1833  CG  PRO A 120      -3.605   7.212   8.381  1.00 89.77           C  
ATOM   1834  HG2 PRO A 120      -4.358   7.706   7.767  1.00 89.77           H  
ATOM   1835  HG3 PRO A 120      -2.627   7.189   7.901  1.00 89.77           H  
ATOM   1836  CD  PRO A 120      -4.123   5.830   8.729  1.00 89.77           C  
ATOM   1837  HD2 PRO A 120      -4.608   5.385   7.860  1.00 89.77           H  
ATOM   1838  HD3 PRO A 120      -3.304   5.202   9.078  1.00 89.77           H  
ATOM   1839  N   GLN A 121      -6.861   8.152   9.265  1.00 89.26           N  
ATOM   1840  H   GLN A 121      -6.599   7.478   8.559  1.00 89.26           H  
ATOM   1841  CA  GLN A 121      -8.108   8.906   9.093  1.00 89.26           C  
ATOM   1842  HA  GLN A 121      -7.957   9.918   9.467  1.00 89.26           H  
ATOM   1843  C   GLN A 121      -9.283   8.318   9.891  1.00 89.26           C  
ATOM   1844  CB  GLN A 121      -8.474   9.022   7.606  1.00 89.26           C  
ATOM   1845  HB2 GLN A 121      -8.685   8.027   7.211  1.00 89.26           H  
ATOM   1846  HB3 GLN A 121      -9.385   9.614   7.511  1.00 89.26           H  
ATOM   1847  O   GLN A 121     -10.387   8.838   9.799  1.00 89.26           O  
ATOM   1848  CG  GLN A 121      -7.389   9.697   6.759  1.00 89.26           C  
ATOM   1849  HG2 GLN A 121      -6.448   9.154   6.844  1.00 89.26           H  
ATOM   1850  HG3 GLN A 121      -7.237  10.716   7.114  1.00 89.26           H  
ATOM   1851  CD  GLN A 121      -7.784   9.719   5.288  1.00 89.26           C  
ATOM   1852  NE2 GLN A 121      -8.036  10.864   4.702  1.00 89.26           N  
ATOM   1853 HE21 GLN A 121      -8.390  10.815   3.757  1.00 89.26           H  
ATOM   1854 HE22 GLN A 121      -7.978  11.735   5.209  1.00 89.26           H  
ATOM   1855  OE1 GLN A 121      -7.873   8.685   4.649  1.00 89.26           O  
ATOM   1856  N   VAL A 122      -9.095   7.238  10.657  1.00 90.84           N  
ATOM   1857  H   VAL A 122      -8.163   6.870  10.786  1.00 90.84           H  
ATOM   1858  CA  VAL A 122     -10.147   6.701  11.529  1.00 90.84           C  
ATOM   1859  HA  VAL A 122     -11.118   7.063  11.191  1.00 90.84           H  
ATOM   1860  C   VAL A 122      -9.921   7.223  12.939  1.00 90.84           C  
ATOM   1861  CB  VAL A 122     -10.236   5.169  11.485  1.00 90.84           C  
ATOM   1862  HB  VAL A 122      -9.300   4.725  11.823  1.00 90.84           H  
ATOM   1863  O   VAL A 122      -8.912   6.939  13.586  1.00 90.84           O  
ATOM   1864  CG1 VAL A 122     -11.386   4.658  12.354  1.00 90.84           C  
ATOM   1865 HG11 VAL A 122     -12.341   5.032  11.984  1.00 90.84           H  
ATOM   1866 HG12 VAL A 122     -11.391   3.568  12.338  1.00 90.84           H  
ATOM   1867 HG13 VAL A 122     -11.256   4.994  13.382  1.00 90.84           H  
ATOM   1868  CG2 VAL A 122     -10.551   4.688  10.068  1.00 90.84           C  
ATOM   1869 HG21 VAL A 122      -9.779   5.021   9.375  1.00 90.84           H  
ATOM   1870 HG22 VAL A 122     -10.600   3.599  10.043  1.00 90.84           H  
ATOM   1871 HG23 VAL A 122     -11.512   5.097   9.757  1.00 90.84           H  
ATOM   1872  N   SER A 123     -10.875   8.013  13.412  1.00 89.41           N  
ATOM   1873  H   SER A 123     -11.695   8.150  12.838  1.00 89.41           H  
ATOM   1874  CA  SER A 123     -10.882   8.523  14.774  1.00 89.41           C  
ATOM   1875  HA  SER A 123      -9.868   8.846  15.014  1.00 89.41           H  
ATOM   1876  C   SER A 123     -11.255   7.432  15.779  1.00 89.41           C  
ATOM   1877  CB  SER A 123     -11.782   9.755  14.884  1.00 89.41           C  
ATOM   1878  HB2 SER A 123     -11.668  10.195  15.874  1.00 89.41           H  
ATOM   1879  HB3 SER A 123     -11.482  10.492  14.139  1.00 89.41           H  
ATOM   1880  O   SER A 123     -11.763   6.358  15.451  1.00 89.41           O  
ATOM   1881  OG  SER A 123     -13.133   9.425  14.687  1.00 89.41           O  
ATOM   1882  HG  SER A 123     -13.247   9.037  13.817  1.00 89.41           H  
ATOM   1883  N   ASP A 124     -10.965   7.691  17.044  1.00 89.27           N  
ATOM   1884  H   ASP A 124     -10.671   8.624  17.294  1.00 89.27           H  
ATOM   1885  CA  ASP A 124     -11.325   6.765  18.106  1.00 89.27           C  
ATOM   1886  HA  ASP A 124     -11.171   5.749  17.743  1.00 89.27           H  
ATOM   1887  C   ASP A 124     -12.775   6.893  18.555  1.00 89.27           C  
ATOM   1888  CB  ASP A 124     -10.437   7.016  19.296  1.00 89.27           C  
ATOM   1889  HB2 ASP A 124     -10.157   8.069  19.327  1.00 89.27           H  
ATOM   1890  HB3 ASP A 124     -10.965   6.801  20.225  1.00 89.27           H  
ATOM   1891  O   ASP A 124     -13.328   7.991  18.505  1.00 89.27           O  
ATOM   1892  CG  ASP A 124      -9.203   6.165  19.261  1.00 89.27           C  
ATOM   1893  OD1 ASP A 124      -9.081   5.100  18.621  1.00 89.27           O  
ATOM   1894  OD2 ASP A 124      -8.341   6.622  20.006  1.00 89.27           O  
ATOM   1895  N   PRO A 125     -13.361   5.805  19.093  1.00 88.34           N  
ATOM   1896  CA  PRO A 125     -12.715   4.539  19.491  1.00 88.34           C  
ATOM   1897  HA  PRO A 125     -11.756   4.729  19.975  1.00 88.34           H  
ATOM   1898  C   PRO A 125     -12.454   3.541  18.350  1.00 88.34           C  
ATOM   1899  CB  PRO A 125     -13.663   3.949  20.539  1.00 88.34           C  
ATOM   1900  HB2 PRO A 125     -13.436   4.376  21.516  1.00 88.34           H  
ATOM   1901  HB3 PRO A 125     -13.614   2.861  20.583  1.00 88.34           H  
ATOM   1902  O   PRO A 125     -11.790   2.529  18.574  1.00 88.34           O  
ATOM   1903  CG  PRO A 125     -15.034   4.438  20.075  1.00 88.34           C  
ATOM   1904  HG2 PRO A 125     -15.391   3.811  19.258  1.00 88.34           H  
ATOM   1905  HG3 PRO A 125     -15.757   4.456  20.890  1.00 88.34           H  
ATOM   1906  CD  PRO A 125     -14.737   5.840  19.553  1.00 88.34           C  
ATOM   1907  HD2 PRO A 125     -14.830   6.564  20.362  1.00 88.34           H  
ATOM   1908  HD3 PRO A 125     -15.415   6.099  18.740  1.00 88.34           H  
ATOM   1909  N   VAL A 126     -12.950   3.812  17.139  1.00 90.67           N  
ATOM   1910  H   VAL A 126     -13.452   4.677  16.999  1.00 90.67           H  
ATOM   1911  CA  VAL A 126     -12.889   2.873  16.007  1.00 90.67           C  
ATOM   1912  HA  VAL A 126     -13.260   1.909  16.355  1.00 90.67           H  
ATOM   1913  C   VAL A 126     -11.454   2.638  15.524  1.00 90.67           C  
ATOM   1914  CB  VAL A 126     -13.808   3.338  14.860  1.00 90.67           C  
ATOM   1915  HB  VAL A 126     -13.453   4.293  14.474  1.00 90.67           H  
ATOM   1916  O   VAL A 126     -11.094   1.501  15.228  1.00 90.67           O  
ATOM   1917  CG1 VAL A 126     -13.856   2.325  13.710  1.00 90.67           C  
ATOM   1918 HG11 VAL A 126     -14.271   1.378  14.056  1.00 90.67           H  
ATOM   1919 HG12 VAL A 126     -14.485   2.725  12.914  1.00 90.67           H  
ATOM   1920 HG13 VAL A 126     -12.862   2.149  13.300  1.00 90.67           H  
ATOM   1921  CG2 VAL A 126     -15.249   3.510  15.359  1.00 90.67           C  
ATOM   1922 HG21 VAL A 126     -15.320   4.355  16.045  1.00 90.67           H  
ATOM   1923 HG22 VAL A 126     -15.908   3.720  14.517  1.00 90.67           H  
ATOM   1924 HG23 VAL A 126     -15.594   2.602  15.855  1.00 90.67           H  
ATOM   1925  N   GLY A 127     -10.594   3.662  15.520  1.00 91.14           N  
ATOM   1926  H   GLY A 127     -10.955   4.589  15.696  1.00 91.14           H  
ATOM   1927  CA  GLY A 127      -9.185   3.523  15.126  1.00 91.14           C  
ATOM   1928  HA2 GLY A 127      -8.690   4.489  15.228  1.00 91.14           H  
ATOM   1929  HA3 GLY A 127      -9.126   3.212  14.083  1.00 91.14           H  
ATOM   1930  C   GLY A 127      -8.431   2.501  15.985  1.00 91.14           C  
ATOM   1931  O   GLY A 127      -7.722   1.635  15.471  1.00 91.14           O  
ATOM   1932  N   SER A 128      -8.680   2.505  17.297  1.00 93.04           N  
ATOM   1933  H   SER A 128      -9.234   3.266  17.663  1.00 93.04           H  
ATOM   1934  CA  SER A 128      -8.112   1.531  18.240  1.00 93.04           C  
ATOM   1935  HA  SER A 128      -7.027   1.563  18.141  1.00 93.04           H  
ATOM   1936  C   SER A 128      -8.549   0.075  17.986  1.00 93.04           C  
ATOM   1937  CB  SER A 128      -8.458   1.935  19.676  1.00 93.04           C  
ATOM   1938  HB2 SER A 128      -9.540   1.999  19.791  1.00 93.04           H  
ATOM   1939  HB3 SER A 128      -8.078   1.177  20.360  1.00 93.04           H  
ATOM   1940  O   SER A 128      -7.903  -0.850  18.486  1.00 93.04           O  
ATOM   1941  OG  SER A 128      -7.866   3.181  20.003  1.00 93.04           O  
ATOM   1942  HG  SER A 128      -8.261   3.849  19.438  1.00 93.04           H  
ATOM   1943  N   LEU A 129      -9.607  -0.161  17.202  1.00 93.21           N  
ATOM   1944  H   LEU A 129     -10.095   0.626  16.797  1.00 93.21           H  
ATOM   1945  CA  LEU A 129     -10.021  -1.504  16.775  1.00 93.21           C  
ATOM   1946  HA  LEU A 129      -9.861  -2.202  17.597  1.00 93.21           H  
ATOM   1947  C   LEU A 129      -9.186  -2.031  15.600  1.00 93.21           C  
ATOM   1948  CB  LEU A 129     -11.519  -1.525  16.417  1.00 93.21           C  
ATOM   1949  HB2 LEU A 129     -11.785  -2.533  16.100  1.00 93.21           H  
ATOM   1950  HB3 LEU A 129     -11.687  -0.869  15.562  1.00 93.21           H  
ATOM   1951  O   LEU A 129      -9.219  -3.225  15.339  1.00 93.21           O  
ATOM   1952  CG  LEU A 129     -12.463  -1.121  17.563  1.00 93.21           C  
ATOM   1953  HG  LEU A 129     -12.140  -0.175  17.998  1.00 93.21           H  
ATOM   1954  CD1 LEU A 129     -13.883  -0.944  17.034  1.00 93.21           C  
ATOM   1955 HD11 LEU A 129     -13.877  -0.219  16.220  1.00 93.21           H  
ATOM   1956 HD12 LEU A 129     -14.528  -0.574  17.831  1.00 93.21           H  
ATOM   1957 HD13 LEU A 129     -14.270  -1.896  16.671  1.00 93.21           H  
ATOM   1958  CD2 LEU A 129     -12.508  -2.189  18.655  1.00 93.21           C  
ATOM   1959 HD21 LEU A 129     -13.162  -1.863  19.464  1.00 93.21           H  
ATOM   1960 HD22 LEU A 129     -11.513  -2.365  19.062  1.00 93.21           H  
ATOM   1961 HD23 LEU A 129     -12.882  -3.129  18.248  1.00 93.21           H  
ATOM   1962  N   MET A 130      -8.420  -1.187  14.906  1.00 94.20           N  
ATOM   1963  H   MET A 130      -8.442  -0.207  15.151  1.00 94.20           H  
ATOM   1964  CA  MET A 130      -7.572  -1.582  13.769  1.00 94.20           C  
ATOM   1965  HA  MET A 130      -7.915  -2.538  13.373  1.00 94.20           H  
ATOM   1966  C   MET A 130      -6.097  -1.779  14.146  1.00 94.20           C  
ATOM   1967  CB  MET A 130      -7.704  -0.542  12.654  1.00 94.20           C  
ATOM   1968  HB2 MET A 130      -7.419   0.437  13.039  1.00 94.20           H  
ATOM   1969  HB3 MET A 130      -7.036  -0.807  11.835  1.00 94.20           H  
ATOM   1970  O   MET A 130      -5.250  -2.004  13.284  1.00 94.20           O  
ATOM   1971  CG  MET A 130      -9.118  -0.443  12.096  1.00 94.20           C  
ATOM   1972  HG2 MET A 130      -9.449  -1.432  11.778  1.00 94.20           H  
ATOM   1973  HG3 MET A 130      -9.790  -0.076  12.871  1.00 94.20           H  
ATOM   1974  SD  MET A 130      -9.182   0.679  10.681  1.00 94.20           S  
ATOM   1975  CE  MET A 130     -10.952   0.595  10.369  1.00 94.20           C  
ATOM   1976  HE1 MET A 130     -11.181   1.146   9.457  1.00 94.20           H  
ATOM   1977  HE2 MET A 130     -11.255  -0.446  10.251  1.00 94.20           H  
ATOM   1978  HE3 MET A 130     -11.485   1.035  11.212  1.00 94.20           H  
ATOM   1979  N   LEU A 131      -5.758  -1.673  15.433  1.00 95.54           N  
ATOM   1980  H   LEU A 131      -6.493  -1.514  16.106  1.00 95.54           H  
ATOM   1981  CA  LEU A 131      -4.398  -1.932  15.900  1.00 95.54           C  
ATOM   1982  HA  LEU A 131      -3.714  -1.256  15.388  1.00 95.54           H  
ATOM   1983  C   LEU A 131      -3.979  -3.364  15.561  1.00 95.54           C  
ATOM   1984  CB  LEU A 131      -4.312  -1.724  17.417  1.00 95.54           C  
ATOM   1985  HB2 LEU A 131      -5.017  -2.403  17.897  1.00 95.54           H  
ATOM   1986  HB3 LEU A 131      -3.302  -1.997  17.723  1.00 95.54           H  
ATOM   1987  O   LEU A 131      -4.769  -4.291  15.715  1.00 95.54           O  
ATOM   1988  CG  LEU A 131      -4.586  -0.295  17.900  1.00 95.54           C  
ATOM   1989  HG  LEU A 131      -5.525   0.065  17.479  1.00 95.54           H  
ATOM   1990  CD1 LEU A 131      -4.688  -0.281  19.427  1.00 95.54           C  
ATOM   1991 HD11 LEU A 131      -3.775  -0.678  19.870  1.00 95.54           H  
ATOM   1992 HD12 LEU A 131      -5.530  -0.901  19.735  1.00 95.54           H  
ATOM   1993 HD13 LEU A 131      -4.868   0.737  19.772  1.00 95.54           H  
ATOM   1994  CD2 LEU A 131      -3.463   0.655  17.487  1.00 95.54           C  
ATOM   1995 HD21 LEU A 131      -3.705   1.666  17.813  1.00 95.54           H  
ATOM   1996 HD22 LEU A 131      -2.515   0.333  17.918  1.00 95.54           H  
ATOM   1997 HD23 LEU A 131      -3.383   0.663  16.400  1.00 95.54           H  
ATOM   1998  N   LEU A 132      -2.710  -3.567  15.203  1.00 95.38           N  
ATOM   1999  H   LEU A 132      -2.087  -2.776  15.131  1.00 95.38           H  
ATOM   2000  CA  LEU A 132      -2.175  -4.912  15.028  1.00 95.38           C  
ATOM   2001  HA  LEU A 132      -2.889  -5.466  14.418  1.00 95.38           H  
ATOM   2002  C   LEU A 132      -2.024  -5.575  16.409  1.00 95.38           C  
ATOM   2003  CB  LEU A 132      -0.847  -4.840  14.264  1.00 95.38           C  
ATOM   2004  HB2 LEU A 132      -1.010  -4.335  13.311  1.00 95.38           H  
ATOM   2005  HB3 LEU A 132      -0.153  -4.240  14.853  1.00 95.38           H  
ATOM   2006  O   LEU A 132      -1.203  -5.112  17.215  1.00 95.38           O  
ATOM   2007  CG  LEU A 132      -0.226  -6.219  13.999  1.00 95.38           C  
ATOM   2008  HG  LEU A 132      -0.218  -6.793  14.926  1.00 95.38           H  
ATOM   2009  CD1 LEU A 132      -1.014  -6.979  12.934  1.00 95.38           C  
ATOM   2010 HD11 LEU A 132      -2.046  -7.135  13.249  1.00 95.38           H  
ATOM   2011 HD12 LEU A 132      -1.022  -6.402  12.009  1.00 95.38           H  
ATOM   2012 HD13 LEU A 132      -0.555  -7.950  12.748  1.00 95.38           H  
ATOM   2013  CD2 LEU A 132       1.217  -6.098  13.515  1.00 95.38           C  
ATOM   2014 HD21 LEU A 132       1.653  -7.089  13.393  1.00 95.38           H  
ATOM   2015 HD22 LEU A 132       1.798  -5.535  14.245  1.00 95.38           H  
ATOM   2016 HD23 LEU A 132       1.241  -5.574  12.560  1.00 95.38           H  
ATOM   2017  N   PRO A 133      -2.756  -6.663  16.709  1.00 94.17           N  
ATOM   2018  CA  PRO A 133      -2.772  -7.264  18.037  1.00 94.17           C  
ATOM   2019  HA  PRO A 133      -2.739  -6.489  18.802  1.00 94.17           H  
ATOM   2020  C   PRO A 133      -1.561  -8.179  18.248  1.00 94.17           C  
ATOM   2021  CB  PRO A 133      -4.123  -7.986  18.114  1.00 94.17           C  
ATOM   2022  HB2 PRO A 133      -4.139  -8.789  18.851  1.00 94.17           H  
ATOM   2023  HB3 PRO A 133      -4.911  -7.266  18.332  1.00 94.17           H  
ATOM   2024  O   PRO A 133      -1.703  -9.388  18.378  1.00 94.17           O  
ATOM   2025  CG  PRO A 133      -4.279  -8.504  16.684  1.00 94.17           C  
ATOM   2026  HG2 PRO A 133      -3.644  -9.376  16.530  1.00 94.17           H  
ATOM   2027  HG3 PRO A 133      -5.312  -8.749  16.438  1.00 94.17           H  
ATOM   2028  CD  PRO A 133      -3.750  -7.329  15.865  1.00 94.17           C  
ATOM   2029  HD2 PRO A 133      -3.313  -7.692  14.936  1.00 94.17           H  
ATOM   2030  HD3 PRO A 133      -4.579  -6.656  15.648  1.00 94.17           H  
ATOM   2031  N   ALA A 134      -0.345  -7.625  18.302  1.00 93.56           N  
ATOM   2032  H   ALA A 134      -0.270  -6.631  18.140  1.00 93.56           H  
ATOM   2033  CA  ALA A 134       0.877  -8.426  18.431  1.00 93.56           C  
ATOM   2034  HA  ALA A 134       0.958  -9.007  17.512  1.00 93.56           H  
ATOM   2035  C   ALA A 134       0.862  -9.463  19.585  1.00 93.56           C  
ATOM   2036  CB  ALA A 134       2.103  -7.511  18.474  1.00 93.56           C  
ATOM   2037  HB1 ALA A 134       2.160  -6.985  19.427  1.00 93.56           H  
ATOM   2038  HB2 ALA A 134       3.004  -8.110  18.343  1.00 93.56           H  
ATOM   2039  HB3 ALA A 134       2.052  -6.793  17.655  1.00 93.56           H  
ATOM   2040  O   ALA A 134       1.326 -10.581  19.347  1.00 93.56           O  
ATOM   2041  N   PRO A 135       0.282  -9.180  20.776  1.00 92.18           N  
ATOM   2042  CA  PRO A 135       0.154 -10.175  21.846  1.00 92.18           C  
ATOM   2043  HA  PRO A 135       1.151 -10.522  22.119  1.00 92.18           H  
ATOM   2044  C   PRO A 135      -0.706 -11.404  21.500  1.00 92.18           C  
ATOM   2045  CB  PRO A 135      -0.451  -9.427  23.041  1.00 92.18           C  
ATOM   2046  HB2 PRO A 135      -1.533  -9.561  23.055  1.00 92.18           H  
ATOM   2047  HB3 PRO A 135      -0.019  -9.766  23.982  1.00 92.18           H  
ATOM   2048  O   PRO A 135      -0.548 -12.443  22.134  1.00 92.18           O  
ATOM   2049  CG  PRO A 135      -0.142  -7.955  22.784  1.00 92.18           C  
ATOM   2050  HG2 PRO A 135       0.840  -7.698  23.182  1.00 92.18           H  
ATOM   2051  HG3 PRO A 135      -0.901  -7.304  23.219  1.00 92.18           H  
ATOM   2052  CD  PRO A 135      -0.139  -7.869  21.262  1.00 92.18           C  
ATOM   2053  HD2 PRO A 135       0.540  -7.079  20.939  1.00 92.18           H  
ATOM   2054  HD3 PRO A 135      -1.152  -7.660  20.918  1.00 92.18           H  
ATOM   2055  N   ARG A 136      -1.614 -11.306  20.514  1.00 90.63           N  
ATOM   2056  H   ARG A 136      -1.655 -10.445  19.989  1.00 90.63           H  
ATOM   2057  CA  ARG A 136      -2.487 -12.411  20.070  1.00 90.63           C  
ATOM   2058  HA  ARG A 136      -2.922 -12.901  20.942  1.00 90.63           H  
ATOM   2059  C   ARG A 136      -1.712 -13.497  19.319  1.00 90.63           C  
ATOM   2060  CB  ARG A 136      -3.624 -11.833  19.194  1.00 90.63           C  
ATOM   2061  HB2 ARG A 136      -3.172 -11.277  18.373  1.00 90.63           H  
ATOM   2062  HB3 ARG A 136      -4.219 -11.145  19.794  1.00 90.63           H  
ATOM   2063  O   ARG A 136      -2.136 -14.648  19.312  1.00 90.63           O  
ATOM   2064  CG  ARG A 136      -4.558 -12.868  18.539  1.00 90.63           C  
ATOM   2065  HG2 ARG A 136      -3.965 -13.539  17.917  1.00 90.63           H  
ATOM   2066  HG3 ARG A 136      -5.068 -13.453  19.305  1.00 90.63           H  
ATOM   2067  CD  ARG A 136      -5.589 -12.186  17.626  1.00 90.63           C  
ATOM   2068  HD2 ARG A 136      -5.104 -11.362  17.103  1.00 90.63           H  
ATOM   2069  HD3 ARG A 136      -6.398 -11.783  18.236  1.00 90.63           H  
ATOM   2070  NE  ARG A 136      -6.127 -13.117  16.613  1.00 90.63           N  
ATOM   2071  HE  ARG A 136      -5.673 -14.012  16.503  1.00 90.63           H  
ATOM   2072  NH1 ARG A 136      -7.491 -11.648  15.445  1.00 90.63           N  
ATOM   2073 HH11 ARG A 136      -7.277 -10.889  16.077  1.00 90.63           H  
ATOM   2074 HH12 ARG A 136      -7.946 -11.453  14.565  1.00 90.63           H  
ATOM   2075  NH2 ARG A 136      -7.254 -13.715  14.738  1.00 90.63           N  
ATOM   2076 HH21 ARG A 136      -7.720 -13.386  13.905  1.00 90.63           H  
ATOM   2077 HH22 ARG A 136      -6.535 -14.395  14.534  1.00 90.63           H  
ATOM   2078  CZ  ARG A 136      -6.960 -12.824  15.627  1.00 90.63           C  
ATOM   2079  N   PHE A 137      -0.618 -13.143  18.647  1.00 91.83           N  
ATOM   2080  H   PHE A 137      -0.292 -12.190  18.727  1.00 91.83           H  
ATOM   2081  CA  PHE A 137       0.059 -14.044  17.714  1.00 91.83           C  
ATOM   2082  HA  PHE A 137      -0.699 -14.620  17.184  1.00 91.83           H  
ATOM   2083  C   PHE A 137       0.968 -15.049  18.414  1.00 91.83           C  
ATOM   2084  CB  PHE A 137       0.841 -13.230  16.681  1.00 91.83           C  
ATOM   2085  HB2 PHE A 137       1.278 -13.906  15.946  1.00 91.83           H  
ATOM   2086  HB3 PHE A 137       1.663 -12.730  17.193  1.00 91.83           H  
ATOM   2087  O   PHE A 137       1.581 -14.745  19.437  1.00 91.83           O  
ATOM   2088  CG  PHE A 137       0.009 -12.200  15.946  1.00 91.83           C  
ATOM   2089  CD1 PHE A 137      -1.275 -12.509  15.456  1.00 91.83           C  
ATOM   2090  HD1 PHE A 137      -1.685 -13.503  15.563  1.00 91.83           H  
ATOM   2091  CD2 PHE A 137       0.523 -10.906  15.780  1.00 91.83           C  
ATOM   2092  HD2 PHE A 137       1.500 -10.673  16.176  1.00 91.83           H  
ATOM   2093  CE1 PHE A 137      -2.046 -11.517  14.830  1.00 91.83           C  
ATOM   2094  HE1 PHE A 137      -3.035 -11.753  14.465  1.00 91.83           H  
ATOM   2095  CE2 PHE A 137      -0.233  -9.922  15.126  1.00 91.83           C  
ATOM   2096  HE2 PHE A 137       0.177  -8.931  14.995  1.00 91.83           H  
ATOM   2097  CZ  PHE A 137      -1.521 -10.225  14.655  1.00 91.83           C  
ATOM   2098  HZ  PHE A 137      -2.112  -9.473  14.152  1.00 91.83           H  
ATOM   2099  N   ASN A 138       1.124 -16.230  17.812  1.00 89.49           N  
ATOM   2100  H   ASN A 138       0.613 -16.395  16.957  1.00 89.49           H  
ATOM   2101  CA  ASN A 138       1.964 -17.306  18.350  1.00 89.49           C  
ATOM   2102  HA  ASN A 138       1.737 -17.446  19.407  1.00 89.49           H  
ATOM   2103  C   ASN A 138       3.462 -16.989  18.248  1.00 89.49           C  
ATOM   2104  CB  ASN A 138       1.635 -18.601  17.590  1.00 89.49           C  
ATOM   2105  HB2 ASN A 138       1.687 -18.424  16.515  1.00 89.49           H  
ATOM   2106  HB3 ASN A 138       2.367 -19.367  17.845  1.00 89.49           H  
ATOM   2107  O   ASN A 138       4.248 -17.369  19.116  1.00 89.49           O  
ATOM   2108  CG  ASN A 138       0.270 -19.154  17.950  1.00 89.49           C  
ATOM   2109  ND2 ASN A 138      -0.406 -19.808  17.035  1.00 89.49           N  
ATOM   2110 HD21 ASN A 138      -0.067 -19.926  16.091  1.00 89.49           H  
ATOM   2111 HD22 ASN A 138      -1.289 -20.189  17.342  1.00 89.49           H  
ATOM   2112  OD1 ASN A 138      -0.206 -19.025  19.062  1.00 89.49           O  
ATOM   2113  N   THR A 139       3.851 -16.271  17.196  1.00 93.62           N  
ATOM   2114  H   THR A 139       3.146 -15.962  16.541  1.00 93.62           H  
ATOM   2115  CA  THR A 139       5.233 -15.877  16.912  1.00 93.62           C  
ATOM   2116  HA  THR A 139       5.863 -16.131  17.764  1.00 93.62           H  
ATOM   2117  C   THR A 139       5.322 -14.375  16.706  1.00 93.62           C  
ATOM   2118  CB  THR A 139       5.801 -16.605  15.683  1.00 93.62           C  
ATOM   2119  HB  THR A 139       6.849 -16.329  15.565  1.00 93.62           H  
ATOM   2120  O   THR A 139       4.334 -13.721  16.368  1.00 93.62           O  
ATOM   2121  CG2 THR A 139       5.717 -18.125  15.821  1.00 93.62           C  
ATOM   2122 HG21 THR A 139       6.237 -18.590  14.983  1.00 93.62           H  
ATOM   2123 HG22 THR A 139       6.193 -18.438  16.750  1.00 93.62           H  
ATOM   2124 HG23 THR A 139       4.677 -18.451  15.817  1.00 93.62           H  
ATOM   2125  OG1 THR A 139       5.106 -16.238  14.514  1.00 93.62           O  
ATOM   2126  HG1 THR A 139       5.458 -15.398  14.209  1.00 93.62           H  
ATOM   2127  N   ASN A 140       6.519 -13.825  16.899  1.00 95.65           N  
ATOM   2128  H   ASN A 140       7.304 -14.414  17.135  1.00 95.65           H  
ATOM   2129  CA  ASN A 140       6.783 -12.411  16.658  1.00 95.65           C  
ATOM   2130  HA  ASN A 140       6.179 -11.818  17.343  1.00 95.65           H  
ATOM   2131  C   ASN A 140       6.412 -12.028  15.211  1.00 95.65           C  
ATOM   2132  CB  ASN A 140       8.263 -12.136  16.965  1.00 95.65           C  
ATOM   2133  HB2 ASN A 140       8.528 -11.141  16.605  1.00 95.65           H  
ATOM   2134  HB3 ASN A 140       8.887 -12.842  16.417  1.00 95.65           H  
ATOM   2135  O   ASN A 140       6.788 -12.758  14.289  1.00 95.65           O  
ATOM   2136  CG  ASN A 140       8.608 -12.210  18.446  1.00 95.65           C  
ATOM   2137  ND2 ASN A 140       9.883 -12.222  18.754  1.00 95.65           N  
ATOM   2138 HD21 ASN A 140      10.582 -12.210  18.025  1.00 95.65           H  
ATOM   2139 HD22 ASN A 140      10.148 -12.293  19.726  1.00 95.65           H  
ATOM   2140  OD1 ASN A 140       7.762 -12.305  19.334  1.00 95.65           O  
ATOM   2141  N   PRO A 141       5.681 -10.916  14.993  1.00 96.56           N  
ATOM   2142  CA  PRO A 141       5.517 -10.343  13.664  1.00 96.56           C  
ATOM   2143  HA  PRO A 141       4.958 -11.045  13.044  1.00 96.56           H  
ATOM   2144  C   PRO A 141       6.872 -10.045  13.031  1.00 96.56           C  
ATOM   2145  CB  PRO A 141       4.709  -9.056  13.850  1.00 96.56           C  
ATOM   2146  HB2 PRO A 141       5.377  -8.209  14.010  1.00 96.56           H  
ATOM   2147  HB3 PRO A 141       4.056  -8.858  13.000  1.00 96.56           H  
ATOM   2148  O   PRO A 141       7.783  -9.560  13.706  1.00 96.56           O  
ATOM   2149  CG  PRO A 141       3.926  -9.327  15.128  1.00 96.56           C  
ATOM   2150  HG2 PRO A 141       3.637  -8.407  15.636  1.00 96.56           H  
ATOM   2151  HG3 PRO A 141       3.051  -9.926  14.874  1.00 96.56           H  
ATOM   2152  CD  PRO A 141       4.899 -10.161  15.960  1.00 96.56           C  
ATOM   2153  HD2 PRO A 141       4.340 -10.827  16.618  1.00 96.56           H  
ATOM   2154  HD3 PRO A 141       5.552  -9.505  16.536  1.00 96.56           H  
ATOM   2155  N   VAL A 142       6.993 -10.293  11.731  1.00 97.20           N  
ATOM   2156  H   VAL A 142       6.194 -10.662  11.235  1.00 97.20           H  
ATOM   2157  CA  VAL A 142       8.232 -10.067  10.985  1.00 97.20           C  
ATOM   2158  HA  VAL A 142       9.005  -9.715  11.667  1.00 97.20           H  
ATOM   2159  C   VAL A 142       8.000  -8.986   9.945  1.00 97.20           C  
ATOM   2160  CB  VAL A 142       8.763 -11.364  10.348  1.00 97.20           C  
ATOM   2161  HB  VAL A 142       8.048 -11.726   9.609  1.00 97.20           H  
ATOM   2162  O   VAL A 142       7.128  -9.116   9.086  1.00 97.20           O  
ATOM   2163  CG1 VAL A 142      10.110 -11.120   9.651  1.00 97.20           C  
ATOM   2164 HG11 VAL A 142      10.836 -10.738  10.370  1.00 97.20           H  
ATOM   2165 HG12 VAL A 142       9.996 -10.402   8.839  1.00 97.20           H  
ATOM   2166 HG13 VAL A 142      10.480 -12.055   9.231  1.00 97.20           H  
ATOM   2167  CG2 VAL A 142       8.969 -12.457  11.404  1.00 97.20           C  
ATOM   2168 HG21 VAL A 142       9.420 -13.339  10.950  1.00 97.20           H  
ATOM   2169 HG22 VAL A 142       8.011 -12.750  11.835  1.00 97.20           H  
ATOM   2170 HG23 VAL A 142       9.617 -12.093  12.202  1.00 97.20           H  
ATOM   2171  N   VAL A 143       8.805  -7.930  10.001  1.00 98.01           N  
ATOM   2172  H   VAL A 143       9.508  -7.910  10.725  1.00 98.01           H  
ATOM   2173  CA  VAL A 143       8.873  -6.908   8.956  1.00 98.01           C  
ATOM   2174  HA  VAL A 143       7.937  -6.906   8.397  1.00 98.01           H  
ATOM   2175  C   VAL A 143      10.015  -7.272   8.020  1.00 98.01           C  
ATOM   2176  CB  VAL A 143       9.067  -5.495   9.527  1.00 98.01           C  
ATOM   2177  HB  VAL A 143      10.056  -5.425   9.979  1.00 98.01           H  
ATOM   2178  O   VAL A 143      11.170  -7.328   8.442  1.00 98.01           O  
ATOM   2179  CG1 VAL A 143       8.961  -4.434   8.424  1.00 98.01           C  
ATOM   2180 HG11 VAL A 143       9.740  -4.591   7.678  1.00 98.01           H  
ATOM   2181 HG12 VAL A 143       7.987  -4.492   7.939  1.00 98.01           H  
ATOM   2182 HG13 VAL A 143       9.090  -3.439   8.851  1.00 98.01           H  
ATOM   2183  CG2 VAL A 143       8.036  -5.169  10.606  1.00 98.01           C  
ATOM   2184 HG21 VAL A 143       7.024  -5.236  10.207  1.00 98.01           H  
ATOM   2185 HG22 VAL A 143       8.143  -5.870  11.434  1.00 98.01           H  
ATOM   2186 HG23 VAL A 143       8.225  -4.165  10.986  1.00 98.01           H  
ATOM   2187  N   SER A 144       9.699  -7.518   6.753  1.00 97.88           N  
ATOM   2188  H   SER A 144       8.735  -7.397   6.476  1.00 97.88           H  
ATOM   2189  CA  SER A 144      10.684  -7.745   5.698  1.00 97.88           C  
ATOM   2190  HA  SER A 144      11.674  -7.827   6.147  1.00 97.88           H  
ATOM   2191  C   SER A 144      10.688  -6.562   4.738  1.00 97.88           C  
ATOM   2192  CB  SER A 144      10.431  -9.058   4.956  1.00 97.88           C  
ATOM   2193  HB2 SER A 144      11.194  -9.187   4.189  1.00 97.88           H  
ATOM   2194  HB3 SER A 144       9.452  -9.033   4.476  1.00 97.88           H  
ATOM   2195  O   SER A 144       9.645  -6.190   4.202  1.00 97.88           O  
ATOM   2196  OG  SER A 144      10.490 -10.147   5.859  1.00 97.88           O  
ATOM   2197  HG  SER A 144       9.721 -10.084   6.430  1.00 97.88           H  
ATOM   2198  N   LEU A 145      11.858  -5.966   4.526  1.00 98.34           N  
ATOM   2199  H   LEU A 145      12.674  -6.346   4.983  1.00 98.34           H  
ATOM   2200  CA  LEU A 145      12.050  -4.850   3.603  1.00 98.34           C  
ATOM   2201  HA  LEU A 145      11.112  -4.610   3.102  1.00 98.34           H  
ATOM   2202  C   LEU A 145      13.049  -5.267   2.528  1.00 98.34           C  
ATOM   2203  CB  LEU A 145      12.518  -3.599   4.366  1.00 98.34           C  
ATOM   2204  HB2 LEU A 145      12.689  -2.802   3.642  1.00 98.34           H  
ATOM   2205  HB3 LEU A 145      13.471  -3.822   4.847  1.00 98.34           H  
ATOM   2206  O   LEU A 145      14.221  -5.511   2.820  1.00 98.34           O  
ATOM   2207  CG  LEU A 145      11.538  -3.092   5.439  1.00 98.34           C  
ATOM   2208  HG  LEU A 145      11.379  -3.869   6.186  1.00 98.34           H  
ATOM   2209  CD1 LEU A 145      12.145  -1.889   6.139  1.00 98.34           C  
ATOM   2210 HD11 LEU A 145      13.023  -2.220   6.693  1.00 98.34           H  
ATOM   2211 HD12 LEU A 145      11.423  -1.470   6.841  1.00 98.34           H  
ATOM   2212 HD13 LEU A 145      12.415  -1.126   5.408  1.00 98.34           H  
ATOM   2213  CD2 LEU A 145      10.185  -2.669   4.874  1.00 98.34           C  
ATOM   2214 HD21 LEU A 145       9.584  -2.192   5.648  1.00 98.34           H  
ATOM   2215 HD22 LEU A 145      10.320  -1.979   4.041  1.00 98.34           H  
ATOM   2216 HD23 LEU A 145       9.651  -3.558   4.540  1.00 98.34           H  
ATOM   2217  N   THR A 146      12.586  -5.361   1.286  1.00 98.15           N  
ATOM   2218  H   THR A 146      11.613  -5.148   1.117  1.00 98.15           H  
ATOM   2219  CA  THR A 146      13.430  -5.693   0.137  1.00 98.15           C  
ATOM   2220  HA  THR A 146      14.280  -6.289   0.471  1.00 98.15           H  
ATOM   2221  C   THR A 146      13.966  -4.414  -0.483  1.00 98.15           C  
ATOM   2222  CB  THR A 146      12.671  -6.534  -0.893  1.00 98.15           C  
ATOM   2223  HB  THR A 146      11.804  -5.979  -1.250  1.00 98.15           H  
ATOM   2224  O   THR A 146      13.199  -3.574  -0.961  1.00 98.15           O  
ATOM   2225  CG2 THR A 146      13.542  -6.930  -2.085  1.00 98.15           C  
ATOM   2226 HG21 THR A 146      13.800  -6.048  -2.671  1.00 98.15           H  
ATOM   2227 HG22 THR A 146      12.994  -7.624  -2.723  1.00 98.15           H  
ATOM   2228 HG23 THR A 146      14.461  -7.405  -1.743  1.00 98.15           H  
ATOM   2229  OG1 THR A 146      12.235  -7.732  -0.293  1.00 98.15           O  
ATOM   2230  HG1 THR A 146      13.010  -8.259  -0.085  1.00 98.15           H  
ATOM   2231  N   ILE A 147      15.289  -4.282  -0.495  1.00 98.07           N  
ATOM   2232  H   ILE A 147      15.856  -5.043  -0.148  1.00 98.07           H  
ATOM   2233  CA  ILE A 147      15.991  -3.174  -1.132  1.00 98.07           C  
ATOM   2234  HA  ILE A 147      15.446  -2.254  -0.919  1.00 98.07           H  
ATOM   2235  C   ILE A 147      15.996  -3.406  -2.643  1.00 98.07           C  
ATOM   2236  CB  ILE A 147      17.422  -3.034  -0.568  1.00 98.07           C  
ATOM   2237  HB  ILE A 147      18.005  -3.893  -0.900  1.00 98.07           H  
ATOM   2238  O   ILE A 147      16.295  -4.509  -3.103  1.00 98.07           O  
ATOM   2239  CG1 ILE A 147      17.485  -3.013   0.979  1.00 98.07           C  
ATOM   2240 HG12 ILE A 147      18.510  -2.799   1.282  1.00 98.07           H  
ATOM   2241 HG13 ILE A 147      17.245  -4.006   1.359  1.00 98.07           H  
ATOM   2242  CG2 ILE A 147      18.094  -1.774  -1.135  1.00 98.07           C  
ATOM   2243 HG21 ILE A 147      19.105  -1.692  -0.735  1.00 98.07           H  
ATOM   2244 HG22 ILE A 147      18.163  -1.832  -2.221  1.00 98.07           H  
ATOM   2245 HG23 ILE A 147      17.521  -0.885  -0.872  1.00 98.07           H  
ATOM   2246  CD1 ILE A 147      16.556  -2.005   1.670  1.00 98.07           C  
ATOM   2247 HD11 ILE A 147      16.732  -0.999   1.288  1.00 98.07           H  
ATOM   2248 HD12 ILE A 147      15.515  -2.283   1.507  1.00 98.07           H  
ATOM   2249 HD13 ILE A 147      16.753  -2.013   2.742  1.00 98.07           H  
ATOM   2250  N   ALA A 148      15.678  -2.377  -3.427  1.00 96.97           N  
ATOM   2251  H   ALA A 148      15.453  -1.489  -3.001  1.00 96.97           H  
ATOM   2252  CA  ALA A 148      15.701  -2.472  -4.882  1.00 96.97           C  
ATOM   2253  HA  ALA A 148      14.999  -3.248  -5.187  1.00 96.97           H  
ATOM   2254  C   ALA A 148      17.084  -2.865  -5.413  1.00 96.97           C  
ATOM   2255  CB  ALA A 148      15.244  -1.149  -5.489  1.00 96.97           C  
ATOM   2256  HB1 ALA A 148      15.361  -1.172  -6.572  1.00 96.97           H  
ATOM   2257  HB2 ALA A 148      14.189  -0.990  -5.264  1.00 96.97           H  
ATOM   2258  HB3 ALA A 148      15.836  -0.330  -5.080  1.00 96.97           H  
ATOM   2259  O   ALA A 148      18.124  -2.450  -4.898  1.00 96.97           O  
ATOM   2260  N   THR A 149      17.090  -3.666  -6.473  1.00 96.19           N  
ATOM   2261  H   THR A 149      16.196  -3.984  -6.819  1.00 96.19           H  
ATOM   2262  CA  THR A 149      18.281  -3.912  -7.293  1.00 96.19           C  
ATOM   2263  HA  THR A 149      19.126  -4.124  -6.637  1.00 96.19           H  
ATOM   2264  C   THR A 149      18.621  -2.676  -8.128  1.00 96.19           C  
ATOM   2265  CB  THR A 149      18.087  -5.113  -8.229  1.00 96.19           C  
ATOM   2266  HB  THR A 149      18.999  -5.259  -8.808  1.00 96.19           H  
ATOM   2267  O   THR A 149      17.784  -1.795  -8.328  1.00 96.19           O  
ATOM   2268  CG2 THR A 149      17.773  -6.411  -7.491  1.00 96.19           C  
ATOM   2269 HG21 THR A 149      18.619  -6.681  -6.860  1.00 96.19           H  
ATOM   2270 HG22 THR A 149      16.879  -6.307  -6.876  1.00 96.19           H  
ATOM   2271 HG23 THR A 149      17.615  -7.209  -8.216  1.00 96.19           H  
ATOM   2272  OG1 THR A 149      17.031  -4.865  -9.117  1.00 96.19           O  
ATOM   2273  HG1 THR A 149      16.223  -4.956  -8.607  1.00 96.19           H  
ATOM   2274  N   GLN A 150      19.833  -2.629  -8.683  1.00 95.06           N  
ATOM   2275  H   GLN A 150      20.500  -3.363  -8.491  1.00 95.06           H  
ATOM   2276  CA  GLN A 150      20.242  -1.538  -9.571  1.00 95.06           C  
ATOM   2277  HA  GLN A 150      20.225  -0.608  -9.003  1.00 95.06           H  
ATOM   2278  C   GLN A 150      19.286  -1.368 -10.767  1.00 95.06           C  
ATOM   2279  CB  GLN A 150      21.676  -1.806 -10.037  1.00 95.06           C  
ATOM   2280  HB2 GLN A 150      21.683  -2.652 -10.725  1.00 95.06           H  
ATOM   2281  HB3 GLN A 150      22.297  -2.052  -9.176  1.00 95.06           H  
ATOM   2282  O   GLN A 150      18.850  -0.254 -11.041  1.00 95.06           O  
ATOM   2283  CG  GLN A 150      22.272  -0.573 -10.721  1.00 95.06           C  
ATOM   2284  HG2 GLN A 150      21.645  -0.263 -11.556  1.00 95.06           H  
ATOM   2285  HG3 GLN A 150      22.285   0.242  -9.997  1.00 95.06           H  
ATOM   2286  CD  GLN A 150      23.682  -0.825 -11.248  1.00 95.06           C  
ATOM   2287  NE2 GLN A 150      24.552   0.154 -11.217  1.00 95.06           N  
ATOM   2288 HE21 GLN A 150      25.422   0.000 -11.707  1.00 95.06           H  
ATOM   2289 HE22 GLN A 150      24.321   1.021 -10.754  1.00 95.06           H  
ATOM   2290  OE1 GLN A 150      24.019  -1.907 -11.696  1.00 95.06           O  
ATOM   2291  N   ALA A 151      18.886  -2.470 -11.410  1.00 94.21           N  
ATOM   2292  H   ALA A 151      19.271  -3.360 -11.128  1.00 94.21           H  
ATOM   2293  CA  ALA A 151      17.980  -2.463 -12.564  1.00 94.21           C  
ATOM   2294  HA  ALA A 151      18.360  -1.763 -13.309  1.00 94.21           H  
ATOM   2295  C   ALA A 151      16.539  -2.028 -12.225  1.00 94.21           C  
ATOM   2296  CB  ALA A 151      17.994  -3.872 -13.166  1.00 94.21           C  
ATOM   2297  HB1 ALA A 151      19.009  -4.141 -13.459  1.00 94.21           H  
ATOM   2298  HB2 ALA A 151      17.362  -3.890 -14.054  1.00 94.21           H  
ATOM   2299  HB3 ALA A 151      17.615  -4.596 -12.445  1.00 94.21           H  
ATOM   2300  O   ALA A 151      15.797  -1.580 -13.092  1.00 94.21           O  
ATOM   2301  N   GLN A 152      16.120  -2.160 -10.962  1.00 94.92           N  
ATOM   2302  H   GLN A 152      16.762  -2.533 -10.277  1.00 94.92           H  
ATOM   2303  CA  GLN A 152      14.814  -1.671 -10.503  1.00 94.92           C  
ATOM   2304  HA  GLN A 152      14.070  -1.829 -11.284  1.00 94.92           H  
ATOM   2305  C   GLN A 152      14.818  -0.171 -10.198  1.00 94.92           C  
ATOM   2306  CB  GLN A 152      14.392  -2.452  -9.255  1.00 94.92           C  
ATOM   2307  HB2 GLN A 152      15.231  -2.482  -8.560  1.00 94.92           H  
ATOM   2308  HB3 GLN A 152      13.565  -1.939  -8.763  1.00 94.92           H  
ATOM   2309  O   GLN A 152      13.751   0.436 -10.139  1.00 94.92           O  
ATOM   2310  CG  GLN A 152      13.932  -3.873  -9.593  1.00 94.92           C  
ATOM   2311  HG2 GLN A 152      12.986  -3.819 -10.133  1.00 94.92           H  
ATOM   2312  HG3 GLN A 152      14.659  -4.369 -10.237  1.00 94.92           H  
ATOM   2313  CD  GLN A 152      13.758  -4.705  -8.332  1.00 94.92           C  
ATOM   2314  NE2 GLN A 152      12.679  -5.436  -8.196  1.00 94.92           N  
ATOM   2315 HE21 GLN A 152      12.567  -5.897  -7.305  1.00 94.92           H  
ATOM   2316 HE22 GLN A 152      11.938  -5.380  -8.881  1.00 94.92           H  
ATOM   2317  OE1 GLN A 152      14.611  -4.729  -7.455  1.00 94.92           O  
ATOM   2318  N   MET A 153      15.995   0.416  -9.977  1.00 94.14           N  
ATOM   2319  H   MET A 153      16.825  -0.156 -10.031  1.00 94.14           H  
ATOM   2320  CA  MET A 153      16.176   1.850  -9.747  1.00 94.14           C  
ATOM   2321  HA  MET A 153      15.269   2.279  -9.322  1.00 94.14           H  
ATOM   2322  C   MET A 153      16.446   2.593 -11.059  1.00 94.14           C  
ATOM   2323  CB  MET A 153      17.333   2.042  -8.751  1.00 94.14           C  
ATOM   2324  HB2 MET A 153      17.569   3.102  -8.650  1.00 94.14           H  
ATOM   2325  HB3 MET A 153      18.226   1.547  -9.133  1.00 94.14           H  
ATOM   2326  O   MET A 153      15.936   3.691 -11.266  1.00 94.14           O  
ATOM   2327  CG  MET A 153      17.017   1.484  -7.360  1.00 94.14           C  
ATOM   2328  HG2 MET A 153      17.879   1.649  -6.714  1.00 94.14           H  
ATOM   2329  HG3 MET A 153      16.878   0.406  -7.446  1.00 94.14           H  
ATOM   2330  SD  MET A 153      15.553   2.173  -6.541  1.00 94.14           S  
ATOM   2331  CE  MET A 153      16.076   3.879  -6.256  1.00 94.14           C  
ATOM   2332  HE1 MET A 153      15.356   4.343  -5.581  1.00 94.14           H  
ATOM   2333  HE2 MET A 153      17.067   3.898  -5.803  1.00 94.14           H  
ATOM   2334  HE3 MET A 153      16.084   4.424  -7.200  1.00 94.14           H  
ATOM   2335  N   ASP A 154      17.224   1.987 -11.955  1.00 95.21           N  
ATOM   2336  H   ASP A 154      17.611   1.083 -11.724  1.00 95.21           H  
ATOM   2337  CA  ASP A 154      17.647   2.550 -13.233  1.00 95.21           C  
ATOM   2338  HA  ASP A 154      17.120   3.487 -13.417  1.00 95.21           H  
ATOM   2339  C   ASP A 154      17.313   1.574 -14.363  1.00 95.21           C  
ATOM   2340  CB  ASP A 154      19.140   2.868 -13.137  1.00 95.21           C  
ATOM   2341  HB2 ASP A 154      19.285   3.517 -12.273  1.00 95.21           H  
ATOM   2342  HB3 ASP A 154      19.696   1.951 -12.942  1.00 95.21           H  
ATOM   2343  O   ASP A 154      17.866   0.479 -14.454  1.00 95.21           O  
ATOM   2344  CG  ASP A 154      19.729   3.583 -14.351  1.00 95.21           C  
ATOM   2345  OD1 ASP A 154      19.071   3.714 -15.404  1.00 95.21           O  
ATOM   2346  OD2 ASP A 154      20.867   4.077 -14.191  1.00 95.21           O  
ATOM   2347  N   THR A 155      16.366   1.985 -15.199  1.00 93.55           N  
ATOM   2348  H   THR A 155      16.099   2.956 -15.129  1.00 93.55           H  
ATOM   2349  CA  THR A 155      15.764   1.169 -16.262  1.00 93.55           C  
ATOM   2350  HA  THR A 155      15.794   0.126 -15.946  1.00 93.55           H  
ATOM   2351  C   THR A 155      16.541   1.229 -17.576  1.00 93.55           C  
ATOM   2352  CB  THR A 155      14.290   1.545 -16.486  1.00 93.55           C  
ATOM   2353  HB  THR A 155      13.885   0.944 -17.300  1.00 93.55           H  
ATOM   2354  O   THR A 155      16.109   0.655 -18.577  1.00 93.55           O  
ATOM   2355  CG2 THR A 155      13.443   1.278 -15.242  1.00 93.55           C  
ATOM   2356 HG21 THR A 155      13.491   0.219 -14.989  1.00 93.55           H  
ATOM   2357 HG22 THR A 155      13.817   1.863 -14.401  1.00 93.55           H  
ATOM   2358 HG23 THR A 155      12.408   1.555 -15.440  1.00 93.55           H  
ATOM   2359  OG1 THR A 155      14.142   2.912 -16.815  1.00 93.55           O  
ATOM   2360  HG1 THR A 155      14.585   3.442 -16.149  1.00 93.55           H  
ATOM   2361  N   ASN A 156      17.685   1.920 -17.601  1.00 94.53           N  
ATOM   2362  H   ASN A 156      18.013   2.352 -16.749  1.00 94.53           H  
ATOM   2363  CA  ASN A 156      18.560   1.945 -18.764  1.00 94.53           C  
ATOM   2364  HA  ASN A 156      17.960   2.246 -19.623  1.00 94.53           H  
ATOM   2365  C   ASN A 156      19.137   0.545 -19.051  1.00 94.53           C  
ATOM   2366  CB  ASN A 156      19.652   3.000 -18.531  1.00 94.53           C  
ATOM   2367  HB2 ASN A 156      20.396   2.615 -17.833  1.00 94.53           H  
ATOM   2368  HB3 ASN A 156      19.204   3.882 -18.075  1.00 94.53           H  
ATOM   2369  O   ASN A 156      19.393  -0.238 -18.139  1.00 94.53           O  
ATOM   2370  CG  ASN A 156      20.347   3.419 -19.811  1.00 94.53           C  
ATOM   2371  ND2 ASN A 156      20.316   4.686 -20.141  1.00 94.53           N  
ATOM   2372 HD21 ASN A 156      19.730   5.318 -19.616  1.00 94.53           H  
ATOM   2373 HD22 ASN A 156      20.763   4.946 -21.008  1.00 94.53           H  
ATOM   2374  OD1 ASN A 156      20.875   2.618 -20.567  1.00 94.53           O  
ATOM   2375  N   VAL A 157      19.409   0.249 -20.325  1.00 93.49           N  
ATOM   2376  H   VAL A 157      19.255   0.974 -21.011  1.00 93.49           H  
ATOM   2377  CA  VAL A 157      20.102  -0.978 -20.761  1.00 93.49           C  
ATOM   2378  HA  VAL A 157      19.498  -1.840 -20.481  1.00 93.49           H  
ATOM   2379  C   VAL A 157      21.464  -1.133 -20.070  1.00 93.49           C  
ATOM   2380  CB  VAL A 157      20.282  -0.967 -22.294  1.00 93.49           C  
ATOM   2381  HB  VAL A 157      20.868  -0.093 -22.576  1.00 93.49           H  
ATOM   2382  O   VAL A 157      21.876  -2.253 -19.780  1.00 93.49           O  
ATOM   2383  CG1 VAL A 157      21.004  -2.217 -22.812  1.00 93.49           C  
ATOM   2384 HG11 VAL A 157      22.028  -2.246 -22.439  1.00 93.49           H  
ATOM   2385 HG12 VAL A 157      21.045  -2.202 -23.901  1.00 93.49           H  
ATOM   2386 HG13 VAL A 157      20.480  -3.114 -22.482  1.00 93.49           H  
ATOM   2387  CG2 VAL A 157      18.927  -0.889 -23.014  1.00 93.49           C  
ATOM   2388 HG21 VAL A 157      18.303  -1.736 -22.725  1.00 93.49           H  
ATOM   2389 HG22 VAL A 157      19.078  -0.906 -24.093  1.00 93.49           H  
ATOM   2390 HG23 VAL A 157      18.410   0.036 -22.759  1.00 93.49           H  
ATOM   2391  N   SER A 158      22.142  -0.017 -19.773  1.00 94.38           N  
ATOM   2392  H   SER A 158      21.724   0.864 -20.034  1.00 94.38           H  
ATOM   2393  CA  SER A 158      23.344   0.030 -18.934  1.00 94.38           C  
ATOM   2394  HA  SER A 158      23.610  -0.977 -18.610  1.00 94.38           H  
ATOM   2395  C   SER A 158      23.085   0.893 -17.689  1.00 94.38           C  
ATOM   2396  CB  SER A 158      24.528   0.546 -19.754  1.00 94.38           C  
ATOM   2397  HB2 SER A 158      24.318   1.553 -20.115  1.00 94.38           H  
ATOM   2398  HB3 SER A 158      24.682  -0.111 -20.610  1.00 94.38           H  
ATOM   2399  O   SER A 158      23.353   2.097 -17.725  1.00 94.38           O  
ATOM   2400  OG  SER A 158      25.698   0.556 -18.962  1.00 94.38           O  
ATOM   2401  HG  SER A 158      25.570   1.212 -18.272  1.00 94.38           H  
ATOM   2402  N   PRO A 159      22.574   0.310 -16.589  1.00 94.04           N  
ATOM   2403  CA  PRO A 159      22.268   1.036 -15.358  1.00 94.04           C  
ATOM   2404  HA  PRO A 159      21.526   1.804 -15.577  1.00 94.04           H  
ATOM   2405  C   PRO A 159      23.519   1.672 -14.735  1.00 94.04           C  
ATOM   2406  CB  PRO A 159      21.666  -0.009 -14.410  1.00 94.04           C  
ATOM   2407  HB2 PRO A 159      22.443  -0.407 -13.757  1.00 94.04           H  
ATOM   2408  HB3 PRO A 159      20.842   0.393 -13.820  1.00 94.04           H  
ATOM   2409  O   PRO A 159      24.555   1.016 -14.616  1.00 94.04           O  
ATOM   2410  CG  PRO A 159      21.187  -1.134 -15.315  1.00 94.04           C  
ATOM   2411  HG2 PRO A 159      21.193  -2.098 -14.807  1.00 94.04           H  
ATOM   2412  HG3 PRO A 159      20.189  -0.901 -15.687  1.00 94.04           H  
ATOM   2413  CD  PRO A 159      22.190  -1.088 -16.459  1.00 94.04           C  
ATOM   2414  HD2 PRO A 159      21.717  -1.471 -17.363  1.00 94.04           H  
ATOM   2415  HD3 PRO A 159      23.068  -1.683 -16.207  1.00 94.04           H  
ATOM   2416  N   THR A 160      23.426   2.922 -14.276  1.00 94.83           N  
ATOM   2417  H   THR A 160      22.567   3.428 -14.436  1.00 94.83           H  
ATOM   2418  CA  THR A 160      24.536   3.629 -13.603  1.00 94.83           C  
ATOM   2419  HA  THR A 160      25.427   3.003 -13.631  1.00 94.83           H  
ATOM   2420  C   THR A 160      24.279   3.914 -12.131  1.00 94.83           C  
ATOM   2421  CB  THR A 160      24.904   4.943 -14.304  1.00 94.83           C  
ATOM   2422  HB  THR A 160      25.739   5.402 -13.775  1.00 94.83           H  
ATOM   2423  O   THR A 160      25.214   4.278 -11.419  1.00 94.83           O  
ATOM   2424  CG2 THR A 160      25.339   4.714 -15.751  1.00 94.83           C  
ATOM   2425 HG21 THR A 160      24.536   4.249 -16.321  1.00 94.83           H  
ATOM   2426 HG22 THR A 160      25.595   5.670 -16.209  1.00 94.83           H  
ATOM   2427 HG23 THR A 160      26.212   4.061 -15.773  1.00 94.83           H  
ATOM   2428  OG1 THR A 160      23.829   5.850 -14.300  1.00 94.83           O  
ATOM   2429  HG1 THR A 160      23.700   6.197 -13.414  1.00 94.83           H  
ATOM   2430  N   PHE A 161      23.042   3.748 -11.652  1.00 94.75           N  
ATOM   2431  H   PHE A 161      22.310   3.514 -12.307  1.00 94.75           H  
ATOM   2432  CA  PHE A 161      22.690   4.033 -10.261  1.00 94.75           C  
ATOM   2433  HA  PHE A 161      22.818   5.103 -10.094  1.00 94.75           H  
ATOM   2434  C   PHE A 161      23.596   3.283  -9.274  1.00 94.75           C  
ATOM   2435  CB  PHE A 161      21.219   3.684 -10.014  1.00 94.75           C  
ATOM   2436  HB2 PHE A 161      21.032   2.656 -10.322  1.00 94.75           H  
ATOM   2437  HB3 PHE A 161      20.602   4.338 -10.630  1.00 94.75           H  
ATOM   2438  O   PHE A 161      23.748   2.067  -9.365  1.00 94.75           O  
ATOM   2439  CG  PHE A 161      20.799   3.855  -8.566  1.00 94.75           C  
ATOM   2440  CD1 PHE A 161      20.689   2.738  -7.716  1.00 94.75           C  
ATOM   2441  HD1 PHE A 161      20.886   1.748  -8.099  1.00 94.75           H  
ATOM   2442  CD2 PHE A 161      20.552   5.143  -8.061  1.00 94.75           C  
ATOM   2443  HD2 PHE A 161      20.632   6.002  -8.711  1.00 94.75           H  
ATOM   2444  CE1 PHE A 161      20.318   2.910  -6.370  1.00 94.75           C  
ATOM   2445  HE1 PHE A 161      20.214   2.051  -5.725  1.00 94.75           H  
ATOM   2446  CE2 PHE A 161      20.182   5.315  -6.716  1.00 94.75           C  
ATOM   2447  HE2 PHE A 161      19.977   6.307  -6.342  1.00 94.75           H  
ATOM   2448  CZ  PHE A 161      20.063   4.199  -5.869  1.00 94.75           C  
ATOM   2449  HZ  PHE A 161      19.767   4.328  -4.839  1.00 94.75           H  
ATOM   2450  N   ALA A 162      24.172   3.987  -8.300  1.00 93.79           N  
ATOM   2451  H   ALA A 162      24.034   4.987  -8.282  1.00 93.79           H  
ATOM   2452  CA  ALA A 162      25.004   3.370  -7.272  1.00 93.79           C  
ATOM   2453  HA  ALA A 162      24.741   2.315  -7.193  1.00 93.79           H  
ATOM   2454  C   ALA A 162      24.766   4.002  -5.898  1.00 93.79           C  
ATOM   2455  CB  ALA A 162      26.476   3.449  -7.693  1.00 93.79           C  
ATOM   2456  HB1 ALA A 162      27.098   2.923  -6.968  1.00 93.79           H  
ATOM   2457  HB2 ALA A 162      26.605   2.984  -8.671  1.00 93.79           H  
ATOM   2458  HB3 ALA A 162      26.794   4.490  -7.750  1.00 93.79           H  
ATOM   2459  O   ALA A 162      24.688   5.227  -5.769  1.00 93.79           O  
ATOM   2460  N   ALA A 163      24.713   3.155  -4.867  1.00 91.44           N  
ATOM   2461  H   ALA A 163      24.827   2.168  -5.051  1.00 91.44           H  
ATOM   2462  CA  ALA A 163      24.647   3.556  -3.466  1.00 91.44           C  
ATOM   2463  HA  ALA A 163      24.664   4.644  -3.412  1.00 91.44           H  
ATOM   2464  C   ALA A 163      25.873   3.020  -2.714  1.00 91.44           C  
ATOM   2465  CB  ALA A 163      23.321   3.083  -2.856  1.00 91.44           C  
ATOM   2466  HB1 ALA A 163      23.262   3.407  -1.817  1.00 91.44           H  
ATOM   2467  HB2 ALA A 163      23.256   1.996  -2.893  1.00 91.44           H  
ATOM   2468  HB3 ALA A 163      22.486   3.513  -3.410  1.00 91.44           H  
ATOM   2469  O   ALA A 163      26.155   1.822  -2.742  1.00 91.44           O  
ATOM   2470  N   THR A 164      26.610   3.904  -2.042  1.00 89.13           N  
ATOM   2471  H   THR A 164      26.270   4.853  -1.979  1.00 89.13           H  
ATOM   2472  CA  THR A 164      27.813   3.523  -1.285  1.00 89.13           C  
ATOM   2473  HA  THR A 164      28.281   2.674  -1.783  1.00 89.13           H  
ATOM   2474  C   THR A 164      27.457   3.075   0.126  1.00 89.13           C  
ATOM   2475  CB  THR A 164      28.840   4.658  -1.285  1.00 89.13           C  
ATOM   2476  HB  THR A 164      28.350   5.608  -1.068  1.00 89.13           H  
ATOM   2477  O   THR A 164      26.553   3.633   0.742  1.00 89.13           O  
ATOM   2478  CG2 THR A 164      30.030   4.479  -0.341  1.00 89.13           C  
ATOM   2479 HG21 THR A 164      30.520   3.524  -0.531  1.00 89.13           H  
ATOM   2480 HG22 THR A 164      29.703   4.529   0.697  1.00 89.13           H  
ATOM   2481 HG23 THR A 164      30.746   5.283  -0.511  1.00 89.13           H  
ATOM   2482  OG1 THR A 164      29.400   4.678  -2.570  1.00 89.13           O  
ATOM   2483  HG1 THR A 164      28.749   4.992  -3.201  1.00 89.13           H  
ATOM   2484  N   ALA A 165      28.202   2.089   0.641  1.00 86.99           N  
ATOM   2485  H   ALA A 165      28.938   1.709   0.063  1.00 86.99           H  
ATOM   2486  CA  ALA A 165      28.042   1.512   1.981  1.00 86.99           C  
ATOM   2487  HA  ALA A 165      28.750   0.686   2.044  1.00 86.99           H  
ATOM   2488  C   ALA A 165      26.665   0.866   2.252  1.00 86.99           C  
ATOM   2489  CB  ALA A 165      28.479   2.535   3.040  1.00 86.99           C  
ATOM   2490  HB1 ALA A 165      29.472   2.919   2.806  1.00 86.99           H  
ATOM   2491  HB2 ALA A 165      27.769   3.361   3.080  1.00 86.99           H  
ATOM   2492  HB3 ALA A 165      28.510   2.055   4.018  1.00 86.99           H  
ATOM   2493  O   ALA A 165      26.283   0.676   3.405  1.00 86.99           O  
ATOM   2494  N   GLY A 166      25.938   0.493   1.194  1.00 91.31           N  
ATOM   2495  H   GLY A 166      26.268   0.749   0.275  1.00 91.31           H  
ATOM   2496  CA  GLY A 166      24.626  -0.143   1.296  1.00 91.31           C  
ATOM   2497  HA2 GLY A 166      24.676  -0.962   2.015  1.00 91.31           H  
ATOM   2498  HA3 GLY A 166      24.352  -0.563   0.329  1.00 91.31           H  
ATOM   2499  C   GLY A 166      23.511   0.810   1.733  1.00 91.31           C  
ATOM   2500  O   GLY A 166      23.665   2.030   1.775  1.00 91.31           O  
ATOM   2501  N   VAL A 167      22.357   0.224   2.031  1.00 96.88           N  
ATOM   2502  H   VAL A 167      22.312  -0.784   1.974  1.00 96.88           H  
ATOM   2503  CA  VAL A 167      21.151   0.904   2.494  1.00 96.88           C  
ATOM   2504  HA  VAL A 167      21.297   1.982   2.431  1.00 96.88           H  
ATOM   2505  C   VAL A 167      20.932   0.540   3.955  1.00 96.88           C  
ATOM   2506  CB  VAL A 167      19.941   0.535   1.617  1.00 96.88           C  
ATOM   2507  HB  VAL A 167      19.754  -0.537   1.678  1.00 96.88           H  
ATOM   2508  O   VAL A 167      20.751  -0.631   4.294  1.00 96.88           O  
ATOM   2509  CG1 VAL A 167      18.688   1.281   2.080  1.00 96.88           C  
ATOM   2510 HG11 VAL A 167      17.858   1.073   1.404  1.00 96.88           H  
ATOM   2511 HG12 VAL A 167      18.874   2.355   2.095  1.00 96.88           H  
ATOM   2512 HG13 VAL A 167      18.408   0.945   3.078  1.00 96.88           H  
ATOM   2513  CG2 VAL A 167      20.196   0.904   0.149  1.00 96.88           C  
ATOM   2514 HG21 VAL A 167      20.464   1.957   0.064  1.00 96.88           H  
ATOM   2515 HG22 VAL A 167      20.999   0.291  -0.259  1.00 96.88           H  
ATOM   2516 HG23 VAL A 167      19.295   0.720  -0.437  1.00 96.88           H  
ATOM   2517  N   ASN A 168      20.964   1.549   4.820  1.00 97.45           N  
ATOM   2518  H   ASN A 168      21.047   2.491   4.465  1.00 97.45           H  
ATOM   2519  CA  ASN A 168      20.732   1.394   6.250  1.00 97.45           C  
ATOM   2520  HA  ASN A 168      21.026   0.391   6.559  1.00 97.45           H  
ATOM   2521  C   ASN A 168      19.249   1.583   6.543  1.00 97.45           C  
ATOM   2522  CB  ASN A 168      21.571   2.405   7.036  1.00 97.45           C  
ATOM   2523  HB2 ASN A 168      21.413   2.264   8.105  1.00 97.45           H  
ATOM   2524  HB3 ASN A 168      21.247   3.411   6.770  1.00 97.45           H  
ATOM   2525  O   ASN A 168      18.634   2.525   6.044  1.00 97.45           O  
ATOM   2526  CG  ASN A 168      23.045   2.270   6.752  1.00 97.45           C  
ATOM   2527  ND2 ASN A 168      23.584   3.111   5.903  1.00 97.45           N  
ATOM   2528 HD21 ASN A 168      22.988   3.781   5.437  1.00 97.45           H  
ATOM   2529 HD22 ASN A 168      24.547   2.956   5.640  1.00 97.45           H  
ATOM   2530  OD1 ASN A 168      23.710   1.376   7.246  1.00 97.45           O  
ATOM   2531  N   VAL A 169      18.684   0.712   7.374  1.00 98.24           N  
ATOM   2532  H   VAL A 169      19.237  -0.056   7.726  1.00 98.24           H  
ATOM   2533  CA  VAL A 169      17.281   0.794   7.772  1.00 98.24           C  
ATOM   2534  HA  VAL A 169      16.916   1.788   7.516  1.00 98.24           H  
ATOM   2535  C   VAL A 169      17.137   0.626   9.275  1.00 98.24           C  
ATOM   2536  CB  VAL A 169      16.402  -0.209   7.010  1.00 98.24           C  
ATOM   2537  HB  VAL A 169      16.649  -1.226   7.316  1.00 98.24           H  
ATOM   2538  O   VAL A 169      17.646  -0.332   9.855  1.00 98.24           O  
ATOM   2539  CG1 VAL A 169      14.930   0.057   7.340  1.00 98.24           C  
ATOM   2540 HG11 VAL A 169      14.708   1.121   7.260  1.00 98.24           H  
ATOM   2541 HG12 VAL A 169      14.301  -0.473   6.625  1.00 98.24           H  
ATOM   2542 HG13 VAL A 169      14.699  -0.292   8.346  1.00 98.24           H  
ATOM   2543  CG2 VAL A 169      16.591  -0.092   5.489  1.00 98.24           C  
ATOM   2544 HG21 VAL A 169      16.489   0.949   5.183  1.00 98.24           H  
ATOM   2545 HG22 VAL A 169      17.586  -0.440   5.211  1.00 98.24           H  
ATOM   2546 HG23 VAL A 169      15.856  -0.701   4.962  1.00 98.24           H  
ATOM   2547  N   GLN A 170      16.407   1.551   9.893  1.00 97.94           N  
ATOM   2548  H   GLN A 170      16.050   2.316   9.338  1.00 97.94           H  
ATOM   2549  CA  GLN A 170      16.007   1.503  11.293  1.00 97.94           C  
ATOM   2550  HA  GLN A 170      16.369   0.578  11.742  1.00 97.94           H  
ATOM   2551  C   GLN A 170      14.481   1.525  11.385  1.00 97.94           C  
ATOM   2552  CB  GLN A 170      16.635   2.685  12.043  1.00 97.94           C  
ATOM   2553  HB2 GLN A 170      16.166   3.616  11.722  1.00 97.94           H  
ATOM   2554  HB3 GLN A 170      17.699   2.734  11.811  1.00 97.94           H  
ATOM   2555  O   GLN A 170      13.832   2.365  10.764  1.00 97.94           O  
ATOM   2556  CG  GLN A 170      16.471   2.512  13.555  1.00 97.94           C  
ATOM   2557  HG2 GLN A 170      15.417   2.429  13.821  1.00 97.94           H  
ATOM   2558  HG3 GLN A 170      16.977   1.588  13.836  1.00 97.94           H  
ATOM   2559  CD  GLN A 170      17.069   3.657  14.360  1.00 97.94           C  
ATOM   2560  NE2 GLN A 170      17.650   3.359  15.499  1.00 97.94           N  
ATOM   2561 HE21 GLN A 170      18.003   4.133  16.044  1.00 97.94           H  
ATOM   2562 HE22 GLN A 170      17.682   2.396  15.799  1.00 97.94           H  
ATOM   2563  OE1 GLN A 170      17.005   4.824  14.008  1.00 97.94           O  
ATOM   2564  N   LEU A 171      13.899   0.620  12.172  1.00 98.21           N  
ATOM   2565  H   LEU A 171      14.477  -0.030  12.685  1.00 98.21           H  
ATOM   2566  CA  LEU A 171      12.462   0.636  12.436  1.00 98.21           C  
ATOM   2567  HA  LEU A 171      11.950   1.184  11.644  1.00 98.21           H  
ATOM   2568  C   LEU A 171      12.181   1.368  13.742  1.00 98.21           C  
ATOM   2569  CB  LEU A 171      11.880  -0.785  12.456  1.00 98.21           C  
ATOM   2570  HB2 LEU A 171      12.313  -1.334  13.292  1.00 98.21           H  
ATOM   2571  HB3 LEU A 171      10.809  -0.697  12.637  1.00 98.21           H  
ATOM   2572  O   LEU A 171      12.707   0.985  14.784  1.00 98.21           O  
ATOM   2573  CG  LEU A 171      12.097  -1.603  11.171  1.00 98.21           C  
ATOM   2574  HG  LEU A 171      13.138  -1.922  11.118  1.00 98.21           H  
ATOM   2575  CD1 LEU A 171      11.197  -2.835  11.210  1.00 98.21           C  
ATOM   2576 HD11 LEU A 171      11.405  -3.423  12.104  1.00 98.21           H  
ATOM   2577 HD12 LEU A 171      11.386  -3.448  10.328  1.00 98.21           H  
ATOM   2578 HD13 LEU A 171      10.149  -2.536  11.216  1.00 98.21           H  
ATOM   2579  CD2 LEU A 171      11.750  -0.840   9.895  1.00 98.21           C  
ATOM   2580 HD21 LEU A 171      11.821  -1.519   9.045  1.00 98.21           H  
ATOM   2581 HD22 LEU A 171      10.741  -0.433   9.958  1.00 98.21           H  
ATOM   2582 HD23 LEU A 171      12.468  -0.035   9.739  1.00 98.21           H  
ATOM   2583  N   VAL A 172      11.316   2.377  13.689  1.00 97.85           N  
ATOM   2584  H   VAL A 172      10.971   2.654  12.781  1.00 97.85           H  
ATOM   2585  CA  VAL A 172      10.702   2.995  14.868  1.00 97.85           C  
ATOM   2586  HA  VAL A 172      11.256   2.717  15.764  1.00 97.85           H  
ATOM   2587  C   VAL A 172       9.287   2.450  14.982  1.00 97.85           C  
ATOM   2588  CB  VAL A 172      10.703   4.529  14.770  1.00 97.85           C  
ATOM   2589  HB  VAL A 172      10.104   4.836  13.913  1.00 97.85           H  
ATOM   2590  O   VAL A 172       8.482   2.623  14.068  1.00 97.85           O  
ATOM   2591  CG1 VAL A 172      10.094   5.165  16.026  1.00 97.85           C  
ATOM   2592 HG11 VAL A 172      10.131   6.251  15.939  1.00 97.85           H  
ATOM   2593 HG12 VAL A 172       9.051   4.864  16.133  1.00 97.85           H  
ATOM   2594 HG13 VAL A 172      10.652   4.848  16.907  1.00 97.85           H  
ATOM   2595  CG2 VAL A 172      12.121   5.083  14.582  1.00 97.85           C  
ATOM   2596 HG21 VAL A 172      12.542   4.724  13.642  1.00 97.85           H  
ATOM   2597 HG22 VAL A 172      12.763   4.762  15.402  1.00 97.85           H  
ATOM   2598 HG23 VAL A 172      12.095   6.172  14.545  1.00 97.85           H  
ATOM   2599  N   VAL A 173       8.971   1.782  16.086  1.00 97.62           N  
ATOM   2600  H   VAL A 173       9.635   1.743  16.846  1.00 97.62           H  
ATOM   2601  CA  VAL A 173       7.683   1.108  16.261  1.00 97.62           C  
ATOM   2602  HA  VAL A 173       7.136   1.123  15.318  1.00 97.62           H  
ATOM   2603  C   VAL A 173       6.860   1.868  17.287  1.00 97.62           C  
ATOM   2604  CB  VAL A 173       7.853  -0.369  16.639  1.00 97.62           C  
ATOM   2605  HB  VAL A 173       8.238  -0.422  17.657  1.00 97.62           H  
ATOM   2606  O   VAL A 173       7.290   2.107  18.417  1.00 97.62           O  
ATOM   2607  CG1 VAL A 173       6.511  -1.107  16.613  1.00 97.62           C  
ATOM   2608 HG11 VAL A 173       6.059  -1.022  15.624  1.00 97.62           H  
ATOM   2609 HG12 VAL A 173       6.661  -2.161  16.847  1.00 97.62           H  
ATOM   2610 HG13 VAL A 173       5.834  -0.679  17.352  1.00 97.62           H  
ATOM   2611  CG2 VAL A 173       8.834  -1.109  15.720  1.00 97.62           C  
ATOM   2612 HG21 VAL A 173       8.486  -1.075  14.688  1.00 97.62           H  
ATOM   2613 HG22 VAL A 173       9.825  -0.661  15.787  1.00 97.62           H  
ATOM   2614 HG23 VAL A 173       8.921  -2.144  16.049  1.00 97.62           H  
ATOM   2615  N   VAL A 174       5.652   2.252  16.887  1.00 96.71           N  
ATOM   2616  H   VAL A 174       5.350   2.000  15.956  1.00 96.71           H  
ATOM   2617  CA  VAL A 174       4.671   2.890  17.757  1.00 96.71           C  
ATOM   2618  HA  VAL A 174       5.179   3.269  18.644  1.00 96.71           H  
ATOM   2619  C   VAL A 174       3.659   1.851  18.209  1.00 96.71           C  
ATOM   2620  CB  VAL A 174       3.996   4.087  17.075  1.00 96.71           C  
ATOM   2621  HB  VAL A 174       3.506   3.775  16.152  1.00 96.71           H  
ATOM   2622  O   VAL A 174       2.971   1.226  17.401  1.00 96.71           O  
ATOM   2623  CG1 VAL A 174       2.956   4.685  18.023  1.00 96.71           C  
ATOM   2624 HG11 VAL A 174       2.566   5.623  17.628  1.00 96.71           H  
ATOM   2625 HG12 VAL A 174       2.115   3.998  18.121  1.00 96.71           H  
ATOM   2626 HG13 VAL A 174       3.391   4.816  19.013  1.00 96.71           H  
ATOM   2627  CG2 VAL A 174       5.034   5.172  16.758  1.00 96.71           C  
ATOM   2628 HG21 VAL A 174       4.530   6.062  16.381  1.00 96.71           H  
ATOM   2629 HG22 VAL A 174       5.602   5.423  17.653  1.00 96.71           H  
ATOM   2630 HG23 VAL A 174       5.720   4.807  15.994  1.00 96.71           H  
ATOM   2631  N   ARG A 175       3.553   1.691  19.525  1.00 96.56           N  
ATOM   2632  H   ARG A 175       4.120   2.284  20.115  1.00 96.56           H  
ATOM   2633  CA  ARG A 175       2.654   0.750  20.183  1.00 96.56           C  
ATOM   2634  HA  ARG A 175       2.084   0.225  19.417  1.00 96.56           H  
ATOM   2635  C   ARG A 175       1.625   1.453  21.054  1.00 96.56           C  
ATOM   2636  CB  ARG A 175       3.455  -0.295  20.977  1.00 96.56           C  
ATOM   2637  HB2 ARG A 175       4.114   0.204  21.687  1.00 96.56           H  
ATOM   2638  HB3 ARG A 175       2.752  -0.917  21.531  1.00 96.56           H  
ATOM   2639  O   ARG A 175       1.804   2.591  21.491  1.00 96.56           O  
ATOM   2640  CG  ARG A 175       4.285  -1.200  20.057  1.00 96.56           C  
ATOM   2641  HG2 ARG A 175       3.644  -1.593  19.267  1.00 96.56           H  
ATOM   2642  HG3 ARG A 175       5.061  -0.590  19.594  1.00 96.56           H  
ATOM   2643  CD  ARG A 175       4.896  -2.381  20.839  1.00 96.56           C  
ATOM   2644  HD2 ARG A 175       4.091  -3.070  21.092  1.00 96.56           H  
ATOM   2645  HD3 ARG A 175       5.343  -2.008  21.761  1.00 96.56           H  
ATOM   2646  NE  ARG A 175       5.915  -3.146  20.090  1.00 96.56           N  
ATOM   2647  HE  ARG A 175       5.747  -4.128  19.920  1.00 96.56           H  
ATOM   2648  NH1 ARG A 175       7.386  -1.435  19.935  1.00 96.56           N  
ATOM   2649 HH11 ARG A 175       8.110  -1.076  19.328  1.00 96.56           H  
ATOM   2650 HH12 ARG A 175       7.876  -1.342  20.813  1.00 96.56           H  
ATOM   2651  NH2 ARG A 175       8.049  -3.434  19.305  1.00 96.56           N  
ATOM   2652 HH21 ARG A 175       7.977  -4.426  19.483  1.00 96.56           H  
ATOM   2653 HH22 ARG A 175       8.966  -3.012  19.333  1.00 96.56           H  
ATOM   2654  CZ  ARG A 175       7.097  -2.676  19.748  1.00 96.56           C  
ATOM   2655  N   ARG A 176       0.555   0.727  21.354  1.00 95.50           N  
ATOM   2656  H   ARG A 176       0.505  -0.194  20.942  1.00 95.50           H  
ATOM   2657  CA  ARG A 176      -0.524   1.126  22.253  1.00 95.50           C  
ATOM   2658  HA  ARG A 176      -0.288   2.089  22.706  1.00 95.50           H  
ATOM   2659  C   ARG A 176      -0.636   0.121  23.386  1.00 95.50           C  
ATOM   2660  CB  ARG A 176      -1.830   1.247  21.453  1.00 95.50           C  
ATOM   2661  HB2 ARG A 176      -2.667   1.384  22.138  1.00 95.50           H  
ATOM   2662  HB3 ARG A 176      -1.993   0.315  20.912  1.00 95.50           H  
ATOM   2663  O   ARG A 176      -0.795  -1.079  23.160  1.00 95.50           O  
ATOM   2664  CG  ARG A 176      -1.810   2.403  20.440  1.00 95.50           C  
ATOM   2665  HG2 ARG A 176      -2.701   2.338  19.815  1.00 95.50           H  
ATOM   2666  HG3 ARG A 176      -0.934   2.309  19.798  1.00 95.50           H  
ATOM   2667  CD  ARG A 176      -1.800   3.775  21.118  1.00 95.50           C  
ATOM   2668  HD2 ARG A 176      -1.017   3.817  21.876  1.00 95.50           H  
ATOM   2669  HD3 ARG A 176      -2.768   3.927  21.594  1.00 95.50           H  
ATOM   2670  NE  ARG A 176      -1.557   4.840  20.143  1.00 95.50           N  
ATOM   2671  HE  ARG A 176      -1.253   4.573  19.218  1.00 95.50           H  
ATOM   2672  NH1 ARG A 176      -1.717   6.637  21.534  1.00 95.50           N  
ATOM   2673 HH11 ARG A 176      -2.062   6.012  22.249  1.00 95.50           H  
ATOM   2674 HH12 ARG A 176      -1.739   7.637  21.671  1.00 95.50           H  
ATOM   2675  NH2 ARG A 176      -1.284   6.944  19.354  1.00 95.50           N  
ATOM   2676 HH21 ARG A 176      -1.326   7.951  19.416  1.00 95.50           H  
ATOM   2677 HH22 ARG A 176      -1.124   6.515  18.453  1.00 95.50           H  
ATOM   2678  CZ  ARG A 176      -1.516   6.134  20.347  1.00 95.50           C  
ATOM   2679  N   GLN A 177      -0.546   0.616  24.616  1.00 93.69           N  
ATOM   2680  H   GLN A 177      -0.437   1.614  24.730  1.00 93.69           H  
ATOM   2681  CA  GLN A 177      -0.738  -0.208  25.803  1.00 93.69           C  
ATOM   2682  HA  GLN A 177      -0.313  -1.196  25.622  1.00 93.69           H  
ATOM   2683  C   GLN A 177      -2.240  -0.391  26.039  1.00 93.69           C  
ATOM   2684  CB  GLN A 177       0.031   0.401  26.980  1.00 93.69           C  
ATOM   2685  HB2 GLN A 177      -0.298   1.431  27.118  1.00 93.69           H  
ATOM   2686  HB3 GLN A 177       1.092   0.413  26.731  1.00 93.69           H  
ATOM   2687  O   GLN A 177      -2.871   0.371  26.768  1.00 93.69           O  
ATOM   2688  CG  GLN A 177      -0.162  -0.381  28.290  1.00 93.69           C  
ATOM   2689  HG2 GLN A 177       0.179  -1.407  28.153  1.00 93.69           H  
ATOM   2690  HG3 GLN A 177      -1.220  -0.414  28.550  1.00 93.69           H  
ATOM   2691  CD  GLN A 177       0.580   0.229  29.474  1.00 93.69           C  
ATOM   2692  NE2 GLN A 177       0.361  -0.283  30.664  1.00 93.69           N  
ATOM   2693 HE21 GLN A 177      -0.310  -1.029  30.775  1.00 93.69           H  
ATOM   2694 HE22 GLN A 177       0.768   0.180  31.464  1.00 93.69           H  
ATOM   2695  OE1 GLN A 177       1.391   1.142  29.363  1.00 93.69           O  
ATOM   2696  N   VAL A 178      -2.806  -1.401  25.382  1.00 92.47           N  
ATOM   2697  H   VAL A 178      -2.243  -1.924  24.727  1.00 92.47           H  
ATOM   2698  CA  VAL A 178      -4.194  -1.823  25.585  1.00 92.47           C  
ATOM   2699  HA  VAL A 178      -4.844  -0.950  25.532  1.00 92.47           H  
ATOM   2700  C   VAL A 178      -4.309  -2.435  26.980  1.00 92.47           C  
ATOM   2701  CB  VAL A 178      -4.641  -2.804  24.486  1.00 92.47           C  
ATOM   2702  HB  VAL A 178      -4.002  -3.687  24.507  1.00 92.47           H  
ATOM   2703  O   VAL A 178      -3.788  -3.516  27.236  1.00 92.47           O  
ATOM   2704  CG1 VAL A 178      -6.093  -3.242  24.685  1.00 92.47           C  
ATOM   2705 HG11 VAL A 178      -6.206  -3.797  25.616  1.00 92.47           H  
ATOM   2706 HG12 VAL A 178      -6.378  -3.900  23.865  1.00 92.47           H  
ATOM   2707 HG13 VAL A 178      -6.758  -2.378  24.687  1.00 92.47           H  
ATOM   2708  CG2 VAL A 178      -4.526  -2.158  23.098  1.00 92.47           C  
ATOM   2709 HG21 VAL A 178      -4.901  -2.846  22.341  1.00 92.47           H  
ATOM   2710 HG22 VAL A 178      -5.126  -1.248  23.059  1.00 92.47           H  
ATOM   2711 HG23 VAL A 178      -3.488  -1.917  22.866  1.00 92.47           H  
ATOM   2712  N   THR A 179      -4.941  -1.709  27.900  1.00 87.41           N  
ATOM   2713  H   THR A 179      -5.262  -0.782  27.658  1.00 87.41           H  
ATOM   2714  CA  THR A 179      -5.150  -2.141  29.293  1.00 87.41           C  
ATOM   2715  HA  THR A 179      -4.334  -2.797  29.598  1.00 87.41           H  
ATOM   2716  C   THR A 179      -6.438  -2.936  29.479  1.00 87.41           C  
ATOM   2717  CB  THR A 179      -5.178  -0.934  30.240  1.00 87.41           C  
ATOM   2718  HB  THR A 179      -5.496  -1.256  31.231  1.00 87.41           H  
ATOM   2719  O   THR A 179      -6.592  -3.597  30.502  1.00 87.41           O  
ATOM   2720  CG2 THR A 179      -3.807  -0.267  30.355  1.00 87.41           C  
ATOM   2721 HG21 THR A 179      -3.509   0.147  29.391  1.00 87.41           H  
ATOM   2722 HG22 THR A 179      -3.070  -1.000  30.682  1.00 87.41           H  
ATOM   2723 HG23 THR A 179      -3.858   0.539  31.087  1.00 87.41           H  
ATOM   2724  OG1 THR A 179      -6.075   0.037  29.747  1.00 87.41           O  
ATOM   2725  HG1 THR A 179      -6.493   0.466  30.497  1.00 87.41           H  
ATOM   2726  N   GLN A 180      -7.351  -2.879  28.506  1.00 88.25           N  
ATOM   2727  H   GLN A 180      -7.137  -2.336  27.682  1.00 88.25           H  
ATOM   2728  CA  GLN A 180      -8.640  -3.557  28.556  1.00 88.25           C  
ATOM   2729  HA  GLN A 180      -9.043  -3.431  29.561  1.00 88.25           H  
ATOM   2730  C   GLN A 180      -8.478  -5.056  28.237  1.00 88.25           C  
ATOM   2731  CB  GLN A 180      -9.607  -2.861  27.582  1.00 88.25           C  
ATOM   2732  HB2 GLN A 180      -9.640  -1.796  27.809  1.00 88.25           H  
ATOM   2733  HB3 GLN A 180      -9.234  -2.972  26.564  1.00 88.25           H  
ATOM   2734  O   GLN A 180      -8.084  -5.395  27.116  1.00 88.25           O  
ATOM   2735  CG  GLN A 180     -11.035  -3.428  27.648  1.00 88.25           C  
ATOM   2736  HG2 GLN A 180     -11.636  -2.944  26.878  1.00 88.25           H  
ATOM   2737  HG3 GLN A 180     -11.019  -4.495  27.423  1.00 88.25           H  
ATOM   2738  CD  GLN A 180     -11.732  -3.204  28.989  1.00 88.25           C  
ATOM   2739  NE2 GLN A 180     -12.797  -3.922  29.265  1.00 88.25           N  
ATOM   2740 HE21 GLN A 180     -13.108  -4.642  28.629  1.00 88.25           H  
ATOM   2741 HE22 GLN A 180     -13.248  -3.732  30.149  1.00 88.25           H  
ATOM   2742  OE1 GLN A 180     -11.340  -2.392  29.811  1.00 88.25           O  
ATOM   2743  N   PRO A 181      -8.808  -5.972  29.169  1.00 85.17           N  
ATOM   2744  CA  PRO A 181      -8.805  -7.404  28.890  1.00 85.17           C  
ATOM   2745  HA  PRO A 181      -7.813  -7.689  28.538  1.00 85.17           H  
ATOM   2746  C   PRO A 181      -9.855  -7.764  27.834  1.00 85.17           C  
ATOM   2747  CB  PRO A 181      -9.090  -8.102  30.226  1.00 85.17           C  
ATOM   2748  HB2 PRO A 181      -8.481  -8.997  30.350  1.00 85.17           H  
ATOM   2749  HB3 PRO A 181     -10.148  -8.350  30.305  1.00 85.17           H  
ATOM   2750  O   PRO A 181     -10.964  -7.230  27.851  1.00 85.17           O  
ATOM   2751  CG  PRO A 181      -8.749  -7.041  31.272  1.00 85.17           C  
ATOM   2752  HG2 PRO A 181      -9.310  -7.184  32.195  1.00 85.17           H  
ATOM   2753  HG3 PRO A 181      -7.676  -7.045  31.466  1.00 85.17           H  
ATOM   2754  CD  PRO A 181      -9.136  -5.746  30.568  1.00 85.17           C  
ATOM   2755  HD2 PRO A 181      -8.582  -4.915  31.005  1.00 85.17           H  
ATOM   2756  HD3 PRO A 181     -10.208  -5.574  30.665  1.00 85.17           H  
ATOM   2757  N   GLY A 182      -9.517  -8.683  26.928  1.00 84.95           N  
ATOM   2758  H   GLY A 182      -8.589  -9.081  26.957  1.00 84.95           H  
ATOM   2759  CA  GLY A 182     -10.444  -9.146  25.891  1.00 84.95           C  
ATOM   2760  HA2 GLY A 182     -11.386  -9.441  26.354  1.00 84.95           H  
ATOM   2761  HA3 GLY A 182     -10.017 -10.019  25.397  1.00 84.95           H  
ATOM   2762  C   GLY A 182     -10.757  -8.109  24.808  1.00 84.95           C  
ATOM   2763  O   GLY A 182     -11.772  -8.243  24.131  1.00 84.95           O  
ATOM   2764  N   TRP A 183      -9.918  -7.080  24.641  1.00 89.42           N  
ATOM   2765  H   TRP A 183      -9.125  -6.981  25.259  1.00 89.42           H  
ATOM   2766  CA  TRP A 183     -10.044  -6.148  23.520  1.00 89.42           C  
ATOM   2767  HA  TRP A 183     -11.021  -5.669  23.576  1.00 89.42           H  
ATOM   2768  C   TRP A 183      -9.946  -6.900  22.190  1.00 89.42           C  
ATOM   2769  CB  TRP A 183      -8.969  -5.063  23.604  1.00 89.42           C  
ATOM   2770  HB2 TRP A 183      -8.991  -4.625  24.602  1.00 89.42           H  
ATOM   2771  HB3 TRP A 183      -7.991  -5.523  23.461  1.00 89.42           H  
ATOM   2772  O   TRP A 183      -8.967  -7.606  21.938  1.00 89.42           O  
ATOM   2773  CG  TRP A 183      -9.142  -3.951  22.613  1.00 89.42           C  
ATOM   2774  CD1 TRP A 183      -8.451  -3.783  21.461  1.00 89.42           C  
ATOM   2775  HD1 TRP A 183      -7.675  -4.446  21.107  1.00 89.42           H  
ATOM   2776  CD2 TRP A 183     -10.099  -2.852  22.665  1.00 89.42           C  
ATOM   2777  CE2 TRP A 183      -9.921  -2.039  21.506  1.00 89.42           C  
ATOM   2778  CE3 TRP A 183     -11.106  -2.468  23.578  1.00 89.42           C  
ATOM   2779  HE3 TRP A 183     -11.277  -3.074  24.456  1.00 89.42           H  
ATOM   2780  NE1 TRP A 183      -8.900  -2.647  20.808  1.00 89.42           N  
ATOM   2781  HE1 TRP A 183      -8.537  -2.324  19.923  1.00 89.42           H  
ATOM   2782  CH2 TRP A 183     -11.690  -0.539  22.198  1.00 89.42           C  
ATOM   2783  HH2 TRP A 183     -12.307   0.330  22.018  1.00 89.42           H  
ATOM   2784  CZ2 TRP A 183     -10.697  -0.894  21.271  1.00 89.42           C  
ATOM   2785  HZ2 TRP A 183     -10.551  -0.311  20.373  1.00 89.42           H  
ATOM   2786  CZ3 TRP A 183     -11.893  -1.323  23.348  1.00 89.42           C  
ATOM   2787  HZ3 TRP A 183     -12.668  -1.050  24.049  1.00 89.42           H  
ATOM   2788  N   VAL A 184     -10.967  -6.752  21.349  1.00 88.48           N  
ATOM   2789  H   VAL A 184     -11.718  -6.126  21.604  1.00 88.48           H  
ATOM   2790  CA  VAL A 184     -11.033  -7.385  20.031  1.00 88.48           C  
ATOM   2791  HA  VAL A 184     -10.311  -8.202  19.992  1.00 88.48           H  
ATOM   2792  C   VAL A 184     -10.643  -6.358  18.980  1.00 88.48           C  
ATOM   2793  CB  VAL A 184     -12.423  -7.989  19.753  1.00 88.48           C  
ATOM   2794  HB  VAL A 184     -13.169  -7.194  19.751  1.00 88.48           H  
ATOM   2795  O   VAL A 184     -11.170  -5.248  18.963  1.00 88.48           O  
ATOM   2796  CG1 VAL A 184     -12.461  -8.703  18.395  1.00 88.48           C  
ATOM   2797 HG11 VAL A 184     -11.700  -9.482  18.354  1.00 88.48           H  
ATOM   2798 HG12 VAL A 184     -13.442  -9.152  18.241  1.00 88.48           H  
ATOM   2799 HG13 VAL A 184     -12.291  -7.991  17.587  1.00 88.48           H  
ATOM   2800  CG2 VAL A 184     -12.809  -9.017  20.826  1.00 88.48           C  
ATOM   2801 HG21 VAL A 184     -12.043  -9.789  20.901  1.00 88.48           H  
ATOM   2802 HG22 VAL A 184     -13.764  -9.477  20.574  1.00 88.48           H  
ATOM   2803 HG23 VAL A 184     -12.917  -8.525  21.793  1.00 88.48           H  
ATOM   2804  N   THR A 185      -9.729  -6.738  18.094  1.00 92.69           N  
ATOM   2805  H   THR A 185      -9.323  -7.660  18.169  1.00 92.69           H  
ATOM   2806  CA  THR A 185      -9.331  -5.939  16.934  1.00 92.69           C  
ATOM   2807  HA  THR A 185      -9.753  -4.938  17.022  1.00 92.69           H  
ATOM   2808  C   THR A 185      -9.872  -6.563  15.656  1.00 92.69           C  
ATOM   2809  CB  THR A 185      -7.806  -5.798  16.836  1.00 92.69           C  
ATOM   2810  HB  THR A 185      -7.552  -5.218  15.950  1.00 92.69           H  
ATOM   2811  O   THR A 185      -9.947  -7.789  15.541  1.00 92.69           O  
ATOM   2812  CG2 THR A 185      -7.215  -5.105  18.064  1.00 92.69           C  
ATOM   2813 HG21 THR A 185      -7.359  -5.718  18.954  1.00 92.69           H  
ATOM   2814 HG22 THR A 185      -6.148  -4.955  17.899  1.00 92.69           H  
ATOM   2815 HG23 THR A 185      -7.694  -4.135  18.199  1.00 92.69           H  
ATOM   2816  OG1 THR A 185      -7.223  -7.079  16.730  1.00 92.69           O  
ATOM   2817  HG1 THR A 185      -7.466  -7.402  15.859  1.00 92.69           H  
ATOM   2818  N   PHE A 186     -10.184  -5.730  14.671  1.00 93.48           N  
ATOM   2819  H   PHE A 186     -10.036  -4.741  14.815  1.00 93.48           H  
ATOM   2820  CA  PHE A 186     -10.408  -6.181  13.310  1.00 93.48           C  
ATOM   2821  HA  PHE A 186     -11.040  -7.069  13.339  1.00 93.48           H  
ATOM   2822  C   PHE A 186      -9.088  -6.569  12.657  1.00 93.48           C  
ATOM   2823  CB  PHE A 186     -11.129  -5.110  12.491  1.00 93.48           C  
ATOM   2824  HB2 PHE A 186     -10.533  -4.198  12.484  1.00 93.48           H  
ATOM   2825  HB3 PHE A 186     -11.211  -5.466  11.464  1.00 93.48           H  
ATOM   2826  O   PHE A 186      -8.047  -5.944  12.861  1.00 93.48           O  
ATOM   2827  CG  PHE A 186     -12.524  -4.818  12.995  1.00 93.48           C  
ATOM   2828  CD1 PHE A 186     -13.505  -5.827  12.955  1.00 93.48           C  
ATOM   2829  HD1 PHE A 186     -13.271  -6.794  12.537  1.00 93.48           H  
ATOM   2830  CD2 PHE A 186     -12.844  -3.549  13.512  1.00 93.48           C  
ATOM   2831  HD2 PHE A 186     -12.098  -2.769  13.537  1.00 93.48           H  
ATOM   2832  CE1 PHE A 186     -14.796  -5.574  13.448  1.00 93.48           C  
ATOM   2833  HE1 PHE A 186     -15.550  -6.346  13.414  1.00 93.48           H  
ATOM   2834  CE2 PHE A 186     -14.143  -3.292  13.984  1.00 93.48           C  
ATOM   2835  HE2 PHE A 186     -14.396  -2.311  14.358  1.00 93.48           H  
ATOM   2836  CZ  PHE A 186     -15.118  -4.305  13.956  1.00 93.48           C  
ATOM   2837  HZ  PHE A 186     -16.119  -4.104  14.308  1.00 93.48           H  
ATOM   2838  N   ASP A 187      -9.151  -7.608  11.838  1.00 93.13           N  
ATOM   2839  H   ASP A 187     -10.047  -8.047  11.679  1.00 93.13           H  
ATOM   2840  CA  ASP A 187      -8.052  -7.962  10.965  1.00 93.13           C  
ATOM   2841  HA  ASP A 187      -7.114  -7.840  11.506  1.00 93.13           H  
ATOM   2842  C   ASP A 187      -8.034  -6.992   9.778  1.00 93.13           C  
ATOM   2843  CB  ASP A 187      -8.206  -9.439  10.568  1.00 93.13           C  
ATOM   2844  HB2 ASP A 187      -9.253  -9.670  10.376  1.00 93.13           H  
ATOM   2845  HB3 ASP A 187      -7.647  -9.623   9.650  1.00 93.13           H  
ATOM   2846  O   ASP A 187      -9.052  -6.802   9.114  1.00 93.13           O  
ATOM   2847  CG  ASP A 187      -7.655 -10.353  11.667  1.00 93.13           C  
ATOM   2848  OD1 ASP A 187      -6.454 -10.170  11.967  1.00 93.13           O  
ATOM   2849  OD2 ASP A 187      -8.357 -11.269  12.149  1.00 93.13           O  
ATOM   2850  N   THR A 188      -6.884  -6.377   9.502  1.00 95.07           N  
ATOM   2851  H   THR A 188      -6.121  -6.427  10.161  1.00 95.07           H  
ATOM   2852  CA  THR A 188      -6.699  -5.466   8.363  1.00 95.07           C  
ATOM   2853  HA  THR A 188      -7.640  -5.389   7.817  1.00 95.07           H  
ATOM   2854  C   THR A 188      -5.661  -5.993   7.383  1.00 95.07           C  
ATOM   2855  CB  THR A 188      -6.328  -4.044   8.810  1.00 95.07           C  
ATOM   2856  HB  THR A 188      -6.204  -3.415   7.929  1.00 95.07           H  
ATOM   2857  O   THR A 188      -4.778  -6.774   7.740  1.00 95.07           O  
ATOM   2858  CG2 THR A 188      -7.403  -3.430   9.706  1.00 95.07           C  
ATOM   2859 HG21 THR A 188      -7.443  -3.945  10.665  1.00 95.07           H  
ATOM   2860 HG22 THR A 188      -8.373  -3.508   9.215  1.00 95.07           H  
ATOM   2861 HG23 THR A 188      -7.175  -2.377   9.872  1.00 95.07           H  
ATOM   2862  OG1 THR A 188      -5.130  -4.053   9.551  1.00 95.07           O  
ATOM   2863  HG1 THR A 188      -5.007  -3.156   9.871  1.00 95.07           H  
ATOM   2864  N   GLU A 189      -5.751  -5.605   6.122  1.00 95.92           N  
ATOM   2865  H   GLU A 189      -6.504  -4.991   5.846  1.00 95.92           H  
ATOM   2866  CA  GLU A 189      -4.712  -5.901   5.144  1.00 95.92           C  
ATOM   2867  HA  GLU A 189      -3.779  -6.077   5.679  1.00 95.92           H  
ATOM   2868  C   GLU A 189      -4.494  -4.713   4.222  1.00 95.92           C  
ATOM   2869  CB  GLU A 189      -5.050  -7.181   4.381  1.00 95.92           C  
ATOM   2870  HB2 GLU A 189      -5.084  -7.999   5.100  1.00 95.92           H  
ATOM   2871  HB3 GLU A 189      -6.033  -7.052   3.929  1.00 95.92           H  
ATOM   2872  O   GLU A 189      -5.443  -4.098   3.742  1.00 95.92           O  
ATOM   2873  CG  GLU A 189      -4.030  -7.608   3.320  1.00 95.92           C  
ATOM   2874  HG2 GLU A 189      -3.209  -8.143   3.798  1.00 95.92           H  
ATOM   2875  HG3 GLU A 189      -3.616  -6.744   2.800  1.00 95.92           H  
ATOM   2876  CD  GLU A 189      -4.739  -8.479   2.296  1.00 95.92           C  
ATOM   2877  OE1 GLU A 189      -4.570  -9.717   2.272  1.00 95.92           O  
ATOM   2878  OE2 GLU A 189      -5.533  -7.878   1.541  1.00 95.92           O  
ATOM   2879  N   LEU A 190      -3.226  -4.419   3.963  1.00 97.36           N  
ATOM   2880  H   LEU A 190      -2.514  -4.968   4.422  1.00 97.36           H  
ATOM   2881  CA  LEU A 190      -2.789  -3.481   2.950  1.00 97.36           C  
ATOM   2882  HA  LEU A 190      -3.666  -3.012   2.504  1.00 97.36           H  
ATOM   2883  C   LEU A 190      -2.037  -4.253   1.862  1.00 97.36           C  
ATOM   2884  CB  LEU A 190      -1.939  -2.406   3.642  1.00 97.36           C  
ATOM   2885  HB2 LEU A 190      -2.510  -1.966   4.460  1.00 97.36           H  
ATOM   2886  HB3 LEU A 190      -1.053  -2.880   4.063  1.00 97.36           H  
ATOM   2887  O   LEU A 190      -0.922  -4.718   2.097  1.00 97.36           O  
ATOM   2888  CG  LEU A 190      -1.495  -1.293   2.690  1.00 97.36           C  
ATOM   2889  HG  LEU A 190      -0.961  -1.744   1.854  1.00 97.36           H  
ATOM   2890  CD1 LEU A 190      -2.683  -0.508   2.144  1.00 97.36           C  
ATOM   2891 HD11 LEU A 190      -3.317  -1.146   1.528  1.00 97.36           H  
ATOM   2892 HD12 LEU A 190      -3.261  -0.091   2.969  1.00 97.36           H  
ATOM   2893 HD13 LEU A 190      -2.325   0.300   1.506  1.00 97.36           H  
ATOM   2894  CD2 LEU A 190      -0.552  -0.324   3.399  1.00 97.36           C  
ATOM   2895 HD21 LEU A 190      -0.219   0.442   2.698  1.00 97.36           H  
ATOM   2896 HD22 LEU A 190       0.322  -0.859   3.772  1.00 97.36           H  
ATOM   2897 HD23 LEU A 190      -1.065   0.153   4.233  1.00 97.36           H  
ATOM   2898  N   ALA A 191      -2.637  -4.392   0.683  1.00 97.22           N  
ATOM   2899  H   ALA A 191      -3.541  -3.962   0.549  1.00 97.22           H  
ATOM   2900  CA  ALA A 191      -2.097  -5.206  -0.404  1.00 97.22           C  
ATOM   2901  HA  ALA A 191      -1.088  -5.531  -0.149  1.00 97.22           H  
ATOM   2902  C   ALA A 191      -2.000  -4.420  -1.715  1.00 97.22           C  
ATOM   2903  CB  ALA A 191      -2.955  -6.467  -0.556  1.00 97.22           C  
ATOM   2904  HB1 ALA A 191      -2.569  -7.085  -1.366  1.00 97.22           H  
ATOM   2905  HB2 ALA A 191      -3.988  -6.194  -0.773  1.00 97.22           H  
ATOM   2906  HB3 ALA A 191      -2.929  -7.043   0.370  1.00 97.22           H  
ATOM   2907  O   ALA A 191      -2.855  -3.591  -2.023  1.00 97.22           O  
ATOM   2908  N   GLU A 192      -0.963  -4.706  -2.502  1.00 97.59           N  
ATOM   2909  H   GLU A 192      -0.261  -5.335  -2.140  1.00 97.59           H  
ATOM   2910  CA  GLU A 192      -0.772  -4.165  -3.850  1.00 97.59           C  
ATOM   2911  HA  GLU A 192      -1.563  -3.447  -4.064  1.00 97.59           H  
ATOM   2912  C   GLU A 192      -0.849  -5.281  -4.898  1.00 97.59           C  
ATOM   2913  CB  GLU A 192       0.560  -3.400  -3.922  1.00 97.59           C  
ATOM   2914  HB2 GLU A 192       0.527  -2.570  -3.216  1.00 97.59           H  
ATOM   2915  HB3 GLU A 192       1.361  -4.075  -3.619  1.00 97.59           H  
ATOM   2916  O   GLU A 192      -0.072  -6.239  -4.851  1.00 97.59           O  
ATOM   2917  CG  GLU A 192       0.896  -2.825  -5.306  1.00 97.59           C  
ATOM   2918  HG2 GLU A 192       0.135  -2.101  -5.597  1.00 97.59           H  
ATOM   2919  HG3 GLU A 192       0.890  -3.624  -6.048  1.00 97.59           H  
ATOM   2920  CD  GLU A 192       2.286  -2.171  -5.301  1.00 97.59           C  
ATOM   2921  OE1 GLU A 192       3.275  -2.884  -5.579  1.00 97.59           O  
ATOM   2922  OE2 GLU A 192       2.416  -0.958  -5.015  1.00 97.59           O  
ATOM   2923  N   TYR A 193      -1.732  -5.099  -5.881  1.00 96.60           N  
ATOM   2924  H   TYR A 193      -2.331  -4.287  -5.825  1.00 96.60           H  
ATOM   2925  CA  TYR A 193      -1.903  -5.969  -7.046  1.00 96.60           C  
ATOM   2926  HA  TYR A 193      -1.252  -6.838  -6.950  1.00 96.60           H  
ATOM   2927  C   TYR A 193      -1.535  -5.215  -8.318  1.00 96.60           C  
ATOM   2928  CB  TYR A 193      -3.352  -6.458  -7.126  1.00 96.60           C  
ATOM   2929  HB2 TYR A 193      -4.002  -5.598  -7.288  1.00 96.60           H  
ATOM   2930  HB3 TYR A 193      -3.460  -7.118  -7.988  1.00 96.60           H  
ATOM   2931  O   TYR A 193      -1.889  -4.052  -8.470  1.00 96.60           O  
ATOM   2932  CG  TYR A 193      -3.807  -7.196  -5.887  1.00 96.60           C  
ATOM   2933  CD1 TYR A 193      -3.431  -8.539  -5.697  1.00 96.60           C  
ATOM   2934  HD1 TYR A 193      -2.849  -9.049  -6.450  1.00 96.60           H  
ATOM   2935  CD2 TYR A 193      -4.554  -6.522  -4.902  1.00 96.60           C  
ATOM   2936  HD2 TYR A 193      -4.807  -5.480  -5.036  1.00 96.60           H  
ATOM   2937  CE1 TYR A 193      -3.799  -9.212  -4.518  1.00 96.60           C  
ATOM   2938  HE1 TYR A 193      -3.506 -10.241  -4.368  1.00 96.60           H  
ATOM   2939  CE2 TYR A 193      -4.936  -7.195  -3.727  1.00 96.60           C  
ATOM   2940  HE2 TYR A 193      -5.489  -6.687  -2.952  1.00 96.60           H  
ATOM   2941  OH  TYR A 193      -4.927  -9.189  -2.402  1.00 96.60           O  
ATOM   2942  HH  TYR A 193      -4.497 -10.044  -2.325  1.00 96.60           H  
ATOM   2943  CZ  TYR A 193      -4.553  -8.538  -3.533  1.00 96.60           C  
ATOM   2944  N   SER A 194      -0.852  -5.861  -9.256  1.00 95.73           N  
ATOM   2945  H   SER A 194      -0.665  -6.846  -9.131  1.00 95.73           H  
ATOM   2946  CA  SER A 194      -0.413  -5.236 -10.507  1.00 95.73           C  
ATOM   2947  HA  SER A 194      -0.639  -4.170 -10.503  1.00 95.73           H  
ATOM   2948  C   SER A 194      -1.127  -5.872 -11.692  1.00 95.73           C  
ATOM   2949  CB  SER A 194       1.104  -5.381 -10.626  1.00 95.73           C  
ATOM   2950  HB2 SER A 194       1.371  -6.435 -10.705  1.00 95.73           H  
ATOM   2951  HB3 SER A 194       1.568  -4.968  -9.731  1.00 95.73           H  
ATOM   2952  O   SER A 194      -1.146  -7.095 -11.795  1.00 95.73           O  
ATOM   2953  OG  SER A 194       1.592  -4.683 -11.748  1.00 95.73           O  
ATOM   2954  HG  SER A 194       1.407  -5.193 -12.541  1.00 95.73           H  
ATOM   2955  N   THR A 195      -1.671  -5.058 -12.597  1.00 96.95           N  
ATOM   2956  H   THR A 195      -1.633  -4.060 -12.443  1.00 96.95           H  
ATOM   2957  CA  THR A 195      -2.267  -5.519 -13.862  1.00 96.95           C  
ATOM   2958  HA  THR A 195      -2.063  -6.582 -13.995  1.00 96.95           H  
ATOM   2959  C   THR A 195      -1.646  -4.765 -15.032  1.00 96.95           C  
ATOM   2960  CB  THR A 195      -3.792  -5.347 -13.872  1.00 96.95           C  
ATOM   2961  HB  THR A 195      -4.033  -4.284 -13.843  1.00 96.95           H  
ATOM   2962  O   THR A 195      -1.550  -3.537 -15.008  1.00 96.95           O  
ATOM   2963  CG2 THR A 195      -4.460  -5.966 -15.097  1.00 96.95           C  
ATOM   2964 HG21 THR A 195      -4.151  -5.444 -16.003  1.00 96.95           H  
ATOM   2965 HG22 THR A 195      -4.203  -7.022 -15.174  1.00 96.95           H  
ATOM   2966 HG23 THR A 195      -5.541  -5.868 -15.004  1.00 96.95           H  
ATOM   2967  OG1 THR A 195      -4.338  -5.991 -12.742  1.00 96.95           O  
ATOM   2968  HG1 THR A 195      -3.930  -5.609 -11.962  1.00 96.95           H  
ATOM   2969  N   SER A 196      -1.206  -5.504 -16.047  1.00 96.76           N  
ATOM   2970  H   SER A 196      -1.337  -6.505 -16.012  1.00 96.76           H  
ATOM   2971  CA  SER A 196      -0.642  -4.950 -17.281  1.00 96.76           C  
ATOM   2972  HA  SER A 196      -0.199  -3.976 -17.074  1.00 96.76           H  
ATOM   2973  C   SER A 196      -1.723  -4.768 -18.341  1.00 96.76           C  
ATOM   2974  CB  SER A 196       0.457  -5.865 -17.826  1.00 96.76           C  
ATOM   2975  HB2 SER A 196       0.032  -6.844 -18.051  1.00 96.76           H  
ATOM   2976  HB3 SER A 196       0.864  -5.440 -18.744  1.00 96.76           H  
ATOM   2977  O   SER A 196      -2.582  -5.633 -18.500  1.00 96.76           O  
ATOM   2978  OG  SER A 196       1.496  -6.016 -16.877  1.00 96.76           O  
ATOM   2979  HG  SER A 196       2.069  -5.248 -16.938  1.00 96.76           H  
ATOM   2980  N   TYR A 197      -1.630  -3.685 -19.112  1.00 97.35           N  
ATOM   2981  H   TYR A 197      -0.884  -3.028 -18.933  1.00 97.35           H  
ATOM   2982  CA  TYR A 197      -2.563  -3.361 -20.193  1.00 97.35           C  
ATOM   2983  HA  TYR A 197      -3.286  -4.169 -20.314  1.00 97.35           H  
ATOM   2984  C   TYR A 197      -1.807  -3.200 -21.521  1.00 97.35           C  
ATOM   2985  CB  TYR A 197      -3.373  -2.116 -19.815  1.00 97.35           C  
ATOM   2986  HB2 TYR A 197      -3.973  -1.817 -20.674  1.00 97.35           H  
ATOM   2987  HB3 TYR A 197      -2.695  -1.294 -19.586  1.00 97.35           H  
ATOM   2988  O   TYR A 197      -1.489  -2.079 -21.918  1.00 97.35           O  
ATOM   2989  CG  TYR A 197      -4.307  -2.349 -18.647  1.00 97.35           C  
ATOM   2990  CD1 TYR A 197      -5.503  -3.061 -18.856  1.00 97.35           C  
ATOM   2991  HD1 TYR A 197      -5.755  -3.430 -19.839  1.00 97.35           H  
ATOM   2992  CD2 TYR A 197      -3.976  -1.886 -17.357  1.00 97.35           C  
ATOM   2993  HD2 TYR A 197      -3.055  -1.347 -17.195  1.00 97.35           H  
ATOM   2994  CE1 TYR A 197      -6.363  -3.321 -17.776  1.00 97.35           C  
ATOM   2995  HE1 TYR A 197      -7.261  -3.905 -17.910  1.00 97.35           H  
ATOM   2996  CE2 TYR A 197      -4.850  -2.135 -16.280  1.00 97.35           C  
ATOM   2997  HE2 TYR A 197      -4.607  -1.796 -15.284  1.00 97.35           H  
ATOM   2998  OH  TYR A 197      -6.898  -3.127 -15.474  1.00 97.35           O  
ATOM   2999  HH  TYR A 197      -6.638  -2.739 -14.635  1.00 97.35           H  
ATOM   3000  CZ  TYR A 197      -6.045  -2.852 -16.491  1.00 97.35           C  
ATOM   3001  N   PRO A 198      -1.488  -4.303 -22.227  1.00 96.45           N  
ATOM   3002  CA  PRO A 198      -0.654  -4.260 -23.431  1.00 96.45           C  
ATOM   3003  HA  PRO A 198       0.261  -3.704 -23.228  1.00 96.45           H  
ATOM   3004  C   PRO A 198      -1.348  -3.611 -24.638  1.00 96.45           C  
ATOM   3005  CB  PRO A 198      -0.295  -5.721 -23.712  1.00 96.45           C  
ATOM   3006  HB2 PRO A 198       0.610  -5.982 -23.162  1.00 96.45           H  
ATOM   3007  HB3 PRO A 198      -0.159  -5.919 -24.776  1.00 96.45           H  
ATOM   3008  O   PRO A 198      -0.677  -3.161 -25.564  1.00 96.45           O  
ATOM   3009  CG  PRO A 198      -1.479  -6.498 -23.137  1.00 96.45           C  
ATOM   3010  HG2 PRO A 198      -2.304  -6.495 -23.850  1.00 96.45           H  
ATOM   3011  HG3 PRO A 198      -1.205  -7.519 -22.872  1.00 96.45           H  
ATOM   3012  CD  PRO A 198      -1.858  -5.676 -21.908  1.00 96.45           C  
ATOM   3013  HD2 PRO A 198      -2.927  -5.773 -21.713  1.00 96.45           H  
ATOM   3014  HD3 PRO A 198      -1.286  -6.017 -21.045  1.00 96.45           H  
ATOM   3015  N   THR A 199      -2.681  -3.564 -24.638  1.00 96.23           N  
ATOM   3016  H   THR A 199      -3.174  -3.937 -23.840  1.00 96.23           H  
ATOM   3017  CA  THR A 199      -3.504  -3.054 -25.740  1.00 96.23           C  
ATOM   3018  HA  THR A 199      -2.868  -2.560 -26.475  1.00 96.23           H  
ATOM   3019  C   THR A 199      -4.515  -2.041 -25.232  1.00 96.23           C  
ATOM   3020  CB  THR A 199      -4.264  -4.186 -26.448  1.00 96.23           C  
ATOM   3021  HB  THR A 199      -4.932  -3.752 -27.192  1.00 96.23           H  
ATOM   3022  O   THR A 199      -5.118  -2.247 -24.179  1.00 96.23           O  
ATOM   3023  CG2 THR A 199      -3.317  -5.159 -27.150  1.00 96.23           C  
ATOM   3024 HG21 THR A 199      -3.903  -5.898 -27.696  1.00 96.23           H  
ATOM   3025 HG22 THR A 199      -2.692  -5.672 -26.419  1.00 96.23           H  
ATOM   3026 HG23 THR A 199      -2.683  -4.616 -27.851  1.00 96.23           H  
ATOM   3027  OG1 THR A 199      -5.025  -4.933 -25.524  1.00 96.23           O  
ATOM   3028  HG1 THR A 199      -5.560  -4.323 -25.010  1.00 96.23           H  
ATOM   3029  N   THR A 200      -4.735  -0.974 -25.997  1.00 97.46           N  
ATOM   3030  H   THR A 200      -4.168  -0.825 -26.820  1.00 97.46           H  
ATOM   3031  CA  THR A 200      -5.821  -0.022 -25.740  1.00 97.46           C  
ATOM   3032  HA  THR A 200      -5.720   0.348 -24.720  1.00 97.46           H  
ATOM   3033  C   THR A 200      -7.169  -0.717 -25.858  1.00 97.46           C  
ATOM   3034  CB  THR A 200      -5.742   1.163 -26.709  1.00 97.46           C  
ATOM   3035  HB  THR A 200      -5.764   0.789 -27.733  1.00 97.46           H  
ATOM   3036  O   THR A 200      -7.403  -1.464 -26.809  1.00 97.46           O  
ATOM   3037  CG2 THR A 200      -6.844   2.210 -26.549  1.00 97.46           C  
ATOM   3038 HG21 THR A 200      -6.860   2.599 -25.531  1.00 97.46           H  
ATOM   3039 HG22 THR A 200      -6.673   3.035 -27.239  1.00 97.46           H  
ATOM   3040 HG23 THR A 200      -7.816   1.771 -26.776  1.00 97.46           H  
ATOM   3041  OG1 THR A 200      -4.517   1.819 -26.489  1.00 97.46           O  
ATOM   3042  HG1 THR A 200      -4.468   2.571 -27.084  1.00 97.46           H  
ATOM   3043  N   GLY A 201      -8.063  -0.459 -24.910  1.00 95.46           N  
ATOM   3044  H   GLY A 201      -7.826   0.185 -24.169  1.00 95.46           H  
ATOM   3045  CA  GLY A 201      -9.378  -1.077 -24.888  1.00 95.46           C  
ATOM   3046  HA2 GLY A 201      -9.778  -1.103 -25.902  1.00 95.46           H  
ATOM   3047  HA3 GLY A 201      -9.291  -2.102 -24.527  1.00 95.46           H  
ATOM   3048  C   GLY A 201     -10.355  -0.330 -23.997  1.00 95.46           C  
ATOM   3049  O   GLY A 201      -9.970   0.294 -23.009  1.00 95.46           O  
ATOM   3050  N   ASN A 202     -11.632  -0.437 -24.349  1.00 95.01           N  
ATOM   3051  H   ASN A 202     -11.864  -1.001 -25.154  1.00 95.01           H  
ATOM   3052  CA  ASN A 202     -12.731   0.089 -23.550  1.00 95.01           C  
ATOM   3053  HA  ASN A 202     -12.372   0.921 -22.946  1.00 95.01           H  
ATOM   3054  C   ASN A 202     -13.244  -0.999 -22.605  1.00 95.01           C  
ATOM   3055  CB  ASN A 202     -13.836   0.621 -24.475  1.00 95.01           C  
ATOM   3056  HB2 ASN A 202     -14.644   1.019 -23.861  1.00 95.01           H  
ATOM   3057  HB3 ASN A 202     -14.227  -0.198 -25.078  1.00 95.01           H  
ATOM   3058  O   ASN A 202     -13.197  -2.186 -22.944  1.00 95.01           O  
ATOM   3059  CG  ASN A 202     -13.368   1.741 -25.389  1.00 95.01           C  
ATOM   3060  ND2 ASN A 202     -14.090   1.992 -26.456  1.00 95.01           N  
ATOM   3061 HD21 ASN A 202     -13.777   2.777 -27.009  1.00 95.01           H  
ATOM   3062 HD22 ASN A 202     -14.970   1.518 -26.604  1.00 95.01           H  
ATOM   3063  OD1 ASN A 202     -12.354   2.390 -25.200  1.00 95.01           O  
ATOM   3064  N   ALA A 203     -13.756  -0.593 -21.444  1.00 93.16           N  
ATOM   3065  H   ALA A 203     -13.768   0.402 -21.271  1.00 93.16           H  
ATOM   3066  CA  ALA A 203     -14.313  -1.483 -20.425  1.00 93.16           C  
ATOM   3067  HA  ALA A 203     -14.384  -0.892 -19.512  1.00 93.16           H  
ATOM   3068  C   ALA A 203     -13.407  -2.684 -20.072  1.00 93.16           C  
ATOM   3069  CB  ALA A 203     -15.741  -1.878 -20.833  1.00 93.16           C  
ATOM   3070  HB1 ALA A 203     -16.326  -0.983 -21.044  1.00 93.16           H  
ATOM   3071  HB2 ALA A 203     -15.708  -2.506 -21.723  1.00 93.16           H  
ATOM   3072  HB3 ALA A 203     -16.212  -2.438 -20.025  1.00 93.16           H  
ATOM   3073  O   ALA A 203     -13.889  -3.798 -19.861  1.00 93.16           O  
ATOM   3074  N   GLN A 204     -12.093  -2.462 -20.000  1.00 96.37           N  
ATOM   3075  H   GLN A 204     -11.765  -1.513 -20.113  1.00 96.37           H  
ATOM   3076  CA  GLN A 204     -11.150  -3.444 -19.474  1.00 96.37           C  
ATOM   3077  HA  GLN A 204     -11.253  -4.370 -20.039  1.00 96.37           H  
ATOM   3078  C   GLN A 204     -11.489  -3.734 -18.010  1.00 96.37           C  
ATOM   3079  CB  GLN A 204      -9.708  -2.936 -19.604  1.00 96.37           C  
ATOM   3080  HB2 GLN A 204      -9.613  -1.985 -19.080  1.00 96.37           H  
ATOM   3081  HB3 GLN A 204      -9.050  -3.656 -19.116  1.00 96.37           H  
ATOM   3082  O   GLN A 204     -11.716  -2.815 -17.222  1.00 96.37           O  
ATOM   3083  CG  GLN A 204      -9.229  -2.755 -21.051  1.00 96.37           C  
ATOM   3084  HG2 GLN A 204      -9.917  -2.105 -21.592  1.00 96.37           H  
ATOM   3085  HG3 GLN A 204      -8.254  -2.269 -21.038  1.00 96.37           H  
ATOM   3086  CD  GLN A 204      -9.082  -4.086 -21.777  1.00 96.37           C  
ATOM   3087  NE2 GLN A 204     -10.045  -4.480 -22.583  1.00 96.37           N  
ATOM   3088 HE21 GLN A 204     -10.884  -3.929 -22.688  1.00 96.37           H  
ATOM   3089 HE22 GLN A 204      -9.909  -5.379 -23.025  1.00 96.37           H  
ATOM   3090  OE1 GLN A 204      -8.117  -4.811 -21.609  1.00 96.37           O  
ATOM   3091  N   LEU A 205     -11.568  -5.017 -17.666  1.00 94.47           N  
ATOM   3092  H   LEU A 205     -11.318  -5.717 -18.350  1.00 94.47           H  
ATOM   3093  CA  LEU A 205     -12.081  -5.481 -16.385  1.00 94.47           C  
ATOM   3094  HA  LEU A 205     -12.739  -4.716 -15.975  1.00 94.47           H  
ATOM   3095  C   LEU A 205     -10.950  -5.717 -15.379  1.00 94.47           C  
ATOM   3096  CB  LEU A 205     -12.907  -6.758 -16.638  1.00 94.47           C  
ATOM   3097  HB2 LEU A 205     -13.759  -6.513 -17.272  1.00 94.47           H  
ATOM   3098  HB3 LEU A 205     -12.279  -7.469 -17.175  1.00 94.47           H  
ATOM   3099  O   LEU A 205     -10.033  -6.490 -15.647  1.00 94.47           O  
ATOM   3100  CG  LEU A 205     -13.407  -7.447 -15.359  1.00 94.47           C  
ATOM   3101  HG  LEU A 205     -12.569  -7.639 -14.688  1.00 94.47           H  
ATOM   3102  CD1 LEU A 205     -14.427  -6.589 -14.631  1.00 94.47           C  
ATOM   3103 HD11 LEU A 205     -14.013  -5.609 -14.393  1.00 94.47           H  
ATOM   3104 HD12 LEU A 205     -14.646  -7.100 -13.694  1.00 94.47           H  
ATOM   3105 HD13 LEU A 205     -15.335  -6.484 -15.225  1.00 94.47           H  
ATOM   3106  CD2 LEU A 205     -14.057  -8.790 -15.675  1.00 94.47           C  
ATOM   3107 HD21 LEU A 205     -13.333  -9.440 -16.166  1.00 94.47           H  
ATOM   3108 HD22 LEU A 205     -14.920  -8.650 -16.326  1.00 94.47           H  
ATOM   3109 HD23 LEU A 205     -14.375  -9.273 -14.751  1.00 94.47           H  
ATOM   3110  N   TYR A 206     -11.097  -5.149 -14.185  1.00 95.32           N  
ATOM   3111  H   TYR A 206     -11.802  -4.434 -14.078  1.00 95.32           H  
ATOM   3112  CA  TYR A 206     -10.362  -5.546 -12.989  1.00 95.32           C  
ATOM   3113  HA  TYR A 206      -9.729  -6.404 -13.219  1.00 95.32           H  
ATOM   3114  C   TYR A 206     -11.339  -5.966 -11.884  1.00 95.32           C  
ATOM   3115  CB  TYR A 206      -9.446  -4.401 -12.548  1.00 95.32           C  
ATOM   3116  HB2 TYR A 206      -8.732  -4.195 -13.345  1.00 95.32           H  
ATOM   3117  HB3 TYR A 206     -10.040  -3.499 -12.399  1.00 95.32           H  
ATOM   3118  O   TYR A 206     -12.242  -5.212 -11.522  1.00 95.32           O  
ATOM   3119  CG  TYR A 206      -8.682  -4.719 -11.281  1.00 95.32           C  
ATOM   3120  CD1 TYR A 206      -9.094  -4.176 -10.049  1.00 95.32           C  
ATOM   3121  HD1 TYR A 206      -9.950  -3.517 -10.011  1.00 95.32           H  
ATOM   3122  CD2 TYR A 206      -7.580  -5.593 -11.335  1.00 95.32           C  
ATOM   3123  HD2 TYR A 206      -7.260  -6.003 -12.281  1.00 95.32           H  
ATOM   3124  CE1 TYR A 206      -8.395  -4.494  -8.870  1.00 95.32           C  
ATOM   3125  HE1 TYR A 206      -8.699  -4.065  -7.926  1.00 95.32           H  
ATOM   3126  CE2 TYR A 206      -6.889  -5.928 -10.156  1.00 95.32           C  
ATOM   3127  HE2 TYR A 206      -6.045  -6.601 -10.189  1.00 95.32           H  
ATOM   3128  OH  TYR A 206      -6.622  -5.690  -7.786  1.00 95.32           O  
ATOM   3129  HH  TYR A 206      -7.000  -5.241  -7.027  1.00 95.32           H  
ATOM   3130  CZ  TYR A 206      -7.295  -5.378  -8.924  1.00 95.32           C  
ATOM   3131  N   GLU A 207     -11.175  -7.169 -11.338  1.00 93.45           N  
ATOM   3132  H   GLU A 207     -10.396  -7.741 -11.629  1.00 93.45           H  
ATOM   3133  CA  GLU A 207     -12.046  -7.688 -10.278  1.00 93.45           C  
ATOM   3134  HA  GLU A 207     -13.002  -7.167 -10.316  1.00 93.45           H  
ATOM   3135  C   GLU A 207     -11.448  -7.436  -8.892  1.00 93.45           C  
ATOM   3136  CB  GLU A 207     -12.357  -9.176 -10.484  1.00 93.45           C  
ATOM   3137  HB2 GLU A 207     -13.063  -9.482  -9.712  1.00 93.45           H  
ATOM   3138  HB3 GLU A 207     -11.444  -9.762 -10.373  1.00 93.45           H  
ATOM   3139  O   GLU A 207     -10.273  -7.723  -8.638  1.00 93.45           O  
ATOM   3140  CG  GLU A 207     -12.974  -9.452 -11.862  1.00 93.45           C  
ATOM   3141  HG2 GLU A 207     -13.701  -8.670 -12.085  1.00 93.45           H  
ATOM   3142  HG3 GLU A 207     -12.196  -9.406 -12.624  1.00 93.45           H  
ATOM   3143  CD  GLU A 207     -13.661 -10.819 -11.914  1.00 93.45           C  
ATOM   3144  OE1 GLU A 207     -14.845 -10.840 -12.331  1.00 93.45           O  
ATOM   3145  OE2 GLU A 207     -13.022 -11.811 -11.497  1.00 93.45           O  
ATOM   3146  N   LEU A 208     -12.268  -6.922  -7.971  1.00 93.32           N  
ATOM   3147  H   LEU A 208     -13.233  -6.746  -8.211  1.00 93.32           H  
ATOM   3148  CA  LEU A 208     -11.845  -6.731  -6.588  1.00 93.32           C  
ATOM   3149  HA  LEU A 208     -10.845  -6.299  -6.604  1.00 93.32           H  
ATOM   3150  C   LEU A 208     -11.728  -8.075  -5.865  1.00 93.32           C  
ATOM   3151  CB  LEU A 208     -12.773  -5.761  -5.838  1.00 93.32           C  
ATOM   3152  HB2 LEU A 208     -13.780  -6.177  -5.827  1.00 93.32           H  
ATOM   3153  HB3 LEU A 208     -12.429  -5.709  -4.805  1.00 93.32           H  
ATOM   3154  O   LEU A 208     -12.575  -8.963  -5.987  1.00 93.32           O  
ATOM   3155  CG  LEU A 208     -12.834  -4.329  -6.401  1.00 93.32           C  
ATOM   3156  HG  LEU A 208     -13.398  -4.329  -7.333  1.00 93.32           H  
ATOM   3157  CD1 LEU A 208     -13.552  -3.430  -5.393  1.00 93.32           C  
ATOM   3158 HD11 LEU A 208     -13.621  -2.414  -5.781  1.00 93.32           H  
ATOM   3159 HD12 LEU A 208     -14.556  -3.809  -5.203  1.00 93.32           H  
ATOM   3160 HD13 LEU A 208     -13.004  -3.409  -4.451  1.00 93.32           H  
ATOM   3161  CD2 LEU A 208     -11.456  -3.719  -6.664  1.00 93.32           C  
ATOM   3162 HD21 LEU A 208     -10.845  -3.767  -5.763  1.00 93.32           H  
ATOM   3163 HD22 LEU A 208     -10.973  -4.261  -7.478  1.00 93.32           H  
ATOM   3164 HD23 LEU A 208     -11.571  -2.682  -6.979  1.00 93.32           H  
ATOM   3165  N   GLN A 209     -10.667  -8.195  -5.073  1.00 90.42           N  
ATOM   3166  H   GLN A 209     -10.077  -7.386  -4.947  1.00 90.42           H  
ATOM   3167  CA  GLN A 209     -10.391  -9.378  -4.275  1.00 90.42           C  
ATOM   3168  HA  GLN A 209     -10.536 -10.255  -4.905  1.00 90.42           H  
ATOM   3169  C   GLN A 209     -11.367  -9.482  -3.101  1.00 90.42           C  
ATOM   3170  CB  GLN A 209      -8.931  -9.360  -3.791  1.00 90.42           C  
ATOM   3171  HB2 GLN A 209      -8.757 -10.232  -3.160  1.00 90.42           H  
ATOM   3172  HB3 GLN A 209      -8.760  -8.465  -3.193  1.00 90.42           H  
ATOM   3173  O   GLN A 209     -11.636  -8.524  -2.382  1.00 90.42           O  
ATOM   3174  CG  GLN A 209      -7.911  -9.376  -4.940  1.00 90.42           C  
ATOM   3175  HG2 GLN A 209      -8.011  -8.469  -5.536  1.00 90.42           H  
ATOM   3176  HG3 GLN A 209      -6.905  -9.387  -4.521  1.00 90.42           H  
ATOM   3177  CD  GLN A 209      -8.056 -10.600  -5.836  1.00 90.42           C  
ATOM   3178  NE2 GLN A 209      -8.111 -10.428  -7.137  1.00 90.42           N  
ATOM   3179 HE21 GLN A 209      -8.146  -9.504  -7.543  1.00 90.42           H  
ATOM   3180 HE22 GLN A 209      -8.261 -11.254  -7.699  1.00 90.42           H  
ATOM   3181  OE1 GLN A 209      -8.154 -11.725  -5.372  1.00 90.42           O  
ATOM   3182  N   ILE A 210     -11.842 -10.692  -2.845  1.00 89.95           N  
ATOM   3183  H   ILE A 210     -11.535 -11.459  -3.426  1.00 89.95           H  
ATOM   3184  CA  ILE A 210     -12.649 -11.009  -1.665  1.00 89.95           C  
ATOM   3185  HA  ILE A 210     -12.830 -10.099  -1.094  1.00 89.95           H  
ATOM   3186  C   ILE A 210     -11.868 -11.972  -0.757  1.00 89.95           C  
ATOM   3187  CB  ILE A 210     -14.023 -11.557  -2.086  1.00 89.95           C  
ATOM   3188  HB  ILE A 210     -14.580 -11.762  -1.172  1.00 89.95           H  
ATOM   3189  O   ILE A 210     -10.981 -12.673  -1.252  1.00 89.95           O  
ATOM   3190  CG1 ILE A 210     -13.899 -12.869  -2.884  1.00 89.95           C  
ATOM   3191 HG12 ILE A 210     -13.861 -12.662  -3.953  1.00 89.95           H  
ATOM   3192 HG13 ILE A 210     -12.987 -13.407  -2.622  1.00 89.95           H  
ATOM   3193  CG2 ILE A 210     -14.833 -10.507  -2.867  1.00 89.95           C  
ATOM   3194 HG21 ILE A 210     -15.833 -10.882  -3.082  1.00 89.95           H  
ATOM   3195 HG22 ILE A 210     -14.930  -9.607  -2.260  1.00 89.95           H  
ATOM   3196 HG23 ILE A 210     -14.335 -10.242  -3.799  1.00 89.95           H  
ATOM   3197  CD1 ILE A 210     -15.065 -13.789  -2.541  1.00 89.95           C  
ATOM   3198 HD11 ILE A 210     -15.078 -13.972  -1.467  1.00 89.95           H  
ATOM   3199 HD12 ILE A 210     -16.012 -13.329  -2.823  1.00 89.95           H  
ATOM   3200 HD13 ILE A 210     -14.921 -14.754  -3.028  1.00 89.95           H  
ATOM   3201  N   PRO A 211     -12.166 -12.061   0.549  1.00 90.79           N  
ATOM   3202  CA  PRO A 211     -13.138 -11.269   1.309  1.00 90.79           C  
ATOM   3203  HA  PRO A 211     -14.082 -11.166   0.775  1.00 90.79           H  
ATOM   3204  C   PRO A 211     -12.626  -9.856   1.644  1.00 90.79           C  
ATOM   3205  CB  PRO A 211     -13.385 -12.114   2.565  1.00 90.79           C  
ATOM   3206  HB2 PRO A 211     -14.121 -12.886   2.340  1.00 90.79           H  
ATOM   3207  HB3 PRO A 211     -13.719 -11.524   3.418  1.00 90.79           H  
ATOM   3208  O   PRO A 211     -11.505  -9.491   1.294  1.00 90.79           O  
ATOM   3209  CG  PRO A 211     -12.028 -12.765   2.824  1.00 90.79           C  
ATOM   3210  HG2 PRO A 211     -12.124 -13.689   3.394  1.00 90.79           H  
ATOM   3211  HG3 PRO A 211     -11.373 -12.063   3.341  1.00 90.79           H  
ATOM   3212  CD  PRO A 211     -11.497 -13.020   1.418  1.00 90.79           C  
ATOM   3213  HD2 PRO A 211     -11.755 -14.031   1.103  1.00 90.79           H  
ATOM   3214  HD3 PRO A 211     -10.416 -12.884   1.391  1.00 90.79           H  
ATOM   3215  N   GLY A 212     -13.447  -9.076   2.346  1.00 91.21           N  
ATOM   3216  H   GLY A 212     -14.394  -9.408   2.464  1.00 91.21           H  
ATOM   3217  CA  GLY A 212     -13.052  -7.820   2.993  1.00 91.21           C  
ATOM   3218  HA2 GLY A 212     -12.012  -7.585   2.767  1.00 91.21           H  
ATOM   3219  HA3 GLY A 212     -13.123  -7.950   4.073  1.00 91.21           H  
ATOM   3220  C   GLY A 212     -13.896  -6.609   2.597  1.00 91.21           C  
ATOM   3221  O   GLY A 212     -14.532  -6.582   1.548  1.00 91.21           O  
ATOM   3222  N   SER A 213     -13.904  -5.610   3.473  1.00 93.80           N  
ATOM   3223  H   SER A 213     -13.379  -5.716   4.329  1.00 93.80           H  
ATOM   3224  CA  SER A 213     -14.456  -4.281   3.210  1.00 93.80           C  
ATOM   3225  HA  SER A 213     -15.115  -4.311   2.342  1.00 93.80           H  
ATOM   3226  C   SER A 213     -13.323  -3.299   2.940  1.00 93.80           C  
ATOM   3227  CB  SER A 213     -15.263  -3.789   4.405  1.00 93.80           C  
ATOM   3228  HB2 SER A 213     -15.548  -2.753   4.221  1.00 93.80           H  
ATOM   3229  HB3 SER A 213     -14.644  -3.831   5.301  1.00 93.80           H  
ATOM   3230  O   SER A 213     -12.374  -3.233   3.717  1.00 93.80           O  
ATOM   3231  OG  SER A 213     -16.430  -4.567   4.586  1.00 93.80           O  
ATOM   3232  HG  SER A 213     -16.178  -5.486   4.704  1.00 93.80           H  
ATOM   3233  N   TYR A 214     -13.403  -2.543   1.853  1.00 94.74           N  
ATOM   3234  H   TYR A 214     -14.245  -2.587   1.297  1.00 94.74           H  
ATOM   3235  CA  TYR A 214     -12.356  -1.619   1.432  1.00 94.74           C  
ATOM   3236  HA  TYR A 214     -11.387  -1.996   1.758  1.00 94.74           H  
ATOM   3237  C   TYR A 214     -12.574  -0.239   2.056  1.00 94.74           C  
ATOM   3238  CB  TYR A 214     -12.334  -1.535  -0.097  1.00 94.74           C  
ATOM   3239  HB2 TYR A 214     -11.699  -0.697  -0.383  1.00 94.74           H  
ATOM   3240  HB3 TYR A 214     -13.337  -1.311  -0.460  1.00 94.74           H  
ATOM   3241  O   TYR A 214     -13.641   0.348   1.884  1.00 94.74           O  
ATOM   3242  CG  TYR A 214     -11.848  -2.781  -0.807  1.00 94.74           C  
ATOM   3243  CD1 TYR A 214     -10.567  -2.765  -1.381  1.00 94.74           C  
ATOM   3244  HD1 TYR A 214      -9.951  -1.884  -1.285  1.00 94.74           H  
ATOM   3245  CD2 TYR A 214     -12.667  -3.925  -0.939  1.00 94.74           C  
ATOM   3246  HD2 TYR A 214     -13.658  -3.936  -0.510  1.00 94.74           H  
ATOM   3247  CE1 TYR A 214     -10.110  -3.876  -2.106  1.00 94.74           C  
ATOM   3248  HE1 TYR A 214      -9.150  -3.854  -2.600  1.00 94.74           H  
ATOM   3249  CE2 TYR A 214     -12.190  -5.056  -1.633  1.00 94.74           C  
ATOM   3250  HE2 TYR A 214     -12.786  -5.952  -1.726  1.00 94.74           H  
ATOM   3251  OH  TYR A 214     -10.400  -6.069  -2.909  1.00 94.74           O  
ATOM   3252  HH  TYR A 214      -9.484  -5.907  -3.143  1.00 94.74           H  
ATOM   3253  CZ  TYR A 214     -10.912  -5.019  -2.226  1.00 94.74           C  
ATOM   3254  N   THR A 215     -11.555   0.304   2.729  1.00 93.23           N  
ATOM   3255  H   THR A 215     -10.699  -0.221   2.832  1.00 93.23           H  
ATOM   3256  CA  THR A 215     -11.562   1.720   3.153  1.00 93.23           C  
ATOM   3257  HA  THR A 215     -12.572   2.005   3.450  1.00 93.23           H  
ATOM   3258  C   THR A 215     -11.164   2.643   2.006  1.00 93.23           C  
ATOM   3259  CB  THR A 215     -10.635   1.986   4.348  1.00 93.23           C  
ATOM   3260  HB  THR A 215     -10.739   3.025   4.660  1.00 93.23           H  
ATOM   3261  O   THR A 215     -11.588   3.790   1.953  1.00 93.23           O  
ATOM   3262  CG2 THR A 215     -10.942   1.089   5.544  1.00 93.23           C  
ATOM   3263 HG21 THR A 215     -10.755   0.046   5.287  1.00 93.23           H  
ATOM   3264 HG22 THR A 215     -10.313   1.377   6.387  1.00 93.23           H  
ATOM   3265 HG23 THR A 215     -11.987   1.209   5.829  1.00 93.23           H  
ATOM   3266  OG1 THR A 215      -9.290   1.763   4.006  1.00 93.23           O  
ATOM   3267  HG1 THR A 215      -8.871   2.625   3.945  1.00 93.23           H  
ATOM   3268  N   GLY A 216     -10.368   2.137   1.065  1.00 92.50           N  
ATOM   3269  H   GLY A 216      -9.998   1.206   1.194  1.00 92.50           H  
ATOM   3270  CA  GLY A 216      -9.967   2.868  -0.124  1.00 92.50           C  
ATOM   3271  HA2 GLY A 216     -10.863   3.217  -0.638  1.00 92.50           H  
ATOM   3272  HA3 GLY A 216      -9.384   3.746   0.154  1.00 92.50           H  
ATOM   3273  C   GLY A 216      -9.143   2.019  -1.081  1.00 92.50           C  
ATOM   3274  O   GLY A 216      -8.606   0.968  -0.711  1.00 92.50           O  
ATOM   3275  N   ILE A 217      -9.066   2.479  -2.329  1.00 95.09           N  
ATOM   3276  H   ILE A 217      -9.534   3.352  -2.528  1.00 95.09           H  
ATOM   3277  CA  ILE A 217      -8.269   1.863  -3.392  1.00 95.09           C  
ATOM   3278  HA  ILE A 217      -7.561   1.163  -2.947  1.00 95.09           H  
ATOM   3279  C   ILE A 217      -7.469   2.958  -4.094  1.00 95.09           C  
ATOM   3280  CB  ILE A 217      -9.151   1.074  -4.389  1.00 95.09           C  
ATOM   3281  HB  ILE A 217      -9.861   1.764  -4.845  1.00 95.09           H  
ATOM   3282  O   ILE A 217      -8.034   3.833  -4.743  1.00 95.09           O  
ATOM   3283  CG1 ILE A 217      -9.945  -0.047  -3.678  1.00 95.09           C  
ATOM   3284 HG12 ILE A 217      -9.249  -0.803  -3.313  1.00 95.09           H  
ATOM   3285 HG13 ILE A 217     -10.474   0.359  -2.817  1.00 95.09           H  
ATOM   3286  CG2 ILE A 217      -8.270   0.467  -5.502  1.00 95.09           C  
ATOM   3287 HG21 ILE A 217      -7.541  -0.220  -5.072  1.00 95.09           H  
ATOM   3288 HG22 ILE A 217      -8.883  -0.061  -6.232  1.00 95.09           H  
ATOM   3289 HG23 ILE A 217      -7.739   1.254  -6.039  1.00 95.09           H  
ATOM   3290  CD1 ILE A 217     -10.998  -0.720  -4.565  1.00 95.09           C  
ATOM   3291 HD11 ILE A 217     -10.512  -1.305  -5.346  1.00 95.09           H  
ATOM   3292 HD12 ILE A 217     -11.604  -1.390  -3.955  1.00 95.09           H  
ATOM   3293 HD13 ILE A 217     -11.645   0.030  -5.019  1.00 95.09           H  
ATOM   3294  N   MET A 218      -6.147   2.878  -4.007  1.00 95.25           N  
ATOM   3295  H   MET A 218      -5.751   2.115  -3.477  1.00 95.25           H  
ATOM   3296  CA  MET A 218      -5.230   3.731  -4.751  1.00 95.25           C  
ATOM   3297  HA  MET A 218      -5.719   4.684  -4.952  1.00 95.25           H  
ATOM   3298  C   MET A 218      -4.862   3.074  -6.082  1.00 95.25           C  
ATOM   3299  CB  MET A 218      -3.992   4.008  -3.902  1.00 95.25           C  
ATOM   3300  HB2 MET A 218      -4.279   4.174  -2.863  1.00 95.25           H  
ATOM   3301  HB3 MET A 218      -3.349   3.128  -3.942  1.00 95.25           H  
ATOM   3302  O   MET A 218      -4.400   1.932  -6.122  1.00 95.25           O  
ATOM   3303  CG  MET A 218      -3.192   5.213  -4.390  1.00 95.25           C  
ATOM   3304  HG2 MET A 218      -3.858   6.071  -4.480  1.00 95.25           H  
ATOM   3305  HG3 MET A 218      -2.774   5.003  -5.375  1.00 95.25           H  
ATOM   3306  SD  MET A 218      -1.853   5.659  -3.257  1.00 95.25           S  
ATOM   3307  CE  MET A 218      -0.913   4.119  -3.245  1.00 95.25           C  
ATOM   3308  HE1 MET A 218      -1.405   3.394  -2.596  1.00 95.25           H  
ATOM   3309  HE2 MET A 218       0.096   4.306  -2.878  1.00 95.25           H  
ATOM   3310  HE3 MET A 218      -0.886   3.730  -4.263  1.00 95.25           H  
ATOM   3311  N   LEU A 219      -5.052   3.806  -7.170  1.00 96.34           N  
ATOM   3312  H   LEU A 219      -5.416   4.738  -7.037  1.00 96.34           H  
ATOM   3313  CA  LEU A 219      -4.649   3.466  -8.524  1.00 96.34           C  
ATOM   3314  HA  LEU A 219      -4.532   2.386  -8.614  1.00 96.34           H  
ATOM   3315  C   LEU A 219      -3.307   4.140  -8.801  1.00 96.34           C  
ATOM   3316  CB  LEU A 219      -5.718   3.941  -9.528  1.00 96.34           C  
ATOM   3317  HB2 LEU A 219      -5.659   5.027  -9.603  1.00 96.34           H  
ATOM   3318  HB3 LEU A 219      -5.467   3.536 -10.509  1.00 96.34           H  
ATOM   3319  O   LEU A 219      -3.192   5.361  -8.709  1.00 96.34           O  
ATOM   3320  CG  LEU A 219      -7.174   3.579  -9.182  1.00 96.34           C  
ATOM   3321  HG  LEU A 219      -7.467   4.065  -8.252  1.00 96.34           H  
ATOM   3322  CD1 LEU A 219      -8.105   4.076 -10.289  1.00 96.34           C  
ATOM   3323 HD11 LEU A 219      -7.842   3.618 -11.243  1.00 96.34           H  
ATOM   3324 HD12 LEU A 219      -9.139   3.844 -10.033  1.00 96.34           H  
ATOM   3325 HD13 LEU A 219      -8.008   5.159 -10.376  1.00 96.34           H  
ATOM   3326  CD2 LEU A 219      -7.373   2.071  -9.032  1.00 96.34           C  
ATOM   3327 HD21 LEU A 219      -6.767   1.705  -8.203  1.00 96.34           H  
ATOM   3328 HD22 LEU A 219      -7.072   1.565  -9.949  1.00 96.34           H  
ATOM   3329 HD23 LEU A 219      -8.420   1.860  -8.815  1.00 96.34           H  
ATOM   3330  N   ARG A 220      -2.293   3.344  -9.130  1.00 96.54           N  
ATOM   3331  H   ARG A 220      -2.458   2.348  -9.132  1.00 96.54           H  
ATOM   3332  CA  ARG A 220      -0.962   3.833  -9.492  1.00 96.54           C  
ATOM   3333  HA  ARG A 220      -0.946   4.919  -9.402  1.00 96.54           H  
ATOM   3334  C   ARG A 220      -0.677   3.481 -10.938  1.00 96.54           C  
ATOM   3335  CB  ARG A 220       0.112   3.266  -8.562  1.00 96.54           C  
ATOM   3336  HB2 ARG A 220       1.066   3.724  -8.823  1.00 96.54           H  
ATOM   3337  HB3 ARG A 220       0.199   2.196  -8.746  1.00 96.54           H  
ATOM   3338  O   ARG A 220      -0.472   2.311 -11.266  1.00 96.54           O  
ATOM   3339  CG  ARG A 220      -0.176   3.484  -7.069  1.00 96.54           C  
ATOM   3340  HG2 ARG A 220      -0.278   4.549  -6.858  1.00 96.54           H  
ATOM   3341  HG3 ARG A 220      -1.107   2.987  -6.797  1.00 96.54           H  
ATOM   3342  CD  ARG A 220       0.951   2.876  -6.227  1.00 96.54           C  
ATOM   3343  HD2 ARG A 220       1.079   1.832  -6.515  1.00 96.54           H  
ATOM   3344  HD3 ARG A 220       0.679   2.899  -5.172  1.00 96.54           H  
ATOM   3345  NE  ARG A 220       2.197   3.627  -6.389  1.00 96.54           N  
ATOM   3346  HE  ARG A 220       2.126   4.634  -6.389  1.00 96.54           H  
ATOM   3347  NH1 ARG A 220       3.685   1.883  -6.388  1.00 96.54           N  
ATOM   3348 HH11 ARG A 220       2.984   1.280  -5.980  1.00 96.54           H  
ATOM   3349 HH12 ARG A 220       4.660   1.637  -6.294  1.00 96.54           H  
ATOM   3350  NH2 ARG A 220       4.337   3.974  -6.890  1.00 96.54           N  
ATOM   3351 HH21 ARG A 220       5.208   3.728  -7.337  1.00 96.54           H  
ATOM   3352 HH22 ARG A 220       4.145   4.958  -6.762  1.00 96.54           H  
ATOM   3353  CZ  ARG A 220       3.403   3.144  -6.561  1.00 96.54           C  
ATOM   3354  N   ASP A 221      -0.650   4.502 -11.773  1.00 97.18           N  
ATOM   3355  H   ASP A 221      -0.880   5.417 -11.413  1.00 97.18           H  
ATOM   3356  CA  ASP A 221      -0.547   4.376 -13.213  1.00 97.18           C  
ATOM   3357  HA  ASP A 221      -0.872   3.379 -13.511  1.00 97.18           H  
ATOM   3358  C   ASP A 221       0.887   4.577 -13.687  1.00 97.18           C  
ATOM   3359  CB  ASP A 221      -1.476   5.380 -13.894  1.00 97.18           C  
ATOM   3360  HB2 ASP A 221      -1.238   6.389 -13.555  1.00 97.18           H  
ATOM   3361  HB3 ASP A 221      -1.294   5.307 -14.966  1.00 97.18           H  
ATOM   3362  O   ASP A 221       1.569   5.544 -13.326  1.00 97.18           O  
ATOM   3363  CG  ASP A 221      -2.955   5.113 -13.675  1.00 97.18           C  
ATOM   3364  OD1 ASP A 221      -3.310   4.149 -12.964  1.00 97.18           O  
ATOM   3365  OD2 ASP A 221      -3.777   5.812 -14.305  1.00 97.18           O  
ATOM   3366  N   TYR A 222       1.317   3.653 -14.536  1.00 97.04           N  
ATOM   3367  H   TYR A 222       0.706   2.875 -14.743  1.00 97.04           H  
ATOM   3368  CA  TYR A 222       2.607   3.647 -15.200  1.00 97.04           C  
ATOM   3369  HA  TYR A 222       3.169   4.547 -14.948  1.00 97.04           H  
ATOM   3370  C   TYR A 222       2.356   3.619 -16.702  1.00 97.04           C  
ATOM   3371  CB  TYR A 222       3.417   2.433 -14.738  1.00 97.04           C  
ATOM   3372  HB2 TYR A 222       2.866   1.523 -14.977  1.00 97.04           H  
ATOM   3373  HB3 TYR A 222       4.347   2.403 -15.306  1.00 97.04           H  
ATOM   3374  O   TYR A 222       1.751   2.678 -17.218  1.00 97.04           O  
ATOM   3375  CG  TYR A 222       3.743   2.431 -13.257  1.00 97.04           C  
ATOM   3376  CD1 TYR A 222       5.002   2.883 -12.824  1.00 97.04           C  
ATOM   3377  HD1 TYR A 222       5.714   3.239 -13.553  1.00 97.04           H  
ATOM   3378  CD2 TYR A 222       2.795   1.978 -12.317  1.00 97.04           C  
ATOM   3379  HD2 TYR A 222       1.816   1.665 -12.649  1.00 97.04           H  
ATOM   3380  CE1 TYR A 222       5.333   2.847 -11.456  1.00 97.04           C  
ATOM   3381  HE1 TYR A 222       6.305   3.170 -11.113  1.00 97.04           H  
ATOM   3382  CE2 TYR A 222       3.119   1.948 -10.948  1.00 97.04           C  
ATOM   3383  HE2 TYR A 222       2.385   1.619 -10.227  1.00 97.04           H  
ATOM   3384  OH  TYR A 222       4.771   2.174  -9.234  1.00 97.04           O  
ATOM   3385  HH  TYR A 222       5.621   2.590  -9.069  1.00 97.04           H  
ATOM   3386  CZ  TYR A 222       4.399   2.355 -10.524  1.00 97.04           C  
ATOM   3387  N   THR A 223       2.810   4.658 -17.400  1.00 96.75           N  
ATOM   3388  H   THR A 223       3.373   5.347 -16.923  1.00 96.75           H  
ATOM   3389  CA  THR A 223       2.717   4.752 -18.866  1.00 96.75           C  
ATOM   3390  HA  THR A 223       1.809   4.254 -19.206  1.00 96.75           H  
ATOM   3391  C   THR A 223       3.900   4.055 -19.536  1.00 96.75           C  
ATOM   3392  CB  THR A 223       2.651   6.217 -19.321  1.00 96.75           C  
ATOM   3393  HB  THR A 223       2.671   6.253 -20.410  1.00 96.75           H  
ATOM   3394  O   THR A 223       3.796   3.567 -20.661  1.00 96.75           O  
ATOM   3395  CG2 THR A 223       1.394   6.931 -18.828  1.00 96.75           C  
ATOM   3396 HG21 THR A 223       1.334   6.900 -17.740  1.00 96.75           H  
ATOM   3397 HG22 THR A 223       0.510   6.446 -19.241  1.00 96.75           H  
ATOM   3398 HG23 THR A 223       1.401   7.968 -19.163  1.00 96.75           H  
ATOM   3399  OG1 THR A 223       3.750   6.936 -18.812  1.00 96.75           O  
ATOM   3400  HG1 THR A 223       3.403   7.578 -18.188  1.00 96.75           H  
ATOM   3401  N   SER A 224       5.027   3.966 -18.827  1.00 94.87           N  
ATOM   3402  H   SER A 224       5.052   4.417 -17.924  1.00 94.87           H  
ATOM   3403  CA  SER A 224       6.204   3.187 -19.194  1.00 94.87           C  
ATOM   3404  HA  SER A 224       5.876   2.295 -19.728  1.00 94.87           H  
ATOM   3405  C   SER A 224       6.963   2.744 -17.935  1.00 94.87           C  
ATOM   3406  CB  SER A 224       7.099   4.023 -20.121  1.00 94.87           C  
ATOM   3407  HB2 SER A 224       7.779   3.360 -20.656  1.00 94.87           H  
ATOM   3408  HB3 SER A 224       6.482   4.549 -20.850  1.00 94.87           H  
ATOM   3409  O   SER A 224       6.596   3.091 -16.813  1.00 94.87           O  
ATOM   3410  OG  SER A 224       7.861   4.949 -19.372  1.00 94.87           O  
ATOM   3411  HG  SER A 224       8.224   5.621 -19.953  1.00 94.87           H  
ATOM   3412  N   ALA A 225       8.071   2.018 -18.104  1.00 92.42           N  
ATOM   3413  H   ALA A 225       8.348   1.753 -19.038  1.00 92.42           H  
ATOM   3414  CA  ALA A 225       8.952   1.659 -16.988  1.00 92.42           C  
ATOM   3415  HA  ALA A 225       8.361   1.144 -16.231  1.00 92.42           H  
ATOM   3416  C   ALA A 225       9.608   2.881 -16.300  1.00 92.42           C  
ATOM   3417  CB  ALA A 225      10.012   0.690 -17.524  1.00 92.42           C  
ATOM   3418  HB1 ALA A 225       9.531  -0.176 -17.979  1.00 92.42           H  
ATOM   3419  HB2 ALA A 225      10.640   1.189 -18.262  1.00 92.42           H  
ATOM   3420  HB3 ALA A 225      10.640   0.349 -16.701  1.00 92.42           H  
ATOM   3421  O   ALA A 225       9.982   2.806 -15.127  1.00 92.42           O  
ATOM   3422  N   SER A 226       9.738   4.003 -17.014  1.00 92.78           N  
ATOM   3423  H   SER A 226       9.382   4.020 -17.959  1.00 92.78           H  
ATOM   3424  CA  SER A 226      10.420   5.221 -16.559  1.00 92.78           C  
ATOM   3425  HA  SER A 226      10.909   5.031 -15.604  1.00 92.78           H  
ATOM   3426  C   SER A 226       9.485   6.413 -16.335  1.00 92.78           C  
ATOM   3427  CB  SER A 226      11.527   5.591 -17.548  1.00 92.78           C  
ATOM   3428  HB2 SER A 226      12.260   4.785 -17.578  1.00 92.78           H  
ATOM   3429  HB3 SER A 226      12.026   6.498 -17.208  1.00 92.78           H  
ATOM   3430  O   SER A 226       9.944   7.465 -15.901  1.00 92.78           O  
ATOM   3431  OG  SER A 226      10.999   5.792 -18.850  1.00 92.78           O  
ATOM   3432  HG  SER A 226      11.713   6.132 -19.394  1.00 92.78           H  
ATOM   3433  N   ALA A 227       8.182   6.276 -16.607  1.00 93.26           N  
ATOM   3434  H   ALA A 227       7.844   5.396 -16.971  1.00 93.26           H  
ATOM   3435  CA  ALA A 227       7.231   7.375 -16.498  1.00 93.26           C  
ATOM   3436  HA  ALA A 227       7.648   8.136 -15.838  1.00 93.26           H  
ATOM   3437  C   ALA A 227       5.885   6.951 -15.898  1.00 93.26           C  
ATOM   3438  CB  ALA A 227       7.050   8.018 -17.877  1.00 93.26           C  
ATOM   3439  HB1 ALA A 227       8.016   8.342 -18.264  1.00 93.26           H  
ATOM   3440  HB2 ALA A 227       6.605   7.300 -18.566  1.00 93.26           H  
ATOM   3441  HB3 ALA A 227       6.393   8.884 -17.797  1.00 93.26           H  
ATOM   3442  O   ALA A 227       5.324   5.896 -16.213  1.00 93.26           O  
ATOM   3443  N   ARG A 228       5.337   7.839 -15.065  1.00 93.73           N  
ATOM   3444  H   ARG A 228       5.846   8.695 -14.894  1.00 93.73           H  
ATOM   3445  CA  ARG A 228       3.961   7.779 -14.564  1.00 93.73           C  
ATOM   3446  HA  ARG A 228       3.532   6.800 -14.782  1.00 93.73           H  
ATOM   3447  C   ARG A 228       3.091   8.811 -15.258  1.00 93.73           C  
ATOM   3448  CB  ARG A 228       3.908   7.975 -13.049  1.00 93.73           C  
ATOM   3449  HB2 ARG A 228       2.862   7.915 -12.749  1.00 93.73           H  
ATOM   3450  HB3 ARG A 228       4.292   8.959 -12.781  1.00 93.73           H  
ATOM   3451  O   ARG A 228       3.582   9.818 -15.760  1.00 93.73           O  
ATOM   3452  CG  ARG A 228       4.706   6.894 -12.319  1.00 93.73           C  
ATOM   3453  HG2 ARG A 228       5.765   7.116 -12.451  1.00 93.73           H  
ATOM   3454  HG3 ARG A 228       4.476   5.910 -12.728  1.00 93.73           H  
ATOM   3455  CD  ARG A 228       4.434   6.895 -10.826  1.00 93.73           C  
ATOM   3456  HD2 ARG A 228       5.082   6.153 -10.360  1.00 93.73           H  
ATOM   3457  HD3 ARG A 228       4.702   7.879 -10.440  1.00 93.73           H  
ATOM   3458  NE  ARG A 228       3.025   6.591 -10.497  1.00 93.73           N  
ATOM   3459  HE  ARG A 228       2.410   6.285 -11.238  1.00 93.73           H  
ATOM   3460  NH1 ARG A 228       3.295   7.179  -8.337  1.00 93.73           N  
ATOM   3461 HH11 ARG A 228       4.285   7.229  -8.532  1.00 93.73           H  
ATOM   3462 HH12 ARG A 228       3.008   7.060  -7.376  1.00 93.73           H  
ATOM   3463  NH2 ARG A 228       1.296   6.495  -8.972  1.00 93.73           N  
ATOM   3464 HH21 ARG A 228       1.025   6.622  -8.007  1.00 93.73           H  
ATOM   3465 HH22 ARG A 228       0.594   6.471  -9.699  1.00 93.73           H  
ATOM   3466  CZ  ARG A 228       2.526   6.764  -9.290  1.00 93.73           C  
ATOM   3467  N   GLY A 229       1.796   8.552 -15.282  1.00 94.25           N  
ATOM   3468  H   GLY A 229       1.462   7.694 -14.867  1.00 94.25           H  
ATOM   3469  CA  GLY A 229       0.801   9.426 -15.891  1.00 94.25           C  
ATOM   3470  HA2 GLY A 229       0.647  10.303 -15.262  1.00 94.25           H  
ATOM   3471  HA3 GLY A 229       1.138   9.753 -16.875  1.00 94.25           H  
ATOM   3472  C   GLY A 229      -0.518   8.694 -16.047  1.00 94.25           C  
ATOM   3473  O   GLY A 229      -0.561   7.479 -15.879  1.00 94.25           O  
ATOM   3474  N   SER A 230      -1.578   9.426 -16.375  1.00 94.51           N  
ATOM   3475  H   SER A 230      -1.479  10.424 -16.493  1.00 94.51           H  
ATOM   3476  CA  SER A 230      -2.876   8.819 -16.664  1.00 94.51           C  
ATOM   3477  HA  SER A 230      -3.240   8.315 -15.768  1.00 94.51           H  
ATOM   3478  C   SER A 230      -2.748   7.802 -17.797  1.00 94.51           C  
ATOM   3479  CB  SER A 230      -3.888   9.897 -17.057  1.00 94.51           C  
ATOM   3480  HB2 SER A 230      -3.522  10.441 -17.927  1.00 94.51           H  
ATOM   3481  HB3 SER A 230      -4.016  10.601 -16.234  1.00 94.51           H  
ATOM   3482  O   SER A 230      -2.210   8.112 -18.862  1.00 94.51           O  
ATOM   3483  OG  SER A 230      -5.136   9.314 -17.368  1.00 94.51           O  
ATOM   3484  HG  SER A 230      -5.774  10.032 -17.388  1.00 94.51           H  
ATOM   3485  N   ILE A 231      -3.265   6.596 -17.569  1.00 96.34           N  
ATOM   3486  H   ILE A 231      -3.579   6.388 -16.632  1.00 96.34           H  
ATOM   3487  CA  ILE A 231      -3.438   5.582 -18.621  1.00 96.34           C  
ATOM   3488  HA  ILE A 231      -2.858   5.884 -19.493  1.00 96.34           H  
ATOM   3489  C   ILE A 231      -4.891   5.523 -19.102  1.00 96.34           C  
ATOM   3490  CB  ILE A 231      -2.887   4.205 -18.192  1.00 96.34           C  
ATOM   3491  HB  ILE A 231      -2.981   3.530 -19.043  1.00 96.34           H  
ATOM   3492  O   ILE A 231      -5.263   4.602 -19.821  1.00 96.34           O  
ATOM   3493  CG1 ILE A 231      -3.706   3.611 -17.030  1.00 96.34           C  
ATOM   3494 HG12 ILE A 231      -3.500   4.174 -16.120  1.00 96.34           H  
ATOM   3495 HG13 ILE A 231      -4.770   3.697 -17.252  1.00 96.34           H  
ATOM   3496  CG2 ILE A 231      -1.386   4.316 -17.860  1.00 96.34           C  
ATOM   3497 HG21 ILE A 231      -0.829   4.488 -18.781  1.00 96.34           H  
ATOM   3498 HG22 ILE A 231      -1.019   3.404 -17.389  1.00 96.34           H  
ATOM   3499 HG23 ILE A 231      -1.190   5.143 -17.177  1.00 96.34           H  
ATOM   3500  CD1 ILE A 231      -3.414   2.133 -16.763  1.00 96.34           C  
ATOM   3501 HD11 ILE A 231      -4.195   1.737 -16.114  1.00 96.34           H  
ATOM   3502 HD12 ILE A 231      -3.424   1.573 -17.698  1.00 96.34           H  
ATOM   3503 HD13 ILE A 231      -2.446   2.017 -16.276  1.00 96.34           H  
ATOM   3504  N   GLN A 232      -5.741   6.469 -18.695  1.00 96.23           N  
ATOM   3505  H   GLN A 232      -5.374   7.251 -18.171  1.00 96.23           H  
ATOM   3506  CA  GLN A 232      -7.114   6.557 -19.189  1.00 96.23           C  
ATOM   3507  HA  GLN A 232      -7.565   5.568 -19.115  1.00 96.23           H  
ATOM   3508  C   GLN A 232      -7.113   6.983 -20.665  1.00 96.23           C  
ATOM   3509  CB  GLN A 232      -7.911   7.524 -18.301  1.00 96.23           C  
ATOM   3510  HB2 GLN A 232      -7.712   7.285 -17.256  1.00 96.23           H  
ATOM   3511  HB3 GLN A 232      -7.572   8.542 -18.491  1.00 96.23           H  
ATOM   3512  O   GLN A 232      -6.278   7.785 -21.091  1.00 96.23           O  
ATOM   3513  CG  GLN A 232      -9.429   7.448 -18.522  1.00 96.23           C  
ATOM   3514  HG2 GLN A 232      -9.787   6.449 -18.273  1.00 96.23           H  
ATOM   3515  HG3 GLN A 232      -9.675   7.646 -19.565  1.00 96.23           H  
ATOM   3516  CD  GLN A 232     -10.145   8.464 -17.645  1.00 96.23           C  
ATOM   3517  NE2 GLN A 232     -10.294   9.687 -18.101  1.00 96.23           N  
ATOM   3518 HE21 GLN A 232      -9.992   9.903 -19.040  1.00 96.23           H  
ATOM   3519 HE22 GLN A 232     -10.750  10.378 -17.523  1.00 96.23           H  
ATOM   3520  OE1 GLN A 232     -10.512   8.189 -16.510  1.00 96.23           O  
ATOM   3521  N   THR A 233      -8.040   6.463 -21.469  1.00 96.15           N  
ATOM   3522  H   THR A 233      -8.704   5.798 -21.100  1.00 96.15           H  
ATOM   3523  CA  THR A 233      -8.256   7.001 -22.821  1.00 96.15           C  
ATOM   3524  HA  THR A 233      -7.294   7.064 -23.331  1.00 96.15           H  
ATOM   3525  C   THR A 233      -8.805   8.428 -22.764  1.00 96.15           C  
ATOM   3526  CB  THR A 233      -9.160   6.112 -23.684  1.00 96.15           C  
ATOM   3527  HB  THR A 233      -9.295   6.584 -24.657  1.00 96.15           H  
ATOM   3528  O   THR A 233      -9.478   8.832 -21.811  1.00 96.15           O  
ATOM   3529  CG2 THR A 233      -8.604   4.710 -23.903  1.00 96.15           C  
ATOM   3530 HG21 THR A 233      -8.592   4.173 -22.954  1.00 96.15           H  
ATOM   3531 HG22 THR A 233      -9.238   4.170 -24.606  1.00 96.15           H  
ATOM   3532 HG23 THR A 233      -7.593   4.768 -24.306  1.00 96.15           H  
ATOM   3533  OG1 THR A 233     -10.406   5.960 -23.067  1.00 96.15           O  
ATOM   3534  HG1 THR A 233     -10.881   5.254 -23.511  1.00 96.15           H  
ATOM   3535  N   THR A 234      -8.528   9.226 -23.797  1.00 92.43           N  
ATOM   3536  H   THR A 234      -7.928   8.894 -24.538  1.00 92.43           H  
ATOM   3537  CA  THR A 234      -9.091  10.576 -23.921  1.00 92.43           C  
ATOM   3538  HA  THR A 234      -8.784  11.163 -23.055  1.00 92.43           H  
ATOM   3539  C   THR A 234     -10.618  10.507 -23.955  1.00 92.43           C  
ATOM   3540  CB  THR A 234      -8.577  11.270 -25.189  1.00 92.43           C  
ATOM   3541  HB  THR A 234      -8.947  10.743 -26.068  1.00 92.43           H  
ATOM   3542  O   THR A 234     -11.191   9.882 -24.843  1.00 92.43           O  
ATOM   3543  CG2 THR A 234      -9.005  12.734 -25.268  1.00 92.43           C  
ATOM   3544 HG21 THR A 234      -8.695  13.270 -24.371  1.00 92.43           H  
ATOM   3545 HG22 THR A 234     -10.088  12.802 -25.376  1.00 92.43           H  
ATOM   3546 HG23 THR A 234      -8.545  13.198 -26.140  1.00 92.43           H  
ATOM   3547  OG1 THR A 234      -7.168  11.241 -25.211  1.00 92.43           O  
ATOM   3548  HG1 THR A 234      -6.841  11.687 -24.426  1.00 92.43           H  
ATOM   3549  N   GLY A 235     -11.278  11.143 -22.983  1.00 89.82           N  
ATOM   3550  H   GLY A 235     -10.744  11.597 -22.256  1.00 89.82           H  
ATOM   3551  CA  GLY A 235     -12.736  11.086 -22.828  1.00 89.82           C  
ATOM   3552  HA2 GLY A 235     -13.206  11.261 -23.796  1.00 89.82           H  
ATOM   3553  HA3 GLY A 235     -13.050  11.877 -22.146  1.00 89.82           H  
ATOM   3554  C   GLY A 235     -13.278   9.759 -22.283  1.00 89.82           C  
ATOM   3555  O   GLY A 235     -14.492   9.628 -22.148  1.00 89.82           O  
ATOM   3556  N   GLY A 236     -12.408   8.800 -21.956  1.00 94.05           N  
ATOM   3557  H   GLY A 236     -11.420   8.966 -22.083  1.00 94.05           H  
ATOM   3558  CA  GLY A 236     -12.787   7.533 -21.339  1.00 94.05           C  
ATOM   3559  HA2 GLY A 236     -11.931   6.859 -21.347  1.00 94.05           H  
ATOM   3560  HA3 GLY A 236     -13.592   7.070 -21.910  1.00 94.05           H  
ATOM   3561  C   GLY A 236     -13.238   7.687 -19.893  1.00 94.05           C  
ATOM   3562  O   GLY A 236     -13.078   8.742 -19.270  1.00 94.05           O  
ATOM   3563  N   GLU A 237     -13.790   6.611 -19.347  1.00 94.64           N  
ATOM   3564  H   GLU A 237     -13.932   5.794 -19.923  1.00 94.64           H  
ATOM   3565  CA  GLU A 237     -14.294   6.571 -17.981  1.00 94.64           C  
ATOM   3566  HA  GLU A 237     -13.856   7.396 -17.420  1.00 94.64           H  
ATOM   3567  C   GLU A 237     -13.910   5.294 -17.236  1.00 94.64           C  
ATOM   3568  CB  GLU A 237     -15.813   6.780 -17.987  1.00 94.64           C  
ATOM   3569  HB2 GLU A 237     -16.016   7.714 -18.510  1.00 94.64           H  
ATOM   3570  HB3 GLU A 237     -16.158   6.893 -16.959  1.00 94.64           H  
ATOM   3571  O   GLU A 237     -13.477   4.288 -17.801  1.00 94.64           O  
ATOM   3572  CG  GLU A 237     -16.596   5.626 -18.647  1.00 94.64           C  
ATOM   3573  HG2 GLU A 237     -16.255   5.489 -19.673  1.00 94.64           H  
ATOM   3574  HG3 GLU A 237     -16.421   4.705 -18.091  1.00 94.64           H  
ATOM   3575  CD  GLU A 237     -18.092   5.921 -18.671  1.00 94.64           C  
ATOM   3576  OE1 GLU A 237     -18.920   4.992 -18.531  1.00 94.64           O  
ATOM   3577  OE2 GLU A 237     -18.445   7.117 -18.728  1.00 94.64           O  
ATOM   3578  N   ASN A 238     -14.104   5.340 -15.922  1.00 96.25           N  
ATOM   3579  H   ASN A 238     -14.419   6.206 -15.509  1.00 96.25           H  
ATOM   3580  CA  ASN A 238     -14.011   4.192 -15.042  1.00 96.25           C  
ATOM   3581  HA  ASN A 238     -13.801   3.305 -15.640  1.00 96.25           H  
ATOM   3582  C   ASN A 238     -15.355   3.998 -14.339  1.00 96.25           C  
ATOM   3583  CB  ASN A 238     -12.865   4.372 -14.040  1.00 96.25           C  
ATOM   3584  HB2 ASN A 238     -12.795   3.483 -13.414  1.00 96.25           H  
ATOM   3585  HB3 ASN A 238     -13.093   5.226 -13.402  1.00 96.25           H  
ATOM   3586  O   ASN A 238     -15.986   4.957 -13.885  1.00 96.25           O  
ATOM   3587  CG  ASN A 238     -11.517   4.601 -14.694  1.00 96.25           C  
ATOM   3588  ND2 ASN A 238     -11.220   5.836 -15.014  1.00 96.25           N  
ATOM   3589 HD21 ASN A 238     -11.919   6.556 -14.898  1.00 96.25           H  
ATOM   3590 HD22 ASN A 238     -10.395   6.029 -15.564  1.00 96.25           H  
ATOM   3591  OD1 ASN A 238     -10.720   3.688 -14.874  1.00 96.25           O  
ATOM   3592  N   ARG A 239     -15.791   2.743 -14.232  1.00 96.02           N  
ATOM   3593  H   ARG A 239     -15.216   2.018 -14.637  1.00 96.02           H  
ATOM   3594  CA  ARG A 239     -17.038   2.350 -13.574  1.00 96.02           C  
ATOM   3595  HA  ARG A 239     -17.453   3.198 -13.030  1.00 96.02           H  
ATOM   3596  C   ARG A 239     -16.759   1.248 -12.570  1.00 96.02           C  
ATOM   3597  CB  ARG A 239     -18.071   1.895 -14.614  1.00 96.02           C  
ATOM   3598  HB2 ARG A 239     -17.637   1.105 -15.227  1.00 96.02           H  
ATOM   3599  HB3 ARG A 239     -18.936   1.484 -14.094  1.00 96.02           H  
ATOM   3600  O   ARG A 239     -16.370   0.147 -12.945  1.00 96.02           O  
ATOM   3601  CG  ARG A 239     -18.545   3.044 -15.517  1.00 96.02           C  
ATOM   3602  HG2 ARG A 239     -17.701   3.522 -16.013  1.00 96.02           H  
ATOM   3603  HG3 ARG A 239     -19.053   3.786 -14.901  1.00 96.02           H  
ATOM   3604  CD  ARG A 239     -19.523   2.530 -16.577  1.00 96.02           C  
ATOM   3605  HD2 ARG A 239     -20.009   3.388 -17.040  1.00 96.02           H  
ATOM   3606  HD3 ARG A 239     -20.285   1.920 -16.092  1.00 96.02           H  
ATOM   3607  NE  ARG A 239     -18.831   1.751 -17.620  1.00 96.02           N  
ATOM   3608  HE  ARG A 239     -17.835   1.903 -17.700  1.00 96.02           H  
ATOM   3609  NH1 ARG A 239     -20.701   0.977 -18.695  1.00 96.02           N  
ATOM   3610 HH11 ARG A 239     -21.257   1.509 -18.041  1.00 96.02           H  
ATOM   3611 HH12 ARG A 239     -21.126   0.456 -19.448  1.00 96.02           H  
ATOM   3612  NH2 ARG A 239     -18.675   0.441 -19.471  1.00 96.02           N  
ATOM   3613 HH21 ARG A 239     -17.679   0.609 -19.481  1.00 96.02           H  
ATOM   3614 HH22 ARG A 239     -19.109  -0.046 -20.243  1.00 96.02           H  
ATOM   3615  CZ  ARG A 239     -19.404   1.062 -18.587  1.00 96.02           C  
ATOM   3616  N   LEU A 240     -16.999   1.542 -11.299  1.00 94.69           N  
ATOM   3617  H   LEU A 240     -17.352   2.465 -11.091  1.00 94.69           H  
ATOM   3618  CA  LEU A 240     -17.092   0.536 -10.255  1.00 94.69           C  
ATOM   3619  HA  LEU A 240     -16.418  -0.288 -10.490  1.00 94.69           H  
ATOM   3620  C   LEU A 240     -18.530   0.020 -10.230  1.00 94.69           C  
ATOM   3621  CB  LEU A 240     -16.679   1.167  -8.921  1.00 94.69           C  
ATOM   3622  HB2 LEU A 240     -17.426   1.911  -8.643  1.00 94.69           H  
ATOM   3623  HB3 LEU A 240     -15.724   1.679  -9.042  1.00 94.69           H  
ATOM   3624  O   LEU A 240     -19.450   0.795  -9.967  1.00 94.69           O  
ATOM   3625  CG  LEU A 240     -16.553   0.131  -7.796  1.00 94.69           C  
ATOM   3626  HG  LEU A 240     -17.444  -0.495  -7.758  1.00 94.69           H  
ATOM   3627  CD1 LEU A 240     -15.319  -0.752  -7.995  1.00 94.69           C  
ATOM   3628 HD11 LEU A 240     -14.428  -0.137  -8.119  1.00 94.69           H  
ATOM   3629 HD12 LEU A 240     -15.443  -1.394  -8.867  1.00 94.69           H  
ATOM   3630 HD13 LEU A 240     -15.185  -1.386  -7.118  1.00 94.69           H  
ATOM   3631  CD2 LEU A 240     -16.424   0.864  -6.466  1.00 94.69           C  
ATOM   3632 HD21 LEU A 240     -15.526   1.482  -6.465  1.00 94.69           H  
ATOM   3633 HD22 LEU A 240     -16.369   0.137  -5.657  1.00 94.69           H  
ATOM   3634 HD23 LEU A 240     -17.299   1.492  -6.299  1.00 94.69           H  
ATOM   3635  N   GLN A 241     -18.732  -1.260 -10.521  1.00 93.56           N  
ATOM   3636  H   GLN A 241     -17.933  -1.846 -10.718  1.00 93.56           H  
ATOM   3637  CA  GLN A 241     -20.059  -1.845 -10.674  1.00 93.56           C  
ATOM   3638  HA  GLN A 241     -20.776  -1.195 -10.172  1.00 93.56           H  
ATOM   3639  C   GLN A 241     -20.194  -3.215 -10.012  1.00 93.56           C  
ATOM   3640  CB  GLN A 241     -20.451  -1.897 -12.162  1.00 93.56           C  
ATOM   3641  HB2 GLN A 241     -21.488  -2.223 -12.233  1.00 93.56           H  
ATOM   3642  HB3 GLN A 241     -20.385  -0.896 -12.586  1.00 93.56           H  
ATOM   3643  O   GLN A 241     -19.223  -3.948  -9.819  1.00 93.56           O  
ATOM   3644  CG  GLN A 241     -19.577  -2.854 -12.991  1.00 93.56           C  
ATOM   3645  HG2 GLN A 241     -19.513  -3.821 -12.491  1.00 93.56           H  
ATOM   3646  HG3 GLN A 241     -18.569  -2.451 -13.081  1.00 93.56           H  
ATOM   3647  CD  GLN A 241     -20.135  -3.097 -14.386  1.00 93.56           C  
ATOM   3648  NE2 GLN A 241     -19.772  -4.197 -15.008  1.00 93.56           N  
ATOM   3649 HE21 GLN A 241     -19.132  -4.854 -14.586  1.00 93.56           H  
ATOM   3650 HE22 GLN A 241     -20.155  -4.341 -15.931  1.00 93.56           H  
ATOM   3651  OE1 GLN A 241     -20.917  -2.335 -14.933  1.00 93.56           O  
ATOM   3652  N   LEU A 242     -21.441  -3.576  -9.729  1.00 90.06           N  
ATOM   3653  H   LEU A 242     -22.175  -2.900  -9.888  1.00 90.06           H  
ATOM   3654  CA  LEU A 242     -21.844  -4.893  -9.263  1.00 90.06           C  
ATOM   3655  HA  LEU A 242     -21.048  -5.608  -9.470  1.00 90.06           H  
ATOM   3656  C   LEU A 242     -23.108  -5.315 -10.014  1.00 90.06           C  
ATOM   3657  CB  LEU A 242     -22.075  -4.811  -7.746  1.00 90.06           C  
ATOM   3658  HB2 LEU A 242     -21.172  -4.423  -7.275  1.00 90.06           H  
ATOM   3659  HB3 LEU A 242     -22.881  -4.103  -7.554  1.00 90.06           H  
ATOM   3660  O   LEU A 242     -24.117  -4.620  -9.950  1.00 90.06           O  
ATOM   3661  CG  LEU A 242     -22.433  -6.157  -7.094  1.00 90.06           C  
ATOM   3662  HG  LEU A 242     -23.322  -6.577  -7.563  1.00 90.06           H  
ATOM   3663  CD1 LEU A 242     -21.275  -7.153  -7.232  1.00 90.06           C  
ATOM   3664 HD11 LEU A 242     -21.216  -7.526  -8.254  1.00 90.06           H  
ATOM   3665 HD12 LEU A 242     -20.334  -6.666  -6.978  1.00 90.06           H  
ATOM   3666 HD13 LEU A 242     -21.404  -7.999  -6.557  1.00 90.06           H  
ATOM   3667  CD2 LEU A 242     -22.734  -5.930  -5.614  1.00 90.06           C  
ATOM   3668 HD21 LEU A 242     -21.859  -5.520  -5.109  1.00 90.06           H  
ATOM   3669 HD22 LEU A 242     -23.565  -5.232  -5.510  1.00 90.06           H  
ATOM   3670 HD23 LEU A 242     -23.011  -6.870  -5.137  1.00 90.06           H  
ATOM   3671  N   LEU A 243     -23.052  -6.441 -10.735  1.00 87.18           N  
ATOM   3672  H   LEU A 243     -22.185  -6.959 -10.736  1.00 87.18           H  
ATOM   3673  CA  LEU A 243     -24.182  -6.974 -11.518  1.00 87.18           C  
ATOM   3674  HA  LEU A 243     -23.784  -7.732 -12.193  1.00 87.18           H  
ATOM   3675  C   LEU A 243     -24.845  -5.933 -12.452  1.00 87.18           C  
ATOM   3676  CB  LEU A 243     -25.196  -7.664 -10.581  1.00 87.18           C  
ATOM   3677  HB2 LEU A 243     -26.036  -8.011 -11.184  1.00 87.18           H  
ATOM   3678  HB3 LEU A 243     -25.585  -6.924  -9.882  1.00 87.18           H  
ATOM   3679  O   LEU A 243     -26.062  -5.901 -12.600  1.00 87.18           O  
ATOM   3680  CG  LEU A 243     -24.667  -8.868  -9.785  1.00 87.18           C  
ATOM   3681  HG  LEU A 243     -23.851  -8.561  -9.131  1.00 87.18           H  
ATOM   3682  CD1 LEU A 243     -25.805  -9.418  -8.927  1.00 87.18           C  
ATOM   3683 HD11 LEU A 243     -26.661  -9.663  -9.555  1.00 87.18           H  
ATOM   3684 HD12 LEU A 243     -25.484 -10.323  -8.410  1.00 87.18           H  
ATOM   3685 HD13 LEU A 243     -26.107  -8.670  -8.194  1.00 87.18           H  
ATOM   3686  CD2 LEU A 243     -24.176  -9.990 -10.703  1.00 87.18           C  
ATOM   3687 HD21 LEU A 243     -23.270  -9.682 -11.225  1.00 87.18           H  
ATOM   3688 HD22 LEU A 243     -23.946 -10.878 -10.114  1.00 87.18           H  
ATOM   3689 HD23 LEU A 243     -24.948 -10.242 -11.430  1.00 87.18           H  
ATOM   3690  N   GLY A 244     -24.038  -5.062 -13.066  1.00 86.49           N  
ATOM   3691  H   GLY A 244     -23.047  -5.126 -12.887  1.00 86.49           H  
ATOM   3692  CA  GLY A 244     -24.508  -3.992 -13.959  1.00 86.49           C  
ATOM   3693  HA2 GLY A 244     -25.334  -4.367 -14.563  1.00 86.49           H  
ATOM   3694  HA3 GLY A 244     -23.696  -3.709 -14.629  1.00 86.49           H  
ATOM   3695  C   GLY A 244     -24.991  -2.721 -13.251  1.00 86.49           C  
ATOM   3696  O   GLY A 244     -25.150  -1.690 -13.902  1.00 86.49           O  
ATOM   3697  N   THR A 245     -25.156  -2.744 -11.927  1.00 90.73           N  
ATOM   3698  H   THR A 245     -25.051  -3.616 -11.428  1.00 90.73           H  
ATOM   3699  CA  THR A 245     -25.413  -1.536 -11.139  1.00 90.73           C  
ATOM   3700  HA  THR A 245     -26.095  -0.892 -11.693  1.00 90.73           H  
ATOM   3701  C   THR A 245     -24.103  -0.797 -10.914  1.00 90.73           C  
ATOM   3702  CB  THR A 245     -26.081  -1.862  -9.800  1.00 90.73           C  
ATOM   3703  HB  THR A 245     -25.430  -2.498  -9.201  1.00 90.73           H  
ATOM   3704  O   THR A 245     -23.187  -1.312 -10.270  1.00 90.73           O  
ATOM   3705  CG2 THR A 245     -26.432  -0.601  -9.008  1.00 90.73           C  
ATOM   3706 HG21 THR A 245     -26.968  -0.877  -8.100  1.00 90.73           H  
ATOM   3707 HG22 THR A 245     -25.525  -0.069  -8.721  1.00 90.73           H  
ATOM   3708 HG23 THR A 245     -27.061   0.055  -9.609  1.00 90.73           H  
ATOM   3709  OG1 THR A 245     -27.293  -2.532 -10.046  1.00 90.73           O  
ATOM   3710  HG1 THR A 245     -27.540  -2.996  -9.242  1.00 90.73           H  
ATOM   3711  N   VAL A 246     -24.008   0.420 -11.443  1.00 93.22           N  
ATOM   3712  H   VAL A 246     -24.793   0.780 -11.967  1.00 93.22           H  
ATOM   3713  CA  VAL A 246     -22.840   1.283 -11.257  1.00 93.22           C  
ATOM   3714  HA  VAL A 246     -21.940   0.669 -11.301  1.00 93.22           H  
ATOM   3715  C   VAL A 246     -22.909   1.929  -9.875  1.00 93.22           C  
ATOM   3716  CB  VAL A 246     -22.736   2.330 -12.378  1.00 93.22           C  
ATOM   3717  HB  VAL A 246     -23.625   2.962 -12.375  1.00 93.22           H  
ATOM   3718  O   VAL A 246     -23.830   2.684  -9.584  1.00 93.22           O  
ATOM   3719  CG1 VAL A 246     -21.499   3.216 -12.194  1.00 93.22           C  
ATOM   3720 HG11 VAL A 246     -21.402   3.883 -13.051  1.00 93.22           H  
ATOM   3721 HG12 VAL A 246     -21.604   3.824 -11.295  1.00 93.22           H  
ATOM   3722 HG13 VAL A 246     -20.602   2.603 -12.113  1.00 93.22           H  
ATOM   3723  CG2 VAL A 246     -22.623   1.656 -13.755  1.00 93.22           C  
ATOM   3724 HG21 VAL A 246     -21.751   1.002 -13.781  1.00 93.22           H  
ATOM   3725 HG22 VAL A 246     -23.513   1.063 -13.961  1.00 93.22           H  
ATOM   3726 HG23 VAL A 246     -22.532   2.414 -14.533  1.00 93.22           H  
ATOM   3727  N   ILE A 247     -21.920   1.627  -9.037  1.00 91.38           N  
ATOM   3728  H   ILE A 247     -21.193   1.014  -9.377  1.00 91.38           H  
ATOM   3729  CA  ILE A 247     -21.753   2.182  -7.689  1.00 91.38           C  
ATOM   3730  HA  ILE A 247     -22.732   2.326  -7.232  1.00 91.38           H  
ATOM   3731  C   ILE A 247     -21.071   3.549  -7.778  1.00 91.38           C  
ATOM   3732  CB  ILE A 247     -20.928   1.211  -6.807  1.00 91.38           C  
ATOM   3733  HB  ILE A 247     -19.936   1.106  -7.247  1.00 91.38           H  
ATOM   3734  O   ILE A 247     -21.526   4.517  -7.178  1.00 91.38           O  
ATOM   3735  CG1 ILE A 247     -21.575  -0.194  -6.745  1.00 91.38           C  
ATOM   3736 HG12 ILE A 247     -22.534  -0.130  -6.231  1.00 91.38           H  
ATOM   3737 HG13 ILE A 247     -21.762  -0.560  -7.755  1.00 91.38           H  
ATOM   3738  CG2 ILE A 247     -20.761   1.784  -5.386  1.00 91.38           C  
ATOM   3739 HG21 ILE A 247     -20.108   1.149  -4.787  1.00 91.38           H  
ATOM   3740 HG22 ILE A 247     -20.312   2.777  -5.408  1.00 91.38           H  
ATOM   3741 HG23 ILE A 247     -21.732   1.857  -4.896  1.00 91.38           H  
ATOM   3742  CD1 ILE A 247     -20.703  -1.250  -6.053  1.00 91.38           C  
ATOM   3743 HD11 ILE A 247     -19.721  -1.290  -6.524  1.00 91.38           H  
ATOM   3744 HD12 ILE A 247     -20.594  -1.027  -4.992  1.00 91.38           H  
ATOM   3745 HD13 ILE A 247     -21.180  -2.225  -6.149  1.00 91.38           H  
ATOM   3746  N   ARG A 248     -19.978   3.638  -8.547  1.00 92.69           N  
ATOM   3747  H   ARG A 248     -19.687   2.806  -9.040  1.00 92.69           H  
ATOM   3748  CA  ARG A 248     -19.267   4.894  -8.820  1.00 92.69           C  
ATOM   3749  HA  ARG A 248     -19.953   5.723  -8.645  1.00 92.69           H  
ATOM   3750  C   ARG A 248     -18.849   4.958 -10.282  1.00 92.69           C  
ATOM   3751  CB  ARG A 248     -18.051   5.082  -7.890  1.00 92.69           C  
ATOM   3752  HB2 ARG A 248     -17.385   4.223  -7.971  1.00 92.69           H  
ATOM   3753  HB3 ARG A 248     -17.505   5.962  -8.231  1.00 92.69           H  
ATOM   3754  O   ARG A 248     -18.361   3.973 -10.834  1.00 92.69           O  
ATOM   3755  CG  ARG A 248     -18.430   5.300  -6.413  1.00 92.69           C  
ATOM   3756  HG2 ARG A 248     -19.245   6.021  -6.348  1.00 92.69           H  
ATOM   3757  HG3 ARG A 248     -18.756   4.354  -5.980  1.00 92.69           H  
ATOM   3758  CD  ARG A 248     -17.235   5.838  -5.614  1.00 92.69           C  
ATOM   3759  HD2 ARG A 248     -16.941   6.799  -6.036  1.00 92.69           H  
ATOM   3760  HD3 ARG A 248     -16.398   5.148  -5.720  1.00 92.69           H  
ATOM   3761  NE  ARG A 248     -17.539   6.023  -4.176  1.00 92.69           N  
ATOM   3762  HE  ARG A 248     -18.469   5.809  -3.846  1.00 92.69           H  
ATOM   3763  NH1 ARG A 248     -15.484   6.850  -3.578  1.00 92.69           N  
ATOM   3764 HH11 ARG A 248     -14.889   7.141  -2.816  1.00 92.69           H  
ATOM   3765 HH12 ARG A 248     -15.215   7.027  -4.535  1.00 92.69           H  
ATOM   3766  NH2 ARG A 248     -16.996   6.563  -2.001  1.00 92.69           N  
ATOM   3767 HH21 ARG A 248     -17.925   6.431  -1.627  1.00 92.69           H  
ATOM   3768 HH22 ARG A 248     -16.297   6.921  -1.367  1.00 92.69           H  
ATOM   3769  CZ  ARG A 248     -16.687   6.473  -3.264  1.00 92.69           C  
ATOM   3770  N   ARG A 249     -19.001   6.133 -10.887  1.00 94.84           N  
ATOM   3771  H   ARG A 249     -19.376   6.896 -10.341  1.00 94.84           H  
ATOM   3772  CA  ARG A 249     -18.508   6.465 -12.228  1.00 94.84           C  
ATOM   3773  HA  ARG A 249     -17.918   5.639 -12.624  1.00 94.84           H  
ATOM   3774  C   ARG A 249     -17.610   7.682 -12.109  1.00 94.84           C  
ATOM   3775  CB  ARG A 249     -19.691   6.723 -13.168  1.00 94.84           C  
ATOM   3776  HB2 ARG A 249     -20.313   5.829 -13.195  1.00 94.84           H  
ATOM   3777  HB3 ARG A 249     -20.289   7.541 -12.766  1.00 94.84           H  
ATOM   3778  O   ARG A 249     -18.033   8.687 -11.548  1.00 94.84           O  
ATOM   3779  CG  ARG A 249     -19.267   7.071 -14.604  1.00 94.84           C  
ATOM   3780  HG2 ARG A 249     -18.690   6.252 -15.034  1.00 94.84           H  
ATOM   3781  HG3 ARG A 249     -18.662   7.977 -14.607  1.00 94.84           H  
ATOM   3782  CD  ARG A 249     -20.530   7.311 -15.439  1.00 94.84           C  
ATOM   3783  HD2 ARG A 249     -21.112   6.390 -15.473  1.00 94.84           H  
ATOM   3784  HD3 ARG A 249     -21.122   8.084 -14.948  1.00 94.84           H  
ATOM   3785  NE  ARG A 249     -20.219   7.731 -16.811  1.00 94.84           N  
ATOM   3786  HE  ARG A 249     -19.362   7.406 -17.234  1.00 94.84           H  
ATOM   3787  NH1 ARG A 249     -22.205   8.732 -17.364  1.00 94.84           N  
ATOM   3788 HH11 ARG A 249     -22.757   9.243 -18.038  1.00 94.84           H  
ATOM   3789 HH12 ARG A 249     -22.549   8.523 -16.438  1.00 94.84           H  
ATOM   3790  NH2 ARG A 249     -20.557   8.663 -18.852  1.00 94.84           N  
ATOM   3791 HH21 ARG A 249     -19.663   8.250 -19.080  1.00 94.84           H  
ATOM   3792 HH22 ARG A 249     -21.111   9.118 -19.563  1.00 94.84           H  
ATOM   3793  CZ  ARG A 249     -20.991   8.372 -17.665  1.00 94.84           C  
ATOM   3794  N   PHE A 250     -16.390   7.585 -12.613  1.00 94.50           N  
ATOM   3795  H   PHE A 250     -16.105   6.733 -13.075  1.00 94.50           H  
ATOM   3796  CA  PHE A 250     -15.401   8.644 -12.461  1.00 94.50           C  
ATOM   3797  HA  PHE A 250     -15.914   9.606 -12.455  1.00 94.50           H  
ATOM   3798  C   PHE A 250     -14.415   8.663 -13.626  1.00 94.50           C  
ATOM   3799  CB  PHE A 250     -14.681   8.496 -11.108  1.00 94.50           C  
ATOM   3800  HB2 PHE A 250     -14.024   9.354 -10.967  1.00 94.50           H  
ATOM   3801  HB3 PHE A 250     -15.419   8.534 -10.306  1.00 94.50           H  
ATOM   3802  O   PHE A 250     -14.177   7.655 -14.294  1.00 94.50           O  
ATOM   3803  CG  PHE A 250     -13.864   7.226 -10.957  1.00 94.50           C  
ATOM   3804  CD1 PHE A 250     -14.480   6.023 -10.556  1.00 94.50           C  
ATOM   3805  HD1 PHE A 250     -15.538   6.005 -10.338  1.00 94.50           H  
ATOM   3806  CD2 PHE A 250     -12.483   7.247 -11.225  1.00 94.50           C  
ATOM   3807  HD2 PHE A 250     -11.999   8.170 -11.510  1.00 94.50           H  
ATOM   3808  CE1 PHE A 250     -13.723   4.844 -10.448  1.00 94.50           C  
ATOM   3809  HE1 PHE A 250     -14.196   3.921 -10.146  1.00 94.50           H  
ATOM   3810  CE2 PHE A 250     -11.724   6.071 -11.110  1.00 94.50           C  
ATOM   3811  HE2 PHE A 250     -10.663   6.095 -11.310  1.00 94.50           H  
ATOM   3812  CZ  PHE A 250     -12.345   4.869 -10.732  1.00 94.50           C  
ATOM   3813  HZ  PHE A 250     -11.758   3.966 -10.654  1.00 94.50           H  
ATOM   3814  N   GLN A 251     -13.821   9.830 -13.842  1.00 95.29           N  
ATOM   3815  H   GLN A 251     -14.023  10.590 -13.207  1.00 95.29           H  
ATOM   3816  CA  GLN A 251     -12.617   9.992 -14.648  1.00 95.29           C  
ATOM   3817  HA  GLN A 251     -12.422   9.081 -15.215  1.00 95.29           H  
ATOM   3818  C   GLN A 251     -11.451  10.216 -13.689  1.00 95.29           C  
ATOM   3819  CB  GLN A 251     -12.791  11.147 -15.644  1.00 95.29           C  
ATOM   3820  HB2 GLN A 251     -12.995  12.073 -15.106  1.00 95.29           H  
ATOM   3821  HB3 GLN A 251     -11.867  11.272 -16.209  1.00 95.29           H  
ATOM   3822  O   GLN A 251     -11.642  10.821 -12.633  1.00 95.29           O  
ATOM   3823  CG  GLN A 251     -13.941  10.849 -16.617  1.00 95.29           C  
ATOM   3824  HG2 GLN A 251     -13.784   9.868 -17.066  1.00 95.29           H  
ATOM   3825  HG3 GLN A 251     -14.888  10.824 -16.078  1.00 95.29           H  
ATOM   3826  CD  GLN A 251     -14.061  11.894 -17.716  1.00 95.29           C  
ATOM   3827  NE2 GLN A 251     -13.846  11.530 -18.958  1.00 95.29           N  
ATOM   3828 HE21 GLN A 251     -13.980  12.240 -19.663  1.00 95.29           H  
ATOM   3829 HE22 GLN A 251     -13.621  10.569 -19.174  1.00 95.29           H  
ATOM   3830  OE1 GLN A 251     -14.388  13.040 -17.478  1.00 95.29           O  
ATOM   3831  N   VAL A 252     -10.261   9.722 -14.025  1.00 92.66           N  
ATOM   3832  H   VAL A 252     -10.162   9.216 -14.894  1.00 92.66           H  
ATOM   3833  CA  VAL A 252      -9.095   9.843 -13.131  1.00 92.66           C  
ATOM   3834  HA  VAL A 252      -9.360   9.410 -12.167  1.00 92.66           H  
ATOM   3835  C   VAL A 252      -8.731  11.301 -12.838  1.00 92.66           C  
ATOM   3836  CB  VAL A 252      -7.876   9.064 -13.650  1.00 92.66           C  
ATOM   3837  HB  VAL A 252      -7.055   9.220 -12.951  1.00 92.66           H  
ATOM   3838  O   VAL A 252      -8.356  11.607 -11.714  1.00 92.66           O  
ATOM   3839  CG1 VAL A 252      -8.160   7.557 -13.684  1.00 92.66           C  
ATOM   3840 HG11 VAL A 252      -8.917   7.330 -14.435  1.00 92.66           H  
ATOM   3841 HG12 VAL A 252      -7.238   7.028 -13.923  1.00 92.66           H  
ATOM   3842 HG13 VAL A 252      -8.503   7.228 -12.703  1.00 92.66           H  
ATOM   3843  CG2 VAL A 252      -7.412   9.510 -15.038  1.00 92.66           C  
ATOM   3844 HG21 VAL A 252      -7.080  10.548 -15.005  1.00 92.66           H  
ATOM   3845 HG22 VAL A 252      -6.561   8.894 -15.326  1.00 92.66           H  
ATOM   3846 HG23 VAL A 252      -8.206   9.406 -15.777  1.00 92.66           H  
ATOM   3847  N   ASP A 253      -8.959  12.214 -13.785  1.00 89.92           N  
ATOM   3848  H   ASP A 253      -9.143  11.898 -14.727  1.00 89.92           H  
ATOM   3849  CA  ASP A 253      -8.722  13.650 -13.586  1.00 89.92           C  
ATOM   3850  HA  ASP A 253      -7.706  13.796 -13.220  1.00 89.92           H  
ATOM   3851  C   ASP A 253      -9.688  14.251 -12.551  1.00 89.92           C  
ATOM   3852  CB  ASP A 253      -8.860  14.389 -14.928  1.00 89.92           C  
ATOM   3853  HB2 ASP A 253      -8.657  15.448 -14.765  1.00 89.92           H  
ATOM   3854  HB3 ASP A 253      -9.890  14.296 -15.272  1.00 89.92           H  
ATOM   3855  O   ASP A 253      -9.290  15.041 -11.700  1.00 89.92           O  
ATOM   3856  CG  ASP A 253      -7.920  13.877 -16.028  1.00 89.92           C  
ATOM   3857  OD1 ASP A 253      -6.853  13.310 -15.702  1.00 89.92           O  
ATOM   3858  OD2 ASP A 253      -8.316  13.990 -17.209  1.00 89.92           O  
ATOM   3859  N   HIS A 254     -10.958  13.830 -12.563  1.00 90.65           N  
ATOM   3860  H   HIS A 254     -11.225  13.127 -13.237  1.00 90.65           H  
ATOM   3861  CA  HIS A 254     -11.934  14.260 -11.554  1.00 90.65           C  
ATOM   3862  HA  HIS A 254     -11.920  15.348 -11.486  1.00 90.65           H  
ATOM   3863  C   HIS A 254     -11.582  13.719 -10.170  1.00 90.65           C  
ATOM   3864  CB  HIS A 254     -13.347  13.803 -11.939  1.00 90.65           C  
ATOM   3865  HB2 HIS A 254     -13.376  12.714 -11.967  1.00 90.65           H  
ATOM   3866  HB3 HIS A 254     -14.034  14.131 -11.158  1.00 90.65           H  
ATOM   3867  O   HIS A 254     -11.719  14.427  -9.175  1.00 90.65           O  
ATOM   3868  CG  HIS A 254     -13.859  14.330 -13.253  1.00 90.65           C  
ATOM   3869  CD2 HIS A 254     -13.327  15.341 -14.011  1.00 90.65           C  
ATOM   3870  HD2 HIS A 254     -12.438  15.910 -13.784  1.00 90.65           H  
ATOM   3871  ND1 HIS A 254     -14.986  13.886 -13.906  1.00 90.65           N  
ATOM   3872  HD1 HIS A 254     -15.625  13.175 -13.580  1.00 90.65           H  
ATOM   3873  CE1 HIS A 254     -15.119  14.601 -15.035  1.00 90.65           C  
ATOM   3874  HE1 HIS A 254     -15.894  14.466 -15.774  1.00 90.65           H  
ATOM   3875  NE2 HIS A 254     -14.140  15.510 -15.132  1.00 90.65           N  
ATOM   3876  N   LEU A 255     -11.106  12.473 -10.122  1.00 89.46           N  
ATOM   3877  H   LEU A 255     -11.004  11.964 -10.988  1.00 89.46           H  
ATOM   3878  CA  LEU A 255     -10.644  11.854  -8.889  1.00 89.46           C  
ATOM   3879  HA  LEU A 255     -11.438  11.945  -8.148  1.00 89.46           H  
ATOM   3880  C   LEU A 255      -9.413  12.580  -8.335  1.00 89.46           C  
ATOM   3881  CB  LEU A 255     -10.366  10.370  -9.176  1.00 89.46           C  
ATOM   3882  HB2 LEU A 255     -11.242   9.939  -9.659  1.00 89.46           H  
ATOM   3883  HB3 LEU A 255      -9.523  10.293  -9.863  1.00 89.46           H  
ATOM   3884  O   LEU A 255      -9.328  12.812  -7.134  1.00 89.46           O  
ATOM   3885  CG  LEU A 255     -10.043   9.548  -7.920  1.00 89.46           C  
ATOM   3886  HG  LEU A 255      -9.129   9.915  -7.454  1.00 89.46           H  
ATOM   3887  CD1 LEU A 255     -11.199   9.597  -6.921  1.00 89.46           C  
ATOM   3888 HD11 LEU A 255     -11.225  10.571  -6.431  1.00 89.46           H  
ATOM   3889 HD12 LEU A 255     -12.153   9.427  -7.420  1.00 89.46           H  
ATOM   3890 HD13 LEU A 255     -11.059   8.846  -6.143  1.00 89.46           H  
ATOM   3891  CD2 LEU A 255      -9.830   8.089  -8.332  1.00 89.46           C  
ATOM   3892 HD21 LEU A 255     -10.782   7.651  -8.632  1.00 89.46           H  
ATOM   3893 HD22 LEU A 255      -9.144   8.027  -9.177  1.00 89.46           H  
ATOM   3894 HD23 LEU A 255      -9.414   7.539  -7.488  1.00 89.46           H  
ATOM   3895  N   GLN A 256      -8.501  13.008  -9.211  1.00 87.38           N  
ATOM   3896  H   GLN A 256      -8.603  12.762 -10.185  1.00 87.38           H  
ATOM   3897  CA  GLN A 256      -7.351  13.815  -8.820  1.00 87.38           C  
ATOM   3898  HA  GLN A 256      -6.788  13.260  -8.070  1.00 87.38           H  
ATOM   3899  C   GLN A 256      -7.781  15.139  -8.182  1.00 87.38           C  
ATOM   3900  CB  GLN A 256      -6.445  14.042 -10.034  1.00 87.38           C  
ATOM   3901  HB2 GLN A 256      -6.955  14.650 -10.781  1.00 87.38           H  
ATOM   3902  HB3 GLN A 256      -6.200  13.076 -10.476  1.00 87.38           H  
ATOM   3903  O   GLN A 256      -7.241  15.494  -7.140  1.00 87.38           O  
ATOM   3904  CG  GLN A 256      -5.151  14.746  -9.615  1.00 87.38           C  
ATOM   3905  HG2 GLN A 256      -4.670  14.181  -8.817  1.00 87.38           H  
ATOM   3906  HG3 GLN A 256      -5.387  15.738  -9.229  1.00 87.38           H  
ATOM   3907  CD  GLN A 256      -4.149  14.906 -10.749  1.00 87.38           C  
ATOM   3908  NE2 GLN A 256      -3.192  15.787 -10.572  1.00 87.38           N  
ATOM   3909 HE21 GLN A 256      -2.520  15.899 -11.318  1.00 87.38           H  
ATOM   3910 HE22 GLN A 256      -3.228  16.372  -9.749  1.00 87.38           H  
ATOM   3911  OE1 GLN A 256      -4.180  14.260 -11.788  1.00 87.38           O  
ATOM   3912  N   PHE A 257      -8.782  15.835  -8.735  1.00 84.54           N  
ATOM   3913  H   PHE A 257      -9.164  15.530  -9.619  1.00 84.54           H  
ATOM   3914  CA  PHE A 257      -9.301  17.056  -8.108  1.00 84.54           C  
ATOM   3915  HA  PHE A 257      -8.482  17.769  -8.005  1.00 84.54           H  
ATOM   3916  C   PHE A 257      -9.817  16.786  -6.692  1.00 84.54           C  
ATOM   3917  CB  PHE A 257     -10.414  17.685  -8.963  1.00 84.54           C  
ATOM   3918  HB2 PHE A 257     -11.268  17.008  -8.973  1.00 84.54           H  
ATOM   3919  HB3 PHE A 257     -10.735  18.605  -8.476  1.00 84.54           H  
ATOM   3920  O   PHE A 257      -9.474  17.512  -5.762  1.00 84.54           O  
ATOM   3921  CG  PHE A 257     -10.050  18.024 -10.397  1.00 84.54           C  
ATOM   3922  CD1 PHE A 257      -8.758  18.480 -10.729  1.00 84.54           C  
ATOM   3923  HD1 PHE A 257      -7.999  18.586  -9.968  1.00 84.54           H  
ATOM   3924  CD2 PHE A 257     -11.021  17.898 -11.410  1.00 84.54           C  
ATOM   3925  HD2 PHE A 257     -12.019  17.571 -11.158  1.00 84.54           H  
ATOM   3926  CE1 PHE A 257      -8.434  18.775 -12.063  1.00 84.54           C  
ATOM   3927  HE1 PHE A 257      -7.433  19.094 -12.312  1.00 84.54           H  
ATOM   3928  CE2 PHE A 257     -10.695  18.191 -12.746  1.00 84.54           C  
ATOM   3929  HE2 PHE A 257     -11.437  18.080 -13.523  1.00 84.54           H  
ATOM   3930  CZ  PHE A 257      -9.399  18.623 -13.073  1.00 84.54           C  
ATOM   3931  HZ  PHE A 257      -9.140  18.830 -14.101  1.00 84.54           H  
ATOM   3932  N   GLU A 258     -10.603  15.725  -6.507  1.00 84.31           N  
ATOM   3933  H   GLU A 258     -10.831  15.145  -7.302  1.00 84.31           H  
ATOM   3934  CA  GLU A 258     -11.107  15.330  -5.189  1.00 84.31           C  
ATOM   3935  HA  GLU A 258     -11.675  16.159  -4.765  1.00 84.31           H  
ATOM   3936  C   GLU A 258      -9.964  15.011  -4.207  1.00 84.31           C  
ATOM   3937  CB  GLU A 258     -12.057  14.137  -5.374  1.00 84.31           C  
ATOM   3938  HB2 GLU A 258     -12.800  14.404  -6.126  1.00 84.31           H  
ATOM   3939  HB3 GLU A 258     -11.492  13.277  -5.734  1.00 84.31           H  
ATOM   3940  O   GLU A 258      -9.992  15.442  -3.051  1.00 84.31           O  
ATOM   3941  CG  GLU A 258     -12.786  13.755  -4.080  1.00 84.31           C  
ATOM   3942  HG2 GLU A 258     -13.326  14.629  -3.715  1.00 84.31           H  
ATOM   3943  HG3 GLU A 258     -12.049  13.473  -3.327  1.00 84.31           H  
ATOM   3944  CD  GLU A 258     -13.774  12.588  -4.263  1.00 84.31           C  
ATOM   3945  OE1 GLU A 258     -14.427  12.238  -3.257  1.00 84.31           O  
ATOM   3946  OE2 GLU A 258     -13.885  12.043  -5.388  1.00 84.31           O  
ATOM   3947  N   ASN A 259      -8.924  14.314  -4.672  1.00 85.61           N  
ATOM   3948  H   ASN A 259      -8.953  13.991  -5.628  1.00 85.61           H  
ATOM   3949  CA  ASN A 259      -7.752  13.993  -3.860  1.00 85.61           C  
ATOM   3950  HA  ASN A 259      -8.092  13.565  -2.917  1.00 85.61           H  
ATOM   3951  C   ASN A 259      -6.942  15.241  -3.488  1.00 85.61           C  
ATOM   3952  CB  ASN A 259      -6.876  12.955  -4.578  1.00 85.61           C  
ATOM   3953  HB2 ASN A 259      -6.530  13.367  -5.526  1.00 85.61           H  
ATOM   3954  HB3 ASN A 259      -6.003  12.749  -3.958  1.00 85.61           H  
ATOM   3955  O   ASN A 259      -6.583  15.397  -2.321  1.00 85.61           O  
ATOM   3956  CG  ASN A 259      -7.558  11.628  -4.855  1.00 85.61           C  
ATOM   3957  ND2 ASN A 259      -8.528  11.224  -4.065  1.00 85.61           N  
ATOM   3958 HD21 ASN A 259      -8.969  10.345  -4.294  1.00 85.61           H  
ATOM   3959 HD22 ASN A 259      -8.912  11.848  -3.370  1.00 85.61           H  
ATOM   3960  OD1 ASN A 259      -7.185  10.906  -5.766  1.00 85.61           O  
ATOM   3961  N   ASP A 260      -6.727  16.161  -4.425  1.00 80.36           N  
ATOM   3962  H   ASP A 260      -7.013  15.963  -5.373  1.00 80.36           H  
ATOM   3963  CA  ASP A 260      -6.006  17.410  -4.175  1.00 80.36           C  
ATOM   3964  HA  ASP A 260      -5.018  17.176  -3.778  1.00 80.36           H  
ATOM   3965  C   ASP A 260      -6.728  18.267  -3.123  1.00 80.36           C  
ATOM   3966  CB  ASP A 260      -5.830  18.191  -5.492  1.00 80.36           C  
ATOM   3967  HB2 ASP A 260      -5.518  19.205  -5.246  1.00 80.36           H  
ATOM   3968  HB3 ASP A 260      -6.791  18.260  -6.002  1.00 80.36           H  
ATOM   3969  O   ASP A 260      -6.092  18.820  -2.226  1.00 80.36           O  
ATOM   3970  CG  ASP A 260      -4.780  17.610  -6.457  1.00 80.36           C  
ATOM   3971  OD1 ASP A 260      -3.898  16.837  -6.019  1.00 80.36           O  
ATOM   3972  OD2 ASP A 260      -4.781  18.022  -7.641  1.00 80.36           O  
ATOM   3973  N   TYR A 261      -8.065  18.319  -3.162  1.00 78.62           N  
ATOM   3974  H   TYR A 261      -8.542  17.868  -3.930  1.00 78.62           H  
ATOM   3975  CA  TYR A 261      -8.845  18.998  -2.127  1.00 78.62           C  
ATOM   3976  HA  TYR A 261      -8.430  19.995  -1.983  1.00 78.62           H  
ATOM   3977  C   TYR A 261      -8.752  18.298  -0.763  1.00 78.62           C  
ATOM   3978  CB  TYR A 261     -10.306  19.143  -2.582  1.00 78.62           C  
ATOM   3979  HB2 TYR A 261     -10.927  19.291  -1.699  1.00 78.62           H  
ATOM   3980  HB3 TYR A 261     -10.640  18.230  -3.076  1.00 78.62           H  
ATOM   3981  O   TYR A 261      -8.852  18.961   0.272  1.00 78.62           O  
ATOM   3982  CG  TYR A 261     -10.577  20.352  -3.447  1.00 78.62           C  
ATOM   3983  CD1 TYR A 261     -10.556  21.632  -2.862  1.00 78.62           C  
ATOM   3984  HD1 TYR A 261     -10.336  21.732  -1.809  1.00 78.62           H  
ATOM   3985  CD2 TYR A 261     -10.881  20.210  -4.811  1.00 78.62           C  
ATOM   3986  HD2 TYR A 261     -10.953  19.225  -5.249  1.00 78.62           H  
ATOM   3987  CE1 TYR A 261     -10.799  22.772  -3.650  1.00 78.62           C  
ATOM   3988  HE1 TYR A 261     -10.768  23.753  -3.201  1.00 78.62           H  
ATOM   3989  CE2 TYR A 261     -11.102  21.344  -5.610  1.00 78.62           C  
ATOM   3990  HE2 TYR A 261     -11.312  21.238  -6.664  1.00 78.62           H  
ATOM   3991  OH  TYR A 261     -11.272  23.724  -5.801  1.00 78.62           O  
ATOM   3992  HH  TYR A 261     -11.183  24.530  -5.286  1.00 78.62           H  
ATOM   3993  CZ  TYR A 261     -11.056  22.626  -5.031  1.00 78.62           C  
ATOM   3994  N   SER A 262      -8.580  16.968  -0.734  1.00 76.38           N  
ATOM   3995  H   SER A 262      -8.532  16.481  -1.618  1.00 76.38           H  
ATOM   3996  CA  SER A 262      -8.579  16.185   0.515  1.00 76.38           C  
ATOM   3997  HA  SER A 262      -9.427  16.503   1.121  1.00 76.38           H  
ATOM   3998  C   SER A 262      -7.348  16.450   1.382  1.00 76.38           C  
ATOM   3999  CB  SER A 262      -8.785  14.696   0.220  1.00 76.38           C  
ATOM   4000  HB2 SER A 262      -9.622  14.580  -0.468  1.00 76.38           H  
ATOM   4001  HB3 SER A 262      -9.036  14.185   1.150  1.00 76.38           H  
ATOM   4002  O   SER A 262      -7.364  16.240   2.597  1.00 76.38           O  
ATOM   4003  OG  SER A 262      -7.638  14.080  -0.328  1.00 76.38           O  
ATOM   4004  HG  SER A 262      -7.257  14.643  -1.005  1.00 76.38           H  
ATOM   4005  N   ILE A 263      -6.297  16.994   0.777  1.00 70.37           N  
ATOM   4006  H   ILE A 263      -6.371  17.195  -0.210  1.00 70.37           H  
ATOM   4007  CA  ILE A 263      -5.054  17.344   1.443  1.00 70.37           C  
ATOM   4008  HA  ILE A 263      -4.912  16.683   2.298  1.00 70.37           H  
ATOM   4009  C   ILE A 263      -5.169  18.786   1.960  1.00 70.37           C  
ATOM   4010  CB  ILE A 263      -3.883  17.090   0.469  1.00 70.37           C  
ATOM   4011  HB  ILE A 263      -4.057  17.664  -0.442  1.00 70.37           H  
ATOM   4012  O   ILE A 263      -5.091  19.755   1.211  1.00 70.37           O  
ATOM   4013  CG1 ILE A 263      -3.817  15.585   0.093  1.00 70.37           C  
ATOM   4014 HG12 ILE A 263      -4.802  15.226  -0.206  1.00 70.37           H  
ATOM   4015 HG13 ILE A 263      -3.508  15.001   0.960  1.00 70.37           H  
ATOM   4016  CG2 ILE A 263      -2.566  17.574   1.102  1.00 70.37           C  
ATOM   4017 HG21 ILE A 263      -1.714  17.283   0.487  1.00 70.37           H  
ATOM   4018 HG22 ILE A 263      -2.444  17.164   2.104  1.00 70.37           H  
ATOM   4019 HG23 ILE A 263      -2.562  18.663   1.156  1.00 70.37           H  
ATOM   4020  CD1 ILE A 263      -2.878  15.275  -1.078  1.00 70.37           C  
ATOM   4021 HD11 ILE A 263      -3.157  15.876  -1.944  1.00 70.37           H  
ATOM   4022 HD12 ILE A 263      -2.968  14.220  -1.338  1.00 70.37           H  
ATOM   4023 HD13 ILE A 263      -1.843  15.480  -0.806  1.00 70.37           H  
ATOM   4024  N   ARG A 264      -5.331  18.948   3.283  1.00 60.86           N  
ATOM   4025  H   ARG A 264      -5.469  18.103   3.819  1.00 60.86           H  
ATOM   4026  CA  ARG A 264      -5.546  20.262   3.937  1.00 60.86           C  
ATOM   4027  HA  ARG A 264      -6.419  20.726   3.479  1.00 60.86           H  
ATOM   4028  C   ARG A 264      -4.407  21.278   3.740  1.00 60.86           C  
ATOM   4029  CB  ARG A 264      -5.802  20.075   5.444  1.00 60.86           C  
ATOM   4030  HB2 ARG A 264      -4.992  19.487   5.874  1.00 60.86           H  
ATOM   4031  HB3 ARG A 264      -5.796  21.056   5.919  1.00 60.86           H  
ATOM   4032  O   ARG A 264      -4.617  22.466   3.974  1.00 60.86           O  
ATOM   4033  CG  ARG A 264      -7.148  19.409   5.764  1.00 60.86           C  
ATOM   4034  HG2 ARG A 264      -7.956  19.982   5.310  1.00 60.86           H  
ATOM   4035  HG3 ARG A 264      -7.163  18.396   5.362  1.00 60.86           H  
ATOM   4036  CD  ARG A 264      -7.347  19.361   7.285  1.00 60.86           C  
ATOM   4037  HD2 ARG A 264      -7.343  20.382   7.666  1.00 60.86           H  
ATOM   4038  HD3 ARG A 264      -6.520  18.809   7.733  1.00 60.86           H  
ATOM   4039  NE  ARG A 264      -8.612  18.700   7.636  1.00 60.86           N  
ATOM   4040  HE  ARG A 264      -8.968  18.021   6.979  1.00 60.86           H  
ATOM   4041  NH1 ARG A 264      -8.914  19.530   9.755  1.00 60.86           N  
ATOM   4042 HH11 ARG A 264      -9.485  19.588  10.586  1.00 60.86           H  
ATOM   4043 HH12 ARG A 264      -8.026  20.003   9.674  1.00 60.86           H  
ATOM   4044  NH2 ARG A 264     -10.451  18.184   8.834  1.00 60.86           N  
ATOM   4045 HH21 ARG A 264     -11.087  18.297   9.611  1.00 60.86           H  
ATOM   4046 HH22 ARG A 264     -10.693  17.577   8.064  1.00 60.86           H  
ATOM   4047  CZ  ARG A 264      -9.317  18.812   8.743  1.00 60.86           C  
ATOM   4048  N   LEU A 265      -3.206  20.837   3.362  1.00 60.11           N  
ATOM   4049  H   LEU A 265      -3.131  19.863   3.105  1.00 60.11           H  
ATOM   4050  CA  LEU A 265      -2.030  21.690   3.160  1.00 60.11           C  
ATOM   4051  HA  LEU A 265      -2.227  22.677   3.580  1.00 60.11           H  
ATOM   4052  C   LEU A 265      -1.764  21.944   1.668  1.00 60.11           C  
ATOM   4053  CB  LEU A 265      -0.802  21.107   3.895  1.00 60.11           C  
ATOM   4054  HB2 LEU A 265      -0.803  20.019   3.822  1.00 60.11           H  
ATOM   4055  HB3 LEU A 265       0.094  21.444   3.372  1.00 60.11           H  
ATOM   4056  O   LEU A 265      -0.794  21.445   1.105  1.00 60.11           O  
ATOM   4057  CG  LEU A 265      -0.669  21.563   5.361  1.00 60.11           C  
ATOM   4058  HG  LEU A 265      -1.345  22.395   5.559  1.00 60.11           H  
ATOM   4059  CD1 LEU A 265      -0.994  20.434   6.337  1.00 60.11           C  
ATOM   4060 HD11 LEU A 265      -2.013  20.088   6.161  1.00 60.11           H  
ATOM   4061 HD12 LEU A 265      -0.911  20.790   7.364  1.00 60.11           H  
ATOM   4062 HD13 LEU A 265      -0.311  19.599   6.182  1.00 60.11           H  
ATOM   4063  CD2 LEU A 265       0.758  22.046   5.644  1.00 60.11           C  
ATOM   4064 HD21 LEU A 265       1.464  21.238   5.452  1.00 60.11           H  
ATOM   4065 HD22 LEU A 265       0.992  22.891   4.996  1.00 60.11           H  
ATOM   4066 HD23 LEU A 265       0.840  22.363   6.683  1.00 60.11           H  
ATOM   4067  N   TYR A 266      -2.585  22.779   1.032  1.00 47.61           N  
ATOM   4068  H   TYR A 266      -3.412  23.113   1.507  1.00 47.61           H  
ATOM   4069  CA  TYR A 266      -2.209  23.393  -0.244  1.00 47.61           C  
ATOM   4070  HA  TYR A 266      -1.568  22.705  -0.793  1.00 47.61           H  
ATOM   4071  C   TYR A 266      -1.408  24.679   0.025  1.00 47.61           C  
ATOM   4072  CB  TYR A 266      -3.454  23.622  -1.106  1.00 47.61           C  
ATOM   4073  HB2 TYR A 266      -4.038  22.703  -1.132  1.00 47.61           H  
ATOM   4074  HB3 TYR A 266      -4.077  24.395  -0.655  1.00 47.61           H  
ATOM   4075  O   TYR A 266      -1.940  25.640   0.587  1.00 47.61           O  
ATOM   4076  CG  TYR A 266      -3.109  24.001  -2.532  1.00 47.61           C  
ATOM   4077  CD1 TYR A 266      -3.169  25.344  -2.949  1.00 47.61           C  
ATOM   4078  HD1 TYR A 266      -3.486  26.106  -2.251  1.00 47.61           H  
ATOM   4079  CD2 TYR A 266      -2.707  23.000  -3.437  1.00 47.61           C  
ATOM   4080  HD2 TYR A 266      -2.683  21.966  -3.124  1.00 47.61           H  
ATOM   4081  CE1 TYR A 266      -2.839  25.687  -4.275  1.00 47.61           C  
ATOM   4082  HE1 TYR A 266      -2.905  26.714  -4.600  1.00 47.61           H  
ATOM   4083  CE2 TYR A 266      -2.366  23.339  -4.759  1.00 47.61           C  
ATOM   4084  HE2 TYR A 266      -2.081  22.571  -5.463  1.00 47.61           H  
ATOM   4085  OH  TYR A 266      -2.109  25.005  -6.459  1.00 47.61           O  
ATOM   4086  HH  TYR A 266      -2.321  25.916  -6.674  1.00 47.61           H  
ATOM   4087  CZ  TYR A 266      -2.442  24.680  -5.183  1.00 47.61           C  
ATOM   4088  N   PRO A 267      -0.107  24.701  -0.322  1.00 48.02           N  
ATOM   4089  CA  PRO A 267       0.271  25.459  -1.516  1.00 48.02           C  
ATOM   4090  HA  PRO A 267      -0.617  25.719  -2.092  1.00 48.02           H  
ATOM   4091  C   PRO A 267       1.249  24.706  -2.438  1.00 48.02           C  
ATOM   4092  CB  PRO A 267       0.894  26.751  -0.975  1.00 48.02           C  
ATOM   4093  HB2 PRO A 267       1.592  27.200  -1.681  1.00 48.02           H  
ATOM   4094  HB3 PRO A 267       0.099  27.455  -0.731  1.00 48.02           H  
ATOM   4095  O   PRO A 267       2.263  24.205  -1.970  1.00 48.02           O  
ATOM   4096  CG  PRO A 267       1.591  26.309   0.312  1.00 48.02           C  
ATOM   4097  HG2 PRO A 267       2.642  26.099   0.114  1.00 48.02           H  
ATOM   4098  HG3 PRO A 267       1.496  27.070   1.087  1.00 48.02           H  
ATOM   4099  CD  PRO A 267       0.878  25.014   0.713  1.00 48.02           C  
ATOM   4100  HD2 PRO A 267       0.393  25.147   1.680  1.00 48.02           H  
ATOM   4101  HD3 PRO A 267       1.598  24.199   0.786  1.00 48.02           H  
ATOM   4102  N   ALA A 268       0.927  24.694  -3.741  1.00 49.00           N  
ATOM   4103  H   ALA A 268      -0.027  24.980  -3.913  1.00 49.00           H  
ATOM   4104  CA  ALA A 268       1.691  24.525  -5.000  1.00 49.00           C  
ATOM   4105  HA  ALA A 268       1.007  24.010  -5.675  1.00 49.00           H  
ATOM   4106  C   ALA A 268       3.004  23.701  -5.121  1.00 49.00           C  
ATOM   4107  CB  ALA A 268       1.892  25.927  -5.594  1.00 49.00           C  
ATOM   4108  HB1 ALA A 268       0.937  26.449  -5.655  1.00 49.00           H  
ATOM   4109  HB2 ALA A 268       2.582  26.496  -4.971  1.00 49.00           H  
ATOM   4110  HB3 ALA A 268       2.307  25.844  -6.599  1.00 49.00           H  
ATOM   4111  O   ALA A 268       3.376  23.381  -6.247  1.00 49.00           O  
ATOM   4112  N   THR A 269       3.722  23.344  -4.057  1.00 51.65           N  
ATOM   4113  H   THR A 269       3.430  23.683  -3.152  1.00 51.65           H  
ATOM   4114  CA  THR A 269       5.048  22.696  -4.144  1.00 51.65           C  
ATOM   4115  HA  THR A 269       5.232  22.440  -5.187  1.00 51.65           H  
ATOM   4116  C   THR A 269       5.158  21.347  -3.442  1.00 51.65           C  
ATOM   4117  CB  THR A 269       6.198  23.632  -3.706  1.00 51.65           C  
ATOM   4118  HB  THR A 269       6.850  23.126  -2.994  1.00 51.65           H  
ATOM   4119  O   THR A 269       6.254  20.795  -3.373  1.00 51.65           O  
ATOM   4120  CG2 THR A 269       7.042  24.042  -4.912  1.00 51.65           C  
ATOM   4121 HG21 THR A 269       6.417  24.554  -5.643  1.00 51.65           H  
ATOM   4122 HG22 THR A 269       7.851  24.701  -4.595  1.00 51.65           H  
ATOM   4123 HG23 THR A 269       7.475  23.152  -5.370  1.00 51.65           H  
ATOM   4124  OG1 THR A 269       5.754  24.828  -3.100  1.00 51.65           O  
ATOM   4125  HG1 THR A 269       6.534  25.357  -2.916  1.00 51.65           H  
ATOM   4126  N   TRP A 270       4.062  20.771  -2.949  1.00 53.26           N  
ATOM   4127  H   TRP A 270       3.165  21.221  -3.066  1.00 53.26           H  
ATOM   4128  CA  TRP A 270       4.128  19.510  -2.207  1.00 53.26           C  
ATOM   4129  HA  TRP A 270       5.165  19.320  -1.931  1.00 53.26           H  
ATOM   4130  C   TRP A 270       3.679  18.315  -3.048  1.00 53.26           C  
ATOM   4131  CB  TRP A 270       3.401  19.650  -0.869  1.00 53.26           C  
ATOM   4132  HB2 TRP A 270       2.352  19.889  -1.049  1.00 53.26           H  
ATOM   4133  HB3 TRP A 270       3.442  18.697  -0.343  1.00 53.26           H  
ATOM   4134  O   TRP A 270       2.541  18.248  -3.493  1.00 53.26           O  
ATOM   4135  CG  TRP A 270       4.014  20.706   0.002  1.00 53.26           C  
ATOM   4136  CD1 TRP A 270       3.620  21.996   0.047  1.00 53.26           C  
ATOM   4137  HD1 TRP A 270       2.789  22.395  -0.515  1.00 53.26           H  
ATOM   4138  CD2 TRP A 270       5.156  20.608   0.909  1.00 53.26           C  
ATOM   4139  CE2 TRP A 270       5.402  21.902   1.462  1.00 53.26           C  
ATOM   4140  CE3 TRP A 270       6.007  19.560   1.325  1.00 53.26           C  
ATOM   4141  HE3 TRP A 270       5.848  18.572   0.920  1.00 53.26           H  
ATOM   4142  NE1 TRP A 270       4.445  22.711   0.889  1.00 53.26           N  
ATOM   4143  HE1 TRP A 270       4.342  23.704   1.039  1.00 53.26           H  
ATOM   4144  CH2 TRP A 270       7.255  21.077   2.782  1.00 53.26           C  
ATOM   4145  HH2 TRP A 270       8.056  21.243   3.487  1.00 53.26           H  
ATOM   4146  CZ2 TRP A 270       6.433  22.144   2.381  1.00 53.26           C  
ATOM   4147  HZ2 TRP A 270       6.587  23.139   2.772  1.00 53.26           H  
ATOM   4148  CZ3 TRP A 270       7.040  19.790   2.256  1.00 53.26           C  
ATOM   4149  HZ3 TRP A 270       7.673  18.972   2.565  1.00 53.26           H  
ATOM   4150  N   ASN A 271       4.630  17.396  -3.246  1.00 60.04           N  
ATOM   4151  H   ASN A 271       5.556  17.675  -2.955  1.00 60.04           H  
ATOM   4152  CA  ASN A 271       4.524  15.960  -3.532  1.00 60.04           C  
ATOM   4153  HA  ASN A 271       5.377  15.712  -4.164  1.00 60.04           H  
ATOM   4154  C   ASN A 271       3.292  15.468  -4.315  1.00 60.04           C  
ATOM   4155  CB  ASN A 271       4.700  15.178  -2.216  1.00 60.04           C  
ATOM   4156  HB2 ASN A 271       3.788  15.291  -1.630  1.00 60.04           H  
ATOM   4157  HB3 ASN A 271       4.823  14.117  -2.433  1.00 60.04           H  
ATOM   4158  O   ASN A 271       2.717  14.443  -3.945  1.00 60.04           O  
ATOM   4159  CG  ASN A 271       5.876  15.624  -1.377  1.00 60.04           C  
ATOM   4160  ND2 ASN A 271       5.729  15.566  -0.076  1.00 60.04           N  
ATOM   4161 HD21 ASN A 271       4.846  15.245   0.295  1.00 60.04           H  
ATOM   4162 HD22 ASN A 271       6.497  15.904   0.485  1.00 60.04           H  
ATOM   4163  OD1 ASN A 271       6.910  16.053  -1.854  1.00 60.04           O  
ATOM   4164  N   ASN A 272       2.887  16.139  -5.398  1.00 62.30           N  
ATOM   4165  H   ASN A 272       3.301  17.031  -5.626  1.00 62.30           H  
ATOM   4166  CA  ASN A 272       1.873  15.562  -6.276  1.00 62.30           C  
ATOM   4167  HA  ASN A 272       1.065  15.185  -5.648  1.00 62.30           H  
ATOM   4168  C   ASN A 272       2.495  14.361  -7.004  1.00 62.30           C  
ATOM   4169  CB  ASN A 272       1.241  16.614  -7.203  1.00 62.30           C  
ATOM   4170  HB2 ASN A 272       1.923  16.873  -8.013  1.00 62.30           H  
ATOM   4171  HB3 ASN A 272       1.011  17.506  -6.620  1.00 62.30           H  
ATOM   4172  O   ASN A 272       3.326  14.510  -7.905  1.00 62.30           O  
ATOM   4173  CG  ASN A 272      -0.059  16.080  -7.794  1.00 62.30           C  
ATOM   4174  ND2 ASN A 272      -1.047  16.916  -8.002  1.00 62.30           N  
ATOM   4175 HD21 ASN A 272      -0.995  17.863  -7.657  1.00 62.30           H  
ATOM   4176 HD22 ASN A 272      -1.962  16.488  -8.017  1.00 62.30           H  
ATOM   4177  OD1 ASN A 272      -0.207  14.896  -8.034  1.00 62.30           O  
ATOM   4178  N   PHE A 273       2.145  13.160  -6.550  1.00 81.36           N  
ATOM   4179  H   PHE A 273       1.478  13.114  -5.793  1.00 81.36           H  
ATOM   4180  CA  PHE A 273       2.571  11.920  -7.172  1.00 81.36           C  
ATOM   4181  HA  PHE A 273       3.640  11.972  -7.381  1.00 81.36           H  
ATOM   4182  C   PHE A 273       1.831  11.752  -8.496  1.00 81.36           C  
ATOM   4183  CB  PHE A 273       2.329  10.745  -6.224  1.00 81.36           C  
ATOM   4184  HB2 PHE A 273       2.407   9.819  -6.795  1.00 81.36           H  
ATOM   4185  HB3 PHE A 273       1.312  10.794  -5.835  1.00 81.36           H  
ATOM   4186  O   PHE A 273       0.670  11.353  -8.538  1.00 81.36           O  
ATOM   4187  CG  PHE A 273       3.311  10.666  -5.073  1.00 81.36           C  
ATOM   4188  CD1 PHE A 273       4.531   9.983  -5.245  1.00 81.36           C  
ATOM   4189  HD1 PHE A 273       4.775   9.552  -6.204  1.00 81.36           H  
ATOM   4190  CD2 PHE A 273       2.974  11.186  -3.810  1.00 81.36           C  
ATOM   4191  HD2 PHE A 273       2.039  11.710  -3.672  1.00 81.36           H  
ATOM   4192  CE1 PHE A 273       5.401   9.807  -4.155  1.00 81.36           C  
ATOM   4193  HE1 PHE A 273       6.310   9.236  -4.278  1.00 81.36           H  
ATOM   4194  CE2 PHE A 273       3.847  11.013  -2.722  1.00 81.36           C  
ATOM   4195  HE2 PHE A 273       3.578  11.407  -1.753  1.00 81.36           H  
ATOM   4196  CZ  PHE A 273       5.057  10.319  -2.894  1.00 81.36           C  
ATOM   4197  HZ  PHE A 273       5.716  10.161  -2.053  1.00 81.36           H  
ATOM   4198  N   THR A 274       2.527  12.040  -9.595  1.00 89.09           N  
ATOM   4199  H   THR A 274       3.441  12.457  -9.490  1.00 89.09           H  
ATOM   4200  CA  THR A 274       1.976  11.901 -10.945  1.00 89.09           C  
ATOM   4201  HA  THR A 274       1.147  12.601 -11.047  1.00 89.09           H  
ATOM   4202  C   THR A 274       1.448  10.485 -11.180  1.00 89.09           C  
ATOM   4203  CB  THR A 274       3.040  12.233 -11.996  1.00 89.09           C  
ATOM   4204  HB  THR A 274       3.825  11.478 -11.968  1.00 89.09           H  
ATOM   4205  O   THR A 274       2.135   9.506 -10.894  1.00 89.09           O  
ATOM   4206  CG2 THR A 274       2.465  12.294 -13.410  1.00 89.09           C  
ATOM   4207 HG21 THR A 274       3.244  12.612 -14.102  1.00 89.09           H  
ATOM   4208 HG22 THR A 274       1.637  13.001 -13.451  1.00 89.09           H  
ATOM   4209 HG23 THR A 274       2.122  11.306 -13.717  1.00 89.09           H  
ATOM   4210  OG1 THR A 274       3.618  13.488 -11.718  1.00 89.09           O  
ATOM   4211  HG1 THR A 274       2.966  14.035 -11.273  1.00 89.09           H  
ATOM   4212  N   GLY A 275       0.235  10.374 -11.731  1.00 92.35           N  
ATOM   4213  H   GLY A 275      -0.311  11.213 -11.870  1.00 92.35           H  
ATOM   4214  CA  GLY A 275      -0.408   9.088 -12.008  1.00 92.35           C  
ATOM   4215  HA2 GLY A 275       0.259   8.459 -12.597  1.00 92.35           H  
ATOM   4216  HA3 GLY A 275      -1.313   9.269 -12.589  1.00 92.35           H  
ATOM   4217  C   GLY A 275      -0.808   8.319 -10.745  1.00 92.35           C  
ATOM   4218  O   GLY A 275      -0.804   7.089 -10.767  1.00 92.35           O  
ATOM   4219  N   SER A 276      -1.061   8.999  -9.626  1.00 93.28           N  
ATOM   4220  H   SER A 276      -0.985  10.006  -9.631  1.00 93.28           H  
ATOM   4221  CA  SER A 276      -1.625   8.405  -8.410  1.00 93.28           C  
ATOM   4222  HA  SER A 276      -1.687   7.322  -8.520  1.00 93.28           H  
ATOM   4223  C   SER A 276      -3.030   8.948  -8.177  1.00 93.28           C  
ATOM   4224  CB  SER A 276      -0.745   8.701  -7.198  1.00 93.28           C  
ATOM   4225  HB2 SER A 276      -0.917   9.719  -6.848  1.00 93.28           H  
ATOM   4226  HB3 SER A 276       0.305   8.597  -7.472  1.00 93.28           H  
ATOM   4227  O   SER A 276      -3.219  10.160  -8.151  1.00 93.28           O  
ATOM   4228  OG  SER A 276      -1.053   7.774  -6.178  1.00 93.28           O  
ATOM   4229  HG  SER A 276      -0.256   7.278  -5.978  1.00 93.28           H  
ATOM   4230  N   TYR A 277      -4.008   8.057  -8.026  1.00 93.57           N  
ATOM   4231  H   TYR A 277      -3.773   7.076  -8.084  1.00 93.57           H  
ATOM   4232  CA  TYR A 277      -5.415   8.420  -7.858  1.00 93.57           C  
ATOM   4233  HA  TYR A 277      -5.492   9.468  -7.568  1.00 93.57           H  
ATOM   4234  C   TYR A 277      -6.045   7.569  -6.759  1.00 93.57           C  
ATOM   4235  CB  TYR A 277      -6.170   8.228  -9.181  1.00 93.57           C  
ATOM   4236  HB2 TYR A 277      -7.130   8.732  -9.077  1.00 93.57           H  
ATOM   4237  HB3 TYR A 277      -6.362   7.168  -9.345  1.00 93.57           H  
ATOM   4238  O   TYR A 277      -5.949   6.346  -6.802  1.00 93.57           O  
ATOM   4239  CG  TYR A 277      -5.491   8.797 -10.409  1.00 93.57           C  
ATOM   4240  CD1 TYR A 277      -5.580  10.177 -10.656  1.00 93.57           C  
ATOM   4241  HD1 TYR A 277      -6.125  10.813  -9.973  1.00 93.57           H  
ATOM   4242  CD2 TYR A 277      -4.766   7.967 -11.291  1.00 93.57           C  
ATOM   4243  HD2 TYR A 277      -4.675   6.909 -11.095  1.00 93.57           H  
ATOM   4244  CE1 TYR A 277      -4.954  10.737 -11.782  1.00 93.57           C  
ATOM   4245  HE1 TYR A 277      -5.027  11.799 -11.966  1.00 93.57           H  
ATOM   4246  CE2 TYR A 277      -4.132   8.529 -12.416  1.00 93.57           C  
ATOM   4247  HE2 TYR A 277      -3.564   7.912 -13.097  1.00 93.57           H  
ATOM   4248  OH  TYR A 277      -3.608  10.475 -13.732  1.00 93.57           O  
ATOM   4249  HH  TYR A 277      -3.837  11.406 -13.771  1.00 93.57           H  
ATOM   4250  CZ  TYR A 277      -4.226   9.915 -12.661  1.00 93.57           C  
ATOM   4251  N   TYR A 278      -6.709   8.171  -5.780  1.00 92.42           N  
ATOM   4252  H   TYR A 278      -6.802   9.177  -5.805  1.00 92.42           H  
ATOM   4253  CA  TYR A 278      -7.237   7.474  -4.611  1.00 92.42           C  
ATOM   4254  HA  TYR A 278      -6.939   6.426  -4.643  1.00 92.42           H  
ATOM   4255  C   TYR A 278      -8.762   7.503  -4.561  1.00 92.42           C  
ATOM   4256  CB  TYR A 278      -6.615   8.063  -3.345  1.00 92.42           C  
ATOM   4257  HB2 TYR A 278      -6.868   9.121  -3.274  1.00 92.42           H  
ATOM   4258  HB3 TYR A 278      -5.530   7.992  -3.419  1.00 92.42           H  
ATOM   4259  O   TYR A 278      -9.375   8.550  -4.383  1.00 92.42           O  
ATOM   4260  CG  TYR A 278      -7.058   7.352  -2.083  1.00 92.42           C  
ATOM   4261  CD1 TYR A 278      -7.958   7.971  -1.196  1.00 92.42           C  
ATOM   4262  HD1 TYR A 278      -8.367   8.941  -1.437  1.00 92.42           H  
ATOM   4263  CD2 TYR A 278      -6.540   6.079  -1.784  1.00 92.42           C  
ATOM   4264  HD2 TYR A 278      -5.843   5.619  -2.469  1.00 92.42           H  
ATOM   4265  CE1 TYR A 278      -8.317   7.331   0.005  1.00 92.42           C  
ATOM   4266  HE1 TYR A 278      -8.989   7.816   0.696  1.00 92.42           H  
ATOM   4267  CE2 TYR A 278      -6.908   5.425  -0.593  1.00 92.42           C  
ATOM   4268  HE2 TYR A 278      -6.505   4.453  -0.351  1.00 92.42           H  
ATOM   4269  OH  TYR A 278      -8.139   5.439   1.465  1.00 92.42           O  
ATOM   4270  HH  TYR A 278      -8.804   5.943   1.939  1.00 92.42           H  
ATOM   4271  CZ  TYR A 278      -7.797   6.056   0.304  1.00 92.42           C  
ATOM   4272  N   LEU A 279      -9.382   6.328  -4.669  1.00 92.29           N  
ATOM   4273  H   LEU A 279      -8.815   5.501  -4.784  1.00 92.29           H  
ATOM   4274  CA  LEU A 279     -10.804   6.137  -4.404  1.00 92.29           C  
ATOM   4275  HA  LEU A 279     -11.363   7.014  -4.730  1.00 92.29           H  
ATOM   4276  C   LEU A 279     -11.017   5.976  -2.901  1.00 92.29           C  
ATOM   4277  CB  LEU A 279     -11.310   4.897  -5.158  1.00 92.29           C  
ATOM   4278  HB2 LEU A 279     -12.311   4.656  -4.802  1.00 92.29           H  
ATOM   4279  HB3 LEU A 279     -10.664   4.056  -4.904  1.00 92.29           H  
ATOM   4280  O   LEU A 279     -10.729   4.912  -2.348  1.00 92.29           O  
ATOM   4281  CG  LEU A 279     -11.354   5.056  -6.683  1.00 92.29           C  
ATOM   4282  HG  LEU A 279     -10.408   5.458  -7.048  1.00 92.29           H  
ATOM   4283  CD1 LEU A 279     -11.562   3.679  -7.315  1.00 92.29           C  
ATOM   4284 HD11 LEU A 279     -10.739   3.024  -7.030  1.00 92.29           H  
ATOM   4285 HD12 LEU A 279     -11.565   3.777  -8.401  1.00 92.29           H  
ATOM   4286 HD13 LEU A 279     -12.506   3.250  -6.979  1.00 92.29           H  
ATOM   4287  CD2 LEU A 279     -12.508   5.966  -7.111  1.00 92.29           C  
ATOM   4288 HD21 LEU A 279     -13.461   5.551  -6.781  1.00 92.29           H  
ATOM   4289 HD22 LEU A 279     -12.513   6.067  -8.196  1.00 92.29           H  
ATOM   4290 HD23 LEU A 279     -12.382   6.960  -6.682  1.00 92.29           H  
ATOM   4291  N   ASP A 280     -11.535   7.019  -2.259  1.00 90.26           N  
ATOM   4292  H   ASP A 280     -11.667   7.886  -2.760  1.00 90.26           H  
ATOM   4293  CA  ASP A 280     -11.865   7.006  -0.835  1.00 90.26           C  
ATOM   4294  HA  ASP A 280     -11.146   6.373  -0.316  1.00 90.26           H  
ATOM   4295  C   ASP A 280     -13.273   6.435  -0.594  1.00 90.26           C  
ATOM   4296  CB  ASP A 280     -11.724   8.427  -0.269  1.00 90.26           C  
ATOM   4297  HB2 ASP A 280     -12.548   9.047  -0.622  1.00 90.26           H  
ATOM   4298  HB3 ASP A 280     -10.796   8.866  -0.637  1.00 90.26           H  
ATOM   4299  O   ASP A 280     -14.254   6.935  -1.148  1.00 90.26           O  
ATOM   4300  CG  ASP A 280     -11.691   8.448   1.261  1.00 90.26           C  
ATOM   4301  OD1 ASP A 280     -11.979   7.414   1.899  1.00 90.26           O  
ATOM   4302  OD2 ASP A 280     -11.315   9.489   1.827  1.00 90.26           O  
ATOM   4303  N   PHE A 281     -13.379   5.388   0.225  1.00 90.94           N  
ATOM   4304  H   PHE A 281     -12.541   5.071   0.692  1.00 90.94           H  
ATOM   4305  CA  PHE A 281     -14.648   4.814   0.694  1.00 90.94           C  
ATOM   4306  HA  PHE A 281     -15.485   5.341   0.237  1.00 90.94           H  
ATOM   4307  C   PHE A 281     -14.825   4.973   2.207  1.00 90.94           C  
ATOM   4308  CB  PHE A 281     -14.739   3.327   0.311  1.00 90.94           C  
ATOM   4309  HB2 PHE A 281     -15.718   2.950   0.605  1.00 90.94           H  
ATOM   4310  HB3 PHE A 281     -13.994   2.778   0.888  1.00 90.94           H  
ATOM   4311  O   PHE A 281     -15.712   4.359   2.781  1.00 90.94           O  
ATOM   4312  CG  PHE A 281     -14.552   3.024  -1.157  1.00 90.94           C  
ATOM   4313  CD1 PHE A 281     -15.528   3.425  -2.085  1.00 90.94           C  
ATOM   4314  HD1 PHE A 281     -16.416   3.928  -1.734  1.00 90.94           H  
ATOM   4315  CD2 PHE A 281     -13.414   2.328  -1.596  1.00 90.94           C  
ATOM   4316  HD2 PHE A 281     -12.678   1.999  -0.877  1.00 90.94           H  
ATOM   4317  CE1 PHE A 281     -15.349   3.162  -3.455  1.00 90.94           C  
ATOM   4318  HE1 PHE A 281     -16.105   3.466  -4.164  1.00 90.94           H  
ATOM   4319  CE2 PHE A 281     -13.226   2.081  -2.965  1.00 90.94           C  
ATOM   4320  HE2 PHE A 281     -12.330   1.580  -3.303  1.00 90.94           H  
ATOM   4321  CZ  PHE A 281     -14.188   2.505  -3.896  1.00 90.94           C  
ATOM   4322  HZ  PHE A 281     -14.029   2.323  -4.949  1.00 90.94           H  
ATOM   4323  N   LEU A 282     -13.941   5.709   2.878  1.00 88.52           N  
ATOM   4324  H   LEU A 282     -13.224   6.197   2.360  1.00 88.52           H  
ATOM   4325  CA  LEU A 282     -13.938   5.851   4.324  1.00 88.52           C  
ATOM   4326  HA  LEU A 282     -14.595   5.101   4.764  1.00 88.52           H  
ATOM   4327  C   LEU A 282     -14.471   7.211   4.747  1.00 88.52           C  
ATOM   4328  CB  LEU A 282     -12.507   5.624   4.834  1.00 88.52           C  
ATOM   4329  HB2 LEU A 282     -11.842   6.319   4.323  1.00 88.52           H  
ATOM   4330  HB3 LEU A 282     -12.200   4.611   4.575  1.00 88.52           H  
ATOM   4331  O   LEU A 282     -15.385   7.285   5.562  1.00 88.52           O  
ATOM   4332  CG  LEU A 282     -12.374   5.831   6.351  1.00 88.52           C  
ATOM   4333  HG  LEU A 282     -12.792   6.795   6.638  1.00 88.52           H  
ATOM   4334  CD1 LEU A 282     -13.093   4.726   7.127  1.00 88.52           C  
ATOM   4335 HD11 LEU A 282     -13.025   4.924   8.197  1.00 88.52           H  
ATOM   4336 HD12 LEU A 282     -12.661   3.752   6.898  1.00 88.52           H  
ATOM   4337 HD13 LEU A 282     -14.154   4.722   6.875  1.00 88.52           H  
ATOM   4338  CD2 LEU A 282     -10.901   5.859   6.740  1.00 88.52           C  
ATOM   4339 HD21 LEU A 282     -10.379   6.566   6.096  1.00 88.52           H  
ATOM   4340 HD22 LEU A 282     -10.818   6.212   7.768  1.00 88.52           H  
ATOM   4341 HD23 LEU A 282     -10.460   4.869   6.630  1.00 88.52           H  
ATOM   4342  N   THR A 283     -13.856   8.288   4.264  1.00 78.99           N  
ATOM   4343  H   THR A 283     -13.127   8.180   3.574  1.00 78.99           H  
ATOM   4344  CA  THR A 283     -14.128   9.611   4.836  1.00 78.99           C  
ATOM   4345  HA  THR A 283     -14.335   9.494   5.900  1.00 78.99           H  
ATOM   4346  C   THR A 283     -15.385  10.242   4.247  1.00 78.99           C  
ATOM   4347  CB  THR A 283     -12.913  10.544   4.740  1.00 78.99           C  
ATOM   4348  HB  THR A 283     -13.138  11.440   5.319  1.00 78.99           H  
ATOM   4349  O   THR A 283     -15.982  11.091   4.905  1.00 78.99           O  
ATOM   4350  CG2 THR A 283     -11.647   9.906   5.319  1.00 78.99           C  
ATOM   4351 HG21 THR A 283     -11.356   9.031   4.738  1.00 78.99           H  
ATOM   4352 HG22 THR A 283     -11.816   9.625   6.358  1.00 78.99           H  
ATOM   4353 HG23 THR A 283     -10.836  10.633   5.270  1.00 78.99           H  
ATOM   4354  OG1 THR A 283     -12.684  10.940   3.413  1.00 78.99           O  
ATOM   4355  HG1 THR A 283     -12.124  10.319   2.942  1.00 78.99           H  
ATOM   4356  N   ASP A 284     -15.778   9.846   3.023  1.00 64.60           N  
ATOM   4357  H   ASP A 284     -15.253   9.088   2.610  1.00 64.60           H  
ATOM   4358  CA  ASP A 284     -16.818  10.454   2.160  1.00 64.60           C  
ATOM   4359  HA  ASP A 284     -16.648  10.088   1.147  1.00 64.60           H  
ATOM   4360  C   ASP A 284     -16.731  11.991   2.031  1.00 64.60           C  
ATOM   4361  CB  ASP A 284     -18.222   9.981   2.583  1.00 64.60           C  
ATOM   4362  HB2 ASP A 284     -18.328  10.080   3.663  1.00 64.60           H  
ATOM   4363  HB3 ASP A 284     -18.967  10.630   2.123  1.00 64.60           H  
ATOM   4364  O   ASP A 284     -17.555  12.642   1.388  1.00 64.60           O  
ATOM   4365  CG  ASP A 284     -18.565   8.547   2.161  1.00 64.60           C  
ATOM   4366  OD1 ASP A 284     -17.822   7.937   1.351  1.00 64.60           O  
ATOM   4367  OD2 ASP A 284     -19.627   8.073   2.621  1.00 64.60           O  
ATOM   4368  N   LYS A 285     -15.713  12.582   2.655  1.00 64.83           N  
ATOM   4369  H   LYS A 285     -15.068  11.962   3.123  1.00 64.83           H  
ATOM   4370  CA  LYS A 285     -15.509  13.992   2.893  1.00 64.83           C  
ATOM   4371  HA  LYS A 285     -16.018  14.567   2.120  1.00 64.83           H  
ATOM   4372  C   LYS A 285     -14.023  14.257   2.857  1.00 64.83           C  
ATOM   4373  CB  LYS A 285     -16.030  14.410   4.262  1.00 64.83           C  
ATOM   4374  HB2 LYS A 285     -15.607  13.749   5.019  1.00 64.83           H  
ATOM   4375  HB3 LYS A 285     -15.661  15.417   4.456  1.00 64.83           H  
ATOM   4376  O   LYS A 285     -13.234  13.829   3.695  1.00 64.83           O  
ATOM   4377  CG  LYS A 285     -17.557  14.408   4.382  1.00 64.83           C  
ATOM   4378  HG2 LYS A 285     -18.004  15.026   3.603  1.00 64.83           H  
ATOM   4379  HG3 LYS A 285     -17.946  13.391   4.335  1.00 64.83           H  
ATOM   4380  CD  LYS A 285     -17.815  15.014   5.752  1.00 64.83           C  
ATOM   4381  HD2 LYS A 285     -17.284  14.404   6.482  1.00 64.83           H  
ATOM   4382  HD3 LYS A 285     -17.393  16.019   5.760  1.00 64.83           H  
ATOM   4383  CE  LYS A 285     -19.261  15.109   6.194  1.00 64.83           C  
ATOM   4384  HE2 LYS A 285     -19.826  15.701   5.474  1.00 64.83           H  
ATOM   4385  HE3 LYS A 285     -19.680  14.104   6.250  1.00 64.83           H  
ATOM   4386  NZ  LYS A 285     -19.221  15.755   7.523  1.00 64.83           N  
ATOM   4387  HZ1 LYS A 285     -20.128  15.807   7.965  1.00 64.83           H  
ATOM   4388  HZ2 LYS A 285     -18.566  15.249   8.102  1.00 64.83           H  
ATOM   4389  HZ3 LYS A 285     -18.785  16.662   7.445  1.00 64.83           H  
ATOM   4390  N   VAL A 286     -13.696  15.075   1.887  1.00 62.11           N  
ATOM   4391  H   VAL A 286     -14.438  15.295   1.238  1.00 62.11           H  
ATOM   4392  CA  VAL A 286     -12.411  15.690   1.629  1.00 62.11           C  
ATOM   4393  HA  VAL A 286     -11.767  14.985   1.105  1.00 62.11           H  
ATOM   4394  C   VAL A 286     -11.711  16.152   2.924  1.00 62.11           C  
ATOM   4395  CB  VAL A 286     -12.763  16.844   0.685  1.00 62.11           C  
ATOM   4396  HB  VAL A 286     -13.519  17.470   1.157  1.00 62.11           H  
ATOM   4397  O   VAL A 286     -12.058  17.170   3.522  1.00 62.11           O  
ATOM   4398  CG1 VAL A 286     -11.598  17.725   0.340  1.00 62.11           C  
ATOM   4399 HG11 VAL A 286     -10.998  17.966   1.218  1.00 62.11           H  
ATOM   4400 HG12 VAL A 286     -11.026  17.226  -0.442  1.00 62.11           H  
ATOM   4401 HG13 VAL A 286     -12.003  18.665  -0.033  1.00 62.11           H  
ATOM   4402  CG2 VAL A 286     -13.320  16.329  -0.658  1.00 62.11           C  
ATOM   4403 HG21 VAL A 286     -13.481  17.164  -1.340  1.00 62.11           H  
ATOM   4404 HG22 VAL A 286     -14.276  15.821  -0.527  1.00 62.11           H  
ATOM   4405 HG23 VAL A 286     -12.619  15.634  -1.120  1.00 62.11           H  
ATOM   4406  N   GLY A 287     -10.692  15.395   3.345  1.00 64.47           N  
ATOM   4407  H   GLY A 287     -10.548  14.506   2.888  1.00 64.47           H  
ATOM   4408  CA  GLY A 287      -9.773  15.777   4.420  1.00 64.47           C  
ATOM   4409  HA2 GLY A 287      -8.904  15.120   4.373  1.00 64.47           H  
ATOM   4410  HA3 GLY A 287      -9.435  16.799   4.245  1.00 64.47           H  
ATOM   4411  C   GLY A 287     -10.338  15.693   5.839  1.00 64.47           C  
ATOM   4412  O   GLY A 287      -9.796  16.335   6.744  1.00 64.47           O  
ATOM   4413  N   GLU A 288     -11.423  14.954   6.066  1.00 73.46           N  
ATOM   4414  H   GLU A 288     -11.849  14.465   5.292  1.00 73.46           H  
ATOM   4415  CA  GLU A 288     -11.951  14.681   7.408  1.00 73.46           C  
ATOM   4416  HA  GLU A 288     -11.481  15.358   8.121  1.00 73.46           H  
ATOM   4417  C   GLU A 288     -11.577  13.273   7.886  1.00 73.46           C  
ATOM   4418  CB  GLU A 288     -13.465  14.960   7.482  1.00 73.46           C  
ATOM   4419  HB2 GLU A 288     -13.824  14.638   8.459  1.00 73.46           H  
ATOM   4420  HB3 GLU A 288     -13.984  14.389   6.712  1.00 73.46           H  
ATOM   4421  O   GLU A 288     -11.283  12.382   7.096  1.00 73.46           O  
ATOM   4422  CG  GLU A 288     -13.769  16.461   7.321  1.00 73.46           C  
ATOM   4423  HG2 GLU A 288     -13.135  17.012   8.016  1.00 73.46           H  
ATOM   4424  HG3 GLU A 288     -13.495  16.769   6.312  1.00 73.46           H  
ATOM   4425  CD  GLU A 288     -15.236  16.864   7.586  1.00 73.46           C  
ATOM   4426  OE1 GLU A 288     -15.532  18.070   7.443  1.00 73.46           O  
ATOM   4427  OE2 GLU A 288     -16.083  16.022   7.977  1.00 73.46           O  
ATOM   4428  N   CYS A 289     -11.557  13.072   9.205  1.00 79.05           N  
ATOM   4429  H   CYS A 289     -11.882  13.808   9.814  1.00 79.05           H  
ATOM   4430  CA  CYS A 289     -11.448  11.732   9.773  1.00 79.05           C  
ATOM   4431  HA  CYS A 289     -10.872  11.104   9.092  1.00 79.05           H  
ATOM   4432  C   CYS A 289     -12.849  11.130   9.910  1.00 79.05           C  
ATOM   4433  CB  CYS A 289     -10.732  11.763  11.131  1.00 79.05           C  
ATOM   4434  HB2 CYS A 289     -10.698  10.747  11.523  1.00 79.05           H  
ATOM   4435  HB3 CYS A 289     -11.297  12.385  11.826  1.00 79.05           H  
ATOM   4436  O   CYS A 289     -13.772  11.832  10.325  1.00 79.05           O  
ATOM   4437  SG  CYS A 289      -9.035  12.394  10.967  1.00 79.05           S  
ATOM   4438  HG  CYS A 289      -8.444  11.524  11.791  1.00 79.05           H  
ATOM   4439  N   SER A 290     -12.997   9.832   9.647  1.00 85.81           N  
ATOM   4440  H   SER A 290     -12.180   9.301   9.383  1.00 85.81           H  
ATOM   4441  CA  SER A 290     -14.243   9.118   9.926  1.00 85.81           C  
ATOM   4442  HA  SER A 290     -15.068   9.811   9.764  1.00 85.81           H  
ATOM   4443  C   SER A 290     -14.309   8.655  11.386  1.00 85.81           C  
ATOM   4444  CB  SER A 290     -14.475   7.960   8.956  1.00 85.81           C  
ATOM   4445  HB2 SER A 290     -14.425   8.314   7.927  1.00 85.81           H  
ATOM   4446  HB3 SER A 290     -13.741   7.171   9.120  1.00 85.81           H  
ATOM   4447  O   SER A 290     -13.300   8.274  11.991  1.00 85.81           O  
ATOM   4448  OG  SER A 290     -15.775   7.495   9.237  1.00 85.81           O  
ATOM   4449  HG  SER A 290     -15.988   6.727   8.702  1.00 85.81           H  
ATOM   4450  N   GLY A 291     -15.503   8.716  11.974  1.00 85.62           N  
ATOM   4451  H   GLY A 291     -16.275   9.004  11.390  1.00 85.62           H  
ATOM   4452  CA  GLY A 291     -15.827   8.142  13.286  1.00 85.62           C  
ATOM   4453  HA2 GLY A 291     -14.927   8.023  13.890  1.00 85.62           H  
ATOM   4454  HA3 GLY A 291     -16.510   8.812  13.808  1.00 85.62           H  
ATOM   4455  C   GLY A 291     -16.480   6.765  13.213  1.00 85.62           C  
ATOM   4456  O   GLY A 291     -16.768   6.180  14.253  1.00 85.62           O  
ATOM   4457  N   ASP A 292     -16.710   6.252  12.007  1.00 88.40           N  
ATOM   4458  H   ASP A 292     -16.417   6.762  11.186  1.00 88.40           H  
ATOM   4459  CA  ASP A 292     -17.362   4.974  11.747  1.00 88.40           C  
ATOM   4460  HA  ASP A 292     -17.216   4.317  12.605  1.00 88.40           H  
ATOM   4461  C   ASP A 292     -16.739   4.273  10.535  1.00 88.40           C  
ATOM   4462  CB  ASP A 292     -18.876   5.201  11.596  1.00 88.40           C  
ATOM   4463  HB2 ASP A 292     -19.219   5.704  12.500  1.00 88.40           H  
ATOM   4464  HB3 ASP A 292     -19.384   4.238  11.553  1.00 88.40           H  
ATOM   4465  O   ASP A 292     -15.806   4.778   9.909  1.00 88.40           O  
ATOM   4466  CG  ASP A 292     -19.314   6.014  10.375  1.00 88.40           C  
ATOM   4467  OD1 ASP A 292     -18.781   5.747   9.277  1.00 88.40           O  
ATOM   4468  OD2 ASP A 292     -20.262   6.813  10.529  1.00 88.40           O  
ATOM   4469  N   LEU A 293     -17.241   3.081  10.217  1.00 89.18           N  
ATOM   4470  H   LEU A 293     -17.984   2.719  10.798  1.00 89.18           H  
ATOM   4471  CA  LEU A 293     -16.935   2.386   8.966  1.00 89.18           C  
ATOM   4472  HA  LEU A 293     -16.292   3.019   8.355  1.00 89.18           H  
ATOM   4473  C   LEU A 293     -18.203   2.194   8.130  1.00 89.18           C  
ATOM   4474  CB  LEU A 293     -16.192   1.063   9.249  1.00 89.18           C  
ATOM   4475  HB2 LEU A 293     -16.881   0.396   9.766  1.00 89.18           H  
ATOM   4476  HB3 LEU A 293     -15.931   0.600   8.297  1.00 89.18           H  
ATOM   4477  O   LEU A 293     -18.345   1.165   7.480  1.00 89.18           O  
ATOM   4478  CG  LEU A 293     -14.911   1.193  10.087  1.00 89.18           C  
ATOM   4479  HG  LEU A 293     -15.170   1.599  11.065  1.00 89.18           H  
ATOM   4480  CD1 LEU A 293     -14.295  -0.193  10.293  1.00 89.18           C  
ATOM   4481 HD11 LEU A 293     -13.837  -0.547   9.370  1.00 89.18           H  
ATOM   4482 HD12 LEU A 293     -15.070  -0.902  10.583  1.00 89.18           H  
ATOM   4483 HD13 LEU A 293     -13.551  -0.146  11.089  1.00 89.18           H  
ATOM   4484  CD2 LEU A 293     -13.849   2.078   9.432  1.00 89.18           C  
ATOM   4485 HD21 LEU A 293     -13.454   1.610   8.530  1.00 89.18           H  
ATOM   4486 HD22 LEU A 293     -14.275   3.043   9.158  1.00 89.18           H  
ATOM   4487 HD23 LEU A 293     -13.053   2.282  10.149  1.00 89.18           H  
ATOM   4488  N   GLY A 294     -19.157   3.127   8.182  1.00 86.55           N  
ATOM   4489  H   GLY A 294     -18.951   3.998   8.650  1.00 86.55           H  
ATOM   4490  CA  GLY A 294     -20.455   3.009   7.507  1.00 86.55           C  
ATOM   4491  HA2 GLY A 294     -20.995   2.127   7.851  1.00 86.55           H  
ATOM   4492  HA3 GLY A 294     -21.046   3.889   7.757  1.00 86.55           H  
ATOM   4493  C   GLY A 294     -20.338   2.950   5.984  1.00 86.55           C  
ATOM   4494  O   GLY A 294     -20.966   2.107   5.343  1.00 86.55           O  
ATOM   4495  N   SER A 295     -19.493   3.817   5.433  1.00 87.95           N  
ATOM   4496  H   SER A 295     -18.998   4.454   6.040  1.00 87.95           H  
ATOM   4497  CA  SER A 295     -19.300   4.071   3.999  1.00 87.95           C  
ATOM   4498  HA  SER A 295     -20.265   4.046   3.493  1.00 87.95           H  
ATOM   4499  C   SER A 295     -18.383   3.075   3.283  1.00 87.95           C  
ATOM   4500  CB  SER A 295     -18.727   5.482   3.860  1.00 87.95           C  
ATOM   4501  HB2 SER A 295     -19.500   6.198   4.139  1.00 87.95           H  
ATOM   4502  HB3 SER A 295     -18.410   5.665   2.833  1.00 87.95           H  
ATOM   4503  O   SER A 295     -18.371   3.031   2.050  1.00 87.95           O  
ATOM   4504  OG  SER A 295     -17.635   5.627   4.751  1.00 87.95           O  
ATOM   4505  HG  SER A 295     -17.255   6.501   4.637  1.00 87.95           H  
ATOM   4506  N   VAL A 296     -17.647   2.243   4.034  1.00 91.69           N  
ATOM   4507  H   VAL A 296     -17.706   2.353   5.036  1.00 91.69           H  
ATOM   4508  CA  VAL A 296     -16.658   1.315   3.464  1.00 91.69           C  
ATOM   4509  HA  VAL A 296     -15.921   1.919   2.935  1.00 91.69           H  
ATOM   4510  C   VAL A 296     -17.296   0.385   2.437  1.00 91.69           C  
ATOM   4511  CB  VAL A 296     -15.895   0.506   4.528  1.00 91.69           C  
ATOM   4512  HB  VAL A 296     -15.127  -0.082   4.026  1.00 91.69           H  
ATOM   4513  O   VAL A 296     -18.380  -0.172   2.647  1.00 91.69           O  
ATOM   4514  CG1 VAL A 296     -15.173   1.431   5.515  1.00 91.69           C  
ATOM   4515 HG11 VAL A 296     -15.897   1.990   6.108  1.00 91.69           H  
ATOM   4516 HG12 VAL A 296     -14.556   2.141   4.964  1.00 91.69           H  
ATOM   4517 HG13 VAL A 296     -14.538   0.844   6.179  1.00 91.69           H  
ATOM   4518  CG2 VAL A 296     -16.800  -0.483   5.273  1.00 91.69           C  
ATOM   4519 HG21 VAL A 296     -17.045  -1.322   4.623  1.00 91.69           H  
ATOM   4520 HG22 VAL A 296     -17.740   0.006   5.530  1.00 91.69           H  
ATOM   4521 HG23 VAL A 296     -16.303  -0.849   6.172  1.00 91.69           H  
ATOM   4522  N   LEU A 297     -16.590   0.167   1.330  1.00 91.88           N  
ATOM   4523  H   LEU A 297     -15.684   0.605   1.246  1.00 91.88           H  
ATOM   4524  CA  LEU A 297     -17.077  -0.671   0.243  1.00 91.88           C  
ATOM   4525  HA  LEU A 297     -18.119  -0.413   0.053  1.00 91.88           H  
ATOM   4526  C   LEU A 297     -17.007  -2.144   0.653  1.00 91.88           C  
ATOM   4527  CB  LEU A 297     -16.266  -0.361  -1.021  1.00 91.88           C  
ATOM   4528  HB2 LEU A 297     -16.386   0.693  -1.271  1.00 91.88           H  
ATOM   4529  HB3 LEU A 297     -15.211  -0.516  -0.795  1.00 91.88           H  
ATOM   4530  O   LEU A 297     -15.939  -2.759   0.636  1.00 91.88           O  
ATOM   4531  CG  LEU A 297     -16.655  -1.221  -2.236  1.00 91.88           C  
ATOM   4532  HG  LEU A 297     -16.742  -2.272  -1.960  1.00 91.88           H  
ATOM   4533  CD1 LEU A 297     -17.990  -0.748  -2.817  1.00 91.88           C  
ATOM   4534 HD11 LEU A 297     -17.954   0.326  -3.001  1.00 91.88           H  
ATOM   4535 HD12 LEU A 297     -18.795  -0.965  -2.115  1.00 91.88           H  
ATOM   4536 HD13 LEU A 297     -18.196  -1.256  -3.759  1.00 91.88           H  
ATOM   4537  CD2 LEU A 297     -15.567  -1.115  -3.301  1.00 91.88           C  
ATOM   4538 HD21 LEU A 297     -14.634  -1.516  -2.906  1.00 91.88           H  
ATOM   4539 HD22 LEU A 297     -15.414  -0.068  -3.567  1.00 91.88           H  
ATOM   4540 HD23 LEU A 297     -15.851  -1.692  -4.181  1.00 91.88           H  
ATOM   4541  N   ASP A 298     -18.151  -2.722   1.005  1.00 89.50           N  
ATOM   4542  H   ASP A 298     -18.975  -2.143   1.084  1.00 89.50           H  
ATOM   4543  CA  ASP A 298     -18.249  -4.137   1.351  1.00 89.50           C  
ATOM   4544  HA  ASP A 298     -17.382  -4.404   1.955  1.00 89.50           H  
ATOM   4545  C   ASP A 298     -18.232  -5.016   0.090  1.00 89.50           C  
ATOM   4546  CB  ASP A 298     -19.484  -4.382   2.226  1.00 89.50           C  
ATOM   4547  HB2 ASP A 298     -19.429  -3.732   3.099  1.00 89.50           H  
ATOM   4548  HB3 ASP A 298     -20.384  -4.123   1.668  1.00 89.50           H  
ATOM   4549  O   ASP A 298     -19.207  -5.085  -0.661  1.00 89.50           O  
ATOM   4550  CG  ASP A 298     -19.580  -5.833   2.709  1.00 89.50           C  
ATOM   4551  OD1 ASP A 298     -18.599  -6.600   2.537  1.00 89.50           O  
ATOM   4552  OD2 ASP A 298     -20.636  -6.183   3.270  1.00 89.50           O  
ATOM   4553  N   ALA A 299     -17.122  -5.721  -0.138  1.00 88.87           N  
ATOM   4554  H   ALA A 299     -16.350  -5.645   0.509  1.00 88.87           H  
ATOM   4555  CA  ALA A 299     -16.994  -6.647  -1.260  1.00 88.87           C  
ATOM   4556  HA  ALA A 299     -17.559  -6.241  -2.099  1.00 88.87           H  
ATOM   4557  C   ALA A 299     -17.604  -8.035  -0.978  1.00 88.87           C  
ATOM   4558  CB  ALA A 299     -15.525  -6.702  -1.693  1.00 88.87           C  
ATOM   4559  HB1 ALA A 299     -15.158  -5.690  -1.863  1.00 88.87           H  
ATOM   4560  HB2 ALA A 299     -14.923  -7.188  -0.925  1.00 88.87           H  
ATOM   4561  HB3 ALA A 299     -15.438  -7.266  -2.622  1.00 88.87           H  
ATOM   4562  O   ALA A 299     -17.619  -8.889  -1.867  1.00 88.87           O  
ATOM   4563  N   ASN A 300     -18.130  -8.279   0.231  1.00 84.92           N  
ATOM   4564  H   ASN A 300     -18.130  -7.539   0.919  1.00 84.92           H  
ATOM   4565  CA  ASN A 300     -18.667  -9.581   0.638  1.00 84.92           C  
ATOM   4566  HA  ASN A 300     -18.134 -10.358   0.090  1.00 84.92           H  
ATOM   4567  C   ASN A 300     -20.160  -9.766   0.323  1.00 84.92           C  
ATOM   4568  CB  ASN A 300     -18.409  -9.821   2.132  1.00 84.92           C  
ATOM   4569  HB2 ASN A 300     -18.657 -10.852   2.382  1.00 84.92           H  
ATOM   4570  HB3 ASN A 300     -19.062  -9.173   2.716  1.00 84.92           H  
ATOM   4571  O   ASN A 300     -20.645 -10.895   0.415  1.00 84.92           O  
ATOM   4572  CG  ASN A 300     -16.972  -9.578   2.533  1.00 84.92           C  
ATOM   4573  ND2 ASN A 300     -16.731  -8.522   3.266  1.00 84.92           N  
ATOM   4574 HD21 ASN A 300     -15.772  -8.246   3.423  1.00 84.92           H  
ATOM   4575 HD22 ASN A 300     -17.474  -7.840   3.312  1.00 84.92           H  
ATOM   4576  OD1 ASN A 300     -16.054 -10.298   2.168  1.00 84.92           O  
ATOM   4577  N   ILE A 301     -20.875  -8.704  -0.080  1.00 74.44           N  
ATOM   4578  H   ILE A 301     -20.395  -7.816  -0.082  1.00 74.44           H  
ATOM   4579  CA  ILE A 301     -22.347  -8.667  -0.247  1.00 74.44           C  
ATOM   4580  HA  ILE A 301     -22.802  -8.739   0.741  1.00 74.44           H  
ATOM   4581  C   ILE A 301     -22.887  -9.849  -1.071  1.00 74.44           C  
ATOM   4582  CB  ILE A 301     -22.768  -7.306  -0.871  1.00 74.44           C  
ATOM   4583  HB  ILE A 301     -22.214  -7.173  -1.800  1.00 74.44           H  
ATOM   4584  O   ILE A 301     -23.989 -10.332  -0.825  1.00 74.44           O  
ATOM   4585  CG1 ILE A 301     -22.410  -6.142   0.086  1.00 74.44           C  
ATOM   4586 HG12 ILE A 301     -21.360  -6.215   0.369  1.00 74.44           H  
ATOM   4587 HG13 ILE A 301     -22.999  -6.227   1.000  1.00 74.44           H  
ATOM   4588  CG2 ILE A 301     -24.275  -7.249  -1.202  1.00 74.44           C  
ATOM   4589 HG21 ILE A 301     -24.529  -6.298  -1.671  1.00 74.44           H  
ATOM   4590 HG22 ILE A 301     -24.859  -7.364  -0.290  1.00 74.44           H  
ATOM   4591 HG23 ILE A 301     -24.559  -8.033  -1.904  1.00 74.44           H  
ATOM   4592  CD1 ILE A 301     -22.616  -4.743  -0.510  1.00 74.44           C  
ATOM   4593 HD11 ILE A 301     -23.677  -4.531  -0.646  1.00 74.44           H  
ATOM   4594 HD12 ILE A 301     -22.098  -4.666  -1.466  1.00 74.44           H  
ATOM   4595 HD13 ILE A 301     -22.208  -3.996   0.171  1.00 74.44           H  
ATOM   4596  N   LEU A 302     -22.104 -10.353  -2.028  1.00 64.82           N  
ATOM   4597  H   LEU A 302     -21.196  -9.928  -2.148  1.00 64.82           H  
ATOM   4598  CA  LEU A 302     -22.497 -11.439  -2.925  1.00 64.82           C  
ATOM   4599  HA  LEU A 302     -23.437 -11.865  -2.575  1.00 64.82           H  
ATOM   4600  C   LEU A 302     -21.533 -12.633  -2.916  1.00 64.82           C  
ATOM   4601  CB  LEU A 302     -22.734 -10.842  -4.319  1.00 64.82           C  
ATOM   4602  HB2 LEU A 302     -22.821 -11.652  -5.043  1.00 64.82           H  
ATOM   4603  HB3 LEU A 302     -21.860 -10.257  -4.605  1.00 64.82           H  
ATOM   4604  O   LEU A 302     -21.462 -13.386  -3.890  1.00 64.82           O  
ATOM   4605  CG  LEU A 302     -23.991  -9.960  -4.434  1.00 64.82           C  
ATOM   4606  HG  LEU A 302     -23.866  -9.064  -3.826  1.00 64.82           H  
ATOM   4607  CD1 LEU A 302     -24.148  -9.535  -5.889  1.00 64.82           C  
ATOM   4608 HD11 LEU A 302     -23.237  -9.049  -6.237  1.00 64.82           H  
ATOM   4609 HD12 LEU A 302     -24.975  -8.832  -5.979  1.00 64.82           H  
ATOM   4610 HD13 LEU A 302     -24.337 -10.413  -6.508  1.00 64.82           H  
ATOM   4611  CD2 LEU A 302     -25.295 -10.666  -4.046  1.00 64.82           C  
ATOM   4612 HD21 LEU A 302     -26.146 -10.027  -4.283  1.00 64.82           H  
ATOM   4613 HD22 LEU A 302     -25.318 -10.848  -2.972  1.00 64.82           H  
ATOM   4614 HD23 LEU A 302     -25.390 -11.613  -4.577  1.00 64.82           H  
ATOM   4615  N   GLN A 303     -20.819 -12.874  -1.809  1.00 63.80           N  
ATOM   4616  H   GLN A 303     -20.890 -12.239  -1.027  1.00 63.80           H  
ATOM   4617  CA  GLN A 303     -19.928 -14.038  -1.717  1.00 63.80           C  
ATOM   4618  HA  GLN A 303     -19.158 -13.916  -2.479  1.00 63.80           H  
ATOM   4619  C   GLN A 303     -20.670 -15.356  -2.024  1.00 63.80           C  
ATOM   4620  CB  GLN A 303     -19.232 -14.074  -0.347  1.00 63.80           C  
ATOM   4621  HB2 GLN A 303     -19.960 -14.309   0.430  1.00 63.80           H  
ATOM   4622  HB3 GLN A 303     -18.806 -13.092  -0.140  1.00 63.80           H  
ATOM   4623  O   GLN A 303     -20.093 -16.235  -2.662  1.00 63.80           O  
ATOM   4624  CG  GLN A 303     -18.096 -15.113  -0.333  1.00 63.80           C  
ATOM   4625  HG2 GLN A 303     -17.407 -14.894  -1.149  1.00 63.80           H  
ATOM   4626  HG3 GLN A 303     -18.506 -16.110  -0.491  1.00 63.80           H  
ATOM   4627  CD  GLN A 303     -17.305 -15.141   0.972  1.00 63.80           C  
ATOM   4628  NE2 GLN A 303     -16.156 -15.781   0.995  1.00 63.80           N  
ATOM   4629 HE21 GLN A 303     -15.799 -16.247   0.173  1.00 63.80           H  
ATOM   4630 HE22 GLN A 303     -15.681 -15.764   1.885  1.00 63.80           H  
ATOM   4631  OE1 GLN A 303     -17.694 -14.617   1.997  1.00 63.80           O  
ATOM   4632  N   ALA A 304     -21.959 -15.448  -1.666  1.00 69.01           N  
ATOM   4633  H   ALA A 304     -22.359 -14.674  -1.154  1.00 69.01           H  
ATOM   4634  CA  ALA A 304     -22.813 -16.608  -1.923  1.00 69.01           C  
ATOM   4635  HA  ALA A 304     -22.273 -17.506  -1.619  1.00 69.01           H  
ATOM   4636  C   ALA A 304     -23.207 -16.805  -3.400  1.00 69.01           C  
ATOM   4637  CB  ALA A 304     -24.062 -16.482  -1.041  1.00 69.01           C  
ATOM   4638  HB1 ALA A 304     -24.690 -17.363  -1.174  1.00 69.01           H  
ATOM   4639  HB2 ALA A 304     -24.632 -15.596  -1.318  1.00 69.01           H  
ATOM   4640  HB3 ALA A 304     -23.773 -16.413   0.007  1.00 69.01           H  
ATOM   4641  O   ALA A 304     -23.403 -17.944  -3.816  1.00 69.01           O  
ATOM   4642  N   SER A 305     -23.314 -15.740  -4.205  1.00 75.81           N  
ATOM   4643  H   SER A 305     -23.066 -14.824  -3.859  1.00 75.81           H  
ATOM   4644  CA  SER A 305     -23.672 -15.861  -5.631  1.00 75.81           C  
ATOM   4645  HA  SER A 305     -24.256 -16.771  -5.766  1.00 75.81           H  
ATOM   4646  C   SER A 305     -22.456 -15.996  -6.552  1.00 75.81           C  
ATOM   4647  CB  SER A 305     -24.564 -14.702  -6.080  1.00 75.81           C  
ATOM   4648  HB2 SER A 305     -25.382 -14.575  -5.371  1.00 75.81           H  
ATOM   4649  HB3 SER A 305     -24.982 -14.937  -7.058  1.00 75.81           H  
ATOM   4650  O   SER A 305     -22.612 -16.190  -7.753  1.00 75.81           O  
ATOM   4651  OG  SER A 305     -23.824 -13.507  -6.176  1.00 75.81           O  
ATOM   4652  HG  SER A 305     -24.409 -12.818  -6.498  1.00 75.81           H  
ATOM   4653  N   GLY A 306     -21.239 -15.870  -6.011  1.00 76.76           N  
ATOM   4654  H   GLY A 306     -21.189 -15.690  -5.018  1.00 76.76           H  
ATOM   4655  CA  GLY A 306     -19.998 -15.891  -6.787  1.00 76.76           C  
ATOM   4656  HA2 GLY A 306     -20.060 -16.684  -7.532  1.00 76.76           H  
ATOM   4657  HA3 GLY A 306     -19.164 -16.113  -6.121  1.00 76.76           H  
ATOM   4658  C   GLY A 306     -19.694 -14.583  -7.525  1.00 76.76           C  
ATOM   4659  O   GLY A 306     -18.576 -14.424  -8.008  1.00 76.76           O  
ATOM   4660  N   ALA A 307     -20.627 -13.626  -7.556  1.00 83.66           N  
ATOM   4661  H   ALA A 307     -21.518 -13.801  -7.114  1.00 83.66           H  
ATOM   4662  CA  ALA A 307     -20.404 -12.322  -8.168  1.00 83.66           C  
ATOM   4663  HA  ALA A 307     -20.033 -12.488  -9.179  1.00 83.66           H  
ATOM   4664  C   ALA A 307     -19.340 -11.517  -7.404  1.00 83.66           C  
ATOM   4665  CB  ALA A 307     -21.737 -11.574  -8.273  1.00 83.66           C  
ATOM   4666  HB1 ALA A 307     -22.116 -11.357  -7.275  1.00 83.66           H  
ATOM   4667  HB2 ALA A 307     -21.594 -10.636  -8.811  1.00 83.66           H  
ATOM   4668  HB3 ALA A 307     -22.459 -12.189  -8.809  1.00 83.66           H  
ATOM   4669  O   ALA A 307     -19.177 -11.645  -6.184  1.00 83.66           O  
ATOM   4670  N   ARG A 308     -18.601 -10.683  -8.136  1.00 88.73           N  
ATOM   4671  H   ARG A 308     -18.794 -10.612  -9.125  1.00 88.73           H  
ATOM   4672  CA  ARG A 308     -17.556  -9.804  -7.603  1.00 88.73           C  
ATOM   4673  HA  ARG A 308     -17.572  -9.831  -6.514  1.00 88.73           H  
ATOM   4674  C   ARG A 308     -17.843  -8.366  -7.993  1.00 88.73           C  
ATOM   4675  CB  ARG A 308     -16.167 -10.248  -8.104  1.00 88.73           C  
ATOM   4676  HB2 ARG A 308     -16.138 -10.158  -9.190  1.00 88.73           H  
ATOM   4677  HB3 ARG A 308     -15.406  -9.582  -7.698  1.00 88.73           H  
ATOM   4678  O   ARG A 308     -18.493  -8.112  -9.006  1.00 88.73           O  
ATOM   4679  CG  ARG A 308     -15.805 -11.693  -7.733  1.00 88.73           C  
ATOM   4680  HG2 ARG A 308     -14.845 -11.934  -8.191  1.00 88.73           H  
ATOM   4681  HG3 ARG A 308     -16.548 -12.375  -8.146  1.00 88.73           H  
ATOM   4682  CD  ARG A 308     -15.695 -11.904  -6.220  1.00 88.73           C  
ATOM   4683  HD2 ARG A 308     -14.838 -11.337  -5.856  1.00 88.73           H  
ATOM   4684  HD3 ARG A 308     -16.586 -11.526  -5.719  1.00 88.73           H  
ATOM   4685  NE  ARG A 308     -15.502 -13.332  -5.920  1.00 88.73           N  
ATOM   4686  HE  ARG A 308     -14.630 -13.728  -6.241  1.00 88.73           H  
ATOM   4687  NH1 ARG A 308     -17.559 -13.776  -4.960  1.00 88.73           N  
ATOM   4688 HH11 ARG A 308     -18.221 -14.437  -4.579  1.00 88.73           H  
ATOM   4689 HH12 ARG A 308     -17.904 -12.874  -5.255  1.00 88.73           H  
ATOM   4690  NH2 ARG A 308     -16.051 -15.406  -5.190  1.00 88.73           N  
ATOM   4691 HH21 ARG A 308     -15.174 -15.743  -5.559  1.00 88.73           H  
ATOM   4692 HH22 ARG A 308     -16.733 -16.048  -4.813  1.00 88.73           H  
ATOM   4693  CZ  ARG A 308     -16.374 -14.154  -5.363  1.00 88.73           C  
ATOM   4694  N   ILE A 309     -17.353  -7.436  -7.180  1.00 92.81           N  
ATOM   4695  H   ILE A 309     -16.792  -7.727  -6.393  1.00 92.81           H  
ATOM   4696  CA  ILE A 309     -17.316  -6.029  -7.569  1.00 92.81           C  
ATOM   4697  HA  ILE A 309     -18.272  -5.766  -8.020  1.00 92.81           H  
ATOM   4698  C   ILE A 309     -16.234  -5.879  -8.634  1.00 92.81           C  
ATOM   4699  CB  ILE A 309     -17.096  -5.097  -6.363  1.00 92.81           C  
ATOM   4700  HB  ILE A 309     -16.157  -5.366  -5.880  1.00 92.81           H  
ATOM   4701  O   ILE A 309     -15.117  -6.380  -8.487  1.00 92.81           O  
ATOM   4702  CG1 ILE A 309     -18.245  -5.272  -5.346  1.00 92.81           C  
ATOM   4703 HG12 ILE A 309     -18.290  -6.312  -5.024  1.00 92.81           H  
ATOM   4704 HG13 ILE A 309     -19.193  -5.018  -5.821  1.00 92.81           H  
ATOM   4705  CG2 ILE A 309     -17.008  -3.637  -6.848  1.00 92.81           C  
ATOM   4706 HG21 ILE A 309     -16.168  -3.513  -7.531  1.00 92.81           H  
ATOM   4707 HG22 ILE A 309     -17.930  -3.350  -7.354  1.00 92.81           H  
ATOM   4708 HG23 ILE A 309     -16.839  -2.963  -6.008  1.00 92.81           H  
ATOM   4709  CD1 ILE A 309     -18.099  -4.416  -4.086  1.00 92.81           C  
ATOM   4710 HD11 ILE A 309     -17.104  -4.536  -3.658  1.00 92.81           H  
ATOM   4711 HD12 ILE A 309     -18.273  -3.368  -4.331  1.00 92.81           H  
ATOM   4712 HD13 ILE A 309     -18.849  -4.720  -3.356  1.00 92.81           H  
ATOM   4713  N   GLN A 310     -16.594  -5.197  -9.709  1.00 93.09           N  
ATOM   4714  H   GLN A 310     -17.517  -4.790  -9.734  1.00 93.09           H  
ATOM   4715  CA  GLN A 310     -15.785  -5.063 -10.904  1.00 93.09           C  
ATOM   4716  HA  GLN A 310     -14.830  -5.576 -10.783  1.00 93.09           H  
ATOM   4717  C   GLN A 310     -15.502  -3.591 -11.172  1.00 93.09           C  
ATOM   4718  CB  GLN A 310     -16.541  -5.708 -12.067  1.00 93.09           C  
ATOM   4719  HB2 GLN A 310     -16.045  -5.437 -12.999  1.00 93.09           H  
ATOM   4720  HB3 GLN A 310     -17.551  -5.302 -12.109  1.00 93.09           H  
ATOM   4721  O   GLN A 310     -16.400  -2.753 -11.106  1.00 93.09           O  
ATOM   4722  CG  GLN A 310     -16.619  -7.240 -11.920  1.00 93.09           C  
ATOM   4723  HG2 GLN A 310     -17.236  -7.493 -11.058  1.00 93.09           H  
ATOM   4724  HG3 GLN A 310     -15.623  -7.643 -11.739  1.00 93.09           H  
ATOM   4725  CD  GLN A 310     -17.227  -7.922 -13.139  1.00 93.09           C  
ATOM   4726  NE2 GLN A 310     -16.994  -9.204 -13.330  1.00 93.09           N  
ATOM   4727 HE21 GLN A 310     -17.352  -9.612 -14.182  1.00 93.09           H  
ATOM   4728 HE22 GLN A 310     -16.301  -9.710 -12.798  1.00 93.09           H  
ATOM   4729  OE1 GLN A 310     -17.931  -7.311 -13.935  1.00 93.09           O  
ATOM   4730  N   LEU A 311     -14.255  -3.285 -11.499  1.00 95.46           N  
ATOM   4731  H   LEU A 311     -13.571  -4.028 -11.518  1.00 95.46           H  
ATOM   4732  CA  LEU A 311     -13.818  -1.990 -11.985  1.00 95.46           C  
ATOM   4733  HA  LEU A 311     -14.597  -1.250 -11.798  1.00 95.46           H  
ATOM   4734  C   LEU A 311     -13.601  -2.102 -13.497  1.00 95.46           C  
ATOM   4735  CB  LEU A 311     -12.570  -1.592 -11.184  1.00 95.46           C  
ATOM   4736  HB2 LEU A 311     -11.810  -2.361 -11.322  1.00 95.46           H  
ATOM   4737  HB3 LEU A 311     -12.834  -1.569 -10.127  1.00 95.46           H  
ATOM   4738  O   LEU A 311     -12.650  -2.733 -13.947  1.00 95.46           O  
ATOM   4739  CG  LEU A 311     -11.967  -0.237 -11.573  1.00 95.46           C  
ATOM   4740  HG  LEU A 311     -11.645  -0.286 -12.613  1.00 95.46           H  
ATOM   4741  CD1 LEU A 311     -12.945   0.929 -11.415  1.00 95.46           C  
ATOM   4742 HD11 LEU A 311     -13.345   0.948 -10.401  1.00 95.46           H  
ATOM   4743 HD12 LEU A 311     -13.761   0.828 -12.130  1.00 95.46           H  
ATOM   4744 HD13 LEU A 311     -12.429   1.867 -11.620  1.00 95.46           H  
ATOM   4745  CD2 LEU A 311     -10.750   0.020 -10.687  1.00 95.46           C  
ATOM   4746 HD21 LEU A 311     -10.306   0.989 -10.914  1.00 95.46           H  
ATOM   4747 HD22 LEU A 311     -11.046   0.014  -9.638  1.00 95.46           H  
ATOM   4748 HD23 LEU A 311     -10.020  -0.773 -10.853  1.00 95.46           H  
ATOM   4749  N   LEU A 312     -14.513  -1.519 -14.272  1.00 95.81           N  
ATOM   4750  H   LEU A 312     -15.263  -1.018 -13.817  1.00 95.81           H  
ATOM   4751  CA  LEU A 312     -14.408  -1.402 -15.724  1.00 95.81           C  
ATOM   4752  HA  LEU A 312     -13.816  -2.229 -16.118  1.00 95.81           H  
ATOM   4753  C   LEU A 312     -13.710  -0.098 -16.087  1.00 95.81           C  
ATOM   4754  CB  LEU A 312     -15.797  -1.423 -16.371  1.00 95.81           C  
ATOM   4755  HB2 LEU A 312     -15.666  -1.225 -17.435  1.00 95.81           H  
ATOM   4756  HB3 LEU A 312     -16.383  -0.606 -15.951  1.00 95.81           H  
ATOM   4757  O   LEU A 312     -14.078   0.952 -15.561  1.00 95.81           O  
ATOM   4758  CG  LEU A 312     -16.598  -2.721 -16.216  1.00 95.81           C  
ATOM   4759  HG  LEU A 312     -16.823  -2.904 -15.166  1.00 95.81           H  
ATOM   4760  CD1 LEU A 312     -17.906  -2.530 -16.986  1.00 95.81           C  
ATOM   4761 HD11 LEU A 312     -18.530  -1.795 -16.479  1.00 95.81           H  
ATOM   4762 HD12 LEU A 312     -18.438  -3.479 -17.056  1.00 95.81           H  
ATOM   4763 HD13 LEU A 312     -17.698  -2.195 -18.002  1.00 95.81           H  
ATOM   4764  CD2 LEU A 312     -15.872  -3.934 -16.795  1.00 95.81           C  
ATOM   4765 HD21 LEU A 312     -15.616  -3.764 -17.841  1.00 95.81           H  
ATOM   4766 HD22 LEU A 312     -16.506  -4.817 -16.720  1.00 95.81           H  
ATOM   4767 HD23 LEU A 312     -14.959  -4.123 -16.231  1.00 95.81           H  
ATOM   4768  N   GLN A 313     -12.730  -0.157 -16.982  1.00 96.70           N  
ATOM   4769  H   GLN A 313     -12.436  -1.066 -17.311  1.00 96.70           H  
ATOM   4770  CA  GLN A 313     -11.824   0.961 -17.240  1.00 96.70           C  
ATOM   4771  HA  GLN A 313     -12.267   1.888 -16.876  1.00 96.70           H  
ATOM   4772  C   GLN A 313     -11.570   1.125 -18.734  1.00 96.70           C  
ATOM   4773  CB  GLN A 313     -10.495   0.738 -16.492  1.00 96.70           C  
ATOM   4774  HB2 GLN A 313      -9.901  -0.015 -17.011  1.00 96.70           H  
ATOM   4775  HB3 GLN A 313      -9.943   1.678 -16.484  1.00 96.70           H  
ATOM   4776  O   GLN A 313     -11.274   0.150 -19.424  1.00 96.70           O  
ATOM   4777  CG  GLN A 313     -10.722   0.256 -15.054  1.00 96.70           C  
ATOM   4778  HG2 GLN A 313     -11.049  -0.784 -15.065  1.00 96.70           H  
ATOM   4779  HG3 GLN A 313     -11.510   0.862 -14.608  1.00 96.70           H  
ATOM   4780  CD  GLN A 313      -9.503   0.338 -14.160  1.00 96.70           C  
ATOM   4781  NE2 GLN A 313      -9.425   1.360 -13.342  1.00 96.70           N  
ATOM   4782 HE21 GLN A 313     -10.080   2.118 -13.471  1.00 96.70           H  
ATOM   4783 HE22 GLN A 313      -8.704   1.380 -12.636  1.00 96.70           H  
ATOM   4784  OE1 GLN A 313      -8.604  -0.482 -14.142  1.00 96.70           O  
ATOM   4785  N   ASP A 314     -11.634   2.356 -19.226  1.00 97.48           N  
ATOM   4786  H   ASP A 314     -11.999   3.108 -18.660  1.00 97.48           H  
ATOM   4787  CA  ASP A 314     -11.171   2.675 -20.573  1.00 97.48           C  
ATOM   4788  HA  ASP A 314     -11.279   1.798 -21.212  1.00 97.48           H  
ATOM   4789  C   ASP A 314      -9.684   3.042 -20.522  1.00 97.48           C  
ATOM   4790  CB  ASP A 314     -12.033   3.777 -21.186  1.00 97.48           C  
ATOM   4791  HB2 ASP A 314     -11.898   4.693 -20.611  1.00 97.48           H  
ATOM   4792  HB3 ASP A 314     -11.688   3.944 -22.207  1.00 97.48           H  
ATOM   4793  O   ASP A 314      -9.299   4.082 -19.980  1.00 97.48           O  
ATOM   4794  CG  ASP A 314     -13.521   3.427 -21.249  1.00 97.48           C  
ATOM   4795  OD1 ASP A 314     -13.861   2.230 -21.435  1.00 97.48           O  
ATOM   4796  OD2 ASP A 314     -14.320   4.381 -21.139  1.00 97.48           O  
ATOM   4797  N   ILE A 315      -8.837   2.159 -21.055  1.00 97.53           N  
ATOM   4798  H   ILE A 315      -9.225   1.374 -21.558  1.00 97.53           H  
ATOM   4799  CA  ILE A 315      -7.381   2.212 -20.892  1.00 97.53           C  
ATOM   4800  HA  ILE A 315      -7.129   3.051 -20.243  1.00 97.53           H  
ATOM   4801  C   ILE A 315      -6.690   2.443 -22.232  1.00 97.53           C  
ATOM   4802  CB  ILE A 315      -6.856   0.927 -20.212  1.00 97.53           C  
ATOM   4803  HB  ILE A 315      -7.109   0.080 -20.850  1.00 97.53           H  
ATOM   4804  O   ILE A 315      -6.922   1.714 -23.197  1.00 97.53           O  
ATOM   4805  CG1 ILE A 315      -7.496   0.658 -18.834  1.00 97.53           C  
ATOM   4806 HG12 ILE A 315      -8.577   0.578 -18.949  1.00 97.53           H  
ATOM   4807 HG13 ILE A 315      -7.145  -0.309 -18.474  1.00 97.53           H  
ATOM   4808  CG2 ILE A 315      -5.322   0.961 -20.077  1.00 97.53           C  
ATOM   4809 HG21 ILE A 315      -4.855   0.785 -21.046  1.00 97.53           H  
ATOM   4810 HG22 ILE A 315      -4.990   1.925 -19.691  1.00 97.53           H  
ATOM   4811 HG23 ILE A 315      -4.991   0.179 -19.393  1.00 97.53           H  
ATOM   4812  CD1 ILE A 315      -7.192   1.704 -17.756  1.00 97.53           C  
ATOM   4813 HD11 ILE A 315      -7.640   1.362 -16.823  1.00 97.53           H  
ATOM   4814 HD12 ILE A 315      -7.615   2.671 -18.028  1.00 97.53           H  
ATOM   4815 HD13 ILE A 315      -6.116   1.795 -17.607  1.00 97.53           H  
ATOM   4816  N   THR A 316      -5.786   3.420 -22.266  1.00 97.38           N  
ATOM   4817  H   THR A 316      -5.660   3.952 -21.417  1.00 97.38           H  
ATOM   4818  CA  THR A 316      -4.738   3.554 -23.281  1.00 97.38           C  
ATOM   4819  HA  THR A 316      -5.146   3.323 -24.265  1.00 97.38           H  
ATOM   4820  C   THR A 316      -3.630   2.563 -22.945  1.00 97.38           C  
ATOM   4821  CB  THR A 316      -4.167   4.979 -23.319  1.00 97.38           C  
ATOM   4822  HB  THR A 316      -3.668   5.209 -22.378  1.00 97.38           H  
ATOM   4823  O   THR A 316      -2.887   2.756 -21.986  1.00 97.38           O  
ATOM   4824  CG2 THR A 316      -3.182   5.152 -24.476  1.00 97.38           C  
ATOM   4825 HG21 THR A 316      -3.669   4.908 -25.421  1.00 97.38           H  
ATOM   4826 HG22 THR A 316      -2.318   4.503 -24.335  1.00 97.38           H  
ATOM   4827 HG23 THR A 316      -2.838   6.186 -24.505  1.00 97.38           H  
ATOM   4828  OG1 THR A 316      -5.194   5.918 -23.528  1.00 97.38           O  
ATOM   4829  HG1 THR A 316      -5.261   6.445 -22.728  1.00 97.38           H  
ATOM   4830  N   GLY A 317      -3.547   1.473 -23.703  1.00 95.98           N  
ATOM   4831  H   GLY A 317      -4.102   1.429 -24.546  1.00 95.98           H  
ATOM   4832  CA  GLY A 317      -2.586   0.405 -23.452  1.00 95.98           C  
ATOM   4833  HA2 GLY A 317      -2.988  -0.550 -23.792  1.00 95.98           H  
ATOM   4834  HA3 GLY A 317      -2.417   0.317 -22.379  1.00 95.98           H  
ATOM   4835  C   GLY A 317      -1.239   0.636 -24.130  1.00 95.98           C  
ATOM   4836  O   GLY A 317      -1.072   1.520 -24.969  1.00 95.98           O  
ATOM   4837  N   GLY A 318      -0.271  -0.199 -23.775  1.00 96.19           N  
ATOM   4838  H   GLY A 318      -0.475  -0.886 -23.063  1.00 96.19           H  
ATOM   4839  CA  GLY A 318       1.075  -0.180 -24.333  1.00 96.19           C  
ATOM   4840  HA2 GLY A 318       1.515   0.809 -24.196  1.00 96.19           H  
ATOM   4841  HA3 GLY A 318       1.015  -0.388 -25.401  1.00 96.19           H  
ATOM   4842  C   GLY A 318       1.974  -1.223 -23.676  1.00 96.19           C  
ATOM   4843  O   GLY A 318       1.648  -1.772 -22.626  1.00 96.19           O  
ATOM   4844  N   ALA A 319       3.132  -1.492 -24.281  1.00 92.34           N  
ATOM   4845  H   ALA A 319       3.342  -1.009 -25.143  1.00 92.34           H  
ATOM   4846  CA  ALA A 319       3.995  -2.616 -23.898  1.00 92.34           C  
ATOM   4847  HA  ALA A 319       3.450  -3.542 -24.077  1.00 92.34           H  
ATOM   4848  C   ALA A 319       4.420  -2.627 -22.414  1.00 92.34           C  
ATOM   4849  CB  ALA A 319       5.226  -2.595 -24.813  1.00 92.34           C  
ATOM   4850  HB1 ALA A 319       5.793  -1.676 -24.663  1.00 92.34           H  
ATOM   4851  HB2 ALA A 319       5.864  -3.447 -24.581  1.00 92.34           H  
ATOM   4852  HB3 ALA A 319       4.916  -2.665 -25.856  1.00 92.34           H  
ATOM   4853  O   ALA A 319       4.587  -3.698 -21.837  1.00 92.34           O  
ATOM   4854  N   ALA A 320       4.579  -1.453 -21.798  1.00 92.82           N  
ATOM   4855  H   ALA A 320       4.391  -0.614 -22.328  1.00 92.82           H  
ATOM   4856  CA  ALA A 320       4.960  -1.294 -20.393  1.00 92.82           C  
ATOM   4857  HA  ALA A 320       5.071  -2.280 -19.940  1.00 92.82           H  
ATOM   4858  C   ALA A 320       3.881  -0.578 -19.559  1.00 92.82           C  
ATOM   4859  CB  ALA A 320       6.331  -0.607 -20.340  1.00 92.82           C  
ATOM   4860  HB1 ALA A 320       6.647  -0.493 -19.303  1.00 92.82           H  
ATOM   4861  HB2 ALA A 320       7.066  -1.216 -20.866  1.00 92.82           H  
ATOM   4862  HB3 ALA A 320       6.272   0.374 -20.813  1.00 92.82           H  
ATOM   4863  O   ALA A 320       4.178  -0.082 -18.473  1.00 92.82           O  
ATOM   4864  N   VAL A 321       2.643  -0.511 -20.065  1.00 97.33           N  
ATOM   4865  H   VAL A 321       2.428  -1.006 -20.918  1.00 97.33           H  
ATOM   4866  CA  VAL A 321       1.535   0.125 -19.350  1.00 97.33           C  
ATOM   4867  HA  VAL A 321       1.923   1.029 -18.880  1.00 97.33           H  
ATOM   4868  C   VAL A 321       1.038  -0.804 -18.253  1.00 97.33           C  
ATOM   4869  CB  VAL A 321       0.400   0.561 -20.288  1.00 97.33           C  
ATOM   4870  HB  VAL A 321       0.077  -0.288 -20.891  1.00 97.33           H  
ATOM   4871  O   VAL A 321       0.647  -1.950 -18.502  1.00 97.33           O  
ATOM   4872  CG1 VAL A 321      -0.800   1.096 -19.502  1.00 97.33           C  
ATOM   4873 HG11 VAL A 321      -0.468   1.916 -18.865  1.00 97.33           H  
ATOM   4874 HG12 VAL A 321      -1.245   0.316 -18.885  1.00 97.33           H  
ATOM   4875 HG13 VAL A 321      -1.564   1.461 -20.190  1.00 97.33           H  
ATOM   4876  CG2 VAL A 321       0.885   1.684 -21.213  1.00 97.33           C  
ATOM   4877 HG21 VAL A 321       1.726   1.345 -21.816  1.00 97.33           H  
ATOM   4878 HG22 VAL A 321       0.075   1.997 -21.873  1.00 97.33           H  
ATOM   4879 HG23 VAL A 321       1.200   2.543 -20.620  1.00 97.33           H  
ATOM   4880  N   VAL A 322       1.051  -0.299 -17.025  1.00 97.15           N  
ATOM   4881  H   VAL A 322       1.348   0.660 -16.911  1.00 97.15           H  
ATOM   4882  CA  VAL A 322       0.674  -1.049 -15.827  1.00 97.15           C  
ATOM   4883  HA  VAL A 322       0.040  -1.888 -16.113  1.00 97.15           H  
ATOM   4884  C   VAL A 322      -0.135  -0.150 -14.904  1.00 97.15           C  
ATOM   4885  CB  VAL A 322       1.924  -1.608 -15.112  1.00 97.15           C  
ATOM   4886  HB  VAL A 322       2.592  -0.786 -14.854  1.00 97.15           H  
ATOM   4887  O   VAL A 322       0.225   1.003 -14.677  1.00 97.15           O  
ATOM   4888  CG1 VAL A 322       1.570  -2.351 -13.820  1.00 97.15           C  
ATOM   4889 HG11 VAL A 322       1.128  -1.668 -13.095  1.00 97.15           H  
ATOM   4890 HG12 VAL A 322       2.478  -2.759 -13.376  1.00 97.15           H  
ATOM   4891 HG13 VAL A 322       0.873  -3.162 -14.031  1.00 97.15           H  
ATOM   4892  CG2 VAL A 322       2.694  -2.596 -16.000  1.00 97.15           C  
ATOM   4893 HG21 VAL A 322       3.103  -2.075 -16.865  1.00 97.15           H  
ATOM   4894 HG22 VAL A 322       2.022  -3.385 -16.339  1.00 97.15           H  
ATOM   4895 HG23 VAL A 322       3.527  -3.031 -15.447  1.00 97.15           H  
ATOM   4896  N   ARG A 323      -1.196  -0.704 -14.315  1.00 97.25           N  
ATOM   4897  H   ARG A 323      -1.425  -1.657 -14.557  1.00 97.25           H  
ATOM   4898  CA  ARG A 323      -1.868  -0.116 -13.155  1.00 97.25           C  
ATOM   4899  HA  ARG A 323      -1.438   0.864 -12.945  1.00 97.25           H  
ATOM   4900  C   ARG A 323      -1.641  -1.009 -11.951  1.00 97.25           C  
ATOM   4901  CB  ARG A 323      -3.354   0.096 -13.452  1.00 97.25           C  
ATOM   4902  HB2 ARG A 323      -3.819  -0.878 -13.600  1.00 97.25           H  
ATOM   4903  HB3 ARG A 323      -3.433   0.676 -14.371  1.00 97.25           H  
ATOM   4904  O   ARG A 323      -1.910  -2.212 -12.004  1.00 97.25           O  
ATOM   4905  CG  ARG A 323      -4.125   0.816 -12.336  1.00 97.25           C  
ATOM   4906  HG2 ARG A 323      -4.273   0.123 -11.508  1.00 97.25           H  
ATOM   4907  HG3 ARG A 323      -3.555   1.670 -11.971  1.00 97.25           H  
ATOM   4908  CD  ARG A 323      -5.498   1.287 -12.850  1.00 97.25           C  
ATOM   4909  HD2 ARG A 323      -6.164   1.399 -11.995  1.00 97.25           H  
ATOM   4910  HD3 ARG A 323      -5.914   0.538 -13.524  1.00 97.25           H  
ATOM   4911  NE  ARG A 323      -5.393   2.585 -13.530  1.00 97.25           N  
ATOM   4912  HE  ARG A 323      -4.561   3.120 -13.328  1.00 97.25           H  
ATOM   4913  NH1 ARG A 323      -7.400   2.729 -14.624  1.00 97.25           N  
ATOM   4914 HH11 ARG A 323      -7.599   1.763 -14.409  1.00 97.25           H  
ATOM   4915 HH12 ARG A 323      -8.067   3.273 -15.152  1.00 97.25           H  
ATOM   4916  NH2 ARG A 323      -6.048   4.443 -14.680  1.00 97.25           N  
ATOM   4917 HH21 ARG A 323      -6.704   4.946 -15.260  1.00 97.25           H  
ATOM   4918 HH22 ARG A 323      -5.188   4.900 -14.413  1.00 97.25           H  
ATOM   4919  CZ  ARG A 323      -6.267   3.237 -14.269  1.00 97.25           C  
ATOM   4920  N   LYS A 324      -1.155  -0.423 -10.861  1.00 97.41           N  
ATOM   4921  H   LYS A 324      -0.955   0.566 -10.911  1.00 97.41           H  
ATOM   4922  CA  LYS A 324      -1.129  -1.084  -9.556  1.00 97.41           C  
ATOM   4923  HA  LYS A 324      -1.252  -2.156  -9.715  1.00 97.41           H  
ATOM   4924  C   LYS A 324      -2.319  -0.613  -8.731  1.00 97.41           C  
ATOM   4925  CB  LYS A 324       0.205  -0.897  -8.824  1.00 97.41           C  
ATOM   4926  HB2 LYS A 324       0.302   0.141  -8.508  1.00 97.41           H  
ATOM   4927  HB3 LYS A 324       0.183  -1.512  -7.924  1.00 97.41           H  
ATOM   4928  O   LYS A 324      -2.597   0.579  -8.668  1.00 97.41           O  
ATOM   4929  CG  LYS A 324       1.433  -1.294  -9.659  1.00 97.41           C  
ATOM   4930  HG2 LYS A 324       1.372  -2.349  -9.922  1.00 97.41           H  
ATOM   4931  HG3 LYS A 324       1.471  -0.698 -10.571  1.00 97.41           H  
ATOM   4932  CD  LYS A 324       2.702  -1.033  -8.841  1.00 97.41           C  
ATOM   4933  HD2 LYS A 324       2.696  -1.670  -7.956  1.00 97.41           H  
ATOM   4934  HD3 LYS A 324       2.707   0.009  -8.521  1.00 97.41           H  
ATOM   4935  CE  LYS A 324       3.962  -1.319  -9.658  1.00 97.41           C  
ATOM   4936  HE2 LYS A 324       4.037  -2.393  -9.830  1.00 97.41           H  
ATOM   4937  HE3 LYS A 324       3.872  -0.820 -10.623  1.00 97.41           H  
ATOM   4938  NZ  LYS A 324       5.157  -0.809  -8.942  1.00 97.41           N
[truncated: 23,175 more chars]
