# Supplementary material for: Widespread Horizontal Gene Transfer Among Animal Viruses
Source: bioRxiv. 2024 Mar 26:2024.03.25.586562. Preprint. [Version 2] doi: 10.1101/2024.03.25.586562 (PMC11071296; doi:10.1101/2024.03.25.586562)
Supplement: Supplement 7 [file media-7.zip › File7_PDB/Mald29388_Hexon.pdb]

ATOM      1  N   MET A   1      47.776 -48.270 -10.803  1.00 46.17           N  
ATOM      2  H   MET A   1      48.396 -48.827 -11.373  1.00 46.17           H  
ATOM      3  H2  MET A   1      46.943 -48.800 -10.586  1.00 46.17           H  
ATOM      4  H3  MET A   1      47.509 -47.442 -11.315  1.00 46.17           H  
ATOM      5  CA  MET A   1      48.456 -47.856  -9.556  1.00 46.17           C  
ATOM      6  HA  MET A   1      48.697 -48.716  -8.931  1.00 46.17           H  
ATOM      7  C   MET A   1      47.457 -46.983  -8.805  1.00 46.17           C  
ATOM      8  CB  MET A   1      49.760 -47.114  -9.903  1.00 46.17           C  
ATOM      9  HB2 MET A   1      50.135 -46.608  -9.013  1.00 46.17           H  
ATOM     10  HB3 MET A   1      49.560 -46.362 -10.667  1.00 46.17           H  
ATOM     11  O   MET A   1      47.229 -45.868  -9.236  1.00 46.17           O  
ATOM     12  CG  MET A   1      50.843 -48.081 -10.405  1.00 46.17           C  
ATOM     13  HG2 MET A   1      51.216 -48.656  -9.558  1.00 46.17           H  
ATOM     14  HG3 MET A   1      50.408 -48.775 -11.124  1.00 46.17           H  
ATOM     15  SD  MET A   1      52.242 -47.270 -11.219  1.00 46.17           S  
ATOM     16  CE  MET A   1      53.336 -48.690 -11.510  1.00 46.17           C  
ATOM     17  HE1 MET A   1      53.602 -49.151 -10.559  1.00 46.17           H  
ATOM     18  HE2 MET A   1      54.243 -48.349 -12.008  1.00 46.17           H  
ATOM     19  HE3 MET A   1      52.834 -49.420 -12.145  1.00 46.17           H  
ATOM     20  N   SER A   2      46.535 -47.577  -8.033  1.00 51.70           N  
ATOM     21  H   SER A   2      45.649 -47.111  -8.167  1.00 51.70           H  
ATOM     22  CA  SER A   2      46.677 -47.920  -6.598  1.00 51.70           C  
ATOM     23  HA  SER A   2      45.758 -48.422  -6.296  1.00 51.70           H  
ATOM     24  C   SER A   2      46.791 -46.628  -5.757  1.00 51.70           C  
ATOM     25  CB  SER A   2      47.823 -48.924  -6.368  1.00 51.70           C  
ATOM     26  HB2 SER A   2      47.723 -49.413  -5.400  1.00 51.70           H  
ATOM     27  HB3 SER A   2      47.764 -49.711  -7.119  1.00 51.70           H  
ATOM     28  O   SER A   2      47.723 -45.874  -5.985  1.00 51.70           O  
ATOM     29  OG  SER A   2      49.083 -48.288  -6.462  1.00 51.70           O  
ATOM     30  HG  SER A   2      49.062 -47.462  -5.974  1.00 51.70           H  
ATOM     31  N   LEU A   3      45.927 -46.278  -4.800  1.00 49.95           N  
ATOM     32  H   LEU A   3      46.026 -45.316  -4.509  1.00 49.95           H  
ATOM     33  CA  LEU A   3      45.170 -47.089  -3.846  1.00 49.95           C  
ATOM     34  HA  LEU A   3      44.845 -48.029  -4.292  1.00 49.95           H  
ATOM     35  C   LEU A   3      43.934 -46.323  -3.331  1.00 49.95           C  
ATOM     36  CB  LEU A   3      46.082 -47.354  -2.626  1.00 49.95           C  
ATOM     37  HB2 LEU A   3      46.518 -46.405  -2.314  1.00 49.95           H  
ATOM     38  HB3 LEU A   3      45.476 -47.710  -1.793  1.00 49.95           H  
ATOM     39  O   LEU A   3      44.001 -45.136  -3.031  1.00 49.95           O  
ATOM     40  CG  LEU A   3      47.212 -48.366  -2.864  1.00 49.95           C  
ATOM     41  HG  LEU A   3      47.687 -48.147  -3.821  1.00 49.95           H  
ATOM     42  CD1 LEU A   3      48.322 -48.247  -1.830  1.00 49.95           C  
ATOM     43 HD11 LEU A   3      48.758 -47.248  -1.870  1.00 49.95           H  
ATOM     44 HD12 LEU A   3      47.920 -48.418  -0.831  1.00 49.95           H  
ATOM     45 HD13 LEU A   3      49.104 -48.978  -2.033  1.00 49.95           H  
ATOM     46  CD2 LEU A   3      46.671 -49.798  -2.853  1.00 49.95           C  
ATOM     47 HD21 LEU A   3      46.239 -50.023  -1.879  1.00 49.95           H  
ATOM     48 HD22 LEU A   3      45.909 -49.929  -3.621  1.00 49.95           H  
ATOM     49 HD23 LEU A   3      47.486 -50.497  -3.043  1.00 49.95           H  
ATOM     50  N   SER A   4      42.836 -47.059  -3.191  1.00 48.95           N  
ATOM     51  H   SER A   4      42.892 -48.022  -3.489  1.00 48.95           H  
ATOM     52  CA  SER A   4      41.633 -46.773  -2.406  1.00 48.95           C  
ATOM     53  HA  SER A   4      41.292 -45.754  -2.588  1.00 48.95           H  
ATOM     54  C   SER A   4      41.867 -46.985  -0.900  1.00 48.95           C  
ATOM     55  CB  SER A   4      40.571 -47.781  -2.870  1.00 48.95           C  
ATOM     56  HB2 SER A   4      40.245 -47.522  -3.877  1.00 48.95           H  
ATOM     57  HB3 SER A   4      39.708 -47.752  -2.204  1.00 48.95           H  
ATOM     58  O   SER A   4      42.593 -47.907  -0.530  1.00 48.95           O  
ATOM     59  OG  SER A   4      41.134 -49.090  -2.890  1.00 48.95           O  
ATOM     60  HG  SER A   4      41.457 -49.291  -2.009  1.00 48.95           H  
ATOM     61  N   GLY A   5      41.178 -46.229  -0.039  1.00 60.37           N  
ATOM     62  H   GLY A   5      40.629 -45.458  -0.391  1.00 60.37           H  
ATOM     63  CA  GLY A   5      41.072 -46.473   1.410  1.00 60.37           C  
ATOM     64  HA2 GLY A   5      40.951 -47.543   1.580  1.00 60.37           H  
ATOM     65  HA3 GLY A   5      41.982 -46.141   1.909  1.00 60.37           H  
ATOM     66  C   GLY A   5      39.870 -45.727   2.021  1.00 60.37           C  
ATOM     67  O   GLY A   5      39.461 -44.721   1.449  1.00 60.37           O  
ATOM     68  N   PRO A   6      39.240 -46.232   3.098  1.00 58.12           N  
ATOM     69  CA  PRO A   6      37.822 -46.613   3.056  1.00 58.12           C  
ATOM     70  HA  PRO A   6      37.465 -46.575   2.027  1.00 58.12           H  
ATOM     71  C   PRO A   6      36.866 -45.760   3.918  1.00 58.12           C  
ATOM     72  CB  PRO A   6      37.835 -48.073   3.520  1.00 58.12           C  
ATOM     73  HB2 PRO A   6      36.872 -48.397   3.915  1.00 58.12           H  
ATOM     74  HB3 PRO A   6      38.140 -48.714   2.693  1.00 58.12           H  
ATOM     75  O   PRO A   6      37.261 -45.122   4.889  1.00 58.12           O  
ATOM     76  CG  PRO A   6      38.922 -48.077   4.595  1.00 58.12           C  
ATOM     77  HG2 PRO A   6      39.405 -49.051   4.670  1.00 58.12           H  
ATOM     78  HG3 PRO A   6      38.486 -47.796   5.554  1.00 58.12           H  
ATOM     79  CD  PRO A   6      39.903 -46.994   4.148  1.00 58.12           C  
ATOM     80  HD2 PRO A   6      40.819 -47.463   3.789  1.00 58.12           H  
ATOM     81  HD3 PRO A   6      40.138 -46.341   4.988  1.00 58.12           H  
ATOM     82  N   SER A   7      35.576 -45.812   3.562  1.00 52.03           N  
ATOM     83  H   SER A   7      35.347 -46.414   2.784  1.00 52.03           H  
ATOM     84  CA  SER A   7      34.428 -45.266   4.306  1.00 52.03           C  
ATOM     85  HA  SER A   7      34.682 -44.270   4.667  1.00 52.03           H  
ATOM     86  C   SER A   7      34.039 -46.175   5.488  1.00 52.03           C  
ATOM     87  CB  SER A   7      33.247 -45.151   3.327  1.00 52.03           C  
ATOM     88  HB2 SER A   7      33.141 -46.094   2.790  1.00 52.03           H  
ATOM     89  HB3 SER A   7      33.467 -44.369   2.600  1.00 52.03           H  
ATOM     90  O   SER A   7      33.991 -47.393   5.299  1.00 52.03           O  
ATOM     91  OG  SER A   7      32.008 -44.871   3.947  1.00 52.03           O  
ATOM     92  HG  SER A   7      32.082 -44.127   4.550  1.00 52.03           H  
ATOM     93  N   PRO A   8      33.726 -45.626   6.681  1.00 68.84           N  
ATOM     94  CA  PRO A   8      33.108 -46.381   7.768  1.00 68.84           C  
ATOM     95  HA  PRO A   8      33.378 -47.434   7.683  1.00 68.84           H  
ATOM     96  C   PRO A   8      31.569 -46.276   7.767  1.00 68.84           C  
ATOM     97  CB  PRO A   8      33.748 -45.840   9.044  1.00 68.84           C  
ATOM     98  HB2 PRO A   8      34.701 -46.343   9.213  1.00 68.84           H  
ATOM     99  HB3 PRO A   8      33.098 -45.953   9.912  1.00 68.84           H  
ATOM    100  O   PRO A   8      30.988 -45.203   7.609  1.00 68.84           O  
ATOM    101  CG  PRO A   8      34.001 -44.372   8.704  1.00 68.84           C  
ATOM    102  HG2 PRO A   8      34.864 -43.979   9.241  1.00 68.84           H  
ATOM    103  HG3 PRO A   8      33.112 -43.790   8.943  1.00 68.84           H  
ATOM    104  CD  PRO A   8      34.223 -44.354   7.187  1.00 68.84           C  
ATOM    105  HD2 PRO A   8      35.289 -44.269   6.979  1.00 68.84           H  
ATOM    106  HD3 PRO A   8      33.684 -43.519   6.739  1.00 68.84           H  
ATOM    107  N   SER A   9      30.950 -47.442   7.947  1.00 59.54           N  
ATOM    108  H   SER A   9      31.550 -48.254   7.987  1.00 59.54           H  
ATOM    109  CA  SER A   9      29.520 -47.775   8.004  1.00 59.54           C  
ATOM    110  HA  SER A   9      29.048 -47.397   7.098  1.00 59.54           H  
ATOM    111  C   SER A   9      28.786 -47.207   9.243  1.00 59.54           C  
ATOM    112  CB  SER A   9      29.421 -49.311   8.030  1.00 59.54           C  
ATOM    113  HB2 SER A   9      28.431 -49.624   7.696  1.00 59.54           H  
ATOM    114  HB3 SER A   9      29.568 -49.656   9.053  1.00 59.54           H  
ATOM    115  O   SER A   9      29.445 -46.872  10.226  1.00 59.54           O  
ATOM    116  OG  SER A   9      30.412 -49.918   7.212  1.00 59.54           O  
ATOM    117  HG  SER A   9      30.281 -50.869   7.218  1.00 59.54           H  
ATOM    118  N   PRO A  10      27.436 -47.127   9.243  1.00 49.94           N  
ATOM    119  CA  PRO A  10      26.665 -46.362  10.230  1.00 49.94           C  
ATOM    120  HA  PRO A  10      27.243 -45.499  10.558  1.00 49.94           H  
ATOM    121  C   PRO A  10      26.251 -47.171  11.479  1.00 49.94           C  
ATOM    122  CB  PRO A  10      25.445 -45.869   9.445  1.00 49.94           C  
ATOM    123  HB2 PRO A  10      25.715 -44.981   8.874  1.00 49.94           H  
ATOM    124  HB3 PRO A  10      24.594 -45.661  10.094  1.00 49.94           H  
ATOM    125  O   PRO A  10      25.894 -48.345  11.377  1.00 49.94           O  
ATOM    126  CG  PRO A  10      25.161 -47.027   8.487  1.00 49.94           C  
ATOM    127  HG2 PRO A  10      24.661 -46.686   7.581  1.00 49.94           H  
ATOM    128  HG3 PRO A  10      24.556 -47.780   8.993  1.00 49.94           H  
ATOM    129  CD  PRO A  10      26.545 -47.603   8.189  1.00 49.94           C  
ATOM    130  HD2 PRO A  10      26.881 -47.230   7.222  1.00 49.94           H  
ATOM    131  HD3 PRO A  10      26.496 -48.692   8.182  1.00 49.94           H  
ATOM    132  N   GLU A  11      26.236 -46.518  12.649  1.00 57.20           N  
ATOM    133  H   GLU A  11      26.545 -45.556  12.662  1.00 57.20           H  
ATOM    134  CA  GLU A  11      25.706 -47.048  13.921  1.00 57.20           C  
ATOM    135  HA  GLU A  11      25.946 -48.111  13.959  1.00 57.20           H  
ATOM    136  C   GLU A  11      24.173 -46.868  14.051  1.00 57.20           C  
ATOM    137  CB  GLU A  11      26.380 -46.369  15.129  1.00 57.20           C  
ATOM    138  HB2 GLU A  11      26.535 -45.313  14.907  1.00 57.20           H  
ATOM    139  HB3 GLU A  11      25.706 -46.439  15.983  1.00 57.20           H  
ATOM    140  O   GLU A  11      23.640 -45.840  13.623  1.00 57.20           O  
ATOM    141  CG  GLU A  11      27.704 -47.026  15.542  1.00 57.20           C  
ATOM    142  HG2 GLU A  11      27.529 -48.092  15.686  1.00 57.20           H  
ATOM    143  HG3 GLU A  11      28.424 -46.908  14.733  1.00 57.20           H  
ATOM    144  CD  GLU A  11      28.280 -46.421  16.837  1.00 57.20           C  
ATOM    145  OE1 GLU A  11      28.985 -47.166  17.554  1.00 57.20           O  
ATOM    146  OE2 GLU A  11      28.014 -45.227  17.102  1.00 57.20           O  
ATOM    147  N   PRO A  12      23.443 -47.821  14.673  1.00 43.54           N  
ATOM    148  CA  PRO A  12      21.989 -47.772  14.817  1.00 43.54           C  
ATOM    149  HA  PRO A  12      21.544 -47.198  14.004  1.00 43.54           H  
ATOM    150  C   PRO A  12      21.552 -47.168  16.166  1.00 43.54           C  
ATOM    151  CB  PRO A  12      21.561 -49.238  14.689  1.00 43.54           C  
ATOM    152  HB2 PRO A  12      20.601 -49.431  15.167  1.00 43.54           H  
ATOM    153  HB3 PRO A  12      21.525 -49.512  13.635  1.00 43.54           H  
ATOM    154  O   PRO A  12      22.009 -47.596  17.224  1.00 43.54           O  
ATOM    155  CG  PRO A  12      22.702 -49.996  15.373  1.00 43.54           C  
ATOM    156  HG2 PRO A  12      22.834 -50.989  14.943  1.00 43.54           H  
ATOM    157  HG3 PRO A  12      22.508 -50.076  16.443  1.00 43.54           H  
ATOM    158  CD  PRO A  12      23.932 -49.115  15.139  1.00 43.54           C  
ATOM    159  HD2 PRO A  12      24.545 -49.581  14.368  1.00 43.54           H  
ATOM    160  HD3 PRO A  12      24.504 -49.003  16.060  1.00 43.54           H  
ATOM    161  N   LEU A  13      20.587 -46.240  16.152  1.00 44.36           N  
ATOM    162  H   LEU A  13      20.250 -45.912  15.258  1.00 44.36           H  
ATOM    163  CA  LEU A  13      19.903 -45.761  17.362  1.00 44.36           C  
ATOM    164  HA  LEU A  13      20.410 -46.187  18.227  1.00 44.36           H  
ATOM    165  C   LEU A  13      18.461 -46.280  17.417  1.00 44.36           C  
ATOM    166  CB  LEU A  13      20.021 -44.232  17.496  1.00 44.36           C  
ATOM    167  HB2 LEU A  13      19.133 -43.835  17.988  1.00 44.36           H  
ATOM    168  HB3 LEU A  13      20.067 -43.794  16.499  1.00 44.36           H  
ATOM    169  O   LEU A  13      17.647 -46.061  16.522  1.00 44.36           O  
ATOM    170  CG  LEU A  13      21.266 -43.819  18.309  1.00 44.36           C  
ATOM    171  HG  LEU A  13      22.111 -44.449  18.031  1.00 44.36           H  
ATOM    172  CD1 LEU A  13      21.636 -42.369  18.010  1.00 44.36           C  
ATOM    173 HD11 LEU A  13      21.867 -42.263  16.950  1.00 44.36           H  
ATOM    174 HD12 LEU A  13      20.810 -41.706  18.270  1.00 44.36           H  
ATOM    175 HD13 LEU A  13      22.522 -42.091  18.581  1.00 44.36           H  
ATOM    176  CD2 LEU A  13      21.015 -43.941  19.818  1.00 44.36           C  
ATOM    177 HD21 LEU A  13      21.916 -43.647  20.356  1.00 44.36           H  
ATOM    178 HD22 LEU A  13      20.786 -44.975  20.077  1.00 44.36           H  
ATOM    179 HD23 LEU A  13      20.189 -43.296  20.117  1.00 44.36           H  
ATOM    180  N   ALA A  14      18.199 -47.012  18.496  1.00 46.05           N  
ATOM    181  H   ALA A  14      18.955 -47.110  19.159  1.00 46.05           H  
ATOM    182  CA  ALA A  14      16.998 -47.774  18.783  1.00 46.05           C  
ATOM    183  HA  ALA A  14      16.789 -48.392  17.910  1.00 46.05           H  
ATOM    184  C   ALA A  14      15.742 -46.925  19.065  1.00 46.05           C  
ATOM    185  CB  ALA A  14      17.331 -48.701  19.959  1.00 46.05           C  
ATOM    186  HB1 ALA A  14      18.187 -49.327  19.709  1.00 46.05           H  
ATOM    187  HB2 ALA A  14      17.561 -48.110  20.846  1.00 46.05           H  
ATOM    188  HB3 ALA A  14      16.479 -49.346  20.176  1.00 46.05           H  
ATOM    189  O   ALA A  14      15.787 -45.791  19.536  1.00 46.05           O  
ATOM    190  N   SER A  15      14.606 -47.573  18.809  1.00 35.37           N  
ATOM    191  H   SER A  15      14.718 -48.530  18.506  1.00 35.37           H  
ATOM    192  CA  SER A  15      13.214 -47.144  18.932  1.00 35.37           C  
ATOM    193  HA  SER A  15      13.000 -46.405  18.160  1.00 35.37           H  
ATOM    194  C   SER A  15      12.793 -46.589  20.299  1.00 35.37           C  
ATOM    195  CB  SER A  15      12.364 -48.399  18.685  1.00 35.37           C  
ATOM    196  HB2 SER A  15      11.307 -48.156  18.794  1.00 35.37           H  
ATOM    197  HB3 SER A  15      12.534 -48.766  17.673  1.00 35.37           H  
ATOM    198  O   SER A  15      13.014 -47.233  21.327  1.00 35.37           O  
ATOM    199  OG  SER A  15      12.720 -49.408  19.618  1.00 35.37           O  
ATOM    200  HG  SER A  15      12.862 -48.985  20.468  1.00 35.37           H  
ATOM    201  N   LYS A  16      12.019 -45.494  20.294  1.00 38.74           N  
ATOM    202  H   LYS A  16      12.009 -44.936  19.452  1.00 38.74           H  
ATOM    203  CA  LYS A  16      11.003 -45.188  21.318  1.00 38.74           C  
ATOM    204  HA  LYS A  16      10.447 -46.102  21.525  1.00 38.74           H  
ATOM    205  C   LYS A  16      10.008 -44.140  20.805  1.00 38.74           C  
ATOM    206  CB  LYS A  16      11.675 -44.705  22.626  1.00 38.74           C  
ATOM    207  HB2 LYS A  16      11.283 -43.729  22.914  1.00 38.74           H  
ATOM    208  HB3 LYS A  16      12.747 -44.591  22.469  1.00 38.74           H  
ATOM    209  O   LYS A  16      10.398 -43.018  20.508  1.00 38.74           O  
ATOM    210  CG  LYS A  16      11.432 -45.688  23.783  1.00 38.74           C  
ATOM    211  HG2 LYS A  16      10.369 -45.703  24.024  1.00 38.74           H  
ATOM    212  HG3 LYS A  16      11.735 -46.691  23.482  1.00 38.74           H  
ATOM    213  CD  LYS A  16      12.234 -45.284  25.025  1.00 38.74           C  
ATOM    214  HD2 LYS A  16      11.905 -44.300  25.361  1.00 38.74           H  
ATOM    215  HD3 LYS A  16      13.290 -45.236  24.759  1.00 38.74           H  
ATOM    216  CE  LYS A  16      12.036 -46.314  26.143  1.00 38.74           C  
ATOM    217  HE2 LYS A  16      10.978 -46.350  26.403  1.00 38.74           H  
ATOM    218  HE3 LYS A  16      12.316 -47.294  25.757  1.00 38.74           H  
ATOM    219  NZ  LYS A  16      12.853 -45.982  27.336  1.00 38.74           N  
ATOM    220  HZ1 LYS A  16      12.723 -46.675  28.060  1.00 38.74           H  
ATOM    221  HZ2 LYS A  16      12.598 -45.077  27.704  1.00 38.74           H  
ATOM    222  HZ3 LYS A  16      13.833 -45.963  27.091  1.00 38.74           H  
ATOM    223  N   GLY A  17       8.723 -44.497  20.783  1.00 39.01           N  
ATOM    224  H   GLY A  17       8.499 -45.465  20.964  1.00 39.01           H  
ATOM    225  CA  GLY A  17       7.614 -43.538  20.772  1.00 39.01           C  
ATOM    226  HA2 GLY A  17       8.000 -42.523  20.865  1.00 39.01           H  
ATOM    227  HA3 GLY A  17       6.980 -43.724  21.639  1.00 39.01           H  
ATOM    228  C   GLY A  17       6.733 -43.573  19.528  1.00 39.01           C  
ATOM    229  O   GLY A  17       6.876 -42.740  18.639  1.00 39.01           O  
ATOM    230  N   GLU A  18       5.773 -44.498  19.513  1.00 33.48           N  
ATOM    231  H   GLU A  18       5.725 -45.157  20.277  1.00 33.48           H  
ATOM    232  CA  GLU A  18       4.584 -44.439  18.663  1.00 33.48           C  
ATOM    233  HA  GLU A  18       4.852 -44.640  17.626  1.00 33.48           H  
ATOM    234  C   GLU A  18       3.919 -43.054  18.767  1.00 33.48           C  
ATOM    235  CB  GLU A  18       3.571 -45.495  19.144  1.00 33.48           C  
ATOM    236  HB2 GLU A  18       3.409 -45.350  20.212  1.00 33.48           H  
ATOM    237  HB3 GLU A  18       2.622 -45.326  18.635  1.00 33.48           H  
ATOM    238  O   GLU A  18       3.453 -42.650  19.834  1.00 33.48           O  
ATOM    239  CG  GLU A  18       3.993 -46.947  18.882  1.00 33.48           C  
ATOM    240  HG2 GLU A  18       5.008 -47.097  19.251  1.00 33.48           H  
ATOM    241  HG3 GLU A  18       3.997 -47.125  17.807  1.00 33.48           H  
ATOM    242  CD  GLU A  18       3.058 -47.933  19.598  1.00 33.48           C  
ATOM    243  OE1 GLU A  18       2.486 -48.805  18.910  1.00 33.48           O  
ATOM    244  OE2 GLU A  18       2.927 -47.789  20.835  1.00 33.48           O  
ATOM    245  N   ARG A  19       3.832 -42.324  17.651  1.00 39.74           N  
ATOM    246  H   ARG A  19       4.316 -42.650  16.827  1.00 39.74           H  
ATOM    247  CA  ARG A  19       2.869 -41.229  17.496  1.00 39.74           C  
ATOM    248  HA  ARG A  19       2.262 -41.155  18.398  1.00 39.74           H  
ATOM    249  C   ARG A  19       1.924 -41.587  16.364  1.00 39.74           C  
ATOM    250  CB  ARG A  19       3.547 -39.864  17.304  1.00 39.74           C  
ATOM    251  HB2 ARG A  19       2.795 -39.163  16.941  1.00 39.74           H  
ATOM    252  HB3 ARG A  19       4.337 -39.938  16.557  1.00 39.74           H  
ATOM    253  O   ARG A  19       2.296 -41.575  15.196  1.00 39.74           O  
ATOM    254  CG  ARG A  19       4.113 -39.328  18.628  1.00 39.74           C  
ATOM    255  HG2 ARG A  19       4.998 -39.905  18.896  1.00 39.74           H  
ATOM    256  HG3 ARG A  19       3.370 -39.434  19.418  1.00 39.74           H  
ATOM    257  CD  ARG A  19       4.476 -37.845  18.492  1.00 39.74           C  
ATOM    258  HD2 ARG A  19       3.560 -37.286  18.300  1.00 39.74           H  
ATOM    259  HD3 ARG A  19       5.146 -37.724  17.640  1.00 39.74           H  
ATOM    260  NE  ARG A  19       5.141 -37.336  19.707  1.00 39.74           N  
ATOM    261  HE  ARG A  19       5.575 -38.031  20.298  1.00 39.74           H  
ATOM    262  NH1 ARG A  19       4.739 -35.096  19.379  1.00 39.74           N  
ATOM    263 HH11 ARG A  19       4.843 -34.134  19.668  1.00 39.74           H  
ATOM    264 HH12 ARG A  19       4.217 -35.323  18.545  1.00 39.74           H  
ATOM    265  NH2 ARG A  19       5.937 -35.755  21.142  1.00 39.74           N  
ATOM    266 HH21 ARG A  19       6.035 -34.786  21.411  1.00 39.74           H  
ATOM    267 HH22 ARG A  19       6.372 -36.478  21.696  1.00 39.74           H  
ATOM    268  CZ  ARG A  19       5.267 -36.070  20.068  1.00 39.74           C  
ATOM    269  N   ARG A  20       0.699 -41.938  16.761  1.00 40.50           N  
ATOM    270  H   ARG A  20       0.543 -41.949  17.759  1.00 40.50           H  
ATOM    271  CA  ARG A  20      -0.469 -42.092  15.894  1.00 40.50           C  
ATOM    272  HA  ARG A  20      -0.370 -42.995  15.293  1.00 40.50           H  
ATOM    273  C   ARG A  20      -0.572 -40.892  14.950  1.00 40.50           C  
ATOM    274  CB  ARG A  20      -1.731 -42.166  16.770  1.00 40.50           C  
ATOM    275  HB2 ARG A  20      -1.689 -41.388  17.532  1.00 40.50           H  
ATOM    276  HB3 ARG A  20      -2.598 -41.965  16.141  1.00 40.50           H  
ATOM    277  O   ARG A  20      -0.567 -39.749  15.398  1.00 40.50           O  
ATOM    278  CG  ARG A  20      -1.937 -43.535  17.432  1.00 40.50           C  
ATOM    279  HG2 ARG A  20      -2.110 -44.276  16.651  1.00 40.50           H  
ATOM    280  HG3 ARG A  20      -1.055 -43.820  18.006  1.00 40.50           H  
ATOM    281  CD  ARG A  20      -3.154 -43.465  18.364  1.00 40.50           C  
ATOM    282  HD2 ARG A  20      -3.919 -42.851  17.890  1.00 40.50           H  
ATOM    283  HD3 ARG A  20      -2.856 -42.987  19.297  1.00 40.50           H  
ATOM    284  NE  ARG A  20      -3.728 -44.796  18.631  1.00 40.50           N  
ATOM    285  HE  ARG A  20      -3.270 -45.588  18.203  1.00 40.50           H  
ATOM    286  NH1 ARG A  20      -5.443 -44.089  19.986  1.00 40.50           N  
ATOM    287 HH11 ARG A  20      -5.088 -43.145  19.927  1.00 40.50           H  
ATOM    288 HH12 ARG A  20      -6.284 -44.282  20.512  1.00 40.50           H  
ATOM    289  NH2 ARG A  20      -5.309 -46.241  19.405  1.00 40.50           N  
ATOM    290 HH21 ARG A  20      -6.140 -46.424  19.950  1.00 40.50           H  
ATOM    291 HH22 ARG A  20      -4.837 -47.003  18.940  1.00 40.50           H  
ATOM    292  CZ  ARG A  20      -4.819 -45.035  19.338  1.00 40.50           C  
ATOM    293  N   SER A  21      -0.691 -41.171  13.658  1.00 38.97           N  
ATOM    294  H   SER A  21      -0.644 -42.134  13.357  1.00 38.97           H  
ATOM    295  CA  SER A  21      -1.042 -40.194  12.634  1.00 38.97           C  
ATOM    296  HA  SER A  21      -0.413 -39.310  12.737  1.00 38.97           H  
ATOM    297  C   SER A  21      -2.506 -39.779  12.813  1.00 38.97           C  
ATOM    298  CB  SER A  21      -0.793 -40.811  11.250  1.00 38.97           C  
ATOM    299  HB2 SER A  21      -1.128 -40.120  10.476  1.00 38.97           H  
ATOM    300  HB3 SER A  21       0.275 -40.993  11.123  1.00 38.97           H  
ATOM    301  O   SER A  21      -3.411 -40.422  12.279  1.00 38.97           O  
ATOM    302  OG  SER A  21      -1.492 -42.037  11.134  1.00 38.97           O  
ATOM    303  HG  SER A  21      -2.421 -41.829  11.258  1.00 38.97           H  
ATOM    304  N   GLU A  22      -2.753 -38.727  13.591  1.00 43.34           N  
ATOM    305  H   GLU A  22      -1.994 -38.303  14.105  1.00 43.34           H  
ATOM    306  CA  GLU A  22      -4.023 -38.008  13.530  1.00 43.34           C  
ATOM    307  HA  GLU A  22      -4.841 -38.727  13.490  1.00 43.34           H  
ATOM    308  C   GLU A  22      -4.056 -37.201  12.230  1.00 43.34           C  
ATOM    309  CB  GLU A  22      -4.253 -37.128  14.769  1.00 43.34           C  
ATOM    310  HB2 GLU A  22      -3.317 -36.651  15.061  1.00 43.34           H  
ATOM    311  HB3 GLU A  22      -4.980 -36.355  14.518  1.00 43.34           H  
ATOM    312  O   GLU A  22      -3.327 -36.228  12.041  1.00 43.34           O  
ATOM    313  CG  GLU A  22      -4.823 -37.960  15.929  1.00 43.34           C  
ATOM    314  HG2 GLU A  22      -5.733 -38.453  15.586  1.00 43.34           H  
ATOM    315  HG3 GLU A  22      -4.103 -38.736  16.190  1.00 43.34           H  
ATOM    316  CD  GLU A  22      -5.146 -37.135  17.185  1.00 43.34           C  
ATOM    317  OE1 GLU A  22      -5.878 -37.682  18.042  1.00 43.34           O  
ATOM    318  OE2 GLU A  22      -4.641 -35.996  17.304  1.00 43.34           O  
ATOM    319  N   VAL A  23      -4.895 -37.661  11.306  1.00 51.96           N  
ATOM    320  H   VAL A  23      -5.399 -38.511  11.518  1.00 51.96           H  
ATOM    321  CA  VAL A  23      -5.307 -36.923  10.114  1.00 51.96           C  
ATOM    322  HA  VAL A  23      -4.439 -36.723   9.485  1.00 51.96           H  
ATOM    323  C   VAL A  23      -5.912 -35.597  10.581  1.00 51.96           C  
ATOM    324  CB  VAL A  23      -6.331 -37.770   9.327  1.00 51.96           C  
ATOM    325  HB  VAL A  23      -7.167 -38.019   9.981  1.00 51.96           H  
ATOM    326  O   VAL A  23      -6.932 -35.598  11.270  1.00 51.96           O  
ATOM    327  CG1 VAL A  23      -6.887 -37.036   8.102  1.00 51.96           C  
ATOM    328 HG11 VAL A  23      -7.588 -37.680   7.571  1.00 51.96           H  
ATOM    329 HG12 VAL A  23      -6.075 -36.758   7.429  1.00 51.96           H  
ATOM    330 HG13 VAL A  23      -7.421 -36.137   8.410  1.00 51.96           H  
ATOM    331  CG2 VAL A  23      -5.698 -39.084   8.843  1.00 51.96           C  
ATOM    332 HG21 VAL A  23      -6.431 -39.661   8.280  1.00 51.96           H  
ATOM    333 HG22 VAL A  23      -5.369 -39.688   9.689  1.00 51.96           H  
ATOM    334 HG23 VAL A  23      -4.842 -38.873   8.201  1.00 51.96           H  
ATOM    335  N   MET A  24      -5.279 -34.470  10.239  1.00 42.63           N  
ATOM    336  H   MET A  24      -4.407 -34.538   9.734  1.00 42.63           H  
ATOM    337  CA  MET A  24      -5.817 -33.142  10.544  1.00 42.63           C  
ATOM    338  HA  MET A  24      -5.922 -33.060  11.625  1.00 42.63           H  
ATOM    339  C   MET A  24      -7.189 -32.980   9.868  1.00 42.63           C  
ATOM    340  CB  MET A  24      -4.873 -32.028  10.063  1.00 42.63           C  
ATOM    341  HB2 MET A  24      -4.537 -32.236   9.047  1.00 42.63           H  
ATOM    342  HB3 MET A  24      -5.430 -31.090  10.048  1.00 42.63           H  
ATOM    343  O   MET A  24      -7.265 -33.074   8.639  1.00 42.63           O  
ATOM    344  CG  MET A  24      -3.662 -31.828  10.977  1.00 42.63           C  
ATOM    345  HG2 MET A  24      -3.039 -32.722  10.950  1.00 42.63           H  
ATOM    346  HG3 MET A  24      -4.014 -31.684  11.998  1.00 42.63           H  
ATOM    347  SD  MET A  24      -2.661 -30.388  10.508  1.00 42.63           S  
ATOM    348  CE  MET A  24      -1.462 -30.379  11.865  1.00 42.63           C  
ATOM    349  HE1 MET A  24      -0.752 -29.566  11.715  1.00 42.63           H  
ATOM    350  HE2 MET A  24      -0.925 -31.327  11.884  1.00 42.63           H  
ATOM    351  HE3 MET A  24      -1.981 -30.236  12.813  1.00 42.63           H  
ATOM    352  N   PRO A  25      -8.276 -32.734  10.621  1.00 56.04           N  
ATOM    353  CA  PRO A  25      -9.579 -32.498  10.021  1.00 56.04           C  
ATOM    354  HA  PRO A  25      -9.806 -33.301   9.319  1.00 56.04           H  
ATOM    355  C   PRO A  25      -9.574 -31.163   9.267  1.00 56.04           C  
ATOM    356  CB  PRO A  25     -10.586 -32.554  11.173  1.00 56.04           C  
ATOM    357  HB2 PRO A  25     -10.931 -33.580  11.300  1.00 56.04           H  
ATOM    358  HB3 PRO A  25     -11.432 -31.886  11.013  1.00 56.04           H  
ATOM    359  O   PRO A  25      -9.052 -30.155   9.747  1.00 56.04           O  
ATOM    360  CG  PRO A  25      -9.756 -32.144  12.390  1.00 56.04           C  
ATOM    361  HG2 PRO A  25      -9.732 -31.057  12.460  1.00 56.04           H  
ATOM    362  HG3 PRO A  25     -10.146 -32.576  13.312  1.00 56.04           H  
ATOM    363  CD  PRO A  25      -8.354 -32.659  12.072  1.00 56.04           C  
ATOM    364  HD2 PRO A  25      -8.224 -33.655  12.495  1.00 56.04           H  
ATOM    365  HD3 PRO A  25      -7.608 -31.975  12.477  1.00 56.04           H  
ATOM    366  N   ASN A  26     -10.165 -31.170   8.071  1.00 55.56           N  
ATOM    367  H   ASN A  26     -10.570 -32.042   7.761  1.00 55.56           H  
ATOM    368  CA  ASN A  26     -10.348 -29.999   7.218  1.00 55.56           C  
ATOM    369  HA  ASN A  26      -9.363 -29.670   6.886  1.00 55.56           H  
ATOM    370  C   ASN A  26     -11.050 -28.868   8.010  1.00 55.56           C  
ATOM    371  CB  ASN A  26     -11.162 -30.472   5.994  1.00 55.56           C  
ATOM    372  HB2 ASN A  26     -10.622 -31.285   5.509  1.00 55.56           H  
ATOM    373  HB3 ASN A  26     -12.123 -30.861   6.331  1.00 55.56           H  
ATOM    374  O   ASN A  26     -12.090 -29.125   8.621  1.00 55.56           O  
ATOM    375  CG  ASN A  26     -11.444 -29.414   4.938  1.00 55.56           C  
ATOM    376  ND2 ASN A  26     -11.958 -29.816   3.801  1.00 55.56           N  
ATOM    377 HD21 ASN A  26     -12.178 -30.791   3.652  1.00 55.56           H  
ATOM    378 HD22 ASN A  26     -12.152 -29.107   3.109  1.00 55.56           H  
ATOM    379  OD1 ASN A  26     -11.244 -28.225   5.117  1.00 55.56           O  
ATOM    380  N   PRO A  27     -10.552 -27.614   7.996  1.00 51.81           N  
ATOM    381  CA  PRO A  27     -11.178 -26.492   8.707  1.00 51.81           C  
ATOM    382  HA  PRO A  27     -11.213 -26.734   9.769  1.00 51.81           H  
ATOM    383  C   PRO A  27     -12.625 -26.176   8.272  1.00 51.81           C  
ATOM    384  CB  PRO A  27     -10.228 -25.303   8.509  1.00 51.81           C  
ATOM    385  HB2 PRO A  27      -9.559 -25.233   9.367  1.00 51.81           H  
ATOM    386  HB3 PRO A  27     -10.763 -24.363   8.374  1.00 51.81           H  
ATOM    387  O   PRO A  27     -13.315 -25.438   8.973  1.00 51.81           O  
ATOM    388  CG  PRO A  27      -9.416 -25.668   7.268  1.00 51.81           C  
ATOM    389  HG2 PRO A  27      -8.432 -25.198   7.270  1.00 51.81           H  
ATOM    390  HG3 PRO A  27      -9.973 -25.393   6.372  1.00 51.81           H  
ATOM    391  CD  PRO A  27      -9.318 -27.185   7.358  1.00 51.81           C  
ATOM    392  HD2 PRO A  27      -9.192 -27.603   6.359  1.00 51.81           H  
ATOM    393  HD3 PRO A  27      -8.474 -27.465   7.988  1.00 51.81           H  
ATOM    394  N   MET A  28     -13.117 -26.758   7.171  1.00 41.28           N  
ATOM    395  H   MET A  28     -12.487 -27.314   6.611  1.00 41.28           H  
ATOM    396  CA  MET A  28     -14.524 -26.682   6.744  1.00 41.28           C  
ATOM    397  HA  MET A  28     -14.891 -25.668   6.902  1.00 41.28           H  
ATOM    398  C   MET A  28     -15.474 -27.614   7.526  1.00 41.28           C  
ATOM    399  CB  MET A  28     -14.594 -26.982   5.239  1.00 41.28           C  
ATOM    400  HB2 MET A  28     -15.627 -27.179   4.952  1.00 41.28           H  
ATOM    401  HB3 MET A  28     -14.019 -27.884   5.030  1.00 41.28           H  
ATOM    402  O   MET A  28     -16.673 -27.356   7.578  1.00 41.28           O  
ATOM    403  CG  MET A  28     -14.059 -25.827   4.380  1.00 41.28           C  
ATOM    404  HG2 MET A  28     -13.292 -25.280   4.927  1.00 41.28           H  
ATOM    405  HG3 MET A  28     -13.596 -26.253   3.490  1.00 41.28           H  
ATOM    406  SD  MET A  28     -15.348 -24.676   3.826  1.00 41.28           S  
ATOM    407  CE  MET A  28     -14.350 -23.437   2.963  1.00 41.28           C  
ATOM    408  HE1 MET A  28     -13.647 -22.980   3.660  1.00 41.28           H  
ATOM    409  HE2 MET A  28     -15.005 -22.668   2.554  1.00 41.28           H  
ATOM    410  HE3 MET A  28     -13.800 -23.911   2.149  1.00 41.28           H  
ATOM    411  N   ASP A  29     -14.970 -28.654   8.199  1.00 45.57           N  
ATOM    412  H   ASP A  29     -13.974 -28.817   8.176  1.00 45.57           H  
ATOM    413  CA  ASP A  29     -15.807 -29.694   8.831  1.00 45.57           C  
ATOM    414  HA  ASP A  29     -16.641 -29.884   8.156  1.00 45.57           H  
ATOM    415  C   ASP A  29     -16.440 -29.250  10.170  1.00 45.57           C  
ATOM    416  CB  ASP A  29     -14.966 -30.982   8.975  1.00 45.57           C  
ATOM    417  HB2 ASP A  29     -14.021 -30.864   8.445  1.00 45.57           H  
ATOM    418  HB3 ASP A  29     -14.723 -31.136  10.026  1.00 45.57           H  
ATOM    419  O   ASP A  29     -17.296 -29.927  10.745  1.00 45.57           O  
ATOM    420  CG  ASP A  29     -15.621 -32.248   8.412  1.00 45.57           C  
ATOM    421  OD1 ASP A  29     -16.585 -32.134   7.627  1.00 45.57           O  
ATOM    422  OD2 ASP A  29     -15.113 -33.335   8.769  1.00 45.57           O  
ATOM    423  N   ARG A  30     -16.058 -28.065  10.670  1.00 47.57           N  
ATOM    424  H   ARG A  30     -15.372 -27.552  10.134  1.00 47.57           H  
ATOM    425  CA  ARG A  30     -16.648 -27.445  11.869  1.00 47.57           C  
ATOM    426  HA  ARG A  30     -16.770 -28.227  12.619  1.00 47.57           H  
ATOM    427  C   ARG A  30     -18.066 -26.905  11.620  1.00 47.57           C  
ATOM    428  CB  ARG A  30     -15.674 -26.384  12.422  1.00 47.57           C  
ATOM    429  HB2 ARG A  30     -14.691 -26.840  12.533  1.00 47.57           H  
ATOM    430  HB3 ARG A  30     -15.593 -25.567  11.705  1.00 47.57           H  
ATOM    431  O   ARG A  30     -18.790 -26.670  12.581  1.00 47.57           O  
ATOM    432  CG  ARG A  30     -16.110 -25.820  13.787  1.00 47.57           C  
ATOM    433  HG2 ARG A  30     -17.043 -25.273  13.656  1.00 47.57           H  
ATOM    434  HG3 ARG A  30     -16.284 -26.633  14.492  1.00 47.57           H  
ATOM    435  CD  ARG A  30     -15.102 -24.825  14.376  1.00 47.57           C  
ATOM    436  HD2 ARG A  30     -14.735 -24.181  13.577  1.00 47.57           H  
ATOM    437  HD3 ARG A  30     -15.636 -24.206  15.097  1.00 47.57           H  
ATOM    438  NE  ARG A  30     -13.975 -25.485  15.067  1.00 47.57           N  
ATOM    439  HE  ARG A  30     -13.969 -26.495  15.064  1.00 47.57           H  
ATOM    440  NH1 ARG A  30     -12.909 -23.565  15.735  1.00 47.57           N  
ATOM    441 HH11 ARG A  30     -12.158 -23.104  16.229  1.00 47.57           H  
ATOM    442 HH12 ARG A  30     -13.602 -23.027  15.236  1.00 47.57           H  
ATOM    443  NH2 ARG A  30     -12.093 -25.545  16.357  1.00 47.57           N  
ATOM    444 HH21 ARG A  30     -11.348 -25.066  16.842  1.00 47.57           H  
ATOM    445 HH22 ARG A  30     -12.120 -26.555  16.355  1.00 47.57           H  
ATOM    446  CZ  ARG A  30     -13.001 -24.866  15.714  1.00 47.57           C  
ATOM    447  N   PHE A  31     -18.487 -26.754  10.364  1.00 47.12           N  
ATOM    448  H   PHE A  31     -17.857 -26.984   9.609  1.00 47.12           H  
ATOM    449  CA  PHE A  31     -19.793 -26.180  10.021  1.00 47.12           C  
ATOM    450  HA  PHE A  31     -20.131 -25.567  10.856  1.00 47.12           H  
ATOM    451  C   PHE A  31     -20.920 -27.209   9.829  1.00 47.12           C  
ATOM    452  CB  PHE A  31     -19.623 -25.225   8.832  1.00 47.12           C  
ATOM    453  HB2 PHE A  31     -19.140 -25.750   8.008  1.00 47.12           H  
ATOM    454  HB3 PHE A  31     -20.606 -24.905   8.486  1.00 47.12           H  
ATOM    455  O   PHE A  31     -22.052 -26.811   9.578  1.00 47.12           O  
ATOM    456  CG  PHE A  31     -18.832 -23.982   9.197  1.00 47.12           C  
ATOM    457  CD1 PHE A  31     -19.448 -22.959   9.943  1.00 47.12           C  
ATOM    458  HD1 PHE A  31     -20.486 -23.053  10.228  1.00 47.12           H  
ATOM    459  CD2 PHE A  31     -17.480 -23.856   8.825  1.00 47.12           C  
ATOM    460  HD2 PHE A  31     -17.004 -24.638   8.252  1.00 47.12           H  
ATOM    461  CE1 PHE A  31     -18.721 -21.813  10.311  1.00 47.12           C  
ATOM    462  HE1 PHE A  31     -19.204 -21.030  10.876  1.00 47.12           H  
ATOM    463  CE2 PHE A  31     -16.752 -22.710   9.193  1.00 47.12           C  
ATOM    464  HE2 PHE A  31     -15.717 -22.617   8.897  1.00 47.12           H  
ATOM    465  CZ  PHE A  31     -17.372 -21.688   9.934  1.00 47.12           C  
ATOM    466  HZ  PHE A  31     -16.814 -20.804  10.207  1.00 47.12           H  
ATOM    467  N   LEU A  32     -20.654 -28.513   9.992  1.00 43.28           N  
ATOM    468  H   LEU A  32     -19.696 -28.787  10.158  1.00 43.28           H  
ATOM    469  CA  LEU A  32     -21.641 -29.578   9.733  1.00 43.28           C  
ATOM    470  HA  LEU A  32     -22.597 -29.117   9.487  1.00 43.28           H  
ATOM    471  C   LEU A  32     -21.987 -30.462  10.946  1.00 43.28           C  
ATOM    472  CB  LEU A  32     -21.195 -30.387   8.499  1.00 43.28           C  
ATOM    473  HB2 LEU A  32     -21.801 -31.289   8.417  1.00 43.28           H  
ATOM    474  HB3 LEU A  32     -20.161 -30.701   8.643  1.00 43.28           H  
ATOM    475  O   LEU A  32     -22.663 -31.476  10.794  1.00 43.28           O  
ATOM    476  CG  LEU A  32     -21.316 -29.621   7.166  1.00 43.28           C  
ATOM    477  HG  LEU A  32     -20.767 -28.681   7.229  1.00 43.28           H  
ATOM    478  CD1 LEU A  32     -20.701 -30.457   6.046  1.00 43.28           C  
ATOM    479 HD11 LEU A  32     -19.656 -30.667   6.274  1.00 43.28           H  
ATOM    480 HD12 LEU A  32     -21.237 -31.400   5.942  1.00 43.28           H  
ATOM    481 HD13 LEU A  32     -20.747 -29.908   5.105  1.00 43.28           H  
ATOM    482  CD2 LEU A  32     -22.772 -29.325   6.790  1.00 43.28           C  
ATOM    483 HD21 LEU A  32     -23.205 -28.608   7.487  1.00 43.28           H  
ATOM    484 HD22 LEU A  32     -22.811 -28.884   5.794  1.00 43.28           H  
ATOM    485 HD23 LEU A  32     -23.358 -30.244   6.800  1.00 43.28           H  
ATOM    486  N   ARG A  33     -21.588 -30.089  12.170  1.00 41.45           N  
ATOM    487  H   ARG A  33     -21.069 -29.226  12.250  1.00 41.45           H  
ATOM    488  CA  ARG A  33     -21.966 -30.822  13.396  1.00 41.45           C  
ATOM    489  HA  ARG A  33     -22.552 -31.697  13.117  1.00 41.45           H  
ATOM    490  C   ARG A  33     -22.906 -30.015  14.291  1.00 41.45           C  
ATOM    491  CB  ARG A  33     -20.731 -31.358  14.142  1.00 41.45           C  
ATOM    492  HB2 ARG A  33     -20.072 -30.529  14.400  1.00 41.45           H  
ATOM    493  HB3 ARG A  33     -21.069 -31.830  15.064  1.00 41.45           H  
ATOM    494  O   ARG A  33     -22.536 -29.629  15.394  1.00 41.45           O  
ATOM    495  CG  ARG A  33     -19.953 -32.399  13.325  1.00 41.45           C  
ATOM    496  HG2 ARG A  33     -19.474 -31.907  12.478  1.00 41.45           H  
ATOM    497  HG3 ARG A  33     -20.637 -33.162  12.951  1.00 41.45           H  
ATOM    498  CD  ARG A  33     -18.889 -33.065  14.204  1.00 41.45           C  
ATOM    499  HD2 ARG A  33     -18.292 -32.288  14.683  1.00 41.45           H  
ATOM    500  HD3 ARG A  33     -19.397 -33.643  14.976  1.00 41.45           H  
ATOM    501  NE  ARG A  33     -17.996 -33.925  13.405  1.00 41.45           N  
ATOM    502  HE  ARG A  33     -17.826 -33.626  12.456  1.00 41.45           H  
ATOM    503  NH1 ARG A  33     -17.527 -35.520  14.996  1.00 41.45           N  
ATOM    504 HH11 ARG A  33     -17.048 -36.368  15.263  1.00 41.45           H  
ATOM    505 HH12 ARG A  33     -18.166 -35.061  15.630  1.00 41.45           H  
ATOM    506  NH2 ARG A  33     -16.570 -35.639  12.979  1.00 41.45           N  
ATOM    507 HH21 ARG A  33     -16.087 -36.482  13.255  1.00 41.45           H  
ATOM    508 HH22 ARG A  33     -16.426 -35.273  12.049  1.00 41.45           H  
ATOM    509  CZ  ARG A  33     -17.373 -35.021  13.799  1.00 41.45           C  
ATOM    510  N   SER A  34     -24.143 -29.814  13.845  1.00 41.68           N  
ATOM    511  H   SER A  34     -24.357 -30.043  12.885  1.00 41.68           H  
ATOM    512  CA  SER A  34     -25.286 -29.597  14.743  1.00 41.68           C  
ATOM    513  HA  SER A  34     -24.924 -29.510  15.767  1.00 41.68           H  
ATOM    514  C   SER A  34     -26.184 -30.837  14.715  1.00 41.68           C  
ATOM    515  CB  SER A  34     -26.025 -28.283  14.454  1.00 41.68           C  
ATOM    516  HB2 SER A  34     -25.337 -27.448  14.589  1.00 41.68           H  
ATOM    517  HB3 SER A  34     -26.849 -28.175  15.159  1.00 41.68           H  
ATOM    518  O   SER A  34     -27.285 -30.849  14.176  1.00 41.68           O  
ATOM    519  OG  SER A  34     -26.534 -28.257  13.141  1.00 41.68           O  
ATOM    520  HG  SER A  34     -27.109 -27.496  13.034  1.00 41.68           H  
ATOM    521  N   SER A  35     -25.704 -31.937  15.299  1.00 43.72           N  
ATOM    522  H   SER A  35     -24.787 -31.919  15.722  1.00 43.72           H  
ATOM    523  CA  SER A  35     -26.575 -33.070  15.613  1.00 43.72           C  
ATOM    524  HA  SER A  35     -27.246 -33.254  14.774  1.00 43.72           H  
ATOM    525  C   SER A  35     -27.427 -32.697  16.827  1.00 43.72           C  
ATOM    526  CB  SER A  35     -25.766 -34.354  15.829  1.00 43.72           C  
ATOM    527  HB2 SER A  35     -26.448 -35.172  16.063  1.00 43.72           H  
ATOM    528  HB3 SER A  35     -25.224 -34.599  14.916  1.00 43.72           H  
ATOM    529  O   SER A  35     -27.045 -32.946  17.973  1.00 43.72           O  
ATOM    530  OG  SER A  35     -24.849 -34.189  16.892  1.00 43.72           O  
ATOM    531  HG  SER A  35     -25.369 -33.901  17.646  1.00 43.72           H  
ATOM    532  N   VAL A  36     -28.562 -32.047  16.579  1.00 50.67           N  
ATOM    533  H   VAL A  36     -28.753 -31.777  15.625  1.00 50.67           H  
ATOM    534  CA  VAL A  36     -29.659 -31.989  17.546  1.00 50.67           C  
ATOM    535  HA  VAL A  36     -29.273 -31.682  18.518  1.00 50.67           H  
ATOM    536  C   VAL A  36     -30.203 -33.411  17.655  1.00 50.67           C  
ATOM    537  CB  VAL A  36     -30.739 -30.976  17.111  1.00 50.67           C  
ATOM    538  HB  VAL A  36     -31.112 -31.242  16.122  1.00 50.67           H  
ATOM    539  O   VAL A  36     -30.841 -33.906  16.733  1.00 50.67           O  
ATOM    540  CG1 VAL A  36     -31.919 -30.950  18.092  1.00 50.67           C  
ATOM    541 HG11 VAL A  36     -32.411 -31.923  18.112  1.00 50.67           H  
ATOM    542 HG12 VAL A  36     -32.649 -30.208  17.769  1.00 50.67           H  
ATOM    543 HG13 VAL A  36     -31.572 -30.702  19.095  1.00 50.67           H  
ATOM    544  CG2 VAL A  36     -30.152 -29.558  17.044  1.00 50.67           C  
ATOM    545 HG21 VAL A  36     -30.930 -28.850  16.757  1.00 50.67           H  
ATOM    546 HG22 VAL A  36     -29.745 -29.270  18.014  1.00 50.67           H  
ATOM    547 HG23 VAL A  36     -29.363 -29.512  16.293  1.00 50.67           H  
ATOM    548  N   ASP A  37     -29.877 -34.089  18.755  1.00 47.39           N  
ATOM    549  H   ASP A  37     -29.267 -33.639  19.424  1.00 47.39           H  
ATOM    550  CA  ASP A  37     -30.478 -35.364  19.147  1.00 47.39           C  
ATOM    551  HA  ASP A  37     -30.396 -36.069  18.320  1.00 47.39           H  
ATOM    552  C   ASP A  37     -31.957 -35.113  19.502  1.00 47.39           C  
ATOM    553  CB  ASP A  37     -29.684 -35.942  20.332  1.00 47.39           C  
ATOM    554  HB2 ASP A  37     -28.662 -36.129  20.001  1.00 47.39           H  
ATOM    555  HB3 ASP A  37     -29.642 -35.197  21.126  1.00 47.39           H  
ATOM    556  O   ASP A  37     -32.235 -34.423  20.489  1.00 47.39           O  
ATOM    557  CG  ASP A  37     -30.246 -37.243  20.924  1.00 47.39           C  
ATOM    558  OD1 ASP A  37     -31.287 -37.748  20.438  1.00 47.39           O  
ATOM    559  OD2 ASP A  37     -29.648 -37.708  21.919  1.00 47.39           O  
ATOM    560  N   PRO A  38     -32.920 -35.636  18.723  1.00 49.81           N  
ATOM    561  CA  PRO A  38     -34.337 -35.356  18.929  1.00 49.81           C  
ATOM    562  HA  PRO A  38     -34.468 -34.290  19.111  1.00 49.81           H  
ATOM    563  C   PRO A  38     -34.946 -36.099  20.136  1.00 49.81           C  
ATOM    564  CB  PRO A  38     -35.001 -35.706  17.591  1.00 49.81           C  
ATOM    565  HB2 PRO A  38     -34.950 -34.842  16.929  1.00 49.81           H  
ATOM    566  HB3 PRO A  38     -36.035 -36.030  17.707  1.00 49.81           H  
ATOM    567  O   PRO A  38     -36.148 -35.986  20.366  1.00 49.81           O  
ATOM    568  CG  PRO A  38     -34.118 -36.820  17.032  1.00 49.81           C  
ATOM    569  HG2 PRO A  38     -34.424 -37.774  17.462  1.00 49.81           H  
ATOM    570  HG3 PRO A  38     -34.155 -36.859  15.944  1.00 49.81           H  
ATOM    571  CD  PRO A  38     -32.725 -36.461  17.538  1.00 49.81           C  
ATOM    572  HD2 PRO A  38     -32.170 -37.368  17.778  1.00 49.81           H  
ATOM    573  HD3 PRO A  38     -32.203 -35.895  16.766  1.00 49.81           H  
ATOM    574  N   SER A  39     -34.164 -36.854  20.921  1.00 47.17           N  
ATOM    575  H   SER A  39     -33.186 -36.938  20.685  1.00 47.17           H  
ATOM    576  CA  SER A  39     -34.691 -37.736  21.977  1.00 47.17           C  
ATOM    577  HA  SER A  39     -35.746 -37.916  21.770  1.00 47.17           H  
ATOM    578  C   SER A  39     -34.647 -37.185  23.412  1.00 47.17           C  
ATOM    579  CB  SER A  39     -34.013 -39.104  21.886  1.00 47.17           C  
ATOM    580  HB2 SER A  39     -34.541 -39.803  22.535  1.00 47.17           H  
ATOM    581  HB3 SER A  39     -34.066 -39.475  20.863  1.00 47.17           H  
ATOM    582  O   SER A  39     -35.192 -37.809  24.325  1.00 47.17           O  
ATOM    583  OG  SER A  39     -32.663 -39.038  22.294  1.00 47.17           O  
ATOM    584  HG  SER A  39     -32.125 -38.642  21.604  1.00 47.17           H  
ATOM    585  N   ARG A  40     -34.057 -36.007  23.661  1.00 41.58           N  
ATOM    586  H   ARG A  40     -33.648 -35.511  22.882  1.00 41.58           H  
ATOM    587  CA  ARG A  40     -33.937 -35.456  25.027  1.00 41.58           C  
ATOM    588  HA  ARG A  40     -34.096 -36.267  25.738  1.00 41.58           H  
ATOM    589  C   ARG A  40     -35.029 -34.438  25.351  1.00 41.58           C  
ATOM    590  CB  ARG A  40     -32.511 -34.959  25.288  1.00 41.58           C  
ATOM    591  HB2 ARG A  40     -32.495 -34.424  26.237  1.00 41.58           H  
ATOM    592  HB3 ARG A  40     -32.196 -34.282  24.493  1.00 41.58           H  
ATOM    593  O   ARG A  40     -34.898 -33.242  25.108  1.00 41.58           O  
ATOM    594  CG  ARG A  40     -31.560 -36.162  25.375  1.00 41.58           C  
ATOM    595  HG2 ARG A  40     -31.487 -36.647  24.402  1.00 41.58           H  
ATOM    596  HG3 ARG A  40     -31.951 -36.879  26.097  1.00 41.58           H  
ATOM    597  CD  ARG A  40     -30.168 -35.727  25.825  1.00 41.58           C  
ATOM    598  HD2 ARG A  40     -30.246 -35.192  26.771  1.00 41.58           H  
ATOM    599  HD3 ARG A  40     -29.761 -35.060  25.065  1.00 41.58           H  
ATOM    600  NE  ARG A  40     -29.296 -36.900  25.993  1.00 41.58           N  
ATOM    601  HE  ARG A  40     -29.749 -37.801  25.941  1.00 41.58           H  
ATOM    602  NH1 ARG A  40     -27.290 -35.793  25.931  1.00 41.58           N  
ATOM    603 HH11 ARG A  40     -26.281 -35.813  25.904  1.00 41.58           H  
ATOM    604 HH12 ARG A  40     -27.797 -34.937  25.760  1.00 41.58           H  
ATOM    605  NH2 ARG A  40     -27.323 -38.016  26.156  1.00 41.58           N  
ATOM    606 HH21 ARG A  40     -26.314 -38.022  26.129  1.00 41.58           H  
ATOM    607 HH22 ARG A  40     -27.834 -38.887  26.125  1.00 41.58           H  
ATOM    608  CZ  ARG A  40     -27.978 -36.897  26.027  1.00 41.58           C  
ATOM    609  N   GLY A  41     -36.114 -34.942  25.936  1.00 40.68           N  
ATOM    610  H   GLY A  41     -36.147 -35.946  26.039  1.00 40.68           H  
ATOM    611  CA  GLY A  41     -37.217 -34.151  26.476  1.00 40.68           C  
ATOM    612  HA2 GLY A  41     -37.576 -33.487  25.690  1.00 40.68           H  
ATOM    613  HA3 GLY A  41     -38.033 -34.819  26.750  1.00 40.68           H  
ATOM    614  C   GLY A  41     -36.851 -33.312  27.712  1.00 40.68           C  
ATOM    615  O   GLY A  41     -36.074 -33.731  28.563  1.00 40.68           O  
ATOM    616  N   ARG A  42     -37.485 -32.132  27.796  1.00 35.23           N  
ATOM    617  H   ARG A  42     -37.974 -31.867  26.953  1.00 35.23           H  
ATOM    618  CA  ARG A  42     -37.725 -31.277  28.981  1.00 35.23           C  
ATOM    619  HA  ARG A  42     -37.906 -30.265  28.617  1.00 35.23           H  
ATOM    620  C   ARG A  42     -36.568 -31.115  29.986  1.00 35.23           C  
ATOM    621  CB  ARG A  42     -39.009 -31.732  29.703  1.00 35.23           C  
ATOM    622  HB2 ARG A  42     -38.979 -32.810  29.863  1.00 35.23           H  
ATOM    623  HB3 ARG A  42     -39.039 -31.252  30.681  1.00 35.23           H  
ATOM    624  O   ARG A  42     -36.581 -31.689  31.068  1.00 35.23           O  
ATOM    625  CG  ARG A  42     -40.302 -31.343  28.977  1.00 35.23           C  
ATOM    626  HG2 ARG A  42     -40.385 -31.907  28.048  1.00 35.23           H  
ATOM    627  HG3 ARG A  42     -40.288 -30.277  28.752  1.00 35.23           H  
ATOM    628  CD  ARG A  42     -41.503 -31.650  29.881  1.00 35.23           C  
ATOM    629  HD2 ARG A  42     -41.380 -31.090  30.809  1.00 35.23           H  
ATOM    630  HD3 ARG A  42     -41.506 -32.714  30.118  1.00 35.23           H  
ATOM    631  NE  ARG A  42     -42.779 -31.291  29.233  1.00 35.23           N  
ATOM    632  HE  ARG A  42     -42.820 -31.393  28.229  1.00 35.23           H  
ATOM    633  NH1 ARG A  42     -43.962 -30.727  31.127  1.00 35.23           N  
ATOM    634 HH11 ARG A  42     -44.819 -30.414  31.561  1.00 35.23           H  
ATOM    635 HH12 ARG A  42     -43.159 -30.953  31.695  1.00 35.23           H  
ATOM    636  NH2 ARG A  42     -44.950 -30.611  29.132  1.00 35.23           N  
ATOM    637 HH21 ARG A  42     -44.943 -30.717  28.128  1.00 35.23           H  
ATOM    638 HH22 ARG A  42     -45.795 -30.301  29.590  1.00 35.23           H  
ATOM    639  CZ  ARG A  42     -43.885 -30.880  29.833  1.00 35.23           C  
ATOM    640  N   GLY A  43     -35.675 -30.171  29.699  1.00 40.51           N  
ATOM    641  H   GLY A  43     -35.660 -29.794  28.762  1.00 40.51           H  
ATOM    642  CA  GLY A  43     -34.848 -29.481  30.695  1.00 40.51           C  
ATOM    643  HA2 GLY A  43     -35.311 -29.535  31.681  1.00 40.51           H  
ATOM    644  HA3 GLY A  43     -33.862 -29.943  30.744  1.00 40.51           H  
ATOM    645  C   GLY A  43     -34.690 -28.022  30.273  1.00 40.51           C  
ATOM    646  O   GLY A  43     -34.312 -27.767  29.135  1.00 40.51           O  
ATOM    647  N   GLY A  44     -35.083 -27.077  31.129  1.00 33.11           N  
ATOM    648  H   GLY A  44     -35.323 -27.356  32.070  1.00 33.11           H  
ATOM    649  CA  GLY A  44     -35.228 -25.659  30.790  1.00 33.11           C  
ATOM    650  HA2 GLY A  44     -35.556 -25.109  31.671  1.00 33.11           H  
ATOM    651  HA3 GLY A  44     -35.998 -25.558  30.025  1.00 33.11           H  
ATOM    652  C   GLY A  44     -33.938 -25.004  30.289  1.00 33.11           C  
ATOM    653  O   GLY A  44     -32.951 -24.929  31.012  1.00 33.11           O  
ATOM    654  N   TRP A  45     -33.985 -24.478  29.065  1.00 37.95           N  
ATOM    655  H   TRP A  45     -34.813 -24.632  28.508  1.00 37.95           H  
ATOM    656  CA  TRP A  45     -32.959 -23.608  28.495  1.00 37.95           C  
ATOM    657  HA  TRP A  45     -32.008 -23.772  29.003  1.00 37.95           H  
ATOM    658  C   TRP A  45     -33.355 -22.145  28.719  1.00 37.95           C  
ATOM    659  CB  TRP A  45     -32.748 -23.946  27.011  1.00 37.95           C  
ATOM    660  HB2 TRP A  45     -33.714 -24.067  26.519  1.00 37.95           H  
ATOM    661  HB3 TRP A  45     -32.250 -23.101  26.535  1.00 37.95           H  
ATOM    662  O   TRP A  45     -33.961 -21.507  27.861  1.00 37.95           O  
ATOM    663  CG  TRP A  45     -31.904 -25.155  26.751  1.00 37.95           C  
ATOM    664  CD1 TRP A  45     -32.301 -26.444  26.848  1.00 37.95           C  
ATOM    665  HD1 TRP A  45     -33.294 -26.763  27.129  1.00 37.95           H  
ATOM    666  CD2 TRP A  45     -30.497 -25.201  26.358  1.00 37.95           C  
ATOM    667  CE2 TRP A  45     -30.105 -26.569  26.243  1.00 37.95           C  
ATOM    668  CE3 TRP A  45     -29.514 -24.224  26.088  1.00 37.95           C  
ATOM    669  HE3 TRP A  45     -29.775 -23.178  26.152  1.00 37.95           H  
ATOM    670  NE1 TRP A  45     -31.244 -27.281  26.552  1.00 37.95           N  
ATOM    671  HE1 TRP A  45     -31.315 -28.289  26.568  1.00 37.95           H  
ATOM    672  CH2 TRP A  45     -27.850 -25.954  25.621  1.00 37.95           C  
ATOM    673  HH2 TRP A  45     -26.845 -26.226  25.336  1.00 37.95           H  
ATOM    674  CZ2 TRP A  45     -28.805 -26.951  25.882  1.00 37.95           C  
ATOM    675  HZ2 TRP A  45     -28.546 -27.996  25.800  1.00 37.95           H  
ATOM    676  CZ3 TRP A  45     -28.206 -24.596  25.724  1.00 37.95           C  
ATOM    677  HZ3 TRP A  45     -27.471 -23.833  25.516  1.00 37.95           H  
ATOM    678  N   THR A  46     -33.024 -21.591  29.886  1.00 42.32           N  
ATOM    679  H   THR A  46     -32.610 -22.171  30.602  1.00 42.32           H  
ATOM    680  CA  THR A  46     -32.993 -20.134  30.096  1.00 42.32           C  
ATOM    681  HA  THR A  46     -33.770 -19.662  29.494  1.00 42.32           H  
ATOM    682  C   THR A  46     -31.648 -19.607  29.607  1.00 42.32           C  
ATOM    683  CB  THR A  46     -33.255 -19.742  31.555  1.00 42.32           C  
ATOM    684  HB  THR A  46     -33.091 -18.671  31.675  1.00 42.32           H  
ATOM    685  O   THR A  46     -30.738 -19.332  30.382  1.00 42.32           O  
ATOM    686  CG2 THR A  46     -34.688 -20.062  31.979  1.00 42.32           C  
ATOM    687 HG21 THR A  46     -34.884 -21.129  31.873  1.00 42.32           H  
ATOM    688 HG22 THR A  46     -34.825 -19.778  33.022  1.00 42.32           H  
ATOM    689 HG23 THR A  46     -35.389 -19.499  31.362  1.00 42.32           H  
ATOM    690  OG1 THR A  46     -32.377 -20.438  32.404  1.00 42.32           O  
ATOM    691  HG1 THR A  46     -31.492 -20.146  32.176  1.00 42.32           H  
ATOM    692  N   GLY A  47     -31.505 -19.544  28.290  1.00 46.18           N  
ATOM    693  H   GLY A  47     -32.260 -19.899  27.722  1.00 46.18           H  
ATOM    694  CA  GLY A  47     -30.327 -19.029  27.609  1.00 46.18           C  
ATOM    695  HA2 GLY A  47     -30.101 -18.017  27.948  1.00 46.18           H  
ATOM    696  HA3 GLY A  47     -29.470 -19.674  27.803  1.00 46.18           H  
ATOM    697  C   GLY A  47     -30.623 -19.031  26.124  1.00 46.18           C  
ATOM    698  O   GLY A  47     -30.438 -20.050  25.468  1.00 46.18           O  
ATOM    699  N   ALA A  48     -31.175 -17.926  25.617  1.00 49.63           N  
ATOM    700  H   ALA A  48     -31.308 -17.121  26.214  1.00 49.63           H  
ATOM    701  CA  ALA A  48     -31.414 -17.768  24.192  1.00 49.63           C  
ATOM    702  HA  ALA A  48     -32.117 -18.530  23.857  1.00 49.63           H  
ATOM    703  C   ALA A  48     -30.079 -17.968  23.464  1.00 49.63           C  
ATOM    704  CB  ALA A  48     -32.020 -16.382  23.927  1.00 49.63           C  
ATOM    705  HB1 ALA A  48     -32.182 -16.258  22.857  1.00 49.63           H  
ATOM    706  HB2 ALA A  48     -32.976 -16.289  24.443  1.00 49.63           H  
ATOM    707  HB3 ALA A  48     -31.341 -15.603  24.273  1.00 49.63           H  
ATOM    708  O   ALA A  48     -29.142 -17.192  23.666  1.00 49.63           O  
ATOM    709  N   ALA A  49     -29.987 -19.016  22.641  1.00 51.00           N  
ATOM    710  H   ALA A  49     -30.762 -19.660  22.571  1.00 51.00           H  
ATOM    711  CA  ALA A  49     -28.937 -19.089  21.640  1.00 51.00           C  
ATOM    712  HA  ALA A  49     -27.982 -19.219  22.150  1.00 51.00           H  
ATOM    713  C   ALA A  49     -28.954 -17.756  20.872  1.00 51.00           C  
ATOM    714  CB  ALA A  49     -29.192 -20.291  20.723  1.00 51.00           C  
ATOM    715  HB1 ALA A  49     -29.187 -21.212  21.306  1.00 51.00           H  
ATOM    716  HB2 ALA A  49     -28.410 -20.346  19.965  1.00 51.00           H  
ATOM    717  HB3 ALA A  49     -30.155 -20.184  20.223  1.00 51.00           H  
ATOM    718  O   ALA A  49     -30.048 -17.252  20.585  1.00 51.00           O  
ATOM    719  N   PRO A  50     -27.796 -17.129  20.592  1.00 53.39           N  
ATOM    720  CA  PRO A  50     -27.793 -15.933  19.766  1.00 53.39           C  
ATOM    721  HA  PRO A  50     -28.304 -15.120  20.282  1.00 53.39           H  
ATOM    722  C   PRO A  50     -28.539 -16.273  18.475  1.00 53.39           C  
ATOM    723  CB  PRO A  50     -26.320 -15.571  19.549  1.00 53.39           C  
ATOM    724  HB2 PRO A  50     -26.021 -14.827  20.288  1.00 53.39           H  
ATOM    725  HB3 PRO A  50     -26.133 -15.199  18.542  1.00 53.39           H  
ATOM    726  O   PRO A  50     -28.205 -17.259  17.821  1.00 53.39           O  
ATOM    727  CG  PRO A  50     -25.570 -16.877  19.818  1.00 53.39           C  
ATOM    728  HG2 PRO A  50     -24.567 -16.697  20.206  1.00 53.39           H  
ATOM    729  HG3 PRO A  50     -25.521 -17.460  18.897  1.00 53.39           H  
ATOM    730  CD  PRO A  50     -26.447 -17.608  20.832  1.00 53.39           C  
ATOM    731  HD2 PRO A  50     -26.145 -17.345  21.846  1.00 53.39           H  
ATOM    732  HD3 PRO A  50     -26.368 -18.684  20.679  1.00 53.39           H  
ATOM    733  N   ALA A  51     -29.591 -15.506  18.165  1.00 52.48           N  
ATOM    734  H   ALA A  51     -29.887 -14.789  18.812  1.00 52.48           H  
ATOM    735  CA  ALA A  51     -30.331 -15.668  16.920  1.00 52.48           C  
ATOM    736  HA  ALA A  51     -30.884 -16.606  16.952  1.00 52.48           H  
ATOM    737  C   ALA A  51     -29.317 -15.723  15.772  1.00 52.48           C  
ATOM    738  CB  ALA A  51     -31.310 -14.496  16.764  1.00 52.48           C  
ATOM    739  HB1 ALA A  51     -31.868 -14.612  15.835  1.00 52.48           H  
ATOM    740  HB2 ALA A  51     -32.013 -14.487  17.597  1.00 52.48           H  
ATOM    741  HB3 ALA A  51     -30.765 -13.553  16.735  1.00 52.48           H  
ATOM    742  O   ALA A  51     -28.383 -14.921  15.771  1.00 52.48           O  
ATOM    743  N   GLU A  52     -29.487 -16.653  14.830  1.00 56.29           N  
ATOM    744  H   GLU A  52     -30.273 -17.279  14.926  1.00 56.29           H  
ATOM    745  CA  GLU A  52     -28.510 -17.027  13.788  1.00 56.29           C  
ATOM    746  HA  GLU A  52     -27.598 -17.349  14.291  1.00 56.29           H  
ATOM    747  C   GLU A  52     -28.067 -15.884  12.834  1.00 56.29           C  
ATOM    748  CB  GLU A  52     -29.053 -18.244  13.006  1.00 56.29           C  
ATOM    749  HB2 GLU A  52     -30.042 -17.997  12.620  1.00 56.29           H  
ATOM    750  HB3 GLU A  52     -28.396 -18.445  12.160  1.00 56.29           H  
ATOM    751  O   GLU A  52     -27.350 -16.124  11.868  1.00 56.29           O  
ATOM    752  CG  GLU A  52     -29.124 -19.531  13.850  1.00 56.29           C  
ATOM    753  HG2 GLU A  52     -28.134 -19.727  14.263  1.00 56.29           H  
ATOM    754  HG3 GLU A  52     -29.809 -19.370  14.682  1.00 56.29           H  
ATOM    755  CD  GLU A  52     -29.600 -20.751  13.040  1.00 56.29           C  
ATOM    756  OE1 GLU A  52     -29.136 -21.871  13.358  1.00 56.29           O  
ATOM    757  OE2 GLU A  52     -30.444 -20.560  12.138  1.00 56.29           O  
ATOM    758  N   GLY A  53     -28.421 -14.625  13.113  1.00 67.39           N  
ATOM    759  H   GLY A  53     -28.970 -14.496  13.951  1.00 67.39           H  
ATOM    760  CA  GLY A  53     -27.929 -13.420  12.437  1.00 67.39           C  
ATOM    761  HA2 GLY A  53     -27.293 -13.696  11.596  1.00 67.39           H  
ATOM    762  HA3 GLY A  53     -28.789 -12.882  12.038  1.00 67.39           H  
ATOM    763  C   GLY A  53     -27.145 -12.431  13.314  1.00 67.39           C  
ATOM    764  O   GLY A  53     -26.494 -11.538  12.765  1.00 67.39           O  
ATOM    765  N   ALA A  54     -27.174 -12.557  14.648  1.00 76.77           N  
ATOM    766  H   ALA A  54     -27.625 -13.364  15.054  1.00 76.77           H  
ATOM    767  CA  ALA A  54     -26.557 -11.570  15.531  1.00 76.77           C  
ATOM    768  HA  ALA A  54     -26.914 -10.592  15.210  1.00 76.77           H  
ATOM    769  C   ALA A  54     -25.024 -11.579  15.393  1.00 76.77           C  
ATOM    770  CB  ALA A  54     -27.021 -11.778  16.978  1.00 76.77           C  
ATOM    771  HB1 ALA A  54     -28.108 -11.706  17.025  1.00 76.77           H  
ATOM    772  HB2 ALA A  54     -26.707 -12.763  17.323  1.00 76.77           H  
ATOM    773  HB3 ALA A  54     -26.575 -11.012  17.613  1.00 76.77           H  
ATOM    774  O   ALA A  54     -24.375 -12.619  15.498  1.00 76.77           O  
ATOM    775  N   PHE A  55     -24.442 -10.402  15.177  1.00 83.38           N  
ATOM    776  H   PHE A  55     -25.039  -9.589  15.123  1.00 83.38           H  
ATOM    777  CA  PHE A  55     -23.018 -10.209  14.936  1.00 83.38           C  
ATOM    778  HA  PHE A  55     -22.479 -11.125  15.176  1.00 83.38           H  
ATOM    779  C   PHE A  55     -22.473  -9.097  15.833  1.00 83.38           C  
ATOM    780  CB  PHE A  55     -22.801  -9.910  13.445  1.00 83.38           C  
ATOM    781  HB2 PHE A  55     -23.111 -10.779  12.865  1.00 83.38           H  
ATOM    782  HB3 PHE A  55     -23.443  -9.079  13.151  1.00 83.38           H  
ATOM    783  O   PHE A  55     -22.818  -7.926  15.670  1.00 83.38           O  
ATOM    784  CG  PHE A  55     -21.364  -9.576  13.092  1.00 83.38           C  
ATOM    785  CD1 PHE A  55     -20.992  -8.247  12.814  1.00 83.38           C  
ATOM    786  HD1 PHE A  55     -21.735  -7.464  12.842  1.00 83.38           H  
ATOM    787  CD2 PHE A  55     -20.388 -10.589  13.080  1.00 83.38           C  
ATOM    788  HD2 PHE A  55     -20.667 -11.603  13.326  1.00 83.38           H  
ATOM    789  CE1 PHE A  55     -19.654  -7.935  12.519  1.00 83.38           C  
ATOM    790  HE1 PHE A  55     -19.379  -6.912  12.308  1.00 83.38           H  
ATOM    791  CE2 PHE A  55     -19.046 -10.274  12.800  1.00 83.38           C  
ATOM    792  HE2 PHE A  55     -18.290 -11.045  12.844  1.00 83.38           H  
ATOM    793  CZ  PHE A  55     -18.678  -8.946  12.520  1.00 83.38           C  
ATOM    794  HZ  PHE A  55     -17.643  -8.700  12.334  1.00 83.38           H  
ATOM    795  N   ASP A  56     -21.591  -9.455  16.762  1.00 87.86           N  
ATOM    796  H   ASP A  56     -21.366 -10.432  16.883  1.00 87.86           H  
ATOM    797  CA  ASP A  56     -20.850  -8.489  17.568  1.00 87.86           C  
ATOM    798  HA  ASP A  56     -21.472  -7.613  17.749  1.00 87.86           H  
ATOM    799  C   ASP A  56     -19.610  -8.033  16.780  1.00 87.86           C  
ATOM    800  CB  ASP A  56     -20.516  -9.091  18.946  1.00 87.86           C  
ATOM    801  HB2 ASP A  56     -19.886  -8.386  19.488  1.00 87.86           H  
ATOM    802  HB3 ASP A  56     -19.949 -10.011  18.805  1.00 87.86           H  
ATOM    803  O   ASP A  56     -18.661  -8.794  16.573  1.00 87.86           O  
ATOM    804  CG  ASP A  56     -21.763  -9.383  19.804  1.00 87.86           C  
ATOM    805  OD1 ASP A  56     -22.700  -8.553  19.839  1.00 87.86           O  
ATOM    806  OD2 ASP A  56     -21.820 -10.449  20.451  1.00 87.86           O  
ATOM    807  N   ARG A  57     -19.618  -6.784  16.303  1.00 90.80           N  
ATOM    808  H   ARG A  57     -20.413  -6.196  16.511  1.00 90.80           H  
ATOM    809  CA  ARG A  57     -18.451  -6.164  15.671  1.00 90.80           C  
ATOM    810  HA  ARG A  57     -17.916  -6.935  15.117  1.00 90.80           H  
ATOM    811  C   ARG A  57     -17.532  -5.614  16.758  1.00 90.80           C  
ATOM    812  CB  ARG A  57     -18.880  -5.054  14.697  1.00 90.80           C  
ATOM    813  HB2 ARG A  57     -19.703  -5.405  14.073  1.00 90.80           H  
ATOM    814  HB3 ARG A  57     -19.223  -4.190  15.265  1.00 90.80           H  
ATOM    815  O   ARG A  57     -17.961  -4.789  17.565  1.00 90.80           O  
ATOM    816  CG  ARG A  57     -17.701  -4.650  13.799  1.00 90.80           C  
ATOM    817  HG2 ARG A  57     -16.805  -4.516  14.405  1.00 90.80           H  
ATOM    818  HG3 ARG A  57     -17.504  -5.461  13.098  1.00 90.80           H  
ATOM    819  CD  ARG A  57     -17.944  -3.343  13.036  1.00 90.80           C  
ATOM    820  HD2 ARG A  57     -18.810  -3.445  12.382  1.00 90.80           H  
ATOM    821  HD3 ARG A  57     -18.151  -2.557  13.762  1.00 90.80           H  
ATOM    822  NE  ARG A  57     -16.754  -2.943  12.254  1.00 90.80           N  
ATOM    823  HE  ARG A  57     -16.192  -2.172  12.585  1.00 90.80           H  
ATOM    824  NH1 ARG A  57     -16.869  -4.545  10.643  1.00 90.80           N  
ATOM    825 HH11 ARG A  57     -17.697  -4.896  11.103  1.00 90.80           H  
ATOM    826 HH12 ARG A  57     -16.661  -4.770   9.681  1.00 90.80           H  
ATOM    827  NH2 ARG A  57     -15.373  -2.917  10.452  1.00 90.80           N  
ATOM    828 HH21 ARG A  57     -15.257  -3.100   9.465  1.00 90.80           H  
ATOM    829 HH22 ARG A  57     -14.883  -2.162  10.909  1.00 90.80           H  
ATOM    830  CZ  ARG A  57     -16.323  -3.473  11.131  1.00 90.80           C  
ATOM    831  N   ALA A  58     -16.269  -6.034  16.746  1.00 92.08           N  
ATOM    832  H   ALA A  58     -15.997  -6.731  16.067  1.00 92.08           H  
ATOM    833  CA  ALA A  58     -15.229  -5.434  17.575  1.00 92.08           C  
ATOM    834  HA  ALA A  58     -15.552  -5.476  18.616  1.00 92.08           H  
ATOM    835  C   ALA A  58     -15.007  -3.955  17.213  1.00 92.08           C  
ATOM    836  CB  ALA A  58     -13.942  -6.254  17.434  1.00 92.08           C  
ATOM    837  HB1 ALA A  58     -13.586  -6.211  16.404  1.00 92.08           H  
ATOM    838  HB2 ALA A  58     -13.171  -5.846  18.086  1.00 92.08           H  
ATOM    839  HB3 ALA A  58     -14.127  -7.291  17.714  1.00 92.08           H  
ATOM    840  O   ALA A  58     -15.355  -3.514  16.118  1.00 92.08           O  
ATOM    841  N   ALA A  59     -14.423  -3.196  18.138  1.00 94.12           N  
ATOM    842  H   ALA A  59     -14.104  -3.614  19.000  1.00 94.12           H  
ATOM    843  CA  ALA A  59     -14.036  -1.823  17.857  1.00 94.12           C  
ATOM    844  HA  ALA A  59     -14.904  -1.298  17.459  1.00 94.12           H  
ATOM    845  C   ALA A  59     -12.923  -1.789  16.795  1.00 94.12           C  
ATOM    846  CB  ALA A  59     -13.616  -1.148  19.166  1.00 94.12           C  
ATOM    847  HB1 ALA A  59     -13.450  -0.088  18.975  1.00 94.12           H  
ATOM    848  HB2 ALA A  59     -14.401  -1.247  19.915  1.00 94.12           H  
ATOM    849  HB3 ALA A  59     -12.695  -1.594  19.542  1.00 94.12           H  
ATOM    850  O   ALA A  59     -11.977  -2.579  16.858  1.00 94.12           O  
ATOM    851  N   ASP A  60     -13.023  -0.868  15.840  1.00 94.58           N  
ATOM    852  H   ASP A  60     -13.775  -0.197  15.902  1.00 94.58           H  
ATOM    853  CA  ASP A  60     -11.984  -0.669  14.834  1.00 94.58           C  
ATOM    854  HA  ASP A  60     -11.466  -1.613  14.670  1.00 94.58           H  
ATOM    855  C   ASP A  60     -10.969   0.352  15.360  1.00 94.58           C  
ATOM    856  CB  ASP A  60     -12.569  -0.244  13.475  1.00 94.58           C  
ATOM    857  HB2 ASP A  60     -13.151   0.669  13.599  1.00 94.58           H  
ATOM    858  HB3 ASP A  60     -11.739  -0.008  12.809  1.00 94.58           H  
ATOM    859  O   ASP A  60     -11.328   1.471  15.721  1.00 94.58           O  
ATOM    860  CG  ASP A  60     -13.419  -1.329  12.792  1.00 94.58           C  
ATOM    861  OD1 ASP A  60     -13.015  -2.510  12.796  1.00 94.58           O  
ATOM    862  OD2 ASP A  60     -14.460  -0.997  12.175  1.00 94.58           O  
ATOM    863  N   TYR A  61      -9.691  -0.023  15.369  1.00 96.34           N  
ATOM    864  H   TYR A  61      -9.487  -0.990  15.160  1.00 96.34           H  
ATOM    865  CA  TYR A  61      -8.561   0.860  15.707  1.00 96.34           C  
ATOM    866  HA  TYR A  61      -8.923   1.754  16.216  1.00 96.34           H  
ATOM    867  C   TYR A  61      -7.808   1.334  14.467  1.00 96.34           C  
ATOM    868  CB  TYR A  61      -7.613   0.129  16.661  1.00 96.34           C  
ATOM    869  HB2 TYR A  61      -6.694   0.705  16.766  1.00 96.34           H  
ATOM    870  HB3 TYR A  61      -7.343  -0.840  16.241  1.00 96.34           H  
ATOM    871  O   TYR A  61      -6.821   2.058  14.555  1.00 96.34           O  
ATOM    872  CG  TYR A  61      -8.208  -0.061  18.035  1.00 96.34           C  
ATOM    873  CD1 TYR A  61      -7.903   0.860  19.054  1.00 96.34           C  
ATOM    874  HD1 TYR A  61      -7.232   1.683  18.857  1.00 96.34           H  
ATOM    875  CD2 TYR A  61      -9.078  -1.139  18.288  1.00 96.34           C  
ATOM    876  HD2 TYR A  61      -9.327  -1.842  17.507  1.00 96.34           H  
ATOM    877  CE1 TYR A  61      -8.456   0.698  20.336  1.00 96.34           C  
ATOM    878  HE1 TYR A  61      -8.194   1.393  21.120  1.00 96.34           H  
ATOM    879  CE2 TYR A  61      -9.645  -1.295  19.564  1.00 96.34           C  
ATOM    880  HE2 TYR A  61     -10.316  -2.115  19.769  1.00 96.34           H  
ATOM    881  OH  TYR A  61      -9.879  -0.540  21.821  1.00 96.34           O  
ATOM    882  HH  TYR A  61      -9.550   0.118  22.438  1.00 96.34           H  
ATOM    883  CZ  TYR A  61      -9.334  -0.378  20.589  1.00 96.34           C  
ATOM    884  N   SER A  62      -8.243   0.892  13.291  1.00 96.11           N  
ATOM    885  H   SER A  62      -9.102   0.362  13.261  1.00 96.11           H  
ATOM    886  CA  SER A  62      -7.523   1.116  12.052  1.00 96.11           C  
ATOM    887  HA  SER A  62      -6.962   2.044  12.160  1.00 96.11           H  
ATOM    888  C   SER A  62      -8.468   1.253  10.880  1.00 96.11           C  
ATOM    889  CB  SER A  62      -6.562  -0.041  11.789  1.00 96.11           C  
ATOM    890  HB2 SER A  62      -5.872  -0.146  12.627  1.00 96.11           H  
ATOM    891  HB3 SER A  62      -5.992   0.159  10.882  1.00 96.11           H  
ATOM    892  O   SER A  62      -9.465   0.534  10.819  1.00 96.11           O  
ATOM    893  OG  SER A  62      -7.319  -1.234  11.638  1.00 96.11           O  
ATOM    894  HG  SER A  62      -8.230  -0.978  11.475  1.00 96.11           H  
ATOM    895  N   LYS A  63      -8.104   2.092   9.917  1.00 96.49           N  
ATOM    896  H   LYS A  63      -7.246   2.610  10.046  1.00 96.49           H  
ATOM    897  CA  LYS A  63      -8.821   2.241   8.647  1.00 96.49           C  
ATOM    898  HA  LYS A  63      -9.532   1.422   8.542  1.00 96.49           H  
ATOM    899  C   LYS A  63      -7.852   2.156   7.484  1.00 96.49           C  
ATOM    900  CB  LYS A  63      -9.618   3.555   8.639  1.00 96.49           C  
ATOM    901  HB2 LYS A  63     -10.231   3.595   7.738  1.00 96.49           H  
ATOM    902  HB3 LYS A  63     -10.298   3.555   9.491  1.00 96.49           H  
ATOM    903  O   LYS A  63      -6.722   2.631   7.597  1.00 96.49           O  
ATOM    904  CG  LYS A  63      -8.741   4.818   8.680  1.00 96.49           C  
ATOM    905  HG2 LYS A  63      -8.257   4.940   7.712  1.00 96.49           H  
ATOM    906  HG3 LYS A  63      -7.971   4.713   9.444  1.00 96.49           H  
ATOM    907  CD  LYS A  63      -9.570   6.071   8.988  1.00 96.49           C  
ATOM    908  HD2 LYS A  63      -9.891   6.048  10.029  1.00 96.49           H  
ATOM    909  HD3 LYS A  63     -10.450   6.096   8.344  1.00 96.49           H  
ATOM    910  CE  LYS A  63      -8.726   7.321   8.727  1.00 96.49           C  
ATOM    911  HE2 LYS A  63      -7.811   7.281   9.318  1.00 96.49           H  
ATOM    912  HE3 LYS A  63      -8.452   7.323   7.672  1.00 96.49           H  
ATOM    913  NZ  LYS A  63      -9.474   8.566   9.008  1.00 96.49           N  
ATOM    914  HZ1 LYS A  63     -10.378   8.513   8.561  1.00 96.49           H  
ATOM    915  HZ2 LYS A  63      -9.543   8.788   9.991  1.00 96.49           H  
ATOM    916  HZ3 LYS A  63      -9.076   9.344   8.501  1.00 96.49           H  
ATOM    917  N   PHE A  64      -8.297   1.579   6.370  1.00 97.72           N  
ATOM    918  H   PHE A  64      -9.218   1.165   6.372  1.00 97.72           H  
ATOM    919  CA  PHE A  64      -7.495   1.522   5.150  1.00 97.72           C  
ATOM    920  HA  PHE A  64      -6.635   0.875   5.319  1.00 97.72           H  
ATOM    921  C   PHE A  64      -7.012   2.904   4.728  1.00 97.72           C  
ATOM    922  CB  PHE A  64      -8.323   0.968   3.999  1.00 97.72           C  
ATOM    923  HB2 PHE A  64      -9.203   1.605   3.907  1.00 97.72           H  
ATOM    924  HB3 PHE A  64      -8.642  -0.049   4.225  1.00 97.72           H  
ATOM    925  O   PHE A  64      -7.801   3.848   4.621  1.00 97.72           O  
ATOM    926  CG  PHE A  64      -7.650   0.945   2.651  1.00 97.72           C  
ATOM    927  CD1 PHE A  64      -8.249   1.621   1.577  1.00 97.72           C  
ATOM    928  HD1 PHE A  64      -9.174   2.163   1.714  1.00 97.72           H  
ATOM    929  CD2 PHE A  64      -6.448   0.243   2.460  1.00 97.72           C  
ATOM    930  HD2 PHE A  64      -5.977  -0.255   3.294  1.00 97.72           H  
ATOM    931  CE1 PHE A  64      -7.664   1.568   0.307  1.00 97.72           C  
ATOM    932  HE1 PHE A  64      -8.161   2.055  -0.519  1.00 97.72           H  
ATOM    933  CE2 PHE A  64      -5.846   0.213   1.191  1.00 97.72           C  
ATOM    934  HE2 PHE A  64      -4.908  -0.303   1.049  1.00 97.72           H  
ATOM    935  CZ  PHE A  64      -6.460   0.869   0.112  1.00 97.72           C  
ATOM    936  HZ  PHE A  64      -6.009   0.829  -0.869  1.00 97.72           H  
ATOM    937  N   PHE A  65      -5.730   2.985   4.413  1.00 98.01           N  
ATOM    938  H   PHE A  65      -5.140   2.171   4.511  1.00 98.01           H  
ATOM    939  CA  PHE A  65      -5.165   4.140   3.751  1.00 98.01           C  
ATOM    940  HA  PHE A  65      -5.939   4.586   3.125  1.00 98.01           H  
ATOM    941  C   PHE A  65      -4.017   3.695   2.845  1.00 98.01           C  
ATOM    942  CB  PHE A  65      -4.760   5.171   4.808  1.00 98.01           C  
ATOM    943  HB2 PHE A  65      -5.571   5.277   5.528  1.00 98.01           H  
ATOM    944  HB3 PHE A  65      -3.891   4.810   5.357  1.00 98.01           H  
ATOM    945  O   PHE A  65      -3.366   2.681   3.110  1.00 98.01           O  
ATOM    946  CG  PHE A  65      -4.471   6.542   4.246  1.00 98.01           C  
ATOM    947  CD1 PHE A  65      -3.147   6.925   3.969  1.00 98.01           C  
ATOM    948  HD1 PHE A  65      -2.329   6.240   4.135  1.00 98.01           H  
ATOM    949  CD2 PHE A  65      -5.527   7.443   4.015  1.00 98.01           C  
ATOM    950  HD2 PHE A  65      -6.549   7.155   4.213  1.00 98.01           H  
ATOM    951  CE1 PHE A  65      -2.882   8.217   3.489  1.00 98.01           C  
ATOM    952  HE1 PHE A  65      -1.866   8.521   3.285  1.00 98.01           H  
ATOM    953  CE2 PHE A  65      -5.257   8.738   3.544  1.00 98.01           C  
ATOM    954  HE2 PHE A  65      -6.064   9.440   3.392  1.00 98.01           H  
ATOM    955  CZ  PHE A  65      -3.931   9.130   3.302  1.00 98.01           C  
ATOM    956  HZ  PHE A  65      -3.716  10.141   2.987  1.00 98.01           H  
ATOM    957  N   THR A  66      -3.776   4.422   1.757  1.00 98.08           N  
ATOM    958  H   THR A  66      -4.351   5.233   1.583  1.00 98.08           H  
ATOM    959  CA  THR A  66      -2.591   4.204   0.917  1.00 98.08           C  
ATOM    960  HA  THR A  66      -1.923   3.501   1.415  1.00 98.08           H  
ATOM    961  C   THR A  66      -1.829   5.505   0.748  1.00 98.08           C  
ATOM    962  CB  THR A  66      -2.935   3.590  -0.450  1.00 98.08           C  
ATOM    963  HB  THR A  66      -3.517   4.311  -1.025  1.00 98.08           H  
ATOM    964  O   THR A  66      -2.392   6.520   0.332  1.00 98.08           O  
ATOM    965  CG2 THR A  66      -1.752   3.261  -1.345  1.00 98.08           C  
ATOM    966 HG21 THR A  66      -1.071   2.567  -0.851  1.00 98.08           H  
ATOM    967 HG22 THR A  66      -2.118   2.819  -2.271  1.00 98.08           H  
ATOM    968 HG23 THR A  66      -1.227   4.179  -1.610  1.00 98.08           H  
ATOM    969  OG1 THR A  66      -3.675   2.397  -0.272  1.00 98.08           O  
ATOM    970  HG1 THR A  66      -4.357   2.608   0.370  1.00 98.08           H  
ATOM    971  N   TYR A  67      -0.533   5.436   1.021  1.00 98.00           N  
ATOM    972  H   TYR A  67      -0.157   4.553   1.336  1.00 98.00           H  
ATOM    973  CA  TYR A  67       0.424   6.416   0.532  1.00 98.00           C  
ATOM    974  HA  TYR A  67      -0.082   7.354   0.302  1.00 98.00           H  
ATOM    975  C   TYR A  67       1.068   5.896  -0.749  1.00 98.00           C  
ATOM    976  CB  TYR A  67       1.480   6.709   1.584  1.00 98.00           C  
ATOM    977  HB2 TYR A  67       1.974   5.784   1.885  1.00 98.00           H  
ATOM    978  HB3 TYR A  67       2.212   7.351   1.095  1.00 98.00           H  
ATOM    979  O   TYR A  67       1.143   4.688  -0.976  1.00 98.00           O  
ATOM    980  CG  TYR A  67       0.985   7.448   2.807  1.00 98.00           C  
ATOM    981  CD1 TYR A  67       1.001   8.852   2.821  1.00 98.00           C  
ATOM    982  HD1 TYR A  67       1.408   9.382   1.972  1.00 98.00           H  
ATOM    983  CD2 TYR A  67       0.569   6.749   3.950  1.00 98.00           C  
ATOM    984  HD2 TYR A  67       0.572   5.669   3.943  1.00 98.00           H  
ATOM    985  CE1 TYR A  67       0.580   9.563   3.959  1.00 98.00           C  
ATOM    986  HE1 TYR A  67       0.619  10.642   3.990  1.00 98.00           H  
ATOM    987  CE2 TYR A  67       0.166   7.448   5.102  1.00 98.00           C  
ATOM    988  HE2 TYR A  67      -0.138   6.905   5.985  1.00 98.00           H  
ATOM    989  OH  TYR A  67      -0.237   9.530   6.212  1.00 98.00           O  
ATOM    990  HH  TYR A  67      -0.475   8.943   6.934  1.00 98.00           H  
ATOM    991  CZ  TYR A  67       0.163   8.858   5.104  1.00 98.00           C  
ATOM    992  N   ILE A  68       1.538   6.796  -1.599  1.00 97.17           N  
ATOM    993  H   ILE A  68       1.567   7.767  -1.322  1.00 97.17           H  
ATOM    994  CA  ILE A  68       2.134   6.436  -2.883  1.00 97.17           C  
ATOM    995  HA  ILE A  68       2.443   5.392  -2.841  1.00 97.17           H  
ATOM    996  C   ILE A  68       3.385   7.263  -3.093  1.00 97.17           C  
ATOM    997  CB  ILE A  68       1.086   6.567  -4.014  1.00 97.17           C  
ATOM    998  HB  ILE A  68       0.272   5.892  -3.749  1.00 97.17           H  
ATOM    999  O   ILE A  68       3.330   8.461  -2.842  1.00 97.17           O  
ATOM   1000  CG1 ILE A  68       1.636   6.113  -5.382  1.00 97.17           C  
ATOM   1001 HG12 ILE A  68       2.409   6.803  -5.720  1.00 97.17           H  
ATOM   1002 HG13 ILE A  68       2.071   5.119  -5.284  1.00 97.17           H  
ATOM   1003  CG2 ILE A  68       0.481   7.973  -4.157  1.00 97.17           C  
ATOM   1004 HG21 ILE A  68       1.021   8.507  -4.940  1.00 97.17           H  
ATOM   1005 HG22 ILE A  68      -0.558   7.883  -4.474  1.00 97.17           H  
ATOM   1006 HG23 ILE A  68       0.503   8.517  -3.213  1.00 97.17           H  
ATOM   1007  CD1 ILE A  68       0.540   6.049  -6.450  1.00 97.17           C  
ATOM   1008 HD11 ILE A  68       0.102   7.030  -6.631  1.00 97.17           H  
ATOM   1009 HD12 ILE A  68      -0.229   5.355  -6.109  1.00 97.17           H  
ATOM   1010 HD13 ILE A  68       0.952   5.686  -7.392  1.00 97.17           H  
ATOM   1011  N   HIS A  69       4.460   6.656  -3.591  1.00 97.37           N  
ATOM   1012  H   HIS A  69       4.428   5.654  -3.709  1.00 97.37           H  
ATOM   1013  CA  HIS A  69       5.586   7.358  -4.207  1.00 97.37           C  
ATOM   1014  HA  HIS A  69       5.588   8.380  -3.828  1.00 97.37           H  
ATOM   1015  C   HIS A  69       5.430   7.406  -5.722  1.00 97.37           C  
ATOM   1016  CB  HIS A  69       6.927   6.737  -3.824  1.00 97.37           C  
ATOM   1017  HB2 HIS A  69       7.714   7.164  -4.446  1.00 97.37           H  
ATOM   1018  HB3 HIS A  69       6.905   5.660  -3.989  1.00 97.37           H  
ATOM   1019  O   HIS A  69       4.874   6.471  -6.306  1.00 97.37           O  
ATOM   1020  CG  HIS A  69       7.267   7.033  -2.399  1.00 97.37           C  
ATOM   1021  CD2 HIS A  69       7.349   6.134  -1.382  1.00 97.37           C  
ATOM   1022  HD2 HIS A  69       7.259   5.064  -1.494  1.00 97.37           H  
ATOM   1023  ND1 HIS A  69       7.574   8.264  -1.882  1.00 97.37           N  
ATOM   1024  HD1 HIS A  69       7.628   9.125  -2.406  1.00 97.37           H  
ATOM   1025  CE1 HIS A  69       7.850   8.098  -0.578  1.00 97.37           C  
ATOM   1026  HE1 HIS A  69       8.129   8.888   0.103  1.00 97.37           H  
ATOM   1027  NE2 HIS A  69       7.700   6.815  -0.219  1.00 97.37           N  
ATOM   1028  N   ARG A  70       5.889   8.489  -6.353  1.00 95.96           N  
ATOM   1029  H   ARG A  70       6.411   9.168  -5.817  1.00 95.96           H  
ATOM   1030  CA  ARG A  70       5.748   8.690  -7.799  1.00 95.96           C  
ATOM   1031  HA  ARG A  70       5.653   7.708  -8.262  1.00 95.96           H  
ATOM   1032  C   ARG A  70       6.975   9.346  -8.418  1.00 95.96           C  
ATOM   1033  CB  ARG A  70       4.461   9.465  -8.126  1.00 95.96           C  
ATOM   1034  HB2 ARG A  70       4.230   9.323  -9.182  1.00 95.96           H  
ATOM   1035  HB3 ARG A  70       3.640   9.043  -7.546  1.00 95.96           H  
ATOM   1036  O   ARG A  70       7.512  10.303  -7.872  1.00 95.96           O  
ATOM   1037  CG  ARG A  70       4.565  10.974  -7.856  1.00 95.96           C  
ATOM   1038  HG2 ARG A  70       4.982  11.155  -6.865  1.00 95.96           H  
ATOM   1039  HG3 ARG A  70       5.222  11.432  -8.595  1.00 95.96           H  
ATOM   1040  CD  ARG A  70       3.189  11.617  -7.976  1.00 95.96           C  
ATOM   1041  HD2 ARG A  70       2.490  11.106  -7.315  1.00 95.96           H  
ATOM   1042  HD3 ARG A  70       2.845  11.476  -9.001  1.00 95.96           H  
ATOM   1043  NE  ARG A  70       3.234  13.048  -7.631  1.00 95.96           N  
ATOM   1044  HE  ARG A  70       4.019  13.352  -7.073  1.00 95.96           H  
ATOM   1045  NH1 ARG A  70       1.427  13.662  -8.884  1.00 95.96           N  
ATOM   1046 HH11 ARG A  70       0.823  14.377  -9.264  1.00 95.96           H  
ATOM   1047 HH12 ARG A  70       1.593  12.854  -9.468  1.00 95.96           H  
ATOM   1048  NH2 ARG A  70       2.403  15.160  -7.527  1.00 95.96           N  
ATOM   1049 HH21 ARG A  70       1.770  15.861  -7.884  1.00 95.96           H  
ATOM   1050 HH22 ARG A  70       3.191  15.437  -6.958  1.00 95.96           H  
ATOM   1051  CZ  ARG A  70       2.354  13.950  -8.014  1.00 95.96           C  
ATOM   1052  N   TYR A  71       7.324   8.879  -9.607  1.00 96.65           N  
ATOM   1053  H   TYR A  71       6.837   8.063  -9.948  1.00 96.65           H  
ATOM   1054  CA  TYR A  71       8.330   9.466 -10.482  1.00 96.65           C  
ATOM   1055  HA  TYR A  71       8.598  10.463 -10.131  1.00 96.65           H  
ATOM   1056  C   TYR A  71       7.717   9.567 -11.876  1.00 96.65           C  
ATOM   1057  CB  TYR A  71       9.594   8.595 -10.490  1.00 96.65           C  
ATOM   1058  HB2 TYR A  71       9.381   7.649 -10.989  1.00 96.65           H  
ATOM   1059  HB3 TYR A  71      10.351   9.113 -11.079  1.00 96.65           H  
ATOM   1060  O   TYR A  71       7.470   8.541 -12.503  1.00 96.65           O  
ATOM   1061  CG  TYR A  71      10.162   8.296  -9.119  1.00 96.65           C  
ATOM   1062  CD1 TYR A  71      11.123   9.157  -8.555  1.00 96.65           C  
ATOM   1063  HD1 TYR A  71      11.460  10.029  -9.097  1.00 96.65           H  
ATOM   1064  CD2 TYR A  71       9.704   7.176  -8.396  1.00 96.65           C  
ATOM   1065  HD2 TYR A  71       8.944   6.532  -8.814  1.00 96.65           H  
ATOM   1066  CE1 TYR A  71      11.629   8.900  -7.268  1.00 96.65           C  
ATOM   1067  HE1 TYR A  71      12.352   9.564  -6.819  1.00 96.65           H  
ATOM   1068  CE2 TYR A  71      10.213   6.913  -7.114  1.00 96.65           C  
ATOM   1069  HE2 TYR A  71       9.876   6.062  -6.542  1.00 96.65           H  
ATOM   1070  OH  TYR A  71      11.659   7.482  -5.328  1.00 96.65           O  
ATOM   1071  HH  TYR A  71      12.318   8.099  -5.002  1.00 96.65           H  
ATOM   1072  CZ  TYR A  71      11.175   7.775  -6.553  1.00 96.65           C  
ATOM   1073  N   GLU A  72       7.425  10.779 -12.342  1.00 94.28           N  
ATOM   1074  H   GLU A  72       7.664  11.587 -11.785  1.00 94.28           H  
ATOM   1075  CA  GLU A  72       6.667  11.024 -13.579  1.00 94.28           C  
ATOM   1076  HA  GLU A  72       6.620  10.113 -14.176  1.00 94.28           H  
ATOM   1077  C   GLU A  72       7.354  12.115 -14.434  1.00 94.28           C  
ATOM   1078  CB  GLU A  72       5.200  11.414 -13.262  1.00 94.28           C  
ATOM   1079  HB2 GLU A  72       5.177  12.419 -12.840  1.00 94.28           H  
ATOM   1080  HB3 GLU A  72       4.653  11.433 -14.205  1.00 94.28           H  
ATOM   1081  O   GLU A  72       6.959  13.279 -14.365  1.00 94.28           O  
ATOM   1082  CG  GLU A  72       4.443  10.508 -12.281  1.00 94.28           C  
ATOM   1083  HG2 GLU A  72       4.882  10.624 -11.289  1.00 94.28           H  
ATOM   1084  HG3 GLU A  72       4.557   9.461 -12.561  1.00 94.28           H  
ATOM   1085  CD  GLU A  72       2.950  10.871 -12.212  1.00 94.28           C  
ATOM   1086  OE1 GLU A  72       2.167  10.317 -13.013  1.00 94.28           O  
ATOM   1087  OE2 GLU A  72       2.574  11.664 -11.309  1.00 94.28           O  
ATOM   1088  N   PRO A  73       8.380  11.793 -15.244  1.00 93.79           N  
ATOM   1089  CA  PRO A  73       9.121  10.532 -15.307  1.00 93.79           C  
ATOM   1090  HA  PRO A  73       8.490   9.677 -15.064  1.00 93.79           H  
ATOM   1091  C   PRO A  73      10.358  10.524 -14.383  1.00 93.79           C  
ATOM   1092  CB  PRO A  73       9.534  10.437 -16.779  1.00 93.79           C  
ATOM   1093  HB2 PRO A  73       8.693  10.073 -17.369  1.00 93.79           H  
ATOM   1094  HB3 PRO A  73      10.403   9.796 -16.927  1.00 93.79           H  
ATOM   1095  O   PRO A  73      10.908  11.567 -14.031  1.00 93.79           O  
ATOM   1096  CG  PRO A  73       9.830  11.894 -17.149  1.00 93.79           C  
ATOM   1097  HG2 PRO A  73      10.848  12.148 -16.855  1.00 93.79           H  
ATOM   1098  HG3 PRO A  73       9.684  12.075 -18.213  1.00 93.79           H  
ATOM   1099  CD  PRO A  73       8.838  12.692 -16.299  1.00 93.79           C  
ATOM   1100  HD2 PRO A  73       9.321  13.571 -15.874  1.00 93.79           H  
ATOM   1101  HD3 PRO A  73       7.988  12.993 -16.912  1.00 93.79           H  
ATOM   1102  N   LEU A  74      10.867   9.333 -14.058  1.00 96.65           N  
ATOM   1103  H   LEU A  74      10.372   8.513 -14.377  1.00 96.65           H  
ATOM   1104  CA  LEU A  74      12.274   9.150 -13.695  1.00 96.65           C  
ATOM   1105  HA  LEU A  74      12.566   9.945 -13.009  1.00 96.65           H  
ATOM   1106  C   LEU A  74      13.107   9.254 -14.981  1.00 96.65           C  
ATOM   1107  CB  LEU A  74      12.468   7.783 -13.006  1.00 96.65           C  
ATOM   1108  HB2 LEU A  74      12.237   7.001 -13.730  1.00 96.65           H  
ATOM   1109  HB3 LEU A  74      11.763   7.686 -12.181  1.00 96.65           H  
ATOM   1110  O   LEU A  74      12.908   8.467 -15.910  1.00 96.65           O  
ATOM   1111  CG  LEU A  74      13.892   7.546 -12.465  1.00 96.65           C  
ATOM   1112  HG  LEU A  74      14.622   7.726 -13.255  1.00 96.65           H  
ATOM   1113  CD1 LEU A  74      14.209   8.452 -11.274  1.00 96.65           C  
ATOM   1114 HD11 LEU A  74      13.477   8.303 -10.481  1.00 96.65           H  
ATOM   1115 HD12 LEU A  74      14.204   9.498 -11.581  1.00 96.65           H  
ATOM   1116 HD13 LEU A  74      15.199   8.213 -10.886  1.00 96.65           H  
ATOM   1117  CD2 LEU A  74      14.038   6.098 -12.001  1.00 96.65           C  
ATOM   1118 HD21 LEU A  74      15.049   5.931 -11.630  1.00 96.65           H  
ATOM   1119 HD22 LEU A  74      13.322   5.888 -11.206  1.00 96.65           H  
ATOM   1120 HD23 LEU A  74      13.855   5.426 -12.840  1.00 96.65           H  
ATOM   1121  N   ALA A  75      14.009  10.235 -15.056  1.00 96.32           N  
ATOM   1122  H   ALA A  75      14.104  10.868 -14.276  1.00 96.32           H  
ATOM   1123  CA  ALA A  75      14.827  10.464 -16.247  1.00 96.32           C  
ATOM   1124  HA  ALA A  75      14.152  10.568 -17.097  1.00 96.32           H  
ATOM   1125  C   ALA A  75      15.766   9.279 -16.546  1.00 96.32           C  
ATOM   1126  CB  ALA A  75      15.589  11.787 -16.090  1.00 96.32           C  
ATOM   1127  HB1 ALA A  75      16.183  11.980 -16.983  1.00 96.32           H  
ATOM   1128  HB2 ALA A  75      14.883  12.605 -15.951  1.00 96.32           H  
ATOM   1129  HB3 ALA A  75      16.253  11.739 -15.227  1.00 96.32           H  
ATOM   1130  O   ALA A  75      16.245   8.603 -15.633  1.00 96.32           O  
ATOM   1131  N   ALA A  76      16.058   9.053 -17.830  1.00 95.86           N  
ATOM   1132  H   ALA A  76      15.667   9.664 -18.534  1.00 95.86           H  
ATOM   1133  CA  ALA A  76      16.948   7.982 -18.273  1.00 95.86           C  
ATOM   1134  HA  ALA A  76      16.501   7.025 -18.003  1.00 95.86           H  
ATOM   1135  C   ALA A  76      18.328   8.088 -17.602  1.00 95.86           C  
ATOM   1136  CB  ALA A  76      17.078   8.051 -19.798  1.00 95.86           C  
ATOM   1137  HB1 ALA A  76      17.544   8.992 -20.090  1.00 95.86           H  
ATOM   1138  HB2 ALA A  76      17.695   7.227 -20.157  1.00 95.86           H  
ATOM   1139  HB3 ALA A  76      16.093   7.979 -20.260  1.00 95.86           H  
ATOM   1140  O   ALA A  76      18.976   9.134 -17.650  1.00 95.86           O  
ATOM   1141  N   GLY A  77      18.782   7.002 -16.977  1.00 95.51           N  
ATOM   1142  H   GLY A  77      18.185   6.187 -16.963  1.00 95.51           H  
ATOM   1143  CA  GLY A  77      20.071   6.924 -16.290  1.00 95.51           C  
ATOM   1144  HA2 GLY A  77      20.848   7.313 -16.948  1.00 95.51           H  
ATOM   1145  HA3 GLY A  77      20.283   5.875 -16.083  1.00 95.51           H  
ATOM   1146  C   GLY A  77      20.154   7.690 -14.964  1.00 95.51           C  
ATOM   1147  O   GLY A  77      21.225   7.689 -14.352  1.00 95.51           O  
ATOM   1148  N   ALA A  78      19.064   8.314 -14.499  1.00 96.57           N  
ATOM   1149  H   ALA A  78      18.207   8.268 -15.032  1.00 96.57           H  
ATOM   1150  CA  ALA A  78      19.037   9.018 -13.222  1.00 96.57           C  
ATOM   1151  HA  ALA A  78      19.813   9.783 -13.249  1.00 96.57           H  
ATOM   1152  C   ALA A  78      19.350   8.071 -12.051  1.00 96.57           C  
ATOM   1153  CB  ALA A  78      17.690   9.723 -13.046  1.00 96.57           C  
ATOM   1154  HB1 ALA A  78      17.506  10.372 -13.903  1.00 96.57           H  
ATOM   1155  HB2 ALA A  78      17.714  10.332 -12.143  1.00 96.57           H  
ATOM   1156  HB3 ALA A  78      16.890   8.987 -12.969  1.00 96.57           H  
ATOM   1157  O   ALA A  78      19.007   6.885 -12.064  1.00 96.57           O  
ATOM   1158  N   ARG A  79      20.027   8.598 -11.030  1.00 96.00           N  
ATOM   1159  H   ARG A  79      20.195   9.594 -11.032  1.00 96.00           H  
ATOM   1160  CA  ARG A  79      20.451   7.871  -9.828  1.00 96.00           C  
ATOM   1161  HA  ARG A  79      19.968   6.895  -9.779  1.00 96.00           H  
ATOM   1162  C   ARG A  79      19.998   8.631  -8.597  1.00 96.00           C  
ATOM   1163  CB  ARG A  79      21.983   7.717  -9.799  1.00 96.00           C  
ATOM   1164  HB2 ARG A  79      22.432   8.710  -9.787  1.00 96.00           H  
ATOM   1165  HB3 ARG A  79      22.269   7.219  -8.872  1.00 96.00           H  
ATOM   1166  O   ARG A  79      20.050   9.857  -8.616  1.00 96.00           O  
ATOM   1167  CG  ARG A  79      22.580   6.940 -10.979  1.00 96.00           C  
ATOM   1168  HG2 ARG A  79      23.666   6.951 -10.891  1.00 96.00           H  
ATOM   1169  HG3 ARG A  79      22.304   7.422 -11.917  1.00 96.00           H  
ATOM   1170  CD  ARG A  79      22.094   5.495 -10.972  1.00 96.00           C  
ATOM   1171  HD2 ARG A  79      21.005   5.509 -11.006  1.00 96.00           H  
ATOM   1172  HD3 ARG A  79      22.413   5.014 -10.047  1.00 96.00           H  
ATOM   1173  NE  ARG A  79      22.607   4.752 -12.136  1.00 96.00           N  
ATOM   1174  HE  ARG A  79      23.282   5.227 -12.718  1.00 96.00           H  
ATOM   1175  NH1 ARG A  79      21.041   3.130 -11.977  1.00 96.00           N  
ATOM   1176 HH11 ARG A  79      20.348   2.669 -12.550  1.00 96.00           H  
ATOM   1177 HH12 ARG A  79      20.748   3.572 -11.117  1.00 96.00           H  
ATOM   1178  NH2 ARG A  79      22.282   3.236 -13.816  1.00 96.00           N  
ATOM   1179 HH21 ARG A  79      22.930   3.747 -14.398  1.00 96.00           H  
ATOM   1180 HH22 ARG A  79      21.518   2.764 -14.278  1.00 96.00           H  
ATOM   1181  CZ  ARG A  79      21.995   3.705 -12.638  1.00 96.00           C  
ATOM   1182  N   ASP A  80      19.623   7.893  -7.558  1.00 94.90           N  
ATOM   1183  H   ASP A  80      19.593   6.888  -7.657  1.00 94.90           H  
ATOM   1184  CA  ASP A  80      19.357   8.432  -6.221  1.00 94.90           C  
ATOM   1185  HA  ASP A  80      18.896   7.624  -5.652  1.00 94.90           H  
ATOM   1186  C   ASP A  80      18.333   9.587  -6.211  1.00 94.90           C  
ATOM   1187  CB  ASP A  80      20.705   8.759  -5.553  1.00 94.90           C  
ATOM   1188  HB2 ASP A  80      21.449   8.035  -5.884  1.00 94.90           H  
ATOM   1189  HB3 ASP A  80      21.043   9.744  -5.875  1.00 94.90           H  
ATOM   1190  O   ASP A  80      18.481  10.594  -5.523  1.00 94.90           O  
ATOM   1191  CG  ASP A  80      20.662   8.685  -4.027  1.00 94.90           C  
ATOM   1192  OD1 ASP A  80      20.026   7.729  -3.532  1.00 94.90           O  
ATOM   1193  OD2 ASP A  80      21.395   9.476  -3.392  1.00 94.90           O  
ATOM   1194  N   VAL A  81      17.287   9.472  -7.038  1.00 97.30           N  
ATOM   1195  H   VAL A  81      17.195   8.618  -7.570  1.00 97.30           H  
ATOM   1196  CA  VAL A  81      16.213  10.470  -7.113  1.00 97.30           C  
ATOM   1197  HA  VAL A  81      16.653  11.456  -6.964  1.00 97.30           H  
ATOM   1198  C   VAL A  81      15.216  10.217  -5.991  1.00 97.30           C  
ATOM   1199  CB  VAL A  81      15.513  10.474  -8.482  1.00 97.30           C  
ATOM   1200  HB  VAL A  81      15.040   9.506  -8.650  1.00 97.30           H  
ATOM   1201  O   VAL A  81      14.667   9.120  -5.880  1.00 97.30           O  
ATOM   1202  CG1 VAL A  81      14.436  11.567  -8.560  1.00 97.30           C  
ATOM   1203 HG11 VAL A  81      13.655  11.386  -7.822  1.00 97.30           H  
ATOM   1204 HG12 VAL A  81      13.975  11.561  -9.548  1.00 97.30           H  
ATOM   1205 HG13 VAL A  81      14.881  12.545  -8.376  1.00 97.30           H  
ATOM   1206  CG2 VAL A  81      16.519  10.735  -9.611  1.00 97.30           C  
ATOM   1207 HG21 VAL A  81      17.223   9.906  -9.673  1.00 97.30           H  
ATOM   1208 HG22 VAL A  81      17.072  11.653  -9.412  1.00 97.30           H  
ATOM   1209 HG23 VAL A  81      15.995  10.825 -10.562  1.00 97.30           H  
ATOM   1210  N   ILE A  82      14.950  11.239  -5.182  1.00 96.63           N  
ATOM   1211  H   ILE A  82      15.451  12.105  -5.324  1.00 96.63           H  
ATOM   1212  CA  ILE A  82      14.146  11.114  -3.964  1.00 96.63           C  
ATOM   1213  HA  ILE A  82      14.131  10.061  -3.682  1.00 96.63           H  
ATOM   1214  C   ILE A  82      12.702  11.564  -4.212  1.00 96.63           C  
ATOM   1215  CB  ILE A  82      14.805  11.862  -2.780  1.00 96.63           C  
ATOM   1216  HB  ILE A  82      14.773  12.933  -2.978  1.00 96.63           H  
ATOM   1217  O   ILE A  82      12.474  12.678  -4.679  1.00 96.63           O  
ATOM   1218  CG1 ILE A  82      16.284  11.434  -2.646  1.00 96.63           C  
ATOM   1219 HG12 ILE A  82      16.827  11.714  -3.549  1.00 96.63           H  
ATOM   1220 HG13 ILE A  82      16.316  10.348  -2.566  1.00 96.63           H  
ATOM   1221  CG2 ILE A  82      14.024  11.580  -1.480  1.00 96.63           C  
ATOM   1222 HG21 ILE A  82      14.447  12.147  -0.651  1.00 96.63           H  
ATOM   1223 HG22 ILE A  82      14.068  10.516  -1.248  1.00 96.63           H  
ATOM   1224 HG23 ILE A  82      12.981  11.883  -1.581  1.00 96.63           H  
ATOM   1225  CD1 ILE A  82      17.053  12.062  -1.478  1.00 96.63           C  
ATOM   1226 HD11 ILE A  82      18.104  11.782  -1.553  1.00 96.63           H  
ATOM   1227 HD12 ILE A  82      16.666  11.700  -0.525  1.00 96.63           H  
ATOM   1228 HD13 ILE A  82      16.971  13.148  -1.521  1.00 96.63           H  
ATOM   1229  N   ASP A  83      11.732  10.728  -3.836  1.00 97.41           N  
ATOM   1230  H   ASP A  83      12.013   9.837  -3.452  1.00 97.41           H  
ATOM   1231  CA  ASP A  83      10.350  11.150  -3.560  1.00 97.41           C  
ATOM   1232  HA  ASP A  83      10.264  12.224  -3.723  1.00 97.41           H  
ATOM   1233  C   ASP A  83      10.055  10.871  -2.084  1.00 97.41           C  
ATOM   1234  CB  ASP A  83       9.332  10.461  -4.492  1.00 97.41           C  
ATOM   1235  HB2 ASP A  83       9.353   9.386  -4.308  1.00 97.41           H  
ATOM   1236  HB3 ASP A  83       9.632  10.631  -5.526  1.00 97.41           H  
ATOM   1237  O   ASP A  83      10.432   9.823  -1.558  1.00 97.41           O  
ATOM   1238  CG  ASP A  83       7.888  10.981  -4.316  1.00 97.41           C  
ATOM   1239  OD1 ASP A  83       7.669  12.209  -4.261  1.00 97.41           O  
ATOM   1240  OD2 ASP A  83       6.941  10.160  -4.222  1.00 97.41           O  
ATOM   1241  N   GLN A  84       9.388  11.801  -1.405  1.00 96.50           N  
ATOM   1242  H   GLN A  84       9.012  12.594  -1.905  1.00 96.50           H  
ATOM   1243  CA  GLN A  84       9.107  11.688   0.026  1.00 96.50           C  
ATOM   1244  HA  GLN A  84       9.118  10.631   0.291  1.00 96.50           H  
ATOM   1245  C   GLN A  84       7.720  12.219   0.376  1.00 96.50           C  
ATOM   1246  CB  GLN A  84      10.215  12.346   0.864  1.00 96.50           C  
ATOM   1247  HB2 GLN A  84      10.044  12.098   1.912  1.00 96.50           H  
ATOM   1248  HB3 GLN A  84      11.171  11.914   0.567  1.00 96.50           H  
ATOM   1249  O   GLN A  84       7.216  13.151  -0.253  1.00 96.50           O  
ATOM   1250  CG  GLN A  84      10.301  13.873   0.723  1.00 96.50           C  
ATOM   1251  HG2 GLN A  84      10.455  14.127  -0.326  1.00 96.50           H  
ATOM   1252  HG3 GLN A  84       9.366  14.325   1.053  1.00 96.50           H  
ATOM   1253  CD  GLN A  84      11.436  14.489   1.537  1.00 96.50           C  
ATOM   1254  NE2 GLN A  84      11.677  15.773   1.388  1.00 96.50           N  
ATOM   1255 HE21 GLN A  84      11.151  16.324   0.725  1.00 96.50           H  
ATOM   1256 HE22 GLN A  84      12.452  16.130   1.928  1.00 96.50           H  
ATOM   1257  OE1 GLN A  84      12.128  13.862   2.319  1.00 96.50           O  
ATOM   1258  N   PHE A  85       7.116  11.653   1.416  1.00 95.62           N  
ATOM   1259  H   PHE A  85       7.580  10.888   1.885  1.00 95.62           H  
ATOM   1260  CA  PHE A  85       5.908  12.192   2.032  1.00 95.62           C  
ATOM   1261  HA  PHE A  85       5.840  13.252   1.788  1.00 95.62           H  
ATOM   1262  C   PHE A  85       5.988  12.093   3.552  1.00 95.62           C  
ATOM   1263  CB  PHE A  85       4.651  11.506   1.476  1.00 95.62           C  
ATOM   1264  HB2 PHE A  85       4.568  11.743   0.415  1.00 95.62           H  
ATOM   1265  HB3 PHE A  85       3.776  11.928   1.970  1.00 95.62           H  
ATOM   1266  O   PHE A  85       6.666  11.229   4.109  1.00 95.62           O  
ATOM   1267  CG  PHE A  85       4.611  10.002   1.649  1.00 95.62           C  
ATOM   1268  CD1 PHE A  85       4.891   9.164   0.554  1.00 95.62           C  
ATOM   1269  HD1 PHE A  85       5.143   9.589  -0.406  1.00 95.62           H  
ATOM   1270  CD2 PHE A  85       4.288   9.434   2.896  1.00 95.62           C  
ATOM   1271  HD2 PHE A  85       4.053  10.063   3.743  1.00 95.62           H  
ATOM   1272  CE1 PHE A  85       4.852   7.770   0.705  1.00 95.62           C  
ATOM   1273  HE1 PHE A  85       5.067   7.131  -0.139  1.00 95.62           H  
ATOM   1274  CE2 PHE A  85       4.270   8.038   3.043  1.00 95.62           C  
ATOM   1275  HE2 PHE A  85       4.009   7.590   3.990  1.00 95.62           H  
ATOM   1276  CZ  PHE A  85       4.554   7.208   1.953  1.00 95.62           C  
ATOM   1277  HZ  PHE A  85       4.503   6.134   2.063  1.00 95.62           H  
ATOM   1278  N   GLN A  86       5.266  12.982   4.228  1.00 96.46           N  
ATOM   1279  H   GLN A  86       4.695  13.643   3.721  1.00 96.46           H  
ATOM   1280  CA  GLN A  86       5.109  12.930   5.674  1.00 96.46           C  
ATOM   1281  HA  GLN A  86       5.989  12.455   6.107  1.00 96.46           H  
ATOM   1282  C   GLN A  86       3.881  12.088   6.032  1.00 96.46           C  
ATOM   1283  CB  GLN A  86       5.031  14.356   6.226  1.00 96.46           C  
ATOM   1284  HB2 GLN A  86       5.808  14.961   5.758  1.00 96.46           H  
ATOM   1285  HB3 GLN A  86       4.061  14.790   5.985  1.00 96.46           H  
ATOM   1286  O   GLN A  86       2.833  12.217   5.398  1.00 96.46           O  
ATOM   1287  CG  GLN A  86       5.254  14.388   7.742  1.00 96.46           C  
ATOM   1288  HG2 GLN A  86       4.491  13.793   8.244  1.00 96.46           H  
ATOM   1289  HG3 GLN A  86       6.231  13.967   7.981  1.00 96.46           H  
ATOM   1290  CD  GLN A  86       5.199  15.814   8.262  1.00 96.46           C  
ATOM   1291  NE2 GLN A  86       4.058  16.267   8.733  1.00 96.46           N  
ATOM   1292 HE21 GLN A  86       4.070  17.211   9.091  1.00 96.46           H  
ATOM   1293 HE22 GLN A  86       3.267  15.646   8.824  1.00 96.46           H  
ATOM   1294  OE1 GLN A  86       6.161  16.560   8.219  1.00 96.46           O  
ATOM   1295  N   ILE A  87       4.013  11.244   7.051  1.00 96.72           N  
ATOM   1296  H   ILE A  87       4.915  11.179   7.500  1.00 96.72           H  
ATOM   1297  CA  ILE A  87       2.893  10.540   7.669  1.00 96.72           C  
ATOM   1298  HA  ILE A  87       2.255  10.143   6.880  1.00 96.72           H  
ATOM   1299  C   ILE A  87       2.075  11.538   8.478  1.00 96.72           C  
ATOM   1300  CB  ILE A  87       3.382   9.374   8.558  1.00 96.72           C  
ATOM   1301  HB  ILE A  87       3.969   9.791   9.377  1.00 96.72           H  
ATOM   1302  O   ILE A  87       2.623  12.297   9.280  1.00 96.72           O  
ATOM   1303  CG1 ILE A  87       4.293   8.386   7.801  1.00 96.72           C  
ATOM   1304 HG12 ILE A  87       5.199   8.899   7.479  1.00 96.72           H  
ATOM   1305 HG13 ILE A  87       4.601   7.600   8.490  1.00 96.72           H  
ATOM   1306  CG2 ILE A  87       2.199   8.603   9.176  1.00 96.72           C  
ATOM   1307 HG21 ILE A  87       1.520   8.250   8.400  1.00 96.72           H  
ATOM   1308 HG22 ILE A  87       2.571   7.755   9.751  1.00 96.72           H  
ATOM   1309 HG23 ILE A  87       1.644   9.244   9.860  1.00 96.72           H  
ATOM   1310  CD1 ILE A  87       3.650   7.737   6.573  1.00 96.72           C  
ATOM   1311 HD11 ILE A  87       3.305   8.501   5.877  1.00 96.72           H  
ATOM   1312 HD12 ILE A  87       4.401   7.120   6.080  1.00 96.72           H  
ATOM   1313 HD13 ILE A  87       2.813   7.102   6.864  1.00 96.72           H  
ATOM   1314  N   ASP A  88       0.760  11.508   8.293  1.00 94.17           N  
ATOM   1315  H   ASP A  88       0.397  10.974   7.516  1.00 94.17           H  
ATOM   1316  CA  ASP A  88      -0.166  12.343   9.048  1.00 94.17           C  
ATOM   1317  HA  ASP A  88       0.034  13.382   8.785  1.00 94.17           H  
ATOM   1318  C   ASP A  88       0.034  12.196  10.568  1.00 94.17           C  
ATOM   1319  CB  ASP A  88      -1.611  12.023   8.642  1.00 94.17           C  
ATOM   1320  HB2 ASP A  88      -1.795  10.960   8.795  1.00 94.17           H  
ATOM   1321  HB3 ASP A  88      -2.281  12.588   9.290  1.00 94.17           H  
ATOM   1322  O   ASP A  88       0.304  11.116  11.095  1.00 94.17           O  
ATOM   1323  CG  ASP A  88      -1.947  12.394   7.192  1.00 94.17           C  
ATOM   1324  OD1 ASP A  88      -1.280  13.278   6.623  1.00 94.17           O  
ATOM   1325  OD2 ASP A  88      -2.920  11.804   6.668  1.00 94.17           O  
ATOM   1326  N   GLY A  89      -0.092  13.306  11.298  1.00 94.02           N  
ATOM   1327  H   GLY A  89      -0.260  14.177  10.815  1.00 94.02           H  
ATOM   1328  CA  GLY A  89       0.163  13.343  12.743  1.00 94.02           C  
ATOM   1329  HA2 GLY A  89       0.240  14.385  13.055  1.00 94.02           H  
ATOM   1330  HA3 GLY A  89       1.118  12.859  12.942  1.00 94.02           H  
ATOM   1331  C   GLY A  89      -0.908  12.665  13.608  1.00 94.02           C  
ATOM   1332  O   GLY A  89      -0.732  12.525  14.823  1.00 94.02           O  
ATOM   1333  N   ASP A  90      -2.027  12.251  13.012  1.00 93.74           N  
ATOM   1334  H   ASP A  90      -2.064  12.264  12.002  1.00 93.74           H  
ATOM   1335  CA  ASP A  90      -3.192  11.708  13.714  1.00 93.74           C  
ATOM   1336  HA  ASP A  90      -3.313  12.267  14.641  1.00 93.74           H  
ATOM   1337  C   ASP A  90      -3.025  10.232  14.108  1.00 93.74           C  
ATOM   1338  CB  ASP A  90      -4.464  11.952  12.874  1.00 93.74           C  
ATOM   1339  HB2 ASP A  90      -5.323  11.714  13.501  1.00 93.74           H  
ATOM   1340  HB3 ASP A  90      -4.525  13.013  12.635  1.00 93.74           H  
ATOM   1341  O   ASP A  90      -3.517   9.809  15.163  1.00 93.74           O  
ATOM   1342  CG  ASP A  90      -4.580  11.147  11.563  1.00 93.74           C  
ATOM   1343  OD1 ASP A  90      -3.564  10.909  10.879  1.00 93.74           O  
ATOM   1344  OD2 ASP A  90      -5.711  10.743  11.202  1.00 93.74           O  
ATOM   1345  N   ALA A  91      -2.282   9.463  13.314  1.00 95.96           N  
ATOM   1346  H   ALA A  91      -1.881   9.880  12.486  1.00 95.96           H  
ATOM   1347  CA  ALA A  91      -2.137   8.021  13.459  1.00 95.96           C  
ATOM   1348  HA  ALA A  91      -2.274   7.733  14.502  1.00 95.96           H  
ATOM   1349  C   ALA A  91      -0.762   7.526  13.012  1.00 95.96           C  
ATOM   1350  CB  ALA A  91      -3.228   7.353  12.622  1.00 95.96           C  
ATOM   1351  HB1 ALA A  91      -4.203   7.585  13.049  1.00 95.96           H  
ATOM   1352  HB2 ALA A  91      -3.179   7.723  11.598  1.00 95.96           H  
ATOM   1353  HB3 ALA A  91      -3.090   6.272  12.616  1.00 95.96           H  
ATOM   1354  O   ALA A  91      -0.112   8.128  12.163  1.00 95.96           O  
ATOM   1355  N   ASP A  92      -0.360   6.373  13.540  1.00 96.58           N  
ATOM   1356  H   ASP A  92      -1.003   5.857  14.123  1.00 96.58           H  
ATOM   1357  CA  ASP A  92       0.758   5.637  12.955  1.00 96.58           C  
ATOM   1358  HA  ASP A  92       1.556   6.332  12.693  1.00 96.58           H  
ATOM   1359  C   ASP A  92       0.275   4.955  11.669  1.00 96.58           C  
ATOM   1360  CB  ASP A  92       1.322   4.626  13.961  1.00 96.58           C  
ATOM   1361  HB2 ASP A  92       0.537   3.915  14.219  1.00 96.58           H  
ATOM   1362  HB3 ASP A  92       2.131   4.070  13.486  1.00 96.58           H  
ATOM   1363  O   ASP A  92      -0.911   4.645  11.524  1.00 96.58           O  
ATOM   1364  CG  ASP A  92       1.864   5.266  15.247  1.00 96.58           C  
ATOM   1365  OD1 ASP A  92       2.171   6.486  15.265  1.00 96.58           O  
ATOM   1366  OD2 ASP A  92       1.945   4.515  16.242  1.00 96.58           O  
ATOM   1367  N   PHE A  93       1.175   4.693  10.726  1.00 97.26           N  
ATOM   1368  H   PHE A  93       2.142   4.928  10.899  1.00 97.26           H  
ATOM   1369  CA  PHE A  93       0.829   4.028   9.475  1.00 97.26           C  
ATOM   1370  HA  PHE A  93      -0.247   3.852   9.450  1.00 97.26           H  
ATOM   1371  C   PHE A  93       1.496   2.664   9.374  1.00 97.26           C  
ATOM   1372  CB  PHE A  93       1.151   4.925   8.282  1.00 97.26           C  
ATOM   1373  HB2 PHE A  93       0.659   5.888   8.422  1.00 97.26           H  
ATOM   1374  HB3 PHE A  93       2.226   5.101   8.238  1.00 97.26           H  
ATOM   1375  O   PHE A  93       2.712   2.539   9.497  1.00 97.26           O  
ATOM   1376  CG  PHE A  93       0.671   4.328   6.977  1.00 97.26           C  
ATOM   1377  CD1 PHE A  93       1.585   3.918   5.991  1.00 97.26           C  
ATOM   1378  HD1 PHE A  93       2.646   4.045   6.149  1.00 97.26           H  
ATOM   1379  CD2 PHE A  93      -0.709   4.157   6.762  1.00 97.26           C  
ATOM   1380  HD2 PHE A  93      -1.414   4.467   7.518  1.00 97.26           H  
ATOM   1381  CE1 PHE A  93       1.118   3.366   4.786  1.00 97.26           C  
ATOM   1382  HE1 PHE A  93       1.808   3.129   3.990  1.00 97.26           H  
ATOM   1383  CE2 PHE A  93      -1.169   3.560   5.578  1.00 97.26           C  
ATOM   1384  HE2 PHE A  93      -2.225   3.391   5.429  1.00 97.26           H  
ATOM   1385  CZ  PHE A  93      -0.258   3.172   4.587  1.00 97.26           C  
ATOM   1386  HZ  PHE A  93      -0.623   2.733   3.671  1.00 97.26           H  
ATOM   1387  N   TRP A  94       0.700   1.621   9.167  1.00 96.81           N  
ATOM   1388  H   TRP A  94      -0.294   1.779   9.082  1.00 96.81           H  
ATOM   1389  CA  TRP A  94       1.197   0.254   9.036  1.00 96.81           C  
ATOM   1390  HA  TRP A  94       2.249   0.203   9.316  1.00 96.81           H  
ATOM   1391  C   TRP A  94       1.074  -0.187   7.584  1.00 96.81           C  
ATOM   1392  CB  TRP A  94       0.427  -0.668   9.985  1.00 96.81           C  
ATOM   1393  HB2 TRP A  94       0.691  -1.698   9.744  1.00 96.81           H  
ATOM   1394  HB3 TRP A  94      -0.640  -0.561   9.788  1.00 96.81           H  
ATOM   1395  O   TRP A  94      -0.037  -0.315   7.082  1.00 96.81           O  
ATOM   1396  CG  TRP A  94       0.648  -0.478  11.459  1.00 96.81           C  
ATOM   1397  CD1 TRP A  94       1.298   0.542  12.073  1.00 96.81           C  
ATOM   1398  HD1 TRP A  94       1.774   1.376  11.578  1.00 96.81           H  
ATOM   1399  CD2 TRP A  94       0.163  -1.329  12.537  1.00 96.81           C  
ATOM   1400  CE2 TRP A  94       0.529  -0.739  13.784  1.00 96.81           C  
ATOM   1401  CE3 TRP A  94      -0.600  -2.516  12.582  1.00 96.81           C  
ATOM   1402  HE3 TRP A  94      -0.928  -2.961  11.655  1.00 96.81           H  
ATOM   1403  NE1 TRP A  94       1.217   0.402  13.441  1.00 96.81           N  
ATOM   1404  HE1 TRP A  94       1.533   1.114  14.084  1.00 96.81           H  
ATOM   1405  CH2 TRP A  94      -0.591  -2.486  15.026  1.00 96.81           C  
ATOM   1406  HH2 TRP A  94      -0.908  -2.916  15.964  1.00 96.81           H  
ATOM   1407  CZ2 TRP A  94       0.166  -1.302  15.015  1.00 96.81           C  
ATOM   1408  HZ2 TRP A  94       0.428  -0.804  15.936  1.00 96.81           H  
ATOM   1409  CZ3 TRP A  94      -0.970  -3.091  13.813  1.00 96.81           C  
ATOM   1410  HZ3 TRP A  94      -1.573  -3.988  13.829  1.00 96.81           H  
ATOM   1411  N   ILE A  95       2.197  -0.435   6.910  1.00 97.09           N  
ATOM   1412  H   ILE A  95       3.076  -0.319   7.395  1.00 97.09           H  
ATOM   1413  CA  ILE A  95       2.224  -0.952   5.537  1.00 97.09           C  
ATOM   1414  HA  ILE A  95       1.374  -0.541   4.992  1.00 97.09           H  
ATOM   1415  C   ILE A  95       2.089  -2.471   5.594  1.00 97.09           C  
ATOM   1416  CB  ILE A  95       3.509  -0.553   4.781  1.00 97.09           C  
ATOM   1417  HB  ILE A  95       4.345  -1.073   5.249  1.00 97.09           H  
ATOM   1418  O   ILE A  95       2.990  -3.170   6.058  1.00 97.09           O  
ATOM   1419  CG1 ILE A  95       3.776   0.964   4.846  1.00 97.09           C  
ATOM   1420 HG12 ILE A  95       2.983   1.457   4.285  1.00 97.09           H  
ATOM   1421 HG13 ILE A  95       3.734   1.313   5.878  1.00 97.09           H  
ATOM   1422  CG2 ILE A  95       3.425  -1.037   3.317  1.00 97.09           C  
ATOM   1423 HG21 ILE A  95       2.618  -0.523   2.795  1.00 97.09           H  
ATOM   1424 HG22 ILE A  95       3.244  -2.111   3.276  1.00 97.09           H  
ATOM   1425 HG23 ILE A  95       4.369  -0.857   2.804  1.00 97.09           H  
ATOM   1426  CD1 ILE A  95       5.129   1.411   4.281  1.00 97.09           C  
ATOM   1427 HD11 ILE A  95       5.938   0.990   4.878  1.00 97.09           H  
ATOM   1428 HD12 ILE A  95       5.246   1.099   3.243  1.00 97.09           H  
ATOM   1429 HD13 ILE A  95       5.188   2.499   4.314  1.00 97.09           H  
ATOM   1430  N   ASN A  96       0.976  -2.994   5.087  1.00 97.35           N  
ATOM   1431  H   ASN A  96       0.264  -2.362   4.750  1.00 97.35           H  
ATOM   1432  CA  ASN A  96       0.716  -4.434   5.048  1.00 97.35           C  
ATOM   1433  HA  ASN A  96       1.302  -4.938   5.817  1.00 97.35           H  
ATOM   1434  C   ASN A  96       1.092  -5.056   3.707  1.00 97.35           C  
ATOM   1435  CB  ASN A  96      -0.767  -4.686   5.318  1.00 97.35           C  
ATOM   1436  HB2 ASN A  96      -0.959  -5.759   5.329  1.00 97.35           H  
ATOM   1437  HB3 ASN A  96      -1.349  -4.236   4.514  1.00 97.35           H  
ATOM   1438  O   ASN A  96       1.403  -6.242   3.647  1.00 97.35           O  
ATOM   1439  CG  ASN A  96      -1.228  -4.087   6.623  1.00 97.35           C  
ATOM   1440  ND2 ASN A  96      -1.161  -4.802   7.718  1.00 97.35           N  
ATOM   1441 HD21 ASN A  96      -1.584  -4.356   8.520  1.00 97.35           H  
ATOM   1442 HD22 ASN A  96      -0.811  -5.749   7.708  1.00 97.35           H  
ATOM   1443  OD1 ASN A  96      -1.676  -2.962   6.654  1.00 97.35           O  
ATOM   1444  N   LYS A  97       1.034  -4.282   2.622  1.00 96.74           N  
ATOM   1445  H   LYS A  97       0.752  -3.317   2.727  1.00 96.74           H  
ATOM   1446  CA  LYS A  97       1.391  -4.758   1.288  1.00 96.74           C  
ATOM   1447  HA  LYS A  97       2.245  -5.426   1.398  1.00 96.74           H  
ATOM   1448  C   LYS A  97       1.850  -3.610   0.397  1.00 96.74           C  
ATOM   1449  CB  LYS A  97       0.219  -5.571   0.695  1.00 96.74           C  
ATOM   1450  HB2 LYS A  97      -0.063  -6.352   1.401  1.00 96.74           H  
ATOM   1451  HB3 LYS A  97       0.547  -6.059  -0.223  1.00 96.74           H  
ATOM   1452  O   LYS A  97       1.415  -2.471   0.567  1.00 96.74           O  
ATOM   1453  CG  LYS A  97      -1.007  -4.706   0.395  1.00 96.74           C  
ATOM   1454  HG2 LYS A  97      -1.227  -4.086   1.264  1.00 96.74           H  
ATOM   1455  HG3 LYS A  97      -0.751  -4.083  -0.462  1.00 96.74           H  
ATOM   1456  CD  LYS A  97      -2.279  -5.489   0.061  1.00 96.74           C  
ATOM   1457  HD2 LYS A  97      -2.039  -6.296  -0.632  1.00 96.74           H  
ATOM   1458  HD3 LYS A  97      -2.696  -5.922   0.970  1.00 96.74           H  
ATOM   1459  CE  LYS A  97      -3.274  -4.511  -0.573  1.00 96.74           C  
ATOM   1460  HE2 LYS A  97      -3.603  -3.795   0.180  1.00 96.74           H  
ATOM   1461  HE3 LYS A  97      -2.750  -3.951  -1.348  1.00 96.74           H  
ATOM   1462  NZ  LYS A  97      -4.440  -5.188  -1.184  1.00 96.74           N  
ATOM   1463  HZ1 LYS A  97      -4.992  -4.518  -1.700  1.00 96.74           H  
ATOM   1464  HZ2 LYS A  97      -4.159  -5.913  -1.830  1.00 96.74           H  
ATOM   1465  HZ3 LYS A  97      -5.060  -5.574  -0.487  1.00 96.74           H  
ATOM   1466  N   GLN A  98       2.697  -3.919  -0.572  1.00 97.21           N  
ATOM   1467  H   GLN A  98       3.000  -4.879  -0.649  1.00 97.21           H  
ATOM   1468  CA  GLN A  98       3.202  -2.956  -1.544  1.00 97.21           C  
ATOM   1469  HA  GLN A  98       2.712  -1.996  -1.384  1.00 97.21           H  
ATOM   1470  C   GLN A  98       2.883  -3.403  -2.965  1.00 97.21           C  
ATOM   1471  CB  GLN A  98       4.705  -2.745  -1.362  1.00 97.21           C  
ATOM   1472  HB2 GLN A  98       5.081  -2.140  -2.187  1.00 97.21           H  
ATOM   1473  HB3 GLN A  98       5.200  -3.715  -1.388  1.00 97.21           H  
ATOM   1474  O   GLN A  98       3.019  -4.583  -3.300  1.00 97.21           O  
ATOM   1475  CG  GLN A  98       5.037  -2.033  -0.047  1.00 97.21           C  
ATOM   1476  HG2 GLN A  98       4.655  -2.606   0.798  1.00 97.21           H  
ATOM   1477  HG3 GLN A  98       4.577  -1.045  -0.040  1.00 97.21           H  
ATOM   1478  CD  GLN A  98       6.543  -1.911   0.104  1.00 97.21           C  
ATOM   1479  NE2 GLN A  98       7.102  -0.727   0.044  1.00 97.21           N  
ATOM   1480 HE21 GLN A  98       8.111  -0.720   0.087  1.00 97.21           H  
ATOM   1481 HE22 GLN A  98       6.567   0.062  -0.288  1.00 97.21           H  
ATOM   1482  OE1 GLN A  98       7.248  -2.891   0.209  1.00 97.21           O  
ATOM   1483  N   ALA A  99       2.479  -2.446  -3.794  1.00 96.65           N  
ATOM   1484  H   ALA A  99       2.424  -1.498  -3.451  1.00 96.65           H  
ATOM   1485  CA  ALA A  99       2.264  -2.647  -5.218  1.00 96.65           C  
ATOM   1486  HA  ALA A  99       2.596  -3.650  -5.485  1.00 96.65           H  
ATOM   1487  C   ALA A  99       3.080  -1.642  -6.027  1.00 96.65           C  
ATOM   1488  CB  ALA A  99       0.774  -2.538  -5.549  1.00 96.65           C  
ATOM   1489  HB1 ALA A  99       0.420  -1.526  -5.354  1.00 96.65           H  
ATOM   1490  HB2 ALA A  99       0.196  -3.236  -4.944  1.00 96.65           H  
ATOM   1491  HB3 ALA A  99       0.619  -2.765  -6.604  1.00 96.65           H  
ATOM   1492  O   ALA A  99       3.320  -0.522  -5.578  1.00 96.65           O  
ATOM   1493  N   ARG A 100       3.466  -2.028  -7.237  1.00 95.48           N  
ATOM   1494  H   ARG A 100       3.246  -2.971  -7.526  1.00 95.48           H  
ATOM   1495  CA  ARG A 100       4.159  -1.164  -8.189  1.00 95.48           C  
ATOM   1496  HA  ARG A 100       4.177  -0.154  -7.781  1.00 95.48           H  
ATOM   1497  C   ARG A 100       3.399  -1.069  -9.502  1.00 95.48           C  
ATOM   1498  CB  ARG A 100       5.627  -1.605  -8.335  1.00 95.48           C  
ATOM   1499  HB2 ARG A 100       6.085  -1.550  -7.348  1.00 95.48           H  
ATOM   1500  HB3 ARG A 100       6.161  -0.901  -8.973  1.00 95.48           H  
ATOM   1501  O   ARG A 100       2.686  -1.992  -9.895  1.00 95.48           O  
ATOM   1502  CG  ARG A 100       5.812  -3.033  -8.871  1.00 95.48           C  
ATOM   1503  HG2 ARG A 100       5.010  -3.682  -8.521  1.00 95.48           H  
ATOM   1504  HG3 ARG A 100       6.757  -3.425  -8.493  1.00 95.48           H  
ATOM   1505  CD  ARG A 100       5.883  -3.084 -10.385  1.00 95.48           C  
ATOM   1506  HD2 ARG A 100       5.080  -2.479 -10.807  1.00 95.48           H  
ATOM   1507  HD3 ARG A 100       6.842  -2.659 -10.679  1.00 95.48           H  
ATOM   1508  NE  ARG A 100       5.790  -4.461 -10.893  1.00 95.48           N  
ATOM   1509  HE  ARG A 100       6.050  -5.204 -10.260  1.00 95.48           H  
ATOM   1510  NH1 ARG A 100       5.002  -3.858 -12.949  1.00 95.48           N  
ATOM   1511 HH11 ARG A 100       5.349  -2.920 -12.813  1.00 95.48           H  
ATOM   1512 HH12 ARG A 100       4.756  -4.183 -13.873  1.00 95.48           H  
ATOM   1513  NH2 ARG A 100       5.341  -5.993 -12.539  1.00 95.48           N  
ATOM   1514 HH21 ARG A 100       5.098  -6.098 -13.513  1.00 95.48           H  
ATOM   1515 HH22 ARG A 100       5.674  -6.772 -11.989  1.00 95.48           H  
ATOM   1516  CZ  ARG A 100       5.373  -4.769 -12.106  1.00 95.48           C  
ATOM   1517  N   LEU A 101       3.600   0.048 -10.185  1.00 94.56           N  
ATOM   1518  H   LEU A 101       4.169   0.761  -9.751  1.00 94.56           H  
ATOM   1519  CA  LEU A 101       3.208   0.266 -11.572  1.00 94.56           C  
ATOM   1520  HA  LEU A 101       3.107  -0.696 -12.075  1.00 94.56           H  
ATOM   1521  C   LEU A 101       4.324   1.062 -12.237  1.00 94.56           C  
ATOM   1522  CB  LEU A 101       1.860   1.005 -11.617  1.00 94.56           C  
ATOM   1523  HB2 LEU A 101       1.947   1.921 -11.031  1.00 94.56           H  
ATOM   1524  HB3 LEU A 101       1.097   0.381 -11.152  1.00 94.56           H  
ATOM   1525  O   LEU A 101       4.692   2.125 -11.748  1.00 94.56           O  
ATOM   1526  CG  LEU A 101       1.401   1.381 -13.035  1.00 94.56           C  
ATOM   1527  HG  LEU A 101       2.191   1.932 -13.545  1.00 94.56           H  
ATOM   1528  CD1 LEU A 101       1.044   0.148 -13.864  1.00 94.56           C  
ATOM   1529 HD11 LEU A 101       0.271  -0.434 -13.362  1.00 94.56           H  
ATOM   1530 HD12 LEU A 101       0.671   0.457 -14.840  1.00 94.56           H  
ATOM   1531 HD13 LEU A 101       1.924  -0.475 -14.022  1.00 94.56           H  
ATOM   1532  CD2 LEU A 101       0.179   2.291 -12.941  1.00 94.56           C  
ATOM   1533 HD21 LEU A 101       0.456   3.224 -12.450  1.00 94.56           H  
ATOM   1534 HD22 LEU A 101      -0.609   1.804 -12.368  1.00 94.56           H  
ATOM   1535 HD23 LEU A 101      -0.193   2.510 -13.942  1.00 94.56           H  
ATOM   1536  N   ASN A 102       4.872   0.542 -13.325  1.00 94.22           N  
ATOM   1537  H   ASN A 102       4.529  -0.333 -13.694  1.00 94.22           H  
ATOM   1538  CA  ASN A 102       6.041   1.116 -13.976  1.00 94.22           C  
ATOM   1539  HA  ASN A 102       6.039   2.192 -13.799  1.00 94.22           H  
ATOM   1540  C   ASN A 102       5.969   0.869 -15.480  1.00 94.22           C  
ATOM   1541  CB  ASN A 102       7.322   0.539 -13.357  1.00 94.22           C  
ATOM   1542  HB2 ASN A 102       8.190   0.971 -13.855  1.00 94.22           H  
ATOM   1543  HB3 ASN A 102       7.374   0.797 -12.299  1.00 94.22           H  
ATOM   1544  O   ASN A 102       5.760  -0.265 -15.913  1.00 94.22           O  
ATOM   1545  CG  ASN A 102       7.349  -0.961 -13.500  1.00 94.22           C  
ATOM   1546  ND2 ASN A 102       8.092  -1.488 -14.425  1.00 94.22           N  
ATOM   1547 HD21 ASN A 102       7.998  -2.480 -14.592  1.00 94.22           H  
ATOM   1548 HD22 ASN A 102       8.775  -0.897 -14.876  1.00 94.22           H  
ATOM   1549  OD1 ASN A 102       6.641  -1.686 -12.830  1.00 94.22           O  
ATOM   1550  N   PHE A 103       6.135   1.921 -16.269  1.00 93.41           N  
ATOM   1551  H   PHE A 103       6.304   2.830 -15.861  1.00 93.41           H  
ATOM   1552  CA  PHE A 103       6.032   1.848 -17.721  1.00 93.41           C  
ATOM   1553  HA  PHE A 103       6.462   0.898 -18.036  1.00 93.41           H  
ATOM   1554  C   PHE A 103       6.852   2.954 -18.390  1.00 93.41           C  
ATOM   1555  CB  PHE A 103       4.552   1.869 -18.149  1.00 93.41           C  
ATOM   1556  HB2 PHE A 103       4.510   1.900 -19.238  1.00 93.41           H  
ATOM   1557  HB3 PHE A 103       4.088   0.931 -17.843  1.00 93.41           H  
ATOM   1558  O   PHE A 103       7.163   3.970 -17.766  1.00 93.41           O  
ATOM   1559  CG  PHE A 103       3.735   3.018 -17.581  1.00 93.41           C  
ATOM   1560  CD1 PHE A 103       3.112   2.897 -16.324  1.00 93.41           C  
ATOM   1561  HD1 PHE A 103       3.177   1.964 -15.784  1.00 93.41           H  
ATOM   1562  CD2 PHE A 103       3.625   4.226 -18.288  1.00 93.41           C  
ATOM   1563  HD2 PHE A 103       4.070   4.323 -19.268  1.00 93.41           H  
ATOM   1564  CE1 PHE A 103       2.440   3.996 -15.759  1.00 93.41           C  
ATOM   1565  HE1 PHE A 103       1.996   3.906 -14.779  1.00 93.41           H  
ATOM   1566  CE2 PHE A 103       2.956   5.325 -17.730  1.00 93.41           C  
ATOM   1567  HE2 PHE A 103       2.907   6.251 -18.283  1.00 93.41           H  
ATOM   1568  CZ  PHE A 103       2.388   5.219 -16.452  1.00 93.41           C  
ATOM   1569  HZ  PHE A 103       1.941   6.092 -15.999  1.00 93.41           H  
ATOM   1570  N   ASP A 104       7.236   2.740 -19.644  1.00 93.71           N  
ATOM   1571  H   ASP A 104       6.942   1.886 -20.097  1.00 93.71           H  
ATOM   1572  CA  ASP A 104       7.821   3.776 -20.499  1.00 93.71           C  
ATOM   1573  HA  ASP A 104       8.362   4.489 -19.876  1.00 93.71           H  
ATOM   1574  C   ASP A 104       6.746   4.586 -21.245  1.00 93.71           C  
ATOM   1575  CB  ASP A 104       8.860   3.154 -21.449  1.00 93.71           C  
ATOM   1576  HB2 ASP A 104       9.632   2.677 -20.844  1.00 93.71           H  
ATOM   1577  HB3 ASP A 104       9.353   3.951 -22.005  1.00 93.71           H  
ATOM   1578  O   ASP A 104       5.545   4.382 -21.074  1.00 93.71           O  
ATOM   1579  CG  ASP A 104       8.317   2.133 -22.456  1.00 93.71           C  
ATOM   1580  OD1 ASP A 104       7.091   2.098 -22.700  1.00 93.71           O  
ATOM   1581  OD2 ASP A 104       9.162   1.363 -22.978  1.00 93.71           O  
ATOM   1582  N   GLU A 105       7.172   5.515 -22.098  1.00 91.26           N  
ATOM   1583  H   GLU A 105       8.166   5.651 -22.213  1.00 91.26           H  
ATOM   1584  CA  GLU A 105       6.280   6.339 -22.926  1.00 91.26           C  
ATOM   1585  HA  GLU A 105       5.611   6.892 -22.266  1.00 91.26           H  
ATOM   1586  C   GLU A 105       5.378   5.536 -23.885  1.00 91.26           C  
ATOM   1587  CB  GLU A 105       7.132   7.362 -23.694  1.00 91.26           C  
ATOM   1588  HB2 GLU A 105       7.730   7.916 -22.970  1.00 91.26           H  
ATOM   1589  HB3 GLU A 105       6.467   8.065 -24.197  1.00 91.26           H  
ATOM   1590  O   GLU A 105       4.339   6.035 -24.313  1.00 91.26           O  
ATOM   1591  CG  GLU A 105       8.064   6.717 -24.738  1.00 91.26           C  
ATOM   1592  HG2 GLU A 105       8.664   5.945 -24.256  1.00 91.26           H  
ATOM   1593  HG3 GLU A 105       7.451   6.243 -25.504  1.00 91.26           H  
ATOM   1594  CD  GLU A 105       9.010   7.714 -25.425  1.00 91.26           C  
ATOM   1595  OE1 GLU A 105       9.793   7.246 -26.281  1.00 91.26           O  
ATOM   1596  OE2 GLU A 105       8.970   8.918 -25.082  1.00 91.26           O  
ATOM   1597  N   LEU A 106       5.734   4.282 -24.189  1.00 90.19           N  
ATOM   1598  H   LEU A 106       6.532   3.888 -23.712  1.00 90.19           H  
ATOM   1599  CA  LEU A 106       4.963   3.366 -25.036  1.00 90.19           C  
ATOM   1600  HA  LEU A 106       4.297   3.953 -25.668  1.00 90.19           H  
ATOM   1601  C   LEU A 106       4.052   2.439 -24.208  1.00 90.19           C  
ATOM   1602  CB  LEU A 106       5.925   2.576 -25.945  1.00 90.19           C  
ATOM   1603  HB2 LEU A 106       5.338   1.904 -26.572  1.00 90.19           H  
ATOM   1604  HB3 LEU A 106       6.567   1.965 -25.310  1.00 90.19           H  
ATOM   1605  O   LEU A 106       3.549   1.435 -24.727  1.00 90.19           O  
ATOM   1606  CG  LEU A 106       6.827   3.423 -26.860  1.00 90.19           C  
ATOM   1607  HG  LEU A 106       7.472   4.057 -26.252  1.00 90.19           H  
ATOM   1608  CD1 LEU A 106       7.723   2.494 -27.681  1.00 90.19           C  
ATOM   1609 HD11 LEU A 106       8.312   1.873 -27.005  1.00 90.19           H  
ATOM   1610 HD12 LEU A 106       8.402   3.093 -28.287  1.00 90.19           H  
ATOM   1611 HD13 LEU A 106       7.115   1.860 -28.326  1.00 90.19           H  
ATOM   1612  CD2 LEU A 106       6.026   4.297 -27.828  1.00 90.19           C  
ATOM   1613 HD21 LEU A 106       5.343   3.685 -28.417  1.00 90.19           H  
ATOM   1614 HD22 LEU A 106       5.462   5.042 -27.267  1.00 90.19           H  
ATOM   1615 HD23 LEU A 106       6.710   4.829 -28.489  1.00 90.19           H  
ATOM   1616  N   ASN A 107       3.847   2.750 -22.921  1.00 87.81           N  
ATOM   1617  H   ASN A 107       4.347   3.551 -22.563  1.00 87.81           H  
ATOM   1618  CA  ASN A 107       3.118   1.937 -21.945  1.00 87.81           C  
ATOM   1619  HA  ASN A 107       3.294   2.401 -20.975  1.00 87.81           H  
ATOM   1620  C   ASN A 107       3.662   0.500 -21.807  1.00 87.81           C  
ATOM   1621  CB  ASN A 107       1.600   2.006 -22.202  1.00 87.81           C  
ATOM   1622  HB2 ASN A 107       1.383   1.668 -23.215  1.00 87.81           H  
ATOM   1623  HB3 ASN A 107       1.085   1.339 -21.512  1.00 87.81           H  
ATOM   1624  O   ASN A 107       2.922  -0.410 -21.432  1.00 87.81           O  
ATOM   1625  CG  ASN A 107       1.028   3.391 -21.975  1.00 87.81           C  
ATOM   1626  ND2 ASN A 107       0.314   3.930 -22.934  1.00 87.81           N  
ATOM   1627 HD21 ASN A 107       0.012   4.882 -22.782  1.00 87.81           H  
ATOM   1628 HD22 ASN A 107       0.247   3.473 -23.832  1.00 87.81           H  
ATOM   1629  OD1 ASN A 107       1.182   3.991 -20.924  1.00 87.81           O  
ATOM   1630  N   GLN A 108       4.948   0.279 -22.101  1.00 88.59           N  
ATOM   1631  H   GLN A 108       5.531   1.054 -22.383  1.00 88.59           H  
ATOM   1632  CA  GLN A 108       5.596  -1.018 -21.918  1.00 88.59           C  
ATOM   1633  HA  GLN A 108       4.844  -1.802 -22.001  1.00 88.59           H  
ATOM   1634  C   GLN A 108       6.208  -1.111 -20.527  1.00 88.59           C  
ATOM   1635  CB  GLN A 108       6.658  -1.282 -22.994  1.00 88.59           C  
ATOM   1636  HB2 GLN A 108       7.481  -0.578 -22.874  1.00 88.59           H  
ATOM   1637  HB3 GLN A 108       7.058  -2.285 -22.848  1.00 88.59           H  
ATOM   1638  O   GLN A 108       6.829  -0.170 -20.035  1.00 88.59           O  
ATOM   1639  CG  GLN A 108       6.117  -1.174 -24.424  1.00 88.59           C  
ATOM   1640  HG2 GLN A 108       6.908  -1.435 -25.128  1.00 88.59           H  
ATOM   1641  HG3 GLN A 108       5.825  -0.143 -24.623  1.00 88.59           H  
ATOM   1642  CD  GLN A 108       4.931  -2.098 -24.660  1.00 88.59           C  
ATOM   1643  NE2 GLN A 108       3.782  -1.563 -25.007  1.00 88.59           N  
ATOM   1644 HE21 GLN A 108       2.991  -2.187 -25.079  1.00 88.59           H  
ATOM   1645 HE22 GLN A 108       3.681  -0.558 -25.018  1.00 88.59           H  
ATOM   1646  OE1 GLN A 108       5.016  -3.307 -24.510  1.00 88.59           O  
ATOM   1647  N   GLU A 109       6.057  -2.264 -19.886  1.00 89.15           N  
ATOM   1648  H   GLU A 109       5.560  -3.013 -20.346  1.00 89.15           H  
ATOM   1649  CA  GLU A 109       6.556  -2.492 -18.534  1.00 89.15           C  
ATOM   1650  HA  GLU A 109       6.167  -1.696 -17.898  1.00 89.15           H  
ATOM   1651  C   GLU A 109       8.098  -2.453 -18.478  1.00 89.15           C  
ATOM   1652  CB  GLU A 109       5.982  -3.822 -18.031  1.00 89.15           C  
ATOM   1653  HB2 GLU A 109       6.422  -4.640 -18.600  1.00 89.15           H  
ATOM   1654  HB3 GLU A 109       4.904  -3.827 -18.195  1.00 89.15           H  
ATOM   1655  O   GLU A 109       8.786  -3.170 -19.206  1.00 89.15           O  
ATOM   1656  CG  GLU A 109       6.235  -4.034 -16.539  1.00 89.15           C  
ATOM   1657  HG2 GLU A 109       5.789  -3.212 -15.980  1.00 89.15           H  
ATOM   1658  HG3 GLU A 109       7.308  -4.023 -16.346  1.00 89.15           H  
ATOM   1659  CD  GLU A 109       5.644  -5.366 -16.067  1.00 89.15           C  
ATOM   1660  OE1 GLU A 109       4.847  -5.340 -15.105  1.00 89.15           O  
ATOM   1661  OE2 GLU A 109       6.054  -6.427 -16.567  1.00 89.15           O  
ATOM   1662  N   ARG A 110       8.662  -1.628 -17.581  1.00 90.28           N  
ATOM   1663  H   ARG A 110       8.032  -1.041 -17.053  1.00 90.28           H  
ATOM   1664  CA  ARG A 110      10.122  -1.442 -17.416  1.00 90.28           C  
ATOM   1665  HA  ARG A 110      10.656  -2.178 -18.016  1.00 90.28           H  
ATOM   1666  C   ARG A 110      10.576  -1.641 -15.976  1.00 90.28           C  
ATOM   1667  CB  ARG A 110      10.534  -0.039 -17.889  1.00 90.28           C  
ATOM   1668  HB2 ARG A 110       9.955   0.701 -17.336  1.00 90.28           H  
ATOM   1669  HB3 ARG A 110      11.587   0.114 -17.654  1.00 90.28           H  
ATOM   1670  O   ARG A 110      10.574  -0.703 -15.185  1.00 90.28           O  
ATOM   1671  CG  ARG A 110      10.347   0.239 -19.379  1.00 90.28           C  
ATOM   1672  HG2 ARG A 110      10.712   1.249 -19.568  1.00 90.28           H  
ATOM   1673  HG3 ARG A 110       9.287   0.203 -19.632  1.00 90.28           H  
ATOM   1674  CD  ARG A 110      11.121  -0.720 -20.281  1.00 90.28           C  
ATOM   1675  HD2 ARG A 110      12.173  -0.703 -19.994  1.00 90.28           H  
ATOM   1676  HD3 ARG A 110      10.724  -1.728 -20.169  1.00 90.28           H  
ATOM   1677  NE  ARG A 110      10.968  -0.300 -21.675  1.00 90.28           N  
ATOM   1678  HE  ARG A 110      10.187   0.301 -21.898  1.00 90.28           H  
ATOM   1679  NH1 ARG A 110      12.731  -1.413 -22.630  1.00 90.28           N  
ATOM   1680 HH11 ARG A 110      12.936  -1.819 -21.729  1.00 90.28           H  
ATOM   1681 HH12 ARG A 110      13.294  -1.588 -23.450  1.00 90.28           H  
ATOM   1682  NH2 ARG A 110      11.404  -0.057 -23.846  1.00 90.28           N  
ATOM   1683 HH21 ARG A 110      10.596   0.549 -23.830  1.00 90.28           H  
ATOM   1684 HH22 ARG A 110      11.950  -0.172 -24.688  1.00 90.28           H  
ATOM   1685  CZ  ARG A 110      11.712  -0.600 -22.710  1.00 90.28           C  
ATOM   1686  N   LEU A 111      10.911  -2.872 -15.599  1.00 88.43           N  
ATOM   1687  H   LEU A 111      10.844  -3.605 -16.290  1.00 88.43           H  
ATOM   1688  CA  LEU A 111      11.161  -3.245 -14.194  1.00 88.43           C  
ATOM   1689  HA  LEU A 111      10.488  -2.670 -13.558  1.00 88.43           H  
ATOM   1690  C   LEU A 111      12.568  -2.906 -13.686  1.00 88.43           C  
ATOM   1691  CB  LEU A 111      10.864  -4.744 -14.003  1.00 88.43           C  
ATOM   1692  HB2 LEU A 111      11.535  -5.312 -14.648  1.00 88.43           H  
ATOM   1693  HB3 LEU A 111      11.079  -5.018 -12.971  1.00 88.43           H  
ATOM   1694  O   LEU A 111      12.867  -3.140 -12.516  1.00 88.43           O  
ATOM   1695  CG  LEU A 111       9.415  -5.137 -14.319  1.00 88.43           C  
ATOM   1696  HG  LEU A 111       9.144  -4.746 -15.299  1.00 88.43           H  
ATOM   1697  CD1 LEU A 111       9.262  -6.655 -14.358  1.00 88.43           C  
ATOM   1698 HD11 LEU A 111       8.235  -6.906 -14.620  1.00 88.43           H  
ATOM   1699 HD12 LEU A 111       9.912  -7.069 -15.129  1.00 88.43           H  
ATOM   1700 HD13 LEU A 111       9.512  -7.097 -13.394  1.00 88.43           H  
ATOM   1701  CD2 LEU A 111       8.440  -4.603 -13.276  1.00 88.43           C  
ATOM   1702 HD21 LEU A 111       7.443  -4.653 -13.715  1.00 88.43           H  
ATOM   1703 HD22 LEU A 111       8.658  -3.572 -12.997  1.00 88.43           H  
ATOM   1704 HD23 LEU A 111       8.478  -5.209 -12.372  1.00 88.43           H  
ATOM   1705  N   GLY A 112      13.432  -2.369 -14.547  1.00 92.31           N  
ATOM   1706  H   GLY A 112      13.120  -2.145 -15.481  1.00 92.31           H  
ATOM   1707  CA  GLY A 112      14.828  -2.095 -14.235  1.00 92.31           C  
ATOM   1708  HA2 GLY A 112      15.385  -1.961 -15.162  1.00 92.31           H  
ATOM   1709  HA3 GLY A 112      15.247  -2.956 -13.715  1.00 92.31           H  
ATOM   1710  C   GLY A 112      15.058  -0.866 -13.360  1.00 92.31           C  
ATOM   1711  O   GLY A 112      16.175  -0.390 -13.319  1.00 92.31           O  
ATOM   1712  N   VAL A 113      14.068  -0.326 -12.656  1.00 95.48           N  
ATOM   1713  H   VAL A 113      13.163  -0.776 -12.670  1.00 95.48           H  
ATOM   1714  CA  VAL A 113      14.309   0.727 -11.656  1.00 95.48           C  
ATOM   1715  HA  VAL A 113      15.197   1.296 -11.931  1.00 95.48           H  
ATOM   1716  C   VAL A 113      14.582   0.067 -10.310  1.00 95.48           C  
ATOM   1717  CB  VAL A 113      13.147   1.728 -11.609  1.00 95.48           C  
ATOM   1718  HB  VAL A 113      12.227   1.190 -11.380  1.00 95.48           H  
ATOM   1719  O   VAL A 113      13.841  -0.828  -9.905  1.00 95.48           O  
ATOM   1720  CG1 VAL A 113      13.359   2.811 -10.545  1.00 95.48           C  
ATOM   1721 HG11 VAL A 113      12.532   3.520 -10.578  1.00 95.48           H  
ATOM   1722 HG12 VAL A 113      13.387   2.370  -9.549  1.00 95.48           H  
ATOM   1723 HG13 VAL A 113      14.292   3.343 -10.731  1.00 95.48           H  
ATOM   1724  CG2 VAL A 113      12.993   2.404 -12.976  1.00 95.48           C  
ATOM   1725 HG21 VAL A 113      13.928   2.874 -13.279  1.00 95.48           H  
ATOM   1726 HG22 VAL A 113      12.216   3.167 -12.922  1.00 95.48           H  
ATOM   1727 HG23 VAL A 113      12.690   1.677 -13.730  1.00 95.48           H  
ATOM   1728  N   ALA A 114      15.649   0.478  -9.628  1.00 96.19           N  
ATOM   1729  H   ALA A 114      16.183   1.255  -9.990  1.00 96.19           H  
ATOM   1730  CA  ALA A 114      15.977   0.008  -8.287  1.00 96.19           C  
ATOM   1731  HA  ALA A 114      15.345  -0.850  -8.060  1.00 96.19           H  
ATOM   1732  C   ALA A 114      15.657   1.080  -7.246  1.00 96.19           C  
ATOM   1733  CB  ALA A 114      17.425  -0.479  -8.240  1.00 96.19           C  
ATOM   1734  HB1 ALA A 114      18.108   0.368  -8.311  1.00 96.19           H  
ATOM   1735  HB2 ALA A 114      17.596  -1.179  -9.058  1.00 96.19           H  
ATOM   1736  HB3 ALA A 114      17.594  -1.013  -7.305  1.00 96.19           H  
ATOM   1737  O   ALA A 114      15.797   2.270  -7.523  1.00 96.19           O  
ATOM   1738  N   VAL A 115      15.198   0.652  -6.073  1.00 96.80           N  
ATOM   1739  H   VAL A 115      15.098  -0.342  -5.928  1.00 96.80           H  
ATOM   1740  CA  VAL A 115      14.679   1.530  -5.026  1.00 96.80           C  
ATOM   1741  HA  VAL A 115      14.963   2.551  -5.281  1.00 96.80           H  
ATOM   1742  C   VAL A 115      15.287   1.226  -3.665  1.00 96.80           C  
ATOM   1743  CB  VAL A 115      13.142   1.498  -4.956  1.00 96.80           C  
ATOM   1744  HB  VAL A 115      12.824   2.082  -4.093  1.00 96.80           H  
ATOM   1745  O   VAL A 115      15.589   0.074  -3.346  1.00 96.80           O  
ATOM   1746  CG1 VAL A 115      12.536   2.134  -6.210  1.00 96.80           C  
ATOM   1747 HG11 VAL A 115      12.822   1.579  -7.103  1.00 96.80           H  
ATOM   1748 HG12 VAL A 115      11.449   2.127  -6.123  1.00 96.80           H  
ATOM   1749 HG13 VAL A 115      12.878   3.165  -6.299  1.00 96.80           H  
ATOM   1750  CG2 VAL A 115      12.564   0.087  -4.808  1.00 96.80           C  
ATOM   1751 HG21 VAL A 115      13.055  -0.437  -3.988  1.00 96.80           H  
ATOM   1752 HG22 VAL A 115      12.718  -0.483  -5.724  1.00 96.80           H  
ATOM   1753 HG23 VAL A 115      11.494   0.151  -4.606  1.00 96.80           H  
ATOM   1754  N   LYS A 116      15.436   2.258  -2.836  1.00 95.98           N  
ATOM   1755  H   LYS A 116      15.261   3.180  -3.208  1.00 95.98           H  
ATOM   1756  CA  LYS A 116      15.804   2.156  -1.422  1.00 95.98           C  
ATOM   1757  HA  LYS A 116      15.703   1.120  -1.099  1.00 95.98           H  
ATOM   1758  C   LYS A 116      14.843   2.973  -0.569  1.00 95.98           C  
ATOM   1759  CB  LYS A 116      17.268   2.572  -1.244  1.00 95.98           C  
ATOM   1760  HB2 LYS A 116      17.890   1.970  -1.906  1.00 95.98           H  
ATOM   1761  HB3 LYS A 116      17.379   3.619  -1.526  1.00 95.98           H  
ATOM   1762  O   LYS A 116      14.571   4.124  -0.889  1.00 95.98           O  
ATOM   1763  CG  LYS A 116      17.758   2.383   0.197  1.00 95.98           C  
ATOM   1764  HG2 LYS A 116      17.730   1.325   0.457  1.00 95.98           H  
ATOM   1765  HG3 LYS A 116      17.116   2.938   0.882  1.00 95.98           H  
ATOM   1766  CD  LYS A 116      19.186   2.913   0.332  1.00 95.98           C  
ATOM   1767  HD2 LYS A 116      19.854   2.347  -0.317  1.00 95.98           H  
ATOM   1768  HD3 LYS A 116      19.200   3.962   0.035  1.00 95.98           H  
ATOM   1769  CE  LYS A 116      19.633   2.787   1.788  1.00 95.98           C  
ATOM   1770  HE2 LYS A 116      18.851   3.208   2.420  1.00 95.98           H  
ATOM   1771  HE3 LYS A 116      19.733   1.731   2.041  1.00 95.98           H  
ATOM   1772  NZ  LYS A 116      20.903   3.515   2.017  1.00 95.98           N  
ATOM   1773  HZ1 LYS A 116      21.639   3.140   1.436  1.00 95.98           H  
ATOM   1774  HZ2 LYS A 116      20.775   4.491   1.790  1.00 95.98           H  
ATOM   1775  HZ3 LYS A 116      21.170   3.455   2.989  1.00 95.98           H  
ATOM   1776  N   PHE A 117      14.337   2.373   0.503  1.00 95.94           N  
ATOM   1777  H   PHE A 117      14.649   1.436   0.716  1.00 95.94           H  
ATOM   1778  CA  PHE A 117      13.371   2.993   1.410  1.00 95.94           C  
ATOM   1779  HA  PHE A 117      12.916   3.857   0.925  1.00 95.94           H  
ATOM   1780  C   PHE A 117      14.070   3.468   2.681  1.00 95.94           C  
ATOM   1781  CB  PHE A 117      12.253   2.002   1.756  1.00 95.94           C  
ATOM   1782  HB2 PHE A 117      12.695   1.162   2.291  1.00 95.94           H  
ATOM   1783  HB3 PHE A 117      11.550   2.498   2.426  1.00 95.94           H  
ATOM   1784  O   PHE A 117      14.842   2.712   3.276  1.00 95.94           O  
ATOM   1785  CG  PHE A 117      11.490   1.468   0.564  1.00 95.94           C  
ATOM   1786  CD1 PHE A 117      10.323   2.103   0.106  1.00 95.94           C  
ATOM   1787  HD1 PHE A 117       9.943   2.969   0.628  1.00 95.94           H  
ATOM   1788  CD2 PHE A 117      12.021   0.397  -0.167  1.00 95.94           C  
ATOM   1789  HD2 PHE A 117      12.933  -0.083   0.154  1.00 95.94           H  
ATOM   1790  CE1 PHE A 117       9.722   1.699  -1.101  1.00 95.94           C  
ATOM   1791  HE1 PHE A 117       8.892   2.259  -1.507  1.00 95.94           H  
ATOM   1792  CE2 PHE A 117      11.446   0.034  -1.389  1.00 95.94           C  
ATOM   1793  HE2 PHE A 117      11.978  -0.654  -2.029  1.00 95.94           H  
ATOM   1794  CZ  PHE A 117      10.278   0.654  -1.848  1.00 95.94           C  
ATOM   1795  HZ  PHE A 117       9.862   0.385  -2.808  1.00 95.94           H  
ATOM   1796  N   GLU A 118      13.754   4.683   3.116  1.00 94.63           N  
ATOM   1797  H   GLU A 118      13.123   5.248   2.565  1.00 94.63           H  
ATOM   1798  CA  GLU A 118      14.308   5.309   4.315  1.00 94.63           C  
ATOM   1799  HA  GLU A 118      14.744   4.543   4.956  1.00 94.63           H  
ATOM   1800  C   GLU A 118      13.216   6.030   5.113  1.00 94.63           C  
ATOM   1801  CB  GLU A 118      15.429   6.271   3.902  1.00 94.63           C  
ATOM   1802  HB2 GLU A 118      15.008   7.064   3.283  1.00 94.63           H  
ATOM   1803  HB3 GLU A 118      16.154   5.714   3.309  1.00 94.63           H  
ATOM   1804  O   GLU A 118      12.324   6.656   4.540  1.00 94.63           O  
ATOM   1805  CG  GLU A 118      16.150   6.893   5.108  1.00 94.63           C  
ATOM   1806  HG2 GLU A 118      15.435   7.465   5.699  1.00 94.63           H  
ATOM   1807  HG3 GLU A 118      16.544   6.090   5.732  1.00 94.63           H  
ATOM   1808  CD  GLU A 118      17.295   7.828   4.700  1.00 94.63           C  
ATOM   1809  OE1 GLU A 118      17.882   8.430   5.627  1.00 94.63           O  
ATOM   1810  OE2 GLU A 118      17.581   7.926   3.480  1.00 94.63           O  
ATOM   1811  N   VAL A 119      13.293   5.948   6.443  1.00 93.95           N  
ATOM   1812  H   VAL A 119      14.031   5.387   6.843  1.00 93.95           H  
ATOM   1813  CA  VAL A 119      12.405   6.662   7.367  1.00 93.95           C  
ATOM   1814  HA  VAL A 119      11.669   7.226   6.794  1.00 93.95           H  
ATOM   1815  C   VAL A 119      13.202   7.643   8.211  1.00 93.95           C  
ATOM   1816  CB  VAL A 119      11.637   5.698   8.284  1.00 93.95           C  
ATOM   1817  HB  VAL A 119      12.342   5.094   8.855  1.00 93.95           H  
ATOM   1818  O   VAL A 119      14.115   7.255   8.934  1.00 93.95           O  
ATOM   1819  CG1 VAL A 119      10.706   6.439   9.255  1.00 93.95           C  
ATOM   1820 HG11 VAL A 119      10.113   5.721   9.821  1.00 93.95           H  
ATOM   1821 HG12 VAL A 119      10.043   7.099   8.695  1.00 93.95           H  
ATOM   1822 HG13 VAL A 119      11.288   7.029   9.963  1.00 93.95           H  
ATOM   1823  CG2 VAL A 119      10.747   4.775   7.468  1.00 93.95           C  
ATOM   1824 HG21 VAL A 119       9.937   5.350   7.019  1.00 93.95           H  
ATOM   1825 HG22 VAL A 119      10.322   4.029   8.139  1.00 93.95           H  
ATOM   1826 HG23 VAL A 119      11.334   4.270   6.700  1.00 93.95           H  
ATOM   1827  N   SER A 120      12.788   8.906   8.206  1.00 92.89           N  
ATOM   1828  H   SER A 120      12.004   9.129   7.610  1.00 92.89           H  
ATOM   1829  CA  SER A 120      13.286   9.962   9.092  1.00 92.89           C  
ATOM   1830  HA  SER A 120      14.201   9.626   9.579  1.00 92.89           H  
ATOM   1831  C   SER A 120      12.232  10.283  10.168  1.00 92.89           C  
ATOM   1832  CB  SER A 120      13.647  11.171   8.228  1.00 92.89           C  
ATOM   1833  HB2 SER A 120      14.450  10.889   7.546  1.00 92.89           H  
ATOM   1834  HB3 SER A 120      12.779  11.467   7.639  1.00 92.89           H  
ATOM   1835  O   SER A 120      11.037  10.260   9.858  1.00 92.89           O  
ATOM   1836  OG  SER A 120      14.069  12.264   9.014  1.00 92.89           O  
ATOM   1837  HG  SER A 120      14.412  12.937   8.423  1.00 92.89           H  
ATOM   1838  N   PRO A 121      12.603  10.545  11.440  1.00 87.51           N  
ATOM   1839  CA  PRO A 121      13.953  10.833  11.948  1.00 87.51           C  
ATOM   1840  HA  PRO A 121      14.570  11.303  11.183  1.00 87.51           H  
ATOM   1841  C   PRO A 121      14.737   9.619  12.474  1.00 87.51           C  
ATOM   1842  CB  PRO A 121      13.709  11.854  13.064  1.00 87.51           C  
ATOM   1843  HB2 PRO A 121      14.518  11.888  13.794  1.00 87.51           H  
ATOM   1844  HB3 PRO A 121      13.558  12.840  12.625  1.00 87.51           H  
ATOM   1845  O   PRO A 121      15.843   9.789  12.973  1.00 87.51           O  
ATOM   1846  CG  PRO A 121      12.402  11.363  13.682  1.00 87.51           C  
ATOM   1847  HG2 PRO A 121      12.602  10.529  14.355  1.00 87.51           H  
ATOM   1848  HG3 PRO A 121      11.877  12.162  14.205  1.00 87.51           H  
ATOM   1849  CD  PRO A 121      11.617  10.871  12.467  1.00 87.51           C  
ATOM   1850  HD2 PRO A 121      10.970  11.670  12.106  1.00 87.51           H  
ATOM   1851  HD3 PRO A 121      11.018   9.998  12.725  1.00 87.51           H  
ATOM   1852  N   ILE A 122      14.181   8.405  12.406  1.00 84.21           N  
ATOM   1853  H   ILE A 122      13.269   8.314  11.980  1.00 84.21           H  
ATOM   1854  CA  ILE A 122      14.826   7.193  12.952  1.00 84.21           C  
ATOM   1855  HA  ILE A 122      15.223   7.436  13.937  1.00 84.21           H  
ATOM   1856  C   ILE A 122      16.050   6.773  12.105  1.00 84.21           C  
ATOM   1857  CB  ILE A 122      13.765   6.072  13.140  1.00 84.21           C  
ATOM   1858  HB  ILE A 122      13.319   5.857  12.169  1.00 84.21           H  
ATOM   1859  O   ILE A 122      16.909   6.040  12.588  1.00 84.21           O  
ATOM   1860  CG1 ILE A 122      12.652   6.558  14.107  1.00 84.21           C  
ATOM   1861 HG12 ILE A 122      13.086   6.737  15.091  1.00 84.21           H  
ATOM   1862 HG13 ILE A 122      12.241   7.502  13.750  1.00 84.21           H  
ATOM   1863  CG2 ILE A 122      14.372   4.767  13.689  1.00 84.21           C  
ATOM   1864 HG21 ILE A 122      13.618   3.982  13.746  1.00 84.21           H  
ATOM   1865 HG22 ILE A 122      14.810   4.934  14.673  1.00 84.21           H  
ATOM   1866 HG23 ILE A 122      15.145   4.390  13.020  1.00 84.21           H  
ATOM   1867  CD1 ILE A 122      11.461   5.604  14.262  1.00 84.21           C  
ATOM   1868 HD11 ILE A 122      11.034   5.377  13.285  1.00 84.21           H  
ATOM   1869 HD12 ILE A 122      11.765   4.680  14.754  1.00 84.21           H  
ATOM   1870 HD13 ILE A 122      10.704   6.084  14.883  1.00 84.21           H  
ATOM   1871  N   SER A 123      16.156   7.269  10.864  1.00 83.09           N  
ATOM   1872  H   SER A 123      15.406   7.854  10.526  1.00 83.09           H  
ATOM   1873  CA  SER A 123      17.176   6.898   9.870  1.00 83.09           C  
ATOM   1874  HA  SER A 123      16.850   7.305   8.912  1.00 83.09           H  
ATOM   1875  C   SER A 123      17.253   5.386   9.638  1.00 83.09           C  
ATOM   1876  CB  SER A 123      18.527   7.547  10.184  1.00 83.09           C  
ATOM   1877  HB2 SER A 123      18.826   7.310  11.205  1.00 83.09           H  
ATOM   1878  HB3 SER A 123      19.286   7.171   9.498  1.00 83.09           H  
ATOM   1879  O   SER A 123      18.319   4.821   9.393  1.00 83.09           O  
ATOM   1880  OG  SER A 123      18.418   8.949  10.017  1.00 83.09           O  
ATOM   1881  HG  SER A 123      18.203   9.110   9.095  1.00 83.09           H  
ATOM   1882  N   GLU A 124      16.101   4.720   9.717  1.00 87.64           N  
ATOM   1883  H   GLU A 124      15.256   5.260   9.836  1.00 87.64           H  
ATOM   1884  CA  GLU A 124      15.979   3.297   9.428  1.00 87.64           C  
ATOM   1885  HA  GLU A 124      16.907   2.810   9.730  1.00 87.64           H  
ATOM   1886  C   GLU A 124      15.796   3.090   7.924  1.00 87.64           C  
ATOM   1887  CB  GLU A 124      14.847   2.671  10.255  1.00 87.64           C  
ATOM   1888  HB2 GLU A 124      13.891   3.085   9.936  1.00 87.64           H  
ATOM   1889  HB3 GLU A 124      15.011   2.929  11.302  1.00 87.64           H  
ATOM   1890  O   GLU A 124      15.054   3.819   7.264  1.00 87.64           O  
ATOM   1891  CG  GLU A 124      14.821   1.138  10.135  1.00 87.64           C  
ATOM   1892  HG2 GLU A 124      14.600   0.872   9.101  1.00 87.64           H  
ATOM   1893  HG3 GLU A 124      15.812   0.754  10.376  1.00 87.64           H  
ATOM   1894  CD  GLU A 124      13.783   0.463  11.050  1.00 87.64           C  
ATOM   1895  OE1 GLU A 124      13.688  -0.784  10.989  1.00 87.64           O  
ATOM   1896  OE2 GLU A 124      13.067   1.176  11.790  1.00 87.64           O  
ATOM   1897  N   THR A 125      16.463   2.071   7.384  1.00 90.17           N  
ATOM   1898  H   THR A 125      16.953   1.449   8.011  1.00 90.17           H  
ATOM   1899  CA  THR A 125      16.299   1.655   5.987  1.00 90.17           C  
ATOM   1900  HA  THR A 125      15.616   2.347   5.495  1.00 90.17           H  
ATOM   1901  C   THR A 125      15.658   0.278   5.941  1.00 90.17           C  
ATOM   1902  CB  THR A 125      17.616   1.689   5.193  1.00 90.17           C  
ATOM   1903  HB  THR A 125      17.409   1.400   4.163  1.00 90.17           H  
ATOM   1904  O   THR A 125      16.054  -0.606   6.699  1.00 90.17           O  
ATOM   1905  CG2 THR A 125      18.253   3.079   5.181  1.00 90.17           C  
ATOM   1906 HG21 THR A 125      19.197   3.046   4.636  1.00 90.17           H  
ATOM   1907 HG22 THR A 125      18.447   3.422   6.197  1.00 90.17           H  
ATOM   1908 HG23 THR A 125      17.577   3.783   4.696  1.00 90.17           H  
ATOM   1909  OG1 THR A 125      18.579   0.802   5.716  1.00 90.17           O  
ATOM   1910  HG1 THR A 125      18.427   0.747   6.663  1.00 90.17           H  
ATOM   1911  N   TYR A 126      14.687   0.069   5.048  1.00 88.19           N  
ATOM   1912  H   TYR A 126      14.390   0.842   4.470  1.00 88.19           H  
ATOM   1913  CA  TYR A 126      13.994  -1.229   4.946  1.00 88.19           C  
ATOM   1914  HA  TYR A 126      14.030  -1.710   5.923  1.00 88.19           H  
ATOM   1915  C   TYR A 126      14.668  -2.216   3.996  1.00 88.19           C  
ATOM   1916  CB  TYR A 126      12.518  -1.038   4.594  1.00 88.19           C  
ATOM   1917  HB2 TYR A 126      12.431  -0.494   3.654  1.00 88.19           H  
ATOM   1918  HB3 TYR A 126      12.060  -2.016   4.449  1.00 88.19           H  
ATOM   1919  O   TYR A 126      14.319  -3.396   3.969  1.00 88.19           O  
ATOM   1920  CG  TYR A 126      11.753  -0.338   5.689  1.00 88.19           C  
ATOM   1921  CD1 TYR A 126      11.661  -0.940   6.957  1.00 88.19           C  
ATOM   1922  HD1 TYR A 126      12.125  -1.897   7.143  1.00 88.19           H  
ATOM   1923  CD2 TYR A 126      11.167   0.917   5.459  1.00 88.19           C  
ATOM   1924  HD2 TYR A 126      11.229   1.364   4.478  1.00 88.19           H  
ATOM   1925  CE1 TYR A 126      11.046  -0.259   8.018  1.00 88.19           C  
ATOM   1926  HE1 TYR A 126      11.054  -0.686   9.011  1.00 88.19           H  
ATOM   1927  CE2 TYR A 126      10.496   1.574   6.506  1.00 88.19           C  
ATOM   1928  HE2 TYR A 126      10.002   2.519   6.336  1.00 88.19           H  
ATOM   1929  OH  TYR A 126       9.878   1.655   8.829  1.00 88.19           O  
ATOM   1930  HH  TYR A 126      10.133   1.284   9.677  1.00 88.19           H  
ATOM   1931  CZ  TYR A 126      10.477   1.008   7.798  1.00 88.19           C  
ATOM   1932  N   ASN A 127      15.649  -1.755   3.228  1.00 89.50           N  
ATOM   1933  H   ASN A 127      15.862  -0.768   3.258  1.00 89.50           H  
ATOM   1934  CA  ASN A 127      16.492  -2.597   2.402  1.00 89.50           C  
ATOM   1935  HA  ASN A 127      16.476  -3.603   2.822  1.00 89.50           H  
ATOM   1936  C   ASN A 127      17.943  -2.112   2.452  1.00 89.50           C  
ATOM   1937  CB  ASN A 127      15.926  -2.691   0.978  1.00 89.50           C  
ATOM   1938  HB2 ASN A 127      14.936  -3.144   1.020  1.00 89.50           H  
ATOM   1939  HB3 ASN A 127      16.565  -3.356   0.396  1.00 89.50           H  
ATOM   1940  O   ASN A 127      18.235  -0.934   2.257  1.00 89.50           O  
ATOM   1941  CG  ASN A 127      15.786  -1.367   0.246  1.00 89.50           C  
ATOM   1942  ND2 ASN A 127      16.218  -1.339  -0.988  1.00 89.50           N  
ATOM   1943 HD21 ASN A 127      15.951  -0.583  -1.602  1.00 89.50           H  
ATOM   1944 HD22 ASN A 127      16.796  -2.092  -1.332  1.00 89.50           H  
ATOM   1945  OD1 ASN A 127      15.237  -0.391   0.735  1.00 89.50           O  
ATOM   1946  N   PHE A 128      18.853  -3.056   2.707  1.00 83.47           N  
ATOM   1947  H   PHE A 128      18.526  -3.989   2.914  1.00 83.47           H  
ATOM   1948  CA  PHE A 128      20.287  -2.791   2.832  1.00 83.47           C  
ATOM   1949  HA  PHE A 128      20.434  -1.970   3.534  1.00 83.47           H  
ATOM   1950  C   PHE A 128      20.924  -2.365   1.497  1.00 83.47           C  
ATOM   1951  CB  PHE A 128      20.948  -4.058   3.400  1.00 83.47           C  
ATOM   1952  HB2 PHE A 128      20.723  -4.899   2.745  1.00 83.47           H  
ATOM   1953  HB3 PHE A 128      20.512  -4.273   4.375  1.00 83.47           H  
ATOM   1954  O   PHE A 128      21.773  -1.478   1.465  1.00 83.47           O  
ATOM   1955  CG  PHE A 128      22.450  -3.952   3.570  1.00 83.47           C  
ATOM   1956  CD1 PHE A 128      23.314  -4.756   2.802  1.00 83.47           C  
ATOM   1957  HD1 PHE A 128      22.912  -5.493   2.123  1.00 83.47           H  
ATOM   1958  CD2 PHE A 128      22.987  -3.033   4.489  1.00 83.47           C  
ATOM   1959  HD2 PHE A 128      22.332  -2.416   5.086  1.00 83.47           H  
ATOM   1960  CE1 PHE A 128      24.707  -4.613   2.922  1.00 83.47           C  
ATOM   1961  HE1 PHE A 128      25.368  -5.222   2.323  1.00 83.47           H  
ATOM   1962  CE2 PHE A 128      24.381  -2.902   4.622  1.00 83.47           C  
ATOM   1963  HE2 PHE A 128      24.790  -2.189   5.322  1.00 83.47           H  
ATOM   1964  CZ  PHE A 128      25.241  -3.684   3.832  1.00 83.47           C  
ATOM   1965  HZ  PHE A 128      26.311  -3.573   3.928  1.00 83.47           H  
ATOM   1966  N   VAL A 129      20.477  -2.970   0.391  1.00 91.03           N  
ATOM   1967  H   VAL A 129      19.705  -3.613   0.495  1.00 91.03           H  
ATOM   1968  CA  VAL A 129      20.887  -2.662  -0.990  1.00 91.03           C  
ATOM   1969  HA  VAL A 129      21.575  -1.817  -0.984  1.00 91.03           H  
ATOM   1970  C   VAL A 129      19.648  -2.262  -1.786  1.00 91.03           C  
ATOM   1971  CB  VAL A 129      21.597  -3.866  -1.649  1.00 91.03           C  
ATOM   1972  HB  VAL A 129      20.897  -4.699  -1.719  1.00 91.03           H  
ATOM   1973  O   VAL A 129      18.557  -2.758  -1.496  1.00 91.03           O  
ATOM   1974  CG1 VAL A 129      22.121  -3.555  -3.058  1.00 91.03           C  
ATOM   1975 HG11 VAL A 129      22.766  -2.677  -3.036  1.00 91.03           H  
ATOM   1976 HG12 VAL A 129      21.290  -3.384  -3.742  1.00 91.03           H  
ATOM   1977 HG13 VAL A 129      22.685  -4.405  -3.442  1.00 91.03           H  
ATOM   1978  CG2 VAL A 129      22.801  -4.324  -0.818  1.00 91.03           C  
ATOM   1979 HG21 VAL A 129      23.329  -5.130  -1.327  1.00 91.03           H  
ATOM   1980 HG22 VAL A 129      22.451  -4.703   0.142  1.00 91.03           H  
ATOM   1981 HG23 VAL A 129      23.481  -3.489  -0.649  1.00 91.03           H  
ATOM   1982  N   GLU A 130      19.808  -1.395  -2.791  1.00 93.18           N  
ATOM   1983  H   GLU A 130      20.730  -1.031  -2.986  1.00 93.18           H  
ATOM   1984  CA  GLU A 130      18.735  -1.072  -3.738  1.00 93.18           C  
ATOM   1985  HA  GLU A 130      17.966  -0.507  -3.211  1.00 93.18           H  
ATOM   1986  C   GLU A 130      18.110  -2.364  -4.301  1.00 93.18           C  
ATOM   1987  CB  GLU A 130      19.246  -0.215  -4.913  1.00 93.18           C  
ATOM   1988  HB2 GLU A 130      18.387   0.002  -5.548  1.00 93.18           H  
ATOM   1989  HB3 GLU A 130      19.959  -0.807  -5.487  1.00 93.18           H  
ATOM   1990  O   GLU A 130      18.814  -3.240  -4.810  1.00 93.18           O  
ATOM   1991  CG  GLU A 130      19.892   1.136  -4.568  1.00 93.18           C  
ATOM   1992  HG2 GLU A 130      19.182   1.723  -3.985  1.00 93.18           H  
ATOM   1993  HG3 GLU A 130      20.777   0.962  -3.955  1.00 93.18           H  
ATOM   1994  CD  GLU A 130      20.301   1.916  -5.843  1.00 93.18           C  
ATOM   1995  OE1 GLU A 130      20.121   3.149  -5.898  1.00 93.18           O  
ATOM   1996  OE2 GLU A 130      20.831   1.305  -6.810  1.00 93.18           O  
ATOM   1997  N   SER A 131      16.788  -2.495  -4.212  1.00 94.85           N  
ATOM   1998  H   SER A 131      16.242  -1.746  -3.810  1.00 94.85           H  
ATOM   1999  CA  SER A 131      16.040  -3.626  -4.765  1.00 94.85           C  
ATOM   2000  HA  SER A 131      16.727  -4.438  -5.002  1.00 94.85           H  
ATOM   2001  C   SER A 131      15.343  -3.200  -6.053  1.00 94.85           C  
ATOM   2002  CB  SER A 131      15.030  -4.167  -3.743  1.00 94.85           C  
ATOM   2003  HB2 SER A 131      14.424  -4.944  -4.210  1.00 94.85           H  
ATOM   2004  HB3 SER A 131      15.568  -4.596  -2.898  1.00 94.85           H  
ATOM   2005  O   SER A 131      14.774  -2.116  -6.129  1.00 94.85           O  
ATOM   2006  OG  SER A 131      14.193  -3.125  -3.281  1.00 94.85           O  
ATOM   2007  HG  SER A 131      13.396  -3.465  -2.869  1.00 94.85           H  
ATOM   2008  N   PHE A 132      15.356  -4.043  -7.087  1.00 95.56           N  
ATOM   2009  H   PHE A 132      15.898  -4.894  -7.026  1.00 95.56           H  
ATOM   2010  CA  PHE A 132      14.569  -3.774  -8.295  1.00 95.56           C  
ATOM   2011  HA  PHE A 132      14.856  -2.802  -8.696  1.00 95.56           H  
ATOM   2012  C   PHE A 132      13.073  -3.723  -7.983  1.00 95.56           C  
ATOM   2013  CB  PHE A 132      14.841  -4.828  -9.368  1.00 95.56           C  
ATOM   2014  HB2 PHE A 132      14.789  -5.824  -8.928  1.00 95.56           H  
ATOM   2015  HB3 PHE A 132      14.058  -4.766 -10.125  1.00 95.56           H  
ATOM   2016  O   PHE A 132      12.588  -4.513  -7.166  1.00 95.56           O  
ATOM   2017  CG  PHE A 132      16.162  -4.636 -10.073  1.00 95.56           C  
ATOM   2018  CD1 PHE A 132      16.278  -3.634 -11.052  1.00 95.56           C  
ATOM   2019  HD1 PHE A 132      15.431  -3.005 -11.284  1.00 95.56           H  
ATOM   2020  CD2 PHE A 132      17.258  -5.469  -9.785  1.00 95.56           C  
ATOM   2021  HD2 PHE A 132      17.173  -6.244  -9.037  1.00 95.56           H  
ATOM   2022  CE1 PHE A 132      17.477  -3.492 -11.768  1.00 95.56           C  
ATOM   2023  HE1 PHE A 132      17.537  -2.787 -12.583  1.00 95.56           H  
ATOM   2024  CE2 PHE A 132      18.471  -5.296 -10.474  1.00 95.56           C  
ATOM   2025  HE2 PHE A 132      19.315  -5.933 -10.252  1.00 95.56           H  
ATOM   2026  CZ  PHE A 132      18.580  -4.308 -11.468  1.00 95.56           C  
ATOM   2027  HZ  PHE A 132      19.500  -4.195 -12.022  1.00 95.56           H  
ATOM   2028  N   LEU A 133      12.334  -2.877  -8.708  1.00 94.14           N  
ATOM   2029  H   LEU A 133      12.813  -2.232  -9.320  1.00 94.14           H  
ATOM   2030  CA  LEU A 133      10.881  -2.760  -8.590  1.00 94.14           C  
ATOM   2031  HA  LEU A 133      10.668  -2.439  -7.570  1.00 94.14           H  
ATOM   2032  C   LEU A 133      10.155  -4.096  -8.801  1.00 94.14           C  
ATOM   2033  CB  LEU A 133      10.333  -1.710  -9.576  1.00 94.14           C  
ATOM   2034  HB2 LEU A 133       9.266  -1.889  -9.703  1.00 94.14           H  
ATOM   2035  HB3 LEU A 133      10.805  -1.858 -10.547  1.00 94.14           H  
ATOM   2036  O   LEU A 133       9.067  -4.281  -8.268  1.00 94.14           O  
ATOM   2037  CG  LEU A 133      10.500  -0.240  -9.152  1.00 94.14           C  
ATOM   2038  HG  LEU A 133      11.557   0.018  -9.096  1.00 94.14           H  
ATOM   2039  CD1 LEU A 133       9.822   0.649 -10.195  1.00 94.14           C  
ATOM   2040 HD11 LEU A 133      10.070   1.693 -10.004  1.00 94.14           H  
ATOM   2041 HD12 LEU A 133      10.164   0.392 -11.198  1.00 94.14           H  
ATOM   2042 HD13 LEU A 133       8.740   0.525 -10.156  1.00 94.14           H  
ATOM   2043  CD2 LEU A 133       9.839   0.072  -7.806  1.00 94.14           C  
ATOM   2044 HD21 LEU A 133       8.812  -0.294  -7.793  1.00 94.14           H  
ATOM   2045 HD22 LEU A 133      10.405  -0.383  -6.993  1.00 94.14           H  
ATOM   2046 HD23 LEU A 133       9.837   1.150  -7.649  1.00 94.14           H  
ATOM   2047  N   SER A 134      10.765  -5.049  -9.509  1.00 90.32           N  
ATOM   2048  H   SER A 134      11.678  -4.848  -9.890  1.00 90.32           H  
ATOM   2049  CA  SER A 134      10.248  -6.414  -9.675  1.00 90.32           C  
ATOM   2050  HA  SER A 134       9.264  -6.353 -10.141  1.00 90.32           H  
ATOM   2051  C   SER A 134      10.068  -7.199  -8.367  1.00 90.32           C  
ATOM   2052  CB  SER A 134      11.168  -7.205 -10.608  1.00 90.32           C  
ATOM   2053  HB2 SER A 134      10.818  -8.235 -10.674  1.00 90.32           H  
ATOM   2054  HB3 SER A 134      11.139  -6.763 -11.604  1.00 90.32           H  
ATOM   2055  O   SER A 134       9.329  -8.179  -8.365  1.00 90.32           O  
ATOM   2056  OG  SER A 134      12.502  -7.183 -10.130  1.00 90.32           O  
ATOM   2057  HG  SER A 134      13.028  -7.776 -10.671  1.00 90.32           H  
ATOM   2058  N   HIS A 135      10.682  -6.777  -7.254  1.00 93.15           N  
ATOM   2059  H   HIS A 135      11.290  -5.973  -7.312  1.00 93.15           H  
ATOM   2060  CA  HIS A 135      10.408  -7.346  -5.925  1.00 93.15           C  
ATOM   2061  HA  HIS A 135      10.433  -8.433  -5.992  1.00 93.15           H  
ATOM   2062  C   HIS A 135       9.021  -6.962  -5.389  1.00 93.15           C  
ATOM   2063  CB  HIS A 135      11.480  -6.893  -4.925  1.00 93.15           C  
ATOM   2064  HB2 HIS A 135      11.156  -7.155  -3.918  1.00 93.15           H  
ATOM   2065  HB3 HIS A 135      11.586  -5.809  -4.963  1.00 93.15           H  
ATOM   2066  O   HIS A 135       8.511  -7.607  -4.471  1.00 93.15           O  
ATOM   2067  CG  HIS A 135      12.817  -7.538  -5.158  1.00 93.15           C  
ATOM   2068  CD2 HIS A 135      13.315  -8.642  -4.520  1.00 93.15           C  
ATOM   2069  HD2 HIS A 135      12.818  -9.209  -3.747  1.00 93.15           H  
ATOM   2070  ND1 HIS A 135      13.755  -7.131  -6.074  1.00 93.15           N  
ATOM   2071  HD1 HIS A 135      13.644  -6.345  -6.698  1.00 93.15           H  
ATOM   2072  CE1 HIS A 135      14.797  -7.977  -5.997  1.00 93.15           C  
ATOM   2073  HE1 HIS A 135      15.689  -7.924  -6.604  1.00 93.15           H  
ATOM   2074  NE2 HIS A 135      14.578  -8.910  -5.057  1.00 93.15           N  
ATOM   2075  N   TYR A 136       8.406  -5.914  -5.939  1.00 93.94           N  
ATOM   2076  H   TYR A 136       8.842  -5.450  -6.722  1.00 93.94           H  
ATOM   2077  CA  TYR A 136       7.069  -5.468  -5.569  1.00 93.94           C  
ATOM   2078  HA  TYR A 136       6.818  -5.906  -4.603  1.00 93.94           H  
ATOM   2079  C   TYR A 136       6.058  -5.994  -6.592  1.00 93.94           C  
ATOM   2080  CB  TYR A 136       7.037  -3.945  -5.367  1.00 93.94           C  
ATOM   2081  HB2 TYR A 136       6.071  -3.656  -4.952  1.00 93.94           H  
ATOM   2082  HB3 TYR A 136       7.146  -3.456  -6.335  1.00 93.94           H  
ATOM   2083  O   TYR A 136       6.269  -5.961  -7.807  1.00 93.94           O  
ATOM   2084  CG  TYR A 136       8.145  -3.455  -4.452  1.00 93.94           C  
ATOM   2085  CD1 TYR A 136       8.044  -3.618  -3.060  1.00 93.94           C  
ATOM   2086  HD1 TYR A 136       7.136  -4.002  -2.619  1.00 93.94           H  
ATOM   2087  CD2 TYR A 136       9.337  -2.967  -5.013  1.00 93.94           C  
ATOM   2088  HD2 TYR A 136       9.397  -2.851  -6.085  1.00 93.94           H  
ATOM   2089  CE1 TYR A 136       9.158  -3.357  -2.242  1.00 93.94           C  
ATOM   2090  HE1 TYR A 136       9.105  -3.546  -1.180  1.00 93.94           H  
ATOM   2091  CE2 TYR A 136      10.463  -2.725  -4.205  1.00 93.94           C  
ATOM   2092  HE2 TYR A 136      11.408  -2.436  -4.642  1.00 93.94           H  
ATOM   2093  OH  TYR A 136      11.483  -2.898  -2.039  1.00 93.94           O  
ATOM   2094  HH  TYR A 136      11.262  -2.996  -1.110  1.00 93.94           H  
ATOM   2095  CZ  TYR A 136      10.376  -2.953  -2.818  1.00 93.94           C  
ATOM   2096  N   GLY A 137       4.949  -6.521  -6.080  1.00 92.39           N  
ATOM   2097  H   GLY A 137       4.834  -6.519  -5.077  1.00 92.39           H  
ATOM   2098  CA  GLY A 137       3.889  -7.096  -6.899  1.00 92.39           C  
ATOM   2099  HA2 GLY A 137       3.242  -7.667  -6.234  1.00 92.39           H  
ATOM   2100  HA3 GLY A 137       4.321  -7.778  -7.632  1.00 92.39           H  
ATOM   2101  C   GLY A 137       3.051  -6.046  -7.634  1.00 92.39           C  
ATOM   2102  O   GLY A 137       3.179  -4.849  -7.390  1.00 92.39           O  
ATOM   2103  N   THR A 138       2.162  -6.478  -8.524  1.00 92.81           N  
ATOM   2104  H   THR A 138       2.037  -7.473  -8.642  1.00 92.81           H  
ATOM   2105  CA  THR A 138       1.179  -5.581  -9.165  1.00 92.81           C  
ATOM   2106  HA  THR A 138       1.668  -4.642  -9.424  1.00 92.81           H  
ATOM   2107  C   THR A 138       0.035  -5.261  -8.196  1.00 92.81           C  
ATOM   2108  CB  THR A 138       0.628  -6.191 -10.464  1.00 92.81           C  
ATOM   2109  HB  THR A 138      -0.002  -5.451 -10.957  1.00 92.81           H  
ATOM   2110  O   THR A 138      -0.069  -5.873  -7.133  1.00 92.81           O  
ATOM   2111  CG2 THR A 138       1.734  -6.605 -11.435  1.00 92.81           C  
ATOM   2112 HG21 THR A 138       2.319  -7.431 -11.033  1.00 92.81           H  
ATOM   2113 HG22 THR A 138       2.389  -5.755 -11.625  1.00 92.81           H  
ATOM   2114 HG23 THR A 138       1.291  -6.912 -12.383  1.00 92.81           H  
ATOM   2115  OG1 THR A 138      -0.156  -7.333 -10.184  1.00 92.81           O  
ATOM   2116  HG1 THR A 138      -0.359  -7.728 -11.035  1.00 92.81           H  
ATOM   2117  N   GLY A 139      -0.881  -4.347  -8.535  1.00 92.10           N  
ATOM   2118  H   GLY A 139      -0.783  -3.821  -9.392  1.00 92.10           H  
ATOM   2119  CA  GLY A 139      -2.043  -4.081  -7.671  1.00 92.10           C  
ATOM   2120  HA2 GLY A 139      -1.694  -3.771  -6.686  1.00 92.10           H  
ATOM   2121  HA3 GLY A 139      -2.628  -3.260  -8.084  1.00 92.10           H  
ATOM   2122  C   GLY A 139      -2.981  -5.285  -7.483  1.00 92.10           C  
ATOM   2123  O   GLY A 139      -3.678  -5.362  -6.473  1.00 92.10           O  
ATOM   2124  N   GLN A 140      -2.972  -6.252  -8.408  1.00 90.64           N  
ATOM   2125  H   GLN A 140      -2.371  -6.135  -9.211  1.00 90.64           H  
ATOM   2126  CA  GLN A 140      -3.745  -7.499  -8.296  1.00 90.64           C  
ATOM   2127  HA  GLN A 140      -4.725  -7.292  -7.865  1.00 90.64           H  
ATOM   2128  C   GLN A 140      -3.070  -8.539  -7.402  1.00 90.64           C  
ATOM   2129  CB  GLN A 140      -3.935  -8.097  -9.690  1.00 90.64           C  
ATOM   2130  HB2 GLN A 140      -4.360  -9.096  -9.592  1.00 90.64           H  
ATOM   2131  HB3 GLN A 140      -2.974  -8.177 -10.198  1.00 90.64           H  
ATOM   2132  O   GLN A 140      -3.735  -9.281  -6.682  1.00 90.64           O  
ATOM   2133  CG  GLN A 140      -4.893  -7.238 -10.512  1.00 90.64           C  
ATOM   2134  HG2 GLN A 140      -5.823  -7.115  -9.956  1.00 90.64           H  
ATOM   2135  HG3 GLN A 140      -4.460  -6.255 -10.696  1.00 90.64           H  
ATOM   2136  CD  GLN A 140      -5.220  -7.864 -11.849  1.00 90.64           C  
ATOM   2137  NE2 GLN A 140      -6.276  -7.395 -12.460  1.00 90.64           N  
ATOM   2138 HE21 GLN A 140      -6.808  -6.636 -12.061  1.00 90.64           H  
ATOM   2139 HE22 GLN A 140      -6.519  -7.810 -13.348  1.00 90.64           H  
ATOM   2140  OE1 GLN A 140      -4.534  -8.741 -12.351  1.00 90.64           O  
ATOM   2141  N   ARG A 141      -1.736  -8.591  -7.432  1.00 93.04           N  
ATOM   2142  H   ARG A 141      -1.254  -7.934  -8.028  1.00 93.04           H  
ATOM   2143  CA  ARG A 141      -0.927  -9.509  -6.624  1.00 93.04           C  
ATOM   2144  HA  ARG A 141      -1.540  -9.963  -5.845  1.00 93.04           H  
ATOM   2145  C   ARG A 141       0.181  -8.730  -5.914  1.00 93.04           C  
ATOM   2146  CB  ARG A 141      -0.383 -10.641  -7.508  1.00 93.04           C  
ATOM   2147  HB2 ARG A 141       0.290 -11.254  -6.909  1.00 93.04           H  
ATOM   2148  HB3 ARG A 141       0.187 -10.210  -8.332  1.00 93.04           H  
ATOM   2149  O   ARG A 141       1.344  -8.903  -6.265  1.00 93.04           O  
ATOM   2150  CG  ARG A 141      -1.488 -11.545  -8.074  1.00 93.04           C  
ATOM   2151  HG2 ARG A 141      -2.070 -11.974  -7.258  1.00 93.04           H  
ATOM   2152  HG3 ARG A 141      -2.147 -10.972  -8.725  1.00 93.04           H  
ATOM   2153  CD  ARG A 141      -0.830 -12.664  -8.883  1.00 93.04           C  
ATOM   2154  HD2 ARG A 141      -0.170 -13.232  -8.228  1.00 93.04           H  
ATOM   2155  HD3 ARG A 141      -0.231 -12.203  -9.669  1.00 93.04           H  
ATOM   2156  NE  ARG A 141      -1.813 -13.580  -9.494  1.00 93.04           N  
ATOM   2157  HE  ARG A 141      -2.786 -13.469  -9.249  1.00 93.04           H  
ATOM   2158  NH1 ARG A 141      -0.317 -14.652 -10.867  1.00 93.04           N  
ATOM   2159 HH11 ARG A 141       0.411 -14.031 -10.545  1.00 93.04           H  
ATOM   2160 HH12 ARG A 141      -0.140 -15.318 -11.605  1.00 93.04           H  
ATOM   2161  NH2 ARG A 141      -2.441 -15.273 -10.906  1.00 93.04           N  
ATOM   2162 HH21 ARG A 141      -3.395 -15.248 -10.576  1.00 93.04           H  
ATOM   2163 HH22 ARG A 141      -2.235 -15.913 -11.660  1.00 93.04           H  
ATOM   2164  CZ  ARG A 141      -1.529 -14.491 -10.411  1.00 93.04           C  
ATOM   2165  N   PRO A 142      -0.161  -7.851  -4.956  1.00 94.52           N  
ATOM   2166  CA  PRO A 142       0.824  -7.030  -4.260  1.00 94.52           C  
ATOM   2167  HA  PRO A 142       1.429  -6.477  -4.980  1.00 94.52           H  
ATOM   2168  C   PRO A 142       1.740  -7.907  -3.405  1.00 94.52           C  
ATOM   2169  CB  PRO A 142       0.006  -6.045  -3.424  1.00 94.52           C  
ATOM   2170  HB2 PRO A 142      -0.220  -5.166  -4.027  1.00 94.52           H  
ATOM   2171  HB3 PRO A 142       0.515  -5.756  -2.505  1.00 94.52           H  
ATOM   2172  O   PRO A 142       1.316  -8.958  -2.925  1.00 94.52           O  
ATOM   2173  CG  PRO A 142      -1.291  -6.806  -3.159  1.00 94.52           C  
ATOM   2174  HG2 PRO A 142      -1.145  -7.505  -2.336  1.00 94.52           H  
ATOM   2175  HG3 PRO A 142      -2.124  -6.129  -2.970  1.00 94.52           H  
ATOM   2176  CD  PRO A 142      -1.499  -7.587  -4.449  1.00 94.52           C  
ATOM   2177  HD2 PRO A 142      -2.039  -6.969  -5.166  1.00 94.52           H  
ATOM   2178  HD3 PRO A 142      -2.049  -8.507  -4.251  1.00 94.52           H  
ATOM   2179  N   ASN A 143       2.972  -7.457  -3.166  1.00 95.20           N  
ATOM   2180  H   ASN A 143       3.200  -6.517  -3.458  1.00 95.20           H  
ATOM   2181  CA  ASN A 143       3.856  -8.122  -2.212  1.00 95.20           C  
ATOM   2182  HA  ASN A 143       3.852  -9.193  -2.416  1.00 95.20           H  
ATOM   2183  C   ASN A 143       3.305  -7.895  -0.797  1.00 95.20           C  
ATOM   2184  CB  ASN A 143       5.296  -7.605  -2.375  1.00 95.20           C  
ATOM   2185  HB2 ASN A 143       5.635  -7.761  -3.399  1.00 95.20           H  
ATOM   2186  HB3 ASN A 143       5.334  -6.541  -2.142  1.00 95.20           H  
ATOM   2187  O   ASN A 143       3.137  -6.744  -0.390  1.00 95.20           O  
ATOM   2188  CG  ASN A 143       6.257  -8.346  -1.460  1.00 95.20           C  
ATOM   2189  ND2 ASN A 143       7.403  -7.781  -1.171  1.00 95.20           N  
ATOM   2190 HD21 ASN A 143       7.697  -6.938  -1.642  1.00 95.20           H  
ATOM   2191 HD22 ASN A 143       8.025  -8.320  -0.585  1.00 95.20           H  
ATOM   2192  OD1 ASN A 143       5.986  -9.440  -0.997  1.00 95.20           O  
ATOM   2193  N   GLN A 144       2.966  -8.966  -0.079  1.00 94.93           N  
ATOM   2194  H   GLN A 144       3.245  -9.876  -0.417  1.00 94.93           H  
ATOM   2195  CA  GLN A 144       2.305  -8.898   1.226  1.00 94.93           C  
ATOM   2196  HA  GLN A 144       1.934  -7.887   1.394  1.00 94.93           H  
ATOM   2197  C   GLN A 144       3.298  -9.212   2.341  1.00 94.93           C  
ATOM   2198  CB  GLN A 144       1.098  -9.850   1.299  1.00 94.93           C  
ATOM   2199  HB2 GLN A 144       0.633  -9.740   2.278  1.00 94.93           H  
ATOM   2200  HB3 GLN A 144       1.441 -10.879   1.195  1.00 94.93           H  
ATOM   2201  O   GLN A 144       3.990 -10.228   2.296  1.00 94.93           O  
ATOM   2202  CG  GLN A 144       0.049  -9.562   0.215  1.00 94.93           C  
ATOM   2203  HG2 GLN A 144      -0.251  -8.516   0.263  1.00 94.93           H  
ATOM   2204  HG3 GLN A 144       0.501  -9.751  -0.759  1.00 94.93           H  
ATOM   2205  CD  GLN A 144      -1.199 -10.430   0.308  1.00 94.93           C  
ATOM   2206  NE2 GLN A 144      -2.041 -10.401  -0.702  1.00 94.93           N  
ATOM   2207 HE21 GLN A 144      -1.753  -9.972  -1.569  1.00 94.93           H  
ATOM   2208 HE22 GLN A 144      -2.802 -11.062  -0.639  1.00 94.93           H  
ATOM   2209  OE1 GLN A 144      -1.467 -11.135   1.264  1.00 94.93           O  
ATOM   2210  N   TYR A 145       3.321  -8.370   3.370  1.00 94.39           N  
ATOM   2211  H   TYR A 145       2.689  -7.582   3.379  1.00 94.39           H  
ATOM   2212  CA  TYR A 145       4.023  -8.688   4.605  1.00 94.39           C  
ATOM   2213  HA  TYR A 145       4.990  -9.110   4.331  1.00 94.39           H  
ATOM   2214  C   TYR A 145       3.231  -9.727   5.411  1.00 94.39           C  
ATOM   2215  CB  TYR A 145       4.283  -7.414   5.413  1.00 94.39           C  
ATOM   2216  HB2 TYR A 145       3.340  -6.906   5.613  1.00 94.39           H  
ATOM   2217  HB3 TYR A 145       4.716  -7.696   6.373  1.00 94.39           H  
ATOM   2218  O   TYR A 145       1.996  -9.742   5.345  1.00 94.39           O  
ATOM   2219  CG  TYR A 145       5.246  -6.473   4.721  1.00 94.39           C  
ATOM   2220  CD1 TYR A 145       6.615  -6.797   4.676  1.00 94.39           C  
ATOM   2221  HD1 TYR A 145       6.976  -7.687   5.169  1.00 94.39           H  
ATOM   2222  CD2 TYR A 145       4.776  -5.302   4.096  1.00 94.39           C  
ATOM   2223  HD2 TYR A 145       3.730  -5.041   4.153  1.00 94.39           H  
ATOM   2224  CE1 TYR A 145       7.515  -5.962   3.992  1.00 94.39           C  
ATOM   2225  HE1 TYR A 145       8.567  -6.208   3.959  1.00 94.39           H  
ATOM   2226  CE2 TYR A 145       5.672  -4.465   3.408  1.00 94.39           C  
ATOM   2227  HE2 TYR A 145       5.335  -3.560   2.926  1.00 94.39           H  
ATOM   2228  OH  TYR A 145       7.900  -4.001   2.686  1.00 94.39           O  
ATOM   2229  HH  TYR A 145       8.802  -4.327   2.706  1.00 94.39           H  
ATOM   2230  CZ  TYR A 145       7.039  -4.802   3.350  1.00 94.39           C  
ATOM   2231  N   PRO A 146       3.904 -10.593   6.193  1.00 92.16           N  
ATOM   2232  CA  PRO A 146       3.226 -11.564   7.040  1.00 92.16           C  
ATOM   2233  HA  PRO A 146       2.733 -12.279   6.381  1.00 92.16           H  
ATOM   2234  C   PRO A 146       2.198 -10.909   7.977  1.00 92.16           C  
ATOM   2235  CB  PRO A 146       4.330 -12.276   7.827  1.00 92.16           C  
ATOM   2236  HB2 PRO A 146       4.520 -11.754   8.765  1.00 92.16           H  
ATOM   2237  HB3 PRO A 146       4.085 -13.321   8.017  1.00 92.16           H  
ATOM   2238  O   PRO A 146       2.413  -9.784   8.451  1.00 92.16           O  
ATOM   2239  CG  PRO A 146       5.549 -12.137   6.918  1.00 92.16           C  
ATOM   2240  HG2 PRO A 146       5.522 -12.908   6.148  1.00 92.16           H  
ATOM   2241  HG3 PRO A 146       6.482 -12.186   7.479  1.00 92.16           H  
ATOM   2242  CD  PRO A 146       5.346 -10.767   6.278  1.00 92.16           C  
ATOM   2243  HD2 PRO A 146       5.768  -9.991   6.917  1.00 92.16           H  
ATOM   2244  HD3 PRO A 146       5.819 -10.753   5.297  1.00 92.16           H  
ATOM   2245  N   PRO A 147       1.088 -11.604   8.294  1.00 84.94           N  
ATOM   2246  CA  PRO A 147       0.115 -11.094   9.249  1.00 84.94           C  
ATOM   2247  HA  PRO A 147      -0.325 -10.174   8.863  1.00 84.94           H  
ATOM   2248  C   PRO A 147       0.810 -10.802  10.587  1.00 84.94           C  
ATOM   2249  CB  PRO A 147      -0.970 -12.173   9.352  1.00 84.94           C  
ATOM   2250  HB2 PRO A 147      -1.758 -11.960   8.630  1.00 84.94           H  
ATOM   2251  HB3 PRO A 147      -1.386 -12.244  10.357  1.00 84.94           H  
ATOM   2252  O   PRO A 147       1.566 -11.626  11.093  1.00 84.94           O  
ATOM   2253  CG  PRO A 147      -0.247 -13.457   8.945  1.00 84.94           C  
ATOM   2254  HG2 PRO A 147       0.279 -13.870   9.806  1.00 84.94           H  
ATOM   2255  HG3 PRO A 147      -0.931 -14.194   8.524  1.00 84.94           H  
ATOM   2256  CD  PRO A 147       0.767 -12.973   7.911  1.00 84.94           C  
ATOM   2257  HD2 PRO A 147       1.647 -13.616   7.928  1.00 84.94           H  
ATOM   2258  HD3 PRO A 147       0.317 -12.973   6.919  1.00 84.94           H  
ATOM   2259  N   ASN A 148       0.545  -9.622  11.156  1.00 84.57           N  
ATOM   2260  H   ASN A 148      -0.121  -9.028  10.684  1.00 84.57           H  
ATOM   2261  CA  ASN A 148       1.175  -9.080  12.373  1.00 84.57           C  
ATOM   2262  HA  ASN A 148       0.623  -8.169  12.606  1.00 84.57           H  
ATOM   2263  C   ASN A 148       2.640  -8.621  12.242  1.00 84.57           C  
ATOM   2264  CB  ASN A 148       0.964 -10.019  13.576  1.00 84.57           C  
ATOM   2265  HB2 ASN A 148       1.631 -10.877  13.491  1.00 84.57           H  
ATOM   2266  HB3 ASN A 148       1.224  -9.495  14.495  1.00 84.57           H  
ATOM   2267  O   ASN A 148       3.267  -8.301  13.252  1.00 84.57           O  
ATOM   2268  CG  ASN A 148      -0.467 -10.490  13.705  1.00 84.57           C  
ATOM   2269  ND2 ASN A 148      -0.682 -11.772  13.881  1.00 84.57           N  
ATOM   2270 HD21 ASN A 148       0.096 -12.415  13.866  1.00 84.57           H  
ATOM   2271 HD22 ASN A 148      -1.646 -12.061  13.965  1.00 84.57           H  
ATOM   2272  OD1 ASN A 148      -1.406  -9.717  13.632  1.00 84.57           O  
ATOM   2273  N   SER A 149       3.190  -8.523  11.031  1.00 93.67           N  
ATOM   2274  H   SER A 149       2.699  -8.895  10.230  1.00 93.67           H  
ATOM   2275  CA  SER A 149       4.522  -7.942  10.795  1.00 93.67           C  
ATOM   2276  HA  SER A 149       4.854  -7.414  11.689  1.00 93.67           H  
ATOM   2277  C   SER A 149       4.526  -6.879   9.684  1.00 93.67           C  
ATOM   2278  CB  SER A 149       5.539  -9.061  10.542  1.00 93.67           C  
ATOM   2279  HB2 SER A 149       6.533  -8.630  10.419  1.00 93.67           H  
ATOM   2280  HB3 SER A 149       5.272  -9.604   9.635  1.00 93.67           H  
ATOM   2281  O   SER A 149       5.332  -6.980   8.761  1.00 93.67           O  
ATOM   2282  OG  SER A 149       5.552  -9.950  11.644  1.00 93.67           O  
ATOM   2283  HG  SER A 149       5.022  -9.564  12.345  1.00 93.67           H  
ATOM   2284  N   PRO A 150       3.633  -5.863   9.732  1.00 94.95           N  
ATOM   2285  CA  PRO A 150       3.698  -4.750   8.791  1.00 94.95           C  
ATOM   2286  HA  PRO A 150       3.723  -5.113   7.764  1.00 94.95           H  
ATOM   2287  C   PRO A 150       4.939  -3.889   9.053  1.00 94.95           C  
ATOM   2288  CB  PRO A 150       2.418  -3.947   9.032  1.00 94.95           C  
ATOM   2289  HB2 PRO A 150       2.534  -2.895   8.769  1.00 94.95           H  
ATOM   2290  HB3 PRO A 150       1.598  -4.391   8.468  1.00 94.95           H  
ATOM   2291  O   PRO A 150       5.442  -3.840  10.180  1.00 94.95           O  
ATOM   2292  CG  PRO A 150       2.177  -4.132  10.528  1.00 94.95           C  
ATOM   2293  HG2 PRO A 150       2.796  -3.434  11.093  1.00 94.95           H  
ATOM   2294  HG3 PRO A 150       1.125  -4.009  10.785  1.00 94.95           H  
ATOM   2295  CD  PRO A 150       2.651  -5.566  10.774  1.00 94.95           C  
ATOM   2296  HD2 PRO A 150       3.090  -5.651  11.768  1.00 94.95           H  
ATOM   2297  HD3 PRO A 150       1.803  -6.243  10.672  1.00 94.95           H  
ATOM   2298  N   ILE A 151       5.364  -3.125   8.047  1.00 94.14           N  
ATOM   2299  H   ILE A 151       4.880  -3.179   7.162  1.00 94.14           H  
ATOM   2300  CA  ILE A 151       6.272  -1.999   8.290  1.00 94.14           C  
ATOM   2301  HA  ILE A 151       7.097  -2.338   8.916  1.00 94.14           H  
ATOM   2302  C   ILE A 151       5.495  -0.930   9.060  1.00 94.14           C  
ATOM   2303  CB  ILE A 151       6.870  -1.460   6.977  1.00 94.14           C  
ATOM   2304  HB  ILE A 151       6.069  -1.309   6.253  1.00 94.14           H  
ATOM   2305  O   ILE A 151       4.456  -0.463   8.594  1.00 94.14           O  
ATOM   2306  CG1 ILE A 151       7.857  -2.482   6.382  1.00 94.14           C  
ATOM   2307 HG12 ILE A 151       8.686  -2.629   7.074  1.00 94.14           H  
ATOM   2308 HG13 ILE A 151       7.349  -3.437   6.249  1.00 94.14           H  
ATOM   2309  CG2 ILE A 151       7.522  -0.096   7.232  1.00 94.14           C  
ATOM   2310 HG21 ILE A 151       6.772   0.656   7.480  1.00 94.14           H  
ATOM   2311 HG22 ILE A 151       8.219  -0.192   8.065  1.00 94.14           H  
ATOM   2312 HG23 ILE A 151       8.043   0.271   6.348  1.00 94.14           H  
ATOM   2313  CD1 ILE A 151       8.424  -2.064   5.021  1.00 94.14           C  
ATOM   2314 HD11 ILE A 151       9.069  -2.862   4.653  1.00 94.14           H  
ATOM   2315 HD12 ILE A 151       7.613  -1.878   4.317  1.00 94.14           H  
ATOM   2316 HD13 ILE A 151       9.041  -1.170   5.111  1.00 94.14           H  
ATOM   2317  N   LYS A 152       5.984  -0.552  10.243  1.00 94.71           N  
ATOM   2318  H   LYS A 152       6.872  -0.936  10.534  1.00 94.71           H  
ATOM   2319  CA  LYS A 152       5.343   0.440  11.112  1.00 94.71           C  
ATOM   2320  HA  LYS A 152       4.304   0.579  10.814  1.00 94.71           H  
ATOM   2321  C   LYS A 152       6.049   1.778  10.964  1.00 94.71           C  
ATOM   2322  CB  LYS A 152       5.368  -0.024  12.574  1.00 94.71           C  
ATOM   2323  HB2 LYS A 152       6.404  -0.150  12.888  1.00 94.71           H  
ATOM   2324  HB3 LYS A 152       4.915   0.751  13.192  1.00 94.71           H  
ATOM   2325  O   LYS A 152       7.208   1.905  11.340  1.00 94.71           O  
ATOM   2326  CG  LYS A 152       4.612  -1.339  12.789  1.00 94.71           C  
ATOM   2327  HG2 LYS A 152       5.056  -2.123  12.175  1.00 94.71           H  
ATOM   2328  HG3 LYS A 152       3.566  -1.216  12.506  1.00 94.71           H  
ATOM   2329  CD  LYS A 152       4.708  -1.756  14.257  1.00 94.71           C  
ATOM   2330  HD2 LYS A 152       5.759  -1.827  14.534  1.00 94.71           H  
ATOM   2331  HD3 LYS A 152       4.220  -1.006  14.880  1.00 94.71           H  
ATOM   2332  CE  LYS A 152       4.033  -3.115  14.444  1.00 94.71           C  
ATOM   2333  HE2 LYS A 152       4.457  -3.810  13.719  1.00 94.71           H  
ATOM   2334  HE3 LYS A 152       2.970  -3.008  14.225  1.00 94.71           H  
ATOM   2335  NZ  LYS A 152       4.238  -3.621  15.821  1.00 94.71           N  
ATOM   2336  HZ1 LYS A 152       3.802  -4.525  15.932  1.00 94.71           H  
ATOM   2337  HZ2 LYS A 152       3.842  -2.977  16.491  1.00 94.71           H  
ATOM   2338  HZ3 LYS A 152       5.226  -3.714  16.008  1.00 94.71           H  
ATOM   2339  N   LEU A 153       5.329   2.766  10.456  1.00 95.24           N  
ATOM   2340  H   LEU A 153       4.385   2.574  10.152  1.00 95.24           H  
ATOM   2341  CA  LEU A 153       5.784   4.144  10.358  1.00 95.24           C  
ATOM   2342  HA  LEU A 153       6.866   4.174  10.478  1.00 95.24           H  
ATOM   2343  C   LEU A 153       5.118   4.962  11.472  1.00 95.24           C  
ATOM   2344  CB  LEU A 153       5.457   4.706   8.966  1.00 95.24           C  
ATOM   2345  HB2 LEU A 153       5.893   5.703   8.904  1.00 95.24           H  
ATOM   2346  HB3 LEU A 153       4.376   4.807   8.869  1.00 95.24           H  
ATOM   2347  O   LEU A 153       3.885   4.977  11.541  1.00 95.24           O  
ATOM   2348  CG  LEU A 153       5.972   3.866   7.783  1.00 95.24           C  
ATOM   2349  HG  LEU A 153       5.448   2.912   7.741  1.00 95.24           H  
ATOM   2350  CD1 LEU A 153       5.726   4.613   6.476  1.00 95.24           C  
ATOM   2351 HD11 LEU A 153       6.144   4.056   5.637  1.00 95.24           H  
ATOM   2352 HD12 LEU A 153       6.217   5.585   6.517  1.00 95.24           H  
ATOM   2353 HD13 LEU A 153       4.657   4.763   6.322  1.00 95.24           H  
ATOM   2354  CD2 LEU A 153       7.469   3.618   7.877  1.00 95.24           C  
ATOM   2355 HD21 LEU A 153       7.821   3.104   6.983  1.00 95.24           H  
ATOM   2356 HD22 LEU A 153       7.690   2.989   8.740  1.00 95.24           H  
ATOM   2357 HD23 LEU A 153       7.991   4.569   7.983  1.00 95.24           H  
ATOM   2358  N   PRO A 154       5.885   5.624  12.353  1.00 94.99           N  
ATOM   2359  CA  PRO A 154       5.290   6.470  13.375  1.00 94.99           C  
ATOM   2360  HA  PRO A 154       4.528   5.912  13.919  1.00 94.99           H  
ATOM   2361  C   PRO A 154       4.628   7.700  12.745  1.00 94.99           C  
ATOM   2362  CB  PRO A 154       6.425   6.821  14.341  1.00 94.99           C  
ATOM   2363  HB2 PRO A 154       6.342   7.841  14.716  1.00 94.99           H  
ATOM   2364  HB3 PRO A 154       6.411   6.117  15.173  1.00 94.99           H  
ATOM   2365  O   PRO A 154       5.044   8.179  11.686  1.00 94.99           O  
ATOM   2366  CG  PRO A 154       7.711   6.622  13.539  1.00 94.99           C  
ATOM   2367  HG2 PRO A 154       8.040   7.578  13.132  1.00 94.99           H  
ATOM   2368  HG3 PRO A 154       8.496   6.206  14.169  1.00 94.99           H  
ATOM   2369  CD  PRO A 154       7.340   5.649  12.418  1.00 94.99           C  
ATOM   2370  HD2 PRO A 154       7.769   5.987  11.475  1.00 94.99           H  
ATOM   2371  HD3 PRO A 154       7.710   4.652  12.662  1.00 94.99           H  
ATOM   2372  N   ARG A 155       3.604   8.236  13.413  1.00 94.76           N  
ATOM   2373  H   ARG A 155       3.228   7.726  14.200  1.00 94.76           H  
ATOM   2374  CA  ARG A 155       3.014   9.539  13.066  1.00 94.76           C  
ATOM   2375  HA  ARG A 155       2.500   9.439  12.109  1.00 94.76           H  
ATOM   2376  C   ARG A 155       4.094  10.619  12.915  1.00 94.76           C  
ATOM   2377  CB  ARG A 155       1.969   9.922  14.122  1.00 94.76           C  
ATOM   2378  HB2 ARG A 155       1.420  10.799  13.778  1.00 94.76           H  
ATOM   2379  HB3 ARG A 155       1.261   9.100  14.216  1.00 94.76           H  
ATOM   2380  O   ARG A 155       5.068  10.626  13.668  1.00 94.76           O  
ATOM   2381  CG  ARG A 155       2.594  10.224  15.497  1.00 94.76           C  
ATOM   2382  HG2 ARG A 155       3.220  11.113  15.426  1.00 94.76           H  
ATOM   2383  HG3 ARG A 155       3.215   9.387  15.817  1.00 94.76           H  
ATOM   2384  CD  ARG A 155       1.537  10.487  16.563  1.00 94.76           C  
ATOM   2385  HD2 ARG A 155       0.925  11.328  16.238  1.00 94.76           H  
ATOM   2386  HD3 ARG A 155       2.040  10.770  17.488  1.00 94.76           H  
ATOM   2387  NE  ARG A 155       0.726   9.284  16.812  1.00 94.76           N  
ATOM   2388  HE  ARG A 155       1.200   8.398  16.704  1.00 94.76           H  
ATOM   2389  NH1 ARG A 155      -1.326  10.316  16.925  1.00 94.76           N  
ATOM   2390 HH11 ARG A 155      -2.303  10.195  16.703  1.00 94.76           H  
ATOM   2391 HH12 ARG A 155      -0.896  11.163  16.582  1.00 94.76           H  
ATOM   2392  NH2 ARG A 155      -1.174   8.103  17.144  1.00 94.76           N  
ATOM   2393 HH21 ARG A 155      -0.619   7.262  17.082  1.00 94.76           H  
ATOM   2394 HH22 ARG A 155      -2.184   8.077  17.126  1.00 94.76           H  
ATOM   2395  CZ  ARG A 155      -0.580   9.247  16.975  1.00 94.76           C  
ATOM   2396  N   ASN A 156       3.909  11.555  11.985  1.00 95.93           N  
ATOM   2397  H   ASN A 156       3.080  11.495  11.411  1.00 95.93           H  
ATOM   2398  CA  ASN A 156       4.871  12.617  11.644  1.00 95.93           C  
ATOM   2399  HA  ASN A 156       4.429  13.178  10.821  1.00 95.93           H  
ATOM   2400  C   ASN A 156       6.238  12.147  11.108  1.00 95.93           C  
ATOM   2401  CB  ASN A 156       5.042  13.610  12.811  1.00 95.93           C  
ATOM   2402  HB2 ASN A 156       5.577  13.124  13.628  1.00 95.93           H  
ATOM   2403  HB3 ASN A 156       5.653  14.448  12.476  1.00 95.93           H  
ATOM   2404  O   ASN A 156       7.113  12.986  10.895  1.00 95.93           O  
ATOM   2405  CG  ASN A 156       3.739  14.185  13.316  1.00 95.93           C  
ATOM   2406  ND2 ASN A 156       3.494  14.115  14.605  1.00 95.93           N  
ATOM   2407 HD21 ASN A 156       4.172  13.682  15.216  1.00 95.93           H  
ATOM   2408 HD22 ASN A 156       2.634  14.541  14.919  1.00 95.93           H  
ATOM   2409  OD1 ASN A 156       2.928  14.714  12.579  1.00 95.93           O  
ATOM   2410  N   ALA A 157       6.453  10.849  10.873  1.00 95.96           N  
ATOM   2411  H   ALA A 157       5.742  10.165  11.095  1.00 95.96           H  
ATOM   2412  CA  ALA A 157       7.653  10.390  10.183  1.00 95.96           C  
ATOM   2413  HA  ALA A 157       8.526  10.817  10.677  1.00 95.96           H  
ATOM   2414  C   ALA A 157       7.653  10.856   8.724  1.00 95.96           C  
ATOM   2415  CB  ALA A 157       7.747   8.868  10.268  1.00 95.96           C  
ATOM   2416  HB1 ALA A 157       7.666   8.565  11.312  1.00 95.96           H  
ATOM   2417  HB2 ALA A 157       6.941   8.410   9.696  1.00 95.96           H  
ATOM   2418  HB3 ALA A 157       8.708   8.540   9.872  1.00 95.96           H  
ATOM   2419  O   ALA A 157       6.596  11.003   8.110  1.00 95.96           O  
ATOM   2420  N   VAL A 158       8.837  11.033   8.149  1.00 96.80           N  
ATOM   2421  H   VAL A 158       9.665  10.851   8.698  1.00 96.80           H  
ATOM   2422  CA  VAL A 158       8.999  11.212   6.705  1.00 96.80           C  
ATOM   2423  HA  VAL A 158       8.040  11.467   6.254  1.00 96.80           H  
ATOM   2424  C   VAL A 158       9.449   9.886   6.126  1.00 96.80           C  
ATOM   2425  CB  VAL A 158       9.968  12.352   6.364  1.00 96.80           C  
ATOM   2426  HB  VAL A 158      10.941  12.151   6.813  1.00 96.80           H  
ATOM   2427  O   VAL A 158      10.449   9.324   6.571  1.00 96.80           O  
ATOM   2428  CG1 VAL A 158      10.142  12.500   4.849  1.00 96.80           C  
ATOM   2429 HG11 VAL A 158      10.790  13.349   4.633  1.00 96.80           H  
ATOM   2430 HG12 VAL A 158       9.176  12.653   4.369  1.00 96.80           H  
ATOM   2431 HG13 VAL A 158      10.614  11.611   4.431  1.00 96.80           H  
ATOM   2432  CG2 VAL A 158       9.442  13.682   6.916  1.00 96.80           C  
ATOM   2433 HG21 VAL A 158       8.459  13.900   6.497  1.00 96.80           H  
ATOM   2434 HG22 VAL A 158      10.129  14.487   6.656  1.00 96.80           H  
ATOM   2435 HG23 VAL A 158       9.363  13.638   8.002  1.00 96.80           H  
ATOM   2436  N   PHE A 159       8.694   9.389   5.154  1.00 96.49           N  
ATOM   2437  H   PHE A 159       7.919   9.937   4.809  1.00 96.49           H  
ATOM   2438  CA  PHE A 159       9.056   8.198   4.410  1.00 96.49           C  
ATOM   2439  HA  PHE A 159       9.888   7.711   4.919  1.00 96.49           H  
ATOM   2440  C   PHE A 159       9.532   8.593   3.022  1.00 96.49           C  
ATOM   2441  CB  PHE A 159       7.876   7.230   4.373  1.00 96.49           C  
ATOM   2442  HB2 PHE A 159       7.509   7.103   5.391  1.00 96.49           H  
ATOM   2443  HB3 PHE A 159       7.076   7.676   3.783  1.00 96.49           H  
ATOM   2444  O   PHE A 159       8.832   9.315   2.306  1.00 96.49           O  
ATOM   2445  CG  PHE A 159       8.213   5.858   3.828  1.00 96.49           C  
ATOM   2446  CD1 PHE A 159       7.379   5.251   2.883  1.00 96.49           C  
ATOM   2447  HD1 PHE A 159       6.554   5.808   2.463  1.00 96.49           H  
ATOM   2448  CD2 PHE A 159       9.347   5.162   4.274  1.00 96.49           C  
ATOM   2449  HD2 PHE A 159      10.050   5.634   4.944  1.00 96.49           H  
ATOM   2450  CE1 PHE A 159       7.620   3.939   2.460  1.00 96.49           C  
ATOM   2451  HE1 PHE A 159       6.942   3.499   1.743  1.00 96.49           H  
ATOM   2452  CE2 PHE A 159       9.604   3.858   3.837  1.00 96.49           C  
ATOM   2453  HE2 PHE A 159      10.496   3.363   4.193  1.00 96.49           H  
ATOM   2454  CZ  PHE A 159       8.722   3.224   2.951  1.00 96.49           C  
ATOM   2455  HZ  PHE A 159       8.908   2.210   2.630  1.00 96.49           H  
ATOM   2456  N   SER A 160      10.726   8.128   2.673  1.00 96.41           N  
ATOM   2457  H   SER A 160      11.234   7.556   3.333  1.00 96.41           H  
ATOM   2458  CA  SER A 160      11.434   8.504   1.458  1.00 96.41           C  
ATOM   2459  HA  SER A 160      10.791   9.132   0.842  1.00 96.41           H  
ATOM   2460  C   SER A 160      11.803   7.268   0.655  1.00 96.41           C  
ATOM   2461  CB  SER A 160      12.689   9.317   1.793  1.00 96.41           C  
ATOM   2462  HB2 SER A 160      13.180   9.616   0.867  1.00 96.41           H  
ATOM   2463  HB3 SER A 160      13.375   8.706   2.379  1.00 96.41           H  
ATOM   2464  O   SER A 160      12.237   6.251   1.206  1.00 96.41           O  
ATOM   2465  OG  SER A 160      12.332  10.471   2.533  1.00 96.41           O  
ATOM   2466  HG  SER A 160      13.074  11.080   2.556  1.00 96.41           H  
ATOM   2467  N   VAL A 161      11.672   7.379  -0.664  1.00 96.65           N  
ATOM   2468  H   VAL A 161      11.288   8.236  -1.037  1.00 96.65           H  
ATOM   2469  CA  VAL A 161      12.204   6.408  -1.616  1.00 96.65           C  
ATOM   2470  HA  VAL A 161      12.697   5.610  -1.060  1.00 96.65           H  
ATOM   2471  C   VAL A 161      13.254   7.078  -2.472  1.00 96.65           C  
ATOM   2472  CB  VAL A 161      11.111   5.751  -2.470  1.00 96.65           C  
ATOM   2473  HB  VAL A 161      10.504   6.502  -2.976  1.00 96.65           H  
ATOM   2474  O   VAL A 161      13.010   8.122  -3.073  1.00 96.65           O  
ATOM   2475  CG1 VAL A 161      11.697   4.758  -3.486  1.00 96.65           C  
ATOM   2476 HG11 VAL A 161      12.313   5.276  -4.221  1.00 96.65           H  
ATOM   2477 HG12 VAL A 161      12.319   4.026  -2.970  1.00 96.65           H  
ATOM   2478 HG13 VAL A 161      10.895   4.247  -4.018  1.00 96.65           H  
ATOM   2479  CG2 VAL A 161      10.243   4.911  -1.548  1.00 96.65           C  
ATOM   2480 HG21 VAL A 161       9.438   4.442  -2.115  1.00 96.65           H  
ATOM   2481 HG22 VAL A 161       9.835   5.521  -0.742  1.00 96.65           H  
ATOM   2482 HG23 VAL A 161      10.895   4.163  -1.097  1.00 96.65           H  
ATOM   2483  N   HIS A 162      14.412   6.439  -2.543  1.00 96.35           N  
ATOM   2484  H   HIS A 162      14.524   5.610  -1.977  1.00 96.35           H  
ATOM   2485  CA  HIS A 162      15.494   6.768  -3.456  1.00 96.35           C  
ATOM   2486  HA  HIS A 162      15.415   7.802  -3.792  1.00 96.35           H  
ATOM   2487  C   HIS A 162      15.399   5.828  -4.653  1.00 96.35           C  
ATOM   2488  CB  HIS A 162      16.827   6.604  -2.724  1.00 96.35           C  
ATOM   2489  HB2 HIS A 162      16.961   5.559  -2.446  1.00 96.35           H  
ATOM   2490  HB3 HIS A 162      17.629   6.865  -3.415  1.00 96.35           H  
ATOM   2491  O   HIS A 162      15.425   4.611  -4.466  1.00 96.35           O  
ATOM   2492  CG  HIS A 162      16.975   7.448  -1.480  1.00 96.35           C  
ATOM   2493  CD2 HIS A 162      16.546   7.140  -0.218  1.00 96.35           C  
ATOM   2494  HD2 HIS A 162      15.997   6.256   0.071  1.00 96.35           H  
ATOM   2495  ND1 HIS A 162      17.697   8.629  -1.419  1.00 96.35           N  
ATOM   2496  CE1 HIS A 162      17.715   9.004  -0.137  1.00 96.35           C  
ATOM   2497  HE1 HIS A 162      18.263   9.854   0.241  1.00 96.35           H  
ATOM   2498  NE2 HIS A 162      17.032   8.128   0.619  1.00 96.35           N  
ATOM   2499  HE2 HIS A 162      17.052   8.118   1.628  1.00 96.35           H  
ATOM   2500  N   ALA A 163      15.249   6.362  -5.863  1.00 97.16           N  
ATOM   2501  H   ALA A 163      15.199   7.368  -5.936  1.00 97.16           H  
ATOM   2502  CA  ALA A 163      15.097   5.587  -7.090  1.00 97.16           C  
ATOM   2503  HA  ALA A 163      15.082   4.527  -6.835  1.00 97.16           H  
ATOM   2504  C   ALA A 163      16.266   5.806  -8.059  1.00 97.16           C  
ATOM   2505  CB  ALA A 163      13.749   5.906  -7.741  1.00 97.16           C  
ATOM   2506  HB1 ALA A 163      13.630   5.319  -8.652  1.00 97.16           H  
ATOM   2507  HB2 ALA A 163      13.701   6.966  -7.988  1.00 97.16           H  
ATOM   2508  HB3 ALA A 163      12.945   5.654  -7.050  1.00 97.16           H  
ATOM   2509  O   ALA A 163      16.700   6.931  -8.310  1.00 97.16           O  
ATOM   2510  N   SER A 164      16.726   4.711  -8.657  1.00 96.71           N  
ATOM   2511  H   SER A 164      16.334   3.830  -8.359  1.00 96.71           H  
ATOM   2512  CA  SER A 164      17.849   4.663  -9.592  1.00 96.71           C  
ATOM   2513  HA  SER A 164      18.126   5.673  -9.894  1.00 96.71           H  
ATOM   2514  C   SER A 164      17.464   3.867 -10.845  1.00 96.71           C  
ATOM   2515  CB  SER A 164      19.043   4.003  -8.883  1.00 96.71           C  
ATOM   2516  HB2 SER A 164      19.789   3.719  -9.625  1.00 96.71           H  
ATOM   2517  HB3 SER A 164      18.706   3.099  -8.376  1.00 96.71           H  
ATOM   2518  O   SER A 164      17.101   2.694 -10.747  1.00 96.71           O  
ATOM   2519  OG  SER A 164      19.657   4.863  -7.946  1.00 96.71           O  
ATOM   2520  HG  SER A 164      19.793   4.363  -7.138  1.00 96.71           H  
ATOM   2521  N   ASP A 165      17.602   4.447 -12.040  1.00 96.26           N  
ATOM   2522  H   ASP A 165      17.911   5.408 -12.081  1.00 96.26           H  
ATOM   2523  CA  ASP A 165      17.323   3.769 -13.317  1.00 96.26           C  
ATOM   2524  HA  ASP A 165      16.384   3.223 -13.223  1.00 96.26           H  
ATOM   2525  C   ASP A 165      18.423   2.755 -13.662  1.00 96.26           C  
ATOM   2526  CB  ASP A 165      17.138   4.778 -14.465  1.00 96.26           C  
ATOM   2527  HB2 ASP A 165      18.017   5.419 -14.523  1.00 96.26           H  
ATOM   2528  HB3 ASP A 165      16.269   5.404 -14.257  1.00 96.26           H  
ATOM   2529  O   ASP A 165      19.504   3.094 -14.145  1.00 96.26           O  
ATOM   2530  CG  ASP A 165      16.936   4.068 -15.817  1.00 96.26           C  
ATOM   2531  OD1 ASP A 165      16.580   2.865 -15.801  1.00 96.26           O  
ATOM   2532  OD2 ASP A 165      17.182   4.697 -16.870  1.00 96.26           O  
ATOM   2533  N   ARG A 166      18.189   1.479 -13.375  1.00 94.85           N  
ATOM   2534  H   ARG A 166      17.265   1.243 -13.043  1.00 94.85           H  
ATOM   2535  CA  ARG A 166      19.097   0.349 -13.627  1.00 94.85           C  
ATOM   2536  HA  ARG A 166      20.094   0.711 -13.877  1.00 94.85           H  
ATOM   2537  C   ARG A 166      18.655  -0.468 -14.856  1.00 94.85           C  
ATOM   2538  CB  ARG A 166      19.179  -0.520 -12.352  1.00 94.85           C  
ATOM   2539  HB2 ARG A 166      19.779  -1.410 -12.544  1.00 94.85           H  
ATOM   2540  HB3 ARG A 166      18.171  -0.848 -12.098  1.00 94.85           H  
ATOM   2541  O   ARG A 166      19.059  -1.625 -14.979  1.00 94.85           O  
ATOM   2542  CG  ARG A 166      19.700   0.158 -11.084  1.00 94.85           C  
ATOM   2543  HG2 ARG A 166      19.288   1.162 -10.983  1.00 94.85           H  
ATOM   2544  HG3 ARG A 166      19.362  -0.432 -10.232  1.00 94.85           H  
ATOM   2545  CD  ARG A 166      21.221   0.194 -11.018  1.00 94.85           C  
ATOM   2546  HD2 ARG A 166      21.590  -0.832 -11.026  1.00 94.85           H  
ATOM   2547  HD3 ARG A 166      21.616   0.704 -11.897  1.00 94.85           H  
ATOM   2548  NE  ARG A 166      21.658   0.851  -9.774  1.00 94.85           N  
ATOM   2549  HE  ARG A 166      21.005   0.919  -9.007  1.00 94.85           H  
ATOM   2550  NH1 ARG A 166      23.866   1.153 -10.322  1.00 94.85           N  
ATOM   2551 HH11 ARG A 166      24.790   1.446 -10.040  1.00 94.85           H  
ATOM   2552 HH12 ARG A 166      23.695   0.712 -11.214  1.00 94.85           H  
ATOM   2553  NH2 ARG A 166      23.081   1.780  -8.312  1.00 94.85           N  
ATOM   2554 HH21 ARG A 166      22.309   1.775  -7.660  1.00 94.85           H  
ATOM   2555 HH22 ARG A 166      23.977   2.131  -8.006  1.00 94.85           H  
ATOM   2556  CZ  ARG A 166      22.871   1.260  -9.481  1.00 94.85           C  
ATOM   2557  N   ASN A 167      17.829   0.087 -15.753  1.00 91.37           N  
ATOM   2558  H   ASN A 167      17.517   1.038 -15.620  1.00 91.37           H  
ATOM   2559  CA  ASN A 167      17.473  -0.596 -16.996  1.00 91.37           C  
ATOM   2560  HA  ASN A 167      17.059  -1.573 -16.746  1.00 91.37           H  
ATOM   2561  C   ASN A 167      18.734  -0.830 -17.844  1.00 91.37           C  
ATOM   2562  CB  ASN A 167      16.405   0.196 -17.773  1.00 91.37           C  
ATOM   2563  HB2 ASN A 167      16.314  -0.209 -18.781  1.00 91.37           H  
ATOM   2564  HB3 ASN A 167      16.717   1.236 -17.870  1.00 91.37           H  
ATOM   2565  O   ASN A 167      19.633   0.009 -17.883  1.00 91.37           O  
ATOM   2566  CG  ASN A 167      15.023   0.128 -17.145  1.00 91.37           C  
ATOM   2567  ND2 ASN A 167      14.565   1.188 -16.531  1.00 91.37           N  
ATOM   2568 HD21 ASN A 167      15.191   1.969 -16.393  1.00 91.37           H  
ATOM   2569 HD22 ASN A 167      13.638   1.178 -16.130  1.00 91.37           H  
ATOM   2570  OD1 ASN A 167      14.345  -0.890 -17.195  1.00 91.37           O  
ATOM   2571  N   LEU A 168      18.794  -1.969 -18.549  1.00 91.04           N  
ATOM   2572  H   LEU A 168      18.050  -2.643 -18.442  1.00 91.04           H  
ATOM   2573  CA  LEU A 168      19.930  -2.304 -19.421  1.00 91.04           C  
ATOM   2574  HA  LEU A 168      20.832  -2.328 -18.810  1.00 91.04           H  
ATOM   2575  C   LEU A 168      20.142  -1.241 -20.512  1.00 91.04           C  
ATOM   2576  CB  LEU A 168      19.684  -3.693 -20.041  1.00 91.04           C  
ATOM   2577  HB2 LEU A 168      18.772  -3.650 -20.637  1.00 91.04           H  
ATOM   2578  HB3 LEU A 168      19.528  -4.411 -19.236  1.00 91.04           H  
ATOM   2579  O   LEU A 168      21.273  -0.935 -20.877  1.00 91.04           O  
ATOM   2580  CG  LEU A 168      20.830  -4.202 -20.940  1.00 91.04           C  
ATOM   2581  HG  LEU A 168      20.996  -3.503 -21.760  1.00 91.04           H  
ATOM   2582  CD1 LEU A 168      22.134  -4.385 -20.161  1.00 91.04           C  
ATOM   2583 HD11 LEU A 168      21.976  -5.039 -19.304  1.00 91.04           H  
ATOM   2584 HD12 LEU A 168      22.502  -3.416 -19.822  1.00 91.04           H  
ATOM   2585 HD13 LEU A 168      22.891  -4.819 -20.814  1.00 91.04           H  
ATOM   2586  CD2 LEU A 168      20.442  -5.550 -21.548  1.00 91.04           C  
ATOM   2587 HD21 LEU A 168      21.241  -5.900 -22.202  1.00 91.04           H  
ATOM   2588 HD22 LEU A 168      19.534  -5.440 -22.140  1.00 91.04           H  
ATOM   2589 HD23 LEU A 168      20.275  -6.285 -20.760  1.00 91.04           H  
ATOM   2590  N   ILE A 169      19.037  -0.674 -21.000  1.00 92.16           N  
ATOM   2591  H   ILE A 169      18.155  -0.958 -20.599  1.00 92.16           H  
ATOM   2592  CA  ILE A 169      19.010   0.501 -21.865  1.00 92.16           C  
ATOM   2593  HA  ILE A 169      20.028   0.823 -22.085  1.00 92.16           H  
ATOM   2594  C   ILE A 169      18.307   1.600 -21.075  1.00 92.16           C  
ATOM   2595  CB  ILE A 169      18.304   0.188 -23.203  1.00 92.16           C  
ATOM   2596  HB  ILE A 169      17.278  -0.114 -22.993  1.00 92.16           H  
ATOM   2597  O   ILE A 169      17.114   1.481 -20.781  1.00 92.16           O  
ATOM   2598  CG1 ILE A 169      19.014  -0.975 -23.938  1.00 92.16           C  
ATOM   2599 HG12 ILE A 169      19.092  -1.836 -23.273  1.00 92.16           H  
ATOM   2600 HG13 ILE A 169      20.024  -0.670 -24.210  1.00 92.16           H  
ATOM   2601  CG2 ILE A 169      18.268   1.454 -24.079  1.00 92.16           C  
ATOM   2602 HG21 ILE A 169      17.737   1.260 -25.012  1.00 92.16           H  
ATOM   2603 HG22 ILE A 169      17.732   2.258 -23.574  1.00 92.16           H  
ATOM   2604 HG23 ILE A 169      19.280   1.790 -24.306  1.00 92.16           H  
ATOM   2605  CD1 ILE A 169      18.282  -1.461 -25.194  1.00 92.16           C  
ATOM   2606 HD11 ILE A 169      18.316  -0.701 -25.975  1.00 92.16           H  
ATOM   2607 HD12 ILE A 169      18.770  -2.361 -25.568  1.00 92.16           H  
ATOM   2608 HD13 ILE A 169      17.245  -1.694 -24.954  1.00 92.16           H  
ATOM   2609  N   ALA A 170      19.053   2.645 -20.718  1.00 92.31           N  
ATOM   2610  H   ALA A 170      20.026   2.665 -20.989  1.00 92.31           H  
ATOM   2611  CA  ALA A 170      18.526   3.790 -19.987  1.00 92.31           C  
ATOM   2612  HA  ALA A 170      18.181   3.460 -19.007  1.00 92.31           H  
ATOM   2613  C   ALA A 170      17.341   4.390 -20.753  1.00 92.31           C  
ATOM   2614  CB  ALA A 170      19.655   4.806 -19.791  1.00 92.31           C  
ATOM   2615  HB1 ALA A 170      20.459   4.359 -19.206  1.00 92.31           H  
ATOM   2616  HB2 ALA A 170      19.270   5.674 -19.257  1.00 92.31           H  
ATOM   2617  HB3 ALA A 170      20.039   5.130 -20.759  1.00 92.31           H  
ATOM   2618  O   ALA A 170      17.477   4.781 -21.911  1.00 92.31           O  
ATOM   2619  N   THR A 171      16.177   4.419 -20.113  1.00 90.93           N  
ATOM   2620  H   THR A 171      16.156   4.169 -19.135  1.00 90.93           H  
ATOM   2621  CA  THR A 171      14.912   4.827 -20.735  1.00 90.93           C  
ATOM   2622  HA  THR A 171      15.122   5.452 -21.603  1.00 90.93           H  
ATOM   2623  C   THR A 171      14.110   5.607 -19.697  1.00 90.93           C  
ATOM   2624  CB  THR A 171      14.095   3.613 -21.216  1.00 90.93           C  
ATOM   2625  HB  THR A 171      13.782   3.025 -20.354  1.00 90.93           H  
ATOM   2626  O   THR A 171      14.038   5.156 -18.552  1.00 90.93           O  
ATOM   2627  CG2 THR A 171      12.855   4.019 -22.014  1.00 90.93           C  
ATOM   2628 HG21 THR A 171      13.129   4.713 -22.808  1.00 90.93           H  
ATOM   2629 HG22 THR A 171      12.121   4.487 -21.357  1.00 90.93           H  
ATOM   2630 HG23 THR A 171      12.399   3.134 -22.458  1.00 90.93           H  
ATOM   2631  OG1 THR A 171      14.863   2.782 -22.061  1.00 90.93           O  
ATOM   2632  HG1 THR A 171      15.628   2.490 -21.560  1.00 90.93           H  
ATOM   2633  N   PRO A 172      13.499   6.755 -20.041  1.00 95.18           N  
ATOM   2634  CA  PRO A 172      12.616   7.450 -19.115  1.00 95.18           C  
ATOM   2635  HA  PRO A 172      13.191   7.719 -18.228  1.00 95.18           H  
ATOM   2636  C   PRO A 172      11.442   6.549 -18.728  1.00 95.18           C  
ATOM   2637  CB  PRO A 172      12.155   8.723 -19.832  1.00 95.18           C  
ATOM   2638  HB2 PRO A 172      11.178   8.569 -20.289  1.00 95.18           H  
ATOM   2639  HB3 PRO A 172      12.125   9.576 -19.154  1.00 95.18           H  
ATOM   2640  O   PRO A 172      10.820   5.925 -19.588  1.00 95.18           O  
ATOM   2641  CG  PRO A 172      13.197   8.915 -20.934  1.00 95.18           C  
ATOM   2642  HG2 PRO A 172      14.068   9.432 -20.532  1.00 95.18           H  
ATOM   2643  HG3 PRO A 172      12.788   9.454 -21.788  1.00 95.18           H  
ATOM   2644  CD  PRO A 172      13.568   7.481 -21.299  1.00 95.18           C  
ATOM   2645  HD2 PRO A 172      14.559   7.455 -21.752  1.00 95.18           H  
ATOM   2646  HD3 PRO A 172      12.829   7.076 -21.991  1.00 95.18           H  
ATOM   2647  N   THR A 173      11.141   6.464 -17.435  1.00 96.07           N  
ATOM   2648  H   THR A 173      11.667   7.018 -16.773  1.00 96.07           H  
ATOM   2649  CA  THR A 173      10.072   5.590 -16.932  1.00 96.07           C  
ATOM   2650  HA  THR A 173       9.426   5.297 -17.760  1.00 96.07           H  
ATOM   2651  C   THR A 173       9.190   6.319 -15.938  1.00 96.07           C  
ATOM   2652  CB  THR A 173      10.613   4.296 -16.306  1.00 96.07           C  
ATOM   2653  HB  THR A 173       9.800   3.780 -15.795  1.00 96.07           H  
ATOM   2654  O   THR A 173       9.674   7.022 -15.053  1.00 96.07           O  
ATOM   2655  CG2 THR A 173      11.198   3.353 -17.351  1.00 96.07           C  
ATOM   2656 HG21 THR A 173      11.567   2.454 -16.857  1.00 96.07           H  
ATOM   2657 HG22 THR A 173      10.421   3.091 -18.069  1.00 96.07           H  
ATOM   2658 HG23 THR A 173      12.021   3.831 -17.883  1.00 96.07           H  
ATOM   2659  OG1 THR A 173      11.647   4.556 -15.383  1.00 96.07           O  
ATOM   2660  HG1 THR A 173      12.388   4.882 -15.899  1.00 96.07           H  
ATOM   2661  N   THR A 174       7.883   6.126 -16.058  1.00 96.40           N  
ATOM   2662  H   THR A 174       7.544   5.532 -16.801  1.00 96.40           H  
ATOM   2663  CA  THR A 174       6.928   6.534 -15.034  1.00 96.40           C  
ATOM   2664  HA  THR A 174       7.300   7.432 -14.541  1.00 96.40           H  
ATOM   2665  C   THR A 174       6.810   5.413 -14.019  1.00 96.40           C  
ATOM   2666  CB  THR A 174       5.577   6.889 -15.647  1.00 96.40           C  
ATOM   2667  HB  THR A 174       5.228   6.077 -16.285  1.00 96.40           H  
ATOM   2668  O   THR A 174       6.520   4.281 -14.398  1.00 96.40           O  
ATOM   2669  CG2 THR A 174       4.540   7.189 -14.572  1.00 96.40           C  
ATOM   2670 HG21 THR A 174       4.266   6.265 -14.063  1.00 96.40           H  
ATOM   2671 HG22 THR A 174       3.649   7.636 -15.013  1.00 96.40           H  
ATOM   2672 HG23 THR A 174       4.973   7.878 -13.846  1.00 96.40           H  
ATOM   2673  OG1 THR A 174       5.750   8.064 -16.404  1.00 96.40           O  
ATOM   2674  HG1 THR A 174       4.967   8.192 -16.945  1.00 96.40           H  
ATOM   2675  N   ASN A 175       7.036   5.710 -12.741  1.00 96.49           N  
ATOM   2676  H   ASN A 175       7.212   6.675 -12.503  1.00 96.49           H  
ATOM   2677  CA  ASN A 175       7.073   4.709 -11.679  1.00 96.49           C  
ATOM   2678  HA  ASN A 175       6.688   3.763 -12.059  1.00 96.49           H  
ATOM   2679  C   ASN A 175       6.197   5.134 -10.506  1.00 96.49           C  
ATOM   2680  CB  ASN A 175       8.518   4.471 -11.215  1.00 96.49           C  
ATOM   2681  HB2 ASN A 175       8.917   5.386 -10.777  1.00 96.49           H  
ATOM   2682  HB3 ASN A 175       8.525   3.695 -10.450  1.00 96.49           H  
ATOM   2683  O   ASN A 175       6.333   6.238  -9.985  1.00 96.49           O  
ATOM   2684  CG  ASN A 175       9.433   4.029 -12.335  1.00 96.49           C  
ATOM   2685  ND2 ASN A 175      10.174   4.939 -12.918  1.00 96.49           N  
ATOM   2686 HD21 ASN A 175      10.741   4.647 -13.701  1.00 96.49           H  
ATOM   2687 HD22 ASN A 175      10.037   5.923 -12.737  1.00 96.49           H  
ATOM   2688  OD1 ASN A 175       9.482   2.865 -12.690  1.00 96.49           O  
ATOM   2689  N   PHE A 176       5.356   4.217 -10.048  1.00 96.66           N  
ATOM   2690  H   PHE A 176       5.278   3.349 -10.558  1.00 96.66           H  
ATOM   2691  CA  PHE A 176       4.535   4.364  -8.860  1.00 96.66           C  
ATOM   2692  HA  PHE A 176       4.780   5.304  -8.365  1.00 96.66           H  
ATOM   2693  C   PHE A 176       4.783   3.211  -7.901  1.00 96.66           C  
ATOM   2694  CB  PHE A 176       3.059   4.382  -9.229  1.00 96.66           C  
ATOM   2695  HB2 PHE A 176       2.491   4.515  -8.309  1.00 96.66           H  
ATOM   2696  HB3 PHE A 176       2.796   3.404  -9.633  1.00 96.66           H  
ATOM   2697  O   PHE A 176       4.847   2.051  -8.316  1.00 96.66           O  
ATOM   2698  CG  PHE A 176       2.651   5.444 -10.220  1.00 96.66           C  
ATOM   2699  CD1 PHE A 176       2.430   6.768  -9.796  1.00 96.66           C  
ATOM   2700  HD1 PHE A 176       2.588   7.041  -8.764  1.00 96.66           H  
ATOM   2701  CD2 PHE A 176       2.489   5.098 -11.574  1.00 96.66           C  
ATOM   2702  HD2 PHE A 176       2.709   4.096 -11.909  1.00 96.66           H  
ATOM   2703  CE1 PHE A 176       2.012   7.737 -10.726  1.00 96.66           C  
ATOM   2704  HE1 PHE A 176       1.847   8.761 -10.425  1.00 96.66           H  
ATOM   2705  CE2 PHE A 176       2.057   6.063 -12.494  1.00 96.66           C  
ATOM   2706  HE2 PHE A 176       1.932   5.807 -13.536  1.00 96.66           H  
ATOM   2707  CZ  PHE A 176       1.810   7.374 -12.068  1.00 96.66           C  
ATOM   2708  HZ  PHE A 176       1.476   8.109 -12.785  1.00 96.66           H  
ATOM   2709  N   ILE A 177       4.848   3.529  -6.612  1.00 97.08           N  
ATOM   2710  H   ILE A 177       4.810   4.507  -6.362  1.00 97.08           H  
ATOM   2711  CA  ILE A 177       4.970   2.546  -5.535  1.00 97.08           C  
ATOM   2712  HA  ILE A 177       4.806   1.544  -5.931  1.00 97.08           H  
ATOM   2713  C   ILE A 177       3.878   2.855  -4.523  1.00 97.08           C  
ATOM   2714  CB  ILE A 177       6.370   2.576  -4.890  1.00 97.08           C  
ATOM   2715  HB  ILE A 177       6.472   3.516  -4.347  1.00 97.08           H  
ATOM   2716  O   ILE A 177       3.915   3.883  -3.853  1.00 97.08           O  
ATOM   2717  CG1 ILE A 177       7.497   2.500  -5.944  1.00 97.08           C  
ATOM   2718 HG12 ILE A 177       7.307   3.201  -6.757  1.00 97.08           H  
ATOM   2719 HG13 ILE A 177       7.551   1.498  -6.368  1.00 97.08           H  
ATOM   2720  CG2 ILE A 177       6.495   1.421  -3.878  1.00 97.08           C  
ATOM   2721 HG21 ILE A 177       6.395   0.463  -4.387  1.00 97.08           H  
ATOM   2722 HG22 ILE A 177       5.724   1.505  -3.112  1.00 97.08           H  
ATOM   2723 HG23 ILE A 177       7.465   1.465  -3.383  1.00 97.08           H  
ATOM   2724  CD1 ILE A 177       8.854   2.903  -5.372  1.00 97.08           C  
ATOM   2725 HD11 ILE A 177       9.265   2.104  -4.755  1.00 97.08           H  
ATOM   2726 HD12 ILE A 177       9.530   3.116  -6.201  1.00 97.08           H  
ATOM   2727 HD13 ILE A 177       8.751   3.812  -4.779  1.00 97.08           H  
ATOM   2728  N   ALA A 178       2.876   1.988  -4.441  1.00 97.78           N  
ATOM   2729  H   ALA A 178       2.939   1.138  -4.982  1.00 97.78           H  
ATOM   2730  CA  ALA A 178       1.772   2.121  -3.510  1.00 97.78           C  
ATOM   2731  HA  ALA A 178       1.656   3.171  -3.239  1.00 97.78           H  
ATOM   2732  C   ALA A 178       2.048   1.327  -2.231  1.00 97.78           C  
ATOM   2733  CB  ALA A 178       0.482   1.692  -4.203  1.00 97.78           C  
ATOM   2734  HB1 ALA A 178       0.312   2.317  -5.079  1.00 97.78           H  
ATOM   2735  HB2 ALA A 178       0.552   0.647  -4.507  1.00 97.78           H  
ATOM   2736  HB3 ALA A 178      -0.353   1.813  -3.513  1.00 97.78           H  
ATOM   2737  O   ALA A 178       2.318   0.125  -2.264  1.00 97.78           O  
ATOM   2738  N   HIS A 179       1.932   2.007  -1.096  1.00 97.67           N  
ATOM   2739  H   HIS A 179       1.712   2.991  -1.162  1.00 97.67           H  
ATOM   2740  CA  HIS A 179       2.070   1.463   0.248  1.00 97.67           C  
ATOM   2741  HA  HIS A 179       2.564   0.492   0.209  1.00 97.67           H  
ATOM   2742  C   HIS A 179       0.681   1.284   0.833  1.00 97.67           C  
ATOM   2743  CB  HIS A 179       2.924   2.408   1.097  1.00 97.67           C  
ATOM   2744  HB2 HIS A 179       2.430   3.375   1.198  1.00 97.67           H  
ATOM   2745  HB3 HIS A 179       3.053   1.982   2.092  1.00 97.67           H  
ATOM   2746  O   HIS A 179       0.104   2.216   1.394  1.00 97.67           O  
ATOM   2747  CG  HIS A 179       4.266   2.620   0.479  1.00 97.67           C  
ATOM   2748  CD2 HIS A 179       4.590   3.603  -0.413  1.00 97.67           C  
ATOM   2749  HD2 HIS A 179       3.948   4.399  -0.757  1.00 97.67           H  
ATOM   2750  ND1 HIS A 179       5.339   1.769   0.579  1.00 97.67           N  
ATOM   2751  HD1 HIS A 179       5.460   1.049   1.276  1.00 97.67           H  
ATOM   2752  CE1 HIS A 179       6.295   2.235  -0.235  1.00 97.67           C  
ATOM   2753  HE1 HIS A 179       7.303   1.851  -0.288  1.00 97.67           H  
ATOM   2754  NE2 HIS A 179       5.871   3.324  -0.873  1.00 97.67           N  
ATOM   2755  N   HIS A 180       0.114   0.097   0.655  1.00 97.92           N  
ATOM   2756  H   HIS A 180       0.658  -0.655   0.257  1.00 97.92           H  
ATOM   2757  CA  HIS A 180      -1.236  -0.195   1.106  1.00 97.92           C  
ATOM   2758  HA  HIS A 180      -1.842   0.708   1.041  1.00 97.92           H  
ATOM   2759  C   HIS A 180      -1.209  -0.673   2.549  1.00 97.92           C  
ATOM   2760  CB  HIS A 180      -1.866  -1.252   0.219  1.00 97.92           C  
ATOM   2761  HB2 HIS A 180      -2.882  -1.454   0.557  1.00 97.92           H  
ATOM   2762  HB3 HIS A 180      -1.266  -2.154   0.336  1.00 97.92           H  
ATOM   2763  O   HIS A 180      -0.535  -1.651   2.898  1.00 97.92           O  
ATOM   2764  CG  HIS A 180      -1.881  -0.904  -1.235  1.00 97.92           C  
ATOM   2765  CD2 HIS A 180      -1.198  -1.561  -2.220  1.00 97.92           C  
ATOM   2766  HD2 HIS A 180      -0.525  -2.395  -2.093  1.00 97.92           H  
ATOM   2767  ND1 HIS A 180      -2.588   0.118  -1.824  1.00 97.92           N  
ATOM   2768  HD1 HIS A 180      -3.073   0.867  -1.351  1.00 97.92           H  
ATOM   2769  CE1 HIS A 180      -2.374   0.046  -3.148  1.00 97.92           C  
ATOM   2770  HE1 HIS A 180      -2.787   0.715  -3.888  1.00 97.92           H  
ATOM   2771  NE2 HIS A 180      -1.533  -0.960  -3.426  1.00 97.92           N  
ATOM   2772  N   GLY A 181      -1.992  -0.001   3.376  1.00 97.36           N  
ATOM   2773  H   GLY A 181      -2.505   0.807   3.050  1.00 97.36           H  
ATOM   2774  CA  GLY A 181      -1.913  -0.195   4.802  1.00 97.36           C  
ATOM   2775  HA2 GLY A 181      -1.742  -1.244   5.043  1.00 97.36           H  
ATOM   2776  HA3 GLY A 181      -1.061   0.393   5.142  1.00 97.36           H  
ATOM   2777  C   GLY A 181      -3.137   0.284   5.546  1.00 97.36           C  
ATOM   2778  O   GLY A 181      -4.229   0.431   4.985  1.00 97.36           O  
ATOM   2779  N   GLY A 182      -2.935   0.542   6.827  1.00 96.96           N  
ATOM   2780  H   GLY A 182      -2.022   0.343   7.213  1.00 96.96           H  
ATOM   2781  CA  GLY A 182      -3.918   1.183   7.676  1.00 96.96           C  
ATOM   2782  HA2 GLY A 182      -4.327   0.464   8.386  1.00 96.96           H  
ATOM   2783  HA3 GLY A 182      -4.727   1.569   7.057  1.00 96.96           H  
ATOM   2784  C   GLY A 182      -3.307   2.329   8.459  1.00 96.96           C  
ATOM   2785  O   GLY A 182      -2.191   2.217   8.965  1.00 96.96           O  
ATOM   2786  N   LYS A 183      -4.065   3.416   8.599  1.00 97.22           N  
ATOM   2787  H   LYS A 183      -4.978   3.401   8.167  1.00 97.22           H  
ATOM   2788  CA  LYS A 183      -3.847   4.352   9.703  1.00 97.22           C  
ATOM   2789  HA  LYS A 183      -2.788   4.587   9.805  1.00 97.22           H  
ATOM   2790  C   LYS A 183      -4.310   3.669  10.982  1.00 97.22           C  
ATOM   2791  CB  LYS A 183      -4.636   5.643   9.483  1.00 97.22           C  
ATOM   2792  HB2 LYS A 183      -5.664   5.405   9.210  1.00 97.22           H  
ATOM   2793  HB3 LYS A 183      -4.658   6.186  10.428  1.00 97.22           H  
ATOM   2794  O   LYS A 183      -5.457   3.224  11.023  1.00 97.22           O  
ATOM   2795  CG  LYS A 183      -4.017   6.549   8.413  1.00 97.22           C  
ATOM   2796  HG2 LYS A 183      -4.101   6.088   7.428  1.00 97.22           H  
ATOM   2797  HG3 LYS A 183      -2.967   6.723   8.646  1.00 97.22           H  
ATOM   2798  CD  LYS A 183      -4.770   7.881   8.440  1.00 97.22           C  
ATOM   2799  HD2 LYS A 183      -4.735   8.265   9.459  1.00 97.22           H  
ATOM   2800  HD3 LYS A 183      -5.812   7.724   8.161  1.00 97.22           H  
ATOM   2801  CE  LYS A 183      -4.159   8.936   7.524  1.00 97.22           C  
ATOM   2802  HE2 LYS A 183      -3.074   8.914   7.625  1.00 97.22           H  
ATOM   2803  HE3 LYS A 183      -4.409   8.736   6.483  1.00 97.22           H  
ATOM   2804  NZ  LYS A 183      -4.635  10.275   7.938  1.00 97.22           N  
ATOM   2805  HZ1 LYS A 183      -4.374  10.478   8.892  1.00 97.22           H  
ATOM   2806  HZ2 LYS A 183      -5.631  10.408   7.829  1.00 97.22           H  
ATOM   2807  HZ3 LYS A 183      -4.162  10.974   7.384  1.00 97.22           H  
ATOM   2808  N   VAL A 184      -3.439   3.569  11.979  1.00 96.75           N  
ATOM   2809  H   VAL A 184      -2.525   3.975  11.844  1.00 96.75           H  
ATOM   2810  CA  VAL A 184      -3.683   2.894  13.258  1.00 96.75           C  
ATOM   2811  HA  VAL A 184      -4.670   2.431  13.223  1.00 96.75           H  
ATOM   2812  C   VAL A 184      -3.692   3.916  14.389  1.00 96.75           C  
ATOM   2813  CB  VAL A 184      -2.668   1.764  13.510  1.00 96.75           C  
ATOM   2814  HB  VAL A 184      -1.667   2.179  13.623  1.00 96.75           H  
ATOM   2815  O   VAL A 184      -2.731   4.655  14.609  1.00 96.75           O  
ATOM   2816  CG1 VAL A 184      -3.031   0.985  14.782  1.00 96.75           C  
ATOM   2817 HG11 VAL A 184      -2.968   1.636  15.653  1.00 96.75           H  
ATOM   2818 HG12 VAL A 184      -2.329   0.162  14.923  1.00 96.75           H  
ATOM   2819 HG13 VAL A 184      -4.042   0.585  14.705  1.00 96.75           H  
ATOM   2820  CG2 VAL A 184      -2.667   0.780  12.332  1.00 96.75           C  
ATOM   2821 HG21 VAL A 184      -3.688   0.525  12.047  1.00 96.75           H  
ATOM   2822 HG22 VAL A 184      -2.145  -0.136  12.611  1.00 96.75           H  
ATOM   2823 HG23 VAL A 184      -2.152   1.225  11.481  1.00 96.75           H  
ATOM   2824  N   TYR A 185      -4.807   3.953  15.108  1.00 97.07           N  
ATOM   2825  H   TYR A 185      -5.518   3.262  14.915  1.00 97.07           H  
ATOM   2826  CA  TYR A 185      -5.106   4.910  16.161  1.00 97.07           C  
ATOM   2827  HA  TYR A 185      -4.392   5.732  16.112  1.00 97.07           H  
ATOM   2828  C   TYR A 185      -4.988   4.248  17.536  1.00 97.07           C  
ATOM   2829  CB  TYR A 185      -6.510   5.490  15.930  1.00 97.07           C  
ATOM   2830  HB2 TYR A 185      -7.232   4.674  15.935  1.00 97.07           H  
ATOM   2831  HB3 TYR A 185      -6.759   6.148  16.761  1.00 97.07           H  
ATOM   2832  O   TYR A 185      -5.282   3.065  17.702  1.00 97.07           O  
ATOM   2833  CG  TYR A 185      -6.663   6.268  14.634  1.00 97.07           C  
ATOM   2834  CD1 TYR A 185      -6.481   7.665  14.626  1.00 97.07           C  
ATOM   2835  HD1 TYR A 185      -6.229   8.189  15.535  1.00 97.07           H  
ATOM   2836  CD2 TYR A 185      -6.980   5.597  13.435  1.00 97.07           C  
ATOM   2837  HD2 TYR A 185      -7.115   4.526  13.440  1.00 97.07           H  
ATOM   2838  CE1 TYR A 185      -6.608   8.390  13.425  1.00 97.07           C  
ATOM   2839  HE1 TYR A 185      -6.448   9.458  13.416  1.00 97.07           H  
ATOM   2840  CE2 TYR A 185      -7.104   6.321  12.232  1.00 97.07           C  
ATOM   2841  HE2 TYR A 185      -7.317   5.803  11.309  1.00 97.07           H  
ATOM   2842  OH  TYR A 185      -6.965   8.418  11.057  1.00 97.07           O  
ATOM   2843  HH  TYR A 185      -6.591   9.295  11.167  1.00 97.07           H  
ATOM   2844  CZ  TYR A 185      -6.904   7.719  12.223  1.00 97.07           C  
ATOM   2845  N   ALA A 186      -4.590   5.028  18.543  1.00 94.30           N  
ATOM   2846  H   ALA A 186      -4.332   5.985  18.349  1.00 94.30           H  
ATOM   2847  CA  ALA A 186      -4.541   4.560  19.931  1.00 94.30           C  
ATOM   2848  HA  ALA A 186      -4.023   3.602  19.966  1.00 94.30           H  
ATOM   2849  C   ALA A 186      -5.947   4.346  20.524  1.00 94.30           C  
ATOM   2850  CB  ALA A 186      -3.739   5.581  20.747  1.00 94.30           C  
ATOM   2851  HB1 ALA A 186      -4.244   6.547  20.746  1.00 94.30           H  
ATOM   2852  HB2 ALA A 186      -2.739   5.690  20.328  1.00 94.30           H  
ATOM   2853  HB3 ALA A 186      -3.652   5.230  21.775  1.00 94.30           H  
ATOM   2854  O   ALA A 186      -6.150   3.467  21.358  1.00 94.30           O  
ATOM   2855  N   SER A 187      -6.916   5.137  20.060  1.00 94.87           N  
ATOM   2856  H   SER A 187      -6.679   5.792  19.328  1.00 94.87           H  
ATOM   2857  CA  SER A 187      -8.326   5.047  20.437  1.00 94.87           C  
ATOM   2858  HA  SER A 187      -8.419   4.390  21.302  1.00 94.87           H  
ATOM   2859  C   SER A 187      -9.147   4.473  19.281  1.00 94.87           C  
ATOM   2860  CB  SER A 187      -8.862   6.424  20.833  1.00 94.87           C  
ATOM   2861  HB2 SER A 187      -8.729   7.119  20.003  1.00 94.87           H  
ATOM   2862  HB3 SER A 187      -9.925   6.353  21.064  1.00 94.87           H  
ATOM   2863  O   SER A 187      -8.800   4.704  18.121  1.00 94.87           O  
ATOM   2864  OG  SER A 187      -8.168   6.899  21.970  1.00 94.87           O  
ATOM   2865  HG  SER A 187      -8.502   7.769  22.200  1.00 94.87           H  
ATOM   2866  N   PRO A 188     -10.245   3.755  19.566  1.00 94.49           N  
ATOM   2867  CA  PRO A 188     -11.087   3.196  18.519  1.00 94.49           C  
ATOM   2868  HA  PRO A 188     -10.480   2.576  17.860  1.00 94.49           H  
ATOM   2869  C   PRO A 188     -11.756   4.304  17.697  1.00 94.49           C  
ATOM   2870  CB  PRO A 188     -12.095   2.307  19.245  1.00 94.49           C  
ATOM   2871  HB2 PRO A 188     -13.061   2.282  18.741  1.00 94.49           H  
ATOM   2872  HB3 PRO A 188     -11.678   1.304  19.334  1.00 94.49           H  
ATOM   2873  O   PRO A 188     -12.377   5.213  18.250  1.00 94.49           O  
ATOM   2874  CG  PRO A 188     -12.195   2.937  20.633  1.00 94.49           C  
ATOM   2875  HG2 PRO A 188     -12.873   3.789  20.594  1.00 94.49           H  
ATOM   2876  HG3 PRO A 188     -12.513   2.218  21.388  1.00 94.49           H  
ATOM   2877  CD  PRO A 188     -10.784   3.451  20.885  1.00 94.49           C  
ATOM   2878  HD2 PRO A 188     -10.186   2.670  21.354  1.00 94.49           H  
ATOM   2879  HD3 PRO A 188     -10.819   4.334  21.523  1.00 94.49           H  
ATOM   2880  N   ILE A 189     -11.650   4.200  16.372  1.00 94.07           N  
ATOM   2881  H   ILE A 189     -11.167   3.389  16.012  1.00 94.07           H  
ATOM   2882  CA  ILE A 189     -12.340   5.076  15.411  1.00 94.07           C  
ATOM   2883  HA  ILE A 189     -12.313   6.099  15.785  1.00 94.07           H  
ATOM   2884  C   ILE A 189     -13.818   4.705  15.273  1.00 94.07           C  
ATOM   2885  CB  ILE A 189     -11.648   5.045  14.029  1.00 94.07           C  
ATOM   2886  HB  ILE A 189     -12.284   5.589  13.332  1.00 94.07           H  
ATOM   2887  O   ILE A 189     -14.660   5.563  15.032  1.00 94.07           O  
ATOM   2888  CG1 ILE A 189     -11.435   3.613  13.486  1.00 94.07           C  
ATOM   2889 HG12 ILE A 189     -12.340   3.021  13.625  1.00 94.07           H  
ATOM   2890 HG13 ILE A 189     -10.619   3.139  14.031  1.00 94.07           H  
ATOM   2891  CG2 ILE A 189     -10.306   5.788  14.112  1.00 94.07           C  
ATOM   2892 HG21 ILE A 189      -9.862   5.886  13.122  1.00 94.07           H  
ATOM   2893 HG22 ILE A 189      -9.616   5.258  14.768  1.00 94.07           H  
ATOM   2894 HG23 ILE A 189     -10.462   6.791  14.512  1.00 94.07           H  
ATOM   2895  CD1 ILE A 189     -11.090   3.557  12.002  1.00 94.07           C  
ATOM   2896 HD11 ILE A 189     -11.086   2.517  11.677  1.00 94.07           H  
ATOM   2897 HD12 ILE A 189     -10.103   3.987  11.831  1.00 94.07           H  
ATOM   2898 HD13 ILE A 189     -11.837   4.103  11.425  1.00 94.07           H  
ATOM   2899  N   VAL A 190     -14.138   3.424  15.460  1.00 93.29           N  
ATOM   2900  H   VAL A 190     -13.387   2.780  15.666  1.00 93.29           H  
ATOM   2901  CA  VAL A 190     -15.502   2.896  15.478  1.00 93.29           C  
ATOM   2902  HA  VAL A 190     -16.210   3.721  15.539  1.00 93.29           H  
ATOM   2903  C   VAL A 190     -15.626   2.044  16.727  1.00 93.29           C  
ATOM   2904  CB  VAL A 190     -15.826   2.079  14.213  1.00 93.29           C  
ATOM   2905  HB  VAL A 190     -15.178   1.203  14.177  1.00 93.29           H  
ATOM   2906  O   VAL A 190     -14.827   1.133  16.944  1.00 93.29           O  
ATOM   2907  CG1 VAL A 190     -17.278   1.587  14.216  1.00 93.29           C  
ATOM   2908 HG11 VAL A 190     -17.477   1.039  13.295  1.00 93.29           H  
ATOM   2909 HG12 VAL A 190     -17.447   0.909  15.053  1.00 93.29           H  
ATOM   2910 HG13 VAL A 190     -17.963   2.433  14.281  1.00 93.29           H  
ATOM   2911  CG2 VAL A 190     -15.615   2.902  12.937  1.00 93.29           C  
ATOM   2912 HG21 VAL A 190     -16.262   3.779  12.940  1.00 93.29           H  
ATOM   2913 HG22 VAL A 190     -14.577   3.224  12.855  1.00 93.29           H  
ATOM   2914 HG23 VAL A 190     -15.838   2.279  12.071  1.00 93.29           H  
ATOM   2915  N   GLN A 191     -16.611   2.351  17.566  1.00 93.70           N  
ATOM   2916  H   GLN A 191     -17.250   3.092  17.314  1.00 93.70           H  
ATOM   2917  CA  GLN A 191     -16.855   1.596  18.791  1.00 93.70           C  
ATOM   2918  HA  GLN A 191     -15.908   1.480  19.319  1.00 93.70           H  
ATOM   2919  C   GLN A 191     -17.372   0.192  18.473  1.00 93.70           C  
ATOM   2920  CB  GLN A 191     -17.838   2.351  19.701  1.00 93.70           C  
ATOM   2921  HB2 GLN A 191     -18.784   2.478  19.175  1.00 93.70           H  
ATOM   2922  HB3 GLN A 191     -18.029   1.755  20.593  1.00 93.70           H  
ATOM   2923  O   GLN A 191     -17.995  -0.039  17.434  1.00 93.70           O  
ATOM   2924  CG  GLN A 191     -17.322   3.734  20.132  1.00 93.70           C  
ATOM   2925  HG2 GLN A 191     -17.177   4.361  19.252  1.00 93.70           H  
ATOM   2926  HG3 GLN A 191     -18.078   4.213  20.753  1.00 93.70           H  
ATOM   2927  CD  GLN A 191     -16.022   3.681  20.930  1.00 93.70           C  
ATOM   2928  NE2 GLN A 191     -15.229   4.727  20.889  1.00 93.70           N  
ATOM   2929 HE21 GLN A 191     -14.369   4.659  21.413  1.00 93.70           H  
ATOM   2930 HE22 GLN A 191     -15.429   5.515  20.289  1.00 93.70           H  
ATOM   2931  OE1 GLN A 191     -15.696   2.712  21.596  1.00 93.70           O  
ATOM   2932  N   ALA A 192     -17.149  -0.742  19.397  1.00 92.68           N  
ATOM   2933  H   ALA A 192     -16.677  -0.486  20.253  1.00 92.68           H  
ATOM   2934  CA  ALA A 192     -17.747  -2.064  19.294  1.00 92.68           C  
ATOM   2935  HA  ALA A 192     -17.414  -2.509  18.356  1.00 92.68           H  
ATOM   2936  C   ALA A 192     -19.279  -1.938  19.258  1.00 92.68           C  
ATOM   2937  CB  ALA A 192     -17.265  -2.940  20.454  1.00 92.68           C  
ATOM   2938  HB1 ALA A 192     -17.679  -3.943  20.348  1.00 92.68           H  
ATOM   2939  HB2 ALA A 192     -17.597  -2.516  21.402  1.00 92.68           H  
ATOM   2940  HB3 ALA A 192     -16.177  -3.004  20.448  1.00 92.68           H  
ATOM   2941  O   ALA A 192     -19.871  -1.189  20.039  1.00 92.68           O  
ATOM   2942  N   ARG A 193     -19.928  -2.663  18.343  1.00 91.27           N  
ATOM   2943  H   ARG A 193     -19.385  -3.306  17.783  1.00 91.27           H  
ATOM   2944  CA  ARG A 193     -21.379  -2.589  18.141  1.00 91.27           C  
ATOM   2945  HA  ARG A 193     -21.832  -2.265  19.079  1.00 91.27           H  
ATOM   2946  C   ARG A 193     -21.948  -3.952  17.792  1.00 91.27           C  
ATOM   2947  CB  ARG A 193     -21.708  -1.542  17.060  1.00 91.27           C  
ATOM   2948  HB2 ARG A 193     -21.366  -1.900  16.088  1.00 91.27           H  
ATOM   2949  HB3 ARG A 193     -21.173  -0.621  17.292  1.00 91.27           H  
ATOM   2950  O   ARG A 193     -21.397  -4.671  16.962  1.00 91.27           O  
ATOM   2951  CG  ARG A 193     -23.213  -1.229  16.998  1.00 91.27           C  
ATOM   2952  HG2 ARG A 193     -23.771  -2.125  16.726  1.00 91.27           H  
ATOM   2953  HG3 ARG A 193     -23.539  -0.887  17.980  1.00 91.27           H  
ATOM   2954  CD  ARG A 193     -23.512  -0.139  15.964  1.00 91.27           C  
ATOM   2955  HD2 ARG A 193     -22.832   0.698  16.119  1.00 91.27           H  
ATOM   2956  HD3 ARG A 193     -23.344  -0.542  14.965  1.00 91.27           H  
ATOM   2957  NE  ARG A 193     -24.899   0.343  16.073  1.00 91.27           N  
ATOM   2958  HE  ARG A 193     -25.443   0.003  16.853  1.00 91.27           H  
ATOM   2959  NH1 ARG A 193     -24.869   1.728  14.226  1.00 91.27           N  
ATOM   2960 HH11 ARG A 193     -24.130   1.211  13.772  1.00 91.27           H  
ATOM   2961 HH12 ARG A 193     -25.307   2.384  13.596  1.00 91.27           H  
ATOM   2962  NH2 ARG A 193     -26.616   1.753  15.615  1.00 91.27           N  
ATOM   2963 HH21 ARG A 193     -27.096   1.437  16.445  1.00 91.27           H  
ATOM   2964 HH22 ARG A 193     -26.991   2.505  15.055  1.00 91.27           H  
ATOM   2965  CZ  ARG A 193     -25.445   1.268  15.304  1.00 91.27           C  
ATOM   2966  N   ARG A 194     -23.096  -4.270  18.385  1.00 90.67           N  
ATOM   2967  H   ARG A 194     -23.476  -3.623  19.061  1.00 90.67           H  
ATOM   2968  CA  ARG A 194     -23.890  -5.446  18.034  1.00 90.67           C  
ATOM   2969  HA  ARG A 194     -23.221  -6.238  17.699  1.00 90.67           H  
ATOM   2970  C   ARG A 194     -24.850  -5.131  16.891  1.00 90.67           C  
ATOM   2971  CB  ARG A 194     -24.605  -5.957  19.284  1.00 90.67           C  
ATOM   2972  HB2 ARG A 194     -23.853  -6.136  20.052  1.00 90.67           H  
ATOM   2973  HB3 ARG A 194     -25.297  -5.198  19.650  1.00 90.67           H  
ATOM   2974  O   ARG A 194     -25.626  -4.178  16.966  1.00 90.67           O  
ATOM   2975  CG  ARG A 194     -25.374  -7.259  19.021  1.00 90.67           C  
ATOM   2976  HG2 ARG A 194     -26.250  -7.061  18.403  1.00 90.67           H  
ATOM   2977  HG3 ARG A 194     -24.737  -7.978  18.507  1.00 90.67           H  
ATOM   2978  CD  ARG A 194     -25.816  -7.822  20.372  1.00 90.67           C  
ATOM   2979  HD2 ARG A 194     -26.531  -7.134  20.821  1.00 90.67           H  
ATOM   2980  HD3 ARG A 194     -24.947  -7.862  21.029  1.00 90.67           H  
ATOM   2981  NE  ARG A 194     -26.440  -9.153  20.249  1.00 90.67           N  
ATOM   2982  HE  ARG A 194     -27.303  -9.209  19.728  1.00 90.67           H  
ATOM   2983  NH1 ARG A 194     -24.846 -10.307  21.426  1.00 90.67           N  
ATOM   2984 HH11 ARG A 194     -24.451 -11.182  21.743  1.00 90.67           H  
ATOM   2985 HH12 ARG A 194     -24.155  -9.625  21.149  1.00 90.67           H  
ATOM   2986  NH2 ARG A 194     -26.738 -11.334  20.821  1.00 90.67           N  
ATOM   2987 HH21 ARG A 194     -27.637 -11.333  20.362  1.00 90.67           H  
ATOM   2988 HH22 ARG A 194     -26.389 -12.164  21.279  1.00 90.67           H  
ATOM   2989  CZ  ARG A 194     -26.005 -10.254  20.834  1.00 90.67           C  
ATOM   2990  N   TYR A 195     -24.818  -5.967  15.867  1.00 92.41           N  
ATOM   2991  H   TYR A 195     -24.140  -6.715  15.898  1.00 92.41           H  
ATOM   2992  CA  TYR A 195     -25.741  -5.976  14.739  1.00 92.41           C  
ATOM   2993  HA  TYR A 195     -26.377  -5.092  14.774  1.00 92.41           H  
ATOM   2994  C   TYR A 195     -26.645  -7.207  14.838  1.00 92.41           C  
ATOM   2995  CB  TYR A 195     -24.935  -5.927  13.437  1.00 92.41           C  
ATOM   2996  HB2 TYR A 195     -25.618  -6.019  12.592  1.00 92.41           H  
ATOM   2997  HB3 TYR A 195     -24.255  -6.778  13.401  1.00 92.41           H  
ATOM   2998  O   TYR A 195     -26.229  -8.239  15.360  1.00 92.41           O  
ATOM   2999  CG  TYR A 195     -24.144  -4.640  13.289  1.00 92.41           C  
ATOM   3000  CD1 TYR A 195     -24.766  -3.504  12.745  1.00 92.41           C  
ATOM   3001  HD1 TYR A 195     -25.787  -3.567  12.401  1.00 92.41           H  
ATOM   3002  CD2 TYR A 195     -22.805  -4.562  13.716  1.00 92.41           C  
ATOM   3003  HD2 TYR A 195     -22.338  -5.417  14.183  1.00 92.41           H  
ATOM   3004  CE1 TYR A 195     -24.058  -2.302  12.585  1.00 92.41           C  
ATOM   3005  HE1 TYR A 195     -24.526  -1.441  12.131  1.00 92.41           H  
ATOM   3006  CE2 TYR A 195     -22.090  -3.357  13.567  1.00 92.41           C  
ATOM   3007  HE2 TYR A 195     -21.070  -3.288  13.917  1.00 92.41           H  
ATOM   3008  OH  TYR A 195     -22.025  -1.071  12.856  1.00 92.41           O  
ATOM   3009  HH  TYR A 195     -21.103  -1.128  13.117  1.00 92.41           H  
ATOM   3010  CZ  TYR A 195     -22.712  -2.231  12.988  1.00 92.41           C  
ATOM   3011  N   LEU A 196     -27.891  -7.102  14.377  1.00 90.65           N  
ATOM   3012  H   LEU A 196     -28.162  -6.252  13.904  1.00 90.65           H  
ATOM   3013  CA  LEU A 196     -28.842  -8.223  14.399  1.00 90.65           C  
ATOM   3014  HA  LEU A 196     -28.637  -8.871  15.251  1.00 90.65           H  
ATOM   3015  C   LEU A 196     -28.735  -9.112  13.164  1.00 90.65           C  
ATOM   3016  CB  LEU A 196     -30.278  -7.695  14.506  1.00 90.65           C  
ATOM   3017  HB2 LEU A 196     -30.957  -8.540  14.391  1.00 90.65           H  
ATOM   3018  HB3 LEU A 196     -30.466  -7.009  13.680  1.00 90.65           H  
ATOM   3019  O   LEU A 196     -29.131 -10.272  13.217  1.00 90.65           O  
ATOM   3020  CG  LEU A 196     -30.616  -6.990  15.824  1.00 90.65           C  
ATOM   3021  HG  LEU A 196     -30.030  -6.073  15.896  1.00 90.65           H  
ATOM   3022  CD1 LEU A 196     -32.106  -6.646  15.819  1.00 90.65           C  
ATOM   3023 HD11 LEU A 196     -32.378  -6.122  16.735  1.00 90.65           H  
ATOM   3024 HD12 LEU A 196     -32.698  -7.558  15.749  1.00 90.65           H  
ATOM   3025 HD13 LEU A 196     -32.337  -6.016  14.959  1.00 90.65           H  
ATOM   3026  CD2 LEU A 196     -30.325  -7.839  17.064  1.00 90.65           C  
ATOM   3027 HD21 LEU A 196     -29.250  -7.982  17.171  1.00 90.65           H  
ATOM   3028 HD22 LEU A 196     -30.696  -7.329  17.953  1.00 90.65           H  
ATOM   3029 HD23 LEU A 196     -30.819  -8.806  16.972  1.00 90.65           H  
ATOM   3030  N   GLN A 197     -28.233  -8.549  12.069  1.00 90.77           N  
ATOM   3031  H   GLN A 197     -27.954  -7.579  12.112  1.00 90.77           H  
ATOM   3032  CA  GLN A 197     -28.112  -9.213  10.784  1.00 90.77           C  
ATOM   3033  HA  GLN A 197     -27.915 -10.272  10.946  1.00 90.77           H  
ATOM   3034  C   GLN A 197     -26.941  -8.610  10.011  1.00 90.77           C  
ATOM   3035  CB  GLN A 197     -29.451  -9.070  10.047  1.00 90.77           C  
ATOM   3036  HB2 GLN A 197     -30.213  -9.522  10.683  1.00 90.77           H  
ATOM   3037  HB3 GLN A 197     -29.695  -8.013   9.938  1.00 90.77           H  
ATOM   3038  O   GLN A 197     -26.622  -7.423  10.144  1.00 90.77           O  
ATOM   3039  CG  GLN A 197     -29.540  -9.730   8.659  1.00 90.77           C  
ATOM   3040  HG2 GLN A 197     -29.204 -10.765   8.719  1.00 90.77           H  
ATOM   3041  HG3 GLN A 197     -28.908  -9.192   7.953  1.00 90.77           H  
ATOM   3042  CD  GLN A 197     -30.979  -9.718   8.137  1.00 90.77           C  
ATOM   3043  NE2 GLN A 197     -31.254 -10.132   6.928  1.00 90.77           N  
ATOM   3044 HE21 GLN A 197     -30.581 -10.217   6.180  1.00 90.77           H  
ATOM   3045 HE22 GLN A 197     -32.218 -10.032   6.643  1.00 90.77           H  
ATOM   3046  OE1 GLN A 197     -31.913  -9.344   8.824  1.00 90.77           O  
ATOM   3047  N   ARG A 198     -26.309  -9.439   9.183  1.00 91.67           N  
ATOM   3048  H   ARG A 198     -26.656 -10.385   9.106  1.00 91.67           H  
ATOM   3049  CA  ARG A 198     -25.293  -9.029   8.217  1.00 91.67           C  
ATOM   3050  HA  ARG A 198     -25.393  -7.954   8.065  1.00 91.67           H  
ATOM   3051  C   ARG A 198     -25.555  -9.702   6.881  1.00 91.67           C  
ATOM   3052  CB  ARG A 198     -23.877  -9.314   8.740  1.00 91.67           C  
ATOM   3053  HB2 ARG A 198     -23.154  -8.923   8.024  1.00 91.67           H  
ATOM   3054  HB3 ARG A 198     -23.739  -8.795   9.688  1.00 91.67           H  
ATOM   3055  O   ARG A 198     -25.920 -10.874   6.854  1.00 91.67           O  
ATOM   3056  CG  ARG A 198     -23.615 -10.814   8.942  1.00 91.67           C  
ATOM   3057  HG2 ARG A 198     -24.329 -11.218   9.659  1.00 91.67           H  
ATOM   3058  HG3 ARG A 198     -23.722 -11.341   7.994  1.00 91.67           H  
ATOM   3059  CD  ARG A 198     -22.202 -11.064   9.453  1.00 91.67           C  
ATOM   3060  HD2 ARG A 198     -21.491 -10.674   8.724  1.00 91.67           H  
ATOM   3061  HD3 ARG A 198     -22.070 -10.541  10.400  1.00 91.67           H  
ATOM   3062  NE  ARG A 198     -21.989 -12.508   9.639  1.00 91.67           N  
ATOM   3063  HE  ARG A 198     -22.788 -13.102   9.469  1.00 91.67           H  
ATOM   3064  NH1 ARG A 198     -19.798 -12.391  10.276  1.00 91.67           N  
ATOM   3065 HH11 ARG A 198     -19.866 -11.386  10.196  1.00 91.67           H  
ATOM   3066 HH12 ARG A 198     -18.942 -12.842  10.567  1.00 91.67           H  
ATOM   3067  NH2 ARG A 198     -20.810 -14.382  10.142  1.00 91.67           N  
ATOM   3068 HH21 ARG A 198     -21.640 -14.934   9.978  1.00 91.67           H  
ATOM   3069 HH22 ARG A 198     -19.961 -14.835  10.449  1.00 91.67           H  
ATOM   3070  CZ  ARG A 198     -20.869 -13.087  10.015  1.00 91.67           C  
ATOM   3071  N   GLU A 199     -25.332  -8.984   5.791  1.00 92.55           N  
ATOM   3072  H   GLU A 199     -25.045  -8.022   5.894  1.00 92.55           H  
ATOM   3073  CA  GLU A 199     -25.570  -9.497   4.440  1.00 92.55           C  
ATOM   3074  HA  GLU A 199     -25.611 -10.586   4.465  1.00 92.55           H  
ATOM   3075  C   GLU A 199     -24.456  -9.056   3.495  1.00 92.55           C  
ATOM   3076  CB  GLU A 199     -26.908  -8.985   3.902  1.00 92.55           C  
ATOM   3077  HB2 GLU A 199     -27.007  -9.283   2.859  1.00 92.55           H  
ATOM   3078  HB3 GLU A 199     -26.912  -7.897   3.958  1.00 92.55           H  
ATOM   3079  O   GLU A 199     -24.043  -7.897   3.561  1.00 92.55           O  
ATOM   3080  CG  GLU A 199     -28.091  -9.555   4.687  1.00 92.55           C  
ATOM   3081  HG2 GLU A 199     -28.064 -10.643   4.621  1.00 92.55           H  
ATOM   3082  HG3 GLU A 199     -28.008  -9.273   5.737  1.00 92.55           H  
ATOM   3083  CD  GLU A 199     -29.426  -9.034   4.164  1.00 92.55           C  
ATOM   3084  OE1 GLU A 199     -30.415  -9.755   4.396  1.00 92.55           O  
ATOM   3085  OE2 GLU A 199     -29.457  -7.901   3.624  1.00 92.55           O  
ATOM   3086  N   PRO A 200     -23.955  -9.930   2.604  1.00 95.11           N  
ATOM   3087  CA  PRO A 200     -23.016  -9.509   1.575  1.00 95.11           C  
ATOM   3088  HA  PRO A 200     -22.138  -9.053   2.032  1.00 95.11           H  
ATOM   3089  C   PRO A 200     -23.691  -8.500   0.641  1.00 95.11           C  
ATOM   3090  CB  PRO A 200     -22.607 -10.789   0.845  1.00 95.11           C  
ATOM   3091  HB2 PRO A 200     -21.763 -11.246   1.361  1.00 95.11           H  
ATOM   3092  HB3 PRO A 200     -22.361 -10.608  -0.201  1.00 95.11           H  
ATOM   3093  O   PRO A 200     -24.843  -8.675   0.249  1.00 95.11           O  
ATOM   3094  CG  PRO A 200     -23.840 -11.682   0.994  1.00 95.11           C  
ATOM   3095  HG2 PRO A 200     -24.573 -11.428   0.228  1.00 95.11           H  
ATOM   3096  HG3 PRO A 200     -23.583 -12.740   0.941  1.00 95.11           H  
ATOM   3097  CD  PRO A 200     -24.386 -11.302   2.371  1.00 95.11           C  
ATOM   3098  HD2 PRO A 200     -25.473 -11.385   2.369  1.00 95.11           H  
ATOM   3099  HD3 PRO A 200     -23.958 -11.952   3.134  1.00 95.11           H  
ATOM   3100  N   TYR A 201     -22.972  -7.444   0.270  1.00 96.65           N  
ATOM   3101  H   TYR A 201     -22.024  -7.345   0.604  1.00 96.65           H  
ATOM   3102  CA  TYR A 201     -23.503  -6.434  -0.639  1.00 96.65           C  
ATOM   3103  HA  TYR A 201     -24.194  -6.919  -1.329  1.00 96.65           H  
ATOM   3104  C   TYR A 201     -22.400  -5.786  -1.474  1.00 96.65           C  
ATOM   3105  CB  TYR A 201     -24.292  -5.389   0.156  1.00 96.65           C  
ATOM   3106  HB2 TYR A 201     -23.583  -4.721   0.645  1.00 96.65           H  
ATOM   3107  HB3 TYR A 201     -24.867  -5.894   0.932  1.00 96.65           H  
ATOM   3108  O   TYR A 201     -21.238  -5.710  -1.060  1.00 96.65           O  
ATOM   3109  CG  TYR A 201     -25.259  -4.572  -0.676  1.00 96.65           C  
ATOM   3110  CD1 TYR A 201     -24.875  -3.313  -1.173  1.00 96.65           C  
ATOM   3111  HD1 TYR A 201     -23.887  -2.926  -0.974  1.00 96.65           H  
ATOM   3112  CD2 TYR A 201     -26.545  -5.076  -0.952  1.00 96.65           C  
ATOM   3113  HD2 TYR A 201     -26.837  -6.048  -0.581  1.00 96.65           H  
ATOM   3114  CE1 TYR A 201     -25.769  -2.562  -1.959  1.00 96.65           C  
ATOM   3115  HE1 TYR A 201     -25.460  -1.610  -2.364  1.00 96.65           H  
ATOM   3116  CE2 TYR A 201     -27.446  -4.319  -1.726  1.00 96.65           C  
ATOM   3117  HE2 TYR A 201     -28.429  -4.702  -1.961  1.00 96.65           H  
ATOM   3118  OH  TYR A 201     -27.925  -2.342  -2.990  1.00 96.65           O  
ATOM   3119  HH  TYR A 201     -27.529  -1.531  -3.316  1.00 96.65           H  
ATOM   3120  CZ  TYR A 201     -27.057  -3.064  -2.238  1.00 96.65           C  
ATOM   3121  N   LEU A 202     -22.798  -5.308  -2.651  1.00 96.40           N  
ATOM   3122  H   LEU A 202     -23.781  -5.364  -2.874  1.00 96.40           H  
ATOM   3123  CA  LEU A 202     -21.964  -4.593  -3.604  1.00 96.40           C  
ATOM   3124  HA  LEU A 202     -20.971  -4.435  -3.184  1.00 96.40           H  
ATOM   3125  C   LEU A 202     -22.597  -3.232  -3.896  1.00 96.40           C  
ATOM   3126  CB  LEU A 202     -21.830  -5.458  -4.870  1.00 96.40           C  
ATOM   3127  HB2 LEU A 202     -22.827  -5.765  -5.185  1.00 96.40           H  
ATOM   3128  HB3 LEU A 202     -21.267  -6.357  -4.617  1.00 96.40           H  
ATOM   3129  O   LEU A 202     -23.689  -3.165  -4.456  1.00 96.40           O  
ATOM   3130  CG  LEU A 202     -21.155  -4.760  -6.065  1.00 96.40           C  
ATOM   3131  HG  LEU A 202     -21.738  -3.893  -6.374  1.00 96.40           H  
ATOM   3132  CD1 LEU A 202     -19.737  -4.301  -5.735  1.00 96.40           C  
ATOM   3133 HD11 LEU A 202     -19.769  -3.467  -5.034  1.00 96.40           H  
ATOM   3134 HD12 LEU A 202     -19.244  -3.969  -6.649  1.00 96.40           H  
ATOM   3135 HD13 LEU A 202     -19.173  -5.122  -5.292  1.00 96.40           H  
ATOM   3136  CD2 LEU A 202     -21.107  -5.740  -7.234  1.00 96.40           C  
ATOM   3137 HD21 LEU A 202     -20.588  -5.299  -8.085  1.00 96.40           H  
ATOM   3138 HD22 LEU A 202     -20.585  -6.649  -6.936  1.00 96.40           H  
ATOM   3139 HD23 LEU A 202     -22.122  -5.994  -7.539  1.00 96.40           H  
ATOM   3140  N   TYR A 203     -21.891  -2.155  -3.560  1.00 96.75           N  
ATOM   3141  H   TYR A 203     -20.991  -2.292  -3.124  1.00 96.75           H  
ATOM   3142  CA  TYR A 203     -22.189  -0.826  -4.096  1.00 96.75           C  
ATOM   3143  HA  TYR A 203     -23.228  -0.784  -4.425  1.00 96.75           H  
ATOM   3144  C   TYR A 203     -21.304  -0.572  -5.317  1.00 96.75           C  
ATOM   3145  CB  TYR A 203     -22.005   0.248  -3.020  1.00 96.75           C  
ATOM   3146  HB2 TYR A 203     -21.034   0.124  -2.541  1.00 96.75           H  
ATOM   3147  HB3 TYR A 203     -22.003   1.223  -3.507  1.00 96.75           H  
ATOM   3148  O   TYR A 203     -20.104  -0.833  -5.266  1.00 96.75           O  
ATOM   3149  CG  TYR A 203     -23.092   0.267  -1.964  1.00 96.75           C  
ATOM   3150  CD1 TYR A 203     -24.307   0.934  -2.215  1.00 96.75           C  
ATOM   3151  HD1 TYR A 203     -24.468   1.432  -3.159  1.00 96.75           H  
ATOM   3152  CD2 TYR A 203     -22.881  -0.353  -0.719  1.00 96.75           C  
ATOM   3153  HD2 TYR A 203     -21.949  -0.865  -0.531  1.00 96.75           H  
ATOM   3154  CE1 TYR A 203     -25.304   0.983  -1.221  1.00 96.75           C  
ATOM   3155  HE1 TYR A 203     -26.227   1.516  -1.397  1.00 96.75           H  
ATOM   3156  CE2 TYR A 203     -23.871  -0.305   0.280  1.00 96.75           C  
ATOM   3157  HE2 TYR A 203     -23.692  -0.771   1.237  1.00 96.75           H  
ATOM   3158  OH  TYR A 203     -26.040   0.430   0.997  1.00 96.75           O  
ATOM   3159  HH  TYR A 203     -25.762  -0.032   1.792  1.00 96.75           H  
ATOM   3160  CZ  TYR A 203     -25.088   0.366   0.029  1.00 96.75           C  
ATOM   3161  N   MET A 204     -21.878  -0.074  -6.412  1.00 95.55           N  
ATOM   3162  H   MET A 204     -22.861   0.158  -6.393  1.00 95.55           H  
ATOM   3163  CA  MET A 204     -21.171   0.114  -7.682  1.00 95.55           C  
ATOM   3164  HA  MET A 204     -20.125  -0.171  -7.572  1.00 95.55           H  
ATOM   3165  C   MET A 204     -21.219   1.576  -8.116  1.00 95.55           C  
ATOM   3166  CB  MET A 204     -21.803  -0.797  -8.749  1.00 95.55           C  
ATOM   3167  HB2 MET A 204     -22.834  -0.489  -8.924  1.00 95.55           H  
ATOM   3168  HB3 MET A 204     -21.819  -1.823  -8.382  1.00 95.55           H  
ATOM   3169  O   MET A 204     -22.303   2.094  -8.371  1.00 95.55           O  
ATOM   3170  CG  MET A 204     -21.044  -0.751 -10.082  1.00 95.55           C  
ATOM   3171  HG2 MET A 204     -21.589  -1.346 -10.816  1.00 95.55           H  
ATOM   3172  HG3 MET A 204     -21.023   0.275 -10.447  1.00 95.55           H  
ATOM   3173  SD  MET A 204     -19.341  -1.364 -10.003  1.00 95.55           S  
ATOM   3174  CE  MET A 204     -19.640  -3.142  -9.857  1.00 95.55           C  
ATOM   3175  HE1 MET A 204     -20.141  -3.502 -10.756  1.00 95.55           H  
ATOM   3176  HE2 MET A 204     -20.263  -3.335  -8.984  1.00 95.55           H  
ATOM   3177  HE3 MET A 204     -18.687  -3.659  -9.745  1.00 95.55           H  
ATOM   3178  N   ALA A 205     -20.059   2.221  -8.242  1.00 95.79           N  
ATOM   3179  H   ALA A 205     -19.206   1.714  -8.057  1.00 95.79           H  
ATOM   3180  CA  ALA A 205     -19.948   3.490  -8.957  1.00 95.79           C  
ATOM   3181  HA  ALA A 205     -20.844   4.085  -8.781  1.00 95.79           H  
ATOM   3182  C   ALA A 205     -19.844   3.194 -10.457  1.00 95.79           C  
ATOM   3183  CB  ALA A 205     -18.746   4.279  -8.437  1.00 95.79           C  
ATOM   3184  HB1 ALA A 205     -17.825   3.741  -8.664  1.00 95.79           H  
ATOM   3185  HB2 ALA A 205     -18.713   5.256  -8.920  1.00 95.79           H  
ATOM   3186  HB3 ALA A 205     -18.831   4.413  -7.359  1.00 95.79           H  
ATOM   3187  O   ALA A 205     -19.004   2.386 -10.862  1.00 95.79           O  
ATOM   3188  N   ASN A 206     -20.706   3.813 -11.264  1.00 95.80           N  
ATOM   3189  H   ASN A 206     -21.331   4.508 -10.881  1.00 95.80           H  
ATOM   3190  CA  ASN A 206     -20.925   3.407 -12.648  1.00 95.80           C  
ATOM   3191  HA  ASN A 206     -20.173   2.671 -12.931  1.00 95.80           H  
ATOM   3192  C   ASN A 206     -20.804   4.584 -13.626  1.00 95.80           C  
ATOM   3193  CB  ASN A 206     -22.305   2.732 -12.728  1.00 95.80           C  
ATOM   3194  HB2 ASN A 206     -22.395   1.973 -11.951  1.00 95.80           H  
ATOM   3195  HB3 ASN A 206     -23.082   3.479 -12.567  1.00 95.80           H  
ATOM   3196  O   ASN A 206     -21.618   5.502 -13.616  1.00 95.80           O  
ATOM   3197  CG  ASN A 206     -22.532   2.056 -14.061  1.00 95.80           C  
ATOM   3198  ND2 ASN A 206     -23.746   2.023 -14.534  1.00 95.80           N  
ATOM   3199 HD21 ASN A 206     -23.921   1.699 -15.475  1.00 95.80           H  
ATOM   3200 HD22 ASN A 206     -24.453   2.632 -14.146  1.00 95.80           H  
ATOM   3201  OD1 ASN A 206     -21.617   1.528 -14.675  1.00 95.80           O  
ATOM   3202  N   PHE A 207     -19.818   4.514 -14.517  1.00 96.19           N  
ATOM   3203  H   PHE A 207     -19.160   3.752 -14.440  1.00 96.19           H  
ATOM   3204  CA  PHE A 207     -19.562   5.491 -15.575  1.00 96.19           C  
ATOM   3205  HA  PHE A 207     -20.330   6.263 -15.551  1.00 96.19           H  
ATOM   3206  C   PHE A 207     -19.618   4.814 -16.954  1.00 96.19           C  
ATOM   3207  CB  PHE A 207     -18.202   6.170 -15.354  1.00 96.19           C  
ATOM   3208  HB2 PHE A 207     -17.417   5.425 -15.483  1.00 96.19           H  
ATOM   3209  HB3 PHE A 207     -18.070   6.910 -16.143  1.00 96.19           H  
ATOM   3210  O   PHE A 207     -18.639   4.822 -17.694  1.00 96.19           O  
ATOM   3211  CG  PHE A 207     -17.989   6.860 -14.026  1.00 96.19           C  
ATOM   3212  CD1 PHE A 207     -18.321   8.219 -13.885  1.00 96.19           C  
ATOM   3213  HD1 PHE A 207     -18.796   8.746 -14.699  1.00 96.19           H  
ATOM   3214  CD2 PHE A 207     -17.394   6.166 -12.956  1.00 96.19           C  
ATOM   3215  HD2 PHE A 207     -17.152   5.118 -13.058  1.00 96.19           H  
ATOM   3216  CE1 PHE A 207     -18.019   8.892 -12.689  1.00 96.19           C  
ATOM   3217  HE1 PHE A 207     -18.284   9.933 -12.576  1.00 96.19           H  
ATOM   3218  CE2 PHE A 207     -17.089   6.841 -11.762  1.00 96.19           C  
ATOM   3219  HE2 PHE A 207     -16.616   6.315 -10.946  1.00 96.19           H  
ATOM   3220  CZ  PHE A 207     -17.373   8.212 -11.642  1.00 96.19           C  
ATOM   3221  HZ  PHE A 207     -17.118   8.740 -10.735  1.00 96.19           H  
ATOM   3222  N   THR A 208     -20.718   4.136 -17.294  1.00 90.67           N  
ATOM   3223  H   THR A 208     -21.461   4.062 -16.614  1.00 90.67           H  
ATOM   3224  CA  THR A 208     -20.769   3.235 -18.472  1.00 90.67           C  
ATOM   3225  HA  THR A 208     -19.844   3.320 -19.042  1.00 90.67           H  
ATOM   3226  C   THR A 208     -21.888   3.532 -19.476  1.00 90.67           C  
ATOM   3227  CB  THR A 208     -20.867   1.779 -18.027  1.00 90.67           C  
ATOM   3228  HB  THR A 208     -20.900   1.155 -18.920  1.00 90.67           H  
ATOM   3229  O   THR A 208     -22.021   2.823 -20.470  1.00 90.67           O  
ATOM   3230  CG2 THR A 208     -19.705   1.300 -17.164  1.00 90.67           C  
ATOM   3231 HG21 THR A 208     -19.666   1.853 -16.225  1.00 90.67           H  
ATOM   3232 HG22 THR A 208     -19.833   0.236 -16.965  1.00 90.67           H  
ATOM   3233 HG23 THR A 208     -18.756   1.452 -17.678  1.00 90.67           H  
ATOM   3234  OG1 THR A 208     -22.049   1.637 -17.282  1.00 90.67           O  
ATOM   3235  HG1 THR A 208     -21.802   1.477 -16.368  1.00 90.67           H  
ATOM   3236  N   ASN A 209     -22.685   4.584 -19.251  1.00 87.83           N  
ATOM   3237  H   ASN A 209     -22.520   5.119 -18.411  1.00 87.83           H  
ATOM   3238  CA  ASN A 209     -23.875   4.923 -20.051  1.00 87.83           C  
ATOM   3239  HA  ASN A 209     -24.419   5.675 -19.480  1.00 87.83           H  
ATOM   3240  C   ASN A 209     -24.905   3.779 -20.188  1.00 87.83           C  
ATOM   3241  CB  ASN A 209     -23.458   5.594 -21.374  1.00 87.83           C  
ATOM   3242  HB2 ASN A 209     -23.050   4.833 -22.039  1.00 87.83           H  
ATOM   3243  HB3 ASN A 209     -22.677   6.329 -21.181  1.00 87.83           H  
ATOM   3244  O   ASN A 209     -25.719   3.777 -21.111  1.00 87.83           O  
ATOM   3245  CG  ASN A 209     -24.602   6.323 -22.071  1.00 87.83           C  
ATOM   3246  ND2 ASN A 209     -24.772   6.100 -23.353  1.00 87.83           N  
ATOM   3247 HD21 ASN A 209     -24.234   5.370 -23.799  1.00 87.83           H  
ATOM   3248 HD22 ASN A 209     -25.578   6.521 -23.791  1.00 87.83           H  
ATOM   3249  OD1 ASN A 209     -25.315   7.147 -21.507  1.00 87.83           O  
ATOM   3250  N   PHE A 210     -24.894   2.824 -19.255  1.00 87.85           N  
ATOM   3251  H   PHE A 210     -24.179   2.852 -18.542  1.00 87.85           H  
ATOM   3252  CA  PHE A 210     -25.951   1.836 -19.055  1.00 87.85           C  
ATOM   3253  HA  PHE A 210     -26.856   2.188 -19.548  1.00 87.85           H  
ATOM   3254  C   PHE A 210     -26.256   1.705 -17.561  1.00 87.85           C  
ATOM   3255  CB  PHE A 210     -25.561   0.485 -19.679  1.00 87.85           C  
ATOM   3256  HB2 PHE A 210     -26.454  -0.138 -19.721  1.00 87.85           H  
ATOM   3257  HB3 PHE A 210     -25.250   0.655 -20.710  1.00 87.85           H  
ATOM   3258  O   PHE A 210     -25.408   2.015 -16.731  1.00 87.85           O  
ATOM   3259  CG  PHE A 210     -24.479  -0.301 -18.953  1.00 87.85           C  
ATOM   3260  CD1 PHE A 210     -23.156  -0.293 -19.431  1.00 87.85           C  
ATOM   3261  HD1 PHE A 210     -22.900   0.297 -20.299  1.00 87.85           H  
ATOM   3262  CD2 PHE A 210     -24.800  -1.087 -17.828  1.00 87.85           C  
ATOM   3263  HD2 PHE A 210     -25.816  -1.121 -17.462  1.00 87.85           H  
ATOM   3264  CE1 PHE A 210     -22.167  -1.060 -18.786  1.00 87.85           C  
ATOM   3265  HE1 PHE A 210     -21.156  -1.070 -19.166  1.00 87.85           H  
ATOM   3266  CE2 PHE A 210     -23.804  -1.824 -17.164  1.00 87.85           C  
ATOM   3267  HE2 PHE A 210     -24.057  -2.414 -16.295  1.00 87.85           H  
ATOM   3268  CZ  PHE A 210     -22.483  -1.806 -17.640  1.00 87.85           C  
ATOM   3269  HZ  PHE A 210     -21.715  -2.382 -17.145  1.00 87.85           H  
ATOM   3270  N   GLY A 211     -27.448   1.218 -17.213  1.00 81.14           N  
ATOM   3271  H   GLY A 211     -28.112   0.996 -17.941  1.00 81.14           H  
ATOM   3272  CA  GLY A 211     -27.909   1.149 -15.825  1.00 81.14           C  
ATOM   3273  HA2 GLY A 211     -27.068   1.195 -15.133  1.00 81.14           H  
ATOM   3274  HA3 GLY A 211     -28.433   0.207 -15.663  1.00 81.14           H  
ATOM   3275  C   GLY A 211     -28.872   2.290 -15.516  1.00 81.14           C  
ATOM   3276  O   GLY A 211     -30.043   2.209 -15.884  1.00 81.14           O  
ATOM   3277  N   ASN A 212     -28.406   3.346 -14.849  1.00 83.99           N  
ATOM   3278  H   ASN A 212     -27.419   3.408 -14.642  1.00 83.99           H  
ATOM   3279  CA  ASN A 212     -29.225   4.519 -14.539  1.00 83.99           C  
ATOM   3280  HA  ASN A 212     -30.252   4.185 -14.387  1.00 83.99           H  
ATOM   3281  C   ASN A 212     -29.183   5.533 -15.708  1.00 83.99           C  
ATOM   3282  CB  ASN A 212     -28.718   5.100 -13.208  1.00 83.99           C  
ATOM   3283  HB2 ASN A 212     -28.496   4.280 -12.525  1.00 83.99           H  
ATOM   3284  HB3 ASN A 212     -27.788   5.643 -13.374  1.00 83.99           H  
ATOM   3285  O   ASN A 212     -28.112   5.736 -16.279  1.00 83.99           O  
ATOM   3286  CG  ASN A 212     -29.693   6.043 -12.532  1.00 83.99           C  
ATOM   3287  ND2 ASN A 212     -29.945   5.862 -11.258  1.00 83.99           N  
ATOM   3288 HD21 ASN A 212     -29.438   5.155 -10.745  1.00 83.99           H  
ATOM   3289 HD22 ASN A 212     -30.565   6.531 -10.824  1.00 83.99           H  
ATOM   3290  OD1 ASN A 212     -30.239   6.957 -13.122  1.00 83.99           O  
ATOM   3291  N   PRO A 213     -30.290   6.214 -16.075  1.00 81.01           N  
ATOM   3292  CA  PRO A 213     -30.292   7.242 -17.129  1.00 81.01           C  
ATOM   3293  HA  PRO A 213     -30.165   6.746 -18.092  1.00 81.01           H  
ATOM   3294  C   PRO A 213     -29.216   8.338 -17.001  1.00 81.01           C  
ATOM   3295  CB  PRO A 213     -31.693   7.857 -17.058  1.00 81.01           C  
ATOM   3296  HB2 PRO A 213     -32.010   8.248 -18.024  1.00 81.01           H  
ATOM   3297  HB3 PRO A 213     -31.720   8.641 -16.301  1.00 81.01           H  
ATOM   3298  O   PRO A 213     -28.792   8.914 -18.012  1.00 81.01           O  
ATOM   3299  CG  PRO A 213     -32.567   6.690 -16.604  1.00 81.01           C  
ATOM   3300  HG2 PRO A 213     -32.817   6.067 -17.462  1.00 81.01           H  
ATOM   3301  HG3 PRO A 213     -33.472   7.033 -16.102  1.00 81.01           H  
ATOM   3302  CD  PRO A 213     -31.657   5.913 -15.658  1.00 81.01           C  
ATOM   3303  HD2 PRO A 213     -31.868   4.847 -15.741  1.00 81.01           H  
ATOM   3304  HD3 PRO A 213     -31.845   6.248 -14.638  1.00 81.01           H  
ATOM   3305  N   THR A 214     -28.779   8.619 -15.771  1.00 84.52           N  
ATOM   3306  H   THR A 214     -29.221   8.149 -14.994  1.00 84.52           H  
ATOM   3307  CA  THR A 214     -27.757   9.629 -15.453  1.00 84.52           C  
ATOM   3308  HA  THR A 214     -27.873  10.469 -16.137  1.00 84.52           H  
ATOM   3309  C   THR A 214     -26.326   9.113 -15.613  1.00 84.52           C  
ATOM   3310  CB  THR A 214     -27.968  10.157 -14.026  1.00 84.52           C  
ATOM   3311  HB  THR A 214     -27.742   9.367 -13.311  1.00 84.52           H  
ATOM   3312  O   THR A 214     -25.410   9.923 -15.738  1.00 84.52           O  
ATOM   3313  CG2 THR A 214     -27.137  11.397 -13.693  1.00 84.52           C  
ATOM   3314 HG21 THR A 214     -27.221  12.131 -14.494  1.00 84.52           H  
ATOM   3315 HG22 THR A 214     -26.091  11.119 -13.568  1.00 84.52           H  
ATOM   3316 HG23 THR A 214     -27.483  11.840 -12.759  1.00 84.52           H  
ATOM   3317  OG1 THR A 214     -29.318  10.534 -13.863  1.00 84.52           O  
ATOM   3318  HG1 THR A 214     -29.492  10.571 -12.920  1.00 84.52           H  
ATOM   3319  N   ASP A 215     -26.112   7.796 -15.657  1.00 87.92           N  
ATOM   3320  H   ASP A 215     -26.895   7.157 -15.649  1.00 87.92           H  
ATOM   3321  CA  ASP A 215     -24.775   7.229 -15.820  1.00 87.92           C  
ATOM   3322  HA  ASP A 215     -24.129   7.655 -15.053  1.00 87.92           H  
ATOM   3323  C   ASP A 215     -24.227   7.637 -17.199  1.00 87.92           C  
ATOM   3324  CB  ASP A 215     -24.779   5.698 -15.623  1.00 87.92           C  
ATOM   3325  HB2 ASP A 215     -23.769   5.329 -15.799  1.00 87.92           H  
ATOM   3326  HB3 ASP A 215     -25.429   5.243 -16.370  1.00 87.92           H  
ATOM   3327  O   ASP A 215     -24.904   7.509 -18.223  1.00 87.92           O  
ATOM   3328  CG  ASP A 215     -25.218   5.237 -14.220  1.00 87.92           C  
ATOM   3329  OD1 ASP A 215     -25.164   6.046 -13.269  1.00 87.92           O  
ATOM   3330  OD2 ASP A 215     -25.622   4.054 -14.088  1.00 87.92           O  
ATOM   3331  N   LYS A 216     -22.996   8.156 -17.242  1.00 92.82           N  
ATOM   3332  H   LYS A 216     -22.505   8.269 -16.367  1.00 92.82           H  
ATOM   3333  CA  LYS A 216     -22.296   8.554 -18.474  1.00 92.82           C  
ATOM   3334  HA  LYS A 216     -22.773   8.067 -19.324  1.00 92.82           H  
ATOM   3335  C   LYS A 216     -20.863   8.056 -18.436  1.00 92.82           C  
ATOM   3336  CB  LYS A 216     -22.314  10.088 -18.680  1.00 92.82           C  
ATOM   3337  HB2 LYS A 216     -21.748  10.332 -19.579  1.00 92.82           H  
ATOM   3338  HB3 LYS A 216     -21.804  10.553 -17.837  1.00 92.82           H  
ATOM   3339  O   LYS A 216     -20.257   7.972 -17.373  1.00 92.82           O  
ATOM   3340  CG  LYS A 216     -23.709  10.723 -18.799  1.00 92.82           C  
ATOM   3341  HG2 LYS A 216     -23.603  11.807 -18.842  1.00 92.82           H  
ATOM   3342  HG3 LYS A 216     -24.268  10.485 -17.893  1.00 92.82           H  
ATOM   3343  CD  LYS A 216     -24.500  10.257 -20.030  1.00 92.82           C  
ATOM   3344  HD2 LYS A 216     -24.184  10.809 -20.915  1.00 92.82           H  
ATOM   3345  HD3 LYS A 216     -24.314   9.196 -20.199  1.00 92.82           H  
ATOM   3346  CE  LYS A 216     -25.996  10.451 -19.776  1.00 92.82           C  
ATOM   3347  HE2 LYS A 216     -26.171  10.260 -18.717  1.00 92.82           H  
ATOM   3348  HE3 LYS A 216     -26.292  11.479 -19.988  1.00 92.82           H  
ATOM   3349  NZ  LYS A 216     -26.791   9.470 -20.546  1.00 92.82           N  
ATOM   3350  HZ1 LYS A 216     -26.885   9.724 -21.519  1.00 92.82           H  
ATOM   3351  HZ2 LYS A 216     -27.689   9.338 -20.103  1.00 92.82           H  
ATOM   3352  HZ3 LYS A 216     -26.330   8.572 -20.507  1.00 92.82           H  
ATOM   3353  N   THR A 217     -20.324   7.735 -19.605  1.00 96.06           N  
ATOM   3354  H   THR A 217     -20.862   7.870 -20.450  1.00 96.06           H  
ATOM   3355  CA  THR A 217     -18.885   7.508 -19.771  1.00 96.06           C  
ATOM   3356  HA  THR A 217     -18.541   6.756 -19.062  1.00 96.06           H  
ATOM   3357  C   THR A 217     -18.115   8.788 -19.494  1.00 96.06           C  
ATOM   3358  CB  THR A 217     -18.569   7.024 -21.188  1.00 96.06           C  
ATOM   3359  HB  THR A 217     -17.490   6.940 -21.315  1.00 96.06           H  
ATOM   3360  O   THR A 217     -18.618   9.878 -19.769  1.00 96.06           O  
ATOM   3361  CG2 THR A 217     -19.218   5.667 -21.436  1.00 96.06           C  
ATOM   3362 HG21 THR A 217     -20.295   5.771 -21.568  1.00 96.06           H  
ATOM   3363 HG22 THR A 217     -19.023   5.026 -20.577  1.00 96.06           H  
ATOM   3364 HG23 THR A 217     -18.787   5.223 -22.334  1.00 96.06           H  
ATOM   3365  OG1 THR A 217     -19.106   7.927 -22.132  1.00 96.06           O  
ATOM   3366  HG1 THR A 217     -18.729   8.792 -21.958  1.00 96.06           H  
ATOM   3367  N   ILE A 218     -16.885   8.669 -19.002  1.00 97.20           N  
ATOM   3368  H   ILE A 218     -16.489   7.749 -18.870  1.00 97.20           H  
ATOM   3369  CA  ILE A 218     -16.038   9.830 -18.719  1.00 97.20           C  
ATOM   3370  HA  ILE A 218     -16.667  10.626 -18.319  1.00 97.20           H  
ATOM   3371  C   ILE A 218     -15.387  10.279 -20.034  1.00 97.20           C  
ATOM   3372  CB  ILE A 218     -14.985   9.507 -17.638  1.00 97.20           C  
ATOM   3373  HB  ILE A 218     -14.265   8.798 -18.047  1.00 97.20           H  
ATOM   3374  O   ILE A 218     -14.676   9.473 -20.639  1.00 97.20           O  
ATOM   3375  CG1 ILE A 218     -15.658   8.859 -16.407  1.00 97.20           C  
ATOM   3376 HG12 ILE A 218     -16.406   9.534 -15.993  1.00 97.20           H  
ATOM   3377 HG13 ILE A 218     -16.153   7.938 -16.715  1.00 97.20           H  
ATOM   3378  CG2 ILE A 218     -14.242  10.803 -17.256  1.00 97.20           C  
ATOM   3379 HG21 ILE A 218     -13.760  11.242 -18.130  1.00 97.20           H  
ATOM   3380 HG22 ILE A 218     -14.936  11.528 -16.832  1.00 97.20           H  
ATOM   3381 HG23 ILE A 218     -13.456  10.596 -16.530  1.00 97.20           H  
ATOM   3382  CD1 ILE A 218     -14.678   8.455 -15.309  1.00 97.20           C  
ATOM   3383 HD11 ILE A 218     -14.262   9.346 -14.839  1.00 97.20           H  
ATOM   3384 HD12 ILE A 218     -13.874   7.854 -15.732  1.00 97.20           H  
ATOM   3385 HD13 ILE A 218     -15.204   7.869 -14.555  1.00 97.20           H  
ATOM   3386  N   PRO A 219     -15.608  11.516 -20.521  1.00 97.29           N  
ATOM   3387  CA  PRO A 219     -14.983  11.980 -21.758  1.00 97.29           C  
ATOM   3388  HA  PRO A 219     -15.277  11.308 -22.565  1.00 97.29           H  
ATOM   3389  C   PRO A 219     -13.448  12.007 -21.674  1.00 97.29           C  
ATOM   3390  CB  PRO A 219     -15.572  13.366 -22.035  1.00 97.29           C  
ATOM   3391  HB2 PRO A 219     -14.902  14.137 -21.653  1.00 97.29           H  
ATOM   3392  HB3 PRO A 219     -15.752  13.520 -23.099  1.00 97.29           H  
ATOM   3393  O   PRO A 219     -12.865  11.954 -20.588  1.00 97.29           O  
ATOM   3394  CG  PRO A 219     -16.876  13.381 -21.239  1.00 97.29           C  
ATOM   3395  HG2 PRO A 219     -17.163  14.392 -20.949  1.00 97.29           H  
ATOM   3396  HG3 PRO A 219     -17.667  12.908 -21.821  1.00 97.29           H  
ATOM   3397  CD  PRO A 219     -16.547  12.514 -20.027  1.00 97.29           C  
ATOM   3398  HD2 PRO A 219     -17.463  12.070 -19.639  1.00 97.29           H  
ATOM   3399  HD3 PRO A 219     -16.066  13.116 -19.255  1.00 97.29           H  
ATOM   3400  N   ALA A 220     -12.789  12.093 -22.828  1.00 97.34           N  
ATOM   3401  H   ALA A 220     -13.307  12.138 -23.694  1.00 97.34           H  
ATOM   3402  CA  ALA A 220     -11.332  12.164 -22.924  1.00 97.34           C  
ATOM   3403  HA  ALA A 220     -10.903  11.230 -22.562  1.00 97.34           H  
ATOM   3404  C   ALA A 220     -10.754  13.322 -22.087  1.00 97.34           C  
ATOM   3405  CB  ALA A 220     -10.963  12.296 -24.400  1.00 97.34           C  
ATOM   3406  HB1 ALA A 220      -9.877  12.321 -24.487  1.00 97.34           H  
ATOM   3407  HB2 ALA A 220     -11.370  13.218 -24.815  1.00 97.34           H  
ATOM   3408  HB3 ALA A 220     -11.342  11.440 -24.960  1.00 97.34           H  
ATOM   3409  O   ALA A 220     -11.238  14.454 -22.162  1.00 97.34           O  
ATOM   3410  N   GLY A 221      -9.749  13.031 -21.259  1.00 96.44           N  
ATOM   3411  H   GLY A 221      -9.339  12.111 -21.334  1.00 96.44           H  
ATOM   3412  CA  GLY A 221      -9.073  14.002 -20.393  1.00 96.44           C  
ATOM   3413  HA2 GLY A 221      -8.247  13.495 -19.893  1.00 96.44           H  
ATOM   3414  HA3 GLY A 221      -8.656  14.795 -21.013  1.00 96.44           H  
ATOM   3415  C   GLY A 221      -9.940  14.654 -19.304  1.00 96.44           C  
ATOM   3416  O   GLY A 221      -9.491  15.611 -18.676  1.00 96.44           O  
ATOM   3417  N   GLN A 222     -11.176  14.190 -19.081  1.00 97.67           N  
ATOM   3418  H   GLN A 222     -11.491  13.395 -19.619  1.00 97.67           H  
ATOM   3419  CA  GLN A 222     -12.104  14.783 -18.110  1.00 97.67           C  
ATOM   3420  HA  GLN A 222     -11.760  15.788 -17.866  1.00 97.67           H  
ATOM   3421  C   GLN A 222     -12.147  14.021 -16.780  1.00 97.67           C  
ATOM   3422  CB  GLN A 222     -13.513  14.916 -18.718  1.00 97.67           C  
ATOM   3423  HB2 GLN A 222     -14.195  15.300 -17.959  1.00 97.67           H  
ATOM   3424  HB3 GLN A 222     -13.868  13.929 -19.012  1.00 97.67           H  
ATOM   3425  O   GLN A 222     -11.679  12.886 -16.659  1.00 97.67           O  
ATOM   3426  CG  GLN A 222     -13.589  15.856 -19.929  1.00 97.67           C  
ATOM   3427  HG2 GLN A 222     -14.632  15.959 -20.230  1.00 97.67           H  
ATOM   3428  HG3 GLN A 222     -13.044  15.415 -20.763  1.00 97.67           H  
ATOM   3429  CD  GLN A 222     -13.049  17.252 -19.646  1.00 97.67           C  
ATOM   3430  NE2 GLN A 222     -12.096  17.723 -20.419  1.00 97.67           N  
ATOM   3431 HE21 GLN A 222     -11.701  18.614 -20.156  1.00 97.67           H  
ATOM   3432 HE22 GLN A 222     -11.678  17.126 -21.118  1.00 97.67           H  
ATOM   3433  OE1 GLN A 222     -13.468  17.928 -18.722  1.00 97.67           O  
ATOM   3434  N   VAL A 223     -12.757  14.658 -15.777  1.00 97.54           N  
ATOM   3435  H   VAL A 223     -13.140  15.575 -15.960  1.00 97.54           H  
ATOM   3436  CA  VAL A 223     -13.043  14.062 -14.467  1.00 97.54           C  
ATOM   3437  HA  VAL A 223     -12.464  13.144 -14.368  1.00 97.54           H  
ATOM   3438  C   VAL A 223     -14.524  13.701 -14.378  1.00 97.54           C  
ATOM   3439  CB  VAL A 223     -12.622  14.986 -13.308  1.00 97.54           C  
ATOM   3440  HB  VAL A 223     -13.220  15.896 -13.333  1.00 97.54           H  
ATOM   3441  O   VAL A 223     -15.391  14.554 -14.550  1.00 97.54           O  
ATOM   3442  CG1 VAL A 223     -12.822  14.303 -11.947  1.00 97.54           C  
ATOM   3443 HG11 VAL A 223     -12.492  14.967 -11.148  1.00 97.54           H  
ATOM   3444 HG12 VAL A 223     -13.876  14.078 -11.785  1.00 97.54           H  
ATOM   3445 HG13 VAL A 223     -12.247  13.378 -11.904  1.00 97.54           H  
ATOM   3446  CG2 VAL A 223     -11.142  15.377 -13.420  1.00 97.54           C  
ATOM   3447 HG21 VAL A 223     -10.975  15.971 -14.319  1.00 97.54           H  
ATOM   3448 HG22 VAL A 223     -10.847  15.972 -12.556  1.00 97.54           H  
ATOM   3449 HG23 VAL A 223     -10.530  14.476 -13.468  1.00 97.54           H  
ATOM   3450  N   GLY A 224     -14.814  12.437 -14.087  1.00 96.26           N  
ATOM   3451  H   GLY A 224     -14.037  11.805 -13.951  1.00 96.26           H  
ATOM   3452  CA  GLY A 224     -16.126  11.967 -13.665  1.00 96.26           C  
ATOM   3453  HA2 GLY A 224     -16.906  12.579 -14.117  1.00 96.26           H  
ATOM   3454  HA3 GLY A 224     -16.265  10.935 -13.988  1.00 96.26           H  
ATOM   3455  C   GLY A 224     -16.249  12.016 -12.144  1.00 96.26           C  
ATOM   3456  O   GLY A 224     -15.337  11.604 -11.428  1.00 96.26           O  
ATOM   3457  N   VAL A 225     -17.388  12.497 -11.651  1.00 96.11           N  
ATOM   3458  H   VAL A 225     -18.102  12.803 -12.296  1.00 96.11           H  
ATOM   3459  CA  VAL A 225     -17.728  12.527 -10.223  1.00 96.11           C  
ATOM   3460  HA  VAL A 225     -16.898  12.142  -9.630  1.00 96.11           H  
ATOM   3461  C   VAL A 225     -18.939  11.631 -10.009  1.00 96.11           C  
ATOM   3462  CB  VAL A 225     -18.016  13.963  -9.744  1.00 96.11           C  
ATOM   3463  HB  VAL A 225     -18.847  14.364 -10.325  1.00 96.11           H  
ATOM   3464  O   VAL A 225     -19.930  11.748 -10.729  1.00 96.11           O  
ATOM   3465  CG1 VAL A 225     -18.401  14.001  -8.259  1.00 96.11           C  
ATOM   3466 HG11 VAL A 225     -18.513  15.035  -7.933  1.00 96.11           H  
ATOM   3467 HG12 VAL A 225     -19.353  13.493  -8.100  1.00 96.11           H  
ATOM   3468 HG13 VAL A 225     -17.629  13.520  -7.658  1.00 96.11           H  
ATOM   3469  CG2 VAL A 225     -16.811  14.894  -9.948  1.00 96.11           C  
ATOM   3470 HG21 VAL A 225     -17.105  15.920  -9.726  1.00 96.11           H  
ATOM   3471 HG22 VAL A 225     -15.996  14.606  -9.284  1.00 96.11           H  
ATOM   3472 HG23 VAL A 225     -16.459  14.855 -10.979  1.00 96.11           H  
ATOM   3473  N   PHE A 226     -18.868  10.742  -9.024  1.00 95.22           N  
ATOM   3474  H   PHE A 226     -18.008  10.672  -8.500  1.00 95.22           H  
ATOM   3475  CA  PHE A 226     -19.973   9.872  -8.639  1.00 95.22           C  
ATOM   3476  HA  PHE A 226     -20.899  10.262  -9.062  1.00 95.22           H  
ATOM   3477  C   PHE A 226     -20.110   9.863  -7.120  1.00 95.22           C  
ATOM   3478  CB  PHE A 226     -19.743   8.472  -9.222  1.00 95.22           C  
ATOM   3479  HB2 PHE A 226     -18.928   7.977  -8.695  1.00 95.22           H  
ATOM   3480  HB3 PHE A 226     -19.444   8.606 -10.261  1.00 95.22           H  
ATOM   3481  O   PHE A 226     -19.134   9.659  -6.400  1.00 95.22           O  
ATOM   3482  CG  PHE A 226     -20.959   7.572  -9.240  1.00 95.22           C  
ATOM   3483  CD1 PHE A 226     -21.430   6.983  -8.054  1.00 95.22           C  
ATOM   3484  HD1 PHE A 226     -20.921   7.168  -7.120  1.00 95.22           H  
ATOM   3485  CD2 PHE A 226     -21.636   7.337 -10.453  1.00 95.22           C  
ATOM   3486  HD2 PHE A 226     -21.285   7.782 -11.372  1.00 95.22           H  
ATOM   3487  CE1 PHE A 226     -22.592   6.193  -8.084  1.00 95.22           C  
ATOM   3488  HE1 PHE A 226     -23.003   5.799  -7.167  1.00 95.22           H  
ATOM   3489  CE2 PHE A 226     -22.780   6.522 -10.482  1.00 95.22           C  
ATOM   3490  HE2 PHE A 226     -23.299   6.353 -11.414  1.00 95.22           H  
ATOM   3491  CZ  PHE A 226     -23.259   5.949  -9.295  1.00 95.22           C  
ATOM   3492  HZ  PHE A 226     -24.152   5.342  -9.316  1.00 95.22           H  
ATOM   3493  N   THR A 227     -21.331  10.048  -6.627  1.00 95.59           N  
ATOM   3494  H   THR A 227     -22.093  10.217  -7.269  1.00 95.59           H  
ATOM   3495  CA  THR A 227     -21.639  10.000  -5.196  1.00 95.59           C  
ATOM   3496  HA  THR A 227     -20.723   9.862  -4.621  1.00 95.59           H  
ATOM   3497  C   THR A 227     -22.540   8.804  -4.924  1.00 95.59           C  
ATOM   3498  CB  THR A 227     -22.252  11.325  -4.724  1.00 95.59           C  
ATOM   3499  HB  THR A 227     -23.113  11.570  -5.347  1.00 95.59           H  
ATOM   3500  O   THR A 227     -23.713   8.784  -5.295  1.00 95.59           O  
ATOM   3501  CG2 THR A 227     -22.687  11.281  -3.266  1.00 95.59           C  
ATOM   3502 HG21 THR A 227     -22.918  12.287  -2.917  1.00 95.59           H  
ATOM   3503 HG22 THR A 227     -21.893  10.855  -2.653  1.00 95.59           H  
ATOM   3504 HG23 THR A 227     -23.588  10.671  -3.188  1.00 95.59           H  
ATOM   3505  OG1 THR A 227     -21.301  12.356  -4.833  1.00 95.59           O  
ATOM   3506  HG1 THR A 227     -20.755  12.343  -4.043  1.00 95.59           H  
ATOM   3507  N   LEU A 228     -21.983   7.786  -4.270  1.00 94.59           N  
ATOM   3508  H   LEU A 228     -21.030   7.894  -3.952  1.00 94.59           H  
ATOM   3509  CA  LEU A 228     -22.724   6.621  -3.799  1.00 94.59           C  
ATOM   3510  HA  LEU A 228     -23.518   6.388  -4.509  1.00 94.59           H  
ATOM   3511  C   LEU A 228     -23.368   6.938  -2.454  1.00 94.59           C  
ATOM   3512  CB  LEU A 228     -21.772   5.420  -3.659  1.00 94.59           C  
ATOM   3513  HB2 LEU A 228     -20.833   5.786  -3.244  1.00 94.59           H  
ATOM   3514  HB3 LEU A 228     -22.192   4.709  -2.948  1.00 94.59           H  
ATOM   3515  O   LEU A 228     -22.664   7.182  -1.477  1.00 94.59           O  
ATOM   3516  CG  LEU A 228     -21.470   4.677  -4.963  1.00 94.59           C  
ATOM   3517  HG  LEU A 228     -21.164   5.387  -5.731  1.00 94.59           H  
ATOM   3518  CD1 LEU A 228     -20.339   3.673  -4.745  1.00 94.59           C  
ATOM   3519 HD11 LEU A 228     -20.599   2.973  -3.951  1.00 94.59           H  
ATOM   3520 HD12 LEU A 228     -20.147   3.123  -5.667  1.00 94.59           H  
ATOM   3521 HD13 LEU A 228     -19.427   4.195  -4.453  1.00 94.59           H  
ATOM   3522  CD2 LEU A 228     -22.694   3.886  -5.425  1.00 94.59           C  
ATOM   3523 HD21 LEU A 228     -22.902   3.069  -4.734  1.00 94.59           H  
ATOM   3524 HD22 LEU A 228     -22.498   3.481  -6.418  1.00 94.59           H  
ATOM   3525 HD23 LEU A 228     -23.582   4.516  -5.487  1.00 94.59           H  
ATOM   3526  N   ARG A 229     -24.698   6.881  -2.386  1.00 94.91           N  
ATOM   3527  H   ARG A 229     -25.209   6.680  -3.234  1.00 94.91           H  
ATOM   3528  CA  ARG A 229     -25.445   6.983  -1.129  1.00 94.91           C  
ATOM   3529  HA  ARG A 229     -24.847   7.535  -0.404  1.00 94.91           H  
ATOM   3530  C   ARG A 229     -25.706   5.598  -0.550  1.00 94.91           C  
ATOM   3531  CB  ARG A 229     -26.744   7.760  -1.367  1.00 94.91           C  
ATOM   3532  HB2 ARG A 229     -26.506   8.696  -1.872  1.00 94.91           H  
ATOM   3533  HB3 ARG A 229     -27.407   7.182  -2.010  1.00 94.91           H  
ATOM   3534  O   ARG A 229     -26.276   4.745  -1.230  1.00 94.91           O  
ATOM   3535  CG  ARG A 229     -27.449   8.061  -0.039  1.00 94.91           C  
ATOM   3536  HG2 ARG A 229     -26.757   8.560   0.639  1.00 94.91           H  
ATOM   3537  HG3 ARG A 229     -27.779   7.129   0.419  1.00 94.91           H  
ATOM   3538  CD  ARG A 229     -28.667   8.957  -0.270  1.00 94.91           C  
ATOM   3539  HD2 ARG A 229     -29.361   8.465  -0.952  1.00 94.91           H  
ATOM   3540  HD3 ARG A 229     -28.341   9.885  -0.740  1.00 94.91           H  
ATOM   3541  NE  ARG A 229     -29.321   9.284   1.006  1.00 94.91           N  
ATOM   3542  HE  ARG A 229     -28.923  10.065   1.508  1.00 94.91           H  
ATOM   3543  NH1 ARG A 229     -30.858   7.575   1.033  1.00 94.91           N  
ATOM   3544 HH11 ARG A 229     -30.420   7.194   0.206  1.00 94.91           H  
ATOM   3545 HH12 ARG A 229     -31.596   7.067   1.499  1.00 94.91           H  
ATOM   3546  NH2 ARG A 229     -30.807   9.046   2.709  1.00 94.91           N  
ATOM   3547 HH21 ARG A 229     -31.571   8.551   3.147  1.00 94.91           H  
ATOM   3548 HH22 ARG A 229     -30.377   9.835   3.171  1.00 94.91           H  
ATOM   3549  CZ  ARG A 229     -30.322   8.635   1.573  1.00 94.91           C  
ATOM   3550  N   LEU A 230     -25.335   5.394   0.709  1.00 94.76           N  
ATOM   3551  H   LEU A 230     -24.873   6.140   1.210  1.00 94.76           H  
ATOM   3552  CA  LEU A 230     -25.626   4.160   1.428  1.00 94.76           C  
ATOM   3553  HA  LEU A 230     -25.476   3.316   0.755  1.00 94.76           H  
ATOM   3554  C   LEU A 230     -27.092   4.122   1.876  1.00 94.76           C  
ATOM   3555  CB  LEU A 230     -24.670   4.000   2.620  1.00 94.76           C  
ATOM   3556  HB2 LEU A 230     -24.620   4.927   3.191  1.00 94.76           H  
ATOM   3557  HB3 LEU A 230     -25.084   3.234   3.276  1.00 94.76           H  
ATOM   3558  O   LEU A 230     -27.728   5.156   2.091  1.00 94.76           O  
ATOM   3559  CG  LEU A 230     -23.256   3.560   2.210  1.00 94.76           C  
ATOM   3560  HG  LEU A 230     -23.329   2.726   1.512  1.00 94.76           H  
ATOM   3561  CD1 LEU A 230     -22.386   4.650   1.585  1.00 94.76           C  
ATOM   3562 HD11 LEU A 230     -22.814   5.014   0.650  1.00 94.76           H  
ATOM   3563 HD12 LEU A 230     -22.260   5.478   2.282  1.00 94.76           H  
ATOM   3564 HD13 LEU A 230     -21.410   4.221   1.358  1.00 94.76           H  
ATOM   3565  CD2 LEU A 230     -22.527   3.070   3.451  1.00 94.76           C  
ATOM   3566 HD21 LEU A 230     -21.528   2.736   3.170  1.00 94.76           H  
ATOM   3567 HD22 LEU A 230     -23.076   2.247   3.908  1.00 94.76           H  
ATOM   3568 HD23 LEU A 230     -22.462   3.877   4.181  1.00 94.76           H  
ATOM   3569  N   ASP A 231     -27.631   2.917   2.052  1.00 92.51           N  
ATOM   3570  H   ASP A 231     -27.086   2.099   1.819  1.00 92.51           H  
ATOM   3571  CA  ASP A 231     -28.952   2.736   2.655  1.00 92.51           C  
ATOM   3572  HA  ASP A 231     -29.675   3.290   2.057  1.00 92.51           H  
ATOM   3573  C   ASP A 231     -28.978   3.303   4.092  1.00 92.51           C  
ATOM   3574  CB  ASP A 231     -29.334   1.252   2.594  1.00 92.51           C  
ATOM   3575  HB2 ASP A 231     -29.115   0.876   1.594  1.00 92.51           H  
ATOM   3576  HB3 ASP A 231     -28.710   0.706   3.302  1.00 92.51           H  
ATOM   3577  O   ASP A 231     -28.024   3.160   4.859  1.00 92.51           O  
ATOM   3578  CG  ASP A 231     -30.812   0.973   2.901  1.00 92.51           C  
ATOM   3579  OD1 ASP A 231     -31.383   1.660   3.771  1.00 92.51           O  
ATOM   3580  OD2 ASP A 231     -31.344  -0.008   2.339  1.00 92.51           O  
ATOM   3581  N   GLY A 232     -30.081   3.953   4.468  1.00 93.00           N  
ATOM   3582  H   GLY A 232     -30.893   3.834   3.878  1.00 93.00           H  
ATOM   3583  CA  GLY A 232     -30.285   4.497   5.811  1.00 93.00           C  
ATOM   3584  HA2 GLY A 232     -31.141   5.172   5.797  1.00 93.00           H  
ATOM   3585  HA3 GLY A 232     -29.395   5.051   6.108  1.00 93.00           H  
ATOM   3586  C   GLY A 232     -30.529   3.445   6.895  1.00 93.00           C  
ATOM   3587  O   GLY A 232     -30.491   3.781   8.080  1.00 93.00           O  
ATOM   3588  N   ASN A 233     -30.737   2.184   6.514  1.00 92.54           N  
ATOM   3589  H   ASN A 233     -30.850   2.013   5.525  1.00 92.54           H  
ATOM   3590  CA  ASN A 233     -31.051   1.086   7.428  1.00 92.54           C  
ATOM   3591  HA  ASN A 233     -31.464   1.492   8.351  1.00 92.54           H  
ATOM   3592  C   ASN A 233     -29.839   0.237   7.831  1.00 92.54           C  
ATOM   3593  CB  ASN A 233     -32.137   0.225   6.769  1.00 92.54           C  
ATOM   3594  HB2 ASN A 233     -32.362  -0.632   7.403  1.00 92.54           H  
ATOM   3595  HB3 ASN A 233     -31.779  -0.144   5.807  1.00 92.54           H  
ATOM   3596  O   ASN A 233     -29.948  -0.583   8.740  1.00 92.54           O  
ATOM   3597  CG  ASN A 233     -33.429   0.994   6.568  1.00 92.54           C  
ATOM   3598  ND2 ASN A 233     -34.163   0.696   5.525  1.00 92.54           N  
ATOM   3599 HD21 ASN A 233     -33.783   0.113   4.793  1.00 92.54           H  
ATOM   3600 HD22 ASN A 233     -35.016   1.226   5.409  1.00 92.54           H  
ATOM   3601  OD1 ASN A 233     -33.791   1.867   7.340  1.00 92.54           O  
ATOM   3602  N   SER A 234     -28.689   0.403   7.177  1.00 94.01           N  
ATOM   3603  H   SER A 234     -28.622   1.122   6.471  1.00 94.01           H  
ATOM   3604  CA  SER A 234     -27.519  -0.447   7.418  1.00 94.01           C  
ATOM   3605  HA  SER A 234     -27.579  -0.880   8.416  1.00 94.01           H  
ATOM   3606  C   SER A 234     -26.219   0.326   7.321  1.00 94.01           C  
ATOM   3607  CB  SER A 234     -27.471  -1.593   6.408  1.00 94.01           C  
ATOM   3608  HB2 SER A 234     -28.376  -2.195   6.495  1.00 94.01           H  
ATOM   3609  HB3 SER A 234     -26.607  -2.222   6.620  1.00 94.01           H  
ATOM   3610  O   SER A 234     -26.026   1.074   6.364  1.00 94.01           O  
ATOM   3611  OG  SER A 234     -27.369  -1.067   5.094  1.00 94.01           O  
ATOM   3612  HG  SER A 234     -26.862  -0.256   5.173  1.00 94.01           H  
ATOM   3613  N   ASP A 235     -25.304   0.054   8.240  1.00 95.02           N  
ATOM   3614  H   ASP A 235     -25.512  -0.656   8.928  1.00 95.02           H  
ATOM   3615  CA  ASP A 235     -23.907   0.438   8.076  1.00 95.02           C  
ATOM   3616  HA  ASP A 235     -23.854   1.459   7.699  1.00 95.02           H  
ATOM   3617  C   ASP A 235     -23.249  -0.484   7.029  1.00 95.02           C  
ATOM   3618  CB  ASP A 235     -23.201   0.402   9.442  1.00 95.02           C  
ATOM   3619  HB2 ASP A 235     -22.169   0.715   9.284  1.00 95.02           H  
ATOM   3620  HB3 ASP A 235     -23.194  -0.622   9.816  1.00 95.02           H  
ATOM   3621  O   ASP A 235     -23.756  -1.575   6.739  1.00 95.02           O  
ATOM   3622  CG  ASP A 235     -23.834   1.329  10.501  1.00 95.02           C  
ATOM   3623  OD1 ASP A 235     -24.190   2.478  10.166  1.00 95.02           O  
ATOM   3624  OD2 ASP A 235     -23.969   0.920  11.680  1.00 95.02           O  
ATOM   3625  N   PHE A 236     -22.130  -0.072   6.437  1.00 96.20           N  
ATOM   3626  H   PHE A 236     -21.748   0.830   6.683  1.00 96.20           H  
ATOM   3627  CA  PHE A 236     -21.424  -0.858   5.428  1.00 96.20           C  
ATOM   3628  HA  PHE A 236     -21.851  -1.860   5.405  1.00 96.20           H  
ATOM   3629  C   PHE A 236     -19.950  -1.016   5.775  1.00 96.20           C  
ATOM   3630  CB  PHE A 236     -21.616  -0.240   4.041  1.00 96.20           C  
ATOM   3631  HB2 PHE A 236     -22.679  -0.051   3.887  1.00 96.20           H  
ATOM   3632  HB3 PHE A 236     -21.089   0.714   4.026  1.00 96.20           H  
ATOM   3633  O   PHE A 236     -19.262  -0.076   6.159  1.00 96.20           O  
ATOM   3634  CG  PHE A 236     -21.130  -1.096   2.886  1.00 96.20           C  
ATOM   3635  CD1 PHE A 236     -20.233  -0.575   1.936  1.00 96.20           C  
ATOM   3636  HD1 PHE A 236     -19.880   0.441   2.025  1.00 96.20           H  
ATOM   3637  CD2 PHE A 236     -21.619  -2.407   2.731  1.00 96.20           C  
ATOM   3638  HD2 PHE A 236     -22.341  -2.797   3.432  1.00 96.20           H  
ATOM   3639  CE1 PHE A 236     -19.829  -1.368   0.845  1.00 96.20           C  
ATOM   3640  HE1 PHE A 236     -19.193  -0.951   0.079  1.00 96.20           H  
ATOM   3641  CE2 PHE A 236     -21.181  -3.210   1.664  1.00 96.20           C  
ATOM   3642  HE2 PHE A 236     -21.550  -4.219   1.554  1.00 96.20           H  
ATOM   3643  CZ  PHE A 236     -20.285  -2.690   0.720  1.00 96.20           C  
ATOM   3644  HZ  PHE A 236     -19.981  -3.294  -0.122  1.00 96.20           H  
ATOM   3645  N   ASP A 237     -19.461  -2.237   5.624  1.00 95.50           N  
ATOM   3646  H   ASP A 237     -20.095  -2.967   5.332  1.00 95.50           H  
ATOM   3647  CA  ASP A 237     -18.095  -2.611   5.947  1.00 95.50           C  
ATOM   3648  HA  ASP A 237     -17.533  -1.753   6.316  1.00 95.50           H  
ATOM   3649  C   ASP A 237     -17.405  -3.122   4.684  1.00 95.50           C  
ATOM   3650  CB  ASP A 237     -18.190  -3.627   7.078  1.00 95.50           C  
ATOM   3651  HB2 ASP A 237     -18.816  -4.460   6.757  1.00 95.50           H  
ATOM   3652  HB3 ASP A 237     -18.681  -3.155   7.929  1.00 95.50           H  
ATOM   3653  O   ASP A 237     -17.589  -4.274   4.278  1.00 95.50           O  
ATOM   3654  CG  ASP A 237     -16.858  -4.166   7.556  1.00 95.50           C  
ATOM   3655  OD1 ASP A 237     -15.851  -3.441   7.641  1.00 95.50           O  
ATOM   3656  OD2 ASP A 237     -16.865  -5.332   8.021  1.00 95.50           O  
ATOM   3657  N   VAL A 238     -16.647  -2.234   4.040  1.00 97.50           N  
ATOM   3658  H   VAL A 238     -16.528  -1.325   4.465  1.00 97.50           H  
ATOM   3659  CA  VAL A 238     -15.954  -2.486   2.775  1.00 97.50           C  
ATOM   3660  HA  VAL A 238     -16.640  -3.014   2.113  1.00 97.50           H  
ATOM   3661  C   VAL A 238     -14.734  -3.362   3.032  1.00 97.50           C  
ATOM   3662  CB  VAL A 238     -15.525  -1.185   2.072  1.00 97.50           C  
ATOM   3663  HB  VAL A 238     -14.727  -0.721   2.652  1.00 97.50           H  
ATOM   3664  O   VAL A 238     -13.884  -3.054   3.873  1.00 97.50           O  
ATOM   3665  CG1 VAL A 238     -14.987  -1.492   0.664  1.00 97.50           C  
ATOM   3666 HG11 VAL A 238     -14.719  -0.567   0.153  1.00 97.50           H  
ATOM   3667 HG12 VAL A 238     -15.743  -2.013   0.076  1.00 97.50           H  
ATOM   3668 HG13 VAL A 238     -14.088  -2.106   0.724  1.00 97.50           H  
ATOM   3669  CG2 VAL A 238     -16.676  -0.182   1.948  1.00 97.50           C  
ATOM   3670 HG21 VAL A 238     -17.462  -0.625   1.337  1.00 97.50           H  
ATOM   3671 HG22 VAL A 238     -16.346   0.741   1.472  1.00 97.50           H  
ATOM   3672 HG23 VAL A 238     -17.076   0.077   2.929  1.00 97.50           H  
ATOM   3673  N   ARG A 239     -14.636  -4.460   2.280  1.00 96.55           N  
ATOM   3674  H   ARG A 239     -15.376  -4.620   1.613  1.00 96.55           H  
ATOM   3675  CA  ARG A 239     -13.597  -5.489   2.434  1.00 96.55           C  
ATOM   3676  HA  ARG A 239     -12.910  -5.203   3.230  1.00 96.55           H  
ATOM   3677  C   ARG A 239     -12.715  -5.649   1.206  1.00 96.55           C  
ATOM   3678  CB  ARG A 239     -14.267  -6.828   2.788  1.00 96.55           C  
ATOM   3679  HB2 ARG A 239     -13.502  -7.604   2.825  1.00 96.55           H  
ATOM   3680  HB3 ARG A 239     -14.967  -7.093   1.995  1.00 96.55           H  
ATOM   3681  O   ARG A 239     -11.548  -6.010   1.350  1.00 96.55           O  
ATOM   3682  CG  ARG A 239     -15.023  -6.828   4.127  1.00 96.55           C  
ATOM   3683  HG2 ARG A 239     -15.459  -7.816   4.276  1.00 96.55           H  
ATOM   3684  HG3 ARG A 239     -15.834  -6.100   4.099  1.00 96.55           H  
ATOM   3685  CD  ARG A 239     -14.089  -6.514   5.301  1.00 96.55           C  
ATOM   3686  HD2 ARG A 239     -13.736  -5.487   5.205  1.00 96.55           H  
ATOM   3687  HD3 ARG A 239     -13.234  -7.188   5.248  1.00 96.55           H  
ATOM   3688  NE  ARG A 239     -14.761  -6.654   6.603  1.00 96.55           N  
ATOM   3689  HE  ARG A 239     -15.726  -6.362   6.663  1.00 96.55           H  
ATOM   3690  NH1 ARG A 239     -12.888  -6.991   7.896  1.00 96.55           N  
ATOM   3691 HH11 ARG A 239     -12.469  -7.109   8.808  1.00 96.55           H  
ATOM   3692 HH12 ARG A 239     -12.313  -6.908   7.070  1.00 96.55           H  
ATOM   3693  NH2 ARG A 239     -14.888  -6.900   8.853  1.00 96.55           N  
ATOM   3694 HH21 ARG A 239     -14.445  -6.904   9.761  1.00 96.55           H  
ATOM   3695 HH22 ARG A 239     -15.817  -6.520   8.740  1.00 96.55           H  
ATOM   3696  CZ  ARG A 239     -14.177  -6.854   7.770  1.00 96.55           C  
ATOM   3697  N   LYS A 240     -13.240  -5.383   0.010  1.00 96.40           N  
ATOM   3698  H   LYS A 240     -14.202  -5.080  -0.043  1.00 96.40           H  
ATOM   3699  CA  LYS A 240     -12.458  -5.425  -1.230  1.00 96.40           C  
ATOM   3700  HA  LYS A 240     -11.447  -5.090  -0.998  1.00 96.40           H  
ATOM   3701  C   LYS A 240     -12.995  -4.447  -2.272  1.00 96.40           C  
ATOM   3702  CB  LYS A 240     -12.341  -6.876  -1.742  1.00 96.40           C  
ATOM   3703  HB2 LYS A 240     -11.640  -6.909  -2.576  1.00 96.40           H  
ATOM   3704  HB3 LYS A 240     -11.940  -7.495  -0.939  1.00 96.40           H  
ATOM   3705  O   LYS A 240     -14.169  -4.076  -2.233  1.00 96.40           O  
ATOM   3706  CG  LYS A 240     -13.679  -7.461  -2.192  1.00 96.40           C  
ATOM   3707  HG2 LYS A 240     -14.389  -7.367  -1.370  1.00 96.40           H  
ATOM   3708  HG3 LYS A 240     -13.999  -6.887  -3.062  1.00 96.40           H  
ATOM   3709  CD  LYS A 240     -13.653  -8.933  -2.600  1.00 96.40           C  
ATOM   3710  HD2 LYS A 240     -12.864  -9.078  -3.338  1.00 96.40           H  
ATOM   3711  HD3 LYS A 240     -13.445  -9.554  -1.728  1.00 96.40           H  
ATOM   3712  CE  LYS A 240     -15.018  -9.295  -3.207  1.00 96.40           C  
ATOM   3713  HE2 LYS A 240     -15.267  -8.543  -3.955  1.00 96.40           H  
ATOM   3714  HE3 LYS A 240     -15.777  -9.244  -2.427  1.00 96.40           H  
ATOM   3715  NZ  LYS A 240     -15.018 -10.634  -3.847  1.00 96.40           N  
ATOM   3716  HZ1 LYS A 240     -14.347 -10.663  -4.602  1.00 96.40           H  
ATOM   3717  HZ2 LYS A 240     -14.789 -11.363  -3.186  1.00 96.40           H  
ATOM   3718  HZ3 LYS A 240     -15.922 -10.828  -4.253  1.00 96.40           H  
ATOM   3719  N   LEU A 241     -12.130  -4.064  -3.203  1.00 97.48           N  
ATOM   3720  H   LEU A 241     -11.191  -4.433  -3.156  1.00 97.48           H  
ATOM   3721  CA  LEU A 241     -12.472  -3.258  -4.371  1.00 97.48           C  
ATOM   3722  HA  LEU A 241     -13.520  -2.966  -4.309  1.00 97.48           H  
ATOM   3723  C   LEU A 241     -12.305  -4.076  -5.650  1.00 97.48           C  
ATOM   3724  CB  LEU A 241     -11.621  -1.975  -4.429  1.00 97.48           C  
ATOM   3725  HB2 LEU A 241     -10.569  -2.260  -4.471  1.00 97.48           H  
ATOM   3726  HB3 LEU A 241     -11.854  -1.438  -5.348  1.00 97.48           H  
ATOM   3727  O   LEU A 241     -11.416  -4.922  -5.744  1.00 97.48           O  
ATOM   3728  CG  LEU A 241     -11.829  -1.021  -3.244  1.00 97.48           C  
ATOM   3729  HG  LEU A 241     -11.642  -1.578  -2.327  1.00 97.48           H  
ATOM   3730  CD1 LEU A 241     -10.831   0.135  -3.302  1.00 97.48           C  
ATOM   3731 HD11 LEU A 241     -10.997   0.721  -4.206  1.00 97.48           H  
ATOM   3732 HD12 LEU A 241     -10.957   0.780  -2.432  1.00 97.48           H  
ATOM   3733 HD13 LEU A 241      -9.814  -0.256  -3.311  1.00 97.48           H  
ATOM   3734  CD2 LEU A 241     -13.246  -0.456  -3.176  1.00 97.48           C  
ATOM   3735 HD21 LEU A 241     -13.959  -1.258  -2.984  1.00 97.48           H  
ATOM   3736 HD22 LEU A 241     -13.317   0.273  -2.368  1.00 97.48           H  
ATOM   3737 HD23 LEU A 241     -13.501   0.032  -4.116  1.00 97.48           H  
ATOM   3738  N   THR A 242     -13.140  -3.781  -6.638  1.00 97.19           N  
ATOM   3739  H   THR A 242     -13.877  -3.115  -6.456  1.00 97.19           H  
ATOM   3740  CA  THR A 242     -12.893  -4.128  -8.043  1.00 97.19           C  
ATOM   3741  HA  THR A 242     -11.908  -4.583  -8.148  1.00 97.19           H  
ATOM   3742  C   THR A 242     -12.908  -2.847  -8.853  1.00 97.19           C  
ATOM   3743  CB  THR A 242     -13.929  -5.107  -8.608  1.00 97.19           C  
ATOM   3744  HB  THR A 242     -13.762  -5.219  -9.679  1.00 97.19           H  
ATOM   3745  O   THR A 242     -13.821  -2.041  -8.681  1.00 97.19           O  
ATOM   3746  CG2 THR A 242     -13.810  -6.483  -7.958  1.00 97.19           C  
ATOM   3747 HG21 THR A 242     -13.895  -6.407  -6.874  1.00 97.19           H  
ATOM   3748 HG22 THR A 242     -14.586  -7.141  -8.348  1.00 97.19           H  
ATOM   3749 HG23 THR A 242     -12.836  -6.903  -8.209  1.00 97.19           H  
ATOM   3750  OG1 THR A 242     -15.245  -4.633  -8.401  1.00 97.19           O  
ATOM   3751  HG1 THR A 242     -15.317  -3.813  -8.895  1.00 97.19           H  
ATOM   3752  N   VAL A 243     -11.928  -2.658  -9.727  1.00 96.87           N  
ATOM   3753  H   VAL A 243     -11.262  -3.402  -9.880  1.00 96.87           H  
ATOM   3754  CA  VAL A 243     -11.809  -1.466 -10.573  1.00 96.87           C  
ATOM   3755  HA  VAL A 243     -12.705  -0.853 -10.482  1.00 96.87           H  
ATOM   3756  C   VAL A 243     -11.711  -1.932 -12.019  1.00 96.87           C  
ATOM   3757  CB  VAL A 243     -10.604  -0.596 -10.154  1.00 96.87           C  
ATOM   3758  HB  VAL A 243      -9.684  -1.171 -10.260  1.00 96.87           H  
ATOM   3759  O   VAL A 243     -10.845  -2.735 -12.356  1.00 96.87           O  
ATOM   3760  CG1 VAL A 243     -10.492   0.660 -11.026  1.00 96.87           C  
ATOM   3761 HG11 VAL A 243      -9.663   1.276 -10.680  1.00 96.87           H  
ATOM   3762 HG12 VAL A 243     -10.300   0.384 -12.062  1.00 96.87           H  
ATOM   3763 HG13 VAL A 243     -11.416   1.237 -10.978  1.00 96.87           H  
ATOM   3764  CG2 VAL A 243     -10.698  -0.152  -8.687  1.00 96.87           C  
ATOM   3765 HG21 VAL A 243      -9.859   0.501  -8.445  1.00 96.87           H  
ATOM   3766 HG22 VAL A 243     -10.649  -1.020  -8.030  1.00 96.87           H  
ATOM   3767 HG23 VAL A 243     -11.633   0.383  -8.519  1.00 96.87           H  
ATOM   3768  N   LEU A 244     -12.613  -1.461 -12.871  1.00 95.71           N  
ATOM   3769  H   LEU A 244     -13.328  -0.830 -12.538  1.00 95.71           H  
ATOM   3770  CA  LEU A 244     -12.609  -1.770 -14.296  1.00 95.71           C  
ATOM   3771  HA  LEU A 244     -11.675  -2.269 -14.554  1.00 95.71           H  
ATOM   3772  C   LEU A 244     -12.674  -0.473 -15.092  1.00 95.71           C  
ATOM   3773  CB  LEU A 244     -13.759  -2.717 -14.677  1.00 95.71           C  
ATOM   3774  HB2 LEU A 244     -13.580  -2.994 -15.716  1.00 95.71           H  
ATOM   3775  HB3 LEU A 244     -14.708  -2.182 -14.639  1.00 95.71           H  
ATOM   3776  O   LEU A 244     -13.487   0.392 -14.768  1.00 95.71           O  
ATOM   3777  CG  LEU A 244     -13.854  -4.010 -13.843  1.00 95.71           C  
ATOM   3778  HG  LEU A 244     -12.889  -4.235 -13.390  1.00 95.71           H  
ATOM   3779  CD1 LEU A 244     -14.914  -3.898 -12.740  1.00 95.71           C  
ATOM   3780 HD11 LEU A 244     -14.927  -4.813 -12.147  1.00 95.71           H  
ATOM   3781 HD12 LEU A 244     -14.685  -3.053 -12.091  1.00 95.71           H  
ATOM   3782 HD13 LEU A 244     -15.896  -3.742 -13.185  1.00 95.71           H  
ATOM   3783  CD2 LEU A 244     -14.226  -5.195 -14.734  1.00 95.71           C  
ATOM   3784 HD21 LEU A 244     -13.456  -5.338 -15.493  1.00 95.71           H  
ATOM   3785 HD22 LEU A 244     -14.301  -6.104 -14.138  1.00 95.71           H  
ATOM   3786 HD23 LEU A 244     -15.179  -5.006 -15.229  1.00 95.71           H  
ATOM   3787  N   SER A 245     -11.842  -0.342 -16.121  1.00 95.57           N  
ATOM   3788  H   SER A 245     -11.163  -1.066 -16.308  1.00 95.57           H  
ATOM   3789  CA  SER A 245     -11.868   0.799 -17.041  1.00 95.57           C  
ATOM   3790  HA  SER A 245     -12.895   1.162 -17.076  1.00 95.57           H  
ATOM   3791  C   SER A 245     -11.485   0.393 -18.468  1.00 95.57           C  
ATOM   3792  CB  SER A 245     -11.003   1.944 -16.502  1.00 95.57           C  
ATOM   3793  HB2 SER A 245     -11.413   2.267 -15.545  1.00 95.57           H  
ATOM   3794  HB3 SER A 245     -11.050   2.786 -17.192  1.00 95.57           H  
ATOM   3795  O   SER A 245     -10.854  -0.636 -18.658  1.00 95.57           O  
ATOM   3796  OG  SER A 245      -9.651   1.575 -16.308  1.00 95.57           O  
ATOM   3797  HG  SER A 245      -9.130   2.095 -16.925  1.00 95.57           H  
ATOM   3798  N   ASP A 246     -11.854   1.156 -19.494  1.00 94.92           N  
ATOM   3799  H   ASP A 246     -12.415   1.977 -19.317  1.00 94.92           H  
ATOM   3800  CA  ASP A 246     -11.385   0.909 -20.873  1.00 94.92           C  
ATOM   3801  HA  ASP A 246     -11.390  -0.162 -21.077  1.00 94.92           H  
ATOM   3802  C   ASP A 246      -9.946   1.407 -21.106  1.00 94.92           C  
ATOM   3803  CB  ASP A 246     -12.315   1.584 -21.887  1.00 94.92           C  
ATOM   3804  HB2 ASP A 246     -12.416   2.639 -21.631  1.00 94.92           H  
ATOM   3805  HB3 ASP A 246     -11.855   1.529 -22.874  1.00 94.92           H  
ATOM   3806  O   ASP A 246      -9.246   0.912 -21.985  1.00 94.92           O  
ATOM   3807  CG  ASP A 246     -13.698   0.945 -21.991  1.00 94.92           C  
ATOM   3808  OD1 ASP A 246     -13.832  -0.301 -21.967  1.00 94.92           O  
ATOM   3809  OD2 ASP A 246     -14.672   1.713 -22.145  1.00 94.92           O  
ATOM   3810  N   ALA A 247      -9.499   2.377 -20.307  1.00 93.80           N  
ATOM   3811  H   ALA A 247     -10.156   2.747 -19.634  1.00 93.80           H  
ATOM   3812  CA  ALA A 247      -8.160   2.966 -20.354  1.00 93.80           C  
ATOM   3813  HA  ALA A 247      -7.470   2.230 -20.768  1.00 93.80           H  
ATOM   3814  C   ALA A 247      -7.679   3.349 -18.938  1.00 93.80           C  
ATOM   3815  CB  ALA A 247      -8.213   4.174 -21.302  1.00 93.80           C  
ATOM   3816  HB1 ALA A 247      -8.872   4.946 -20.904  1.00 93.80           H  
ATOM   3817  HB2 ALA A 247      -7.218   4.595 -21.448  1.00 93.80           H  
ATOM   3818  HB3 ALA A 247      -8.587   3.862 -22.277  1.00 93.80           H  
ATOM   3819  O   ALA A 247      -8.490   3.335 -18.001  1.00 93.80           O  
ATOM   3820  N   PRO A 248      -6.392   3.696 -18.736  1.00 94.04           N  
ATOM   3821  CA  PRO A 248      -5.880   4.115 -17.433  1.00 94.04           C  
ATOM   3822  HA  PRO A 248      -5.910   3.253 -16.766  1.00 94.04           H  
ATOM   3823  C   PRO A 248      -6.651   5.277 -16.795  1.00 94.04           C  
ATOM   3824  CB  PRO A 248      -4.424   4.496 -17.676  1.00 94.04           C  
ATOM   3825  HB2 PRO A 248      -3.834   4.315 -16.777  1.00 94.04           H  
ATOM   3826  HB3 PRO A 248      -4.348   5.538 -17.986  1.00 94.04           H  
ATOM   3827  O   PRO A 248      -7.050   6.231 -17.466  1.00 94.04           O  
ATOM   3828  CG  PRO A 248      -4.019   3.594 -18.839  1.00 94.04           C  
ATOM   3829  HG2 PRO A 248      -3.813   2.588 -18.474  1.00 94.04           H  
ATOM   3830  HG3 PRO A 248      -3.165   3.992 -19.387  1.00 94.04           H  
ATOM   3831  CD  PRO A 248      -5.290   3.591 -19.687  1.00 94.04           C  
ATOM   3832  HD2 PRO A 248      -5.346   2.675 -20.275  1.00 94.04           H  
ATOM   3833  HD3 PRO A 248      -5.288   4.462 -20.342  1.00 94.04           H  
ATOM   3834  N   ILE A 249      -6.814   5.219 -15.472  1.00 97.13           N  
ATOM   3835  H   ILE A 249      -6.432   4.425 -14.978  1.00 97.13           H  
ATOM   3836  CA  ILE A 249      -7.529   6.232 -14.684  1.00 97.13           C  
ATOM   3837  HA  ILE A 249      -7.632   7.133 -15.290  1.00 97.13           H  
ATOM   3838  C   ILE A 249      -6.746   6.633 -13.436  1.00 97.13           C  
ATOM   3839  CB  ILE A 249      -8.954   5.768 -14.298  1.00 97.13           C  
ATOM   3840  HB  ILE A 249      -9.398   6.567 -13.704  1.00 97.13           H  
ATOM   3841  O   ILE A 249      -6.020   5.817 -12.862  1.00 97.13           O  
ATOM   3842  CG1 ILE A 249      -8.952   4.478 -13.440  1.00 97.13           C  
ATOM   3843 HG12 ILE A 249      -8.283   4.607 -12.590  1.00 97.13           H  
ATOM   3844 HG13 ILE A 249      -8.585   3.644 -14.037  1.00 97.13           H  
ATOM   3845  CG2 ILE A 249      -9.819   5.602 -15.554  1.00 97.13           C  
ATOM   3846 HG21 ILE A 249      -9.710   6.475 -16.199  1.00 97.13           H  
ATOM   3847 HG22 ILE A 249      -9.517   4.710 -16.103  1.00 97.13           H  
ATOM   3848 HG23 ILE A 249     -10.869   5.511 -15.278  1.00 97.13           H  
ATOM   3849  CD1 ILE A 249     -10.323   4.100 -12.869  1.00 97.13           C  
ATOM   3850 HD11 ILE A 249     -10.711   4.910 -12.251  1.00 97.13           H  
ATOM   3851 HD12 ILE A 249     -10.217   3.210 -12.249  1.00 97.13           H  
ATOM   3852 HD13 ILE A 249     -11.022   3.878 -13.676  1.00 97.13           H  
ATOM   3853  N   LEU A 250      -6.955   7.868 -12.973  1.00 97.79           N  
ATOM   3854  H   LEU A 250      -7.576   8.461 -13.505  1.00 97.79           H  
ATOM   3855  CA  LEU A 250      -6.668   8.253 -11.589  1.00 97.79           C  
ATOM   3856  HA  LEU A 250      -5.988   7.525 -11.145  1.00 97.79           H  
ATOM   3857  C   LEU A 250      -7.954   8.217 -10.773  1.00 97.79           C  
ATOM   3858  CB  LEU A 250      -6.018   9.640 -11.493  1.00 97.79           C  
ATOM   3859  HB2 LEU A 250      -5.957   9.924 -10.442  1.00 97.79           H  
ATOM   3860  HB3 LEU A 250      -6.667  10.363 -11.986  1.00 97.79           H  
ATOM   3861  O   LEU A 250      -8.991   8.699 -11.217  1.00 97.79           O  
ATOM   3862  CG  LEU A 250      -4.610   9.731 -12.088  1.00 97.79           C  
ATOM   3863  HG  LEU A 250      -4.637   9.350 -13.110  1.00 97.79           H  
ATOM   3864  CD1 LEU A 250      -4.159  11.191 -12.119  1.00 97.79           C  
ATOM   3865 HD11 LEU A 250      -4.853  11.779 -12.718  1.00 97.79           H  
ATOM   3866 HD12 LEU A 250      -3.169  11.259 -12.570  1.00 97.79           H  
ATOM   3867 HD13 LEU A 250      -4.121  11.594 -11.107  1.00 97.79           H  
ATOM   3868  CD2 LEU A 250      -3.591   8.923 -11.281  1.00 97.79           C  
ATOM   3869 HD21 LEU A 250      -3.847   7.864 -11.307  1.00 97.79           H  
ATOM   3870 HD22 LEU A 250      -2.600   9.051 -11.716  1.00 97.79           H  
ATOM   3871 HD23 LEU A 250      -3.572   9.268 -10.247  1.00 97.79           H  
ATOM   3872  N   LEU A 251      -7.864   7.670  -9.569  1.00 98.11           N  
ATOM   3873  H   LEU A 251      -6.978   7.266  -9.300  1.00 98.11           H  
ATOM   3874  CA  LEU A 251      -8.980   7.459  -8.666  1.00 98.11           C  
ATOM   3875  HA  LEU A 251      -9.884   7.882  -9.104  1.00 98.11           H  
ATOM   3876  C   LEU A 251      -8.715   8.160  -7.336  1.00 98.11           C  
ATOM   3877  CB  LEU A 251      -9.167   5.938  -8.522  1.00 98.11           C  
ATOM   3878  HB2 LEU A 251      -9.377   5.531  -9.511  1.00 98.11           H  
ATOM   3879  HB3 LEU A 251      -8.231   5.500  -8.173  1.00 98.11           H  
ATOM   3880  O   LEU A 251      -7.662   7.971  -6.727  1.00 98.11           O  
ATOM   3881  CG  LEU A 251     -10.283   5.503  -7.562  1.00 98.11           C  
ATOM   3882  HG  LEU A 251     -10.016   5.772  -6.540  1.00 98.11           H  
ATOM   3883  CD1 LEU A 251     -11.625   6.121  -7.911  1.00 98.11           C  
ATOM   3884 HD11 LEU A 251     -11.863   5.889  -8.949  1.00 98.11           H  
ATOM   3885 HD12 LEU A 251     -12.381   5.700  -7.249  1.00 98.11           H  
ATOM   3886 HD13 LEU A 251     -11.615   7.202  -7.770  1.00 98.11           H  
ATOM   3887  CD2 LEU A 251     -10.467   3.988  -7.649  1.00 98.11           C  
ATOM   3888 HD21 LEU A 251     -10.653   3.691  -8.681  1.00 98.11           H  
ATOM   3889 HD22 LEU A 251      -9.565   3.490  -7.293  1.00 98.11           H  
ATOM   3890 HD23 LEU A 251     -11.313   3.663  -7.043  1.00 98.11           H  
ATOM   3891  N   GLN A 252      -9.690   8.931  -6.862  1.00 98.03           N  
ATOM   3892  H   GLN A 252     -10.497   9.098  -7.445  1.00 98.03           H  
ATOM   3893  CA  GLN A 252      -9.747   9.400  -5.483  1.00 98.03           C  
ATOM   3894  HA  GLN A 252      -8.973   8.873  -4.926  1.00 98.03           H  
ATOM   3895  C   GLN A 252     -11.091   9.014  -4.866  1.00 98.03           C  
ATOM   3896  CB  GLN A 252      -9.453  10.909  -5.414  1.00 98.03           C  
ATOM   3897  HB2 GLN A 252     -10.218  11.441  -5.978  1.00 98.03           H  
ATOM   3898  HB3 GLN A 252      -8.492  11.100  -5.893  1.00 98.03           H  
ATOM   3899  O   GLN A 252     -12.141   9.204  -5.479  1.00 98.03           O  
ATOM   3900  CG  GLN A 252      -9.406  11.496  -3.988  1.00 98.03           C  
ATOM   3901  HG2 GLN A 252     -10.358  11.330  -3.484  1.00 98.03           H  
ATOM   3902  HG3 GLN A 252      -9.267  12.574  -4.070  1.00 98.03           H  
ATOM   3903  CD  GLN A 252      -8.286  10.918  -3.119  1.00 98.03           C  
ATOM   3904  NE2 GLN A 252      -7.390  11.724  -2.592  1.00 98.03           N  
ATOM   3905 HE21 GLN A 252      -7.516  12.725  -2.636  1.00 98.03           H  
ATOM   3906 HE22 GLN A 252      -6.758  11.297  -1.930  1.00 98.03           H  
ATOM   3907  OE1 GLN A 252      -8.199   9.722  -2.891  1.00 98.03           O  
ATOM   3908  N   ILE A 253     -11.041   8.458  -3.656  1.00 98.35           N  
ATOM   3909  H   ILE A 253     -10.150   8.435  -3.180  1.00 98.35           H  
ATOM   3910  CA  ILE A 253     -12.217   8.010  -2.905  1.00 98.35           C  
ATOM   3911  HA  ILE A 253     -13.120   8.308  -3.438  1.00 98.35           H  
ATOM   3912  C   ILE A 253     -12.208   8.711  -1.553  1.00 98.35           C  
ATOM   3913  CB  ILE A 253     -12.253   6.474  -2.736  1.00 98.35           C  
ATOM   3914  HB  ILE A 253     -11.378   6.176  -2.159  1.00 98.35           H  
ATOM   3915  O   ILE A 253     -11.186   8.719  -0.861  1.00 98.35           O  
ATOM   3916  CG1 ILE A 253     -12.205   5.744  -4.098  1.00 98.35           C  
ATOM   3917 HG12 ILE A 253     -11.367   6.125  -4.683  1.00 98.35           H  
ATOM   3918 HG13 ILE A 253     -13.121   5.938  -4.655  1.00 98.35           H  
ATOM   3919  CG2 ILE A 253     -13.516   6.051  -1.958  1.00 98.35           C  
ATOM   3920 HG21 ILE A 253     -14.408   6.314  -2.525  1.00 98.35           H  
ATOM   3921 HG22 ILE A 253     -13.555   6.536  -0.983  1.00 98.35           H  
ATOM   3922 HG23 ILE A 253     -13.506   4.978  -1.765  1.00 98.35           H  
ATOM   3923  CD1 ILE A 253     -11.998   4.230  -3.961  1.00 98.35           C  
ATOM   3924 HD11 ILE A 253     -12.871   3.759  -3.509  1.00 98.35           H  
ATOM   3925 HD12 ILE A 253     -11.853   3.788  -4.947  1.00 98.35           H  
ATOM   3926 HD13 ILE A 253     -11.118   4.027  -3.350  1.00 98.35           H  
ATOM   3927  N   GLN A 254     -13.356   9.258  -1.172  1.00 97.61           N  
ATOM   3928  H   GLN A 254     -14.141   9.227  -1.808  1.00 97.61           H  
ATOM   3929  CA  GLN A 254     -13.543   9.964   0.086  1.00 97.61           C  
ATOM   3930  HA  GLN A 254     -12.727   9.714   0.764  1.00 97.61           H  
ATOM   3931  C   GLN A 254     -14.859   9.544   0.744  1.00 97.61           C  
ATOM   3932  CB  GLN A 254     -13.494  11.469  -0.195  1.00 97.61           C  
ATOM   3933  HB2 GLN A 254     -12.634  11.683  -0.829  1.00 97.61           H  
ATOM   3934  HB3 GLN A 254     -14.395  11.754  -0.740  1.00 97.61           H  
ATOM   3935  O   GLN A 254     -15.872   9.354   0.073  1.00 97.61           O  
ATOM   3936  CG  GLN A 254     -13.368  12.324   1.074  1.00 97.61           C  
ATOM   3937  HG2 GLN A 254     -12.439  12.066   1.582  1.00 97.61           H  
ATOM   3938  HG3 GLN A 254     -14.204  12.135   1.748  1.00 97.61           H  
ATOM   3939  CD  GLN A 254     -13.345  13.812   0.744  1.00 97.61           C  
ATOM   3940  NE2 GLN A 254     -12.671  14.632   1.520  1.00 97.61           N  
ATOM   3941 HE21 GLN A 254     -12.244  14.321   2.380  1.00 97.61           H  
ATOM   3942 HE22 GLN A 254     -12.850  15.613   1.360  1.00 97.61           H  
ATOM   3943  OE1 GLN A 254     -13.952  14.265  -0.213  1.00 97.61           O  
ATOM   3944  N   THR A 255     -14.845   9.415   2.065  1.00 96.53           N  
ATOM   3945  H   THR A 255     -13.977   9.580   2.554  1.00 96.53           H  
ATOM   3946  CA  THR A 255     -16.027   9.135   2.897  1.00 96.53           C  
ATOM   3947  HA  THR A 255     -16.946   9.316   2.340  1.00 96.53           H  
ATOM   3948  C   THR A 255     -15.998  10.064   4.096  1.00 96.53           C  
ATOM   3949  CB  THR A 255     -16.025   7.684   3.405  1.00 96.53           C  
ATOM   3950  HB  THR A 255     -16.787   7.576   4.177  1.00 96.53           H  
ATOM   3951  O   THR A 255     -14.980  10.071   4.778  1.00 96.53           O  
ATOM   3952  CG2 THR A 255     -16.331   6.706   2.281  1.00 96.53           C  
ATOM   3953 HG21 THR A 255     -16.326   5.688   2.671  1.00 96.53           H  
ATOM   3954 HG22 THR A 255     -17.326   6.943   1.903  1.00 96.53           H  
ATOM   3955 HG23 THR A 255     -15.602   6.799   1.477  1.00 96.53           H  
ATOM   3956  OG1 THR A 255     -14.764   7.323   3.941  1.00 96.53           O  
ATOM   3957  HG1 THR A 255     -14.517   8.072   4.488  1.00 96.53           H  
ATOM   3958  N   ASP A 256     -17.068  10.817   4.359  1.00 89.88           N  
ATOM   3959  H   ASP A 256     -17.917  10.669   3.832  1.00 89.88           H  
ATOM   3960  CA  ASP A 256     -17.161  11.752   5.499  1.00 89.88           C  
ATOM   3961  HA  ASP A 256     -18.010  12.409   5.312  1.00 89.88           H  
ATOM   3962  C   ASP A 256     -15.931  12.681   5.620  1.00 89.88           C  
ATOM   3963  CB  ASP A 256     -17.483  10.979   6.794  1.00 89.88           C  
ATOM   3964  HB2 ASP A 256     -17.622  11.694   7.605  1.00 89.88           H  
ATOM   3965  HB3 ASP A 256     -16.638  10.339   7.048  1.00 89.88           H  
ATOM   3966  O   ASP A 256     -15.277  12.756   6.657  1.00 89.88           O  
ATOM   3967  CG  ASP A 256     -18.751  10.121   6.689  1.00 89.88           C  
ATOM   3968  OD1 ASP A 256     -19.698  10.548   5.986  1.00 89.88           O  
ATOM   3969  OD2 ASP A 256     -18.768   9.019   7.287  1.00 89.88           O  
ATOM   3970  N   ASP A 257     -15.561  13.319   4.505  1.00 90.92           N  
ATOM   3971  H   ASP A 257     -16.205  13.294   3.727  1.00 90.92           H  
ATOM   3972  CA  ASP A 257     -14.359  14.150   4.327  1.00 90.92           C  
ATOM   3973  HA  ASP A 257     -14.370  14.417   3.271  1.00 90.92           H  
ATOM   3974  C   ASP A 257     -12.999  13.446   4.530  1.00 90.92           C  
ATOM   3975  CB  ASP A 257     -14.483  15.487   5.077  1.00 90.92           C  
ATOM   3976  HB2 ASP A 257     -14.626  15.303   6.142  1.00 90.92           H  
ATOM   3977  HB3 ASP A 257     -13.558  16.051   4.956  1.00 90.92           H  
ATOM   3978  O   ASP A 257     -11.941  14.052   4.349  1.00 90.92           O  
ATOM   3979  CG  ASP A 257     -15.625  16.346   4.529  1.00 90.92           C  
ATOM   3980  OD1 ASP A 257     -15.820  16.329   3.290  1.00 90.92           O  
ATOM   3981  OD2 ASP A 257     -16.283  17.030   5.343  1.00 90.92           O  
ATOM   3982  N   ASP A 258     -12.990  12.137   4.773  1.00 95.04           N  
ATOM   3983  H   ASP A 258     -13.877  11.695   4.967  1.00 95.04           H  
ATOM   3984  CA  ASP A 258     -11.784  11.335   4.958  1.00 95.04           C  
ATOM   3985  HA  ASP A 258     -10.968  11.996   5.253  1.00 95.04           H  
ATOM   3986  C   ASP A 258     -11.377  10.613   3.667  1.00 95.04           C  
ATOM   3987  CB  ASP A 258     -12.007  10.370   6.123  1.00 95.04           C  
ATOM   3988  HB2 ASP A 258     -12.797   9.662   5.872  1.00 95.04           H  
ATOM   3989  HB3 ASP A 258     -12.321  10.934   7.001  1.00 95.04           H  
ATOM   3990  O   ASP A 258     -12.057   9.702   3.180  1.00 95.04           O  
ATOM   3991  CG  ASP A 258     -10.755   9.584   6.482  1.00 95.04           C  
ATOM   3992  OD1 ASP A 258      -9.689  10.164   6.777  1.00 95.04           O  
ATOM   3993  OD2 ASP A 258     -10.846   8.345   6.633  1.00 95.04           O  
ATOM   3994  N   ASN A 259     -10.233  11.012   3.109  1.00 97.39           N  
ATOM   3995  H   ASN A 259      -9.727  11.763   3.557  1.00 97.39           H  
ATOM   3996  CA  ASN A 259      -9.676  10.392   1.910  1.00 97.39           C  
ATOM   3997  HA  ASN A 259     -10.473  10.297   1.173  1.00 97.39           H  
ATOM   3998  C   ASN A 259      -9.154   8.981   2.202  1.00 97.39           C  
ATOM   3999  CB  ASN A 259      -8.578  11.283   1.309  1.00 97.39           C  
ATOM   4000  HB2 ASN A 259      -8.076  10.736   0.511  1.00 97.39           H  
ATOM   4001  HB3 ASN A 259      -7.841  11.532   2.073  1.00 97.39           H  
ATOM   4002  O   ASN A 259      -8.611   8.688   3.271  1.00 97.39           O  
ATOM   4003  CG  ASN A 259      -9.136  12.543   0.679  1.00 97.39           C  
ATOM   4004  ND2 ASN A 259      -8.565  13.690   0.959  1.00 97.39           N  
ATOM   4005 HD21 ASN A 259      -9.031  14.509   0.596  1.00 97.39           H  
ATOM   4006 HD22 ASN A 259      -7.799  13.745   1.614  1.00 97.39           H  
ATOM   4007  OD1 ASN A 259     -10.080  12.510  -0.088  1.00 97.39           O  
ATOM   4008  N   TRP A 260      -9.273   8.094   1.219  1.00 97.85           N  
ATOM   4009  H   TRP A 260      -9.803   8.353   0.399  1.00 97.85           H  
ATOM   4010  CA  TRP A 260      -8.720   6.740   1.300  1.00 97.85           C  
ATOM   4011  HA  TRP A 260      -8.737   6.401   2.336  1.00 97.85           H  
ATOM   4012  C   TRP A 260      -7.255   6.689   0.866  1.00 97.85           C  
ATOM   4013  CB  TRP A 260      -9.600   5.791   0.492  1.00 97.85           C  
ATOM   4014  HB2 TRP A 260      -9.710   6.183  -0.519  1.00 97.85           H  
ATOM   4015  HB3 TRP A 260      -9.080   4.837   0.413  1.00 97.85           H  
ATOM   4016  O   TRP A 260      -6.534   5.758   1.228  1.00 97.85           O  
ATOM   4017  CG  TRP A 260     -10.964   5.514   1.061  1.00 97.85           C  
ATOM   4018  CD1 TRP A 260     -11.721   6.326   1.844  1.00 97.85           C  
ATOM   4019  HD1 TRP A 260     -11.459   7.320   2.175  1.00 97.85           H  
ATOM   4020  CD2 TRP A 260     -11.767   4.317   0.861  1.00 97.85           C  
ATOM   4021  CE2 TRP A 260     -13.003   4.475   1.557  1.00 97.85           C  
ATOM   4022  CE3 TRP A 260     -11.567   3.118   0.142  1.00 97.85           C  
ATOM   4023  HE3 TRP A 260     -10.650   2.986  -0.414  1.00 97.85           H  
ATOM   4024  NE1 TRP A 260     -12.916   5.713   2.151  1.00 97.85           N  
ATOM   4025  HE1 TRP A 260     -13.642   6.171   2.684  1.00 97.85           H  
ATOM   4026  CH2 TRP A 260     -13.766   2.312   0.808  1.00 97.85           C  
ATOM   4027  HH2 TRP A 260     -14.535   1.554   0.761  1.00 97.85           H  
ATOM   4028  CZ2 TRP A 260     -13.998   3.491   1.535  1.00 97.85           C  
ATOM   4029  HZ2 TRP A 260     -14.932   3.651   2.053  1.00 97.85           H  
ATOM   4030  CZ3 TRP A 260     -12.555   2.119   0.122  1.00 97.85           C  
ATOM   4031  HZ3 TRP A 260     -12.394   1.210  -0.438  1.00 97.85           H  
ATOM   4032  N   PHE A 261      -6.808   7.705   0.129  1.00 97.27           N  
ATOM   4033  H   PHE A 261      -7.463   8.432  -0.124  1.00 97.27           H  
ATOM   4034  CA  PHE A 261      -5.455   7.846  -0.390  1.00 97.27           C  
ATOM   4035  HA  PHE A 261      -4.785   7.186   0.160  1.00 97.27           H  
ATOM   4036  C   PHE A 261      -4.977   9.288  -0.213  1.00 97.27           C  
ATOM   4037  CB  PHE A 261      -5.440   7.460  -1.879  1.00 97.27           C  
ATOM   4038  HB2 PHE A 261      -5.809   8.308  -2.456  1.00 97.27           H  
ATOM   4039  HB3 PHE A 261      -4.410   7.282  -2.187  1.00 97.27           H  
ATOM   4040  O   PHE A 261      -5.762  10.224  -0.379  1.00 97.27           O  
ATOM   4041  CG  PHE A 261      -6.279   6.248  -2.242  1.00 97.27           C  
ATOM   4042  CD1 PHE A 261      -6.019   5.015  -1.636  1.00 97.27           C  
ATOM   4043  HD1 PHE A 261      -5.285   4.967  -0.845  1.00 97.27           H  
ATOM   4044  CD2 PHE A 261      -7.353   6.355  -3.143  1.00 97.27           C  
ATOM   4045  HD2 PHE A 261      -7.572   7.304  -3.610  1.00 97.27           H  
ATOM   4046  CE1 PHE A 261      -6.755   3.877  -1.979  1.00 97.27           C  
ATOM   4047  HE1 PHE A 261      -6.477   2.923  -1.555  1.00 97.27           H  
ATOM   4048  CE2 PHE A 261      -8.145   5.230  -3.435  1.00 97.27           C  
ATOM   4049  HE2 PHE A 261      -8.967   5.321  -4.129  1.00 97.27           H  
ATOM   4050  CZ  PHE A 261      -7.843   3.985  -2.857  1.00 97.27           C  
ATOM   4051  HZ  PHE A 261      -8.433   3.115  -3.106  1.00 97.27           H  
ATOM   4052  N   GLN A 262      -3.686   9.484   0.070  1.00 95.43           N  
ATOM   4053  H   GLN A 262      -3.102   8.678   0.241  1.00 95.43           H  
ATOM   4054  CA  GLN A 262      -3.110  10.830   0.232  1.00 95.43           C  
ATOM   4055  HA  GLN A 262      -3.614  11.344   1.051  1.00 95.43           H  
ATOM   4056  C   GLN A 262      -3.274  11.688  -1.035  1.00 95.43           C  
ATOM   4057  CB  GLN A 262      -1.618  10.684   0.564  1.00 95.43           C  
ATOM   4058  HB2 GLN A 262      -1.491   9.983   1.388  1.00 95.43           H  
ATOM   4059  HB3 GLN A 262      -1.117  10.273  -0.312  1.00 95.43           H  
ATOM   4060  O   GLN A 262      -3.522  12.889  -0.967  1.00 95.43           O  
ATOM   4061  CG  GLN A 262      -0.966  12.023   0.959  1.00 95.43           C  
ATOM   4062  HG2 GLN A 262      -1.297  12.826   0.300  1.00 95.43           H  
ATOM   4063  HG3 GLN A 262      -1.267  12.278   1.975  1.00 95.43           H  
ATOM   4064  CD  GLN A 262       0.555  11.994   0.883  1.00 95.43           C  
ATOM   4065  NE2 GLN A 262       1.226  13.047   1.282  1.00 95.43           N  
ATOM   4066 HE21 GLN A 262       2.232  12.956   1.271  1.00 95.43           H  
ATOM   4067 HE22 GLN A 262       0.758  13.791   1.780  1.00 95.43           H  
ATOM   4068  OE1 GLN A 262       1.168  11.057   0.407  1.00 95.43           O  
ATOM   4069  N   ARG A 263      -3.133  11.057  -2.201  1.00 94.84           N  
ATOM   4070  H   ARG A 263      -3.021  10.054  -2.166  1.00 94.84           H  
ATOM   4071  CA  ARG A 263      -3.294  11.651  -3.529  1.00 94.84           C  
ATOM   4072  HA  ARG A 263      -3.952  12.516  -3.439  1.00 94.84           H  
ATOM   4073  C   ARG A 263      -4.002  10.654  -4.439  1.00 94.84           C  
ATOM   4074  CB  ARG A 263      -1.930  12.139  -4.070  1.00 94.84           C  
ATOM   4075  HB2 ARG A 263      -1.602  12.955  -3.426  1.00 94.84           H  
ATOM   4076  HB3 ARG A 263      -2.077  12.552  -5.068  1.00 94.84           H  
ATOM   4077  O   ARG A 263      -3.995   9.458  -4.146  1.00 94.84           O  
ATOM   4078  CG  ARG A 263      -0.794  11.092  -4.133  1.00 94.84           C  
ATOM   4079  HG2 ARG A 263      -0.682  10.623  -3.155  1.00 94.84           H  
ATOM   4080  HG3 ARG A 263      -1.043  10.332  -4.872  1.00 94.84           H  
ATOM   4081  CD  ARG A 263       0.546  11.766  -4.507  1.00 94.84           C  
ATOM   4082  HD2 ARG A 263       0.459  12.174  -5.514  1.00 94.84           H  
ATOM   4083  HD3 ARG A 263       0.712  12.592  -3.815  1.00 94.84           H  
ATOM   4084  NE  ARG A 263       1.720  10.859  -4.450  1.00 94.84           N  
ATOM   4085  HE  ARG A 263       1.544   9.888  -4.236  1.00 94.84           H  
ATOM   4086  NH1 ARG A 263       3.430  12.395  -4.656  1.00 94.84           N  
ATOM   4087 HH11 ARG A 263       2.789  13.132  -4.399  1.00 94.84           H  
ATOM   4088 HH12 ARG A 263       4.427  12.530  -4.570  1.00 94.84           H  
ATOM   4089  NH2 ARG A 263       3.938  10.279  -4.644  1.00 94.84           N  
ATOM   4090 HH21 ARG A 263       3.733   9.385  -4.221  1.00 94.84           H  
ATOM   4091 HH22 ARG A 263       4.914  10.538  -4.614  1.00 94.84           H  
ATOM   4092  CZ  ARG A 263       3.004  11.172  -4.592  1.00 94.84           C  
ATOM   4093  N   ALA A 264      -4.601  11.144  -5.525  1.00 96.77           N  
ATOM   4094  H   ALA A 264      -4.551  12.136  -5.712  1.00 96.77           H  
ATOM   4095  CA  ALA A 264      -5.264  10.285  -6.500  1.00 96.77           C  
ATOM   4096  HA  ALA A 264      -6.096   9.792  -5.997  1.00 96.77           H  
ATOM   4097  C   ALA A 264      -4.296   9.202  -7.007  1.00 96.77           C  
ATOM   4098  CB  ALA A 264      -5.827  11.137  -7.642  1.00 96.77           C  
ATOM   4099  HB1 ALA A 264      -6.436  10.507  -8.291  1.00 96.77           H  
ATOM   4100  HB2 ALA A 264      -5.014  11.574  -8.222  1.00 96.77           H  
ATOM   4101  HB3 ALA A 264      -6.459  11.929  -7.242  1.00 96.77           H  
ATOM   4102  O   ALA A 264      -3.127   9.477  -7.285  1.00 96.77           O  
ATOM   4103  N   ILE A 265      -4.783   7.968  -7.089  1.00 97.46           N  
ATOM   4104  H   ILE A 265      -5.763   7.832  -6.884  1.00 97.46           H  
ATOM   4105  CA  ILE A 265      -3.980   6.775  -7.356  1.00 97.46           C  
ATOM   4106  HA  ILE A 265      -2.939   7.078  -7.465  1.00 97.46           H  
ATOM   4107  C   ILE A 265      -4.399   6.130  -8.674  1.00 97.46           C  
ATOM   4108  CB  ILE A 265      -4.047   5.811  -6.150  1.00 97.46           C  
ATOM   4109  HB  ILE A 265      -3.704   6.364  -5.276  1.00 97.46           H  
ATOM   4110  O   ILE A 265      -5.570   6.154  -9.045  1.00 97.46           O  
ATOM   4111  CG1 ILE A 265      -3.113   4.603  -6.352  1.00 97.46           C  
ATOM   4112 HG12 ILE A 265      -3.585   3.893  -7.030  1.00 97.46           H  
ATOM   4113 HG13 ILE A 265      -2.193   4.952  -6.820  1.00 97.46           H  
ATOM   4114  CG2 ILE A 265      -5.474   5.315  -5.874  1.00 97.46           C  
ATOM   4115 HG21 ILE A 265      -5.486   4.712  -4.967  1.00 97.46           H  
ATOM   4116 HG22 ILE A 265      -5.846   4.726  -6.712  1.00 97.46           H  
ATOM   4117 HG23 ILE A 265      -6.142   6.160  -5.710  1.00 97.46           H  
ATOM   4118  CD1 ILE A 265      -2.749   3.870  -5.056  1.00 97.46           C  
ATOM   4119 HD11 ILE A 265      -2.051   3.064  -5.283  1.00 97.46           H  
ATOM   4120 HD12 ILE A 265      -3.638   3.440  -4.594  1.00 97.46           H  
ATOM   4121 HD13 ILE A 265      -2.274   4.562  -4.359  1.00 97.46           H  
ATOM   4122  N   ARG A 266      -3.443   5.530  -9.385  1.00 96.46           N  
ATOM   4123  H   ARG A 266      -2.498   5.551  -9.030  1.00 96.46           H  
ATOM   4124  CA  ARG A 266      -3.718   4.741 -10.589  1.00 96.46           C  
ATOM   4125  HA  ARG A 266      -4.296   5.352 -11.281  1.00 96.46           H  
ATOM   4126  C   ARG A 266      -4.593   3.531 -10.260  1.00 96.46           C  
ATOM   4127  CB  ARG A 266      -2.386   4.339 -11.243  1.00 96.46           C  
ATOM   4128  HB2 ARG A 266      -2.548   3.528 -11.953  1.00 96.46           H  
ATOM   4129  HB3 ARG A 266      -1.707   3.958 -10.480  1.00 96.46           H  
ATOM   4130  O   ARG A 266      -4.281   2.790  -9.328  1.00 96.46           O  
ATOM   4131  CG  ARG A 266      -1.714   5.520 -11.963  1.00 96.46           C  
ATOM   4132  HG2 ARG A 266      -1.660   6.377 -11.293  1.00 96.46           H  
ATOM   4133  HG3 ARG A 266      -0.693   5.242 -12.225  1.00 96.46           H  
ATOM   4134  CD  ARG A 266      -2.457   5.926 -13.245  1.00 96.46           C  
ATOM   4135  HD2 ARG A 266      -2.023   6.855 -13.615  1.00 96.46           H  
ATOM   4136  HD3 ARG A 266      -3.504   6.134 -13.027  1.00 96.46           H  
ATOM   4137  NE  ARG A 266      -2.377   4.869 -14.274  1.00 96.46           N  
ATOM   4138  HE  ARG A 266      -2.984   4.067 -14.176  1.00 96.46           H  
ATOM   4139  NH1 ARG A 266      -0.620   5.746 -15.470  1.00 96.46           N  
ATOM   4140 HH11 ARG A 266      -0.006   5.669 -16.268  1.00 96.46           H  
ATOM   4141 HH12 ARG A 266      -0.634   6.579 -14.899  1.00 96.46           H  
ATOM   4142  NH2 ARG A 266      -1.468   3.799 -16.071  1.00 96.46           N  
ATOM   4143 HH21 ARG A 266      -0.801   3.735 -16.827  1.00 96.46           H  
ATOM   4144 HH22 ARG A 266      -2.139   3.055 -15.950  1.00 96.46           H  
ATOM   4145  CZ  ARG A 266      -1.501   4.810 -15.260  1.00 96.46           C  
ATOM   4146  N   GLY A 267      -5.673   3.325 -11.018  1.00 96.28           N  
ATOM   4147  H   GLY A 267      -5.844   3.968 -11.778  1.00 96.28           H  
ATOM   4148  CA  GLY A 267      -6.625   2.228 -10.785  1.00 96.28           C  
ATOM   4149  HA2 GLY A 267      -7.126   2.380  -9.829  1.00 96.28           H  
ATOM   4150  HA3 GLY A 267      -7.371   2.239 -11.579  1.00 96.28           H  
ATOM   4151  C   GLY A 267      -5.965   0.843 -10.776  1.00 96.28           C  
ATOM   4152  O   GLY A 267      -6.340  -0.025  -9.989  1.00 96.28           O  
ATOM   4153  N   GLU A 268      -4.908   0.662 -11.567  1.00 94.88           N  
ATOM   4154  H   GLU A 268      -4.655   1.411 -12.194  1.00 94.88           H  
ATOM   4155  CA  GLU A 268      -4.117  -0.569 -11.654  1.00 94.88           C  
ATOM   4156  HA  GLU A 268      -4.771  -1.396 -11.931  1.00 94.88           H  
ATOM   4157  C   GLU A 268      -3.437  -0.938 -10.325  1.00 94.88           C  
ATOM   4158  CB  GLU A 268      -3.046  -0.421 -12.749  1.00 94.88           C  
ATOM   4159  HB2 GLU A 268      -2.529  -1.378 -12.829  1.00 94.88           H  
ATOM   4160  HB3 GLU A 268      -2.309   0.322 -12.444  1.00 94.88           H  
ATOM   4161  O   GLU A 268      -3.284  -2.120 -10.016  1.00 94.88           O  
ATOM   4162  CG  GLU A 268      -3.596  -0.065 -14.144  1.00 94.88           C  
ATOM   4163  HG2 GLU A 268      -4.603  -0.468 -14.253  1.00 94.88           H  
ATOM   4164  HG3 GLU A 268      -2.966  -0.564 -14.880  1.00 94.88           H  
ATOM   4165  CD  GLU A 268      -3.599   1.446 -14.456  1.00 94.88           C  
ATOM   4166  OE1 GLU A 268      -3.256   1.829 -15.593  1.00 94.88           O  
ATOM   4167  OE2 GLU A 268      -3.889   2.279 -13.564  1.00 94.88           O  
ATOM   4168  N   LEU A 269      -3.080   0.052  -9.495  1.00 95.86           N  
ATOM   4169  H   LEU A 269      -3.313   0.998  -9.763  1.00 95.86           H  
ATOM   4170  CA  LEU A 269      -2.502  -0.165  -8.160  1.00 95.86           C  
ATOM   4171  HA  LEU A 269      -1.748  -0.950  -8.226  1.00 95.86           H  
ATOM   4172  C   LEU A 269      -3.546  -0.650  -7.141  1.00 95.86           C  
ATOM   4173  CB  LEU A 269      -1.826   1.125  -7.667  1.00 95.86           C  
ATOM   4174  HB2 LEU A 269      -2.564   1.927  -7.694  1.00 95.86           H  
ATOM   4175  HB3 LEU A 269      -1.527   0.994  -6.627  1.00 95.86           H  
ATOM   4176  O   LEU A 269      -3.185  -1.161  -6.087  1.00 95.86           O  
ATOM   4177  CG  LEU A 269      -0.589   1.538  -8.482  1.00 95.86           C  
ATOM   4178  HG  LEU A 269      -0.811   1.481  -9.548  1.00 95.86           H  
ATOM   4179  CD1 LEU A 269      -0.207   2.981  -8.166  1.00 95.86           C  
ATOM   4180 HD11 LEU A 269       0.168   3.068  -7.147  1.00 95.86           H  
ATOM   4181 HD12 LEU A 269      -1.076   3.626  -8.296  1.00 95.86           H  
ATOM   4182 HD13 LEU A 269       0.560   3.303  -8.870  1.00 95.86           H  
ATOM   4183  CD2 LEU A 269       0.613   0.646  -8.169  1.00 95.86           C  
ATOM   4184 HD21 LEU A 269       1.500   1.046  -8.659  1.00 95.86           H  
ATOM   4185 HD22 LEU A 269       0.436  -0.365  -8.537  1.00 95.86           H  
ATOM   4186 HD23 LEU A 269       0.795   0.614  -7.094  1.00 95.86           H  
ATOM   4187  N   LEU A 270      -4.836  -0.545  -7.463  1.00 96.38           N  
ATOM   4188  H   LEU A 270      -5.062  -0.127  -8.354  1.00 96.38           H  
ATOM   4189  CA  LEU A 270      -5.955  -1.058  -6.669  1.00 96.38           C  
ATOM   4190  HA  LEU A 270      -5.589  -1.364  -5.688  1.00 96.38           H  
ATOM   4191  C   LEU A 270      -6.562  -2.317  -7.299  1.00 96.38           C  
ATOM   4192  CB  LEU A 270      -6.994   0.053  -6.472  1.00 96.38           C  
ATOM   4193  HB2 LEU A 270      -7.356   0.352  -7.456  1.00 96.38           H  
ATOM   4194  HB3 LEU A 270      -7.841  -0.343  -5.913  1.00 96.38           H  
ATOM   4195  O   LEU A 270      -7.762  -2.561  -7.184  1.00 96.38           O  
ATOM   4196  CG  LEU A 270      -6.463   1.288  -5.733  1.00 96.38           C  
ATOM   4197  HG  LEU A 270      -5.560   1.663  -6.214  1.00 96.38           H  
ATOM   4198  CD1 LEU A 270      -7.532   2.365  -5.837  1.00 96.38           C  
ATOM   4199 HD11 LEU A 270      -7.215   3.256  -5.294  1.00 96.38           H  
ATOM   4200 HD12 LEU A 270      -7.636   2.634  -6.888  1.00 96.38           H  
ATOM   4201 HD13 LEU A 270      -8.483   2.008  -5.442  1.00 96.38           H  
ATOM   4202  CD2 LEU A 270      -6.157   1.005  -4.259  1.00 96.38           C  
ATOM   4203 HD21 LEU A 270      -5.799   1.920  -3.788  1.00 96.38           H  
ATOM   4204 HD22 LEU A 270      -7.055   0.653  -3.752  1.00 96.38           H  
ATOM   4205 HD23 LEU A 270      -5.375   0.249  -4.183  1.00 96.38           H  
ATOM   4206  N   GLY A 271      -5.741  -3.107  -7.995  1.00 93.03           N  
ATOM   4207  H   GLY A 271      -4.784  -2.808  -8.114  1.00 93.03           H  
ATOM   4208  CA  GLY A 271      -6.179  -4.337  -8.657  1.00 93.03           C  
ATOM   4209  HA2 GLY A 271      -5.296  -4.881  -8.991  1.00 93.03           H  
ATOM   4210  HA3 GLY A 271      -6.728  -4.962  -7.952  1.00 93.03           H  
ATOM   4211  C   GLY A 271      -7.060  -4.095  -9.881  1.00 93.03           C  
ATOM   4212  O   GLY A 271      -7.805  -4.992 -10.286  1.00 93.03           O  
ATOM   4213  N   GLY A 272      -7.006  -2.890 -10.452  1.00 93.75           N  
ATOM   4214  H   GLY A 272      -6.421  -2.173 -10.046  1.00 93.75           H  
ATOM   4215  CA  GLY A 272      -7.766  -2.545 -11.640  1.00 93.75           C  
ATOM   4216  HA2 GLY A 272      -7.686  -1.479 -11.855  1.00 93.75           H  
ATOM   4217  HA3 GLY A 272      -8.805  -2.789 -11.419  1.00 93.75           H  
ATOM   4218  C   GLY A 272      -7.338  -3.335 -12.871  1.00 93.75           C  
ATOM   4219  O   GLY A 272      -6.171  -3.699 -13.009  1.00 93.75           O  
ATOM   4220  N   SER A 273      -8.291  -3.607 -13.757  1.00 94.07           N  
ATOM   4221  H   SER A 273      -9.228  -3.276 -13.575  1.00 94.07           H  
ATOM   4222  CA  SER A 273      -8.049  -4.237 -15.056  1.00 94.07           C  
ATOM   4223  HA  SER A 273      -6.989  -4.162 -15.297  1.00 94.07           H  
ATOM   4224  C   SER A 273      -8.823  -3.520 -16.152  1.00 94.07           C  
ATOM   4225  CB  SER A 273      -8.424  -5.725 -15.029  1.00 94.07           C  
ATOM   4226  HB2 SER A 273      -7.981  -6.185 -14.146  1.00 94.07           H  
ATOM   4227  HB3 SER A 273      -8.006  -6.212 -15.911  1.00 94.07           H  
ATOM   4228  O   SER A 273      -9.788  -2.805 -15.876  1.00 94.07           O  
ATOM   4229  OG  SER A 273      -9.830  -5.935 -15.013  1.00 94.07           O  
ATOM   4230  HG  SER A 273     -10.187  -5.664 -15.863  1.00 94.07           H  
ATOM   4231  N   LEU A 274      -8.452  -3.780 -17.404  1.00 93.59           N  
ATOM   4232  H   LEU A 274      -7.657  -4.375 -17.586  1.00 93.59           H  
ATOM   4233  CA  LEU A 274      -9.312  -3.401 -18.515  1.00 93.59           C  
ATOM   4234  HA  LEU A 274      -9.553  -2.349 -18.363  1.00 93.59           H  
ATOM   4235  C   LEU A 274     -10.629  -4.196 -18.482  1.00 93.59           C  
ATOM   4236  CB  LEU A 274      -8.575  -3.522 -19.851  1.00 93.59           C  
ATOM   4237  HB2 LEU A 274      -8.299  -4.571 -19.956  1.00 93.59           H  
ATOM   4238  HB3 LEU A 274      -9.263  -3.264 -20.656  1.00 93.59           H  
ATOM   4239  O   LEU A 274     -10.654  -5.312 -17.950  1.00 93.59           O  
ATOM   4240  CG  LEU A 274      -7.309  -2.653 -19.985  1.00 93.59           C  
ATOM   4241  HG  LEU A 274      -6.581  -2.954 -19.232  1.00 93.59           H  
ATOM   4242  CD1 LEU A 274      -6.675  -2.847 -21.362  1.00 93.59           C  
ATOM   4243 HD11 LEU A 274      -7.380  -2.557 -22.140  1.00 93.59           H  
ATOM   4244 HD12 LEU A 274      -5.781  -2.230 -21.449  1.00 93.59           H  
ATOM   4245 HD13 LEU A 274      -6.391  -3.890 -21.504  1.00 93.59           H  
ATOM   4246  CD2 LEU A 274      -7.610  -1.166 -19.811  1.00 93.59           C  
ATOM   4247 HD21 LEU A 274      -7.902  -0.952 -18.783  1.00 93.59           H  
ATOM   4248 HD22 LEU A 274      -8.426  -0.887 -20.477  1.00 93.59           H  
ATOM   4249 HD23 LEU A 274      -6.731  -0.569 -20.052  1.00 93.59           H  
ATOM   4250  N   ILE A 275     -11.707  -3.623 -19.029  1.00 92.24           N  
ATOM   4251  H   ILE A 275     -11.618  -2.672 -19.356  1.00 92.24           H  
ATOM   4252  CA  ILE A 275     -13.036  -4.264 -19.070  1.00 92.24           C  
ATOM   4253  HA  ILE A 275     -13.280  -4.615 -18.067  1.00 92.24           H  
ATOM   4254  C   ILE A 275     -13.023  -5.512 -19.965  1.00 92.24           C  
ATOM   4255  CB  ILE A 275     -14.130  -3.247 -19.493  1.00 92.24           C  
ATOM   4256  HB  ILE A 275     -13.801  -2.731 -20.395  1.00 92.24           H  
ATOM   4257  O   ILE A 275     -13.393  -6.591 -19.512  1.00 92.24           O  
ATOM   4258  CG1 ILE A 275     -14.340  -2.211 -18.365  1.00 92.24           C  
ATOM   4259 HG12 ILE A 275     -14.839  -2.702 -17.529  1.00 92.24           H  
ATOM   4260 HG13 ILE A 275     -13.372  -1.851 -18.017  1.00 92.24           H  
ATOM   4261  CG2 ILE A 275     -15.473  -3.945 -19.789  1.00 92.24           C  
ATOM   4262 HG21 ILE A 275     -16.226  -3.219 -20.097  1.00 92.24           H  
ATOM   4263 HG22 ILE A 275     -15.372  -4.651 -20.614  1.00 92.24           H  
ATOM   4264 HG23 ILE A 275     -15.825  -4.484 -18.909  1.00 92.24           H  
ATOM   4265  CD1 ILE A 275     -15.167  -0.981 -18.751  1.00 92.24           C  
ATOM   4266 HD11 ILE A 275     -14.659  -0.434 -19.546  1.00 92.24           H  
ATOM   4267 HD12 ILE A 275     -16.168  -1.262 -19.076  1.00 92.24           H  
ATOM   4268 HD13 ILE A 275     -15.257  -0.330 -17.882  1.00 92.24           H  
ATOM   4269  N   GLU A 276     -12.585  -5.372 -21.218  1.00 85.93           N  
ATOM   4270  H   GLU A 276     -12.354  -4.441 -21.533  1.00 85.93           H  
ATOM   4271  CA  GLU A 276     -12.735  -6.428 -22.236  1.00 85.93           C  
ATOM   4272  HA  GLU A 276     -13.588  -7.062 -21.993  1.00 85.93           H  
ATOM   4273  C   GLU A 276     -11.505  -7.339 -22.353  1.00 85.93           C  
ATOM   4274  CB  GLU A 276     -12.995  -5.783 -23.608  1.00 85.93           C  
ATOM   4275  HB2 GLU A 276     -12.095  -5.244 -23.906  1.00 85.93           H  
ATOM   4276  HB3 GLU A 276     -13.160  -6.569 -24.345  1.00 85.93           H  
ATOM   4277  O   GLU A 276     -11.599  -8.502 -22.739  1.00 85.93           O  
ATOM   4278  CG  GLU A 276     -14.168  -4.790 -23.669  1.00 85.93           C  
ATOM   4279  HG2 GLU A 276     -14.183  -4.358 -24.670  1.00 85.93           H  
ATOM   4280  HG3 GLU A 276     -13.977  -3.969 -22.978  1.00 85.93           H  
ATOM   4281  CD  GLU A 276     -15.556  -5.383 -23.383  1.00 85.93           C  
ATOM   4282  OE1 GLU A 276     -16.477  -4.544 -23.189  1.00 85.93           O  
ATOM   4283  OE2 GLU A 276     -15.692  -6.625 -23.366  1.00 85.93           O  
ATOM   4284  N   THR A 277     -10.312  -6.816 -22.075  1.00 84.86           N  
ATOM   4285  H   THR A 277     -10.273  -5.853 -21.774  1.00 84.86           H  
ATOM   4286  CA  THR A 277      -9.056  -7.555 -22.255  1.00 84.86           C  
ATOM   4287  HA  THR A 277      -9.247  -8.626 -22.191  1.00 84.86           H  
ATOM   4288  C   THR A 277      -8.084  -7.154 -21.160  1.00 84.86           C  
ATOM   4289  CB  THR A 277      -8.452  -7.303 -23.645  1.00 84.86           C  
ATOM   4290  HB  THR A 277      -8.201  -6.249 -23.763  1.00 84.86           H  
ATOM   4291  O   THR A 277      -7.354  -6.181 -21.344  1.00 84.86           O  
ATOM   4292  CG2 THR A 277      -7.209  -8.161 -23.896  1.00 84.86           C  
ATOM   4293 HG21 THR A 277      -7.432  -9.210 -23.701  1.00 84.86           H  
ATOM   4294 HG22 THR A 277      -6.392  -7.838 -23.251  1.00 84.86           H  
ATOM   4295 HG23 THR A 277      -6.898  -8.047 -24.934  1.00 84.86           H  
ATOM   4296  OG1 THR A 277      -9.392  -7.658 -24.631  1.00 84.86           O  
ATOM   4297  HG1 THR A 277     -10.163  -8.016 -24.184  1.00 84.86           H  
ATOM   4298  N   PRO A 278      -8.068  -7.847 -20.007  1.00 73.71           N  
ATOM   4299  CA  PRO A 278      -7.088  -7.559 -18.971  1.00 73.71           C  
ATOM   4300  HA  PRO A 278      -7.187  -6.534 -18.614  1.00 73.71           H  
ATOM   4301  C   PRO A 278      -5.706  -7.768 -19.602  1.00 73.71           C  
ATOM   4302  CB  PRO A 278      -7.408  -8.542 -17.846  1.00 73.71           C  
ATOM   4303  HB2 PRO A 278      -8.166  -8.106 -17.195  1.00 73.71           H  
ATOM   4304  HB3 PRO A 278      -6.515  -8.801 -17.277  1.00 73.71           H  
ATOM   4305  O   PRO A 278      -5.399  -8.865 -20.057  1.00 73.71           O  
ATOM   4306  CG  PRO A 278      -8.005  -9.750 -18.567  1.00 73.71           C  
ATOM   4307  HG2 PRO A 278      -8.669 -10.322 -17.920  1.00 73.71           H  
ATOM   4308  HG3 PRO A 278      -7.208 -10.388 -18.949  1.00 73.71           H  
ATOM   4309  CD  PRO A 278      -8.760  -9.102 -19.726  1.00 73.71           C  
ATOM   4310  HD2 PRO A 278      -8.743  -9.781 -20.579  1.00 73.71           H  
ATOM   4311  HD3 PRO A 278      -9.788  -8.891 -19.431  1.00 73.71           H  
ATOM   4312  N   GLY A 279      -4.942  -6.688 -19.785  1.00 68.47           N  
ATOM   4313  H   GLY A 279      -5.306  -5.791 -19.497  1.00 68.47           H  
ATOM   4314  CA  GLY A 279      -3.709  -6.710 -20.577  1.00 68.47           C  
ATOM   4315  HA2 GLY A 279      -3.965  -6.923 -21.615  1.00 68.47           H  
ATOM   4316  HA3 GLY A 279      -3.231  -5.731 -20.535  1.00 68.47           H  
ATOM   4317  C   GLY A 279      -2.704  -7.763 -20.099  1.00 68.47           C  
ATOM   4318  O   GLY A 279      -2.847  -8.343 -19.025  1.00 68.47           O  
ATOM   4319  N   LEU A 280      -1.653  -8.007 -20.888  1.00 66.03           N  
ATOM   4320  H   LEU A 280      -1.553  -7.475 -21.740  1.00 66.03           H  
ATOM   4321  CA  LEU A 280      -0.623  -8.996 -20.549  1.00 66.03           C  
ATOM   4322  HA  LEU A 280      -1.072  -9.988 -20.605  1.00 66.03           H  
ATOM   4323  C   LEU A 280      -0.108  -8.800 -19.109  1.00 66.03           C  
ATOM   4324  CB  LEU A 280       0.542  -8.906 -21.553  1.00 66.03           C  
ATOM   4325  HB2 LEU A 280       0.918  -7.883 -21.547  1.00 66.03           H  
ATOM   4326  HB3 LEU A 280       1.349  -9.550 -21.206  1.00 66.03           H  
ATOM   4327  O   LEU A 280       0.334  -7.715 -18.742  1.00 66.03           O  
ATOM   4328  CG  LEU A 280       0.194  -9.301 -23.000  1.00 66.03           C  
ATOM   4329  HG  LEU A 280      -0.639  -8.694 -23.354  1.00 66.03           H  
ATOM   4330  CD1 LEU A 280       1.398  -9.038 -23.904  1.00 66.03           C  
ATOM   4331 HD11 LEU A 280       2.248  -9.642 -23.587  1.00 66.03           H  
ATOM   4332 HD12 LEU A 280       1.146  -9.281 -24.936  1.00 66.03           H  
ATOM   4333 HD13 LEU A 280       1.672  -7.984 -23.854  1.00 66.03           H  
ATOM   4334  CD2 LEU A 280      -0.179 -10.780 -23.123  1.00 66.03           C  
ATOM   4335 HD21 LEU A 280      -0.344 -11.029 -24.171  1.00 66.03           H  
ATOM   4336 HD22 LEU A 280      -1.104 -10.980 -22.581  1.00 66.03           H  
ATOM   4337 HD23 LEU A 280       0.622 -11.405 -22.728  1.00 66.03           H  
ATOM   4338  N   GLY A 281      -0.180  -9.857 -18.294  1.00 65.48           N  
ATOM   4339  H   GLY A 281      -0.634 -10.689 -18.644  1.00 65.48           H  
ATOM   4340  CA  GLY A 281       0.251  -9.839 -16.889  1.00 65.48           C  
ATOM   4341  HA2 GLY A 281       1.093  -9.155 -16.783  1.00 65.48           H  
ATOM   4342  HA3 GLY A 281       0.592 -10.837 -16.614  1.00 65.48           H  
ATOM   4343  C   GLY A 281      -0.818  -9.413 -15.874  1.00 65.48           C  
ATOM   4344  O   GLY A 281      -0.589  -9.551 -14.671  1.00 65.48           O  
ATOM   4345  N   PHE A 282      -1.991  -8.970 -16.331  1.00 70.27           N  
ATOM   4346  H   PHE A 282      -2.128  -8.884 -17.328  1.00 70.27           H  
ATOM   4347  CA  PHE A 282      -3.164  -8.728 -15.497  1.00 70.27           C  
ATOM   4348  HA  PHE A 282      -2.886  -8.816 -14.447  1.00 70.27           H  
ATOM   4349  C   PHE A 282      -4.234  -9.787 -15.772  1.00 70.27           C  
ATOM   4350  CB  PHE A 282      -3.686  -7.300 -15.706  1.00 70.27           C  
ATOM   4351  HB2 PHE A 282      -4.656  -7.208 -15.217  1.00 70.27           H  
ATOM   4352  HB3 PHE A 282      -3.843  -7.123 -16.770  1.00 70.27           H  
ATOM   4353  O   PHE A 282      -4.445 -10.218 -16.901  1.00 70.27           O  
ATOM   4354  CG  PHE A 282      -2.763  -6.231 -15.146  1.00 70.27           C  
ATOM   4355  CD1 PHE A 282      -2.978  -5.715 -13.854  1.00 70.27           C  
ATOM   4356  HD1 PHE A 282      -3.830  -6.049 -13.280  1.00 70.27           H  
ATOM   4357  CD2 PHE A 282      -1.677  -5.759 -15.908  1.00 70.27           C  
ATOM   4358  HD2 PHE A 282      -1.498  -6.153 -16.897  1.00 70.27           H  
ATOM   4359  CE1 PHE A 282      -2.115  -4.741 -13.320  1.00 70.27           C  
ATOM   4360  HE1 PHE A 282      -2.308  -4.326 -12.342  1.00 70.27           H  
ATOM   4361  CE2 PHE A 282      -0.813  -4.785 -15.377  1.00 70.27           C  
ATOM   4362  HE2 PHE A 282       0.019  -4.430 -15.968  1.00 70.27           H  
ATOM   4363  CZ  PHE A 282      -1.029  -4.276 -14.084  1.00 70.27           C  
ATOM   4364  HZ  PHE A 282      -0.371  -3.516 -13.689  1.00 70.27           H  
ATOM   4365  N   ALA A 283      -4.925 -10.203 -14.720  1.00 81.31           N  
ATOM   4366  H   ALA A 283      -4.704  -9.789 -13.825  1.00 81.31           H  
ATOM   4367  CA  ALA A 283      -6.190 -10.916 -14.820  1.00 81.31           C  
ATOM   4368  HA  ALA A 283      -6.228 -11.498 -15.741  1.00 81.31           H  
ATOM   4369  C   ALA A 283      -7.353  -9.913 -14.818  1.00 81.31           C  
ATOM   4370  CB  ALA A 283      -6.282 -11.865 -13.634  1.00 81.31           C  
ATOM   4371  HB1 ALA A 283      -7.145 -12.518 -13.765  1.00 81.31           H  
ATOM   4372  HB2 ALA A 283      -6.432 -11.266 -12.736  1.00 81.31           H  
ATOM   4373  HB3 ALA A 283      -5.382 -12.475 -13.555  1.00 81.31           H  
ATOM   4374  O   ALA A 283      -7.154  -8.705 -14.668  1.00 81.31           O  
ATOM   4375  N   SER A 284      -8.591 -10.380 -14.931  1.00 86.49           N  
ATOM   4376  H   SER A 284      -8.743 -11.370 -15.062  1.00 86.49           H  
ATOM   4377  CA  SER A 284      -9.743  -9.510 -14.677  1.00 86.49           C  
ATOM   4378  HA  SER A 284      -9.642  -8.606 -15.277  1.00 86.49           H  
ATOM   4379  C   SER A 284      -9.788  -9.106 -13.196  1.00 86.49           C  
ATOM   4380  CB  SER A 284     -11.037 -10.207 -15.093  1.00 86.49           C  
ATOM   4381  HB2 SER A 284     -11.888  -9.553 -14.901  1.00 86.49           H  
ATOM   4382  HB3 SER A 284     -11.154 -11.122 -14.512  1.00 86.49           H  
ATOM   4383  O   SER A 284      -9.517  -9.921 -12.315  1.00 86.49           O  
ATOM   4384  OG  SER A 284     -10.995 -10.534 -16.467  1.00 86.49           O  
ATOM   4385  HG  SER A 284     -11.225  -9.769 -16.999  1.00 86.49           H  
ATOM   4386  N   SER A 285     -10.190  -7.867 -12.890  1.00 88.84           N  
ATOM   4387  H   SER A 285     -10.300  -7.207 -13.646  1.00 88.84           H  
ATOM   4388  CA  SER A 285     -10.262  -7.356 -11.507  1.00 88.84           C  
ATOM   4389  HA  SER A 285      -9.256  -7.362 -11.088  1.00 88.84           H  
ATOM   4390  C   SER A 285     -11.148  -8.219 -10.590  1.00 88.84           C  
ATOM   4391  CB  SER A 285     -10.769  -5.907 -11.524  1.00 88.84           C  
ATOM   4392  HB2 SER A 285     -11.828  -5.888 -11.780  1.00 88.84           H  
ATOM   4393  HB3 SER A 285     -10.219  -5.342 -12.277  1.00 88.84           H  
ATOM   4394  O   SER A 285     -10.915  -8.301  -9.388  1.00 88.84           O  
ATOM   4395  OG  SER A 285     -10.568  -5.293 -10.265  1.00 88.84           O  
ATOM   4396  HG  SER A 285      -9.616  -5.223 -10.155  1.00 88.84           H  
ATOM   4397  N   GLY A 286     -12.141  -8.921 -11.148  1.00 87.66           N  
ATOM   4398  H   GLY A 286     -12.278  -8.832 -12.145  1.00 87.66           H  
ATOM   4399  CA  GLY A 286     -12.974  -9.874 -10.408  1.00 87.66           C  
ATOM   4400  HA2 GLY A 286     -13.348  -9.394  -9.504  1.00 87.66           H  
ATOM   4401  HA3 GLY A 286     -13.828 -10.145 -11.029  1.00 87.66           H  
ATOM   4402  C   GLY A 286     -12.270 -11.176  -9.998  1.00 87.66           C  
ATOM   4403  O   GLY A 286     -12.694 -11.792  -9.022  1.00 87.66           O  
ATOM   4404  N   GLU A 287     -11.205 -11.583 -10.696  1.00 89.65           N  
ATOM   4405  H   GLU A 287     -10.852 -10.999 -11.440  1.00 89.65           H  
ATOM   4406  CA  GLU A 287     -10.421 -12.787 -10.375  1.00 89.65           C  
ATOM   4407  HA  GLU A 287     -11.099 -13.596 -10.102  1.00 89.65           H  
ATOM   4408  C   GLU A 287      -9.493 -12.536  -9.181  1.00 89.65           C  
ATOM   4409  CB  GLU A 287      -9.625 -13.220 -11.619  1.00 89.65           C  
ATOM   4410  HB2 GLU A 287     -10.311 -13.264 -12.465  1.00 89.65           H  
ATOM   4411  HB3 GLU A 287      -8.853 -12.480 -11.833  1.00 89.65           H  
ATOM   4412  O   GLU A 287      -9.446 -13.329  -8.239  1.00 89.65           O  
ATOM   4413  CG  GLU A 287      -8.967 -14.598 -11.438  1.00 89.65           C  
ATOM   4414  HG2 GLU A 287      -9.746 -15.330 -11.222  1.00 89.65           H  
ATOM   4415  HG3 GLU A 287      -8.297 -14.560 -10.580  1.00 89.65           H  
ATOM   4416  CD  GLU A 287      -8.175 -15.058 -12.673  1.00 89.65           C  
ATOM   4417  OE1 GLU A 287      -7.278 -15.913 -12.490  1.00 89.65           O  
ATOM   4418  OE2 GLU A 287      -8.454 -14.550 -13.781  1.00 89.65           O  
ATOM   4419  N   TYR A 288      -8.822 -11.381  -9.181  1.00 91.03           N  
ATOM   4420  H   TYR A 288      -8.924 -10.784  -9.989  1.00 91.03           H  
ATOM   4421  CA  TYR A 288      -7.972 -10.918  -8.083  1.00 91.03           C  
ATOM   4422  HA  TYR A 288      -8.075 -11.597  -7.236  1.00 91.03           H  
ATOM   4423  C   TYR A 288      -8.416  -9.532  -7.605  1.00 91.03           C  
ATOM   4424  CB  TYR A 288      -6.497 -10.964  -8.495  1.00 91.03           C  
ATOM   4425  HB2 TYR A 288      -6.352 -10.310  -9.355  1.00 91.03           H  
ATOM   4426  HB3 TYR A 288      -5.891 -10.580  -7.674  1.00 91.03           H  
ATOM   4427  O   TYR A 288      -7.743  -8.533  -7.883  1.00 91.03           O  
ATOM   4428  CG  TYR A 288      -6.013 -12.358  -8.829  1.00 91.03           C  
ATOM   4429  CD1 TYR A 288      -5.955 -13.351  -7.833  1.00 91.03           C  
ATOM   4430  HD1 TYR A 288      -6.227 -13.107  -6.816  1.00 91.03           H  
ATOM   4431  CD2 TYR A 288      -5.684 -12.677 -10.155  1.00 91.03           C  
ATOM   4432  HD2 TYR A 288      -5.737 -11.909 -10.913  1.00 91.03           H  
ATOM   4433  CE1 TYR A 288      -5.600 -14.669  -8.172  1.00 91.03           C  
ATOM   4434  HE1 TYR A 288      -5.577 -15.437  -7.413  1.00 91.03           H  
ATOM   4435  CE2 TYR A 288      -5.339 -13.992 -10.506  1.00 91.03           C  
ATOM   4436  HE2 TYR A 288      -5.179 -14.258 -11.541  1.00 91.03           H  
ATOM   4437  OH  TYR A 288      -4.912 -16.245  -9.840  1.00 91.03           O  
ATOM   4438  HH  TYR A 288      -5.270 -16.897  -9.233  1.00 91.03           H  
ATOM   4439  CZ  TYR A 288      -5.310 -14.991  -9.514  1.00 91.03           C  
ATOM   4440  N   PRO A 289      -9.547  -9.450  -6.879  1.00 93.61           N  
ATOM   4441  CA  PRO A 289     -10.021  -8.187  -6.342  1.00 93.61           C  
ATOM   4442  HA  PRO A 289     -10.126  -7.454  -7.142  1.00 93.61           H  
ATOM   4443  C   PRO A 289      -9.033  -7.654  -5.309  1.00 93.61           C  
ATOM   4444  CB  PRO A 289     -11.392  -8.486  -5.739  1.00 93.61           C  
ATOM   4445  HB2 PRO A 289     -11.621  -7.832  -4.897  1.00 93.61           H  
ATOM   4446  HB3 PRO A 289     -12.154  -8.395  -6.513  1.00 93.61           H  
ATOM   4447  O   PRO A 289      -8.400  -8.407  -4.560  1.00 93.61           O  
ATOM   4448  CG  PRO A 289     -11.270  -9.954  -5.328  1.00 93.61           C  
ATOM   4449  HG2 PRO A 289     -10.752 -10.030  -4.372  1.00 93.61           H  
ATOM   4450  HG3 PRO A 289     -12.242 -10.447  -5.285  1.00 93.61           H  
ATOM   4451  CD  PRO A 289     -10.399 -10.544  -6.432  1.00 93.61           C  
ATOM   4452  HD2 PRO A 289      -9.821 -11.381  -6.041  1.00 93.61           H  
ATOM   4453  HD3 PRO A 289     -11.024 -10.874  -7.262  1.00 93.61           H  
ATOM   4454  N   PHE A 290      -8.940  -6.334  -5.207  1.00 95.90           N  
ATOM   4455  H   PHE A 290      -9.530  -5.751  -5.783  1.00 95.90           H  
ATOM   4456  CA  PHE A 290      -8.063  -5.713  -4.232  1.00 95.90           C  
ATOM   4457  HA  PHE A 290      -7.106  -6.234  -4.257  1.00 95.90           H  
ATOM   4458  C   PHE A 290      -8.651  -5.851  -2.831  1.00 95.90           C  
ATOM   4459  CB  PHE A 290      -7.791  -4.272  -4.632  1.00 95.90           C  
ATOM   4460  HB2 PHE A 290      -8.730  -3.729  -4.739  1.00 95.90           H  
ATOM   4461  HB3 PHE A 290      -7.303  -4.320  -5.605  1.00 95.90           H  
ATOM   4462  O   PHE A 290      -9.543  -5.109  -2.425  1.00 95.90           O  
ATOM   4463  CG  PHE A 290      -6.879  -3.534  -3.678  1.00 95.90           C  
ATOM   4464  CD1 PHE A 290      -7.416  -2.820  -2.592  1.00 95.90           C  
ATOM   4465  HD1 PHE A 290      -8.486  -2.784  -2.445  1.00 95.90           H  
ATOM   4466  CD2 PHE A 290      -5.489  -3.545  -3.891  1.00 95.90           C  
ATOM   4467  HD2 PHE A 290      -5.078  -4.045  -4.756  1.00 95.90           H  
ATOM   4468  CE1 PHE A 290      -6.568  -2.141  -1.705  1.00 95.90           C  
ATOM   4469  HE1 PHE A 290      -6.992  -1.591  -0.878  1.00 95.90           H  
ATOM   4470  CE2 PHE A 290      -4.644  -2.820  -3.036  1.00 95.90           C  
ATOM   4471  HE2 PHE A 290      -3.591  -2.748  -3.267  1.00 95.90           H  
ATOM   4472  CZ  PHE A 290      -5.183  -2.133  -1.933  1.00 95.90           C  
ATOM   4473  HZ  PHE A 290      -4.541  -1.555  -1.284  1.00 95.90           H  
ATOM   4474  N   MET A 291      -8.129  -6.813  -2.075  1.00 95.79           N  
ATOM   4475  H   MET A 291      -7.556  -7.502  -2.542  1.00 95.79           H  
ATOM   4476  CA  MET A 291      -8.479  -7.013  -0.670  1.00 95.79           C  
ATOM   4477  HA  MET A 291      -9.565  -7.021  -0.567  1.00 95.79           H  
ATOM   4478  C   MET A 291      -7.924  -5.863   0.169  1.00 95.79           C  
ATOM   4479  CB  MET A 291      -7.926  -8.359  -0.180  1.00 95.79           C  
ATOM   4480  HB2 MET A 291      -8.183  -8.487   0.872  1.00 95.79           H  
ATOM   4481  HB3 MET A 291      -6.839  -8.353  -0.260  1.00 95.79           H  
ATOM   4482  O   MET A 291      -6.711  -5.629   0.165  1.00 95.79           O  
ATOM   4483  CG  MET A 291      -8.462  -9.555  -0.981  1.00 95.79           C  
ATOM   4484  HG2 MET A 291      -8.022 -10.465  -0.573  1.00 95.79           H  
ATOM   4485  HG3 MET A 291      -8.123  -9.469  -2.013  1.00 95.79           H  
ATOM   4486  SD  MET A 291     -10.267  -9.758  -1.003  1.00 95.79           S  
ATOM   4487  CE  MET A 291     -10.578 -10.096   0.750  1.00 95.79           C  
ATOM   4488  HE1 MET A 291     -10.336  -9.216   1.346  1.00 95.79           H  
ATOM   4489  HE2 MET A 291     -11.631 -10.340   0.890  1.00 95.79           H  
ATOM   4490  HE3 MET A 291      -9.966 -10.938   1.076  1.00 95.79           H  
ATOM   4491  N   LEU A 292      -8.776  -5.142   0.896  1.00 96.10           N  
ATOM   4492  H   LEU A 292      -9.750  -5.406   0.935  1.00 96.10           H  
ATOM   4493  CA  LEU A 292      -8.303  -4.081   1.778  1.00 96.10           C  
ATOM   4494  HA  LEU A 292      -7.638  -3.435   1.204  1.00 96.10           H  
ATOM   4495  C   LEU A 292      -7.534  -4.709   2.959  1.00 96.10           C  
ATOM   4496  CB  LEU A 292      -9.460  -3.220   2.302  1.00 96.10           C  
ATOM   4497  HB2 LEU A 292      -9.050  -2.690   3.161  1.00 96.10           H  
ATOM   4498  HB3 LEU A 292     -10.276  -3.853   2.653  1.00 96.10           H  
ATOM   4499  O   LEU A 292      -8.079  -5.598   3.615  1.00 96.10           O  
ATOM   4500  CG  LEU A 292      -9.992  -2.125   1.369  1.00 96.10           C  
ATOM   4501  HG  LEU A 292      -9.160  -1.515   1.019  1.00 96.10           H  
ATOM   4502  CD1 LEU A 292     -10.744  -2.681   0.174  1.00 96.10           C  
ATOM   4503 HD11 LEU A 292     -11.179  -1.835  -0.359  1.00 96.10           H  
ATOM   4504 HD12 LEU A 292     -11.552  -3.325   0.522  1.00 96.10           H  
ATOM   4505 HD13 LEU A 292     -10.067  -3.220  -0.489  1.00 96.10           H  
ATOM   4506  CD2 LEU A 292     -10.975  -1.230   2.128  1.00 96.10           C  
ATOM   4507 HD21 LEU A 292     -11.294  -0.401   1.495  1.00 96.10           H  
ATOM   4508 HD22 LEU A 292     -11.847  -1.803   2.442  1.00 96.10           H  
ATOM   4509 HD23 LEU A 292     -10.492  -0.820   3.014  1.00 96.10           H  
ATOM   4510  N   PRO A 293      -6.302  -4.259   3.270  1.00 95.36           N  
ATOM   4511  CA  PRO A 293      -5.554  -4.771   4.422  1.00 95.36           C  
ATOM   4512  HA  PRO A 293      -5.463  -5.855   4.360  1.00 95.36           H  
ATOM   4513  C   PRO A 293      -6.222  -4.427   5.762  1.00 95.36           C  
ATOM   4514  CB  PRO A 293      -4.167  -4.137   4.304  1.00 95.36           C  
ATOM   4515  HB2 PRO A 293      -3.728  -3.943   5.283  1.00 95.36           H  
ATOM   4516  HB3 PRO A 293      -3.523  -4.795   3.721  1.00 95.36           H  
ATOM   4517  O   PRO A 293      -6.089  -5.168   6.729  1.00 95.36           O  
ATOM   4518  CG  PRO A 293      -4.409  -2.845   3.527  1.00 95.36           C  
ATOM   4519  HG2 PRO A 293      -4.750  -2.070   4.213  1.00 95.36           H  
ATOM   4520  HG3 PRO A 293      -3.518  -2.523   2.988  1.00 95.36           H  
ATOM   4521  CD  PRO A 293      -5.541  -3.230   2.578  1.00 95.36           C  
ATOM   4522  HD2 PRO A 293      -6.161  -2.362   2.358  1.00 95.36           H  
ATOM   4523  HD3 PRO A 293      -5.131  -3.645   1.657  1.00 95.36           H  
ATOM   4524  N   HIS A 294      -6.979  -3.330   5.798  1.00 95.37           N  
ATOM   4525  H   HIS A 294      -7.073  -2.792   4.949  1.00 95.37           H  
ATOM   4526  CA  HIS A 294      -7.812  -2.912   6.920  1.00 95.37           C  
ATOM   4527  HA  HIS A 294      -7.891  -3.726   7.641  1.00 95.37           H  
ATOM   4528  C   HIS A 294      -9.203  -2.564   6.381  1.00 95.37           C  
ATOM   4529  CB  HIS A 294      -7.161  -1.705   7.604  1.00 95.37           C  
ATOM   4530  HB2 HIS A 294      -7.856  -1.296   8.338  1.00 95.37           H  
ATOM   4531  HB3 HIS A 294      -6.956  -0.932   6.864  1.00 95.37           H  
ATOM   4532  O   HIS A 294      -9.280  -1.931   5.336  1.00 95.37           O  
ATOM   4533  CG  HIS A 294      -5.878  -2.060   8.308  1.00 95.37           C  
ATOM   4534  CD2 HIS A 294      -4.626  -2.165   7.764  1.00 95.37           C  
ATOM   4535  HD2 HIS A 294      -4.362  -2.003   6.730  1.00 95.37           H  
ATOM   4536  ND1 HIS A 294      -5.753  -2.356   9.643  1.00 95.37           N  
ATOM   4537  HD1 HIS A 294      -6.472  -2.274  10.347  1.00 95.37           H  
ATOM   4538  CE1 HIS A 294      -4.464  -2.599   9.908  1.00 95.37           C  
ATOM   4539  HE1 HIS A 294      -4.060  -2.812  10.887  1.00 95.37           H  
ATOM   4540  NE2 HIS A 294      -3.738  -2.500   8.792  1.00 95.37           N  
ATOM   4541  N   PRO A 295     -10.312  -2.946   7.027  1.00 93.38           N  
ATOM   4542  CA  PRO A 295     -11.639  -2.606   6.521  1.00 93.38           C  
ATOM   4543  HA  PRO A 295     -11.764  -3.007   5.515  1.00 93.38           H  
ATOM   4544  C   PRO A 295     -11.880  -1.088   6.469  1.00 93.38           C  
ATOM   4545  CB  PRO A 295     -12.618  -3.301   7.464  1.00 93.38           C  
ATOM   4546  HB2 PRO A 295     -13.512  -2.697   7.622  1.00 93.38           H  
ATOM   4547  HB3 PRO A 295     -12.879  -4.280   7.063  1.00 93.38           H  
ATOM   4548  O   PRO A 295     -11.242  -0.308   7.184  1.00 93.38           O  
ATOM   4549  CG  PRO A 295     -11.834  -3.460   8.767  1.00 93.38           C  
ATOM   4550  HG2 PRO A 295     -12.183  -4.312   9.351  1.00 93.38           H  
ATOM   4551  HG3 PRO A 295     -11.913  -2.544   9.351  1.00 93.38           H  
ATOM   4552  CD  PRO A 295     -10.391  -3.640   8.300  1.00 93.38           C  
ATOM   4553  HD2 PRO A 295     -10.175  -4.698   8.153  1.00 93.38           H  
ATOM   4554  HD3 PRO A 295      -9.707  -3.211   9.033  1.00 93.38           H  
ATOM   4555  N   ARG A 296     -12.841  -0.669   5.638  1.00 96.09           N  
ATOM   4556  H   ARG A 296     -13.312  -1.365   5.078  1.00 96.09           H  
ATOM   4557  CA  ARG A 296     -13.421   0.681   5.681  1.00 96.09           C  
ATOM   4558  HA  ARG A 296     -12.912   1.270   6.444  1.00 96.09           H  
ATOM   4559  C   ARG A 296     -14.871   0.591   6.122  1.00 96.09           C  
ATOM   4560  CB  ARG A 296     -13.284   1.395   4.324  1.00 96.09           C  
ATOM   4561  HB2 ARG A 296     -13.452   0.684   3.515  1.00 96.09           H  
ATOM   4562  HB3 ARG A 296     -14.038   2.178   4.242  1.00 96.09           H  
ATOM   4563  O   ARG A 296     -15.709   0.071   5.393  1.00 96.09           O  
ATOM   4564  CG  ARG A 296     -11.903   2.015   4.121  1.00 96.09           C  
ATOM   4565  HG2 ARG A 296     -11.168   1.233   4.311  1.00 96.09           H  
ATOM   4566  HG3 ARG A 296     -11.814   2.363   3.092  1.00 96.09           H  
ATOM   4567  CD  ARG A 296     -11.700   3.187   5.085  1.00 96.09           C  
ATOM   4568  HD2 ARG A 296     -12.648   3.720   5.159  1.00 96.09           H  
ATOM   4569  HD3 ARG A 296     -11.453   2.792   6.070  1.00 96.09           H  
ATOM   4570  NE  ARG A 296     -10.651   4.135   4.666  1.00 96.09           N  
ATOM   4571  HE  ARG A 296      -9.839   3.791   4.173  1.00 96.09           H  
ATOM   4572  NH1 ARG A 296     -11.530   5.936   5.753  1.00 96.09           N  
ATOM   4573 HH11 ARG A 296     -12.424   5.483   5.878  1.00 96.09           H  
ATOM   4574 HH12 ARG A 296     -11.431   6.907   6.016  1.00 96.09           H  
ATOM   4575  NH2 ARG A 296      -9.594   6.159   4.721  1.00 96.09           N  
ATOM   4576 HH21 ARG A 296      -8.767   5.739   4.321  1.00 96.09           H  
ATOM   4577 HH22 ARG A 296      -9.635   7.147   4.927  1.00 96.09           H  
ATOM   4578  CZ  ARG A 296     -10.601   5.403   5.030  1.00 96.09           C  
ATOM   4579  N   PHE A 297     -15.141   1.098   7.318  1.00 95.53           N  
ATOM   4580  H   PHE A 297     -14.395   1.516   7.855  1.00 95.53           H  
ATOM   4581  CA  PHE A 297     -16.490   1.231   7.843  1.00 95.53           C  
ATOM   4582  HA  PHE A 297     -17.110   0.417   7.468  1.00 95.53           H  
ATOM   4583  C   PHE A 297     -17.095   2.556   7.377  1.00 95.53           C  
ATOM   4584  CB  PHE A 297     -16.439   1.128   9.366  1.00 95.53           C  
ATOM   4585  HB2 PHE A 297     -15.824   1.940   9.755  1.00 95.53           H  
ATOM   4586  HB3 PHE A 297     -15.959   0.189   9.644  1.00 95.53           H  
ATOM   4587  O   PHE A 297     -16.453   3.599   7.483  1.00 95.53           O  
ATOM   4588  CG  PHE A 297     -17.804   1.176  10.013  1.00 95.53           C  
ATOM   4589  CD1 PHE A 297     -18.263   2.364  10.609  1.00 95.53           C  
ATOM   4590  HD1 PHE A 297     -17.649   3.253  10.597  1.00 95.53           H  
ATOM   4591  CD2 PHE A 297     -18.620   0.030  10.008  1.00 95.53           C  
ATOM   4592  HD2 PHE A 297     -18.280  -0.873   9.523  1.00 95.53           H  
ATOM   4593  CE1 PHE A 297     -19.517   2.394  11.238  1.00 95.53           C  
ATOM   4594  HE1 PHE A 297     -19.852   3.298  11.724  1.00 95.53           H  
ATOM   4595  CE2 PHE A 297     -19.884   0.068  10.620  1.00 95.53           C  
ATOM   4596  HE2 PHE A 297     -20.528  -0.798  10.598  1.00 95.53           H  
ATOM   4597  CZ  PHE A 297     -20.328   1.248  11.243  1.00 95.53           C  
ATOM   4598  HZ  PHE A 297     -21.300   1.281  11.714  1.00 95.53           H  
ATOM   4599  N   VAL A 298     -18.317   2.499   6.862  1.00 96.00           N  
ATOM   4600  H   VAL A 298     -18.767   1.598   6.791  1.00 96.00           H  
ATOM   4601  CA  VAL A 298     -19.082   3.650   6.386  1.00 96.00           C  
ATOM   4602  HA  VAL A 298     -18.603   4.571   6.718  1.00 96.00           H  
ATOM   4603  C   VAL A 298     -20.467   3.562   7.019  1.00 96.00           C  
ATOM   4604  CB  VAL A 298     -19.153   3.670   4.847  1.00 96.00           C  
ATOM   4605  HB  VAL A 298     -19.777   2.842   4.512  1.00 96.00           H  
ATOM   4606  O   VAL A 298     -21.116   2.516   6.962  1.00 96.00           O  
ATOM   4607  CG1 VAL A 298     -19.750   4.990   4.358  1.00 96.00           C  
ATOM   4608 HG11 VAL A 298     -19.836   4.989   3.272  1.00 96.00           H  
ATOM   4609 HG12 VAL A 298     -19.126   5.829   4.666  1.00 96.00           H  
ATOM   4610 HG13 VAL A 298     -20.745   5.118   4.786  1.00 96.00           H  
ATOM   4611  CG2 VAL A 298     -17.780   3.516   4.177  1.00 96.00           C  
ATOM   4612 HG21 VAL A 298     -17.374   2.526   4.381  1.00 96.00           H  
ATOM   4613 HG22 VAL A 298     -17.879   3.631   3.098  1.00 96.00           H  
ATOM   4614 HG23 VAL A 298     -17.097   4.274   4.562  1.00 96.00           H  
ATOM   4615  N   THR A 299     -20.904   4.631   7.679  1.00 94.73           N  
ATOM   4616  H   THR A 299     -20.380   5.492   7.628  1.00 94.73           H  
ATOM   4617  CA  THR A 299     -22.164   4.618   8.435  1.00 94.73           C  
ATOM   4618  HA  THR A 299     -22.210   3.687   8.999  1.00 94.73           H  
ATOM   4619  C   THR A 299     -23.387   4.630   7.515  1.00 94.73           C  
ATOM   4620  CB  THR A 299     -22.243   5.761   9.458  1.00 94.73           C  
ATOM   4621  HB  THR A 299     -23.218   5.715   9.943  1.00 94.73           H  
ATOM   4622  O   THR A 299     -23.324   5.013   6.345  1.00 94.73           O  
ATOM   4623  CG2 THR A 299     -21.181   5.652  10.550  1.00 94.73           C  
ATOM   4624 HG21 THR A 299     -20.183   5.591  10.116  1.00 94.73           H  
ATOM   4625 HG22 THR A 299     -21.386   4.762  11.144  1.00 94.73           H  
ATOM   4626 HG23 THR A 299     -21.238   6.526  11.198  1.00 94.73           H  
ATOM   4627  OG1 THR A 299     -22.123   7.026   8.860  1.00 94.73           O  
ATOM   4628  HG1 THR A 299     -21.205   7.248   8.689  1.00 94.73           H  
ATOM   4629  N   LYS A 300     -24.529   4.185   8.036  1.00 93.78           N  
ATOM   4630  H   LYS A 300     -24.492   3.763   8.953  1.00 93.78           H  
ATOM   4631  CA  LYS A 300     -25.815   4.220   7.337  1.00 93.78           C  
ATOM   4632  HA  LYS A 300     -25.735   3.576   6.461  1.00 93.78           H  
ATOM   4633  C   LYS A 300     -26.146   5.632   6.841  1.00 93.78           C  
ATOM   4634  CB  LYS A 300     -26.897   3.647   8.259  1.00 93.78           C  
ATOM   4635  HB2 LYS A 300     -27.789   3.445   7.666  1.00 93.78           H  
ATOM   4636  HB3 LYS A 300     -26.543   2.700   8.668  1.00 93.78           H  
ATOM   4637  O   LYS A 300     -25.881   6.612   7.531  1.00 93.78           O  
ATOM   4638  CG  LYS A 300     -27.265   4.583   9.420  1.00 93.78           C  
ATOM   4639  HG2 LYS A 300     -26.366   4.925   9.934  1.00 93.78           H  
ATOM   4640  HG3 LYS A 300     -27.797   5.446   9.018  1.00 93.78           H  
ATOM   4641  CD  LYS A 300     -28.167   3.863  10.422  1.00 93.78           C  
ATOM   4642  HD2 LYS A 300     -27.573   3.155  11.000  1.00 93.78           H  
ATOM   4643  HD3 LYS A 300     -28.927   3.302   9.879  1.00 93.78           H  
ATOM   4644  CE  LYS A 300     -28.830   4.885  11.349  1.00 93.78           C  
ATOM   4645  HE2 LYS A 300     -28.128   5.172  12.131  1.00 93.78           H  
ATOM   4646  HE3 LYS A 300     -29.056   5.775  10.761  1.00 93.78           H  
ATOM   4647  NZ  LYS A 300     -30.091   4.341  11.910  1.00 93.78           N  
ATOM   4648  HZ1 LYS A 300     -30.714   4.116  11.147  1.00 93.78           H  
ATOM   4649  HZ2 LYS A 300     -29.934   3.489  12.428  1.00 93.78           H  
ATOM   4650  HZ3 LYS A 300     -30.557   5.020  12.495  1.00 93.78           H  
ATOM   4651  N   ALA A 301     -26.765   5.731   5.667  1.00 94.24           N  
ATOM   4652  H   ALA A 301     -26.988   4.867   5.194  1.00 94.24           H  
ATOM   4653  CA  ALA A 301     -27.077   6.991   4.974  1.00 94.24           C  
ATOM   4654  HA  ALA A 301     -27.482   6.709   4.002  1.00 94.24           H  
ATOM   4655  C   ALA A 301     -25.883   7.915   4.643  1.00 94.24           C  
ATOM   4656  CB  ALA A 301     -28.198   7.746   5.714  1.00 94.24           C  
ATOM   4657  HB1 ALA A 301     -29.078   7.114   5.835  1.00 94.24           H  
ATOM   4658  HB2 ALA A 301     -27.847   8.074   6.693  1.00 94.24           H  
ATOM   4659  HB3 ALA A 301     -28.484   8.627   5.139  1.00 94.24           H  
ATOM   4660  O   ALA A 301     -26.120   8.999   4.104  1.00 94.24           O  
ATOM   4661  N   ALA A 302     -24.636   7.516   4.917  1.00 95.73           N  
ATOM   4662  H   ALA A 302     -24.477   6.654   5.419  1.00 95.73           H  
ATOM   4663  CA  ALA A 302     -23.459   8.277   4.515  1.00 95.73           C  
ATOM   4664  HA  ALA A 302     -23.632   9.330   4.738  1.00 95.73           H  
ATOM   4665  C   ALA A 302     -23.200   8.166   3.004  1.00 95.73           C  
ATOM   4666  CB  ALA A 302     -22.260   7.827   5.354  1.00 95.73           C  
ATOM   4667  HB1 ALA A 302     -22.007   6.796   5.105  1.00 95.73           H  
ATOM   4668  HB2 ALA A 302     -22.508   7.897   6.413  1.00 95.73           H  
ATOM   4669  HB3 ALA A 302     -21.396   8.465   5.166  1.00 95.73           H  
ATOM   4670  O   ALA A 302     -23.902   7.457   2.267  1.00 95.73           O  
ATOM   4671  N   TYR A 303     -22.174   8.880   2.547  1.00 96.67           N  
ATOM   4672  H   TYR A 303     -21.600   9.380   3.212  1.00 96.67           H  
ATOM   4673  CA  TYR A 303     -21.788   8.936   1.145  1.00 96.67           C  
ATOM   4674  HA  TYR A 303     -22.451   8.285   0.575  1.00 96.67           H  
ATOM   4675  C   TYR A 303     -20.360   8.436   0.941  1.00 96.67           C  
ATOM   4676  CB  TYR A 303     -21.975  10.357   0.605  1.00 96.67           C  
ATOM   4677  HB2 TYR A 303     -21.642  10.379  -0.433  1.00 96.67           H  
ATOM   4678  HB3 TYR A 303     -21.331  11.036   1.164  1.00 96.67           H  
ATOM   4679  O   TYR A 303     -19.458   8.744   1.720  1.00 96.67           O  
ATOM   4680  CG  TYR A 303     -23.407  10.858   0.669  1.00 96.67           C  
ATOM   4681  CD1 TYR A 303     -24.319  10.524  -0.350  1.00 96.67           C  
ATOM   4682  HD1 TYR A 303     -23.995   9.896  -1.167  1.00 96.67           H  
ATOM   4683  CD2 TYR A 303     -23.828  11.650   1.753  1.00 96.67           C  
ATOM   4684  HD2 TYR A 303     -23.131  11.897   2.540  1.00 96.67           H  
ATOM   4685  CE1 TYR A 303     -25.638  11.014  -0.305  1.00 96.67           C  
ATOM   4686  HE1 TYR A 303     -26.325  10.815  -1.115  1.00 96.67           H  
ATOM   4687  CE2 TYR A 303     -25.158  12.108   1.823  1.00 96.67           C  
ATOM   4688  HE2 TYR A 303     -25.473  12.698   2.671  1.00 96.67           H  
ATOM   4689  OH  TYR A 303     -27.355  12.214   0.866  1.00 96.67           O  
ATOM   4690  HH  TYR A 303     -27.448  12.838   1.590  1.00 96.67           H  
ATOM   4691  CZ  TYR A 303     -26.066  11.787   0.793  1.00 96.67           C  
ATOM   4692  N   ILE A 304     -20.150   7.701  -0.149  1.00 97.57           N  
ATOM   4693  H   ILE A 304     -20.951   7.488  -0.726  1.00 97.57           H  
ATOM   4694  CA  ILE A 304     -18.824   7.485  -0.728  1.00 97.57           C  
ATOM   4695  HA  ILE A 304     -18.056   7.812  -0.026  1.00 97.57           H  
ATOM   4696  C   ILE A 304     -18.752   8.385  -1.959  1.00 97.57           C  
ATOM   4697  CB  ILE A 304     -18.566   5.996  -1.057  1.00 97.57           C  
ATOM   4698  HB  ILE A 304     -19.258   5.694  -1.842  1.00 97.57           H  
ATOM   4699  O   ILE A 304     -19.527   8.210  -2.899  1.00 97.57           O  
ATOM   4700  CG1 ILE A 304     -18.779   5.054   0.151  1.00 97.57           C  
ATOM   4701 HG12 ILE A 304     -17.940   5.140   0.842  1.00 97.57           H  
ATOM   4702 HG13 ILE A 304     -19.681   5.346   0.688  1.00 97.57           H  
ATOM   4703  CG2 ILE A 304     -17.132   5.824  -1.588  1.00 97.57           C  
ATOM   4704 HG21 ILE A 304     -16.982   4.804  -1.942  1.00 97.57           H  
ATOM   4705 HG22 ILE A 304     -16.411   6.043  -0.800  1.00 97.57           H  
ATOM   4706 HG23 ILE A 304     -16.946   6.500  -2.422  1.00 97.57           H  
ATOM   4707  CD1 ILE A 304     -18.913   3.575  -0.228  1.00 97.57           C  
ATOM   4708 HD11 ILE A 304     -17.990   3.209  -0.678  1.00 97.57           H  
ATOM   4709 HD12 ILE A 304     -19.736   3.446  -0.931  1.00 97.57           H  
ATOM   4710 HD13 ILE A 304     -19.118   2.990   0.669  1.00 97.57           H  
ATOM   4711  N   ASN A 305     -17.843   9.354  -1.945  1.00 97.63           N  
ATOM   4712  H   ASN A 305     -17.228   9.417  -1.146  1.00 97.63           H  
ATOM   4713  CA  ASN A 305     -17.565  10.238  -3.071  1.00 97.63           C  
ATOM   4714  HA  ASN A 305     -18.435  10.281  -3.727  1.00 97.63           H  
ATOM   4715  C   ASN A 305     -16.395   9.672  -3.874  1.00 97.63           C  
ATOM   4716  CB  ASN A 305     -17.286  11.657  -2.557  1.00 97.63           C  
ATOM   4717  HB2 ASN A 305     -16.458  11.627  -1.848  1.00 97.63           H  
ATOM   4718  HB3 ASN A 305     -16.998  12.297  -3.390  1.00 97.63           H  
ATOM   4719  O   ASN A 305     -15.345   9.346  -3.314  1.00 97.63           O  
ATOM   4720  CG  ASN A 305     -18.504  12.276  -1.899  1.00 97.63           C  
ATOM   4721  ND2 ASN A 305     -18.346  12.850  -0.729  1.00 97.63           N  
ATOM   4722 HD21 ASN A 305     -17.427  12.944  -0.321  1.00 97.63           H  
ATOM   4723 HD22 ASN A 305     -19.156  13.294  -0.321  1.00 97.63           H  
ATOM   4724  OD1 ASN A 305     -19.605  12.248  -2.431  1.00 97.63           O  
ATOM   4725  N   ILE A 306     -16.586   9.541  -5.183  1.00 97.98           N  
ATOM   4726  H   ILE A 306     -17.481   9.808  -5.568  1.00 97.98           H  
ATOM   4727  CA  ILE A 306     -15.634   8.933  -6.105  1.00 97.98           C  
ATOM   4728  HA  ILE A 306     -14.701   8.732  -5.580  1.00 97.98           H  
ATOM   4729  C   ILE A 306     -15.346   9.921  -7.228  1.00 97.98           C  
ATOM   4730  CB  ILE A 306     -16.166   7.590  -6.658  1.00 97.98           C  
ATOM   4731  HB  ILE A 306     -17.037   7.772  -7.287  1.00 97.98           H  
ATOM   4732  O   ILE A 306     -16.229  10.244  -8.021  1.00 97.98           O  
ATOM   4733  CG1 ILE A 306     -16.537   6.576  -5.553  1.00 97.98           C  
ATOM   4734 HG12 ILE A 306     -16.324   5.560  -5.887  1.00 97.98           H  
ATOM   4735 HG13 ILE A 306     -15.940   6.766  -4.661  1.00 97.98           H  
ATOM   4736  CG2 ILE A 306     -15.082   6.948  -7.528  1.00 97.98           C  
ATOM   4737 HG21 ILE A 306     -14.809   7.609  -8.351  1.00 97.98           H  
ATOM   4738 HG22 ILE A 306     -15.451   6.013  -7.948  1.00 97.98           H  
ATOM   4739 HG23 ILE A 306     -14.204   6.762  -6.909  1.00 97.98           H  
ATOM   4740  CD1 ILE A 306     -18.025   6.623  -5.205  1.00 97.98           C  
ATOM   4741 HD11 ILE A 306     -18.618   6.274  -6.050  1.00 97.98           H  
ATOM   4742 HD12 ILE A 306     -18.213   5.993  -4.336  1.00 97.98           H  
ATOM   4743 HD13 ILE A 306     -18.328   7.644  -4.973  1.00 97.98           H  
ATOM   4744  N   ASN A 307     -14.091  10.351  -7.317  1.00 97.79           N  
ATOM   4745  H   ASN A 307     -13.421  10.002  -6.646  1.00 97.79           H  
ATOM   4746  CA  ASN A 307     -13.587  11.170  -8.411  1.00 97.79           C  
ATOM   4747  HA  ASN A 307     -14.416  11.525  -9.023  1.00 97.79           H  
ATOM   4748  C   ASN A 307     -12.677  10.311  -9.287  1.00 97.79           C  
ATOM   4749  CB  ASN A 307     -12.858  12.396  -7.842  1.00 97.79           C  
ATOM   4750  HB2 ASN A 307     -12.446  12.985  -8.662  1.00 97.79           H  
ATOM   4751  HB3 ASN A 307     -12.037  12.059  -7.210  1.00 97.79           H  
ATOM   4752  O   ASN A 307     -11.717   9.712  -8.791  1.00 97.79           O  
ATOM   4753  CG  ASN A 307     -13.775  13.299  -7.037  1.00 97.79           C  
ATOM   4754  ND2 ASN A 307     -13.277  13.920  -5.994  1.00 97.79           N  
ATOM   4755 HD21 ASN A 307     -13.929  14.489  -5.473  1.00 97.79           H  
ATOM   4756 HD22 ASN A 307     -12.316  13.787  -5.714  1.00 97.79           H  
ATOM   4757  OD1 ASN A 307     -14.944  13.467  -7.325  1.00 97.79           O  
ATOM   4758  N   VAL A 308     -12.975  10.257 -10.582  1.00 98.32           N  
ATOM   4759  H   VAL A 308     -13.780  10.771 -10.910  1.00 98.32           H  
ATOM   4760  CA  VAL A 308     -12.229   9.472 -11.566  1.00 98.32           C  
ATOM   4761  HA  VAL A 308     -11.355   9.029 -11.088  1.00 98.32           H  
ATOM   4762  C   VAL A 308     -11.759  10.381 -12.690  1.00 98.32           C  
ATOM   4763  CB  VAL A 308     -13.077   8.326 -12.139  1.00 98.32           C  
ATOM   4764  HB  VAL A 308     -13.917   8.741 -12.696  1.00 98.32           H  
ATOM   4765  O   VAL A 308     -12.577  10.933 -13.417  1.00 98.32           O  
ATOM   4766  CG1 VAL A 308     -12.221   7.458 -13.067  1.00 98.32           C  
ATOM   4767 HG11 VAL A 308     -11.366   7.068 -12.516  1.00 98.32           H  
ATOM   4768 HG12 VAL A 308     -12.821   6.634 -13.454  1.00 98.32           H  
ATOM   4769 HG13 VAL A 308     -11.866   8.038 -13.919  1.00 98.32           H  
ATOM   4770  CG2 VAL A 308     -13.659   7.432 -11.046  1.00 98.32           C  
ATOM   4771 HG21 VAL A 308     -14.429   7.987 -10.509  1.00 98.32           H  
ATOM   4772 HG22 VAL A 308     -14.119   6.549 -11.489  1.00 98.32           H  
ATOM   4773 HG23 VAL A 308     -12.867   7.138 -10.357  1.00 98.32           H  
ATOM   4774  N   THR A 309     -10.450  10.508 -12.875  1.00 98.27           N  
ATOM   4775  H   THR A 309      -9.827  10.019 -12.249  1.00 98.27           H  
ATOM   4776  CA  THR A 309      -9.875  11.219 -14.023  1.00 98.27           C  
ATOM   4777  HA  THR A 309     -10.592  11.946 -14.401  1.00 98.27           H  
ATOM   4778  C   THR A 309      -9.563  10.225 -15.130  1.00 98.27           C  
ATOM   4779  CB  THR A 309      -8.605  11.988 -13.645  1.00 98.27           C  
ATOM   4780  HB  THR A 309      -7.807  11.278 -13.430  1.00 98.27           H  
ATOM   4781  O   THR A 309      -8.790   9.287 -14.914  1.00 98.27           O  
ATOM   4782  CG2 THR A 309      -8.129  12.911 -14.765  1.00 98.27           C  
ATOM   4783 HG21 THR A 309      -7.260  13.481 -14.438  1.00 98.27           H  
ATOM   4784 HG22 THR A 309      -7.841  12.322 -15.636  1.00 98.27           H  
ATOM   4785 HG23 THR A 309      -8.926  13.595 -15.057  1.00 98.27           H  
ATOM   4786  OG1 THR A 309      -8.824  12.790 -12.507  1.00 98.27           O  
ATOM   4787  HG1 THR A 309      -8.216  13.532 -12.562  1.00 98.27           H  
ATOM   4788  N   ASN A 310     -10.126  10.445 -16.318  1.00 97.89           N  
ATOM   4789  H   ASN A 310     -10.718  11.255 -16.437  1.00 97.89           H  
ATOM   4790  CA  ASN A 310      -9.749   9.707 -17.517  1.00 97.89           C  
ATOM   4791  HA  ASN A 310      -9.646   8.651 -17.270  1.00 97.89           H  
ATOM   4792  C   ASN A 310      -8.396  10.218 -18.030  1.00 97.89           C  
ATOM   4793  CB  ASN A 310     -10.856   9.856 -18.571  1.00 97.89           C  
ATOM   4794  HB2 ASN A 310     -11.803   9.504 -18.161  1.00 97.89           H  
ATOM   4795  HB3 ASN A 310     -10.961  10.906 -18.842  1.00 97.89           H  
ATOM   4796  O   ASN A 310      -8.270  11.393 -18.377  1.00 97.89           O  
ATOM   4797  CG  ASN A 310     -10.562   9.054 -19.823  1.00 97.89           C  
ATOM   4798  ND2 ASN A 310     -11.297   9.313 -20.876  1.00 97.89           N  
ATOM   4799 HD21 ASN A 310     -11.054   8.880 -21.755  1.00 97.89           H  
ATOM   4800 HD22 ASN A 310     -11.973  10.062 -20.831  1.00 97.89           H  
ATOM   4801  OD1 ASN A 310      -9.720   8.165 -19.830  1.00 97.89           O  
ATOM   4802  N   LEU A 311      -7.385   9.346 -18.065  1.00 96.26           N  
ATOM   4803  H   LEU A 311      -7.549   8.383 -17.809  1.00 96.26           H  
ATOM   4804  CA  LEU A 311      -6.057   9.714 -18.561  1.00 96.26           C  
ATOM   4805  HA  LEU A 311      -5.870  10.763 -18.331  1.00 96.26           H  
ATOM   4806  C   LEU A 311      -5.942   9.612 -20.087  1.00 96.26           C  
ATOM   4807  CB  LEU A 311      -4.983   8.867 -17.861  1.00 96.26           C  
ATOM   4808  HB2 LEU A 311      -5.171   7.816 -18.079  1.00 96.26           H  
ATOM   4809  HB3 LEU A 311      -4.017   9.118 -18.299  1.00 96.26           H  
ATOM   4810  O   LEU A 311      -5.017  10.193 -20.655  1.00 96.26           O  
ATOM   4811  CG  LEU A 311      -4.889   9.067 -16.338  1.00 96.26           C  
ATOM   4812  HG  LEU A 311      -5.832   8.797 -15.861  1.00 96.26           H  
ATOM   4813  CD1 LEU A 311      -3.793   8.147 -15.794  1.00 96.26           C  
ATOM   4814 HD11 LEU A 311      -2.842   8.383 -16.273  1.00 96.26           H  
ATOM   4815 HD12 LEU A 311      -3.693   8.273 -14.716  1.00 96.26           H  
ATOM   4816 HD13 LEU A 311      -4.057   7.110 -16.002  1.00 96.26           H  
ATOM   4817  CD2 LEU A 311      -4.547  10.518 -15.985  1.00 96.26           C  
ATOM   4818 HD21 LEU A 311      -3.683  10.848 -16.560  1.00 96.26           H  
ATOM   4819 HD22 LEU A 311      -4.318  10.610 -14.923  1.00 96.26           H  
ATOM   4820 HD23 LEU A 311      -5.397  11.163 -16.209  1.00 96.26           H  
ATOM   4821  N   ASP A 312      -6.874   8.925 -20.751  1.00 94.94           N  
ATOM   4822  H   ASP A 312      -7.651   8.525 -20.244  1.00 94.94           H  
ATOM   4823  CA  ASP A 312      -6.938   8.879 -22.211  1.00 94.94           C  
ATOM   4824  HA  ASP A 312      -5.946   8.632 -22.590  1.00 94.94           H  
ATOM   4825  C   ASP A 312      -7.343  10.255 -22.762  1.00 94.94           C  
ATOM   4826  CB  ASP A 312      -7.894   7.763 -22.660  1.00 94.94           C  
ATOM   4827  HB2 ASP A 312      -8.923   8.055 -22.451  1.00 94.94           H  
ATOM   4828  HB3 ASP A 312      -7.670   6.867 -22.080  1.00 94.94           H  
ATOM   4829  O   ASP A 312      -8.348  10.836 -22.347  1.00 94.94           O  
ATOM   4830  CG  ASP A 312      -7.761   7.426 -24.149  1.00 94.94           C  
ATOM   4831  OD1 ASP A 312      -7.563   8.360 -24.959  1.00 94.94           O  
ATOM   4832  OD2 ASP A 312      -7.876   6.235 -24.497  1.00 94.94           O  
ATOM   4833  N   GLN A 313      -6.533  10.790 -23.677  1.00 94.56           N  
ATOM   4834  H   GLN A 313      -5.778  10.213 -24.019  1.00 94.56           H  
ATOM   4835  CA  GLN A 313      -6.724  12.112 -24.284  1.00 94.56           C  
ATOM   4836  HA  GLN A 313      -7.295  12.736 -23.597  1.00 94.56           H  
ATOM   4837  C   GLN A 313      -7.535  12.069 -25.588  1.00 94.56           C  
ATOM   4838  CB  GLN A 313      -5.358  12.780 -24.518  1.00 94.56           C  
ATOM   4839  HB2 GLN A 313      -4.785  12.182 -25.227  1.00 94.56           H  
ATOM   4840  HB3 GLN A 313      -5.518  13.763 -24.961  1.00 94.56           H  
ATOM   4841  O   GLN A 313      -7.815  13.116 -26.167  1.00 94.56           O  
ATOM   4842  CG  GLN A 313      -4.527  12.962 -23.239  1.00 94.56           C  
ATOM   4843  HG2 GLN A 313      -4.238  11.985 -22.852  1.00 94.56           H  
ATOM   4844  HG3 GLN A 313      -3.613  13.504 -23.481  1.00 94.56           H  
ATOM   4845  CD  GLN A 313      -5.275  13.740 -22.162  1.00 94.56           C  
ATOM   4846  NE2 GLN A 313      -5.477  13.159 -21.000  1.00 94.56           N  
ATOM   4847 HE21 GLN A 313      -5.219  12.191 -20.871  1.00 94.56           H  
ATOM   4848 HE22 GLN A 313      -6.014  13.678 -20.321  1.00 94.56           H  
ATOM   4849  OE1 GLN A 313      -5.698  14.869 -22.350  1.00 94.56           O  
ATOM   4850  N   VAL A 314      -7.917  10.881 -26.058  1.00 96.01           N  
ATOM   4851  H   VAL A 314      -7.674  10.059 -25.523  1.00 96.01           H  
ATOM   4852  CA  VAL A 314      -8.603  10.666 -27.338  1.00 96.01           C  
ATOM   4853  HA  VAL A 314      -8.757  11.622 -27.838  1.00 96.01           H  
ATOM   4854  C   VAL A 314      -9.982  10.047 -27.127  1.00 96.01           C  
ATOM   4855  CB  VAL A 314      -7.741   9.779 -28.260  1.00 96.01           C  
ATOM   4856  HB  VAL A 314      -7.634   8.790 -27.816  1.00 96.01           H  
ATOM   4857  O   VAL A 314     -10.959  10.510 -27.717  1.00 96.01           O  
ATOM   4858  CG1 VAL A 314      -8.384   9.619 -29.644  1.00 96.01           C  
ATOM   4859 HG11 VAL A 314      -7.739   9.016 -30.284  1.00 96.01           H  
ATOM   4860 HG12 VAL A 314      -8.537  10.597 -30.101  1.00 96.01           H  
ATOM   4861 HG13 VAL A 314      -9.343   9.110 -29.555  1.00 96.01           H  
ATOM   4862  CG2 VAL A 314      -6.336  10.369 -28.465  1.00 96.01           C  
ATOM   4863 HG21 VAL A 314      -5.778   9.761 -29.177  1.00 96.01           H  
ATOM   4864 HG22 VAL A 314      -6.412  11.391 -28.839  1.00 96.01           H  
ATOM   4865 HG23 VAL A 314      -5.790  10.370 -27.522  1.00 96.01           H  
ATOM   4866  N   SER A 315     -10.082   9.026 -26.274  1.00 95.60           N  
ATOM   4867  H   SER A 315      -9.246   8.722 -25.795  1.00 95.60           H  
ATOM   4868  CA  SER A 315     -11.295   8.213 -26.130  1.00 95.60           C  
ATOM   4869  HA  SER A 315     -11.977   8.457 -26.944  1.00 95.60           H  
ATOM   4870  C   SER A 315     -12.032   8.475 -24.818  1.00 95.60           C  
ATOM   4871  CB  SER A 315     -10.972   6.723 -26.275  1.00 95.60           C  
ATOM   4872  HB2 SER A 315     -10.352   6.398 -25.439  1.00 95.60           H  
ATOM   4873  HB3 SER A 315     -11.899   6.150 -26.265  1.00 95.60           H  
ATOM   4874  O   SER A 315     -11.433   8.715 -23.767  1.00 95.60           O  
ATOM   4875  OG  SER A 315     -10.289   6.489 -27.491  1.00 95.60           O  
ATOM   4876  HG  SER A 315      -9.359   6.426 -27.260  1.00 95.60           H  
ATOM   4877  N   ALA A 316     -13.364   8.391 -24.861  1.00 95.97           N  
ATOM   4878  H   ALA A 316     -13.798   8.138 -25.738  1.00 95.97           H  
ATOM   4879  CA  ALA A 316     -14.163   8.287 -23.645  1.00 95.97           C  
ATOM   4880  HA  ALA A 316     -13.838   9.067 -22.956  1.00 95.97           H  
ATOM   4881  C   ALA A 316     -13.920   6.927 -22.972  1.00 95.97           C  
ATOM   4882  CB  ALA A 316     -15.644   8.511 -23.970  1.00 95.97           C  
ATOM   4883  HB1 ALA A 316     -15.776   9.481 -24.449  1.00 95.97           H  
ATOM   4884  HB2 ALA A 316     -15.999   7.725 -24.637  1.00 95.97           H  
ATOM   4885  HB3 ALA A 316     -16.226   8.486 -23.049  1.00 95.97           H  
ATOM   4886  O   ALA A 316     -13.703   5.925 -23.648  1.00 95.97           O  
ATOM   4887  N   ASN A 317     -13.985   6.894 -21.645  1.00 96.07           N  
ATOM   4888  H   ASN A 317     -14.174   7.758 -21.157  1.00 96.07           H  
ATOM   4889  CA  ASN A 317     -13.633   5.730 -20.842  1.00 96.07           C  
ATOM   4890  HA  ASN A 317     -13.308   4.916 -21.490  1.00 96.07           H  
ATOM   4891  C   ASN A 317     -14.858   5.249 -20.055  1.00 96.07           C  
ATOM   4892  CB  ASN A 317     -12.433   6.157 -19.981  1.00 96.07           C  
ATOM   4893  HB2 ASN A 317     -11.702   6.612 -20.649  1.00 96.07           H  
ATOM   4894  HB3 ASN A 317     -12.746   6.900 -19.247  1.00 96.07           H  
ATOM   4895  O   ASN A 317     -15.448   6.020 -19.284  1.00 96.07           O  
ATOM   4896  CG  ASN A 317     -11.709   5.040 -19.266  1.00 96.07           C  
ATOM   4897  ND2 ASN A 317     -10.535   5.336 -18.760  1.00 96.07           N  
ATOM   4898 HD21 ASN A 317     -10.121   6.229 -18.987  1.00 96.07           H  
ATOM   4899 HD22 ASN A 317      -9.989   4.606 -18.326  1.00 96.07           H  
ATOM   4900  OD1 ASN A 317     -12.163   3.918 -19.159  1.00 96.07           O  
ATOM   4901  N   ARG A 318     -15.269   3.989 -20.262  1.00 96.31           N  
ATOM   4902  H   ARG A 318     -14.780   3.409 -20.928  1.00 96.31           H  
ATOM   4903  CA  ARG A 318     -16.247   3.332 -19.388  1.00 96.31           C  
ATOM   4904  HA  ARG A 318     -17.028   4.049 -19.135  1.00 96.31           H  
ATOM   4905  C   ARG A 318     -15.531   2.904 -18.117  1.00 96.31           C  
ATOM   4906  CB  ARG A 318     -16.882   2.107 -20.063  1.00 96.31           C  
ATOM   4907  HB2 ARG A 318     -16.101   1.369 -20.244  1.00 96.31           H  
ATOM   4908  HB3 ARG A 318     -17.581   1.639 -19.370  1.00 96.31           H  
ATOM   4909  O   ARG A 318     -14.504   2.244 -18.203  1.00 96.31           O  
ATOM   4910  CG  ARG A 318     -17.645   2.411 -21.363  1.00 96.31           C  
ATOM   4911  HG2 ARG A 318     -18.517   3.019 -21.123  1.00 96.31           H  
ATOM   4912  HG3 ARG A 318     -17.009   2.956 -22.060  1.00 96.31           H  
ATOM   4913  CD  ARG A 318     -18.154   1.133 -22.043  1.00 96.31           C  
ATOM   4914  HD2 ARG A 318     -18.835   0.623 -21.361  1.00 96.31           H  
ATOM   4915  HD3 ARG A 318     -18.699   1.412 -22.944  1.00 96.31           H  
ATOM   4916  NE  ARG A 318     -17.045   0.235 -22.403  1.00 96.31           N  
ATOM   4917  HE  ARG A 318     -16.115   0.624 -22.331  1.00 96.31           H  
ATOM   4918  NH1 ARG A 318     -18.212  -1.695 -22.904  1.00 96.31           N  
ATOM   4919 HH11 ARG A 318     -18.121  -2.680 -23.105  1.00 96.31           H  
ATOM   4920 HH12 ARG A 318     -19.101  -1.223 -22.821  1.00 96.31           H  
ATOM   4921  NH2 ARG A 318     -16.019  -1.741 -22.858  1.00 96.31           N  
ATOM   4922 HH21 ARG A 318     -15.138  -1.306 -22.623  1.00 96.31           H  
ATOM   4923 HH22 ARG A 318     -16.072  -2.737 -23.019  1.00 96.31           H  
ATOM   4924  CZ  ARG A 318     -17.099  -1.044 -22.725  1.00 96.31           C  
ATOM   4925  N   VAL A 319     -16.070   3.240 -16.946  1.00 96.95           N  
ATOM   4926  H   VAL A 319     -16.914   3.794 -16.952  1.00 96.95           H  
ATOM   4927  CA  VAL A 319     -15.455   2.880 -15.656  1.00 96.95           C  
ATOM   4928  HA  VAL A 319     -14.706   2.110 -15.841  1.00 96.95           H  
ATOM   4929  C   VAL A 319     -16.484   2.283 -14.703  1.00 96.95           C  
ATOM   4930  CB  VAL A 319     -14.714   4.074 -15.011  1.00 96.95           C  
ATOM   4931  HB  VAL A 319     -15.433   4.852 -14.754  1.00 96.95           H  
ATOM   4932  O   VAL A 319     -17.593   2.801 -14.579  1.00 96.95           O  
ATOM   4933  CG1 VAL A 319     -13.991   3.666 -13.719  1.00 96.95           C  
ATOM   4934 HG11 VAL A 319     -14.711   3.348 -12.965  1.00 96.95           H  
ATOM   4935 HG12 VAL A 319     -13.291   2.855 -13.922  1.00 96.95           H  
ATOM   4936 HG13 VAL A 319     -13.441   4.514 -13.313  1.00 96.95           H  
ATOM   4937  CG2 VAL A 319     -13.684   4.690 -15.966  1.00 96.95           C  
ATOM   4938 HG21 VAL A 319     -12.982   3.929 -16.307  1.00 96.95           H
[truncated: 18,882 more chars]
