# Supplementary material for: Widespread Horizontal Gene Transfer Among Animal Viruses
Source: bioRxiv. 2024 Mar 26:2024.03.25.586562. Preprint. [Version 2] doi: 10.1101/2024.03.25.586562 (PMC11071296; doi:10.1101/2024.03.25.586562)
Supplement: Supplement 7 [file media-7.zip › File7_PDB/Meld19442_PolBS1H.pdb]

ATOM      1  N   MET A   1     -47.366  32.173 -52.161  1.00 21.57           N  
ATOM      2  H   MET A   1     -47.384  32.784 -51.357  1.00 21.57           H  
ATOM      3  H2  MET A   1     -48.101  32.441 -52.800  1.00 21.57           H  
ATOM      4  H3  MET A   1     -47.521  31.229 -51.837  1.00 21.57           H  
ATOM      5  CA  MET A   1     -46.046  32.286 -52.807  1.00 21.57           C  
ATOM      6  HA  MET A   1     -45.964  31.557 -53.613  1.00 21.57           H  
ATOM      7  C   MET A   1     -44.980  31.968 -51.785  1.00 21.57           C  
ATOM      8  CB  MET A   1     -45.795  33.683 -53.393  1.00 21.57           C  
ATOM      9  HB2 MET A   1     -46.211  34.448 -52.737  1.00 21.57           H  
ATOM     10  HB3 MET A   1     -44.721  33.850 -53.473  1.00 21.57           H  
ATOM     11  O   MET A   1     -45.042  32.464 -50.669  1.00 21.57           O  
ATOM     12  CG  MET A   1     -46.385  33.818 -54.798  1.00 21.57           C  
ATOM     13  HG2 MET A   1     -47.465  33.677 -54.760  1.00 21.57           H  
ATOM     14  HG3 MET A   1     -45.952  33.046 -55.434  1.00 21.57           H  
ATOM     15  SD  MET A   1     -46.034  35.429 -55.538  1.00 21.57           S  
ATOM     16  CE  MET A   1     -46.538  35.127 -57.253  1.00 21.57           C  
ATOM     17  HE1 MET A   1     -46.393  36.036 -57.837  1.00 21.57           H  
ATOM     18  HE2 MET A   1     -45.932  34.329 -57.681  1.00 21.57           H  
ATOM     19  HE3 MET A   1     -47.591  34.846 -57.285  1.00 21.57           H  
ATOM     20  N   SER A   2     -44.040  31.126 -52.192  1.00 21.79           N  
ATOM     21  H   SER A   2     -44.104  30.771 -53.136  1.00 21.79           H  
ATOM     22  CA  SER A   2     -42.675  31.088 -51.689  1.00 21.79           C  
ATOM     23  HA  SER A   2     -42.602  30.446 -50.810  1.00 21.79           H  
ATOM     24  C   SER A   2     -42.127  32.483 -51.384  1.00 21.79           C  
ATOM     25  CB  SER A   2     -41.821  30.522 -52.834  1.00 21.79           C  
ATOM     26  HB2 SER A   2     -42.064  29.469 -52.981  1.00 21.79           H  
ATOM     27  HB3 SER A   2     -40.762  30.607 -52.591  1.00 21.79           H  
ATOM     28  O   SER A   2     -42.132  33.339 -52.263  1.00 21.79           O  
ATOM     29  OG  SER A   2     -42.106  31.237 -54.031  1.00 21.79           O  
ATOM     30  HG  SER A   2     -41.863  32.154 -53.889  1.00 21.79           H  
ATOM     31  N   SER A   3     -41.579  32.671 -50.193  1.00 23.45           N  
ATOM     32  H   SER A   3     -41.870  32.052 -49.451  1.00 23.45           H  
ATOM     33  CA  SER A   3     -40.263  33.290 -50.023  1.00 23.45           C  
ATOM     34  HA  SER A   3     -39.528  32.715 -50.586  1.00 23.45           H  
ATOM     35  C   SER A   3     -39.918  33.206 -48.546  1.00 23.45           C  
ATOM     36  CB  SER A   3     -40.155  34.748 -50.509  1.00 23.45           C  
ATOM     37  HB2 SER A   3     -39.141  35.099 -50.316  1.00 23.45           H  
ATOM     38  HB3 SER A   3     -40.324  34.810 -51.584  1.00 23.45           H  
ATOM     39  O   SER A   3     -40.426  33.971 -47.729  1.00 23.45           O  
ATOM     40  OG  SER A   3     -41.057  35.597 -49.837  1.00 23.45           O  
ATOM     41  HG  SER A   3     -41.068  35.323 -48.917  1.00 23.45           H  
ATOM     42  N   SER A   4     -39.079  32.228 -48.223  1.00 22.30           N  
ATOM     43  H   SER A   4     -38.914  31.562 -48.964  1.00 22.30           H  
ATOM     44  CA  SER A   4     -37.873  32.440 -47.427  1.00 22.30           C  
ATOM     45  HA  SER A   4     -37.915  31.823 -46.529  1.00 22.30           H  
ATOM     46  C   SER A   4     -37.644  33.901 -47.004  1.00 22.30           C  
ATOM     47  CB  SER A   4     -36.698  31.964 -48.299  1.00 22.30           C  
ATOM     48  HB2 SER A   4     -36.775  30.888 -48.451  1.00 22.30           H  
ATOM     49  HB3 SER A   4     -35.750  32.178 -47.807  1.00 22.30           H  
ATOM     50  O   SER A   4     -36.876  34.628 -47.632  1.00 22.30           O  
ATOM     51  OG  SER A   4     -36.748  32.615 -49.560  1.00 22.30           O  
ATOM     52  HG  SER A   4     -36.452  33.516 -49.415  1.00 22.30           H  
ATOM     53  N   ARG A   5     -38.269  34.335 -45.909  1.00 25.54           N  
ATOM     54  H   ARG A   5     -39.012  33.767 -45.528  1.00 25.54           H  
ATOM     55  CA  ARG A   5     -37.610  35.278 -45.011  1.00 25.54           C  
ATOM     56  HA  ARG A   5     -36.865  35.868 -45.544  1.00 25.54           H  
ATOM     57  C   ARG A   5     -36.848  34.409 -44.030  1.00 25.54           C  
ATOM     58  CB  ARG A   5     -38.597  36.259 -44.361  1.00 25.54           C  
ATOM     59  HB2 ARG A   5     -39.462  35.721 -43.974  1.00 25.54           H  
ATOM     60  HB3 ARG A   5     -38.094  36.750 -43.528  1.00 25.54           H  
ATOM     61  O   ARG A   5     -37.360  34.042 -42.981  1.00 25.54           O  
ATOM     62  CG  ARG A   5     -39.045  37.332 -45.366  1.00 25.54           C  
ATOM     63  HG2 ARG A   5     -38.169  37.787 -45.828  1.00 25.54           H  
ATOM     64  HG3 ARG A   5     -39.655  36.868 -46.141  1.00 25.54           H  
ATOM     65  CD  ARG A   5     -39.853  38.425 -44.657  1.00 25.54           C  
ATOM     66  HD2 ARG A   5     -40.707  37.963 -44.161  1.00 25.54           H  
ATOM     67  HD3 ARG A   5     -39.220  38.888 -43.901  1.00 25.54           H  
ATOM     68  NE  ARG A   5     -40.332  39.453 -45.602  1.00 25.54           N  
ATOM     69  HE  ARG A   5     -40.189  39.270 -46.585  1.00 25.54           H  
ATOM     70  NH1 ARG A   5     -41.172  40.915 -44.038  1.00 25.54           N  
ATOM     71 HH11 ARG A   5     -41.643  41.776 -43.802  1.00 25.54           H  
ATOM     72 HH12 ARG A   5     -40.870  40.296 -43.298  1.00 25.54           H  
ATOM     73  NH2 ARG A   5     -41.348  41.404 -46.206  1.00 25.54           N  
ATOM     74 HH21 ARG A   5     -41.817  42.259 -45.944  1.00 25.54           H  
ATOM     75 HH22 ARG A   5     -41.196  41.191 -47.181  1.00 25.54           H  
ATOM     76  CZ  ARG A   5     -40.945  40.581 -45.278  1.00 25.54           C  
ATOM     77  N   ILE A   6     -35.657  33.992 -44.461  1.00 24.72           N  
ATOM     78  H   ILE A   6     -35.349  34.335 -45.359  1.00 24.72           H  
ATOM     79  CA  ILE A   6     -34.616  33.556 -43.535  1.00 24.72           C  
ATOM     80  HA  ILE A   6     -34.930  32.638 -43.038  1.00 24.72           H  
ATOM     81  C   ILE A   6     -34.495  34.715 -42.535  1.00 24.72           C  
ATOM     82  CB  ILE A   6     -33.294  33.299 -44.301  1.00 24.72           C  
ATOM     83  HB  ILE A   6     -33.042  34.197 -44.866  1.00 24.72           H  
ATOM     84  O   ILE A   6     -34.233  35.837 -42.984  1.00 24.72           O  
ATOM     85  CG1 ILE A   6     -33.472  32.128 -45.297  1.00 24.72           C  
ATOM     86 HG12 ILE A   6     -34.356  32.303 -45.910  1.00 24.72           H  
ATOM     87 HG13 ILE A   6     -33.628  31.202 -44.744  1.00 24.72           H  
ATOM     88  CG2 ILE A   6     -32.138  33.011 -43.328  1.00 24.72           C  
ATOM     89 HG21 ILE A   6     -31.205  32.859 -43.870  1.00 24.72           H  
ATOM     90 HG22 ILE A   6     -32.352  32.127 -42.727  1.00 24.72           H  
ATOM     91 HG23 ILE A   6     -31.978  33.861 -42.664  1.00 24.72           H  
ATOM     92  CD1 ILE A   6     -32.296  31.940 -46.264  1.00 24.72           C  
ATOM     93 HD11 ILE A   6     -32.083  32.876 -46.780  1.00 24.72           H  
ATOM     94 HD12 ILE A   6     -31.407  31.608 -45.728  1.00 24.72           H  
ATOM     95 HD13 ILE A   6     -32.554  31.181 -47.002  1.00 24.72           H  
ATOM     96  N   PRO A   7     -34.788  34.515 -41.237  1.00 27.75           N  
ATOM     97  CA  PRO A   7     -34.558  35.562 -40.254  1.00 27.75           C  
ATOM     98  HA  PRO A   7     -35.172  36.431 -40.490  1.00 27.75           H  
ATOM     99  C   PRO A   7     -33.064  35.906 -40.330  1.00 27.75           C  
ATOM    100  CB  PRO A   7     -34.989  34.975 -38.907  1.00 27.75           C  
ATOM    101  HB2 PRO A   7     -34.387  35.354 -38.082  1.00 27.75           H  
ATOM    102  HB3 PRO A   7     -36.043  35.195 -38.740  1.00 27.75           H  
ATOM    103  O   PRO A   7     -32.246  34.980 -40.354  1.00 27.75           O  
ATOM    104  CG  PRO A   7     -34.814  33.469 -39.102  1.00 27.75           C  
ATOM    105  HG2 PRO A   7     -33.775  33.199 -38.912  1.00 27.75           H  
ATOM    106  HG3 PRO A   7     -35.480  32.894 -38.459  1.00 27.75           H  
ATOM    107  CD  PRO A   7     -35.128  33.261 -40.582  1.00 27.75           C  
ATOM    108  HD2 PRO A   7     -34.538  32.429 -40.965  1.00 27.75           H  
ATOM    109  HD3 PRO A   7     -36.193  33.066 -40.708  1.00 27.75           H  
ATOM    110  N   PRO A   8     -32.688  37.188 -40.477  1.00 26.47           N  
ATOM    111  CA  PRO A   8     -31.284  37.549 -40.593  1.00 26.47           C  
ATOM    112  HA  PRO A   8     -30.857  37.071 -41.475  1.00 26.47           H  
ATOM    113  C   PRO A   8     -30.536  37.053 -39.352  1.00 26.47           C  
ATOM    114  CB  PRO A   8     -31.249  39.067 -40.774  1.00 26.47           C  
ATOM    115  HB2 PRO A   8     -31.265  39.305 -41.837  1.00 26.47           H  
ATOM    116  HB3 PRO A   8     -30.380  39.519 -40.295  1.00 26.47           H  
ATOM    117  O   PRO A   8     -31.101  37.007 -38.258  1.00 26.47           O  
ATOM    118  CG  PRO A   8     -32.556  39.532 -40.131  1.00 26.47           C  
ATOM    119  HG2 PRO A   8     -32.405  39.657 -39.058  1.00 26.47           H  
ATOM    120  HG3 PRO A   8     -32.920  40.458 -40.574  1.00 26.47           H  
ATOM    121  CD  PRO A   8     -33.521  38.372 -40.372  1.00 26.47           C  
ATOM    122  HD2 PRO A   8     -34.224  38.294 -39.543  1.00 26.47           H  
ATOM    123  HD3 PRO A   8     -34.054  38.520 -41.312  1.00 26.47           H  
ATOM    124  N   GLU A   9     -29.296  36.614 -39.565  1.00 28.03           N  
ATOM    125  H   GLU A   9     -28.908  36.693 -40.495  1.00 28.03           H  
ATOM    126  CA  GLU A   9     -28.512  35.864 -38.587  1.00 28.03           C  
ATOM    127  HA  GLU A   9     -28.964  34.874 -38.544  1.00 28.03           H  
ATOM    128  C   GLU A   9     -28.510  36.508 -37.183  1.00 28.03           C  
ATOM    129  CB  GLU A   9     -27.064  35.705 -39.064  1.00 28.03           C  
ATOM    130  HB2 GLU A   9     -26.671  36.681 -39.349  1.00 28.03           H  
ATOM    131  HB3 GLU A   9     -26.476  35.331 -38.226  1.00 28.03           H  
ATOM    132  O   GLU A   9     -28.393  37.732 -37.073  1.00 28.03           O  
ATOM    133  CG  GLU A   9     -26.908  34.715 -40.226  1.00 28.03           C  
ATOM    134  HG2 GLU A   9     -27.417  33.788 -39.963  1.00 28.03           H  
ATOM    135  HG3 GLU A   9     -27.386  35.128 -41.114  1.00 28.03           H  
ATOM    136  CD  GLU A   9     -25.428  34.421 -40.522  1.00 28.03           C  
ATOM    137  OE1 GLU A   9     -25.170  33.344 -41.101  1.00 28.03           O  
ATOM    138  OE2 GLU A   9     -24.576  35.263 -40.152  1.00 28.03           O  
ATOM    139  N   PRO A  10     -28.562  35.704 -36.097  1.00 33.59           N  
ATOM    140  CA  PRO A  10     -28.683  36.181 -34.709  1.00 33.59           C  
ATOM    141  HA  PRO A  10     -29.599  36.765 -34.624  1.00 33.59           H  
ATOM    142  C   PRO A  10     -27.509  37.037 -34.210  1.00 33.59           C  
ATOM    143  CB  PRO A  10     -28.794  34.918 -33.846  1.00 33.59           C  
ATOM    144  HB2 PRO A  10     -27.814  34.660 -33.445  1.00 33.59           H  
ATOM    145  HB3 PRO A  10     -29.514  35.048 -33.038  1.00 33.59           H  
ATOM    146  O   PRO A  10     -27.505  37.493 -33.064  1.00 33.59           O  
ATOM    147  CG  PRO A  10     -29.220  33.821 -34.810  1.00 33.59           C  
ATOM    148  HG2 PRO A  10     -30.305  33.833 -34.921  1.00 33.59           H  
ATOM    149  HG3 PRO A  10     -28.876  32.838 -34.487  1.00 33.59           H  
ATOM    150  CD  PRO A  10     -28.571  34.247 -36.115  1.00 33.59           C  
ATOM    151  HD2 PRO A  10     -29.163  33.826 -36.928  1.00 33.59           H  
ATOM    152  HD3 PRO A  10     -27.547  33.877 -36.161  1.00 33.59           H  
ATOM    153  N   THR A  11     -26.493  37.250 -35.046  1.00 32.79           N  
ATOM    154  H   THR A  11     -26.596  36.980 -36.013  1.00 32.79           H  
ATOM    155  CA  THR A  11     -25.243  37.897 -34.671  1.00 32.79           C  
ATOM    156  HA  THR A  11     -24.946  37.385 -33.755  1.00 32.79           H  
ATOM    157  C   THR A  11     -25.389  39.385 -34.340  1.00 32.79           C  
ATOM    158  CB  THR A  11     -24.142  37.657 -35.720  1.00 32.79           C  
ATOM    159  HB  THR A  11     -23.381  38.432 -35.636  1.00 32.79           H  
ATOM    160  O   THR A  11     -24.515  39.957 -33.687  1.00 32.79           O  
ATOM    161  CG2 THR A  11     -23.460  36.307 -35.525  1.00 32.79           C  
ATOM    162 HG21 THR A  11     -22.955  36.295 -34.559  1.00 32.79           H  
ATOM    163 HG22 THR A  11     -22.724  36.146 -36.312  1.00 32.79           H  
ATOM    164 HG23 THR A  11     -24.199  35.505 -35.550  1.00 32.79           H  
ATOM    165  OG1 THR A  11     -24.687  37.679 -37.020  1.00 32.79           O  
ATOM    166  HG1 THR A  11     -24.251  37.020 -37.565  1.00 32.79           H  
ATOM    167  N   SER A  12     -26.498  40.030 -34.722  1.00 35.75           N  
ATOM    168  H   SER A  12     -27.194  39.523 -35.249  1.00 35.75           H  
ATOM    169  CA  SER A  12     -26.701  41.465 -34.478  1.00 35.75           C  
ATOM    170  HA  SER A  12     -25.756  41.968 -34.684  1.00 35.75           H  
ATOM    171  C   SER A  12     -27.067  41.826 -33.035  1.00 35.75           C  
ATOM    172  CB  SER A  12     -27.727  42.045 -35.455  1.00 35.75           C  
ATOM    173  HB2 SER A  12     -27.727  43.132 -35.374  1.00 35.75           H  
ATOM    174  HB3 SER A  12     -27.443  41.774 -36.472  1.00 35.75           H  
ATOM    175  O   SER A  12     -26.879  42.981 -32.659  1.00 35.75           O  
ATOM    176  OG  SER A  12     -29.030  41.566 -35.196  1.00 35.75           O  
ATOM    177  HG  SER A  12     -29.399  42.020 -34.435  1.00 35.75           H  
ATOM    178  N   ILE A  13     -27.560  40.883 -32.219  1.00 36.17           N  
ATOM    179  H   ILE A  13     -27.696  39.951 -32.584  1.00 36.17           H  
ATOM    180  CA  ILE A  13     -27.856  41.133 -30.791  1.00 36.17           C  
ATOM    181  HA  ILE A  13     -28.331  42.109 -30.697  1.00 36.17           H  
ATOM    182  C   ILE A  13     -26.552  41.212 -29.976  1.00 36.17           C  
ATOM    183  CB  ILE A  13     -28.853  40.076 -30.240  1.00 36.17           C  
ATOM    184  HB  ILE A  13     -28.426  39.086 -30.397  1.00 36.17           H  
ATOM    185  O   ILE A  13     -26.448  42.009 -29.050  1.00 36.17           O  
ATOM    186  CG1 ILE A  13     -30.198  40.161 -31.007  1.00 36.17           C  
ATOM    187 HG12 ILE A  13     -30.637  41.147 -30.856  1.00 36.17           H  
ATOM    188 HG13 ILE A  13     -30.009  40.038 -32.074  1.00 36.17           H  
ATOM    189  CG2 ILE A  13     -29.090  40.261 -28.728  1.00 36.17           C  
ATOM    190 HG21 ILE A  13     -28.159  40.152 -28.172  1.00 36.17           H  
ATOM    191 HG22 ILE A  13     -29.772  39.501 -28.347  1.00 36.17           H  
ATOM    192 HG23 ILE A  13     -29.506  41.248 -28.523  1.00 36.17           H  
ATOM    193  CD1 ILE A  13     -31.236  39.100 -30.616  1.00 36.17           C  
ATOM    194 HD11 ILE A  13     -32.077  39.149 -31.308  1.00 36.17           H  
ATOM    195 HD12 ILE A  13     -31.613  39.282 -29.610  1.00 36.17           H  
ATOM    196 HD13 ILE A  13     -30.792  38.106 -30.669  1.00 36.17           H  
ATOM    197  N   ILE A  14     -25.526  40.448 -30.371  1.00 37.75           N  
ATOM    198  H   ILE A  14     -25.672  39.849 -31.170  1.00 37.75           H  
ATOM    199  CA  ILE A  14     -24.264  40.289 -29.625  1.00 37.75           C  
ATOM    200  HA  ILE A  14     -24.492  40.053 -28.585  1.00 37.75           H  
ATOM    201  C   ILE A  14     -23.415  41.562 -29.632  1.00 37.75           C  
ATOM    202  CB  ILE A  14     -23.449  39.130 -30.232  1.00 37.75           C  
ATOM    203  HB  ILE A  14     -23.229  39.408 -31.263  1.00 37.75           H  
ATOM    204  O   ILE A  14     -22.745  41.861 -28.653  1.00 37.75           O  
ATOM    205  CG1 ILE A  14     -24.238  37.803 -30.220  1.00 37.75           C  
ATOM    206 HG12 ILE A  14     -25.301  37.958 -30.402  1.00 37.75           H  
ATOM    207 HG13 ILE A  14     -24.117  37.290 -29.266  1.00 37.75           H  
ATOM    208  CG2 ILE A  14     -22.101  38.918 -29.513  1.00 37.75           C  
ATOM    209 HG21 ILE A  14     -21.558  38.061 -29.910  1.00 37.75           H  
ATOM    210 HG22 ILE A  14     -21.457  39.789 -29.631  1.00 37.75           H  
ATOM    211 HG23 ILE A  14     -22.268  38.756 -28.448  1.00 37.75           H  
ATOM    212  CD1 ILE A  14     -23.710  36.939 -31.352  1.00 37.75           C  
ATOM    213 HD11 ILE A  14     -22.637  36.774 -31.248  1.00 37.75           H  
ATOM    214 HD12 ILE A  14     -23.778  37.512 -32.277  1.00 37.75           H  
ATOM    215 HD13 ILE A  14     -24.278  36.012 -31.418  1.00 37.75           H  
ATOM    216  N   ARG A  15     -23.434  42.339 -30.722  1.00 34.65           N  
ATOM    217  H   ARG A  15     -24.063  42.078 -31.468  1.00 34.65           H  
ATOM    218  CA  ARG A  15     -22.502  43.469 -30.916  1.00 34.65           C  
ATOM    219  HA  ARG A  15     -21.535  43.177 -30.505  1.00 34.65           H  
ATOM    220  C   ARG A  15     -22.853  44.737 -30.120  1.00 34.65           C  
ATOM    221  CB  ARG A  15     -22.312  43.758 -32.415  1.00 34.65           C  
ATOM    222  HB2 ARG A  15     -23.283  43.943 -32.876  1.00 34.65           H  
ATOM    223  HB3 ARG A  15     -21.704  44.656 -32.528  1.00 34.65           H  
ATOM    224  O   ARG A  15     -22.287  45.788 -30.406  1.00 34.65           O  
ATOM    225  CG  ARG A  15     -21.593  42.621 -33.153  1.00 34.65           C  
ATOM    226  HG2 ARG A  15     -20.667  42.377 -32.633  1.00 34.65           H  
ATOM    227  HG3 ARG A  15     -22.232  41.739 -33.181  1.00 34.65           H  
ATOM    228  CD  ARG A  15     -21.268  43.070 -34.582  1.00 34.65           C  
ATOM    229  HD2 ARG A  15     -20.601  43.931 -34.531  1.00 34.65           H  
ATOM    230  HD3 ARG A  15     -22.196  43.363 -35.073  1.00 34.65           H  
ATOM    231  NE  ARG A  15     -20.623  41.995 -35.357  1.00 34.65           N  
ATOM    232  HE  ARG A  15     -20.446  41.133 -34.862  1.00 34.65           H  
ATOM    233  NH1 ARG A  15     -20.385  43.143 -37.330  1.00 34.65           N  
ATOM    234 HH11 ARG A  15     -20.742  43.966 -36.866  1.00 34.65           H  
ATOM    235 HH12 ARG A  15     -20.053  43.172 -38.284  1.00 34.65           H  
ATOM    236  NH2 ARG A  15     -19.705  41.022 -37.201  1.00 34.65           N  
ATOM    237 HH21 ARG A  15     -19.548  40.175 -36.674  1.00 34.65           H  
ATOM    238 HH22 ARG A  15     -19.408  41.061 -38.166  1.00 34.65           H  
ATOM    239  CZ  ARG A  15     -20.243  42.057 -36.621  1.00 34.65           C  
ATOM    240  N   GLY A  16     -23.816  44.675 -29.199  1.00 35.46           N  
ATOM    241  H   GLY A  16     -24.201  43.768 -28.978  1.00 35.46           H  
ATOM    242  CA  GLY A  16     -24.288  45.840 -28.445  1.00 35.46           C  
ATOM    243  HA2 GLY A  16     -23.877  46.759 -28.862  1.00 35.46           H  
ATOM    244  HA3 GLY A  16     -25.372  45.885 -28.542  1.00 35.46           H  
ATOM    245  C   GLY A  16     -23.978  45.846 -26.946  1.00 35.46           C  
ATOM    246  O   GLY A  16     -24.002  46.914 -26.356  1.00 35.46           O  
ATOM    247  N   LEU A  17     -23.709  44.710 -26.307  1.00 39.16           N  
ATOM    248  H   LEU A  17     -23.545  43.857 -26.823  1.00 39.16           H  
ATOM    249  CA  LEU A  17     -23.719  44.646 -24.839  1.00 39.16           C  
ATOM    250  HA  LEU A  17     -24.588  45.203 -24.490  1.00 39.16           H  
ATOM    251  C   LEU A  17     -22.450  45.295 -24.226  1.00 39.16           C  
ATOM    252  CB  LEU A  17     -23.907  43.180 -24.405  1.00 39.16           C  
ATOM    253  HB2 LEU A  17     -23.105  42.588 -24.848  1.00 39.16           H  
ATOM    254  HB3 LEU A  17     -23.800  43.116 -23.322  1.00 39.16           H  
ATOM    255  O   LEU A  17     -21.351  44.868 -24.577  1.00 39.16           O  
ATOM    256  CG  LEU A  17     -25.270  42.577 -24.808  1.00 39.16           C  
ATOM    257  HG  LEU A  17     -25.471  42.786 -25.858  1.00 39.16           H  
ATOM    258  CD1 LEU A  17     -25.250  41.057 -24.641  1.00 39.16           C  
ATOM    259 HD11 LEU A  17     -24.461  40.630 -25.260  1.00 39.16           H  
ATOM    260 HD12 LEU A  17     -26.210  40.638 -24.941  1.00 39.16           H  
ATOM    261 HD13 LEU A  17     -25.058  40.806 -23.598  1.00 39.16           H  
ATOM    262  CD2 LEU A  17     -26.422  43.134 -23.968  1.00 39.16           C  
ATOM    263 HD21 LEU A  17     -26.516  44.210 -24.117  1.00 39.16           H  
ATOM    264 HD22 LEU A  17     -26.238  42.936 -22.912  1.00 39.16           H  
ATOM    265 HD23 LEU A  17     -27.359  42.659 -24.258  1.00 39.16           H  
ATOM    266  N   PRO A  18     -22.566  46.313 -23.342  1.00 35.24           N  
ATOM    267  CA  PRO A  18     -21.421  46.914 -22.647  1.00 35.24           C  
ATOM    268  HA  PRO A  18     -20.613  47.083 -23.359  1.00 35.24           H  
ATOM    269  C   PRO A  18     -20.878  46.021 -21.514  1.00 35.24           C  
ATOM    270  CB  PRO A  18     -21.923  48.271 -22.138  1.00 35.24           C  
ATOM    271  HB2 PRO A  18     -21.781  49.021 -22.916  1.00 35.24           H  
ATOM    272  HB3 PRO A  18     -21.426  48.580 -21.219  1.00 35.24           H  
ATOM    273  O   PRO A  18     -21.613  45.212 -20.956  1.00 35.24           O  
ATOM    274  CG  PRO A  18     -23.418  48.041 -21.928  1.00 35.24           C  
ATOM    275  HG2 PRO A  18     -23.578  47.585 -20.951  1.00 35.24           H  
ATOM    276  HG3 PRO A  18     -23.989  48.966 -22.015  1.00 35.24           H  
ATOM    277  CD  PRO A  18     -23.789  47.038 -23.017  1.00 35.24           C  
ATOM    278  HD2 PRO A  18     -24.563  46.365 -22.650  1.00 35.24           H  
ATOM    279  HD3 PRO A  18     -24.139  47.576 -23.898  1.00 35.24           H  
ATOM    280  N   GLU A  19     -19.599  46.199 -21.155  1.00 40.63           N  
ATOM    281  H   GLU A  19     -19.055  46.888 -21.654  1.00 40.63           H  
ATOM    282  CA  GLU A  19     -18.839  45.344 -20.214  1.00 40.63           C  
ATOM    283  HA  GLU A  19     -18.844  44.319 -20.584  1.00 40.63           H  
ATOM    284  C   GLU A  19     -19.412  45.270 -18.789  1.00 40.63           C  
ATOM    285  CB  GLU A  19     -17.373  45.823 -20.150  1.00 40.63           C  
ATOM    286  HB2 GLU A  19     -17.358  46.909 -20.058  1.00 40.63           H  
ATOM    287  HB3 GLU A  19     -16.894  45.395 -19.270  1.00 40.63           H  
ATOM    288  O   GLU A  19     -19.272  44.241 -18.137  1.00 40.63           O  
ATOM    289  CG  GLU A  19     -16.571  45.380 -21.385  1.00 40.63           C  
ATOM    290  HG2 GLU A  19     -16.595  44.291 -21.438  1.00 40.63           H  
ATOM    291  HG3 GLU A  19     -17.065  45.763 -22.278  1.00 40.63           H  
ATOM    292  CD  GLU A  19     -15.109  45.861 -21.393  1.00 40.63           C  
ATOM    293  OE1 GLU A  19     -14.302  45.201 -22.092  1.00 40.63           O  
ATOM    294  OE2 GLU A  19     -14.829  46.925 -20.801  1.00 40.63           O  
ATOM    295  N   ASN A  20     -20.127  46.298 -18.322  1.00 39.62           N  
ATOM    296  H   ASN A  20     -20.212  47.115 -18.910  1.00 39.62           H  
ATOM    297  CA  ASN A  20     -20.690  46.342 -16.964  1.00 39.62           C  
ATOM    298  HA  ASN A  20     -20.057  45.731 -16.320  1.00 39.62           H  
ATOM    299  C   ASN A  20     -22.086  45.702 -16.864  1.00 39.62           C  
ATOM    300  CB  ASN A  20     -20.622  47.783 -16.426  1.00 39.62           C  
ATOM    301  HB2 ASN A  20     -21.123  48.461 -17.117  1.00 39.62           H  
ATOM    302  HB3 ASN A  20     -21.132  47.835 -15.464  1.00 39.62           H  
ATOM    303  O   ASN A  20     -22.916  46.124 -16.059  1.00 39.62           O  
ATOM    304  CG  ASN A  20     -19.198  48.252 -16.190  1.00 39.62           C  
ATOM    305  ND2 ASN A  20     -18.994  49.532 -15.998  1.00 39.62           N  
ATOM    306 HD21 ASN A  20     -19.764  50.181 -15.923  1.00 39.62           H  
ATOM    307 HD22 ASN A  20     -18.035  49.785 -15.806  1.00 39.62           H  
ATOM    308  OD1 ASN A  20     -18.250  47.492 -16.170  1.00 39.62           O  
ATOM    309  N   PHE A  21     -22.373  44.712 -17.712  1.00 37.56           N  
ATOM    310  H   PHE A  21     -21.631  44.372 -18.306  1.00 37.56           H  
ATOM    311  CA  PHE A  21     -23.646  44.002 -17.704  1.00 37.56           C  
ATOM    312  HA  PHE A  21     -24.437  44.749 -17.636  1.00 37.56           H  
ATOM    313  C   PHE A  21     -23.707  43.052 -16.494  1.00 37.56           C  
ATOM    314  CB  PHE A  21     -23.838  43.259 -19.034  1.00 37.56           C  
ATOM    315  HB2 PHE A  21     -23.331  43.807 -19.829  1.00 37.56           H  
ATOM    316  HB3 PHE A  21     -23.376  42.273 -18.986  1.00 37.56           H  
ATOM    317  O   PHE A  21     -22.881  42.140 -16.412  1.00 37.56           O  
ATOM    318  CG  PHE A  21     -25.289  43.135 -19.438  1.00 37.56           C  
ATOM    319  CD1 PHE A  21     -26.024  41.983 -19.115  1.00 37.56           C  
ATOM    320  HD1 PHE A  21     -25.557  41.185 -18.556  1.00 37.56           H  
ATOM    321  CD2 PHE A  21     -25.913  44.203 -20.108  1.00 37.56           C  
ATOM    322  HD2 PHE A  21     -25.349  45.096 -20.332  1.00 37.56           H  
ATOM    323  CE1 PHE A  21     -27.377  41.891 -19.479  1.00 37.56           C  
ATOM    324  HE1 PHE A  21     -27.940  41.013 -19.198  1.00 37.56           H  
ATOM    325  CE2 PHE A  21     -27.271  44.117 -20.462  1.00 37.56           C  
ATOM    326  HE2 PHE A  21     -27.756  44.947 -20.954  1.00 37.56           H  
ATOM    327  CZ  PHE A  21     -28.002  42.958 -20.149  1.00 37.56           C  
ATOM    328  HZ  PHE A  21     -29.053  42.904 -20.391  1.00 37.56           H  
ATOM    329  N   PRO A  22     -24.656  43.215 -15.554  1.00 41.31           N  
ATOM    330  CA  PRO A  22     -24.745  42.336 -14.391  1.00 41.31           C  
ATOM    331  HA  PRO A  22     -23.814  42.408 -13.829  1.00 41.31           H  
ATOM    332  C   PRO A  22     -24.979  40.883 -14.826  1.00 41.31           C  
ATOM    333  CB  PRO A  22     -25.891  42.885 -13.532  1.00 41.31           C  
ATOM    334  HB2 PRO A  22     -25.660  42.827 -12.468  1.00 41.31           H  
ATOM    335  HB3 PRO A  22     -26.813  42.344 -13.745  1.00 41.31           H  
ATOM    336  O   PRO A  22     -25.886  40.609 -15.620  1.00 41.31           O  
ATOM    337  CG  PRO A  22     -26.039  44.334 -13.997  1.00 41.31           C  
ATOM    338  HG2 PRO A  22     -25.329  44.963 -13.460  1.00 41.31           H  
ATOM    339  HG3 PRO A  22     -27.056  44.702 -13.862  1.00 41.31           H  
ATOM    340  CD  PRO A  22     -25.649  44.272 -15.469  1.00 41.31           C  
ATOM    341  HD2 PRO A  22     -26.516  44.003 -16.073  1.00 41.31           H  
ATOM    342  HD3 PRO A  22     -25.257  45.241 -15.778  1.00 41.31           H  
ATOM    343  N   ALA A  23     -24.167  39.953 -14.312  1.00 40.74           N  
ATOM    344  H   ALA A  23     -23.442  40.249 -13.674  1.00 40.74           H  
ATOM    345  CA  ALA A  23     -24.237  38.527 -14.648  1.00 40.74           C  
ATOM    346  HA  ALA A  23     -24.025  38.404 -15.710  1.00 40.74           H  
ATOM    347  C   ALA A  23     -25.634  37.939 -14.391  1.00 40.74           C  
ATOM    348  CB  ALA A  23     -23.164  37.784 -13.843  1.00 40.74           C  
ATOM    349  HB1 ALA A  23     -23.275  38.004 -12.781  1.00 40.74           H  
ATOM    350  HB2 ALA A  23     -22.172  38.088 -14.177  1.00 40.74           H  
ATOM    351  HB3 ALA A  23     -23.278  36.709 -13.988  1.00 40.74           H  
ATOM    352  O   ALA A  23     -26.120  37.146 -15.191  1.00 40.74           O  
ATOM    353  N   ASP A  24     -26.313  38.418 -13.353  1.00 39.98           N  
ATOM    354  H   ASP A  24     -25.782  38.883 -12.631  1.00 39.98           H  
ATOM    355  CA  ASP A  24     -27.651  37.977 -12.963  1.00 39.98           C  
ATOM    356  HA  ASP A  24     -27.633  36.896 -12.828  1.00 39.98           H  
ATOM    357  C   ASP A  24     -28.693  38.319 -14.044  1.00 39.98           C  
ATOM    358  CB  ASP A  24     -28.033  38.625 -11.616  1.00 39.98           C  
ATOM    359  HB2 ASP A  24     -28.859  38.063 -11.181  1.00 39.98           H  
ATOM    360  HB3 ASP A  24     -28.392  39.636 -11.814  1.00 39.98           H  
ATOM    361  O   ASP A  24     -29.572  37.516 -14.349  1.00 39.98           O  
ATOM    362  CG  ASP A  24     -26.893  38.723 -10.586  1.00 39.98           C  
ATOM    363  OD1 ASP A  24     -25.922  37.937 -10.674  1.00 39.98           O  
ATOM    364  OD2 ASP A  24     -26.961  39.661  -9.767  1.00 39.98           O  
ATOM    365  N   VAL A  25     -28.553  39.478 -14.703  1.00 41.63           N  
ATOM    366  H   VAL A  25     -27.757  40.052 -14.462  1.00 41.63           H  
ATOM    367  CA  VAL A  25     -29.411  39.894 -15.828  1.00 41.63           C  
ATOM    368  HA  VAL A  25     -30.442  39.637 -15.585  1.00 41.63           H  
ATOM    369  C   VAL A  25     -29.037  39.137 -17.104  1.00 41.63           C  
ATOM    370  CB  VAL A  25     -29.343  41.420 -16.058  1.00 41.63           C  
ATOM    371  HB  VAL A  25     -28.324  41.698 -16.327  1.00 41.63           H  
ATOM    372  O   VAL A  25     -29.908  38.841 -17.920  1.00 41.63           O  
ATOM    373  CG1 VAL A  25     -30.288  41.884 -17.179  1.00 41.63           C  
ATOM    374 HG11 VAL A  25     -30.004  41.441 -18.134  1.00 41.63           H  
ATOM    375 HG12 VAL A  25     -31.312  41.596 -16.944  1.00 41.63           H  
ATOM    376 HG13 VAL A  25     -30.234  42.968 -17.280  1.00 41.63           H  
ATOM    377  CG2 VAL A  25     -29.747  42.198 -14.798  1.00 41.63           C  
ATOM    378 HG21 VAL A  25     -29.094  41.944 -13.962  1.00 41.63           H  
ATOM    379 HG22 VAL A  25     -30.772  41.956 -14.520  1.00 41.63           H  
ATOM    380 HG23 VAL A  25     -29.666  43.270 -14.979  1.00 41.63           H  
ATOM    381  N   LEU A  26     -27.758  38.787 -17.290  1.00 44.00           N  
ATOM    382  H   LEU A  26     -27.090  39.039 -16.576  1.00 44.00           H  
ATOM    383  CA  LEU A  26     -27.322  37.937 -18.402  1.00 44.00           C  
ATOM    384  HA  LEU A  26     -27.721  38.364 -19.322  1.00 44.00           H  
ATOM    385  C   LEU A  26     -27.886  36.518 -18.267  1.00 44.00           C  
ATOM    386  CB  LEU A  26     -25.784  37.918 -18.478  1.00 44.00           C  
ATOM    387  HB2 LEU A  26     -25.405  38.939 -18.449  1.00 44.00           H  
ATOM    388  HB3 LEU A  26     -25.401  37.400 -17.599  1.00 44.00           H  
ATOM    389  O   LEU A  26     -28.385  35.974 -19.249  1.00 44.00           O  
ATOM    390  CG  LEU A  26     -25.234  37.214 -19.732  1.00 44.00           C  
ATOM    391  HG  LEU A  26     -25.685  36.227 -19.833  1.00 44.00           H  
ATOM    392  CD1 LEU A  26     -25.506  38.013 -21.012  1.00 44.00           C  
ATOM    393 HD11 LEU A  26     -25.100  39.019 -20.912  1.00 44.00           H  
ATOM    394 HD12 LEU A  26     -26.580  38.073 -21.188  1.00 44.00           H  
ATOM    395 HD13 LEU A  26     -25.041  37.518 -21.864  1.00 44.00           H  
ATOM    396  CD2 LEU A  26     -23.723  37.022 -19.601  1.00 44.00           C  
ATOM    397 HD21 LEU A  26     -23.237  37.991 -19.489  1.00 44.00           H  
ATOM    398 HD22 LEU A  26     -23.513  36.419 -18.718  1.00 44.00           H  
ATOM    399 HD23 LEU A  26     -23.331  36.518 -20.485  1.00 44.00           H  
ATOM    400  N   ASP A  27     -27.846  35.940 -17.068  1.00 45.58           N  
ATOM    401  H   ASP A  27     -27.386  36.425 -16.311  1.00 45.58           H  
ATOM    402  CA  ASP A  27     -28.433  34.634 -16.773  1.00 45.58           C  
ATOM    403  HA  ASP A  27     -28.092  33.922 -17.524  1.00 45.58           H  
ATOM    404  C   ASP A  27     -29.963  34.676 -16.894  1.00 45.58           C  
ATOM    405  CB  ASP A  27     -27.955  34.130 -15.399  1.00 45.58           C  
ATOM    406  HB2 ASP A  27     -27.981  34.948 -14.679  1.00 45.58           H  
ATOM    407  HB3 ASP A  27     -28.647  33.362 -15.056  1.00 45.58           H  
ATOM    408  O   ASP A  27     -30.540  33.784 -17.517  1.00 45.58           O  
ATOM    409  CG  ASP A  27     -26.548  33.498 -15.432  1.00 45.58           C  
ATOM    410  OD1 ASP A  27     -26.111  33.021 -16.516  1.00 45.58           O  
ATOM    411  OD2 ASP A  27     -25.929  33.381 -14.355  1.00 45.58           O  
ATOM    412  N   LEU A  28     -30.609  35.762 -16.451  1.00 43.45           N  
ATOM    413  H   LEU A  28     -30.099  36.420 -15.879  1.00 43.45           H  
ATOM    414  CA  LEU A  28     -32.041  35.995 -16.661  1.00 43.45           C  
ATOM    415  HA  LEU A  28     -32.578  35.141 -16.249  1.00 43.45           H  
ATOM    416  C   LEU A  28     -32.393  36.094 -18.156  1.00 43.45           C  
ATOM    417  CB  LEU A  28     -32.456  37.267 -15.899  1.00 43.45           C  
ATOM    418  HB2 LEU A  28     -32.066  38.133 -16.435  1.00 43.45           H  
ATOM    419  HB3 LEU A  28     -32.002  37.259 -14.908  1.00 43.45           H  
ATOM    420  O   LEU A  28     -33.331  35.448 -18.612  1.00 43.45           O  
ATOM    421  CG  LEU A  28     -33.974  37.427 -15.714  1.00 43.45           C  
ATOM    422  HG  LEU A  28     -34.490  37.204 -16.648  1.00 43.45           H  
ATOM    423  CD1 LEU A  28     -34.499  36.507 -14.610  1.00 43.45           C  
ATOM    424 HD11 LEU A  28     -35.572  36.656 -14.487  1.00 43.45           H  
ATOM    425 HD12 LEU A  28     -34.322  35.464 -14.872  1.00 43.45           H  
ATOM    426 HD13 LEU A  28     -34.000  36.729 -13.667  1.00 43.45           H  
ATOM    427  CD2 LEU A  28     -34.288  38.870 -15.322  1.00 43.45           C  
ATOM    428 HD21 LEU A  28     -34.018  39.544 -16.135  1.00 43.45           H  
ATOM    429 HD22 LEU A  28     -35.353  38.973 -15.111  1.00 43.45           H  
ATOM    430 HD23 LEU A  28     -33.730  39.141 -14.426  1.00 43.45           H  
ATOM    431  N   LEU A  29     -31.618  36.833 -18.959  1.00 42.19           N  
ATOM    432  H   LEU A  29     -30.875  37.366 -18.530  1.00 42.19           H  
ATOM    433  CA  LEU A  29     -31.794  36.905 -20.416  1.00 42.19           C  
ATOM    434  HA  LEU A  29     -32.832  37.163 -20.628  1.00 42.19           H  
ATOM    435  C   LEU A  29     -31.528  35.560 -21.099  1.00 42.19           C  
ATOM    436  CB  LEU A  29     -30.859  37.972 -21.013  1.00 42.19           C  
ATOM    437  HB2 LEU A  29     -30.723  37.767 -22.075  1.00 42.19           H  
ATOM    438  HB3 LEU A  29     -29.883  37.881 -20.538  1.00 42.19           H  
ATOM    439  O   LEU A  29     -32.196  35.232 -22.080  1.00 42.19           O  
ATOM    440  CG  LEU A  29     -31.361  39.418 -20.874  1.00 42.19           C  
ATOM    441  HG  LEU A  29     -31.612  39.633 -19.836  1.00 42.19           H  
ATOM    442  CD1 LEU A  29     -30.253  40.367 -21.329  1.00 42.19           C  
ATOM    443 HD11 LEU A  29     -29.367  40.194 -20.719  1.00 42.19           H  
ATOM    444 HD12 LEU A  29     -30.009  40.195 -22.377  1.00 42.19           H  
ATOM    445 HD13 LEU A  29     -30.584  41.396 -21.191  1.00 42.19           H  
ATOM    446  CD2 LEU A  29     -32.582  39.695 -21.758  1.00 42.19           C  
ATOM    447 HD21 LEU A  29     -32.363  39.454 -22.798  1.00 42.19           H  
ATOM    448 HD22 LEU A  29     -32.859  40.746 -21.675  1.00 42.19           H  
ATOM    449 HD23 LEU A  29     -33.429  39.101 -21.416  1.00 42.19           H  
ATOM    450  N   ILE A  30     -30.572  34.773 -20.601  1.00 46.40           N  
ATOM    451  H   ILE A  30     -30.039  35.123 -19.817  1.00 46.40           H  
ATOM    452  CA  ILE A  30     -30.301  33.411 -21.072  1.00 46.40           C  
ATOM    453  HA  ILE A  30     -30.201  33.433 -22.157  1.00 46.40           H  
ATOM    454  C   ILE A  30     -31.489  32.498 -20.754  1.00 46.40           C  
ATOM    455  CB  ILE A  30     -28.974  32.890 -20.470  1.00 46.40           C  
ATOM    456  HB  ILE A  30     -28.943  33.161 -19.415  1.00 46.40           H  
ATOM    457  O   ILE A  30     -31.871  31.696 -21.606  1.00 46.40           O  
ATOM    458  CG1 ILE A  30     -27.769  33.549 -21.181  1.00 46.40           C  
ATOM    459 HG12 ILE A  30     -27.950  34.618 -21.295  1.00 46.40           H  
ATOM    460 HG13 ILE A  30     -27.669  33.138 -22.186  1.00 46.40           H  
ATOM    461  CG2 ILE A  30     -28.861  31.355 -20.557  1.00 46.40           C  
ATOM    462 HG21 ILE A  30     -29.621  30.918 -19.909  1.00 46.40           H  
ATOM    463 HG22 ILE A  30     -27.890  31.033 -20.183  1.00 46.40           H  
ATOM    464 HG23 ILE A  30     -29.015  31.024 -21.584  1.00 46.40           H  
ATOM    465  CD1 ILE A  30     -26.438  33.375 -20.435  1.00 46.40           C  
ATOM    466 HD11 ILE A  30     -26.127  32.330 -20.428  1.00 46.40           H  
ATOM    467 HD12 ILE A  30     -26.536  33.733 -19.410  1.00 46.40           H  
ATOM    468 HD13 ILE A  30     -25.668  33.960 -20.938  1.00 46.40           H  
ATOM    469  N   ASP A  31     -32.093  32.621 -19.575  1.00 44.00           N  
ATOM    470  H   ASP A  31     -31.697  33.246 -18.887  1.00 44.00           H  
ATOM    471  CA  ASP A  31     -33.263  31.840 -19.179  1.00 44.00           C  
ATOM    472  HA  ASP A  31     -33.098  30.803 -19.472  1.00 44.00           H  
ATOM    473  C   ASP A  31     -34.528  32.264 -19.936  1.00 44.00           C  
ATOM    474  CB  ASP A  31     -33.429  31.875 -17.651  1.00 44.00           C  
ATOM    475  HB2 ASP A  31     -33.273  32.889 -17.283  1.00 44.00           H  
ATOM    476  HB3 ASP A  31     -34.452  31.585 -17.410  1.00 44.00           H  
ATOM    477  O   ASP A  31     -35.267  31.393 -20.405  1.00 44.00           O  
ATOM    478  CG  ASP A  31     -32.487  30.895 -16.931  1.00 44.00           C  
ATOM    479  OD1 ASP A  31     -31.952  29.962 -17.597  1.00 44.00           O  
ATOM    480  OD2 ASP A  31     -32.370  30.991 -15.694  1.00 44.00           O  
ATOM    481  N   VAL A  32     -34.721  33.562 -20.197  1.00 41.41           N  
ATOM    482  H   VAL A  32     -34.127  34.226 -19.721  1.00 41.41           H  
ATOM    483  CA  VAL A  32     -35.748  34.079 -21.124  1.00 41.41           C  
ATOM    484  HA  VAL A  32     -36.726  33.722 -20.802  1.00 41.41           H  
ATOM    485  C   VAL A  32     -35.505  33.552 -22.547  1.00 41.41           C  
ATOM    486  CB  VAL A  32     -35.812  35.620 -21.080  1.00 41.41           C  
ATOM    487  HB  VAL A  32     -34.813  36.026 -21.237  1.00 41.41           H  
ATOM    488  O   VAL A  32     -36.417  33.062 -23.210  1.00 41.41           O  
ATOM    489  CG1 VAL A  32     -36.743  36.193 -22.158  1.00 41.41           C  
ATOM    490 HG11 VAL A  32     -36.338  36.003 -23.152  1.00 41.41           H  
ATOM    491 HG12 VAL A  32     -37.732  35.741 -22.076  1.00 41.41           H  
ATOM    492 HG13 VAL A  32     -36.834  37.272 -22.029  1.00 41.41           H  
ATOM    493  CG2 VAL A  32     -36.349  36.115 -19.729  1.00 41.41           C  
ATOM    494 HG21 VAL A  32     -35.777  35.696 -18.902  1.00 41.41           H  
ATOM    495 HG22 VAL A  32     -37.390  35.816 -19.605  1.00 41.41           H  
ATOM    496 HG23 VAL A  32     -36.281  37.202 -19.676  1.00 41.41           H  
ATOM    497  N   ALA A  33     -34.258  33.551 -23.027  1.00 42.03           N  
ATOM    498  H   ALA A  33     -33.534  33.990 -22.476  1.00 42.03           H  
ATOM    499  CA  ALA A  33     -33.912  33.027 -24.351  1.00 42.03           C  
ATOM    500  HA  ALA A  33     -34.570  33.496 -25.083  1.00 42.03           H  
ATOM    501  C   ALA A  33     -34.116  31.503 -24.469  1.00 42.03           C  
ATOM    502  CB  ALA A  33     -32.469  33.428 -24.677  1.00 42.03           C  
ATOM    503  HB1 ALA A  33     -31.789  33.021 -23.929  1.00 42.03           H  
ATOM    504  HB2 ALA A  33     -32.191  33.044 -25.659  1.00 42.03           H  
ATOM    505  HB3 ALA A  33     -32.382  34.515 -24.682  1.00 42.03           H  
ATOM    506  O   ALA A  33     -34.514  31.017 -25.534  1.00 42.03           O  
ATOM    507  N   ARG A  34     -33.869  30.741 -23.390  1.00 43.52           N  
ATOM    508  H   ARG A  34     -33.498  31.209 -22.575  1.00 43.52           H  
ATOM    509  CA  ARG A  34     -34.162  29.298 -23.303  1.00 43.52           C  
ATOM    510  HA  ARG A  34     -33.759  28.787 -24.177  1.00 43.52           H  
ATOM    511  C   ARG A  34     -35.663  29.033 -23.309  1.00 43.52           C  
ATOM    512  CB  ARG A  34     -33.569  28.691 -22.022  1.00 43.52           C  
ATOM    513  HB2 ARG A  34     -34.049  27.730 -21.835  1.00 43.52           H  
ATOM    514  HB3 ARG A  34     -33.809  29.345 -21.184  1.00 43.52           H  
ATOM    515  O   ARG A  34     -36.103  28.136 -24.024  1.00 43.52           O  
ATOM    516  CG  ARG A  34     -32.056  28.448 -22.068  1.00 43.52           C  
ATOM    517  HG2 ARG A  34     -31.823  27.678 -22.803  1.00 43.52           H  
ATOM    518  HG3 ARG A  34     -31.539  29.367 -22.343  1.00 43.52           H  
ATOM    519  CD  ARG A  34     -31.610  27.996 -20.672  1.00 43.52           C  
ATOM    520  HD2 ARG A  34     -31.953  26.977 -20.490  1.00 43.52           H  
ATOM    521  HD3 ARG A  34     -32.082  28.649 -19.937  1.00 43.52           H  
ATOM    522  NE  ARG A  34     -30.151  28.080 -20.494  1.00 43.52           N  
ATOM    523  HE  ARG A  34     -29.600  28.275 -21.317  1.00 43.52           H  
ATOM    524  NH1 ARG A  34     -30.176  28.036 -18.183  1.00 43.52           N  
ATOM    525 HH11 ARG A  34     -31.085  28.475 -18.151  1.00 43.52           H  
ATOM    526 HH12 ARG A  34     -29.707  28.230 -17.310  1.00 43.52           H  
ATOM    527  NH2 ARG A  34     -28.257  28.313 -19.248  1.00 43.52           N  
ATOM    528 HH21 ARG A  34     -27.780  28.659 -20.069  1.00 43.52           H  
ATOM    529 HH22 ARG A  34     -27.894  28.547 -18.336  1.00 43.52           H  
ATOM    530  CZ  ARG A  34     -29.545  28.128 -19.316  1.00 43.52           C  
ATOM    531  N   SER A  35     -36.436  29.805 -22.546  1.00 40.98           N  
ATOM    532  H   SER A  35     -36.001  30.528 -21.990  1.00 40.98           H  
ATOM    533  CA  SER A  35     -37.895  29.656 -22.465  1.00 40.98           C  
ATOM    534  HA  SER A  35     -38.116  28.596 -22.336  1.00 40.98           H  
ATOM    535  C   SER A  35     -38.603  30.064 -23.764  1.00 40.98           C  
ATOM    536  CB  SER A  35     -38.466  30.365 -21.229  1.00 40.98           C  
ATOM    537  HB2 SER A  35     -38.284  29.745 -20.351  1.00 40.98           H  
ATOM    538  HB3 SER A  35     -39.543  30.483 -21.345  1.00 40.98           H  
ATOM    539  O   SER A  35     -39.602  29.448 -24.122  1.00 40.98           O  
ATOM    540  OG  SER A  35     -37.878  31.623 -21.007  1.00 40.98           O  
ATOM    541  HG  SER A  35     -37.002  31.520 -20.626  1.00 40.98           H  
ATOM    542  N   LEU A  36     -38.021  30.977 -24.552  1.00 35.50           N  
ATOM    543  H   LEU A  36     -37.290  31.541 -24.142  1.00 35.50           H  
ATOM    544  CA  LEU A  36     -38.468  31.302 -25.916  1.00 35.50           C  
ATOM    545  HA  LEU A  36     -39.553  31.203 -25.945  1.00 35.50           H  
ATOM    546  C   LEU A  36     -37.952  30.335 -27.010  1.00 35.50           C  
ATOM    547  CB  LEU A  36     -38.121  32.773 -26.220  1.00 35.50           C  
ATOM    548  HB2 LEU A  36     -37.047  32.904 -26.084  1.00 35.50           H  
ATOM    549  HB3 LEU A  36     -38.351  32.983 -27.265  1.00 35.50           H  
ATOM    550  O   LEU A  36     -38.226  30.536 -28.193  1.00 35.50           O  
ATOM    551  CG  LEU A  36     -38.867  33.808 -25.350  1.00 35.50           C  
ATOM    552  HG  LEU A  36     -38.699  33.602 -24.293  1.00 35.50           H  
ATOM    553  CD1 LEU A  36     -38.326  35.204 -25.662  1.00 35.50           C  
ATOM    554 HD11 LEU A  36     -38.821  35.934 -25.022  1.00 35.50           H  
ATOM    555 HD12 LEU A  36     -37.257  35.235 -25.453  1.00 35.50           H  
ATOM    556 HD13 LEU A  36     -38.507  35.457 -26.707  1.00 35.50           H  
ATOM    557  CD2 LEU A  36     -40.376  33.812 -25.608  1.00 35.50           C  
ATOM    558 HD21 LEU A  36     -40.814  32.869 -25.279  1.00 35.50           H  
ATOM    559 HD22 LEU A  36     -40.581  33.966 -26.667  1.00 35.50           H  
ATOM    560 HD23 LEU A  36     -40.840  34.611 -25.030  1.00 35.50           H  
ATOM    561  N   GLY A  37     -37.221  29.268 -26.656  1.00 37.64           N  
ATOM    562  H   GLY A  37     -37.031  29.136 -25.673  1.00 37.64           H  
ATOM    563  CA  GLY A  37     -36.866  28.178 -27.579  1.00 37.64           C  
ATOM    564  HA2 GLY A  37     -36.589  27.311 -26.979  1.00 37.64           H  
ATOM    565  HA3 GLY A  37     -37.746  27.915 -28.167  1.00 37.64           H  
ATOM    566  C   GLY A  37     -35.710  28.456 -28.553  1.00 37.64           C  
ATOM    567  O   GLY A  37     -35.603  27.788 -29.589  1.00 37.64           O  
ATOM    568  N   LEU A  38     -34.824  29.415 -28.260  1.00 32.55           N  
ATOM    569  H   LEU A  38     -34.934  29.921 -27.393  1.00 32.55           H  
ATOM    570  CA  LEU A  38     -33.683  29.735 -29.129  1.00 32.55           C  
ATOM    571  HA  LEU A  38     -34.051  29.728 -30.154  1.00 32.55           H  
ATOM    572  C   LEU A  38     -32.571  28.664 -29.057  1.00 32.55           C  
ATOM    573  CB  LEU A  38     -33.171  31.156 -28.825  1.00 32.55           C  
ATOM    574  HB2 LEU A  38     -32.979  31.228 -27.754  1.00 32.55           H  
ATOM    575  HB3 LEU A  38     -32.223  31.312 -29.338  1.00 32.55           H  
ATOM    576  O   LEU A  38     -32.176  28.197 -27.989  1.00 32.55           O  
ATOM    577  CG  LEU A  38     -34.148  32.276 -29.242  1.00 32.55           C  
ATOM    578  HG  LEU A  38     -35.142  32.070 -28.844  1.00 32.55           H  
ATOM    579  CD1 LEU A  38     -33.673  33.613 -28.674  1.00 32.55           C  
ATOM    580 HD11 LEU A  38     -32.672  33.852 -29.034  1.00 32.55           H  
ATOM    581 HD12 LEU A  38     -34.365  34.404 -28.964  1.00 32.55           H  
ATOM    582 HD13 LEU A  38     -33.665  33.560 -27.586  1.00 32.55           H  
ATOM    583  CD2 LEU A  38     -34.236  32.420 -30.767  1.00 32.55           C  
ATOM    584 HD21 LEU A  38     -34.679  31.525 -31.203  1.00 32.55           H  
ATOM    585 HD22 LEU A  38     -34.887  33.261 -31.008  1.00 32.55           H  
ATOM    586 HD23 LEU A  38     -33.248  32.600 -31.190  1.00 32.55           H  
ATOM    587  N   ARG A  39     -32.040  28.263 -30.225  1.00 36.87           N  
ATOM    588  H   ARG A  39     -32.381  28.727 -31.055  1.00 36.87           H  
ATOM    589  CA  ARG A  39     -31.072  27.154 -30.373  1.00 36.87           C  
ATOM    590  HA  ARG A  39     -31.462  26.322 -29.787  1.00 36.87           H  
ATOM    591  C   ARG A  39     -29.689  27.493 -29.788  1.00 36.87           C  
ATOM    592  CB  ARG A  39     -30.964  26.709 -31.846  1.00 36.87           C  
ATOM    593  HB2 ARG A  39     -30.180  25.957 -31.923  1.00 36.87           H  
ATOM    594  HB3 ARG A  39     -30.672  27.565 -32.455  1.00 36.87           H  
ATOM    595  O   ARG A  39     -29.164  28.587 -29.982  1.00 36.87           O  
ATOM    596  CG  ARG A  39     -32.266  26.105 -32.403  1.00 36.87           C  
ATOM    597  HG2 ARG A  39     -32.563  25.255 -31.789  1.00 36.87           H  
ATOM    598  HG3 ARG A  39     -33.057  26.855 -32.367  1.00 36.87           H  
ATOM    599  CD  ARG A  39     -32.080  25.641 -33.855  1.00 36.87           C  
ATOM    600  HD2 ARG A  39     -31.339  24.841 -33.875  1.00 36.87           H  
ATOM    601  HD3 ARG A  39     -31.709  26.479 -34.445  1.00 36.87           H  
ATOM    602  NE  ARG A  39     -33.347  25.158 -34.440  1.00 36.87           N  
ATOM    603  HE  ARG A  39     -34.163  25.209 -33.848  1.00 36.87           H  
ATOM    604  NH1 ARG A  39     -32.540  24.578 -36.515  1.00 36.87           N  
ATOM    605 HH11 ARG A  39     -31.615  24.868 -36.231  1.00 36.87           H  
ATOM    606 HH12 ARG A  39     -32.696  24.214 -37.444  1.00 36.87           H  
ATOM    607  NH2 ARG A  39     -34.709  24.316 -36.060  1.00 36.87           N  
ATOM    608 HH21 ARG A  39     -34.846  23.952 -36.992  1.00 36.87           H  
ATOM    609 HH22 ARG A  39     -35.497  24.391 -35.434  1.00 36.87           H  
ATOM    610  CZ  ARG A  39     -33.524  24.688 -35.664  1.00 36.87           C  
ATOM    611  N   HIS A  40     -29.053  26.494 -29.166  1.00 41.62           N  
ATOM    612  H   HIS A  40     -29.585  25.643 -29.053  1.00 41.62           H  
ATOM    613  CA  HIS A  40     -27.818  26.589 -28.364  1.00 41.62           C  
ATOM    614  HA  HIS A  40     -28.056  27.176 -27.477  1.00 41.62           H  
ATOM    615  C   HIS A  40     -26.599  27.284 -29.010  1.00 41.62           C  
ATOM    616  CB  HIS A  40     -27.415  25.166 -27.917  1.00 41.62           C  
ATOM    617  HB2 HIS A  40     -26.344  25.024 -28.064  1.00 41.62           H  
ATOM    618  HB3 HIS A  40     -27.915  24.416 -28.531  1.00 41.62           H  
ATOM    619  O   HIS A  40     -25.710  27.727 -28.281  1.00 41.62           O  
ATOM    620  CG  HIS A  40     -27.698  24.885 -26.464  1.00 41.62           C  
ATOM    621  CD2 HIS A  40     -28.502  23.900 -25.953  1.00 41.62           C  
ATOM    622  HD2 HIS A  40     -29.074  23.181 -26.521  1.00 41.62           H  
ATOM    623  ND1 HIS A  40     -27.151  25.557 -25.394  1.00 41.62           N  
ATOM    624  HD1 HIS A  40     -26.538  26.359 -25.441  1.00 41.62           H  
ATOM    625  CE1 HIS A  40     -27.624  25.000 -24.267  1.00 41.62           C  
ATOM    626  HE1 HIS A  40     -27.393  25.323 -23.262  1.00 41.62           H  
ATOM    627  NE2 HIS A  40     -28.440  23.980 -24.561  1.00 41.62           N  
ATOM    628  N   GLY A  41     -26.538  27.397 -30.342  1.00 38.71           N  
ATOM    629  H   GLY A  41     -27.323  27.069 -30.886  1.00 38.71           H  
ATOM    630  CA  GLY A  41     -25.460  28.112 -31.039  1.00 38.71           C  
ATOM    631  HA2 GLY A  41     -24.498  27.672 -30.774  1.00 38.71           H  
ATOM    632  HA3 GLY A  41     -25.603  28.015 -32.115  1.00 38.71           H  
ATOM    633  C   GLY A  41     -25.414  29.607 -30.702  1.00 38.71           C  
ATOM    634  O   GLY A  41     -24.333  30.155 -30.497  1.00 38.71           O  
ATOM    635  N   THR A  42     -26.580  30.240 -30.537  1.00 32.18           N  
ATOM    636  H   THR A  42     -27.441  29.743 -30.720  1.00 32.18           H  
ATOM    637  CA  THR A  42     -26.707  31.673 -30.219  1.00 32.18           C  
ATOM    638  HA  THR A  42     -26.065  32.240 -30.893  1.00 32.18           H  
ATOM    639  C   THR A  42     -26.264  31.984 -28.784  1.00 32.18           C  
ATOM    640  CB  THR A  42     -28.160  32.126 -30.446  1.00 32.18           C  
ATOM    641  HB  THR A  42     -28.792  31.733 -29.649  1.00 32.18           H  
ATOM    642  O   THR A  42     -25.611  32.994 -28.536  1.00 32.18           O  
ATOM    643  CG2 THR A  42     -28.297  33.645 -30.490  1.00 32.18           C  
ATOM    644 HG21 THR A  42     -27.620  34.062 -31.236  1.00 32.18           H  
ATOM    645 HG22 THR A  42     -29.324  33.926 -30.721  1.00 32.18           H  
ATOM    646 HG23 THR A  42     -28.040  34.066 -29.518  1.00 32.18           H  
ATOM    647  OG1 THR A  42     -28.643  31.632 -31.679  1.00 32.18           O  
ATOM    648  HG1 THR A  42     -29.461  32.100 -31.861  1.00 32.18           H  
ATOM    649  N   LEU A  43     -26.521  31.063 -27.845  1.00 34.84           N  
ATOM    650  H   LEU A  43     -27.049  30.249 -28.122  1.00 34.84           H  
ATOM    651  CA  LEU A  43     -26.134  31.194 -26.432  1.00 34.84           C  
ATOM    652  HA  LEU A  43     -26.473  32.161 -26.060  1.00 34.84           H  
ATOM    653  C   LEU A  43     -24.610  31.159 -26.220  1.00 34.84           C  
ATOM    654  CB  LEU A  43     -26.808  30.070 -25.617  1.00 34.84           C  
ATOM    655  HB2 LEU A  43     -26.544  29.112 -26.065  1.00 34.84           H  
ATOM    656  HB3 LEU A  43     -26.396  30.086 -24.608  1.00 34.84           H  
ATOM    657  O   LEU A  43     -24.104  31.789 -25.295  1.00 34.84           O  
ATOM    658  CG  LEU A  43     -28.342  30.167 -25.507  1.00 34.84           C  
ATOM    659  HG  LEU A  43     -28.778  30.231 -26.504  1.00 34.84           H  
ATOM    660  CD1 LEU A  43     -28.885  28.908 -24.826  1.00 34.84           C  
ATOM    661 HD11 LEU A  43     -28.633  28.022 -25.409  1.00 34.84           H  
ATOM    662 HD12 LEU A  43     -29.971  28.976 -24.765  1.00 34.84           H  
ATOM    663 HD13 LEU A  43     -28.479  28.823 -23.818  1.00 34.84           H  
ATOM    664  CD2 LEU A  43     -28.776  31.379 -24.685  1.00 34.84           C  
ATOM    665 HD21 LEU A  43     -28.267  31.389 -23.721  1.00 34.84           H  
ATOM    666 HD22 LEU A  43     -29.853  31.356 -24.518  1.00 34.84           H  
ATOM    667 HD23 LEU A  43     -28.541  32.302 -25.214  1.00 34.84           H  
ATOM    668  N   ARG A  44     -23.854  30.444 -27.072  1.00 37.14           N  
ATOM    669  H   ARG A  44     -24.317  29.963 -27.829  1.00 37.14           H  
ATOM    670  CA  ARG A  44     -22.378  30.431 -26.993  1.00 37.14           C  
ATOM    671  HA  ARG A  44     -22.079  30.333 -25.949  1.00 37.14           H  
ATOM    672  C   ARG A  44     -21.759  31.750 -27.438  1.00 37.14           C  
ATOM    673  CB  ARG A  44     -21.773  29.276 -27.805  1.00 37.14           C  
ATOM    674  HB2 ARG A  44     -20.742  29.531 -28.052  1.00 37.14           H  
ATOM    675  HB3 ARG A  44     -22.320  29.147 -28.739  1.00 37.14           H  
ATOM    676  O   ARG A  44     -20.739  32.143 -26.881  1.00 37.14           O  
ATOM    677  CG  ARG A  44     -21.748  27.961 -27.017  1.00 37.14           C  
ATOM    678  HG2 ARG A  44     -22.770  27.611 -26.874  1.00 37.14           H  
ATOM    679  HG3 ARG A  44     -21.284  28.125 -26.045  1.00 37.14           H  
ATOM    680  CD  ARG A  44     -20.940  26.912 -27.789  1.00 37.14           C  
ATOM    681  HD2 ARG A  44     -19.905  27.247 -27.856  1.00 37.14           H  
ATOM    682  HD3 ARG A  44     -21.348  26.832 -28.797  1.00 37.14           H  
ATOM    683  NE  ARG A  44     -20.994  25.590 -27.137  1.00 37.14           N  
ATOM    684  HE  ARG A  44     -21.538  25.523 -26.288  1.00 37.14           H  
ATOM    685  NH1 ARG A  44     -19.682  24.463 -28.652  1.00 37.14           N  
ATOM    686 HH11 ARG A  44     -19.516  25.327 -29.148  1.00 37.14           H  
ATOM    687 HH12 ARG A  44     -19.250  23.611 -28.979  1.00 37.14           H  
ATOM    688  NH2 ARG A  44     -20.591  23.355 -26.942  1.00 37.14           N  
ATOM    689 HH21 ARG A  44     -20.152  22.514 -27.288  1.00 37.14           H  
ATOM    690 HH22 ARG A  44     -21.158  23.318 -26.107  1.00 37.14           H  
ATOM    691  CZ  ARG A  44     -20.423  24.481 -27.578  1.00 37.14           C  
ATOM    692  N   GLN A  45     -22.361  32.432 -28.407  1.00 33.87           N  
ATOM    693  H   GLN A  45     -23.218  32.076 -28.807  1.00 33.87           H  
ATOM    694  CA  GLN A  45     -21.819  33.691 -28.907  1.00 33.87           C  
ATOM    695  HA  GLN A  45     -20.738  33.593 -29.011  1.00 33.87           H  
ATOM    696  C   GLN A  45     -22.046  34.877 -27.951  1.00 33.87           C  
ATOM    697  CB  GLN A  45     -22.395  33.986 -30.288  1.00 33.87           C  
ATOM    698  HB2 GLN A  45     -22.165  35.037 -30.458  1.00 33.87           H  
ATOM    699  HB3 GLN A  45     -23.474  33.834 -30.287  1.00 33.87           H  
ATOM    700  O   GLN A  45     -21.227  35.791 -27.945  1.00 33.87           O  
ATOM    701  CG  GLN A  45     -21.740  33.235 -31.455  1.00 33.87           C  
ATOM    702  HG2 GLN A  45     -20.669  33.437 -31.445  1.00 33.87           H  
ATOM    703  HG3 GLN A  45     -21.895  32.162 -31.337  1.00 33.87           H  
ATOM    704  CD  GLN A  45     -22.301  33.656 -32.816  1.00 33.87           C  
ATOM    705  NE2 GLN A  45     -21.610  33.368 -33.895  1.00 33.87           N  
ATOM    706 HE21 GLN A  45     -22.039  33.610 -34.777  1.00 33.87           H  
ATOM    707 HE22 GLN A  45     -20.698  32.939 -33.832  1.00 33.87           H  
ATOM    708  OE1 GLN A  45     -23.373  34.221 -32.951  1.00 33.87           O  
ATOM    709  N   MET A  46     -23.073  34.835 -27.087  1.00 30.37           N  
ATOM    710  H   MET A  46     -23.745  34.085 -27.168  1.00 30.37           H  
ATOM    711  CA  MET A  46     -23.289  35.842 -26.029  1.00 30.37           C  
ATOM    712  HA  MET A  46     -23.422  36.822 -26.487  1.00 30.37           H  
ATOM    713  C   MET A  46     -22.100  35.974 -25.063  1.00 30.37           C  
ATOM    714  CB  MET A  46     -24.553  35.502 -25.218  1.00 30.37           C  
ATOM    715  HB2 MET A  46     -24.566  36.103 -24.309  1.00 30.37           H  
ATOM    716  HB3 MET A  46     -24.534  34.452 -24.928  1.00 30.37           H  
ATOM    717  O   MET A  46     -21.927  37.021 -24.455  1.00 30.37           O  
ATOM    718  CG  MET A  46     -25.842  35.802 -25.986  1.00 30.37           C  
ATOM    719  HG2 MET A  46     -25.871  36.868 -26.212  1.00 30.37           H  
ATOM    720  HG3 MET A  46     -25.837  35.254 -26.928  1.00 30.37           H  
ATOM    721  SD  MET A  46     -27.344  35.350 -25.073  1.00 30.37           S  
ATOM    722  CE  MET A  46     -28.241  36.929 -25.093  1.00 30.37           C  
ATOM    723  HE1 MET A  46     -28.440  37.231 -26.122  1.00 30.37           H  
ATOM    724  HE2 MET A  46     -29.186  36.814 -24.561  1.00 30.37           H  
ATOM    725  HE3 MET A  46     -27.647  37.695 -24.595  1.00 30.37           H  
ATOM    726  N   ARG A  47     -21.258  34.940 -24.936  1.00 32.14           N  
ATOM    727  H   ARG A  47     -21.434  34.116 -25.493  1.00 32.14           H  
ATOM    728  CA  ARG A  47     -20.100  34.941 -24.028  1.00 32.14           C  
ATOM    729  HA  ARG A  47     -20.294  35.633 -23.208  1.00 32.14           H  
ATOM    730  C   ARG A  47     -18.795  35.459 -24.649  1.00 32.14           C  
ATOM    731  CB  ARG A  47     -19.913  33.532 -23.434  1.00 32.14           C  
ATOM    732  HB2 ARG A  47     -19.873  32.796 -24.237  1.00 32.14           H  
ATOM    733  HB3 ARG A  47     -18.965  33.501 -22.897  1.00 32.14           H  
ATOM    734  O   ARG A  47     -17.809  35.544 -23.931  1.00 32.14           O  
ATOM    735  CG  ARG A  47     -21.025  33.165 -22.440  1.00 32.14           C  
ATOM    736  HG2 ARG A  47     -21.984  33.118 -22.955  1.00 32.14           H  
ATOM    737  HG3 ARG A  47     -21.075  33.932 -21.667  1.00 32.14           H  
ATOM    738  CD  ARG A  47     -20.730  31.811 -21.783  1.00 32.14           C  
ATOM    739  HD2 ARG A  47     -20.756  31.035 -22.549  1.00 32.14           H  
ATOM    740  HD3 ARG A  47     -19.731  31.852 -21.349  1.00 32.14           H  
ATOM    741  NE  ARG A  47     -21.707  31.505 -20.721  1.00 32.14           N  
ATOM    742  HE  ARG A  47     -22.428  32.194 -20.563  1.00 32.14           H  
ATOM    743  NH1 ARG A  47     -20.728  29.587 -19.930  1.00 32.14           N  
ATOM    744 HH11 ARG A  47     -19.977  29.737 -20.588  1.00 32.14           H  
ATOM    745 HH12 ARG A  47     -20.642  28.916 -19.180  1.00 32.14           H  
ATOM    746  NH2 ARG A  47     -22.537  30.417 -18.903  1.00 32.14           N  
ATOM    747 HH21 ARG A  47     -22.442  29.746 -18.154  1.00 32.14           H  
ATOM    748 HH22 ARG A  47     -23.187  31.174 -18.747  1.00 32.14           H  
ATOM    749  CZ  ARG A  47     -21.657  30.503 -19.861  1.00 32.14           C  
ATOM    750  N   ALA A  48     -18.736  35.725 -25.959  1.00 33.61           N  
ATOM    751  H   ALA A  48     -19.596  35.729 -26.489  1.00 33.61           H  
ATOM    752  CA  ALA A  48     -17.464  35.640 -26.693  1.00 33.61           C  
ATOM    753  HA  ALA A  48     -16.661  35.456 -25.980  1.00 33.61           H  
ATOM    754  C   ALA A  48     -16.997  36.901 -27.456  1.00 33.61           C  
ATOM    755  CB  ALA A  48     -17.528  34.393 -27.590  1.00 33.61           C  
ATOM    756  HB1 ALA A  48     -16.554  34.214 -28.046  1.00 33.61           H  
ATOM    757  HB2 ALA A  48     -17.802  33.521 -26.996  1.00 33.61           H  
ATOM    758  HB3 ALA A  48     -18.268  34.543 -28.376  1.00 33.61           H  
ATOM    759  O   ALA A  48     -16.126  36.772 -28.310  1.00 33.61           O  
ATOM    760  N   SER A  49     -17.521  38.107 -27.204  1.00 27.69           N  
ATOM    761  H   SER A  49     -18.204  38.215 -26.468  1.00 27.69           H  
ATOM    762  CA  SER A  49     -17.128  39.289 -28.000  1.00 27.69           C  
ATOM    763  HA  SER A  49     -16.157  39.124 -28.465  1.00 27.69           H  
ATOM    764  C   SER A  49     -17.013  40.583 -27.183  1.00 27.69           C  
ATOM    765  CB  SER A  49     -18.130  39.451 -29.152  1.00 27.69           C  
ATOM    766  HB2 SER A  49     -17.968  38.657 -29.881  1.00 27.69           H  
ATOM    767  HB3 SER A  49     -19.141  39.358 -28.756  1.00 27.69           H  
ATOM    768  O   SER A  49     -18.019  41.273 -27.025  1.00 27.69           O  
ATOM    769  OG  SER A  49     -18.022  40.708 -29.791  1.00 27.69           O  
ATOM    770  HG  SER A  49     -18.204  41.371 -29.121  1.00 27.69           H  
ATOM    771  N   PRO A  50     -15.801  40.984 -26.763  1.00 26.88           N  
ATOM    772  CA  PRO A  50     -15.516  42.345 -26.334  1.00 26.88           C  
ATOM    773  HA  PRO A  50     -16.381  42.800 -25.851  1.00 26.88           H  
ATOM    774  C   PRO A  50     -15.107  43.176 -27.560  1.00 26.88           C  
ATOM    775  CB  PRO A  50     -14.390  42.190 -25.310  1.00 26.88           C  
ATOM    776  HB2 PRO A  50     -14.820  41.964 -24.335  1.00 26.88           H  
ATOM    777  HB3 PRO A  50     -13.767  43.082 -25.245  1.00 26.88           H  
ATOM    778  O   PRO A  50     -14.148  42.852 -28.263  1.00 26.88           O  
ATOM    779  CG  PRO A  50     -13.601  40.976 -25.813  1.00 26.88           C  
ATOM    780  HG2 PRO A  50     -13.217  40.388 -24.980  1.00 26.88           H  
ATOM    781  HG3 PRO A  50     -12.777  41.309 -26.445  1.00 26.88           H  
ATOM    782  CD  PRO A  50     -14.597  40.169 -26.654  1.00 26.88           C  
ATOM    783  HD2 PRO A  50     -14.176  39.970 -27.640  1.00 26.88           H  
ATOM    784  HD3 PRO A  50     -14.828  39.231 -26.148  1.00 26.88           H  
ATOM    785  N   THR A  51     -15.831  44.247 -27.882  1.00 27.40           N  
ATOM    786  H   THR A  51     -16.646  44.474 -27.330  1.00 27.40           H  
ATOM    787  CA  THR A  51     -15.270  45.296 -28.749  1.00 27.40           C  
ATOM    788  HA  THR A  51     -14.188  45.226 -28.638  1.00 27.40           H  
ATOM    789  C   THR A  51     -15.728  46.670 -28.257  1.00 27.40           C  
ATOM    790  CB  THR A  51     -15.570  45.138 -30.255  1.00 27.40           C  
ATOM    791  HB  THR A  51     -16.359  45.828 -30.555  1.00 27.40           H  
ATOM    792  O   THR A  51     -16.934  46.892 -28.148  1.00 27.40           O  
ATOM    793  CG2 THR A  51     -14.319  45.408 -31.097  1.00 27.40           C  
ATOM    794 HG21 THR A  51     -14.541  45.219 -32.147  1.00 27.40           H  
ATOM    795 HG22 THR A  51     -14.019  46.451 -30.988  1.00 27.40           H  
ATOM    796 HG23 THR A  51     -13.506  44.755 -30.782  1.00 27.40           H  
ATOM    797  OG1 THR A  51     -15.973  43.835 -30.599  1.00 27.40           O  
ATOM    798  HG1 THR A  51     -15.443  43.248 -30.054  1.00 27.40           H  
ATOM    799  N   PRO A  52     -14.796  47.592 -27.960  1.00 24.87           N  
ATOM    800  CA  PRO A  52     -15.102  48.887 -27.358  1.00 24.87           C  
ATOM    801  HA  PRO A  52     -15.833  48.773 -26.558  1.00 24.87           H  
ATOM    802  C   PRO A  52     -15.637  49.861 -28.410  1.00 24.87           C  
ATOM    803  CB  PRO A  52     -13.768  49.364 -26.769  1.00 24.87           C  
ATOM    804  HB2 PRO A  52     -13.656  48.962 -25.762  1.00 24.87           H  
ATOM    805  HB3 PRO A  52     -13.690  50.451 -26.750  1.00 24.87           H  
ATOM    806  O   PRO A  52     -15.045  49.976 -29.482  1.00 24.87           O  
ATOM    807  CG  PRO A  52     -12.716  48.735 -27.683  1.00 24.87           C  
ATOM    808  HG2 PRO A  52     -12.571  49.358 -28.566  1.00 24.87           H  
ATOM    809  HG3 PRO A  52     -11.770  48.584 -27.163  1.00 24.87           H  
ATOM    810  CD  PRO A  52     -13.355  47.415 -28.084  1.00 24.87           C  
ATOM    811  HD2 PRO A  52     -13.063  47.160 -29.103  1.00 24.87           H  
ATOM    812  HD3 PRO A  52     -13.027  46.640 -27.392  1.00 24.87           H  
ATOM    813  N   LEU A  53     -16.726  50.590 -28.130  1.00 27.55           N  
ATOM    814  H   LEU A  53     -17.217  50.428 -27.263  1.00 27.55           H  
ATOM    815  CA  LEU A  53     -17.206  51.649 -29.030  1.00 27.55           C  
ATOM    816  HA  LEU A  53     -16.331  52.166 -29.424  1.00 27.55           H  
ATOM    817  C   LEU A  53     -18.077  52.717 -28.335  1.00 27.55           C  
ATOM    818  CB  LEU A  53     -17.956  51.000 -30.225  1.00 27.55           C  
ATOM    819  HB2 LEU A  53     -18.175  49.962 -29.973  1.00 27.55           H  
ATOM    820  HB3 LEU A  53     -18.919  51.486 -30.375  1.00 27.55           H  
ATOM    821  O   LEU A  53     -19.229  52.462 -28.011  1.00 27.55           O  
ATOM    822  CG  LEU A  53     -17.173  51.041 -31.556  1.00 27.55           C  
ATOM    823  HG  LEU A  53     -16.102  50.918 -31.394  1.00 27.55           H  
ATOM    824  CD1 LEU A  53     -17.632  49.909 -32.477  1.00 27.55           C  
ATOM    825 HD11 LEU A  53     -17.073  49.948 -33.411  1.00 27.55           H  
ATOM    826 HD12 LEU A  53     -17.423  48.956 -31.989  1.00 27.55           H  
ATOM    827 HD13 LEU A  53     -18.702  49.992 -32.667  1.00 27.55           H  
ATOM    828  CD2 LEU A  53     -17.371  52.373 -32.283  1.00 27.55           C  
ATOM    829 HD21 LEU A  53     -18.426  52.524 -32.511  1.00 27.55           H  
ATOM    830 HD22 LEU A  53     -17.020  53.183 -31.644  1.00 27.55           H  
ATOM    831 HD23 LEU A  53     -16.784  52.376 -33.202  1.00 27.55           H  
ATOM    832  N   GLY A  54     -17.534  53.940 -28.263  1.00 28.12           N  
ATOM    833  H   GLY A  54     -16.524  53.952 -28.267  1.00 28.12           H  
ATOM    834  CA  GLY A  54     -18.154  55.182 -28.764  1.00 28.12           C  
ATOM    835  HA2 GLY A  54     -18.552  54.979 -29.758  1.00 28.12           H  
ATOM    836  HA3 GLY A  54     -17.357  55.915 -28.892  1.00 28.12           H  
ATOM    837  C   GLY A  54     -19.294  55.854 -27.976  1.00 28.12           C  
ATOM    838  O   GLY A  54     -20.380  55.313 -27.827  1.00 28.12           O  
ATOM    839  N   THR A  55     -19.063  57.120 -27.622  1.00 39.56           N  
ATOM    840  H   THR A  55     -18.192  57.517 -27.944  1.00 39.56           H  
ATOM    841  CA  THR A  55     -19.781  58.052 -26.726  1.00 39.56           C  
ATOM    842  HA  THR A  55     -19.914  57.556 -25.765  1.00 39.56           H  
ATOM    843  C   THR A  55     -21.194  58.544 -27.130  1.00 39.56           C  
ATOM    844  CB  THR A  55     -18.844  59.268 -26.508  1.00 39.56           C  
ATOM    845  HB  THR A  55     -19.373  60.096 -26.035  1.00 39.56           H  
ATOM    846  O   THR A  55     -21.543  59.676 -26.809  1.00 39.56           O  
ATOM    847  CG2 THR A  55     -17.648  58.933 -25.619  1.00 39.56           C  
ATOM    848 HG21 THR A  55     -17.040  59.825 -25.471  1.00 39.56           H  
ATOM    849 HG22 THR A  55     -18.001  58.590 -24.646  1.00 39.56           H  
ATOM    850 HG23 THR A  55     -17.035  58.153 -26.072  1.00 39.56           H  
ATOM    851  OG1 THR A  55     -18.299  59.689 -27.747  1.00 39.56           O  
ATOM    852  HG1 THR A  55     -18.220  60.645 -27.692  1.00 39.56           H  
ATOM    853  N   ASP A  56     -22.045  57.746 -27.788  1.00 42.89           N  
ATOM    854  H   ASP A  56     -21.767  56.792 -27.968  1.00 42.89           H  
ATOM    855  CA  ASP A  56     -23.416  58.187 -28.150  1.00 42.89           C  
ATOM    856  HA  ASP A  56     -23.643  59.119 -27.634  1.00 42.89           H  
ATOM    857  C   ASP A  56     -24.523  57.177 -27.741  1.00 42.89           C  
ATOM    858  CB  ASP A  56     -23.468  58.580 -29.634  1.00 42.89           C  
ATOM    859  HB2 ASP A  56     -23.300  57.694 -30.246  1.00 42.89           H  
ATOM    860  HB3 ASP A  56     -22.662  59.286 -29.837  1.00 42.89           H  
ATOM    861  O   ASP A  56     -24.853  56.261 -28.511  1.00 42.89           O  
ATOM    862  CG  ASP A  56     -24.795  59.234 -30.044  1.00 42.89           C  
ATOM    863  OD1 ASP A  56     -25.702  59.358 -29.190  1.00 42.89           O  
ATOM    864  OD2 ASP A  56     -24.920  59.507 -31.261  1.00 42.89           O  
ATOM    865  N   PRO A  57     -25.117  57.338 -26.535  1.00 40.69           N  
ATOM    866  CA  PRO A  57     -26.173  56.471 -25.992  1.00 40.69           C  
ATOM    867  HA  PRO A  57     -25.783  55.457 -25.903  1.00 40.69           H  
ATOM    868  C   PRO A  57     -27.459  56.444 -26.831  1.00 40.69           C  
ATOM    869  CB  PRO A  57     -26.480  57.023 -24.590  1.00 40.69           C  
ATOM    870  HB2 PRO A  57     -27.332  57.701 -24.628  1.00 40.69           H  
ATOM    871  HB3 PRO A  57     -26.674  56.221 -23.878  1.00 40.69           H  
ATOM    872  O   PRO A  57     -28.144  55.421 -26.902  1.00 40.69           O  
ATOM    873  CG  PRO A  57     -25.236  57.820 -24.210  1.00 40.69           C  
ATOM    874  HG2 PRO A  57     -25.466  58.630 -23.518  1.00 40.69           H  
ATOM    875  HG3 PRO A  57     -24.490  57.150 -23.784  1.00 40.69           H  
ATOM    876  CD  PRO A  57     -24.743  58.343 -25.550  1.00 40.69           C  
ATOM    877  HD2 PRO A  57     -23.663  58.488 -25.502  1.00 40.69           H  
ATOM    878  HD3 PRO A  57     -25.239  59.284 -25.787  1.00 40.69           H  
ATOM    879  N   GLU A  58     -27.788  57.535 -27.525  1.00 42.43           N  
ATOM    880  H   GLU A  58     -27.160  58.326 -27.524  1.00 42.43           H  
ATOM    881  CA  GLU A  58     -29.020  57.643 -28.315  1.00 42.43           C  
ATOM    882  HA  GLU A  58     -29.868  57.368 -27.687  1.00 42.43           H  
ATOM    883  C   GLU A  58     -28.995  56.691 -29.521  1.00 42.43           C  
ATOM    884  CB  GLU A  58     -29.184  59.096 -28.796  1.00 42.43           C  
ATOM    885  HB2 GLU A  58     -29.173  59.102 -29.886  1.00 42.43           H  
ATOM    886  HB3 GLU A  58     -28.355  59.717 -28.455  1.00 42.43           H  
ATOM    887  O   GLU A  58     -29.985  56.038 -29.881  1.00 42.43           O  
ATOM    888  CG  GLU A  58     -30.492  59.713 -28.293  1.00 42.43           C  
ATOM    889  HG2 GLU A  58     -31.302  59.004 -28.464  1.00 42.43           H  
ATOM    890  HG3 GLU A  58     -30.409  59.887 -27.220  1.00 42.43           H  
ATOM    891  CD  GLU A  58     -30.833  61.017 -29.029  1.00 42.43           C  
ATOM    892  OE1 GLU A  58     -31.380  61.930 -28.384  1.00 42.43           O  
ATOM    893  OE2 GLU A  58     -30.681  61.043 -30.282  1.00 42.43           O  
ATOM    894  N   ARG A  59     -27.815  56.550 -30.138  1.00 45.88           N  
ATOM    895  H   ARG A  59     -27.053  57.119 -29.798  1.00 45.88           H  
ATOM    896  CA  ARG A  59     -27.590  55.605 -31.237  1.00 45.88           C  
ATOM    897  HA  ARG A  59     -28.378  55.767 -31.973  1.00 45.88           H  
ATOM    898  C   ARG A  59     -27.700  54.150 -30.769  1.00 45.88           C  
ATOM    899  CB  ARG A  59     -26.225  55.923 -31.860  1.00 45.88           C  
ATOM    900  HB2 ARG A  59     -25.431  55.537 -31.221  1.00 45.88           H  
ATOM    901  HB3 ARG A  59     -26.111  57.005 -31.922  1.00 45.88           H  
ATOM    902  O   ARG A  59     -28.107  53.293 -31.562  1.00 45.88           O  
ATOM    903  CG  ARG A  59     -26.097  55.347 -33.273  1.00 45.88           C  
ATOM    904  HG2 ARG A  59     -26.185  54.260 -33.244  1.00 45.88           H  
ATOM    905  HG3 ARG A  59     -26.891  55.759 -33.897  1.00 45.88           H  
ATOM    906  CD  ARG A  59     -24.737  55.731 -33.859  1.00 45.88           C  
ATOM    907  HD2 ARG A  59     -23.962  55.237 -33.274  1.00 45.88           H  
ATOM    908  HD3 ARG A  59     -24.606  56.809 -33.756  1.00 45.88           H  
ATOM    909  NE  ARG A  59     -24.635  55.361 -35.286  1.00 45.88           N  
ATOM    910  HE  ARG A  59     -25.508  55.278 -35.786  1.00 45.88           H  
ATOM    911  NH1 ARG A  59     -22.351  55.507 -35.429  1.00 45.88           N  
ATOM    912 HH11 ARG A  59     -22.330  55.790 -34.460  1.00 45.88           H  
ATOM    913 HH12 ARG A  59     -21.496  55.552 -35.964  1.00 45.88           H  
ATOM    914  NH2 ARG A  59     -23.540  55.062 -37.265  1.00 45.88           N  
ATOM    915 HH21 ARG A  59     -24.423  55.075 -37.755  1.00 45.88           H  
ATOM    916 HH22 ARG A  59     -22.677  55.124 -37.785  1.00 45.88           H  
ATOM    917  CZ  ARG A  59     -23.513  55.308 -35.983  1.00 45.88           C  
ATOM    918  N   TYR A  60     -27.366  53.881 -29.505  1.00 44.66           N  
ATOM    919  H   TYR A  60     -27.071  54.653 -28.925  1.00 44.66           H  
ATOM    920  CA  TYR A  60     -27.450  52.562 -28.880  1.00 44.66           C  
ATOM    921  HA  TYR A  60     -26.990  51.833 -29.547  1.00 44.66           H  
ATOM    922  C   TYR A  60     -28.901  52.122 -28.665  1.00 44.66           C  
ATOM    923  CB  TYR A  60     -26.657  52.552 -27.566  1.00 44.66           C  
ATOM    924  HB2 TYR A  60     -25.614  52.793 -27.775  1.00 44.66           H  
ATOM    925  HB3 TYR A  60     -27.038  53.309 -26.881  1.00 44.66           H  
ATOM    926  O   TYR A  60     -29.288  51.065 -29.171  1.00 44.66           O  
ATOM    927  CG  TYR A  60     -26.718  51.217 -26.868  1.00 44.66           C  
ATOM    928  CD1 TYR A  60     -27.484  51.043 -25.696  1.00 44.66           C  
ATOM    929  HD1 TYR A  60     -27.997  51.884 -25.253  1.00 44.66           H  
ATOM    930  CD2 TYR A  60     -26.053  50.127 -27.443  1.00 44.66           C  
ATOM    931  HD2 TYR A  60     -25.464  50.253 -28.340  1.00 44.66           H  
ATOM    932  CE1 TYR A  60     -27.545  49.781 -25.073  1.00 44.66           C  
ATOM    933  HE1 TYR A  60     -28.101  49.656 -24.156  1.00 44.66           H  
ATOM    934  CE2 TYR A  60     -26.176  48.860 -26.861  1.00 44.66           C  
ATOM    935  HE2 TYR A  60     -25.736  48.003 -27.348  1.00 44.66           H  
ATOM    936  OH  TYR A  60     -26.930  47.453 -25.073  1.00 44.66           O  
ATOM    937  HH  TYR A  60     -27.378  47.475 -24.224  1.00 44.66           H  
ATOM    938  CZ  TYR A  60     -26.874  48.682 -25.650  1.00 44.66           C  
ATOM    939  N   VAL A  61     -29.731  52.968 -28.042  1.00 45.39           N  
ATOM    940  H   VAL A  61     -29.344  53.809 -27.639  1.00 45.39           H  
ATOM    941  CA  VAL A  61     -31.163  52.683 -27.829  1.00 45.39           C  
ATOM    942  HA  VAL A  61     -31.251  51.774 -27.235  1.00 45.39           H  
ATOM    943  C   VAL A  61     -31.868  52.426 -29.164  1.00 45.39           C  
ATOM    944  CB  VAL A  61     -31.851  53.823 -27.049  1.00 45.39           C  
ATOM    945  HB  VAL A  61     -31.722  54.757 -27.596  1.00 45.39           H  
ATOM    946  O   VAL A  61     -32.588  51.435 -29.309  1.00 45.39           O  
ATOM    947  CG1 VAL A  61     -33.353  53.557 -26.882  1.00 45.39           C  
ATOM    948 HG11 VAL A  61     -33.860  53.534 -27.846  1.00 45.39           H  
ATOM    949 HG12 VAL A  61     -33.797  54.363 -26.298  1.00 45.39           H  
ATOM    950 HG13 VAL A  61     -33.516  52.618 -26.354  1.00 45.39           H  
ATOM    951  CG2 VAL A  61     -31.243  53.977 -25.650  1.00 45.39           C  
ATOM    952 HG21 VAL A  61     -30.188  54.243 -25.712  1.00 45.39           H  
ATOM    953 HG22 VAL A  61     -31.757  54.775 -25.114  1.00 45.39           H  
ATOM    954 HG23 VAL A  61     -31.351  53.052 -25.083  1.00 45.39           H  
ATOM    955  N   ARG A  62     -31.589  53.234 -30.202  1.00 51.70           N  
ATOM    956  H   ARG A  62     -31.018  54.047 -30.019  1.00 51.70           H  
ATOM    957  CA  ARG A  62     -32.151  53.013 -31.551  1.00 51.70           C  
ATOM    958  HA  ARG A  62     -33.236  52.955 -31.459  1.00 51.70           H  
ATOM    959  C   ARG A  62     -31.719  51.677 -32.168  1.00 51.70           C  
ATOM    960  CB  ARG A  62     -31.798  54.180 -32.490  1.00 51.70           C  
ATOM    961  HB2 ARG A  62     -30.727  54.375 -32.437  1.00 51.70           H  
ATOM    962  HB3 ARG A  62     -32.043  53.887 -33.511  1.00 51.70           H  
ATOM    963  O   ARG A  62     -32.530  51.034 -32.838  1.00 51.70           O  
ATOM    964  CG  ARG A  62     -32.572  55.471 -32.171  1.00 51.70           C  
ATOM    965  HG2 ARG A  62     -33.644  55.270 -32.175  1.00 51.70           H  
ATOM    966  HG3 ARG A  62     -32.288  55.824 -31.180  1.00 51.70           H  
ATOM    967  CD  ARG A  62     -32.259  56.563 -33.208  1.00 51.70           C  
ATOM    968  HD2 ARG A  62     -31.175  56.614 -33.319  1.00 51.70           H  
ATOM    969  HD3 ARG A  62     -32.698  56.287 -34.167  1.00 51.70           H  
ATOM    970  NE  ARG A  62     -32.777  57.884 -32.790  1.00 51.70           N  
ATOM    971  HE  ARG A  62     -33.629  57.894 -32.248  1.00 51.70           H  
ATOM    972  NH1 ARG A  62     -30.985  59.199 -33.422  1.00 51.70           N  
ATOM    973 HH11 ARG A  62     -30.502  58.402 -33.810  1.00 51.70           H  
ATOM    974 HH12 ARG A  62     -30.492  60.053 -33.200  1.00 51.70           H  
ATOM    975  NH2 ARG A  62     -32.548  60.062 -32.132  1.00 51.70           N  
ATOM    976 HH21 ARG A  62     -31.858  60.671 -31.716  1.00 51.70           H  
ATOM    977 HH22 ARG A  62     -33.384  60.011 -31.566  1.00 51.70           H  
ATOM    978  CZ  ARG A  62     -32.116  59.035 -32.798  1.00 51.70           C  
ATOM    979  N   ARG A  63     -30.465  51.244 -31.976  1.00 47.88           N  
ATOM    980  H   ARG A  63     -29.868  51.798 -31.378  1.00 47.88           H  
ATOM    981  CA  ARG A  63     -29.969  49.947 -32.480  1.00 47.88           C  
ATOM    982  HA  ARG A  63     -30.299  49.813 -33.510  1.00 47.88           H  
ATOM    983  C   ARG A  63     -30.570  48.771 -31.721  1.00 47.88           C  
ATOM    984  CB  ARG A  63     -28.436  49.869 -32.420  1.00 47.88           C  
ATOM    985  HB2 ARG A  63     -28.060  50.467 -31.589  1.00 47.88           H  
ATOM    986  HB3 ARG A  63     -28.144  48.834 -32.242  1.00 47.88           H  
ATOM    987  O   ARG A  63     -31.017  47.829 -32.368  1.00 47.88           O  
ATOM    988  CG  ARG A  63     -27.784  50.317 -33.731  1.00 47.88           C  
ATOM    989  HG2 ARG A  63     -27.980  51.377 -33.893  1.00 47.88           H  
ATOM    990  HG3 ARG A  63     -28.197  49.739 -34.557  1.00 47.88           H  
ATOM    991  CD  ARG A  63     -26.274  50.072 -33.648  1.00 47.88           C  
ATOM    992  HD2 ARG A  63     -25.868  50.687 -32.845  1.00 47.88           H  
ATOM    993  HD3 ARG A  63     -26.102  49.024 -33.401  1.00 47.88           H  
ATOM    994  NE  ARG A  63     -25.591  50.393 -34.917  1.00 47.88           N  
ATOM    995  HE  ARG A  63     -26.169  50.732 -35.672  1.00 47.88           H  
ATOM    996  NH1 ARG A  63     -23.474  49.837 -34.216  1.00 47.88           N  
ATOM    997 HH11 ARG A  63     -22.478  49.767 -34.364  1.00 47.88           H  
ATOM    998 HH12 ARG A  63     -23.836  49.605 -33.302  1.00 47.88           H  
ATOM    999  NH2 ARG A  63     -23.785  50.585 -36.295  1.00 47.88           N  
ATOM   1000 HH21 ARG A  63     -24.385  50.863 -37.059  1.00 47.88           H  
ATOM   1001 HH22 ARG A  63     -22.793  50.463 -36.439  1.00 47.88           H  
ATOM   1002  CZ  ARG A  63     -24.292  50.270 -35.135  1.00 47.88           C  
ATOM   1003  N   PHE A  64     -30.609  48.840 -30.393  1.00 47.97           N  
ATOM   1004  H   PHE A  64     -30.207  49.644 -29.933  1.00 47.97           H  
ATOM   1005  CA  PHE A  64     -31.191  47.797 -29.553  1.00 47.97           C  
ATOM   1006  HA  PHE A  64     -30.701  46.850 -29.778  1.00 47.97           H  
ATOM   1007  C   PHE A  64     -32.684  47.621 -29.854  1.00 47.97           C  
ATOM   1008  CB  PHE A  64     -30.924  48.133 -28.081  1.00 47.97           C  
ATOM   1009  HB2 PHE A  64     -29.857  48.310 -27.949  1.00 47.97           H  
ATOM   1010  HB3 PHE A  64     -31.443  49.053 -27.814  1.00 47.97           H  
ATOM   1011  O   PHE A  64     -33.128  46.506 -30.124  1.00 47.97           O  
ATOM   1012  CG  PHE A  64     -31.331  47.020 -27.138  1.00 47.97           C  
ATOM   1013  CD1 PHE A  64     -32.422  47.184 -26.265  1.00 47.97           C  
ATOM   1014  HD1 PHE A  64     -32.976  48.111 -26.242  1.00 47.97           H  
ATOM   1015  CD2 PHE A  64     -30.605  45.813 -27.132  1.00 47.97           C  
ATOM   1016  HD2 PHE A  64     -29.745  45.691 -27.774  1.00 47.97           H  
ATOM   1017  CE1 PHE A  64     -32.779  46.145 -25.388  1.00 47.97           C  
ATOM   1018  HE1 PHE A  64     -33.600  46.275 -24.698  1.00 47.97           H  
ATOM   1019  CE2 PHE A  64     -30.976  44.769 -26.267  1.00 47.97           C  
ATOM   1020  HE2 PHE A  64     -30.408  43.850 -26.249  1.00 47.97           H  
ATOM   1021  CZ  PHE A  64     -32.066  44.935 -25.396  1.00 47.97           C  
ATOM   1022  HZ  PHE A  64     -32.340  44.143 -24.714  1.00 47.97           H  
ATOM   1023  N   ARG A  65     -33.426  48.731 -29.985  1.00 46.69           N  
ATOM   1024  H   ARG A  65     -33.013  49.609 -29.705  1.00 46.69           H  
ATOM   1025  CA  ARG A  65     -34.828  48.736 -30.432  1.00 46.69           C  
ATOM   1026  HA  ARG A  65     -35.413  48.154 -29.719  1.00 46.69           H  
ATOM   1027  C   ARG A  65     -35.006  48.061 -31.793  1.00 46.69           C  
ATOM   1028  CB  ARG A  65     -35.351  50.182 -30.433  1.00 46.69           C  
ATOM   1029  HB2 ARG A  65     -35.180  50.609 -29.445  1.00 46.69           H  
ATOM   1030  HB3 ARG A  65     -34.795  50.773 -31.161  1.00 46.69           H  
ATOM   1031  O   ARG A  65     -35.878  47.209 -31.935  1.00 46.69           O  
ATOM   1032  CG  ARG A  65     -36.853  50.273 -30.743  1.00 46.69           C  
ATOM   1033  HG2 ARG A  65     -37.045  49.918 -31.756  1.00 46.69           H  
ATOM   1034  HG3 ARG A  65     -37.405  49.650 -30.039  1.00 46.69           H  
ATOM   1035  CD  ARG A  65     -37.337  51.724 -30.618  1.00 46.69           C  
ATOM   1036  HD2 ARG A  65     -37.136  52.060 -29.601  1.00 46.69           H  
ATOM   1037  HD3 ARG A  65     -36.772  52.352 -31.307  1.00 46.69           H  
ATOM   1038  NE  ARG A  65     -38.779  51.852 -30.914  1.00 46.69           N  
ATOM   1039  HE  ARG A  65     -39.190  51.158 -31.522  1.00 46.69           H  
ATOM   1040  NH1 ARG A  65     -39.223  53.696 -29.587  1.00 46.69           N  
ATOM   1041 HH11 ARG A  65     -39.883  54.336 -29.170  1.00 46.69           H  
ATOM   1042 HH12 ARG A  65     -38.271  53.741 -29.254  1.00 46.69           H  
ATOM   1043  NH2 ARG A  65     -40.873  52.749 -30.728  1.00 46.69           N  
ATOM   1044 HH21 ARG A  65     -41.478  53.436 -30.304  1.00 46.69           H  
ATOM   1045 HH22 ARG A  65     -41.278  52.021 -31.299  1.00 46.69           H  
ATOM   1046  CZ  ARG A  65     -39.608  52.760 -30.412  1.00 46.69           C  
ATOM   1047  N   ARG A  66     -34.160  48.384 -32.781  1.00 50.22           N  
ATOM   1048  H   ARG A  66     -33.480  49.107 -32.597  1.00 50.22           H  
ATOM   1049  CA  ARG A  66     -34.180  47.716 -34.098  1.00 50.22           C  
ATOM   1050  HA  ARG A  66     -35.186  47.799 -34.508  1.00 50.22           H  
ATOM   1051  C   ARG A  66     -33.908  46.220 -33.994  1.00 50.22           C  
ATOM   1052  CB  ARG A  66     -33.163  48.353 -35.060  1.00 50.22           C  
ATOM   1053  HB2 ARG A  66     -32.540  49.072 -34.528  1.00 50.22           H  
ATOM   1054  HB3 ARG A  66     -32.505  47.587 -35.471  1.00 50.22           H  
ATOM   1055  O   ARG A  66     -34.549  45.449 -34.696  1.00 50.22           O  
ATOM   1056  CG  ARG A  66     -33.879  49.051 -36.218  1.00 50.22           C  
ATOM   1057  HG2 ARG A  66     -34.504  48.339 -36.757  1.00 50.22           H  
ATOM   1058  HG3 ARG A  66     -34.512  49.834 -35.802  1.00 50.22           H  
ATOM   1059  CD  ARG A  66     -32.855  49.663 -37.178  1.00 50.22           C  
ATOM   1060  HD2 ARG A  66     -32.518  48.894 -37.872  1.00 50.22           H  
ATOM   1061  HD3 ARG A  66     -32.002  50.022 -36.601  1.00 50.22           H  
ATOM   1062  NE  ARG A  66     -33.441  50.802 -37.904  1.00 50.22           N  
ATOM   1063  HE  ARG A  66     -34.391  51.039 -37.657  1.00 50.22           H  
ATOM   1064  NH1 ARG A  66     -31.630  51.318 -39.213  1.00 50.22           N  
ATOM   1065 HH11 ARG A  66     -31.192  50.463 -38.902  1.00 50.22           H  
ATOM   1066 HH12 ARG A  66     -31.207  51.899 -39.923  1.00 50.22           H  
ATOM   1067  NH2 ARG A  66     -33.433  52.639 -39.240  1.00 50.22           N  
ATOM   1068 HH21 ARG A  66     -34.367  52.860 -38.927  1.00 50.22           H  
ATOM   1069 HH22 ARG A  66     -32.986  53.240 -39.917  1.00 50.22           H  
ATOM   1070  CZ  ARG A  66     -32.833  51.578 -38.780  1.00 50.22           C  
ATOM   1071  N   SER A  67     -32.973  45.807 -33.141  1.00 47.89           N  
ATOM   1072  H   SER A  67     -32.441  46.497 -32.629  1.00 47.89           H  
ATOM   1073  CA  SER A  67     -32.661  44.390 -32.926  1.00 47.89           C  
ATOM   1074  HA  SER A  67     -32.463  43.923 -33.891  1.00 47.89           H  
ATOM   1075  C   SER A  67     -33.834  43.637 -32.298  1.00 47.89           C  
ATOM   1076  CB  SER A  67     -31.403  44.234 -32.068  1.00 47.89           C  
ATOM   1077  HB2 SER A  67     -31.470  44.866 -31.183  1.00 47.89           H  
ATOM   1078  HB3 SER A  67     -31.315  43.195 -31.751  1.00 47.89           H  
ATOM   1079  O   SER A  67     -34.157  42.549 -32.766  1.00 47.89           O  
ATOM   1080  OG  SER A  67     -30.254  44.575 -32.827  1.00 47.89           O  
ATOM   1081  HG  SER A  67     -29.494  44.548 -32.241  1.00 47.89           H  
ATOM   1082  N   LEU A  68     -34.518  44.227 -31.314  1.00 43.62           N  
ATOM   1083  H   LEU A  68     -34.180  45.105 -30.947  1.00 43.62           H  
ATOM   1084  CA  LEU A  68     -35.716  43.643 -30.702  1.00 43.62           C  
ATOM   1085  HA  LEU A  68     -35.504  42.612 -30.418  1.00 43.62           H  
ATOM   1086  C   LEU A  68     -36.909  43.582 -31.677  1.00 43.62           C  
ATOM   1087  CB  LEU A  68     -36.073  44.443 -29.439  1.00 43.62           C  
ATOM   1088  HB2 LEU A  68     -36.140  45.497 -29.710  1.00 43.62           H  
ATOM   1089  HB3 LEU A  68     -37.055  44.110 -29.104  1.00 43.62           H  
ATOM   1090  O   LEU A  68     -37.602  42.567 -31.730  1.00 43.62           O  
ATOM   1091  CG  LEU A  68     -35.110  44.322 -28.245  1.00 43.62           C  
ATOM   1092  HG  LEU A  68     -34.117  44.673 -28.526  1.00 43.62           H  
ATOM   1093  CD1 LEU A  68     -35.646  45.200 -27.115  1.00 43.62           C  
ATOM   1094 HD11 LEU A  68     -36.672  44.923 -26.873  1.00 43.62           H  
ATOM   1095 HD12 LEU A  68     -35.609  46.249 -27.406  1.00 43.62           H  
ATOM   1096 HD13 LEU A  68     -35.040  45.059 -26.220  1.00 43.62           H  
ATOM   1097  CD2 LEU A  68     -34.992  42.887 -27.732  1.00 43.62           C  
ATOM   1098 HD21 LEU A  68     -35.978  42.495 -27.484  1.00 43.62           H  
ATOM   1099 HD22 LEU A  68     -34.372  42.871 -26.835  1.00 43.62           H  
ATOM   1100 HD23 LEU A  68     -34.518  42.253 -28.481  1.00 43.62           H  
ATOM   1101  N   GLN A  69     -37.111  44.615 -32.506  1.00 49.87           N  
ATOM   1102  H   GLN A  69     -36.550  45.445 -32.377  1.00 49.87           H  
ATOM   1103  CA  GLN A  69     -38.101  44.599 -33.597  1.00 49.87           C  
ATOM   1104  HA  GLN A  69     -39.086  44.366 -33.193  1.00 49.87           H  
ATOM   1105  C   GLN A  69     -37.782  43.517 -34.639  1.00 49.87           C  
ATOM   1106  CB  GLN A  69     -38.153  45.979 -34.277  1.00 49.87           C  
ATOM   1107  HB2 GLN A  69     -37.137  46.310 -34.493  1.00 49.87           H  
ATOM   1108  HB3 GLN A  69     -38.688  45.885 -35.222  1.00 49.87           H  
ATOM   1109  O   GLN A  69     -38.661  42.762 -35.046  1.00 49.87           O  
ATOM   1110  CG  GLN A  69     -38.877  47.036 -33.430  1.00 49.87           C  
ATOM   1111  HG2 GLN A  69     -38.426  47.099 -32.439  1.00 49.87           H  
ATOM   1112  HG3 GLN A  69     -39.915  46.727 -33.305  1.00 49.87           H  
ATOM   1113  CD  GLN A  69     -38.847  48.429 -34.058  1.00 49.87           C  
ATOM   1114  NE2 GLN A  69     -39.814  49.267 -33.747  1.00 49.87           N  
ATOM   1115 HE21 GLN A  69     -39.882  50.091 -34.327  1.00 49.87           H  
ATOM   1116 HE22 GLN A  69     -40.627  48.915 -33.263  1.00 49.87           H  
ATOM   1117  OE1 GLN A  69     -37.965  48.802 -34.822  1.00 49.87           O  
ATOM   1118  N   ASN A  70     -36.513  43.389 -35.039  1.00 44.33           N  
ATOM   1119  H   ASN A  70     -35.836  44.059 -34.704  1.00 44.33           H  
ATOM   1120  CA  ASN A  70     -36.072  42.369 -35.995  1.00 44.33           C  
ATOM   1121  HA  ASN A  70     -36.706  42.415 -36.880  1.00 44.33           H  
ATOM   1122  C   ASN A  70     -36.194  40.943 -35.438  1.00 44.33           C  
ATOM   1123  CB  ASN A  70     -34.618  42.649 -36.399  1.00 44.33           C  
ATOM   1124  HB2 ASN A  70     -34.013  42.784 -35.503  1.00 44.33           H  
ATOM   1125  HB3 ASN A  70     -34.230  41.782 -36.935  1.00 44.33           H  
ATOM   1126  O   ASN A  70     -36.432  40.013 -36.205  1.00 44.33           O  
ATOM   1127  CG  ASN A  70     -34.443  43.850 -37.309  1.00 44.33           C  
ATOM   1128  ND2 ASN A  70     -33.223  44.314 -37.455  1.00 44.33           N  
ATOM   1129 HD21 ASN A  70     -33.128  45.101 -38.081  1.00 44.33           H  
ATOM   1130 HD22 ASN A  70     -32.469  43.900 -36.926  1.00 44.33           H  
ATOM   1131  OD1 ASN A  70     -35.348  44.359 -37.948  1.00 44.33           O  
ATOM   1132  N   ALA A  71     -36.048  40.770 -34.121  1.00 44.88           N  
ATOM   1133  H   ALA A  71     -35.773  41.561 -33.557  1.00 44.88           H  
ATOM   1134  CA  ALA A  71     -36.253  39.496 -33.438  1.00 44.88           C  
ATOM   1135  HA  ALA A  71     -35.788  38.707 -34.030  1.00 44.88           H  
ATOM   1136  C   ALA A  71     -37.741  39.120 -33.292  1.00 44.88           C  
ATOM   1137  CB  ALA A  71     -35.533  39.559 -32.085  1.00 44.88           C  
ATOM   1138  HB1 ALA A  71     -35.973  40.342 -31.466  1.00 44.88           H  
ATOM   1139  HB2 ALA A  71     -34.475  39.773 -32.235  1.00 44.88           H  
ATOM   1140  HB3 ALA A  71     -35.631  38.603 -31.571  1.00 44.88           H  
ATOM   1141  O   ALA A  71     -38.045  38.039 -32.796  1.00 44.88           O  
ATOM   1142  N   GLY A  72     -38.669  39.995 -33.704  1.00 42.12           N  
ATOM   1143  H   GLY A  72     -38.369  40.867 -34.116  1.00 42.12           H  
ATOM   1144  CA  GLY A  72     -40.110  39.799 -33.528  1.00 42.12           C  
ATOM   1145  HA2 GLY A  72     -40.640  40.543 -34.122  1.00 42.12           H  
ATOM   1146  HA3 GLY A  72     -40.387  38.805 -33.879  1.00 42.12           H  
ATOM   1147  C   GLY A  72     -40.581  39.938 -32.077  1.00 42.12           C  
ATOM   1148  O   GLY A  72     -41.733  39.633 -31.793  1.00 42.12           O  
ATOM   1149  N   ILE A  73     -39.705  40.398 -31.174  1.00 41.35           N  
ATOM   1150  H   ILE A  73     -38.787  40.662 -31.504  1.00 41.35           H  
ATOM   1151  CA  ILE A  73     -39.999  40.610 -29.748  1.00 41.35           C  
ATOM   1152  HA  ILE A  73     -40.593  39.773 -29.382  1.00 41.35           H  
ATOM   1153  C   ILE A  73     -40.855  41.876 -29.563  1.00 41.35           C  
ATOM   1154  CB  ILE A  73     -38.675  40.659 -28.937  1.00 41.35           C  
ATOM   1155  HB  ILE A  73     -38.058  41.464 -29.336  1.00 41.35           H  
ATOM   1156  O   ILE A  73     -41.651  41.957 -28.635  1.00 41.35           O  
ATOM   1157  CG1 ILE A  73     -37.894  39.327 -29.076  1.00 41.35           C  
ATOM   1158 HG12 ILE A  73     -38.461  38.526 -28.600  1.00 41.35           H  
ATOM   1159 HG13 ILE A  73     -37.789  39.072 -30.130  1.00 41.35           H  
ATOM   1160  CG2 ILE A  73     -38.937  40.960 -27.449  1.00 41.35           C  
ATOM   1161 HG21 ILE A  73     -38.007  40.985 -26.881  1.00 41.35           H  
ATOM   1162 HG22 ILE A  73     -39.594  40.200 -27.024  1.00 41.35           H  
ATOM   1163 HG23 ILE A  73     -39.409  41.935 -27.329  1.00 41.35           H  
ATOM   1164  CD1 ILE A  73     -36.478  39.351 -28.484  1.00 41.35           C  
ATOM   1165 HD11 ILE A  73     -36.514  39.430 -27.397  1.00 41.35           H  
ATOM   1166 HD12 ILE A  73     -35.917  40.189 -28.896  1.00 41.35           H  
ATOM   1167 HD13 ILE A  73     -35.968  38.423 -28.742  1.00 41.35           H  
ATOM   1168  N   LEU A  74     -40.730  42.852 -30.471  1.00 43.20           N  
ATOM   1169  H   LEU A  74     -40.087  42.693 -31.234  1.00 43.20           H  
ATOM   1170  CA  LEU A  74     -41.537  44.074 -30.501  1.00 43.20           C  
ATOM   1171  HA  LEU A  74     -42.215  44.090 -29.648  1.00 43.20           H  
ATOM   1172  C   LEU A  74     -42.395  44.122 -31.773  1.00 43.20           C  
ATOM   1173  CB  LEU A  74     -40.610  45.299 -30.413  1.00 43.20           C  
ATOM   1174  HB2 LEU A  74     -41.210  46.198 -30.558  1.00 43.20           H  
ATOM   1175  HB3 LEU A  74     -39.893  45.241 -31.232  1.00 43.20           H  
ATOM   1176  O   LEU A  74     -41.870  43.967 -32.878  1.00 43.20           O  
ATOM   1177  CG  LEU A  74     -39.838  45.430 -29.090  1.00 43.20           C  
ATOM   1178  HG  LEU A  74     -39.269  44.518 -28.908  1.00 43.20           H  
ATOM   1179  CD1 LEU A  74     -38.836  46.581 -29.221  1.00 43.20           C  
ATOM   1180 HD11 LEU A  74     -39.359  47.513 -29.433  1.00 43.20           H  
ATOM   1181 HD12 LEU A  74     -38.270  46.680 -28.294  1.00 43.20           H  
ATOM   1182 HD13 LEU A  74     -38.152  46.378 -30.046  1.00 43.20           H  
ATOM   1183  CD2 LEU A  74     -40.776  45.653 -27.903  1.00 43.20           C  
ATOM   1184 HD21 LEU A  74     -41.577  46.350 -28.153  1.00 43.20           H  
ATOM   1185 HD22 LEU A  74     -40.223  46.016 -27.037  1.00 43.20           H  
ATOM   1186 HD23 LEU A  74     -41.235  44.704 -27.628  1.00 43.20           H  
ATOM   1187  N   ALA A  75     -43.698  44.390 -31.632  1.00 48.37           N  
ATOM   1188  H   ALA A  75     -44.059  44.542 -30.701  1.00 48.37           H  
ATOM   1189  CA  ALA A  75     -44.580  44.681 -32.763  1.00 48.37           C  
ATOM   1190  HA  ALA A  75     -44.448  43.897 -33.509  1.00 48.37           H  
ATOM   1191  C   ALA A  75     -44.197  46.027 -33.409  1.00 48.37           C  
ATOM   1192  CB  ALA A  75     -46.039  44.651 -32.289  1.00 48.37           C  
ATOM   1193  HB1 ALA A  75     -46.708  44.830 -33.131  1.00 48.37           H  
ATOM   1194  HB2 ALA A  75     -46.268  43.678 -31.854  1.00 48.37           H  
ATOM   1195  HB3 ALA A  75     -46.199  45.424 -31.537  1.00 48.37           H  
ATOM   1196  O   ALA A  75     -43.741  46.943 -32.722  1.00 48.37           O  
ATOM   1197  N   SER A  76     -44.372  46.160 -34.731  1.00 46.74           N  
ATOM   1198  H   SER A  76     -44.820  45.418 -35.249  1.00 46.74           H  
ATOM   1199  CA  SER A  76     -43.903  47.331 -35.496  1.00 46.74           C  
ATOM   1200  HA  SER A  76     -42.817  47.374 -35.418  1.00 46.74           H  
ATOM   1201  C   SER A  76     -44.429  48.669 -34.974  1.00 46.74           C  
ATOM   1202  CB  SER A  76     -44.262  47.197 -36.983  1.00 46.74           C  
ATOM   1203  HB2 SER A  76     -43.998  48.115 -37.508  1.00 46.74           H  
ATOM   1204  HB3 SER A  76     -43.680  46.379 -37.406  1.00 46.74           H  
ATOM   1205  O   SER A  76     -43.707  49.659 -35.063  1.00 46.74           O  
ATOM   1206  OG  SER A  76     -45.638  46.918 -37.181  1.00 46.74           O  
ATOM   1207  HG  SER A  76     -46.135  47.736 -37.246  1.00 46.74           H  
ATOM   1208  N   ASP A  77     -45.629  48.683 -34.387  1.00 41.16           N  
ATOM   1209  H   ASP A  77     -46.150  47.818 -34.380  1.00 41.16           H  
ATOM   1210  CA  ASP A  77     -46.360  49.912 -34.059  1.00 41.16           C  
ATOM   1211  HA  ASP A  77     -45.702  50.765 -34.224  1.00 41.16           H  
ATOM   1212  C   ASP A  77     -46.795  50.021 -32.585  1.00 41.16           C  
ATOM   1213  CB  ASP A  77     -47.529  50.067 -35.043  1.00 41.16           C  
ATOM   1214  HB2 ASP A  77     -48.202  49.215 -34.946  1.00 41.16           H  
ATOM   1215  HB3 ASP A  77     -48.088  50.974 -34.810  1.00 41.16           H  
ATOM   1216  O   ASP A  77     -47.609  50.875 -32.240  1.00 41.16           O  
ATOM   1217  CG  ASP A  77     -47.014  50.175 -36.480  1.00 41.16           C  
ATOM   1218  OD1 ASP A  77     -46.257  51.125 -36.767  1.00 41.16           O  
ATOM   1219  OD2 ASP A  77     -47.304  49.249 -37.272  1.00 41.16           O  
ATOM   1220  N   SER A  78     -46.255  49.198 -31.677  1.00 38.62           N  
ATOM   1221  H   SER A  78     -45.548  48.536 -31.963  1.00 38.62           H  
ATOM   1222  CA  SER A  78     -46.531  49.369 -30.243  1.00 38.62           C  
ATOM   1223  HA  SER A  78     -47.596  49.569 -30.125  1.00 38.62           H  
ATOM   1224  C   SER A  78     -45.762  50.573 -29.686  1.00 38.62           C  
ATOM   1225  CB  SER A  78     -46.244  48.090 -29.450  1.00 38.62           C  
ATOM   1226  HB2 SER A  78     -46.412  48.278 -28.390  1.00 38.62           H  
ATOM   1227  HB3 SER A  78     -46.923  47.303 -29.777  1.00 38.62           H  
ATOM   1228  O   SER A  78     -44.530  50.618 -29.751  1.00 38.62           O  
ATOM   1229  OG  SER A  78     -44.913  47.664 -29.649  1.00 38.62           O  
ATOM   1230  HG  SER A  78     -44.346  48.432 -29.554  1.00 38.62           H  
ATOM   1231  N   ALA A  79     -46.500  51.537 -29.132  1.00 35.47           N  
ATOM   1232  H   ALA A  79     -47.504  51.439 -29.178  1.00 35.47           H  
ATOM   1233  CA  ALA A  79     -45.996  52.720 -28.445  1.00 35.47           C  
ATOM   1234  HA  ALA A  79     -45.336  53.270 -29.115  1.00 35.47           H  
ATOM   1235  C   ALA A  79     -45.192  52.329 -27.189  1.00 35.47           C  
ATOM   1236  CB  ALA A  79     -47.202  53.614 -28.115  1.00 35.47           C  
ATOM   1237  HB1 ALA A  79     -47.715  53.904 -29.032  1.00 35.47           H  
ATOM   1238  HB2 ALA A  79     -47.897  53.086 -27.462  1.00 35.47           H  
ATOM   1239  HB3 ALA A  79     -46.858  54.513 -27.603  1.00 35.47           H  
ATOM   1240  O   ALA A  79     -45.738  52.196 -26.099  1.00 35.47           O  
ATOM   1241  N   ILE A  80     -43.889  52.104 -27.352  1.00 48.48           N  
ATOM   1242  H   ILE A  80     -43.524  52.113 -28.294  1.00 48.48           H  
ATOM   1243  CA  ILE A  80     -42.944  52.029 -26.231  1.00 48.48           C  
ATOM   1244  HA  ILE A  80     -43.421  51.485 -25.416  1.00 48.48           H  
ATOM   1245  C   ILE A  80     -42.637  53.473 -25.812  1.00 48.48           C  
ATOM   1246  CB  ILE A  80     -41.654  51.271 -26.612  1.00 48.48           C  
ATOM   1247  HB  ILE A  80     -41.145  51.841 -27.390  1.00 48.48           H  
ATOM   1248  O   ILE A  80     -42.372  54.279 -26.714  1.00 48.48           O  
ATOM   1249  CG1 ILE A  80     -41.992  49.875 -27.172  1.00 48.48           C  
ATOM   1250 HG12 ILE A  80     -42.449  49.257 -26.398  1.00 48.48           H  
ATOM   1251 HG13 ILE A  80     -42.704  49.969 -27.992  1.00 48.48           H  
ATOM   1252  CG2 ILE A  80     -40.697  51.126 -25.414  1.00 48.48           C  
ATOM   1253 HG21 ILE A  80     -40.437  52.101 -25.003  1.00 48.48           H  
ATOM   1254 HG22 ILE A  80     -39.765  50.647 -25.714  1.00 48.48           H  
ATOM   1255 HG23 ILE A  80     -41.159  50.528 -24.629  1.00 48.48           H  
ATOM   1256  CD1 ILE A  80     -40.770  49.161 -27.742  1.00 48.48           C  
ATOM   1257 HD11 ILE A  80     -40.131  49.865 -28.273  1.00 48.48           H  
ATOM   1258 HD12 ILE A  80     -40.207  48.675 -26.945  1.00 48.48           H  
ATOM   1259 HD13 ILE A  80     -41.123  48.418 -28.457  1.00 48.48           H  
ATOM   1260  N   PRO A  81     -42.655  53.802 -24.506  1.00 42.98           N  
ATOM   1261  CA  PRO A  81     -42.211  55.102 -24.007  1.00 42.98           C  
ATOM   1262  HA  PRO A  81     -42.934  55.863 -24.301  1.00 42.98           H  
ATOM   1263  C   PRO A  81     -40.826  55.460 -24.562  1.00 42.98           C  
ATOM   1264  CB  PRO A  81     -42.187  54.976 -22.477  1.00 42.98           C  
ATOM   1265  HB2 PRO A  81     -41.188  54.699 -22.141  1.00 42.98           H  
ATOM   1266  HB3 PRO A  81     -42.503  55.899 -21.991  1.00 42.98           H  
ATOM   1267  O   PRO A  81     -40.016  54.563 -24.816  1.00 42.98           O  
ATOM   1268  CG  PRO A  81     -43.146  53.825 -22.180  1.00 42.98           C  
ATOM   1269  HG2 PRO A  81     -42.881  53.304 -21.260  1.00 42.98           H  
ATOM   1270  HG3 PRO A  81     -44.166  54.207 -22.124  1.00 42.98           H  
ATOM   1271  CD  PRO A  81     -43.007  52.924 -23.400  1.00 42.98           C  
ATOM   1272  HD2 PRO A  81     -42.205  52.206 -23.231  1.00 42.98           H  
ATOM   1273  HD3 PRO A  81     -43.951  52.409 -23.580  1.00 42.98           H  
ATOM   1274  N   ASP A  82     -40.541  56.748 -24.764  1.00 43.58           N  
ATOM   1275  H   ASP A  82     -41.222  57.454 -24.525  1.00 43.58           H  
ATOM   1276  CA  ASP A  82     -39.189  57.205 -25.108  1.00 43.58           C  
ATOM   1277  HA  ASP A  82     -38.828  56.629 -25.960  1.00 43.58           H  
ATOM   1278  C   ASP A  82     -38.242  56.896 -23.936  1.00 43.58           C  
ATOM   1279  CB  ASP A  82     -39.181  58.705 -25.490  1.00 43.58           C  
ATOM   1280  HB2 ASP A  82     -39.977  59.224 -24.956  1.00 43.58           H  
ATOM   1281  HB3 ASP A  82     -38.234  59.142 -25.171  1.00 43.58           H  
ATOM   1282  O   ASP A  82     -38.074  57.692 -23.021  1.00 43.58           O  
ATOM   1283  CG  ASP A  82     -39.290  58.984 -26.998  1.00 43.58           C  
ATOM   1284  OD1 ASP A  82     -38.910  58.102 -27.810  1.00 43.58           O  
ATOM   1285  OD2 ASP A  82     -39.736  60.100 -27.347  1.00 43.58           O  
ATOM   1286  N   ILE A  83     -37.653  55.698 -23.949  1.00 47.19           N  
ATOM   1287  H   ILE A  83     -37.995  55.035 -24.630  1.00 47.19           H  
ATOM   1288  CA  ILE A  83     -36.616  55.265 -23.012  1.00 47.19           C  
ATOM   1289  HA  ILE A  83     -36.906  55.543 -21.999  1.00 47.19           H  
ATOM   1290  C   ILE A  83     -35.348  56.033 -23.382  1.00 47.19           C  
ATOM   1291  CB  ILE A  83     -36.437  53.727 -23.073  1.00 47.19           C  
ATOM   1292  HB  ILE A  83     -36.287  53.446 -24.115  1.00 47.19           H  
ATOM   1293  O   ILE A  83     -34.702  55.740 -24.392  1.00 47.19           O  
ATOM   1294  CG1 ILE A  83     -37.703  53.007 -22.548  1.00 47.19           C  
ATOM   1295 HG12 ILE A  83     -38.592  53.453 -22.994  1.00 47.19           H  
ATOM   1296 HG13 ILE A  83     -37.777  53.147 -21.470  1.00 47.19           H  
ATOM   1297  CG2 ILE A  83     -35.203  53.267 -22.274  1.00 47.19           C  
ATOM   1298 HG21 ILE A  83     -35.093  52.184 -22.329  1.00 47.19           H  
ATOM   1299 HG22 ILE A  83     -34.294  53.714 -22.674  1.00 47.19           H  
ATOM   1300 HG23 ILE A  83     -35.302  53.562 -21.229  1.00 47.19           H  
ATOM   1301  CD1 ILE A  83     -37.749  51.504 -22.855  1.00 47.19           C  
ATOM   1302 HD11 ILE A  83     -36.976  50.972 -22.299  1.00 47.19           H  
ATOM   1303 HD12 ILE A  83     -38.719  51.110 -22.554  1.00 47.19           H  
ATOM   1304 HD13 ILE A  83     -37.616  51.337 -23.924  1.00 47.19           H  
ATOM   1305  N   THR A  84     -35.013  57.038 -22.583  1.00 41.02           N  
ATOM   1306  H   THR A  84     -35.582  57.182 -21.761  1.00 41.02           H  
ATOM   1307  CA  THR A  84     -33.830  57.891 -22.769  1.00 41.02           C  
ATOM   1308  HA  THR A  84     -33.419  57.726 -23.765  1.00 41.02           H  
ATOM   1309  C   THR A  84     -32.717  57.547 -21.786  1.00 41.02           C  
ATOM   1310  CB  THR A  84     -34.186  59.379 -22.672  1.00 41.02           C  
ATOM   1311  HB  THR A  84     -33.267  59.957 -22.765  1.00 41.02           H  
ATOM   1312  O   THR A  84     -31.557  57.878 -22.033  1.00 41.02           O  
ATOM   1313  CG2 THR A  84     -35.130  59.823 -23.789  1.00 41.02           C  
ATOM   1314 HG21 THR A  84     -34.688  59.595 -24.760  1.00 41.02           H  
ATOM   1315 HG22 THR A  84     -35.293  60.898 -23.715  1.00 41.02           H  
ATOM   1316 HG23 THR A  84     -36.089  59.312 -23.700  1.00 41.02           H  
ATOM   1317  OG1 THR A  84     -34.779  59.690 -21.433  1.00 41.02           O  
ATOM   1318  HG1 THR A  84     -35.561  59.151 -21.300  1.00 41.02           H  
ATOM   1319  N   THR A  85     -33.037  56.830 -20.705  1.00 41.51           N  
ATOM   1320  H   THR A  85     -34.015  56.630 -20.547  1.00 41.51           H  
ATOM   1321  CA  THR A  85     -32.086  56.478 -19.646  1.00 41.51           C  
ATOM   1322  HA  THR A  85     -31.097  56.836 -19.934  1.00 41.51           H  
ATOM   1323  C   THR A  85     -31.959  54.968 -19.429  1.00 41.51           C  
ATOM   1324  CB  THR A  85     -32.436  57.187 -18.331  1.00 41.51           C  
ATOM   1325  HB  THR A  85     -31.644  56.979 -17.611  1.00 41.51           H  
ATOM   1326  O   THR A  85     -32.849  54.177 -19.739  1.00 41.51           O  
ATOM   1327  CG2 THR A  85     -32.566  58.703 -18.471  1.00 41.51           C  
ATOM   1328 HG21 THR A  85     -32.694  59.146 -17.483  1.00 41.51           H  
ATOM   1329 HG22 THR A  85     -33.434  58.957 -19.080  1.00 41.51           H  
ATOM   1330 HG23 THR A  85     -31.669  59.113 -18.934  1.00 41.51           H  
ATOM   1331  OG1 THR A  85     -33.638  56.678 -17.820  1.00 41.51           O  
ATOM   1332  HG1 THR A  85     -34.345  57.010 -18.377  1.00 41.51           H  
ATOM   1333  N   TYR A  86     -30.821  54.547 -18.865  1.00 39.31           N  
ATOM   1334  H   TYR A  86     -30.109  55.230 -18.651  1.00 39.31           H  
ATOM   1335  CA  TYR A  86     -30.562  53.145 -18.519  1.00 39.31           C  
ATOM   1336  HA  TYR A  86     -30.674  52.532 -19.414  1.00 39.31           H  
ATOM   1337  C   TYR A  86     -31.550  52.605 -17.471  1.00 39.31           C  
ATOM   1338  CB  TYR A  86     -29.113  53.028 -18.024  1.00 39.31           C  
ATOM   1339  HB2 TYR A  86     -28.445  53.392 -18.805  1.00 39.31           H  
ATOM   1340  HB3 TYR A  86     -28.981  53.673 -17.156  1.00 39.31           H  
ATOM   1341  O   TYR A  86     -32.003  51.469 -17.587  1.00 39.31           O  
ATOM   1342  CG  TYR A  86     -28.691  51.619 -17.656  1.00 39.31           C  
ATOM   1343  CD1 TYR A  86     -28.666  51.216 -16.306  1.00 39.31           C  
ATOM   1344  HD1 TYR A  86     -28.952  51.905 -15.525  1.00 39.31           H  
ATOM   1345  CD2 TYR A  86     -28.324  50.710 -18.668  1.00 39.31           C  
ATOM   1346  HD2 TYR A  86     -28.345  51.016 -19.703  1.00 39.31           H  
ATOM   1347  CE1 TYR A  86     -28.267  49.909 -15.964  1.00 39.31           C  
ATOM   1348  HE1 TYR A  86     -28.247  49.603 -14.929  1.00 39.31           H  
ATOM   1349  CE2 TYR A  86     -27.929  49.402 -18.329  1.00 39.31           C  
ATOM   1350  HE2 TYR A  86     -27.642  48.692 -19.091  1.00 39.31           H  
ATOM   1351  OH  TYR A  86     -27.510  47.736 -16.665  1.00 39.31           O  
ATOM   1352  HH  TYR A  86     -27.503  47.587 -15.716  1.00 39.31           H  
ATOM   1353  CZ  TYR A  86     -27.898  48.999 -16.978  1.00 39.31           C  
ATOM   1354  N   GLY A  87     -31.936  53.430 -16.490  1.00 43.15           N  
ATOM   1355  H   GLY A  87     -31.571  54.372 -16.471  1.00 43.15           H  
ATOM   1356  CA  GLY A  87     -32.911  53.047 -15.463  1.00 43.15           C  
ATOM   1357  HA2 GLY A  87     -32.554  52.167 -14.928  1.00 43.15           H  
ATOM   1358  HA3 GLY A  87     -33.027  53.865 -14.752  1.00 43.15           H  
ATOM   1359  C   GLY A  87     -34.290  52.728 -16.048  1.00 43.15           C  
ATOM   1360  O   GLY A  87     -34.902  51.732 -15.673  1.00 43.15           O  
ATOM   1361  N   GLU A  88     -34.741  53.503 -17.038  1.00 44.82           N  
ATOM   1362  H   GLU A  88     -34.210  54.319 -17.307  1.00 44.82           H  
ATOM   1363  CA  GLU A  88     -35.991  53.238 -17.763  1.00 44.82           C  
ATOM   1364  HA  GLU A  88     -36.820  53.169 -17.058  1.00 44.82           H  
ATOM   1365  C   GLU A  88     -35.943  51.911 -18.539  1.00 44.82           C  
ATOM   1366  CB  GLU A  88     -36.262  54.395 -18.732  1.00 44.82           C  
ATOM   1367  HB2 GLU A  88     -35.336  54.592 -19.272  1.00 44.82           H  
ATOM   1368  HB3 GLU A  88     -37.027  54.097 -19.449  1.00 44.82           H  
ATOM   1369  O   GLU A  88     -36.936  51.185 -18.576  1.00 44.82           O  
ATOM   1370  CG  GLU A  88     -36.735  55.681 -18.039  1.00 44.82           C  
ATOM   1371  HG2 GLU A  88     -36.109  55.876 -17.169  1.00 44.82           H  
ATOM   1372  HG3 GLU A  88     -37.754  55.524 -17.685  1.00 44.82           H  
ATOM   1373  CD  GLU A  88     -36.684  56.903 -18.972  1.00 44.82           C  
ATOM   1374  OE1 GLU A  88     -37.371  57.894 -18.665  1.00 44.82           O  
ATOM   1375  OE2 GLU A  88     -35.884  56.885 -19.943  1.00 44.82           O  
ATOM   1376  N   LEU A  89     -34.785  51.553 -19.113  1.00 44.18           N  
ATOM   1377  H   LEU A  89     -34.006  52.191 -19.042  1.00 44.18           H  
ATOM   1378  CA  LEU A  89     -34.602  50.278 -19.813  1.00 44.18           C  
ATOM   1379  HA  LEU A  89     -35.421  50.168 -20.523  1.00 44.18           H  
ATOM   1380  C   LEU A  89     -34.666  49.086 -18.850  1.00 44.18           C  
ATOM   1381  CB  LEU A  89     -33.262  50.292 -20.575  1.00 44.18           C  
ATOM   1382  HB2 LEU A  89     -33.192  51.202 -21.171  1.00 44.18           H  
ATOM   1383  HB3 LEU A  89     -32.454  50.316 -19.845  1.00 44.18           H  
ATOM   1384  O   LEU A  89     -35.343  48.104 -19.150  1.00 44.18           O  
ATOM   1385  CG  LEU A  89     -33.059  49.067 -21.489  1.00 44.18           C  
ATOM   1386  HG  LEU A  89     -33.281  48.149 -20.945  1.00 44.18           H  
ATOM   1387  CD1 LEU A  89     -33.946  49.136 -22.735  1.00 44.18           C  
ATOM   1388 HD11 LEU A  89     -34.994  49.095 -22.438  1.00 44.18           H  
ATOM   1389 HD12 LEU A  89     -33.738  48.282 -23.380  1.00 44.18           H  
ATOM   1390 HD13 LEU A  89     -33.760  50.063 -23.277  1.00 44.18           H  
ATOM   1391  CD2 LEU A  89     -31.601  48.990 -21.946  1.00 44.18           C  
ATOM   1392 HD21 LEU A  89     -31.460  48.114 -22.580  1.00 44.18           H  
ATOM   1393 HD22 LEU A  89     -30.956  48.895 -21.072  1.00 44.18           H  
ATOM   1394 HD23 LEU A  89     -31.334  49.893 -22.495  1.00 44.18           H  
ATOM   1395  N   VAL A  90     -33.978  49.170 -17.706  1.00 44.47           N  
ATOM   1396  H   VAL A  90     -33.449  50.012 -17.527  1.00 44.47           H  
ATOM   1397  CA  VAL A  90     -33.988  48.114 -16.680  1.00 44.47           C  
ATOM   1398  HA  VAL A  90     -33.676  47.174 -17.135  1.00 44.47           H  
ATOM   1399  C   VAL A  90     -35.406  47.902 -16.160  1.00 44.47           C  
ATOM   1400  CB  VAL A  90     -33.013  48.436 -15.529  1.00 44.47           C  
ATOM   1401  HB  VAL A  90     -33.216  49.440 -15.154  1.00 44.47           H  
ATOM   1402  O   VAL A  90     -35.888  46.773 -16.175  1.00 44.47           O  
ATOM   1403  CG1 VAL A  90     -33.136  47.446 -14.363  1.00 44.47           C  
ATOM   1404 HG11 VAL A  90     -32.378  47.660 -13.610  1.00 44.47           H  
ATOM   1405 HG12 VAL A  90     -33.012  46.423 -14.718  1.00 44.47           H  
ATOM   1406 HG13 VAL A  90     -34.110  47.541 -13.884  1.00 44.47           H  
ATOM   1407  CG2 VAL A  90     -31.562  48.380 -16.026  1.00 44.47           C  
ATOM   1408 HG21 VAL A  90     -30.889  48.653 -15.213  1.00 44.47           H  
ATOM   1409 HG22 VAL A  90     -31.409  49.083 -16.845  1.00 44.47           H  
ATOM   1410 HG23 VAL A  90     -31.320  47.374 -16.369  1.00 44.47           H  
ATOM   1411  N   ASN A  91     -36.111  48.979 -15.808  1.00 47.59           N  
ATOM   1412  H   ASN A  91     -35.657  49.881 -15.807  1.00 47.59           H  
ATOM   1413  CA  ASN A  91     -37.489  48.894 -15.325  1.00 47.59           C  
ATOM   1414  HA  ASN A  91     -37.524  48.219 -14.470  1.00 47.59           H  
ATOM   1415  C   ASN A  91     -38.440  48.313 -16.381  1.00 47.59           C  
ATOM   1416  CB  ASN A  91     -37.938  50.291 -14.869  1.00 47.59           C  
ATOM   1417  HB2 ASN A  91     -37.732  51.019 -15.653  1.00 47.59           H  
ATOM   1418  HB3 ASN A  91     -39.012  50.277 -14.683  1.00 47.59           H  
ATOM   1419  O   ASN A  91     -39.317  47.521 -16.047  1.00 47.59           O  
ATOM   1420  CG  ASN A  91     -37.267  50.731 -13.579  1.00 47.59           C  
ATOM   1421  ND2 ASN A  91     -37.297  52.006 -13.272  1.00 47.59           N  
ATOM   1422 HD21 ASN A  91     -37.762  52.674 -13.871  1.00 47.59           H  
ATOM   1423 HD22 ASN A  91     -36.866  52.248 -12.391  1.00 47.59           H  
ATOM   1424  OD1 ASN A  91     -36.724  49.950 -12.819  1.00 47.59           O  
ATOM   1425  N   TYR A  92     -38.247  48.642 -17.662  1.00 50.33           N  
ATOM   1426  H   TYR A  92     -37.548  49.334 -17.890  1.00 50.33           H  
ATOM   1427  CA  TYR A  92     -39.049  48.068 -18.744  1.00 50.33           C  
ATOM   1428  HA  TYR A  92     -40.102  48.179 -18.484  1.00 50.33           H  
ATOM   1429  C   TYR A  92     -38.791  46.564 -18.936  1.00 50.33           C  
ATOM   1430  CB  TYR A  92     -38.788  48.852 -20.036  1.00 50.33           C  
ATOM   1431  HB2 TYR A  92     -37.747  48.727 -20.331  1.00 50.33           H  
ATOM   1432  HB3 TYR A  92     -38.949  49.913 -19.841  1.00 50.33           H  
ATOM   1433  O   TYR A  92     -39.729  45.800 -19.159  1.00 50.33           O  
ATOM   1434  CG  TYR A  92     -39.693  48.445 -21.180  1.00 50.33           C  
ATOM   1435  CD1 TYR A  92     -39.204  47.639 -22.226  1.00 50.33           C  
ATOM   1436  HD1 TYR A  92     -38.176  47.307 -22.210  1.00 50.33           H  
ATOM   1437  CD2 TYR A  92     -41.040  48.857 -21.179  1.00 50.33           C  
ATOM   1438  HD2 TYR A  92     -41.413  49.460 -20.365  1.00 50.33           H  
ATOM   1439  CE1 TYR A  92     -40.060  47.252 -23.275  1.00 50.33           C  
ATOM   1440  HE1 TYR A  92     -39.699  46.627 -24.078  1.00 50.33           H  
ATOM   1441  CE2 TYR A  92     -41.904  48.457 -22.216  1.00 50.33           C  
ATOM   1442  HE2 TYR A  92     -42.942  48.756 -22.193  1.00 50.33           H  
ATOM   1443  OH  TYR A  92     -42.241  47.259 -24.268  1.00 50.33           O  
ATOM   1444  HH  TYR A  92     -43.149  47.502 -24.074  1.00 50.33           H  
ATOM   1445  CZ  TYR A  92     -41.413  47.650 -23.264  1.00 50.33           C  
ATOM   1446  N   VAL A  93     -37.534  46.117 -18.821  1.00 44.90           N  
ATOM   1447  H   VAL A  93     -36.806  46.788 -18.621  1.00 44.90           H  
ATOM   1448  CA  VAL A  93     -37.172  44.690 -18.907  1.00 44.90           C  
ATOM   1449  HA  VAL A  93     -37.656  44.261 -19.784  1.00 44.90           H  
ATOM   1450  C   VAL A  93     -37.701  43.914 -17.702  1.00 44.90           C  
ATOM   1451  CB  VAL A  93     -35.650  44.503 -19.065  1.00 44.90           C  
ATOM   1452  HB  VAL A  93     -35.132  45.060 -18.285  1.00 44.90           H  
ATOM   1453  O   VAL A  93     -38.257  42.836 -17.891  1.00 44.90           O  
ATOM   1454  CG1 VAL A  93     -35.219  43.030 -18.984  1.00 44.90           C  
ATOM   1455 HG11 VAL A  93     -35.783  42.431 -19.698  1.00 44.90           H  
ATOM   1456 HG12 VAL A  93     -35.395  42.644 -17.980  1.00 44.90           H  
ATOM   1457 HG13 VAL A  93     -34.152  42.941 -19.191  1.00 44.90           H  
ATOM   1458  CG2 VAL A  93     -35.187  45.020 -20.436  1.00 44.90           C  
ATOM   1459 HG21 VAL A  93     -35.629  44.418 -21.229  1.00 44.90           H  
ATOM   1460 HG22 VAL A  93     -34.100  44.969 -20.498  1.00 44.90           H  
ATOM   1461 HG23 VAL A  93     -35.492  46.058 -20.574  1.00 44.90           H  
ATOM   1462  N   VAL A  94     -37.593  44.468 -16.492  1.00 46.18           N  
ATOM   1463  H   VAL A  94     -37.111  45.350 -16.400  1.00 46.18           H  
ATOM   1464  CA  VAL A  94     -38.187  43.876 -15.282  1.00 46.18           C  
ATOM   1465  HA  VAL A  94     -37.816  42.858 -15.164  1.00 46.18           H  
ATOM   1466  C   VAL A  94     -39.706  43.772 -15.437  1.00 46.18           C  
ATOM   1467  CB  VAL A  94     -37.786  44.672 -14.025  1.00 46.18           C  
ATOM   1468  HB  VAL A  94     -38.015  45.727 -14.179  1.00 46.18           H  
ATOM   1469  O   VAL A  94     -40.255  42.692 -15.258  1.00 46.18           O  
ATOM   1470  CG1 VAL A  94     -38.518  44.188 -12.770  1.00 46.18           C  
ATOM   1471 HG11 VAL A  94     -39.589  44.375 -12.849  1.00 46.18           H  
ATOM   1472 HG12 VAL A  94     -38.153  44.721 -11.892  1.00 46.18           H  
ATOM   1473 HG13 VAL A  94     -38.368  43.118 -12.627  1.00 46.18           H  
ATOM   1474  CG2 VAL A  94     -36.280  44.526 -13.755  1.00 46.18           C  
ATOM   1475 HG21 VAL A  94     -36.047  43.489 -13.511  1.00 46.18           H  
ATOM   1476 HG22 VAL A  94     -35.694  44.822 -14.625  1.00 46.18           H  
ATOM   1477 HG23 VAL A  94     -35.999  45.161 -12.914  1.00 46.18           H  
ATOM   1478  N   GLY A  95     -40.372  44.826 -15.918  1.00 48.63           N  
ATOM   1479  H   GLY A  95     -39.886  45.706 -16.016  1.00 48.63           H  
ATOM   1480  CA  GLY A  95     -41.812  44.793 -16.192  1.00 48.63           C  
ATOM   1481  HA2 GLY A  95     -42.124  45.775 -16.548  1.00 48.63           H  
ATOM   1482  HA3 GLY A  95     -42.343  44.573 -15.266  1.00 48.63           H  
ATOM   1483  C   GLY A  95     -42.222  43.749 -17.241  1.00 48.63           C  
ATOM   1484  O   GLY A  95     -43.276  43.130 -17.112  1.00 48.63           O  
ATOM   1485  N   LEU A  96     -41.390  43.493 -18.259  1.00 44.15           N  
ATOM   1486  H   LEU A  96     -40.553  44.052 -18.338  1.00 44.15           H  
ATOM   1487  CA  LEU A  96     -41.611  42.401 -19.220  1.00 44.15           C  
ATOM   1488  HA  LEU A  96     -42.638  42.457 -19.581  1.00 44.15           H  
ATOM   1489  C   LEU A  96     -41.457  41.016 -18.577  1.00 44.15           C  
ATOM   1490  CB  LEU A  96     -40.636  42.536 -20.404  1.00 44.15           C  
ATOM   1491  HB2 LEU A  96     -39.660  42.834 -20.021  1.00 44.15           H  
ATOM   1492  HB3 LEU A  96     -40.513  41.560 -20.873  1.00 44.15           H  
ATOM   1493  O   LEU A  96     -42.200  40.102 -18.931  1.00 44.15           O  
ATOM   1494  CG  LEU A  96     -41.076  43.532 -21.487  1.00 44.15           C  
ATOM   1495  HG  LEU A  96     -41.379  44.475 -21.033  1.00 44.15           H  
ATOM   1496  CD1 LEU A  96     -39.902  43.792 -22.435  1.00 44.15           C  
ATOM   1497 HD11 LEU A  96     -40.230  44.439 -23.249  1.00 44.15           H  
ATOM   1498 HD12 LEU A  96     -39.532  42.851 -22.840  1.00 44.15           H  
ATOM   1499 HD13 LEU A  96     -39.107  44.294 -21.883  1.00 44.15           H  
ATOM   1500  CD2 LEU A  96     -42.233  42.979 -22.327  1.00 44.15           C  
ATOM   1501 HD21 LEU A  96     -41.947  42.034 -22.788  1.00 44.15           H  
ATOM   1502 HD22 LEU A  96     -42.501  43.699 -23.100  1.00 44.15           H  
ATOM   1503 HD23 LEU A  96     -43.105  42.817 -21.693  1.00 44.15           H  
ATOM   1504  N   VAL A  97     -40.506  40.857 -17.652  1.00 38.91           N  
ATOM   1505  H   VAL A  97     -39.950  41.661 -17.399  1.00 38.91           H  
ATOM   1506  CA  VAL A  97     -40.293  39.613 -16.897  1.00 38.91           C  
ATOM   1507  HA  VAL A  97     -40.269  38.776 -17.596  1.00 38.91           H  
ATOM   1508  C   VAL A  97     -41.462  39.357 -15.949  1.00 38.91           C  
ATOM   1509  CB  VAL A  97     -38.941  39.648 -16.153  1.00 38.91           C  
ATOM   1510  HB  VAL A  97     -38.861  40.570 -15.576  1.00 38.91           H  
ATOM   1511  O   VAL A  97     -41.977  38.239 -15.918  1.00 38.91           O  
ATOM   1512  CG1 VAL A  97     -38.758  38.464 -15.195  1.00 38.91           C  
ATOM   1513 HG11 VAL A  97     -39.471  38.539 -14.374  1.00 38.91           H  
ATOM   1514 HG12 VAL A  97     -38.910  37.521 -15.719  1.00 38.91           H  
ATOM   1515 HG13 VAL A  97     -37.757  38.487 -14.763  1.00 38.91           H  
ATOM   1516  CG2 VAL A  97     -37.782  39.602 -17.161  1.00 38.91           C  
ATOM   1517 HG21 VAL A  97     -37.745  38.626 -17.644  1.00 38.91           H  
ATOM   1518 HG22 VAL A  97     -37.907  40.368 -17.926  1.00 38.91           H  
ATOM   1519 HG23 VAL A  97     -36.842  39.790 -16.642  1.00 38.91           H  
ATOM   1520  N   ASP A  98     -41.953  40.386 -15.260  1.00 38.62           N  
ATOM   1521  H   ASP A  98     -41.436  41.253 -15.250  1.00 38.62           H  
ATOM   1522  CA  ASP A  98     -43.116  40.282 -14.375  1.00 38.62           C  
ATOM   1523  HA  ASP A  98     -42.968  39.447 -13.689  1.00 38.62           H  
ATOM   1524  C   ASP A  98     -44.402  39.991 -15.163  1.00 38.62           C  
ATOM   1525  CB  ASP A  98     -43.249  41.565 -13.539  1.00 38.62           C  
ATOM   1526  HB2 ASP A  98     -44.215  41.550 -13.035  1.00 38.62           H  
ATOM   1527  HB3 ASP A  98     -43.230  42.430 -14.202  1.00 38.62           H  
ATOM   1528  O   ASP A  98     -45.198  39.133 -14.772  1.00 38.62           O  
ATOM   1529  CG  ASP A  98     -42.160  41.707 -12.468  1.00 38.62           C  
ATOM   1530  OD1 ASP A  98     -41.557  40.673 -12.097  1.00 38.62           O  
ATOM   1531  OD2 ASP A  98     -41.956  42.856 -12.021  1.00 38.62           O  
ATOM   1532  N   ALA A  99     -44.575  40.607 -16.338  1.00 37.54           N  
ATOM   1533  H   ALA A  99     -43.931  41.344 -16.588  1.00 37.54           H  
ATOM   1534  CA  ALA A  99     -45.686  40.307 -17.242  1.00 37.54           C  
ATOM   1535  HA  ALA A  99     -46.620  40.392 -16.686  1.00 37.54           H  
ATOM   1536  C   ALA A  99     -45.616  38.876 -17.810  1.00 37.54           C  
ATOM   1537  CB  ALA A  99     -45.703  41.353 -18.362  1.00 37.54           C  
ATOM   1538  HB1 ALA A  99     -46.547  41.162 -19.025  1.00 37.54           H  
ATOM   1539  HB2 ALA A  99     -45.809  42.348 -17.930  1.00 37.54           H  
ATOM   1540  HB3 ALA A  99     -44.776  41.305 -18.932  1.00 37.54           H  
ATOM   1541  O   ALA A  99     -46.637  38.199 -17.922  1.00 37.54           O  
ATOM   1542  N   ALA A 100     -44.418  38.380 -18.142  1.00 35.11           N  
ATOM   1543  H   ALA A 100     -43.609  38.981 -18.069  1.00 35.11           H  
ATOM   1544  CA  ALA A 100     -44.222  37.002 -18.603  1.00 35.11           C  
ATOM   1545  HA  ALA A 100     -44.945  36.793 -19.391  1.00 35.11           H  
ATOM   1546  C   ALA A 100     -44.453  35.968 -17.488  1.00 35.11           C  
ATOM   1547  CB  ALA A 100     -42.811  36.879 -19.191  1.00 35.11           C  
ATOM   1548  HB1 ALA A 100     -42.666  35.872 -19.582  1.00 35.11           H  
ATOM   1549  HB2 ALA A 100     -42.068  37.069 -18.415  1.00 35.11           H  
ATOM   1550  HB3 ALA A 100     -42.680  37.600 -19.997  1.00 35.11           H  
ATOM   1551  O   ALA A 100     -44.822  34.827 -17.769  1.00 35.11           O  
ATOM   1552  N   SER A 101     -44.259  36.374 -16.232  1.00 32.09           N  
ATOM   1553  H   SER A 101     -43.912  37.312 -16.090  1.00 32.09           H  
ATOM   1554  CA  SER A 101     -44.415  35.526 -15.047  1.00 32.09           C  
ATOM   1555  HA  SER A 101     -44.126  34.507 -15.302  1.00 32.09           H  
ATOM   1556  C   SER A 101     -45.854  35.467 -14.522  1.00 32.09           C  
ATOM   1557  CB  SER A 101     -43.470  36.011 -13.941  1.00 32.09           C  
ATOM   1558  HB2 SER A 101     -43.535  35.331 -13.091  1.00 32.09           H  
ATOM   1559  HB3 SER A 101     -43.762  37.009 -13.616  1.00 32.09           H  
ATOM   1560  O   SER A 101     -46.161  34.598 -13.709  1.00 32.09           O  
ATOM   1561  OG  SER A 101     -42.137  36.039 -14.415  1.00 32.09           O  
ATOM   1562  HG  SER A 101     -42.023  36.852 -14.913  1.00 32.09           H  
ATOM   1563  N   SER A 102     -46.744  36.352 -14.984  1.00 28.31           N  
ATOM   1564  H   SER A 102     -46.425  37.042 -15.649  1.00 28.31           H  
ATOM   1565  CA  SER A 102     -48.103  36.537 -14.444  1.00 28.31           C  
ATOM   1566  HA  SER A 102     -48.211  35.887 -13.576  1.00 28.31           H  
ATOM   1567  C   SER A 102     -49.235  36.102 -15.388  1.00 28.31           C  
ATOM   1568  CB  SER A 102     -48.281  37.965 -13.914  1.00 28.31           C  
ATOM   1569  HB2 SER A 102     -49.316  38.124 -13.613  1.00 28.31           H  
ATOM   1570  HB3 SER A 102     -47.647  38.099 -13.037  1.00 28.31           H  
ATOM   1571  O   SER A 102     -50.392  36.480 -15.200  1.00 28.31           O  
ATOM   1572  OG  SER A 102     -47.913  38.920 -14.886  1.00 28.31           O  
ATOM   1573  HG  SER A 102     -46.967  39.057 -14.807  1.00 28.31           H  
ATOM   1574  N   VAL A 103     -48.952  35.228 -16.363  1.00 27.94           N  
ATOM   1575  H   VAL A 103     -47.991  34.937 -16.467  1.00 27.94           H  
ATOM   1576  CA  VAL A 103     -49.997  34.509 -17.118  1.00 27.94           C  
ATOM   1577  HA  VAL A 103     -50.790  35.219 -17.352  1.00 27.94           H  
ATOM   1578  C   VAL A 103     -50.619  33.421 -16.233  1.00 27.94           C  
ATOM   1579  CB  VAL A 103     -49.484  33.949 -18.465  1.00 27.94           C  
ATOM   1580  HB  VAL A 103     -48.735  33.178 -18.283  1.00 27.94           H  
ATOM   1581  O   VAL A 103     -50.286  32.249 -16.355  1.00 27.94           O  
ATOM   1582  CG1 VAL A 103     -50.628  33.350 -19.304  1.00 27.94           C  
ATOM   1583 HG11 VAL A 103     -50.238  32.984 -20.254  1.00 27.94           H  
ATOM   1584 HG12 VAL A 103     -51.083  32.511 -18.779  1.00 27.94           H  
ATOM   1585 HG13 VAL A 103     -51.391  34.106 -19.488  1.00 27.94           H  
ATOM   1586  CG2 VAL A 103     -48.837  35.047 -19.322  1.00 27.94           C  
ATOM   1587 HG21 VAL A 103     -47.954  35.441 -18.819  1.00 27.94           H  
ATOM   1588 HG22 VAL A 103     -48.524  34.636 -20.282  1.00 27.94           H  
ATOM   1589 HG23 VAL A 103     -49.543  35.861 -19.483  1.00 27.94           H  
ATOM   1590  N   ASP A 104     -51.467  33.837 -15.293  1.00 27.10           N  
ATOM   1591  H   ASP A 104     -51.398  34.819 -15.069  1.00 27.10           H  
ATOM   1592  CA  ASP A 104     -52.764  33.227 -14.974  1.00 27.10           C  
ATOM   1593  HA  ASP A 104     -53.397  33.352 -15.852  1.00 27.10           H  
ATOM   1594  C   ASP A 104     -53.451  34.013 -13.830  1.00 27.10           C  
ATOM   1595  CB  ASP A 104     -52.690  31.708 -14.660  1.00 27.10           C  
ATOM   1596  HB2 ASP A 104     -51.725  31.465 -14.216  1.00 27.10           H  
ATOM   1597  HB3 ASP A 104     -53.453  31.472 -13.918  1.00 27.10           H  
ATOM   1598  O   ASP A 104     -53.080  33.908 -12.666  1.00 27.10           O  
ATOM   1599  CG  ASP A 104     -52.969  30.799 -15.879  1.00 27.10           C  
ATOM   1600  OD1 ASP A 104     -53.684  31.251 -16.809  1.00 27.10           O  
ATOM   1601  OD2 ASP A 104     -52.586  29.605 -15.832  1.00 27.10           O  
ATOM   1602  N   GLN A 105     -54.501  34.750 -14.219  1.00 25.60           N  
ATOM   1603  H   GLN A 105     -54.598  34.836 -15.220  1.00 25.60           H  
ATOM   1604  CA  GLN A 105     -55.681  35.187 -13.443  1.00 25.60           C  
ATOM   1605  HA  GLN A 105     -56.316  35.685 -14.175  1.00 25.60           H  
ATOM   1606  C   GLN A 105     -55.522  36.253 -12.323  1.00 25.60           C  
ATOM   1607  CB  GLN A 105     -56.507  33.953 -13.017  1.00 25.60           C  
ATOM   1608  HB2 GLN A 105     -57.421  34.302 -12.537  1.00 25.60           H  
ATOM   1609  HB3 GLN A 105     -55.945  33.356 -12.298  1.00 25.60           H  
ATOM   1610  O   GLN A 105     -55.208  35.945 -11.182  1.00 25.60           O  
ATOM   1611  CG  GLN A 105     -56.883  33.083 -14.234  1.00 25.60           C  
ATOM   1612  HG2 GLN A 105     -57.263  33.731 -15.024  1.00 25.60           H  
ATOM   1613  HG3 GLN A 105     -55.995  32.577 -14.612  1.00 25.60           H  
ATOM   1614  CD  GLN A 105     -57.942  32.018 -13.966  1.00 25.60           C  
ATOM   1615  NE2 GLN A 105     -58.453  31.401 -15.010  1.00 25.60           N  
ATOM   1616 HE21 GLN A 105     -59.115  30.669 -14.798  1.00 25.60           H  
ATOM   1617 HE22 GLN A 105     -58.061  31.580 -15.923  1.00 25.60           H  
ATOM   1618  OE1 GLN A 105     -58.345  31.698 -12.860  1.00 25.60           O  
ATOM   1619  N   GLU A 106     -55.820  37.511 -12.706  1.00 24.71           N  
ATOM   1620  H   GLU A 106     -55.755  37.643 -13.705  1.00 24.71           H  
ATOM   1621  CA  GLU A 106     -56.707  38.535 -12.082  1.00 24.71           C  
ATOM   1622  HA  GLU A 106     -56.195  39.497 -12.116  1.00 24.71           H  
ATOM   1623  C   GLU A 106     -57.230  38.372 -10.623  1.00 24.71           C  
ATOM   1624  CB  GLU A 106     -57.963  38.612 -12.988  1.00 24.71           C  
ATOM   1625  HB2 GLU A 106     -58.254  37.609 -13.299  1.00 24.71           H  
ATOM   1626  HB3 GLU A 106     -58.797  39.012 -12.413  1.00 24.71           H  
ATOM   1627  O   GLU A 106     -57.553  37.264 -10.199  1.00 24.71           O  
ATOM   1628  CG  GLU A 106     -57.857  39.514 -14.222  1.00 24.71           C  
ATOM   1629  HG2 GLU A 106     -57.194  39.040 -14.946  1.00 24.71           H  
ATOM   1630  HG3 GLU A 106     -57.408  40.460 -13.919  1.00 24.71           H  
ATOM   1631  CD  GLU A 106     -59.232  39.805 -14.871  1.00 24.71           C  
ATOM   1632  OE1 GLU A 106     -59.231  40.458 -15.939  1.00 24.71           O  
ATOM   1633  OE2 GLU A 106     -60.279  39.376 -14.330  1.00 24.71           O  
ATOM   1634  N   PRO A 107     -57.672  39.473  -9.968  1.00 31.39           N  
ATOM   1635  CA  PRO A 107     -56.971  40.729  -9.657  1.00 31.39           C  
ATOM   1636  HA  PRO A 107     -55.916  40.684  -9.925  1.00 31.39           H  
ATOM   1637  C   PRO A 107     -57.123  41.060  -8.146  1.00 31.39           C  
ATOM   1638  CB  PRO A 107     -57.716  41.768 -10.508  1.00 31.39           C  
ATOM   1639  HB2 PRO A 107     -57.310  41.764 -11.520  1.00 31.39           H  
ATOM   1640  HB3 PRO A 107     -57.652  42.770 -10.085  1.00 31.39           H  
ATOM   1641  O   PRO A 107     -57.965  40.467  -7.488  1.00 31.39           O  
ATOM   1642  CG  PRO A 107     -59.166  41.255 -10.540  1.00 31.39           C  
ATOM   1643  HG2 PRO A 107     -59.799  41.857  -9.888  1.00 31.39           H  
ATOM   1644  HG3 PRO A 107     -59.549  41.275 -11.560  1.00 31.39           H  
ATOM   1645  CD  PRO A 107     -59.098  39.814 -10.014  1.00 31.39           C  
ATOM   1646  HD2 PRO A 107     -59.679  39.135 -10.638  1.00 31.39           H  
ATOM   1647  HD3 PRO A 107     -59.543  39.759  -9.020  1.00 31.39           H  
ATOM   1648  N   VAL A 108     -56.377  42.014  -7.580  1.00 23.27           N  
ATOM   1649  H   VAL A 108     -55.568  42.346  -8.085  1.00 23.27           H  
ATOM   1650  CA  VAL A 108     -56.860  42.933  -6.518  1.00 23.27           C  
ATOM   1651  HA  VAL A 108     -57.739  43.444  -6.913  1.00 23.27           H  
ATOM   1652  C   VAL A 108     -55.798  44.008  -6.287  1.00 23.27           C  
ATOM   1653  CB  VAL A 108     -57.292  42.276  -5.169  1.00 23.27           C  
ATOM   1654  HB  VAL A 108     -56.618  41.451  -4.940  1.00 23.27           H  
ATOM   1655  O   VAL A 108     -54.613  43.722  -6.134  1.00 23.27           O  
ATOM   1656  CG1 VAL A 108     -57.270  43.239  -3.970  1.00 23.27           C  
ATOM   1657 HG11 VAL A 108     -57.874  44.124  -4.168  1.00 23.27           H  
ATOM   1658 HG12 VAL A 108     -56.244  43.543  -3.763  1.00 23.27           H  
ATOM   1659 HG13 VAL A 108     -57.628  42.742  -3.069  1.00 23.27           H  
ATOM   1660  CG2 VAL A 108     -58.749  41.750  -5.185  1.00 23.27           C  
ATOM   1661 HG21 VAL A 108     -59.319  42.063  -4.310  1.00 23.27           H  
ATOM   1662 HG22 VAL A 108     -58.738  40.660  -5.189  1.00 23.27           H  
ATOM   1663 HG23 VAL A 108     -59.280  42.112  -6.066  1.00 23.27           H  
ATOM   1664  N   ASP A 109     -56.300  45.235  -6.310  1.00 20.04           N  
ATOM   1665  H   ASP A 109     -57.291  45.312  -6.491  1.00 20.04           H  
ATOM   1666  CA  ASP A 109     -55.669  46.511  -6.029  1.00 20.04           C  
ATOM   1667  HA  ASP A 109     -54.870  46.683  -6.750  1.00 20.04           H  
ATOM   1668  C   ASP A 109     -55.100  46.657  -4.604  1.00 20.04           C  
ATOM   1669  CB  ASP A 109     -56.766  47.576  -6.222  1.00 20.04           C  
ATOM   1670  HB2 ASP A 109     -56.351  48.559  -6.004  1.00 20.04           H  
ATOM   1671  HB3 ASP A 109     -57.578  47.390  -5.518  1.00 20.04           H  
ATOM   1672  O   ASP A 109     -55.481  45.952  -3.673  1.00 20.04           O  
ATOM   1673  CG  ASP A 109     -57.318  47.623  -7.645  1.00 20.04           C  
ATOM   1674  OD1 ASP A 109     -56.551  48.048  -8.536  1.00 20.04           O  
ATOM   1675  OD2 ASP A 109     -58.491  47.225  -7.838  1.00 20.04           O  
ATOM   1676  N   GLU A 110     -54.298  47.716  -4.475  1.00 22.21           N  
ATOM   1677  H   GLU A 110     -54.088  48.191  -5.341  1.00 22.21           H  
ATOM   1678  CA  GLU A 110     -53.845  48.395  -3.256  1.00 22.21           C  
ATOM   1679  HA  GLU A 110     -53.493  49.362  -3.614  1.00 22.21           H  
ATOM   1680  C   GLU A 110     -52.639  47.793  -2.521  1.00 22.21           C  
ATOM   1681  CB  GLU A 110     -55.005  48.749  -2.296  1.00 22.21           C  
ATOM   1682  HB2 GLU A 110     -55.483  47.839  -1.933  1.00 22.21           H  
ATOM   1683  HB3 GLU A 110     -54.584  49.272  -1.437  1.00 22.21           H  
ATOM   1684  O   GLU A 110     -52.563  46.595  -2.275  1.00 22.21           O  
ATOM   1685  CG  GLU A 110     -56.048  49.681  -2.936  1.00 22.21           C  
ATOM   1686  HG2 GLU A 110     -55.531  50.566  -3.306  1.00 22.21           H  
ATOM   1687  HG3 GLU A 110     -56.501  49.177  -3.789  1.00 22.21           H  
ATOM   1688  CD  GLU A 110     -57.176  50.115  -1.983  1.00 22.21           C  
ATOM   1689  OE1 GLU A 110     -57.832  51.134  -2.306  1.00 22.21           O  
ATOM   1690  OE2 GLU A 110     -57.396  49.452  -0.943  1.00 22.21           O  
ATOM   1691  N   ILE A 111     -51.777  48.728  -2.078  1.00 22.77           N  
ATOM   1692  H   ILE A 111     -51.981  49.663  -2.400  1.00 22.77           H  
ATOM   1693  CA  ILE A 111     -50.708  48.657  -1.062  1.00 22.77           C  
ATOM   1694  HA  ILE A 111     -50.757  49.657  -0.632  1.00 22.77           H  
ATOM   1695  C   ILE A 111     -49.277  48.534  -1.639  1.00 22.77           C  
ATOM   1696  CB  ILE A 111     -51.061  47.602   0.050  1.00 22.77           C  
ATOM   1697  HB  ILE A 111     -51.166  46.638  -0.448  1.00 22.77           H  
ATOM   1698  O   ILE A 111     -48.947  47.525  -2.239  1.00 22.77           O  
ATOM   1699  CG1 ILE A 111     -52.425  47.940   0.722  1.00 22.77           C  
ATOM   1700 HG12 ILE A 111     -52.368  48.912   1.211  1.00 22.77           H  
ATOM   1701 HG13 ILE A 111     -53.211  48.012  -0.029  1.00 22.77           H  
ATOM   1702  CG2 ILE A 111     -49.976  47.284   1.107  1.00 22.77           C  
ATOM   1703 HG21 ILE A 111     -49.950  46.204   1.252  1.00 22.77           H  
ATOM   1704 HG22 ILE A 111     -48.984  47.583   0.770  1.00 22.77           H  
ATOM   1705 HG23 ILE A 111     -50.193  47.715   2.084  1.00 22.77           H  
ATOM   1706  CD1 ILE A 111     -52.918  46.908   1.741  1.00 22.77           C  
ATOM   1707 HD11 ILE A 111     -52.943  45.921   1.279  1.00 22.77           H  
ATOM   1708 HD12 ILE A 111     -52.270  46.886   2.617  1.00 22.77           H  
ATOM   1709 HD13 ILE A 111     -53.926  47.174   2.060  1.00 22.77           H  
ATOM   1710  N   PHE A 112     -48.326  49.471  -1.493  1.00 24.16           N  
ATOM   1711  H   PHE A 112     -47.473  49.220  -1.973  1.00 24.16           H  
ATOM   1712  CA  PHE A 112     -48.202  50.722  -0.729  1.00 24.16           C  
ATOM   1713  HA  PHE A 112     -49.158  51.245  -0.693  1.00 24.16           H  
ATOM   1714  C   PHE A 112     -47.158  51.631  -1.413  1.00 24.16           C  
ATOM   1715  CB  PHE A 112     -47.699  50.432   0.705  1.00 24.16           C  
ATOM   1716  HB2 PHE A 112     -47.486  49.368   0.808  1.00 24.16           H  
ATOM   1717  HB3 PHE A 112     -46.743  50.931   0.860  1.00 24.16           H  
ATOM   1718  O   PHE A 112     -46.180  51.162  -1.998  1.00 24.16           O  
ATOM   1719  CG  PHE A 112     -48.617  50.833   1.850  1.00 24.16           C  
ATOM   1720  CD1 PHE A 112     -48.225  51.754   2.830  1.00 24.16           C  
ATOM   1721  HD1 PHE A 112     -47.277  52.263   2.746  1.00 24.16           H  
ATOM   1722  CD2 PHE A 112     -49.868  50.235   1.994  1.00 24.16           C  
ATOM   1723  HD2 PHE A 112     -50.241  49.633   1.178  1.00 24.16           H  
ATOM   1724  CE1 PHE A 112     -49.061  51.993   3.940  1.00 24.16           C  
ATOM   1725  HE1 PHE A 112     -48.742  52.698   4.693  1.00 24.16           H  
ATOM   1726  CE2 PHE A 112     -50.686  50.404   3.113  1.00 24.16           C  
ATOM   1727  HE2 PHE A 112     -51.637  49.897   3.190  1.00 24.16           H  
ATOM   1728  CZ  PHE A 112     -50.273  51.297   4.103  1.00 24.16           C  
ATOM   1729  HZ  PHE A 112     -50.891  51.474   4.971  1.00 24.16           H  
ATOM   1730  N   GLU A 113     -47.373  52.937  -1.278  1.00 20.31           N  
ATOM   1731  H   GLU A 113     -48.187  53.212  -0.748  1.00 20.31           H  
ATOM   1732  CA  GLU A 113     -46.405  54.007  -1.498  1.00 20.31           C  
ATOM   1733  HA  GLU A 113     -45.914  53.870  -2.462  1.00 20.31           H  
ATOM   1734  C   GLU A 113     -45.350  54.043  -0.377  1.00 20.31           C  
ATOM   1735  CB  GLU A 113     -47.157  55.355  -1.475  1.00 20.31           C  
ATOM   1736  HB2 GLU A 113     -46.427  56.161  -1.546  1.00 20.31           H  
ATOM   1737  HB3 GLU A 113     -47.660  55.441  -0.512  1.00 20.31           H  
ATOM   1738  O   GLU A 113     -45.675  53.796   0.781  1.00 20.31           O  
ATOM   1739  CG  GLU A 113     -48.186  55.545  -2.602  1.00 20.31           C  
ATOM   1740  HG2 GLU A 113     -47.655  55.545  -3.554  1.00 20.31           H  
ATOM   1741  HG3 GLU A 113     -48.877  54.703  -2.605  1.00 20.31           H  
ATOM   1742  CD  GLU A 113     -49.006  56.842  -2.452  1.00 20.31           C  
ATOM   1743  OE1 GLU A 113     -49.301  57.465  -3.498  1.00 20.31           O  
ATOM   1744  OE2 GLU A 113     -49.352  57.201  -1.304  1.00 20.31           O  
ATOM   1745  N   GLY A 114     -44.130  54.468  -0.724  1.00 21.81           N  
ATOM   1746  H   GLY A 114     -43.941  54.531  -1.714  1.00 21.81           H  
ATOM   1747  CA  GLY A 114     -43.236  55.223   0.162  1.00 21.81           C  
ATOM   1748  HA2 GLY A 114     -43.844  55.917   0.742  1.00 21.81           H  
ATOM   1749  HA3 GLY A 114     -42.563  55.824  -0.450  1.00 21.81           H  
ATOM   1750  C   GLY A 114     -42.399  54.434   1.173  1.00 21.81           C  
ATOM   1751  O   GLY A 114     -42.889  54.050   2.220  1.00 21.81           O  
ATOM   1752  N   GLU A 115     -41.094  54.316   0.910  1.00 21.87           N  
ATOM   1753  H   GLU A 115     -40.847  54.233  -0.066  1.00 21.87           H  
ATOM   1754  CA  GLU A 115     -40.059  54.965   1.736  1.00 21.87           C  
ATOM   1755  HA  GLU A 115     -40.276  56.033   1.733  1.00 21.87           H  
ATOM   1756  C   GLU A 115     -38.674  54.799   1.088  1.00 21.87           C  
ATOM   1757  CB  GLU A 115     -40.056  54.522   3.216  1.00 21.87           C  
ATOM   1758  HB2 GLU A 115     -40.527  53.545   3.326  1.00 21.87           H  
ATOM   1759  HB3 GLU A 115     -39.026  54.449   3.565  1.00 21.87           H  
ATOM   1760  O   GLU A 115     -38.134  53.710   0.908  1.00 21.87           O  
ATOM   1761  CG  GLU A 115     -40.778  55.587   4.070  1.00 21.87           C  
ATOM   1762  HG2 GLU A 115     -40.223  56.521   3.974  1.00 21.87           H  
ATOM   1763  HG3 GLU A 115     -41.775  55.774   3.670  1.00 21.87           H  
ATOM   1764  CD  GLU A 115     -40.892  55.249   5.564  1.00 21.87           C  
ATOM   1765  OE1 GLU A 115     -41.584  56.025   6.264  1.00 21.87           O  
ATOM   1766  OE2 GLU A 115     -40.234  54.283   6.012  1.00 21.87           O  
ATOM   1767  N   THR A 116     -38.109  55.933   0.681  1.00 21.79           N  
ATOM   1768  H   THR A 116     -38.609  56.794   0.852  1.00 21.79           H  
ATOM   1769  CA  THR A 116     -36.735  56.096   0.207  1.00 21.79           C  
ATOM   1770  HA  THR A 116     -36.514  55.358  -0.564  1.00 21.79           H  
ATOM   1771  C   THR A 116     -35.757  55.920   1.366  1.00 21.79           C  
ATOM   1772  CB  THR A 116     -36.563  57.516  -0.364  1.00 21.79           C  
ATOM   1773  HB  THR A 116     -35.502  57.764  -0.407  1.00 21.79           H  
ATOM   1774  O   THR A 116     -35.738  56.747   2.277  1.00 21.79           O  
ATOM   1775  CG2 THR A 116     -37.146  57.653  -1.769  1.00 21.79           C  
ATOM   1776 HG21 THR A 116     -36.996  58.672  -2.125  1.00 21.79           H  
ATOM   1777 HG22 THR A 116     -36.643  56.961  -2.444  1.00 21.79           H  
ATOM   1778 HG23 THR A 116     -38.213  57.432  -1.754  1.00 21.79           H  
ATOM   1779  OG1 THR A 116     -37.234  58.450   0.458  1.00 21.79           O  
ATOM   1780  HG1 THR A 116     -36.888  58.316   1.344  1.00 21.79           H  
ATOM   1781  N   VAL A 117     -34.902  54.897   1.308  1.00 21.48           N  
ATOM   1782  H   VAL A 117     -35.020  54.204   0.583  1.00 21.48           H  
ATOM   1783  CA  VAL A 117     -33.744  54.777   2.208  1.00 21.48           C  
ATOM   1784  HA  VAL A 117     -34.107  54.979   3.215  1.00 21.48           H  
ATOM   1785  C   VAL A 117     -32.691  55.820   1.789  1.00 21.48           C  
ATOM   1786  CB  VAL A 117     -33.173  53.347   2.222  1.00 21.48           C  
ATOM   1787  HB  VAL A 117     -32.828  53.085   1.222  1.00 21.48           H  
ATOM   1788  O   VAL A 117     -32.356  55.882   0.602  1.00 21.48           O  
ATOM   1789  CG1 VAL A 117     -31.998  53.219   3.200  1.00 21.48           C  
ATOM   1790 HG11 VAL A 117     -32.314  53.492   4.207  1.00 21.48           H  
ATOM   1791 HG12 VAL A 117     -31.637  52.190   3.209  1.00 21.48           H  
ATOM   1792 HG13 VAL A 117     -31.174  53.863   2.892  1.00 21.48           H  
ATOM   1793  CG2 VAL A 117     -34.249  52.339   2.651  1.00 21.48           C  
ATOM   1794 HG21 VAL A 117     -34.636  52.597   3.637  1.00 21.48           H  
ATOM   1795 HG22 VAL A 117     -35.076  52.331   1.941  1.00 21.48           H  
ATOM   1796 HG23 VAL A 117     -33.825  51.335   2.688  1.00 21.48           H  
ATOM   1797  N   PRO A 118     -32.184  56.676   2.698  1.00 21.58           N  
ATOM   1798  CA  PRO A 118     -31.362  57.824   2.327  1.00 21.58           C  
ATOM   1799  HA  PRO A 118     -31.856  58.358   1.516  1.00 21.58           H  
ATOM   1800  C   PRO A 118     -29.965  57.389   1.883  1.00 21.58           C  
ATOM   1801  CB  PRO A 118     -31.295  58.741   3.559  1.00 21.58           C  
ATOM   1802  HB2 PRO A 118     -31.569  59.764   3.304  1.00 21.58           H  
ATOM   1803  HB3 PRO A 118     -30.298  58.723   3.998  1.00 21.58           H  
ATOM   1804  O   PRO A 118     -29.256  56.690   2.606  1.00 21.58           O  
ATOM   1805  CG  PRO A 118     -32.289  58.140   4.551  1.00 21.58           C  
ATOM   1806  HG2 PRO A 118     -31.945  58.240   5.580  1.00 21.58           H  
ATOM   1807  HG3 PRO A 118     -33.260  58.618   4.425  1.00 21.58           H  
ATOM   1808  CD  PRO A 118     -32.393  56.680   4.135  1.00 21.58           C  
ATOM   1809  HD2 PRO A 118     -33.371  56.306   4.438  1.00 21.58           H  
ATOM   1810  HD3 PRO A 118     -31.603  56.101   4.615  1.00 21.58           H  
ATOM   1811  N   ALA A 119     -29.542  57.875   0.717  1.00 20.29           N  
ATOM   1812  H   ALA A 119     -30.193  58.408   0.158  1.00 20.29           H  
ATOM   1813  CA  ALA A 119     -28.141  57.896   0.326  1.00 20.29           C  
ATOM   1814  HA  ALA A 119     -27.741  56.883   0.371  1.00 20.29           H  
ATOM   1815  C   ALA A 119     -27.368  58.786   1.313  1.00 20.29           C  
ATOM   1816  CB  ALA A 119     -28.048  58.406  -1.119  1.00 20.29           C  
ATOM   1817  HB1 ALA A 119     -28.457  59.414  -1.191  1.00 20.29           H  
ATOM   1818  HB2 ALA A 119     -27.003  58.426  -1.430  1.00 20.29           H  
ATOM   1819  HB3 ALA A 119     -28.602  57.741  -1.782  1.00 20.29           H  
ATOM   1820  O   ALA A 119     -27.534  60.008   1.322  1.00 20.29           O  
ATOM   1821  N   LEU A 120     -26.544  58.177   2.166  1.00 19.83           N  
ATOM   1822  H   LEU A 120     -26.523  57.167   2.188  1.00 19.83           H  
ATOM   1823  CA  LEU A 120     -25.641  58.909   3.044  1.00 19.83           C  
ATOM   1824  HA  LEU A 120     -26.185  59.760   3.454  1.00 19.83           H  
ATOM   1825  C   LEU A 120     -24.471  59.444   2.203  1.00 19.83           C  
ATOM   1826  CB  LEU A 120     -25.202  58.019   4.224  1.00 19.83           C  
ATOM   1827  HB2 LEU A 120     -24.393  57.368   3.894  1.00 19.83           H  
ATOM   1828  HB3 LEU A 120     -26.028  57.379   4.533  1.00 19.83           H  
ATOM   1829  O   LEU A 120     -23.498  58.746   1.926  1.00 19.83           O  
ATOM   1830  CG  LEU A 120     -24.742  58.858   5.433  1.00 19.83           C  
ATOM   1831  HG  LEU A 120     -24.279  59.781   5.084  1.00 19.83           H  
ATOM   1832  CD1 LEU A 120     -25.929  59.203   6.340  1.00 19.83           C  
ATOM   1833 HD11 LEU A 120     -26.682  59.750   5.773  1.00 19.83           H  
ATOM   1834 HD12 LEU A 120     -26.372  58.293   6.742  1.00 19.83           H  
ATOM   1835 HD13 LEU A 120     -25.588  59.828   7.165  1.00 19.83           H  
ATOM   1836  CD2 LEU A 120     -23.710  58.101   6.266  1.00 19.83           C  
ATOM   1837 HD21 LEU A 120     -24.133  57.165   6.629  1.00 19.83           H  
ATOM   1838 HD22 LEU A 120     -23.400  58.710   7.115  1.00 19.83           H  
ATOM   1839 HD23 LEU A 120     -22.834  57.886   5.654  1.00 19.83           H  
ATOM   1840  N   VAL A 121     -24.611  60.692   1.762  1.00 19.66           N  
ATOM   1841  H   VAL A 121     -25.499  61.139   1.937  1.00 19.66           H  
ATOM   1842  CA  VAL A 121     -23.531  61.518   1.218  1.00 19.66           C  
ATOM   1843  HA  VAL A 121     -22.977  60.957   0.465  1.00 19.66           H  
ATOM   1844  C   VAL A 121     -22.595  61.860   2.377  1.00 19.66           C  
ATOM   1845  CB  VAL A 121     -24.117  62.793   0.571  1.00 19.66           C  
ATOM   1846  HB  VAL A 121     -24.709  63.331   1.312  1.00 19.66           H  
ATOM   1847  O   VAL A 121     -22.966  62.635   3.259  1.00 19.66           O  
ATOM   1848  CG1 VAL A 121     -23.031  63.741   0.048  1.00 19.66           C  
ATOM   1849 HG11 VAL A 121     -22.405  63.230  -0.684  1.00 19.66           H  
ATOM   1850 HG12 VAL A 121     -22.403  64.087   0.869  1.00 19.66           H  
ATOM   1851 HG13 VAL A 121     -23.489  64.613  -0.418  1.00 19.66           H  
ATOM   1852  CG2 VAL A 121     -25.041  62.440  -0.604  1.00 19.66           C  
ATOM   1853 HG21 VAL A 121     -25.429  63.353  -1.057  1.00 19.66           H  
ATOM   1854 HG22 VAL A 121     -25.887  61.846  -0.256  1.00 19.66           H  
ATOM   1855 HG23 VAL A 121     -24.489  61.873  -1.353  1.00 19.66           H  
ATOM   1856  N   VAL A 122     -21.397  61.275   2.404  1.00 22.52           N  
ATOM   1857  H   VAL A 122     -21.157  60.619   1.674  1.00 22.52           H  
ATOM   1858  CA  VAL A 122     -20.333  61.724   3.312  1.00 22.52           C  
ATOM   1859  HA  VAL A 122     -20.818  62.024   4.241  1.00 22.52           H  
ATOM   1860  C   VAL A 122     -19.631  62.922   2.653  1.00 22.52           C  
ATOM   1861  CB  VAL A 122     -19.360  60.599   3.697  1.00 22.52           C  
ATOM   1862  HB  VAL A 122     -18.879  60.207   2.801  1.00 22.52           H  
ATOM   1863  O   VAL A 122     -19.251  62.802   1.487  1.00 22.52           O  
ATOM   1864  CG1 VAL A 122     -18.282  61.103   4.667  1.00 22.52           C  
ATOM   1865 HG11 VAL A 122     -17.628  60.278   4.948  1.00 22.52           H  
ATOM   1866 HG12 VAL A 122     -18.742  61.516   5.565  1.00 22.52           H  
ATOM   1867 HG13 VAL A 122     -17.670  61.867   4.188  1.00 22.52           H  
ATOM   1868  CG2 VAL A 122     -20.118  59.460   4.398  1.00 22.52           C  
ATOM   1869 HG21 VAL A 122     -20.853  59.024   3.722  1.00 22.52           H  
ATOM   1870 HG22 VAL A 122     -19.418  58.677   4.691  1.00 22.52           H  
ATOM   1871 HG23 VAL A 122     -20.627  59.835   5.286  1.00 22.52           H  
ATOM   1872  N   PRO A 123     -19.504  64.079   3.332  1.00 21.96           N  
ATOM   1873  CA  PRO A 123     -19.083  65.331   2.710  1.00 21.96           C  
ATOM   1874  HA  PRO A 123     -19.613  65.446   1.765  1.00 21.96           H  
ATOM   1875  C   PRO A 123     -17.578  65.392   2.450  1.00 21.96           C  
ATOM   1876  CB  PRO A 123     -19.499  66.462   3.663  1.00 21.96           C  
ATOM   1877  HB2 PRO A 123     -18.621  66.908   4.129  1.00 21.96           H  
ATOM   1878  HB3 PRO A 123     -20.071  67.228   3.140  1.00 21.96           H  
ATOM   1879  O   PRO A 123     -16.781  64.862   3.225  1.00 21.96           O  
ATOM   1880  CG  PRO A 123     -20.342  65.779   4.735  1.00 21.96           C  
ATOM   1881  HG2 PRO A 123     -21.392  65.800   4.441  1.00 21.96           H  
ATOM   1882  HG3 PRO A 123     -20.209  66.242   5.713  1.00 21.96           H  
ATOM   1883  CD  PRO A 123     -19.845  64.344   4.720  1.00 21.96           C  
ATOM   1884  HD2 PRO A 123     -20.634  63.709   5.123  1.00 21.96           H  
ATOM   1885  HD3 PRO A 123     -18.947  64.257   5.331  1.00 21.96           H  
ATOM   1886  N   ASP A 124     -17.240  66.135   1.397  1.00 21.27           N  
ATOM   1887  H   ASP A 124     -17.988  66.466   0.804  1.00 21.27           H  
ATOM   1888  CA  ASP A 124     -15.910  66.617   1.036  1.00 21.27           C  
ATOM   1889  HA  ASP A 124     -15.369  65.827   0.515  1.00 21.27           H  
ATOM   1890  C   ASP A 124     -15.100  67.067   2.262  1.00 21.27           C  
ATOM   1891  CB  ASP A 124     -16.075  67.813   0.077  1.00 21.27           C  
ATOM   1892  HB2 ASP A 124     -16.693  68.575   0.552  1.00 21.27           H  
ATOM   1893  HB3 ASP A 124     -15.093  68.249  -0.106  1.00 21.27           H  
ATOM   1894  O   ASP A 124     -15.398  68.082   2.896  1.00 21.27           O  
ATOM   1895  CG  ASP A 124     -16.682  67.436  -1.276  1.00 21.27           C  
ATOM   1896  OD1 ASP A 124     -16.168  66.477  -1.890  1.00 21.27           O  
ATOM   1897  OD2 ASP A 124     -17.661  68.105  -1.681  1.00 21.27           O  
ATOM   1898  N   ALA A 125     -14.042  66.323   2.580  1.00 25.13           N  
ATOM   1899  H   ALA A 125     -13.886  65.470   2.063  1.00 25.13           H  
ATOM   1900  CA  ALA A 125     -12.974  66.793   3.446  1.00 25.13           C  
ATOM   1901  HA  ALA A 125     -13.265  67.734   3.913  1.00 25.13           H  
ATOM   1902  C   ALA A 125     -11.745  67.065   2.574  1.00 25.13           C  
ATOM   1903  CB  ALA A 125     -12.733  65.793   4.582  1.00 25.13           C  
ATOM   1904  HB1 ALA A 125     -12.449  64.825   4.169  1.00 25.13           H  
ATOM   1905  HB2 ALA A 125     -13.646  65.679   5.167  1.00 25.13           H  
ATOM   1906  HB3 ALA A 125     -11.932  66.157   5.225  1.00 25.13           H  
ATOM   1907  O   ALA A 125     -11.056  66.144   2.137  1.00 25.13           O  
ATOM   1908  N   ASP A 126     -11.513  68.354   2.322  1.00 22.27           N  
ATOM   1909  H   ASP A 126     -12.212  69.014   2.630  1.00 22.27           H  
ATOM   1910  CA  ASP A 126     -10.288  68.928   1.771  1.00 22.27           C  
ATOM   1911  HA  ASP A 126     -10.255  68.778   0.691  1.00 22.27           H  
ATOM   1912  C   ASP A 126      -9.039  68.298   2.408  1.00 22.27           C  
ATOM   1913  CB  ASP A 126     -10.267  70.441   2.086  1.00 22.27           C  
ATOM   1914  HB2 ASP A 126      -9.230  70.778   2.103  1.00 22.27           H  
ATOM   1915  HB3 ASP A 126     -10.675  70.614   3.082  1.00 22.27           H  
ATOM   1916  O   ASP A 126      -8.660  68.636   3.531  1.00 22.27           O  
ATOM   1917  CG  ASP A 126     -10.976  71.334   1.071  1.00 22.27           C  
ATOM   1918  OD1 ASP A 126     -10.771  71.101  -0.140  1.00 22.27           O  
ATOM   1919  OD2 ASP A 126     -11.619  72.312   1.517  1.00 22.27           O  
ATOM   1920  N   VAL A 127      -8.346  67.427   1.675  1.00 28.55           N  
ATOM   1921  H   VAL A 127      -8.775  67.061   0.837  1.00 28.55           H  
ATOM   1922  CA  VAL A 127      -6.945  67.099   1.952  1.00 28.55           C  
ATOM   1923  HA  VAL A 127      -6.529  67.892   2.573  1.00 28.55           H  
ATOM   1924  C   VAL A 127      -6.187  67.111   0.631  1.00 28.55           C  
ATOM   1925  CB  VAL A 127      -6.758  65.792   2.750  1.00 28.55           C  
ATOM   1926  HB  VAL A 127      -7.107  64.945   2.160  1.00 28.55           H  
ATOM   1927  O   VAL A 127      -6.205  66.166  -0.151  1.00 28.55           O  
ATOM   1928  CG1 VAL A 127      -5.273  65.592   3.093  1.00 28.55           C  
ATOM   1929 HG11 VAL A 127      -5.150  64.677   3.673  1.00 28.55           H  
ATOM   1930 HG12 VAL A 127      -4.900  66.438   3.670  1.00 28.55           H  
ATOM   1931 HG13 VAL A 127      -4.687  65.492   2.180  1.00 28.55           H  
ATOM   1932  CG2 VAL A 127      -7.518  65.811   4.085  1.00 28.55           C  
ATOM   1933 HG21 VAL A 127      -7.217  66.672   4.681  1.00 28.55           H  
ATOM   1934 HG22 VAL A 127      -7.320  64.894   4.641  1.00 28.55           H  
ATOM   1935 HG23 VAL A 127      -8.590  65.866   3.896  1.00 28.55           H  
ATOM   1936  N   GLN A 128      -5.521  68.239   0.391  1.00 21.88           N  
ATOM   1937  H   GLN A 128      -5.614  68.974   1.078  1.00 21.88           H  
ATOM   1938  CA  GLN A 128      -4.472  68.396  -0.607  1.00 21.88           C  
ATOM   1939  HA  GLN A 128      -4.877  68.231  -1.605  1.00 21.88           H  
ATOM   1940  C   GLN A 128      -3.353  67.380  -0.333  1.00 21.88           C  
ATOM   1941  CB  GLN A 128      -3.896  69.820  -0.495  1.00 21.88           C  
ATOM   1942  HB2 GLN A 128      -3.610  70.003   0.540  1.00 21.88           H  
ATOM   1943  HB3 GLN A 128      -2.996  69.880  -1.107  1.00 21.88           H  
ATOM   1944  O   GLN A 128      -2.681  67.459   0.694  1.00 21.88           O  
ATOM   1945  CG  GLN A 128      -4.856  70.927  -0.955  1.00 21.88           C  
ATOM   1946  HG2 GLN A 128      -5.795  70.856  -0.407  1.00 21.88           H  
ATOM   1947  HG3 GLN A 128      -5.069  70.789  -2.015  1.00 21.88           H  
ATOM   1948  CD  GLN A 128      -4.286  72.329  -0.735  1.00 21.88           C  
ATOM   1949  NE2 GLN A 128      -4.755  73.313  -1.468  1.00 21.88           N  
ATOM   1950 HE21 GLN A 128      -5.524  73.144  -2.101  1.00 21.88           H  
ATOM   1951 HE22 GLN A 128      -4.395  74.231  -1.250  1.00 21.88           H  
ATOM   1952  OE1 GLN A 128      -3.428  72.589   0.094  1.00 21.88           O  
ATOM   1953  N   GLY A 129      -3.128  66.445  -1.250  1.00 26.03           N  
ATOM   1954  H   GLY A 129      -3.800  66.316  -1.992  1.00 26.03           H  
ATOM   1955  CA  GLY A 129      -1.988  65.535  -1.195  1.00 26.03           C  
ATOM   1956  HA2 GLY A 129      -2.005  64.985  -0.254  1.00 26.03           H  
ATOM   1957  HA3 GLY A 129      -1.060  66.104  -1.249  1.00 26.03           H  
ATOM   1958  C   GLY A 129      -2.048  64.531  -2.334  1.00 26.03           C  
ATOM   1959  O   GLY A 129      -2.939  63.691  -2.358  1.00 26.03           O  
ATOM   1960  N   ASP A 130      -1.119  64.661  -3.279  1.00 25.86           N  
ATOM   1961  H   ASP A 130      -0.435  65.395  -3.168  1.00 25.86           H  
ATOM   1962  CA  ASP A 130      -1.009  63.880  -4.513  1.00 25.86           C  
ATOM   1963  HA  ASP A 130      -1.811  64.170  -5.191  1.00 25.86           H  
ATOM   1964  C   ASP A 130      -1.102  62.359  -4.271  1.00 25.86           C  
ATOM   1965  CB  ASP A 130       0.337  64.224  -5.182  1.00 25.86           C  
ATOM   1966  HB2 ASP A 130       1.150  64.027  -4.482  1.00 25.86           H  
ATOM   1967  HB3 ASP A 130       0.473  63.566  -6.041  1.00 25.86           H  
ATOM   1968  O   ASP A 130      -0.119  61.706  -3.919  1.00 25.86           O  
ATOM   1969  CG  ASP A 130       0.436  65.668  -5.682  1.00 25.86           C  
ATOM   1970  OD1 ASP A 130      -0.498  66.102  -6.391  1.00 25.86           O  
ATOM   1971  OD2 ASP A 130       1.451  66.327  -5.362  1.00 25.86           O  
ATOM   1972  N   LEU A 131      -2.282  61.780  -4.502  1.00 26.40           N  
ATOM   1973  H   LEU A 131      -3.076  62.377  -4.686  1.00 26.40           H  
ATOM   1974  CA  LEU A 131      -2.477  60.341  -4.675  1.00 26.40           C  
ATOM   1975  HA  LEU A 131      -1.505  59.857  -4.581  1.00 26.40           H  
ATOM   1976  C   LEU A 131      -3.013  60.094  -6.096  1.00 26.40           C  
ATOM   1977  CB  LEU A 131      -3.398  59.775  -3.578  1.00 26.40           C  
ATOM   1978  HB2 LEU A 131      -3.866  58.859  -3.939  1.00 26.40           H  
ATOM   1979  HB3 LEU A 131      -4.192  60.496  -3.388  1.00 26.40           H  
ATOM   1980  O   LEU A 131      -3.970  60.757  -6.507  1.00 26.40           O  
ATOM   1981  CG  LEU A 131      -2.655  59.462  -2.264  1.00 26.40           C  
ATOM   1982  HG  LEU A 131      -1.995  60.290  -2.006  1.00 26.40           H  
ATOM   1983  CD1 LEU A 131      -3.657  59.278  -1.123  1.00 26.40           C  
ATOM   1984 HD11 LEU A 131      -4.228  60.197  -0.996  1.00 26.40           H  
ATOM   1985 HD12 LEU A 131      -4.339  58.459  -1.350  1.00 26.40           H  
ATOM   1986 HD13 LEU A 131      -3.126  59.069  -0.194  1.00 26.40           H  
ATOM   1987  CD2 LEU A 131      -1.831  58.171  -2.367  1.00 26.40           C  
ATOM   1988 HD21 LEU A 131      -1.043  58.293  -3.110  1.00 26.40           H  
ATOM   1989 HD22 LEU A 131      -1.362  57.961  -1.406  1.00 26.40           H  
ATOM   1990 HD23 LEU A 131      -2.473  57.337  -2.648  1.00 26.40           H  
ATOM   1991  N   PRO A 132      -2.389  59.193  -6.878  1.00 25.58           N  
ATOM   1992  CA  PRO A 132      -2.780  58.937  -8.258  1.00 25.58           C  
ATOM   1993  HA  PRO A 132      -2.793  59.890  -8.787  1.00 25.58           H  
ATOM   1994  C   PRO A 132      -4.183  58.299  -8.343  1.00 25.58           C  
ATOM   1995  CB  PRO A 132      -1.674  58.057  -8.848  1.00 25.58           C  
ATOM   1996  HB2 PRO A 132      -2.051  57.356  -9.592  1.00 25.58           H  
ATOM   1997  HB3 PRO A 132      -0.899  58.691  -9.280  1.00 25.58           H  
ATOM   1998  O   PRO A 132      -4.624  57.641  -7.398  1.00 25.58           O  
ATOM   1999  CG  PRO A 132      -1.113  57.330  -7.629  1.00 25.58           C  
ATOM   2000  HG2 PRO A 132      -0.069  57.049  -7.768  1.00 25.58           H  
ATOM   2001  HG3 PRO A 132      -1.720  56.448  -7.422  1.00 25.58           H  
ATOM   2002  CD  PRO A 132      -1.282  58.335  -6.494  1.00 25.58           C  
ATOM   2003  HD2 PRO A 132      -0.376  58.934  -6.395  1.00 25.58           H  
ATOM   2004  HD3 PRO A 132      -1.494  57.810  -5.563  1.00 25.58           H  
ATOM   2005  N   PRO A 133      -4.898  58.508  -9.463  1.00 24.19           N  
ATOM   2006  CA  PRO A 133      -6.330  58.252  -9.569  1.00 24.19           C  
ATOM   2007  HA  PRO A 133      -6.824  58.753  -8.737  1.00 24.19           H  
ATOM   2008  C   PRO A 133      -6.694  56.761  -9.505  1.00 24.19           C  
ATOM   2009  CB  PRO A 133      -6.782  58.929 -10.870  1.00 24.19           C  
ATOM   2010  HB2 PRO A 133      -7.559  58.362 -11.384  1.00 24.19           H  
ATOM   2011  HB3 PRO A 133      -7.140  59.933 -10.644  1.00 24.19           H  
ATOM   2012  O   PRO A 133      -6.041  55.908 -10.102  1.00 24.19           O  
ATOM   2013  CG  PRO A 133      -5.508  59.022 -11.707  1.00 24.19           C  
ATOM   2014  HG2 PRO A 133      -5.527  59.886 -12.371  1.00 24.19           H  
ATOM   2015  HG3 PRO A 133      -5.382  58.103 -12.279  1.00 24.19           H  
ATOM   2016  CD  PRO A 133      -4.394  59.134 -10.673  1.00 24.19           C  
ATOM   2017  HD2 PRO A 133      -4.186  60.186 -10.479  1.00 24.19           H  
ATOM   2018  HD3 PRO A 133      -3.499  58.630 -11.038  1.00 24.19           H  
ATOM   2019  N   ILE A 134      -7.803  56.492  -8.809  1.00 27.51           N  
ATOM   2020  H   ILE A 134      -8.253  57.296  -8.396  1.00 27.51           H  
ATOM   2021  CA  ILE A 134      -8.420  55.191  -8.471  1.00 27.51           C  
ATOM   2022  HA  ILE A 134      -7.671  54.589  -7.956  1.00 27.51           H  
ATOM   2023  C   ILE A 134      -8.849  54.345  -9.695  1.00 27.51           C  
ATOM   2024  CB  ILE A 134      -9.571  55.498  -7.461  1.00 27.51           C  
ATOM   2025  HB  ILE A 134     -10.098  56.382  -7.821  1.00 27.51           H  
ATOM   2026  O   ILE A 134      -9.324  53.219  -9.541  1.00 27.51           O  
ATOM   2027  CG1 ILE A 134      -8.949  55.837  -6.082  1.00 27.51           C  
ATOM   2028 HG12 ILE A 134      -8.145  56.561  -6.217  1.00 27.51           H  
ATOM   2029 HG13 ILE A 134      -8.509  54.936  -5.654  1.00 27.51           H  
ATOM   2030  CG2 ILE A 134     -10.642  54.404  -7.291  1.00 27.51           C  
ATOM   2031 HG21 ILE A 134     -11.172  54.251  -8.230  1.00 27.51           H  
ATOM   2032 HG22 ILE A 134     -11.391  54.702  -6.557  1.00 27.51           H  
ATOM   2033 HG23 ILE A 134     -10.178  53.469  -6.976  1.00 27.51           H  
ATOM   2034  CD1 ILE A 134      -9.925  56.443  -5.063  1.00 27.51           C  
ATOM   2035 HD11 ILE A 134     -10.449  57.290  -5.506  1.00 27.51           H  
ATOM   2036 HD12 ILE A 134     -10.646  55.698  -4.727  1.00 27.51           H  
ATOM   2037 HD13 ILE A 134      -9.365  56.790  -4.195  1.00 27.51           H  
ATOM   2038  N   ASP A 135      -8.625  54.808 -10.925  1.00 25.50           N  
ATOM   2039  H   ASP A 135      -8.157  55.697 -11.031  1.00 25.50           H  
ATOM   2040  CA  ASP A 135      -9.092  54.116 -12.131  1.00 25.50           C  
ATOM   2041  HA  ASP A 135     -10.151  53.893 -11.997  1.00 25.50           H  
ATOM   2042  C   ASP A 135      -8.411  52.752 -12.364  1.00 25.50           C  
ATOM   2043  CB  ASP A 135      -8.974  55.052 -13.346  1.00 25.50           C  
ATOM   2044  HB2 ASP A 135      -7.960  55.449 -13.395  1.00 25.50           H  
ATOM   2045  HB3 ASP A 135      -9.152  54.471 -14.251  1.00 25.50           H  
ATOM   2046  O   ASP A 135      -9.043  51.848 -12.913  1.00 25.50           O  
ATOM   2047  CG  ASP A 135      -9.989  56.206 -13.320  1.00 25.50           C  
ATOM   2048  OD1 ASP A 135     -11.066  56.042 -12.704  1.00 25.50           O  
ATOM   2049  OD2 ASP A 135      -9.681  57.252 -13.935  1.00 25.50           O  
ATOM   2050  N   GLU A 136      -7.189  52.522 -11.862  1.00 26.02           N  
ATOM   2051  H   GLU A 136      -6.702  53.284 -11.413  1.00 26.02           H  
ATOM   2052  CA  GLU A 136      -6.532  51.204 -11.964  1.00 26.02           C  
ATOM   2053  HA  GLU A 136      -6.750  50.795 -12.950  1.00 26.02           H  
ATOM   2054  C   GLU A 136      -7.076  50.151 -10.974  1.00 26.02           C  
ATOM   2055  CB  GLU A 136      -4.999  51.335 -11.864  1.00 26.02           C  
ATOM   2056  HB2 GLU A 136      -4.738  51.973 -11.020  1.00 26.02           H  
ATOM   2057  HB3 GLU A 136      -4.580  50.343 -11.691  1.00 26.02           H  
ATOM   2058  O   GLU A 136      -6.911  48.951 -11.202  1.00 26.02           O  
ATOM   2059  CG  GLU A 136      -4.385  51.888 -13.165  1.00 26.02           C  
ATOM   2060  HG2 GLU A 136      -4.707  52.922 -13.293  1.00 26.02           H  
ATOM   2061  HG3 GLU A 136      -4.779  51.312 -14.002  1.00 26.02           H  
ATOM   2062  CD  GLU A 136      -2.846  51.828 -13.211  1.00 26.02           C  
ATOM   2063  OE1 GLU A 136      -2.301  51.951 -14.335  1.00 26.02           O  
ATOM   2064  OE2 GLU A 136      -2.212  51.654 -12.146  1.00 26.02           O  
ATOM   2065  N   PHE A 137      -7.793  50.547  -9.912  1.00 25.87           N  
ATOM   2066  H   PHE A 137      -7.990  51.532  -9.804  1.00 25.87           H  
ATOM   2067  CA  PHE A 137      -8.284  49.606  -8.890  1.00 25.87           C  
ATOM   2068  HA  PHE A 137      -7.532  48.826  -8.772  1.00 25.87           H  
ATOM   2069  C   PHE A 137      -9.576  48.876  -9.293  1.00 25.87           C  
ATOM   2070  CB  PHE A 137      -8.416  50.321  -7.534  1.00 25.87           C  
ATOM   2071  HB2 PHE A 137      -8.238  51.390  -7.652  1.00 25.87           H  
ATOM   2072  HB3 PHE A 137      -9.434  50.214  -7.159  1.00 25.87           H  
ATOM   2073  O   PHE A 137      -9.845  47.769  -8.819  1.00 25.87           O  
ATOM   2074  CG  PHE A 137      -7.449  49.780  -6.499  1.00 25.87           C  
ATOM   2075  CD1 PHE A 137      -7.822  48.706  -5.669  1.00 25.87           C  
ATOM   2076  HD1 PHE A 137      -8.808  48.275  -5.756  1.00 25.87           H  
ATOM   2077  CD2 PHE A 137      -6.154  50.323  -6.398  1.00 25.87           C  
ATOM   2078  HD2 PHE A 137      -5.856  51.135  -7.045  1.00 25.87           H  
ATOM   2079  CE1 PHE A 137      -6.908  48.187  -4.733  1.00 25.87           C  
ATOM   2080  HE1 PHE A 137      -7.196  47.363  -4.095  1.00 25.87           H  
ATOM   2081  CE2 PHE A 137      -5.241  49.803  -5.463  1.00 25.87           C  
ATOM   2082  HE2 PHE A 137      -4.248  50.222  -5.392  1.00 25.87           H  
ATOM   2083  CZ  PHE A 137      -5.618  48.737  -4.629  1.00 25.87           C  
ATOM   2084  HZ  PHE A 137      -4.914  48.338  -3.914  1.00 25.87           H  
ATOM   2085  N   SER A 138     -10.352  49.445 -10.219  1.00 25.31           N  
ATOM   2086  H   SER A 138     -10.067  50.342 -10.586  1.00 25.31           H  
ATOM   2087  CA  SER A 138     -11.591  48.831 -10.718  1.00 25.31           C  
ATOM   2088  HA  SER A 138     -12.180  48.510  -9.859  1.00 25.31           H  
ATOM   2089  C   SER A 138     -11.345  47.578 -11.576  1.00 25.31           C  
ATOM   2090  CB  SER A 138     -12.420  49.874 -11.475  1.00 25.31           C  
ATOM   2091  HB2 SER A 138     -12.609  50.731 -10.829  1.00 25.31           H  
ATOM   2092  HB3 SER A 138     -13.377  49.429 -11.747  1.00 25.31           H  
ATOM   2093  O   SER A 138     -12.190  46.684 -11.621  1.00 25.31           O  
ATOM   2094  OG  SER A 138     -11.766  50.305 -12.654  1.00 25.31           O  
ATOM   2095  HG  SER A 138     -11.084  50.956 -12.474  1.00 25.31           H  
ATOM   2096  N   ALA A 139     -10.162  47.450 -12.190  1.00 26.55           N  
ATOM   2097  H   ALA A 139      -9.505  48.214 -12.119  1.00 26.55           H  
ATOM   2098  CA  ALA A 139      -9.835  46.336 -13.079  1.00 26.55           C  
ATOM   2099  HA  ALA A 139     -10.702  46.134 -13.708  1.00 26.55           H  
ATOM   2100  C   ALA A 139      -9.501  45.022 -12.344  1.00 26.55           C  
ATOM   2101  CB  ALA A 139      -8.686  46.782 -13.991  1.00 26.55           C  
ATOM   2102  HB1 ALA A 139      -8.979  47.676 -14.543  1.00 26.55           H  
ATOM   2103  HB2 ALA A 139      -8.452  45.989 -14.701  1.00 26.55           H  
ATOM   2104  HB3 ALA A 139      -7.801  47.004 -13.395  1.00 26.55           H  
ATOM   2105  O   ALA A 139      -9.660  43.943 -12.917  1.00 26.55           O  
ATOM   2106  N   LEU A 140      -9.054  45.081 -11.083  1.00 25.44           N  
ATOM   2107  H   LEU A 140      -8.946  45.991 -10.659  1.00 25.44           H  
ATOM   2108  CA  LEU A 140      -8.628  43.891 -10.328  1.00 25.44           C  
ATOM   2109  HA  LEU A 140      -8.489  43.070 -11.032  1.00 25.44           H  
ATOM   2110  C   LEU A 140      -9.681  43.343  -9.353  1.00 25.44           C  
ATOM   2111  CB  LEU A 140      -7.267  44.165  -9.652  1.00 25.44           C  
ATOM   2112  HB2 LEU A 140      -7.128  45.238  -9.517  1.00 25.44           H  
ATOM   2113  HB3 LEU A 140      -7.286  43.736  -8.650  1.00 25.44           H  
ATOM   2114  O   LEU A 140      -9.608  42.170  -8.991  1.00 25.44           O  
ATOM   2115  CG  LEU A 140      -6.075  43.562 -10.434  1.00 25.44           C  
ATOM   2116  HG  LEU A 140      -6.424  43.052 -11.333  1.00 25.44           H  
ATOM   2117  CD1 LEU A 140      -5.084  44.636 -10.877  1.00 25.44           C  
ATOM   2118 HD11 LEU A 140      -4.270  44.185 -11.445  1.00 25.44           H  
ATOM   2119 HD12 LEU A 140      -4.676  45.152 -10.008  1.00 25.44           H  
ATOM   2120 HD13 LEU A 140      -5.594  45.364 -11.509  1.00 25.44           H  
ATOM   2121  CD2 LEU A 140      -5.330  42.535  -9.579  1.00 25.44           C  
ATOM   2122 HD21 LEU A 140      -4.508  42.104 -10.151  1.00 25.44           H  
ATOM   2123 HD22 LEU A 140      -4.933  43.015  -8.685  1.00 25.44           H  
ATOM   2124 HD23 LEU A 140      -6.016  41.740  -9.285  1.00 25.44           H  
ATOM   2125  N   ALA A 141     -10.691  44.131  -8.973  1.00 26.22           N  
ATOM   2126  H   ALA A 141     -10.697  45.091  -9.287  1.00 26.22           H  
ATOM   2127  CA  ALA A 141     -11.715  43.715  -8.006  1.00 26.22           C  
ATOM   2128  HA  ALA A 141     -11.247  43.050  -7.281  1.00 26.22           H  
ATOM   2129  C   ALA A 141     -12.896  42.923  -8.616  1.00 26.22           C  
ATOM   2130  CB  ALA A 141     -12.175  44.959  -7.239  1.00 26.22           C  
ATOM   2131  HB1 ALA A 141     -11.319  45.451  -6.778  1.00 26.22           H  
ATOM   2132  HB2 ALA A 141     -12.666  45.655  -7.918  1.00 26.22           H  
ATOM   2133  HB3 ALA A 141     -12.878  44.669  -6.458  1.00 26.22           H  
ATOM   2134  O   ALA A 141     -13.742  42.411  -7.887  1.00 26.22           O  
ATOM   2135  N   GLY A 142     -12.958  42.767  -9.942  1.00 24.54           N  
ATOM   2136  H   GLY A 142     -12.241  43.214 -10.495  1.00 24.54           H  
ATOM   2137  CA  GLY A 142     -14.131  42.228 -10.645  1.00 24.54           C  
ATOM   2138  HA2 GLY A 142     -15.017  42.744 -10.275  1.00 24.54           H  
ATOM   2139  HA3 GLY A 142     -14.035  42.466 -11.704  1.00 24.54           H  
ATOM   2140  C   GLY A 142     -14.410  40.719 -10.537  1.00 24.54           C  
ATOM   2141  O   GLY A 142     -15.296  40.248 -11.240  1.00 24.54           O  
ATOM   2142  N   ASN A 143     -13.693  39.929  -9.725  1.00 28.38           N  
ATOM   2143  H   ASN A 143     -13.023  40.366  -9.109  1.00 28.38           H  
ATOM   2144  CA  ASN A 143     -13.793  38.456  -9.789  1.00 28.38           C  
ATOM   2145  HA  ASN A 143     -14.691  38.196 -10.350  1.00 28.38           H  
ATOM   2146  C   ASN A 143     -14.031  37.707  -8.467  1.00 28.38           C  
ATOM   2147  CB  ASN A 143     -12.595  37.903 -10.589  1.00 28.38           C  
ATOM   2148  HB2 ASN A 143     -12.409  36.861 -10.332  1.00 28.38           H  
ATOM   2149  HB3 ASN A 143     -11.697  38.470 -10.342  1.00 28.38           H  
ATOM   2150  O   ASN A 143     -13.944  36.478  -8.457  1.00 28.38           O  
ATOM   2151  CG  ASN A 143     -12.838  37.928 -12.088  1.00 28.38           C  
ATOM   2152  ND2 ASN A 143     -11.833  38.243 -12.869  1.00 28.38           N  
ATOM   2153 HD21 ASN A 143     -12.078  38.364 -13.841  1.00 28.38           H  
ATOM   2154 HD22 ASN A 143     -10.981  38.609 -12.468  1.00 28.38           H  
ATOM   2155  OD1 ASN A 143     -13.898  37.613 -12.596  1.00 28.38           O  
ATOM   2156  N   VAL A 144     -14.372  38.376  -7.361  1.00 26.69           N  
ATOM   2157  H   VAL A 144     -14.467  39.381  -7.391  1.00 26.69           H  
ATOM   2158  CA  VAL A 144     -14.681  37.663  -6.107  1.00 26.69           C  
ATOM   2159  HA  VAL A 144     -14.818  36.604  -6.322  1.00 26.69           H  
ATOM   2160  C   VAL A 144     -16.012  38.136  -5.534  1.00 26.69           C  
ATOM   2161  CB  VAL A 144     -13.518  37.727  -5.093  1.00 26.69           C  
ATOM   2162  HB  VAL A 144     -13.426  38.738  -4.696  1.00 26.69           H  
ATOM   2163  O   VAL A 144     -16.083  39.110  -4.793  1.00 26.69           O  
ATOM   2164  CG1 VAL A 144     -13.772  36.749  -3.937  1.00 26.69           C  
ATOM   2165 HG11 VAL A 144     -12.948  36.801  -3.226  1.00 26.69           H  
ATOM   2166 HG12 VAL A 144     -14.689  37.022  -3.414  1.00 26.69           H  
ATOM   2167 HG13 VAL A 144     -13.860  35.728  -4.310  1.00 26.69           H  
ATOM   2168  CG2 VAL A 144     -12.175  37.327  -5.727  1.00 26.69           C  
ATOM   2169 HG21 VAL A 144     -11.398  37.308  -4.963  1.00 26.69           H  
ATOM   2170 HG22 VAL A 144     -12.252  36.342  -6.188  1.00 26.69           H  
ATOM   2171 HG23 VAL A 144     -11.882  38.061  -6.478  1.00 26.69           H  
ATOM   2172  N   ALA A 145     -17.082  37.420  -5.883  1.00 30.43           N  
ATOM   2173  H   ALA A 145     -16.961  36.662  -6.539  1.00 30.43           H  
ATOM   2174  CA  ALA A 145     -18.377  37.547  -5.228  1.00 30.43           C  
ATOM   2175  HA  ALA A 145     -18.666  38.598  -5.199  1.00 30.43           H  
ATOM   2176  C   ALA A 145     -18.262  37.031  -3.782  1.00 30.43           C  
ATOM   2177  CB  ALA A 145     -19.421  36.781  -6.055  1.00 30.43           C  
ATOM   2178  HB1 ALA A 145     -19.489  37.210  -7.054  1.00 30.43           H  
ATOM   2179  HB2 ALA A 145     -19.149  35.728  -6.127  1.00 30.43           H  
ATOM   2180  HB3 ALA A 145     -20.395  36.862  -5.572  1.00 30.43           H  
ATOM   2181  O   ALA A 145     -18.237  35.821  -3.545  1.00 30.43           O  
ATOM   2182  N   ALA A 146     -18.144  37.946  -2.819  1.00 26.91           N  
ATOM   2183  H   ALA A 146     -18.090  38.920  -3.079  1.00 26.91           H  
ATOM   2184  CA  ALA A 146     -18.300  37.628  -1.405  1.00 26.91           C  
ATOM   2185  HA  ALA A 146     -17.760  36.703  -1.204  1.00 26.91           H  
ATOM   2186  C   ALA A 146     -19.801  37.451  -1.087  1.00 26.91           C  
ATOM   2187  CB  ALA A 146     -17.656  38.728  -0.553  1.00 26.91           C  
ATOM   2188  HB1 ALA A 146     -16.601  38.832  -0.808  1.00 26.91           H  
ATOM   2189  HB2 ALA A 146     -17.743  38.477   0.504  1.00 26.91           H  
ATOM   2190  HB3 ALA A 146     -18.161  39.679  -0.725  1.00 26.91           H  
ATOM   2191  O   ALA A 146     -20.612  38.253  -1.555  1.00 26.91           O  
ATOM   2192  N   PRO A 147     -20.202  36.426  -0.311  1.00 26.23           N  
ATOM   2193  CA  PRO A 147     -21.569  36.315   0.189  1.00 26.23           C  
ATOM   2194  HA  PRO A 147     -22.253  36.248  -0.657  1.00 26.23           H  
ATOM   2195  C   PRO A 147     -21.916  37.536   1.046  1.00 26.23           C  
ATOM   2196  CB  PRO A 147     -21.627  35.019   1.008  1.00 26.23           C  
ATOM   2197  HB2 PRO A 147     -22.535  34.454   0.800  1.00 26.23           H  
ATOM   2198  HB3 PRO A 147     -21.561  35.245   2.073  1.00 26.23           H  
ATOM   2199  O   PRO A 147     -21.059  38.049   1.767  1.00 26.23           O  
ATOM   2200  CG  PRO A 147     -20.376  34.250   0.586  1.00 26.23           C  
ATOM   2201  HG2 PRO A 147     -20.602  33.647  -0.294  1.00 26.23           H  
ATOM   2202  HG3 PRO A 147     -19.993  33.624   1.392  1.00 26.23           H  
ATOM   2203  CD  PRO A 147     -19.387  35.345   0.204  1.00 26.23           C  
ATOM   2204  HD2 PRO A 147     -18.693  34.963  -0.544  1.00 26.23           H  
ATOM   2205  HD3 PRO A 147     -18.850  35.688   1.089  1.00 26.23           H  
ATOM   2206  N   SER A 148     -23.170  37.982   0.975  1.00 27.50           N  
ATOM   2207  H   SER A 148     -23.826  37.477   0.397  1.00 27.50           H  
ATOM   2208  CA  SER A 148     -23.722  39.076   1.782  1.00 27.50           C  
ATOM   2209  HA  SER A 148     -23.387  40.029   1.373  1.00 27.50           H  
ATOM   2210  C   SER A 148     -23.272  38.972   3.249  1.00 27.50           C  
ATOM   2211  CB  SER A 148     -25.255  39.011   1.696  1.00 27.50           C  
ATOM   2212  HB2 SER A 148     -25.692  39.742   2.376  1.00 27.50           H  
ATOM   2213  HB3 SER A 148     -25.572  39.245   0.680  1.00 27.50           H  
ATOM   2214  O   SER A 148     -23.683  38.043   3.943  1.00 27.50           O  
ATOM   2215  OG  SER A 148     -25.707  37.712   2.036  1.00 27.50           O  
ATOM   2216  HG  SER A 148     -25.320  37.500   2.888  1.00 27.50           H  
ATOM   2217  N   GLY A 149     -22.424  39.903   3.703  1.00 27.55           N  
ATOM   2218  H   GLY A 149     -22.081  40.593   3.051  1.00 27.55           H  
ATOM   2219  CA  GLY A 149     -21.966  39.986   5.099  1.00 27.55           C  
ATOM   2220  HA2 GLY A 149     -22.162  40.996   5.459  1.00 27.55           H  
ATOM   2221  HA3 GLY A 149     -22.549  39.306   5.721  1.00 27.55           H  
ATOM   2222  C   GLY A 149     -20.482  39.693   5.374  1.00 27.55           C  
ATOM   2223  O   GLY A 149     -20.123  39.521   6.532  1.00 27.55           O  
ATOM   2224  N   ALA A 150     -19.599  39.642   4.372  1.00 25.45           N  
ATOM   2225  H   ALA A 150     -19.925  39.698   3.418  1.00 25.45           H  
ATOM   2226  CA  ALA A 150     -18.149  39.543   4.598  1.00 25.45           C  
ATOM   2227  HA  ALA A 150     -17.929  39.689   5.656  1.00 25.45           H  
ATOM   2228  C   ALA A 150     -17.386  40.634   3.833  1.00 25.45           C  
ATOM   2229  CB  ALA A 150     -17.675  38.133   4.226  1.00 25.45           C  
ATOM   2230  HB1 ALA A 150     -17.862  37.945   3.169  1.00 25.45           H  
ATOM   2231  HB2 ALA A 150     -16.608  38.045   4.428  1.00 25.45           H  
ATOM   2232  HB3 ALA A 150     -18.211  37.398   4.827  1.00 25.45           H  
ATOM   2233  O   ALA A 150     -17.637  40.849   2.646  1.00 25.45           O  
ATOM   2234  N   VAL A 151     -16.440  41.302   4.502  1.00 27.80           N  
ATOM   2235  H   VAL A 151     -16.246  41.033   5.456  1.00 27.80           H  
ATOM   2236  CA  VAL A 151     -15.523  42.266   3.872  1.00 27.80           C  
ATOM   2237  HA  VAL A 151     -15.924  42.550   2.899  1.00 27.80           H  
ATOM   2238  C   VAL A 151     -14.179  41.577   3.640  1.00 27.80           C  
ATOM   2239  CB  VAL A 151     -15.382  43.567   4.690  1.00 27.80           C  
ATOM   2240  HB  VAL A 151     -14.988  43.331   5.679  1.00 27.80           H  
ATOM   2241  O   VAL A 151     -13.613  40.962   4.542  1.00 27.80           O  
ATOM   2242  CG1 VAL A 151     -14.436  44.566   4.007  1.00 27.80           C  
ATOM   2243 HG11 VAL A 151     -13.427  44.157   3.956  1.00 27.80           H  
ATOM   2244 HG12 VAL A 151     -14.390  45.486   4.590  1.00 27.80           H  
ATOM   2245 HG13 VAL A 151     -14.786  44.797   3.001  1.00 27.80           H  
ATOM   2246  CG2 VAL A 151     -16.742  44.265   4.854  1.00 27.80           C  
ATOM   2247 HG21 VAL A 151     -17.424  43.624   5.412  1.00 27.80           H  
ATOM   2248 HG22 VAL A 151     -17.171  44.487   3.877  1.00 27.80           H  
ATOM   2249 HG23 VAL A 151     -16.614  45.191   5.414  1.00 27.80           H  
ATOM   2250  N   ILE A 152     -13.676  41.663   2.407  1.00 27.18           N  
ATOM   2251  H   ILE A 152     -14.185  42.207   1.725  1.00 27.18           H  
ATOM   2252  CA  ILE A 152     -12.356  41.156   2.023  1.00 27.18           C  
ATOM   2253  HA  ILE A 152     -12.121  40.269   2.612  1.00 27.18           H  
ATOM   2254  C   ILE A 152     -11.325  42.239   2.347  1.00 27.18           C  
ATOM   2255  CB  ILE A 152     -12.335  40.770   0.523  1.00 27.18           C  
ATOM   2256  HB  ILE A 152     -12.624  41.642  -0.064  1.00 27.18           H  
ATOM   2257  O   ILE A 152     -11.371  43.319   1.759  1.00 27.18           O  
ATOM   2258  CG1 ILE A 152     -13.343  39.631   0.233  1.00 27.18           C  
ATOM   2259 HG12 ILE A 152     -13.028  38.729   0.757  1.00 27.18           H  
ATOM   2260 HG13 ILE A 152     -14.326  39.910   0.613  1.00 27.18           H  
ATOM   2261  CG2 ILE A 152     -10.912  40.355   0.104  1.00 27.18           C  
ATOM   2262 HG21 ILE A 152     -10.219  41.186   0.235  1.00 27.18           H  
ATOM   2263 HG22 ILE A 152     -10.582  39.520   0.721  1.00 27.18           H  
ATOM   2264 HG23 ILE A 152     -10.879  40.075  -0.949  1.00 27.18           H  
ATOM   2265  CD1 ILE A 152     -13.516  39.308  -1.258  1.00 27.18           C  
ATOM   2266 HD11 ILE A 152     -13.785  40.210  -1.807  1.00 27.18           H  
ATOM   2267 HD12 ILE A 152     -14.312  38.572  -1.376  1.00 27.18           H  
ATOM   2268 HD13 ILE A 152     -12.600  38.885  -1.672  1.00 27.18           H  
ATOM   2269  N   VAL A 153     -10.374  41.949   3.236  1.00 27.10           N  
ATOM   2270  H   VAL A 153     -10.398  41.054   3.704  1.00 27.10           H  
ATOM   2271  CA  VAL A 153      -9.217  42.822   3.474  1.00 27.10           C  
ATOM   2272  HA  VAL A 153      -9.408  43.800   3.031  1.00 27.10           H  
ATOM   2273  C   VAL A 153      -8.002  42.221   2.769  1.00 27.10           C  
ATOM   2274  CB  VAL A 153      -8.976  43.069   4.976  1.00 27.10           C  
ATOM   2275  HB  VAL A 153      -8.751  42.124   5.472  1.00 27.10           H  
ATOM   2276  O   VAL A 153      -7.558  41.124   3.098  1.00 27.10           O  
ATOM   2277  CG1 VAL A 153      -7.802  44.036   5.191  1.00 27.10           C  
ATOM   2278 HG11 VAL A 153      -7.670  44.217   6.257  1.00 27.10           H  
ATOM   2279 HG12 VAL A 153      -6.879  43.601   4.806  1.00 27.10           H  
ATOM   2280 HG13 VAL A 153      -7.996  44.984   4.689  1.00 27.10           H  
ATOM   2281  CG2 VAL A 153     -10.217  43.690   5.635  1.00 27.10           C  
ATOM   2282 HG21 VAL A 153     -10.506  44.602   5.113  1.00 27.10           H  
ATOM   2283 HG22 VAL A 153     -10.005  43.928   6.677  1.00 27.10           H  
ATOM   2284 HG23 VAL A 153     -11.048  42.985   5.612  1.00 27.10           H  
ATOM   2285  N   LEU A 154      -7.470  42.936   1.775  1.00 25.97           N  
ATOM   2286  H   LEU A 154      -7.885  43.831   1.561  1.00 25.97           H  
ATOM   2287  CA  LEU A 154      -6.228  42.580   1.085  1.00 25.97           C  
ATOM   2288  HA  LEU A 154      -6.072  41.502   1.139  1.00 25.97           H  
ATOM   2289  C   LEU A 154      -5.053  43.259   1.798  1.00 25.97           C  
ATOM   2290  CB  LEU A 154      -6.314  42.998  -0.398  1.00 25.97           C  
ATOM   2291  HB2 LEU A 154      -6.551  44.061  -0.439  1.00 25.97           H  
ATOM   2292  HB3 LEU A 154      -5.333  42.865  -0.853  1.00 25.97           H  
ATOM   2293  O   LEU A 154      -4.933  44.483   1.768  1.00 25.97           O  
ATOM   2294  CG  LEU A 154      -7.351  42.227  -1.237  1.00 25.97           C  
ATOM   2295  HG  LEU A 154      -8.323  42.268  -0.745  1.00 25.97           H  
ATOM   2296  CD1 LEU A 154      -7.489  42.875  -2.615  1.00 25.97           C  
ATOM   2297 HD11 LEU A 154      -8.229  42.335  -3.206  1.00 25.97           H  
ATOM   2298 HD12 LEU A 154      -7.823  43.907  -2.502  1.00 25.97           H  
ATOM   2299 HD13 LEU A 154      -6.531  42.863  -3.134  1.00 25.97           H  
ATOM   2300  CD2 LEU A 154      -6.958  40.761  -1.437  1.00 25.97           C  
ATOM   2301 HD21 LEU A 154      -5.977  40.695  -1.909  1.00 25.97           H  
ATOM   2302 HD22 LEU A 154      -7.698  40.266  -2.067  1.00 25.97           H  
ATOM   2303 HD23 LEU A 154      -6.933  40.249  -0.475  1.00 25.97           H  
ATOM   2304  N   ILE A 155      -4.184  42.478   2.443  1.00 27.01           N  
ATOM   2305  H   ILE A 155      -4.342  41.481   2.460  1.00 27.01           H  
ATOM   2306  CA  ILE A 155      -2.987  43.002   3.112  1.00 27.01           C  
ATOM   2307  HA  ILE A 155      -3.214  43.997   3.496  1.00 27.01           H  
ATOM   2308  C   ILE A 155      -1.865  43.143   2.077  1.00 27.01           C  
ATOM   2309  CB  ILE A 155      -2.589  42.135   4.331  1.00 27.01           C  
ATOM   2310  HB  ILE A 155      -2.362  41.127   3.984  1.00 27.01           H  
ATOM   2311  O   ILE A 155      -1.356  42.156   1.550  1.00 27.01           O  
ATOM   2312  CG1 ILE A 155      -3.764  42.059   5.339  1.00 27.01           C  
ATOM   2313 HG12 ILE A 155      -4.008  43.062   5.689  1.00 27.01           H  
ATOM   2314 HG13 ILE A 155      -4.644  41.656   4.838  1.00 27.01           H  
ATOM   2315  CG2 ILE A 155      -1.330  42.720   5.005  1.00 27.01           C  
ATOM   2316 HG21 ILE A 155      -1.535  43.718   5.391  1.00 27.01           H  
ATOM   2317 HG22 ILE A 155      -1.011  42.077   5.826  1.00 27.01           H  
ATOM   2318 HG23 ILE A 155      -0.502  42.766   4.299  1.00 27.01           H  
ATOM   2319  CD1 ILE A 155      -3.503  41.163   6.556  1.00 27.01           C  
ATOM   2320 HD11 ILE A 155      -4.424  41.061   7.130  1.00 27.01           H  
ATOM   2321 HD12 ILE A 155      -2.744  41.602   7.203  1.00 27.01           H  
ATOM   2322 HD13 ILE A 155      -3.180  40.175   6.227  1.00 27.01           H  
ATOM   2323  N   HIS A 156      -1.478  44.384   1.783  1.00 26.45           N  
ATOM   2324  H   HIS A 156      -1.967  45.150   2.224  1.00 26.45           H  
ATOM   2325  CA  HIS A 156      -0.354  44.704   0.905  1.00 26.45           C  
ATOM   2326  HA  HIS A 156      -0.254  43.914   0.160  1.00 26.45           H  
ATOM   2327  C   HIS A 156       0.943  44.762   1.726  1.00 26.45           C  
ATOM   2328  CB  HIS A 156      -0.637  46.031   0.164  1.00 26.45           C  
ATOM   2329  HB2 HIS A 156      -1.632  46.394   0.422  1.00 26.45           H  
ATOM   2330  HB3 HIS A 156       0.067  46.800   0.482  1.00 26.45           H  
ATOM   2331  O   HIS A 156       1.148  45.695   2.501  1.00 26.45           O  
ATOM   2332  CG  HIS A 156      -0.560  45.921  -1.336  1.00 26.45           C  
ATOM   2333  CD2 HIS A 156      -1.614  45.969  -2.209  1.00 26.45           C  
ATOM   2334  HD2 HIS A 156      -2.654  46.083  -1.943  1.00 26.45           H  
ATOM   2335  ND1 HIS A 156       0.585  45.779  -2.088  1.00 26.45           N  
ATOM   2336  HD1 HIS A 156       1.530  45.737  -1.736  1.00 26.45           H  
ATOM   2337  CE1 HIS A 156       0.226  45.740  -3.383  1.00 26.45           C  
ATOM   2338  HE1 HIS A 156       0.908  45.641  -4.215  1.00 26.45           H  
ATOM   2339  NE2 HIS A 156      -1.105  45.851  -3.506  1.00 26.45           N  
ATOM   2340  N   THR A 157       1.855  43.807   1.547  1.00 26.00           N  
ATOM   2341  H   THR A 157       1.626  42.989   0.999  1.00 26.00           H  
ATOM   2342  CA  THR A 157       3.238  43.949   2.028  1.00 26.00           C  
ATOM   2343  HA  THR A 157       3.247  44.529   2.950  1.00 26.00           H  
ATOM   2344  C   THR A 157       4.044  44.712   0.979  1.00 26.00           C  
ATOM   2345  CB  THR A 157       3.881  42.591   2.346  1.00 26.00           C  
ATOM   2346  HB  THR A 157       4.945  42.737   2.532  1.00 26.00           H  
ATOM   2347  O   THR A 157       4.315  44.186  -0.102  1.00 26.00           O  
ATOM   2348  CG2 THR A 157       3.252  41.950   3.583  1.00 26.00           C  
ATOM   2349 HG21 THR A 157       3.369  42.606   4.445  1.00 26.00           H  
ATOM   2350 HG22 THR A 157       2.191  41.763   3.412  1.00 26.00           H  
ATOM   2351 HG23 THR A 157       3.747  41.001   3.789  1.00 26.00           H  
ATOM   2352  OG1 THR A 157       3.716  41.706   1.264  1.00 26.00           O  
ATOM   2353  HG1 THR A 157       4.091  42.130   0.488  1.00 26.00           H  
ATOM   2354  N   PHE A 158       4.399  45.968   1.259  1.00 27.06           N  
ATOM   2355  H   PHE A 158       4.123  46.372   2.142  1.00 27.06           H  
ATOM   2356  CA  PHE A 158       5.296  46.733   0.389  1.00 27.06           C  
ATOM   2357  HA  PHE A 158       4.950  46.590  -0.635  1.00 27.06           H  
ATOM   2358  C   PHE A 158       6.742  46.210   0.502  1.00 27.06           C  
ATOM   2359  CB  PHE A 158       5.221  48.236   0.693  1.00 27.06           C  
ATOM   2360  HB2 PHE A 158       5.182  48.392   1.771  1.00 27.06           H  
ATOM   2361  HB3 PHE A 158       6.135  48.710   0.336  1.00 27.06           H  
ATOM   2362  O   PHE A 158       7.205  45.917   1.607  1.00 27.06           O  
ATOM   2363  CG  PHE A 158       4.051  48.934   0.026  1.00 27.06           C  
ATOM   2364  CD1 PHE A 158       4.188  49.440  -1.282  1.00 27.06           C  
ATOM   2365  HD1 PHE A 158       5.128  49.343  -1.805  1.00 27.06           H  
ATOM   2366  CD2 PHE A 158       2.824  49.073   0.702  1.00 27.06           C  
ATOM   2367  HD2 PHE A 158       2.707  48.683   1.702  1.00 27.06           H  
ATOM   2368  CE1 PHE A 158       3.106  50.083  -1.910  1.00 27.06           C  
ATOM   2369  HE1 PHE A 158       3.212  50.473  -2.911  1.00 27.06           H  
ATOM   2370  CE2 PHE A 158       1.744  49.718   0.074  1.00 27.06           C  
ATOM   2371  HE2 PHE A 158       0.803  49.823   0.595  1.00 27.06           H  
ATOM   2372  CZ  PHE A 158       1.884  50.223  -1.230  1.00 27.06           C  
ATOM   2373  HZ  PHE A 158       1.051  50.715  -1.711  1.00 27.06           H  
ATOM   2374  N   PRO A 159       7.485  46.112  -0.615  1.00 26.12           N  
ATOM   2375  CA  PRO A 159       8.879  45.687  -0.604  1.00 26.12           C  
ATOM   2376  HA  PRO A 159       9.001  44.794   0.008  1.00 26.12           H  
ATOM   2377  C   PRO A 159       9.748  46.819  -0.038  1.00 26.12           C  
ATOM   2378  CB  PRO A 159       9.194  45.344  -2.065  1.00 26.12           C  
ATOM   2379  HB2 PRO A 159       8.920  44.306  -2.255  1.00 26.12           H  
ATOM   2380  HB3 PRO A 159      10.244  45.506  -2.311  1.00 26.12           H  
ATOM   2381  O   PRO A 159       9.973  47.828  -0.704  1.00 26.12           O  
ATOM   2382  CG  PRO A 159       8.270  46.264  -2.866  1.00 26.12           C  
ATOM   2383  HG2 PRO A 159       8.011  45.834  -3.833  1.00 26.12           H  
ATOM   2384  HG3 PRO A 159       8.745  47.236  -2.999  1.00 26.12           H  
ATOM   2385  CD  PRO A 159       7.046  46.417  -1.968  1.00 26.12           C  
ATOM   2386  HD2 PRO A 159       6.287  45.695  -2.269  1.00 26.12           H  
ATOM   2387  HD3 PRO A 159       6.653  47.431  -2.040  1.00 26.12           H  
ATOM   2388  N   GLY A 160      10.228  46.674   1.199  1.00 24.88           N  
ATOM   2389  H   GLY A 160       9.933  45.873   1.740  1.00 24.88           H  
ATOM   2390  CA  GLY A 160      11.093  47.694   1.801  1.00 24.88           C  
ATOM   2391  HA2 GLY A 160      11.954  47.847   1.151  1.00 24.88           H  
ATOM   2392  HA3 GLY A 160      10.535  48.630   1.833  1.00 24.88           H  
ATOM   2393  C   GLY A 160      11.622  47.444   3.215  1.00 24.88           C  
ATOM   2394  O   GLY A 160      12.620  48.069   3.568  1.00 24.88           O  
ATOM   2395  N   SER A 161      11.045  46.537   4.017  1.00 27.03           N  
ATOM   2396  H   SER A 161      10.221  46.035   3.722  1.00 27.03           H  
ATOM   2397  CA  SER A 161      11.573  46.250   5.362  1.00 27.03           C  
ATOM   2398  HA  SER A 161      12.163  47.119   5.652  1.00 27.03           H  
ATOM   2399  C   SER A 161      12.476  44.996   5.374  1.00 27.03           C  
ATOM   2400  CB  SER A 161      10.470  46.224   6.424  1.00 27.03           C  
ATOM   2401  HB2 SER A 161       9.817  47.086   6.287  1.00 27.03           H  
ATOM   2402  HB3 SER A 161      10.929  46.294   7.411  1.00 27.03           H  
ATOM   2403  O   SER A 161      12.118  43.981   4.773  1.00 27.03           O  
ATOM   2404  OG  SER A 161       9.710  45.041   6.365  1.00 27.03           O  
ATOM   2405  HG  SER A 161       8.941  45.144   6.930  1.00 27.03           H  
ATOM   2406  N   PRO A 162      13.664  45.025   6.016  1.00 32.10           N  
ATOM   2407  CA  PRO A 162      14.643  43.931   5.929  1.00 32.10           C  
ATOM   2408  HA  PRO A 162      14.801  43.702   4.875  1.00 32.10           H  
ATOM   2409  C   PRO A 162      14.264  42.621   6.641  1.00 32.10           C  
ATOM   2410  CB  PRO A 162      15.949  44.482   6.516  1.00 32.10           C  
ATOM   2411  HB2 PRO A 162      16.048  44.174   7.557  1.00 32.10           H  
ATOM   2412  HB3 PRO A 162      16.816  44.153   5.944  1.00 32.10           H  
ATOM   2413  O   PRO A 162      14.942  41.617   6.424  1.00 32.10           O  
ATOM   2414  CG  PRO A 162      15.783  45.995   6.465  1.00 32.10           C  
ATOM   2415  HG2 PRO A 162      16.352  46.493   7.251  1.00 32.10           H  
ATOM   2416  HG3 PRO A 162      16.079  46.363   5.483  1.00 32.10           H  
ATOM   2417  CD  PRO A 162      14.285  46.183   6.647  1.00 32.10           C  
ATOM   2418  HD2 PRO A 162      14.038  46.192   7.709  1.00 32.10           H  
ATOM   2419  HD3 PRO A 162      14.015  47.132   6.185  1.00 32.10           H  
ATOM   2420  N   ASP A 163      13.223  42.602   7.479  1.00 30.77           N  
ATOM   2421  H   ASP A 163      12.687  43.449   7.600  1.00 30.77           H  
ATOM   2422  CA  ASP A 163      13.032  41.524   8.465  1.00 30.77           C  
ATOM   2423  HA  ASP A 163      13.911  40.880   8.436  1.00 30.77           H  
ATOM   2424  C   ASP A 163      11.885  40.535   8.175  1.00 30.77           C  
ATOM   2425  CB  ASP A 163      12.998  42.119   9.886  1.00 30.77           C  
ATOM   2426  HB2 ASP A 163      12.326  42.977   9.902  1.00 30.77           H  
ATOM   2427  HB3 ASP A 163      12.606  41.377  10.581  1.00 30.77           H  
ATOM   2428  O   ASP A 163      11.665  39.613   8.961  1.00 30.77           O  
ATOM   2429  CG  ASP A 163      14.392  42.525  10.393  1.00 30.77           C  
ATOM   2430  OD1 ASP A 163      15.384  41.848  10.032  1.00 30.77           O  
ATOM   2431  OD2 ASP A 163      14.465  43.504  11.165  1.00 30.77           O  
ATOM   2432  N   LEU A 164      11.203  40.619   7.026  1.00 28.45           N  
ATOM   2433  H   LEU A 164      11.431  41.364   6.383  1.00 28.45           H  
ATOM   2434  CA  LEU A 164      10.158  39.652   6.649  1.00 28.45           C  
ATOM   2435  HA  LEU A 164      10.045  38.923   7.451  1.00 28.45           H  
ATOM   2436  C   LEU A 164      10.563  38.833   5.412  1.00 28.45           C  
ATOM   2437  CB  LEU A 164       8.803  40.370   6.542  1.00 28.45           C  
ATOM   2438  HB2 LEU A 164       8.943  41.296   5.984  1.00 28.45           H  
ATOM   2439  HB3 LEU A 164       8.102  39.750   5.983  1.00 28.45           H  
ATOM   2440  O   LEU A 164      10.729  39.343   4.306  1.00 28.45           O  
ATOM   2441  CG  LEU A 164       8.200  40.680   7.932  1.00 28.45           C  
ATOM   2442  HG  LEU A 164       8.981  41.043   8.601  1.00 28.45           H  
ATOM   2443  CD1 LEU A 164       7.142  41.775   7.823  1.00 28.45           C  
ATOM   2444 HD11 LEU A 164       6.332  41.451   7.170  1.00 28.45           H  
ATOM   2445 HD12 LEU A 164       7.592  42.681   7.419  1.00 28.45           H  
ATOM   2446 HD13 LEU A 164       6.738  41.998   8.811  1.00 28.45           H  
ATOM   2447  CD2 LEU A 164       7.542  39.444   8.558  1.00 28.45           C  
ATOM   2448 HD21 LEU A 164       8.285  38.667   8.735  1.00 28.45           H  
ATOM   2449 HD22 LEU A 164       7.101  39.717   9.517  1.00 28.45           H  
ATOM   2450 HD23 LEU A 164       6.757  39.063   7.905  1.00 28.45           H  
ATOM   2451  N   ARG A 165      10.767  37.526   5.623  1.00 30.42           N  
ATOM   2452  H   ARG A 165      10.548  37.186   6.549  1.00 30.42           H  
ATOM   2453  CA  ARG A 165      11.185  36.552   4.602  1.00 30.42           C  
ATOM   2454  HA  ARG A 165      11.984  36.999   4.011  1.00 30.42           H  
ATOM   2455  C   ARG A 165      10.021  36.246   3.651  1.00 30.42           C  
ATOM   2456  CB  ARG A 165      11.710  35.268   5.270  1.00 30.42           C  
ATOM   2457  HB2 ARG A 165      11.902  34.530   4.491  1.00 30.42           H  
ATOM   2458  HB3 ARG A 165      10.941  34.870   5.933  1.00 30.42           H  
ATOM   2459  O   ARG A 165       9.033  35.653   4.062  1.00 30.42           O  
ATOM   2460  CG  ARG A 165      13.005  35.493   6.065  1.00 30.42           C  
ATOM   2461  HG2 ARG A 165      13.770  35.903   5.406  1.00 30.42           H  
ATOM   2462  HG3 ARG A 165      12.815  36.203   6.871  1.00 30.42           H  
ATOM   2463  CD  ARG A 165      13.500  34.173   6.666  1.00 30.42           C  
ATOM   2464  HD2 ARG A 165      13.749  33.492   5.852  1.00 30.42           H  
ATOM   2465  HD3 ARG A 165      12.694  33.738   7.257  1.00 30.42           H  
ATOM   2466  NE  ARG A 165      14.677  34.388   7.528  1.00 30.42           N  
ATOM   2467  HE  ARG A 165      14.919  35.352   7.710  1.00 30.42           H  
ATOM   2468  NH1 ARG A 165      15.114  32.187   7.999  1.00 30.42           N  
ATOM   2469 HH11 ARG A 165      14.310  31.943   7.438  1.00 30.42           H  
ATOM   2470 HH12 ARG A 165      15.619  31.487   8.523  1.00 30.42           H  
ATOM   2471  NH2 ARG A 165      16.375  33.790   8.919  1.00 30.42           N  
ATOM   2472 HH21 ARG A 165      16.891  33.089   9.431  1.00 30.42           H  
ATOM   2473 HH22 ARG A 165      16.560  34.770   9.082  1.00 30.42           H  
ATOM   2474  CZ  ARG A 165      15.384  33.457   8.141  1.00 30.42           C  
ATOM   2475  N   TYR A 166      10.196  36.638   2.392  1.00 26.50           N  
ATOM   2476  H   TYR A 166      11.001  37.223   2.222  1.00 26.50           H  
ATOM   2477  CA  TYR A 166       9.269  36.513   1.265  1.00 26.50           C  
ATOM   2478  HA  TYR A 166       8.457  37.228   1.393  1.00 26.50           H  
ATOM   2479  C   TYR A 166       8.653  35.112   1.083  1.00 26.50           C  
ATOM   2480  CB  TYR A 166      10.047  36.886  -0.014  1.00 26.50           C  
ATOM   2481  HB2 TYR A 166      10.975  36.315  -0.054  1.00 26.50           H  
ATOM   2482  HB3 TYR A 166       9.453  36.578  -0.875  1.00 26.50           H  
ATOM   2483  O   TYR A 166       9.363  34.146   0.795  1.00 26.50           O  
ATOM   2484  CG  TYR A 166      10.365  38.364  -0.175  1.00 26.50           C  
ATOM   2485  CD1 TYR A 166       9.529  39.158  -0.984  1.00 26.50           C  
ATOM   2486  HD1 TYR A 166       8.678  38.720  -1.484  1.00 26.50           H  
ATOM   2487  CD2 TYR A 166      11.476  38.950   0.469  1.00 26.50           C  
ATOM   2488  HD2 TYR A 166      12.128  38.349   1.085  1.00 26.50           H  
ATOM   2489  CE1 TYR A 166       9.788  40.533  -1.137  1.00 26.50           C  
ATOM   2490  HE1 TYR A 166       9.139  41.146  -1.746  1.00 26.50           H  
ATOM   2491  CE2 TYR A 166      11.727  40.330   0.332  1.00 26.50           C  
ATOM   2492  HE2 TYR A 166      12.555  40.783   0.857  1.00 26.50           H  
ATOM   2493  OH  TYR A 166      11.108  42.459  -0.600  1.00 26.50           O  
ATOM   2494  HH  TYR A 166      11.817  42.749  -0.021  1.00 26.50           H  
ATOM   2495  CZ  TYR A 166      10.879  41.125  -0.471  1.00 26.50           C  
ATOM   2496  N   THR A 167       7.322  35.040   1.125  1.00 27.13           N  
ATOM   2497  H   THR A 167       6.809  35.828   1.494  1.00 27.13           H  
ATOM   2498  CA  THR A 167       6.514  34.071   0.372  1.00 27.13           C  
ATOM   2499  HA  THR A 167       7.154  33.554  -0.344  1.00 27.13           H  
ATOM   2500  C   THR A 167       5.462  34.847  -0.420  1.00 27.13           C  
ATOM   2501  CB  THR A 167       5.853  32.999   1.264  1.00 27.13           C  
ATOM   2502  HB  THR A 167       5.164  32.416   0.653  1.00 27.13           H  
ATOM   2503  O   THR A 167       4.742  35.655   0.160  1.00 27.13           O  
ATOM   2504  CG2 THR A 167       6.893  32.041   1.850  1.00 27.13           C  
ATOM   2505 HG21 THR A 167       7.477  31.596   1.045  1.00 27.13           H  
ATOM   2506 HG22 THR A 167       6.385  31.251   2.405  1.00 27.13           H  
ATOM   2507 HG23 THR A 167       7.559  32.580   2.524  1.00 27.13           H  
ATOM   2508  OG1 THR A 167       5.135  33.546   2.343  1.00 27.13           O  
ATOM   2509  HG1 THR A 167       4.295  33.873   2.012  1.00 27.13           H  
ATOM   2510  N   ASP A 168       5.376  34.619  -1.736  1.00 25.35           N  
ATOM   2511  H   ASP A 168       6.057  34.007  -2.163  1.00 25.35           H  
ATOM   2512  CA  ASP A 168       4.381  35.214  -2.651  1.00 25.35           C  
ATOM   2513  HA  ASP A 168       4.324  36.286  -2.460  1.00 25.35           H  
ATOM   2514  C   ASP A 168       2.970  34.635  -2.410  1.00 25.35           C  
ATOM   2515  CB  ASP A 168       4.810  35.012  -4.121  1.00 25.35           C  
ATOM   2516  HB2 ASP A 168       5.010  33.954  -4.287  1.00 25.35           H  
ATOM   2517  HB3 ASP A 168       3.984  35.301  -4.771  1.00 25.35           H  
ATOM   2518  O   ASP A 168       2.327  34.074  -3.300  1.00 25.35           O  
ATOM   2519  CG  ASP A 168       6.016  35.839  -4.566  1.00 25.35           C  
ATOM   2520  OD1 ASP A 168       6.154  36.989  -4.096  1.00 25.35           O  
ATOM   2521  OD2 ASP A 168       6.780  35.311  -5.405  1.00 25.35           O  
ATOM   2522  N   THR A 169       2.488  34.715  -1.174  1.00 25.14           N  
ATOM   2523  H   THR A 169       3.058  35.164  -0.472  1.00 25.14           H  
ATOM   2524  CA  THR A 169       1.157  34.269  -0.770  1.00 25.14           C  
ATOM   2525  HA  THR A 169       0.659  33.787  -1.612  1.00 25.14           H  
ATOM   2526  C   THR A 169       0.324  35.485  -0.400  1.00 25.14           C  
ATOM   2527  CB  THR A 169       1.216  33.227   0.360  1.00 25.14           C  
ATOM   2528  HB  THR A 169       0.226  33.115   0.802  1.00 25.14           H  
ATOM   2529  O   THR A 169       0.495  36.071   0.664  1.00 25.14           O  
ATOM   2530  CG2 THR A 169       1.660  31.869  -0.190  1.00 25.14           C  
ATOM   2531 HG21 THR A 169       0.959  31.534  -0.955  1.00 25.14           H  
ATOM   2532 HG22 THR A 169       1.675  31.144   0.624  1.00 25.14           H  
ATOM   2533 HG23 THR A 169       2.659  31.951  -0.619  1.00 25.14           H  
ATOM   2534  OG1 THR A 169       2.141  33.592   1.361  1.00 25.14           O  
ATOM   2535  HG1 THR A 169       1.722  34.296   1.862  1.00 25.14           H  
ATOM   2536  N   PHE A 170      -0.584  35.864  -1.302  1.00 26.17           N  
ATOM   2537  H   PHE A 170      -0.604  35.382  -2.189  1.00 26.17           H  
ATOM   2538  CA  PHE A 170      -1.713  36.730  -0.975  1.00 26.17           C  
ATOM   2539  HA  PHE A 170      -1.359  37.664  -0.540  1.00 26.17           H  
ATOM   2540  C   PHE A 170      -2.586  35.997   0.051  1.00 26.17           C  
ATOM   2541  CB  PHE A 170      -2.532  37.026  -2.247  1.00 26.17           C  
ATOM   2542  HB2 PHE A 170      -3.463  37.504  -1.943  1.00 26.17           H  
ATOM   2543  HB3 PHE A 170      -2.804  36.086  -2.727  1.00 26.17           H  
ATOM   2544  O   PHE A 170      -3.377  35.134  -0.335  1.00 26.17           O  
ATOM   2545  CG  PHE A 170      -1.866  37.918  -3.275  1.00 26.17           C  
ATOM   2546  CD1 PHE A 170      -2.068  39.310  -3.227  1.00 26.17           C  
ATOM   2547  HD1 PHE A 170      -2.670  39.744  -2.442  1.00 26.17           H  
ATOM   2548  CD2 PHE A 170      -1.073  37.363  -4.298  1.00 26.17           C  
ATOM   2549  HD2 PHE A 170      -0.907  36.296  -4.337  1.00 26.17           H  
ATOM   2550  CE1 PHE A 170      -1.479  40.143  -4.194  1.00 26.17           C  
ATOM   2551  HE1 PHE A 170      -1.628  41.212  -4.146  1.00 26.17           H  
ATOM   2552  CE2 PHE A 170      -0.479  38.197  -5.262  1.00 26.17           C  
ATOM   2553  HE2 PHE A 170       0.148  37.772  -6.032  1.00 26.17           H  
ATOM   2554  CZ  PHE A 170      -0.685  39.587  -5.211  1.00 26.17           C  
ATOM   2555  HZ  PHE A 170      -0.220  40.231  -5.943  1.00 26.17           H  
ATOM   2556  N   ASP A 171      -2.445  36.301   1.339  1.00 26.83           N  
ATOM   2557  H   ASP A 171      -1.704  36.919   1.638  1.00 26.83           H  
ATOM   2558  CA  ASP A 171      -3.380  35.786   2.338  1.00 26.83           C  
ATOM   2559  HA  ASP A 171      -3.690  34.786   2.035  1.00 26.83           H  
ATOM   2560  C   ASP A 171      -4.654  36.636   2.316  1.00 26.83           C  
ATOM   2561  CB  ASP A 171      -2.736  35.639   3.728  1.00 26.83           C  
ATOM   2562  HB2 ASP A 171      -3.522  35.696   4.480  1.00 26.83           H  
ATOM   2563  HB3 ASP A 171      -2.044  36.463   3.902  1.00 26.83           H  
ATOM   2564  O   ASP A 171      -4.693  37.788   2.749  1.00 26.83           O  
ATOM   2565  CG  ASP A 171      -2.019  34.288   3.915  1.00 26.83           C  
ATOM   2566  OD1 ASP A 171      -2.425  33.293   3.266  1.00 26.83           O  
ATOM   2567  OD2 ASP A 171      -1.075  34.243   4.733  1.00 26.83           O  
ATOM   2568  N   VAL A 172      -5.707  36.053   1.741  1.00 26.00           N  
ATOM   2569  H   VAL A 172      -5.565  35.125   1.368  1.00 26.00           H  
ATOM   2570  CA  VAL A 172      -7.064  36.603   1.734  1.00 26.00           C  
ATOM   2571  HA  VAL A 172      -7.011  37.691   1.713  1.00 26.00           H  
ATOM   2572  C   VAL A 172      -7.743  36.178   3.035  1.00 26.00           C  
ATOM   2573  CB  VAL A 172      -7.845  36.133   0.487  1.00 26.00           C  
ATOM   2574  HB  VAL A 172      -7.914  35.045   0.489  1.00 26.00           H  
ATOM   2575  O   VAL A 172      -8.216  35.047   3.155  1.00 26.00           O  
ATOM   2576  CG1 VAL A 172      -9.263  36.715   0.456  1.00 26.00           C  
ATOM   2577 HG11 VAL A 172      -9.204  37.803   0.456  1.00 26.00           H  
ATOM   2578 HG12 VAL A 172      -9.786  36.380  -0.440  1.00 26.00           H  
ATOM   2579 HG13 VAL A 172      -9.828  36.386   1.329  1.00 26.00           H  
ATOM   2580  CG2 VAL A 172      -7.144  36.563  -0.811  1.00 26.00           C  
ATOM   2581 HG21 VAL A 172      -7.729  36.246  -1.675  1.00 26.00           H  
ATOM   2582 HG22 VAL A 172      -7.028  37.647  -0.830  1.00 26.00           H  
ATOM   2583 HG23 VAL A 172      -6.158  36.103  -0.875  1.00 26.00           H  
ATOM   2584  N   GLY A 173      -7.780  37.077   4.017  1.00 28.03           N  
ATOM   2585  H   GLY A 173      -7.323  37.966   3.870  1.00 28.03           H  
ATOM   2586  CA  GLY A 173      -8.560  36.902   5.241  1.00 28.03           C  
ATOM   2587  HA2 GLY A 173      -8.542  35.856   5.550  1.00 28.03           H  
ATOM   2588  HA3 GLY A 173      -8.120  37.499   6.040  1.00 28.03           H  
ATOM   2589  C   GLY A 173     -10.007  37.361   5.043  1.00 28.03           C  
ATOM   2590  O   GLY A 173     -10.248  38.484   4.602  1.00 28.03           O  
ATOM   2591  N   LEU A 174     -10.971  36.494   5.365  1.00 27.69           N  
ATOM   2592  H   LEU A 174     -10.688  35.605   5.752  1.00 27.69           H  
ATOM   2593  CA  LEU A 174     -12.388  36.852   5.492  1.00 27.69           C  
ATOM   2594  HA  LEU A 174     -12.629  37.673   4.817  1.00 27.69           H  
ATOM   2595  C   LEU A 174     -12.638  37.323   6.926  1.00 27.69           C  
ATOM   2596  CB  LEU A 174     -13.273  35.632   5.164  1.00 27.69           C  
ATOM   2597  HB2 LEU A 174     -14.286  35.830   5.514  1.00 27.69           H  
ATOM   2598  HB3 LEU A 174     -12.897  34.780   5.731  1.00 27.69           H  
ATOM   2599  O   LEU A 174     -12.387  36.565   7.860  1.00 27.69           O  
ATOM   2600  CG  LEU A 174     -13.334  35.263   3.673  1.00 27.69           C  
ATOM   2601  HG  LEU A 174     -12.331  35.282   3.245  1.00 27.69           H  
ATOM   2602  CD1 LEU A 174     -13.898  33.849   3.506  1.00 27.69           C  
ATOM   2603 HD11 LEU A 174     -13.248  33.138   4.015  1.00 27.69           H  
ATOM   2604 HD12 LEU A 174     -13.940  33.595   2.447  1.00 27.69           H  
ATOM   2605 HD13 LEU A 174     -14.898  33.797   3.936  1.00 27.69           H  
ATOM   2606  CD2 LEU A 174     -14.232  36.226   2.892  1.00 27.69           C  
ATOM   2607 HD21 LEU A 174     -13.843  37.241   2.971  1.00 27.69           H  
ATOM   2608 HD22 LEU A 174     -14.250  35.947   1.838  1.00 27.69           H  
ATOM   2609 HD23 LEU A 174     -15.246  36.205   3.291  1.00 27.69           H  
ATOM   2610  N   ILE A 175     -13.140  38.545   7.086  1.00 31.14           N  
ATOM   2611  H   ILE A 175     -13.319  39.115   6.272  1.00 31.14           H  
ATOM   2612  CA  ILE A 175     -13.500  39.128   8.384  1.00 31.14           C  
ATOM   2613  HA  ILE A 175     -13.266  38.421   9.180  1.00 31.14           H  
ATOM   2614  C   ILE A 175     -15.022  39.344   8.400  1.00 31.14           C  
ATOM   2615  CB  ILE A 175     -12.661  40.403   8.639  1.00 31.14           C  
ATOM   2616  HB  ILE A 175     -12.870  41.121   7.847  1.00 31.14           H  
ATOM   2617  O   ILE A 175     -15.599  39.775   7.393  1.00 31.14           O  
ATOM   2618  CG1 ILE A 175     -11.148  40.070   8.615  1.00 31.14           C  
ATOM   2619 HG12 ILE A 175     -10.930  39.311   9.367  1.00 31.14           H  
ATOM   2620 HG13 ILE A 175     -10.885  39.663   7.638  1.00 31.14           H  
ATOM   2621  CG2 ILE A 175     -13.048  41.040   9.975  1.00 31.14           C  
ATOM   2622 HG21 ILE A 175     -12.489  41.958  10.156  1.00 31.14           H  
ATOM   2623 HG22 ILE A 175     -12.869  40.341  10.793  1.00 31.14           H  
ATOM   2624 HG23 ILE A 175     -14.101  41.323   9.950  1.00 31.14           H  
ATOM   2625  CD1 ILE A 175     -10.233  41.273   8.850  1.00 31.14           C  
ATOM   2626 HD11 ILE A 175      -9.199  40.989   8.657  1.00 31.14           H  
ATOM   2627 HD12 ILE A 175     -10.512  42.092   8.188  1.00 31.14           H  
ATOM   2628 HD13 ILE A 175     -10.319  41.594   9.889  1.00 31.14           H  
ATOM   2629  N   SER A 176     -15.685  38.975   9.502  1.00 35.48           N  
ATOM   2630  H   SER A 176     -15.158  38.751  10.333  1.00 35.48           H  
ATOM   2631  CA  SER A 176     -17.135  39.153   9.667  1.00 35.48           C  
ATOM   2632  HA  SER A 176     -17.631  38.798   8.763  1.00 35.48           H  
ATOM   2633  C   SER A 176     -17.484  40.639   9.840  1.00 35.48           C  
ATOM   2634  CB  SER A 176     -17.661  38.321  10.851  1.00 35.48           C  
ATOM   2635  HB2 SER A 176     -18.750  38.291  10.811  1.00 35.48           H  
ATOM   2636  HB3 SER A 176     -17.276  37.303  10.790  1.00 35.48           H  
ATOM   2637  O   SER A 176     -16.628  41.455  10.178  1.00 35.48           O  
ATOM   2638  OG  SER A 176     -17.268  38.911  12.067  1.00 35.48           O  
ATOM   2639  HG  SER A 176     -17.617  38.429  12.821  1.00 35.48           H  
ATOM   2640  N   VAL A 177     -18.751  41.018   9.621  1.00 35.17           N  
ATOM   2641  H   VAL A 177     -19.420  40.333   9.301  1.00 35.17           H  
ATOM   2642  CA  VAL A 177     -19.213  42.396   9.901  1.00 35.17           C  
ATOM   2643  HA  VAL A 177     -18.606  43.085   9.314  1.00 35.17           H  
ATOM   2644  C   VAL A 177     -19.009  42.780  11.374  1.00 35.17           C  
ATOM   2645  CB  VAL A 177     -20.695  42.600   9.511  1.00 35.17           C  
ATOM   2646  HB  VAL A 177     -21.318  41.954  10.129  1.00 35.17           H  
ATOM   2647  O   VAL A 177     -18.728  43.941  11.649  1.00 35.17           O  
ATOM   2648  CG1 VAL A 177     -21.174  44.045   9.699  1.00 35.17           C  
ATOM   2649 HG11 VAL A 177     -21.141  44.316  10.755  1.00 35.17           H  
ATOM   2650 HG12 VAL A 177     -22.208  44.148   9.372  1.00 35.17           H  
ATOM   2651 HG13 VAL A 177     -20.540  44.732   9.139  1.00 35.17           H  
ATOM   2652  CG2 VAL A 177     -20.946  42.241   8.043  1.00 35.17           C  
ATOM   2653 HG21 VAL A 177     -20.166  42.655   7.405  1.00 35.17           H  
ATOM   2654 HG22 VAL A 177     -20.967  41.154   7.976  1.00 35.17           H  
ATOM   2655 HG23 VAL A 177     -21.923  42.605   7.722  1.00 35.17           H  
ATOM   2656  N   GLU A 178     -19.091  41.817  12.298  1.00 40.72           N  
ATOM   2657  H   GLU A 178     -19.253  40.867  11.996  1.00 40.72           H  
ATOM   2658  CA  GLU A 178     -18.928  42.020  13.750  1.00 40.72           C  
ATOM   2659  HA  GLU A 178     -19.649  42.759  14.102  1.00 40.72           H  
ATOM   2660  C   GLU A 178     -17.531  42.553  14.116  1.00 40.72           C  
ATOM   2661  CB  GLU A 178     -19.196  40.686  14.479  1.00 40.72           C  
ATOM   2662  HB2 GLU A 178     -18.490  39.949  14.097  1.00 40.72           H  
ATOM   2663  HB3 GLU A 178     -19.005  40.815  15.544  1.00 40.72           H  
ATOM   2664  O   GLU A 178     -17.386  43.335  15.050  1.00 40.72           O  
ATOM   2665  CG  GLU A 178     -20.642  40.175  14.299  1.00 40.72           C  
ATOM   2666  HG2 GLU A 178     -21.309  40.814  14.877  1.00 40.72           H  
ATOM   2667  HG3 GLU A 178     -20.927  40.268  13.251  1.00 40.72           H  
ATOM   2668  CD  GLU A 178     -20.851  38.702  14.697  1.00 40.72           C  
ATOM   2669  OE1 GLU A 178     -22.034  38.298  14.788  1.00 40.72           O  
ATOM   2670  OE2 GLU A 178     -19.853  37.951  14.786  1.00 40.72           O  
ATOM   2671  N   ASP A 179     -16.508  42.212  13.329  1.00 41.26           N  
ATOM   2672  H   ASP A 179     -16.681  41.552  12.584  1.00 41.26           H  
ATOM   2673  CA  ASP A 179     -15.128  42.660  13.536  1.00 41.26           C  
ATOM   2674  HA  ASP A 179     -14.948  42.800  14.602  1.00 41.26           H  
ATOM   2675  C   ASP A 179     -14.814  44.003  12.853  1.00 41.26           C  
ATOM   2676  CB  ASP A 179     -14.190  41.563  13.021  1.00 41.26           C  
ATOM   2677  HB2 ASP A 179     -13.195  41.978  12.859  1.00 41.26           H  
ATOM   2678  HB3 ASP A 179     -14.592  41.219  12.068  1.00 41.26           H  
ATOM   2679  O   ASP A 179     -13.738  44.564  13.070  1.00 41.26           O  
ATOM   2680  CG  ASP A 179     -14.045  40.348  13.936  1.00 41.26           C  
ATOM   2681  OD1 ASP A 179     -14.236  40.501  15.164  1.00 41.26           O  
ATOM   2682  OD2 ASP A 179     -13.655  39.284  13.398  1.00 41.26           O  
ATOM   2683  N   ARG A 180     -15.726  44.545  12.027  1.00 38.70           N  
ATOM   2684  H   ARG A 180     -16.615  44.072  11.951  1.00 38.70           H  
ATOM   2685  CA  ARG A 180     -15.493  45.770  11.243  1.00 38.70           C  
ATOM   2686  HA  ARG A 180     -14.565  45.644  10.686  1.00 38.70           H  
ATOM   2687  C   ARG A 180     -15.291  46.998  12.127  1.00 38.70           C  
ATOM   2688  CB  ARG A 180     -16.645  45.986  10.251  1.00 38.70           C  
ATOM   2689  HB2 ARG A 180     -16.740  45.105   9.616  1.00 38.70           H  
ATOM   2690  HB3 ARG A 180     -17.574  46.125  10.803  1.00 38.70           H  
ATOM   2691  O   ARG A 180     -14.358  47.755  11.882  1.00 38.70           O  
ATOM   2692  CG  ARG A 180     -16.400  47.221   9.376  1.00 38.70           C  
ATOM   2693  HG2 ARG A 180     -15.469  47.098   8.822  1.00 38.70           H  
ATOM   2694  HG3 ARG A 180     -16.318  48.106  10.006  1.00 38.70           H  
ATOM   2695  CD  ARG A 180     -17.549  47.445   8.400  1.00 38.70           C  
ATOM   2696  HD2 ARG A 180     -18.484  47.490   8.959  1.00 38.70           H  
ATOM   2697  HD3 ARG A 180     -17.584  46.620   7.689  1.00 38.70           H  
ATOM   2698  NE  ARG A 180     -17.332  48.716   7.708  1.00 38.70           N  
ATOM   2699  HE  ARG A 180     -16.606  49.311   8.081  1.00 38.70           H  
ATOM   2700  NH1 ARG A 180     -19.036  48.638   6.177  1.00 38.70           N  
ATOM   2701 HH11 ARG A 180     -19.328  47.765   6.592  1.00 38.70           H  
ATOM   2702 HH12 ARG A 180     -19.583  49.107   5.469  1.00 38.70           H  
ATOM   2703  NH2 ARG A 180     -17.659  50.427   6.330  1.00 38.70           N  
ATOM   2704 HH21 ARG A 180     -16.915  50.844   6.872  1.00 38.70           H  
ATOM   2705 HH22 ARG A 180     -18.186  50.967   5.659  1.00 38.70           H  
ATOM   2706  CZ  ARG A 180     -18.020  49.247   6.731  1.00 38.70           C  
ATOM   2707  N   GLU A 181     -16.131  47.191  13.143  1.00 42.67           N  
ATOM   2708  H   GLU A 181     -16.876  46.526  13.294  1.00 42.67           H  
ATOM   2709  CA  GLU A 181     -16.007  48.333  14.062  1.00 42.67           C  
ATOM   2710  HA  GLU A 181     -15.921  49.256  13.488  1.00 42.67           H  
ATOM   2711  C   GLU A 181     -14.743  48.226  14.920  1.00 42.67           C  
ATOM   2712  CB  GLU A 181     -17.241  48.444  14.964  1.00 42.67           C  
ATOM   2713  HB2 GLU A 181     -17.020  49.163  15.754  1.00 42.67           H  
ATOM   2714  HB3 GLU A 181     -17.447  47.475  15.420  1.00 42.67           H  
ATOM   2715  O   GLU A 181     -14.061  49.227  15.152  1.00 42.67           O  
ATOM   2716  CG  GLU A 181     -18.472  48.940  14.192  1.00 42.67           C  
ATOM   2717  HG2 GLU A 181     -18.196  49.841  13.644  1.00 42.67           H  
ATOM   2718  HG3 GLU A 181     -18.763  48.182  13.464  1.00 42.67           H  
ATOM   2719  CD  GLU A 181     -19.666  49.254  15.107  1.00 42.67           C  
ATOM   2720  OE1 GLU A 181     -20.573  49.969  14.622  1.00 42.67           O  
ATOM   2721  OE2 GLU A 181     -19.663  48.786  16.266  1.00 42.67           O  
ATOM   2722  N   LEU A 182     -14.366  47.002  15.307  1.00 41.39           N  
ATOM   2723  H   LEU A 182     -14.968  46.221  15.088  1.00 41.39           H  
ATOM   2724  CA  LEU A 182     -13.104  46.747  15.993  1.00 41.39           C  
ATOM   2725  HA  LEU A 182     -13.067  47.409  16.858  1.00 41.39           H  
ATOM   2726  C   LEU A 182     -11.918  47.099  15.079  1.00 41.39           C  
ATOM   2727  CB  LEU A 182     -13.059  45.281  16.474  1.00 41.39           C  
ATOM   2728  HB2 LEU A 182     -14.072  44.890  16.564  1.00 41.39           H  
ATOM   2729  HB3 LEU A 182     -12.563  44.674  15.716  1.00 41.39           H  
ATOM   2730  O   LEU A 182     -11.004  47.795  15.509  1.00 41.39           O  
ATOM   2731  CG  LEU A 182     -12.342  45.129  17.833  1.00 41.39           C  
ATOM   2732  HG  LEU A 182     -11.777  46.033  18.060  1.00 41.39           H  
ATOM   2733  CD1 LEU A 182     -13.354  44.887  18.954  1.00 41.39           C  
ATOM   2734 HD11 LEU A 182     -13.895  43.958  18.779  1.00 41.39           H  
ATOM   2735 HD12 LEU A 182     -14.067  45.711  18.989  1.00 41.39           H  
ATOM   2736 HD13 LEU A 182     -12.842  44.824  19.914  1.00 41.39           H  
ATOM   2737  CD2 LEU A 182     -11.353  43.964  17.818  1.00 41.39           C  
ATOM   2738 HD21 LEU A 182     -10.873  43.876  18.793  1.00 41.39           H  
ATOM   2739 HD22 LEU A 182     -11.882  43.037  17.594  1.00 41.39           H  
ATOM   2740 HD23 LEU A 182     -10.594  44.139  17.056  1.00 41.39           H  
ATOM   2741  N   PHE A 183     -11.958  46.692  13.803  1.00 40.79           N  
ATOM   2742  H   PHE A 183     -12.736  46.110  13.526  1.00 40.79           H  
ATOM   2743  CA  PHE A 183     -10.930  46.984  12.794  1.00 40.79           C  
ATOM   2744  HA  PHE A 183      -9.966  46.673  13.196  1.00 40.79           H  
ATOM   2745  C   PHE A 183     -10.810  48.482  12.472  1.00 40.79           C  
ATOM   2746  CB  PHE A 183     -11.205  46.178  11.507  1.00 40.79           C  
ATOM   2747  HB2 PHE A 183     -11.267  46.862  10.660  1.00 40.79           H  
ATOM   2748  HB3 PHE A 183     -12.177  45.687  11.556  1.00 40.79           H  
ATOM   2749  O   PHE A 183      -9.694  49.009  12.410  1.00 40.79           O  
ATOM   2750  CG  PHE A 183     -10.149  45.136  11.202  1.00 40.79           C  
ATOM   2751  CD1 PHE A 183      -9.181  45.386  10.212  1.00 40.79           C  
ATOM   2752  HD1 PHE A 183      -9.222  46.303   9.643  1.00 40.79           H  
ATOM   2753  CD2 PHE A 183     -10.115  43.927  11.921  1.00 40.79           C  
ATOM   2754  HD2 PHE A 183     -10.866  43.726  12.670  1.00 40.79           H  
ATOM   2755  CE1 PHE A 183      -8.168  44.445   9.955  1.00 40.79           C  
ATOM   2756  HE1 PHE A 183      -7.429  44.640   9.192  1.00 40.79           H  
ATOM   2757  CE2 PHE A 183      -9.093  42.992  11.675  1.00 40.79           C  
ATOM   2758  HE2 PHE A 183      -9.070  42.069  12.234  1.00 40.79           H  
ATOM   2759  CZ  PHE A 183      -8.119  43.250  10.693  1.00 40.79           C  
ATOM   2760  HZ  PHE A 183      -7.344  42.523  10.499  1.00 40.79           H  
ATOM   2761  N   GLU A 184     -11.937  49.177  12.288  1.00 42.96           N  
ATOM   2762  H   GLU A 184     -12.816  48.680  12.326  1.00 42.96           H  
ATOM   2763  CA  GLU A 184     -11.983  50.621  12.029  1.00 42.96           C  
ATOM   2764  HA  GLU A 184     -11.274  50.854  11.235  1.00 42.96           H  
ATOM   2765  C   GLU A 184     -11.520  51.416  13.267  1.00 42.96           C  
ATOM   2766  CB  GLU A 184     -13.387  51.049  11.533  1.00 42.96           C  
ATOM   2767  HB2 GLU A 184     -13.444  52.136  11.583  1.00 42.96           H  
ATOM   2768  HB3 GLU A 184     -14.145  50.635  12.199  1.00 42.96           H  
ATOM   2769  O   GLU A 184     -10.757  52.370  13.138  1.00 42.96           O  
ATOM   2770  CG  GLU A 184     -13.682  50.621  10.072  1.00 42.96           C  
ATOM   2771  HG2 GLU A 184     -12.912  51.052   9.432  1.00 42.96           H  
ATOM   2772  HG3 GLU A 184     -13.593  49.538   9.995  1.00 42.96           H  
ATOM   2773  CD  GLU A 184     -15.069  51.048   9.528  1.00 42.96           C  
ATOM   2774  OE1 GLU A 184     -15.433  50.637   8.388  1.00 42.96           O  
ATOM   2775  OE2 GLU A 184     -15.791  51.792  10.218  1.00 42.96           O  
ATOM   2776  N   GLY A 185     -11.849  50.988  14.489  1.00 49.02           N  
ATOM   2777  H   GLY A 185     -12.510  50.229  14.578  1.00 49.02           H  
ATOM   2778  CA  GLY A 185     -11.357  51.633  15.712  1.00 49.02           C  
ATOM   2779  HA2 GLY A 185     -11.548  52.704  15.657  1.00 49.02           H  
ATOM   2780  HA3 GLY A 185     -11.915  51.228  16.556  1.00 49.02           H  
ATOM   2781  C   GLY A 185      -9.860  51.413  15.981  1.00 49.02           C  
ATOM   2782  O   GLY A 185      -9.145  52.352  16.341  1.00 49.02           O  
ATOM   2783  N   TYR A 186      -9.353  50.187  15.792  1.00 38.90           N  
ATOM   2784  H   TYR A 186      -9.987  49.451  15.517  1.00 38.90           H  
ATOM   2785  CA  TYR A 186      -7.980  49.818  16.180  1.00 38.90           C  
ATOM   2786  HA  TYR A 186      -7.773  50.290  17.141  1.00 38.90           H  
ATOM   2787  C   TYR A 186      -6.893  50.309  15.213  1.00 38.90           C  
ATOM   2788  CB  TYR A 186      -7.853  48.294  16.369  1.00 38.90           C  
ATOM   2789  HB2 TYR A 186      -7.117  47.901  15.668  1.00 38.90           H  
ATOM   2790  HB3 TYR A 186      -8.783  47.782  16.124  1.00 38.90           H  
ATOM   2791  O   TYR A 186      -5.759  50.553  15.643  1.00 38.90           O  
ATOM   2792  CG  TYR A 186      -7.466  47.876  17.770  1.00 38.90           C  
ATOM   2793  CD1 TYR A 186      -6.168  47.393  18.018  1.00 38.90           C  
ATOM   2794  HD1 TYR A 186      -5.464  47.307  17.204  1.00 38.90           H  
ATOM   2795  CD2 TYR A 186      -8.410  47.942  18.813  1.00 38.90           C  
ATOM   2796  HD2 TYR A 186      -9.415  48.283  18.611  1.00 38.90           H  
ATOM   2797  CE1 TYR A 186      -5.808  46.974  19.312  1.00 38.90           C  
ATOM   2798  HE1 TYR A 186      -4.823  46.570  19.496  1.00 38.90           H  
ATOM   2799  CE2 TYR A 186      -8.048  47.538  20.113  1.00 38.90           C  
ATOM   2800  HE2 TYR A 186      -8.769  47.568  20.917  1.00 38.90           H  
ATOM   2801  OH  TYR A 186      -6.401  46.644  21.610  1.00 38.90           O  
ATOM   2802  HH  TYR A 186      -5.564  46.174  21.614  1.00 38.90           H  
ATOM   2803  CZ  TYR A 186      -6.749  47.049  20.362  1.00 38.90           C  
ATOM   2804  N   LEU A 187      -7.210  50.442  13.918  1.00 39.45           N  
ATOM   2805  H   LEU A 187      -8.142  50.177  13.633  1.00 39.45           H  
ATOM   2806  CA  LEU A 187      -6.240  50.817  12.878  1.00 39.45           C  
ATOM   2807  HA  LEU A 187      -5.239  50.547  13.213  1.00 39.45           H  
ATOM   2808  C   LEU A 187      -6.185  52.324  12.602  1.00 39.45           C  
ATOM   2809  CB  LEU A 187      -6.549  50.041  11.586  1.00 39.45           C  
ATOM   2810  HB2 LEU A 187      -5.955  50.461  10.773  1.00 39.45           H  
ATOM   2811  HB3 LEU A 187      -7.598  50.193  11.334  1.00 39.45           H  
ATOM   2812  O   LEU A 187      -5.136  52.827  12.188  1.00 39.45           O  
ATOM   2813  CG  LEU A 187      -6.256  48.532  11.669  1.00 39.45           C  
ATOM   2814  HG  LEU A 187      -6.755  48.098  12.535  1.00 39.45           H  
ATOM   2815  CD1 LEU A 187      -6.778  47.852  10.407  1.00 39.45           C  
ATOM   2816 HD11 LEU A 187      -7.851  48.028  10.332  1.00 39.45           H  
ATOM   2817 HD12 LEU A 187      -6.283  48.250   9.521  1.00 39.45           H  
ATOM   2818 HD13 LEU A 187      -6.603  46.779  10.475  1.00 39.45           H  
ATOM   2819  CD2 LEU A 187      -4.754  48.247  11.753  1.00 39.45           C  
ATOM   2820 HD21 LEU A 187      -4.585  47.170  11.746  1.00 39.45           H  
ATOM   2821 HD22 LEU A 187      -4.342  48.646  12.680  1.00 39.45           H  
ATOM   2822 HD23 LEU A 187      -4.251  48.693  10.895  1.00 39.45           H  
ATOM   2823  N   TYR A 188      -7.269  53.062  12.855  1.00 44.66           N  
ATOM   2824  H   TYR A 188      -8.115  52.611  13.172  1.00 44.66           H  
ATOM   2825  CA  TYR A 188      -7.312  54.505  12.586  1.00 44.66           C  
ATOM   2826  HA  TYR A 188      -6.759  54.690  11.665  1.00 44.66           H  
ATOM   2827  C   TYR A 188      -6.597  55.358  13.651  1.00 44.66           C  
ATOM   2828  CB  TYR A 188      -8.755  54.947  12.315  1.00 44.66           C  
ATOM   2829  HB2 TYR A 188      -9.433  54.468  13.020  1.00 44.66           H  
ATOM   2830  HB3 TYR A 188      -8.832  56.019  12.497  1.00 44.66           H  
ATOM   2831  O   TYR A 188      -6.393  56.552  13.440  1.00 44.66           O  
ATOM   2832  CG  TYR A 188      -9.202  54.688  10.883  1.00 44.66           C  
ATOM   2833  CD1 TYR A 188      -9.134  55.732   9.940  1.00 44.66           C  
ATOM   2834  HD1 TYR A 188      -8.778  56.705  10.243  1.00 44.66           H  
ATOM   2835  CD2 TYR A 188      -9.660  53.421  10.473  1.00 44.66           C  
ATOM   2836  HD2 TYR A 188      -9.648  52.587  11.159  1.00 44.66           H  
ATOM   2837  CE1 TYR A 188      -9.562  55.522   8.614  1.00 44.66           C  
ATOM   2838  HE1 TYR A 188      -9.530  56.332   7.901  1.00 44.66           H  
ATOM   2839  CE2 TYR A 188     -10.120  53.211   9.161  1.00 44.66           C  
ATOM   2840  HE2 TYR A 188     -10.506  52.249   8.859  1.00 44.66           H  
ATOM   2841  OH  TYR A 188     -10.501  54.057   6.956  1.00 44.66           O  
ATOM   2842  HH  TYR A 188     -10.528  54.870   6.446  1.00 44.66           H  
ATOM   2843  CZ  TYR A 188     -10.076  54.264   8.229  1.00 44.66           C  
ATOM   2844  N   GLY A 189      -6.139  54.756  14.756  1.00 46.33           N  
ATOM   2845  H   GLY A 189      -6.380  53.784  14.886  1.00 46.33           H  
ATOM   2846  CA  GLY A 189      -5.401  55.443  15.823  1.00 46.33           C  
ATOM   2847  HA2 GLY A 189      -5.676  54.984  16.772  1.00 46.33           H  
ATOM   2848  HA3 GLY A 189      -5.714  56.487  15.861  1.00 46.33           H  
ATOM   2849  C   GLY A 189      -3.868  55.420  15.725  1.00 46.33           C  
ATOM   2850  O   GLY A 189      -3.217  56.041  16.564  1.00 46.33           O  
ATOM   2851  N   THR A 190      -3.257  54.717  14.760  1.00 36.77           N  
ATOM   2852  H   THR A 190      -3.818  54.213  14.088  1.00 36.77           H  
ATOM   2853  CA  THR A 190      -1.787  54.559  14.685  1.00 36.77           C  
ATOM   2854  HA  THR A 190      -1.339  55.160  15.476  1.00 36.77           H  
ATOM   2855  C   THR A 190      -1.184  55.086  13.384  1.00 36.77           C  
ATOM   2856  CB  THR A 190      -1.329  53.121  14.958  1.00 36.77           C  
ATOM   2857  HB  THR A 190      -0.245  53.072  14.851  1.00 36.77           H  
ATOM   2858  O   THR A 190      -1.772  54.996  12.300  1.00 36.77           O  
ATOM   2859  CG2 THR A 190      -1.701  52.674  16.369  1.00 36.77           C  
ATOM   2860 HG21 THR A 190      -2.784  52.584  16.457  1.00 36.77           H  
ATOM   2861 HG22 THR A 190      -1.231  51.711  16.562  1.00 36.77           H  
ATOM   2862 HG23 THR A 190      -1.335  53.400  17.095  1.00 36.77           H  
ATOM   2863  OG1 THR A 190      -1.918  52.219  14.054  1.00 36.77           O  
ATOM   2864  HG1 THR A 190      -1.396  51.414  14.056  1.00 36.77           H  
ATOM   2865  N   SER A 191       0.000  55.695  13.515  1.00 51.68           N  
ATOM   2866  H   SER A 191       0.461  55.687  14.414  1.00 51.68           H  
ATOM   2867  CA  SER A 191       0.599  56.574  12.508  1.00 51.68           C  
ATOM   2868  HA  SER A 191      -0.207  57.063  11.960  1.00 51.68           H  
ATOM   2869  C   SER A 191       1.458  55.873  11.454  1.00 51.68           C  
ATOM   2870  CB  SER A 191       1.411  57.679  13.199  1.00 51.68           C  
ATOM   2871  HB2 SER A 191       1.976  58.239  12.453  1.00 51.68           H  
ATOM   2872  HB3 SER A 191       0.727  58.362  13.702  1.00 51.68           H  
ATOM   2873  O   SER A 191       1.743  56.508  10.441  1.00 51.68           O  
ATOM   2874  OG  SER A 191       2.293  57.124  14.158  1.00 51.68           O  
ATOM   2875  HG  SER A 191       3.064  57.688  14.245  1.00 51.68           H  
ATOM   2876  N   THR A 192       1.856  54.606  11.633  1.00 50.41           N  
ATOM   2877  H   THR A 192       1.599  54.108  12.473  1.00 50.41           H  
ATOM   2878  CA  THR A 192       2.712  53.910  10.653  1.00 50.41           C  
ATOM   2879  HA  THR A 192       2.898  54.604   9.834  1.00 50.41           H  
ATOM   2880  C   THR A 192       2.047  52.658  10.058  1.00 50.41           C  
ATOM   2881  CB  THR A 192       4.119  53.601  11.184  1.00 50.41           C  
ATOM   2882  HB  THR A 192       4.723  53.283  10.335  1.00 50.41           H  
ATOM   2883  O   THR A 192       1.373  51.914  10.777  1.00 50.41           O  
ATOM   2884  CG2 THR A 192       4.794  54.826  11.806  1.00 50.41           C  
ATOM   2885 HG21 THR A 192       4.788  55.651  11.093  1.00 50.41           H  
ATOM   2886 HG22 THR A 192       4.277  55.120  12.719  1.00 50.41           H  
ATOM   2887 HG23 THR A 192       5.826  54.572  12.049  1.00 50.41           H  
ATOM   2888  OG1 THR A 192       4.103  52.542  12.107  1.00 50.41           O  
ATOM   2889  HG1 THR A 192       3.966  52.839  13.010  1.00 50.41           H  
ATOM   2890  N   PRO A 193       2.194  52.407   8.741  1.00 43.81           N  
ATOM   2891  CA  PRO A 193       1.733  51.175   8.100  1.00 43.81           C  
ATOM   2892  HA  PRO A 193       0.647  51.123   8.179  1.00 43.81           H  
ATOM   2893  C   PRO A 193       2.338  49.910   8.720  1.00 43.81           C  
ATOM   2894  CB  PRO A 193       2.133  51.299   6.625  1.00 43.81           C  
ATOM   2895  HB2 PRO A 193       1.397  50.835   5.968  1.00 43.81           H  
ATOM   2896  HB3 PRO A 193       3.116  50.859   6.462  1.00 43.81           H  
ATOM   2897  O   PRO A 193       1.637  48.907   8.831  1.00 43.81           O  
ATOM   2898  CG  PRO A 193       2.222  52.805   6.402  1.00 43.81           C  
ATOM   2899  HG2 PRO A 193       2.895  53.056   5.582  1.00 43.81           H  
ATOM   2900  HG3 PRO A 193       1.226  53.211   6.223  1.00 43.81           H  
ATOM   2901  CD  PRO A 193       2.749  53.307   7.739  1.00 43.81           C  
ATOM   2902  HD2 PRO A 193       2.422  54.337   7.882  1.00 43.81           H  
ATOM   2903  HD3 PRO A 193       3.837  53.243   7.758  1.00 43.81           H  
ATOM   2904  N   GLU A 194       3.599  49.952   9.167  1.00 44.87           N  
ATOM   2905  H   GLU A 194       4.169  50.771   9.010  1.00 44.87           H  
ATOM   2906  CA  GLU A 194       4.236  48.829   9.861  1.00 44.87           C  
ATOM   2907  HA  GLU A 194       4.175  47.943   9.228  1.00 44.87           H  
ATOM   2908  C   GLU A 194       3.515  48.480  11.171  1.00 44.87           C  
ATOM   2909  CB  GLU A 194       5.722  49.115  10.139  1.00 44.87           C  
ATOM   2910  HB2 GLU A 194       5.827  50.023  10.733  1.00 44.87           H  
ATOM   2911  HB3 GLU A 194       6.097  48.292  10.746  1.00 44.87           H  
ATOM   2912  O   GLU A 194       3.222  47.305  11.397  1.00 44.87           O  
ATOM   2913  CG  GLU A 194       6.612  49.184   8.883  1.00 44.87           C  
ATOM   2914  HG2 GLU A 194       7.635  48.972   9.195  1.00 44.87           H  
ATOM   2915  HG3 GLU A 194       6.315  48.390   8.197  1.00 44.87           H  
ATOM   2916  CD  GLU A 194       6.615  50.536   8.148  1.00 44.87           C  
ATOM   2917  OE1 GLU A 194       7.255  50.591   7.074  1.00 44.87           O  
ATOM   2918  OE2 GLU A 194       5.976  51.499   8.635  1.00 44.87           O  
ATOM   2919  N   ASP A 195       3.137  49.474  11.988  1.00 50.33           N  
ATOM   2920  H   ASP A 195       3.441  50.416  11.786  1.00 50.33           H  
ATOM   2921  CA  ASP A 195       2.353  49.240  13.212  1.00 50.33           C  
ATOM   2922  HA  ASP A 195       2.887  48.535  13.848  1.00 50.33           H  
ATOM   2923  C   ASP A 195       0.974  48.638  12.899  1.00 50.33           C  
ATOM   2924  CB  ASP A 195       2.134  50.546  13.998  1.00 50.33           C  
ATOM   2925  HB2 ASP A 195       1.726  51.305  13.330  1.00 50.33           H  
ATOM   2926  HB3 ASP A 195       1.384  50.362  14.767  1.00 50.33           H  
ATOM   2927  O   ASP A 195       0.465  47.816  13.662  1.00 50.33           O  
ATOM   2928  CG  ASP A 195       3.376  51.094  14.704  1.00 50.33           C  
ATOM   2929  OD1 ASP A 195       4.202  50.286  15.176  1.00 50.33           O  
ATOM   2930  OD2 ASP A 195       3.445  52.344  14.811  1.00 50.33           O  
ATOM   2931  N   ARG A 196       0.356  49.026  11.774  1.00 45.63           N  
ATOM   2932  H   ARG A 196       0.844  49.694  11.194  1.00 45.63           H  
ATOM   2933  CA  ARG A 196      -0.938  48.481  11.324  1.00 45.63           C  
ATOM   2934  HA  ARG A 196      -1.642  48.494  12.157  1.00 45.63           H  
ATOM   2935  C   ARG A 196      -0.827  47.019  10.909  1.00 45.63           C  
ATOM   2936  CB  ARG A 196      -1.509  49.315  10.170  1.00 45.63           C  
ATOM   2937  HB2 ARG A 196      -2.355  48.786   9.732  1.00 45.63           H  
ATOM   2938  HB3 ARG A 196      -0.755  49.432   9.391  1.00 45.63           H  
ATOM   2939  O   ARG A 196      -1.684  46.225  11.287  1.00 45.63           O  
ATOM   2940  CG  ARG A 196      -1.972  50.697  10.641  1.00 45.63           C  
ATOM   2941  HG2 ARG A 196      -2.730  50.592  11.417  1.00 45.63           H  
ATOM   2942  HG3 ARG A 196      -1.124  51.245  11.051  1.00 45.63           H  
ATOM   2943  CD  ARG A 196      -2.555  51.474   9.462  1.00 45.63           C  
ATOM   2944  HD2 ARG A 196      -1.835  51.465   8.644  1.00 45.63           H  
ATOM   2945  HD3 ARG A 196      -3.476  50.990   9.139  1.00 45.63           H  
ATOM   2946  NE  ARG A 196      -2.830  52.862   9.853  1.00 45.63           N  
ATOM   2947  HE  ARG A 196      -2.727  53.090  10.831  1.00 45.63           H  
ATOM   2948  NH1 ARG A 196      -3.516  53.649   7.807  1.00 45.63           N  
ATOM   2949 HH11 ARG A 196      -3.475  52.706   7.448  1.00 45.63           H  
ATOM   2950 HH12 ARG A 196      -3.869  54.408   7.242  1.00 45.63           H  
ATOM   2951  NH2 ARG A 196      -3.343  55.034   9.568  1.00 45.63           N  
ATOM   2952 HH21 ARG A 196      -3.081  55.164  10.535  1.00 45.63           H  
ATOM   2953 HH22 ARG A 196      -3.700  55.806   9.023  1.00 45.63           H  
ATOM   2954  CZ  ARG A 196      -3.233  53.839   9.069  1.00 45.63           C  
ATOM   2955  N   VAL A 197       0.224  46.658  10.172  1.00 46.71           N  
ATOM   2956  H   VAL A 197       0.883  47.375   9.904  1.00 46.71           H  
ATOM   2957  CA  VAL A 197       0.488  45.268   9.766  1.00 46.71           C  
ATOM   2958  HA  VAL A 197      -0.420  44.848   9.332  1.00 46.71           H  
ATOM   2959  C   VAL A 197       0.830  44.413  10.982  1.00 46.71           C  
ATOM   2960  CB  VAL A 197       1.602  45.197   8.703  1.00 46.71           C  
ATOM   2961  HB  VAL A 197       2.481  45.731   9.063  1.00 46.71           H  
ATOM   2962  O   VAL A 197       0.252  43.342  11.143  1.00 46.71           O  
ATOM   2963  CG1 VAL A 197       2.006  43.753   8.373  1.00 46.71           C  
ATOM   2964 HG11 VAL A 197       2.733  43.748   7.561  1.00 46.71           H  
ATOM   2965 HG12 VAL A 197       1.131  43.176   8.076  1.00 46.71           H  
ATOM   2966 HG13 VAL A 197       2.470  43.280   9.239  1.00 46.71           H  
ATOM   2967  CG2 VAL A 197       1.134  45.839   7.390  1.00 46.71           C  
ATOM   2968 HG21 VAL A 197       1.952  45.839   6.669  1.00 46.71           H  
ATOM   2969 HG22 VAL A 197       0.293  45.281   6.979  1.00 46.71           H  
ATOM   2970 HG23 VAL A 197       0.825  46.871   7.556  1.00 46.71           H  
ATOM   2971  N   GLN A 198       1.702  44.898  11.870  1.00 51.87           N  
ATOM   2972  H   GLN A 198       2.156  45.780  11.680  1.00 51.87           H  
ATOM   2973  CA  GLN A 198       2.080  44.186  13.089  1.00 51.87           C  
ATOM   2974  HA  GLN A 198       2.458  43.204  12.806  1.00 51.87           H  
ATOM   2975  C   GLN A 198       0.869  43.965  14.008  1.00 51.87           C  
ATOM   2976  CB  GLN A 198       3.211  44.966  13.778  1.00 51.87           C  
ATOM   2977  HB2 GLN A 198       4.033  45.098  13.074  1.00 51.87           H  
ATOM   2978  HB3 GLN A 198       2.845  45.955  14.055  1.00 51.87           H  
ATOM   2979  O   GLN A 198       0.663  42.851  14.480  1.00 51.87           O  
ATOM   2980  CG  GLN A 198       3.751  44.277  15.037  1.00 51.87           C  
ATOM   2981  HG2 GLN A 198       4.527  44.905  15.476  1.00 51.87           H  
ATOM   2982  HG3 GLN A 198       2.946  44.200  15.768  1.00 51.87           H  
ATOM   2983  CD  GLN A 198       4.346  42.895  14.791  1.00 51.87           C  
ATOM   2984  NE2 GLN A 198       4.284  42.036  15.783  1.00 51.87           N  
ATOM   2985 HE21 GLN A 198       3.767  42.301  16.609  1.00 51.87           H  
ATOM   2986 HE22 GLN A 198       4.616  41.098  15.609  1.00 51.87           H  
ATOM   2987  OE1 GLN A 198       4.875  42.571  13.737  1.00 51.87           O  
ATOM   2988  N   ARG A 199       0.004  44.973  14.192  1.00 50.95           N  
ATOM   2989  H   ARG A 199       0.236  45.881  13.817  1.00 50.95           H  
ATOM   2990  CA  ARG A 199      -1.230  44.821  14.981  1.00 50.95           C  
ATOM   2991  HA  ARG A 199      -0.981  44.336  15.925  1.00 50.95           H  
ATOM   2992  C   ARG A 199      -2.269  43.931  14.319  1.00 50.95           C  
ATOM   2993  CB  ARG A 199      -1.860  46.178  15.284  1.00 50.95           C  
ATOM   2994  HB2 ARG A 199      -2.896  46.019  15.585  1.00 50.95           H  
ATOM   2995  HB3 ARG A 199      -1.858  46.802  14.390  1.00 50.95           H  
ATOM   2996  O   ARG A 199      -2.908  43.156  15.019  1.00 50.95           O  
ATOM   2997  CG  ARG A 199      -1.136  46.874  16.435  1.00 50.95           C  
ATOM   2998  HG2 ARG A 199      -0.108  47.104  16.155  1.00 50.95           H  
ATOM   2999  HG3 ARG A 199      -1.135  46.226  17.311  1.00 50.95           H  
ATOM   3000  CD  ARG A 199      -1.896  48.160  16.750  1.00 50.95           C  
ATOM   3001  HD2 ARG A 199      -1.855  48.815  15.880  1.00 50.95           H  
ATOM   3002  HD3 ARG A 199      -2.937  47.907  16.955  1.00 50.95           H  
ATOM   3003  NE  ARG A 199      -1.319  48.843  17.913  1.00 50.95           N  
ATOM   3004  HE  ARG A 199      -0.428  48.492  18.235  1.00 50.95           H  
ATOM   3005  NH1 ARG A 199      -3.033  50.342  18.221  1.00 50.95           N  
ATOM   3006 HH11 ARG A 199      -3.474  51.083  18.746  1.00 50.95           H  
ATOM   3007 HH12 ARG A 199      -3.523  49.953  17.428  1.00 50.95           H  
ATOM   3008  NH2 ARG A 199      -1.259  50.374  19.584  1.00 50.95           N  
ATOM   3009 HH21 ARG A 199      -0.360  50.004  19.860  1.00 50.95           H  
ATOM   3010 HH22 ARG A 199      -1.688  51.138  20.087  1.00 50.95           H  
ATOM   3011  CZ  ARG A 199      -1.874  49.845  18.565  1.00 50.95           C  
ATOM   3012  N   ALA A 200      -2.445  44.012  12.999  1.00 46.77           N  
ATOM   3013  H   ALA A 200      -1.932  44.705  12.473  1.00 46.77           H  
ATOM   3014  CA  ALA A 200      -3.314  43.083  12.277  1.00 46.77           C  
ATOM   3015  HA  ALA A 200      -4.318  43.135  12.698  1.00 46.77           H  
ATOM   3016  C   ALA A 200      -2.811  41.640  12.446  1.00 46.77           C  
ATOM   3017  CB  ALA A 200      -3.382  43.498  10.802  1.00 46.77           C  
ATOM   3018  HB1 ALA A 200      -3.786  44.507  10.722  1.00 46.77           H  
ATOM   3019  HB2 ALA A 200      -4.034  42.813  10.260  1.00 46.77           H  
ATOM   3020  HB3 ALA A 200      -2.388  43.472  10.356  1.00 46.77           H  
ATOM   3021  O   ALA A 200      -3.599  40.734  12.715  1.00 46.77           O  
ATOM   3022  N   TYR A 201      -1.492  41.440  12.387  1.00 49.31           N  
ATOM   3023  H   TYR A 201      -0.894  42.215  12.138  1.00 49.31           H  
ATOM   3024  CA  TYR A 201      -0.860  40.150  12.643  1.00 49.31           C  
ATOM   3025  HA  TYR A 201      -1.325  39.414  11.987  1.00 49.31           H  
ATOM   3026  C   TYR A 201      -1.067  39.681  14.094  1.00 49.31           C  
ATOM   3027  CB  TYR A 201       0.624  40.232  12.269  1.00 49.31           C  
ATOM   3028  HB2 TYR A 201       1.173  40.783  13.033  1.00 49.31           H  
ATOM   3029  HB3 TYR A 201       0.726  40.779  11.332  1.00 49.31           H  
ATOM   3030  O   TYR A 201      -1.410  38.521  14.318  1.00 49.31           O  
ATOM   3031  CG  TYR A 201       1.255  38.873  12.073  1.00 49.31           C  
ATOM   3032  CD1 TYR A 201       1.902  38.229  13.143  1.00 49.31           C  
ATOM   3033  HD1 TYR A 201       1.962  38.716  14.105  1.00 49.31           H  
ATOM   3034  CD2 TYR A 201       1.162  38.244  10.817  1.00 49.31           C  
ATOM   3035  HD2 TYR A 201       0.651  38.735  10.003  1.00 49.31           H  
ATOM   3036  CE1 TYR A 201       2.455  36.948  12.958  1.00 49.31           C  
ATOM   3037  HE1 TYR A 201       2.933  36.445  13.785  1.00 49.31           H  
ATOM   3038  CE2 TYR A 201       1.715  36.964  10.628  1.00 49.31           C  
ATOM   3039  HE2 TYR A 201       1.632  36.466   9.673  1.00 49.31           H  
ATOM   3040  OH  TYR A 201       2.854  35.061  11.531  1.00 49.31           O  
ATOM   3041  HH  TYR A 201       3.160  34.698  12.366  1.00 49.31           H  
ATOM   3042  CZ  TYR A 201       2.355  36.312  11.700  1.00 49.31           C  
ATOM   3043  N   GLU A 202      -0.938  40.571  15.081  1.00 52.80           N  
ATOM   3044  H   GLU A 202      -0.583  41.488  14.851  1.00 52.80           H  
ATOM   3045  CA  GLU A 202      -1.230  40.288  16.494  1.00 52.80           C  
ATOM   3046  HA  GLU A 202      -0.646  39.426  16.814  1.00 52.80           H  
ATOM   3047  C   GLU A 202      -2.705  39.921  16.721  1.00 52.80           C  
ATOM   3048  CB  GLU A 202      -0.826  41.492  17.366  1.00 52.80           C  
ATOM   3049  HB2 GLU A 202      -1.270  41.384  18.355  1.00 52.80           H  
ATOM   3050  HB3 GLU A 202      -1.217  42.403  16.913  1.00 52.80           H  
ATOM   3051  O   GLU A 202      -2.975  38.947  17.421  1.00 52.80           O  
ATOM   3052  CG  GLU A 202       0.700  41.593  17.531  1.00 52.80           C  
ATOM   3053  HG2 GLU A 202       1.024  40.788  18.191  1.00 52.80           H  
ATOM   3054  HG3 GLU A 202       1.182  41.422  16.569  1.00 52.80           H  
ATOM   3055  CD  GLU A 202       1.197  42.935  18.096  1.00 52.80           C  
ATOM   3056  OE1 GLU A 202       2.440  43.111  18.074  1.00 52.80           O  
ATOM   3057  OE2 GLU A 202       0.369  43.770  18.537  1.00 52.80           O  
ATOM   3058  N   LEU A 203      -3.648  40.625  16.081  1.00 47.85           N  
ATOM   3059  H   LEU A 203      -3.341  41.432  15.556  1.00 47.85           H  
ATOM   3060  CA  LEU A 203      -5.097  40.370  16.142  1.00 47.85           C  
ATOM   3061  HA  LEU A 203      -5.398  40.300  17.188  1.00 47.85           H  
ATOM   3062  C   LEU A 203      -5.488  39.036  15.496  1.00 47.85           C  
ATOM   3063  CB  LEU A 203      -5.853  41.544  15.481  1.00 47.85           C  
ATOM   3064  HB2 LEU A 203      -6.632  41.155  14.824  1.00 47.85           H  
ATOM   3065  HB3 LEU A 203      -5.175  42.100  14.834  1.00 47.85           H  
ATOM   3066  O   LEU A 203      -6.265  38.274  16.068  1.00 47.85           O  
ATOM   3067  CG  LEU A 203      -6.501  42.494  16.509  1.00 47.85           C  
ATOM   3068  HG  LEU A 203      -6.010  42.389  17.476  1.00 47.85           H  
ATOM   3069  CD1 LEU A 203      -6.366  43.956  16.084  1.00 47.85           C  
ATOM   3070 HD11 LEU A 203      -6.844  44.108  15.116  1.00 47.85           H  
ATOM   3071 HD12 LEU A 203      -6.844  44.597  16.825  1.00 47.85           H  
ATOM   3072 HD13 LEU A 203      -5.310  44.217  16.016  1.00 47.85           H  
ATOM   3073  CD2 LEU A 203      -7.987  42.167  16.666  1.00 47.85           C  
ATOM   3074 HD21 LEU A 203      -8.102  41.125  16.963  1.00 47.85           H  
ATOM   3075 HD22 LEU A 203      -8.518  42.337  15.729  1.00 47.85           H  
ATOM   3076 HD23 LEU A 203      -8.422  42.799  17.441  1.00 47.85           H  
ATOM   3077  N   THR A 204      -4.925  38.714  14.327  1.00 47.07           N  
ATOM   3078  H   THR A 204      -4.361  39.413  13.863  1.00 47.07           H  
ATOM   3079  CA  THR A 204      -5.169  37.415  13.671  1.00 47.07           C  
ATOM   3080  HA  THR A 204      -6.247  37.262  13.618  1.00 47.07           H  
ATOM   3081  C   THR A 204      -4.614  36.231  14.469  1.00 47.07           C  
ATOM   3082  CB  THR A 204      -4.631  37.365  12.233  1.00 47.07           C  
ATOM   3083  HB  THR A 204      -4.750  36.350  11.855  1.00 47.07           H  
ATOM   3084  O   THR A 204      -5.172  35.140  14.374  1.00 47.07           O  
ATOM   3085  CG2 THR A 204      -5.399  38.294  11.292  1.00 47.07           C  
ATOM   3086 HG21 THR A 204      -5.388  39.319  11.662  1.00 47.07           H  
ATOM   3087 HG22 THR A 204      -6.433  37.958  11.214  1.00 47.07           H  
ATOM   3088 HG23 THR A 204      -4.941  38.264  10.303  1.00 47.07           H  
ATOM   3089  OG1 THR A 204      -3.263  37.691  12.172  1.00 47.07           O  
ATOM   3090  HG1 THR A 204      -3.073  38.358  12.836  1.00 47.07           H  
ATOM   3091  N   ASN A 205      -3.578  36.448  15.292  1.00 42.90           N  
ATOM   3092  H   ASN A 205      -3.179  37.376  15.316  1.00 42.90           H  
ATOM   3093  CA  ASN A 205      -2.932  35.417  16.114  1.00 42.90           C  
ATOM   3094  HA  ASN A 205      -3.240  34.436  15.749  1.00 42.90           H  
ATOM   3095  C   ASN A 205      -3.328  35.429  17.603  1.00 42.90           C  
ATOM   3096  CB  ASN A 205      -1.407  35.514  15.943  1.00 42.90           C  
ATOM   3097  HB2 ASN A 205      -0.916  34.887  16.687  1.00 42.90           H  
ATOM   3098  HB3 ASN A 205      -1.083  36.542  16.107  1.00 42.90           H  
ATOM   3099  O   ASN A 205      -2.793  34.628  18.367  1.00 42.90           O  
ATOM   3100  CG  ASN A 205      -0.942  35.013  14.593  1.00 42.90           C  
ATOM   3101  ND2 ASN A 205      -0.259  35.833  13.841  1.00 42.90           N  
ATOM   3102 HD21 ASN A 205      -0.091  35.520  12.896  1.00 42.90           H  
ATOM   3103 HD22 ASN A 205      -0.304  36.820  14.053  1.00 42.90           H  
ATOM   3104  OD1 ASN A 205      -1.161  33.882  14.200  1.00 42.90           O  
ATOM   3105  N   THR A 206      -4.234  36.305  18.050  1.00 43.66           N  
ATOM   3106  H   THR A 206      -4.642  36.967  17.405  1.00 43.66           H  
ATOM   3107  CA  THR A 206      -4.769  36.258  19.425  1.00 43.66           C  
ATOM   3108  HA  THR A 206      -4.022  35.801  20.074  1.00 43.66           H  
ATOM   3109  C   THR A 206      -6.002  35.365  19.481  1.00 43.66           C  
ATOM   3110  CB  THR A 206      -5.109  37.643  20.014  1.00 43.66           C  
ATOM   3111  HB  THR A 206      -6.122  37.622  20.414  1.00 43.66           H  
ATOM   3112  O   THR A 206      -6.874  35.476  18.619  1.00 43.66           O  
ATOM   3113  CG2 THR A 206      -4.173  38.007  21.160  1.00 43.66           C  
ATOM   3114 HG21 THR A 206      -4.454  38.979  21.564  1.00 43.66           H  
ATOM   3115 HG22 THR A 206      -4.257  37.261  21.950  1.00 43.66           H  
ATOM   3116 HG23 THR A 206      -3.144  38.044  20.803  1.00 43.66           H  
ATOM   3117  OG1 THR A 206      -5.036  38.691  19.080  1.00 43.66           O  
ATOM   3118  HG1 THR A 206      -4.188  38.659  18.630  1.00 43.66           H  
ATOM   3119  N   ASP A 207      -6.104  34.505  20.495  1.00 43.84           N  
ATOM   3120  H   ASP A 207      -5.338  34.409  21.146  1.00 43.84           H  
ATOM   3121  CA  ASP A 207      -7.285  33.662  20.712  1.00 43.84           C  
ATOM   3122  HA  ASP A 207      -7.430  33.045  19.825  1.00 43.84           H  
ATOM   3123  C   ASP A 207      -8.558  34.499  20.889  1.00 43.84           C  
ATOM   3124  CB  ASP A 207      -7.091  32.746  21.935  1.00 43.84           C  
ATOM   3125  HB2 ASP A 207      -6.521  33.271  22.701  1.00 43.84           H  
ATOM   3126  HB3 ASP A 207      -8.067  32.512  22.359  1.00 43.84           H  
ATOM   3127  O   ASP A 207      -8.540  35.568  21.507  1.00 43.84           O  
ATOM   3128  CG  ASP A 207      -6.423  31.415  21.585  1.00 43.84           C  
ATOM   3129  OD1 ASP A 207      -6.758  30.880  20.506  1.00 43.84           O  
ATOM   3130  OD2 ASP A 207      -5.597  30.962  22.407  1.00 43.84           O  
ATOM   3131  N   ALA A 208      -9.686  33.994  20.378  1.00 43.11           N  
ATOM   3132  H   ALA A 208      -9.634  33.099  19.914  1.00 43.11           H  
ATOM   3133  CA  ALA A 208     -10.977  34.686  20.414  1.00 43.11           C  
ATOM   3134  HA  ALA A 208     -10.895  35.604  19.832  1.00 43.11           H  
ATOM   3135  C   ALA A 208     -11.404  35.088  21.842  1.00 43.11           C  
ATOM   3136  CB  ALA A 208     -12.024  33.782  19.749  1.00 43.11           C  
ATOM   3137  HB1 ALA A 208     -11.720  33.547  18.729  1.00 43.11           H  
ATOM   3138  HB2 ALA A 208     -12.982  34.301  19.719  1.00 43.11           H  
ATOM   3139  HB3 ALA A 208     -12.138  32.859  20.317  1.00 43.11           H  
ATOM   3140  O   ALA A 208     -11.976  36.158  22.031  1.00 43.11           O  
ATOM   3141  N   GLU A 209     -11.057  34.288  22.859  1.00 39.73           N  
ATOM   3142  H   GLU A 209     -10.576  33.424  22.648  1.00 39.73           H  
ATOM   3143  CA  GLU A 209     -11.351  34.590  24.269  1.00 39.73           C  
ATOM   3144  HA  GLU A 209     -12.413  34.815  24.366  1.00 39.73           H  
ATOM   3145  C   GLU A 209     -10.596  35.817  24.815  1.00 39.73           C  
ATOM   3146  CB  GLU A 209     -11.029  33.378  25.159  1.00 39.73           C  
ATOM   3147  HB2 GLU A 209     -11.165  33.688  26.195  1.00 39.73           H  
ATOM   3148  HB3 GLU A 209      -9.985  33.096  25.022  1.00 39.73           H  
ATOM   3149  O   GLU A 209     -11.046  36.428  25.782  1.00 39.73           O  
ATOM   3150  CG  GLU A 209     -11.929  32.157  24.907  1.00 39.73           C  
ATOM   3151  HG2 GLU A 209     -11.662  31.710  23.949  1.00 39.73           H  
ATOM   3152  HG3 GLU A 209     -12.961  32.500  24.844  1.00 39.73           H  
ATOM   3153  CD  GLU A 209     -11.823  31.099  26.024  1.00 39.73           C  
ATOM   3154  OE1 GLU A 209     -12.767  30.282  26.135  1.00 39.73           O  
ATOM   3155  OE2 GLU A 209     -10.857  31.149  26.820  1.00 39.73           O  
ATOM   3156  N   GLN A 210      -9.463  36.196  24.211  1.00 42.36           N  
ATOM   3157  H   GLN A 210      -9.161  35.685  23.394  1.00 42.36           H  
ATOM   3158  CA  GLN A 210      -8.717  37.407  24.576  1.00 42.36           C  
ATOM   3159  HA  GLN A 210      -8.889  37.629  25.630  1.00 42.36           H  
ATOM   3160  C   GLN A 210      -9.178  38.644  23.794  1.00 42.36           C  
ATOM   3161  CB  GLN A 210      -7.208  37.188  24.379  1.00 42.36           C  
ATOM   3162  HB2 GLN A 210      -6.697  38.134  24.561  1.00 42.36           H  
ATOM   3163  HB3 GLN A 210      -7.011  36.889  23.349  1.00 42.36           H  
ATOM   3164  O   GLN A 210      -8.980  39.760  24.274  1.00 42.36           O  
ATOM   3165  CG  GLN A 210      -6.633  36.137  25.340  1.00 42.36           C  
ATOM   3166  HG2 GLN A 210      -6.883  36.414  26.364  1.00 42.36           H  
ATOM   3167  HG3 GLN A 210      -7.084  35.168  25.127  1.00 42.36           H  
ATOM   3168  CD  GLN A 210      -5.116  35.993  25.236  1.00 42.36           C  
ATOM   3169  NE2 GLN A 210      -4.520  35.124  26.021  1.00 42.36           N  
ATOM   3170 HE21 GLN A 210      -3.542  34.976  25.814  1.00 42.36           H  
ATOM   3171 HE22 GLN A 210      -5.077  34.466  26.546  1.00 42.36           H  
ATOM   3172  OE1 GLN A 210      -4.425  36.641  24.470  1.00 42.36           O  
ATOM   3173  N   ARG A 211      -9.797  38.464  22.615  1.00 43.99           N  
ATOM   3174  H   ARG A 211      -9.934  37.516  22.297  1.00 43.99           H  
ATOM   3175  CA  ARG A 211     -10.298  39.569  21.773  1.00 43.99           C  
ATOM   3176  HA  ARG A 211      -9.543  40.354  21.727  1.00 43.99           H  
ATOM   3177  C   ARG A 211     -11.544  40.241  22.350  1.00 43.99           C  
ATOM   3178  CB  ARG A 211     -10.596  39.089  20.346  1.00 43.99           C  
ATOM   3179  HB2 ARG A 211     -11.324  38.279  20.385  1.00 43.99           H  
ATOM   3180  HB3 ARG A 211     -11.043  39.915  19.793  1.00 43.99           H  
ATOM   3181  O   ARG A 211     -11.699  41.445  22.182  1.00 43.99           O  
ATOM   3182  CG  ARG A 211      -9.349  38.620  19.588  1.00 43.99           C  
ATOM   3183  HG2 ARG A 211      -8.949  37.735  20.083  1.00 43.99           H  
ATOM   3184  HG3 ARG A 211      -8.587  39.400  19.584  1.00 43.99           H  
ATOM   3185  CD  ARG A 211      -9.737  38.272  18.149  1.00 43.99           C  
ATOM   3186  HD2 ARG A 211      -9.708  39.174  17.539  1.00 43.99           H  
ATOM   3187  HD3 ARG A 211     -10.756  37.884  18.142  1.00 43.99           H  
ATOM   3188  NE  ARG A 211      -8.844  37.246  17.595  1.00 43.99           N  
ATOM   3189  HE  ARG A 211      -8.013  37.009  18.118  1.00 43.99           H  
ATOM   3190  NH1 ARG A 211     -10.047  36.762  15.703  1.00 43.99           N  
ATOM   3191 HH11 ARG A 211     -10.175  36.225  14.857  1.00 43.99           H  
ATOM   3192 HH12 ARG A 211     -10.691  37.507  15.926  1.00 43.99           H  
ATOM   3193  NH2 ARG A 211      -8.191  35.603  16.192  1.00 43.99           N  
ATOM   3194 HH21 ARG A 211      -8.227  35.102  15.316  1.00 43.99           H  
ATOM   3195 HH22 ARG A 211      -7.448  35.431  16.854  1.00 43.99           H  
ATOM   3196  CZ  ARG A 211      -9.031  36.549  16.494  1.00 43.99           C  
ATOM   3197  N   TYR A 212     -12.385  39.488  23.059  1.00 39.38           N  
ATOM   3198  H   TYR A 212     -12.202  38.496  23.106  1.00 39.38           H  
ATOM   3199  CA  TYR A 212     -13.595  39.998  23.706  1.00 39.38           C  
ATOM   3200  HA  TYR A 212     -13.673  41.073  23.544  1.00 39.38           H  
ATOM   3201  C   TYR A 212     -13.520  39.732  25.218  1.00 39.38           C  
ATOM   3202  CB  TYR A 212     -14.849  39.366  23.071  1.00 39.38           C  
ATOM   3203  HB2 TYR A 212     -14.953  38.339  23.421  1.00 39.38           H  
ATOM   3204  HB3 TYR A 212     -15.724  39.915  23.418  1.00 39.38           H  
ATOM   3205  O   TYR A 212     -13.889  38.644  25.672  1.00 39.38           O  
ATOM   3206  CG  TYR A 212     -14.864  39.338  21.553  1.00 39.38           C  
ATOM   3207  CD1 TYR A 212     -15.269  40.461  20.801  1.00 39.38           C  
ATOM   3208  HD1 TYR A 212     -15.581  41.366  21.301  1.00 39.38           H  
ATOM   3209  CD2 TYR A 212     -14.462  38.162  20.895  1.00 39.38           C  
ATOM   3210  HD2 TYR A 212     -14.161  37.297  21.467  1.00 39.38           H  
ATOM   3211  CE1 TYR A 212     -15.260  40.410  19.387  1.00 39.38           C  
ATOM   3212  HE1 TYR A 212     -15.568  41.263  18.801  1.00 39.38           H  
ATOM   3213  CE2 TYR A 212     -14.461  38.107  19.492  1.00 39.38           C  
ATOM   3214  HE2 TYR A 212     -14.164  37.205  18.978  1.00 39.38           H  
ATOM   3215  OH  TYR A 212     -14.797  39.085  17.382  1.00 39.38           O  
ATOM   3216  HH  TYR A 212     -14.854  39.865  16.825  1.00 39.38           H  
ATOM   3217  CZ  TYR A 212     -14.853  39.225  18.732  1.00 39.38           C  
ATOM   3218  N   PRO A 213     -13.043  40.680  26.047  1.00 34.31           N  
ATOM   3219  CA  PRO A 213     -13.209  40.556  27.488  1.00 34.31           C  
ATOM   3220  HA  PRO A 213     -12.659  39.680  27.831  1.00 34.31           H  
ATOM   3221  C   PRO A 213     -14.708  40.401  27.787  1.00 34.31           C  
ATOM   3222  CB  PRO A 213     -12.612  41.824  28.111  1.00 34.31           C  
ATOM   3223  HB2 PRO A 213     -11.954  41.580  28.945  1.00 34.31           H  
ATOM   3224  HB3 PRO A 213     -13.406  42.493  28.446  1.00 34.31           H  
ATOM   3225  O   PRO A 213     -15.516  41.198  27.315  1.00 34.31           O  
ATOM   3226  CG  PRO A 213     -11.834  42.495  26.975  1.00 34.31           C  
ATOM   3227  HG2 PRO A 213     -11.903  43.581  27.031  1.00 34.31           H  
ATOM   3228  HG3 PRO A 213     -10.791  42.179  27.011  1.00 34.31           H  
ATOM   3229  CD  PRO A 213     -12.476  41.967  25.694  1.00 34.31           C  
ATOM   3230  HD2 PRO A 213     -13.273  42.638  25.375  1.00 34.31           H  
ATOM   3231  HD3 PRO A 213     -11.727  41.872  24.907  1.00 34.31           H  
ATOM   3232  N   LYS A 214     -15.071  39.370  28.567  1.00 34.84           N  
ATOM   3233  H   LYS A 214     -14.321  38.739  28.812  1.00 34.84           H  
ATOM   3234  CA  LYS A 214     -16.453  38.901  28.831  1.00 34.84           C  
ATOM   3235  HA  LYS A 214     -16.826  38.402  27.937  1.00 34.84           H  
ATOM   3236  C   LYS A 214     -17.504  39.982  29.133  1.00 34.84           C  
ATOM   3237  CB  LYS A 214     -16.433  37.901  30.006  1.00 34.84           C  
ATOM   3238  HB2 LYS A 214     -15.725  38.234  30.765  1.00 34.84           H  
ATOM   3239  HB3 LYS A 214     -17.422  37.871  30.464  1.00 34.84           H  
ATOM   3240  O   LYS A 214     -18.687  39.698  29.030  1.00 34.84           O  
ATOM   3241  CG  LYS A 214     -16.098  36.477  29.553  1.00 34.84           C  
ATOM   3242  HG2 LYS A 214     -16.834  36.163  28.814  1.00 34.84           H  
ATOM   3243  HG3 LYS A 214     -15.111  36.465  29.091  1.00 34.84           H  
ATOM   3244  CD  LYS A 214     -16.122  35.497  30.734  1.00 34.84           C  
ATOM   3245  HD2 LYS A 214     -17.082  35.569  31.245  1.00 34.84           H  
ATOM   3246  HD3 LYS A 214     -15.317  35.747  31.426  1.00 34.84           H  
ATOM   3247  CE  LYS A 214     -15.936  34.081  30.182  1.00 34.84           C  
ATOM   3248  HE2 LYS A 214     -15.027  34.062  29.580  1.00 34.84           H  
ATOM   3249  HE3 LYS A 214     -16.767  33.862  29.512  1.00 34.84           H  
ATOM   3250  NZ  LYS A 214     -15.855  33.063  31.255  1.00 34.84           N  
ATOM   3251  HZ1 LYS A 214     -15.063  33.257  31.851  1.00 34.84           H  
ATOM   3252  HZ2 LYS A 214     -15.721  32.156  30.831  1.00 34.84           H  
ATOM   3253  HZ3 LYS A 214     -16.710  33.059  31.791  1.00 34.84           H  
ATOM   3254  N   THR A 215     -17.099  41.183  29.526  1.00 38.16           N  
ATOM   3255  H   THR A 215     -16.115  41.402  29.450  1.00 38.16           H  
ATOM   3256  CA  THR A 215     -17.990  42.282  29.898  1.00 38.16           C  
ATOM   3257  HA  THR A 215     -18.801  41.877  30.503  1.00 38.16           H  
ATOM   3258  C   THR A 215     -18.679  42.981  28.719  1.00 38.16           C  
ATOM   3259  CB  THR A 215     -17.221  43.298  30.756  1.00 38.16           C  
ATOM   3260  HB  THR A 215     -17.804  44.214  30.858  1.00 38.16           H  
ATOM   3261  O   THR A 215     -19.790  43.458  28.916  1.00 38.16           O  
ATOM   3262  CG2 THR A 215     -16.947  42.728  32.153  1.00 38.16           C  
ATOM   3263 HG21 THR A 215     -16.331  41.832  32.081  1.00 38.16           H  
ATOM   3264 HG22 THR A 215     -16.426  43.478  32.748  1.00 38.16           H  
ATOM   3265 HG23 THR A 215     -17.892  42.484  32.637  1.00 38.16           H  
ATOM   3266  OG1 THR A 215     -15.956  43.594  30.195  1.00 38.16           O  
ATOM   3267  HG1 THR A 215     -16.104  44.164  29.437  1.00 38.16           H  
ATOM   3268  N   ASP A 216     -18.093  43.017  27.512  1.00 34.66           N  
ATOM   3269  H   ASP A 216     -17.181  42.602  27.385  1.00 34.66           H  
ATOM   3270  CA  ASP A 216     -18.693  43.744  26.366  1.00 34.66           C  
ATOM   3271  HA  ASP A 216     -19.267  44.591  26.742  1.00 34.66           H  
ATOM   3272  C   ASP A 216     -19.705  42.905  25.563  1.00 34.66           C  
ATOM   3273  CB  ASP A 216     -17.591  44.305  25.445  1.00 34.66           C  
ATOM   3274  HB2 ASP A 216     -16.827  43.543  25.293  1.00 34.66           H  
ATOM   3275  HB3 ASP A 216     -18.030  44.533  24.473  1.00 34.66           H  
ATOM   3276  O   ASP A 216     -20.639  43.440  24.958  1.00 34.66           O  
ATOM   3277  CG  ASP A 216     -16.951  45.598  25.971  1.00 34.66           C  
ATOM   3278  OD1 ASP A 216     -17.613  46.319  26.751  1.00 34.66           O  
ATOM   3279  OD2 ASP A 216     -15.767  45.830  25.642  1.00 34.66           O  
ATOM   3280  N   VAL A 217     -19.582  41.574  25.608  1.00 38.55           N  
ATOM   3281  H   VAL A 217     -18.808  41.191  26.133  1.00 38.55           H  
ATOM   3282  CA  VAL A 217     -20.528  40.654  24.949  1.00 38.55           C  
ATOM   3283  HA  VAL A 217     -20.659  40.976  23.916  1.00 38.55           H  
ATOM   3284  C   VAL A 217     -21.908  40.724  25.616  1.00 38.55           C  
ATOM   3285  CB  VAL A 217     -19.975  39.214  24.935  1.00 38.55           C  
ATOM   3286  HB  VAL A 217     -19.831  38.876  25.961  1.00 38.55           H  
ATOM   3287  O   VAL A 217     -22.926  40.736  24.924  1.00 38.55           O  
ATOM   3288  CG1 VAL A 217     -20.922  38.235  24.229  1.00 38.55           C  
ATOM   3289 HG11 VAL A 217     -21.147  38.592  23.224  1.00 38.55           H  
ATOM   3290 HG12 VAL A 217     -20.465  37.248  24.169  1.00 38.55           H  
ATOM   3291 HG13 VAL A 217     -21.849  38.146  24.795  1.00 38.55           H  
ATOM   3292  CG2 VAL A 217     -18.620  39.148  24.212  1.00 38.55           C  
ATOM   3293 HG21 VAL A 217     -18.260  38.120  24.182  1.00 38.55           H  
ATOM   3294 HG22 VAL A 217     -17.879  39.753  24.735  1.00 38.55           H  
ATOM   3295 HG23 VAL A 217     -18.723  39.519  23.192  1.00 38.55           H  
ATOM   3296  N   ASP A 218     -21.948  40.852  26.946  1.00 38.13           N  
ATOM   3297  H   ASP A 218     -21.080  40.835  27.462  1.00 38.13           H  
ATOM   3298  CA  ASP A 218     -23.201  40.941  27.704  1.00 38.13           C  
ATOM   3299  HA  ASP A 218     -23.870  40.148  27.370  1.00 38.13           H  
ATOM   3300  C   ASP A 218     -23.942  42.271  27.455  1.00 38.13           C  
ATOM   3301  CB  ASP A 218     -22.920  40.728  29.206  1.00 38.13           C  
ATOM   3302  HB2 ASP A 218     -23.802  41.040  29.766  1.00 38.13           H  
ATOM   3303  HB3 ASP A 218     -22.094  41.371  29.510  1.00 38.13           H  
ATOM   3304  O   ASP A 218     -25.171  42.281  27.387  1.00 38.13           O  
ATOM   3305  CG  ASP A 218     -22.615  39.272  29.609  1.00 38.13           C  
ATOM   3306  OD1 ASP A 218     -22.946  38.343  28.837  1.00 38.13           O  
ATOM   3307  OD2 ASP A 218     -22.091  39.082  30.734  1.00 38.13           O  
ATOM   3308  N   ALA A 219     -23.220  43.381  27.253  1.00 38.65           N  
ATOM   3309  H   ALA A 219     -22.213  43.314  27.290  1.00 38.65           H  
ATOM   3310  CA  ALA A 219     -23.821  44.687  26.965  1.00 38.65           C  
ATOM   3311  HA  ALA A 219     -24.638  44.859  27.665  1.00 38.65           H  
ATOM   3312  C   ALA A 219     -24.417  44.755  25.547  1.00 38.65           C  
ATOM   3313  CB  ALA A 219     -22.759  45.771  27.191  1.00 38.65           C  
ATOM   3314  HB1 ALA A 219     -23.198  46.753  27.013  1.00 38.65           H  
ATOM   3315  HB2 ALA A 219     -21.924  45.629  26.505  1.00 38.65           H  
ATOM   3316  HB3 ALA A 219     -22.391  45.724  28.216  1.00 38.65           H  
ATOM   3317  O   ALA A 219     -25.549  45.208  25.368  1.00 38.65           O  
ATOM   3318  N   THR A 220     -23.700  44.223  24.552  1.00 34.42           N  
ATOM   3319  H   THR A 220     -22.769  43.893  24.764  1.00 34.42           H  
ATOM   3320  CA  THR A 220     -24.147  44.207  23.146  1.00 34.42           C  
ATOM   3321  HA  THR A 220     -24.430  45.220  22.860  1.00 34.42           H  
ATOM   3322  C   THR A 220     -25.374  43.306  22.956  1.00 34.42           C  
ATOM   3323  CB  THR A 220     -23.008  43.748  22.219  1.00 34.42           C  
ATOM   3324  HB  THR A 220     -22.870  42.671  22.316  1.00 34.42           H  
ATOM   3325  O   THR A 220     -26.307  43.645  22.227  1.00 34.42           O  
ATOM   3326  CG2 THR A 220     -23.302  44.090  20.757  1.00 34.42           C  
ATOM   3327 HG21 THR A 220     -23.448  45.164  20.651  1.00 34.42           H  
ATOM   3328 HG22 THR A 220     -22.458  43.786  20.137  1.00 34.42           H  
ATOM   3329 HG23 THR A 220     -24.196  43.567  20.417  1.00 34.42           H  
ATOM   3330  OG1 THR A 220     -21.789  44.384  22.541  1.00 34.42           O  
ATOM   3331  HG1 THR A 220     -21.422  44.022  23.351  1.00 34.42           H  
ATOM   3332  N   LEU A 221     -25.431  42.178  23.678  1.00 34.97           N  
ATOM   3333  H   LEU A 221     -24.636  41.932  24.249  1.00 34.97           H  
ATOM   3334  CA  LEU A 221     -26.616  41.315  23.723  1.00 34.97           C  
ATOM   3335  HA  LEU A 221     -26.912  41.078  22.701  1.00 34.97           H  
ATOM   3336  C   LEU A 221     -27.825  42.002  24.373  1.00 34.97           C  
ATOM   3337  CB  LEU A 221     -26.265  40.017  24.478  1.00 34.97           C  
ATOM   3338  HB2 LEU A 221     -25.573  40.256  25.286  1.00 34.97           H  
ATOM   3339  HB3 LEU A 221     -27.164  39.608  24.939  1.00 34.97           H  
ATOM   3340  O   LEU A 221     -28.964  41.672  24.038  1.00 34.97           O  
ATOM   3341  CG  LEU A 221     -25.656  38.938  23.567  1.00 34.97           C  
ATOM   3342  HG  LEU A 221     -24.930  39.390  22.891  1.00 34.97           H  
ATOM   3343  CD1 LEU A 221     -24.947  37.872  24.401  1.00 34.97           C  
ATOM   3344 HD11 LEU A 221     -24.467  37.147  23.743  1.00 34.97           H  
ATOM   3345 HD12 LEU A 221     -24.181  38.347  25.014  1.00 34.97           H  
ATOM   3346 HD13 LEU A 221     -25.657  37.370  25.058  1.00 34.97           H  
ATOM   3347  CD2 LEU A 221     -26.746  38.230  22.751  1.00 34.97           C  
ATOM   3348 HD21 LEU A 221     -26.287  37.476  22.112  1.00 34.97           H  
ATOM   3349 HD22 LEU A 221     -27.260  38.951  22.115  1.00 34.97           H  
ATOM   3350 HD23 LEU A 221     -27.468  37.756  23.415  1.00 34.97           H  
ATOM   3351  N   GLN A 222     -27.614  42.944  25.293  1.00 37.01           N  
ATOM   3352  H   GLN A 222     -26.665  43.191  25.537  1.00 37.01           H  
ATOM   3353  CA  GLN A 222     -28.705  43.650  25.957  1.00 37.01           C  
ATOM   3354  HA  GLN A 222     -29.487  42.921  26.170  1.00 37.01           H  
ATOM   3355  C   GLN A 222     -29.337  44.715  25.045  1.00 37.01           C  
ATOM   3356  CB  GLN A 222     -28.212  44.191  27.306  1.00 37.01           C  
ATOM   3357  HB2 GLN A 222     -27.567  45.057  27.154  1.00 37.01           H  
ATOM   3358  HB3 GLN A 222     -27.643  43.411  27.812  1.00 37.01           H  
ATOM   3359  O   GLN A 222     -30.561  44.735  24.920  1.00 37.01           O  
ATOM   3360  CG  GLN A 222     -29.400  44.575  28.193  1.00 37.01           C  
ATOM   3361  HG2 GLN A 222     -30.096  43.738  28.249  1.00 37.01           H  
ATOM   3362  HG3 GLN A 222     -29.924  45.418  27.741  1.00 37.01           H  
ATOM   3363  CD  GLN A 222     -29.016  44.955  29.618  1.00 37.01           C  
ATOM   3364  NE2 GLN A 222     -29.966  45.456  30.374  1.00 37.01           N  
ATOM   3365 HE21 GLN A 222     -30.803  45.772  29.905  1.00 37.01           H  
ATOM   3366 HE22 GLN A 222     -29.656  45.835  31.257  1.00 37.01           H  
ATOM   3367  OE1 GLN A 222     -27.904  44.811  30.101  1.00 37.01           O  
ATOM   3368  N   GLU A 223     -28.539  45.509  24.323  1.00 32.18           N  
ATOM   3369  H   GLU A 223     -27.541  45.468  24.470  1.00 32.18           H  
ATOM   3370  CA  GLU A 223     -29.063  46.494  23.356  1.00 32.18           C  
ATOM   3371  HA  GLU A 223     -29.787  47.136  23.859  1.00 32.18           H  
ATOM   3372  C   GLU A 223     -29.814  45.835  22.187  1.00 32.18           C  
ATOM   3373  CB  GLU A 223     -27.932  47.382  22.809  1.00 32.18           C  
ATOM   3374  HB2 GLU A 223     -28.259  47.810  21.861  1.00 32.18           H  
ATOM   3375  HB3 GLU A 223     -27.046  46.774  22.625  1.00 32.18           H  
ATOM   3376  O   GLU A 223     -30.875  46.313  21.779  1.00 32.18           O  
ATOM   3377  CG  GLU A 223     -27.597  48.546  23.755  1.00 32.18           C  
ATOM   3378  HG2 GLU A 223     -27.186  48.142  24.679  1.00 32.18           H  
ATOM   3379  HG3 GLU A 223     -28.522  49.068  23.999  1.00 32.18           H  
ATOM   3380  CD  GLU A 223     -26.601  49.551  23.148  1.00 32.18           C  
ATOM   3381  OE1 GLU A 223     -26.607  50.718  23.609  1.00 32.18           O  
ATOM   3382  OE2 GLU A 223     -25.840  49.157  22.238  1.00 32.18           O  
ATOM   3383  N   PHE A 224     -29.332  44.689  21.687  1.00 29.10           N  
ATOM   3384  H   PHE A 224     -28.433  44.363  22.011  1.00 29.10           H  
ATOM   3385  CA  PHE A 224     -30.008  43.970  20.599  1.00 29.10           C  
ATOM   3386  HA  PHE A 224     -30.189  44.685  19.796  1.00 29.10           H  
ATOM   3387  C   PHE A 224     -31.377  43.408  21.017  1.00 29.10           C  
ATOM   3388  CB  PHE A 224     -29.094  42.859  20.058  1.00 29.10           C  
ATOM   3389  HB2 PHE A 224     -28.086  42.983  20.453  1.00 29.10           H  
ATOM   3390  HB3 PHE A 224     -29.447  41.887  20.401  1.00 29.10           H  
ATOM   3391  O   PHE A 224     -32.305  43.348  20.209  1.00 29.10           O  
ATOM   3392  CG  PHE A 224     -29.001  42.858  18.546  1.00 29.10           C  
ATOM   3393  CD1 PHE A 224     -29.976  42.207  17.767  1.00 29.10           C  
ATOM   3394  HD1 PHE A 224     -30.801  41.704  18.249  1.00 29.10           H  
ATOM   3395  CD2 PHE A 224     -27.945  43.543  17.917  1.00 29.10           C  
ATOM   3396  HD2 PHE A 224     -27.203  44.056  18.510  1.00 29.10           H  
ATOM   3397  CE1 PHE A 224     -29.884  42.228  16.363  1.00 29.10           C  
ATOM   3398  HE1 PHE A 224     -30.635  41.732  15.766  1.00 29.10           H  
ATOM   3399  CE2 PHE A 224     -27.854  43.565  16.515  1.00 29.10           C  
ATOM   3400  HE2 PHE A 224     -27.039  44.092  16.040  1.00 29.10           H  
ATOM   3401  CZ  PHE A 224     -28.822  42.906  15.737  1.00 29.10           C  
ATOM   3402  HZ  PHE A 224     -28.750  42.927  14.660  1.00 29.10           H  
ATOM   3403  N   ASN A 225     -31.524  43.026  22.290  1.00 33.60           N  
ATOM   3404  H   ASN A 225     -30.737  43.138  22.914  1.00 33.60           H  
ATOM   3405  CA  ASN A 225     -32.802  42.574  22.839  1.00 33.60           C  
ATOM   3406  HA  ASN A 225     -33.277  41.904  22.122  1.00 33.60           H  
ATOM   3407  C   ASN A 225     -33.792  43.732  23.052  1.00 33.60           C  
ATOM   3408  CB  ASN A 225     -32.542  41.797  24.139  1.00 33.60           C  
ATOM   3409  HB2 ASN A 225     -33.473  41.725  24.701  1.00 33.60           H  
ATOM   3410  HB3 ASN A 225     -31.822  42.336  24.754  1.00 33.60           H  
ATOM   3411  O   ASN A 225     -35.001  43.517  22.962  1.00 33.60           O  
ATOM   3412  CG  ASN A 225     -32.067  40.376  23.890  1.00 33.60           C  
ATOM   3413  ND2 ASN A 225     -31.067  39.919  24.598  1.00 33.60           N  
ATOM   3414 HD21 ASN A 225     -30.421  40.617  24.939  1.00 33.60           H  
ATOM   3415 HD22 ASN A 225     -30.716  39.021  24.296  1.00 33.60           H  
ATOM   3416  OD1 ASN A 225     -32.603  39.631  23.087  1.00 33.60           O  
ATOM   3417  N   GLU A 226     -33.309  44.953  23.294  1.00 31.45           N  
ATOM   3418  H   GLU A 226     -32.311  45.072  23.393  1.00 31.45           H  
ATOM   3419  CA  GLU A 226     -34.159  46.137  23.471  1.00 31.45           C  
ATOM   3420  HA  GLU A 226     -35.068  45.841  23.995  1.00 31.45           H  
ATOM   3421  C   GLU A 226     -34.630  46.728  22.128  1.00 31.45           C  
ATOM   3422  CB  GLU A 226     -33.436  47.167  24.362  1.00 31.45           C  
ATOM   3423  HB2 GLU A 226     -32.436  47.352  23.972  1.00 31.45           H  
ATOM   3424  HB3 GLU A 226     -34.000  48.099  24.340  1.00 31.45           H  
ATOM   3425  O   GLU A 226     -35.775  47.170  22.020  1.00 31.45           O  
ATOM   3426  CG  GLU A 226     -33.352  46.676  25.824  1.00 31.45           C  
ATOM   3427  HG2 GLU A 226     -34.367  46.504  26.182  1.00 31.45           H  
ATOM   3428  HG3 GLU A 226     -32.835  45.717  25.853  1.00 31.45           H  
ATOM   3429  CD  GLU A 226     -32.652  47.645  26.798  1.00 31.45           C  
ATOM   3430  OE1 GLU A 226     -32.426  47.221  27.962  1.00 31.45           O  
ATOM   3431  OE2 GLU A 226     -32.413  48.814  26.423  1.00 31.45           O  
ATOM   3432  N   ALA A 227     -33.814  46.654  21.069  1.00 28.44           N  
ATOM   3433  H   ALA A 227     -32.867  46.339  21.224  1.00 28.44           H  
ATOM   3434  CA  ALA A 227     -34.163  47.177  19.741  1.00 28.44           C  
ATOM   3435  HA  ALA A 227     -34.596  48.169  19.872  1.00 28.44           H  
ATOM   3436  C   ALA A 227     -35.208  46.336  18.971  1.00 28.44           C  
ATOM   3437  CB  ALA A 227     -32.865  47.335  18.940  1.00 28.44           C  
ATOM   3438  HB1 ALA A 227     -32.397  46.361  18.796  1.00 28.44           H  
ATOM   3439  HB2 ALA A 227     -33.084  47.777  17.968  1.00 28.44           H  
ATOM   3440  HB3 ALA A 227     -32.175  47.984  19.479  1.00 28.44           H  
ATOM   3441  O   ALA A 227     -35.831  46.830  18.031  1.00 28.44           O  
ATOM   3442  N   ALA A 228     -35.442  45.077  19.359  1.00 27.72           N  
ATOM   3443  H   ALA A 228     -34.892  44.714  20.124  1.00 27.72           H  
ATOM   3444  CA  ALA A 228     -36.372  44.171  18.673  1.00 27.72           C  
ATOM   3445  HA  ALA A 228     -36.329  44.400  17.608  1.00 27.72           H  
ATOM   3446  C   ALA A 228     -37.856  44.338  19.081  1.00 27.72           C  
ATOM   3447  CB  ALA A 228     -35.862  42.735  18.844  1.00 27.72           C  
ATOM   3448  HB1 ALA A 228     -36.479  42.050  18.264  1.00 27.72           H  
ATOM   3449  HB2 ALA A 228     -35.900  42.453  19.896  1.00 27.72           H  
ATOM   3450  HB3 ALA A 228     -34.831  42.666  18.497  1.00 27.72           H  
ATOM   3451  O   ALA A 228     -38.716  43.562  18.647  1.00 27.72           O  
ATOM   3452  N   VAL A 229     -38.190  45.345  19.896  1.00 27.17           N  
ATOM   3453  H   VAL A 229     -37.457  45.960  20.219  1.00 27.17           H  
ATOM   3454  CA  VAL A 229     -39.571  45.629  20.319  1.00 27.17           C  
ATOM   3455  HA  VAL A 229     -40.111  44.683  20.367  1.00 27.17           H  
ATOM   3456  C   VAL A 229     -40.278  46.492  19.265  1.00 27.17           C  
ATOM   3457  CB  VAL A 229     -39.622  46.233  21.740  1.00 27.17           C  
ATOM   3458  HB  VAL A 229     -39.183  47.230  21.735  1.00 27.17           H  
ATOM   3459  O   VAL A 229     -40.430  47.699  19.416  1.00 27.17           O  
ATOM   3460  CG1 VAL A 229     -41.072  46.322  22.248  1.00 27.17           C  
ATOM   3461 HG11 VAL A 229     -41.531  45.333  22.257  1.00 27.17           H  
ATOM   3462 HG12 VAL A 229     -41.079  46.736  23.256  1.00 27.17           H  
ATOM   3463 HG13 VAL A 229     -41.654  46.985  21.608  1.00 27.17           H  
ATOM   3464  CG2 VAL A 229     -38.853  45.367  22.751  1.00 27.17           C  
ATOM   3465 HG21 VAL A 229     -37.792  45.348  22.500  1.00 27.17           H  
ATOM   3466 HG22 VAL A 229     -39.237  44.347  22.749  1.00 27.17           H  
ATOM   3467 HG23 VAL A 229     -38.944  45.792  23.750  1.00 27.17           H  
ATOM   3468  N   LEU A 230     -40.727  45.868  18.173  1.00 28.76           N  
ATOM   3469  H   LEU A 230     -40.496  44.891  18.064  1.00 28.76           H  
ATOM   3470  CA  LEU A 230     -41.696  46.483  17.258  1.00 28.76           C  
ATOM   3471  HA  LEU A 230     -41.415  47.525  17.103  1.00 28.76           H  
ATOM   3472  C   LEU A 230     -43.089  46.478  17.912  1.00 28.76           C  
ATOM   3473  CB  LEU A 230     -41.680  45.760  15.896  1.00 28.76           C  
ATOM   3474  HB2 LEU A 230     -41.641  44.686  16.076  1.00 28.76           H  
ATOM   3475  HB3 LEU A 230     -42.612  45.973  15.373  1.00 28.76           H  
ATOM   3476  O   LEU A 230     -43.636  45.414  18.214  1.00 28.76           O  
ATOM   3477  CG  LEU A 230     -40.505  46.175  14.987  1.00 28.76           C  
ATOM   3478  HG  LEU A 230     -39.578  46.172  15.561  1.00 28.76           H  
ATOM   3479  CD1 LEU A 230     -40.360  45.183  13.832  1.00 28.76           C  
ATOM   3480 HD11 LEU A 230     -40.160  44.188  14.229  1.00 28.76           H  
ATOM   3481 HD12 LEU A 230     -39.521  45.479  13.201  1.00 28.76           H  
ATOM   3482 HD13 LEU A 230     -41.273  45.165  13.236  1.00 28.76           H  
ATOM   3483  CD2 LEU A 230     -40.722  47.565  14.380  1.00 28.76           C  
ATOM   3484 HD21 LEU A 230     -39.891  47.809  13.718  1.00 28.76           H  
ATOM   3485 HD22 LEU A 230     -41.653  47.594  13.814  1.00 28.76           H  
ATOM   3486 HD23 LEU A 230     -40.754  48.319  15.167  1.00 28.76           H  
ATOM   3487  N   GLU A 231     -43.650  47.670  18.145  1.00 27.16           N  
ATOM   3488  H   GLU A 231     -43.120  48.500  17.921  1.00 27.16           H  
ATOM   3489  CA  GLU A 231     -44.983  47.852  18.730  1.00 27.16           C  
ATOM   3490  HA  GLU A 231     -44.965  47.355  19.699  1.00 27.16           H  
ATOM   3491  C   GLU A 231     -46.089  47.225  17.850  1.00 27.16           C  
ATOM   3492  CB  GLU A 231     -45.309  49.335  18.982  1.00 27.16           C  
ATOM   3493  HB2 GLU A 231     -46.376  49.394  19.197  1.00 27.16           H  
ATOM   3494  HB3 GLU A 231     -45.109  49.915  18.082  1.00 27.16           H  
ATOM   3495  O   GLU A 231     -46.104  47.412  16.630  1.00 27.16           O  
ATOM   3496  CG  GLU A 231     -44.558  49.945  20.178  1.00 27.16           C  
ATOM   3497  HG2 GLU A 231     -44.579  49.227  20.999  1.00 27.16           H  
ATOM   3498  HG3 GLU A 231     -43.517  50.107  19.898  1.00 27.16           H  
ATOM   3499  CD  GLU A 231     -45.185  51.269  20.664  1.00 27.16           C  
ATOM   3500  OE1 GLU A 231     -44.947  51.623  21.842  1.00 27.16           O  
ATOM   3501  OE2 GLU A 231     -45.936  51.902  19.887  1.00 27.16           O  
ATOM   3502  N   PRO A 232     -47.036  46.470  18.439  1.00 29.02           N  
ATOM   3503  CA  PRO A 232     -48.010  45.691  17.686  1.00 29.02           C  
ATOM   3504  HA  PRO A 232     -47.515  45.233  16.830  1.00 29.02           H  
ATOM   3505  C   PRO A 232     -49.179  46.547  17.176  1.00 29.02           C  
ATOM   3506  CB  PRO A 232     -48.455  44.578  18.638  1.00 29.02           C  
ATOM   3507  HB2 PRO A 232     -49.481  44.261  18.451  1.00 29.02           H  
ATOM   3508  HB3 PRO A 232     -47.773  43.733  18.546  1.00 29.02           H  
ATOM   3509  O   PRO A 232     -49.909  47.172  17.947  1.00 29.02           O  
ATOM   3510  CG  PRO A 232     -48.296  45.207  20.022  1.00 29.02           C  
ATOM   3511  HG2 PRO A 232     -48.098  44.456  20.787  1.00 29.02           H  
ATOM   3512  HG3 PRO A 232     -49.192  45.776  20.269  1.00 29.02           H  
ATOM   3513  CD  PRO A 232     -47.121  46.165  19.857  1.00 29.02           C  
ATOM   3514  HD2 PRO A 232     -46.207  45.662  20.174  1.00 29.02           H  
ATOM   3515  HD3 PRO A 232     -47.280  47.069  20.444  1.00 29.02           H  
ATOM   3516  N   LEU A 233     -49.398  46.491  15.859  1.00 29.34           N  
ATOM   3517  H   LEU A 233     -48.707  46.013  15.299  1.00 29.34           H  
ATOM   3518  CA  LEU A 233     -50.573  47.031  15.176  1.00 29.34           C  
ATOM   3519  HA  LEU A 233     -50.614  48.101  15.381  1.00 29.34           H  
ATOM   3520  C   LEU A 233     -51.867  46.398  15.716  1.00 29.34           C  
ATOM   3521  CB  LEU A 233     -50.424  46.818  13.657  1.00 29.34           C  
ATOM   3522  HB2 LEU A 233     -51.405  46.876  13.185  1.00 29.34           H  
ATOM   3523  HB3 LEU A 233     -50.042  45.812  13.485  1.00 29.34           H  
ATOM   3524  O   LEU A 233     -52.026  45.177  15.768  1.00 29.34           O  
ATOM   3525  CG  LEU A 233     -49.496  47.849  12.985  1.00 29.34           C  
ATOM   3526  HG  LEU A 233     -48.625  48.027  13.617  1.00 29.34           H  
ATOM   3527  CD1 LEU A 233     -49.007  47.327  11.635  1.00 29.34           C  
ATOM   3528 HD11 LEU A 233     -49.853  47.135  10.974  1.00 29.34           H  
ATOM   3529 HD12 LEU A 233     -48.350  48.064  11.174  1.00 29.34           H  
ATOM   3530 HD13 LEU A 233     -48.441  46.407  11.779  1.00 29.34           H  
ATOM   3531  CD2 LEU A 233     -50.226  49.174  12.746  1.00 29.34           C  
ATOM   3532 HD21 LEU A 233     -51.090  49.021  12.099  1.00 29.34           H  
ATOM   3533 HD22 LEU A 233     -49.546  49.880  12.269  1.00 29.34           H  
ATOM   3534 HD23 LEU A 233     -50.549  49.603  13.695  1.00 29.34           H  
ATOM   3535  N   ALA A 234     -52.788  47.272  16.117  1.00 27.66           N  
ATOM   3536  H   ALA A 234     -52.547  48.250  16.041  1.00 27.66           H  
ATOM   3537  CA  ALA A 234     -54.061  46.963  16.748  1.00 27.66           C  
ATOM   3538  HA  ALA A 234     -53.866  46.362  17.636  1.00 27.66           H  
ATOM   3539  C   ALA A 234     -55.008  46.179  15.819  1.00 27.66           C  
ATOM   3540  CB  ALA A 234     -54.675  48.299  17.190  1.00 27.66           C  
ATOM   3541  HB1 ALA A 234     -55.628  48.116  17.687  1.00 27.66           H  
ATOM   3542  HB2 ALA A 234     -54.005  48.804  17.886  1.00 27.66           H  
ATOM   3543  HB3 ALA A 234     -54.846  48.939  16.324  1.00 27.66           H  
ATOM   3544  O   ALA A 234     -55.502  46.703  14.825  1.00 27.66           O  
ATOM   3545  N   GLY A 235     -55.311  44.933  16.184  1.00 29.34           N  
ATOM   3546  H   GLY A 235     -54.779  44.517  16.935  1.00 29.34           H  
ATOM   3547  CA  GLY A 235     -56.347  44.117  15.556  1.00 29.34           C  
ATOM   3548  HA2 GLY A 235     -55.926  43.592  14.698  1.00 29.34           H  
ATOM   3549  HA3 GLY A 235     -57.164  44.750  15.209  1.00 29.34           H  
ATOM   3550  C   GLY A 235     -56.874  43.088  16.550  1.00 29.34           C  
ATOM   3551  O   GLY A 235     -56.161  42.169  16.944  1.00 29.34           O  
ATOM   3552  N   GLU A 236     -58.108  43.285  17.006  1.00 28.38           N  
ATOM   3553  H   GLU A 236     -58.627  44.063  16.624  1.00 28.38           H  
ATOM   3554  CA  GLU A 236     -58.771  42.523  18.064  1.00 28.38           C  
ATOM   3555  HA  GLU A 236     -58.172  42.587  18.972  1.00 28.38           H  
ATOM   3556  C   GLU A 236     -58.939  41.038  17.697  1.00 28.38           C  
ATOM   3557  CB  GLU A 236     -60.143  43.156  18.352  1.00 28.38           C  
ATOM   3558  HB2 GLU A 236     -60.661  42.537  19.084  1.00 28.38           H  
ATOM   3559  HB3 GLU A 236     -60.724  43.162  17.430  1.00 28.38           H  
ATOM   3560  O   GLU A 236     -59.833  40.644  16.952  1.00 28.38           O  
ATOM   3561  CG  GLU A 236     -60.057  44.588  18.906  1.00 28.38           C  
ATOM   3562  HG2 GLU A 236     -59.528  45.220  18.193  1.00 28.38           H  
ATOM   3563  HG3 GLU A 236     -59.479  44.565  19.830  1.00 28.38           H  
ATOM   3564  CD  GLU A 236     -61.443  45.203  19.174  1.00 28.38           C  
ATOM   3565  OE1 GLU A 236     -61.511  46.111  20.033  1.00 28.38           O  
ATOM   3566  OE2 GLU A 236     -62.427  44.763  18.537  1.00 28.38           O  
ATOM   3567  N   GLY A 237     -58.087  40.184  18.259  1.00 28.86           N  
ATOM   3568  H   GLY A 237     -57.249  40.567  18.672  1.00 28.86           H  
ATOM   3569  CA  GLY A 237     -58.211  38.737  18.138  1.00 28.86           C  
ATOM   3570  HA2 GLY A 237     -59.233  38.430  18.362  1.00 28.86           H  
ATOM   3571  HA3 GLY A 237     -57.975  38.444  17.115  1.00 28.86           H  
ATOM   3572  C   GLY A 237     -57.244  38.042  19.079  1.00 28.86           C  
ATOM   3573  O   GLY A 237     -56.116  37.779  18.692  1.00 28.86           O  
ATOM   3574  N   VAL A 238     -57.694  37.807  20.319  1.00 29.08           N  
ATOM   3575  H   VAL A 238     -58.619  38.165  20.508  1.00 29.08           H  
ATOM   3576  CA  VAL A 238     -57.082  37.007  21.405  1.00 29.08           C  
ATOM   3577  HA  VAL A 238     -56.886  37.681  22.239  1.00 29.08           H  
ATOM   3578  C   VAL A 238     -55.733  36.368  21.026  1.00 29.08           C  
ATOM   3579  CB  VAL A 238     -58.094  35.944  21.901  1.00 29.08           C  
ATOM   3580  HB  VAL A 238     -58.258  35.200  21.121  1.00 29.08           H  
ATOM   3581  O   VAL A 238     -55.663  35.197  20.651  1.00 29.08           O  
ATOM   3582  CG1 VAL A 238     -57.611  35.230  23.173  1.00 29.08           C  
ATOM   3583 HG11 VAL A 238     -57.449  35.955  23.971  1.00 29.08           H  
ATOM   3584 HG12 VAL A 238     -58.352  34.498  23.493  1.00 29.08           H  
ATOM   3585 HG13 VAL A 238     -56.677  34.702  22.980  1.00 29.08           H  
ATOM   3586  CG2 VAL A 238     -59.456  36.575  22.243  1.00 29.08           C  
ATOM   3587 HG21 VAL A 238     -59.938  36.958  21.344  1.00 29.08           H  
ATOM   3588 HG22 VAL A 238     -59.325  37.386  22.960  1.00 29.08           H  
ATOM   3589 HG23 VAL A 238     -60.116  35.822  22.673  1.00 29.08           H  
ATOM   3590  N   ALA A 239     -54.659  37.156  21.112  1.00 27.09           N  
ATOM   3591  H   ALA A 239     -54.779  38.131  21.346  1.00 27.09           H  
ATOM   3592  CA  ALA A 239     -53.303  36.675  20.890  1.00 27.09           C  
ATOM   3593  HA  ALA A 239     -53.332  36.019  20.021  1.00 27.09           H  
ATOM   3594  C   ALA A 239     -52.830  35.894  22.134  1.00 27.09           C  
ATOM   3595  CB  ALA A 239     -52.383  37.851  20.544  1.00 27.09           C  
ATOM   3596  HB1 ALA A 239     -52.344  38.554  21.376  1.00 27.09           H  
ATOM   3597  HB2 ALA A 239     -52.754  38.363  19.656  1.00 27.09           H  
ATOM   3598  HB3 ALA A 239     -51.376  37.483  20.347  1.00 27.09           H  
ATOM   3599  O   ALA A 239     -53.037  36.356  23.261  1.00 27.09           O  
ATOM   3600  N   PRO A 240     -52.226  34.704  21.962  1.00 27.55           N  
ATOM   3601  CA  PRO A 240     -51.667  33.930  23.064  1.00 27.55           C  
ATOM   3602  HA  PRO A 240     -52.443  33.792  23.817  1.00 27.55           H  
ATOM   3603  C   PRO A 240     -50.478  34.669  23.712  1.00 27.55           C  
ATOM   3604  CB  PRO A 240     -51.300  32.572  22.457  1.00 27.55           C  
ATOM   3605  HB2 PRO A 240     -52.165  31.911  22.509  1.00 27.55           H  
ATOM   3606  HB3 PRO A 240     -50.440  32.113  22.945  1.00 27.55           H  
ATOM   3607  O   PRO A 240     -49.904  35.561  23.085  1.00 27.55           O  
ATOM   3608  CG  PRO A 240     -51.006  32.905  20.996  1.00 27.55           C  
ATOM   3609  HG2 PRO A 240     -51.184  32.052  20.341  1.00 27.55           H  
ATOM   3610  HG3 PRO A 240     -49.975  33.248  20.904  1.00 27.55           H  
ATOM   3611  CD  PRO A 240     -51.952  34.060  20.689  1.00 27.55           C  
ATOM   3612  HD2 PRO A 240     -51.481  34.748  19.987  1.00 27.55           H  
ATOM   3613  HD3 PRO A 240     -52.884  33.675  20.274  1.00 27.55           H  
ATOM   3614  N   PRO A 241     -50.119  34.327  24.967  1.00 28.51           N  
ATOM   3615  CA  PRO A 241     -49.243  35.136  25.810  1.00 28.51           C  
ATOM   3616  HA  PRO A 241     -49.770  36.060  26.049  1.00 28.51           H  
ATOM   3617  C   PRO A 241     -47.913  35.467  25.137  1.00 28.51           C  
ATOM   3618  CB  PRO A 241     -49.022  34.341  27.102  1.00 28.51           C  
ATOM   3619  HB2 PRO A 241     -48.105  33.756  27.033  1.00 28.51           H  
ATOM   3620  HB3 PRO A 241     -48.989  34.992  27.975  1.00 28.51           H  
ATOM   3621  O   PRO A 241     -47.249  34.586  24.591  1.00 28.51           O  
ATOM   3622  CG  PRO A 241     -50.213  33.389  27.150  1.00 28.51           C  
ATOM   3623  HG2 PRO A 241     -51.057  33.891  27.622  1.00 28.51           H  
ATOM   3624  HG3 PRO A 241     -49.972  32.466  27.677  1.00 28.51           H  
ATOM   3625  CD  PRO A 241     -50.536  33.134  25.682  1.00 28.51           C  
ATOM   3626  HD2 PRO A 241     -49.955  32.283  25.325  1.00 28.51           H  
ATOM   3627  HD3 PRO A 241     -51.602  32.935  25.573  1.00 28.51           H  
ATOM   3628  N   ALA A 242     -47.547  36.746  25.223  1.00 31.84           N  
ATOM   3629  H   ALA A 242     -48.187  37.385  25.671  1.00 31.84           H  
ATOM   3630  CA  ALA A 242     -46.296  37.323  24.762  1.00 31.84           C  
ATOM   3631  HA  ALA A 242     -46.252  37.242  23.676  1.00 31.84           H  
ATOM   3632  C   ALA A 242     -45.089  36.581  25.360  1.00 31.84           C  
ATOM   3633  CB  ALA A 242     -46.308  38.812  25.132  1.00 31.84           C  
ATOM   3634  HB1 ALA A 242     -45.384  39.279  24.792  1.00 31.84           H  
ATOM   3635  HB2 ALA A 242     -47.149  39.311  24.651  1.00 31.84           H  
ATOM   3636  HB3 ALA A 242     -46.382  38.933  26.212  1.00 31.84           H  
ATOM   3637  O   ALA A 242     -44.674  36.805  26.493  1.00 31.84           O  
ATOM   3638  N   GLY A 243     -44.557  35.668  24.563  1.00 30.27           N  
ATOM   3639  H   GLY A 243     -45.100  35.414  23.750  1.00 30.27           H  
ATOM   3640  CA  GLY A 243     -43.297  34.975  24.747  1.00 30.27           C  
ATOM   3641  HA2 GLY A 243     -43.422  34.128  25.420  1.00 30.27           H  
ATOM   3642  HA3 GLY A 243     -42.532  35.650  25.131  1.00 30.27           H  
ATOM   3643  C   GLY A 243     -42.923  34.479  23.365  1.00 30.27           C  
ATOM   3644  O   GLY A 243     -43.339  33.396  22.957  1.00 30.27           O  
ATOM   3645  N   GLN A 244     -42.268  35.349  22.595  1.00 32.82           N  
ATOM   3646  H   GLN A 244     -41.964  36.215  23.015  1.00 32.82           H  
ATOM   3647  CA  GLN A 244     -41.774  35.052  21.258  1.00 32.82           C  
ATOM   3648  HA  GLN A 244     -42.603  35.062  20.550  1.00 32.82           H  
ATOM   3649  C   GLN A 244     -41.124  33.663  21.257  1.00 32.82           C  
ATOM   3650  CB  GLN A 244     -40.748  36.127  20.857  1.00 32.82           C  
ATOM   3651  HB2 GLN A 244     -40.167  35.768  20.008  1.00 32.82           H  
ATOM   3652  HB3 GLN A 244     -40.060  36.271  21.689  1.00 32.82           H  
ATOM   3653  O   GLN A 244     -40.269  33.358  22.088  1.00 32.82           O  
ATOM   3654  CG  GLN A 244     -41.391  37.472  20.454  1.00 32.82           C  
ATOM   3655  HG2 GLN A 244     -42.168  37.740  21.171  1.00 32.82           H  
ATOM   3656  HG3 GLN A 244     -41.853  37.365  19.473  1.00 32.82           H  
ATOM   3657  CD  GLN A 244     -40.384  38.624  20.420  1.00 32.82           C  
ATOM   3658  NE2 GLN A 244     -40.588  39.645  19.617  1.00 32.82           N  
ATOM   3659 HE21 GLN A 244     -39.889  40.372  19.662  1.00 32.82           H  
ATOM   3660 HE22 GLN A 244     -41.382  39.710  18.996  1.00 32.82           H  
ATOM   3661  OE1 GLN A 244     -39.417  38.642  21.153  1.00 32.82           O  
ATOM   3662  N   ARG A 245     -41.530  32.807  20.311  1.00 32.75           N  
ATOM   3663  H   ARG A 245     -42.269  33.114  19.696  1.00 32.75           H  
ATOM   3664  CA  ARG A 245     -40.700  31.675  19.900  1.00 32.75           C  
ATOM   3665  HA  ARG A 245     -40.483  31.031  20.753  1.00 32.75           H  
ATOM   3666  C   ARG A 245     -39.389  32.285  19.413  1.00 32.75           C  
ATOM   3667  CB  ARG A 245     -41.376  30.873  18.772  1.00 32.75           C  
ATOM   3668  HB2 ARG A 245     -40.615  30.259  18.290  1.00 32.75           H  
ATOM   3669  HB3 ARG A 245     -41.768  31.563  18.025  1.00 32.75           H  
ATOM   3670  O   ARG A 245     -39.323  32.711  18.263  1.00 32.75           O  
ATOM   3671  CG  ARG A 245     -42.496  29.940  19.247  1.00 32.75           C  
ATOM   3672  HG2 ARG A 245     -43.260  30.513  19.772  1.00 32.75           H  
ATOM   3673  HG3 ARG A 245     -42.076  29.196  19.924  1.00 32.75           H  
ATOM   3674  CD  ARG A 245     -43.118  29.246  18.028  1.00 32.75           C  
ATOM   3675  HD2 ARG A 245     -43.628  29.998  17.426  1.00 32.75           H  
ATOM   3676  HD3 ARG A 245     -42.317  28.801  17.437  1.00 32.75           H  
ATOM   3677  NE  ARG A 245     -44.064  28.184  18.417  1.00 32.75           N  
ATOM   3678  HE  ARG A 245     -44.060  27.919  19.392  1.00 32.75           H  
ATOM   3679  NH1 ARG A 245     -44.892  27.735  16.324  1.00 32.75           N  
ATOM   3680 HH11 ARG A 245     -45.424  27.143  15.702  1.00 32.75           H  
ATOM   3681 HH12 ARG A 245     -44.414  28.559  15.989  1.00 32.75           H  
ATOM   3682  NH2 ARG A 245     -45.466  26.431  18.045  1.00 32.75           N  
ATOM   3683 HH21 ARG A 245     -45.919  25.796  17.403  1.00 32.75           H  
ATOM   3684 HH22 ARG A 245     -45.325  26.135  19.000  1.00 32.75           H  
ATOM   3685  CZ  ARG A 245     -44.804  27.459  17.597  1.00 32.75           C  
ATOM   3686  N   ASN A 246     -38.391  32.371  20.288  1.00 31.33           N  
ATOM   3687  H   ASN A 246     -38.613  32.246  21.265  1.00 31.33           H  
ATOM   3688  CA  ASN A 246     -37.023  32.716  19.931  1.00 31.33           C  
ATOM   3689  HA  ASN A 246     -37.011  33.673  19.410  1.00 31.33           H  
ATOM   3690  C   ASN A 246     -36.521  31.651  18.951  1.00 31.33           C  
ATOM   3691  CB  ASN A 246     -36.149  32.833  21.201  1.00 31.33           C  
ATOM   3692  HB2 ASN A 246     -35.100  32.736  20.921  1.00 31.33           H  
ATOM   3693  HB3 ASN A 246     -36.385  32.032  21.902  1.00 31.33           H  
ATOM   3694  O   ASN A 246     -35.904  30.660  19.328  1.00 31.33           O  
ATOM   3695  CG  ASN A 246     -36.281  34.176  21.900  1.00 31.33           C  
ATOM   3696  ND2 ASN A 246     -35.709  34.329  23.069  1.00 31.33           N  
ATOM   3697 HD21 ASN A 246     -35.742  35.271  23.433  1.00 31.33           H  
ATOM   3698 HD22 ASN A 246     -35.104  33.619  23.454  1.00 31.33           H  
ATOM   3699  OD1 ASN A 246     -36.884  35.102  21.396  1.00 31.33           O  
ATOM   3700  N   TYR A 247     -36.811  31.842  17.667  1.00 34.62           N  
ATOM   3701  H   TYR A 247     -37.443  32.599  17.448  1.00 34.62           H  
ATOM   3702  CA  TYR A 247     -36.197  31.118  16.562  1.00 34.62           C  
ATOM   3703  HA  TYR A 247     -36.104  30.066  16.833  1.00 34.62           H  
ATOM   3704  C   TYR A 247     -34.776  31.644  16.313  1.00 34.62           C  
ATOM   3705  CB  TYR A 247     -37.075  31.230  15.300  1.00 34.62           C  
ATOM   3706  HB2 TYR A 247     -37.379  32.268  15.164  1.00 34.62           H  
ATOM   3707  HB3 TYR A 247     -36.490  30.962  14.420  1.00 34.62           H  
ATOM   3708  O   TYR A 247     -34.365  31.739  15.167  1.00 34.62           O  
ATOM   3709  CG  TYR A 247     -38.285  30.326  15.255  1.00 34.62           C  
ATOM   3710  CD1 TYR A 247     -38.116  28.957  14.965  1.00 34.62           C  
ATOM   3711  HD1 TYR A 247     -37.121  28.554  14.853  1.00 34.62           H  
ATOM   3712  CD2 TYR A 247     -39.574  30.864  15.405  1.00 34.62           C  
ATOM   3713  HD2 TYR A 247     -39.692  31.915  15.625  1.00 34.62           H  
ATOM   3714  CE1 TYR A 247     -39.241  28.124  14.814  1.00 34.62           C  
ATOM   3715  HE1 TYR A 247     -39.126  27.072  14.600  1.00 34.62           H  
ATOM   3716  CE2 TYR A 247     -40.702  30.044  15.223  1.00 34.62           C  
ATOM   3717  HE2 TYR A 247     -41.688  30.479  15.299  1.00 34.62           H  
ATOM   3718  OH  TYR A 247     -41.625  27.904  14.685  1.00 34.62           O  
ATOM   3719  HH  TYR A 247     -42.389  28.461  14.513  1.00 34.62           H  
ATOM   3720  CZ  TYR A 247     -40.533  28.676  14.919  1.00 34.62           C  
ATOM   3721  N   MET A 248     -34.029  32.075  17.331  1.00 31.22           N  
ATOM   3722  H   MET A 248     -34.355  31.959  18.280  1.00 31.22           H  
ATOM   3723  CA  MET A 248     -32.785  32.810  17.103  1.00 31.22           C  
ATOM   3724  HA  MET A 248     -32.346  32.491  16.157  1.00 31.22           H  
ATOM   3725  C   MET A 248     -31.732  32.488  18.157  1.00 31.22           C  
ATOM   3726  CB  MET A 248     -33.070  34.316  16.951  1.00 31.22           C  
ATOM   3727  HB2 MET A 248     -33.693  34.679  17.769  1.00 31.22           H  
ATOM   3728  HB3 MET A 248     -32.121  34.853  16.967  1.00 31.22           H  
ATOM   3729  O   MET A 248     -31.717  33.040  19.251  1.00 31.22           O  
ATOM   3730  CG  MET A 248     -33.751  34.585  15.600  1.00 31.22           C  
ATOM   3731  HG2 MET A 248     -33.238  33.990  14.844  1.00 31.22           H  
ATOM   3732  HG3 MET A 248     -34.791  34.261  15.643  1.00 31.22           H  
ATOM   3733  SD  MET A 248     -33.719  36.289  15.016  1.00 31.22           S  
ATOM   3734  CE  MET A 248     -33.910  35.983  13.240  1.00 31.22           C  
ATOM   3735  HE1 MET A 248     -33.073  35.384  12.879  1.00 31.22           H  
ATOM   3736  HE2 MET A 248     -34.847  35.457  13.057  1.00 31.22           H  
ATOM   3737  HE3 MET A 248     -33.920  36.937  12.713  1.00 31.22           H  
ATOM   3738  N   SER A 249     -30.891  31.521  17.791  1.00 37.41           N  
ATOM   3739  H   SER A 249     -31.214  30.977  17.004  1.00 37.41           H  
ATOM   3740  CA  SER A 249     -29.438  31.425  18.005  1.00 37.41           C  
ATOM   3741  HA  SER A 249     -28.961  31.788  17.094  1.00 37.41           H  
ATOM   3742  C   SER A 249     -29.064  29.950  18.163  1.00 37.41           C  
ATOM   3743  CB  SER A 249     -28.856  32.277  19.148  1.00 37.41           C  
ATOM   3744  HB2 SER A 249     -27.786  32.081  19.215  1.00 37.41           H  
ATOM   3745  HB3 SER A 249     -28.995  33.334  18.920  1.00 37.41           H  
ATOM   3746  O   SER A 249     -29.558  29.243  19.042  1.00 37.41           O  
ATOM   3747  OG  SER A 249     -29.443  31.991  20.393  1.00 37.41           O  
ATOM   3748  HG  SER A 249     -30.304  32.414  20.378  1.00 37.41           H  
ATOM   3749  N   PHE A 250     -28.212  29.442  17.273  1.00 47.16           N  
ATOM   3750  H   PHE A 250     -27.816  30.052  16.572  1.00 47.16           H  
ATOM   3751  CA  PHE A 250     -27.593  28.124  17.416  1.00 47.16           C  
ATOM   3752  HA  PHE A 250     -28.339  27.410  17.764  1.00 47.16           H  
ATOM   3753  C   PHE A 250     -26.505  28.202  18.509  1.00 47.16           C  
ATOM   3754  CB  PHE A 250     -27.077  27.636  16.046  1.00 47.16           C  
ATOM   3755  HB2 PHE A 250     -26.529  28.442  15.558  1.00 47.16           H  
ATOM   3756  HB3 PHE A 250     -26.359  26.833  16.213  1.00 47.16           H  
ATOM   3757  O   PHE A 250     -25.317  28.102  18.228  1.00 47.16           O  
ATOM   3758  CG  PHE A 250     -28.142  27.114  15.090  1.00 47.16           C  
ATOM   3759  CD1 PHE A 250     -28.270  25.731  14.867  1.00 47.16           C  
ATOM   3760  HD1 PHE A 250     -27.574  25.065  15.356  1.00 47.16           H  
ATOM   3761  CD2 PHE A 250     -28.939  28.002  14.345  1.00 47.16           C  
ATOM   3762  HD2 PHE A 250     -28.782  29.067  14.439  1.00 47.16           H  
ATOM   3763  CE1 PHE A 250     -29.202  25.243  13.931  1.00 47.16           C  
ATOM   3764  HE1 PHE A 250     -29.212  24.198  13.657  1.00 47.16           H  
ATOM   3765  CE2 PHE A 250     -29.901  27.513  13.444  1.00 47.16           C  
ATOM   3766  HE2 PHE A 250     -30.492  28.209  12.866  1.00 47.16           H  
ATOM   3767  CZ  PHE A 250     -30.054  26.131  13.255  1.00 47.16           C  
ATOM   3768  HZ  PHE A 250     -30.776  25.766  12.540  1.00 47.16           H  
ATOM   3769  N   GLY A 251     -26.920  28.431  19.762  1.00 50.96           N  
ATOM   3770  H   GLY A 251     -27.905  28.604  19.903  1.00 50.96           H  
ATOM   3771  CA  GLY A 251     -26.055  28.384  20.944  1.00 50.96           C  
ATOM   3772  HA2 GLY A 251     -25.188  29.025  20.783  1.00 50.96           H  
ATOM   3773  HA3 GLY A 251     -26.604  28.764  21.806  1.00 50.96           H  
ATOM   3774  C   GLY A 251     -25.558  26.968  21.263  1.00 50.96           C  
ATOM   3775  O   GLY A 251     -25.812  26.020  20.510  1.00 50.96           O  
ATOM   3776  N   ASP A 252     -24.856  26.817  22.394  1.00 67.19           N  
ATOM   3777  H   ASP A 252     -24.697  27.627  22.976  1.00 67.19           H  
ATOM   3778  CA  ASP A 252     -24.397  25.516  22.899  1.00 67.19           C  
ATOM   3779  HA  ASP A 252     -23.574  25.180  22.269  1.00 67.19           H  
ATOM   3780  C   ASP A 252     -25.533  24.481  22.808  1.00 67.19           C  
ATOM   3781  CB  ASP A 252     -23.861  25.655  24.340  1.00 67.19           C  
ATOM   3782  HB2 ASP A 252     -23.104  26.439  24.353  1.00 67.19           H  
ATOM   3783  HB3 ASP A 252     -24.679  25.966  24.991  1.00 67.19           H  
ATOM   3784  O   ASP A 252     -26.668  24.718  23.227  1.00 67.19           O  
ATOM   3785  CG  ASP A 252     -23.235  24.371  24.915  1.00 67.19           C  
ATOM   3786  OD1 ASP A 252     -23.308  23.310  24.245  1.00 67.19           O  
ATOM   3787  OD2 ASP A 252     -22.731  24.424  26.055  1.00 67.19           O  
ATOM   3788  N   ILE A 253     -25.237  23.308  22.246  1.00 71.44           N  
ATOM   3789  H   ILE A 253     -24.256  23.115  22.107  1.00 71.44           H  
ATOM   3790  CA  ILE A 253     -26.215  22.228  22.089  1.00 71.44           C  
ATOM   3791  HA  ILE A 253     -27.039  22.630  21.500  1.00 71.44           H  
ATOM   3792  C   ILE A 253     -26.804  21.781  23.435  1.00 71.44           C  
ATOM   3793  CB  ILE A 253     -25.570  21.068  21.314  1.00 71.44           C  
ATOM   3794  HB  ILE A 253     -25.045  21.508  20.466  1.00 71.44           H  
ATOM   3795  O   ILE A 253     -27.889  21.198  23.463  1.00 71.44           O  
ATOM   3796  CG1 ILE A 253     -26.653  20.128  20.744  1.00 71.44           C  
ATOM   3797 HG12 ILE A 253     -27.425  20.741  20.278  1.00 71.44           H  
ATOM   3798 HG13 ILE A 253     -27.116  19.556  21.548  1.00 71.44           H  
ATOM   3799  CG2 ILE A 253     -24.534  20.327  22.173  1.00 71.44           C  
ATOM   3800 HG21 ILE A 253     -23.894  21.035  22.699  1.00 71.44           H  
ATOM   3801 HG22 ILE A 253     -25.027  19.690  22.908  1.00 71.44           H  
ATOM   3802 HG23 ILE A 253     -23.897  19.735  21.515  1.00 71.44           H  
ATOM   3803  CD1 ILE A 253     -26.138  19.157  19.679  1.00 71.44           C  
ATOM   3804 HD11 ILE A 253     -25.487  19.675  18.975  1.00 71.44           H  
ATOM   3805 HD12 ILE A 253     -25.599  18.338  20.155  1.00 71.44           H  
ATOM   3806 HD13 ILE A 253     -26.986  18.745  19.132  1.00 71.44           H  
ATOM   3807  N   LEU A 254     -26.117  22.077  24.544  1.00 76.43           N  
ATOM   3808  H   LEU A 254     -25.225  22.539  24.438  1.00 76.43           H  
ATOM   3809  CA  LEU A 254     -26.629  21.880  25.895  1.00 76.43           C  
ATOM   3810  HA  LEU A 254     -26.987  20.853  25.968  1.00 76.43           H  
ATOM   3811  C   LEU A 254     -27.831  22.781  26.232  1.00 76.43           C  
ATOM   3812  CB  LEU A 254     -25.486  22.088  26.904  1.00 76.43           C  
ATOM   3813  HB2 LEU A 254     -25.901  22.033  27.911  1.00 76.43           H  
ATOM   3814  HB3 LEU A 254     -25.082  23.092  26.769  1.00 76.43           H  
ATOM   3815  O   LEU A 254     -28.706  22.336  26.978  1.00 76.43           O  
ATOM   3816  CG  LEU A 254     -24.333  21.070  26.800  1.00 76.43           C  
ATOM   3817  HG  LEU A 254     -23.887  21.108  25.806  1.00 76.43           H  
ATOM   3818  CD1 LEU A 254     -23.260  21.396  27.837  1.00 76.43           C  
ATOM   3819 HD11 LEU A 254     -22.418  20.713  27.723  1.00 76.43           H  
ATOM   3820 HD12 LEU A 254     -23.664  21.333  28.847  1.00 76.43           H  
ATOM   3821 HD13 LEU A 254     -22.892  22.406  27.657  1.00 76.43           H  
ATOM   3822  CD2 LEU A 254     -24.803  19.635  27.073  1.00 76.43           C  
ATOM   3823 HD21 LEU A 254     -23.936  18.975  27.072  1.00 76.43           H  
ATOM   3824 HD22 LEU A 254     -25.471  19.311  26.275  1.00 76.43           H  
ATOM   3825 HD23 LEU A 254     -25.314  19.582  28.034  1.00 76.43           H  
ATOM   3826  N   ASP A 255     -27.890  23.988  25.664  1.00 76.37           N  
ATOM   3827  H   ASP A 255     -27.141  24.248  25.037  1.00 76.37           H  
ATOM   3828  CA  ASP A 255     -28.924  25.015  25.880  1.00 76.37           C  
ATOM   3829  HA  ASP A 255     -29.456  24.799  26.807  1.00 76.37           H  
ATOM   3830  C   ASP A 255     -29.990  25.057  24.777  1.00 76.37           C  
ATOM   3831  CB  ASP A 255     -28.238  26.384  26.027  1.00 76.37           C  
ATOM   3832  HB2 ASP A 255     -28.994  27.169  26.009  1.00 76.37           H  
ATOM   3833  HB3 ASP A 255     -27.552  26.548  25.197  1.00 76.37           H  
ATOM   3834  O   ASP A 255     -31.036  25.690  24.919  1.00 76.37           O  
ATOM   3835  CG  ASP A 255     -27.498  26.469  27.357  1.00 76.37           C  
ATOM   3836  OD1 ASP A 255     -28.107  26.125  28.394  1.00 76.37           O  
ATOM   3837  OD2 ASP A 255     -26.298  26.807  27.416  1.00 76.37           O  
ATOM   3838  N   ARG A 256     -29.761  24.336  23.678  1.00 77.77           N  
ATOM   3839  H   ARG A 256     -28.854  23.898  23.607  1.00 77.77           H  
ATOM   3840  CA  ARG A 256     -30.684  24.260  22.547  1.00 77.77           C  
ATOM   3841  HA  ARG A 256     -30.951  25.282  22.277  1.00 77.77           H  
ATOM   3842  C   ARG A 256     -31.967  23.510  22.914  1.00 77.77           C  
ATOM   3843  CB  ARG A 256     -29.930  23.621  21.380  1.00 77.77           C  
ATOM   3844  HB2 ARG A 256     -29.689  22.587  21.623  1.00 77.77           H  
ATOM   3845  HB3 ARG A 256     -28.999  24.169  21.235  1.00 77.77           H  
ATOM   3846  O   ARG A 256     -31.916  22.358  23.340  1.00 77.77           O  
ATOM   3847  CG  ARG A 256     -30.733  23.669  20.080  1.00 77.77           C  
ATOM   3848  HG2 ARG A 256     -31.060  24.691  19.890  1.00 77.77           H  
ATOM   3849  HG3 ARG A 256     -31.604  23.017  20.155  1.00 77.77           H  
ATOM   3850  CD  ARG A 256     -29.834  23.204  18.935  1.00 77.77           C  
ATOM   3851  HD2 ARG A 256     -29.509  22.182  19.129  1.00 77.77           H  
ATOM   3852  HD3 ARG A 256     -28.963  23.857  18.887  1.00 77.77           H  
ATOM   3853  NE  ARG A 256     -30.566  23.261  17.669  1.00 77.77           N  
ATOM   3854  HE  ARG A 256     -31.556  23.444  17.742  1.00 77.77           H  
ATOM   3855  NH1 ARG A 256     -28.869  22.838  16.201  1.00 77.77           N  
ATOM   3856 HH11 ARG A 256     -28.529  22.895  15.252  1.00 77.77           H  
ATOM   3857 HH12 ARG A 256     -28.227  22.904  16.978  1.00 77.77           H  
ATOM   3858  NH2 ARG A 256     -30.948  23.219  15.448  1.00 77.77           N  
ATOM   3859 HH21 ARG A 256     -30.640  23.300  14.489  1.00 77.77           H  
ATOM   3860 HH22 ARG A 256     -31.908  23.418  15.690  1.00 77.77           H  
ATOM   3861  CZ  ARG A 256     -30.117  23.112  16.443  1.00 77.77           C  
ATOM   3862  N   TYR A 257     -33.121  24.135  22.690  1.00 80.79           N  
ATOM   3863  H   TYR A 257     -33.092  25.096  22.381  1.00 80.79           H  
ATOM   3864  CA  TYR A 257     -34.431  23.511  22.900  1.00 80.79           C  
ATOM   3865  HA  TYR A 257     -34.380  22.902  23.803  1.00 80.79           H  
ATOM   3866  C   TYR A 257     -34.805  22.588  21.734  1.00 80.79           C  
ATOM   3867  CB  TYR A 257     -35.503  24.583  23.136  1.00 80.79           C  
ATOM   3868  HB2 TYR A 257     -35.427  25.354  22.369  1.00 80.79           H  
ATOM   3869  HB3 TYR A 257     -36.486  24.122  23.035  1.00 80.79           H  
ATOM   3870  O   TYR A 257     -34.701  22.968  20.566  1.00 80.79           O  
ATOM   3871  CG  TYR A 257     -35.419  25.224  24.508  1.00 80.79           C  
ATOM   3872  CD1 TYR A 257     -36.259  24.770  25.543  1.00 80.79           C  
ATOM   3873  HD1 TYR A 257     -36.989  23.998  25.351  1.00 80.79           H  
ATOM   3874  CD2 TYR A 257     -34.489  26.250  24.764  1.00 80.79           C  
ATOM   3875  HD2 TYR A 257     -33.828  26.601  23.985  1.00 80.79           H  
ATOM   3876  CE1 TYR A 257     -36.167  25.329  26.831  1.00 80.79           C  
ATOM   3877  HE1 TYR A 257     -36.794  24.970  27.633  1.00 80.79           H  
ATOM   3878  CE2 TYR A 257     -34.399  26.819  26.048  1.00 80.79           C  
ATOM   3879  HE2 TYR A 257     -33.675  27.597  26.238  1.00 80.79           H  
ATOM   3880  OH  TYR A 257     -35.167  26.923  28.319  1.00 80.79           O  
ATOM   3881  HH  TYR A 257     -34.456  27.566  28.364  1.00 80.79           H  
ATOM   3882  CZ  TYR A 257     -35.241  26.361  27.084  1.00 80.79           C  
ATOM   3883  N   PHE A 258     -35.267  21.377  22.058  1.00 79.69           N  
ATOM   3884  H   PHE A 258     -35.282  21.122  23.035  1.00 79.69           H  
ATOM   3885  CA  PHE A 258     -35.691  20.369  21.085  1.00 79.69           C  
ATOM   3886  HA  PHE A 258     -35.402  20.718  20.093  1.00 79.69           H  
ATOM   3887  C   PHE A 258     -37.223  20.185  21.092  1.00 79.69           C  
ATOM   3888  CB  PHE A 258     -34.947  19.046  21.351  1.00 79.69           C  
ATOM   3889  HB2 PHE A 258     -35.207  18.703  22.352  1.00 79.69           H  
ATOM   3890  HB3 PHE A 258     -35.315  18.296  20.650  1.00 79.69           H  
ATOM   3891  O   PHE A 258     -37.805  19.990  22.159  1.00 79.69           O  
ATOM   3892  CG  PHE A 258     -33.430  19.116  21.230  1.00 79.69           C  
ATOM   3893  CD1 PHE A 258     -32.805  18.805  20.011  1.00 79.69           C  
ATOM   3894  HD1 PHE A 258     -33.398  18.452  19.180  1.00 79.69           H  
ATOM   3895  CD2 PHE A 258     -32.631  19.522  22.315  1.00 79.69           C  
ATOM   3896  HD2 PHE A 258     -33.087  19.823  23.246  1.00 79.69           H  
ATOM   3897  CE1 PHE A 258     -31.422  18.973  19.849  1.00 79.69           C  
ATOM   3898  HE1 PHE A 258     -30.972  18.805  18.882  1.00 79.69           H  
ATOM   3899  CE2 PHE A 258     -31.234  19.615  22.181  1.00 79.69           C  
ATOM   3900  HE2 PHE A 258     -30.636  19.971  23.006  1.00 79.69           H  
ATOM   3901  CZ  PHE A 258     -30.628  19.354  20.943  1.00 79.69           C  
ATOM   3902  HZ  PHE A 258     -29.561  19.481  20.832  1.00 79.69           H  
ATOM   3903  N   TYR A 259     -37.851  20.207  19.910  1.00 73.73           N  
ATOM   3904  H   TYR A 259     -37.259  20.254  19.092  1.00 73.73           H  
ATOM   3905  CA  TYR A 259     -39.288  20.064  19.630  1.00 73.73           C  
ATOM   3906  HA  TYR A 259     -39.765  19.619  20.503  1.00 73.73           H  
ATOM   3907  C   TYR A 259     -39.558  19.093  18.445  1.00 73.73           C  
ATOM   3908  CB  TYR A 259     -39.911  21.462  19.450  1.00 73.73           C  
ATOM   3909  HB2 TYR A 259     -40.946  21.357  19.125  1.00 73.73           H  
ATOM   3910  HB3 TYR A 259     -39.947  21.934  20.432  1.00 73.73           H  
ATOM   3911  O   TYR A 259     -38.638  18.480  17.899  1.00 73.73           O  
ATOM   3912  CG  TYR A 259     -39.193  22.411  18.503  1.00 73.73           C  
ATOM   3913  CD1 TYR A 259     -38.214  23.294  19.004  1.00 73.73           C  
ATOM   3914  HD1 TYR A 259     -37.958  23.274  20.053  1.00 73.73           H  
ATOM   3915  CD2 TYR A 259     -39.533  22.446  17.136  1.00 73.73           C  
ATOM   3916  HD2 TYR A 259     -40.284  21.773  16.749  1.00 73.73           H  
ATOM   3917  CE1 TYR A 259     -37.586  24.219  18.150  1.00 73.73           C  
ATOM   3918  HE1 TYR A 259     -36.843  24.894  18.550  1.00 73.73           H  
ATOM   3919  CE2 TYR A 259     -38.906  23.371  16.277  1.00 73.73           C  
ATOM   3920  HE2 TYR A 259     -39.173  23.407  15.231  1.00 73.73           H  
ATOM   3921  OH  TYR A 259     -37.355  25.178  15.964  1.00 73.73           O  
ATOM   3922  HH  TYR A 259     -36.809  25.778  16.478  1.00 73.73           H  
ATOM   3923  CZ  TYR A 259     -37.942  24.267  16.785  1.00 73.73           C  
ATOM   3924  N   ALA A 260     -40.823  18.803  18.104  1.00 63.04           N  
ATOM   3925  H   ALA A 260     -41.567  19.424  18.387  1.00 63.04           H  
ATOM   3926  CA  ALA A 260     -41.159  17.743  17.141  1.00 63.04           C  
ATOM   3927  HA  ALA A 260     -40.499  16.897  17.334  1.00 63.04           H  
ATOM   3928  C   ALA A 260     -40.914  18.161  15.675  1.00 63.04           C  
ATOM   3929  CB  ALA A 260     -42.582  17.230  17.394  1.00 63.04           C  
ATOM   3930  HB1 ALA A 260     -42.661  16.855  18.415  1.00 63.04           H  
ATOM   3931  HB2 ALA A 260     -43.293  18.041  17.240  1.00 63.04           H  
ATOM   3932  HB3 ALA A 260     -42.811  16.424  16.697  1.00 63.04           H  
ATOM   3933  O   ALA A 260     -41.026  19.334  15.329  1.00 63.04           O  
ATOM   3934  N   LEU A 261     -40.590  17.185  14.814  1.00 59.09           N  
ATOM   3935  H   LEU A 261     -40.581  16.234  15.154  1.00 59.09           H  
ATOM   3936  CA  LEU A 261     -40.336  17.355  13.373  1.00 59.09           C  
ATOM   3937  HA  LEU A 261     -40.331  18.417  13.127  1.00 59.09           H  
ATOM   3938  C   LEU A 261     -41.412  16.682  12.513  1.00 59.09           C  
ATOM   3939  CB  LEU A 261     -38.972  16.734  13.011  1.00 59.09           C  
ATOM   3940  HB2 LEU A 261     -38.998  16.351  11.990  1.00 59.09           H  
ATOM   3941  HB3 LEU A 261     -38.818  15.871  13.659  1.00 59.09           H  
ATOM   3942  O   LEU A 261     -41.911  15.613  12.864  1.00 59.09           O  
ATOM   3943  CG  LEU A 261     -37.777  17.690  13.115  1.00 59.09           C  
ATOM   3944  HG  LEU A 261     -37.843  18.251  14.047  1.00 59.09           H  
ATOM   3945  CD1 LEU A 261     -36.493  16.863  13.120  1.00 59.09           C  
ATOM   3946 HD11 LEU A 261     -35.725  17.447  13.628  1.00 59.09           H  
ATOM   3947 HD12 LEU A 261     -36.181  16.627  12.102  1.00 59.09           H  
ATOM   3948 HD13 LEU A 261     -36.635  15.931  13.665  1.00 59.09           H  
ATOM   3949  CD2 LEU A 261     -37.706  18.647  11.921  1.00 59.09           C  
ATOM   3950 HD21 LEU A 261     -36.816  19.270  12.018  1.00 59.09           H  
ATOM   3951 HD22 LEU A 261     -37.660  18.094  10.983  1.00 59.09           H  
ATOM   3952 HD23 LEU A 261     -38.579  19.300  11.919  1.00 59.09           H  
ATOM   3953  N   ASP A 262     -41.642  17.250  11.326  1.00 60.65           N  
ATOM   3954  H   ASP A 262     -41.249  18.166  11.161  1.00 60.65           H  
ATOM   3955  CA  ASP A 262     -42.473  16.682  10.251  1.00 60.65           C  
ATOM   3956  HA  ASP A 262     -43.241  16.049  10.696  1.00 60.65           H  
ATOM   3957  C   ASP A 262     -41.681  15.780   9.265  1.00 60.65           C  
ATOM   3958  CB  ASP A 262     -43.184  17.830   9.500  1.00 60.65           C  
ATOM   3959  HB2 ASP A 262     -42.446  18.585   9.229  1.00 60.65           H  
ATOM   3960  HB3 ASP A 262     -43.605  17.440   8.574  1.00 60.65           H  
ATOM   3961  O   ASP A 262     -42.253  15.260   8.308  1.00 60.65           O  
ATOM   3962  CG  ASP A 262     -44.343  18.490  10.268  1.00 60.65           C  
ATOM   3963  OD1 ASP A 262     -45.038  17.787  11.036  1.00 60.65           O  
ATOM   3964  OD2 ASP A 262     -44.589  19.692  10.018  1.00 60.65           O  
ATOM   3965  N   VAL A 263     -40.366  15.582   9.460  1.00 65.69           N  
ATOM   3966  H   VAL A 263     -39.956  15.970  10.298  1.00 65.69           H  
ATOM   3967  CA  VAL A 263     -39.477  14.858   8.520  1.00 65.69           C  
ATOM   3968  HA  VAL A 263     -40.091  14.363   7.769  1.00 65.69           H  
ATOM   3969  C   VAL A 263     -38.669  13.768   9.232  1.00 65.69           C  
ATOM   3970  CB  VAL A 263     -38.541  15.834   7.769  1.00 65.69           C  
ATOM   3971  HB  VAL A 263     -37.890  16.327   8.491  1.00 65.69           H  
ATOM   3972  O   VAL A 263     -38.055  14.010  10.270  1.00 65.69           O  
ATOM   3973  CG1 VAL A 263     -37.657  15.128   6.727  1.00 65.69           C  
ATOM   3974 HG11 VAL A 263     -38.281  14.625   5.988  1.00 65.69           H  
ATOM   3975 HG12 VAL A 263     -37.030  15.863   6.221  1.00 65.69           H  
ATOM   3976 HG13 VAL A 263     -37.004  14.402   7.212  1.00 65.69           H  
ATOM   3977  CG2 VAL A 263     -39.337  16.913   7.021  1.00 65.69           C  
ATOM   3978 HG21 VAL A 263     -40.045  16.448   6.335  1.00 65.69           H  
ATOM   3979 HG22 VAL A 263     -39.888  17.534   7.728  1.00 65.69           H  
ATOM   3980 HG23 VAL A 263     -38.663  17.562   6.462  1.00 65.69           H  
ATOM   3981  N   LEU A 264     -38.626  12.566   8.649  1.00 75.50           N  
ATOM   3982  H   LEU A 264     -39.109  12.464   7.768  1.00 75.50           H  
ATOM   3983  CA  LEU A 264     -37.841  11.423   9.125  1.00 75.50           C  
ATOM   3984  HA  LEU A 264     -37.866  11.408  10.214  1.00 75.50           H  
ATOM   3985  C   LEU A 264     -36.377  11.543   8.686  1.00 75.50           C  
ATOM   3986  CB  LEU A 264     -38.445  10.115   8.580  1.00 75.50           C  
ATOM   3987  HB2 LEU A 264     -38.357  10.127   7.494  1.00 75.50           H  
ATOM   3988  HB3 LEU A 264     -37.853   9.280   8.954  1.00 75.50           H  
ATOM   3989  O   LEU A 264     -36.103  11.874   7.535  1.00 75.50           O  
ATOM   3990  CG  LEU A 264     -39.922   9.878   8.935  1.00 75.50           C  
ATOM   3991  HG  LEU A 264     -40.536  10.690   8.546  1.00 75.50           H  
ATOM   3992  CD1 LEU A 264     -40.384   8.576   8.287  1.00 75.50           C  
ATOM   3993 HD11 LEU A 264     -39.759   7.746   8.617  1.00 75.50           H  
ATOM   3994 HD12 LEU A 264     -40.335   8.677   7.203  1.00 75.50           H  
ATOM   3995 HD13 LEU A 264     -41.419   8.395   8.578  1.00 75.50           H  
ATOM   3996  CD2 LEU A 264     -40.151   9.760  10.441  1.00 75.50           C  
ATOM   3997 HD21 LEU A 264     -39.899  10.703  10.927  1.00 75.50           H  
ATOM   3998 HD22 LEU A 264     -41.203   9.555  10.639  1.00 75.50           H  
ATOM   3999 HD23 LEU A 264     -39.536   8.959  10.851  1.00 75.50           H  
ATOM   4000  N   VAL A 265     -35.428  11.206   9.561  1.00 74.86           N  
ATOM   4001  H   VAL A 265     -35.704  10.885  10.478  1.00 74.86           H  
ATOM   4002  CA  VAL A 265     -33.985  11.269   9.266  1.00 74.86           C  
ATOM   4003  HA  VAL A 265     -33.839  11.651   8.256  1.00 74.86           H  
ATOM   4004  C   VAL A 265     -33.382   9.867   9.304  1.00 74.86           C  
ATOM   4005  CB  VAL A 265     -33.257  12.234  10.226  1.00 74.86           C  
ATOM   4006  HB  VAL A 265     -33.328  11.853  11.244  1.00 74.86           H  
ATOM   4007  O   VAL A 265     -33.588   9.113  10.250  1.00 74.86           O  
ATOM   4008  CG1 VAL A 265     -31.773  12.382   9.857  1.00 74.86           C  
ATOM   4009 HG11 VAL A 265     -31.674  12.745   8.834  1.00 74.86           H  
ATOM   4010 HG12 VAL A 265     -31.259  11.426   9.950  1.00 74.86           H  
ATOM   4011 HG13 VAL A 265     -31.295  13.089  10.535  1.00 74.86           H  
ATOM   4012  CG2 VAL A 265     -33.871  13.642  10.186  1.00 74.86           C  
ATOM   4013 HG21 VAL A 265     -34.905  13.613  10.531  1.00 74.86           H  
ATOM   4014 HG22 VAL A 265     -33.316  14.313  10.842  1.00 74.86           H  
ATOM   4015 HG23 VAL A 265     -33.854  14.033   9.169  1.00 74.86           H  
ATOM   4016  N   ASP A 266     -32.617   9.481   8.286  1.00 77.15           N  
ATOM   4017  H   ASP A 266     -32.516  10.090   7.487  1.00 77.15           H  
ATOM   4018  CA  ASP A 266     -31.919   8.194   8.273  1.00 77.15           C  
ATOM   4019  HA  ASP A 266     -32.644   7.412   8.497  1.00 77.15           H  
ATOM   4020  C   ASP A 266     -30.823   8.130   9.346  1.00 77.15           C  
ATOM   4021  CB  ASP A 266     -31.351   7.891   6.884  1.00 77.15           C  
ATOM   4022  HB2 ASP A 266     -32.151   7.951   6.146  1.00 77.15           H  
ATOM   4023  HB3 ASP A 266     -30.608   8.648   6.630  1.00 77.15           H  
ATOM   4024  O   ASP A 266     -29.671   8.489   9.114  1.00 77.15           O  
ATOM   4025  CG  ASP A 266     -30.708   6.498   6.822  1.00 77.15           C  
ATOM   4026  OD1 ASP A 266     -31.234   5.535   7.436  1.00 77.15           O  
ATOM   4027  OD2 ASP A 266     -29.671   6.350   6.132  1.00 77.15           O  
ATOM   4028  N   ILE A 267     -31.187   7.647  10.533  1.00 72.43           N  
ATOM   4029  H   ILE A 267     -32.177   7.540  10.702  1.00 72.43           H  
ATOM   4030  CA  ILE A 267     -30.267   7.423  11.644  1.00 72.43           C  
ATOM   4031  HA  ILE A 267     -29.297   7.860  11.409  1.00 72.43           H  
ATOM   4032  C   ILE A 267     -30.115   5.912  11.844  1.00 72.43           C  
ATOM   4033  CB  ILE A 267     -30.750   8.140  12.922  1.00 72.43           C  
ATOM   4034  HB  ILE A 267     -31.731   7.744  13.184  1.00 72.43           H  
ATOM   4035  O   ILE A 267     -31.057   5.255  12.301  1.00 72.43           O  
ATOM   4036  CG1 ILE A 267     -30.890   9.661  12.688  1.00 72.43           C  
ATOM   4037 HG12 ILE A 267     -29.904  10.107  12.553  1.00 72.43           H  
ATOM   4038 HG13 ILE A 267     -31.465   9.846  11.780  1.00 72.43           H  
ATOM   4039  CG2 ILE A 267     -29.766   7.875  14.081  1.00 72.43           C  
ATOM   4040 HG21 ILE A 267     -30.137   8.334  14.997  1.00 72.43           H  
ATOM   4041 HG22 ILE A 267     -28.788   8.293  13.842  1.00 72.43           H  
ATOM   4042 HG23 ILE A 267     -29.664   6.806  14.270  1.00 72.43           H  
ATOM   4043  CD1 ILE A 267     -31.624  10.386  13.818  1.00 72.43           C  
ATOM   4044 HD11 ILE A 267     -31.041  10.368  14.738  1.00 72.43           H  
ATOM   4045 HD12 ILE A 267     -32.592   9.914  13.984  1.00 72.43           H  
ATOM   4046 HD13 ILE A 267     -31.785  11.424  13.529  1.00 72.43           H  
ATOM   4047  N   PRO A 268     -28.938   5.329  11.556  1.00 66.04           N  
ATOM   4048  CA  PRO A 268     -28.581   3.989  11.992  1.00 66.04           C  
ATOM   4049  HA  PRO A 268     -29.041   3.280  11.304  1.00 66.04           H  
ATOM   4050  C   PRO A 268     -29.030   3.679  13.433  1.00 66.04           C  
ATOM   4051  CB  PRO A 268     -27.057   3.941  11.824  1.00 66.04           C  
ATOM   4052  HB2 PRO A 268     -26.567   4.342  12.712  1.00 66.04           H  
ATOM   4053  HB3 PRO A 268     -26.709   2.927  11.626  1.00 66.04           H  
ATOM   4054  O   PRO A 268     -28.502   4.224  14.398  1.00 66.04           O  
ATOM   4055  CG  PRO A 268     -26.767   4.880  10.649  1.00 66.04           C  
ATOM   4056  HG2 PRO A 268     -26.652   4.305   9.731  1.00 66.04           H  
ATOM   4057  HG3 PRO A 268     -25.871   5.471  10.839  1.00 66.04           H  
ATOM   4058  CD  PRO A 268     -28.003   5.774  10.534  1.00 66.04           C  
ATOM   4059  HD2 PRO A 268     -27.746   6.831  10.609  1.00 66.04           H  
ATOM   4060  HD3 PRO A 268     -28.458   5.626   9.555  1.00 66.04           H  
ATOM   4061  N   GLY A 269     -29.988   2.757  13.586  1.00 64.59           N  
ATOM   4062  H   GLY A 269     -30.486   2.476  12.753  1.00 64.59           H  
ATOM   4063  CA  GLY A 269     -30.503   2.277  14.883  1.00 64.59           C  
ATOM   4064  HA2 GLY A 269     -30.713   1.210  14.803  1.00 64.59           H  
ATOM   4065  HA3 GLY A 269     -29.761   2.429  15.666  1.00 64.59           H  
ATOM   4066  C   GLY A 269     -31.784   2.931  15.376  1.00 64.59           C  
ATOM   4067  O   GLY A 269     -32.306   2.521  16.415  1.00 64.59           O  
ATOM   4068  N   VAL A 270     -32.293   3.898  14.621  1.00 71.85           N  
ATOM   4069  H   VAL A 270     -31.776   4.203  13.810  1.00 71.85           H  
ATOM   4070  CA  VAL A 270     -33.687   4.329  14.674  1.00 71.85           C  
ATOM   4071  HA  VAL A 270     -34.101   4.127  15.661  1.00 71.85           H  
ATOM   4072  C   VAL A 270     -34.449   3.502  13.639  1.00 71.85           C  
ATOM   4073  CB  VAL A 270     -33.782   5.842  14.414  1.00 71.85           C  
ATOM   4074  HB  VAL A 270     -33.405   6.062  13.415  1.00 71.85           H  
ATOM   4075  O   VAL A 270     -33.944   3.269  12.542  1.00 71.85           O  
ATOM   4076  CG1 VAL A 270     -35.225   6.342  14.506  1.00 71.85           C  
ATOM   4077 HG11 VAL A 270     -35.643   6.126  15.489  1.00 71.85           H  
ATOM   4078 HG12 VAL A 270     -35.246   7.419  14.339  1.00 71.85           H  
ATOM   4079 HG13 VAL A 270     -35.839   5.872  13.738  1.00 71.85           H  
ATOM   4080  CG2 VAL A 270     -32.948   6.616  15.446  1.00 71.85           C  
ATOM   4081 HG21 VAL A 270     -31.897   6.334  15.384  1.00 71.85           H  
ATOM   4082 HG22 VAL A 270     -33.019   7.684  15.237  1.00 71.85           H  
ATOM   4083 HG23 VAL A 270     -33.314   6.419  16.454  1.00 71.85           H  
ATOM   4084  N   GLU A 271     -35.633   3.005  13.991  1.00 71.12           N  
ATOM   4085  H   GLU A 271     -36.039   3.278  14.875  1.00 71.12           H  
ATOM   4086  CA  GLU A 271     -36.475   2.203  13.098  1.00 71.12           C  
ATOM   4087  HA  GLU A 271     -36.011   2.141  12.114  1.00 71.12           H  
ATOM   4088  C   GLU A 271     -37.843   2.883  12.923  1.00 71.12           C  
ATOM   4089  CB  GLU A 271     -36.619   0.756  13.617  1.00 71.12           C  
ATOM   4090  HB2 GLU A 271     -37.365   0.265  12.993  1.00 71.12           H  
ATOM   4091  HB3 GLU A 271     -36.984   0.774  14.644  1.00 71.12           H  
ATOM   4092  O   GLU A 271     -38.529   3.169  13.900  1.00 71.12           O  
ATOM   4093  CG  GLU A 271     -35.339  -0.102  13.541  1.00 71.12           C  
ATOM   4094  HG2 GLU A 271     -34.595   0.316  14.219  1.00 71.12           H  
ATOM   4095  HG3 GLU A 271     -34.942  -0.035  12.528  1.00 71.12           H  
ATOM   4096  CD  GLU A 271     -35.557  -1.595  13.890  1.00 71.12           C  
ATOM   4097  OE1 GLU A 271     -34.596  -2.391  13.723  1.00 71.12           O  
ATOM   4098  OE2 GLU A 271     -36.668  -1.974  14.327  1.00 71.12           O  
ATOM   4099  N   TYR A 272     -38.252   3.121  11.676  1.00 72.71           N  
ATOM   4100  H   TYR A 272     -37.596   2.929  10.932  1.00 72.71           H  
ATOM   4101  CA  TYR A 272     -39.516   3.738  11.284  1.00 72.71           C  
ATOM   4102  HA  TYR A 272     -39.997   4.160  12.166  1.00 72.71           H  
ATOM   4103  C   TYR A 272     -40.453   2.709  10.659  1.00 72.71           C  
ATOM   4104  CB  TYR A 272     -39.266   4.869  10.282  1.00 72.71           C  
ATOM   4105  HB2 TYR A 272     -38.880   4.439   9.357  1.00 72.71           H  
ATOM   4106  HB3 TYR A 272     -40.222   5.341  10.055  1.00 72.71           H  
ATOM   4107  O   TYR A 272     -40.084   1.999   9.716  1.00 72.71           O  
ATOM   4108  CG  TYR A 272     -38.322   5.950  10.755  1.00 72.71           C  
ATOM   4109  CD1 TYR A 272     -38.604   6.664  11.934  1.00 72.71           C  
ATOM   4110  HD1 TYR A 272     -39.477   6.423  12.521  1.00 72.71           H  
ATOM   4111  CD2 TYR A 272     -37.183   6.268   9.995  1.00 72.71           C  
ATOM   4112  HD2 TYR A 272     -36.970   5.707   9.097  1.00 72.71           H  
ATOM   4113  CE1 TYR A 272     -37.754   7.702  12.353  1.00 72.71           C  
ATOM   4114  HE1 TYR A 272     -37.978   8.254  13.254  1.00 72.71           H  
ATOM   4115  CE2 TYR A 272     -36.350   7.330  10.395  1.00 72.71           C  
ATOM   4116  HE2 TYR A 272     -35.512   7.648   9.791  1.00 72.71           H  
ATOM   4117  OH  TYR A 272     -35.835   9.075  11.953  1.00 72.71           O  
ATOM   4118  HH  TYR A 272     -36.091   9.480  12.785  1.00 72.71           H  
ATOM   4119  CZ  TYR A 272     -36.631   8.045  11.576  1.00 72.71           C  
ATOM   4120  N   ASN A 273     -41.688   2.627  11.156  1.00 66.83           N  
ATOM   4121  H   ASN A 273     -41.955   3.234  11.918  1.00 66.83           H  
ATOM   4122  CA  ASN A 273     -42.668   1.700  10.606  1.00 66.83           C  
ATOM   4123  HA  ASN A 273     -42.177   0.733  10.495  1.00 66.83           H  
ATOM   4124  C   ASN A 273     -43.133   2.141   9.209  1.00 66.83           C  
ATOM   4125  CB  ASN A 273     -43.818   1.490  11.598  1.00 66.83           C  
ATOM   4126  HB2 ASN A 273     -44.431   2.390  11.649  1.00 66.83           H  
ATOM   4127  HB3 ASN A 273     -43.406   1.297  12.589  1.00 66.83           H  
ATOM   4128  O   ASN A 273     -43.626   3.250   9.021  1.00 66.83           O  
ATOM   4129  CG  ASN A 273     -44.712   0.320  11.222  1.00 66.83           C  
ATOM   4130  ND2 ASN A 273     -45.560  -0.099  12.127  1.00 66.83           N  
ATOM   4131 HD21 ASN A 273     -45.662   0.419  12.988  1.00 66.83           H  
ATOM   4132 HD22 ASN A 273     -46.264  -0.747  11.805  1.00 66.83           H  
ATOM   4133  OD1 ASN A 273     -44.648  -0.247  10.138  1.00 66.83           O  
ATOM   4134  N   VAL A 274     -43.023   1.230   8.240  1.00 60.26           N  
ATOM   4135  H   VAL A 274     -42.634   0.336   8.501  1.00 60.26           H  
ATOM   4136  CA  VAL A 274     -43.414   1.420   6.836  1.00 60.26           C  
ATOM   4137  HA  VAL A 274     -42.778   2.184   6.391  1.00 60.26           H  
ATOM   4138  C   VAL A 274     -44.859   1.904   6.685  1.00 60.26           C  
ATOM   4139  CB  VAL A 274     -43.205   0.092   6.079  1.00 60.26           C  
ATOM   4140  HB  VAL A 274     -43.627  -0.721   6.670  1.00 60.26           H  
ATOM   4141  O   VAL A 274     -45.120   2.755   5.838  1.00 60.26           O  
ATOM   4142  CG1 VAL A 274     -43.891   0.062   4.710  1.00 60.26           C  
ATOM   4143 HG11 VAL A 274     -44.947  -0.175   4.842  1.00 60.26           H  
ATOM   4144 HG12 VAL A 274     -43.448  -0.696   4.064  1.00 60.26           H  
ATOM   4145 HG13 VAL A 274     -43.836   1.046   4.245  1.00 60.26           H  
ATOM   4146  CG2 VAL A 274     -41.707  -0.189   5.907  1.00 60.26           C  
ATOM   4147 HG21 VAL A 274     -41.258   0.576   5.273  1.00 60.26           H  
ATOM   4148 HG22 VAL A 274     -41.556  -1.168   5.452  1.00 60.26           H  
ATOM   4149 HG23 VAL A 274     -41.203  -0.176   6.874  1.00 60.26           H  
ATOM   4150  N   SER A 275     -45.793   1.420   7.511  1.00 58.30           N  
ATOM   4151  H   SER A 275     -45.519   0.802   8.262  1.00 58.30           H  
ATOM   4152  CA  SER A 275     -47.207   1.828   7.444  1.00 58.30           C  
ATOM   4153  HA  SER A 275     -47.577   1.629   6.438  1.00 58.30           H  
ATOM   4154  C   SER A 275     -47.434   3.319   7.702  1.00 58.30           C  
ATOM   4155  CB  SER A 275     -48.045   1.007   8.430  1.00 58.30           C  
ATOM   4156  HB2 SER A 275     -49.065   1.390   8.457  1.00 58.30           H  
ATOM   4157  HB3 SER A 275     -48.074  -0.027   8.085  1.00 58.30           H  
ATOM   4158  O   SER A 275     -48.477   3.837   7.322  1.00 58.30           O  
ATOM   4159  OG  SER A 275     -47.487   1.032   9.730  1.00 58.30           O  
ATOM   4160  HG  SER A 275     -47.635   1.898  10.117  1.00 58.30           H  
ATOM   4161  N   ASN A 276     -46.465   4.002   8.314  1.00 55.48           N  
ATOM   4162  H   ASN A 276     -45.617   3.518   8.574  1.00 55.48           H  
ATOM   4163  CA  ASN A 276     -46.555   5.418   8.659  1.00 55.48           C  
ATOM   4164  HA  ASN A 276     -47.598   5.690   8.822  1.00 55.48           H  
ATOM   4165  C   ASN A 276     -46.012   6.339   7.557  1.00 55.48           C  
ATOM   4166  CB  ASN A 276     -45.778   5.641   9.961  1.00 55.48           C  
ATOM   4167  HB2 ASN A 276     -45.869   6.689  10.247  1.00 55.48           H  
ATOM   4168  HB3 ASN A 276     -44.720   5.447   9.783  1.00 55.48           H  
ATOM   4169  O   ASN A 276     -46.237   7.539   7.621  1.00 55.48           O  
ATOM   4170  CG  ASN A 276     -46.241   4.804  11.135  1.00 55.48           C  
ATOM   4171  ND2 ASN A 276     -45.424   4.780  12.155  1.00 55.48           N  
ATOM   4172 HD21 ASN A 276     -45.761   4.435  13.042  1.00 55.48           H  
ATOM   4173 HD22 ASN A 276     -44.612   5.380  12.150  1.00 55.48           H  
ATOM   4174  OD1 ASN A 276     -47.284   4.165  11.153  1.00 55.48           O  
ATOM   4175  N   ILE A 277     -45.275   5.792   6.583  1.00 59.47           N  
ATOM   4176  H   ILE A 277     -45.146   4.791   6.600  1.00 59.47           H  
ATOM   4177  CA  ILE A 277     -44.553   6.558   5.549  1.00 59.47           C  
ATOM   4178  HA  ILE A 277     -44.486   7.602   5.855  1.00 59.47           H  
ATOM   4179  C   ILE A 277     -45.305   6.537   4.212  1.00 59.47           C  
ATOM   4180  CB  ILE A 277     -43.109   6.011   5.398  1.00 59.47           C  
ATOM   4181  HB  ILE A 277     -43.168   4.988   5.028  1.00 59.47           H  
ATOM   4182  O   ILE A 277     -45.111   7.418   3.380  1.00 59.47           O  
ATOM   4183  CG1 ILE A 277     -42.393   5.991   6.768  1.00 59.47           C  
ATOM   4184 HG12 ILE A 277     -42.339   7.011   7.147  1.00 59.47           H  
ATOM   4185 HG13 ILE A 277     -42.971   5.401   7.480  1.00 59.47           H  
ATOM   4186  CG2 ILE A 277     -42.284   6.842   4.392  1.00 59.47           C  
ATOM   4187 HG21 ILE A 277     -42.236   7.881   4.719  1.00 59.47           H  
ATOM   4188 HG22 ILE A 277     -41.270   6.455   4.291  1.00 59.47           H  
ATOM   4189 HG23 ILE A 277     -42.734   6.813   3.399  1.00 59.47           H  
ATOM   4190  CD1 ILE A 277     -40.993   5.374   6.742  1.00 59.47           C  
ATOM   4191 HD11 ILE A 277     -40.644   5.236   7.765  1.00 59.47           H  
ATOM   4192 HD12 ILE A 277     -40.290   6.027   6.225  1.00 59.47           H  
ATOM   4193 HD13 ILE A 277     -41.043   4.403   6.249  1.00 59.47           H  
ATOM   4194  N   ILE A 278     -46.158   5.531   3.975  1.00 54.41           N  
ATOM   4195  H   ILE A 278     -46.330   4.866   4.716  1.00 54.41           H  
ATOM   4196  CA  ILE A 278     -46.860   5.372   2.695  1.00 54.41           C  
ATOM   4197  HA  ILE A 278     -46.102   5.324   1.914  1.00 54.41           H  
ATOM   4198  C   ILE A 278     -47.775   6.590   2.455  1.00 54.41           C  
ATOM   4199  CB  ILE A 278     -47.646   4.040   2.639  1.00 54.41           C  
ATOM   4200  HB  ILE A 278     -48.316   3.996   3.498  1.00 54.41           H  
ATOM   4201  O   ILE A 278     -48.719   6.788   3.225  1.00 54.41           O  
ATOM   4202  CG1 ILE A 278     -46.676   2.837   2.694  1.00 54.41           C  
ATOM   4203 HG12 ILE A 278     -45.941   2.995   3.483  1.00 54.41           H  
ATOM   4204 HG13 ILE A 278     -46.129   2.767   1.754  1.00 54.41           H  
ATOM   4205  CG2 ILE A 278     -48.489   3.955   1.350  1.00 54.41           C  
ATOM   4206 HG21 ILE A 278     -49.006   2.997   1.284  1.00 54.41           H  
ATOM   4207 HG22 ILE A 278     -47.857   4.088   0.472  1.00 54.41           H  
ATOM   4208 HG23 ILE A 278     -49.257   4.728   1.352  1.00 54.41           H  
ATOM   4209  CD1 ILE A 278     -47.365   1.494   2.975  1.00 54.41           C  
ATOM   4210 HD11 ILE A 278     -48.012   1.209   2.145  1.00 54.41           H  
ATOM   4211 HD12 ILE A 278     -47.951   1.563   3.891  1.00 54.41           H  
ATOM   4212 HD13 ILE A 278     -46.604   0.723   3.098  1.00 54.41           H  
ATOM   4213  N   PRO A 279     -47.568   7.363   1.370  1.00 49.57           N  
ATOM   4214  CA  PRO A 279     -48.508   8.398   0.960  1.00 49.57           C  
ATOM   4215  HA  PRO A 279     -48.612   9.131   1.761  1.00 49.57           H  
ATOM   4216  C   PRO A 279     -49.856   7.744   0.652  1.00 49.57           C  
ATOM   4217  CB  PRO A 279     -47.904   9.064  -0.288  1.00 49.57           C  
ATOM   4218  HB2 PRO A 279     -47.964  10.151  -0.231  1.00 49.57           H  
ATOM   4219  HB3 PRO A 279     -48.415   8.721  -1.188  1.00 49.57           H  
ATOM   4220  O   PRO A 279     -49.918   6.818  -0.160  1.00 49.57           O  
ATOM   4221  CG  PRO A 279     -46.453   8.583  -0.336  1.00 49.57           C  
ATOM   4222  HG2 PRO A 279     -46.101   8.457  -1.360  1.00 49.57           H  
ATOM   4223  HG3 PRO A 279     -45.803   9.278   0.196  1.00 49.57           H  
ATOM   4224  CD  PRO A 279     -46.477   7.262   0.416  1.00 49.57           C  
ATOM   4225  HD2 PRO A 279     -46.680   6.447  -0.279  1.00 49.57           H  
ATOM   4226  HD3 PRO A 279     -45.516   7.111   0.910  1.00 49.57           H  
ATOM   4227  N   ASN A 280     -50.945   8.194   1.278  1.00 44.93           N  
ATOM   4228  H   ASN A 280     -50.849   8.948   1.943  1.00 44.93           H  
ATOM   4229  CA  ASN A 280     -52.280   7.773   0.868  1.00 44.93           C  
ATOM   4230  HA  ASN A 280     -52.249   6.708   0.637  1.00 44.93           H  
ATOM   4231  C   ASN A 280     -52.664   8.577  -0.389  1.00 44.93           C  
ATOM   4232  CB  ASN A 280     -53.267   7.962   2.033  1.00 44.93           C  
ATOM   4233  HB2 ASN A 280     -52.842   7.507   2.927  1.00 44.93           H  
ATOM   4234  HB3 ASN A 280     -53.406   9.025   2.231  1.00 44.93           H  
ATOM   4235  O   ASN A 280     -52.893   9.778  -0.268  1.00 44.93           O  
ATOM   4236  CG  ASN A 280     -54.624   7.324   1.786  1.00 44.93           C  
ATOM   4237  ND2 ASN A 280     -55.475   7.336   2.784  1.00 44.93           N  
ATOM   4238 HD21 ASN A 280     -55.232   7.829   3.631  1.00 44.93           H  
ATOM   4239 HD22 ASN A 280     -56.388   6.932   2.630  1.00 44.93           H  
ATOM   4240  OD1 ASN A 280     -54.945   6.812   0.721  1.00 44.93           O  
ATOM   4241  N   PRO A 281     -52.781   7.975  -1.588  1.00 42.49           N  
ATOM   4242  CA  PRO A 281     -53.043   8.721  -2.825  1.00 42.49           C  
ATOM   4243  HA  PRO A 281     -52.269   9.478  -2.954  1.00 42.49           H  
ATOM   4244  C   PRO A 281     -54.399   9.452  -2.845  1.00 42.49           C  
ATOM   4245  CB  PRO A 281     -52.916   7.689  -3.953  1.00 42.49           C  
ATOM   4246  HB2 PRO A 281     -51.898   7.708  -4.340  1.00 42.49           H  
ATOM   4247  HB3 PRO A 281     -53.625   7.866  -4.762  1.00 42.49           H  
ATOM   4248  O   PRO A 281     -54.665  10.231  -3.756  1.00 42.49           O  
ATOM   4249  CG  PRO A 281     -53.167   6.347  -3.268  1.00 42.49           C  
ATOM   4250  HG2 PRO A 281     -54.240   6.163  -3.207  1.00 42.49           H  
ATOM   4251  HG3 PRO A 281     -52.665   5.528  -3.783  1.00 42.49           H  
ATOM   4252  CD  PRO A 281     -52.608   6.559  -1.868  1.00 42.49           C  
ATOM   4253  HD2 PRO A 281     -51.547   6.310  -1.871  1.00 42.49           H  
ATOM   4254  HD3 PRO A 281     -53.146   5.934  -1.155  1.00 42.49           H  
ATOM   4255  N   ARG A 282     -55.277   9.209  -1.860  1.00 42.61           N  
ATOM   4256  H   ARG A 282     -54.978   8.588  -1.122  1.00 42.61           H  
ATOM   4257  CA  ARG A 282     -56.559   9.915  -1.700  1.00 42.61           C  
ATOM   4258  HA  ARG A 282     -56.862  10.318  -2.666  1.00 42.61           H  
ATOM   4259  C   ARG A 282     -56.495  11.144  -0.791  1.00 42.61           C  
ATOM   4260  CB  ARG A 282     -57.636   8.932  -1.222  1.00 42.61           C  
ATOM   4261  HB2 ARG A 282     -58.530   9.491  -0.948  1.00 42.61           H  
ATOM   4262  HB3 ARG A 282     -57.281   8.398  -0.341  1.00 42.61           H  
ATOM   4263  O   ARG A 282     -57.475  11.885  -0.758  1.00 42.61           O  
ATOM   4264  CG  ARG A 282     -58.010   7.938  -2.328  1.00 42.61           C  
ATOM   4265  HG2 ARG A 282     -57.148   7.321  -2.579  1.00 42.61           H  
ATOM   4266  HG3 ARG A 282     -58.327   8.490  -3.213  1.00 42.61           H  
ATOM   4267  CD  ARG A 282     -59.155   7.043  -1.853  1.00 42.61           C  
ATOM   4268  HD2 ARG A 282     -59.989   7.673  -1.544  1.00 42.61           H  
ATOM   4269  HD3 ARG A 282     -58.808   6.468  -0.995  1.00 42.61           H  
ATOM   4270  NE  ARG A 282     -59.599   6.134  -2.925  1.00 42.61           N  
ATOM   4271  HE  ARG A 282     -59.222   6.309  -3.846  1.00 42.61           H  
ATOM   4272  NH1 ARG A 282     -60.975   4.823  -1.641  1.00 42.61           N  
ATOM   4273 HH11 ARG A 282     -60.736   5.391  -0.841  1.00 42.61           H  
ATOM   4274 HH12 ARG A 282     -61.628   4.058  -1.552  1.00 42.61           H  
ATOM   4275  NH2 ARG A 282     -60.766   4.399  -3.825  1.00 42.61           N  
ATOM   4276 HH21 ARG A 282     -61.419   3.635  -3.725  1.00 42.61           H  
ATOM   4277 HH22 ARG A 282     -60.380   4.615  -4.732  1.00 42.61           H  
ATOM   4278  CZ  ARG A 282     -60.441   5.126  -2.793  1.00 42.61           C  
ATOM   4279  N   ASP A 283     -55.397  11.372  -0.074  1.00 38.99           N  
ATOM   4280  H   ASP A 283     -54.575  10.800  -0.209  1.00 38.99           H  
ATOM   4281  CA  ASP A 283     -55.272  12.500   0.850  1.00 38.99           C  
ATOM   4282  HA  ASP A 283     -56.265  12.922   1.006  1.00 38.99           H  
ATOM   4283  C   ASP A 283     -54.400  13.599   0.227  1.00 38.99           C  
ATOM   4284  CB  ASP A 283     -54.784  12.013   2.228  1.00 38.99           C  
ATOM   4285  HB2 ASP A 283     -53.695  12.013   2.269  1.00 38.99           H  
ATOM   4286  HB3 ASP A 283     -55.121  10.987   2.376  1.00 38.99           H  
ATOM   4287  O   ASP A 283     -53.180  13.491   0.157  1.00 38.99           O  
ATOM   4288  CG  ASP A 283     -55.352  12.856   3.379  1.00 38.99           C  
ATOM   4289  OD1 ASP A 283     -55.845  13.981   3.110  1.00 38.99           O  
ATOM   4290  OD2 ASP A 283     -55.373  12.323   4.510  1.00 38.99           O  
ATOM   4291  N   LYS A 284     -55.036  14.660  -0.287  1.00 38.28           N  
ATOM   4292  H   LYS A 284     -56.043  14.670  -0.210  1.00 38.28           H  
ATOM   4293  CA  LYS A 284     -54.343  15.837  -0.851  1.00 38.28           C  
ATOM   4294  HA  LYS A 284     -53.503  15.490  -1.452  1.00 38.28           H  
ATOM   4295  C   LYS A 284     -53.707  16.729   0.224  1.00 38.28           C  
ATOM   4296  CB  LYS A 284     -55.292  16.657  -1.744  1.00 38.28           C  
ATOM   4297  HB2 LYS A 284     -54.851  17.639  -1.914  1.00 38.28           H  
ATOM   4298  HB3 LYS A 284     -56.242  16.803  -1.229  1.00 38.28           H  
ATOM   4299  O   LYS A 284     -53.087  17.734  -0.111  1.00 38.28           O  
ATOM   4300  CG  LYS A 284     -55.535  16.020  -3.120  1.00 38.28           C  
ATOM   4301  HG2 LYS A 284     -56.065  15.074  -3.002  1.00 38.28           H  
ATOM   4302  HG3 LYS A 284     -54.575  15.834  -3.602  1.00 38.28           H  
ATOM   4303  CD  LYS A 284     -56.360  16.977  -3.993  1.00 38.28           C  
ATOM   4304  HD2 LYS A 284     -57.334  17.136  -3.530  1.00 38.28           H  
ATOM   4305  HD3 LYS A 284     -55.838  17.933  -4.051  1.00 38.28           H  
ATOM   4306  CE  LYS A 284     -56.542  16.420  -5.408  1.00 38.28           C  
ATOM   4307  HE2 LYS A 284     -55.557  16.189  -5.813  1.00 38.28           H  
ATOM   4308  HE3 LYS A 284     -57.105  15.487  -5.351  1.00 38.28           H  
ATOM   4309  NZ  LYS A 284     -57.232  17.396  -6.291  1.00 38.28           N  
ATOM   4310  HZ1 LYS A 284     -57.306  17.039  -7.233  1.00 38.28           H  
ATOM   4311  HZ2 LYS A 284     -56.707  18.258  -6.334  1.00 38.28           H  
ATOM   4312  HZ3 LYS A 284     -58.158  17.609  -5.947  1.00 38.28           H  
ATOM   4313  N   ARG A 285     -53.882  16.412   1.509  1.00 37.99           N  
ATOM   4314  H   ARG A 285     -54.331  15.533   1.724  1.00 37.99           H  
ATOM   4315  CA  ARG A 285     -53.185  17.088   2.605  1.00 37.99           C  
ATOM   4316  HA  ARG A 285     -52.927  18.106   2.313  1.00 37.99           H  
ATOM   4317  C   ARG A 285     -51.894  16.312   2.836  1.00 37.99           C  
ATOM   4318  CB  ARG A 285     -54.077  17.137   3.855  1.00 37.99           C  
ATOM   4319  HB2 ARG A 285     -54.269  16.119   4.194  1.00 37.99           H  
ATOM   4320  HB3 ARG A 285     -53.548  17.670   4.646  1.00 37.99           H  
ATOM   4321  O   ARG A 285     -51.967  15.123   3.124  1.00 37.99           O  
ATOM   4322  CG  ARG A 285     -55.419  17.833   3.577  1.00 37.99           C  
ATOM   4323  HG2 ARG A 285     -55.951  17.270   2.810  1.00 37.99           H  
ATOM   4324  HG3 ARG A 285     -55.251  18.848   3.218  1.00 37.99           H  
ATOM   4325  CD  ARG A 285     -56.286  17.868   4.838  1.00 37.99           C  
ATOM   4326  HD2 ARG A 285     -56.113  16.950   5.400  1.00 37.99           H  
ATOM   4327  HD3 ARG A 285     -55.991  18.720   5.450  1.00 37.99           H  
ATOM   4328  NE  ARG A 285     -57.717  17.937   4.492  1.00 37.99           N  
ATOM   4329  HE  ARG A 285     -57.937  17.854   3.509  1.00 37.99           H  
ATOM   4330  NH1 ARG A 285     -58.540  18.022   6.629  1.00 37.99           N  
ATOM   4331 HH11 ARG A 285     -59.319  18.029   7.271  1.00 37.99           H  
ATOM   4332 HH12 ARG A 285     -57.589  18.042   6.968  1.00 37.99           H  
ATOM   4333  NH2 ARG A 285     -59.954  17.878   4.908  1.00 37.99           N  
ATOM   4334 HH21 ARG A 285     -60.132  17.815   3.916  1.00 37.99           H  
ATOM   4335 HH22 ARG A 285     -60.723  17.903   5.562  1.00 37.99           H  
ATOM   4336  CZ  ARG A 285     -58.726  17.946   5.341  1.00 37.99           C  
ATOM   4337  N   ASN A 286     -50.750  16.977   2.659  1.00 40.61           N  
ATOM   4338  H   ASN A 286     -50.810  17.916   2.291  1.00 40.61           H  
ATOM   4339  CA  ASN A 286     -49.405  16.463   2.944  1.00 40.61           C  
ATOM   4340  HA  ASN A 286     -49.011  15.976   2.053  1.00 40.61           H  
ATOM   4341  C   ASN A 286     -49.404  15.438   4.081  1.00 40.61           C  
ATOM   4342  CB  ASN A 286     -48.497  17.645   3.348  1.00 40.61           C  
ATOM   4343  HB2 ASN A 286     -47.659  17.267   3.934  1.00 40.61           H  
ATOM   4344  HB3 ASN A 286     -49.046  18.344   3.977  1.00 40.61           H  
ATOM   4345  O   ASN A 286     -50.045  15.676   5.105  1.00 40.61           O  
ATOM   4346  CG  ASN A 286     -47.888  18.378   2.171  1.00 40.61           C  
ATOM   4347  ND2 ASN A 286     -47.389  19.574   2.376  1.00 40.61           N  
ATOM   4348 HD21 ASN A 286     -46.932  20.001   1.583  1.00 40.61           H  
ATOM   4349 HD22 ASN A 286     -47.328  19.967   3.305  1.00 40.61           H  
ATOM   4350  OD1 ASN A 286     -47.843  17.885   1.061  1.00 40.61           O  
ATOM   4351  N   ILE A 287     -48.668  14.338   3.887  1.00 42.95           N  
ATOM   4352  H   ILE A 287     -48.164  14.275   3.014  1.00 42.95           H  
ATOM   4353  CA  ILE A 287     -48.460  13.243   4.843  1.00 42.95           C  
ATOM   4354  HA  ILE A 287     -49.367  12.642   4.903  1.00 42.95           H  
ATOM   4355  C   ILE A 287     -48.159  13.831   6.227  1.00 42.95           C  
ATOM   4356  CB  ILE A 287     -47.286  12.346   4.361  1.00 42.95           C  
ATOM   4357  HB  ILE A 287     -46.390  12.965   4.315  1.00 42.95           H  
ATOM   4358  O   ILE A 287     -47.015  14.123   6.554  1.00 42.95           O  
ATOM   4359  CG1 ILE A 287     -47.535  11.775   2.947  1.00 42.95           C  
ATOM   4360 HG12 ILE A 287     -47.897  12.558   2.281  1.00 42.95           H  
ATOM   4361 HG13 ILE A 287     -48.297  10.996   2.991  1.00 42.95           H  
ATOM   4362  CG2 ILE A 287     -47.013  11.183   5.337  1.00 42.95           C  
ATOM   4363 HG21 ILE A 287     -46.751  11.565   6.323  1.00 42.95           H  
ATOM   4364 HG22 ILE A 287     -47.890  10.542   5.423  1.00 42.95           H  
ATOM   4365 HG23 ILE A 287     -46.168  10.587   4.994  1.00 42.95           H  
ATOM   4366  CD1 ILE A 287     -46.260  11.219   2.307  1.00 42.95           C  
ATOM   4367 HD11 ILE A 287     -45.435  11.918   2.438  1.00 42.95           H  
ATOM   4368 HD12 ILE A 287     -46.436  11.106   1.237  1.00 42.95           H  
ATOM   4369 HD13 ILE A 287     -45.996  10.253   2.736  1.00 42.95           H  
ATOM   4370  N   LYS A 288     -49.183  14.015   7.063  1.00 42.25           N  
ATOM   4371  H   LYS A 288     -50.119  13.927   6.695  1.00 42.25           H  
ATOM   4372  CA  LYS A 288     -48.981  14.224   8.491  1.00 42.25           C  
ATOM   4373  HA  LYS A 288     -48.018  14.703   8.668  1.00 42.25           H  
ATOM   4374  C   LYS A 288     -48.900  12.838   9.089  1.00 42.25           C  
ATOM   4375  CB  LYS A 288     -50.067  15.112   9.119  1.00 42.25           C  
ATOM   4376  HB2 LYS A 288     -50.020  14.983  10.201  1.00 42.25           H  
ATOM   4377  HB3 LYS A 288     -51.055  14.805   8.774  1.00 42.25           H  
ATOM   4378  O   LYS A 288     -49.927  12.222   9.372  1.00 42.25           O  
ATOM   4379  CG  LYS A 288     -49.822  16.593   8.794  1.00 42.25           C  
ATOM   4380  HG2 LYS A 288     -48.774  16.827   8.979  1.00 42.25           H  
ATOM   4381  HG3 LYS A 288     -50.037  16.774   7.740  1.00 42.25           H  
ATOM   4382  CD  LYS A 288     -50.684  17.516   9.664  1.00 42.25           C  
ATOM   4383  HD2 LYS A 288     -51.739  17.345   9.449  1.00 42.25           H  
ATOM   4384  HD3 LYS A 288     -50.483  17.297  10.713  1.00 42.25           H  
ATOM   4385  CE  LYS A 288     -50.303  18.969   9.361  1.00 42.25           C  
ATOM   4386  HE2 LYS A 288     -50.586  19.202   8.335  1.00 42.25           H  
ATOM   4387  HE3 LYS A 288     -49.217  19.050   9.422  1.00 42.25           H  
ATOM   4388  NZ  LYS A 288     -50.920  19.925  10.312  1.00 42.25           N  
ATOM   4389  HZ1 LYS A 288     -51.928  19.878  10.283  1.00 42.25           H  
ATOM   4390  HZ2 LYS A 288     -50.617  20.863  10.090  1.00 42.25           H  
ATOM   4391  HZ3 LYS A 288     -50.592  19.725  11.246  1.00 42.25           H  
ATOM   4392  N   ILE A 289     -47.679  12.331   9.243  1.00 49.63           N  
ATOM   4393  H   ILE A 289     -46.892  12.886   8.937  1.00 49.63           H  
ATOM   4394  CA  ILE A 289     -47.440  11.203  10.140  1.00 49.63           C  
ATOM   4395  HA  ILE A 289     -47.973  10.332   9.760  1.00 49.63           H  
ATOM   4396  C   ILE A 289     -48.007  11.647  11.493  1.00 49.63           C  
ATOM   4397  CB  ILE A 289     -45.934  10.861  10.247  1.00 49.63           C  
ATOM   4398  HB  ILE A 289     -45.411  11.697  10.711  1.00 49.63           H  
ATOM   4399  O   ILE A 289     -47.579  12.690  11.989  1.00 49.63           O  
ATOM   4400  CG1 ILE A 289     -45.327  10.646   8.841  1.00 49.63           C  
ATOM   4401 HG12 ILE A 289     -45.375  11.588   8.295  1.00 49.63           H  
ATOM   4402 HG13 ILE A 289     -45.924   9.916   8.294  1.00 49.63           H  
ATOM   4403  CG2 ILE A 289     -45.767   9.625  11.151  1.00 49.63           C  
ATOM   4404 HG21 ILE A 289     -46.325   8.789  10.731  1.00 49.63           H  
ATOM   4405 HG22 ILE A 289     -44.714   9.364  11.247  1.00 49.63           H  
ATOM   4406 HG23 ILE A 289     -46.134   9.843  12.154  1.00 49.63           H  
ATOM   4407  CD1 ILE A 289     -43.858  10.208   8.822  1.00 49.63           C  
ATOM   4408 HD11 ILE A 289     -43.761   9.188   9.193  1.00 49.63           H  
ATOM   4409 HD12 ILE A 289     -43.488  10.238   7.798  1.00 49.63           H  
ATOM   4410 HD13 ILE A 289     -43.261  10.884   9.434  1.00 49.63           H  
ATOM   4411  N   PRO A 290     -48.985  10.944  12.096  1.00 48.09           N  
ATOM   4412  CA  PRO A 290     -49.411  11.294  13.439  1.00 48.09           C  
ATOM   4413  HA  PRO A 290     -49.861  12.286  13.419  1.00 48.09           H  
ATOM   4414  C   PRO A 290     -48.155  11.234  14.310  1.00 48.09           C  
ATOM   4415  CB  PRO A 290     -50.452  10.253  13.864  1.00 48.09           C  
ATOM   4416  HB2 PRO A 290     -50.016   9.524  14.548  1.00 48.09           H  
ATOM   4417  HB3 PRO A 290     -51.317  10.726  14.329  1.00 48.09           H  
ATOM   4418  O   PRO A 290     -47.498  10.193  14.311  1.00 48.09           O  
ATOM   4419  CG  PRO A 290     -50.839   9.553  12.562  1.00 48.09           C  
ATOM   4420  HG2 PRO A 290     -51.063   8.498  12.723  1.00 48.09           H  
ATOM   4421  HG3 PRO A 290     -51.700  10.058  12.125  1.00 48.09           H  
ATOM   4422  CD  PRO A 290     -49.636   9.735  11.640  1.00 48.09           C  
ATOM   4423  HD2 PRO A 290     -49.966   9.823  10.605  1.00 48.09           H  
ATOM   4424  HD3 PRO A 290     -48.950   8.894  11.749  1.00 48.09           H  
ATOM   4425  N   PRO A 291     -47.781  12.294  15.032  1.00 46.79           N  
ATOM   4426  CA  PRO A 291     -46.499  12.307  15.730  1.00 46.79           C  
ATOM   4427  HA  PRO A 291     -45.714  12.096  15.004  1.00 46.79           H  
ATOM   4428  C   PRO A 291     -46.385  11.203  16.814  1.00 46.79           C  
ATOM   4429  CB  PRO A 291     -46.330  13.768  16.159  1.00 46.79           C  
ATOM   4430  HB2 PRO A 291     -45.803  13.879  17.107  1.00 46.79           H  
ATOM   4431  HB3 PRO A 291     -45.743  14.276  15.395  1.00 46.79           H  
ATOM   4432  O   PRO A 291     -45.286  10.760  17.131  1.00 46.79           O  
ATOM   4433  CG  PRO A 291     -47.743  14.366  16.141  1.00 46.79           C  
ATOM   4434  HG2 PRO A 291     -48.294  14.123  17.049  1.00 46.79           H  
ATOM   4435  HG3 PRO A 291     -47.731  15.441  15.961  1.00 46.79           H  
ATOM   4436  CD  PRO A 291     -48.403  13.605  15.010  1.00 46.79           C  
ATOM   4437  HD2 PRO A 291     -49.479  13.548  15.176  1.00 46.79           H  
ATOM   4438  HD3 PRO A 291     -48.187  14.100  14.063  1.00 46.79           H  
ATOM   4439  N   GLY A 292     -47.510  10.617  17.255  1.00 47.24           N  
ATOM   4440  H   GLY A 292     -48.388  11.029  16.974  1.00 47.24           H  
ATOM   4441  CA  GLY A 292     -47.548   9.397  18.078  1.00 47.24           C  
ATOM   4442  HA2 GLY A 292     -46.835   9.505  18.895  1.00 47.24           H  
ATOM   4443  HA3 GLY A 292     -48.541   9.308  18.519  1.00 47.24           H  
ATOM   4444  C   GLY A 292     -47.242   8.073  17.351  1.00 47.24           C  
ATOM   4445  O   GLY A 292     -46.897   7.095  18.004  1.00 47.24           O  
ATOM   4446  N   ALA A 293     -47.320   8.012  16.018  1.00 49.02           N  
ATOM   4447  H   ALA A 293     -47.505   8.864  15.508  1.00 49.02           H  
ATOM   4448  CA  ALA A 293     -47.134   6.782  15.236  1.00 49.02           C  
ATOM   4449  HA  ALA A 293     -47.699   5.985  15.719  1.00 49.02           H  
ATOM   4450  C   ALA A 293     -45.669   6.313  15.169  1.00 49.02           C  
ATOM   4451  CB  ALA A 293     -47.716   7.006  13.832  1.00 49.02           C  
ATOM   4452  HB1 ALA A 293     -47.109   7.728  13.286  1.00 49.02           H  
ATOM   4453  HB2 ALA A 293     -47.730   6.062  13.286  1.00 49.02           H  
ATOM   4454  HB3 ALA A 293     -48.738   7.377  13.907  1.00 49.02           H  
ATOM   4455  O   ALA A 293     -45.409   5.155  14.840  1.00 49.02           O  
ATOM   4456  N   VAL A 294     -44.711   7.196  15.467  1.00 62.61           N  
ATOM   4457  H   VAL A 294     -44.994   8.130  15.726  1.00 62.61           H  
ATOM   4458  CA  VAL A 294     -43.270   6.887  15.478  1.00 62.61           C  
ATOM   4459  HA  VAL A 294     -43.025   6.316  14.582  1.00 62.61           H  
ATOM   4460  C   VAL A 294     -42.886   6.011  16.681  1.00 62.61           C  
ATOM   4461  CB  VAL A 294     -42.451   8.199  15.448  1.00 62.61           C  
ATOM   4462  HB  VAL A 294     -42.656   8.768  16.355  1.00 62.61           H  
ATOM   4463  O   VAL A 294     -41.912   5.262  16.611  1.00 62.61           O  
ATOM   4464  CG1 VAL A 294     -40.939   7.949  15.359  1.00 62.61           C  
ATOM   4465 HG11 VAL A 294     -40.585   7.464  16.269  1.00 62.61           H  
ATOM   4466 HG12 VAL A 294     -40.413   8.899  15.266  1.00 62.61           H  
ATOM   4467 HG13 VAL A 294     -40.709   7.320  14.499  1.00 62.61           H  
ATOM   4468  CG2 VAL A 294     -42.836   9.061  14.234  1.00 62.61           C  
ATOM   4469 HG21 VAL A 294     -42.222   9.961  14.211  1.00 62.61           H  
ATOM   4470 HG22 VAL A 294     -42.686   8.505  13.308  1.00 62.61           H  
ATOM   4471 HG23 VAL A 294     -43.876   9.382  14.303  1.00 62.61           H  
ATOM   4472  N   TYR A 295     -43.665   6.057  17.764  1.00 73.89           N  
ATOM   4473  H   TYR A 295     -44.510   6.609  17.733  1.00 73.89           H  
ATOM   4474  CA  TYR A 295     -43.354   5.382  19.023  1.00 73.89           C  
ATOM   4475  HA  TYR A 295     -42.272   5.269  19.088  1.00 73.89           H  
ATOM   4476  C   TYR A 295     -43.953   3.971  19.093  1.00 73.89           C  
ATOM   4477  CB  TYR A 295     -43.770   6.279  20.193  1.00 73.89           C  
ATOM   4478  HB2 TYR A 295     -43.525   5.776  21.128  1.00 73.89           H  
ATOM   4479  HB3 TYR A 295     -44.851   6.421  20.168  1.00 73.89           H  
ATOM   4480  O   TYR A 295     -45.032   3.694  18.573  1.00 73.89           O  
ATOM   4481  CG  TYR A 295     -43.076   7.631  20.170  1.00 73.89           C  
ATOM   4482  CD1 TYR A 295     -41.715   7.735  20.518  1.00 73.89           C  
ATOM   4483  HD1 TYR A 295     -41.170   6.851  20.812  1.00 73.89           H  
ATOM   4484  CD2 TYR A 295     -43.765   8.772  19.721  1.00 73.89           C  
ATOM   4485  HD2 TYR A 295     -44.792   8.696  19.397  1.00 73.89           H  
ATOM   4486  CE1 TYR A 295     -41.055   8.979  20.473  1.00 73.89           C  
ATOM   4487  HE1 TYR A 295     -40.015   9.052  20.755  1.00 73.89           H  
ATOM   4488  CE2 TYR A 295     -43.096  10.007  19.633  1.00 73.89           C  
ATOM   4489  HE2 TYR A 295     -43.594  10.861  19.198  1.00 73.89           H  
ATOM   4490  OH  TYR A 295     -41.124  11.331  19.991  1.00 73.89           O  
ATOM   4491  HH  TYR A 295     -40.179  11.251  20.141  1.00 73.89           H  
ATOM   4492  CZ  TYR A 295     -41.751  10.125  20.037  1.00 73.89           C  
ATOM   4493  N   SER A 296     -43.225   3.058  19.738  1.00 74.31           N  
ATOM   4494  H   SER A 296     -42.442   3.394  20.280  1.00 74.31           H  
ATOM   4495  CA  SER A 296     -43.622   1.658  19.936  1.00 74.31           C  
ATOM   4496  HA  SER A 296     -44.293   1.348  19.135  1.00 74.31           H  
ATOM   4497  C   SER A 296     -44.350   1.424  21.263  1.00 74.31           C  
ATOM   4498  CB  SER A 296     -42.375   0.774  19.900  1.00 74.31           C  
ATOM   4499  HB2 SER A 296     -42.654  -0.259  20.106  1.00 74.31           H  
ATOM   4500  HB3 SER A 296     -41.677   1.111  20.667  1.00 74.31           H  
ATOM   4501  O   SER A 296     -44.993   0.386  21.436  1.00 74.31           O  
ATOM   4502  OG  SER A 296     -41.752   0.842  18.631  1.00 74.31           O  
ATOM   4503  HG  SER A 296     -41.720   1.769  18.386  1.00 74.31           H  
ATOM   4504  N   ASP A 297     -44.225   2.349  22.214  1.00 82.91           N  
ATOM   4505  H   ASP A 297     -43.585   3.113  22.052  1.00 82.91           H  
ATOM   4506  CA  ASP A 297     -44.823   2.243  23.538  1.00 82.91           C  
ATOM   4507  HA  ASP A 297     -44.576   1.255  23.926  1.00 82.91           H  
ATOM   4508  C   ASP A 297     -46.355   2.435  23.515  1.00 82.91           C  
ATOM   4509  CB  ASP A 297     -44.155   3.236  24.488  1.00 82.91           C  
ATOM   4510  HB2 ASP A 297     -44.199   4.238  24.060  1.00 82.91           H  
ATOM   4511  HB3 ASP A 297     -43.113   2.944  24.619  1.00 82.91           H  
ATOM   4512  O   ASP A 297     -46.844   3.479  23.072  1.00 82.91           O  
ATOM   4513  CG  ASP A 297     -44.838   3.227  25.850  1.00 82.91           C  
ATOM   4514  OD1 ASP A 297     -44.917   2.146  26.473  1.00 82.91           O  
ATOM   4515  OD2 ASP A 297     -45.338   4.287  26.272  1.00 82.91           O  
ATOM   4516  N   PRO A 298     -47.138   1.482  24.062  1.00 82.85           N  
ATOM   4517  CA  PRO A 298     -48.593   1.596  24.135  1.00 82.85           C  
ATOM   4518  HA  PRO A 298     -48.990   1.625  23.120  1.00 82.85           H  
ATOM   4519  C   PRO A 298     -49.101   2.829  24.890  1.00 82.85           C  
ATOM   4520  CB  PRO A 298     -49.068   0.316  24.830  1.00 82.85           C  
ATOM   4521  HB2 PRO A 298     -49.107   0.466  25.909  1.00 82.85           H  
ATOM   4522  HB3 PRO A 298     -50.039  -0.006  24.456  1.00 82.85           H  
ATOM   4523  O   PRO A 298     -50.167   3.340  24.554  1.00 82.85           O  
ATOM   4524  CG  PRO A 298     -47.972  -0.694  24.506  1.00 82.85           C  
ATOM   4525  HG2 PRO A 298     -47.921  -1.492  25.247  1.00 82.85           H  
ATOM   4526  HG3 PRO A 298     -48.134  -1.102  23.508  1.00 82.85           H  
ATOM   4527  CD  PRO A 298     -46.714   0.163  24.508  1.00 82.85           C  
ATOM   4528  HD2 PRO A 298     -45.979  -0.277  23.833  1.00 82.85           H  
ATOM   4529  HD3 PRO A 298     -46.312   0.231  25.519  1.00 82.85           H  
ATOM   4530  N   TYR A 299     -48.375   3.314  25.906  1.00 88.54           N  
ATOM   4531  H   TYR A 299     -47.452   2.943  26.082  1.00 88.54           H  
ATOM   4532  CA  TYR A 299     -48.794   4.512  26.635  1.00 88.54           C  
ATOM   4533  HA  TYR A 299     -49.854   4.415  26.868  1.00 88.54           H  
ATOM   4534  C   TYR A 299     -48.677   5.759  25.750  1.00 88.54           C  
ATOM   4535  CB  TYR A 299     -48.054   4.622  27.981  1.00 88.54           C  
ATOM   4536  HB2 TYR A 299     -47.011   4.320  27.885  1.00 88.54           H  
ATOM   4537  HB3 TYR A 299     -48.508   3.910  28.671  1.00 88.54           H  
ATOM   4538  O   TYR A 299     -49.626   6.544  25.702  1.00 88.54           O  
ATOM   4539  CG  TYR A 299     -48.087   6.002  28.606  1.00 88.54           C  
ATOM   4540  CD1 TYR A 299     -47.182   6.991  28.176  1.00 88.54           C  
ATOM   4541  HD1 TYR A 299     -46.450   6.749  27.419  1.00 88.54           H  
ATOM   4542  CD2 TYR A 299     -49.048   6.306  29.587  1.00 88.54           C  
ATOM   4543  HD2 TYR A 299     -49.755   5.556  29.911  1.00 88.54           H  
ATOM   4544  CE1 TYR A 299     -47.262   8.297  28.691  1.00 88.54           C  
ATOM   4545  HE1 TYR A 299     -46.599   9.067  28.323  1.00 88.54           H  
ATOM   4546  CE2 TYR A 299     -49.107   7.602  30.134  1.00 88.54           C  
ATOM   4547  HE2 TYR A 299     -49.851   7.859  30.873  1.00 88.54           H  
ATOM   4548  OH  TYR A 299     -48.292   9.856  30.181  1.00 88.54           O  
ATOM   4549  HH  TYR A 299     -47.862  10.490  29.603  1.00 88.54           H  
ATOM   4550  CZ  TYR A 299     -48.222   8.600  29.678  1.00 88.54           C  
ATOM   4551  N   LEU A 300     -47.584   5.918  24.996  1.00 86.19           N  
ATOM   4552  H   LEU A 300     -46.823   5.263  25.106  1.00 86.19           H  
ATOM   4553  CA  LEU A 300     -47.438   7.030  24.051  1.00 86.19           C  
ATOM   4554  HA  LEU A 300     -47.622   7.964  24.582  1.00 86.19           H  
ATOM   4555  C   LEU A 300     -48.470   6.983  22.927  1.00 86.19           C  
ATOM   4556  CB  LEU A 300     -46.022   7.061  23.464  1.00 86.19           C  
ATOM   4557  HB2 LEU A 300     -45.991   7.781  22.646  1.00 86.19           H  
ATOM   4558  HB3 LEU A 300     -45.792   6.078  23.053  1.00 86.19           H  
ATOM   4559  O   LEU A 300     -48.999   8.029  22.576  1.00 86.19           O  
ATOM   4560  CG  LEU A 300     -44.957   7.452  24.492  1.00 86.19           C  
ATOM   4561  HG  LEU A 300     -45.025   6.780  25.348  1.00 86.19           H  
ATOM   4562  CD1 LEU A 300     -43.584   7.290  23.866  1.00 86.19           C  
ATOM   4563 HD11 LEU A 300     -42.833   7.409  24.647  1.00 86.19           H  
ATOM   4564 HD12 LEU A 300     -43.484   6.289  23.446  1.00 86.19           H  
ATOM   4565 HD13 LEU A 300     -43.427   8.030  23.082  1.00 86.19           H  
ATOM   4566  CD2 LEU A 300     -45.090   8.899  24.978  1.00 86.19           C  
ATOM   4567 HD21 LEU A 300     -46.011   9.032  25.544  1.00 86.19           H  
ATOM   4568 HD22 LEU A 300     -45.087   9.582  24.128  1.00 86.19           H  
ATOM   4569 HD23 LEU A 300     -44.254   9.146  25.633  1.00 86.19           H  
ATOM   4570  N   LEU A 301     -48.848   5.806  22.421  1.00 81.13           N  
ATOM   4571  H   LEU A 301     -48.352   4.975  22.709  1.00 81.13           H  
ATOM   4572  CA  LEU A 301     -49.890   5.709  21.384  1.00 81.13           C  
ATOM   4573  HA  LEU A 301     -49.548   6.247  20.500  1.00 81.13           H  
ATOM   4574  C   LEU A 301     -51.220   6.373  21.791  1.00 81.13           C  
ATOM   4575  CB  LEU A 301     -50.134   4.234  21.022  1.00 81.13           C  
ATOM   4576  HB2 LEU A 301     -51.030   4.175  20.403  1.00 81.13           H  
ATOM   4577  HB3 LEU A 301     -50.334   3.679  21.939  1.00 81.13           H  
ATOM   4578  O   LEU A 301     -51.939   6.871  20.927  1.00 81.13           O  
ATOM   4579  CG  LEU A 301     -48.985   3.552  20.259  1.00 81.13           C  
ATOM   4580  HG  LEU A 301     -48.064   3.615  20.840  1.00 81.13           H  
ATOM   4581  CD1 LEU A 301     -49.328   2.075  20.045  1.00 81.13           C  
ATOM   4582 HD11 LEU A 301     -49.518   1.595  21.005  1.00 81.13           H  
ATOM   4583 HD12 LEU A 301     -48.485   1.578  19.565  1.00 81.13           H  
ATOM   4584 HD13 LEU A 301     -50.213   1.986  19.415  1.00 81.13           H  
ATOM   4585  CD2 LEU A 301     -48.744   4.175  18.884  1.00 81.13           C  
ATOM   4586 HD21 LEU A 301     -49.659   4.166  18.291  1.00 81.13           H  
ATOM   4587 HD22 LEU A 301     -47.959   3.624  18.365  1.00 81.13           H  
ATOM   4588 HD23 LEU A 301     -48.392   5.200  18.998  1.00 81.13           H  
ATOM   4589  N   HIS A 302     -51.537   6.403  23.089  1.00 80.88           N  
ATOM   4590  H   HIS A 302     -50.901   5.960  23.737  1.00 80.88           H  
ATOM   4591  CA  HIS A 302     -52.752   7.030  23.616  1.00 80.88           C  
ATOM   4592  HA  HIS A 302     -53.464   7.175  22.804  1.00 80.88           H  
ATOM   4593  C   HIS A 302     -52.535   8.414  24.235  1.00 80.88           C  
ATOM   4594  CB  HIS A 302     -53.390   6.080  24.635  1.00 80.88           C  
ATOM   4595  HB2 HIS A 302     -52.657   5.819  25.398  1.00 80.88           H  
ATOM   4596  HB3 HIS A 302     -54.221   6.589  25.123  1.00 80.88           H  
ATOM   4597  O   HIS A 302     -53.479   9.197  24.285  1.00 80.88           O  
ATOM   4598  CG  HIS A 302     -53.920   4.828  23.992  1.00 80.88           C  
ATOM   4599  CD2 HIS A 302     -53.466   3.550  24.171  1.00 80.88           C  
ATOM   4600  HD2 HIS A 302     -52.657   3.250  24.820  1.00 80.88           H  
ATOM   4601  ND1 HIS A 302     -54.941   4.772  23.073  1.00 80.88           N  
ATOM   4602  HD1 HIS A 302     -55.441   5.567  22.701  1.00 80.88           H  
ATOM   4603  CE1 HIS A 302     -55.103   3.491  22.711  1.00 80.88           C  
ATOM   4604  HE1 HIS A 302     -55.824   3.138  21.988  1.00 80.88           H  
ATOM   4605  NE2 HIS A 302     -54.232   2.703  23.360  1.00 80.88           N  
ATOM   4606  N   ASN A 303     -51.328   8.714  24.714  1.00 86.72           N  
ATOM   4607  H   ASN A 303     -50.600   8.017  24.649  1.00 86.72           H  
ATOM   4608  CA  ASN A 303     -51.052   9.924  25.492  1.00 86.72           C  
ATOM   4609  HA  ASN A 303     -51.971  10.500  25.600  1.00 86.72           H  
ATOM   4610  C   ASN A 303     -50.067  10.875  24.808  1.00 86.72           C  
ATOM   4611  CB  ASN A 303     -50.597   9.538  26.910  1.00 86.72           C  
ATOM   4612  HB2 ASN A 303     -49.668   8.970  26.862  1.00 86.72           H  
ATOM   4613  HB3 ASN A 303     -50.411  10.443  27.489  1.00 86.72           H  
ATOM   4614  O   ASN A 303     -49.672  11.845  25.436  1.00 86.72           O  
ATOM   4615  CG  ASN A 303     -51.651   8.743  27.652  1.00 86.72           C  
ATOM   4616  ND2 ASN A 303     -51.540   7.437  27.663  1.00 86.72           N  
ATOM   4617 HD21 ASN A 303     -50.792   7.012  27.134  1.00 86.72           H  
ATOM   4618 HD22 ASN A 303     -52.275   6.932  28.138  1.00 86.72           H  
ATOM   4619  OD1 ASN A 303     -52.599   9.268  28.204  1.00 86.72           O  
ATOM   4620  N   PHE A 304     -49.641  10.607  23.570  1.00 84.31           N  
ATOM   4621  H   PHE A 304     -49.958   9.759  23.123  1.00 84.31           H  
ATOM   4622  CA  PHE A 304     -48.619  11.388  22.872  1.00 84.31           C  
ATOM   4623  HA  PHE A 304     -47.675  11.252  23.400  1.00 84.31           H  
ATOM   4624  C   PHE A 304     -48.926  12.894  22.848  1.00 84.31           C  
ATOM   4625  CB  PHE A 304     -48.441  10.867  21.436  1.00 84.31           C  
ATOM   4626  HB2 PHE A 304     -48.032   9.857  21.450  1.00 84.31           H  
ATOM   4627  HB3 PHE A 304     -49.405  10.848  20.928  1.00 84.31           H  
ATOM   4628  O   PHE A 304     -50.018  13.316  22.461  1.00 84.31           O  
ATOM   4629  CG  PHE A 304     -47.473  11.714  20.657  1.00 84.31           C  
ATOM   4630  CD1 PHE A 304     -47.950  12.767  19.859  1.00 84.31           C  
ATOM   4631  HD1 PHE A 304     -49.012  12.922  19.739  1.00 84.31           H  
ATOM   4632  CD2 PHE A 304     -46.095  11.567  20.894  1.00 84.31           C  
ATOM   4633  HD2 PHE A 304     -45.732  10.784  21.543  1.00 84.31           H  
ATOM   4634  CE1 PHE A 304     -47.037  13.695  19.344  1.00 84.31           C  
ATOM   4635  HE1 PHE A 304     -47.389  14.586  18.844  1.00 84.31           H  
ATOM   4636  CE2 PHE A 304     -45.191  12.490  20.354  1.00 84.31           C  
ATOM   4637  HE2 PHE A 304     -44.141  12.429  20.598  1.00 84.31           H  
ATOM   4638  CZ  PHE A 304     -45.660  13.549  19.573  1.00 84.31           C  
ATOM   4639  HZ  PHE A 304     -44.961  14.287  19.209  1.00 84.31           H  
ATOM   4640  N   ILE A 305     -47.915  13.700  23.180  1.00 81.82           N  
ATOM   4641  H   ILE A 305     -47.043  13.285  23.474  1.00 81.82           H  
ATOM   4642  CA  ILE A 305     -47.987  15.162  23.157  1.00 81.82           C  
ATOM   4643  HA  ILE A 305     -48.989  15.450  22.838  1.00 81.82           H  
ATOM   4644  C   ILE A 305     -46.951  15.687  22.154  1.00 81.82           C  
ATOM   4645  CB  ILE A 305     -47.810  15.755  24.570  1.00 81.82           C  
ATOM   4646  HB  ILE A 305     -46.807  15.526  24.931  1.00 81.82           H  
ATOM   4647  O   ILE A 305     -45.759  15.410  22.325  1.00 81.82           O  
ATOM   4648  CG1 ILE A 305     -48.843  15.092  25.509  1.00 81.82           C  
ATOM   4649 HG12 ILE A 305     -48.631  14.024  25.554  1.00 81.82           H  
ATOM   4650 HG13 ILE A 305     -49.850  15.233  25.117  1.00 81.82           H  
ATOM   4651  CG2 ILE A 305     -47.991  17.286  24.541  1.00 81.82           C  
ATOM   4652 HG21 ILE A 305     -47.778  17.704  25.525  1.00 81.82           H  
ATOM   4653 HG22 ILE A 305     -47.278  17.738  23.851  1.00 81.82           H  
ATOM   4654 HG23 ILE A 305     -49.009  17.541  24.248  1.00 81.82           H  
ATOM   4655  CD1 ILE A 305     -48.800  15.559  26.951  1.00 81.82           C  
ATOM   4656 HD11 ILE A 305     -49.463  14.939  27.554  1.00 81.82           H  
ATOM   4657 HD12 ILE A 305     -49.143  16.592  27.002  1.00 81.82           H  
ATOM   4658 HD13 ILE A 305     -47.780  15.456  27.322  1.00 81.82           H  
ATOM   4659  N   PRO A 306     -47.379  16.437  21.116  1.00 78.54           N  
ATOM   4660  CA  PRO A 306     -46.466  17.097  20.185  1.00 78.54           C  
ATOM   4661  HA  PRO A 306     -45.935  16.339  19.608  1.00 78.54           H  
ATOM   4662  C   PRO A 306     -45.444  17.970  20.917  1.00 78.54           C  
ATOM   4663  CB  PRO A 306     -47.343  17.927  19.243  1.00 78.54           C  
ATOM   4664  HB2 PRO A 306     -47.432  18.946  19.621  1.00 78.54           H  
ATOM   4665  HB3 PRO A 306     -46.945  17.938  18.228  1.00 78.54           H  
ATOM   4666  O   PRO A 306     -45.730  18.481  21.995  1.00 78.54           O  
ATOM   4667  CG  PRO A 306     -48.707  17.244  19.313  1.00 78.54           C  
ATOM   4668  HG2 PRO A 306     -49.518  17.945  19.117  1.00 78.54           H  
ATOM   4669  HG3 PRO A 306     -48.741  16.416  18.605  1.00 78.54           H  
ATOM   4670  CD  PRO A 306     -48.759  16.708  20.741  1.00 78.54           C  
ATOM   4671  HD2 PRO A 306     -49.169  17.467  21.406  1.00 78.54           H  
ATOM   4672  HD3 PRO A 306     -49.367  15.803  20.770  1.00 78.54           H  
ATOM   4673  N   ASP A 307     -44.262  18.131  20.329  1.00 81.12           N  
ATOM   4674  H   ASP A 307     -44.168  17.817  19.373  1.00 81.12           H  
ATOM   4675  CA  ASP A 307     -43.167  18.978  20.829  1.00 81.12           C  
ATOM   4676  HA  ASP A 307     -42.360  18.875  20.104  1.00 81.12           H  
ATOM   4677  C   ASP A 307     -42.509  18.548  22.153  1.00 81.12           C  
ATOM   4678  CB  ASP A 307     -43.577  20.459  20.767  1.00 81.12           C  
ATOM   4679  HB2 ASP A 307     -42.704  21.078  20.977  1.00 81.12           H  
ATOM   4680  HB3 ASP A 307     -44.336  20.667  21.521  1.00 81.12           H  
ATOM   4681  O   ASP A 307     -41.461  19.067  22.519  1.00 81.12           O  
ATOM   4682  CG  ASP A 307     -44.113  20.809  19.377  1.00 81.12           C  
ATOM   4683  OD1 ASP A 307     -43.431  20.399  18.407  1.00 81.12           O  
ATOM   4684  OD2 ASP A 307     -45.231  21.371  19.285  1.00 81.12           O  
ATOM   4685  N   CYS A 308     -43.005  17.499  22.813  1.00 85.40           N  
ATOM   4686  H   CYS A 308     -43.923  17.176  22.543  1.00 85.40           H  
ATOM   4687  CA  CYS A 308     -42.387  16.912  24.007  1.00 85.40           C  
ATOM   4688  HA  CYS A 308     -41.782  17.679  24.490  1.00 85.40           H  
ATOM   4689  C   CYS A 308     -41.435  15.747  23.662  1.00 85.40           C  
ATOM   4690  CB  CYS A 308     -43.488  16.511  24.998  1.00 85.40           C  
ATOM   4691  HB2 CYS A 308     -43.031  16.113  25.903  1.00 85.40           H  
ATOM   4692  HB3 CYS A 308     -44.126  15.746  24.555  1.00 85.40           H  
ATOM   4693  O   CYS A 308     -41.522  14.660  24.248  1.00 85.40           O  
ATOM   4694  SG  CYS A 308     -44.501  17.949  25.439  1.00 85.40           S  
ATOM   4695  HG  CYS A 308     -43.547  18.883  25.396  1.00 85.40           H  
ATOM   4696  N   CYS A 309     -40.552  15.924  22.673  1.00 85.54           N  
ATOM   4697  H   CYS A 309     -40.478  16.845  22.266  1.00 85.54           H  
ATOM   4698  CA  CYS A 309     -39.789  14.824  22.067  1.00 85.54           C  
ATOM   4699  HA  CYS A 309     -40.500  14.071  21.726  1.00 85.54           H  
ATOM   4700  C   CYS A 309     -38.848  14.102  23.046  1.00 85.54           C  
ATOM   4701  CB  CYS A 309     -39.052  15.341  20.826  1.00 85.54           C  
ATOM   4702  HB2 CYS A 309     -38.502  14.524  20.358  1.00 85.54           H  
ATOM   4703  HB3 CYS A 309     -39.790  15.712  20.115  1.00 85.54           H  
ATOM   4704  O   CYS A 309     -38.783  12.876  23.024  1.00 85.54           O  
ATOM   4705  SG  CYS A 309     -37.918  16.703  21.218  1.00 85.54           S  
ATOM   4706  HG  CYS A 309     -36.987  16.021  21.890  1.00 85.54           H  
ATOM   4707  N   TRP A 310     -38.182  14.822  23.954  1.00 90.17           N  
ATOM   4708  H   TRP A 310     -38.250  15.829  23.907  1.00 90.17           H  
ATOM   4709  CA  TRP A 310     -37.289  14.222  24.956  1.00 90.17           C  
ATOM   4710  HA  TRP A 310     -36.521  13.633  24.455  1.00 90.17           H  
ATOM   4711  C   TRP A 310     -38.004  13.257  25.891  1.00 90.17           C  
ATOM   4712  CB  TRP A 310     -36.610  15.329  25.760  1.00 90.17           C  
ATOM   4713  HB2 TRP A 310     -37.297  16.158  25.931  1.00 90.17           H  
ATOM   4714  HB3 TRP A 310     -36.327  14.933  26.736  1.00 90.17           H  
ATOM   4715  O   TRP A 310     -37.589  12.106  26.040  1.00 90.17           O  
ATOM   4716  CG  TRP A 310     -35.362  15.821  25.122  1.00 90.17           C  
ATOM   4717  CD1 TRP A 310     -35.136  17.063  24.640  1.00 90.17           C  
ATOM   4718  HD1 TRP A 310     -35.844  17.879  24.632  1.00 90.17           H  
ATOM   4719  CD2 TRP A 310     -34.102  15.096  24.986  1.00 90.17           C  
ATOM   4720  CE2 TRP A 310     -33.134  15.986  24.435  1.00 90.17           C  
ATOM   4721  CE3 TRP A 310     -33.663  13.807  25.370  1.00 90.17           C  
ATOM   4722  HE3 TRP A 310     -34.363  13.128  25.833  1.00 90.17           H  
ATOM   4723  NE1 TRP A 310     -33.824  17.158  24.224  1.00 90.17           N  
ATOM   4724  HE1 TRP A 310     -33.422  18.022  23.889  1.00 90.17           H  
ATOM   4725  CH2 TRP A 310     -31.399  14.312  24.614  1.00 90.17           C  
ATOM   4726  HH2 TRP A 310     -30.380  13.996  24.442  1.00 90.17           H  
ATOM   4727  CZ2 TRP A 310     -31.802  15.605  24.237  1.00 90.17           C  
ATOM   4728  HZ2 TRP A 310     -31.102  16.309  23.814  1.00 90.17           H  
ATOM   4729  CZ3 TRP A 310     -32.317  13.427  25.208  1.00 90.17           C  
ATOM   4730  HZ3 TRP A 310     -31.994  12.445  25.522  1.00 90.17           H  
ATOM   4731  N   LEU A 311     -39.110  13.711  26.478  1.00 91.78           N  
ATOM   4732  H   LEU A 311     -39.395  14.662  26.295  1.00 91.78           H  
ATOM   4733  CA  LEU A 311     -39.905  12.897  27.389  1.00 91.78           C  
ATOM   4734  HA  LEU A 311     -39.255  12.503  28.171  1.00 91.78           H  
ATOM   4735  C   LEU A 311     -40.495  11.695  26.650  1.00 91.78           C  
ATOM   4736  CB  LEU A 311     -40.998  13.763  28.033  1.00 91.78           C  
ATOM   4737  HB2 LEU A 311     -41.689  14.086  27.255  1.00 91.78           H  
ATOM   4738  HB3 LEU A 311     -41.546  13.141  28.742  1.00 91.78           H  
ATOM   4739  O   LEU A 311     -40.405  10.571  27.133  1.00 91.78           O  
ATOM   4740  CG  LEU A 311     -40.497  15.025  28.759  1.00 91.78           C  
ATOM   4741  HG  LEU A 311     -40.106  15.725  28.021  1.00 91.78           H  
ATOM   4742  CD1 LEU A 311     -41.674  15.681  29.474  1.00 91.78           C  
ATOM   4743 HD11 LEU A 311     -42.077  15.018  30.240  1.00 91.78           H  
ATOM   4744 HD12 LEU A 311     -42.450  15.930  28.751  1.00 91.78           H  
ATOM   4745 HD13 LEU A 311     -41.336  16.601  29.952  1.00 91.78           H  
ATOM   4746  CD2 LEU A 311     -39.402  14.733  29.779  1.00 91.78           C  
ATOM   4747 HD21 LEU A 311     -39.137  15.655  30.297  1.00 91.78           H  
ATOM   4748 HD22 LEU A 311     -38.504  14.358  29.289  1.00 91.78           H  
ATOM   4749 HD23 LEU A 311     -39.765  14.008  30.508  1.00 91.78           H  
ATOM   4750  N   SER A 312     -41.007  11.914  25.437  1.00 89.09           N  
ATOM   4751  H   SER A 312     -41.021  12.862  25.088  1.00 89.09           H  
ATOM   4752  CA  SER A 312     -41.552  10.849  24.590  1.00 89.09           C  
ATOM   4753  HA  SER A 312     -42.345  10.342  25.139  1.00 89.09           H  
ATOM   4754  C   SER A 312     -40.489   9.797  24.243  1.00 89.09           C  
ATOM   4755  CB  SER A 312     -42.169  11.442  23.320  1.00 89.09           C  
ATOM   4756  HB2 SER A 312     -42.695  10.657  22.778  1.00 89.09           H  
ATOM   4757  HB3 SER A 312     -41.385  11.850  22.682  1.00 89.09           H  
ATOM   4758  O   SER A 312     -40.735   8.605  24.390  1.00 89.09           O  
ATOM   4759  OG  SER A 312     -43.081  12.475  23.659  1.00 89.09           O  
ATOM   4760  HG  SER A 312     -42.585  13.293  23.742  1.00 89.09           H  
ATOM   4761  N   CYS A 313     -39.269  10.204  23.883  1.00 88.24           N  
ATOM   4762  H   CYS A 313     -39.103  11.191  23.745  1.00 88.24           H  
ATOM   4763  CA  CYS A 313     -38.167   9.281  23.598  1.00 88.24           C  
ATOM   4764  HA  CYS A 313     -38.502   8.543  22.869  1.00 88.24           H  
ATOM   4765  C   CYS A 313     -37.720   8.482  24.832  1.00 88.24           C  
ATOM   4766  CB  CYS A 313     -37.008  10.074  22.978  1.00 88.24           C  
ATOM   4767  HB2 CYS A 313     -36.848  11.004  23.525  1.00 88.24           H  
ATOM   4768  HB3 CYS A 313     -36.098   9.474  22.993  1.00 88.24           H  
ATOM   4769  O   CYS A 313     -37.449   7.287  24.722  1.00 88.24           O  
ATOM   4770  SG  CYS A 313     -37.454  10.414  21.252  1.00 88.24           S  
ATOM   4771  HG  CYS A 313     -36.541  11.333  20.926  1.00 88.24           H  
ATOM   4772  N   ILE A 314     -37.671   9.100  26.017  1.00 90.89           N  
ATOM   4773  H   ILE A 314     -37.884  10.087  26.053  1.00 90.89           H  
ATOM   4774  CA  ILE A 314     -37.339   8.399  27.270  1.00 90.89           C  
ATOM   4775  HA  ILE A 314     -36.423   7.828  27.117  1.00 90.89           H  
ATOM   4776  C   ILE A 314     -38.436   7.390  27.636  1.00 90.89           C  
ATOM   4777  CB  ILE A 314     -37.084   9.414  28.408  1.00 90.89           C  
ATOM   4778  HB  ILE A 314     -37.933  10.096  28.462  1.00 90.89           H  
ATOM   4779  O   ILE A 314     -38.129   6.243  27.974  1.00 90.89           O  
ATOM   4780  CG1 ILE A 314     -35.803  10.232  28.127  1.00 90.89           C  
ATOM   4781 HG12 ILE A 314     -34.928   9.602  28.291  1.00 90.89           H  
ATOM   4782 HG13 ILE A 314     -35.785  10.554  27.086  1.00 90.89           H  
ATOM   4783  CG2 ILE A 314     -36.948   8.692  29.763  1.00 90.89           C  
ATOM   4784 HG21 ILE A 314     -36.174   7.926  29.703  1.00 90.89           H  
ATOM   4785 HG22 ILE A 314     -36.691   9.400  30.551  1.00 90.89           H  
ATOM   4786 HG23 ILE A 314     -37.895   8.229  30.038  1.00 90.89           H  
ATOM   4787  CD1 ILE A 314     -35.675  11.490  28.995  1.00 90.89           C  
ATOM   4788 HD11 ILE A 314     -35.527  11.218  30.040  1.00 90.89           H  
ATOM   4789 HD12 ILE A 314     -36.571  12.103  28.898  1.00 90.89           H  
ATOM   4790 HD13 ILE A 314     -34.815  12.070  28.663  1.00 90.89           H  
ATOM   4791  N   ILE A 315     -39.707   7.793  27.540  1.00 91.10           N  
ATOM   4792  H   ILE A 315     -39.884   8.747  27.258  1.00 91.10           H  
ATOM   4793  CA  ILE A 315     -40.864   6.926  27.794  1.00 91.10           C  
ATOM   4794  HA  ILE A 315     -40.793   6.530  28.807  1.00 91.10           H  
ATOM   4795  C   ILE A 315     -40.836   5.729  26.841  1.00 91.10           C  
ATOM   4796  CB  ILE A 315     -42.176   7.737  27.682  1.00 91.10           C  
ATOM   4797  HB  ILE A 315     -42.161   8.293  26.744  1.00 91.10           H  
ATOM   4798  O   ILE A 315     -40.899   4.589  27.306  1.00 91.10           O  
ATOM   4799  CG1 ILE A 315     -42.303   8.729  28.858  1.00 91.10           C  
ATOM   4800 HG12 ILE A 315     -41.358   9.260  28.969  1.00 91.10           H  
ATOM   4801 HG13 ILE A 315     -42.475   8.186  29.787  1.00 91.10           H  
ATOM   4802  CG2 ILE A 315     -43.420   6.840  27.698  1.00 91.10           C  
ATOM   4803 HG21 ILE A 315     -43.521   6.384  28.683  1.00 91.10           H  
ATOM   4804 HG22 ILE A 315     -44.307   7.442  27.503  1.00 91.10           H  
ATOM   4805 HG23 ILE A 315     -43.374   6.067  26.931  1.00 91.10           H  
ATOM   4806  CD1 ILE A 315     -43.403   9.783  28.681  1.00 91.10           C  
ATOM   4807 HD11 ILE A 315     -43.295  10.280  27.718  1.00 91.10           H  
ATOM   4808 HD12 ILE A 315     -43.316  10.528  29.472  1.00 91.10           H  
ATOM   4809 HD13 ILE A 315     -44.388   9.321  28.750  1.00 91.10           H  
ATOM   4810  N   ASP A 316     -40.660   5.964  25.537  1.00 87.44           N  
ATOM   4811  H   ASP A 316     -40.624   6.919  25.210  1.00 87.44           H  
ATOM   4812  CA  ASP A 316     -40.612   4.894  24.541  1.00 87.44           C  
ATOM   4813  HA  ASP A 316     -41.546   4.335  24.602  1.00 87.44           H  
ATOM   4814  C   ASP A 316     -39.458   3.929  24.810  1.00 87.44           C  
ATOM   4815  CB  ASP A 316     -40.485   5.454  23.121  1.00 87.44           C  
ATOM   4816  HB2 ASP A 316     -39.509   5.919  22.987  1.00 87.44           H  
ATOM   4817  HB3 ASP A 316     -41.248   6.217  22.964  1.00 87.44           H  
ATOM   4818  O   ASP A 316     -39.659   2.713  24.861  1.00 87.44           O  
ATOM   4819  CG  ASP A 316     -40.685   4.326  22.103  1.00 87.44           C  
ATOM   4820  OD1 ASP A 316     -41.829   3.847  21.983  1.00 87.44           O  
ATOM   4821  OD2 ASP A 316     -39.701   3.877  21.473  1.00 87.44           O  
ATOM   4822  N   LEU A 317     -38.259   4.470  25.048  1.00 86.86           N  
ATOM   4823  H   LEU A 317     -38.171   5.474  24.981  1.00 86.86           H  
ATOM   4824  CA  LEU A 317     -37.062   3.689  25.333  1.00 86.86           C  
ATOM   4825  HA  LEU A 317     -36.870   3.048  24.472  1.00 86.86           H  
ATOM   4826  C   LEU A 317     -37.255   2.794  26.559  1.00 86.86           C  
ATOM   4827  CB  LEU A 317     -35.871   4.646  25.535  1.00 86.86           C  
ATOM   4828  HB2 LEU A 317     -36.120   5.336  26.342  1.00 86.86           H  
ATOM   4829  HB3 LEU A 317     -35.734   5.237  24.629  1.00 86.86           H  
ATOM   4830  O   LEU A 317     -36.885   1.625  26.516  1.00 86.86           O  
ATOM   4831  CG  LEU A 317     -34.542   3.951  25.885  1.00 86.86           C  
ATOM   4832  HG  LEU A 317     -34.675   3.318  26.762  1.00 86.86           H  
ATOM   4833  CD1 LEU A 317     -34.009   3.088  24.736  1.00 86.86           C  
ATOM   4834 HD11 LEU A 317     -34.732   2.311  24.485  1.00 86.86           H  
ATOM   4835 HD12 LEU A 317     -33.065   2.628  25.027  1.00 86.86           H  
ATOM   4836 HD13 LEU A 317     -33.829   3.717  23.864  1.00 86.86           H  
ATOM   4837  CD2 LEU A 317     -33.474   4.989  26.228  1.00 86.86           C  
ATOM   4838 HD21 LEU A 317     -33.809   5.586  27.077  1.00 86.86           H  
ATOM   4839 HD22 LEU A 317     -33.311   5.656  25.381  1.00 86.86           H  
ATOM   4840 HD23 LEU A 317     -32.540   4.498  26.499  1.00 86.86           H  
ATOM   4841  N   VAL A 318     -37.796   3.315  27.658  1.00 87.55           N  
ATOM   4842  H   VAL A 318     -38.089   4.281  27.633  1.00 87.55           H  
ATOM   4843  CA  VAL A 318     -37.854   2.586  28.933  1.00 87.55           C  
ATOM   4844  HA  VAL A 318     -36.968   1.957  29.022  1.00 87.55           H  
ATOM   4845  C   VAL A 318     -39.058   1.656  29.000  1.00 87.55           C  
ATOM   4846  CB  VAL A 318     -37.836   3.565  30.113  1.00 87.55           C  
ATOM   4847  HB  VAL A 318     -38.653   4.276  29.991  1.00 87.55           H  
ATOM   4848  O   VAL A 318     -38.901   0.478  29.336  1.00 87.55           O  
ATOM   4849  CG1 VAL A 318     -38.006   2.844  31.458  1.00 87.55           C  
ATOM   4850 HG11 VAL A 318     -37.263   2.052  31.557  1.00 87.55           H  
ATOM   4851 HG12 VAL A 318     -37.879   3.559  32.270  1.00 87.55           H  
ATOM   4852 HG13 VAL A 318     -39.007   2.421  31.536  1.00 87.55           H  
ATOM   4853  CG2 VAL A 318     -36.497   4.313  30.153  1.00 87.55           C  
ATOM   4854 HG21 VAL A 318     -36.339   4.869  29.229  1.00 87.55           H  
ATOM   4855 HG22 VAL A 318     -36.502   5.035  30.970  1.00 87.55           H  
ATOM   4856 HG23 VAL A 318     -35.674   3.613  30.292  1.00 87.55           H  
ATOM   4857  N   ASN A 319     -40.254   2.129  28.651  1.00 89.50           N  
ATOM   4858  H   ASN A 319     -40.336   3.079  28.319  1.00 89.50           H  
ATOM   4859  CA  ASN A 319     -41.470   1.321  28.748  1.00 89.50           C  
ATOM   4860  HA  ASN A 319     -41.543   0.893  29.747  1.00 89.50           H  
ATOM   4861  C   ASN A 319     -41.442   0.162  27.750  1.00 89.50           C  
ATOM   4862  CB  ASN A 319     -42.699   2.195  28.505  1.00 89.50           C  
ATOM   4863  HB2 ASN A 319     -43.572   1.544  28.451  1.00 89.50           H  
ATOM   4864  HB3 ASN A 319     -42.604   2.713  27.550  1.00 89.50           H  
ATOM   4865  O   ASN A 319     -41.703  -0.990  28.119  1.00 89.50           O  
ATOM   4866  CG  ASN A 319     -42.985   3.208  29.585  1.00 89.50           C  
ATOM   4867  ND2 ASN A 319     -43.988   4.019  29.372  1.00 89.50           N  
ATOM   4868 HD21 ASN A 319     -44.422   4.029  28.460  1.00 89.50           H  
ATOM   4869 HD22 ASN A 319     -44.142   4.783  30.014  1.00 89.50           H  
ATOM   4870  OD1 ASN A 319     -42.390   3.211  30.656  1.00 89.50           O  
ATOM   4871  N   THR A 320     -40.991   0.418  26.516  1.00 83.46           N  
ATOM   4872  H   THR A 320     -40.826   1.375  26.238  1.00 83.46           H  
ATOM   4873  CA  THR A 320     -40.787  -0.643  25.524  1.00 83.46           C  
ATOM   4874  HA  THR A 320     -41.721  -1.200  25.449  1.00 83.46           H  
ATOM   4875  C   THR A 320     -39.690  -1.615  25.967  1.00 83.46           C  
ATOM   4876  CB  THR A 320     -40.484  -0.082  24.124  1.00 83.46           C  
ATOM   4877  HB  THR A 320     -39.513   0.413  24.114  1.00 83.46           H  
ATOM   4878  O   THR A 320     -39.679  -2.768  25.550  1.00 83.46           O  
ATOM   4879  CG2 THR A 320     -40.500  -1.162  23.040  1.00 83.46           C  
ATOM   4880 HG21 THR A 320     -41.412  -1.753  23.116  1.00 83.46           H  
ATOM   4881 HG22 THR A 320     -39.623  -1.802  23.129  1.00 83.46           H  
ATOM   4882 HG23 THR A 320     -40.476  -0.683  22.061  1.00 83.46           H  
ATOM   4883  OG1 THR A 320     -41.491   0.817  23.759  1.00 83.46           O  
ATOM   4884  HG1 THR A 320     -41.132   1.707  23.783  1.00 83.46           H  
ATOM   4885  N   ARG A 321     -38.766  -1.260  26.859  1.00 79.32           N  
ATOM   4886  H   ARG A 321     -38.771  -0.313  27.212  1.00 79.32           H  
ATOM   4887  CA  ARG A 321     -37.767  -2.222  27.372  1.00 79.32           C  
ATOM   4888  HA  ARG A 321     -37.547  -2.964  26.604  1.00 79.32           H  
ATOM   4889  C   ARG A 321     -38.265  -3.034  28.541  1.00 79.32           C  
ATOM   4890  CB  ARG A 321     -36.490  -1.480  27.754  1.00 79.32           C  
ATOM   4891  HB2 ARG A 321     -35.821  -2.126  28.325  1.00 79.32           H  
ATOM   4892  HB3 ARG A 321     -36.741  -0.610  28.360  1.00 79.32           H  
ATOM   4893  O   ARG A 321     -38.005  -4.232  28.596  1.00 79.32           O  
ATOM   4894  CG  ARG A 321     -35.801  -1.017  26.486  1.00 79.32           C  
ATOM   4895  HG2 ARG A 321     -35.068  -0.242  26.708  1.00 79.32           H  
ATOM   4896  HG3 ARG A 321     -36.542  -0.607  25.799  1.00 79.32           H  
ATOM   4897  CD  ARG A 321     -35.088  -2.139  25.784  1.00 79.32           C  
ATOM   4898  HD2 ARG A 321     -35.704  -3.039  25.773  1.00 79.32           H  
ATOM   4899  HD3 ARG A 321     -34.144  -2.343  26.289  1.00 79.32           H  
ATOM   4900  NE  ARG A 321     -34.867  -1.665  24.435  1.00 79.32           N  
ATOM   4901  HE  ARG A 321     -35.081  -0.696  24.246  1.00 79.32           H  
ATOM   4902  NH1 ARG A 321     -34.392  -3.697  23.590  1.00 79.32           N  
ATOM   4903 HH11 ARG A 321     -34.366  -4.071  24.528  1.00 79.32           H  
ATOM   4904 HH12 ARG A 321     -33.917  -4.160  22.828  1.00 79.32           H  
ATOM   4905  NH2 ARG A 321     -34.636  -1.846  22.256  1.00 79.32           N  
ATOM   4906 HH21 ARG A 321     -34.373  -2.394  21.449  1.00 79.32           H  
ATOM   4907 HH22 ARG A 321     -34.983  -0.903  22.155  1.00 79.32           H  
ATOM   4908  CZ  ARG A 321     -34.628  -2.421  23.420  1.00 79.32           C  
ATOM   4909  N   CYS A 322     -38.997  -2.392  29.433  1.00 81.58           N  
ATOM   4910  H   CYS A 322     -39.113  -1.395  29.327  1.00 81.58           H  
ATOM   4911  CA  CYS A 322     -39.552  -3.033  30.610  1.00 81.58           C  
ATOM   4912  HA  CYS A 322     -38.809  -3.707  31.035  1.00 81.58           H  
ATOM   4913  C   CYS A 322     -40.784  -3.893  30.281  1.00 81.58           C  
ATOM   4914  CB  CYS A 322     -39.850  -1.939  31.640  1.00 81.58           C  
ATOM   4915  HB2 CYS A 322     -40.318  -2.393  32.513  1.00 81.58           H  
ATOM   4916  HB3 CYS A 322     -40.530  -1.196  31.221  1.00 81.58           H  
ATOM   4917  O   CYS A 322     -41.158  -4.736  31.089  1.00 81.58           O  
ATOM   4918  SG  CYS A 322     -38.295  -1.140  32.149  1.00 81.58           S  
ATOM   4919  HG  CYS A 322     -38.102  -0.426  31.037  1.00 81.58           H  
ATOM   4920  N   GLY A 323     -41.422  -3.686  29.120  1.00 80.18           N  
ATOM   4921  H   GLY A 323     -41.151  -2.879  28.576  1.00 80.18           H  
ATOM   4922  CA  GLY A 323     -42.641  -4.402  28.725  1.00 80.18           C  
ATOM   4923  HA2 GLY A 323     -42.490  -5.474  28.851  1.00 80.18           H  
ATOM   4924  HA3 GLY A 323     -42.849  -4.195  27.675  1.00 80.18           H  
ATOM   4925  C   GLY A 323     -43.881  -4.000  29.533  1.00 80.18           C  
ATOM   4926  O   GLY A 323     -44.894  -4.688  29.476  1.00 80.18           O  
ATOM   4927  N   ARG A 324     -43.791  -2.905  30.294  1.00 85.44           N  
ATOM   4928  H   ARG A 324     -42.946  -2.358  30.203  1.00 85.44           H  
ATOM   4929  CA  ARG A 324     -44.843  -2.320  31.132  1.00 85.44           C  
ATOM   4930  HA  ARG A 324     -45.806  -2.482  30.650  1.00 85.44           H  
ATOM   4931  C   ARG A 324     -44.617  -0.811  31.238  1.00 85.44           C  
ATOM   4932  CB  ARG A 324     -44.860  -2.998  32.520  1.00 85.44           C  
ATOM   4933  HB2 ARG A 324     -45.712  -2.616  33.083  1.00 85.44           H  
ATOM   4934  HB3 ARG A 324     -45.005  -4.069  32.380  1.00 85.44           H  
ATOM   4935  O   ARG A 324     -43.471  -0.368  31.149  1.00 85.44           O  
ATOM   4936  CG  ARG A 324     -43.581  -2.769  33.347  1.00 85.44           C  
ATOM   4937  HG2 ARG A 324     -42.711  -3.099  32.779  1.00 85.44           H  
ATOM   4938  HG3 ARG A 324     -43.483  -1.705  33.563  1.00 85.44           H
[truncated: 1,438,488 more chars]
