# Supplementary material for: Widespread Horizontal Gene Transfer Among Animal Viruses
Source: bioRxiv. 2024 Mar 26:2024.03.25.586562. Preprint. [Version 2] doi: 10.1101/2024.03.25.586562 (PMC11071296; doi:10.1101/2024.03.25.586562)
Supplement: Supplement 7 [file media-7.zip › File7_PDB/Mega182742_Pentonc.pdb]

ATOM      1  N   MET A   1       0.808 -29.408  29.846  1.00 40.91           N  
ATOM      2  H   MET A   1       1.554 -29.896  29.370  1.00 40.91           H  
ATOM      3  H2  MET A   1      -0.020 -29.985  29.872  1.00 40.91           H  
ATOM      4  H3  MET A   1       0.585 -28.571  29.328  1.00 40.91           H  
ATOM      5  CA  MET A   1       1.225 -29.016  31.211  1.00 40.91           C  
ATOM      6  HA  MET A   1       1.415 -29.916  31.796  1.00 40.91           H  
ATOM      7  C   MET A   1       0.054 -28.257  31.824  1.00 40.91           C  
ATOM      8  CB  MET A   1       2.525 -28.199  31.137  1.00 40.91           C  
ATOM      9  HB2 MET A   1       3.099 -28.551  30.280  1.00 40.91           H  
ATOM     10  HB3 MET A   1       2.300 -27.145  30.970  1.00 40.91           H  
ATOM     11  O   MET A   1      -0.463 -27.363  31.174  1.00 40.91           O  
ATOM     12  CG  MET A   1       3.432 -28.342  32.361  1.00 40.91           C  
ATOM     13  HG2 MET A   1       3.004 -27.794  33.201  1.00 40.91           H  
ATOM     14  HG3 MET A   1       3.516 -29.396  32.627  1.00 40.91           H  
ATOM     15  SD  MET A   1       5.091 -27.709  32.006  1.00 40.91           S  
ATOM     16  CE  MET A   1       5.962 -28.070  33.554  1.00 40.91           C  
ATOM     17  HE1 MET A   1       5.480 -27.545  34.379  1.00 40.91           H  
ATOM     18  HE2 MET A   1       6.995 -27.734  33.475  1.00 40.91           H  
ATOM     19  HE3 MET A   1       5.949 -29.143  33.745  1.00 40.91           H  
ATOM     20  N   ARG A   2      -0.468 -28.752  32.952  1.00 33.46           N  
ATOM     21  H   ARG A   2       0.101 -29.399  33.479  1.00 33.46           H  
ATOM     22  CA  ARG A   2      -1.751 -28.383  33.585  1.00 33.46           C  
ATOM     23  HA  ARG A   2      -2.579 -28.457  32.881  1.00 33.46           H  
ATOM     24  C   ARG A   2      -1.729 -26.969  34.168  1.00 33.46           C  
ATOM     25  CB  ARG A   2      -1.967 -29.313  34.801  1.00 33.46           C  
ATOM     26  HB2 ARG A   2      -1.080 -29.265  35.432  1.00 33.46           H  
ATOM     27  HB3 ARG A   2      -2.798 -28.923  35.388  1.00 33.46           H  
ATOM     28  O   ARG A   2      -0.780 -26.707  34.891  1.00 33.46           O  
ATOM     29  CG  ARG A   2      -2.274 -30.785  34.507  1.00 33.46           C  
ATOM     30  HG2 ARG A   2      -1.556 -31.188  33.792  1.00 33.46           H  
ATOM     31  HG3 ARG A   2      -3.279 -30.862  34.091  1.00 33.46           H  
ATOM     32  CD  ARG A   2      -2.182 -31.585  35.818  1.00 33.46           C  
ATOM     33  HD2 ARG A   2      -1.138 -31.620  36.130  1.00 33.46           H  
ATOM     34  HD3 ARG A   2      -2.754 -31.068  36.588  1.00 33.46           H  
ATOM     35  NE  ARG A   2      -2.719 -32.952  35.672  1.00 33.46           N  
ATOM     36  HE  ARG A   2      -3.405 -33.094  34.945  1.00 33.46           H  
ATOM     37  NH1 ARG A   2      -1.621 -33.937  37.445  1.00 33.46           N  
ATOM     38 HH11 ARG A   2      -1.462 -34.743  38.032  1.00 33.46           H  
ATOM     39 HH12 ARG A   2      -1.155 -33.065  37.653  1.00 33.46           H  
ATOM     40  NH2 ARG A   2      -3.089 -35.120  36.258  1.00 33.46           N  
ATOM     41 HH21 ARG A   2      -2.906 -35.910  36.860  1.00 33.46           H  
ATOM     42 HH22 ARG A   2      -3.770 -35.216  35.519  1.00 33.46           H  
ATOM     43  CZ  ARG A   2      -2.472 -33.990  36.456  1.00 33.46           C  
ATOM     44  N   ILE A   3      -2.822 -26.208  34.023  1.00 40.73           N  
ATOM     45  H   ILE A   3      -3.424 -26.396  33.235  1.00 40.73           H  
ATOM     46  CA  ILE A   3      -3.477 -25.476  35.129  1.00 40.73           C  
ATOM     47  HA  ILE A   3      -3.302 -26.030  36.051  1.00 40.73           H  
ATOM     48  C   ILE A   3      -4.996 -25.459  34.861  1.00 40.73           C  
ATOM     49  CB  ILE A   3      -2.935 -24.036  35.365  1.00 40.73           C  
ATOM     50  HB  ILE A   3      -3.155 -23.428  34.487  1.00 40.73           H  
ATOM     51  O   ILE A   3      -5.452 -24.868  33.889  1.00 40.73           O  
ATOM     52  CG1 ILE A   3      -1.406 -24.016  35.597  1.00 40.73           C  
ATOM     53 HG12 ILE A   3      -1.153 -24.728  36.383  1.00 40.73           H  
ATOM     54 HG13 ILE A   3      -0.924 -24.308  34.664  1.00 40.73           H  
ATOM     55  CG2 ILE A   3      -3.655 -23.415  36.581  1.00 40.73           C  
ATOM     56 HG21 ILE A   3      -4.734 -23.390  36.428  1.00 40.73           H  
ATOM     57 HG22 ILE A   3      -3.343 -22.380  36.719  1.00 40.73           H  
ATOM     58 HG23 ILE A   3      -3.434 -23.977  37.489  1.00 40.73           H  
ATOM     59  CD1 ILE A   3      -0.770 -22.677  35.971  1.00 40.73           C  
ATOM     60 HD11 ILE A   3      -1.072 -22.378  36.975  1.00 40.73           H  
ATOM     61 HD12 ILE A   3       0.315 -22.776  35.954  1.00 40.73           H  
ATOM     62 HD13 ILE A   3      -1.068 -21.912  35.254  1.00 40.73           H  
ATOM     63  N   ASN A   4      -5.756 -26.139  35.726  1.00 33.15           N  
ATOM     64  H   ASN A   4      -5.274 -26.541  36.517  1.00 33.15           H  
ATOM     65  CA  ASN A   4      -7.190 -25.930  35.944  1.00 33.15           C  
ATOM     66  HA  ASN A   4      -7.673 -25.538  35.049  1.00 33.15           H  
ATOM     67  C   ASN A   4      -7.325 -24.916  37.085  1.00 33.15           C  
ATOM     68  CB  ASN A   4      -7.860 -27.252  36.402  1.00 33.15           C  
ATOM     69  HB2 ASN A   4      -8.720 -27.006  37.025  1.00 33.15           H  
ATOM     70  HB3 ASN A   4      -7.167 -27.822  37.021  1.00 33.15           H  
ATOM     71  O   ASN A   4      -6.664 -25.096  38.106  1.00 33.15           O  
ATOM     72  CG  ASN A   4      -8.401 -28.137  35.296  1.00 33.15           C  
ATOM     73  ND2 ASN A   4      -8.674 -29.388  35.587  1.00 33.15           N  
ATOM     74 HD21 ASN A   4      -9.138 -29.898  34.849  1.00 33.15           H  
ATOM     75 HD22 ASN A   4      -8.635 -29.712  36.542  1.00 33.15           H  
ATOM     76  OD1 ASN A   4      -8.618 -27.731  34.175  1.00 33.15           O  
ATOM     77  N   HIS A   5      -8.234 -23.950  36.973  1.00 42.47           N  
ATOM     78  H   HIS A   5      -8.693 -23.794  36.087  1.00 42.47           H  
ATOM     79  CA  HIS A   5      -8.846 -23.336  38.149  1.00 42.47           C  
ATOM     80  HA  HIS A   5      -8.792 -24.068  38.954  1.00 42.47           H  
ATOM     81  C   HIS A   5     -10.333 -23.085  37.890  1.00 42.47           C  
ATOM     82  CB  HIS A   5      -8.085 -22.087  38.632  1.00 42.47           C  
ATOM     83  HB2 HIS A   5      -7.309 -21.819  37.914  1.00 42.47           H  
ATOM     84  HB3 HIS A   5      -8.771 -21.243  38.710  1.00 42.47           H  
ATOM     85  O   HIS A   5     -10.714 -22.290  37.036  1.00 42.47           O  
ATOM     86  CG  HIS A   5      -7.456 -22.307  39.990  1.00 42.47           C  
ATOM     87  CD2 HIS A   5      -6.138 -22.151  40.324  1.00 42.47           C  
ATOM     88  HD2 HIS A   5      -5.350 -21.829  39.659  1.00 42.47           H  
ATOM     89  ND1 HIS A   5      -8.109 -22.745  41.122  1.00 42.47           N  
ATOM     90  HD1 HIS A   5      -9.110 -22.754  41.257  1.00 42.47           H  
ATOM     91  CE1 HIS A   5      -7.199 -22.868  42.104  1.00 42.47           C  
ATOM     92  HE1 HIS A   5      -7.425 -23.131  43.127  1.00 42.47           H  
ATOM     93  NE2 HIS A   5      -5.982 -22.518  41.666  1.00 42.47           N  
ATOM     94  N   ASN A   6     -11.149 -23.836  38.631  1.00 37.40           N  
ATOM     95  H   ASN A   6     -10.711 -24.475  39.279  1.00 37.40           H  
ATOM     96  CA  ASN A   6     -12.563 -23.582  38.860  1.00 37.40           C  
ATOM     97  HA  ASN A   6     -13.108 -23.553  37.917  1.00 37.40           H  
ATOM     98  C   ASN A   6     -12.722 -22.251  39.598  1.00 37.40           C  
ATOM     99  CB  ASN A   6     -13.110 -24.692  39.785  1.00 37.40           C  
ATOM    100  HB2 ASN A   6     -14.088 -24.384  40.156  1.00 37.40           H  
ATOM    101  HB3 ASN A   6     -12.456 -24.797  40.650  1.00 37.40           H  
ATOM    102  O   ASN A   6     -12.040 -22.054  40.600  1.00 37.40           O  
ATOM    103  CG  ASN A   6     -13.305 -26.041  39.128  1.00 37.40           C  
ATOM    104  ND2 ASN A   6     -13.225 -27.112  39.884  1.00 37.40           N  
ATOM    105 HD21 ASN A   6     -13.088 -27.023  40.881  1.00 37.40           H  
ATOM    106 HD22 ASN A   6     -13.444 -27.986  39.428  1.00 37.40           H  
ATOM    107  OD1 ASN A   6     -13.559 -26.163  37.947  1.00 37.40           O  
ATOM    108  N   ASP A   7     -13.679 -21.429  39.175  1.00 38.30           N  
ATOM    109  H   ASP A   7     -14.075 -21.576  38.258  1.00 38.30           H  
ATOM    110  CA  ASP A   7     -14.409 -20.538  40.077  1.00 38.30           C  
ATOM    111  HA  ASP A   7     -14.571 -21.085  41.006  1.00 38.30           H  
ATOM    112  C   ASP A   7     -15.806 -20.255  39.505  1.00 38.30           C  
ATOM    113  CB  ASP A   7     -13.615 -19.253  40.405  1.00 38.30           C  
ATOM    114  HB2 ASP A   7     -12.838 -19.097  39.657  1.00 38.30           H  
ATOM    115  HB3 ASP A   7     -14.289 -18.397  40.357  1.00 38.30           H  
ATOM    116  O   ASP A   7     -16.025 -19.408  38.642  1.00 38.30           O  
ATOM    117  CG  ASP A   7     -12.989 -19.249  41.811  1.00 38.30           C  
ATOM    118  OD1 ASP A   7     -13.463 -20.012  42.685  1.00 38.30           O  
ATOM    119  OD2 ASP A   7     -12.126 -18.374  42.048  1.00 38.30           O  
ATOM    120  N   THR A   8     -16.776 -21.027  39.990  1.00 36.00           N  
ATOM    121  H   THR A   8     -16.516 -21.739  40.658  1.00 36.00           H  
ATOM    122  CA  THR A   8     -18.211 -20.793  39.828  1.00 36.00           C  
ATOM    123  HA  THR A   8     -18.421 -20.449  38.815  1.00 36.00           H  
ATOM    124  C   THR A   8     -18.662 -19.732  40.830  1.00 36.00           C  
ATOM    125  CB  THR A   8     -18.995 -22.092  40.096  1.00 36.00           C  
ATOM    126  HB  THR A   8     -20.046 -21.849  40.253  1.00 36.00           H  
ATOM    127  O   THR A   8     -18.678 -19.992  42.033  1.00 36.00           O  
ATOM    128  CG2 THR A   8     -18.900 -23.082  38.937  1.00 36.00           C  
ATOM    129 HG21 THR A   8     -19.470 -23.979  39.179  1.00 36.00           H  
ATOM    130 HG22 THR A   8     -17.860 -23.355  38.763  1.00 36.00           H  
ATOM    131 HG23 THR A   8     -19.312 -22.633  38.034  1.00 36.00           H  
ATOM    132  OG1 THR A   8     -18.488 -22.735  41.247  1.00 36.00           O  
ATOM    133  HG1 THR A   8     -18.500 -22.084  41.953  1.00 36.00           H  
ATOM    134  N   ARG A   9     -19.094 -18.558  40.357  1.00 36.96           N  
ATOM    135  H   ARG A   9     -18.974 -18.369  39.372  1.00 36.96           H  
ATOM    136  CA  ARG A   9     -19.870 -17.599  41.161  1.00 36.96           C  
ATOM    137  HA  ARG A   9     -19.995 -17.995  42.169  1.00 36.96           H  
ATOM    138  C   ARG A   9     -21.277 -17.459  40.587  1.00 36.96           C  
ATOM    139  CB  ARG A   9     -19.139 -16.254  41.312  1.00 36.96           C  
ATOM    140  HB2 ARG A   9     -18.797 -15.906  40.337  1.00 36.96           H  
ATOM    141  HB3 ARG A   9     -19.841 -15.523  41.712  1.00 36.96           H  
ATOM    142  O   ARG A   9     -21.504 -16.738  39.623  1.00 36.96           O  
ATOM    143  CG  ARG A   9     -17.950 -16.367  42.280  1.00 36.96           C  
ATOM    144  HG2 ARG A   9     -17.187 -17.008  41.838  1.00 36.96           H  
ATOM    145  HG3 ARG A   9     -18.283 -16.813  43.217  1.00 36.96           H  
ATOM    146  CD  ARG A   9     -17.347 -14.989  42.576  1.00 36.96           C  
ATOM    147  HD2 ARG A   9     -17.056 -14.528  41.632  1.00 36.96           H  
ATOM    148  HD3 ARG A   9     -18.104 -14.369  43.055  1.00 36.96           H  
ATOM    149  NE  ARG A   9     -16.164 -15.098  43.450  1.00 36.96           N  
ATOM    150  HE  ARG A   9     -15.837 -16.032  43.653  1.00 36.96           H  
ATOM    151  NH1 ARG A   9     -15.708 -12.854  43.639  1.00 36.96           N  
ATOM    152 HH11 ARG A   9     -15.108 -12.110  43.966  1.00 36.96           H  
ATOM    153 HH12 ARG A   9     -16.504 -12.656  43.051  1.00 36.96           H  
ATOM    154  NH2 ARG A   9     -14.366 -14.346  44.622  1.00 36.96           N  
ATOM    155 HH21 ARG A   9     -13.768 -13.594  44.935  1.00 36.96           H  
ATOM    156 HH22 ARG A   9     -14.057 -15.300  44.740  1.00 36.96           H  
ATOM    157  CZ  ARG A   9     -15.423 -14.101  43.902  1.00 36.96           C  
ATOM    158  N   ASN A  10     -22.209 -18.169  41.221  1.00 36.14           N  
ATOM    159  H   ASN A  10     -21.891 -18.765  41.972  1.00 36.14           H  
ATOM    160  CA  ASN A  10     -23.649 -17.942  41.128  1.00 36.14           C  
ATOM    161  HA  ASN A  10     -23.970 -17.981  40.087  1.00 36.14           H  
ATOM    162  C   ASN A  10     -23.976 -16.553  41.694  1.00 36.14           C  
ATOM    163  CB  ASN A  10     -24.380 -19.029  41.952  1.00 36.14           C  
ATOM    164  HB2 ASN A  10     -25.355 -18.645  42.250  1.00 36.14           H  
ATOM    165  HB3 ASN A  10     -23.824 -19.246  42.864  1.00 36.14           H  
ATOM    166  O   ASN A  10     -23.845 -16.334  42.898  1.00 36.14           O  
ATOM    167  CG  ASN A  10     -24.654 -20.309  41.188  1.00 36.14           C  
ATOM    168  ND2 ASN A  10     -24.638 -21.446  41.844  1.00 36.14           N  
ATOM    169 HD21 ASN A  10     -24.851 -22.267  41.296  1.00 36.14           H  
ATOM    170 HD22 ASN A  10     -24.453 -21.478  42.836  1.00 36.14           H  
ATOM    171  OD1 ASN A  10     -24.918 -20.305  40.003  1.00 36.14           O  
ATOM    172  N   LEU A  11     -24.434 -15.633  40.846  1.00 36.18           N  
ATOM    173  H   LEU A  11     -24.467 -15.859  39.863  1.00 36.18           H  
ATOM    174  CA  LEU A  11     -25.085 -14.394  41.274  1.00 36.18           C  
ATOM    175  HA  LEU A  11     -24.815 -14.176  42.307  1.00 36.18           H  
ATOM    176  C   LEU A  11     -26.598 -14.615  41.249  1.00 36.18           C  
ATOM    177  CB  LEU A  11     -24.614 -13.214  40.407  1.00 36.18           C  
ATOM    178  HB2 LEU A  11     -24.568 -13.537  39.367  1.00 36.18           H  
ATOM    179  HB3 LEU A  11     -25.346 -12.409  40.467  1.00 36.18           H  
ATOM    180  O   LEU A  11     -27.258 -14.464  40.226  1.00 36.18           O  
ATOM    181  CG  LEU A  11     -23.244 -12.663  40.846  1.00 36.18           C  
ATOM    182  HG  LEU A  11     -22.562 -13.489  41.047  1.00 36.18           H  
ATOM    183  CD1 LEU A  11     -22.641 -11.808  39.734  1.00 36.18           C  
ATOM    184 HD11 LEU A  11     -22.506 -12.413  38.838  1.00 36.18           H  
ATOM    185 HD12 LEU A  11     -21.669 -11.423  40.044  1.00 36.18           H  
ATOM    186 HD13 LEU A  11     -23.302 -10.972  39.505  1.00 36.18           H  
ATOM    187  CD2 LEU A  11     -23.359 -11.790  42.102  1.00 36.18           C  
ATOM    188 HD21 LEU A  11     -23.733 -12.377  42.941  1.00 36.18           H  
ATOM    189 HD22 LEU A  11     -22.377 -11.397  42.367  1.00 36.18           H  
ATOM    190 HD23 LEU A  11     -24.036 -10.957  41.917  1.00 36.18           H  
ATOM    191  N   ASN A  12     -27.123 -15.026  42.401  1.00 37.05           N  
ATOM    192  H   ASN A  12     -26.496 -15.138  43.185  1.00 37.05           H  
ATOM    193  CA  ASN A  12     -28.548 -15.174  42.656  1.00 37.05           C  
ATOM    194  HA  ASN A  12     -29.043 -15.434  41.720  1.00 37.05           H  
ATOM    195  C   ASN A  12     -29.082 -13.810  43.130  1.00 37.05           C  
ATOM    196  CB  ASN A  12     -28.728 -16.334  43.666  1.00 37.05           C  
ATOM    197  HB2 ASN A  12     -27.883 -17.017  43.583  1.00 37.05           H  
ATOM    198  HB3 ASN A  12     -28.742 -15.949  44.686  1.00 37.05           H  
ATOM    199  O   ASN A  12     -28.937 -13.447  44.298  1.00 37.05           O  
ATOM    200  CG  ASN A  12     -29.969 -17.178  43.440  1.00 37.05           C  
ATOM    201  ND2 ASN A  12     -30.171 -18.190  44.252  1.00 37.05           N  
ATOM    202 HD21 ASN A  12     -30.999 -18.739  44.068  1.00 37.05           H  
ATOM    203 HD22 ASN A  12     -29.547 -18.367  45.026  1.00 37.05           H  
ATOM    204  OD1 ASN A  12     -30.751 -16.981  42.530  1.00 37.05           O  
ATOM    205  N   TYR A  13     -29.636 -13.018  42.212  1.00 35.66           N  
ATOM    206  H   TYR A  13     -29.680 -13.346  41.258  1.00 35.66           H  
ATOM    207  CA  TYR A  13     -30.306 -11.757  42.531  1.00 35.66           C  
ATOM    208  HA  TYR A  13     -29.775 -11.250  43.336  1.00 35.66           H  
ATOM    209  C   TYR A  13     -31.727 -12.048  43.009  1.00 35.66           C  
ATOM    210  CB  TYR A  13     -30.315 -10.823  41.309  1.00 35.66           C  
ATOM    211  HB2 TYR A  13     -31.124 -10.102  41.429  1.00 35.66           H  
ATOM    212  HB3 TYR A  13     -30.536 -11.397  40.409  1.00 35.66           H  
ATOM    213  O   TYR A  13     -32.641 -12.138  42.204  1.00 35.66           O  
ATOM    214  CG  TYR A  13     -29.038 -10.036  41.112  1.00 35.66           C  
ATOM    215  CD1 TYR A  13     -28.897  -8.774  41.724  1.00 35.66           C  
ATOM    216  HD1 TYR A  13     -29.694  -8.379  42.337  1.00 35.66           H  
ATOM    217  CD2 TYR A  13     -28.008 -10.547  40.301  1.00 35.66           C  
ATOM    218  HD2 TYR A  13     -28.118 -11.511  39.826  1.00 35.66           H  
ATOM    219  CE1 TYR A  13     -27.728  -8.016  41.520  1.00 35.66           C  
ATOM    220  HE1 TYR A  13     -27.626  -7.045  41.982  1.00 35.66           H  
ATOM    221  CE2 TYR A  13     -26.838  -9.791  40.095  1.00 35.66           C  
ATOM    222  HE2 TYR A  13     -26.047 -10.164  39.462  1.00 35.66           H  
ATOM    223  OH  TYR A  13     -25.568  -7.802  40.492  1.00 35.66           O  
ATOM    224  HH  TYR A  13     -25.611  -6.939  40.911  1.00 35.66           H  
ATOM    225  CZ  TYR A  13     -26.698  -8.526  40.701  1.00 35.66           C  
ATOM    226  N   ASN A  14     -31.903 -12.219  44.318  1.00 36.14           N  
ATOM    227  H   ASN A  14     -31.074 -12.301  44.889  1.00 36.14           H  
ATOM    228  CA  ASN A  14     -33.197 -12.142  44.997  1.00 36.14           C  
ATOM    229  HA  ASN A  14     -33.767 -11.297  44.611  1.00 36.14           H  
ATOM    230  C   ASN A  14     -32.938 -11.896  46.484  1.00 36.14           C  
ATOM    231  CB  ASN A  14     -34.009 -13.441  44.781  1.00 36.14           C  
ATOM    232  HB2 ASN A  14     -33.332 -14.293  44.722  1.00 36.14           H  
ATOM    233  HB3 ASN A  14     -34.674 -13.601  45.629  1.00 36.14           H  
ATOM    234  O   ASN A  14     -32.764 -12.848  47.232  1.00 36.14           O  
ATOM    235  CG  ASN A  14     -34.902 -13.399  43.553  1.00 36.14           C  
ATOM    236  ND2 ASN A  14     -35.166 -14.531  42.944  1.00 36.14           N  
ATOM    237 HD21 ASN A  14     -34.693 -15.381  43.212  1.00 36.14           H  
ATOM    238 HD22 ASN A  14     -35.718 -14.443  42.102  1.00 36.14           H  
ATOM    239  OD1 ASN A  14     -35.425 -12.371  43.163  1.00 36.14           O  
ATOM    240  N   ASN A  15     -32.843 -10.627  46.893  1.00 36.45           N  
ATOM    241  H   ASN A  15     -32.874  -9.912  46.180  1.00 36.45           H  
ATOM    242  CA  ASN A  15     -32.983 -10.179  48.284  1.00 36.45           C  
ATOM    243  HA  ASN A  15     -33.918 -10.569  48.686  1.00 36.45           H  
ATOM    244  C   ASN A  15     -33.084  -8.646  48.319  1.00 36.45           C  
ATOM    245  CB  ASN A  15     -31.816 -10.684  49.168  1.00 36.45           C  
ATOM    246  HB2 ASN A  15     -31.636  -9.978  49.979  1.00 36.45           H  
ATOM    247  HB3 ASN A  15     -30.904 -10.747  48.574  1.00 36.45           H  
ATOM    248  O   ASN A  15     -32.091  -7.946  48.492  1.00 36.45           O  
ATOM    249  CG  ASN A  15     -32.096 -12.021  49.837  1.00 36.45           C  
ATOM    250  ND2 ASN A  15     -31.069 -12.767  50.172  1.00 36.45           N  
ATOM    251 HD21 ASN A  15     -31.304 -13.668  50.564  1.00 36.45           H  
ATOM    252 HD22 ASN A  15     -30.134 -12.498  49.904  1.00 36.45           H  
ATOM    253  OD1 ASN A  15     -33.222 -12.395  50.117  1.00 36.45           O  
ATOM    254  N   ILE A  16     -34.301  -8.122  48.174  1.00 40.59           N  
ATOM    255  H   ILE A  16     -35.065  -8.739  47.939  1.00 40.59           H  
ATOM    256  CA  ILE A  16     -34.667  -6.822  48.744  1.00 40.59           C  
ATOM    257  HA  ILE A  16     -33.862  -6.473  49.390  1.00 40.59           H  
ATOM    258  C   ILE A  16     -35.878  -7.090  49.633  1.00 40.59           C  
ATOM    259  CB  ILE A  16     -34.884  -5.725  47.675  1.00 40.59           C  
ATOM    260  HB  ILE A  16     -35.633  -6.067  46.961  1.00 40.59           H  
ATOM    261  O   ILE A  16     -37.005  -7.227  49.165  1.00 40.59           O  
ATOM    262  CG1 ILE A  16     -33.556  -5.459  46.924  1.00 40.59           C  
ATOM    263 HG12 ILE A  16     -32.794  -5.140  47.634  1.00 40.59           H  
ATOM    264 HG13 ILE A  16     -33.220  -6.389  46.466  1.00 40.59           H  
ATOM    265  CG2 ILE A  16     -35.396  -4.433  48.345  1.00 40.59           C  
ATOM    266 HG21 ILE A  16     -35.571  -3.660  47.597  1.00 40.59           H  
ATOM    267 HG22 ILE A  16     -34.674  -4.070  49.077  1.00 40.59           H  
ATOM    268 HG23 ILE A  16     -36.351  -4.615  48.840  1.00 40.59           H  
ATOM    269  CD1 ILE A  16     -33.645  -4.421  45.799  1.00 40.59           C  
ATOM    270 HD11 ILE A  16     -34.464  -4.672  45.125  1.00 40.59           H  
ATOM    271 HD12 ILE A  16     -33.800  -3.423  46.210  1.00 40.59           H  
ATOM    272 HD13 ILE A  16     -32.711  -4.421  45.237  1.00 40.59           H  
ATOM    273  N   ALA A  17     -35.605  -7.241  50.927  1.00 36.41           N  
ATOM    274  H   ALA A  17     -34.646  -7.134  51.224  1.00 36.41           H  
ATOM    275  CA  ALA A  17     -36.614  -7.254  51.968  1.00 36.41           C  
ATOM    276  HA  ALA A  17     -37.463  -7.860  51.649  1.00 36.41           H  
ATOM    277  C   ALA A  17     -37.082  -5.811  52.194  1.00 36.41           C  
ATOM    278  CB  ALA A  17     -36.004  -7.880  53.231  1.00 36.41           C  
ATOM    279  HB1 ALA A  17     -36.747  -7.888  54.028  1.00 36.41           H  
ATOM    280  HB2 ALA A  17     -35.694  -8.904  53.024  1.00 36.41           H  
ATOM    281  HB3 ALA A  17     -35.141  -7.300  53.559  1.00 36.41           H  
ATOM    282  O   ALA A  17     -36.314  -4.975  52.668  1.00 36.41           O  
ATOM    283  N   LEU A  18     -38.338  -5.524  51.858  1.00 39.88           N  
ATOM    284  H   LEU A  18     -38.895  -6.244  51.421  1.00 39.88           H  
ATOM    285  CA  LEU A  18     -39.045  -4.340  52.333  1.00 39.88           C  
ATOM    286  HA  LEU A  18     -38.348  -3.714  52.890  1.00 39.88           H  
ATOM    287  C   LEU A  18     -40.110  -4.789  53.333  1.00 39.88           C  
ATOM    288  CB  LEU A  18     -39.584  -3.507  51.158  1.00 39.88           C  
ATOM    289  HB2 LEU A  18     -40.002  -4.184  50.413  1.00 39.88           H  
ATOM    290  HB3 LEU A  18     -40.390  -2.864  51.511  1.00 39.88           H  
ATOM    291  O   LEU A  18     -40.833  -5.761  53.118  1.00 39.88           O  
ATOM    292  CG  LEU A  18     -38.496  -2.625  50.509  1.00 39.88           C  
ATOM    293  HG  LEU A  18     -37.599  -3.219  50.337  1.00 39.88           H  
ATOM    294  CD1 LEU A  18     -38.984  -2.097  49.161  1.00 39.88           C  
ATOM    295 HD11 LEU A  18     -38.204  -1.495  48.696  1.00 39.88           H  
ATOM    296 HD12 LEU A  18     -39.215  -2.934  48.502  1.00 39.88           H  
ATOM    297 HD13 LEU A  18     -39.878  -1.488  49.297  1.00 39.88           H  
ATOM    298  CD2 LEU A  18     -38.133  -1.416  51.381  1.00 39.88           C  
ATOM    299 HD21 LEU A  18     -39.023  -0.824  51.594  1.00 39.88           H  
ATOM    300 HD22 LEU A  18     -37.408  -0.794  50.857  1.00 39.88           H  
ATOM    301 HD23 LEU A  18     -37.679  -1.744  52.316  1.00 39.88           H  
ATOM    302  N   SER A  19     -40.101  -4.111  54.473  1.00 38.89           N  
ATOM    303  H   SER A  19     -39.553  -3.263  54.502  1.00 38.89           H  
ATOM    304  CA  SER A  19     -40.855  -4.400  55.683  1.00 38.89           C  
ATOM    305  HA  SER A  19     -40.546  -5.379  56.050  1.00 38.89           H  
ATOM    306  C   SER A  19     -42.370  -4.428  55.460  1.00 38.89           C  
ATOM    307  CB  SER A  19     -40.485  -3.349  56.739  1.00 38.89           C  
ATOM    308  HB2 SER A  19     -39.461  -3.523  57.072  1.00 38.89           H  
ATOM    309  HB3 SER A  19     -41.153  -3.443  57.595  1.00 38.89           H  
ATOM    310  O   SER A  19     -42.942  -3.611  54.741  1.00 38.89           O  
ATOM    311  OG  SER A  19     -40.575  -2.042  56.202  1.00 38.89           O  
ATOM    312  HG  SER A  19     -40.592  -1.400  56.915  1.00 38.89           H  
ATOM    313  N   TYR A  20     -43.033  -5.369  56.137  1.00 35.15           N  
ATOM    314  H   TYR A  20     -42.499  -6.019  56.696  1.00 35.15           H  
ATOM    315  CA  TYR A  20     -44.487  -5.497  56.174  1.00 35.15           C  
ATOM    316  HA  TYR A  20     -44.874  -5.445  55.156  1.00 35.15           H  
ATOM    317  C   TYR A  20     -45.114  -4.343  56.974  1.00 35.15           C  
ATOM    318  CB  TYR A  20     -44.860  -6.872  56.758  1.00 35.15           C  
ATOM    319  HB2 TYR A  20     -44.248  -7.076  57.636  1.00 35.15           H  
ATOM    320  HB3 TYR A  20     -45.895  -6.831  57.096  1.00 35.15           H  
ATOM    321  O   TYR A  20     -45.213  -4.401  58.199  1.00 35.15           O  
ATOM    322  CG  TYR A  20     -44.743  -8.024  55.776  1.00 35.15           C  
ATOM    323  CD1 TYR A  20     -45.861  -8.380  54.997  1.00 35.15           C  
ATOM    324  HD1 TYR A  20     -46.781  -7.821  55.087  1.00 35.15           H  
ATOM    325  CD2 TYR A  20     -43.535  -8.737  55.633  1.00 35.15           C  
ATOM    326  HD2 TYR A  20     -42.672  -8.461  56.221  1.00 35.15           H  
ATOM    327  CE1 TYR A  20     -45.778  -9.449  54.085  1.00 35.15           C  
ATOM    328  HE1 TYR A  20     -46.624  -9.722  53.471  1.00 35.15           H  
ATOM    329  CE2 TYR A  20     -43.445  -9.802  54.714  1.00 35.15           C  
ATOM    330  HE2 TYR A  20     -42.514 -10.338  54.599  1.00 35.15           H  
ATOM    331  OH  TYR A  20     -44.501 -11.189  53.056  1.00 35.15           O  
ATOM    332  HH  TYR A  20     -43.618 -11.562  53.004  1.00 35.15           H  
ATOM    333  CZ  TYR A  20     -44.570 -10.160  53.940  1.00 35.15           C  
ATOM    334  N   GLY A  21     -45.542  -3.297  56.265  1.00 39.59           N  
ATOM    335  H   GLY A  21     -45.297  -3.279  55.285  1.00 39.59           H  
ATOM    336  CA  GLY A  21     -46.531  -2.321  56.728  1.00 39.59           C  
ATOM    337  HA2 GLY A  21     -46.460  -1.413  56.130  1.00 39.59           H  
ATOM    338  HA3 GLY A  21     -46.333  -2.066  57.769  1.00 39.59           H  
ATOM    339  C   GLY A  21     -47.953  -2.879  56.598  1.00 39.59           C  
ATOM    340  O   GLY A  21     -48.222  -3.727  55.748  1.00 39.59           O  
ATOM    341  N   SER A  22     -48.855  -2.439  57.476  1.00 40.06           N  
ATOM    342  H   SER A  22     -48.593  -1.664  58.067  1.00 40.06           H  
ATOM    343  CA  SER A  22     -50.218  -2.953  57.655  1.00 40.06           C  
ATOM    344  HA  SER A  22     -50.148  -3.910  58.172  1.00 40.06           H  
ATOM    345  C   SER A  22     -51.007  -3.167  56.360  1.00 40.06           C  
ATOM    346  CB  SER A  22     -51.015  -1.996  58.547  1.00 40.06           C  
ATOM    347  HB2 SER A  22     -50.621  -2.035  59.563  1.00 40.06           H  
ATOM    348  HB3 SER A  22     -52.059  -2.309  58.572  1.00 40.06           H  
ATOM    349  O   SER A  22     -51.099  -2.285  55.506  1.00 40.06           O  
ATOM    350  OG  SER A  22     -50.940  -0.669  58.072  1.00 40.06           O  
ATOM    351  HG  SER A  22     -51.227  -0.630  57.156  1.00 40.06           H  
ATOM    352  N   LYS A  23     -51.665  -4.331  56.283  1.00 37.63           N  
ATOM    353  H   LYS A  23     -51.507  -4.985  57.036  1.00 37.63           H  
ATOM    354  CA  LYS A  23     -52.736  -4.654  55.334  1.00 37.63           C  
ATOM    355  HA  LYS A  23     -52.343  -4.728  54.321  1.00 37.63           H  
ATOM    356  C   LYS A  23     -53.792  -3.543  55.379  1.00 37.63           C  
ATOM    357  CB  LYS A  23     -53.397  -5.987  55.763  1.00 37.63           C  
ATOM    358  HB2 LYS A  23     -53.700  -5.910  56.807  1.00 37.63           H  
ATOM    359  HB3 LYS A  23     -54.301  -6.122  55.169  1.00 37.63           H  
ATOM    360  O   LYS A  23     -54.536  -3.516  56.353  1.00 37.63           O  
ATOM    361  CG  LYS A  23     -52.530  -7.245  55.599  1.00 37.63           C  
ATOM    362  HG2 LYS A  23     -52.305  -7.387  54.542  1.00 37.63           H  
ATOM    363  HG3 LYS A  23     -51.595  -7.120  56.145  1.00 37.63           H  
ATOM    364  CD  LYS A  23     -53.268  -8.481  56.143  1.00 37.63           C  
ATOM    365  HD2 LYS A  23     -53.424  -8.357  57.214  1.00 37.63           H  
ATOM    366  HD3 LYS A  23     -54.237  -8.560  55.651  1.00 37.63           H  
ATOM    367  CE  LYS A  23     -52.457  -9.756  55.878  1.00 37.63           C  
ATOM    368  HE2 LYS A  23     -51.470  -9.637  56.326  1.00 37.63           H  
ATOM    369  HE3 LYS A  23     -52.320  -9.862  54.802  1.00 37.63           H  
ATOM    370  NZ  LYS A  23     -53.125 -10.963  56.431  1.00 37.63           N  
ATOM    371  HZ1 LYS A  23     -54.023 -11.101  55.991  1.00 37.63           H  
ATOM    372  HZ2 LYS A  23     -53.266 -10.867  57.427  1.00 37.63           H  
ATOM    373  HZ3 LYS A  23     -52.561 -11.784  56.265  1.00 37.63           H  
ATOM    374  N   ASN A  24     -53.793  -2.625  54.403  1.00 39.81           N  
ATOM    375  H   ASN A  24     -52.954  -2.596  53.843  1.00 39.81           H  
ATOM    376  CA  ASN A  24     -54.988  -1.974  53.824  1.00 39.81           C  
ATOM    377  HA  ASN A  24     -55.468  -2.721  53.192  1.00 39.81           H  
ATOM    378  C   ASN A  24     -54.717  -0.824  52.821  1.00 39.81           C  
ATOM    379  CB  ASN A  24     -56.021  -1.555  54.900  1.00 39.81           C  
ATOM    380  HB2 ASN A  24     -55.509  -1.172  55.783  1.00 39.81           H  
ATOM    381  HB3 ASN A  24     -56.650  -0.750  54.519  1.00 39.81           H  
ATOM    382  O   ASN A  24     -55.685  -0.359  52.232  1.00 39.81           O  
ATOM    383  CG  ASN A  24     -56.959  -2.699  55.282  1.00 39.81           C  
ATOM    384  ND2 ASN A  24     -57.709  -2.546  56.348  1.00 39.81           N  
ATOM    385 HD21 ASN A  24     -58.304  -3.324  56.595  1.00 39.81           H  
ATOM    386 HD22 ASN A  24     -57.631  -1.698  56.892  1.00 39.81           H  
ATOM    387  OD1 ASN A  24     -57.036  -3.743  54.647  1.00 39.81           O  
ATOM    388  N   ASP A  25     -53.468  -0.437  52.512  1.00 38.05           N  
ATOM    389  H   ASP A  25     -52.706  -0.763  53.089  1.00 38.05           H  
ATOM    390  CA  ASP A  25     -53.206   0.765  51.678  1.00 38.05           C  
ATOM    391  HA  ASP A  25     -54.162   1.148  51.319  1.00 38.05           H  
ATOM    392  C   ASP A  25     -52.431   0.556  50.355  1.00 38.05           C  
ATOM    393  CB  ASP A  25     -52.617   1.886  52.556  1.00 38.05           C  
ATOM    394  HB2 ASP A  25     -52.178   2.663  51.929  1.00 38.05           H  
ATOM    395  HB3 ASP A  25     -51.822   1.476  53.178  1.00 38.05           H  
ATOM    396  O   ASP A  25     -51.894   1.503  49.784  1.00 38.05           O  
ATOM    397  CG  ASP A  25     -53.671   2.578  53.428  1.00 38.05           C  
ATOM    398  OD1 ASP A  25     -54.836   2.689  52.983  1.00 38.05           O  
ATOM    399  OD2 ASP A  25     -53.292   3.003  54.539  1.00 38.05           O  
ATOM    400  N   PHE A  26     -52.417  -0.648  49.771  1.00 38.31           N  
ATOM    401  H   PHE A  26     -52.905  -1.408  50.223  1.00 38.31           H  
ATOM    402  CA  PHE A  26     -51.840  -0.853  48.427  1.00 38.31           C  
ATOM    403  HA  PHE A  26     -51.073  -0.093  48.278  1.00 38.31           H  
ATOM    404  C   PHE A  26     -52.860  -0.576  47.304  1.00 38.31           C  
ATOM    405  CB  PHE A  26     -51.080  -2.190  48.328  1.00 38.31           C  
ATOM    406  HB2 PHE A  26     -51.358  -2.840  49.157  1.00 38.31           H  
ATOM    407  HB3 PHE A  26     -51.353  -2.716  47.412  1.00 38.31           H  
ATOM    408  O   PHE A  26     -53.293  -1.466  46.576  1.00 38.31           O  
ATOM    409  CG  PHE A  26     -49.571  -2.004  48.316  1.00 38.31           C  
ATOM    410  CD1 PHE A  26     -48.890  -1.842  47.094  1.00 38.31           C  
ATOM    411  HD1 PHE A  26     -49.437  -1.866  46.163  1.00 38.31           H  
ATOM    412  CD2 PHE A  26     -48.849  -1.956  49.523  1.00 38.31           C  
ATOM    413  HD2 PHE A  26     -49.365  -2.058  50.467  1.00 38.31           H  
ATOM    414  CE1 PHE A  26     -47.499  -1.641  47.077  1.00 38.31           C  
ATOM    415  HE1 PHE A  26     -46.989  -1.505  46.135  1.00 38.31           H  
ATOM    416  CE2 PHE A  26     -47.455  -1.764  49.507  1.00 38.31           C  
ATOM    417  HE2 PHE A  26     -46.904  -1.725  50.435  1.00 38.31           H  
ATOM    418  CZ  PHE A  26     -46.779  -1.606  48.284  1.00 38.31           C  
ATOM    419  HZ  PHE A  26     -45.711  -1.446  48.271  1.00 38.31           H  
ATOM    420  N   LYS A  27     -53.239   0.696  47.141  1.00 35.24           N  
ATOM    421  H   LYS A  27     -52.898   1.352  47.829  1.00 35.24           H  
ATOM    422  CA  LYS A  27     -53.730   1.232  45.859  1.00 35.24           C  
ATOM    423  HA  LYS A  27     -54.084   0.416  45.228  1.00 35.24           H  
ATOM    424  C   LYS A  27     -52.542   1.865  45.127  1.00 35.24           C  
ATOM    425  CB  LYS A  27     -54.893   2.228  46.067  1.00 35.24           C  
ATOM    426  HB2 LYS A  27     -54.764   2.751  47.014  1.00 35.24           H  
ATOM    427  HB3 LYS A  27     -54.864   2.974  45.272  1.00 35.24           H  
ATOM    428  O   LYS A  27     -52.392   3.080  45.129  1.00 35.24           O  
ATOM    429  CG  LYS A  27     -56.281   1.574  46.007  1.00 35.24           C  
ATOM    430  HG2 LYS A  27     -56.389   1.045  45.060  1.00 35.24           H  
ATOM    431  HG3 LYS A  27     -56.385   0.865  46.828  1.00 35.24           H  
ATOM    432  CD  LYS A  27     -57.368   2.656  46.110  1.00 35.24           C  
ATOM    433  HD2 LYS A  27     -57.274   3.150  47.077  1.00 35.24           H  
ATOM    434  HD3 LYS A  27     -57.215   3.393  45.322  1.00 35.24           H  
ATOM    435  CE  LYS A  27     -58.770   2.054  45.974  1.00 35.24           C  
ATOM    436  HE2 LYS A  27     -58.860   1.590  44.992  1.00 35.24           H  
ATOM    437  HE3 LYS A  27     -58.883   1.272  46.725  1.00 35.24           H  
ATOM    438  NZ  LYS A  27     -59.816   3.092  46.159  1.00 35.24           N  
ATOM    439  HZ1 LYS A  27     -60.738   2.688  46.079  1.00 35.24           H  
ATOM    440  HZ2 LYS A  27     -59.729   3.508  47.075  1.00 35.24           H  
ATOM    441  HZ3 LYS A  27     -59.717   3.822  45.468  1.00 35.24           H  
ATOM    442  N   SER A  28     -51.680   1.053  44.514  1.00 41.44           N  
ATOM    443  H   SER A  28     -51.803   0.054  44.592  1.00 41.44           H  
ATOM    444  CA  SER A  28     -50.573   1.555  43.685  1.00 41.44           C  
ATOM    445  HA  SER A  28     -50.609   2.644  43.657  1.00 41.44           H  
ATOM    446  C   SER A  28     -50.720   1.078  42.242  1.00 41.44           C  
ATOM    447  CB  SER A  28     -49.201   1.232  44.286  1.00 41.44           C  
ATOM    448  HB2 SER A  28     -48.432   1.736  43.700  1.00 41.44           H  
ATOM    449  HB3 SER A  28     -49.154   1.597  45.312  1.00 41.44           H  
ATOM    450  O   SER A  28     -50.368  -0.047  41.902  1.00 41.44           O  
ATOM    451  OG  SER A  28     -48.954  -0.154  44.265  1.00 41.44           O  
ATOM    452  HG  SER A  28     -49.136  -0.469  43.376  1.00 41.44           H  
ATOM    453  N   SER A  29     -51.309   1.967  41.441  1.00 42.23           N  
ATOM    454  H   SER A  29     -51.636   2.794  41.920  1.00 42.23           H  
ATOM    455  CA  SER A  29     -51.114   2.159  39.998  1.00 42.23           C  
ATOM    456  HA  SER A  29     -52.068   2.478  39.578  1.00 42.23           H  
ATOM    457  C   SER A  29     -50.672   0.933  39.186  1.00 42.23           C  
ATOM    458  CB  SER A  29     -50.136   3.326  39.796  1.00 42.23           C  
ATOM    459  HB2 SER A  29     -50.000   3.511  38.730  1.00 42.23           H  
ATOM    460  HB3 SER A  29     -50.543   4.226  40.257  1.00 42.23           H  
ATOM    461  O   SER A  29     -49.494   0.781  38.861  1.00 42.23           O  
ATOM    462  OG  SER A  29     -48.888   3.027  40.387  1.00 42.23           O  
ATOM    463  HG  SER A  29     -48.561   2.238  39.948  1.00 42.23           H  
ATOM    464  N   LEU A  30     -51.639   0.111  38.774  1.00 46.12           N  
ATOM    465  H   LEU A  30     -52.581   0.275  39.099  1.00 46.12           H  
ATOM    466  CA  LEU A  30     -51.484  -0.698  37.569  1.00 46.12           C  
ATOM    467  HA  LEU A  30     -50.560  -1.274  37.614  1.00 46.12           H  
ATOM    468  C   LEU A  30     -51.398   0.284  36.396  1.00 46.12           C  
ATOM    469  CB  LEU A  30     -52.683  -1.658  37.427  1.00 46.12           C  
ATOM    470  HB2 LEU A  30     -52.716  -2.036  36.406  1.00 46.12           H  
ATOM    471  HB3 LEU A  30     -53.600  -1.091  37.590  1.00 46.12           H  
ATOM    472  O   LEU A  30     -52.399   0.899  36.027  1.00 46.12           O  
ATOM    473  CG  LEU A  30     -52.634  -2.854  38.397  1.00 46.12           C  
ATOM    474  HG  LEU A  30     -52.244  -2.530  39.362  1.00 46.12           H  
ATOM    475  CD1 LEU A  30     -54.037  -3.418  38.626  1.00 46.12           C  
ATOM    476 HD11 LEU A  30     -54.462  -3.746  37.677  1.00 46.12           H  
ATOM    477 HD12 LEU A  30     -54.677  -2.653  39.065  1.00 46.12           H  
ATOM    478 HD13 LEU A  30     -53.983  -4.268  39.307  1.00 46.12           H  
ATOM    479  CD2 LEU A  30     -51.752  -3.978  37.853  1.00 46.12           C  
ATOM    480 HD21 LEU A  30     -51.730  -4.809  38.559  1.00 46.12           H  
ATOM    481 HD22 LEU A  30     -50.733  -3.617  37.710  1.00 46.12           H  
ATOM    482 HD23 LEU A  30     -52.135  -4.333  36.896  1.00 46.12           H  
ATOM    483  N   ILE A  31     -50.193   0.486  35.859  1.00 54.94           N  
ATOM    484  H   ILE A  31     -49.409  -0.012  36.255  1.00 54.94           H  
ATOM    485  CA  ILE A  31     -50.047   1.018  34.504  1.00 54.94           C  
ATOM    486  HA  ILE A  31     -50.526   1.995  34.437  1.00 54.94           H  
ATOM    487  C   ILE A  31     -50.806   0.024  33.628  1.00 54.94           C  
ATOM    488  CB  ILE A  31     -48.558   1.154  34.109  1.00 54.94           C  
ATOM    489  HB  ILE A  31     -48.067   0.194  34.270  1.00 54.94           H  
ATOM    490  O   ILE A  31     -50.449  -1.149  33.590  1.00 54.94           O  
ATOM    491  CG1 ILE A  31     -47.876   2.216  35.006  1.00 54.94           C  
ATOM    492 HG12 ILE A  31     -48.316   3.194  34.809  1.00 54.94           H  
ATOM    493 HG13 ILE A  31     -48.059   1.974  36.053  1.00 54.94           H  
ATOM    494  CG2 ILE A  31     -48.414   1.522  32.618  1.00 54.94           C  
ATOM    495 HG21 ILE A  31     -47.363   1.568  32.336  1.00 54.94           H  
ATOM    496 HG22 ILE A  31     -48.879   0.758  31.995  1.00 54.94           H  
ATOM    497 HG23 ILE A  31     -48.887   2.484  32.419  1.00 54.94           H  
ATOM    498  CD1 ILE A  31     -46.356   2.311  34.828  1.00 54.94           C  
ATOM    499 HD11 ILE A  31     -45.905   1.327  34.959  1.00 54.94           H  
ATOM    500 HD12 ILE A  31     -45.947   2.990  35.576  1.00 54.94           H  
ATOM    501 HD13 ILE A  31     -46.108   2.698  33.840  1.00 54.94           H  
ATOM    502  N   ASP A  32     -51.906   0.480  33.032  1.00 57.06           N  
ATOM    503  H   ASP A  32     -52.170   1.441  33.196  1.00 57.06           H  
ATOM    504  CA  ASP A  32     -52.743  -0.316  32.136  1.00 57.06           C  
ATOM    505  HA  ASP A  32     -53.259  -1.089  32.705  1.00 57.06           H  
ATOM    506  C   ASP A  32     -51.829  -0.987  31.103  1.00 57.06           C  
ATOM    507  CB  ASP A  32     -53.785   0.639  31.513  1.00 57.06           C  
ATOM    508  HB2 ASP A  32     -53.251   1.461  31.035  1.00 57.06           H  
ATOM    509  HB3 ASP A  32     -54.382   1.065  32.320  1.00 57.06           H  
ATOM    510  O   ASP A  32     -51.020  -0.304  30.470  1.00 57.06           O  
ATOM    511  CG  ASP A  32     -54.747   0.034  30.481  1.00 57.06           C  
ATOM    512  OD1 ASP A  32     -54.692  -1.189  30.228  1.00 57.06           O  
ATOM    513  OD2 ASP A  32     -55.522   0.820  29.888  1.00 57.06           O  
ATOM    514  N   ASP A  33     -51.926  -2.306  30.931  1.00 56.45           N  
ATOM    515  H   ASP A  33     -52.556  -2.833  31.520  1.00 56.45           H  
ATOM    516  CA  ASP A  33     -51.124  -3.043  29.949  1.00 56.45           C  
ATOM    517  HA  ASP A  33     -50.073  -2.991  30.233  1.00 56.45           H  
ATOM    518  C   ASP A  33     -51.257  -2.415  28.554  1.00 56.45           C  
ATOM    519  CB  ASP A  33     -51.556  -4.519  29.898  1.00 56.45           C  
ATOM    520  HB2 ASP A  33     -52.645  -4.574  29.865  1.00 56.45           H  
ATOM    521  HB3 ASP A  33     -51.178  -4.958  28.975  1.00 56.45           H  
ATOM    522  O   ASP A  33     -50.315  -2.454  27.769  1.00 56.45           O  
ATOM    523  CG  ASP A  33     -51.023  -5.371  31.055  1.00 56.45           C  
ATOM    524  OD1 ASP A  33     -49.922  -5.061  31.559  1.00 56.45           O  
ATOM    525  OD2 ASP A  33     -51.717  -6.355  31.393  1.00 56.45           O  
ATOM    526  N   LYS A  34     -52.376  -1.732  28.260  1.00 56.84           N  
ATOM    527  H   LYS A  34     -53.099  -1.707  28.964  1.00 56.84           H  
ATOM    528  CA  LYS A  34     -52.540  -0.934  27.035  1.00 56.84           C  
ATOM    529  HA  LYS A  34     -52.255  -1.545  26.179  1.00 56.84           H  
ATOM    530  C   LYS A  34     -51.659   0.311  26.987  1.00 56.84           C  
ATOM    531  CB  LYS A  34     -53.998  -0.503  26.882  1.00 56.84           C  
ATOM    532  HB2 LYS A  34     -54.071   0.182  26.038  1.00 56.84           H  
ATOM    533  HB3 LYS A  34     -54.313   0.032  27.778  1.00 56.84           H  
ATOM    534  O   LYS A  34     -51.215   0.680  25.905  1.00 56.84           O  
ATOM    535  CG  LYS A  34     -54.926  -1.689  26.622  1.00 56.84           C  
ATOM    536  HG2 LYS A  34     -54.645  -2.168  25.684  1.00 56.84           H  
ATOM    537  HG3 LYS A  34     -54.850  -2.413  27.434  1.00 56.84           H  
ATOM    538  CD  LYS A  34     -56.365  -1.182  26.537  1.00 56.84           C  
ATOM    539  HD2 LYS A  34     -56.434  -0.405  25.776  1.00 56.84           H  
ATOM    540  HD3 LYS A  34     -56.643  -0.767  27.505  1.00 56.84           H  
ATOM    541  CE  LYS A  34     -57.285  -2.347  26.177  1.00 56.84           C  
ATOM    542  HE2 LYS A  34     -56.994  -2.739  25.203  1.00 56.84           H  
ATOM    543  HE3 LYS A  34     -57.135  -3.134  26.916  1.00 56.84           H  
ATOM    544  NZ  LYS A  34     -58.698  -1.910  26.173  1.00 56.84           N  
ATOM    545  HZ1 LYS A  34     -58.930  -1.546  27.086  1.00 56.84           H  
ATOM    546  HZ2 LYS A  34     -59.308  -2.688  25.968  1.00 56.84           H  
ATOM    547  HZ3 LYS A  34     -58.838  -1.178  25.491  1.00 56.84           H  
ATOM    548  N   GLN A  35     -51.395   0.970  28.114  1.00 57.72           N  
ATOM    549  H   GLN A  35     -51.695   0.548  28.981  1.00 57.72           H  
ATOM    550  CA  GLN A  35     -50.416   2.057  28.186  1.00 57.72           C  
ATOM    551  HA  GLN A  35     -50.592   2.742  27.356  1.00 57.72           H  
ATOM    552  C   GLN A  35     -48.997   1.525  28.013  1.00 57.72           C  
ATOM    553  CB  GLN A  35     -50.528   2.857  29.492  1.00 57.72           C  
ATOM    554  HB2 GLN A  35     -49.657   3.508  29.559  1.00 57.72           H  
ATOM    555  HB3 GLN A  35     -50.523   2.193  30.356  1.00 57.72           H  
ATOM    556  O   GLN A  35     -48.234   2.134  27.270  1.00 57.72           O  
ATOM    557  CG  GLN A  35     -51.788   3.731  29.520  1.00 57.72           C  
ATOM    558  HG2 GLN A  35     -52.671   3.099  29.611  1.00 57.72           H  
ATOM    559  HG3 GLN A  35     -51.862   4.281  28.581  1.00 57.72           H  
ATOM    560  CD  GLN A  35     -51.784   4.747  30.659  1.00 57.72           C  
ATOM    561  NE2 GLN A  35     -52.794   5.583  30.749  1.00 57.72           N  
ATOM    562 HE21 GLN A  35     -53.583   5.510  30.124  1.00 57.72           H  
ATOM    563 HE22 GLN A  35     -52.760   6.210  31.540  1.00 57.72           H  
ATOM    564  OE1 GLN A  35     -50.887   4.836  31.479  1.00 57.72           O  
ATOM    565  N   LEU A  36     -48.662   0.370  28.598  1.00 49.45           N  
ATOM    566  H   LEU A  36     -49.331  -0.084  29.203  1.00 49.45           H  
ATOM    567  CA  LEU A  36     -47.363  -0.267  28.369  1.00 49.45           C  
ATOM    568  HA  LEU A  36     -46.588   0.465  28.599  1.00 49.45           H  
ATOM    569  C   LEU A  36     -47.199  -0.664  26.893  1.00 49.45           C  
ATOM    570  CB  LEU A  36     -47.204  -1.478  29.307  1.00 49.45           C  
ATOM    571  HB2 LEU A  36     -47.710  -1.290  30.253  1.00 49.45           H  
ATOM    572  HB3 LEU A  36     -47.687  -2.342  28.850  1.00 49.45           H  
ATOM    573  O   LEU A  36     -46.187  -0.343  26.278  1.00 49.45           O  
ATOM    574  CG  LEU A  36     -45.724  -1.796  29.589  1.00 49.45           C  
ATOM    575  HG  LEU A  36     -45.134  -1.626  28.689  1.00 49.45           H  
ATOM    576  CD1 LEU A  36     -45.184  -0.909  30.715  1.00 49.45           C  
ATOM    577 HD11 LEU A  36     -45.741  -1.093  31.634  1.00 49.45           H  
ATOM    578 HD12 LEU A  36     -44.131  -1.136  30.885  1.00 49.45           H  
ATOM    579 HD13 LEU A  36     -45.276   0.142  30.443  1.00 49.45           H  
ATOM    580  CD2 LEU A  36     -45.549  -3.255  30.001  1.00 49.45           C  
ATOM    581 HD21 LEU A  36     -44.500  -3.460  30.215  1.00 49.45           H  
ATOM    582 HD22 LEU A  36     -45.876  -3.907  29.190  1.00 49.45           H  
ATOM    583 HD23 LEU A  36     -46.149  -3.469  30.886  1.00 49.45           H  
ATOM    584  N   TYR A  37     -48.229  -1.265  26.293  1.00 48.52           N  
ATOM    585  H   TYR A  37     -49.005  -1.560  26.868  1.00 48.52           H  
ATOM    586  CA  TYR A  37     -48.244  -1.636  24.877  1.00 48.52           C  
ATOM    587  HA  TYR A  37     -47.364  -2.248  24.683  1.00 48.52           H  
ATOM    588  C   TYR A  37     -48.166  -0.409  23.957  1.00 48.52           C  
ATOM    589  CB  TYR A  37     -49.494  -2.478  24.574  1.00 48.52           C  
ATOM    590  HB2 TYR A  37     -49.840  -2.964  25.486  1.00 48.52           H  
ATOM    591  HB3 TYR A  37     -50.304  -1.836  24.229  1.00 48.52           H  
ATOM    592  O   TYR A  37     -47.455  -0.445  22.961  1.00 48.52           O  
ATOM    593  CG  TYR A  37     -49.258  -3.595  23.582  1.00 48.52           C  
ATOM    594  CD1 TYR A  37     -49.501  -3.401  22.210  1.00 48.52           C  
ATOM    595  HD1 TYR A  37     -49.840  -2.440  21.855  1.00 48.52           H  
ATOM    596  CD2 TYR A  37     -48.808  -4.844  24.052  1.00 48.52           C  
ATOM    597  HD2 TYR A  37     -48.623  -4.986  25.107  1.00 48.52           H  
ATOM    598  CE1 TYR A  37     -49.300  -4.465  21.309  1.00 48.52           C  
ATOM    599  HE1 TYR A  37     -49.497  -4.343  20.254  1.00 48.52           H  
ATOM    600  CE2 TYR A  37     -48.589  -5.903  23.152  1.00 48.52           C  
ATOM    601  HE2 TYR A  37     -48.232  -6.855  23.516  1.00 48.52           H  
ATOM    602  OH  TYR A  37     -48.633  -6.725  20.896  1.00 48.52           O  
ATOM    603  HH  TYR A  37     -48.264  -7.499  21.329  1.00 48.52           H  
ATOM    604  CZ  TYR A  37     -48.835  -5.711  21.776  1.00 48.52           C  
ATOM    605  N   ASN A  38     -48.832   0.700  24.298  1.00 54.22           N  
ATOM    606  H   ASN A  38     -49.453   0.656  25.094  1.00 54.22           H  
ATOM    607  CA  ASN A  38     -48.769   1.949  23.531  1.00 54.22           C  
ATOM    608  HA  ASN A  38     -48.863   1.715  22.470  1.00 54.22           H  
ATOM    609  C   ASN A  38     -47.430   2.680  23.688  1.00 54.22           C  
ATOM    610  CB  ASN A  38     -49.933   2.868  23.938  1.00 54.22           C  
ATOM    611  HB2 ASN A  38     -49.732   3.874  23.571  1.00 54.22           H  
ATOM    612  HB3 ASN A  38     -50.002   2.915  25.025  1.00 54.22           H  
ATOM    613  O   ASN A  38     -46.968   3.295  22.731  1.00 54.22           O  
ATOM    614  CG  ASN A  38     -51.271   2.451  23.354  1.00 54.22           C  
ATOM    615  ND2 ASN A  38     -52.354   2.981  23.874  1.00 54.22           N  
ATOM    616 HD21 ASN A  38     -52.289   3.548  24.707  1.00 54.22           H  
ATOM    617 HD22 ASN A  38     -53.224   2.668  23.468  1.00 54.22           H  
ATOM    618  OD1 ASN A  38     -51.381   1.702  22.399  1.00 54.22           O  
ATOM    619  N   VAL A  39     -46.798   2.619  24.864  1.00 55.94           N  
ATOM    620  H   VAL A  39     -47.248   2.141  25.631  1.00 55.94           H  
ATOM    621  CA  VAL A  39     -45.462   3.188  25.095  1.00 55.94           C  
ATOM    622  HA  VAL A  39     -45.424   4.188  24.661  1.00 55.94           H  
ATOM    623  C   VAL A  39     -44.401   2.362  24.368  1.00 55.94           C  
ATOM    624  CB  VAL A  39     -45.169   3.320  26.604  1.00 55.94           C  
ATOM    625  HB  VAL A  39     -45.391   2.373  27.098  1.00 55.94           H  
ATOM    626  O   VAL A  39     -43.553   2.949  23.706  1.00 55.94           O  
ATOM    627  CG1 VAL A  39     -43.709   3.691  26.897  1.00 55.94           C  
ATOM    628 HG11 VAL A  39     -43.574   3.856  27.966  1.00 55.94           H  
ATOM    629 HG12 VAL A  39     -43.048   2.877  26.596  1.00 55.94           H  
ATOM    630 HG13 VAL A  39     -43.433   4.594  26.352  1.00 55.94           H  
ATOM    631  CG2 VAL A  39     -46.036   4.426  27.226  1.00 55.94           C  
ATOM    632 HG21 VAL A  39     -47.087   4.287  26.972  1.00 55.94           H  
ATOM    633 HG22 VAL A  39     -45.722   5.402  26.856  1.00 55.94           H  
ATOM    634 HG23 VAL A  39     -45.936   4.402  28.311  1.00 55.94           H  
ATOM    635  N   LEU A  40     -44.492   1.028  24.417  1.00 49.43           N  
ATOM    636  H   LEU A  40     -45.210   0.617  24.997  1.00 49.43           H  
ATOM    637  CA  LEU A  40     -43.579   0.116  23.722  1.00 49.43           C  
ATOM    638  HA  LEU A  40     -42.555   0.443  23.900  1.00 49.43           H  
ATOM    639  C   LEU A  40     -43.768   0.153  22.194  1.00 49.43           C  
ATOM    640  CB  LEU A  40     -43.746  -1.308  24.290  1.00 49.43           C  
ATOM    641  HB2 LEU A  40     -44.801  -1.577  24.236  1.00 49.43           H  
ATOM    642  HB3 LEU A  40     -43.200  -2.003  23.651  1.00 49.43           H  
ATOM    643  O   LEU A  40     -42.785   0.219  21.466  1.00 49.43           O  
ATOM    644  CG  LEU A  40     -43.246  -1.487  25.740  1.00 49.43           C  
ATOM    645  HG  LEU A  40     -43.651  -0.699  26.376  1.00 49.43           H  
ATOM    646  CD1 LEU A  40     -43.709  -2.837  26.291  1.00 49.43           C  
ATOM    647 HD11 LEU A  40     -43.313  -3.646  25.676  1.00 49.43           H  
ATOM    648 HD12 LEU A  40     -44.798  -2.878  26.283  1.00 49.43           H  
ATOM    649 HD13 LEU A  40     -43.361  -2.958  27.317  1.00 49.43           H  
ATOM    650  CD2 LEU A  40     -41.720  -1.436  25.837  1.00 49.43           C  
ATOM    651 HD21 LEU A  40     -41.411  -1.596  26.870  1.00 49.43           H  
ATOM    652 HD22 LEU A  40     -41.279  -2.207  25.206  1.00 49.43           H  
ATOM    653 HD23 LEU A  40     -41.357  -0.459  25.516  1.00 49.43           H  
ATOM    654  N   ASN A  41     -45.004   0.203  21.681  1.00 48.68           N  
ATOM    655  H   ASN A  41     -45.796   0.080  22.295  1.00 48.68           H  
ATOM    656  CA  ASN A  41     -45.236   0.304  20.232  1.00 48.68           C  
ATOM    657  HA  ASN A  41     -44.540  -0.368  19.730  1.00 48.68           H  
ATOM    658  C   ASN A  41     -44.928   1.692  19.656  1.00 48.68           C  
ATOM    659  CB  ASN A  41     -46.669  -0.119  19.859  1.00 48.68           C  
ATOM    660  HB2 ASN A  41     -47.382   0.219  20.610  1.00 48.68           H  
ATOM    661  HB3 ASN A  41     -46.938   0.368  18.922  1.00 48.68           H  
ATOM    662  O   ASN A  41     -44.575   1.776  18.482  1.00 48.68           O  
ATOM    663  CG  ASN A  41     -46.824  -1.607  19.606  1.00 48.68           C  
ATOM    664  ND2 ASN A  41     -48.036  -2.058  19.389  1.00 48.68           N  
ATOM    665 HD21 ASN A  41     -48.831  -1.442  19.477  1.00 48.68           H  
ATOM    666 HD22 ASN A  41     -48.093  -3.059  19.262  1.00 48.68           H  
ATOM    667  OD1 ASN A  41     -45.890  -2.382  19.530  1.00 48.68           O  
ATOM    668  N   ASN A  42     -45.033   2.773  20.439  1.00 46.80           N  
ATOM    669  H   ASN A  42     -45.385   2.671  21.381  1.00 46.80           H  
ATOM    670  CA  ASN A  42     -44.581   4.096  19.989  1.00 46.80           C  
ATOM    671  HA  ASN A  42     -44.791   4.194  18.924  1.00 46.80           H  
ATOM    672  C   ASN A  42     -43.059   4.279  20.114  1.00 46.80           C  
ATOM    673  CB  ASN A  42     -45.341   5.213  20.726  1.00 46.80           C  
ATOM    674  HB2 ASN A  42     -44.775   6.140  20.631  1.00 46.80           H  
ATOM    675  HB3 ASN A  42     -45.404   4.982  21.790  1.00 46.80           H  
ATOM    676  O   ASN A  42     -42.512   5.149  19.437  1.00 46.80           O  
ATOM    677  CG  ASN A  42     -46.720   5.502  20.155  1.00 46.80           C  
ATOM    678  ND2 ASN A  42     -47.569   6.150  20.917  1.00 46.80           N  
ATOM    679 HD21 ASN A  42     -48.483   6.308  20.516  1.00 46.80           H  
ATOM    680 HD22 ASN A  42     -47.338   6.312  21.887  1.00 46.80           H  
ATOM    681  OD1 ASN A  42     -47.049   5.224  19.014  1.00 46.80           O  
ATOM    682  N   SER A  43     -42.371   3.486  20.947  1.00 49.57           N  
ATOM    683  H   SER A  43     -42.867   2.832  21.536  1.00 49.57           H  
ATOM    684  CA  SER A  43     -40.909   3.521  21.083  1.00 49.57           C  
ATOM    685  HA  SER A  43     -40.559   4.501  20.761  1.00 49.57           H  
ATOM    686  C   SER A  43     -40.172   2.505  20.206  1.00 49.57           C  
ATOM    687  CB  SER A  43     -40.486   3.373  22.544  1.00 49.57           C  
ATOM    688  HB2 SER A  43     -39.413   3.553  22.619  1.00 49.57           H  
ATOM    689  HB3 SER A  43     -41.011   4.109  23.153  1.00 49.57           H  
ATOM    690  O   SER A  43     -38.981   2.696  19.962  1.00 49.57           O  
ATOM    691  OG  SER A  43     -40.769   2.077  23.019  1.00 49.57           O  
ATOM    692  HG  SER A  43     -40.282   1.927  23.833  1.00 49.57           H  
ATOM    693  N   CYS A  44     -40.853   1.495  19.652  1.00 47.94           N  
ATOM    694  H   CYS A  44     -41.763   1.269  20.028  1.00 47.94           H  
ATOM    695  CA  CYS A  44     -40.335   0.672  18.557  1.00 47.94           C  
ATOM    696  HA  CYS A  44     -39.298   0.415  18.774  1.00 47.94           H  
ATOM    697  C   CYS A  44     -40.314   1.476  17.247  1.00 47.94           C  
ATOM    698  CB  CYS A  44     -41.127  -0.638  18.439  1.00 47.94           C  
ATOM    699  HB2 CYS A  44     -40.883  -1.122  17.493  1.00 47.94           H  
ATOM    700  HB3 CYS A  44     -42.196  -0.426  18.452  1.00 47.94           H  
ATOM    701  O   CYS A  44     -41.039   1.202  16.290  1.00 47.94           O  
ATOM    702  SG  CYS A  44     -40.698  -1.766  19.797  1.00 47.94           S  
ATOM    703  HG  CYS A  44     -39.385  -1.821  19.558  1.00 47.94           H  
ATOM    704  N   ILE A  45     -39.465   2.501  17.198  1.00 55.17           N  
ATOM    705  H   ILE A  45     -38.920   2.685  18.029  1.00 55.17           H  
ATOM    706  CA  ILE A  45     -39.009   3.063  15.935  1.00 55.17           C  
ATOM    707  HA  ILE A  45     -39.870   3.393  15.353  1.00 55.17           H  
ATOM    708  C   ILE A  45     -38.317   1.907  15.216  1.00 55.17           C  
ATOM    709  CB  ILE A  45     -38.063   4.259  16.171  1.00 55.17           C  
ATOM    710  HB  ILE A  45     -37.200   3.914  16.741  1.00 55.17           H  
ATOM    711  O   ILE A  45     -37.290   1.420  15.676  1.00 55.17           O  
ATOM    712  CG1 ILE A  45     -38.770   5.373  16.983  1.00 55.17           C  
ATOM    713 HG12 ILE A  45     -39.596   5.781  16.400  1.00 55.17           H  
ATOM    714 HG13 ILE A  45     -39.188   4.947  17.895  1.00 55.17           H  
ATOM    715  CG2 ILE A  45     -37.571   4.798  14.817  1.00 55.17           C  
ATOM    716 HG21 ILE A  45     -36.875   5.619  14.989  1.00 55.17           H  
ATOM    717 HG22 ILE A  45     -37.026   4.022  14.279  1.00 55.17           H  
ATOM    718 HG23 ILE A  45     -38.411   5.138  14.212  1.00 55.17           H  
ATOM    719  CD1 ILE A  45     -37.847   6.518  17.420  1.00 55.17           C  
ATOM    720 HD11 ILE A  45     -37.542   7.109  16.557  1.00 55.17           H  
ATOM    721 HD12 ILE A  45     -38.387   7.167  18.110  1.00 55.17           H  
ATOM    722 HD13 ILE A  45     -36.969   6.115  17.924  1.00 55.17           H  
ATOM    723  N   ASN A  46     -38.912   1.423  14.126  1.00 68.71           N  
ATOM    724  H   ASN A  46     -39.831   1.766  13.885  1.00 68.71           H  
ATOM    725  CA  ASN A  46     -38.269   0.425  13.283  1.00 68.71           C  
ATOM    726  HA  ASN A  46     -37.930  -0.409  13.898  1.00 68.71           H  
ATOM    727  C   ASN A  46     -37.031   1.076  12.661  1.00 68.71           C  
ATOM    728  CB  ASN A  46     -39.258  -0.099  12.226  1.00 68.71           C  
ATOM    729  HB2 ASN A  46     -38.688  -0.576  11.429  1.00 68.71           H  
ATOM    730  HB3 ASN A  46     -39.812   0.737  11.799  1.00 68.71           H  
ATOM    731  O   ASN A  46     -37.140   1.857  11.714  1.00 68.71           O  
ATOM    732  CG  ASN A  46     -40.224  -1.141  12.765  1.00 68.71           C  
ATOM    733  ND2 ASN A  46     -41.327  -1.365  12.090  1.00 68.71           N  
ATOM    734 HD21 ASN A  46     -41.563  -0.814  11.277  1.00 68.71           H  
ATOM    735 HD22 ASN A  46     -41.937  -2.049  12.515  1.00 68.71           H  
ATOM    736  OD1 ASN A  46     -40.010  -1.800  13.762  1.00 68.71           O  
ATOM    737  N   GLU A  47     -35.871   0.804  13.240  1.00 79.44           N  
ATOM    738  H   GLU A  47     -35.865   0.273  14.100  1.00 79.44           H  
ATOM    739  CA  GLU A  47     -34.583   1.177  12.678  1.00 79.44           C  
ATOM    740  HA  GLU A  47     -34.659   2.170  12.236  1.00 79.44           H  
ATOM    741  C   GLU A  47     -34.232   0.194  11.558  1.00 79.44           C  
ATOM    742  CB  GLU A  47     -33.515   1.241  13.777  1.00 79.44           C  
ATOM    743  HB2 GLU A  47     -33.451   0.272  14.272  1.00 79.44           H  
ATOM    744  HB3 GLU A  47     -32.560   1.473  13.305  1.00 79.44           H  
ATOM    745  O   GLU A  47     -34.463  -1.012  11.659  1.00 79.44           O  
ATOM    746  CG  GLU A  47     -33.830   2.347  14.799  1.00 79.44           C  
ATOM    747  HG2 GLU A  47     -33.869   3.299  14.270  1.00 79.44           H  
ATOM    748  HG3 GLU A  47     -34.816   2.175  15.232  1.00 79.44           H  
ATOM    749  CD  GLU A  47     -32.821   2.445  15.951  1.00 79.44           C  
ATOM    750  OE1 GLU A  47     -32.762   3.554  16.538  1.00 79.44           O  
ATOM    751  OE2 GLU A  47     -32.148   1.434  16.241  1.00 79.44           O  
ATOM    752  N   GLU A  48     -33.717   0.721  10.456  1.00 89.36           N  
ATOM    753  H   GLU A  48     -33.551   1.717  10.423  1.00 89.36           H  
ATOM    754  CA  GLU A  48     -33.295  -0.052   9.294  1.00 89.36           C  
ATOM    755  HA  GLU A  48     -33.273  -1.110   9.553  1.00 89.36           H  
ATOM    756  C   GLU A  48     -31.874   0.371   8.927  1.00 89.36           C  
ATOM    757  CB  GLU A  48     -34.311   0.137   8.151  1.00 89.36           C  
ATOM    758  HB2 GLU A  48     -34.339   1.188   7.861  1.00 89.36           H  
ATOM    759  HB3 GLU A  48     -35.293  -0.139   8.534  1.00 89.36           H  
ATOM    760  O   GLU A  48     -31.527   1.551   8.997  1.00 89.36           O  
ATOM    761  CG  GLU A  48     -34.012  -0.720   6.907  1.00 89.36           C  
ATOM    762  HG2 GLU A  48     -33.859  -1.750   7.229  1.00 89.36           H  
ATOM    763  HG3 GLU A  48     -33.084  -0.368   6.456  1.00 89.36           H  
ATOM    764  CD  GLU A  48     -35.134  -0.696   5.844  1.00 89.36           C  
ATOM    765  OE1 GLU A  48     -34.885  -1.187   4.721  1.00 89.36           O  
ATOM    766  OE2 GLU A  48     -36.284  -0.273   6.141  1.00 89.36           O  
ATOM    767  N   ILE A  49     -31.033  -0.592   8.547  1.00 93.04           N  
ATOM    768  H   ILE A  49     -31.375  -1.539   8.461  1.00 93.04           H  
ATOM    769  CA  ILE A  49     -29.703  -0.284   8.023  1.00 93.04           C  
ATOM    770  HA  ILE A  49     -29.347   0.634   8.491  1.00 93.04           H  
ATOM    771  C   ILE A  49     -29.837  -0.037   6.525  1.00 93.04           C  
ATOM    772  CB  ILE A  49     -28.669  -1.380   8.351  1.00 93.04           C  
ATOM    773  HB  ILE A  49     -29.011  -2.327   7.933  1.00 93.04           H  
ATOM    774  O   ILE A  49     -30.133  -0.957   5.763  1.00 93.04           O  
ATOM    775  CG1 ILE A  49     -28.516  -1.533   9.882  1.00 93.04           C  
ATOM    776 HG12 ILE A  49     -28.106  -0.614  10.302  1.00 93.04           H  
ATOM    777 HG13 ILE A  49     -29.497  -1.695  10.329  1.00 93.04           H  
ATOM    778  CG2 ILE A  49     -27.317  -1.010   7.707  1.00 93.04           C  
ATOM    779 HG21 ILE A  49     -26.993  -0.031   8.060  1.00 93.04           H  
ATOM    780 HG22 ILE A  49     -26.561  -1.753   7.959  1.00 93.04           H  
ATOM    781 HG23 ILE A  49     -27.403  -0.991   6.621  1.00 93.04           H  
ATOM    782  CD1 ILE A  49     -27.633  -2.715  10.303  1.00 93.04           C  
ATOM    783 HD11 ILE A  49     -27.984  -3.629   9.825  1.00 93.04           H  
ATOM    784 HD12 ILE A  49     -27.692  -2.837  11.384  1.00 93.04           H  
ATOM    785 HD13 ILE A  49     -26.592  -2.536  10.032  1.00 93.04           H  
ATOM    786  N   ARG A  50     -29.575   1.197   6.098  1.00 94.19           N  
ATOM    787  H   ARG A  50     -29.341   1.894   6.790  1.00 94.19           H  
ATOM    788  CA  ARG A  50     -29.475   1.560   4.687  1.00 94.19           C  
ATOM    789  HA  ARG A  50     -30.052   0.840   4.106  1.00 94.19           H  
ATOM    790  C   ARG A  50     -28.025   1.490   4.229  1.00 94.19           C  
ATOM    791  CB  ARG A  50     -30.097   2.940   4.482  1.00 94.19           C  
ATOM    792  HB2 ARG A  50     -31.102   2.936   4.904  1.00 94.19           H  
ATOM    793  HB3 ARG A  50     -29.507   3.696   5.001  1.00 94.19           H  
ATOM    794  O   ARG A  50     -27.148   2.108   4.827  1.00 94.19           O  
ATOM    795  CG  ARG A  50     -30.177   3.277   2.990  1.00 94.19           C  
ATOM    796  HG2 ARG A  50     -29.177   3.446   2.590  1.00 94.19           H  
ATOM    797  HG3 ARG A  50     -30.662   2.466   2.446  1.00 94.19           H  
ATOM    798  CD  ARG A  50     -31.005   4.543   2.851  1.00 94.19           C  
ATOM    799  HD2 ARG A  50     -30.535   5.305   3.472  1.00 94.19           H  
ATOM    800  HD3 ARG A  50     -32.011   4.362   3.230  1.00 94.19           H  
ATOM    801  NE  ARG A  50     -31.070   5.031   1.469  1.00 94.19           N  
ATOM    802  HE  ARG A  50     -30.605   4.483   0.758  1.00 94.19           H  
ATOM    803  NH1 ARG A  50     -32.065   7.005   2.056  1.00 94.19           N  
ATOM    804 HH11 ARG A  50     -31.994   6.709   3.019  1.00 94.19           H  
ATOM    805 HH12 ARG A  50     -32.221   7.987   1.876  1.00 94.19           H  
ATOM    806  NH2 ARG A  50     -31.499   6.631  -0.085  1.00 94.19           N  
ATOM    807 HH21 ARG A  50     -31.004   6.077  -0.769  1.00 94.19           H  
ATOM    808 HH22 ARG A  50     -31.793   7.574  -0.296  1.00 94.19           H  
ATOM    809  CZ  ARG A  50     -31.545   6.218   1.153  1.00 94.19           C  
ATOM    810  N   GLU A  51     -27.776   0.741   3.160  1.00 96.24           N  
ATOM    811  H   GLU A  51     -28.541   0.245   2.725  1.00 96.24           H  
ATOM    812  CA  GLU A  51     -26.439   0.599   2.579  1.00 96.24           C  
ATOM    813  HA  GLU A  51     -25.698   0.768   3.360  1.00 96.24           H  
ATOM    814  C   GLU A  51     -26.199   1.629   1.473  1.00 96.24           C  
ATOM    815  CB  GLU A  51     -26.197  -0.818   2.034  1.00 96.24           C  
ATOM    816  HB2 GLU A  51     -26.875  -1.008   1.202  1.00 96.24           H  
ATOM    817  HB3 GLU A  51     -25.174  -0.859   1.660  1.00 96.24           H  
ATOM    818  O   GLU A  51     -26.999   1.769   0.546  1.00 96.24           O  
ATOM    819  CG  GLU A  51     -26.380  -1.915   3.089  1.00 96.24           C  
ATOM    820  HG2 GLU A  51     -25.838  -1.618   3.987  1.00 96.24           H  
ATOM    821  HG3 GLU A  51     -27.437  -1.979   3.348  1.00 96.24           H  
ATOM    822  CD  GLU A  51     -25.897  -3.306   2.626  1.00 96.24           C  
ATOM    823  OE1 GLU A  51     -25.817  -4.194   3.504  1.00 96.24           O  
ATOM    824  OE2 GLU A  51     -25.570  -3.508   1.423  1.00 96.24           O  
ATOM    825  N   TYR A  52     -25.052   2.298   1.538  1.00 96.52           N  
ATOM    826  H   TYR A  52     -24.487   2.186   2.367  1.00 96.52           H  
ATOM    827  CA  TYR A  52     -24.565   3.224   0.526  1.00 96.52           C  
ATOM    828  HA  TYR A  52     -25.320   3.343  -0.252  1.00 96.52           H  
ATOM    829  C   TYR A  52     -23.291   2.678  -0.118  1.00 96.52           C  
ATOM    830  CB  TYR A  52     -24.335   4.597   1.160  1.00 96.52           C  
ATOM    831  HB2 TYR A  52     -23.864   5.249   0.425  1.00 96.52           H  
ATOM    832  HB3 TYR A  52     -23.641   4.494   1.995  1.00 96.52           H  
ATOM    833  O   TYR A  52     -22.381   2.223   0.574  1.00 96.52           O  
ATOM    834  CG  TYR A  52     -25.607   5.258   1.654  1.00 96.52           C  
ATOM    835  CD1 TYR A  52     -26.295   6.152   0.812  1.00 96.52           C  
ATOM    836  HD1 TYR A  52     -25.919   6.364  -0.178  1.00 96.52           H  
ATOM    837  CD2 TYR A  52     -26.080   5.020   2.962  1.00 96.52           C  
ATOM    838  HD2 TYR A  52     -25.556   4.335   3.611  1.00 96.52           H  
ATOM    839  CE1 TYR A  52     -27.445   6.815   1.279  1.00 96.52           C  
ATOM    840  HE1 TYR A  52     -27.950   7.538   0.655  1.00 96.52           H  
ATOM    841  CE2 TYR A  52     -27.237   5.680   3.427  1.00 96.52           C  
ATOM    842  HE2 TYR A  52     -27.611   5.506   4.425  1.00 96.52           H  
ATOM    843  OH  TYR A  52     -29.025   7.255   3.004  1.00 96.52           O  
ATOM    844  HH  TYR A  52     -29.294   7.070   3.906  1.00 96.52           H  
ATOM    845  CZ  TYR A  52     -27.915   6.589   2.589  1.00 96.52           C  
ATOM    846  N   SER A  53     -23.226   2.737  -1.447  1.00 96.51           N  
ATOM    847  H   SER A  53     -23.996   3.169  -1.938  1.00 96.51           H  
ATOM    848  CA  SER A  53     -22.047   2.366  -2.233  1.00 96.51           C  
ATOM    849  HA  SER A  53     -21.496   1.570  -1.731  1.00 96.51           H  
ATOM    850  C   SER A  53     -21.134   3.577  -2.389  1.00 96.51           C  
ATOM    851  CB  SER A  53     -22.495   1.838  -3.598  1.00 96.51           C  
ATOM    852  HB2 SER A  53     -23.182   2.551  -4.055  1.00 96.51           H  
ATOM    853  HB3 SER A  53     -23.015   0.891  -3.458  1.00 96.51           H  
ATOM    854  O   SER A  53     -21.516   4.565  -3.012  1.00 96.51           O  
ATOM    855  OG  SER A  53     -21.405   1.642  -4.467  1.00 96.51           O  
ATOM    856  HG  SER A  53     -21.057   2.498  -4.728  1.00 96.51           H  
ATOM    857  N   VAL A  54     -19.918   3.486  -1.862  1.00 96.01           N  
ATOM    858  H   VAL A  54     -19.668   2.622  -1.403  1.00 96.01           H  
ATOM    859  CA  VAL A  54     -18.891   4.526  -1.935  1.00 96.01           C  
ATOM    860  HA  VAL A  54     -19.304   5.420  -2.401  1.00 96.01           H  
ATOM    861  C   VAL A  54     -17.746   4.026  -2.806  1.00 96.01           C  
ATOM    862  CB  VAL A  54     -18.424   4.916  -0.522  1.00 96.01           C  
ATOM    863  HB  VAL A  54     -18.148   4.019   0.033  1.00 96.01           H  
ATOM    864  O   VAL A  54     -17.032   3.099  -2.437  1.00 96.01           O  
ATOM    865  CG1 VAL A  54     -17.211   5.846  -0.594  1.00 96.01           C  
ATOM    866 HG11 VAL A  54     -17.029   6.306   0.377  1.00 96.01           H  
ATOM    867 HG12 VAL A  54     -16.323   5.278  -0.870  1.00 96.01           H  
ATOM    868 HG13 VAL A  54     -17.390   6.611  -1.349  1.00 96.01           H  
ATOM    869  CG2 VAL A  54     -19.546   5.616   0.254  1.00 96.01           C  
ATOM    870 HG21 VAL A  54     -19.197   5.883   1.252  1.00 96.01           H  
ATOM    871 HG22 VAL A  54     -20.402   4.951   0.360  1.00 96.01           H  
ATOM    872 HG23 VAL A  54     -19.858   6.519  -0.271  1.00 96.01           H  
ATOM    873  N   MET A  55     -17.567   4.637  -3.973  1.00 96.53           N  
ATOM    874  H   MET A  55     -18.142   5.437  -4.196  1.00 96.53           H  
ATOM    875  CA  MET A  55     -16.486   4.314  -4.904  1.00 96.53           C  
ATOM    876  HA  MET A  55     -16.001   3.384  -4.607  1.00 96.53           H  
ATOM    877  C   MET A  55     -15.436   5.420  -4.873  1.00 96.53           C  
ATOM    878  CB  MET A  55     -17.045   4.115  -6.315  1.00 96.53           C  
ATOM    879  HB2 MET A  55     -17.636   4.987  -6.594  1.00 96.53           H  
ATOM    880  HB3 MET A  55     -16.214   4.024  -7.014  1.00 96.53           H  
ATOM    881  O   MET A  55     -15.780   6.598  -4.925  1.00 96.53           O  
ATOM    882  CG  MET A  55     -17.906   2.848  -6.402  1.00 96.53           C  
ATOM    883  HG2 MET A  55     -18.730   2.920  -5.692  1.00 96.53           H  
ATOM    884  HG3 MET A  55     -17.287   1.998  -6.114  1.00 96.53           H  
ATOM    885  SD  MET A  55     -18.595   2.505  -8.045  1.00 96.53           S  
ATOM    886  CE  MET A  55     -19.763   3.882  -8.221  1.00 96.53           C  
ATOM    887  HE1 MET A  55     -19.221   4.827  -8.252  1.00 96.53           H  
ATOM    888  HE2 MET A  55     -20.458   3.886  -7.382  1.00 96.53           H  
ATOM    889  HE3 MET A  55     -20.320   3.765  -9.151  1.00 96.53           H  
ATOM    890  N   ILE A  56     -14.168   5.037  -4.771  1.00 97.14           N  
ATOM    891  H   ILE A  56     -13.969   4.047  -4.745  1.00 97.14           H  
ATOM    892  CA  ILE A  56     -13.029   5.949  -4.707  1.00 97.14           C  
ATOM    893  HA  ILE A  56     -13.347   6.962  -4.952  1.00 97.14           H  
ATOM    894  C   ILE A  56     -12.023   5.495  -5.758  1.00 97.14           C  
ATOM    895  CB  ILE A  56     -12.419   5.962  -3.285  1.00 97.14           C  
ATOM    896  HB  ILE A  56     -12.174   4.934  -3.018  1.00 97.14           H  
ATOM    897  O   ILE A  56     -11.429   4.423  -5.631  1.00 97.14           O  
ATOM    898  CG1 ILE A  56     -13.413   6.508  -2.233  1.00 97.14           C  
ATOM    899 HG12 ILE A  56     -14.416   6.127  -2.427  1.00 97.14           H  
ATOM    900 HG13 ILE A  56     -13.457   7.594  -2.307  1.00 97.14           H  
ATOM    901  CG2 ILE A  56     -11.119   6.791  -3.253  1.00 97.14           C  
ATOM    902 HG21 ILE A  56     -11.339   7.841  -3.445  1.00 97.14           H  
ATOM    903 HG22 ILE A  56     -10.634   6.684  -2.283  1.00 97.14           H  
ATOM    904 HG23 ILE A  56     -10.423   6.436  -4.014  1.00 97.14           H  
ATOM    905  CD1 ILE A  56     -13.069   6.108  -0.793  1.00 97.14           C  
ATOM    906 HD11 ILE A  56     -13.769   6.590  -0.110  1.00 97.14           H  
ATOM    907 HD12 ILE A  56     -13.164   5.027  -0.688  1.00 97.14           H  
ATOM    908 HD13 ILE A  56     -12.052   6.397  -0.527  1.00 97.14           H  
ATOM    909  N   ASP A  57     -11.795   6.336  -6.761  1.00 97.34           N  
ATOM    910  H   ASP A  57     -12.320   7.197  -6.823  1.00 97.34           H  
ATOM    911  CA  ASP A  57     -10.675   6.174  -7.677  1.00 97.34           C  
ATOM    912  HA  ASP A  57     -10.357   5.132  -7.701  1.00 97.34           H  
ATOM    913  C   ASP A  57      -9.501   7.018  -7.214  1.00 97.34           C  
ATOM    914  CB  ASP A  57     -11.058   6.579  -9.097  1.00 97.34           C  
ATOM    915  HB2 ASP A  57     -11.514   7.569  -9.086  1.00 97.34           H  
ATOM    916  HB3 ASP A  57     -10.147   6.624  -9.694  1.00 97.34           H  
ATOM    917  O   ASP A  57      -9.631   8.216  -6.953  1.00 97.34           O  
ATOM    918  CG  ASP A  57     -11.983   5.577  -9.764  1.00 97.34           C  
ATOM    919  OD1 ASP A  57     -11.675   4.376  -9.682  1.00 97.34           O  
ATOM    920  OD2 ASP A  57     -12.920   6.016 -10.465  1.00 97.34           O  
ATOM    921  N   SER A  58      -8.317   6.415  -7.189  1.00 97.57           N  
ATOM    922  H   SER A  58      -8.245   5.433  -7.410  1.00 97.57           H  
ATOM    923  CA  SER A  58      -7.105   7.158  -6.874  1.00 97.57           C  
ATOM    924  HA  SER A  58      -7.242   7.630  -5.901  1.00 97.57           H  
ATOM    925  C   SER A  58      -6.884   8.278  -7.910  1.00 97.57           C  
ATOM    926  CB  SER A  58      -5.948   6.161  -6.744  1.00 97.57           C  
ATOM    927  HB2 SER A  58      -5.115   6.584  -6.183  1.00 97.57           H  
ATOM    928  HB3 SER A  58      -6.301   5.293  -6.185  1.00 97.57           H  
ATOM    929  O   SER A  58      -6.426   9.357  -7.548  1.00 97.57           O  
ATOM    930  OG  SER A  58      -5.533   5.736  -8.023  1.00 97.57           O  
ATOM    931  HG  SER A  58      -4.906   6.356  -8.402  1.00 97.57           H  
ATOM    932  N   LYS A  59      -7.286   8.106  -9.176  1.00 95.13           N  
ATOM    933  H   LYS A  59      -7.683   7.208  -9.415  1.00 95.13           H  
ATOM    934  CA  LYS A  59      -7.138   9.130 -10.231  1.00 95.13           C  
ATOM    935  HA  LYS A  59      -6.074   9.333 -10.353  1.00 95.13           H  
ATOM    936  C   LYS A  59      -7.789  10.487  -9.897  1.00 95.13           C  
ATOM    937  CB  LYS A  59      -7.677   8.571 -11.562  1.00 95.13           C  
ATOM    938  HB2 LYS A  59      -7.428   7.512 -11.637  1.00 95.13           H  
ATOM    939  HB3 LYS A  59      -7.194   9.092 -12.388  1.00 95.13           H  
ATOM    940  O   LYS A  59      -7.395  11.495 -10.468  1.00 95.13           O  
ATOM    941  CG  LYS A  59      -9.197   8.762 -11.691  1.00 95.13           C  
ATOM    942  HG2 LYS A  59      -9.665   8.536 -10.733  1.00 95.13           H  
ATOM    943  HG3 LYS A  59      -9.393   9.807 -11.933  1.00 95.13           H  
ATOM    944  CD  LYS A  59      -9.847   7.890 -12.768  1.00 95.13           C  
ATOM    945  HD2 LYS A  59      -9.790   6.844 -12.465  1.00 95.13           H  
ATOM    946  HD3 LYS A  59      -9.305   8.013 -13.706  1.00 95.13           H  
ATOM    947  CE  LYS A  59     -11.318   8.279 -12.992  1.00 95.13           C  
ATOM    948  HE2 LYS A  59     -11.753   7.597 -13.722  1.00 95.13           H  
ATOM    949  HE3 LYS A  59     -11.340   9.286 -13.410  1.00 95.13           H  
ATOM    950  NZ  LYS A  59     -12.131   8.267 -11.750  1.00 95.13           N  
ATOM    951  HZ1 LYS A  59     -11.793   8.941 -11.078  1.00 95.13           H  
ATOM    952  HZ2 LYS A  59     -13.085   8.559 -11.908  1.00 95.13           H  
ATOM    953  HZ3 LYS A  59     -12.202   7.363 -11.305  1.00 95.13           H  
ATOM    954  N   ASP A  60      -8.763  10.512  -8.984  1.00 94.13           N  
ATOM    955  H   ASP A  60      -9.036   9.648  -8.539  1.00 94.13           H  
ATOM    956  CA  ASP A  60      -9.503  11.726  -8.620  1.00 94.13           C  
ATOM    957  HA  ASP A  60      -9.612  12.340  -9.514  1.00 94.13           H  
ATOM    958  C   ASP A  60      -8.744  12.580  -7.585  1.00 94.13           C  
ATOM    959  CB  ASP A  60     -10.920  11.354  -8.145  1.00 94.13           C  
ATOM    960  HB2 ASP A  60     -11.459  12.270  -7.902  1.00 94.13           H  
ATOM    961  HB3 ASP A  60     -10.837  10.762  -7.234  1.00 94.13           H  
ATOM    962  O   ASP A  60      -9.200  13.659  -7.206  1.00 94.13           O  
ATOM    963  CG  ASP A  60     -11.752  10.570  -9.174  1.00 94.13           C  
ATOM    964  OD1 ASP A  60     -11.469  10.620 -10.394  1.00 94.13           O  
ATOM    965  OD2 ASP A  60     -12.677   9.848  -8.754  1.00 94.13           O  
ATOM    966  N   ARG A  61      -7.570  12.125  -7.118  1.00 93.88           N  
ATOM    967  H   ARG A  61      -7.244  11.238  -7.473  1.00 93.88           H  
ATOM    968  CA  ARG A  61      -6.679  12.905  -6.251  1.00 93.88           C  
ATOM    969  HA  ARG A  61      -7.206  13.157  -5.331  1.00 93.88           H  
ATOM    970  C   ARG A  61      -6.278  14.224  -6.896  1.00 93.88           C  
ATOM    971  CB  ARG A  61      -5.400  12.119  -5.924  1.00 93.88           C  
ATOM    972  HB2 ARG A  61      -4.684  12.797  -5.459  1.00 93.88           H  
ATOM    973  HB3 ARG A  61      -4.972  11.777  -6.866  1.00 93.88           H  
ATOM    974  O   ARG A  61      -5.869  14.279  -8.055  1.00 93.88           O  
ATOM    975  CG  ARG A  61      -5.593  10.925  -4.976  1.00 93.88           C  
ATOM    976  HG2 ARG A  61      -6.005  11.291  -4.036  1.00 93.88           H  
ATOM    977  HG3 ARG A  61      -6.320  10.216  -5.372  1.00 93.88           H  
ATOM    978  CD  ARG A  61      -4.270  10.201  -4.658  1.00 93.88           C  
ATOM    979  HD2 ARG A  61      -4.469   9.173  -4.355  1.00 93.88           H  
ATOM    980  HD3 ARG A  61      -3.828  10.730  -3.814  1.00 93.88           H  
ATOM    981  NE  ARG A  61      -3.231  10.238  -5.707  1.00 93.88           N  
ATOM    982  HE  ARG A  61      -2.467  10.876  -5.536  1.00 93.88           H  
ATOM    983  NH1 ARG A  61      -3.981   8.582  -7.070  1.00 93.88           N  
ATOM    984 HH11 ARG A  61      -3.887   8.129  -7.968  1.00 93.88           H  
ATOM    985 HH12 ARG A  61      -4.904   8.765  -6.702  1.00 93.88           H  
ATOM    986  NH2 ARG A  61      -2.037   9.491  -7.505  1.00 93.88           N  
ATOM    987 HH21 ARG A  61      -1.242  10.058  -7.247  1.00 93.88           H  
ATOM    988 HH22 ARG A  61      -1.962   8.904  -8.324  1.00 93.88           H  
ATOM    989  CZ  ARG A  61      -3.091   9.448  -6.749  1.00 93.88           C  
ATOM    990  N   ASN A  62      -6.224  15.276  -6.083  1.00 91.85           N  
ATOM    991  H   ASN A  62      -6.589  15.179  -5.147  1.00 91.85           H  
ATOM    992  CA  ASN A  62      -5.369  16.409  -6.400  1.00 91.85           C  
ATOM    993  HA  ASN A  62      -5.527  16.692  -7.441  1.00 91.85           H  
ATOM    994  C   ASN A  62      -3.904  15.974  -6.244  1.00 91.85           C  
ATOM    995  CB  ASN A  62      -5.735  17.617  -5.525  1.00 91.85           C  
ATOM    996  HB2 ASN A  62      -6.791  17.849  -5.666  1.00 91.85           H  
ATOM    997  HB3 ASN A  62      -5.560  17.377  -4.476  1.00 91.85           H  
ATOM    998  O   ASN A  62      -3.351  16.004  -5.142  1.00 91.85           O  
ATOM    999  CG  ASN A  62      -4.910  18.842  -5.891  1.00 91.85           C  
ATOM   1000  ND2 ASN A  62      -5.331  20.015  -5.486  1.00 91.85           N  
ATOM   1001 HD21 ASN A  62      -4.796  20.808  -5.809  1.00 91.85           H  
ATOM   1002 HD22 ASN A  62      -6.173  20.114  -4.937  1.00 91.85           H  
ATOM   1003  OD1 ASN A  62      -3.878  18.774  -6.539  1.00 91.85           O  
ATOM   1004  N   TYR A  63      -3.272  15.589  -7.351  1.00 92.84           N  
ATOM   1005  H   TYR A  63      -3.809  15.512  -8.204  1.00 92.84           H  
ATOM   1006  CA  TYR A  63      -1.904  15.076  -7.350  1.00 92.84           C  
ATOM   1007  HA  TYR A  63      -1.861  14.242  -6.650  1.00 92.84           H  
ATOM   1008  C   TYR A  63      -0.840  16.091  -6.911  1.00 92.84           C  
ATOM   1009  CB  TYR A  63      -1.554  14.537  -8.730  1.00 92.84           C  
ATOM   1010  HB2 TYR A  63      -0.601  14.024  -8.596  1.00 92.84           H  
ATOM   1011  HB3 TYR A  63      -2.295  13.798  -9.035  1.00 92.84           H  
ATOM   1012  O   TYR A  63       0.271  15.704  -6.554  1.00 92.84           O  
ATOM   1013  CG  TYR A  63      -1.385  15.587  -9.816  1.00 92.84           C  
ATOM   1014  CD1 TYR A  63      -2.467  15.918 -10.652  1.00 92.84           C  
ATOM   1015  HD1 TYR A  63      -3.419  15.425 -10.522  1.00 92.84           H  
ATOM   1016  CD2 TYR A  63      -0.148  16.240  -9.987  1.00 92.84           C  
ATOM   1017  HD2 TYR A  63       0.687  16.003  -9.344  1.00 92.84           H  
ATOM   1018  CE1 TYR A  63      -2.312  16.885 -11.664  1.00 92.84           C  
ATOM   1019  HE1 TYR A  63      -3.141  17.128 -12.312  1.00 92.84           H  
ATOM   1020  CE2 TYR A  63       0.007  17.217 -10.989  1.00 92.84           C  
ATOM   1021  HE2 TYR A  63       0.956  17.709 -11.150  1.00 92.84           H  
ATOM   1022  OH  TYR A  63      -0.948  18.521 -12.768  1.00 92.84           O  
ATOM   1023  HH  TYR A  63      -1.675  18.488 -13.395  1.00 92.84           H  
ATOM   1024  CZ  TYR A  63      -1.075  17.544 -11.830  1.00 92.84           C  
ATOM   1025  N   GLN A  64      -1.152  17.390  -6.903  1.00 91.67           N  
ATOM   1026  H   GLN A  64      -2.075  17.677  -7.197  1.00 91.67           H  
ATOM   1027  CA  GLN A  64      -0.229  18.396  -6.374  1.00 91.67           C  
ATOM   1028  HA  GLN A  64       0.758  18.240  -6.810  1.00 91.67           H  
ATOM   1029  C   GLN A  64      -0.095  18.304  -4.851  1.00 91.67           C  
ATOM   1030  CB  GLN A  64      -0.706  19.799  -6.732  1.00 91.67           C  
ATOM   1031  HB2 GLN A  64       0.005  20.509  -6.310  1.00 91.67           H  
ATOM   1032  HB3 GLN A  64      -1.672  19.984  -6.260  1.00 91.67           H  
ATOM   1033  O   GLN A  64       0.949  18.666  -4.301  1.00 91.67           O  
ATOM   1034  CG  GLN A  64      -0.823  20.056  -8.235  1.00 91.67           C  
ATOM   1035  HG2 GLN A  64       0.149  19.937  -8.714  1.00 91.67           H  
ATOM   1036  HG3 GLN A  64      -1.531  19.361  -8.687  1.00 91.67           H  
ATOM   1037  CD  GLN A  64      -1.327  21.472  -8.436  1.00 91.67           C  
ATOM   1038  NE2 GLN A  64      -0.544  22.488  -8.157  1.00 91.67           N  
ATOM   1039 HE21 GLN A  64      -1.058  23.350  -8.039  1.00 91.67           H  
ATOM   1040 HE22 GLN A  64       0.314  22.294  -7.660  1.00 91.67           H  
ATOM   1041  OE1 GLN A  64      -2.432  21.742  -8.846  1.00 91.67           O  
ATOM   1042  N   VAL A  65      -1.156  17.838  -4.183  1.00 92.83           N  
ATOM   1043  H   VAL A  65      -1.956  17.549  -4.727  1.00 92.83           H  
ATOM   1044  CA  VAL A  65      -1.202  17.610  -2.734  1.00 92.83           C  
ATOM   1045  HA  VAL A  65      -0.442  18.223  -2.249  1.00 92.83           H  
ATOM   1046  C   VAL A  65      -0.868  16.154  -2.414  1.00 92.83           C  
ATOM   1047  CB  VAL A  65      -2.573  18.015  -2.158  1.00 92.83           C  
ATOM   1048  HB  VAL A  65      -3.355  17.396  -2.599  1.00 92.83           H  
ATOM   1049  O   VAL A  65      -0.036  15.901  -1.547  1.00 92.83           O  
ATOM   1050  CG1 VAL A  65      -2.608  17.838  -0.636  1.00 92.83           C  
ATOM   1051 HG11 VAL A  65      -2.465  16.789  -0.375  1.00 92.83           H  
ATOM   1052 HG12 VAL A  65      -1.822  18.431  -0.169  1.00 92.83           H  
ATOM   1053 HG13 VAL A  65      -3.577  18.149  -0.244  1.00 92.83           H  
ATOM   1054  CG2 VAL A  65      -2.882  19.488  -2.468  1.00 92.83           C  
ATOM   1055 HG21 VAL A  65      -2.064  20.119  -2.122  1.00 92.83           H  
ATOM   1056 HG22 VAL A  65      -3.798  19.794  -1.962  1.00 92.83           H  
ATOM   1057 HG23 VAL A  65      -3.016  19.627  -3.541  1.00 92.83           H  
ATOM   1058  N   TYR A  66      -1.461  15.211  -3.152  1.00 95.25           N  
ATOM   1059  H   TYR A  66      -2.131  15.509  -3.846  1.00 95.25           H  
ATOM   1060  CA  TYR A  66      -1.291  13.767  -2.980  1.00 95.25           C  
ATOM   1061  HA  TYR A  66      -0.589  13.571  -2.170  1.00 95.25           H  
ATOM   1062  C   TYR A  66      -0.729  13.122  -4.259  1.00 95.25           C  
ATOM   1063  CB  TYR A  66      -2.628  13.137  -2.572  1.00 95.25           C  
ATOM   1064  HB2 TYR A  66      -2.453  12.079  -2.375  1.00 95.25           H  
ATOM   1065  HB3 TYR A  66      -3.329  13.210  -3.404  1.00 95.25           H  
ATOM   1066  O   TYR A  66      -1.477  12.488  -5.013  1.00 95.25           O  
ATOM   1067  CG  TYR A  66      -3.270  13.749  -1.347  1.00 95.25           C  
ATOM   1068  CD1 TYR A  66      -2.673  13.579  -0.084  1.00 95.25           C  
ATOM   1069  HD1 TYR A  66      -1.765  13.001   0.007  1.00 95.25           H  
ATOM   1070  CD2 TYR A  66      -4.465  14.484  -1.472  1.00 95.25           C  
ATOM   1071  HD2 TYR A  66      -4.938  14.597  -2.436  1.00 95.25           H  
ATOM   1072  CE1 TYR A  66      -3.258  14.162   1.055  1.00 95.25           C  
ATOM   1073  HE1 TYR A  66      -2.789  14.036   2.020  1.00 95.25           H  
ATOM   1074  CE2 TYR A  66      -5.055  15.062  -0.334  1.00 95.25           C  
ATOM   1075  HE2 TYR A  66      -5.986  15.604  -0.417  1.00 95.25           H  
ATOM   1076  OH  TYR A  66      -4.995  15.507   2.020  1.00 95.25           O  
ATOM   1077  HH  TYR A  66      -4.511  15.277   2.817  1.00 95.25           H  
ATOM   1078  CZ  TYR A  66      -4.444  14.917   0.928  1.00 95.25           C  
ATOM   1079  N   PRO A  67       0.573  13.296  -4.554  1.00 96.07           N  
ATOM   1080  CA  PRO A  67       1.165  12.741  -5.769  1.00 96.07           C  
ATOM   1081  HA  PRO A  67       0.632  13.113  -6.644  1.00 96.07           H  
ATOM   1082  C   PRO A  67       1.099  11.213  -5.790  1.00 96.07           C  
ATOM   1083  CB  PRO A  67       2.604  13.262  -5.799  1.00 96.07           C  
ATOM   1084  HB2 PRO A  67       2.625  14.171  -6.400  1.00 96.07           H  
ATOM   1085  HB3 PRO A  67       3.303  12.530  -6.204  1.00 96.07           H  
ATOM   1086  O   PRO A  67       0.769  10.622  -6.816  1.00 96.07           O  
ATOM   1087  CG  PRO A  67       2.916  13.606  -4.341  1.00 96.07           C  
ATOM   1088  HG2 PRO A  67       3.257  12.712  -3.819  1.00 96.07           H  
ATOM   1089  HG3 PRO A  67       3.658  14.401  -4.263  1.00 96.07           H  
ATOM   1090  CD  PRO A  67       1.562  14.039  -3.786  1.00 96.07           C  
ATOM   1091  HD2 PRO A  67       1.418  15.106  -3.953  1.00 96.07           H  
ATOM   1092  HD3 PRO A  67       1.506  13.811  -2.721  1.00 96.07           H  
ATOM   1093  N   ASP A  68       1.341  10.572  -4.649  1.00 97.52           N  
ATOM   1094  H   ASP A  68       1.498  11.102  -3.804  1.00 97.52           H  
ATOM   1095  CA  ASP A  68       1.380   9.118  -4.557  1.00 97.52           C  
ATOM   1096  HA  ASP A  68       1.943   8.759  -5.419  1.00 97.52           H  
ATOM   1097  C   ASP A  68      -0.038   8.509  -4.573  1.00 97.52           C  
ATOM   1098  CB  ASP A  68       2.172   8.703  -3.310  1.00 97.52           C  
ATOM   1099  HB2 ASP A  68       3.034   9.362  -3.202  1.00 97.52           H  
ATOM   1100  HB3 ASP A  68       1.553   8.808  -2.419  1.00 97.52           H  
ATOM   1101  O   ASP A  68      -0.861   8.870  -3.727  1.00 97.52           O  
ATOM   1102  CG  ASP A  68       2.674   7.264  -3.428  1.00 97.52           C  
ATOM   1103  OD1 ASP A  68       1.910   6.390  -3.883  1.00 97.52           O  
ATOM   1104  OD2 ASP A  68       3.865   7.027  -3.135  1.00 97.52           O  
ATOM   1105  N   PRO A  69      -0.356   7.583  -5.499  1.00 97.72           N  
ATOM   1106  CA  PRO A  69      -1.634   6.880  -5.498  1.00 97.72           C  
ATOM   1107  HA  PRO A  69      -2.456   7.592  -5.432  1.00 97.72           H  
ATOM   1108  C   PRO A  69      -1.856   5.996  -4.288  1.00 97.72           C  
ATOM   1109  CB  PRO A  69      -1.695   6.098  -6.816  1.00 97.72           C  
ATOM   1110  HB2 PRO A  69      -2.164   6.697  -7.596  1.00 97.72           H  
ATOM   1111  HB3 PRO A  69      -2.217   5.147  -6.711  1.00 97.72           H  
ATOM   1112  O   PRO A  69      -3.004   5.752  -3.955  1.00 97.72           O  
ATOM   1113  CG  PRO A  69      -0.226   5.895  -7.172  1.00 97.72           C  
ATOM   1114  HG2 PRO A  69       0.153   5.012  -6.658  1.00 97.72           H  
ATOM   1115  HG3 PRO A  69      -0.078   5.807  -8.248  1.00 97.72           H  
ATOM   1116  CD  PRO A  69       0.459   7.139  -6.620  1.00 97.72           C  
ATOM   1117  HD2 PRO A  69       0.474   7.918  -7.382  1.00 97.72           H  
ATOM   1118  HD3 PRO A  69       1.475   6.888  -6.315  1.00 97.72           H  
ATOM   1119  N   PHE A  70      -0.808   5.581  -3.588  1.00 97.96           N  
ATOM   1120  H   PHE A  70       0.120   5.848  -3.882  1.00 97.96           H  
ATOM   1121  CA  PHE A  70      -0.918   4.685  -2.443  1.00 97.96           C  
ATOM   1122  HA  PHE A  70      -1.837   4.108  -2.541  1.00 97.96           H  
ATOM   1123  C   PHE A  70      -1.008   5.420  -1.097  1.00 97.96           C  
ATOM   1124  CB  PHE A  70       0.254   3.707  -2.507  1.00 97.96           C  
ATOM   1125  HB2 PHE A  70       1.178   4.280  -2.426  1.00 97.96           H  
ATOM   1126  HB3 PHE A  70       0.210   3.032  -1.652  1.00 97.96           H  
ATOM   1127  O   PHE A  70      -1.034   4.768  -0.053  1.00 97.96           O  
ATOM   1128  CG  PHE A  70       0.287   2.882  -3.778  1.00 97.96           C  
ATOM   1129  CD1 PHE A  70      -0.599   1.801  -3.945  1.00 97.96           C  
ATOM   1130  HD1 PHE A  70      -1.296   1.548  -3.160  1.00 97.96           H  
ATOM   1131  CD2 PHE A  70       1.171   3.229  -4.816  1.00 97.96           C  
ATOM   1132  HD2 PHE A  70       1.840   4.068  -4.692  1.00 97.96           H  
ATOM   1133  CE1 PHE A  70      -0.598   1.071  -5.146  1.00 97.96           C  
ATOM   1134  HE1 PHE A  70      -1.293   0.257  -5.290  1.00 97.96           H  
ATOM   1135  CE2 PHE A  70       1.159   2.507  -6.020  1.00 97.96           C  
ATOM   1136  HE2 PHE A  70       1.801   2.783  -6.844  1.00 97.96           H  
ATOM   1137  CZ  PHE A  70       0.283   1.427  -6.179  1.00 97.96           C  
ATOM   1138  HZ  PHE A  70       0.285   0.888  -7.115  1.00 97.96           H  
ATOM   1139  N   ASN A  71      -1.049   6.760  -1.094  1.00 97.00           N  
ATOM   1140  H   ASN A  71      -1.007   7.248  -1.978  1.00 97.00           H  
ATOM   1141  CA  ASN A  71      -1.198   7.554   0.125  1.00 97.00           C  
ATOM   1142  HA  ASN A  71      -1.757   6.964   0.852  1.00 97.00           H  
ATOM   1143  C   ASN A  71      -1.967   8.859  -0.112  1.00 97.00           C  
ATOM   1144  CB  ASN A  71       0.190   7.832   0.712  1.00 97.00           C  
ATOM   1145  HB2 ASN A  71       0.770   8.451   0.028  1.00 97.00           H  
ATOM   1146  HB3 ASN A  71       0.705   6.882   0.859  1.00 97.00           H  
ATOM   1147  O   ASN A  71      -1.445   9.802  -0.709  1.00 97.00           O  
ATOM   1148  CG  ASN A  71       0.080   8.536   2.048  1.00 97.00           C  
ATOM   1149  ND2 ASN A  71      -0.360   7.833   3.064  1.00 97.00           N  
ATOM   1150 HD21 ASN A  71      -0.417   8.280   3.968  1.00 97.00           H  
ATOM   1151 HD22 ASN A  71      -0.563   6.851   2.945  1.00 97.00           H  
ATOM   1152  OD1 ASN A  71       0.390   9.707   2.197  1.00 97.00           O  
ATOM   1153  N   TYR A  72      -3.210   8.925   0.369  1.00 96.77           N  
ATOM   1154  H   TYR A  72      -3.582   8.136   0.879  1.00 96.77           H  
ATOM   1155  CA  TYR A  72      -4.051  10.112   0.211  1.00 96.77           C  
ATOM   1156  HA  TYR A  72      -3.437  10.989   0.415  1.00 96.77           H  
ATOM   1157  C   TYR A  72      -5.226  10.151   1.184  1.00 96.77           C  
ATOM   1158  CB  TYR A  72      -4.541  10.212  -1.237  1.00 96.77           C  
ATOM   1159  HB2 TYR A  72      -5.052  11.164  -1.377  1.00 96.77           H  
ATOM   1160  HB3 TYR A  72      -3.653  10.227  -1.869  1.00 96.77           H  
ATOM   1161  O   TYR A  72      -5.570   9.162   1.824  1.00 96.77           O  
ATOM   1162  CG  TYR A  72      -5.430   9.089  -1.727  1.00 96.77           C  
ATOM   1163  CD1 TYR A  72      -4.863   7.853  -2.089  1.00 96.77           C  
ATOM   1164  HD1 TYR A  72      -3.800   7.682  -1.999  1.00 96.77           H  
ATOM   1165  CD2 TYR A  72      -6.813   9.301  -1.885  1.00 96.77           C  
ATOM   1166  HD2 TYR A  72      -7.249  10.248  -1.605  1.00 96.77           H  
ATOM   1167  CE1 TYR A  72      -5.678   6.827  -2.589  1.00 96.77           C  
ATOM   1168  HE1 TYR A  72      -5.236   5.877  -2.850  1.00 96.77           H  
ATOM   1169  CE2 TYR A  72      -7.622   8.284  -2.424  1.00 96.77           C  
ATOM   1170  HE2 TYR A  72      -8.680   8.447  -2.565  1.00 96.77           H  
ATOM   1171  OH  TYR A  72      -7.851   6.077  -3.297  1.00 96.77           O  
ATOM   1172  HH  TYR A  72      -8.752   6.388  -3.412  1.00 96.77           H  
ATOM   1173  CZ  TYR A  72      -7.055   7.042  -2.773  1.00 96.77           C  
ATOM   1174  N   GLU A  73      -5.856  11.318   1.304  1.00 95.30           N  
ATOM   1175  H   GLU A  73      -5.570  12.089   0.717  1.00 95.30           H  
ATOM   1176  CA  GLU A  73      -7.034  11.515   2.146  1.00 95.30           C  
ATOM   1177  HA  GLU A  73      -7.221  10.612   2.726  1.00 95.30           H  
ATOM   1178  C   GLU A  73      -8.270  11.768   1.280  1.00 95.30           C  
ATOM   1179  CB  GLU A  73      -6.767  12.654   3.146  1.00 95.30           C  
ATOM   1180  HB2 GLU A  73      -6.691  13.595   2.601  1.00 95.30           H  
ATOM   1181  HB3 GLU A  73      -5.819  12.465   3.649  1.00 95.30           H  
ATOM   1182  O   GLU A  73      -8.254  12.629   0.404  1.00 95.30           O  
ATOM   1183  CG  GLU A  73      -7.861  12.788   4.213  1.00 95.30           C  
ATOM   1184  HG2 GLU A  73      -7.958  11.842   4.746  1.00 95.30           H  
ATOM   1185  HG3 GLU A  73      -8.815  12.988   3.726  1.00 95.30           H  
ATOM   1186  CD  GLU A  73      -7.558  13.918   5.213  1.00 95.30           C  
ATOM   1187  OE1 GLU A  73      -8.104  15.028   5.042  1.00 95.30           O  
ATOM   1188  OE2 GLU A  73      -6.855  13.707   6.230  1.00 95.30           O  
ATOM   1189  N   VAL A  74      -9.349  11.036   1.551  1.00 94.21           N  
ATOM   1190  H   VAL A  74      -9.261  10.306   2.245  1.00 94.21           H  
ATOM   1191  CA  VAL A  74     -10.684  11.276   0.996  1.00 94.21           C  
ATOM   1192  HA  VAL A  74     -10.597  11.920   0.122  1.00 94.21           H  
ATOM   1193  C   VAL A  74     -11.519  11.976   2.050  1.00 94.21           C  
ATOM   1194  CB  VAL A  74     -11.384   9.972   0.576  1.00 94.21           C  
ATOM   1195  HB  VAL A  74     -11.691   9.425   1.467  1.00 94.21           H  
ATOM   1196  O   VAL A  74     -11.636  11.473   3.167  1.00 94.21           O  
ATOM   1197  CG1 VAL A  74     -12.649  10.259  -0.242  1.00 94.21           C  
ATOM   1198 HG11 VAL A  74     -12.398  10.800  -1.154  1.00 94.21           H  
ATOM   1199 HG12 VAL A  74     -13.354  10.851   0.341  1.00 94.21           H  
ATOM   1200 HG13 VAL A  74     -13.136   9.321  -0.509  1.00 94.21           H  
ATOM   1201  CG2 VAL A  74     -10.442   9.062  -0.212  1.00 94.21           C  
ATOM   1202 HG21 VAL A  74      -9.757   8.584   0.488  1.00 94.21           H  
ATOM   1203 HG22 VAL A  74      -9.853   9.631  -0.931  1.00 94.21           H  
ATOM   1204 HG23 VAL A  74     -11.013   8.293  -0.734  1.00 94.21           H  
ATOM   1205  N   ARG A  75     -12.123  13.116   1.717  1.00 92.65           N  
ATOM   1206  H   ARG A  75     -12.005  13.454   0.773  1.00 92.65           H  
ATOM   1207  CA  ARG A  75     -12.976  13.862   2.655  1.00 92.65           C  
ATOM   1208  HA  ARG A  75     -12.856  13.458   3.660  1.00 92.65           H  
ATOM   1209  C   ARG A  75     -14.452  13.717   2.314  1.00 92.65           C  
ATOM   1210  CB  ARG A  75     -12.555  15.330   2.709  1.00 92.65           C  
ATOM   1211  HB2 ARG A  75     -12.549  15.742   1.700  1.00 92.65           H  
ATOM   1212  HB3 ARG A  75     -13.286  15.872   3.308  1.00 92.65           H  
ATOM   1213  O   ARG A  75     -14.840  13.787   1.153  1.00 92.65           O  
ATOM   1214  CG  ARG A  75     -11.182  15.518   3.360  1.00 92.65           C  
ATOM   1215  HG2 ARG A  75     -11.232  15.217   4.407  1.00 92.65           H  
ATOM   1216  HG3 ARG A  75     -10.432  14.915   2.850  1.00 92.65           H  
ATOM   1217  CD  ARG A  75     -10.791  16.992   3.256  1.00 92.65           C  
ATOM   1218  HD2 ARG A  75     -10.639  17.201   2.198  1.00 92.65           H  
ATOM   1219  HD3 ARG A  75     -11.597  17.624   3.628  1.00 92.65           H  
ATOM   1220  NE  ARG A  75      -9.536  17.257   3.969  1.00 92.65           N  
ATOM   1221  HE  ARG A  75      -8.712  16.843   3.559  1.00 92.65           H  
ATOM   1222  NH1 ARG A  75     -10.401  17.837   6.030  1.00 92.65           N  
ATOM   1223 HH11 ARG A  75     -10.189  18.052   6.994  1.00 92.65           H  
ATOM   1224 HH12 ARG A  75     -11.343  17.775   5.672  1.00 92.65           H  
ATOM   1225  NH2 ARG A  75      -8.224  17.585   5.775  1.00 92.65           N  
ATOM   1226 HH21 ARG A  75      -7.956  16.612   5.830  1.00 92.65           H  
ATOM   1227 HH22 ARG A  75      -7.511  18.020   5.207  1.00 92.65           H  
ATOM   1228  CZ  ARG A  75      -9.402  17.580   5.239  1.00 92.65           C  
ATOM   1229  N   PHE A  76     -15.279  13.571   3.337  1.00 91.23           N  
ATOM   1230  H   PHE A  76     -14.890  13.577   4.269  1.00 91.23           H  
ATOM   1231  CA  PHE A  76     -16.733  13.488   3.240  1.00 91.23           C  
ATOM   1232  HA  PHE A  76     -17.017  13.293   2.206  1.00 91.23           H  
ATOM   1233  C   PHE A  76     -17.355  14.825   3.648  1.00 91.23           C  
ATOM   1234  CB  PHE A  76     -17.242  12.306   4.076  1.00 91.23           C  
ATOM   1235  HB2 PHE A  76     -16.864  12.398   5.095  1.00 91.23           H  
ATOM   1236  HB3 PHE A  76     -18.330  12.351   4.134  1.00 91.23           H  
ATOM   1237  O   PHE A  76     -16.716  15.640   4.324  1.00 91.23           O  
ATOM   1238  CG  PHE A  76     -16.839  10.955   3.516  1.00 91.23           C  
ATOM   1239  CD1 PHE A  76     -17.781  10.146   2.853  1.00 91.23           C  
ATOM   1240  HD1 PHE A  76     -18.801  10.484   2.749  1.00 91.23           H  
ATOM   1241  CD2 PHE A  76     -15.504  10.522   3.615  1.00 91.23           C  
ATOM   1242  HD2 PHE A  76     -14.770  11.136   4.114  1.00 91.23           H  
ATOM   1243  CE1 PHE A  76     -17.392   8.899   2.329  1.00 91.23           C  
ATOM   1244  HE1 PHE A  76     -18.109   8.268   1.825  1.00 91.23           H  
ATOM   1245  CE2 PHE A  76     -15.107   9.308   3.038  1.00 91.23           C  
ATOM   1246  HE2 PHE A  76     -14.064   9.029   3.047  1.00 91.23           H  
ATOM   1247  CZ  PHE A  76     -16.056   8.478   2.423  1.00 91.23           C  
ATOM   1248  HZ  PHE A  76     -15.750   7.538   1.990  1.00 91.23           H  
ATOM   1249  N   ASN A  77     -18.587  15.081   3.204  1.00 86.38           N  
ATOM   1250  H   ASN A  77     -19.055  14.359   2.676  1.00 86.38           H  
ATOM   1251  CA  ASN A  77     -19.322  16.325   3.462  1.00 86.38           C  
ATOM   1252  HA  ASN A  77     -20.181  16.337   2.792  1.00 86.38           H  
ATOM   1253  C   ASN A  77     -18.505  17.601   3.145  1.00 86.38           C  
ATOM   1254  CB  ASN A  77     -19.848  16.267   4.903  1.00 86.38           C  
ATOM   1255  HB2 ASN A  77     -20.381  15.329   5.059  1.00 86.38           H  
ATOM   1256  HB3 ASN A  77     -19.002  16.298   5.589  1.00 86.38           H  
ATOM   1257  O   ASN A  77     -18.606  18.623   3.827  1.00 86.38           O  
ATOM   1258  CG  ASN A  77     -20.796  17.406   5.221  1.00 86.38           C  
ATOM   1259  ND2 ASN A  77     -20.680  17.988   6.391  1.00 86.38           N  
ATOM   1260 HD21 ASN A  77     -19.885  17.759   6.970  1.00 86.38           H  
ATOM   1261 HD22 ASN A  77     -21.276  18.792   6.530  1.00 86.38           H  
ATOM   1262  OD1 ASN A  77     -21.658  17.785   4.449  1.00 86.38           O  
ATOM   1263  N   SER A  78     -17.629  17.523   2.144  1.00 78.32           N  
ATOM   1264  H   SER A  78     -17.607  16.676   1.594  1.00 78.32           H  
ATOM   1265  CA  SER A  78     -16.699  18.595   1.803  1.00 78.32           C  
ATOM   1266  HA  SER A  78     -16.778  19.413   2.519  1.00 78.32           H  
ATOM   1267  C   SER A  78     -17.048  19.148   0.435  1.00 78.32           C  
ATOM   1268  CB  SER A  78     -15.255  18.100   1.865  1.00 78.32           C  
ATOM   1269  HB2 SER A  78     -14.600  18.885   1.489  1.00 78.32           H  
ATOM   1270  HB3 SER A  78     -15.134  17.208   1.249  1.00 78.32           H  
ATOM   1271  O   SER A  78     -16.653  18.593  -0.584  1.00 78.32           O  
ATOM   1272  OG  SER A  78     -14.913  17.812   3.210  1.00 78.32           O  
ATOM   1273  HG  SER A  78     -15.540  17.171   3.554  1.00 78.32           H  
ATOM   1274  N   TYR A  79     -17.769  20.268   0.418  1.00 69.54           N  
ATOM   1275  H   TYR A  79     -18.126  20.637   1.288  1.00 69.54           H  
ATOM   1276  CA  TYR A  79     -17.945  21.035  -0.807  1.00 69.54           C  
ATOM   1277  HA  TYR A  79     -18.314  20.370  -1.588  1.00 69.54           H  
ATOM   1278  C   TYR A  79     -16.588  21.594  -1.225  1.00 69.54           C  
ATOM   1279  CB  TYR A  79     -18.962  22.165  -0.602  1.00 69.54           C  
ATOM   1280  HB2 TYR A  79     -18.596  22.841   0.171  1.00 69.54           H  
ATOM   1281  HB3 TYR A  79     -19.040  22.736  -1.527  1.00 69.54           H  
ATOM   1282  O   TYR A  79     -15.972  22.355  -0.473  1.00 69.54           O  
ATOM   1283  CG  TYR A  79     -20.341  21.673  -0.221  1.00 69.54           C  
ATOM   1284  CD1 TYR A  79     -21.220  21.211  -1.219  1.00 69.54           C  
ATOM   1285  HD1 TYR A  79     -20.920  21.220  -2.256  1.00 69.54           H  
ATOM   1286  CD2 TYR A  79     -20.724  21.630   1.135  1.00 69.54           C  
ATOM   1287  HD2 TYR A  79     -20.041  21.954   1.905  1.00 69.54           H  
ATOM   1288  CE1 TYR A  79     -22.488  20.715  -0.863  1.00 69.54           C  
ATOM   1289  HE1 TYR A  79     -23.168  20.344  -1.615  1.00 69.54           H  
ATOM   1290  CE2 TYR A  79     -21.985  21.119   1.494  1.00 69.54           C  
ATOM   1291  HE2 TYR A  79     -22.269  21.051   2.534  1.00 69.54           H  
ATOM   1292  OH  TYR A  79     -24.086  20.164   0.830  1.00 69.54           O  
ATOM   1293  HH  TYR A  79     -24.177  20.030   1.777  1.00 69.54           H  
ATOM   1294  CZ  TYR A  79     -22.870  20.663   0.493  1.00 69.54           C  
ATOM   1295  N   THR A  80     -16.132  21.239  -2.423  1.00 63.47           N  
ATOM   1296  H   THR A  80     -16.587  20.486  -2.920  1.00 63.47           H  
ATOM   1297  CA  THR A  80     -14.942  21.828  -3.036  1.00 63.47           C  
ATOM   1298  HA  THR A  80     -14.103  21.726  -2.348  1.00 63.47           H  
ATOM   1299  C   THR A  80     -15.207  23.315  -3.278  1.00 63.47           C  
ATOM   1300  CB  THR A  80     -14.576  21.083  -4.332  1.00 63.47           C  
ATOM   1301  HB  THR A  80     -15.341  21.250  -5.090  1.00 63.47           H  
ATOM   1302  O   THR A  80     -15.791  23.707  -4.286  1.00 63.47           O  
ATOM   1303  CG2 THR A  80     -13.218  21.512  -4.871  1.00 63.47           C  
ATOM   1304 HG21 THR A  80     -13.011  20.980  -5.800  1.00 63.47           H  
ATOM   1305 HG22 THR A  80     -13.214  22.583  -5.076  1.00 63.47           H  
ATOM   1306 HG23 THR A  80     -12.446  21.270  -4.140  1.00 63.47           H  
ATOM   1307  OG1 THR A  80     -14.496  19.702  -4.051  1.00 63.47           O  
ATOM   1308  HG1 THR A  80     -13.853  19.294  -4.636  1.00 63.47           H  
ATOM   1309  N   LYS A  81     -14.837  24.165  -2.316  1.00 62.26           N  
ATOM   1310  H   LYS A  81     -14.485  23.778  -1.451  1.00 62.26           H  
ATOM   1311  CA  LYS A  81     -14.860  25.616  -2.493  1.00 62.26           C  
ATOM   1312  HA  LYS A  81     -15.742  25.895  -3.069  1.00 62.26           H  
ATOM   1313  C   LYS A  81     -13.635  25.998  -3.308  1.00 62.26           C  
ATOM   1314  CB  LYS A  81     -14.911  26.347  -1.146  1.00 62.26           C  
ATOM   1315  HB2 LYS A  81     -14.119  25.970  -0.499  1.00 62.26           H  
ATOM   1316  HB3 LYS A  81     -14.738  27.410  -1.317  1.00 62.26           H  
ATOM   1317  O   LYS A  81     -12.504  25.844  -2.851  1.00 62.26           O  
ATOM   1318  CG  LYS A  81     -16.272  26.166  -0.462  1.00 62.26           C  
ATOM   1319  HG2 LYS A  81     -16.439  25.109  -0.255  1.00 62.26           H  
ATOM   1320  HG3 LYS A  81     -17.062  26.528  -1.121  1.00 62.26           H  
ATOM   1321  CD  LYS A  81     -16.311  26.947   0.854  1.00 62.26           C  
ATOM   1322  HD2 LYS A  81     -15.495  26.601   1.487  1.00 62.26           H  
ATOM   1323  HD3 LYS A  81     -16.176  28.009   0.649  1.00 62.26           H  
ATOM   1324  CE  LYS A  81     -17.648  26.705   1.557  1.00 62.26           C  
ATOM   1325  HE2 LYS A  81     -17.778  25.629   1.672  1.00 62.26           H  
ATOM   1326  HE3 LYS A  81     -18.454  27.075   0.923  1.00 62.26           H  
ATOM   1327  NZ  LYS A  81     -17.670  27.366   2.882  1.00 62.26           N  
ATOM   1328  HZ1 LYS A  81     -17.592  28.368   2.774  1.00 62.26           H  
ATOM   1329  HZ2 LYS A  81     -16.883  27.041   3.425  1.00 62.26           H  
ATOM   1330  HZ3 LYS A  81     -18.523  27.145   3.375  1.00 62.26           H  
ATOM   1331  N   ILE A  82     -13.874  26.480  -4.520  1.00 61.24           N  
ATOM   1332  H   ILE A  82     -14.826  26.493  -4.856  1.00 61.24           H  
ATOM   1333  CA  ILE A  82     -12.848  27.128  -5.330  1.00 61.24           C  
ATOM   1334  HA  ILE A  82     -11.973  26.482  -5.404  1.00 61.24           H  
ATOM   1335  C   ILE A  82     -12.456  28.414  -4.603  1.00 61.24           C  
ATOM   1336  CB  ILE A  82     -13.387  27.389  -6.752  1.00 61.24           C  
ATOM   1337  HB  ILE A  82     -14.351  27.892  -6.672  1.00 61.24           H  
ATOM   1338  O   ILE A  82     -13.303  29.284  -4.383  1.00 61.24           O  
ATOM   1339  CG1 ILE A  82     -13.602  26.049  -7.493  1.00 61.24           C  
ATOM   1340 HG12 ILE A  82     -12.634  25.623  -7.756  1.00 61.24           H  
ATOM   1341 HG13 ILE A  82     -14.109  25.340  -6.839  1.00 61.24           H  
ATOM   1342  CG2 ILE A  82     -12.422  28.326  -7.495  1.00 61.24           C  
ATOM   1343 HG21 ILE A  82     -12.563  28.271  -8.574  1.00 61.24           H  
ATOM   1344 HG22 ILE A  82     -12.605  29.356  -7.186  1.00 61.24           H  
ATOM   1345 HG23 ILE A  82     -11.393  28.078  -7.235  1.00 61.24           H  
ATOM   1346  CD1 ILE A  82     -14.455  26.178  -8.761  1.00 61.24           C  
ATOM   1347 HD11 ILE A  82     -14.624  25.187  -9.182  1.00 61.24           H  
ATOM   1348 HD12 ILE A  82     -15.418  26.628  -8.519  1.00 61.24           H  
ATOM   1349 HD13 ILE A  82     -13.946  26.787  -9.508  1.00 61.24           H  
ATOM   1350  N   ARG A  83     -11.192  28.518  -4.198  1.00 58.28           N  
ATOM   1351  H   ARG A  83     -10.538  27.788  -4.441  1.00 58.28           H  
ATOM   1352  CA  ARG A  83     -10.628  29.745  -3.646  1.00 58.28           C  
ATOM   1353  HA  ARG A  83     -11.286  30.588  -3.856  1.00 58.28           H  
ATOM   1354  C   ARG A  83      -9.324  30.025  -4.370  1.00 58.28           C  
ATOM   1355  CB  ARG A  83     -10.448  29.676  -2.123  1.00 58.28           C  
ATOM   1356  HB2 ARG A  83      -9.753  30.463  -1.834  1.00 58.28           H  
ATOM   1357  HB3 ARG A  83     -10.014  28.717  -1.840  1.00 58.28           H  
ATOM   1358  O   ARG A  83      -8.291  29.440  -4.078  1.00 58.28           O  
ATOM   1359  CG  ARG A  83     -11.773  29.904  -1.381  1.00 58.28           C  
ATOM   1360  HG2 ARG A  83     -12.422  29.040  -1.516  1.00 58.28           H  
ATOM   1361  HG3 ARG A  83     -12.265  30.793  -1.777  1.00 58.28           H  
ATOM   1362  CD  ARG A  83     -11.485  30.115   0.107  1.00 58.28           C  
ATOM   1363  HD2 ARG A  83     -10.808  30.961   0.218  1.00 58.28           H  
ATOM   1364  HD3 ARG A  83     -10.992  29.218   0.483  1.00 58.28           H  
ATOM   1365  NE  ARG A  83     -12.716  30.369   0.878  1.00 58.28           N  
ATOM   1366  HE  ARG A  83     -13.550  30.555   0.341  1.00 58.28           H  
ATOM   1367  NH1 ARG A  83     -11.809  29.949   2.941  1.00 58.28           N  
ATOM   1368 HH11 ARG A  83     -10.914  29.991   2.475  1.00 58.28           H  
ATOM   1369 HH12 ARG A  83     -11.898  29.083   3.454  1.00 58.28           H  
ATOM   1370  NH2 ARG A  83     -13.970  30.338   2.793  1.00 58.28           N  
ATOM   1371 HH21 ARG A  83     -13.928  30.257   3.799  1.00 58.28           H  
ATOM   1372 HH22 ARG A  83     -14.772  30.675   2.280  1.00 58.28           H  
ATOM   1373  CZ  ARG A  83     -12.829  30.205   2.183  1.00 58.28           C  
ATOM   1374  N   ASP A  84      -9.443  30.973  -5.284  1.00 56.54           N  
ATOM   1375  H   ASP A  84     -10.362  31.382  -5.370  1.00 56.54           H  
ATOM   1376  CA  ASP A  84      -8.359  31.755  -5.860  1.00 56.54           C  
ATOM   1377  HA  ASP A  84      -8.857  32.659  -6.210  1.00 56.54           H  
ATOM   1378  C   ASP A  84      -7.679  31.175  -7.102  1.00 56.54           C  
ATOM   1379  CB  ASP A  84      -7.390  32.267  -4.775  1.00 56.54           C  
ATOM   1380  HB2 ASP A  84      -6.762  31.451  -4.416  1.00 56.54           H  
ATOM   1381  HB3 ASP A  84      -6.734  33.014  -5.220  1.00 56.54           H  
ATOM   1382  O   ASP A  84      -7.367  29.990  -7.223  1.00 56.54           O  
ATOM   1383  CG  ASP A  84      -8.144  32.913  -3.601  1.00 56.54           C  
ATOM   1384  OD1 ASP A  84      -9.181  33.562  -3.875  1.00 56.54           O  
ATOM   1385  OD2 ASP A  84      -7.710  32.740  -2.441  1.00 56.54           O  
ATOM   1386  N   MET A  85      -7.454  32.085  -8.053  1.00 58.18           N  
ATOM   1387  H   MET A  85      -7.731  33.037  -7.858  1.00 58.18           H  
ATOM   1388  CA  MET A  85      -6.523  31.888  -9.150  1.00 58.18           C  
ATOM   1389  HA  MET A  85      -6.543  30.842  -9.456  1.00 58.18           H  
ATOM   1390  C   MET A  85      -5.125  32.235  -8.647  1.00 58.18           C  
ATOM   1391  CB  MET A  85      -6.892  32.753 -10.366  1.00 58.18           C  
ATOM   1392  HB2 MET A  85      -7.059  33.788 -10.069  1.00 58.18           H  
ATOM   1393  HB3 MET A  85      -6.048  32.728 -11.054  1.00 58.18           H  
ATOM   1394  O   MET A  85      -4.812  33.410  -8.463  1.00 58.18           O  
ATOM   1395  CG  MET A  85      -8.120  32.221 -11.111  1.00 58.18           C  
ATOM   1396  HG2 MET A  85      -8.156  31.138 -10.990  1.00 58.18           H  
ATOM   1397  HG3 MET A  85      -9.027  32.638 -10.674  1.00 58.18           H  
ATOM   1398  SD  MET A  85      -8.065  32.550 -12.895  1.00 58.18           S  
ATOM   1399  CE  MET A  85      -9.331  33.830 -13.075  1.00 58.18           C  
ATOM   1400  HE1 MET A  85      -9.391  34.135 -14.119  1.00 58.18           H  
ATOM   1401  HE2 MET A  85      -9.071  34.693 -12.460  1.00 58.18           H  
ATOM   1402  HE3 MET A  85     -10.296  33.434 -12.761  1.00 58.18           H  
ATOM   1403  N   TYR A  86      -4.269  31.235  -8.459  1.00 55.84           N  
ATOM   1404  H   TYR A  86      -4.590  30.292  -8.624  1.00 55.84           H  
ATOM   1405  CA  TYR A  86      -2.839  31.475  -8.290  1.00 55.84           C  
ATOM   1406  HA  TYR A  86      -2.677  32.516  -8.009  1.00 55.84           H  
ATOM   1407  C   TYR A  86      -2.148  31.242  -9.637  1.00 55.84           C  
ATOM   1408  CB  TYR A  86      -2.275  30.632  -7.144  1.00 55.84           C  
ATOM   1409  HB2 TYR A  86      -2.944  30.709  -6.286  1.00 55.84           H  
ATOM   1410  HB3 TYR A  86      -2.240  29.584  -7.441  1.00 55.84           H  
ATOM   1411  O   TYR A  86      -2.142  30.123 -10.151  1.00 55.84           O  
ATOM   1412  CG  TYR A  86      -0.898  31.099  -6.715  1.00 55.84           C  
ATOM   1413  CD1 TYR A  86       0.254  30.463  -7.216  1.00 55.84           C  
ATOM   1414  HD1 TYR A  86       0.155  29.629  -7.895  1.00 55.84           H  
ATOM   1415  CD2 TYR A  86      -0.771  32.203  -5.848  1.00 55.84           C  
ATOM   1416  HD2 TYR A  86      -1.657  32.695  -5.474  1.00 55.84           H  
ATOM   1417  CE1 TYR A  86       1.531  30.919  -6.837  1.00 55.84           C  
ATOM   1418  HE1 TYR A  86       2.423  30.440  -7.215  1.00 55.84           H  
ATOM   1419  CE2 TYR A  86       0.505  32.667  -5.472  1.00 55.84           C  
ATOM   1420  HE2 TYR A  86       0.596  33.514  -4.809  1.00 55.84           H  
ATOM   1421  OH  TYR A  86       2.895  32.455  -5.607  1.00 55.84           O  
ATOM   1422  HH  TYR A  86       2.850  33.225  -5.035  1.00 55.84           H  
ATOM   1423  CZ  TYR A  86       1.659  32.021  -5.966  1.00 55.84           C  
ATOM   1424  N   ASN A  87      -1.615  32.307 -10.245  1.00 59.00           N  
ATOM   1425  H   ASN A  87      -1.599  33.182  -9.741  1.00 59.00           H  
ATOM   1426  CA  ASN A  87      -1.027  32.295 -11.596  1.00 59.00           C  
ATOM   1427  HA  ASN A  87      -0.870  33.334 -11.889  1.00 59.00           H  
ATOM   1428  C   ASN A  87      -1.958  31.713 -12.681  1.00 59.00           C  
ATOM   1429  CB  ASN A  87       0.361  31.622 -11.561  1.00 59.00           C  
ATOM   1430  HB2 ASN A  87       0.276  30.619 -11.145  1.00 59.00           H  
ATOM   1431  HB3 ASN A  87       0.740  31.531 -12.579  1.00 59.00           H  
ATOM   1432  O   ASN A  87      -1.524  30.932 -13.522  1.00 59.00           O  
ATOM   1433  CG  ASN A  87       1.397  32.403 -10.783  1.00 59.00           C  
ATOM   1434  ND2 ASN A  87       2.557  31.826 -10.573  1.00 59.00           N  
ATOM   1435 HD21 ASN A  87       3.237  32.377 -10.070  1.00 59.00           H  
ATOM   1436 HD22 ASN A  87       2.755  30.915 -10.961  1.00 59.00           H  
ATOM   1437  OD1 ASN A  87       1.202  33.534 -10.374  1.00 59.00           O  
ATOM   1438  N   GLY A  88      -3.251  32.050 -12.638  1.00 64.75           N  
ATOM   1439  H   GLY A  88      -3.559  32.687 -11.917  1.00 64.75           H  
ATOM   1440  CA  GLY A  88      -4.248  31.543 -13.593  1.00 64.75           C  
ATOM   1441  HA2 GLY A  88      -5.111  32.209 -13.597  1.00 64.75           H  
ATOM   1442  HA3 GLY A  88      -3.818  31.545 -14.595  1.00 64.75           H  
ATOM   1443  C   GLY A  88      -4.754  30.122 -13.313  1.00 64.75           C  
ATOM   1444  O   GLY A  88      -5.651  29.660 -14.010  1.00 64.75           O  
ATOM   1445  N   ASN A  89      -4.244  29.442 -12.279  1.00 62.69           N  
ATOM   1446  H   ASN A  89      -3.505  29.861 -11.733  1.00 62.69           H  
ATOM   1447  CA  ASN A  89      -4.699  28.106 -11.895  1.00 62.69           C  
ATOM   1448  HA  ASN A  89      -5.208  27.646 -12.742  1.00 62.69           H  
ATOM   1449  C   ASN A  89      -5.689  28.170 -10.732  1.00 62.69           C  
ATOM   1450  CB  ASN A  89      -3.495  27.222 -11.555  1.00 62.69           C  
ATOM   1451  HB2 ASN A  89      -3.846  26.243 -11.228  1.00 62.69           H  
ATOM   1452  HB3 ASN A  89      -2.925  27.671 -10.742  1.00 62.69           H  
ATOM   1453  O   ASN A  89      -5.424  28.820  -9.721  1.00 62.69           O  
ATOM   1454  CG  ASN A  89      -2.612  27.010 -12.765  1.00 62.69           C  
ATOM   1455  ND2 ASN A  89      -1.356  27.372 -12.692  1.00 62.69           N  
ATOM   1456 HD21 ASN A  89      -1.064  27.967 -11.929  1.00 62.69           H  
ATOM   1457 HD22 ASN A  89      -0.864  27.335 -13.573  1.00 62.69           H  
ATOM   1458  OD1 ASN A  89      -3.042  26.525 -13.791  1.00 62.69           O  
ATOM   1459  N   ILE A  90      -6.806  27.455 -10.868  1.00 63.03           N  
ATOM   1460  H   ILE A  90      -6.930  26.937 -11.726  1.00 63.03           H  
ATOM   1461  CA  ILE A  90      -7.831  27.303  -9.832  1.00 63.03           C  
ATOM   1462  HA  ILE A  90      -8.097  28.287  -9.446  1.00 63.03           H  
ATOM   1463  C   ILE A  90      -7.257  26.474  -8.677  1.00 63.03           C  
ATOM   1464  CB  ILE A  90      -9.095  26.647 -10.445  1.00 63.03           C  
ATOM   1465  HB  ILE A  90      -8.809  25.705 -10.914  1.00 63.03           H  
ATOM   1466  O   ILE A  90      -6.931  25.300  -8.858  1.00 63.03           O  
ATOM   1467  CG1 ILE A  90      -9.708  27.572 -11.526  1.00 63.03           C  
ATOM   1468 HG12 ILE A  90     -10.015  28.512 -11.067  1.00 63.03           H  
ATOM   1469 HG13 ILE A  90      -8.951  27.800 -12.275  1.00 63.03           H  
ATOM   1470  CG2 ILE A  90     -10.128  26.343  -9.352  1.00 63.03           C  
ATOM   1471 HG21 ILE A  90     -11.024  25.886  -9.772  1.00 63.03           H  
ATOM   1472 HG22 ILE A  90      -9.729  25.647  -8.614  1.00 63.03           H  
ATOM   1473 HG23 ILE A  90     -10.380  27.285  -8.864  1.00 63.03           H  
ATOM   1474  CD1 ILE A  90     -10.906  26.972 -12.274  1.00 63.03           C  
ATOM   1475 HD11 ILE A  90     -10.650  25.984 -12.657  1.00 63.03           H  
ATOM   1476 HD12 ILE A  90     -11.774  26.899 -11.618  1.00 63.03           H  
ATOM   1477 HD13 ILE A  90     -11.165  27.619 -13.113  1.00 63.03           H  
ATOM   1478  N   VAL A  91      -7.160  27.064  -7.485  1.00 64.84           N  
ATOM   1479  H   VAL A  91      -7.375  28.048  -7.403  1.00 64.84           H  
ATOM   1480  CA  VAL A  91      -6.816  26.340  -6.257  1.00 64.84           C  
ATOM   1481  HA  VAL A  91      -6.360  25.389  -6.536  1.00 64.84           H  
ATOM   1482  C   VAL A  91      -8.101  26.024  -5.488  1.00 64.84           C  
ATOM   1483  CB  VAL A  91      -5.764  27.091  -5.417  1.00 64.84           C  
ATOM   1484  HB  VAL A  91      -6.184  28.029  -5.053  1.00 64.84           H  
ATOM   1485  O   VAL A  91      -8.955  26.876  -5.249  1.00 64.84           O  
ATOM   1486  CG1 VAL A  91      -5.316  26.241  -4.217  1.00 64.84           C  
ATOM   1487 HG11 VAL A  91      -4.557  26.783  -3.652  1.00 64.84           H  
ATOM   1488 HG12 VAL A  91      -4.906  25.290  -4.555  1.00 64.84           H  
ATOM   1489 HG13 VAL A  91      -6.161  26.062  -3.552  1.00 64.84           H  
ATOM   1490  CG2 VAL A  91      -4.507  27.401  -6.248  1.00 64.84           C  
ATOM   1491 HG21 VAL A  91      -4.761  28.092  -7.052  1.00 64.84           H  
ATOM   1492 HG22 VAL A  91      -3.757  27.880  -5.619  1.00 64.84           H  
ATOM   1493 HG23 VAL A  91      -4.101  26.486  -6.677  1.00 64.84           H  
ATOM   1494  N   ASN A  92      -8.271  24.758  -5.117  1.00 63.14           N  
ATOM   1495  H   ASN A  92      -7.537  24.094  -5.322  1.00 63.14           H  
ATOM   1496  CA  ASN A  92      -9.396  24.323  -4.295  1.00 63.14           C  
ATOM   1497  HA  ASN A  92     -10.247  24.986  -4.455  1.00 63.14           H  
ATOM   1498  C   ASN A  92      -9.012  24.407  -2.814  1.00 63.14           C  
ATOM   1499  CB  ASN A  92      -9.815  22.906  -4.717  1.00 63.14           C  
ATOM   1500  HB2 ASN A  92      -8.958  22.237  -4.649  1.00 63.14           H  
ATOM   1501  HB3 ASN A  92     -10.579  22.550  -4.026  1.00 63.14           H  
ATOM   1502  O   ASN A  92      -7.946  23.925  -2.434  1.00 63.14           O  
ATOM   1503  CG  ASN A  92     -10.399  22.860  -6.119  1.00 63.14           C  
ATOM   1504  ND2 ASN A  92     -10.217  21.775  -6.836  1.00 63.14           N  
ATOM   1505 HD21 ASN A  92     -10.594  21.805  -7.772  1.00 63.14           H  
ATOM   1506 HD22 ASN A  92      -9.733  20.973  -6.457  1.00 63.14           H  
ATOM   1507  OD1 ASN A  92     -11.050  23.778  -6.584  1.00 63.14           O  
ATOM   1508  N   GLU A  93      -9.893  24.960  -1.974  1.00 67.58           N  
ATOM   1509  H   GLU A  93     -10.736  25.368  -2.353  1.00 67.58           H  
ATOM   1510  CA  GLU A  93      -9.698  25.015  -0.514  1.00 67.58           C  
ATOM   1511  HA  GLU A  93      -8.766  25.537  -0.294  1.00 67.58           H  
ATOM   1512  C   GLU A  93      -9.595  23.605   0.083  1.00 67.58           C  
ATOM   1513  CB  GLU A  93     -10.875  25.790   0.115  1.00 67.58           C  
ATOM   1514  HB2 GLU A  93     -11.801  25.257  -0.101  1.00 67.58           H  
ATOM   1515  HB3 GLU A  93     -10.928  26.773  -0.354  1.00 67.58           H  
ATOM   1516  O   GLU A  93      -8.810  23.356   0.998  1.00 67.58           O  
ATOM   1517  CG  GLU A  93     -10.757  25.983   1.639  1.00 67.58           C  
ATOM   1518  HG2 GLU A  93      -9.800  26.457   1.852  1.00 67.58           H  
ATOM   1519  HG3 GLU A  93     -10.770  25.006   2.123  1.00 67.58           H  
ATOM   1520  CD  GLU A  93     -11.886  26.838   2.251  1.00 67.58           C  
ATOM   1521  OE1 GLU A  93     -11.734  27.298   3.408  1.00 67.58           O  
ATOM   1522  OE2 GLU A  93     -12.909  27.123   1.584  1.00 67.58           O  
ATOM   1523  N   VAL A  94     -10.368  22.669  -0.475  1.00 74.13           N  
ATOM   1524  H   VAL A  94     -10.935  22.946  -1.264  1.00 74.13           H  
ATOM   1525  CA  VAL A  94     -10.310  21.250  -0.138  1.00 74.13           C  
ATOM   1526  HA  VAL A  94      -9.626  21.130   0.703  1.00 74.13           H  
ATOM   1527  C   VAL A  94      -9.782  20.479  -1.348  1.00 74.13           C  
ATOM   1528  CB  VAL A  94     -11.673  20.713   0.328  1.00 74.13           C  
ATOM   1529  HB  VAL A  94     -12.392  20.742  -0.491  1.00 74.13           H  
ATOM   1530  O   VAL A  94     -10.422  20.510  -2.403  1.00 74.13           O  
ATOM   1531  CG1 VAL A  94     -11.501  19.270   0.806  1.00 74.13           C  
ATOM   1532 HG11 VAL A  94     -11.210  18.627  -0.025  1.00 74.13           H  
ATOM   1533 HG12 VAL A  94     -10.729  19.246   1.575  1.00 74.13           H  
ATOM   1534 HG13 VAL A  94     -12.437  18.892   1.215  1.00 74.13           H  
ATOM   1535  CG2 VAL A  94     -12.226  21.530   1.504  1.00 74.13           C  
ATOM   1536 HG21 VAL A  94     -12.444  22.548   1.181  1.00 74.13           H  
ATOM   1537 HG22 VAL A  94     -13.153  21.082   1.863  1.00 74.13           H  
ATOM   1538 HG23 VAL A  94     -11.499  21.563   2.315  1.00 74.13           H  
ATOM   1539  N   PRO A  95      -8.629  19.796  -1.241  1.00 78.02           N  
ATOM   1540  CA  PRO A  95      -8.122  18.980  -2.332  1.00 78.02           C  
ATOM   1541  HA  PRO A  95      -8.094  19.568  -3.249  1.00 78.02           H  
ATOM   1542  C   PRO A  95      -9.018  17.756  -2.548  1.00 78.02           C  
ATOM   1543  CB  PRO A  95      -6.695  18.600  -1.930  1.00 78.02           C  
ATOM   1544  HB2 PRO A  95      -6.010  19.369  -2.288  1.00 78.02           H  
ATOM   1545  HB3 PRO A  95      -6.405  17.619  -2.306  1.00 78.02           H  
ATOM   1546  O   PRO A  95      -9.454  17.118  -1.592  1.00 78.02           O  
ATOM   1547  CG  PRO A  95      -6.736  18.622  -0.402  1.00 78.02           C  
ATOM   1548  HG2 PRO A  95      -5.760  18.840   0.031  1.00 78.02           H  
ATOM   1549  HG3 PRO A  95      -7.115  17.669  -0.032  1.00 78.02           H  
ATOM   1550  CD  PRO A  95      -7.745  19.722  -0.085  1.00 78.02           C  
ATOM   1551  HD2 PRO A  95      -7.232  20.675   0.038  1.00 78.02           H  
ATOM   1552  HD3 PRO A  95      -8.291  19.463   0.822  1.00 78.02           H  
ATOM   1553  N   ASN A  96      -9.259  17.416  -3.813  1.00 84.78           N  
ATOM   1554  H   ASN A  96      -8.916  18.011  -4.553  1.00 84.78           H  
ATOM   1555  CA  ASN A  96      -9.906  16.161  -4.187  1.00 84.78           C  
ATOM   1556  HA  ASN A  96     -10.856  16.096  -3.656  1.00 84.78           H  
ATOM   1557  C   ASN A  96      -9.029  14.955  -3.762  1.00 84.78           C  
ATOM   1558  CB  ASN A  96     -10.180  16.185  -5.703  1.00 84.78           C  
ATOM   1559  HB2 ASN A  96      -9.246  16.344  -6.241  1.00 84.78           H  
ATOM   1560  HB3 ASN A  96     -10.577  15.219  -6.015  1.00 84.78           H  
ATOM   1561  O   ASN A  96      -7.799  15.096  -3.702  1.00 84.78           O  
ATOM   1562  CG  ASN A  96     -11.212  17.202  -6.153  1.00 84.78           C  
ATOM   1563  ND2 ASN A  96     -11.166  17.588  -7.405  1.00 84.78           N  
ATOM   1564 HD21 ASN A  96     -10.550  17.113  -8.049  1.00 84.78           H  
ATOM   1565 HD22 ASN A  96     -11.927  18.173  -7.719  1.00 84.78           H  
ATOM   1566  OD1 ASN A  96     -12.064  17.662  -5.413  1.00 84.78           O  
ATOM   1567  N   PRO A  97      -9.613  13.772  -3.501  1.00 89.65           N  
ATOM   1568  CA  PRO A  97     -11.010  13.407  -3.741  1.00 89.65           C  
ATOM   1569  HA  PRO A  97     -11.395  13.893  -4.638  1.00 89.65           H  
ATOM   1570  C   PRO A  97     -11.947  13.751  -2.570  1.00 89.65           C  
ATOM   1571  CB  PRO A  97     -10.960  11.907  -4.026  1.00 89.65           C  
ATOM   1572  HB2 PRO A  97     -11.910  11.412  -3.823  1.00 89.65           H  
ATOM   1573  HB3 PRO A  97     -10.652  11.740  -5.058  1.00 89.65           H  
ATOM   1574  O   PRO A  97     -11.613  13.579  -1.395  1.00 89.65           O  
ATOM   1575  CG  PRO A  97      -9.857  11.441  -3.084  1.00 89.65           C  
ATOM   1576  HG2 PRO A  97     -10.280  11.336  -2.085  1.00 89.65           H  
ATOM   1577  HG3 PRO A  97      -9.399  10.512  -3.423  1.00 89.65           H  
ATOM   1578  CD  PRO A  97      -8.867  12.598  -3.067  1.00 89.65           C  
ATOM   1579  HD2 PRO A  97      -8.470  12.745  -2.062  1.00 89.65           H  
ATOM   1580  HD3 PRO A  97      -8.051  12.373  -3.754  1.00 89.65           H  
ATOM   1581  N   THR A  98     -13.157  14.201  -2.902  1.00 87.83           N  
ATOM   1582  H   THR A  98     -13.404  14.306  -3.875  1.00 87.83           H  
ATOM   1583  CA  THR A  98     -14.224  14.495  -1.938  1.00 87.83           C  
ATOM   1584  HA  THR A  98     -13.900  14.153  -0.955  1.00 87.83           H  
ATOM   1585  C   THR A  98     -15.503  13.735  -2.281  1.00 87.83           C  
ATOM   1586  CB  THR A  98     -14.518  16.002  -1.819  1.00 87.83           C  
ATOM   1587  HB  THR A  98     -15.319  16.145  -1.094  1.00 87.83           H  
ATOM   1588  O   THR A  98     -15.779  13.439  -3.442  1.00 87.83           O  
ATOM   1589  CG2 THR A  98     -13.301  16.808  -1.365  1.00 87.83           C  
ATOM   1590 HG21 THR A  98     -13.601  17.837  -1.167  1.00 87.83           H  
ATOM   1591 HG22 THR A  98     -12.886  16.370  -0.457  1.00 87.83           H  
ATOM   1592 HG23 THR A  98     -12.535  16.806  -2.140  1.00 87.83           H  
ATOM   1593  OG1 THR A  98     -14.918  16.533  -3.056  1.00 87.83           O  
ATOM   1594  HG1 THR A  98     -15.109  17.466  -2.930  1.00 87.83           H  
ATOM   1595  N   ILE A  99     -16.295  13.409  -1.261  1.00 89.17           N  
ATOM   1596  H   ILE A  99     -15.974  13.628  -0.329  1.00 89.17           H  
ATOM   1597  CA  ILE A  99     -17.630  12.820  -1.396  1.00 89.17           C  
ATOM   1598  HA  ILE A  99     -17.890  12.750  -2.453  1.00 89.17           H  
ATOM   1599  C   ILE A  99     -18.626  13.771  -0.733  1.00 89.17           C  
ATOM   1600  CB  ILE A  99     -17.658  11.388  -0.815  1.00 89.17           C  
ATOM   1601  HB  ILE A  99     -17.267  11.422   0.202  1.00 89.17           H  
ATOM   1602  O   ILE A  99     -18.527  14.062   0.461  1.00 89.17           O  
ATOM   1603  CG1 ILE A  99     -16.770  10.452  -1.669  1.00 89.17           C  
ATOM   1604 HG12 ILE A  99     -15.831  10.945  -1.923  1.00 89.17           H  
ATOM   1605 HG13 ILE A  99     -17.282  10.217  -2.602  1.00 89.17           H  
ATOM   1606  CG2 ILE A  99     -19.101  10.846  -0.772  1.00 89.17           C  
ATOM   1607 HG21 ILE A  99     -19.714  11.460  -0.112  1.00 89.17           H  
ATOM   1608 HG22 ILE A  99     -19.538  10.845  -1.771  1.00 89.17           H  
ATOM   1609 HG23 ILE A  99     -19.123   9.831  -0.375  1.00 89.17           H  
ATOM   1610  CD1 ILE A  99     -16.400   9.153  -0.956  1.00 89.17           C  
ATOM   1611 HD11 ILE A  99     -17.295   8.659  -0.579  1.00 89.17           H  
ATOM   1612 HD12 ILE A  99     -15.732   9.379  -0.125  1.00 89.17           H  
ATOM   1613 HD13 ILE A  99     -15.882   8.494  -1.653  1.00 89.17           H  
ATOM   1614  N   ASN A 100     -19.606  14.249  -1.501  1.00 87.02           N  
ATOM   1615  H   ASN A 100     -19.624  13.965  -2.470  1.00 87.02           H  
ATOM   1616  CA  ASN A 100     -20.619  15.214  -1.054  1.00 87.02           C  
ATOM   1617  HA  ASN A 100     -20.144  15.908  -0.360  1.00 87.02           H  
ATOM   1618  C   ASN A 100     -21.759  14.553  -0.263  1.00 87.02           C  
ATOM   1619  CB  ASN A 100     -21.125  16.032  -2.256  1.00 87.02           C  
ATOM   1620  HB2 ASN A 100     -21.496  15.353  -3.024  1.00 87.02           H  
ATOM   1621  HB3 ASN A 100     -21.954  16.665  -1.940  1.00 87.02           H  
ATOM   1622  O   ASN A 100     -22.922  14.880  -0.460  1.00 87.02           O  
ATOM   1623  CG  ASN A 100     -20.078  16.952  -2.844  1.00 87.02           C  
ATOM   1624  ND2 ASN A 100     -20.238  17.338  -4.087  1.00 87.02           N  
ATOM   1625 HD21 ASN A 100     -19.484  17.884  -4.478  1.00 87.02           H  
ATOM   1626 HD22 ASN A 100     -21.018  16.998  -4.631  1.00 87.02           H  
ATOM   1627  OD1 ASN A 100     -19.122  17.355  -2.209  1.00 87.02           O  
ATOM   1628  N   GLU A 101     -21.424  13.621   0.625  1.00 87.43           N  
ATOM   1629  H   GLU A 101     -20.442  13.433   0.772  1.00 87.43           H  
ATOM   1630  CA  GLU A 101     -22.377  12.959   1.512  1.00 87.43           C  
ATOM   1631  HA  GLU A 101     -23.320  13.504   1.492  1.00 87.43           H  
ATOM   1632  C   GLU A 101     -21.880  13.004   2.950  1.00 87.43           C  
ATOM   1633  CB  GLU A 101     -22.644  11.509   1.072  1.00 87.43           C  
ATOM   1634  HB2 GLU A 101     -21.694  10.998   0.916  1.00 87.43           H  
ATOM   1635  HB3 GLU A 101     -23.164  10.981   1.871  1.00 87.43           H  
ATOM   1636  O   GLU A 101     -20.678  12.926   3.218  1.00 87.43           O  
ATOM   1637  CG  GLU A 101     -23.488  11.415  -0.209  1.00 87.43           C  
ATOM   1638  HG2 GLU A 101     -23.545  10.364  -0.493  1.00 87.43           H  
ATOM   1639  HG3 GLU A 101     -22.976  11.941  -1.015  1.00 87.43           H  
ATOM   1640  CD  GLU A 101     -24.920  11.962  -0.049  1.00 87.43           C  
ATOM   1641  OE1 GLU A 101     -25.626  12.018  -1.081  1.00 87.43           O  
ATOM   1642  OE2 GLU A 101     -25.313  12.284   1.099  1.00 87.43           O  
ATOM   1643  N   ASN A 102     -22.819  13.145   3.881  1.00 87.35           N  
ATOM   1644  H   ASN A 102     -23.783  13.127   3.579  1.00 87.35           H  
ATOM   1645  CA  ASN A 102     -22.541  13.157   5.310  1.00 87.35           C  
ATOM   1646  HA  ASN A 102     -21.466  13.208   5.479  1.00 87.35           H  
ATOM   1647  C   ASN A 102     -23.046  11.857   5.937  1.00 87.35           C  
ATOM   1648  CB  ASN A 102     -23.178  14.405   5.934  1.00 87.35           C  
ATOM   1649  HB2 ASN A 102     -24.258  14.358   5.789  1.00 87.35           H  
ATOM   1650  HB3 ASN A 102     -22.809  15.299   5.432  1.00 87.35           H  
ATOM   1651  O   ASN A 102     -24.228  11.729   6.252  1.00 87.35           O  
ATOM   1652  CG  ASN A 102     -22.884  14.528   7.420  1.00 87.35           C  
ATOM   1653  ND2 ASN A 102     -23.721  15.239   8.137  1.00 87.35           N  
ATOM   1654 HD21 ASN A 102     -24.559  15.587   7.694  1.00 87.35           H  
ATOM   1655 HD22 ASN A 102     -23.594  15.214   9.139  1.00 87.35           H  
ATOM   1656  OD1 ASN A 102     -21.908  14.034   7.964  1.00 87.35           O  
ATOM   1657  N   PHE A 103     -22.143  10.903   6.145  1.00 92.30           N  
ATOM   1658  H   PHE A 103     -21.189  11.055   5.848  1.00 92.30           H  
ATOM   1659  CA  PHE A 103     -22.472   9.643   6.801  1.00 92.30           C  
ATOM   1660  HA  PHE A 103     -23.503   9.377   6.566  1.00 92.30           H  
ATOM   1661  C   PHE A 103     -22.374   9.790   8.323  1.00 92.30           C  
ATOM   1662  CB  PHE A 103     -21.578   8.530   6.248  1.00 92.30           C  
ATOM   1663  HB2 PHE A 103     -20.536   8.808   6.409  1.00 92.30           H  
ATOM   1664  HB3 PHE A 103     -21.775   7.615   6.806  1.00 92.30           H  
ATOM   1665  O   PHE A 103     -21.293   9.689   8.910  1.00 92.30           O  
ATOM   1666  CG  PHE A 103     -21.803   8.229   4.781  1.00 92.30           C  
ATOM   1667  CD1 PHE A 103     -23.054   7.753   4.355  1.00 92.30           C  
ATOM   1668  HD1 PHE A 103     -23.854   7.614   5.068  1.00 92.30           H  
ATOM   1669  CD2 PHE A 103     -20.784   8.447   3.837  1.00 92.30           C  
ATOM   1670  HD2 PHE A 103     -19.822   8.818   4.160  1.00 92.30           H  
ATOM   1671  CE1 PHE A 103     -23.293   7.508   2.996  1.00 92.30           C  
ATOM   1672  HE1 PHE A 103     -24.278   7.203   2.675  1.00 92.30           H  
ATOM   1673  CE2 PHE A 103     -21.026   8.200   2.473  1.00 92.30           C  
ATOM   1674  HE2 PHE A 103     -20.264   8.400   1.735  1.00 92.30           H  
ATOM   1675  CZ  PHE A 103     -22.278   7.724   2.052  1.00 92.30           C  
ATOM   1676  HZ  PHE A 103     -22.473   7.563   1.002  1.00 92.30           H  
ATOM   1677  N   THR A 104     -23.516  10.024   8.964  1.00 92.70           N  
ATOM   1678  H   THR A 104     -24.353  10.142   8.411  1.00 92.70           H  
ATOM   1679  CA  THR A 104     -23.710   9.912  10.418  1.00 92.70           C  
ATOM   1680  HA  THR A 104     -22.740   9.850  10.913  1.00 92.70           H  
ATOM   1681  C   THR A 104     -24.464   8.626  10.749  1.00 92.70           C  
ATOM   1682  CB  THR A 104     -24.455  11.130  10.984  1.00 92.70           C  
ATOM   1683  HB  THR A 104     -24.625  10.977  12.050  1.00 92.70           H  
ATOM   1684  O   THR A 104     -25.036   8.008   9.859  1.00 92.70           O  
ATOM   1685  CG2 THR A 104     -23.660  12.423  10.797  1.00 92.70           C  
ATOM   1686 HG21 THR A 104     -22.686  12.323  11.276  1.00 92.70           H  
ATOM   1687 HG22 THR A 104     -24.202  13.252  11.250  1.00 92.70           H  
ATOM   1688 HG23 THR A 104     -23.521  12.620   9.734  1.00 92.70           H  
ATOM   1689  OG1 THR A 104     -25.696  11.311  10.346  1.00 92.70           O  
ATOM   1690  HG1 THR A 104     -26.294  11.760  10.949  1.00 92.70           H  
ATOM   1691  N   ASN A 105     -24.467   8.205  12.019  1.00 94.15           N  
ATOM   1692  H   ASN A 105     -23.953   8.728  12.713  1.00 94.15           H  
ATOM   1693  CA  ASN A 105     -25.122   6.968  12.467  1.00 94.15           C  
ATOM   1694  HA  ASN A 105     -24.828   6.821  13.507  1.00 94.15           H  
ATOM   1695  C   ASN A 105     -24.642   5.718  11.705  1.00 94.15           C  
ATOM   1696  CB  ASN A 105     -26.650   7.138  12.458  1.00 94.15           C  
ATOM   1697  HB2 ASN A 105     -26.991   7.298  11.435  1.00 94.15           H  
ATOM   1698  HB3 ASN A 105     -27.127   6.226  12.815  1.00 94.15           H  
ATOM   1699  O   ASN A 105     -25.416   4.809  11.403  1.00 94.15           O  
ATOM   1700  CG  ASN A 105     -27.134   8.274  13.330  1.00 94.15           C  
ATOM   1701  ND2 ASN A 105     -28.295   8.799  13.024  1.00 94.15           N  
ATOM   1702 HD21 ASN A 105     -28.827   8.380  12.275  1.00 94.15           H  
ATOM   1703 HD22 ASN A 105     -28.642   9.520  13.641  1.00 94.15           H  
ATOM   1704  OD1 ASN A 105     -26.499   8.713  14.275  1.00 94.15           O  
ATOM   1705  N   VAL A 106     -23.353   5.678  11.367  1.00 94.85           N  
ATOM   1706  H   VAL A 106     -22.751   6.426  11.680  1.00 94.85           H  
ATOM   1707  CA  VAL A 106     -22.755   4.574  10.617  1.00 94.85           C  
ATOM   1708  HA  VAL A 106     -23.404   4.333   9.776  1.00 94.85           H  
ATOM   1709  C   VAL A 106     -22.662   3.353  11.521  1.00 94.85           C  
ATOM   1710  CB  VAL A 106     -21.379   4.958  10.049  1.00 94.85           C  
ATOM   1711  HB  VAL A 106     -20.708   5.244  10.859  1.00 94.85           H  
ATOM   1712  O   VAL A 106     -21.943   3.355  12.518  1.00 94.85           O  
ATOM   1713  CG1 VAL A 106     -20.748   3.788   9.287  1.00 94.85           C  
ATOM   1714 HG11 VAL A 106     -20.526   2.969   9.971  1.00 94.85           H  
ATOM   1715 HG12 VAL A 106     -19.812   4.108   8.830  1.00 94.85           H  
ATOM   1716 HG13 VAL A 106     -21.429   3.434   8.513  1.00 94.85           H  
ATOM   1717  CG2 VAL A 106     -21.519   6.139   9.084  1.00 94.85           C  
ATOM   1718 HG21 VAL A 106     -20.546   6.400   8.668  1.00 94.85           H  
ATOM   1719 HG22 VAL A 106     -21.911   7.012   9.606  1.00 94.85           H  
ATOM   1720 HG23 VAL A 106     -22.197   5.871   8.274  1.00 94.85           H  
ATOM   1721  N   LYS A 107     -23.366   2.286  11.153  1.00 94.62           N  
ATOM   1722  H   LYS A 107     -23.923   2.360  10.314  1.00 94.62           H  
ATOM   1723  CA  LYS A 107     -23.290   0.993  11.829  1.00 94.62           C  
ATOM   1724  HA  LYS A 107     -23.171   1.188  12.895  1.00 94.62           H  
ATOM   1725  C   LYS A 107     -22.072   0.198  11.385  1.00 94.62           C  
ATOM   1726  CB  LYS A 107     -24.597   0.218  11.597  1.00 94.62           C  
ATOM   1727  HB2 LYS A 107     -24.736   0.052  10.529  1.00 94.62           H  
ATOM   1728  HB3 LYS A 107     -25.433   0.821  11.953  1.00 94.62           H  
ATOM   1729  O   LYS A 107     -21.452  -0.476  12.205  1.00 94.62           O  
ATOM   1730  CG  LYS A 107     -24.636  -1.143  12.313  1.00 94.62           C  
ATOM   1731  HG2 LYS A 107     -25.609  -1.599  12.130  1.00 94.62           H  
ATOM   1732  HG3 LYS A 107     -23.873  -1.800  11.896  1.00 94.62           H  
ATOM   1733  CD  LYS A 107     -24.434  -1.019  13.830  1.00 94.62           C  
ATOM   1734  HD2 LYS A 107     -25.224  -0.401  14.256  1.00 94.62           H  
ATOM   1735  HD3 LYS A 107     -23.470  -0.556  14.042  1.00 94.62           H  
ATOM   1736  CE  LYS A 107     -24.447  -2.390  14.500  1.00 94.62           C  
ATOM   1737  HE2 LYS A 107     -25.447  -2.816  14.413  1.00 94.62           H  
ATOM   1738  HE3 LYS A 107     -23.731  -3.042  13.999  1.00 94.62           H  
ATOM   1739  NZ  LYS A 107     -24.093  -2.246  15.923  1.00 94.62           N  
ATOM   1740  HZ1 LYS A 107     -24.808  -1.684  16.363  1.00 94.62           H  
ATOM   1741  HZ2 LYS A 107     -24.160  -3.113  16.437  1.00 94.62           H  
ATOM   1742  HZ3 LYS A 107     -23.202  -1.789  16.054  1.00 94.62           H  
ATOM   1743  N   TYR A 108     -21.705   0.271  10.109  1.00 94.25           N  
ATOM   1744  H   TYR A 108     -22.248   0.835   9.470  1.00 94.25           H  
ATOM   1745  CA  TYR A 108     -20.488  -0.364   9.620  1.00 94.25           C  
ATOM   1746  HA  TYR A 108     -19.728  -0.244  10.393  1.00 94.25           H  
ATOM   1747  C   TYR A 108     -19.946   0.302   8.352  1.00 94.25           C  
ATOM   1748  CB  TYR A 108     -20.731  -1.872   9.412  1.00 94.25           C  
ATOM   1749  HB2 TYR A 108     -19.767  -2.360   9.262  1.00 94.25           H  
ATOM   1750  HB3 TYR A 108     -21.162  -2.303  10.316  1.00 94.25           H  
ATOM   1751  O   TYR A 108     -20.686   0.916   7.583  1.00 94.25           O  
ATOM   1752  CG  TYR A 108     -21.614  -2.211   8.232  1.00 94.25           C  
ATOM   1753  CD1 TYR A 108     -22.992  -2.473   8.394  1.00 94.25           C  
ATOM   1754  HD1 TYR A 108     -23.438  -2.450   9.377  1.00 94.25           H  
ATOM   1755  CD2 TYR A 108     -21.031  -2.252   6.954  1.00 94.25           C  
ATOM   1756  HD2 TYR A 108     -19.976  -2.064   6.826  1.00 94.25           H  
ATOM   1757  CE1 TYR A 108     -23.785  -2.783   7.266  1.00 94.25           C  
ATOM   1758  HE1 TYR A 108     -24.834  -3.019   7.368  1.00 94.25           H  
ATOM   1759  CE2 TYR A 108     -21.825  -2.505   5.831  1.00 94.25           C  
ATOM   1760  HE2 TYR A 108     -21.393  -2.507   4.841  1.00 94.25           H  
ATOM   1761  OH  TYR A 108     -23.863  -3.042   4.844  1.00 94.25           O  
ATOM   1762  HH  TYR A 108     -24.736  -3.438   4.891  1.00 94.25           H  
ATOM   1763  CZ  TYR A 108     -23.193  -2.778   5.984  1.00 94.25           C  
ATOM   1764  N   ILE A 109     -18.653   0.111   8.108  1.00 94.71           N  
ATOM   1765  H   ILE A 109     -18.122  -0.400   8.799  1.00 94.71           H  
ATOM   1766  CA  ILE A 109     -18.001   0.343   6.817  1.00 94.71           C  
ATOM   1767  HA  ILE A 109     -18.774   0.552   6.077  1.00 94.71           H  
ATOM   1768  C   ILE A 109     -17.295  -0.944   6.393  1.00 94.71           C  
ATOM   1769  CB  ILE A 109     -17.065   1.572   6.851  1.00 94.71           C  
ATOM   1770  HB  ILE A 109     -17.687   2.439   7.074  1.00 94.71           H  
ATOM   1771  O   ILE A 109     -16.619  -1.580   7.200  1.00 94.71           O  
ATOM   1772  CG1 ILE A 109     -16.426   1.794   5.461  1.00 94.71           C  
ATOM   1773 HG12 ILE A 109     -17.219   1.833   4.714  1.00 94.71           H  
ATOM   1774 HG13 ILE A 109     -15.773   0.955   5.216  1.00 94.71           H  
ATOM   1775  CG2 ILE A 109     -15.996   1.473   7.953  1.00 94.71           C  
ATOM   1776 HG21 ILE A 109     -15.303   0.660   7.739  1.00 94.71           H  
ATOM   1777 HG22 ILE A 109     -16.469   1.313   8.922  1.00 94.71           H  
ATOM   1778 HG23 ILE A 109     -15.435   2.406   8.014  1.00 94.71           H  
ATOM   1779  CD1 ILE A 109     -15.598   3.078   5.341  1.00 94.71           C  
ATOM   1780 HD11 ILE A 109     -15.322   3.234   4.298  1.00 94.71           H  
ATOM   1781 HD12 ILE A 109     -14.684   2.999   5.930  1.00 94.71           H  
ATOM   1782 HD13 ILE A 109     -16.178   3.934   5.686  1.00 94.71           H  
ATOM   1783  N   LYS A 110     -17.465  -1.342   5.134  1.00 94.93           N  
ATOM   1784  H   LYS A 110     -18.066  -0.786   4.542  1.00 94.93           H  
ATOM   1785  CA  LYS A 110     -16.887  -2.560   4.565  1.00 94.93           C  
ATOM   1786  HA  LYS A 110     -16.114  -2.942   5.232  1.00 94.93           H  
ATOM   1787  C   LYS A 110     -16.236  -2.259   3.223  1.00 94.93           C  
ATOM   1788  CB  LYS A 110     -17.993  -3.618   4.439  1.00 94.93           C  
ATOM   1789  HB2 LYS A 110     -18.426  -3.804   5.422  1.00 94.93           H  
ATOM   1790  HB3 LYS A 110     -18.779  -3.238   3.786  1.00 94.93           H  
ATOM   1791  O   LYS A 110     -16.870  -1.645   2.377  1.00 94.93           O  
ATOM   1792  CG  LYS A 110     -17.460  -4.937   3.867  1.00 94.93           C  
ATOM   1793  HG2 LYS A 110     -16.644  -5.310   4.485  1.00 94.93           H  
ATOM   1794  HG3 LYS A 110     -17.088  -4.762   2.857  1.00 94.93           H  
ATOM   1795  CD  LYS A 110     -18.568  -5.987   3.795  1.00 94.93           C  
ATOM   1796  HD2 LYS A 110     -18.875  -6.288   4.797  1.00 94.93           H  
ATOM   1797  HD3 LYS A 110     -19.428  -5.544   3.292  1.00 94.93           H  
ATOM   1798  CE  LYS A 110     -18.056  -7.204   3.017  1.00 94.93           C  
ATOM   1799  HE2 LYS A 110     -17.522  -7.873   3.692  1.00 94.93           H  
ATOM   1800  HE3 LYS A 110     -17.350  -6.850   2.265  1.00 94.93           H  
ATOM   1801  NZ  LYS A 110     -19.166  -7.893   2.327  1.00 94.93           N  
ATOM   1802  HZ1 LYS A 110     -19.873  -8.224   2.968  1.00 94.93           H  
ATOM   1803  HZ2 LYS A 110     -19.591  -7.216   1.710  1.00 94.93           H  
ATOM   1804  HZ3 LYS A 110     -18.824  -8.627   1.723  1.00 94.93           H  
ATOM   1805  N   LEU A 111     -15.011  -2.717   2.997  1.00 96.10           N  
ATOM   1806  H   LEU A 111     -14.569  -3.260   3.725  1.00 96.10           H  
ATOM   1807  CA  LEU A 111     -14.411  -2.753   1.666  1.00 96.10           C  
ATOM   1808  HA  LEU A 111     -14.718  -1.864   1.115  1.00 96.10           H  
ATOM   1809  C   LEU A 111     -14.934  -3.989   0.923  1.00 96.10           C  
ATOM   1810  CB  LEU A 111     -12.884  -2.724   1.796  1.00 96.10           C  
ATOM   1811  HB2 LEU A 111     -12.565  -3.589   2.378  1.00 96.10           H  
ATOM   1812  HB3 LEU A 111     -12.612  -1.810   2.325  1.00 96.10           H  
ATOM   1813  O   LEU A 111     -14.703  -5.122   1.338  1.00 96.10           O  
ATOM   1814  CG  LEU A 111     -12.129  -2.695   0.459  1.00 96.10           C  
ATOM   1815  HG  LEU A 111     -12.531  -3.453  -0.213  1.00 96.10           H  
ATOM   1816  CD1 LEU A 111     -12.236  -1.343  -0.241  1.00 96.10           C  
ATOM   1817 HD11 LEU A 111     -11.754  -0.570   0.358  1.00 96.10           H  
ATOM   1818 HD12 LEU A 111     -13.280  -1.072  -0.399  1.00 96.10           H  
ATOM   1819 HD13 LEU A 111     -11.743  -1.397  -1.212  1.00 96.10           H  
ATOM   1820  CD2 LEU A 111     -10.650  -2.972   0.720  1.00 96.10           C  
ATOM   1821 HD21 LEU A 111     -10.248  -2.204   1.380  1.00 96.10           H  
ATOM   1822 HD22 LEU A 111     -10.534  -3.945   1.198  1.00 96.10           H  
ATOM   1823 HD23 LEU A 111     -10.099  -2.967  -0.220  1.00 96.10           H  
ATOM   1824  N   GLU A 112     -15.667  -3.759  -0.161  1.00 96.56           N  
ATOM   1825  H   GLU A 112     -15.791  -2.801  -0.457  1.00 96.56           H  
ATOM   1826  CA  GLU A 112     -16.261  -4.807  -0.994  1.00 96.56           C  
ATOM   1827  HA  GLU A 112     -16.466  -5.698  -0.400  1.00 96.56           H  
ATOM   1828  C   GLU A 112     -15.333  -5.237  -2.127  1.00 96.56           C  
ATOM   1829  CB  GLU A 112     -17.573  -4.299  -1.612  1.00 96.56           C  
ATOM   1830  HB2 GLU A 112     -17.414  -3.297  -2.010  1.00 96.56           H  
ATOM   1831  HB3 GLU A 112     -17.844  -4.935  -2.455  1.00 96.56           H  
ATOM   1832  O   GLU A 112     -15.243  -6.425  -2.432  1.00 96.56           O  
ATOM   1833  CG  GLU A 112     -18.760  -4.257  -0.644  1.00 96.56           C  
ATOM   1834  HG2 GLU A 112     -18.520  -3.613   0.202  1.00 96.56           H  
ATOM   1835  HG3 GLU A 112     -19.591  -3.819  -1.196  1.00 96.56           H  
ATOM   1836  CD  GLU A 112     -19.220  -5.636  -0.151  1.00 96.56           C  
ATOM   1837  OE1 GLU A 112     -19.897  -5.711   0.898  1.00 96.56           O  
ATOM   1838  OE2 GLU A 112     -18.954  -6.662  -0.805  1.00 96.56           O  
ATOM   1839  N   LYS A 113     -14.676  -4.281  -2.796  1.00 97.46           N  
ATOM   1840  H   LYS A 113     -14.756  -3.328  -2.472  1.00 97.46           H  
ATOM   1841  CA  LYS A 113     -13.787  -4.572  -3.929  1.00 97.46           C  
ATOM   1842  HA  LYS A 113     -13.385  -5.576  -3.796  1.00 97.46           H  
ATOM   1843  C   LYS A 113     -12.602  -3.624  -3.969  1.00 97.46           C  
ATOM   1844  CB  LYS A 113     -14.535  -4.522  -5.275  1.00 97.46           C  
ATOM   1845  HB2 LYS A 113     -13.818  -4.729  -6.069  1.00 97.46           H  
ATOM   1846  HB3 LYS A 113     -14.930  -3.520  -5.444  1.00 97.46           H  
ATOM   1847  O   LYS A 113     -12.716  -2.454  -3.606  1.00 97.46           O  
ATOM   1848  CG  LYS A 113     -15.675  -5.542  -5.381  1.00 97.46           C  
ATOM   1849  HG2 LYS A 113     -15.282  -6.540  -5.188  1.00 97.46           H  
ATOM   1850  HG3 LYS A 113     -16.446  -5.310  -4.647  1.00 97.46           H  
ATOM   1851  CD  LYS A 113     -16.310  -5.512  -6.773  1.00 97.46           C  
ATOM   1852  HD2 LYS A 113     -15.549  -5.732  -7.521  1.00 97.46           H  
ATOM   1853  HD3 LYS A 113     -16.721  -4.520  -6.957  1.00 97.46           H  
ATOM   1854  CE  LYS A 113     -17.420  -6.565  -6.834  1.00 97.46           C  
ATOM   1855  HE2 LYS A 113     -16.977  -7.545  -6.662  1.00 97.46           H  
ATOM   1856  HE3 LYS A 113     -18.122  -6.376  -6.022  1.00 97.46           H  
ATOM   1857  NZ  LYS A 113     -18.120  -6.529  -8.141  1.00 97.46           N  
ATOM   1858  HZ1 LYS A 113     -18.533  -5.620  -8.292  1.00 97.46           H  
ATOM   1859  HZ2 LYS A 113     -18.853  -7.224  -8.167  1.00 97.46           H  
ATOM   1860  HZ3 LYS A 113     -17.469  -6.710  -8.892  1.00 97.46           H  
ATOM   1861  N   ILE A 114     -11.499  -4.141  -4.495  1.00 97.59           N  
ATOM   1862  H   ILE A 114     -11.490  -5.117  -4.754  1.00 97.59           H  
ATOM   1863  CA  ILE A 114     -10.320  -3.364  -4.848  1.00 97.59           C  
ATOM   1864  HA  ILE A 114     -10.634  -2.326  -4.962  1.00 97.59           H  
ATOM   1865  C   ILE A 114      -9.761  -3.837  -6.192  1.00 97.59           C  
ATOM   1866  CB  ILE A 114      -9.284  -3.406  -3.709  1.00 97.59           C  
ATOM   1867  HB  ILE A 114      -9.780  -3.081  -2.795  1.00 97.59           H  
ATOM   1868  O   ILE A 114      -9.727  -5.041  -6.469  1.00 97.59           O  
ATOM   1869  CG1 ILE A 114      -8.132  -2.433  -4.009  1.00 97.59           C  
ATOM   1870 HG12 ILE A 114      -8.537  -1.463  -4.296  1.00 97.59           H  
ATOM   1871 HG13 ILE A 114      -7.545  -2.792  -4.854  1.00 97.59           H  
ATOM   1872  CG2 ILE A 114      -8.729  -4.816  -3.489  1.00 97.59           C  
ATOM   1873 HG21 ILE A 114      -8.143  -5.100  -4.363  1.00 97.59           H  
ATOM   1874 HG22 ILE A 114      -8.073  -4.834  -2.619  1.00 97.59           H  
ATOM   1875 HG23 ILE A 114      -9.535  -5.534  -3.338  1.00 97.59           H  
ATOM   1876  CD1 ILE A 114      -7.206  -2.235  -2.812  1.00 97.59           C  
ATOM   1877 HD11 ILE A 114      -6.550  -3.099  -2.701  1.00 97.59           H  
ATOM   1878 HD12 ILE A 114      -6.603  -1.348  -3.003  1.00 97.59           H  
ATOM   1879 HD13 ILE A 114      -7.780  -2.089  -1.896  1.00 97.59           H  
ATOM   1880  N   LEU A 115      -9.330  -2.882  -7.016  1.00 97.93           N  
ATOM   1881  H   LEU A 115      -9.422  -1.924  -6.710  1.00 97.93           H  
ATOM   1882  CA  LEU A 115      -8.466  -3.131  -8.167  1.00 97.93           C  
ATOM   1883  HA  LEU A 115      -8.326  -4.205  -8.289  1.00 97.93           H  
ATOM   1884  C   LEU A 115      -7.107  -2.501  -7.891  1.00 97.93           C  
ATOM   1885  CB  LEU A 115      -9.068  -2.559  -9.460  1.00 97.93           C  
ATOM   1886  HB2 LEU A 115      -9.133  -1.475  -9.365  1.00 97.93           H  
ATOM   1887  HB3 LEU A 115      -8.375  -2.770 -10.275  1.00 97.93           H  
ATOM   1888  O   LEU A 115      -7.052  -1.294  -7.678  1.00 97.93           O  
ATOM   1889  CG  LEU A 115     -10.451  -3.107  -9.839  1.00 97.93           C  
ATOM   1890  HG  LEU A 115     -11.172  -2.868  -9.057  1.00 97.93           H  
ATOM   1891  CD1 LEU A 115     -10.917  -2.448 -11.137  1.00 97.93           C  
ATOM   1892 HD11 LEU A 115     -11.920  -2.793 -11.391  1.00 97.93           H  
ATOM   1893 HD12 LEU A 115     -10.231  -2.691 -11.948  1.00 97.93           H  
ATOM   1894 HD13 LEU A 115     -10.945  -1.366 -11.008  1.00 97.93           H  
ATOM   1895  CD2 LEU A 115     -10.430  -4.622 -10.051  1.00 97.93           C  
ATOM   1896 HD21 LEU A 115     -11.392  -4.958 -10.439  1.00 97.93           H  
ATOM   1897 HD22 LEU A 115      -9.637  -4.882 -10.751  1.00 97.93           H  
ATOM   1898 HD23 LEU A 115     -10.247  -5.116  -9.096  1.00 97.93           H  
ATOM   1899  N   MET A 116      -6.044  -3.301  -7.906  1.00 98.04           N  
ATOM   1900  H   MET A 116      -6.181  -4.265  -8.175  1.00 98.04           H  
ATOM   1901  CA  MET A 116      -4.670  -2.850  -7.658  1.00 98.04           C  
ATOM   1902  HA  MET A 116      -4.689  -1.821  -7.298  1.00 98.04           H  
ATOM   1903  C   MET A 116      -3.848  -2.900  -8.946  1.00 98.04           C  
ATOM   1904  CB  MET A 116      -3.997  -3.731  -6.597  1.00 98.04           C  
ATOM   1905  HB2 MET A 116      -4.140  -4.778  -6.863  1.00 98.04           H  
ATOM   1906  HB3 MET A 116      -2.926  -3.527  -6.585  1.00 98.04           H  
ATOM   1907  O   MET A 116      -4.027  -3.843  -9.720  1.00 98.04           O  
ATOM   1908  CG  MET A 116      -4.548  -3.493  -5.192  1.00 98.04           C  
ATOM   1909  HG2 MET A 116      -5.625  -3.664  -5.212  1.00 98.04           H  
ATOM   1910  HG3 MET A 116      -4.113  -4.230  -4.517  1.00 98.04           H  
ATOM   1911  SD  MET A 116      -4.222  -1.839  -4.526  1.00 98.04           S  
ATOM   1912  CE  MET A 116      -2.485  -2.008  -4.045  1.00 98.04           C  
ATOM   1913  HE1 MET A 116      -2.160  -1.092  -3.552  1.00 98.04           H  
ATOM   1914  HE2 MET A 116      -1.869  -2.182  -4.927  1.00 98.04           H  
ATOM   1915  HE3 MET A 116      -2.379  -2.840  -3.348  1.00 98.04           H  
ATOM   1916  N   PRO A 117      -2.926  -1.955  -9.176  1.00 97.87           N  
ATOM   1917  CA  PRO A 117      -2.047  -2.007 -10.333  1.00 97.87           C  
ATOM   1918  HA  PRO A 117      -2.632  -2.139 -11.243  1.00 97.87           H  
ATOM   1919  C   PRO A 117      -1.047  -3.164 -10.208  1.00 97.87           C  
ATOM   1920  CB  PRO A 117      -1.372  -0.639 -10.380  1.00 97.87           C  
ATOM   1921  HB2 PRO A 117      -0.375  -0.687 -10.819  1.00 97.87           H  
ATOM   1922  HB3 PRO A 117      -2.009   0.056 -10.929  1.00 97.87           H  
ATOM   1923  O   PRO A 117      -0.786  -3.678  -9.118  1.00 97.87           O  
ATOM   1924  CG  PRO A 117      -1.320  -0.220  -8.919  1.00 97.87           C  
ATOM   1925  HG2 PRO A 117      -1.300   0.865  -8.813  1.00 97.87           H  
ATOM   1926  HG3 PRO A 117      -0.447  -0.680  -8.455  1.00 97.87           H  
ATOM   1927  CD  PRO A 117      -2.590  -0.821  -8.325  1.00 97.87           C  
ATOM   1928  HD2 PRO A 117      -3.397  -0.090  -8.370  1.00 97.87           H  
ATOM   1929  HD3 PRO A 117      -2.413  -1.129  -7.295  1.00 97.87           H  
ATOM   1930  N   PHE A 118      -0.477  -3.592 -11.331  1.00 97.32           N  
ATOM   1931  H   PHE A 118      -0.806  -3.213 -12.208  1.00 97.32           H  
ATOM   1932  CA  PHE A 118       0.569  -4.618 -11.345  1.00 97.32           C  
ATOM   1933  HA  PHE A 118       0.267  -5.463 -10.725  1.00 97.32           H  
ATOM   1934  C   PHE A 118       1.885  -4.112 -10.754  1.00 97.32           C  
ATOM   1935  CB  PHE A 118       0.793  -5.096 -12.787  1.00 97.32           C  
ATOM   1936  HB2 PHE A 118       1.689  -5.716 -12.798  1.00 97.32           H  
ATOM   1937  HB3 PHE A 118       0.985  -4.224 -13.413  1.00 97.32           H  
ATOM   1938  O   PHE A 118       2.597  -4.871 -10.097  1.00 97.32           O  
ATOM   1939  CG  PHE A 118      -0.313  -5.906 -13.437  1.00 97.32           C  
ATOM   1940  CD1 PHE A 118      -1.427  -6.358 -12.709  1.00 97.32           C  
ATOM   1941  HD1 PHE A 118      -1.565  -6.072 -11.677  1.00 97.32           H  
ATOM   1942  CD2 PHE A 118      -0.203  -6.242 -14.798  1.00 97.32           C  
ATOM   1943  HD2 PHE A 118       0.636  -5.881 -15.374  1.00 97.32           H  
ATOM   1944  CE1 PHE A 118      -2.383  -7.185 -13.314  1.00 97.32           C  
ATOM   1945  HE1 PHE A 118      -3.202  -7.581 -12.731  1.00 97.32           H  
ATOM   1946  CE2 PHE A 118      -1.197  -7.016 -15.420  1.00 97.32           C  
ATOM   1947  HE2 PHE A 118      -1.124  -7.232 -16.476  1.00 97.32           H  
ATOM   1948  CZ  PHE A 118      -2.294  -7.475 -14.680  1.00 97.32           C  
ATOM   1949  HZ  PHE A 118      -3.078  -8.037 -15.165  1.00 97.32           H  
ATOM   1950  N   PHE A 119       2.198  -2.838 -10.980  1.00 96.76           N  
ATOM   1951  H   PHE A 119       1.517  -2.249 -11.438  1.00 96.76           H  
ATOM   1952  CA  PHE A 119       3.490  -2.233 -10.675  1.00 96.76           C  
ATOM   1953  HA  PHE A 119       4.032  -2.862  -9.969  1.00 96.76           H  
ATOM   1954  C   PHE A 119       3.291  -0.856 -10.034  1.00 96.76           C  
ATOM   1955  CB  PHE A 119       4.315  -2.130 -11.971  1.00 96.76           C  
ATOM   1956  HB2 PHE A 119       3.879  -1.348 -12.593  1.00 96.76           H  
ATOM   1957  HB3 PHE A 119       5.329  -1.818 -11.720  1.00 96.76           H  
ATOM   1958  O   PHE A 119       2.259  -0.219 -10.220  1.00 96.76           O  
ATOM   1959  CG  PHE A 119       4.391  -3.414 -12.784  1.00 96.76           C  
ATOM   1960  CD1 PHE A 119       5.209  -4.473 -12.357  1.00 96.76           C  
ATOM   1961  HD1 PHE A 119       5.835  -4.352 -11.485  1.00 96.76           H  
ATOM   1962  CD2 PHE A 119       3.627  -3.560 -13.960  1.00 96.76           C  
ATOM   1963  HD2 PHE A 119       3.001  -2.748 -14.299  1.00 96.76           H  
ATOM   1964  CE1 PHE A 119       5.230  -5.684 -13.072  1.00 96.76           C  
ATOM   1965  HE1 PHE A 119       5.868  -6.489 -12.739  1.00 96.76           H  
ATOM   1966  CE2 PHE A 119       3.679  -4.757 -14.698  1.00 96.76           C  
ATOM   1967  HE2 PHE A 119       3.106  -4.852 -15.608  1.00 96.76           H  
ATOM   1968  CZ  PHE A 119       4.472  -5.825 -14.246  1.00 96.76           C  
ATOM   1969  HZ  PHE A 119       4.516  -6.746 -14.808  1.00 96.76           H  
ATOM   1970  N   ASN A 120       4.293  -0.386  -9.296  1.00 96.48           N  
ATOM   1971  H   ASN A 120       5.037  -1.025  -9.055  1.00 96.48           H  
ATOM   1972  CA  ASN A 120       4.336   0.946  -8.672  1.00 96.48           C  
ATOM   1973  HA  ASN A 120       3.581   1.585  -9.130  1.00 96.48           H  
ATOM   1974  C   ASN A 120       5.688   1.652  -8.875  1.00 96.48           C  
ATOM   1975  CB  ASN A 120       4.006   0.811  -7.178  1.00 96.48           C  
ATOM   1976  HB2 ASN A 120       3.946   1.810  -6.745  1.00 96.48           H  
ATOM   1977  HB3 ASN A 120       3.032   0.336  -7.059  1.00 96.48           H  
ATOM   1978  O   ASN A 120       6.006   2.635  -8.203  1.00 96.48           O  
ATOM   1979  CG  ASN A 120       5.034   0.007  -6.401  1.00 96.48           C  
ATOM   1980  ND2 ASN A 120       5.398   0.431  -5.217  1.00 96.48           N  
ATOM   1981 HD21 ASN A 120       5.929  -0.226  -4.663  1.00 96.48           H  
ATOM   1982 HD22 ASN A 120       5.140   1.359  -4.912  1.00 96.48           H  
ATOM   1983  OD1 ASN A 120       5.536  -1.016  -6.829  1.00 96.48           O  
ATOM   1984  N   ARG A 121       6.546   1.111  -9.743  1.00 95.49           N  
ATOM   1985  H   ARG A 121       6.224   0.347 -10.320  1.00 95.49           H  
ATOM   1986  CA  ARG A 121       7.929   1.556  -9.925  1.00 95.49           C  
ATOM   1987  HA  ARG A 121       8.035   2.573  -9.546  1.00 95.49           H  
ATOM   1988  C   ARG A 121       8.285   1.602 -11.402  1.00 95.49           C  
ATOM   1989  CB  ARG A 121       8.892   0.633  -9.155  1.00 95.49           C  
ATOM   1990  HB2 ARG A 121       8.742  -0.392  -9.493  1.00 95.49           H  
ATOM   1991  HB3 ARG A 121       9.920   0.918  -9.379  1.00 95.49           H  
ATOM   1992  O   ARG A 121       7.718   0.875 -12.217  1.00 95.49           O  
ATOM   1993  CG  ARG A 121       8.688   0.685  -7.633  1.00 95.49           C  
ATOM   1994  HG2 ARG A 121       8.866   1.698  -7.272  1.00 95.49           H  
ATOM   1995  HG3 ARG A 121       7.664   0.398  -7.393  1.00 95.49           H  
ATOM   1996  CD  ARG A 121       9.636  -0.291  -6.932  1.00 95.49           C  
ATOM   1997  HD2 ARG A 121       9.504  -1.277  -7.377  1.00 95.49           H  
ATOM   1998  HD3 ARG A 121      10.664   0.031  -7.098  1.00 95.49           H  
ATOM   1999  NE  ARG A 121       9.352  -0.372  -5.485  1.00 95.49           N  
ATOM   2000  HE  ARG A 121       8.533   0.123  -5.162  1.00 95.49           H  
ATOM   2001  NH1 ARG A 121      10.973  -1.916  -4.985  1.00 95.49           N  
ATOM   2002 HH11 ARG A 121      11.350  -2.613  -4.358  1.00 95.49           H  
ATOM   2003 HH12 ARG A 121      11.213  -1.966  -5.964  1.00 95.49           H  
ATOM   2004  NH2 ARG A 121       9.582  -1.233  -3.380  1.00 95.49           N  
ATOM   2005 HH21 ARG A 121       9.994  -1.924  -2.771  1.00 95.49           H  
ATOM   2006 HH22 ARG A 121       8.745  -0.759  -3.072  1.00 95.49           H  
ATOM   2007  CZ  ARG A 121       9.968  -1.167  -4.626  1.00 95.49           C  
ATOM   2008  N   VAL A 122       9.271   2.434 -11.702  1.00 94.54           N  
ATOM   2009  H   VAL A 122       9.708   2.950 -10.952  1.00 94.54           H  
ATOM   2010  CA  VAL A 122       9.930   2.529 -13.004  1.00 94.54           C  
ATOM   2011  HA  VAL A 122       9.533   1.758 -13.664  1.00 94.54           H  
ATOM   2012  C   VAL A 122      11.416   2.261 -12.820  1.00 94.54           C  
ATOM   2013  CB  VAL A 122       9.692   3.889 -13.688  1.00 94.54           C  
ATOM   2014  HB  VAL A 122      10.177   3.880 -14.664  1.00 94.54           H  
ATOM   2015  O   VAL A 122      11.968   2.474 -11.737  1.00 94.54           O  
ATOM   2016  CG1 VAL A 122       8.199   4.130 -13.906  1.00 94.54           C  
ATOM   2017 HG11 VAL A 122       7.802   3.396 -14.607  1.00 94.54           H  
ATOM   2018 HG12 VAL A 122       8.068   5.131 -14.318  1.00 94.54           H  
ATOM   2019 HG13 VAL A 122       7.647   4.079 -12.968  1.00 94.54           H  
ATOM   2020  CG2 VAL A 122      10.275   5.057 -12.885  1.00 94.54           C  
ATOM   2021 HG21 VAL A 122      10.037   5.999 -13.378  1.00 94.54           H  
ATOM   2022 HG22 VAL A 122      11.360   4.972 -12.822  1.00 94.54           H  
ATOM   2023 HG23 VAL A 122       9.859   5.055 -11.877  1.00 94.54           H  
ATOM   2024  N   ARG A 123      12.069   1.804 -13.880  1.00 93.75           N  
ATOM   2025  H   ARG A 123      11.542   1.687 -14.734  1.00 93.75           H  
ATOM   2026  CA  ARG A 123      13.510   1.568 -13.942  1.00 93.75           C  
ATOM   2027  HA  ARG A 123      13.989   2.105 -13.123  1.00 93.75           H  
ATOM   2028  C   ARG A 123      14.064   2.120 -15.244  1.00 93.75           C  
ATOM   2029  CB  ARG A 123      13.808   0.069 -13.784  1.00 93.75           C  
ATOM   2030  HB2 ARG A 123      14.887  -0.067 -13.712  1.00 93.75           H  
ATOM   2031  HB3 ARG A 123      13.361  -0.287 -12.856  1.00 93.75           H  
ATOM   2032  O   ARG A 123      13.364   2.147 -16.255  1.00 93.75           O  
ATOM   2033  CG  ARG A 123      13.279  -0.769 -14.960  1.00 93.75           C  
ATOM   2034  HG2 ARG A 123      13.750  -0.448 -15.889  1.00 93.75           H  
ATOM   2035  HG3 ARG A 123      12.200  -0.645 -15.049  1.00 93.75           H  
ATOM   2036  CD  ARG A 123      13.599  -2.244 -14.744  1.00 93.75           C  
ATOM   2037  HD2 ARG A 123      13.110  -2.576 -13.828  1.00 93.75           H  
ATOM   2038  HD3 ARG A 123      14.673  -2.367 -14.601  1.00 93.75           H  
ATOM   2039  NE  ARG A 123      13.117  -3.060 -15.872  1.00 93.75           N  
ATOM   2040  HE  ARG A 123      12.145  -3.331 -15.828  1.00 93.75           H  
ATOM   2041  NH1 ARG A 123      15.097  -3.194 -17.037  1.00 93.75           N  
ATOM   2042 HH11 ARG A 123      15.463  -2.437 -16.478  1.00 93.75           H  
ATOM   2043 HH12 ARG A 123      15.690  -3.636 -17.726  1.00 93.75           H  
ATOM   2044  NH2 ARG A 123      13.354  -4.468 -17.636  1.00 93.75           N  
ATOM   2045 HH21 ARG A 123      12.458  -4.842 -17.358  1.00 93.75           H  
ATOM   2046 HH22 ARG A 123      13.999  -5.096 -18.093  1.00 93.75           H  
ATOM   2047  CZ  ARG A 123      13.852  -3.550 -16.851  1.00 93.75           C  
ATOM   2048  N   LYS A 124      15.342   2.481 -15.231  1.00 92.14           N  
ATOM   2049  H   LYS A 124      15.859   2.416 -14.366  1.00 92.14           H  
ATOM   2050  CA  LYS A 124      16.074   2.763 -16.463  1.00 92.14           C  
ATOM   2051  HA  LYS A 124      15.431   3.331 -17.135  1.00 92.14           H  
ATOM   2052  C   LYS A 124      16.435   1.463 -17.173  1.00 92.14           C  
ATOM   2053  CB  LYS A 124      17.320   3.605 -16.184  1.00 92.14           C  
ATOM   2054  HB2 LYS A 124      17.945   3.111 -15.441  1.00 92.14           H  
ATOM   2055  HB3 LYS A 124      17.886   3.686 -17.112  1.00 92.14           H  
ATOM   2056  O   LYS A 124      16.775   0.461 -16.533  1.00 92.14           O  
ATOM   2057  CG  LYS A 124      16.957   5.017 -15.710  1.00 92.14           C  
ATOM   2058  HG2 LYS A 124      16.280   5.471 -16.433  1.00 92.14           H  
ATOM   2059  HG3 LYS A 124      16.477   4.970 -14.732  1.00 92.14           H  
ATOM   2060  CD  LYS A 124      18.232   5.854 -15.615  1.00 92.14           C  
ATOM   2061  HD2 LYS A 124      18.858   5.492 -14.799  1.00 92.14           H  
ATOM   2062  HD3 LYS A 124      18.783   5.740 -16.549  1.00 92.14           H  
ATOM   2063  CE  LYS A 124      17.921   7.335 -15.422  1.00 92.14           C  
ATOM   2064  HE2 LYS A 124      17.107   7.596 -16.099  1.00 92.14           H  
ATOM   2065  HE3 LYS A 124      17.595   7.514 -14.397  1.00 92.14           H  
ATOM   2066  NZ  LYS A 124      19.110   8.147 -15.767  1.00 92.14           N  
ATOM   2067  HZ1 LYS A 124      19.462   7.862 -16.669  1.00 92.14           H  
ATOM   2068  HZ2 LYS A 124      18.899   9.130 -15.859  1.00 92.14           H  
ATOM   2069  HZ3 LYS A 124      19.891   7.989 -15.146  1.00 92.14           H  
ATOM   2070  N   ARG A 125      16.396   1.491 -18.496  1.00 90.86           N  
ATOM   2071  H   ARG A 125      16.016   2.316 -18.937  1.00 90.86           H  
ATOM   2072  CA  ARG A 125      17.004   0.494 -19.371  1.00 90.86           C  
ATOM   2073  HA  ARG A 125      17.651  -0.162 -18.789  1.00 90.86           H  
ATOM   2074  C   ARG A 125      17.863   1.231 -20.386  1.00 90.86           C  
ATOM   2075  CB  ARG A 125      15.902  -0.332 -20.040  1.00 90.86           C  
ATOM   2076  HB2 ARG A 125      15.272  -0.774 -19.268  1.00 90.86           H  
ATOM   2077  HB3 ARG A 125      15.292   0.329 -20.655  1.00 90.86           H  
ATOM   2078  O   ARG A 125      17.431   2.233 -20.938  1.00 90.86           O  
ATOM   2079  CG  ARG A 125      16.489  -1.445 -20.919  1.00 90.86           C  
ATOM   2080  HG2 ARG A 125      17.029  -2.168 -20.308  1.00 90.86           H  
ATOM   2081  HG3 ARG A 125      17.181  -1.014 -21.642  1.00 90.86           H  
ATOM   2082  CD  ARG A 125      15.397  -2.144 -21.718  1.00 90.86           C  
ATOM   2083  HD2 ARG A 125      14.812  -1.380 -22.230  1.00 90.86           H  
ATOM   2084  HD3 ARG A 125      15.875  -2.762 -22.478  1.00 90.86           H  
ATOM   2085  NE  ARG A 125      14.505  -2.971 -20.884  1.00 90.86           N  
ATOM   2086  HE  ARG A 125      14.523  -2.814 -19.886  1.00 90.86           H  
ATOM   2087  NH1 ARG A 125      13.341  -3.770 -22.681  1.00 90.86           N  
ATOM   2088 HH11 ARG A 125      13.830  -3.107 -23.265  1.00 90.86           H  
ATOM   2089 HH12 ARG A 125      12.540  -4.223 -23.098  1.00 90.86           H  
ATOM   2090  NH2 ARG A 125      12.761  -4.405 -20.609  1.00 90.86           N  
ATOM   2091 HH21 ARG A 125      12.005  -4.913 -21.045  1.00 90.86           H  
ATOM   2092 HH22 ARG A 125      12.729  -4.176 -19.626  1.00 90.86           H  
ATOM   2093  CZ  ARG A 125      13.548  -3.720 -21.394  1.00 90.86           C  
ATOM   2094  N   GLN A 126      19.070   0.726 -20.600  1.00 91.07           N  
ATOM   2095  H   GLN A 126      19.344  -0.127 -20.135  1.00 91.07           H  
ATOM   2096  CA  GLN A 126      19.932   1.194 -21.675  1.00 91.07           C  
ATOM   2097  HA  GLN A 126      19.695   2.230 -21.918  1.00 91.07           H  
ATOM   2098  C   GLN A 126      19.653   0.345 -22.911  1.00 91.07           C  
ATOM   2099  CB  GLN A 126      21.400   1.141 -21.235  1.00 91.07           C  
ATOM   2100  HB2 GLN A 126      21.667   0.124 -20.945  1.00 91.07           H  
ATOM   2101  HB3 GLN A 126      22.029   1.447 -22.072  1.00 91.07           H  
ATOM   2102  O   GLN A 126      19.670  -0.886 -22.831  1.00 91.07           O  
ATOM   2103  CG  GLN A 126      21.637   2.100 -20.058  1.00 91.07           C  
ATOM   2104  HG2 GLN A 126      21.066   1.780 -19.186  1.00 91.07           H  
ATOM   2105  HG3 GLN A 126      21.282   3.088 -20.351  1.00 91.07           H  
ATOM   2106  CD  GLN A 126      23.096   2.217 -19.644  1.00 91.07           C  
ATOM   2107  NE2 GLN A 126      23.474   3.312 -19.020  1.00 91.07           N  
ATOM   2108 HE21 GLN A 126      22.819   4.051 -18.808  1.00 91.07           H  
ATOM   2109 HE22 GLN A 126      24.457   3.403 -18.807  1.00 91.07           H  
ATOM   2110  OE1 GLN A 126      23.902   1.317 -19.824  1.00 91.07           O  
ATOM   2111  N   GLU A 127      19.362   1.003 -24.022  1.00 87.22           N  
ATOM   2112  H   GLU A 127      19.358   2.013 -24.009  1.00 87.22           H  
ATOM   2113  CA  GLU A 127      19.149   0.387 -25.327  1.00 87.22           C  
ATOM   2114  HA  GLU A 127      19.394  -0.674 -25.275  1.00 87.22           H  
ATOM   2115  C   GLU A 127      20.121   1.026 -26.320  1.00 87.22           C  
ATOM   2116  CB  GLU A 127      17.673   0.506 -25.761  1.00 87.22           C  
ATOM   2117  HB2 GLU A 127      17.571   0.102 -26.769  1.00 87.22           H  
ATOM   2118  HB3 GLU A 127      17.376   1.555 -25.769  1.00 87.22           H  
ATOM   2119  O   GLU A 127      20.421   2.214 -26.223  1.00 87.22           O  
ATOM   2120  CG  GLU A 127      16.758  -0.291 -24.809  1.00 87.22           C  
ATOM   2121  HG2 GLU A 127      16.814   0.150 -23.814  1.00 87.22           H  
ATOM   2122  HG3 GLU A 127      17.145  -1.307 -24.737  1.00 87.22           H  
ATOM   2123  CD  GLU A 127      15.272  -0.363 -25.206  1.00 87.22           C  
ATOM   2124  OE1 GLU A 127      14.601  -1.260 -24.620  1.00 87.22           O  
ATOM   2125  OE2 GLU A 127      14.803   0.473 -26.015  1.00 87.22           O  
ATOM   2126  N   VAL A 128      20.658   0.228 -27.244  1.00 90.62           N  
ATOM   2127  H   VAL A 128      20.322  -0.720 -27.335  1.00 90.62           H  
ATOM   2128  CA  VAL A 128      21.508   0.751 -28.318  1.00 90.62           C  
ATOM   2129  HA  VAL A 128      21.995   1.663 -27.974  1.00 90.62           H  
ATOM   2130  C   VAL A 128      20.602   1.101 -29.489  1.00 90.62           C  
ATOM   2131  CB  VAL A 128      22.624  -0.224 -28.733  1.00 90.62           C  
ATOM   2132  HB  VAL A 128      22.184  -1.142 -29.123  1.00 90.62           H  
ATOM   2133  O   VAL A 128      19.957   0.210 -30.045  1.00 90.62           O  
ATOM   2134  CG1 VAL A 128      23.509   0.407 -29.816  1.00 90.62           C  
ATOM   2135 HG11 VAL A 128      22.967   0.450 -30.761  1.00 90.62           H  
ATOM   2136 HG12 VAL A 128      23.790   1.420 -29.531  1.00 90.62           H  
ATOM   2137 HG13 VAL A 128      24.414  -0.182 -29.970  1.00 90.62           H  
ATOM   2138  CG2 VAL A 128      23.522  -0.596 -27.545  1.00 90.62           C  
ATOM   2139 HG21 VAL A 128      24.032   0.297 -27.186  1.00 90.62           H  
ATOM   2140 HG22 VAL A 128      24.267  -1.325 -27.867  1.00 90.62           H  
ATOM   2141 HG23 VAL A 128      22.931  -1.034 -26.741  1.00 90.62           H  
ATOM   2142  N   VAL A 129      20.547   2.380 -29.841  1.00 88.07           N  
ATOM   2143  H   VAL A 129      21.139   3.038 -29.354  1.00 88.07           H  
ATOM   2144  CA  VAL A 129      19.802   2.901 -30.991  1.00 88.07           C  
ATOM   2145  HA  VAL A 129      19.372   2.076 -31.559  1.00 88.07           H  
ATOM   2146  C   VAL A 129      20.808   3.627 -31.873  1.00 88.07           C  
ATOM   2147  CB  VAL A 129      18.657   3.836 -30.553  1.00 88.07           C  
ATOM   2148  HB  VAL A 129      19.074   4.721 -30.072  1.00 88.07           H  
ATOM   2149  O   VAL A 129      21.483   4.530 -31.397  1.00 88.07           O  
ATOM   2150  CG1 VAL A 129      17.827   4.278 -31.765  1.00 88.07           C  
ATOM   2151 HG11 VAL A 129      17.017   4.932 -31.443  1.00 88.07           H  
ATOM   2152 HG12 VAL A 129      18.449   4.840 -32.461  1.00 88.07           H  
ATOM   2153 HG13 VAL A 129      17.414   3.412 -32.281  1.00 88.07           H  
ATOM   2154  CG2 VAL A 129      17.704   3.154 -29.557  1.00 88.07           C  
ATOM   2155 HG21 VAL A 129      16.891   3.834 -29.303  1.00 88.07           H  
ATOM   2156 HG22 VAL A 129      18.239   2.907 -28.641  1.00 88.07           H  
ATOM   2157 HG23 VAL A 129      17.296   2.242 -29.995  1.00 88.07           H  
ATOM   2158  N   ASP A 130      20.950   3.194 -33.128  1.00 90.58           N  
ATOM   2159  H   ASP A 130      20.280   2.533 -33.493  1.00 90.58           H  
ATOM   2160  CA  ASP A 130      21.878   3.788 -34.105  1.00 90.58           C  
ATOM   2161  HA  ASP A 130      21.960   3.082 -34.931  1.00 90.58           H  
ATOM   2162  C   ASP A 130      23.324   3.952 -33.585  1.00 90.58           C  
ATOM   2163  CB  ASP A 130      21.262   5.069 -34.695  1.00 90.58           C  
ATOM   2164  HB2 ASP A 130      21.130   5.807 -33.903  1.00 90.58           H  
ATOM   2165  HB3 ASP A 130      21.945   5.483 -35.436  1.00 90.58           H  
ATOM   2166  O   ASP A 130      23.947   4.997 -33.738  1.00 90.58           O  
ATOM   2167  CG  ASP A 130      19.918   4.808 -35.385  1.00 90.58           C  
ATOM   2168  OD1 ASP A 130      19.750   3.699 -35.952  1.00 90.58           O  
ATOM   2169  OD2 ASP A 130      19.055   5.712 -35.359  1.00 90.58           O  
ATOM   2170  N   ASP A 131      23.856   2.896 -32.953  1.00 90.80           N  
ATOM   2171  H   ASP A 131      23.286   2.064 -32.903  1.00 90.80           H  
ATOM   2172  CA  ASP A 131      25.183   2.847 -32.309  1.00 90.80           C  
ATOM   2173  HA  ASP A 131      25.265   1.851 -31.875  1.00 90.80           H  
ATOM   2174  C   ASP A 131      25.375   3.796 -31.104  1.00 90.80           C  
ATOM   2175  CB  ASP A 131      26.320   2.942 -33.350  1.00 90.80           C  
ATOM   2176  HB2 ASP A 131      27.276   2.915 -32.828  1.00 90.80           H  
ATOM   2177  HB3 ASP A 131      26.266   3.896 -33.876  1.00 90.80           H  
ATOM   2178  O   ASP A 131      26.464   3.859 -30.527  1.00 90.80           O  
ATOM   2179  CG  ASP A 131      26.324   1.790 -34.361  1.00 90.80           C  
ATOM   2180  OD1 ASP A 131      26.093   0.632 -33.934  1.00 90.80           O  
ATOM   2181  OD2 ASP A 131      26.649   2.040 -35.546  1.00 90.80           O  
ATOM   2182  N   GLU A 132      24.313   4.464 -30.646  1.00 91.28           N  
ATOM   2183  H   GLU A 132      23.460   4.443 -31.186  1.00 91.28           H  
ATOM   2184  CA  GLU A 132      24.305   5.289 -29.438  1.00 91.28           C  
ATOM   2185  HA  GLU A 132      25.336   5.450 -29.126  1.00 91.28           H  
ATOM   2186  C   GLU A 132      23.587   4.587 -28.276  1.00 91.28           C  
ATOM   2187  CB  GLU A 132      23.719   6.683 -29.718  1.00 91.28           C  
ATOM   2188  HB2 GLU A 132      22.694   6.591 -30.078  1.00 91.28           H  
ATOM   2189  HB3 GLU A 132      23.707   7.232 -28.776  1.00 91.28           H  
ATOM   2190  O   GLU A 132      22.571   3.910 -28.441  1.00 91.28           O  
ATOM   2191  CG  GLU A 132      24.566   7.469 -30.738  1.00 91.28           C  
ATOM   2192  HG2 GLU A 132      24.479   6.996 -31.716  1.00 91.28           H  
ATOM   2193  HG3 GLU A 132      25.609   7.411 -30.429  1.00 91.28           H  
ATOM   2194  CD  GLU A 132      24.180   8.954 -30.863  1.00 91.28           C  
ATOM   2195  OE1 GLU A 132      24.969   9.700 -31.493  1.00 91.28           O  
ATOM   2196  OE2 GLU A 132      23.158   9.372 -30.272  1.00 91.28           O  
ATOM   2197  N   LEU A 133      24.124   4.738 -27.061  1.00 90.00           N  
ATOM   2198  H   LEU A 133      24.913   5.363 -26.971  1.00 90.00           H  
ATOM   2199  CA  LEU A 133      23.477   4.256 -25.840  1.00 90.00           C  
ATOM   2200  HA  LEU A 133      22.968   3.316 -26.052  1.00 90.00           H  
ATOM   2201  C   LEU A 133      22.411   5.260 -25.400  1.00 90.00           C  
ATOM   2202  CB  LEU A 133      24.519   4.034 -24.727  1.00 90.00           C  
ATOM   2203  HB2 LEU A 133      24.002   3.980 -23.769  1.00 90.00           H  
ATOM   2204  HB3 LEU A 133      25.177   4.903 -24.695  1.00 90.00           H  
ATOM   2205  O   LEU A 133      22.738   6.326 -24.879  1.00 90.00           O  
ATOM   2206  CG  LEU A 133      25.362   2.760 -24.890  1.00 90.00           C  
ATOM   2207  HG  LEU A 133      25.762   2.706 -25.903  1.00 90.00           H  
ATOM   2208  CD1 LEU A 133      26.530   2.787 -23.901  1.00 90.00           C  
ATOM   2209 HD11 LEU A 133      27.155   3.656 -24.104  1.00 90.00           H  
ATOM   2210 HD12 LEU A 133      26.153   2.841 -22.879  1.00 90.00           H  
ATOM   2211 HD13 LEU A 133      27.131   1.885 -24.022  1.00 90.00           H  
ATOM   2212  CD2 LEU A 133      24.546   1.496 -24.596  1.00 90.00           C  
ATOM   2213 HD21 LEU A 133      23.677   1.450 -25.251  1.00 90.00           H  
ATOM   2214 HD22 LEU A 133      24.203   1.504 -23.562  1.00 90.00           H  
ATOM   2215 HD23 LEU A 133      25.162   0.614 -24.771  1.00 90.00           H  
ATOM   2216  N   VAL A 134      21.145   4.885 -25.555  1.00 88.29           N  
ATOM   2217  H   VAL A 134      20.959   4.000 -26.003  1.00 88.29           H  
ATOM   2218  CA  VAL A 134      19.991   5.676 -25.122  1.00 88.29           C  
ATOM   2219  HA  VAL A 134      20.318   6.695 -24.917  1.00 88.29           H  
ATOM   2220  C   VAL A 134      19.436   5.085 -23.827  1.00 88.29           C  
ATOM   2221  CB  VAL A 134      18.934   5.761 -26.240  1.00 88.29           C  
ATOM   2222  HB  VAL A 134      18.558   4.762 -26.460  1.00 88.29           H  
ATOM   2223  O   VAL A 134      19.193   3.881 -23.722  1.00 88.29           O  
ATOM   2224  CG1 VAL A 134      17.755   6.649 -25.822  1.00 88.29           C  
ATOM   2225 HG11 VAL A 134      18.106   7.655 -25.590  1.00 88.29           H  
ATOM   2226 HG12 VAL A 134      17.033   6.709 -26.636  1.00 88.29           H  
ATOM   2227 HG13 VAL A 134      17.252   6.235 -24.948  1.00 88.29           H  
ATOM   2228  CG2 VAL A 134      19.533   6.357 -27.523  1.00 88.29           C  
ATOM   2229 HG21 VAL A 134      19.972   7.333 -27.321  1.00 88.29           H  
ATOM   2230 HG22 VAL A 134      20.303   5.700 -27.927  1.00 88.29           H  
ATOM   2231 HG23 VAL A 134      18.759   6.468 -28.282  1.00 88.29           H  
ATOM   2232  N   GLU A 135      19.240   5.926 -22.811  1.00 87.88           N  
ATOM   2233  H   GLU A 135      19.397   6.912 -22.966  1.00 87.88           H  
ATOM   2234  CA  GLU A 135      18.545   5.528 -21.585  1.00 87.88           C  
ATOM   2235  HA  GLU A 135      18.689   4.460 -21.424  1.00 87.88           H  
ATOM   2236  C   GLU A 135      17.048   5.790 -21.732  1.00 87.88           C  
ATOM   2237  CB  GLU A 135      19.075   6.257 -20.336  1.00 87.88           C  
ATOM   2238  HB2 GLU A 135      18.560   5.831 -19.475  1.00 87.88           H  
ATOM   2239  HB3 GLU A 135      18.821   7.315 -20.390  1.00 87.88           H  
ATOM   2240  O   GLU A 135      16.649   6.915 -22.010  1.00 87.88           O  
ATOM   2241  CG  GLU A 135      20.587   6.131 -20.108  1.00 87.88           C  
ATOM   2242  HG2 GLU A 135      20.916   5.151 -20.453  1.00 87.88           H  
ATOM   2243  HG3 GLU A 135      21.103   6.880 -20.708  1.00 87.88           H  
ATOM   2244  CD  GLU A 135      20.962   6.307 -18.627  1.00 87.88           C  
ATOM   2245  OE1 GLU A 135      21.689   5.427 -18.105  1.00 87.88           O  
ATOM   2246  OE2 GLU A 135      20.473   7.260 -17.963  1.00 87.88           O  
ATOM   2247  N   ARG A 136      16.218   4.774 -21.487  1.00 87.46           N  
ATOM   2248  H   ARG A 136      16.618   3.861 -21.327  1.00 87.46           H  
ATOM   2249  CA  ARG A 136      14.756   4.901 -21.461  1.00 87.46           C  
ATOM   2250  HA  ARG A 136      14.481   5.945 -21.614  1.00 87.46           H  
ATOM   2251  C   ARG A 136      14.199   4.488 -20.113  1.00 87.46           C  
ATOM   2252  CB  ARG A 136      14.127   4.083 -22.594  1.00 87.46           C  
ATOM   2253  HB2 ARG A 136      13.045   4.076 -22.468  1.00 87.46           H  
ATOM   2254  HB3 ARG A 136      14.489   3.056 -22.548  1.00 87.46           H  
ATOM   2255  O   ARG A 136      14.687   3.537 -19.487  1.00 87.46           O  
ATOM   2256  CG  ARG A 136      14.451   4.687 -23.966  1.00 87.46           C  
ATOM   2257  HG2 ARG A 136      14.054   5.701 -24.016  1.00 87.46           H  
ATOM   2258  HG3 ARG A 136      15.530   4.714 -24.121  1.00 87.46           H  
ATOM   2259  CD  ARG A 136      13.815   3.830 -25.058  1.00 87.46           C  
ATOM   2260  HD2 ARG A 136      14.288   2.848 -25.050  1.00 87.46           H  
ATOM   2261  HD3 ARG A 136      12.753   3.710 -24.844  1.00 87.46           H  
ATOM   2262  NE  ARG A 136      13.963   4.450 -26.381  1.00 87.46           N  
ATOM   2263  HE  ARG A 136      14.116   5.448 -26.406  1.00 87.46           H  
ATOM   2264  NH1 ARG A 136      13.451   2.570 -27.602  1.00 87.46           N  
ATOM   2265 HH11 ARG A 136      13.102   2.152 -28.453  1.00 87.46           H  
ATOM   2266 HH12 ARG A 136      13.751   1.960 -26.854  1.00 87.46           H  
ATOM   2267  NH2 ARG A 136      13.580   4.560 -28.613  1.00 87.46           N  
ATOM   2268 HH21 ARG A 136      13.645   5.567 -28.563  1.00 87.46           H  
ATOM   2269 HH22 ARG A 136      13.265   4.122 -29.467  1.00 87.46           H  
ATOM   2270  CZ  ARG A 136      13.667   3.855 -27.520  1.00 87.46           C  
ATOM   2271  N   TRP A 137      13.157   5.179 -19.668  1.00 90.79           N  
ATOM   2272  H   TRP A 137      12.798   5.934 -20.234  1.00 90.79           H  
ATOM   2273  CA  TRP A 137      12.399   4.776 -18.492  1.00 90.79           C  
ATOM   2274  HA  TRP A 137      13.064   4.254 -17.804  1.00 90.79           H  
ATOM   2275  C   TRP A 137      11.288   3.815 -18.878  1.00 90.79           C  
ATOM   2276  CB  TRP A 137      11.869   5.995 -17.754  1.00 90.79           C  
ATOM   2277  HB2 TRP A 137      11.335   6.640 -18.451  1.00 90.79           H  
ATOM   2278  HB3 TRP A 137      11.160   5.669 -16.992  1.00 90.79           H  
ATOM   2279  O   TRP A 137      10.504   4.067 -19.780  1.00 90.79           O  
ATOM   2280  CG  TRP A 137      12.950   6.769 -17.080  1.00 90.79           C  
ATOM   2281  CD1 TRP A 137      13.546   7.866 -17.584  1.00 90.79           C  
ATOM   2282  HD1 TRP A 137      13.313   8.302 -18.544  1.00 90.79           H  
ATOM   2283  CD2 TRP A 137      13.570   6.539 -15.783  1.00 90.79           C  
ATOM   2284  CE2 TRP A 137      14.470   7.618 -15.520  1.00 90.79           C  
ATOM   2285  CE3 TRP A 137      13.396   5.573 -14.769  1.00 90.79           C  
ATOM   2286  HE3 TRP A 137      12.703   4.764 -14.947  1.00 90.79           H  
ATOM   2287  NE1 TRP A 137      14.431   8.385 -16.667  1.00 90.79           N  
ATOM   2288  HE1 TRP A 137      14.858   9.286 -16.831  1.00 90.79           H  
ATOM   2289  CH2 TRP A 137      14.909   6.787 -13.286  1.00 90.79           C  
ATOM   2290  HH2 TRP A 137      15.381   6.894 -12.320  1.00 90.79           H  
ATOM   2291  CZ2 TRP A 137      15.104   7.766 -14.277  1.00 90.79           C  
ATOM   2292  HZ2 TRP A 137      15.701   8.644 -14.082  1.00 90.79           H  
ATOM   2293  CZ3 TRP A 137      14.067   5.687 -13.536  1.00 90.79           C  
ATOM   2294  HZ3 TRP A 137      13.900   4.950 -12.764  1.00 90.79           H  
ATOM   2295  N   LEU A 138      11.218   2.699 -18.164  1.00 91.40           N  
ATOM   2296  H   LEU A 138      11.905   2.550 -17.439  1.00 91.40           H  
ATOM   2297  CA  LEU A 138      10.206   1.672 -18.367  1.00 91.40           C  
ATOM   2298  HA  LEU A 138       9.403   2.057 -18.995  1.00 91.40           H  
ATOM   2299  C   LEU A 138       9.607   1.290 -17.020  1.00 91.40           C  
ATOM   2300  CB  LEU A 138      10.846   0.454 -19.056  1.00 91.40           C  
ATOM   2301  HB2 LEU A 138      11.646   0.092 -18.410  1.00 91.40           H  
ATOM   2302  HB3 LEU A 138      10.100  -0.336 -19.142  1.00 91.40           H  
ATOM   2303  O   LEU A 138      10.255   1.416 -15.978  1.00 91.40           O  
ATOM   2304  CG  LEU A 138      11.430   0.737 -20.456  1.00 91.40           C  
ATOM   2305  HG  LEU A 138      12.109   1.589 -20.421  1.00 91.40           H  
ATOM   2306  CD1 LEU A 138      12.239  -0.483 -20.893  1.00 91.40           C  
ATOM   2307 HD11 LEU A 138      12.688  -0.273 -21.864  1.00 91.40           H  
ATOM   2308 HD12 LEU A 138      11.582  -1.348 -20.984  1.00 91.40           H  
ATOM   2309 HD13 LEU A 138      13.029  -0.667 -20.165  1.00 91.40           H  
ATOM   2310  CD2 LEU A 138      10.346   0.988 -21.501  1.00 91.40           C  
ATOM   2311 HD21 LEU A 138      10.802   1.140 -22.479  1.00 91.40           H  
ATOM   2312 HD22 LEU A 138       9.799   1.900 -21.262  1.00 91.40           H  
ATOM   2313 HD23 LEU A 138       9.647   0.154 -21.559  1.00 91.40           H  
ATOM   2314  N   VAL A 139       8.391   0.754 -17.033  1.00 93.79           N  
ATOM   2315  H   VAL A 139       7.901   0.694 -17.914  1.00 93.79           H  
ATOM   2316  CA  VAL A 139       7.799   0.136 -15.842  1.00 93.79           C  
ATOM   2317  HA  VAL A 139       7.716   0.894 -15.063  1.00 93.79           H  
ATOM   2318  C   VAL A 139       8.718  -0.980 -15.336  1.00 93.79           C  
ATOM   2319  CB  VAL A 139       6.392  -0.402 -16.137  1.00 93.79           C  
ATOM   2320  HB  VAL A 139       6.453  -1.179 -16.900  1.00 93.79           H  
ATOM   2321  O   VAL A 139       9.218  -1.803 -16.110  1.00 93.79           O  
ATOM   2322  CG1 VAL A 139       5.748  -0.994 -14.881  1.00 93.79           C  
ATOM   2323 HG11 VAL A 139       5.775  -0.267 -14.069  1.00 93.79           H  
ATOM   2324 HG12 VAL A 139       4.710  -1.249 -15.095  1.00 93.79           H  
ATOM   2325 HG13 VAL A 139       6.271  -1.901 -14.578  1.00 93.79           H  
ATOM   2326  CG2 VAL A 139       5.473   0.710 -16.646  1.00 93.79           C  
ATOM   2327 HG21 VAL A 139       4.503   0.280 -16.892  1.00 93.79           H  
ATOM   2328 HG22 VAL A 139       5.359   1.483 -15.886  1.00 93.79           H  
ATOM   2329 HG23 VAL A 139       5.869   1.161 -17.556  1.00 93.79           H  
ATOM   2330  N   ASP A 140       8.962  -1.015 -14.027  1.00 94.96           N  
ATOM   2331  H   ASP A 140       8.496  -0.354 -13.423  1.00 94.96           H  
ATOM   2332  CA  ASP A 140       9.798  -2.045 -13.420  1.00 94.96           C  
ATOM   2333  HA  ASP A 140      10.646  -2.224 -14.082  1.00 94.96           H  
ATOM   2334  C   ASP A 140       9.034  -3.366 -13.298  1.00 94.96           C  
ATOM   2335  CB  ASP A 140      10.386  -1.581 -12.086  1.00 94.96           C  
ATOM   2336  HB2 ASP A 140       9.576  -1.388 -11.383  1.00 94.96           H  
ATOM   2337  HB3 ASP A 140      10.937  -0.653 -12.242  1.00 94.96           H  
ATOM   2338  O   ASP A 140       8.433  -3.690 -12.274  1.00 94.96           O  
ATOM   2339  CG  ASP A 140      11.336  -2.632 -11.498  1.00 94.96           C  
ATOM   2340  OD1 ASP A 140      11.677  -3.609 -12.210  1.00 94.96           O  
ATOM   2341  OD2 ASP A 140      11.752  -2.443 -10.335  1.00 94.96           O  
ATOM   2342  N   THR A 141       9.080  -4.149 -14.373  1.00 94.34           N  
ATOM   2343  H   THR A 141       9.455  -3.755 -15.224  1.00 94.34           H  
ATOM   2344  CA  THR A 141       8.427  -5.456 -14.442  1.00 94.34           C  
ATOM   2345  HA  THR A 141       7.412  -5.327 -14.065  1.00 94.34           H  
ATOM   2346  C   THR A 141       9.082  -6.534 -13.575  1.00 94.34           C  
ATOM   2347  CB  THR A 141       8.321  -5.953 -15.889  1.00 94.34           C  
ATOM   2348  HB  THR A 141       7.811  -6.916 -15.897  1.00 94.34           H  
ATOM   2349  O   THR A 141       8.542  -7.634 -13.503  1.00 94.34           O  
ATOM   2350  CG2 THR A 141       7.527  -4.992 -16.774  1.00 94.34           C  
ATOM   2351 HG21 THR A 141       7.376  -5.445 -17.754  1.00 94.34           H  
ATOM   2352 HG22 THR A 141       8.065  -4.053 -16.901  1.00 94.34           H  
ATOM   2353 HG23 THR A 141       6.556  -4.790 -16.322  1.00 94.34           H  
ATOM   2354  OG1 THR A 141       9.615  -6.115 -16.442  1.00 94.34           O  
ATOM   2355  HG1 THR A 141       9.980  -6.903 -16.031  1.00 94.34           H  
ATOM   2356  N   TYR A 142      10.243  -6.267 -12.962  1.00 94.93           N  
ATOM   2357  H   TYR A 142      10.612  -5.327 -12.987  1.00 94.93           H  
ATOM   2358  CA  TYR A 142      10.951  -7.241 -12.122  1.00 94.93           C  
ATOM   2359  HA  TYR A 142      10.751  -8.247 -12.491  1.00 94.93           H  
ATOM   2360  C   TYR A 142      10.503  -7.228 -10.662  1.00 94.93           C  
ATOM   2361  CB  TYR A 142      12.462  -6.999 -12.183  1.00 94.93           C  
ATOM   2362  HB2 TYR A 142      12.952  -7.700 -11.506  1.00 94.93           H  
ATOM   2363  HB3 TYR A 142      12.678  -5.998 -11.810  1.00 94.93           H  
ATOM   2364  O   TYR A 142      10.838  -8.158  -9.941  1.00 94.93           O  
ATOM   2365  CG  TYR A 142      13.079  -7.189 -13.550  1.00 94.93           C  
ATOM   2366  CD1 TYR A 142      13.085  -8.464 -14.149  1.00 94.93           C  
ATOM   2367  HD1 TYR A 142      12.622  -9.293 -13.635  1.00 94.93           H  
ATOM   2368  CD2 TYR A 142      13.716  -6.111 -14.183  1.00 94.93           C  
ATOM   2369  HD2 TYR A 142      13.761  -5.155 -13.683  1.00 94.93           H  
ATOM   2370  CE1 TYR A 142      13.682  -8.655 -15.410  1.00 94.93           C  
ATOM   2371  HE1 TYR A 142      13.659  -9.631 -15.874  1.00 94.93           H  
ATOM   2372  CE2 TYR A 142      14.373  -6.321 -15.407  1.00 94.93           C  
ATOM   2373  HE2 TYR A 142      15.002  -5.550 -15.827  1.00 94.93           H  
ATOM   2374  OH  TYR A 142      14.869  -7.702 -17.284  1.00 94.93           O  
ATOM   2375  HH  TYR A 142      14.848  -8.614 -17.583  1.00 94.93           H  
ATOM   2376  CZ  TYR A 142      14.312  -7.569 -16.051  1.00 94.93           C  
ATOM   2377  N   ASN A 143       9.772  -6.196 -10.235  1.00 94.16           N  
ATOM   2378  H   ASN A 143       9.558  -5.458 -10.891  1.00 94.16           H  
ATOM   2379  CA  ASN A 143       9.286  -6.050  -8.864  1.00 94.16           C  
ATOM   2380  HA  ASN A 143       9.411  -6.987  -8.323  1.00 94.16           H  
ATOM   2381  C   ASN A 143       7.776  -5.731  -8.861  1.00 94.16           C  
ATOM   2382  CB  ASN A 143      10.122  -4.967  -8.154  1.00 94.16           C  
ATOM   2383  HB2 ASN A 143      10.005  -4.019  -8.680  1.00 94.16           H  
ATOM   2384  HB3 ASN A 143       9.743  -4.848  -7.139  1.00 94.16           H  
ATOM   2385  O   ASN A 143       7.386  -4.624  -8.467  1.00 94.16           O  
ATOM   2386  CG  ASN A 143      11.597  -5.305  -8.055  1.00 94.16           C  
ATOM   2387  ND2 ASN A 143      12.437  -4.706  -8.866  1.00 94.16           N  
ATOM   2388 HD21 ASN A 143      13.401  -5.000  -8.812  1.00 94.16           H  
ATOM   2389 HD22 ASN A 143      12.120  -4.014  -9.530  1.00 94.16           H  
ATOM   2390  OD1 ASN A 143      12.037  -6.046  -7.197  1.00 94.16           O  
ATOM   2391  N   PRO A 144       6.907  -6.631  -9.364  1.00 96.11           N  
ATOM   2392  CA  PRO A 144       5.463  -6.439  -9.286  1.00 96.11           C  
ATOM   2393  HA  PRO A 144       5.179  -5.521  -9.802  1.00 96.11           H  
ATOM   2394  C   PRO A 144       4.978  -6.344  -7.837  1.00 96.11           C  
ATOM   2395  CB  PRO A 144       4.840  -7.640 -10.001  1.00 96.11           C  
ATOM   2396  HB2 PRO A 144       3.878  -7.918  -9.569  1.00 96.11           H  
ATOM   2397  HB3 PRO A 144       4.722  -7.428 -11.063  1.00 96.11           H  
ATOM   2398  O   PRO A 144       5.511  -6.972  -6.927  1.00 96.11           O  
ATOM   2399  CG  PRO A 144       5.888  -8.729  -9.808  1.00 96.11           C  
ATOM   2400  HG2 PRO A 144       5.820  -9.510 -10.566  1.00 96.11           H  
ATOM   2401  HG3 PRO A 144       5.762  -9.143  -8.808  1.00 96.11           H  
ATOM   2402  CD  PRO A 144       7.202  -7.955  -9.899  1.00 96.11           C  
ATOM   2403  HD2 PRO A 144       7.496  -7.864 -10.944  1.00 96.11           H  
ATOM   2404  HD3 PRO A 144       7.990  -8.461  -9.342  1.00 96.11           H  
ATOM   2405  N   LEU A 145       3.877  -5.622  -7.630  1.00 95.23           N  
ATOM   2406  H   LEU A 145       3.444  -5.174  -8.425  1.00 95.23           H  
ATOM   2407  CA  LEU A 145       3.242  -5.512  -6.313  1.00 95.23           C  
ATOM   2408  HA  LEU A 145       3.974  -5.131  -5.600  1.00 95.23           H  
ATOM   2409  C   LEU A 145       2.777  -6.865  -5.756  1.00 95.23           C  
ATOM   2410  CB  LEU A 145       2.050  -4.551  -6.415  1.00 95.23           C  
ATOM   2411  HB2 LEU A 145       1.461  -4.803  -7.297  1.00 95.23           H  
ATOM   2412  HB3 LEU A 145       1.420  -4.700  -5.538  1.00 95.23           H  
ATOM   2413  O   LEU A 145       2.645  -7.012  -4.543  1.00 95.23           O  
ATOM   2414  CG  LEU A 145       2.428  -3.065  -6.452  1.00 95.23           C  
ATOM   2415  HG  LEU A 145       3.147  -2.872  -7.248  1.00 95.23           H  
ATOM   2416  CD1 LEU A 145       1.168  -2.246  -6.716  1.00 95.23           C  
ATOM   2417 HD11 LEU A 145       0.831  -2.452  -7.732  1.00 95.23           H  
ATOM   2418 HD12 LEU A 145       1.388  -1.182  -6.638  1.00 95.23           H  
ATOM   2419 HD13 LEU A 145       0.383  -2.508  -6.007  1.00 95.23           H  
ATOM   2420  CD2 LEU A 145       3.005  -2.607  -5.112  1.00 95.23           C  
ATOM   2421 HD21 LEU A 145       3.134  -1.525  -5.126  1.00 95.23           H  
ATOM   2422 HD22 LEU A 145       3.982  -3.063  -4.950  1.00 95.23           H  
ATOM   2423 HD23 LEU A 145       2.335  -2.879  -4.297  1.00 95.23           H  
ATOM   2424  N   SER A 146       2.536  -7.839  -6.636  1.00 95.58           N  
ATOM   2425  H   SER A 146       2.719  -7.649  -7.611  1.00 95.58           H  
ATOM   2426  CA  SER A 146       2.135  -9.201  -6.282  1.00 95.58           C  
ATOM   2427  HA  SER A 146       1.379  -9.139  -5.500  1.00 95.58           H  
ATOM   2428  C   SER A 146       3.251 -10.066  -5.697  1.00 95.58           C  
ATOM   2429  CB  SER A 146       1.502  -9.892  -7.494  1.00 95.58           C  
ATOM   2430  HB2 SER A 146       1.223 -10.911  -7.229  1.00 95.58           H  
ATOM   2431  HB3 SER A 146       0.597  -9.352  -7.774  1.00 95.58           H  
ATOM   2432  O   SER A 146       2.956 -11.180  -5.277  1.00 95.58           O  
ATOM   2433  OG  SER A 146       2.390  -9.910  -8.602  1.00 95.58           O  
ATOM   2434  HG  SER A 146       3.186 -10.373  -8.331  1.00 95.58           H  
ATOM   2435  N   ASP A 147       4.501  -9.592  -5.665  1.00 95.40           N  
ATOM   2436  H   ASP A 147       4.719  -8.695  -6.073  1.00 95.40           H  
ATOM   2437  CA  ASP A 147       5.602 -10.322  -5.017  1.00 95.40           C  
ATOM   2438  HA  ASP A 147       5.563 -11.370  -5.314  1.00 95.40           H  
ATOM   2439  C   ASP A 147       5.495 -10.299  -3.485  1.00 95.40           C  
ATOM   2440  CB  ASP A 147       6.954  -9.746  -5.462  1.00 95.40           C  
ATOM   2441  HB2 ASP A 147       6.934  -8.659  -5.377  1.00 95.40           H  
ATOM   2442  HB3 ASP A 147       7.726 -10.114  -4.786  1.00 95.40           H  
ATOM   2443  O   ASP A 147       6.040 -11.167  -2.800  1.00 95.40           O  
ATOM   2444  CG  ASP A 147       7.364 -10.151  -6.881  1.00 95.40           C  
ATOM   2445  OD1 ASP A 147       6.662 -10.981  -7.509  1.00 95.40           O  
ATOM   2446  OD2 ASP A 147       8.400  -9.622  -7.333  1.00 95.40           O  
ATOM   2447  N   ASN A 148       4.750  -9.339  -2.929  1.00 93.98           N  
ATOM   2448  H   ASN A 148       4.298  -8.675  -3.542  1.00 93.98           H  
ATOM   2449  CA  ASN A 148       4.384  -9.353  -1.520  1.00 93.98           C  
ATOM   2450  HA  ASN A 148       5.285  -9.504  -0.924  1.00 93.98           H  
ATOM   2451  C   ASN A 148       3.403 -10.500  -1.236  1.00 93.98           C  
ATOM   2452  CB  ASN A 148       3.755  -8.004  -1.148  1.00 93.98           C  
ATOM   2453  HB2 ASN A 148       3.340  -8.062  -0.141  1.00 93.98           H  
ATOM   2454  HB3 ASN A 148       2.935  -7.796  -1.835  1.00 93.98           H  
ATOM   2455  O   ASN A 148       2.432 -10.689  -1.968  1.00 93.98           O  
ATOM   2456  CG  ASN A 148       4.724  -6.840  -1.166  1.00 93.98           C  
ATOM   2457  ND2 ASN A 148       4.208  -5.644  -1.289  1.00 93.98           N  
ATOM   2458 HD21 ASN A 148       4.844  -4.870  -1.163  1.00 93.98           H  
ATOM   2459 HD22 ASN A 148       3.201  -5.562  -1.295  1.00 93.98           H  
ATOM   2460  OD1 ASN A 148       5.925  -6.972  -1.011  1.00 93.98           O  
ATOM   2461  N   LEU A 149       3.586 -11.206  -0.110  1.00 93.44           N  
ATOM   2462  H   LEU A 149       4.431 -11.038   0.417  1.00 93.44           H  
ATOM   2463  CA  LEU A 149       2.672 -12.276   0.329  1.00 93.44           C  
ATOM   2464  HA  LEU A 149       2.723 -13.085  -0.400  1.00 93.44           H  
ATOM   2465  C   LEU A 149       1.205 -11.805   0.400  1.00 93.44           C  
ATOM   2466  CB  LEU A 149       3.150 -12.780   1.706  1.00 93.44           C  
ATOM   2467  HB2 LEU A 149       4.185 -13.111   1.619  1.00 93.44           H  
ATOM   2468  HB3 LEU A 149       3.121 -11.945   2.407  1.00 93.44           H  
ATOM   2469  O   LEU A 149       0.276 -12.554   0.102  1.00 93.44           O  
ATOM   2470  CG  LEU A 149       2.310 -13.932   2.292  1.00 93.44           C  
ATOM   2471  HG  LEU A 149       1.267 -13.627   2.377  1.00 93.44           H  
ATOM   2472  CD1 LEU A 149       2.374 -15.195   1.435  1.00 93.44           C  
ATOM   2473 HD11 LEU A 149       3.411 -15.495   1.285  1.00 93.44           H  
ATOM   2474 HD12 LEU A 149       1.826 -16.002   1.922  1.00 93.44           H  
ATOM   2475 HD13 LEU A 149       1.910 -15.006   0.466  1.00 93.44           H  
ATOM   2476  CD2 LEU A 149       2.807 -14.274   3.697  1.00 93.44           C  
ATOM   2477 HD21 LEU A 149       2.774 -13.383   4.324  1.00 93.44           H  
ATOM   2478 HD22 LEU A 149       3.834 -14.636   3.648  1.00 93.44           H  
ATOM   2479 HD23 LEU A 149       2.170 -15.042   4.137  1.00 93.44           H  
ATOM   2480  N   TYR A 150       1.018 -10.559   0.819  1.00 95.45           N  
ATOM   2481  H   TYR A 150       1.842 -10.023   1.050  1.00 95.45           H  
ATOM   2482  CA  TYR A 150      -0.216  -9.789   0.761  1.00 95.45           C  
ATOM   2483  HA  TYR A 150      -0.713  -9.964  -0.194  1.00 95.45           H  
ATOM   2484  C   TYR A 150       0.147  -8.309   0.857  1.00 95.45           C  
ATOM   2485  CB  TYR A 150      -1.165 -10.188   1.905  1.00 95.45           C  
ATOM   2486  HB2 TYR A 150      -1.571 -11.172   1.672  1.00 95.45           H  
ATOM   2487  HB3 TYR A 150      -2.007  -9.497   1.931  1.00 95.45           H  
ATOM   2488  O   TYR A 150       1.212  -7.956   1.359  1.00 95.45           O  
ATOM   2489  CG  TYR A 150      -0.528 -10.237   3.283  1.00 95.45           C  
ATOM   2490  CD1 TYR A 150      -0.126 -11.472   3.824  1.00 95.45           C  
ATOM   2491  HD1 TYR A 150      -0.306 -12.377   3.264  1.00 95.45           H  
ATOM   2492  CD2 TYR A 150      -0.305  -9.052   4.007  1.00 95.45           C  
ATOM   2493  HD2 TYR A 150      -0.602  -8.100   3.593  1.00 95.45           H  
ATOM   2494  CE1 TYR A 150       0.524 -11.525   5.072  1.00 95.45           C  
ATOM   2495  HE1 TYR A 150       0.844 -12.467   5.491  1.00 95.45           H  
ATOM   2496  CE2 TYR A 150       0.352  -9.102   5.249  1.00 95.45           C  
ATOM   2497  HE2 TYR A 150       0.554  -8.187   5.785  1.00 95.45           H  
ATOM   2498  OH  TYR A 150       1.432 -10.381   6.973  1.00 95.45           O  
ATOM   2499  HH  TYR A 150       1.603  -9.504   7.324  1.00 95.45           H  
ATOM   2500  CZ  TYR A 150       0.779 -10.334   5.781  1.00 95.45           C  
ATOM   2501  N   ASN A 151      -0.768  -7.442   0.448  1.00 96.51           N  
ATOM   2502  H   ASN A 151      -1.640  -7.808   0.093  1.00 96.51           H  
ATOM   2503  CA  ASN A 151      -0.702  -6.030   0.800  1.00 96.51           C  
ATOM   2504  HA  ASN A 151       0.281  -5.791   1.205  1.00 96.51           H  
ATOM   2505  C   ASN A 151      -1.699  -5.733   1.915  1.00 96.51           C  
ATOM   2506  CB  ASN A 151      -0.894  -5.167  -0.454  1.00 96.51           C  
ATOM   2507  HB2 ASN A 151      -1.790  -5.482  -0.989  1.00 96.51           H  
ATOM   2508  HB3 ASN A 151      -1.008  -4.124  -0.158  1.00 96.51           H  
ATOM   2509  O   ASN A 151      -2.659  -6.470   2.144  1.00 96.51           O  
ATOM   2510  CG  ASN A 151       0.297  -5.244  -1.392  1.00 96.51           C  
ATOM   2511  ND2 ASN A 151       0.185  -4.684  -2.568  1.00 96.51           N  
ATOM   2512 HD21 ASN A 151      -0.671  -4.225  -2.844  1.00 96.51           H  
ATOM   2513 HD22 ASN A 151       0.987  -4.807  -3.170  1.00 96.51           H  
ATOM   2514  OD1 ASN A 151       1.353  -5.773  -1.103  1.00 96.51           O  
ATOM   2515  N   ILE A 152      -1.471  -4.638   2.617  1.00 95.36           N  
ATOM   2516  H   ILE A 152      -0.639  -4.100   2.419  1.00 95.36           H  
ATOM   2517  CA  ILE A 152      -2.317  -4.179   3.705  1.00 95.36           C  
ATOM   2518  HA  ILE A 152      -3.130  -4.883   3.881  1.00 95.36           H  
ATOM   2519  C   ILE A 152      -2.928  -2.848   3.293  1.00 95.36           C  
ATOM   2520  CB  ILE A 152      -1.481  -4.085   4.994  1.00 95.36           C  
ATOM   2521  HB  ILE A 152      -0.609  -3.464   4.789  1.00 95.36           H  
ATOM   2522  O   ILE A 152      -2.210  -1.948   2.867  1.00 95.36           O  
ATOM   2523  CG1 ILE A 152      -0.986  -5.487   5.419  1.00 95.36           C  
ATOM   2524 HG12 ILE A 152      -1.842  -6.143   5.582  1.00 95.36           H  
ATOM   2525 HG13 ILE A 152      -0.378  -5.908   4.619  1.00 95.36           H  
ATOM   2526  CG2 ILE A 152      -2.317  -3.405   6.084  1.00 95.36           C  
ATOM   2527 HG21 ILE A 152      -1.796  -3.402   7.041  1.00 95.36           H  
ATOM   2528 HG22 ILE A 152      -3.263  -3.942   6.154  1.00 95.36           H  
ATOM   2529 HG23 ILE A 152      -2.503  -2.362   5.826  1.00 95.36           H  
ATOM   2530  CD1 ILE A 152      -0.110  -5.458   6.676  1.00 95.36           C  
ATOM   2531 HD11 ILE A 152       0.674  -4.711   6.549  1.00 95.36           H  
ATOM   2532 HD12 ILE A 152      -0.713  -5.228   7.554  1.00 95.36           H  
ATOM   2533 HD13 ILE A 152       0.360  -6.425   6.850  1.00 95.36           H  
ATOM   2534  N   LEU A 153      -4.243  -2.713   3.451  1.00 95.80           N  
ATOM   2535  H   LEU A 153      -4.757  -3.499   3.822  1.00 95.80           H  
ATOM   2536  CA  LEU A 153      -4.893  -1.410   3.479  1.00 95.80           C  
ATOM   2537  HA  LEU A 153      -4.267  -0.684   2.959  1.00 95.80           H  
ATOM   2538  C   LEU A 153      -5.030  -0.976   4.934  1.00 95.80           C  
ATOM   2539  CB  LEU A 153      -6.245  -1.466   2.759  1.00 95.80           C  
ATOM   2540  HB2 LEU A 153      -6.851  -2.240   3.230  1.00 95.80           H  
ATOM   2541  HB3 LEU A 153      -6.071  -1.738   1.718  1.00 95.80           H  
ATOM   2542  O   LEU A 153      -5.726  -1.617   5.729  1.00 95.80           O  
ATOM   2543  CG  LEU A 153      -7.023  -0.139   2.789  1.00 95.80           C  
ATOM   2544  HG  LEU A 153      -7.164   0.188   3.819  1.00 95.80           H  
ATOM   2545  CD1 LEU A 153      -6.332   0.972   2.005  1.00 95.80           C  
ATOM   2546 HD11 LEU A 153      -5.374   1.219   2.463  1.00 95.80           H  
ATOM   2547 HD12 LEU A 153      -6.164   0.667   0.971  1.00 95.80           H  
ATOM   2548 HD13 LEU A 153      -6.954   1.866   2.030  1.00 95.80           H  
ATOM   2549  CD2 LEU A 153      -8.403  -0.347   2.173  1.00 95.80           C  
ATOM   2550 HD21 LEU A 153      -8.963   0.587   2.209  1.00 95.80           H  
ATOM   2551 HD22 LEU A 153      -8.304  -0.673   1.137  1.00 95.80           H  
ATOM   2552 HD23 LEU A 153      -8.935  -1.100   2.754  1.00 95.80           H  
ATOM   2553  N   SER A 154      -4.391   0.138   5.255  1.00 93.83           N  
ATOM   2554  H   SER A 154      -3.851   0.603   4.540  1.00 93.83           H  
ATOM   2555  CA  SER A 154      -4.604   0.872   6.487  1.00 93.83           C  
ATOM   2556  HA  SER A 154      -5.091   0.226   7.217  1.00 93.83           H  
ATOM   2557  C   SER A 154      -5.515   2.065   6.207  1.00 93.83           C  
ATOM   2558  CB  SER A 154      -3.267   1.295   7.085  1.00 93.83           C  
ATOM   2559  HB2 SER A 154      -2.595   0.437   7.121  1.00 93.83           H  
ATOM   2560  HB3 SER A 154      -2.817   2.080   6.477  1.00 93.83           H  
ATOM   2561  O   SER A 154      -5.370   2.768   5.206  1.00 93.83           O  
ATOM   2562  OG  SER A 154      -3.495   1.758   8.397  1.00 93.83           O  
ATOM   2563  HG  SER A 154      -2.650   1.972   8.800  1.00 93.83           H  
ATOM   2564  N   LEU A 155      -6.488   2.260   7.091  1.00 92.87           N  
ATOM   2565  H   LEU A 155      -6.426   1.718   7.941  1.00 92.87           H  
ATOM   2566  CA  LEU A 155      -7.287   3.480   7.163  1.00 92.87           C  
ATOM   2567  HA  LEU A 155      -7.053   4.118   6.310  1.00 92.87           H  
ATOM   2568  C   LEU A 155      -6.880   4.250   8.430  1.00 92.87           C  
ATOM   2569  CB  LEU A 155      -8.785   3.128   7.102  1.00 92.87           C  
ATOM   2570  HB2 LEU A 155      -9.363   4.041   7.245  1.00 92.87           H  
ATOM   2571  HB3 LEU A 155      -9.005   2.449   7.927  1.00 92.87           H  
ATOM   2572  O   LEU A 155      -6.050   3.769   9.200  1.00 92.87           O  
ATOM   2573  CG  LEU A 155      -9.252   2.464   5.792  1.00 92.87           C  
ATOM   2574  HG  LEU A 155      -8.764   1.497   5.677  1.00 92.87           H  
ATOM   2575  CD1 LEU A 155     -10.763   2.240   5.866  1.00 92.87           C  
ATOM   2576 HD11 LEU A 155     -11.286   3.194   5.931  1.00 92.87           H  
ATOM   2577 HD12 LEU A 155     -11.098   1.699   4.980  1.00 92.87           H  
ATOM   2578 HD13 LEU A 155     -11.005   1.650   6.750  1.00 92.87           H  
ATOM   2579  CD2 LEU A 155      -8.969   3.310   4.547  1.00 92.87           C  
ATOM   2580 HD21 LEU A 155      -9.380   4.312   4.668  1.00 92.87           H  
ATOM   2581 HD22 LEU A 155      -9.406   2.836   3.668  1.00 92.87           H  
ATOM   2582 HD23 LEU A 155      -7.892   3.381   4.390  1.00 92.87           H  
ATOM   2583  N   ASN A 156      -7.473   5.420   8.708  1.00 82.81           N  
ATOM   2584  H   ASN A 156      -8.095   5.829   8.025  1.00 82.81           H  
ATOM   2585  CA  ASN A 156      -7.279   6.081  10.011  1.00 82.81           C  
ATOM   2586  HA  ASN A 156      -6.262   6.473  10.045  1.00 82.81           H  
ATOM   2587  C   ASN A 156      -7.455   5.084  11.166  1.00 82.81           C  
ATOM   2588  CB  ASN A 156      -8.289   7.221  10.228  1.00 82.81           C  
ATOM   2589  HB2 ASN A 156      -9.303   6.823  10.207  1.00 82.81           H  
ATOM   2590  HB3 ASN A 156      -8.131   7.665  11.210  1.00 82.81           H  
ATOM   2591  O   ASN A 156      -8.342   4.233  11.109  1.00 82.81           O  
ATOM   2592  CG  ASN A 156      -8.192   8.295   9.184  1.00 82.81           C  
ATOM   2593  ND2 ASN A 156      -7.517   9.383   9.463  1.00 82.81           N  
ATOM   2594 HD21 ASN A 156      -7.322   9.963   8.659  1.00 82.81           H  
ATOM   2595 HD22 ASN A 156      -6.991   9.447  10.323  1.00 82.81           H  
ATOM   2596  OD1 ASN A 156      -8.706   8.147   8.097  1.00 82.81           O  
ATOM   2597  N   SER A 157      -6.694   5.259  12.250  1.00 71.94           N  
ATOM   2598  H   SER A 157      -5.980   5.973  12.236  1.00 71.94           H  
ATOM   2599  CA  SER A 157      -6.727   4.379  13.430  1.00 71.94           C  
ATOM   2600  HA  SER A 157      -6.344   3.400  13.140  1.00 71.94           H  
ATOM   2601  C   SER A 157      -8.126   4.158  14.020  1.00 71.94           C  
ATOM   2602  CB  SER A 157      -5.812   4.946  14.518  1.00 71.94           C  
ATOM   2603  HB2 SER A 157      -5.873   4.316  15.405  1.00 71.94           H  
ATOM   2604  HB3 SER A 157      -4.782   4.943  14.159  1.00 71.94           H  
ATOM   2605  O   SER A 157      -8.374   3.130  14.633  1.00 71.94           O  
ATOM   2606  OG  SER A 157      -6.192   6.275  14.846  1.00 71.94           O  
ATOM   2607  HG  SER A 157      -5.665   6.548  15.600  1.00 71.94           H  
ATOM   2608  N   VAL A 158      -9.078   5.070  13.794  1.00 73.41           N  
ATOM   2609  H   VAL A 158      -8.800   5.906  13.301  1.00 73.41           H  
ATOM   2610  CA  VAL A 158     -10.493   4.917  14.190  1.00 73.41           C  
ATOM   2611  HA  VAL A 158     -10.540   4.766  15.269  1.00 73.41           H  
ATOM   2612  C   VAL A 158     -11.160   3.699  13.532  1.00 73.41           C  
ATOM   2613  CB  VAL A 158     -11.269   6.202  13.835  1.00 73.41           C  
ATOM   2614  HB  VAL A 158     -11.215   6.363  12.758  1.00 73.41           H  
ATOM   2615  O   VAL A 158     -12.040   3.063  14.119  1.00 73.41           O  
ATOM   2616  CG1 VAL A 158     -12.747   6.126  14.240  1.00 73.41           C  
ATOM   2617 HG11 VAL A 158     -12.836   5.892  15.301  1.00 73.41           H  
ATOM   2618 HG12 VAL A 158     -13.262   5.365  13.655  1.00 73.41           H  
ATOM   2619 HG13 VAL A 158     -13.236   7.080  14.040  1.00 73.41           H  
ATOM   2620  CG2 VAL A 158     -10.656   7.424  14.536  1.00 73.41           C  
ATOM   2621 HG21 VAL A 158     -11.247   8.312  14.313  1.00 73.41           H  
ATOM   2622 HG22 VAL A 158     -10.643   7.266  15.614  1.00 73.41           H  
ATOM   2623 HG23 VAL A 158      -9.638   7.600  14.187  1.00 73.41           H  
ATOM   2624  N   TYR A 159     -10.736   3.355  12.317  1.00 75.74           N  
ATOM   2625  H   TYR A 159      -9.969   3.869  11.908  1.00 75.74           H  
ATOM   2626  CA  TYR A 159     -11.266   2.231  11.555  1.00 75.74           C  
ATOM   2627  HA  TYR A 159     -12.282   2.029  11.894  1.00 75.74           H  
ATOM   2628  C   TYR A 159     -10.476   0.941  11.767  1.00 75.74           C  
ATOM   2629  CB  TYR A 159     -11.349   2.595  10.072  1.00 75.74           C  
ATOM   2630  HB2 TYR A 159     -11.815   1.775   9.526  1.00 75.74           H  
ATOM   2631  HB3 TYR A 159     -10.333   2.712   9.693  1.00 75.74           H  
ATOM   2632  O   TYR A 159     -10.918  -0.094  11.269  1.00 75.74           O  
ATOM   2633  CG  TYR A 159     -12.137   3.858   9.797  1.00 75.74           C  
ATOM   2634  CD1 TYR A 159     -13.538   3.871   9.948  1.00 75.74           C  
ATOM   2635  HD1 TYR A 159     -14.057   2.971  10.243  1.00 75.74           H  
ATOM   2636  CD2 TYR A 159     -11.457   5.026   9.408  1.00 75.74           C  
ATOM   2637  HD2 TYR A 159     -10.384   5.004   9.289  1.00 75.74           H  
ATOM   2638  CE1 TYR A 159     -14.258   5.056   9.698  1.00 75.74           C  
ATOM   2639  HE1 TYR A 159     -15.334   5.086   9.789  1.00 75.74           H  
ATOM   2640  CE2 TYR A 159     -12.171   6.213   9.168  1.00 75.74           C  
ATOM   2641  HE2 TYR A 159     -11.654   7.108   8.858  1.00 75.74           H  
ATOM   2642  OH  TYR A 159     -14.260   7.365   9.035  1.00 75.74           O  
ATOM   2643  HH  TYR A 159     -13.670   8.064   8.742  1.00 75.74           H  
ATOM   2644  CZ  TYR A 159     -13.574   6.226   9.304  1.00 75.74           C  
ATOM   2645  N   SER A 160      -9.372   0.954  12.527  1.00 66.59           N  
ATOM   2646  H   SER A 160      -9.085   1.800  12.999  1.00 66.59           H  
ATOM   2647  CA  SER A 160      -8.720  -0.298  12.908  1.00 66.59           C  
ATOM   2648  HA  SER A 160      -8.476  -0.832  11.989  1.00 66.59           H  
ATOM   2649  C   SER A 160      -9.723  -1.147  13.696  1.00 66.59           C  
ATOM   2650  CB  SER A 160      -7.390  -0.084  13.641  1.00 66.59           C  
ATOM   2651  HB2 SER A 160      -6.852  -1.032  13.677  1.00 66.59           H  
ATOM   2652  HB3 SER A 160      -6.784   0.633  13.087  1.00 66.59           H  
ATOM   2653  O   SER A 160     -10.489  -0.670  14.552  1.00 66.59           O  
ATOM   2654  OG  SER A 160      -7.586   0.373  14.961  1.00 66.59           O  
ATOM   2655  HG  SER A 160      -6.729   0.621  15.317  1.00 66.59           H  
ATOM   2656  N   ASN A 161      -9.843  -2.414  13.315  1.00 62.52           N  
ATOM   2657  H   ASN A 161      -9.209  -2.784  12.621  1.00 62.52           H  
ATOM   2658  CA  ASN A 161     -10.797  -3.304  13.953  1.00 62.52           C  
ATOM   2659  HA  ASN A 161     -11.651  -2.727  14.308  1.00 62.52           H  
ATOM   2660  C   ASN A 161     -10.116  -3.965  15.152  1.00 62.52           C  
ATOM   2661  CB  ASN A 161     -11.324  -4.311  12.933  1.00 62.52           C  
ATOM   2662  HB2 ASN A 161     -11.551  -3.818  11.988  1.00 62.52           H  
ATOM   2663  HB3 ASN A 161     -10.524  -5.036  12.791  1.00 62.52           H  
ATOM   2664  O   ASN A 161      -9.155  -4.713  15.001  1.00 62.52           O  
ATOM   2665  CG  ASN A 161     -12.558  -5.059  13.393  1.00 62.52           C  
ATOM   2666  ND2 ASN A 161     -13.018  -6.019  12.632  1.00 62.52           N  
ATOM   2667 HD21 ASN A 161     -13.880  -6.478  12.888  1.00 62.52           H  
ATOM   2668 HD22 ASN A 161     -12.505  -6.298  11.808  1.00 62.52           H  
ATOM   2669  OD1 ASN A 161     -13.122  -4.795  14.446  1.00 62.52           O  
ATOM   2670  N   SER A 162     -10.652  -3.749  16.351  1.00 60.71           N  
ATOM   2671  H   SER A 162     -11.481  -3.178  16.426  1.00 60.71           H  
ATOM   2672  CA  SER A 162     -10.135  -4.341  17.594  1.00 60.71           C  
ATOM   2673  HA  SER A 162      -9.086  -4.066  17.707  1.00 60.71           H  
ATOM   2674  C   SER A 162     -10.219  -5.873  17.628  1.00 60.71           C  
ATOM   2675  CB  SER A 162     -10.929  -3.765  18.770  1.00 60.71           C  
ATOM   2676  HB2 SER A 162     -10.633  -4.256  19.697  1.00 60.71           H  
ATOM   2677  HB3 SER A 162     -10.708  -2.701  18.857  1.00 60.71           H  
ATOM   2678  O   SER A 162      -9.606  -6.520  18.484  1.00 60.71           O  
ATOM   2679  OG  SER A 162     -12.325  -3.929  18.559  1.00 60.71           O  
ATOM   2680  HG  SER A 162     -12.576  -4.838  18.736  1.00 60.71           H  
ATOM   2681  N   ASN A 163     -11.006  -6.453  16.718  1.00 60.69           N  
ATOM   2682  H   ASN A 163     -11.464  -5.851  16.049  1.00 60.69           H  
ATOM   2683  CA  ASN A 163     -11.362  -7.867  16.722  1.00 60.69           C  
ATOM   2684  HA  ASN A 163     -11.267  -8.247  17.739  1.00 60.69           H  
ATOM   2685  C   ASN A 163     -10.431  -8.732  15.867  1.00 60.69           C  
ATOM   2686  CB  ASN A 163     -12.838  -7.992  16.318  1.00 60.69           C  
ATOM   2687  HB2 ASN A 163     -13.122  -9.044  16.302  1.00 60.69           H  
ATOM   2688  HB3 ASN A 163     -12.974  -7.585  15.316  1.00 60.69           H  
ATOM   2689  O   ASN A 163     -10.593  -9.951  15.848  1.00 60.69           O  
ATOM   2690  CG  ASN A 163     -13.766  -7.274  17.284  1.00 60.69           C  
ATOM   2691  ND2 ASN A 163     -14.975  -6.985  16.868  1.00 60.69           N  
ATOM   2692 HD21 ASN A 163     -15.563  -6.481  17.516  1.00 60.69           H  
ATOM   2693 HD22 ASN A 163     -15.258  -7.202  15.923  1.00 60.69           H  
ATOM   2694  OD1 ASN A 163     -13.426  -6.945  18.411  1.00 60.69           O  
ATOM   2695  N   HIS A 164      -9.448  -8.141  15.186  1.00 73.80           N  
ATOM   2696  H   HIS A 164      -9.322  -7.141  15.242  1.00 73.80           H  
ATOM   2697  CA  HIS A 164      -8.442  -8.916  14.473  1.00 73.80           C  
ATOM   2698  HA  HIS A 164      -8.905  -9.828  14.097  1.00 73.80           H  
ATOM   2699  C   HIS A 164      -7.329  -9.332  15.434  1.00 73.80           C  
ATOM   2700  CB  HIS A 164      -7.937  -8.149  13.249  1.00 73.80           C  
ATOM   2701  HB2 HIS A 164      -7.417  -7.251  13.583  1.00 73.80           H  
ATOM   2702  HB3 HIS A 164      -7.222  -8.768  12.708  1.00 73.80           H  
ATOM   2703  O   HIS A 164      -6.823  -8.535  16.225  1.00 73.80           O  
ATOM   2704  CG  HIS A 164      -9.040  -7.747  12.299  1.00 73.80           C  
ATOM   2705  CD2 HIS A 164     -10.217  -8.408  12.050  1.00 73.80           C  
ATOM   2706  HD2 HIS A 164     -10.525  -9.348  12.485  1.00 73.80           H  
ATOM   2707  ND1 HIS A 164      -9.059  -6.597  11.550  1.00 73.80           N  
ATOM   2708  HD1 HIS A 164      -8.313  -5.921  11.472  1.00 73.80           H  
ATOM   2709  CE1 HIS A 164     -10.228  -6.546  10.892  1.00 73.80           C  
ATOM   2710  HE1 HIS A 164     -10.512  -5.751  10.219  1.00 73.80           H  
ATOM   2711  NE2 HIS A 164     -10.979  -7.624  11.179  1.00 73.80           N  
ATOM   2712  N   LYS A 165      -6.977 -10.617  15.388  1.00 80.57           N  
ATOM   2713  H   LYS A 165      -7.447 -11.214  14.723  1.00 80.57           H  
ATOM   2714  CA  LYS A 165      -5.828 -11.184  16.091  1.00 80.57           C  
ATOM   2715  HA  LYS A 165      -5.234 -10.384  16.534  1.00 80.57           H  
ATOM   2716  C   LYS A 165      -4.953 -11.852  15.046  1.00 80.57           C  
ATOM   2717  CB  LYS A 165      -6.274 -12.166  17.194  1.00 80.57           C  
ATOM   2718  HB2 LYS A 165      -6.789 -13.006  16.727  1.00 80.57           H  
ATOM   2719  HB3 LYS A 165      -5.387 -12.558  17.693  1.00 80.57           H  
ATOM   2720  O   LYS A 165      -5.416 -12.740  14.334  1.00 80.57           O  
ATOM   2721  CG  LYS A 165      -7.214 -11.566  18.256  1.00 80.57           C  
ATOM   2722  HG2 LYS A 165      -7.500 -12.353  18.954  1.00 80.57           H  
ATOM   2723  HG3 LYS A 165      -8.121 -11.209  17.766  1.00 80.57           H  
ATOM   2724  CD  LYS A 165      -6.578 -10.414  19.048  1.00 80.57           C  
ATOM   2725  HD2 LYS A 165      -6.180  -9.675  18.352  1.00 80.57           H  
ATOM   2726  HD3 LYS A 165      -5.752 -10.790  19.651  1.00 80.57           H  
ATOM   2727  CE  LYS A 165      -7.620  -9.738  19.944  1.00 80.57           C  
ATOM   2728  HE2 LYS A 165      -8.587  -9.794  19.445  1.00 80.57           H  
ATOM   2729  HE3 LYS A 165      -7.690 -10.279  20.888  1.00 80.57           H  
ATOM   2730  NZ  LYS A 165      -7.281  -8.311  20.162  1.00 80.57           N  
ATOM   2731  HZ1 LYS A 165      -7.975  -7.848  20.732  1.00 80.57           H  
ATOM   2732  HZ2 LYS A 165      -6.363  -8.200  20.568  1.00 80.57           H  
ATOM   2733  HZ3 LYS A 165      -7.284  -7.831  19.273  1.00 80.57           H  
ATOM   2734  N   SER A 166      -3.715 -11.399  14.940  1.00 86.53           N  
ATOM   2735  H   SER A 166      -3.418 -10.630  15.523  1.00 86.53           H  
ATOM   2736  CA  SER A 166      -2.720 -11.907  14.005  1.00 86.53           C  
ATOM   2737  HA  SER A 166      -3.018 -12.887  13.631  1.00 86.53           H  
ATOM   2738  C   SER A 166      -1.388 -12.062  14.736  1.00 86.53           C  
ATOM   2739  CB  SER A 166      -2.632 -10.946  12.814  1.00 86.53           C  
ATOM   2740  HB2 SER A 166      -2.632  -9.917  13.171  1.00 86.53           H  
ATOM   2741  HB3 SER A 166      -3.501 -11.087  12.172  1.00 86.53           H  
ATOM   2742  O   SER A 166      -1.122 -11.355  15.703  1.00 86.53           O  
ATOM   2743  OG  SER A 166      -1.455 -11.153  12.072  1.00 86.53           O  
ATOM   2744  HG  SER A 166      -0.983 -10.318  12.123  1.00 86.53           H  
ATOM   2745  N   THR A 167      -0.549 -12.996  14.284  1.00 90.90           N  
ATOM   2746  H   THR A 167      -0.815 -13.544  13.478  1.00 90.90           H  
ATOM   2747  CA  THR A 167       0.844 -13.120  14.749  1.00 90.90           C  
ATOM   2748  HA  THR A 167       0.882 -12.997  15.831  1.00 90.90           H  
ATOM   2749  C   THR A 167       1.757 -12.051  14.150  1.00 90.90           C  
ATOM   2750  CB  THR A 167       1.417 -14.497  14.387  1.00 90.90           C  
ATOM   2751  HB  THR A 167       2.470 -14.540  14.665  1.00 90.90           H  
ATOM   2752  O   THR A 167       2.878 -11.878  14.608  1.00 90.90           O  
ATOM   2753  CG2 THR A 167       0.681 -15.631  15.101  1.00 90.90           C  
ATOM   2754 HG21 THR A 167       0.729 -15.476  16.178  1.00 90.90           H  
ATOM   2755 HG22 THR A 167       1.160 -16.579  14.856  1.00 90.90           H  
ATOM   2756 HG23 THR A 167      -0.362 -15.666  14.784  1.00 90.90           H  
ATOM   2757  OG1 THR A 167       1.289 -14.726  13.000  1.00 90.90           O  
ATOM   2758  HG1 THR A 167       2.045 -14.321  12.568  1.00 90.90           H  
ATOM   2759  N   ASN A 168       1.302 -11.380  13.091  1.00 90.34           N  
ATOM   2760  H   ASN A 168       0.370 -11.605  12.773  1.00 90.34           H  
ATOM   2761  CA  ASN A 168       1.917 -10.184  12.534  1.00 90.34           C  
ATOM   2762  HA  ASN A 168       2.964 -10.135  12.831  1.00 90.34           H  
ATOM   2763  C   ASN A 168       1.201  -8.953  13.113  1.00 90.34           C  
ATOM   2764  CB  ASN A 168       1.853 -10.294  10.998  1.00 90.34           C  
ATOM   2765  HB2 ASN A 168       0.818 -10.421  10.680  1.00 90.34           H  
ATOM   2766  HB3 ASN A 168       2.414 -11.175  10.687  1.00 90.34           H  
ATOM   2767  O   ASN A 168      -0.019  -8.820  12.952  1.00 90.34           O  
ATOM   2768  CG  ASN A 168       2.404  -9.077  10.277  1.00 90.34           C  
ATOM   2769  ND2 ASN A 168       3.185  -9.267   9.244  1.00 90.34           N  
ATOM   2770 HD21 ASN A 168       3.569  -8.445   8.800  1.00 90.34           H  
ATOM   2771 HD22 ASN A 168       3.458 -10.192   8.944  1.00 90.34           H  
ATOM   2772  OD1 ASN A 168       2.097  -7.951  10.608  1.00 90.34           O  
ATOM   2773  N   ASP A 169       1.962  -8.079  13.768  1.00 88.68           N  
ATOM   2774  H   ASP A 169       2.929  -8.312  13.944  1.00 88.68           H  
ATOM   2775  CA  ASP A 169       1.449  -6.892  14.459  1.00 88.68           C  
ATOM   2776  HA  ASP A 169       0.662  -7.196  15.148  1.00 88.68           H  
ATOM   2777  C   ASP A 169       0.834  -5.873  13.485  1.00 88.68           C  
ATOM   2778  CB  ASP A 169       2.581  -6.263  15.293  1.00 88.68           C  
ATOM   2779  HB2 ASP A 169       3.401  -5.989  14.628  1.00 88.68           H  
ATOM   2780  HB3 ASP A 169       2.205  -5.352  15.758  1.00 88.68           H  
ATOM   2781  O   ASP A 169      -0.238  -5.334  13.754  1.00 88.68           O  
ATOM   2782  CG  ASP A 169       3.110  -7.187  16.402  1.00 88.68           C  
ATOM   2783  OD1 ASP A 169       2.363  -8.106  16.812  1.00 88.68           O  
ATOM   2784  OD2 ASP A 169       4.273  -6.987  16.813  1.00 88.68           O  
ATOM   2785  N   VAL A 170       1.424  -5.704  12.295  1.00 89.35           N  
ATOM   2786  H   VAL A 170       2.248  -6.252  12.094  1.00 89.35           H  
ATOM   2787  CA  VAL A 170       0.917  -4.814  11.233  1.00 89.35           C  
ATOM   2788  HA  VAL A 170       0.836  -3.805  11.639  1.00 89.35           H  
ATOM   2789  C   VAL A 170      -0.475  -5.252  10.771  1.00 89.35           C  
ATOM   2790  CB  VAL A 170       1.871  -4.784  10.018  1.00 89.35           C  
ATOM   2791  HB  VAL A 170       1.777  -5.717   9.462  1.00 89.35           H  
ATOM   2792  O   VAL A 170      -1.378  -4.435  10.600  1.00 89.35           O  
ATOM   2793  CG1 VAL A 170       1.511  -3.641   9.066  1.00 89.35           C  
ATOM   2794 HG11 VAL A 170       2.081  -3.752   8.144  1.00 89.35           H  
ATOM   2795 HG12 VAL A 170       0.448  -3.650   8.822  1.00 89.35           H  
ATOM   2796 HG13 VAL A 170       1.750  -2.682   9.526  1.00 89.35           H  
ATOM   2797  CG2 VAL A 170       3.342  -4.609  10.419  1.00 89.35           C  
ATOM   2798 HG21 VAL A 170       3.686  -5.459  11.008  1.00 89.35           H  
ATOM   2799 HG22 VAL A 170       3.471  -3.692  10.993  1.00 89.35           H  
ATOM   2800 HG23 VAL A 170       3.962  -4.562   9.524  1.00 89.35           H  
ATOM   2801  N   LEU A 171      -0.689  -6.562  10.616  1.00 89.01           N  
ATOM   2802  H   LEU A 171       0.090  -7.180  10.789  1.00 89.01           H  
ATOM   2803  CA  LEU A 171      -2.008  -7.109  10.285  1.00 89.01           C  
ATOM   2804  HA  LEU A 171      -2.400  -6.574   9.420  1.00 89.01           H  
ATOM   2805  C   LEU A 171      -3.031  -6.901  11.408  1.00 89.01           C  
ATOM   2806  CB  LEU A 171      -1.895  -8.608   9.977  1.00 89.01           C  
ATOM   2807  HB2 LEU A 171      -2.872  -9.063  10.142  1.00 89.01           H  
ATOM   2808  HB3 LEU A 171      -1.198  -9.048  10.691  1.00 89.01           H  
ATOM   2809  O   LEU A 171      -4.206  -6.679  11.113  1.00 89.01           O  
ATOM   2810  CG  LEU A 171      -1.435  -8.991   8.564  1.00 89.01           C  
ATOM   2811  HG  LEU A 171      -0.420  -8.635   8.384  1.00 89.01           H  
ATOM   2812  CD1 LEU A 171      -1.476 -10.518   8.457  1.00 89.01           C  
ATOM   2813 HD11 LEU A 171      -2.470 -10.888   8.710  1.00 89.01           H  
ATOM   2814 HD12 LEU A 171      -0.746 -10.963   9.132  1.00 89.01           H  
ATOM   2815 HD13 LEU A 171      -1.247 -10.831   7.438  1.00 89.01           H  
ATOM   2816  CD2 LEU A 171      -2.375  -8.435   7.499  1.00 89.01           C  
ATOM   2817 HD21 LEU A 171      -2.299  -7.349   7.458  1.00 89.01           H  
ATOM   2818 HD22 LEU A 171      -3.396  -8.718   7.754  1.00 89.01           H  
ATOM   2819 HD23 LEU A 171      -2.111  -8.839   6.521  1.00 89.01           H  
ATOM   2820  N   SER A 172      -2.609  -6.966  12.673  1.00 86.96           N  
ATOM   2821  H   SER A 172      -1.622  -7.086  12.851  1.00 86.96           H  
ATOM   2822  CA  SER A 172      -3.507  -6.756  13.817  1.00 86.96           C  
ATOM   2823  HA  SER A 172      -4.358  -7.431  13.725  1.00 86.96           H  
ATOM   2824  C   SER A 172      -4.072  -5.332  13.862  1.00 86.96           C  
ATOM   2825  CB  SER A 172      -2.796  -7.075  15.137  1.00 86.96           C  
ATOM   2826  HB2 SER A 172      -3.459  -6.820  15.963  1.00 86.96           H  
ATOM   2827  HB3 SER A 172      -1.887  -6.481  15.230  1.00 86.96           H  
ATOM   2828  O   SER A 172      -5.198  -5.146  14.319  1.00 86.96           O  
ATOM   2829  OG  SER A 172      -2.485  -8.459  15.216  1.00 86.96           O  
ATOM   2830  HG  SER A 172      -1.529  -8.543  15.199  1.00 86.96           H  
ATOM   2831  N   GLU A 173      -3.336  -4.346  13.345  1.00 85.70           N  
ATOM   2832  H   GLU A 173      -2.386  -4.550  13.070  1.00 85.70           H  
ATOM   2833  CA  GLU A 173      -3.769  -2.942  13.271  1.00 85.70           C  
ATOM   2834  HA  GLU A 173      -4.546  -2.772  14.016  1.00 85.70           H  
ATOM   2835  C   GLU A 173      -4.391  -2.556  11.917  1.00 85.70           C  
ATOM   2836  CB  GLU A 173      -2.591  -2.025  13.627  1.00 85.70           C  
ATOM   2837  HB2 GLU A 173      -2.927  -0.991  13.549  1.00 85.70           H  
ATOM   2838  HB3 GLU A 173      -1.777  -2.188  12.922  1.00 85.70           H  
ATOM   2839  O   GLU A 173      -4.939  -1.461  11.769  1.00 85.70           O  
ATOM   2840  CG  GLU A 173      -2.098  -2.276  15.063  1.00 85.70           C  
ATOM   2841  HG2 GLU A 173      -1.662  -3.273  15.129  1.00 85.70           H  
ATOM   2842  HG3 GLU A 173      -2.960  -2.244  15.730  1.00 85.70           H  
ATOM   2843  CD  GLU A 173      -1.065  -1.248  15.545  1.00 85.70           C  
ATOM   2844  OE1 GLU A 173      -0.799  -1.255  16.769  1.00 85.70           O  
ATOM   2845  OE2 GLU A 173      -0.599  -0.427  14.723  1.00 85.70           O  
ATOM   2846  N   SER A 174      -4.349  -3.455  10.932  1.00 90.72           N  
ATOM   2847  H   SER A 174      -3.863  -4.321  11.116  1.00 90.72           H  
ATOM   2848  CA  SER A 174      -4.846  -3.193   9.581  1.00 90.72           C  
ATOM   2849  HA  SER A 174      -4.423  -2.239   9.266  1.00 90.72           H  
ATOM   2850  C   SER A 174      -6.370  -3.069   9.482  1.00 90.72           C  
ATOM   2851  CB  SER A 174      -4.348  -4.250   8.597  1.00 90.72           C  
ATOM   2852  HB2 SER A 174      -3.262  -4.323   8.654  1.00 90.72           H  
ATOM   2853  HB3 SER A 174      -4.645  -3.913   7.604  1.00 90.72           H  
ATOM   2854  O   SER A 174      -7.126  -3.665  10.259  1.00 90.72           O  
ATOM   2855  OG  SER A 174      -4.924  -5.526   8.788  1.00 90.72           O  
ATOM   2856  HG  SER A 174      -4.749  -5.820   9.685  1.00 90.72           H  
ATOM   2857  N   PHE A 175      -6.834  -2.330   8.465  1.00 93.57           N  
ATOM   2858  H   PHE A 175      -6.176  -1.895   7.835  1.00 93.57           H  
ATOM   2859  CA  PHE A 175      -8.246  -2.337   8.087  1.00 93.57           C  
ATOM   2860  HA  PHE A 175      -8.852  -2.428   8.988  1.00 93.57           H  
ATOM   2861  C   PHE A 175      -8.579  -3.544   7.209  1.00 93.57           C  
ATOM   2862  CB  PHE A 175      -8.643  -1.027   7.397  1.00 93.57           C  
ATOM   2863  HB2 PHE A 175      -8.474  -0.198   8.085  1.00 93.57           H  
ATOM   2864  HB3 PHE A 175      -8.016  -0.864   6.521  1.00 93.57           H  
ATOM   2865  O   PHE A 175      -9.572  -4.209   7.469  1.00 93.57           O  
ATOM   2866  CG  PHE A 175     -10.098  -1.024   6.971  1.00 93.57           C  
ATOM   2867  CD1 PHE A 175     -10.453  -1.297   5.639  1.00 93.57           C  
ATOM   2868  HD1 PHE A 175      -9.683  -1.489   4.906  1.00 93.57           H  
ATOM   2869  CD2 PHE A 175     -11.109  -0.817   7.924  1.00 93.57           C  
ATOM   2870  HD2 PHE A 175     -10.836  -0.640   8.954  1.00 93.57           H  
ATOM   2871  CE1 PHE A 175     -11.808  -1.356   5.276  1.00 93.57           C  
ATOM   2872  HE1 PHE A 175     -12.074  -1.609   4.260  1.00 93.57           H  
ATOM   2873  CE2 PHE A 175     -12.465  -0.851   7.552  1.00 93.57           C  
ATOM   2874  HE2 PHE A 175     -13.232  -0.688   8.294  1.00 93.57           H  
ATOM   2875  CZ  PHE A 175     -12.818  -1.120   6.222  1.00 93.57           C  
ATOM   2876  HZ  PHE A 175     -13.858  -1.172   5.936  1.00 93.57           H  
ATOM   2877  N   ALA A 176      -7.776  -3.838   6.181  1.00 93.96           N  
ATOM   2878  H   ALA A 176      -6.962  -3.263   6.019  1.00 93.96           H  
ATOM   2879  CA  ALA A 176      -7.991  -4.995   5.313  1.00 93.96           C  
ATOM   2880  HA  ALA A 176      -8.542  -5.753   5.871  1.00 93.96           H  
ATOM   2881  C   ALA A 176      -6.672  -5.627   4.858  1.00 93.96           C  
ATOM   2882  CB  ALA A 176      -8.837  -4.585   4.098  1.00 93.96           C  
ATOM   2883  HB1 ALA A 176      -9.159  -5.478   3.562  1.00 93.96           H  
ATOM   2884  HB2 ALA A 176      -8.247  -3.965   3.423  1.00 93.96           H  
ATOM   2885  HB3 ALA A 176      -9.712  -4.021   4.419  1.00 93.96           H  
ATOM   2886  O   ALA A 176      -5.697  -4.930   4.573  1.00 93.96           O  
ATOM   2887  N   THR A 177      -6.680  -6.948   4.702  1.00 95.12           N  
ATOM   2888  H   THR A 177      -7.519  -7.451   4.954  1.00 95.12           H  
ATOM   2889  CA  THR A 177      -5.624  -7.706   4.024  1.00 95.12           C  
ATOM   2890  HA  THR A 177      -4.700  -7.129   4.038  1.00 95.12           H  
ATOM   2891  C   THR A 177      -6.026  -7.945   2.572  1.00 95.12           C  
ATOM   2892  CB  THR A 177      -5.358  -9.046   4.717  1.00 95.12           C  
ATOM   2893  HB  THR A 177      -6.173  -9.733   4.489  1.00 95.12           H  
ATOM   2894  O   THR A 177      -7.152  -8.362   2.292  1.00 95.12           O  
ATOM   2895  CG2 THR A 177      -4.046  -9.674   4.257  1.00 95.12           C  
ATOM   2896 HG21 THR A 177      -4.122  -9.975   3.212  1.00 95.12           H  
ATOM   2897 HG22 THR A 177      -3.227  -8.962   4.366  1.00 95.12           H  
ATOM   2898 HG23 THR A 177      -3.833 -10.559   4.857  1.00 95.12           H  
ATOM   2899  OG1 THR A 177      -5.304  -8.887   6.115  1.00 95.12           O  
ATOM   2900  HG1 THR A 177      -4.665  -8.197   6.308  1.00 95.12           H  
ATOM   2901  N   ILE A 178      -5.105  -7.679   1.650  1.00 97.19           N  
ATOM   2902  H   ILE A 178      -4.201  -7.356   1.964  1.00 97.19           H  
ATOM   2903  CA  ILE A 178      -5.306  -7.719   0.203  1.00 97.19           C  
ATOM   2904  HA  ILE A 178      -6.351  -7.934  -0.019  1.00 97.19           H  
ATOM   2905  C   ILE A 178      -4.441  -8.836  -0.380  1.00 97.19           C  
ATOM   2906  CB  ILE A 178      -4.944  -6.351  -0.424  1.00 97.19           C  
ATOM   2907  HB  ILE A 178      -3.891  -6.151  -0.225  1.00 97.19           H  
ATOM   2908  O   ILE A 178      -3.215  -8.738  -0.397  1.00 97.19           O  
ATOM   2909  CG1 ILE A 178      -5.778  -5.187   0.160  1.00 97.19           C  
ATOM   2910 HG12 ILE A 178      -6.788  -5.226  -0.247  1.00 97.19           H  
ATOM   2911 HG13 ILE A 178      -5.854  -5.270   1.244  1.00 97.19           H  
ATOM   2912  CG2 ILE A 178      -5.155  -6.403  -1.948  1.00 97.19           C  
ATOM   2913 HG21 ILE A 178      -4.830  -5.477  -2.421  1.00 97.19           H  
ATOM   2914 HG22 ILE A 178      -6.215  -6.553  -2.158  1.00 97.19           H  
ATOM   2915 HG23 ILE A 178      -4.572  -7.207  -2.397  1.00 97.19           H  
ATOM   2916  CD1 ILE A 178      -5.171  -3.813  -0.140  1.00 97.19           C  
ATOM   2917 HD11 ILE A 178      -4.305  -3.644   0.501  1.00 97.19           H  
ATOM   2918 HD12 ILE A 178      -5.925  -3.049   0.051  1.00 97.19           H  
ATOM   2919 HD13 ILE A 178      -4.860  -3.724  -1.181  1.00 97.19           H  
ATOM   2920  N   TYR A 179      -5.085  -9.869  -0.916  1.00 97.25           N  
ATOM   2921  H   TYR A 179      -6.093  -9.894  -0.859  1.00 97.25           H  
ATOM   2922  CA  TYR A 179      -4.427 -10.944  -1.655  1.00 97.25           C  
ATOM   2923  HA  TYR A 179      -3.355 -10.928  -1.458  1.00 97.25           H  
ATOM   2924  C   TYR A 179      -4.646 -10.746  -3.153  1.00 97.25           C  
ATOM   2925  CB  TYR A 179      -4.963 -12.299  -1.189  1.00 97.25           C  
ATOM   2926  HB2 TYR A 179      -4.503 -13.083  -1.790  1.00 97.25           H  
ATOM   2927  HB3 TYR A 179      -6.038 -12.339  -1.364  1.00 97.25           H  
ATOM   2928  O   TYR A 179      -5.788 -10.655  -3.610  1.00 97.25           O  
ATOM   2929  CG  TYR A 179      -4.688 -12.588   0.271  1.00 97.25           C  
ATOM   2930  CD1 TYR A 179      -3.432 -13.094   0.658  1.00 97.25           C  
ATOM   2931  HD1 TYR A 179      -2.665 -13.270  -0.081  1.00 97.25           H  
ATOM   2932  CD2 TYR A 179      -5.673 -12.325   1.243  1.00 97.25           C  
ATOM   2933  HD2 TYR A 179      -6.625 -11.909   0.948  1.00 97.25           H  
ATOM   2934  CE1 TYR A 179      -3.164 -13.359   2.014  1.00 97.25           C  
ATOM   2935  HE1 TYR A 179      -2.197 -13.745   2.300  1.00 97.25           H  
ATOM   2936  CE2 TYR A 179      -5.404 -12.584   2.600  1.00 97.25           C  
ATOM   2937  HE2 TYR A 179      -6.137 -12.369   3.364  1.00 97.25           H  
ATOM   2938  OH  TYR A 179      -3.902 -13.344   4.299  1.00 97.25           O  
ATOM   2939  HH  TYR A 179      -2.996 -13.630   4.436  1.00 97.25           H  
ATOM   2940  CZ  TYR A 179      -4.153 -13.104   2.987  1.00 97.25           C  
ATOM   2941  N   PHE A 180      -3.570 -10.680  -3.931  1.00 97.01           N  
ATOM   2942  H   PHE A 180      -2.654 -10.789  -3.519  1.00 97.01           H  
ATOM   2943  CA  PHE A 180      -3.666 -10.644  -5.389  1.00 97.01           C  
ATOM   2944  HA  PHE A 180      -4.336  -9.836  -5.682  1.00 97.01           H  
ATOM   2945  C   PHE A 180      -4.257 -11.963  -5.901  1.00 97.01           C  
ATOM   2946  CB  PHE A 180      -2.283 -10.361  -5.982  1.00 97.01           C  
ATOM   2947  HB2 PHE A 180      -1.570 -11.100  -5.616  1.00 97.01           H  
ATOM   2948  HB3 PHE A 180      -2.336 -10.468  -7.065  1.00 97.01           H  
ATOM   2949  O   PHE A 180      -3.739 -13.028  -5.587  1.00 97.01           O  
ATOM   2950  CG  PHE A 180      -1.783  -8.969  -5.659  1.00 97.01           C  
ATOM   2951  CD1 PHE A 180      -2.189  -7.893  -6.464  1.00 97.01           C  
ATOM   2952  HD1 PHE A 180      -2.848  -8.078  -7.300  1.00 97.01           H  
ATOM   2953  CD2 PHE A 180      -0.932  -8.740  -4.564  1.00 97.01           C  
ATOM   2954  HD2 PHE A 180      -0.595  -9.560  -3.947  1.00 97.01           H  
ATOM   2955  CE1 PHE A 180      -1.726  -6.594  -6.208  1.00 97.01           C  
ATOM   2956  HE1 PHE A 180      -1.998  -5.778  -6.860  1.00 97.01           H  
ATOM   2957  CE2 PHE A 180      -0.478  -7.438  -4.294  1.00 97.01           C  
ATOM   2958  HE2 PHE A 180       0.207  -7.276  -3.475  1.00 97.01           H  
ATOM   2959  CZ  PHE A 180      -0.878  -6.369  -5.116  1.00 97.01           C  
ATOM   2960  HZ  PHE A 180      -0.525  -5.366  -4.926  1.00 97.01           H  
ATOM   2961  N   ASP A 181      -5.361 -11.888  -6.650  1.00 95.90           N  
ATOM   2962  H   ASP A 181      -5.751 -10.981  -6.865  1.00 95.90           H  
ATOM   2963  CA  ASP A 181      -6.098 -13.067  -7.125  1.00 95.90           C  
ATOM   2964  HA  ASP A 181      -5.693 -13.970  -6.669  1.00 95.90           H  
ATOM   2965  C   ASP A 181      -5.908 -13.250  -8.635  1.00 95.90           C  
ATOM   2966  CB  ASP A 181      -7.568 -12.963  -6.666  1.00 95.90           C  
ATOM   2967  HB2 ASP A 181      -7.603 -13.100  -5.585  1.00 95.90           H  
ATOM   2968  HB3 ASP A 181      -7.943 -11.962  -6.877  1.00 95.90           H  
ATOM   2969  O   ASP A 181      -5.096 -14.060  -9.082  1.00 95.90           O  
ATOM   2970  CG  ASP A 181      -8.515 -13.975  -7.323  1.00 95.90           C  
ATOM   2971  OD1 ASP A 181      -8.060 -15.078  -7.682  1.00 95.90           O  
ATOM   2972  OD2 ASP A 181      -9.695 -13.601  -7.510  1.00 95.90           O  
ATOM   2973  N   ARG A 182      -6.598 -12.443  -9.448  1.00 96.11           N  
ATOM   2974  H   ARG A 182      -7.182 -11.739  -9.022  1.00 96.11           H  
ATOM   2975  CA  ARG A 182      -6.588 -12.595 -10.909  1.00 96.11           C  
ATOM   2976  HA  ARG A 182      -5.740 -13.228 -11.173  1.00 96.11           H  
ATOM   2977  C   ARG A 182      -6.388 -11.276 -11.624  1.00 96.11           C  
ATOM   2978  CB  ARG A 182      -7.854 -13.331 -11.370  1.00 96.11           C  
ATOM   2979  HB2 ARG A 182      -7.749 -13.592 -12.423  1.00 96.11           H  
ATOM   2980  HB3 ARG A 182      -7.942 -14.256 -10.800  1.00 96.11           H  
ATOM   2981  O   ARG A 182      -6.840 -10.227 -11.167  1.00 96.11           O  
ATOM   2982  CG  ARG A 182      -9.129 -12.499 -11.184  1.00 96.11           C  
ATOM   2983  HG2 ARG A 182      -9.212 -12.175 -10.147  1.00 96.11           H  
ATOM   2984  HG3 ARG A 182      -9.097 -11.624 -11.833  1.00 96.11           H  
ATOM   2985  CD  ARG A 182     -10.355 -13.339 -11.538  1.00 96.11           C  
ATOM   2986  HD2 ARG A 182     -10.241 -13.754 -12.539  1.00 96.11           H  
ATOM   2987  HD3 ARG A 182     -10.410 -14.170 -10.835  1.00 96.11           H  
ATOM   2988  NE  ARG A 182     -11.587 -12.538 -11.425  1.00 96.11           N  
ATOM   2989  HE  ARG A 182     -11.913 -12.407 -10.478  1.00 96.11           H  
ATOM   2990  NH1 ARG A 182     -11.931 -12.101 -13.659  1.00 96.11           N  
ATOM   2991 HH11 ARG A 182     -11.069 -12.584 -13.868  1.00 96.11           H  
ATOM   2992 HH12 ARG A 182     -12.454 -11.655 -14.399  1.00 96.11           H  
ATOM   2993  NH2 ARG A 182     -13.357 -11.306 -12.139  1.00 96.11           N  
ATOM   2994 HH21 ARG A 182     -13.883 -10.882 -12.890  1.00 96.11           H  
ATOM   2995 HH22 ARG A 182     -13.631 -11.187 -11.174  1.00 96.11           H  
ATOM   2996  CZ  ARG A 182     -12.281 -11.991 -12.406  1.00 96.11           C  
ATOM   2997  N   LYS A 183      -5.759 -11.334 -12.795  1.00 97.03           N  
ATOM   2998  H   LYS A 183      -5.440 -12.238 -13.112  1.00 97.03           H  
ATOM   2999  CA  LYS A 183      -5.648 -10.185 -13.699  1.00 97.03           C  
ATOM   3000  HA  LYS A 183      -5.238  -9.334 -13.156  1.00 97.03           H  
ATOM   3001  C   LYS A 183      -7.047  -9.798 -14.185  1.00 97.03           C  
ATOM   3002  CB  LYS A 183      -4.701 -10.516 -14.864  1.00 97.03           C  
ATOM   3003  HB2 LYS A 183      -4.681  -9.667 -15.547  1.00 97.03           H  
ATOM   3004  HB3 LYS A 183      -5.071 -11.385 -15.409  1.00 97.03           H  
ATOM   3005  O   LYS A 183      -7.759 -10.626 -14.749  1.00 97.03           O  
ATOM   3006  CG  LYS A 183      -3.277 -10.795 -14.357  1.00 97.03           C  
ATOM   3007  HG2 LYS A 183      -3.275 -11.707 -13.759  1.00 97.03           H  
ATOM   3008  HG3 LYS A 183      -2.966  -9.966 -13.721  1.00 97.03           H  
ATOM   3009  CD  LYS A 183      -2.260 -10.954 -15.493  1.00 97.03           C  
ATOM   3010  HD2 LYS A 183      -2.305 -10.083 -16.146  1.00 97.03           H  
ATOM   3011  HD3 LYS A 183      -2.498 -11.848 -16.070  1.00 97.03           H  
ATOM   3012  CE  LYS A 183      -0.856 -11.070 -14.885  1.00 97.03           C  
ATOM   3013  HE2 LYS A 183      -0.670 -10.182 -14.280  1.00 97.03           H  
ATOM   3014  HE3 LYS A 183      -0.830 -11.927 -14.211  1.00 97.03           H  
ATOM   3015  NZ  LYS A 183       0.193 -11.201 -15.925  1.00 97.03           N  
ATOM   3016  HZ1 LYS A 183       0.074 -12.050 -16.458  1.00 97.03           H  
ATOM   3017  HZ2 LYS A 183       0.168 -10.407 -16.548  1.00 97.03           H  
ATOM   3018  HZ3 LYS A 183       1.103 -11.219 -15.486  1.00 97.03           H  
ATOM   3019  N   THR A 184      -7.458  -8.559 -13.934  1.00 94.82           N  
ATOM   3020  H   THR A 184      -6.834  -7.934 -13.445  1.00 94.82           H  
ATOM   3021  CA  THR A 184      -8.722  -8.002 -14.451  1.00 94.82           C  
ATOM   3022  HA  THR A 184      -9.506  -8.758 -14.414  1.00 94.82           H  
ATOM   3023  C   THR A 184      -8.560  -7.551 -15.893  1.00 94.82           C  
ATOM   3024  CB  THR A 184      -9.159  -6.771 -13.647  1.00 94.82           C  
ATOM   3025  HB  THR A 184      -8.519  -5.925 -13.897  1.00 94.82           H  
ATOM   3026  O   THR A 184      -9.471  -7.696 -16.700  1.00 94.82           O  
ATOM   3027  CG2 THR A 184     -10.616  -6.381 -13.882  1.00 94.82           C  
ATOM   3028 HG21 THR A 184     -10.773  -6.127 -14.930  1.00 94.82           H  
ATOM   3029 HG22 THR A 184     -11.275  -7.205 -13.607  1.00 94.82           H  
ATOM   3030 HG23 THR A 184     -10.856  -5.507 -13.276  1.00 94.82           H  
ATOM   3031  OG1 THR A 184      -9.028  -7.022 -12.283  1.00 94.82           O  
ATOM   3032  HG1 THR A 184      -9.538  -7.805 -12.065  1.00 94.82           H  
ATOM   3033  N   ASN A 185      -7.397  -6.978 -16.192  1.00 94.19           N  
ATOM   3034  H   ASN A 185      -6.692  -6.935 -15.470  1.00 94.19           H  
ATOM   3035  CA  ASN A 185      -6.993  -6.465 -17.492  1.00 94.19           C  
ATOM   3036  HA  ASN A 185      -7.408  -7.098 -18.277  1.00 94.19           H  
ATOM   3037  C   ASN A 185      -5.454  -6.548 -17.596  1.00 94.19           C  
ATOM   3038  CB  ASN A 185      -7.579  -5.039 -17.641  1.00 94.19           C  
ATOM   3039  HB2 ASN A 185      -8.665  -5.105 -17.571  1.00 94.19           H  
ATOM   3040  HB3 ASN A 185      -7.343  -4.638 -18.626  1.00 94.19           H  
ATOM   3041  O   ASN A 185      -4.814  -7.244 -16.808  1.00 94.19           O  
ATOM   3042  CG  ASN A 185      -7.083  -4.055 -16.595  1.00 94.19           C  
ATOM   3043  ND2 ASN A 185      -7.883  -3.101 -16.187  1.00 94.19           N  
ATOM   3044 HD21 ASN A 185      -8.808  -2.991 -16.576  1.00 94.19           H  
ATOM   3045 HD22 ASN A 185      -7.498  -2.452 -15.515  1.00 94.19           H  
ATOM   3046  OD1 ASN A 185      -5.963  -4.131 -16.134  1.00 94.19           O  
ATOM   3047  N   ASN A 186      -4.855  -5.840 -18.555  1.00 94.10           N  
ATOM   3048  H   ASN A 186      -5.423  -5.293 -19.185  1.00 94.10           H  
ATOM   3049  CA  ASN A 186      -3.409  -5.884 -18.799  1.00 94.10           C  
ATOM   3050  HA  ASN A 186      -3.074  -6.916 -18.694  1.00 94.10           H  
ATOM   3051  C   ASN A 186      -2.564  -5.077 -17.798  1.00 94.10           C  
ATOM   3052  CB  ASN A 186      -3.142  -5.448 -20.249  1.00 94.10           C  
ATOM   3053  HB2 ASN A 186      -3.577  -4.464 -20.426  1.00 94.10           H  
ATOM   3054  HB3 ASN A 186      -2.067  -5.371 -20.412  1.00 94.10           H  
ATOM   3055  O   ASN A 186      -1.341  -5.110 -17.891  1.00 94.10           O  
ATOM   3056  CG  ASN A 186      -3.678  -6.433 -21.271  1.00 94.10           C  
ATOM   3057  ND2 ASN A 186      -3.806  -6.018 -22.508  1.00 94.10           N  
ATOM   3058 HD21 ASN A 186      -4.116  -6.702 -23.183  1.00 94.10           H  
ATOM   3059 HD22 ASN A 186      -3.476  -5.104 -22.782  1.00 94.10           H  
ATOM   3060  OD1 ASN A 186      -4.001  -7.572 -20.978  1.00 94.10           O  
ATOM   3061  N   THR A 187      -3.183  -4.359 -16.858  1.00 94.78           N  
ATOM   3062  H   THR A 187      -4.192  -4.346 -16.839  1.00 94.78           H  
ATOM   3063  CA  THR A 187      -2.484  -3.454 -15.932  1.00 94.78           C  
ATOM   3064  HA  THR A 187      -1.413  -3.654 -15.967  1.00 94.78           H  
ATOM   3065  C   THR A 187      -2.880  -3.629 -14.465  1.00 94.78           C  
ATOM   3066  CB  THR A 187      -2.686  -1.990 -16.363  1.00 94.78           C  
ATOM   3067  HB  THR A 187      -2.246  -1.327 -15.618  1.00 94.78           H  
ATOM   3068  O   THR A 187      -2.145  -3.164 -13.599  1.00 94.78           O  
ATOM   3069  CG2 THR A 187      -2.053  -1.687 -17.720  1.00 94.78           C  
ATOM   3070 HG21 THR A 187      -2.538  -2.258 -18.512  1.00 94.78           H  
ATOM   3071 HG22 THR A 187      -0.995  -1.949 -17.692  1.00 94.78           H  
ATOM   3072 HG23 THR A 187      -2.138  -0.623 -17.941  1.00 94.78           H  
ATOM   3073  OG1 THR A 187      -4.054  -1.677 -16.523  1.00 94.78           O  
ATOM   3074  HG1 THR A 187      -4.076  -0.849 -17.009  1.00 94.78           H  
ATOM   3075  N   HIS A 188      -4.005  -4.288 -14.164  1.00 98.10           N  
ATOM   3076  H   HIS A 188      -4.574  -4.627 -14.927  1.00 98.10           H  
ATOM   3077  CA  HIS A 188      -4.573  -4.377 -12.817  1.00 98.10           C  
ATOM   3078  HA  HIS A 188      -3.806  -4.077 -12.103  1.00 98.10           H  
ATOM   3079  C   HIS A 188      -5.031  -5.784 -12.434  1.00 98.10           C  
ATOM   3080  CB  HIS A 188      -5.764  -3.423 -12.659  1.00 98.10           C  
ATOM   3081  HB2 HIS A 188      -6.212  -3.580 -11.678  1.00 98.10           H  
ATOM   3082  HB3 HIS A 188      -6.518  -3.661 -13.409  1.00 98.10           H  
ATOM   3083  O   HIS A 188      -5.549  -6.559 -13.247  1.00 98.10           O  
ATOM   3084  CG  HIS A 188      -5.406  -1.968 -12.774  1.00 98.10           C  
ATOM   3085  CD2 HIS A 188      -5.408  -1.041 -11.769  1.00 98.10           C  
ATOM   3086  HD2 HIS A 188      -5.656  -1.212 -10.731  1.00 98.10           H  
ATOM   3087  ND1 HIS A 188      -5.024  -1.316 -13.922  1.00 98.10           N  
ATOM   3088  HD1 HIS A 188      -4.834  -1.739 -14.820  1.00 98.10           H  
ATOM   3089  CE1 HIS A 188      -4.772  -0.036 -13.616  1.00 98.10           C  
ATOM   3090  HE1 HIS A 188      -4.407   0.718 -14.298  1.00 98.10           H  
ATOM   3091  NE2 HIS A 188      -5.035   0.179 -12.327  1.00 98.10           N  
ATOM   3092  N   TYR A 189      -4.888  -6.081 -11.146  1.00 98.06           N  
ATOM   3093  H   TYR A 189      -4.485  -5.367 -10.556  1.00 98.06           H  
ATOM   3094  CA  TYR A 189      -5.438  -7.248 -10.474  1.00 98.06           C  
ATOM   3095  HA  TYR A 189      -5.600  -8.042 -11.203  1.00 98.06           H  
ATOM   3096  C   TYR A 189      -6.778  -6.914  -9.816  1.00 98.06           C  
ATOM   3097  CB  TYR A 189      -4.444  -7.750  -9.419  1.00 98.06           C  
ATOM   3098  HB2 TYR A 189      -4.937  -8.507  -8.810  1.00 98.06           H  
ATOM   3099  HB3 TYR A 189      -4.189  -6.919  -8.761  1.00 98.06           H  
ATOM   3100  O   TYR A 189      -6.946  -5.851  -9.223  1.00 98.06           O  
ATOM   3101  CG  TYR A 189      -3.175  -8.368  -9.979  1.00 98.06           C  
ATOM   3102  CD1 TYR A 189      -3.241  -9.620 -10.616  1.00 98.06           C  
ATOM   3103  HD1 TYR A 189      -4.183 -10.145 -10.662  1.00 98.06           H  
ATOM   3104  CD2 TYR A 189      -1.928  -7.730  -9.825  1.00 98.06           C  
ATOM   3105  HD2 TYR A 189      -1.860  -6.783  -9.310  1.00 98.06           H  
ATOM   3106  CE1 TYR A 189      -2.081 -10.204 -11.157  1.00 98.06           C  
ATOM   3107  HE1 TYR A 189      -2.120 -11.179 -11.620  1.00 98.06           H  
ATOM   3108  CE2 TYR A 189      -0.759  -8.321 -10.348  1.00 98.06           C  
ATOM   3109  HE2 TYR A 189       0.197  -7.834 -10.224  1.00 98.06           H  
ATOM   3110  OH  TYR A 189       0.271 -10.109 -11.588  1.00 98.06           O  
ATOM   3111  HH  TYR A 189       1.062  -9.706 -11.222  1.00 98.06           H  
ATOM   3112  CZ  TYR A 189      -0.840  -9.546 -11.044  1.00 98.06           C  
ATOM   3113  N   THR A 190      -7.705  -7.871  -9.835  1.00 97.63           N  
ATOM   3114  H   THR A 190      -7.465  -8.723 -10.322  1.00 97.63           H  
ATOM   3115  CA  THR A 190      -8.753  -7.971  -8.818  1.00 97.63           C  
ATOM   3116  HA  THR A 190      -9.057  -6.977  -8.491  1.00 97.63           H  
ATOM   3117  C   THR A 190      -8.144  -8.705  -7.635  1.00 97.63           C  
ATOM   3118  CB  THR A 190      -9.986  -8.737  -9.324  1.00 97.63           C  
ATOM   3119  HB  THR A 190      -9.694  -9.741  -9.632  1.00 97.63           H  
ATOM   3120  O   THR A 190      -7.461  -9.714  -7.828  1.00 97.63           O  
ATOM   3121  CG2 THR A 190     -11.098  -8.836  -8.282  1.00 97.63           C  
ATOM   3122 HG21 THR A 190     -11.979  -9.297  -8.729  1.00 97.63           H  
ATOM   3123 HG22 THR A 190     -10.775  -9.461  -7.449  1.00 97.63           H  
ATOM   3124 HG23 THR A 190     -11.353  -7.844  -7.910  1.00 97.63           H  
ATOM   3125  OG1 THR A 190     -10.576  -8.077 -10.418  1.00 97.63           O  
ATOM   3126  HG1 THR A 190     -10.156  -7.215 -10.464  1.00 97.63           H  
ATOM   3127  N   CYS A 191      -8.388  -8.213  -6.425  1.00 97.76           N  
ATOM   3128  H   CYS A 191      -8.913  -7.356  -6.328  1.00 97.76           H  
ATOM   3129  CA  CYS A 191      -7.856  -8.829  -5.214  1.00 97.76           C  
ATOM   3130  HA  CYS A 191      -7.158  -9.622  -5.483  1.00 97.76           H  
ATOM   3131  C   CYS A 191      -8.962  -9.468  -4.373  1.00 97.76           C  
ATOM   3132  CB  CYS A 191      -7.075  -7.798  -4.401  1.00 97.76           C  
ATOM   3133  HB2 CYS A 191      -6.541  -8.306  -3.598  1.00 97.76           H  
ATOM   3134  HB3 CYS A 191      -7.791  -7.120  -3.938  1.00 97.76           H  
ATOM   3135  O   CYS A 191     -10.092  -8.975  -4.321  1.00 97.76           O  
ATOM   3136  SG  CYS A 191      -5.887  -6.866  -5.419  1.00 97.76           S  
ATOM   3137  HG  CYS A 191      -4.943  -7.808  -5.491  1.00 97.76           H  
ATOM   3138  N   THR A 192      -8.598 -10.532  -3.663  1.00 96.86           N  
ATOM   3139  H   THR A 192      -7.631 -10.817  -3.715  1.00 96.86           H  
ATOM   3140  CA  THR A 192      -9.402 -11.100  -2.582  1.00 96.86           C  
ATOM   3141  HA  THR A 192     -10.458 -10.983  -2.828  1.00 96.86           H  
ATOM   3142  C   THR A 192      -9.118 -10.340  -1.293  1.00 96.86           C  
ATOM   3143  CB  THR A 192      -9.135 -12.601  -2.425  1.00 96.86           C  
ATOM   3144  HB  THR A 192      -8.068 -12.787  -2.305  1.00 96.86           H  
ATOM   3145  O   THR A 192      -7.965 -10.070  -0.954  1.00 96.86           O  
ATOM   3146  CG2 THR A 192      -9.898 -13.220  -1.254  1.00 96.86           C  
ATOM   3147 HG21 THR A 192      -9.502 -12.852  -0.307  1.00 96.86           H  
ATOM   3148 HG22 THR A 192     -10.959 -12.981  -1.328  1.00 96.86           H  
ATOM   3149 HG23 THR A 192      -9.775 -14.302  -1.279  1.00 96.86           H  
ATOM   3150  OG1 THR A 192      -9.604 -13.261  -3.575  1.00 96.86           O  
ATOM   3151  HG1 THR A 192      -8.994 -13.111  -4.301  1.00 96.86           H  
ATOM   3152  N   LEU A 193     -10.180  -9.985  -0.575  1.00 95.08           N  
ATOM   3153  H   LEU A 193     -11.093 -10.290  -0.880  1.00 95.08           H  
ATOM   3154  CA  LEU A 193     -10.117  -9.176   0.636  1.00 95.08           C  
ATOM   3155  HA  LEU A 193      -9.117  -8.760   0.754  1.00 95.08           H  
ATOM   3156  C   LEU A 193     -10.417 -10.026   1.866  1.00 95.08           C  
ATOM   3157  CB  LEU A 193     -11.119  -8.020   0.518  1.00 95.08           C  
ATOM   3158  HB2 LEU A 193     -12.110  -8.440   0.344  1.00 95.08           H  
ATOM   3159  HB3 LEU A 193     -11.150  -7.484   1.466  1.00 95.08           H  
ATOM   3160  O   LEU A 193     -11.394 -10.775   1.887  1.00 95.08           O  
ATOM   3161  CG  LEU A 193     -10.794  -7.026  -0.608  1.00 95.08           C  
ATOM   3162  HG  LEU A 193     -10.687  -7.543  -1.561  1.00 95.08           H  
ATOM   3163  CD1 LEU A 193     -11.960  -6.053  -0.736  1.00 95.08           C  
ATOM   3164 HD11 LEU A 193     -12.164  -5.602   0.235  1.00 95.08           H  
ATOM   3165 HD12 LEU A 193     -11.725  -5.284  -1.472  1.00 95.08           H  
ATOM   3166 HD13 LEU A 193     -12.849  -6.593  -1.061  1.00 95.08           H  
ATOM   3167  CD2 LEU A 193      -9.501  -6.267  -0.307  1.00 95.08           C  
ATOM   3168 HD21 LEU A 193      -9.446  -5.359  -0.907  1.00 95.08           H  
ATOM   3169 HD22 LEU A 193      -9.459  -5.989   0.746  1.00 95.08           H  
ATOM   3170 HD23 LEU A 193      -8.645  -6.902  -0.537  1.00 95.08           H  
ATOM   3171  N   VAL A 194      -9.616  -9.850   2.911  1.00 92.34           N  
ATOM   3172  H   VAL A 194      -8.822  -9.236   2.802  1.00 92.34           H  
ATOM   3173  CA  VAL A 194      -9.857 -10.422   4.239  1.00 92.34           C  
ATOM   3174  HA  VAL A 194     -10.835 -10.904   4.250  1.00 92.34           H  
ATOM   3175  C   VAL A 194      -9.901  -9.282   5.254  1.00 92.34           C  
ATOM   3176  CB  VAL A 194      -8.809 -11.505   4.568  1.00 92.34           C  
ATOM   3177  HB  VAL A 194      -7.811 -11.073   4.505  1.00 92.34           H  
ATOM   3178  O   VAL A 194      -9.177  -8.298   5.121  1.00 92.34           O  
ATOM   3179  CG1 VAL A 194      -8.990 -12.095   5.969  1.00 92.34           C  
ATOM   3180 HG11 VAL A 194     -10.009 -12.454   6.109  1.00 92.34           H  
ATOM   3181 HG12 VAL A 194      -8.295 -12.922   6.115  1.00 92.34           H  
ATOM   3182 HG13 VAL A 194      -8.752 -11.337   6.714  1.00 92.34           H  
ATOM   3183  CG2 VAL A 194      -8.900 -12.668   3.569  1.00 92.34           C  
ATOM   3184 HG21 VAL A 194      -8.197 -13.455   3.841  1.00 92.34           H  
ATOM   3185 HG22 VAL A 194      -9.909 -13.080   3.563  1.00 92.34           H  
ATOM   3186 HG23 VAL A 194      -8.653 -12.323   2.566  1.00 92.34           H  
ATOM   3187  N   ASN A 195     -10.771  -9.397   6.261  1.00 82.93           N  
ATOM   3188  H   ASN A 195     -11.299 -10.255   6.330  1.00 82.93           H  
ATOM   3189  CA  ASN A 195     -10.847  -8.488   7.412  1.00 82.93           C  
ATOM   3190  HA  ASN A 195     -11.654  -8.849   8.049  1.00 82.93           H  
ATOM   3191  C   ASN A 195     -11.257  -7.022   7.134  1.00 82.93           C  
ATOM   3192  CB  ASN A 195      -9.549  -8.665   8.223  1.00 82.93           C  
ATOM   3193  HB2 ASN A 195      -9.469  -7.890   8.986  1.00 82.93           H  
ATOM   3194  HB3 ASN A 195      -8.675  -8.535   7.584  1.00 82.93           H  
ATOM   3195  O   ASN A 195     -11.379  -6.252   8.075  1.00 82.93           O  
ATOM   3196  CG  ASN A 195      -9.467 -10.017   8.909  1.00 82.93           C  
ATOM   3197  ND2 ASN A 195      -8.281 -10.428   9.290  1.00 82.93           N  
ATOM   3198 HD21 ASN A 195      -8.227 -11.347   9.706  1.00 82.93           H  
ATOM   3199 HD22 ASN A 195      -7.473  -9.841   9.138  1.00 82.93           H  
ATOM   3200  OD1 ASN A 195     -10.435 -10.748   9.060  1.00 82.93           O  
ATOM   3201  N   GLY A 196     -11.608  -6.658   5.894  1.00 91.23           N  
ATOM   3202  H   GLY A 196     -11.436  -7.336   5.166  1.00 91.23           H  
ATOM   3203  CA  GLY A 196     -12.019  -5.307   5.473  1.00 91.23           C  
ATOM   3204  HA2 GLY A 196     -11.993  -5.254   4.385  1.00 91.23           H  
ATOM   3205  HA3 GLY A 196     -11.294  -4.589   5.858  1.00 91.23           H  
ATOM   3206  C   GLY A 196     -13.395  -4.820   5.941  1.00 91.23           C  
ATOM   3207  O   GLY A 196     -14.148  -4.289   5.129  1.00 91.23           O  
ATOM   3208  N   ILE A 197     -13.759  -5.010   7.209  1.00 92.65           N  
ATOM   3209  H   ILE A 197     -13.066  -5.398   7.833  1.00 92.65           H  
ATOM   3210  CA  ILE A 197     -15.003  -4.497   7.796  1.00 92.65           C  
ATOM   3211  HA  ILE A 197     -15.335  -3.665   7.174  1.00 92.65           H  
ATOM   3212  C   ILE A 197     -14.760  -3.928   9.195  1.00 92.65           C  
ATOM   3213  CB  ILE A 197     -16.131  -5.560   7.768  1.00 92.65           C  
ATOM   3214  HB  ILE A 197     -16.239  -5.886   6.733  1.00 92.65           H  
ATOM   3215  O   ILE A 197     -14.163  -4.572  10.054  1.00 92.65           O  
ATOM   3216  CG1 ILE A 197     -17.476  -4.930   8.202  1.00 92.65           C  
ATOM   3217 HG12 ILE A 197     -17.415  -4.617   9.244  1.00 92.65           H  
ATOM   3218 HG13 ILE A 197     -17.655  -4.039   7.600  1.00 92.65           H  
ATOM   3219  CG2 ILE A 197     -15.797  -6.806   8.609  1.00 92.65           C  
ATOM   3220 HG21 ILE A 197     -16.510  -7.604   8.402  1.00 92.65           H  
ATOM   3221 HG22 ILE A 197     -14.800  -7.172   8.363  1.00 92.65           H  
ATOM   3222 HG23 ILE A 197     -15.827  -6.568   9.672  1.00 92.65           H  
ATOM   3223  CD1 ILE A 197     -18.693  -5.850   8.051  1.00 92.65           C  
ATOM   3224 HD11 ILE A 197     -19.600  -5.284   8.260  1.00 92.65           H  
ATOM   3225 HD12 ILE A 197     -18.630  -6.679   8.757  1.00 92.65           H  
ATOM   3226 HD13 ILE A 197     -18.742  -6.243   7.036  1.00 92.65           H  
ATOM   3227  N   LYS A 198     -15.301  -2.736   9.450  1.00 92.04           N  
ATOM   3228  H   LYS A 198     -15.763  -2.265   8.685  1.00 92.04           H  
ATOM   3229  CA  LYS A 198     -15.416  -2.141  10.782  1.00 92.04           C  
ATOM   3230  HA  LYS A 198     -14.933  -2.791  11.511  1.00 92.04           H  
ATOM   3231  C   LYS A 198     -16.890  -2.022  11.134  1.00 92.04           C  
ATOM   3232  CB  LYS A 198     -14.700  -0.782  10.796  1.00 92.04           C  
ATOM   3233  HB2 LYS A 198     -13.641  -0.937  10.588  1.00 92.04           H  
ATOM   3234  HB3 LYS A 198     -15.108  -0.166   9.995  1.00 92.04           H  
ATOM   3235  O   LYS A 198     -17.635  -1.347  10.429  1.00 92.04           O  
ATOM   3236  CG  LYS A 198     -14.837   0.004  12.109  1.00 92.04           C  
ATOM   3237  HG2 LYS A 198     -15.887   0.135  12.370  1.00 92.04           H  
ATOM   3238  HG3 LYS A 198     -14.410   0.993  11.947  1.00 92.04           H  
ATOM   3239  CD  LYS A 198     -14.091  -0.666  13.270  1.00 92.04           C  
ATOM   3240  HD2 LYS A 198     -14.568  -1.608  13.537  1.00 92.04           H  
ATOM   3241  HD3 LYS A 198     -13.063  -0.857  12.960  1.00 92.04           H  
ATOM   3242  CE  LYS A 198     -14.088   0.277  14.477  1.00 92.04           C  
ATOM   3243  HE2 LYS A 198     -15.096   0.344  14.884  1.00 92.04           H  
ATOM   3244  HE3 LYS A 198     -13.796   1.269  14.134  1.00 92.04           H  
ATOM   3245  NZ  LYS A 198     -13.125  -0.170  15.511  1.00 92.04           N  
ATOM   3246  HZ1 LYS A 198     -12.200  -0.244  15.113  1.00 92.04           H  
ATOM   3247  HZ2 LYS A 198     -13.388  -1.062  15.905  1.00 92.04           H  
ATOM   3248  HZ3 LYS A 198     -13.053   0.521  16.244  1.00 92.04           H  
ATOM   3249  N   ILE A 199     -17.292  -2.658  12.232  1.00 91.98           N  
ATOM   3250  H   ILE A 199     -16.603  -3.174  12.761  1.00 91.98           H  
ATOM   3251  CA  ILE A 199     -18.637  -2.549  12.804  1.00 91.98           C  
ATOM   3252  HA  ILE A 199     -19.295  -2.054  12.090  1.00 91.98           H  
ATOM   3253  C   ILE A 199     -18.546  -1.668  14.048  1.00 91.98           C  
ATOM   3254  CB  ILE A 199     -19.245  -3.938  13.106  1.00 91.98           C  
ATOM   3255  HB  ILE A 199     -18.630  -4.427  13.862  1.00 91.98           H  
ATOM   3256  O   ILE A 199     -17.705  -1.899  14.917  1.00 91.98           O  
ATOM   3257  CG1 ILE A 199     -19.249  -4.823  11.835  1.00 91.98           C  
ATOM   3258 HG12 ILE A 199     -19.870  -4.359  11.068  1.00 91.98           H  
ATOM   3259 HG13 ILE A 199     -18.234  -4.899  11.447  1.00 91.98           H  
ATOM   3260  CG2 ILE A 199     -20.672  -3.778  13.667  1.00 91.98           C  
ATOM   3261 HG21 ILE A 199     -21.096  -4.750  13.921  1.00 91.98           H  
ATOM   3262 HG22 ILE A 199     -21.310  -3.284  12.935  1.00 91.98           H  
ATOM   3263 HG23 ILE A 199     -20.658  -3.187  14.583  1.00 91.98           H  
ATOM   3264  CD1 ILE A 199     -19.732  -6.260  12.064  1.00 91.98           C  
ATOM   3265 HD11 ILE A 199     -19.177  -6.713  12.885  1.00 91.98           H  
ATOM   3266 HD12 ILE A 199     -20.799  -6.275  12.288  1.00 91.98           H  
ATOM   3267 HD13 ILE A 199     -19.565  -6.843  11.159  1.00 91.98           H  
ATOM   3268  N   PHE A 200     -19.402  -0.658  14.118  1.00 91.32           N  
ATOM   3269  H   PHE A 200     -20.097  -0.563  13.391  1.00 91.32           H  
ATOM   3270  CA  PHE A 200     -19.524   0.234  15.260  1.00 91.32           C  
ATOM   3271  HA  PHE A 200     -18.539   0.335  15.714  1.00 91.32           H  
ATOM   3272  C   PHE A 200     -20.509  -0.356  16.290  1.00 91.32           C  
ATOM   3273  CB  PHE A 200     -19.930   1.630  14.776  1.00 91.32           C  
ATOM   3274  HB2 PHE A 200     -20.114   2.257  15.648  1.00 91.32           H  
ATOM   3275  HB3 PHE A 200     -20.869   1.561  14.225  1.00 91.32           H  
ATOM   3276  O   PHE A 200     -21.532  -0.942  15.899  1.00 91.32           O  
ATOM   3277  CG  PHE A 200     -18.874   2.300  13.910  1.00 91.32           C  
ATOM   3278  CD1 PHE A 200     -17.820   3.016  14.509  1.00 91.32           C  
ATOM   3279  HD1 PHE A 200     -17.788   3.123  15.583  1.00 91.32           H  
ATOM   3280  CD2 PHE A 200     -18.928   2.190  12.508  1.00 91.32           C  
ATOM   3281  HD2 PHE A 200     -19.743   1.653  12.045  1.00 91.32           H  
ATOM   3282  CE1 PHE A 200     -16.824   3.608  13.710  1.00 91.32           C  
ATOM   3283  HE1 PHE A 200     -16.022   4.164  14.173  1.00 91.32           H  
ATOM   3284  CE2 PHE A 200     -17.937   2.785  11.707  1.00 91.32           C  
ATOM   3285  HE2 PHE A 200     -17.989   2.703  10.631  1.00 91.32           H  
ATOM   3286  CZ  PHE A 200     -16.882   3.492  12.310  1.00 91.32           C  
ATOM   3287  HZ  PHE A 200     -16.120   3.956  11.702  1.00 91.32           H  
ATOM   3288  N   PRO A 201     -20.221  -0.246  17.600  1.00 89.76           N  
ATOM   3289  CA  PRO A 201     -21.169  -0.600  18.656  1.00 89.76           C  
ATOM   3290  HA  PRO A 201     -21.363  -1.672  18.619  1.00 89.76           H  
ATOM   3291  C   PRO A 201     -22.490   0.171  18.525  1.00 89.76           C  
ATOM   3292  CB  PRO A 201     -20.455  -0.257  19.965  1.00 89.76           C  
ATOM   3293  HB2 PRO A 201     -20.679   0.773  20.241  1.00 89.76           H  
ATOM   3294  HB3 PRO A 201     -20.722  -0.941  20.771  1.00 89.76           H  
ATOM   3295  O   PRO A 201     -22.507   1.289  18.016  1.00 89.76           O  
ATOM   3296  CG  PRO A 201     -18.975  -0.334  19.611  1.00 89.76           C  
ATOM   3297  HG2 PRO A 201     -18.645  -1.372  19.620  1.00 89.76           H  
ATOM   3298  HG3 PRO A 201     -18.367   0.276  20.279  1.00 89.76           H  
ATOM   3299  CD  PRO A 201     -18.967   0.205  18.186  1.00 89.76           C  
ATOM   3300  HD2 PRO A 201     -18.099  -0.192  17.659  1.00 89.76           H  
ATOM   3301  HD3 PRO A 201     -18.944   1.295  18.199  1.00 89.76           H  
ATOM   3302  N   ASP A 202     -23.603  -0.420  18.965  1.00 86.94           N  
ATOM   3303  H   ASP A 202     -23.542  -1.305  19.448  1.00 86.94           H  
ATOM   3304  CA  ASP A 202     -24.933   0.212  18.865  1.00 86.94           C  
ATOM   3305  HA  ASP A 202     -25.122   0.490  17.828  1.00 86.94           H  
ATOM   3306  C   ASP A 202     -25.047   1.509  19.681  1.00 86.94           C  
ATOM   3307  CB  ASP A 202     -26.015  -0.788  19.307  1.00 86.94           C  
ATOM   3308  HB2 ASP A 202     -26.975  -0.275  19.367  1.00 86.94           H  
ATOM   3309  HB3 ASP A 202     -25.773  -1.180  20.295  1.00 86.94           H  
ATOM   3310  O   ASP A 202     -25.762   2.427  19.290  1.00 86.94           O  
ATOM   3311  CG  ASP A 202     -26.142  -1.928  18.302  1.00 86.94           C  
ATOM   3312  OD1 ASP A 202     -26.322  -1.622  17.104  1.00 86.94           O  
ATOM   3313  OD2 ASP A 202     -25.854  -3.090  18.648  1.00 86.94           O  
ATOM   3314  N   ASP A 203     -24.306   1.616  20.783  1.00 88.57           N  
ATOM   3315  H   ASP A 203     -23.673   0.868  21.029  1.00 88.57           H  
ATOM   3316  CA  ASP A 203     -24.238   2.806  21.633  1.00 88.57           C  
ATOM   3317  HA  ASP A 203     -25.233   3.248  21.687  1.00 88.57           H  
ATOM   3318  C   ASP A 203     -23.298   3.895  21.084  1.00 88.57           C  
ATOM   3319  CB  ASP A 203     -23.835   2.375  23.057  1.00 88.57           C  
ATOM   3320  HB2 ASP A 203     -23.906   3.243  23.713  1.00 88.57           H  
ATOM   3321  HB3 ASP A 203     -24.549   1.635  23.418  1.00 88.57           H  
ATOM   3322  O   ASP A 203     -23.337   5.034  21.549  1.00 88.57           O  
ATOM   3323  CG  ASP A 203     -22.419   1.783  23.158  1.00 88.57           C  
ATOM   3324  OD1 ASP A 203     -22.059   0.970  22.277  1.00 88.57           O  
ATOM   3325  OD2 ASP A 203     -21.698   2.137  24.119  1.00 88.57           O  
ATOM   3326  N   GLN A 204     -22.457   3.565  20.096  1.00 89.20           N  
ATOM   3327  H   GLN A 204     -22.517   2.623  19.736  1.00 89.20           H  
ATOM   3328  CA  GLN A 204     -21.415   4.441  19.548  1.00 89.20           C  
ATOM   3329  HA  GLN A 204     -21.671   5.477  19.770  1.00 89.20           H  
ATOM   3330  C   GLN A 204     -21.343   4.329  18.025  1.00 89.20           C  
ATOM   3331  CB  GLN A 204     -20.055   4.143  20.199  1.00 89.20           C  
ATOM   3332  HB2 GLN A 204     -19.798   3.095  20.040  1.00 89.20           H  
ATOM   3333  HB3 GLN A 204     -19.295   4.765  19.728  1.00 89.20           H  
ATOM   3334  O   GLN A 204     -20.309   3.968  17.453  1.00 89.20           O  
ATOM   3335  CG  GLN A 204     -20.056   4.441  21.699  1.00 89.20           C  
ATOM   3336  HG2 GLN A 204     -20.814   3.830  22.189  1.00 89.20           H  
ATOM   3337  HG3 GLN A 204     -20.304   5.490  21.867  1.00 89.20           H  
ATOM   3338  CD  GLN A 204     -18.725   4.141  22.365  1.00 89.20           C  
ATOM   3339  NE2 GLN A 204     -18.739   3.931  23.660  1.00 89.20           N  
ATOM   3340 HE21 GLN A 204     -19.633   3.723  24.082  1.00 89.20           H  
ATOM   3341 HE22 GLN A 204     -17.866   3.637  24.074  1.00 89.20           H  
ATOM   3342  OE1 GLN A 204     -17.662   4.090  21.761  1.00 89.20           O  
ATOM   3343  N   LEU A 205     -22.455   4.646  17.359  1.00 90.07           N  
ATOM   3344  H   LEU A 205     -23.285   4.870  17.889  1.00 90.07           H  
ATOM   3345  CA  LEU A 205     -22.495   4.686  15.901  1.00 90.07           C  
ATOM   3346  HA  LEU A 205     -22.232   3.693  15.534  1.00 90.07           H  
ATOM   3347  C   LEU A 205     -21.454   5.667  15.349  1.00 90.07           C  
ATOM   3348  CB  LEU A 205     -23.894   5.040  15.390  1.00 90.07           C  
ATOM   3349  HB2 LEU A 205     -24.149   6.038  15.747  1.00 90.07           H  
ATOM   3350  HB3 LEU A 205     -23.845   5.060  14.301  1.00 90.07           H  
ATOM   3351  O   LEU A 205     -21.235   6.759  15.877  1.00 90.07           O  
ATOM   3352  CG  LEU A 205     -25.006   4.062  15.796  1.00 90.07           C  
ATOM   3353  HG  LEU A 205     -25.063   4.003  16.883  1.00 90.07           H  
ATOM   3354  CD1 LEU A 205     -26.336   4.591  15.267  1.00 90.07           C  
ATOM   3355 HD11 LEU A 205     -27.138   3.992  15.698  1.00 90.07           H  
ATOM   3356 HD12 LEU A 205     -26.481   5.626  15.578  1.00 90.07           H  
ATOM   3357 HD13 LEU A 205     -26.366   4.515  14.181  1.00 90.07           H  
ATOM   3358  CD2 LEU A 205     -24.786   2.661  15.217  1.00 90.07           C  
ATOM   3359 HD21 LEU A 205     -25.639   2.033  15.474  1.00 90.07           H  
ATOM   3360 HD22 LEU A 205     -24.681   2.712  14.133  1.00 90.07           H  
ATOM   3361 HD23 LEU A 205     -23.896   2.215  15.661  1.00 90.07           H  
ATOM   3362  N   GLY A 206     -20.818   5.265  14.255  1.00 90.62           N  
ATOM   3363  H   GLY A 206     -21.093   4.387  13.837  1.00 90.62           H  
ATOM   3364  CA  GLY A 206     -19.741   6.012  13.635  1.00 90.62           C  
ATOM   3365  HA2 GLY A 206     -19.216   5.365  12.932  1.00 90.62           H  
ATOM   3366  HA3 GLY A 206     -19.035   6.313  14.409  1.00 90.62           H  
ATOM   3367  C   GLY A 206     -20.215   7.256  12.887  1.00 90.62           C  
ATOM   3368  O   GLY A 206     -21.379   7.410  12.504  1.00 90.62           O  
ATOM   3369  N   LYS A 207     -19.251   8.126  12.606  1.00 92.91           N  
ATOM   3370  H   LYS A 207     -18.326   7.929  12.960  1.00 92.91           H  
ATOM   3371  CA  LYS A 207     -19.352   9.193  11.615  1.00 92.91           C  
ATOM   3372  HA  LYS A 207     -20.259   9.064  11.025  1.00 92.91           H  
ATOM   3373  C   LYS A 207     -18.151   9.072  10.687  1.00 92.91           C  
ATOM   3374  CB  LYS A 207     -19.404  10.547  12.335  1.00 92.91           C  
ATOM   3375  HB2 LYS A 207     -20.283  10.573  12.978  1.00 92.91           H  
ATOM   3376  HB3 LYS A 207     -18.514  10.650  12.957  1.00 92.91           H  
ATOM   3377  O   LYS A 207     -17.032   8.972  11.180  1.00 92.91           O  
ATOM   3378  CG  LYS A 207     -19.466  11.715  11.344  1.00 92.91           C  
ATOM   3379  HG2 LYS A 207     -18.609  11.675  10.672  1.00 92.91           H  
ATOM   3380  HG3 LYS A 207     -20.380  11.644  10.753  1.00 92.91           H  
ATOM   3381  CD  LYS A 207     -19.432  13.051  12.086  1.00 92.91           C  
ATOM   3382  HD2 LYS A 207     -18.531  13.089  12.699  1.00 92.91           H  
ATOM   3383  HD3 LYS A 207     -20.312  13.139  12.723  1.00 92.91           H  
ATOM   3384  CE  LYS A 207     -19.404  14.180  11.055  1.00 92.91           C  
ATOM   3385  HE2 LYS A 207     -20.335  14.165  10.488  1.00 92.91           H  
ATOM   3386  HE3 LYS A 207     -18.595  13.981  10.353  1.00 92.91           H  
ATOM   3387  NZ  LYS A 207     -19.197  15.492  11.710  1.00 92.91           N  
ATOM   3388  HZ1 LYS A 207     -19.934  15.675  12.375  1.00 92.91           H  
ATOM   3389  HZ2 LYS A 207     -19.180  16.222  11.012  1.00 92.91           H  
ATOM   3390  HZ3 LYS A 207     -18.309  15.490  12.190  1.00 92.91           H  
ATOM   3391  N   ILE A 208     -18.380   9.099   9.376  1.00 92.25           N  
ATOM   3392  H   ILE A 208     -19.328   9.226   9.054  1.00 92.25           H  
ATOM   3393  CA  ILE A 208     -17.297   9.122   8.386  1.00 92.25           C  
ATOM   3394  HA  ILE A 208     -16.358   8.850   8.867  1.00 92.25           H  
ATOM   3395  C   ILE A 208     -17.159  10.556   7.882  1.00 92.25           C  
ATOM   3396  CB  ILE A 208     -17.525   8.102   7.249  1.00 92.25           C  
ATOM   3397  HB  ILE A 208     -18.452   8.360   6.739  1.00 92.25           H  
ATOM   3398  O   ILE A 208     -17.988  11.045   7.118  1.00 92.25           O  
ATOM   3399  CG1 ILE A 208     -17.637   6.657   7.787  1.00 92.25           C  
ATOM   3400 HG12 ILE A 208     -16.648   6.295   8.071  1.00 92.25           H  
ATOM   3401 HG13 ILE A 208     -18.266   6.628   8.676  1.00 92.25           H  
ATOM   3402  CG2 ILE A 208     -16.375   8.183   6.226  1.00 92.25           C  
ATOM   3403 HG21 ILE A 208     -15.426   7.914   6.691  1.00 92.25           H  
ATOM   3404 HG22 ILE A 208     -16.559   7.520   5.381  1.00 92.25           H  
ATOM   3405 HG23 ILE A 208     -16.299   9.194   5.827  1.00 92.25           H  
ATOM   3406  CD1 ILE A 208     -18.246   5.698   6.760  1.00 92.25           C  
ATOM   3407 HD11 ILE A 208     -18.300   4.696   7.185  1.00 92.25           H  
ATOM   3408 HD12 ILE A 208     -19.251   6.037   6.505  1.00 92.25           H  
ATOM   3409 HD13 ILE A 208     -17.644   5.662   5.852  1.00 92.25           H  
ATOM   3410  N   ASP A 209     -16.123  11.243   8.348  1.00 91.19           N  
ATOM   3411  H   ASP A 209     -15.516  10.806   9.028  1.00 91.19           H  
ATOM   3412  CA  ASP A 209     -15.732  12.589   7.922  1.00 91.19           C  
ATOM   3413  HA  ASP A 209     -16.569  13.068   7.412  1.00 91.19           H  
ATOM   3414  C   ASP A 209     -14.559  12.558   6.934  1.00 91.19           C  
ATOM   3415  CB  ASP A 209     -15.395  13.422   9.169  1.00 91.19           C  
ATOM   3416  HB2 ASP A 209     -15.182  14.442   8.850  1.00 91.19           H  
ATOM   3417  HB3 ASP A 209     -16.273  13.457   9.814  1.00 91.19           H  
ATOM   3418  O   ASP A 209     -14.481  13.383   6.022  1.00 91.19           O  
ATOM   3419  CG  ASP A 209     -14.203  12.899   9.992  1.00 91.19           C  
ATOM   3420  OD1 ASP A 209     -13.890  11.689   9.903  1.00 91.19           O  
ATOM   3421  OD2 ASP A 209     -13.618  13.732  10.716  1.00 91.19           O  
ATOM   3422  N   LYS A 210     -13.659  11.587   7.091  1.00 92.60           N  
ATOM   3423  H   LYS A 210     -13.711  11.051   7.945  1.00 92.60           H  
ATOM   3424  CA  LYS A 210     -12.539  11.338   6.189  1.00 92.60           C  
ATOM   3425  HA  LYS A 210     -12.881  11.534   5.173  1.00 92.60           H  
ATOM   3426  C   LYS A 210     -12.059   9.889   6.229  1.00 92.60           C  
ATOM   3427  CB  LYS A 210     -11.399  12.314   6.501  1.00 92.60           C  
ATOM   3428  HB2 LYS A 210     -11.759  13.334   6.367  1.00 92.60           H  
ATOM   3429  HB3 LYS A 210     -10.597  12.151   5.781  1.00 92.60           H  
ATOM   3430  O   LYS A 210     -12.277   9.172   7.206  1.00 92.60           O  
ATOM   3431  CG  LYS A 210     -10.843  12.160   7.926  1.00 92.60           C  
ATOM   3432  HG2 LYS A 210     -10.480  11.144   8.081  1.00 92.60           H  
ATOM   3433  HG3 LYS A 210     -11.610  12.393   8.665  1.00 92.60           H  
ATOM   3434  CD  LYS A 210      -9.685  13.135   8.080  1.00 92.60           C  
ATOM   3435  HD2 LYS A 210      -8.962  12.898   7.299  1.00 92.60           H  
ATOM   3436  HD3 LYS A 210     -10.042  14.155   7.940  1.00 92.60           H  
ATOM   3437  CE  LYS A 210      -8.996  13.003   9.430  1.00 92.60           C  
ATOM   3438  HE2 LYS A 210      -8.761  11.951   9.592  1.00 92.60           H  
ATOM   3439  HE3 LYS A 210      -9.675  13.332  10.217  1.00 92.60           H  
ATOM   3440  NZ  LYS A 210      -7.756  13.812   9.391  1.00 92.60           N  
ATOM   3441  HZ1 LYS A 210      -7.980  14.795   9.335  1.00 92.60           H  
ATOM   3442  HZ2 LYS A 210      -7.247  13.593   8.547  1.00 92.60           H  
ATOM   3443  HZ3 LYS A 210      -7.169  13.634  10.194  1.00 92.60           H  
ATOM   3444  N   LEU A 211     -11.362   9.502   5.164  1.00 93.88           N  
ATOM   3445  H   LEU A 211     -11.279  10.168   4.410  1.00 93.88           H  
ATOM   3446  CA  LEU A 211     -10.613   8.256   5.030  1.00 93.88           C  
ATOM   3447  HA  LEU A 211     -10.544   7.757   5.997  1.00 93.88           H  
ATOM   3448  C   LEU A 211      -9.189   8.581   4.561  1.00 93.88           C  
ATOM   3449  CB  LEU A 211     -11.321   7.321   4.027  1.00 93.88           C  
ATOM   3450  HB2 LEU A 211     -11.366   7.825   3.062  1.00 93.88           H  
ATOM   3451  HB3 LEU A 211     -10.707   6.429   3.898  1.00 93.88           H  
ATOM   3452  O   LEU A 211      -8.979   8.968   3.416  1.00 93.88           O  
ATOM   3453  CG  LEU A 211     -12.747   6.882   4.407  1.00 93.88           C  
ATOM   3454  HG  LEU A 211     -13.369   7.759   4.584  1.00 93.88           H  
ATOM   3455  CD1 LEU A 211     -13.353   6.062   3.266  1.00 93.88           C  
ATOM   3456 HD11 LEU A 211     -14.379   5.791   3.514  1.00 93.88           H  
ATOM   3457 HD12 LEU A 211     -13.355   6.652   2.349  1.00 93.88           H  
ATOM   3458 HD13 LEU A 211     -12.771   5.154   3.104  1.00 93.88           H  
ATOM   3459  CD2 LEU A 211     -12.782   6.038   5.674  1.00 93.88           C  
ATOM   3460 HD21 LEU A 211     -12.423   6.629   6.516  1.00 93.88           H  
ATOM   3461 HD22 LEU A 211     -12.150   5.159   5.551  1.00 93.88           H  
ATOM   3462 HD23 LEU A 211     -13.805   5.728   5.886  1.00 93.88           H  
ATOM   3463  N   CYS A 212      -8.206   8.429   5.440  1.00 95.01           N  
ATOM   3464  H   CYS A 212      -8.454   8.162   6.382  1.00 95.01           H  
ATOM   3465  CA  CYS A 212      -6.786   8.436   5.109  1.00 95.01           C  
ATOM   3466  HA  CYS A 212      -6.588   9.137   4.297  1.00 95.01           H  
ATOM   3467  C   CYS A 212      -6.410   7.034   4.642  1.00 95.01           C  
ATOM   3468  CB  CYS A 212      -5.952   8.847   6.331  1.00 95.01           C  
ATOM   3469  HB2 CYS A 212      -4.896   8.789   6.069  1.00 95.01           H  
ATOM   3470  HB3 CYS A 212      -6.134   8.143   7.142  1.00 95.01           H  
ATOM   3471  O   CYS A 212      -6.374   6.114   5.452  1.00 95.01           O  
ATOM   3472  SG  CYS A 212      -6.349  10.539   6.865  1.00 95.01           S  
ATOM   3473  HG  CYS A 212      -6.012  11.183   5.744  1.00 95.01           H  
ATOM   3474  N   ILE A 213      -6.180   6.886   3.345  1.00 96.23           N  
ATOM   3475  H   ILE A 213      -6.157   7.714   2.767  1.00 96.23           H  
ATOM   3476  CA  ILE A 213      -5.833   5.632   2.688  1.00 96.23           C  
ATOM   3477  HA  ILE A 213      -6.250   4.792   3.243  1.00 96.23           H  
ATOM   3478  C   ILE A 213      -4.316   5.498   2.689  1.00 96.23           C  
ATOM   3479  CB  ILE A 213      -6.426   5.635   1.263  1.00 96.23           C  
ATOM   3480  HB  ILE A 213      -6.164   6.579   0.785  1.00 96.23           H  
ATOM   3481  O   ILE A 213      -3.616   6.389   2.201  1.00 96.23           O  
ATOM   3482  CG1 ILE A 213      -7.966   5.535   1.357  1.00 96.23           C  
ATOM   3483 HG12 ILE A 213      -8.248   4.520   1.635  1.00 96.23           H  
ATOM   3484 HG13 ILE A 213      -8.342   6.209   2.126  1.00 96.23           H  
ATOM   3485  CG2 ILE A 213      -5.856   4.499   0.395  1.00 96.23           C  
ATOM   3486 HG21 ILE A 213      -6.040   3.530   0.858  1.00 96.23           H  
ATOM   3487 HG22 ILE A 213      -6.297   4.517  -0.602  1.00 96.23           H  
ATOM   3488 HG23 ILE A 213      -4.781   4.629   0.265  1.00 96.23           H  
ATOM   3489  CD1 ILE A 213      -8.668   5.914   0.054  1.00 96.23           C  
ATOM   3490 HD11 ILE A 213      -8.403   6.938  -0.208  1.00 96.23           H  
ATOM   3491 HD12 ILE A 213      -9.748   5.839   0.186  1.00 96.23           H  
ATOM   3492 HD13 ILE A 213      -8.358   5.250  -0.753  1.00 96.23           H  
ATOM   3493  N   ASP A 214      -3.825   4.379   3.211  1.00 96.28           N  
ATOM   3494  H   ASP A 214      -4.440   3.733   3.684  1.00 96.28           H  
ATOM   3495  CA  ASP A 214      -2.417   4.015   3.135  1.00 96.28           C  
ATOM   3496  HA  ASP A 214      -1.970   4.578   2.315  1.00 96.28           H  
ATOM   3497  C   ASP A 214      -2.256   2.527   2.815  1.00 96.28           C  
ATOM   3498  CB  ASP A 214      -1.705   4.401   4.443  1.00 96.28           C  
ATOM   3499  HB2 ASP A 214      -1.909   3.656   5.212  1.00 96.28           H  
ATOM   3500  HB3 ASP A 214      -2.093   5.360   4.788  1.00 96.28           H  
ATOM   3501  O   ASP A 214      -2.926   1.678   3.409  1.00 96.28           O  
ATOM   3502  CG  ASP A 214      -0.195   4.555   4.262  1.00 96.28           C  
ATOM   3503  OD1 ASP A 214       0.287   4.461   3.113  1.00 96.28           O  
ATOM   3504  OD2 ASP A 214       0.505   4.933   5.219  1.00 96.28           O  
ATOM   3505  N   PHE A 215      -1.367   2.208   1.879  1.00 97.21           N  
ATOM   3506  H   PHE A 215      -0.822   2.953   1.470  1.00 97.21           H  
ATOM   3507  CA  PHE A 215      -1.031   0.829   1.536  1.00 97.21           C  
ATOM   3508  HA  PHE A 215      -1.769   0.166   1.987  1.00 97.21           H  
ATOM   3509  C   PHE A 215       0.335   0.457   2.091  1.00 97.21           C  
ATOM   3510  CB  PHE A 215      -1.089   0.597   0.029  1.00 97.21           C  
ATOM   3511  HB2 PHE A 215      -0.710  -0.402  -0.182  1.00 97.21           H  
ATOM   3512  HB3 PHE A 215      -0.432   1.309  -0.469  1.00 97.21           H  
ATOM   3513  O   PHE A 215       1.310   1.178   1.876  1.00 97.21           O  
ATOM   3514  CG  PHE A 215      -2.479   0.703  -0.545  1.00 97.21           C  
ATOM   3515  CD1 PHE A 215      -3.260  -0.452  -0.715  1.00 97.21           C  
ATOM   3516  HD1 PHE A 215      -2.876  -1.415  -0.413  1.00 97.21           H  
ATOM   3517  CD2 PHE A 215      -3.000   1.957  -0.894  1.00 97.21           C  
ATOM   3518  HD2 PHE A 215      -2.416   2.850  -0.726  1.00 97.21           H  
ATOM   3519  CE1 PHE A 215      -4.544  -0.348  -1.272  1.00 97.21           C  
ATOM   3520  HE1 PHE A 215      -5.136  -1.242  -1.401  1.00 97.21           H  
ATOM   3521  CE2 PHE A 215      -4.280   2.059  -1.453  1.00 97.21           C  
ATOM   3522  HE2 PHE A 215      -4.661   3.032  -1.726  1.00 97.21           H  
ATOM   3523  CZ  PHE A 215      -5.049   0.905  -1.661  1.00 97.21           C  
ATOM   3524  HZ  PHE A 215      -6.026   0.988  -2.114  1.00 97.21           H  
ATOM   3525  N   LEU A 216       0.410  -0.693   2.754  1.00 96.34           N  
ATOM   3526  H   LEU A 216      -0.432  -1.243   2.846  1.00 96.34           H  
ATOM   3527  CA  LEU A 216       1.629  -1.218   3.362  1.00 96.34           C  
ATOM   3528  HA  LEU A 216       2.472  -0.582   3.093  1.00 96.34           H  
ATOM   3529  C   LEU A 216       1.929  -2.620   2.824  1.00 96.34           C  
ATOM   3530  CB  LEU A 216       1.523  -1.223   4.901  1.00 96.34           C  
ATOM   3531  HB2 LEU A 216       2.519  -1.402   5.306  1.00 96.34           H  
ATOM   3532  HB3 LEU A 216       0.909  -2.073   5.200  1.00 96.34           H  
ATOM   3533  O   LEU A 216       1.028  -3.340   2.380  1.00 96.34           O  
ATOM   3534  CG  LEU A 216       0.939   0.040   5.565  1.00 96.34           C  
ATOM   3535  HG  LEU A 216      -0.036   0.272   5.137  1.00 96.34           H  
ATOM   3536  CD1 LEU A 216       0.723  -0.222   7.055  1.00 96.34           C  
ATOM   3537 HD11 LEU A 216       0.279   0.657   7.523  1.00 96.34           H  
ATOM   3538 HD12 LEU A 216       0.058  -1.074   7.192  1.00 96.34           H  
ATOM   3539 HD13 LEU A 216       1.680  -0.432   7.533  1.00 96.34           H  
ATOM   3540  CD2 LEU A 216       1.850   1.255   5.412  1.00 96.34           C  
ATOM   3541 HD21 LEU A 216       1.468   2.087   6.003  1.00 96.34           H  
ATOM   3542 HD22 LEU A 216       2.861   1.014   5.743  1.00 96.34           H  
ATOM   3543 HD23 LEU A 216       1.864   1.571   4.369  1.00 96.34           H  
ATOM   3544  N   ASP A 217       3.193  -3.008   2.879  1.00 95.69           N  
ATOM   3545  H   ASP A 217       3.881  -2.365   3.246  1.00 95.69           H  
ATOM   3546  CA  ASP A 217       3.617  -4.389   2.681  1.00 95.69           C  
ATOM   3547  HA  ASP A 217       2.967  -4.839   1.931  1.00 95.69           H  
ATOM   3548  C   ASP A 217       3.448  -5.219   3.982  1.00 95.69           C  
ATOM   3549  CB  ASP A 217       5.035  -4.370   2.076  1.00 95.69           C  
ATOM   3550  HB2 ASP A 217       5.071  -3.605   1.300  1.00 95.69           H  
ATOM   3551  HB3 ASP A 217       5.216  -5.318   1.571  1.00 95.69           H  
ATOM   3552  O   ASP A 217       3.029  -4.686   5.019  1.00 95.69           O  
ATOM   3553  CG  ASP A 217       6.187  -4.128   3.056  1.00 95.69           C  
ATOM   3554  OD1 ASP A 217       5.949  -4.053   4.284  1.00 95.69           O  
ATOM   3555  OD2 ASP A 217       7.329  -4.096   2.557  1.00 95.69           O  
ATOM   3556  N   PRO A 218       3.748  -6.533   3.978  1.00 94.59           N  
ATOM   3557  CA  PRO A 218       3.641  -7.372   5.172  1.00 94.59           C  
ATOM   3558  HA  PRO A 218       2.599  -7.378   5.492  1.00 94.59           H  
ATOM   3559  C   PRO A 218       4.511  -6.942   6.359  1.00 94.59           C  
ATOM   3560  CB  PRO A 218       4.052  -8.775   4.714  1.00 94.59           C  
ATOM   3561  HB2 PRO A 218       3.523  -9.554   5.263  1.00 94.59           H  
ATOM   3562  HB3 PRO A 218       5.129  -8.904   4.821  1.00 94.59           H  
ATOM   3563  O   PRO A 218       4.242  -7.373   7.481  1.00 94.59           O  
ATOM   3564  CG  PRO A 218       3.695  -8.782   3.233  1.00 94.59           C  
ATOM   3565  HG2 PRO A 218       2.625  -8.962   3.127  1.00 94.59           H  
ATOM   3566  HG3 PRO A 218       4.272  -9.520   2.676  1.00 94.59           H  
ATOM   3567  CD  PRO A 218       4.049  -7.356   2.818  1.00 94.59           C  
ATOM   3568  HD2 PRO A 218       5.116  -7.301   2.601  1.00 94.59           H  
ATOM   3569  HD3 PRO A 218       3.471  -7.054   1.945  1.00 94.59           H  
ATOM   3570  N   TYR A 219       5.549  -6.141   6.126  1.00 95.14           N  
ATOM   3571  H   TYR A 219       5.654  -5.726   5.211  1.00 95.14           H  
ATOM   3572  CA  TYR A 219       6.491  -5.664   7.136  1.00 95.14           C  
ATOM   3573  HA  TYR A 219       6.476  -6.349   7.984  1.00 95.14           H  
ATOM   3574  C   TYR A 219       6.109  -4.284   7.687  1.00 95.14           C  
ATOM   3575  CB  TYR A 219       7.908  -5.682   6.546  1.00 95.14           C  
ATOM   3576  HB2 TYR A 219       8.616  -5.381   7.317  1.00 95.14           H  
ATOM   3577  HB3 TYR A 219       7.972  -4.946   5.744  1.00 95.14           H  
ATOM   3578  O   TYR A 219       6.774  -3.789   8.594  1.00 95.14           O  
ATOM   3579  CG  TYR A 219       8.321  -7.044   6.015  1.00 95.14           C  
ATOM   3580  CD1 TYR A 219       8.670  -8.068   6.916  1.00 95.14           C  
ATOM   3581  HD1 TYR A 219       8.661  -7.865   7.977  1.00 95.14           H  
ATOM   3582  CD2 TYR A 219       8.324  -7.293   4.629  1.00 95.14           C  
ATOM   3583  HD2 TYR A 219       8.058  -6.502   3.943  1.00 95.14           H  
ATOM   3584  CE1 TYR A 219       9.030  -9.342   6.437  1.00 95.14           C  
ATOM   3585  HE1 TYR A 219       9.301 -10.122   7.132  1.00 95.14           H  
ATOM   3586  CE2 TYR A 219       8.678  -8.567   4.143  1.00 95.14           C  
ATOM   3587  HE2 TYR A 219       8.688  -8.762   3.081  1.00 95.14           H  
ATOM   3588  OH  TYR A 219       9.386 -10.819   4.582  1.00 95.14           O  
ATOM   3589  HH  TYR A 219       9.632 -11.409   5.298  1.00 95.14           H  
ATOM   3590  CZ  TYR A 219       9.035  -9.591   5.046  1.00 95.14           C  
ATOM   3591  N   GLY A 220       5.017  -3.691   7.191  1.00 93.60           N  
ATOM   3592  H   GLY A 220       4.575  -4.116   6.389  1.00 93.60           H  
ATOM   3593  CA  GLY A 220       4.562  -2.359   7.587  1.00 93.60           C  
ATOM   3594  HA2 GLY A 220       4.730  -2.211   8.653  1.00 93.60           H  
ATOM   3595  HA3 GLY A 220       3.496  -2.272   7.380  1.00 93.60           H  
ATOM   3596  C   GLY A 220       5.260  -1.234   6.831  1.00 93.60           C  
ATOM   3597  O   GLY A 220       5.008  -0.066   7.127  1.00 93.60           O  
ATOM   3598  N   GLU A 221       6.089  -1.560   5.837  1.00 96.06           N  
ATOM   3599  H   GLU A 221       6.175  -2.524   5.549  1.00 96.06           H  
ATOM   3600  CA  GLU A 221       6.718  -0.550   5.002  1.00 96.06           C  
ATOM   3601  HA  GLU A 221       7.057   0.245   5.665  1.00 96.06           H  
ATOM   3602  C   GLU A 221       5.698  -0.005   3.997  1.00 96.06           C  
ATOM   3603  CB  GLU A 221       7.966  -1.078   4.289  1.00 96.06           C  
ATOM   3604  HB2 GLU A 221       7.730  -2.021   3.796  1.00 96.06           H  
ATOM   3605  HB3 GLU A 221       8.261  -0.370   3.515  1.00 96.06           H  
ATOM   3606  O   GLU A 221       4.989  -0.776   3.334  1.00 96.06           O  
ATOM   3607  CG  GLU A 221       9.148  -1.296   5.243  1.00 96.06           C  
ATOM   3608  HG2 GLU A 221       8.862  -2.010   6.016  1.00 96.06           H  
ATOM   3609  HG3 GLU A 221       9.970  -1.734   4.677  1.00 96.06           H  
ATOM   3610  CD  GLU A 221       9.633   0.017   5.881  1.00 96.06           C  
ATOM   3611  OE1 GLU A 221       9.891   0.020   7.104  1.00 96.06           O  
ATOM   3612  OE2 GLU A 221       9.763   1.021   5.136  1.00 96.06           O  
ATOM   3613  N   PRO A 222       5.597   1.324   3.843  1.00 96.79           N  
ATOM   3614  CA  PRO A 222       4.605   1.880   2.949  1.00 96.79           C  
ATOM   3615  HA  PRO A 222       3.647   1.417   3.190  1.00 96.79           H  
ATOM   3616  C   PRO A 222       4.909   1.606   1.473  1.00 96.79           C  
ATOM   3617  CB  PRO A 222       4.517   3.358   3.295  1.00 96.79           C  
ATOM   3618  HB2 PRO A 222       5.025   3.961   2.542  1.00 96.79           H  
ATOM   3619  HB3 PRO A 222       3.465   3.618   3.409  1.00 96.79           H  
ATOM   3620  O   PRO A 222       6.004   1.873   0.966  1.00 96.79           O  
ATOM   3621  CG  PRO A 222       5.215   3.519   4.639  1.00 96.79           C  
ATOM   3622  HG2 PRO A 222       5.715   4.483   4.728  1.00 96.79           H  
ATOM   3623  HG3 PRO A 222       4.489   3.386   5.442  1.00 96.79           H  
ATOM   3624  CD  PRO A 222       6.203   2.365   4.662  1.00 96.79           C  
ATOM   3625  HD2 PRO A 222       7.154   2.666   4.224  1.00 96.79           H  
ATOM   3626  HD3 PRO A 222       6.342   2.064   5.701  1.00 96.79           H  
ATOM   3627  N   ILE A 223       3.894   1.147   0.743  1.00 97.29           N  
ATOM   3628  H   ILE A 223       3.012   1.000   1.213  1.00 97.29           H  
ATOM   3629  CA  ILE A 223       3.934   0.999  -0.711  1.00 97.29           C  
ATOM   3630  HA  ILE A 223       4.887   0.546  -0.985  1.00 97.29           H  
ATOM   3631  C   ILE A 223       3.858   2.396  -1.315  1.00 97.29           C  
ATOM   3632  CB  ILE A 223       2.800   0.080  -1.207  1.00 97.29           C  
ATOM   3633  HB  ILE A 223       1.848   0.476  -0.855  1.00 97.29           H  
ATOM   3634  O   ILE A 223       2.935   3.155  -1.031  1.00 97.29           O  
ATOM   3635  CG1 ILE A 223       3.004  -1.336  -0.621  1.00 97.29           C  
ATOM   3636 HG12 ILE A 223       3.938  -1.754  -0.997  1.00 97.29           H  
ATOM   3637 HG13 ILE A 223       3.085  -1.272   0.464  1.00 97.29           H  
ATOM   3638  CG2 ILE A 223       2.771   0.038  -2.747  1.00 97.29           C  
ATOM   3639 HG21 ILE A 223       3.699  -0.390  -3.125  1.00 97.29           H  
ATOM   3640 HG22 ILE A 223       1.929  -0.565  -3.087  1.00 97.29           H  
ATOM   3641 HG23 ILE A 223       2.624   1.035  -3.162  1.00 97.29           H  
ATOM   3642  CD1 ILE A 223       1.872  -2.318  -0.921  1.00 97.29           C  
ATOM   3643 HD11 ILE A 223       0.921  -1.913  -0.577  1.00 97.29           H  
ATOM   3644 HD12 ILE A 223       2.071  -3.247  -0.387  1.00 97.29           H  
ATOM   3645 HD13 ILE A 223       1.823  -2.530  -1.989  1.00 97.29           H  
ATOM   3646  N   ARG A 224       4.854   2.762  -2.122  1.00 97.09           N  
ATOM   3647  H   ARG A 224       5.598   2.096  -2.278  1.00 97.09           H  
ATOM   3648  CA  ARG A 224       4.998   4.114  -2.679  1.00 97.09           C  
ATOM   3649  HA  ARG A 224       4.029   4.612  -2.675  1.00 97.09           H  
ATOM   3650  C   ARG A 224       5.450   4.086  -4.130  1.00 97.09           C  
ATOM   3651  CB  ARG A 224       5.988   4.933  -1.825  1.00 97.09           C  
ATOM   3652  HB2 ARG A 224       6.944   4.411  -1.805  1.00 97.09           H  
ATOM   3653  HB3 ARG A 224       6.151   5.902  -2.296  1.00 97.09           H  
ATOM   3654  O   ARG A 224       6.180   3.176  -4.528  1.00 97.09           O  
ATOM   3655  CG  ARG A 224       5.544   5.178  -0.372  1.00 97.09           C  
ATOM   3656  HG2 ARG A 224       6.356   5.677   0.157  1.00 97.09           H  
ATOM   3657  HG3 ARG A 224       5.361   4.226   0.126  1.00 97.09           H  
ATOM   3658  CD  ARG A 224       4.288   6.051  -0.266  1.00 97.09           C  
ATOM   3659  HD2 ARG A 224       4.503   7.022  -0.712  1.00 97.09           H  
ATOM   3660  HD3 ARG A 224       3.470   5.608  -0.835  1.00 97.09           H  
ATOM   3661  NE  ARG A 224       3.879   6.253   1.136  1.00 97.09           N  
ATOM   3662  HE  ARG A 224       4.311   7.016   1.637  1.00 97.09           H  
ATOM   3663  NH1 ARG A 224       2.261   4.610   1.271  1.00 97.09           N  
ATOM   3664 HH11 ARG A 224       1.489   4.250   1.813  1.00 97.09           H  
ATOM   3665 HH12 ARG A 224       2.464   4.222   0.361  1.00 97.09           H  
ATOM   3666  NH2 ARG A 224       2.583   5.957   2.984  1.00 97.09           N  
ATOM   3667 HH21 ARG A 224       1.831   5.435   3.411  1.00 97.09           H  
ATOM   3668 HH22 ARG A 224       3.021   6.707   3.499  1.00 97.09           H  
ATOM   3669  CZ  ARG A 224       2.920   5.607   1.777  1.00 97.09           C  
ATOM   3670  N   SER A 225       5.093   5.126  -4.874  1.00 96.66           N  
ATOM   3671  H   SER A 225       4.521   5.825  -4.422  1.00 96.66           H  
ATOM   3672  CA  SER A 225       5.566   5.392  -6.238  1.00 96.66           C  
ATOM   3673  HA  SER A 225       6.101   4.521  -6.616  1.00 96.66           H  
ATOM   3674  C   SER A 225       6.541   6.571  -6.230  1.00 96.66           C  
ATOM   3675  CB  SER A 225       4.391   5.636  -7.183  1.00 96.66           C  
ATOM   3676  HB2 SER A 225       4.764   5.827  -8.190  1.00 96.66           H  
ATOM   3677  HB3 SER A 225       3.824   6.497  -6.830  1.00 96.66           H  
ATOM   3678  O   SER A 225       6.203   7.700  -6.569  1.00 96.66           O  
ATOM   3679  OG  SER A 225       3.544   4.511  -7.211  1.00 96.66           O  
ATOM   3680  HG  SER A 225       2.875   4.637  -6.535  1.00 96.66           H  
ATOM   3681  N   LYS A 226       7.786   6.313  -5.808  1.00 94.78           N  
ATOM   3682  H   LYS A 226       7.979   5.363  -5.528  1.00 94.78           H  
ATOM   3683  CA  LYS A 226       8.791   7.360  -5.513  1.00 94.78           C  
ATOM   3684  HA  LYS A 226       8.349   8.077  -4.822  1.00 94.78           H  
ATOM   3685  C   LYS A 226       9.239   8.200  -6.720  1.00 94.78           C  
ATOM   3686  CB  LYS A 226      10.029   6.728  -4.849  1.00 94.78           C  
ATOM   3687  HB2 LYS A 226      10.773   7.508  -4.688  1.00 94.78           H  
ATOM   3688  HB3 LYS A 226      10.458   5.986  -5.523  1.00 94.78           H  
ATOM   3689  O   LYS A 226       9.866   9.233  -6.526  1.00 94.78           O  
ATOM   3690  CG  LYS A 226       9.722   6.072  -3.494  1.00 94.78           C  
ATOM   3691  HG2 LYS A 226       9.015   5.255  -3.634  1.00 94.78           H  
ATOM   3692  HG3 LYS A 226       9.274   6.813  -2.832  1.00 94.78           H  
ATOM   3693  CD  LYS A 226      11.001   5.520  -2.843  1.00 94.78           C  
ATOM   3694  HD2 LYS A 226      11.704   6.337  -2.684  1.00 94.78           H  
ATOM   3695  HD3 LYS A 226      11.452   4.783  -3.507  1.00 94.78           H  
ATOM   3696  CE  LYS A 226      10.656   4.864  -1.497  1.00 94.78           C  
ATOM   3697  HE2 LYS A 226      10.190   5.613  -0.857  1.00 94.78           H  
ATOM   3698  HE3 LYS A 226       9.917   4.082  -1.671  1.00 94.78           H  
ATOM   3699  NZ  LYS A 226      11.846   4.290  -0.817  1.00 94.78           N  
ATOM   3700  HZ1 LYS A 226      11.574   3.862   0.057  1.00 94.78           H  
ATOM   3701  HZ2 LYS A 226      12.282   3.576  -1.385  1.00 94.78           H  
ATOM   3702  HZ3 LYS A 226      12.527   5.007  -0.610  1.00 94.78           H  
ATOM   3703  N   HIS A 227       8.962   7.743  -7.938  1.00 94.43           N  
ATOM   3704  H   HIS A 227       8.347   6.946  -8.019  1.00 94.43           H  
ATOM   3705  CA  HIS A 227       9.373   8.399  -9.179  1.00 94.43           C  
ATOM   3706  HA  HIS A 227      10.351   8.859  -9.038  1.00 94.43           H  
ATOM   3707  C   HIS A 227       8.418   9.522  -9.606  1.00 94.43           C  
ATOM   3708  CB  HIS A 227       9.503   7.330 -10.273  1.00 94.43           C  
ATOM   3709  HB2 HIS A 227      10.269   6.613  -9.980  1.00 94.43           H  
ATOM   3710  HB3 HIS A 227       9.837   7.808 -11.194  1.00 94.43           H  
ATOM   3711  O   HIS A 227       8.778  10.326 -10.453  1.00 94.43           O  
ATOM   3712  CG  HIS A 227       8.216   6.589 -10.549  1.00 94.43           C  
ATOM   3713  CD2 HIS A 227       7.360   6.820 -11.591  1.00 94.43           C  
ATOM   3714  HD2 HIS A 227       7.479   7.560 -12.369  1.00 94.43           H  
ATOM   3715  ND1 HIS A 227       7.690   5.541  -9.815  1.00 94.43           N  
ATOM   3716  HD1 HIS A 227       8.127   5.058  -9.043  1.00 94.43           H  
ATOM   3717  CE1 HIS A 227       6.531   5.174 -10.386  1.00 94.43           C  
ATOM   3718  HE1 HIS A 227       5.880   4.379 -10.053  1.00 94.43           H  
ATOM   3719  NE2 HIS A 227       6.298   5.925 -11.461  1.00 94.43           N  
ATOM   3720  N   LEU A 228       7.213   9.598  -9.038  1.00 96.23           N  
ATOM   3721  H   LEU A 228       6.966   8.952  -8.302  1.00 96.23           H  
ATOM   3722  CA  LEU A 228       6.188  10.519  -9.519  1.00 96.23           C  
ATOM   3723  HA  LEU A 228       6.091  10.374 -10.595  1.00 96.23           H  
ATOM   3724  C   LEU A 228       6.572  11.988  -9.291  1.00 96.23           C  
ATOM   3725  CB  LEU A 228       4.843  10.186  -8.861  1.00 96.23           C  
ATOM   3726  HB2 LEU A 228       4.943  10.318  -7.784  1.00 96.23           H  
ATOM   3727  HB3 LEU A 228       4.097  10.894  -9.223  1.00 96.23           H  
ATOM   3728  O   LEU A 228       6.979  12.384  -8.196  1.00 96.23           O  
ATOM   3729  CG  LEU A 228       4.333   8.763  -9.143  1.00 96.23           C  
ATOM   3730  HG  LEU A 228       5.070   8.035  -8.806  1.00 96.23           H  
ATOM   3731  CD1 LEU A 228       3.049   8.544  -8.347  1.00 96.23           C  
ATOM   3732 HD11 LEU A 228       2.658   7.549  -8.559  1.00 96.23           H  
ATOM   3733 HD12 LEU A 228       3.265   8.637  -7.283  1.00 96.23           H  
ATOM   3734 HD13 LEU A 228       2.294   9.282  -8.618  1.00 96.23           H  
ATOM   3735  CD2 LEU A 228       4.068   8.495 -10.623  1.00 96.23           C  
ATOM   3736 HD21 LEU A 228       3.645   7.499 -10.753  1.00 96.23           H  
ATOM   3737 HD22 LEU A 228       5.002   8.518 -11.185  1.00 96.23           H  
ATOM   3738 HD23 LEU A 228       3.391   9.235 -11.050  1.00 96.23           H  
ATOM   3739  N   ASN A 229       6.371  12.818 -10.313  1.00 94.90           N  
ATOM   3740  H   ASN A 229       6.022  12.426 -11.176  1.00 94.90           H  
ATOM   3741  CA  ASN A 229       6.710  14.234 -10.301  1.00 94.90           C  
ATOM   3742  HA  ASN A 229       7.217  14.473  -9.366  1.00 94.90           H  
ATOM   3743  C   ASN A 229       5.450  15.105 -10.387  1.00 94.90           C  
ATOM   3744  CB  ASN A 229       7.716  14.508 -11.426  1.00 94.90           C  
ATOM   3745  HB2 ASN A 229       7.259  14.266 -12.385  1.00 94.90           H  
ATOM   3746  HB3 ASN A 229       8.585  13.863 -11.297  1.00 94.90           H  
ATOM   3747  O   ASN A 229       4.855  15.292 -11.445  1.00 94.90           O  
ATOM   3748  CG  ASN A 229       8.190  15.950 -11.461  1.00 94.90           C  
ATOM   3749  ND2 ASN A 229       9.075  16.267 -12.375  1.00 94.90           N  
ATOM   3750 HD21 ASN A 229       9.346  17.234 -12.482  1.00 94.90           H  
ATOM   3751 HD22 ASN A 229       9.352  15.580 -13.062  1.00 94.90           H  
ATOM   3752  OD1 ASN A 229       7.783  16.799 -10.673  1.00 94.90           O  
ATOM   3753  N   LYS A 230       5.076  15.713  -9.257  1.00 93.65           N  
ATOM   3754  H   LYS A 230       5.617  15.509  -8.429  1.00 93.65           H  
ATOM   3755  CA  LYS A 230       3.909  16.608  -9.148  1.00 93.65           C  
ATOM   3756  HA  LYS A 230       3.050  16.090  -9.576  1.00 93.65           H  
ATOM   3757  C   LYS A 230       4.007  17.915  -9.942  1.00 93.65           C  
ATOM   3758  CB  LYS A 230       3.620  16.895  -7.671  1.00 93.65           C  
ATOM   3759  HB2 LYS A 230       2.644  17.374  -7.596  1.00 93.65           H  
ATOM   3760  HB3 LYS A 230       3.576  15.950  -7.129  1.00 93.65           H  
ATOM   3761  O   LYS A 230       3.034  18.666  -9.971  1.00 93.65           O  
ATOM   3762  CG  LYS A 230       4.678  17.799  -7.017  1.00 93.65           C  
ATOM   3763  HG2 LYS A 230       4.724  18.756  -7.535  1.00 93.65           H  
ATOM   3764  HG3 LYS A 230       5.656  17.319  -7.065  1.00 93.65           H  
ATOM   3765  CD  LYS A 230       4.307  18.051  -5.557  1.00 93.65           C  
ATOM   3766  HD2 LYS A 230       4.273  17.101  -5.024  1.00 93.65           H  
ATOM   3767  HD3 LYS A 230       3.322  18.515  -5.519  1.00 93.65           H  
ATOM   3768  CE  LYS A 230       5.336  18.978  -4.909  1.00 93.65           C  
ATOM   3769  HE2 LYS A 230       6.318  18.507  -4.963  1.00 93.65           H  
ATOM   3770  HE3 LYS A 230       5.376  19.904  -5.483  1.00 93.65           H  
ATOM   3771  NZ  LYS A 230       4.963  19.252  -3.502  1.00 93.65           N  
ATOM   3772  HZ1 LYS A 230       4.963  18.395  -2.968  1.00 93.65           H  
ATOM   3773  HZ2 LYS A 230       5.605  19.907  -3.079  1.00 93.65           H  
ATOM   3774  HZ3 LYS A 230       4.027  19.631  -3.464  1.00 93.65           H  
ATOM   3775  N   ASN A 231       5.176  18.230 -10.498  1.00 93.10           N  
ATOM   3776  H   ASN A 231       5.934  17.564 -10.450  1.00 93.10           H  
ATOM   3777  CA  ASN A 231       5.386  19.448 -11.275  1.00 93.10           C  
ATOM   3778  HA  ASN A 231       4.734  20.232 -10.889  1.00 93.10           H  
ATOM   3779  C   ASN A 231       5.014  19.276 -12.752  1.00 93.10           C  
ATOM   3780  CB  ASN A 231       6.836  19.924 -11.111  1.00 93.10           C  
ATOM   3781  HB2 ASN A 231       7.508  19.178 -11.536  1.00 93.10           H  
ATOM   3782  HB3 ASN A 231       6.974  20.844 -11.679  1.00 93.10           H  
ATOM   3783  O   ASN A 231       4.848  20.290 -13.422  1.00 93.10           O  
ATOM   3784  CG  ASN A 231       7.220  20.210  -9.671  1.00 93.10           C  
ATOM   3785  ND2 ASN A 231       8.424  19.860  -9.287  1.00 93.10           N  
ATOM   3786 HD21 ASN A 231       8.703  20.088  -8.343  1.00 93.10           H  
ATOM   3787 HD22 ASN A 231       9.016  19.352  -9.928  1.00 93.10           H  
ATOM   3788  OD1 ASN A 231       6.462  20.743  -8.871  1.00 93.10           O  
ATOM   3789  N   ILE A 232       4.858  18.038 -13.239  1.00 90.56           N  
ATOM   3790  H   ILE A 232       4.967  17.241 -12.627  1.00 90.56           H  
ATOM   3791  CA  ILE A 232       4.399  17.764 -14.605  1.00 90.56           C  
ATOM   3792  HA  ILE A 232       4.981  18.367 -15.302  1.00 90.56           H  
ATOM   3793  C   ILE A 232       2.934  18.189 -14.698  1.00 90.56           C  
ATOM   3794  CB  ILE A 232       4.593  16.281 -14.988  1.00 90.56           C  
ATOM   3795  HB  ILE A 232       3.959  15.667 -14.348  1.00 90.56           H  
ATOM   3796  O   ILE A 232       2.097  17.731 -13.915  1.00 90.56           O  
ATOM   3797  CG1 ILE A 232       6.067  15.856 -14.795  1.00 90.56           C  
ATOM   3798 HG12 ILE A 232       6.408  16.129 -13.796  1.00 90.56           H  
ATOM   3799 HG13 ILE A 232       6.693  16.379 -15.518  1.00 90.56           H  
ATOM   3800  CG2 ILE A 232       4.182  16.064 -16.457  1.00 90.56           C  
ATOM   3801 HG21 ILE A 232       4.879  16.577 -17.119  1.00 90.56           H  
ATOM   3802 HG22 ILE A 232       3.184  16.449 -16.665  1.00 90.56           H  
ATOM   3803 HG23 ILE A 232       4.194  15.004 -16.715  1.00 90.56           H  
ATOM   3804  CD1 ILE A 232       6.291  14.351 -14.941  1.00 90.56           C  
ATOM   3805 HD11 ILE A 232       6.029  14.016 -15.944  1.00 90.56           H  
ATOM   3806 HD12 ILE A 232       7.344  14.130 -14.769  1.00 90.56           H  
ATOM   3807 HD13 ILE A 232       5.682  13.815 -14.212  1.00 90.56           H  
ATOM   3808  N   ARG A 233       2.636  19.118 -15.608  1.00 88.93           N  
ATOM   3809  H   ARG A 233       3.348  19.370 -16.278  1.00 88.93           H  
ATOM   3810  CA  ARG A 233       1.300  19.691 -15.783  1.00 88.93           C  
ATOM   3811  HA  ARG A 233       0.661  19.407 -14.946  1.00 88.93           H  
ATOM   3812  C   ARG A 233       0.663  19.107 -17.032  1.00 88.93           C  
ATOM   3813  CB  ARG A 233       1.380  21.228 -15.886  1.00 88.93           C  
ATOM   3814  HB2 ARG A 233       1.997  21.497 -16.744  1.00 88.93           H  
ATOM   3815  HB3 ARG A 233       0.378  21.615 -16.069  1.00 88.93           H  
ATOM   3816  O   ARG A 233       1.033  19.488 -18.129  1.00 88.93           O  
ATOM   3817  CG  ARG A 233       1.957  21.928 -14.653  1.00 88.93           C  
ATOM   3818  HG2 ARG A 233       3.014  21.682 -14.550  1.00 88.93           H  
ATOM   3819  HG3 ARG A 233       1.868  23.005 -14.797  1.00 88.93           H  
ATOM   3820  CD  ARG A 233       1.196  21.516 -13.399  1.00 88.93           C  
ATOM   3821  HD2 ARG A 233       0.132  21.635 -13.606  1.00 88.93           H  
ATOM   3822  HD3 ARG A 233       1.401  20.468 -13.182  1.00 88.93           H  
ATOM   3823  NE  ARG A 233       1.595  22.326 -12.243  1.00 88.93           N  
ATOM   3824  HE  ARG A 233       2.538  22.689 -12.254  1.00 88.93           H  
ATOM   3825  NH1 ARG A 233      -0.362  22.032 -11.126  1.00 88.93           N  
ATOM   3826 HH11 ARG A 233      -1.024  22.284 -10.406  1.00 88.93           H  
ATOM   3827 HH12 ARG A 233      -0.635  21.386 -11.853  1.00 88.93           H  
ATOM   3828  NH2 ARG A 233       1.244  23.327 -10.244  1.00 88.93           N  
ATOM   3829 HH21 ARG A 233       0.625  23.452  -9.456  1.00 88.93           H  
ATOM   3830 HH22 ARG A 233       2.159  23.749 -10.310  1.00 88.93           H  
ATOM   3831  CZ  ARG A 233       0.827  22.558 -11.206  1.00 88.93           C  
ATOM   3832  N   SER A 234      -0.335  18.247 -16.854  1.00 84.17           N  
ATOM   3833  H   SER A 234      -0.524  17.901 -15.925  1.00 84.17           H  
ATOM   3834  CA  SER A 234      -1.183  17.788 -17.953  1.00 84.17           C  
ATOM   3835  HA  SER A 234      -0.673  17.969 -18.899  1.00 84.17           H  
ATOM   3836  C   SER A 234      -2.504  18.557 -17.971  1.00 84.17           C  
ATOM   3837  CB  SER A 234      -1.403  16.279 -17.845  1.00 84.17           C  
ATOM   3838  HB2 SER A 234      -2.004  16.060 -16.963  1.00 84.17           H  
ATOM   3839  HB3 SER A 234      -0.440  15.780 -17.739  1.00 84.17           H  
ATOM   3840  O   SER A 234      -3.116  18.785 -16.924  1.00 84.17           O  
ATOM   3841  OG  SER A 234      -2.058  15.784 -19.000  1.00 84.17           O  
ATOM   3842  HG  SER A 234      -1.597  16.123 -19.770  1.00 84.17           H  
ATOM   3843  N   ASP A 235      -2.971  18.907 -19.165  1.00 83.90           N  
ATOM   3844  H   ASP A 235      -2.448  18.654 -19.991  1.00 83.90           H  
ATOM   3845  CA  ASP A 235      -4.332  19.386 -19.433  1.00 83.90           C  
ATOM   3846  HA  ASP A 235      -4.604  20.108 -18.663  1.00 83.90           H  
ATOM   3847  C   ASP A 235      -5.384  18.257 -19.389  1.00 83.90           C  
ATOM   3848  CB  ASP A 235      -4.341  20.113 -20.787  1.00 83.90           C  
ATOM   3849  HB2 ASP A 235      -5.325  20.558 -20.936  1.00 83.90           H  
ATOM   3850  HB3 ASP A 235      -3.612  20.922 -20.756  1.00 83.90           H  
ATOM   3851  O   ASP A 235      -6.568  18.491 -19.625  1.00 83.90           O  
ATOM   3852  CG  ASP A 235      -4.022  19.201 -21.978  1.00 83.90           C  
ATOM   3853  OD1 ASP A 235      -3.650  18.025 -21.739  1.00 83.90           O  
ATOM   3854  OD2 ASP A 235      -4.161  19.701 -23.109  1.00 83.90           O  
ATOM   3855  N   MET A 236      -4.960  17.034 -19.042  1.00 84.70           N  
ATOM   3856  H   MET A 236      -3.961  16.922 -18.935  1.00 84.70           H  
ATOM   3857  CA  MET A 236      -5.768  15.814 -19.027  1.00 84.70           C  
ATOM   3858  HA  MET A 236      -5.085  15.010 -18.752  1.00 84.70           H  
ATOM   3859  C   MET A 236      -6.307  15.417 -20.410  1.00 84.70           C  
ATOM   3860  CB  MET A 236      -6.849  15.869 -17.932  1.00 84.70           C  
ATOM   3861  HB2 MET A 236      -7.574  16.648 -18.170  1.00 84.70           H  
ATOM   3862  HB3 MET A 236      -7.385  14.921 -17.910  1.00 84.70           H  
ATOM   3863  O   MET A 236      -7.221  14.591 -20.506  1.00 84.70           O  
ATOM   3864  CG  MET A 236      -6.271  16.144 -16.536  1.00 84.70           C  
ATOM   3865  HG2 MET A 236      -7.101  16.238 -15.836  1.00 84.70           H  
ATOM   3866  HG3 MET A 236      -5.753  17.103 -16.555  1.00 84.70           H  
ATOM   3867  SD  MET A 236      -5.123  14.890 -15.892  1.00 84.70           S  
ATOM   3868  CE  MET A 236      -6.254  13.494 -15.660  1.00 84.70           C  
ATOM   3869  HE1 MET A 236      -7.065  13.781 -14.990  1.00 84.70           H  
ATOM   3870  HE2 MET A 236      -6.661  13.188 -16.624  1.00 84.70           H  
ATOM   3871  HE3 MET A 236      -5.705  12.656 -15.231  1.00 84.70           H  
ATOM   3872  N   VAL A 237      -5.699  15.937 -21.479  1.00 85.75           N  
ATOM   3873  H   VAL A 237      -4.965  16.618 -21.344  1.00 85.75           H  
ATOM   3874  CA  VAL A 237      -5.908  15.512 -22.862  1.00 85.75           C  
ATOM   3875  HA  VAL A 237      -6.775  14.853 -22.896  1.00 85.75           H  
ATOM   3876  C   VAL A 237      -4.688  14.701 -23.308  1.00 85.75           C  
ATOM   3877  CB  VAL A 237      -6.227  16.714 -23.776  1.00 85.75           C  
ATOM   3878  HB  VAL A 237      -5.349  17.356 -23.859  1.00 85.75           H  
ATOM   3879  O   VAL A 237      -3.568  14.867 -22.831  1.00 85.75           O  
ATOM   3880  CG1 VAL A 237      -6.636  16.254 -25.182  1.00 85.75           C  
ATOM   3881 HG11 VAL A 237      -6.848  17.127 -25.800  1.00 85.75           H  
ATOM   3882 HG12 VAL A 237      -5.811  15.728 -25.663  1.00 85.75           H  
ATOM   3883 HG13 VAL A 237      -7.518  15.616 -25.143  1.00 85.75           H  
ATOM   3884  CG2 VAL A 237      -7.408  17.528 -23.219  1.00 85.75           C  
ATOM   3885 HG21 VAL A 237      -7.651  18.333 -23.913  1.00 85.75           H  
ATOM   3886 HG22 VAL A 237      -8.278  16.890 -23.069  1.00 85.75           H  
ATOM   3887 HG23 VAL A 237      -7.122  17.991 -22.274  1.00 85.75           H  
ATOM   3888  N   CYS A 238      -4.919  13.702 -24.154  1.00 85.67           N  
ATOM   3889  H   CYS A 238      -5.816  13.670 -24.617  1.00 85.67           H  
ATOM   3890  CA  CYS A 238      -3.866  12.837 -24.668  1.00 85.67           C  
ATOM   3891  HA  CYS A 238      -2.883  13.224 -24.398  1.00 85.67           H  
ATOM   3892  C   CYS A 238      -3.954  12.832 -26.189  1.00 85.67           C  
ATOM   3893  CB  CYS A 238      -4.033  11.449 -24.045  1.00 85.67           C  
ATOM   3894  HB2 CYS A 238      -5.034  11.086 -24.278  1.00 85.67           H  
ATOM   3895  HB3 CYS A 238      -3.901  11.526 -22.966  1.00 85.67           H  
ATOM   3896  O   CYS A 238      -4.887  12.251 -26.740  1.00 85.67           O  
ATOM   3897  SG  CYS A 238      -2.816  10.298 -24.732  1.00 85.67           S  
ATOM   3898  HG  CYS A 238      -1.712  10.960 -24.376  1.00 85.67           H  
ATOM   3899  N   GLU A 239      -2.987  13.490 -26.824  1.00 83.77           N  
ATOM   3900  H   GLU A 239      -2.337  14.041 -26.281  1.00 83.77           H  
ATOM   3901  CA  GLU A 239      -2.861  13.604 -28.283  1.00 83.77           C  
ATOM   3902  HA  GLU A 239      -3.713  13.122 -28.763  1.00 83.77           H  
ATOM   3903  C   GLU A 239      -1.609  12.885 -28.811  1.00 83.77           C  
ATOM   3904  CB  GLU A 239      -2.873  15.087 -28.700  1.00 83.77           C  
ATOM   3905  HB2 GLU A 239      -1.978  15.572 -28.310  1.00 83.77           H  
ATOM   3906  HB3 GLU A 239      -2.856  15.140 -29.789  1.00 83.77           H  
ATOM   3907  O   GLU A 239      -1.271  13.006 -29.982  1.00 83.77           O  
ATOM   3908  CG  GLU A 239      -4.116  15.837 -28.195  1.00 83.77           C  
ATOM   3909  HG2 GLU A 239      -4.065  15.904 -27.108  1.00 83.77           H  
ATOM   3910  HG3 GLU A 239      -5.002  15.257 -28.456  1.00 83.77           H  
ATOM   3911  CD  GLU A 239      -4.254  17.259 -28.763  1.00 83.77           C  
ATOM   3912  OE1 GLU A 239      -5.400  17.767 -28.730  1.00 83.77           O  
ATOM   3913  OE2 GLU A 239      -3.239  17.825 -29.224  1.00 83.77           O  
ATOM   3914  N   CYS A 240      -0.899  12.141 -27.954  1.00 81.91           N  
ATOM   3915  H   CYS A 240      -1.220  12.053 -27.001  1.00 81.91           H  
ATOM   3916  CA  CYS A 240       0.319  11.436 -28.345  1.00 81.91           C  
ATOM   3917  HA  CYS A 240       0.993  12.149 -28.820  1.00 81.91           H  
ATOM   3918  C   CYS A 240       0.002  10.319 -29.346  1.00 81.91           C  
ATOM   3919  CB  CYS A 240       1.015  10.825 -27.123  1.00 81.91           C  
ATOM   3920  HB2 CYS A 240       2.014  10.489 -27.402  1.00 81.91           H  
ATOM   3921  HB3 CYS A 240       0.448   9.938 -26.840  1.00 81.91           H  
ATOM   3922  O   CYS A 240      -0.905   9.516 -29.114  1.00 81.91           O  
ATOM   3923  SG  CYS A 240       1.123  11.984 -25.729  1.00 81.91           S  
ATOM   3924  HG  CYS A 240       2.115  12.731 -26.221  1.00 81.91           H  
ATOM   3925  N   GLU A 241       0.797  10.241 -30.410  1.00 74.90           N  
ATOM   3926  H   GLU A 241       1.454  10.986 -30.589  1.00 74.90           H  
ATOM   3927  CA  GLU A 241       0.725   9.159 -31.396  1.00 74.90           C  
ATOM   3928  HA  GLU A 241      -0.317   8.878 -31.548  1.00 74.90           H  
ATOM   3929  C   GLU A 241       1.461   7.895 -30.927  1.00 74.90           C  
ATOM   3930  CB  GLU A 241       1.288   9.646 -32.741  1.00 74.90           C  
ATOM   3931  HB2 GLU A 241       1.253   8.815 -33.445  1.00 74.90           H  
ATOM   3932  HB3 GLU A 241       2.326   9.948 -32.606  1.00 74.90           H  
ATOM   3933  O   GLU A 241       1.108   6.796 -31.354  1.00 74.90           O  
ATOM   3934  CG  GLU A 241       0.481  10.820 -33.323  1.00 74.90           C  
ATOM   3935  HG2 GLU A 241      -0.571  10.535 -33.345  1.00 74.90           H  
ATOM   3936  HG3 GLU A 241       0.582  11.684 -32.665  1.00 74.90           H  
ATOM   3937  CD  GLU A 241       0.917  11.227 -34.741  1.00 74.90           C  
ATOM   3938  OE1 GLU A 241       0.163  12.006 -35.371  1.00 74.90           O  
ATOM   3939  OE2 GLU A 241       1.977  10.755 -35.210  1.00 74.90           O  
ATOM   3940  N   ASP A 242       2.442   8.043 -30.029  1.00 69.02           N  
ATOM   3941  H   ASP A 242       2.685   8.974 -29.720  1.00 69.02           H  
ATOM   3942  CA  ASP A 242       3.228   6.933 -29.494  1.00 69.02           C  
ATOM   3943  HA  ASP A 242       3.271   6.166 -30.268  1.00 69.02           H  
ATOM   3944  C   ASP A 242       2.592   6.354 -28.212  1.00 69.02           C  
ATOM   3945  CB  ASP A 242       4.688   7.354 -29.269  1.00 69.02           C  
ATOM   3946  HB2 ASP A 242       4.756   8.012 -28.403  1.00 69.02           H  
ATOM   3947  HB3 ASP A 242       5.031   7.906 -30.144  1.00 69.02           H  
ATOM   3948  O   ASP A 242       2.533   7.041 -27.183  1.00 69.02           O  
ATOM   3949  CG  ASP A 242       5.603   6.138 -29.072  1.00 69.02           C  
ATOM   3950  OD1 ASP A 242       5.069   5.044 -28.767  1.00 69.02           O  
ATOM   3951  OD2 ASP A 242       6.822   6.304 -29.270  1.00 69.02           O  
ATOM   3952  N   PRO A 243       2.095   5.103 -28.246  1.00 64.81           N  
ATOM   3953  CA  PRO A 243       1.524   4.444 -27.080  1.00 64.81           C  
ATOM   3954  HA  PRO A 243       0.861   5.130 -26.553  1.00 64.81           H  
ATOM   3955  C   PRO A 243       2.575   3.930 -26.085  1.00 64.81           C  
ATOM   3956  CB  PRO A 243       0.707   3.288 -27.663  1.00 64.81           C  
ATOM   3957  HB2 PRO A 243       0.600   2.459 -26.964  1.00 64.81           H  
ATOM   3958  HB3 PRO A 243      -0.273   3.657 -27.969  1.00 64.81           H  
ATOM   3959  O   PRO A 243       2.193   3.532 -24.981  1.00 64.81           O  
ATOM   3960  CG  PRO A 243       1.509   2.888 -28.900  1.00 64.81           C  
ATOM   3961  HG2 PRO A 243       0.891   2.385 -29.643  1.00 64.81           H  
ATOM   3962  HG3 PRO A 243       2.351   2.260 -28.608  1.00 64.81           H  
ATOM   3963  CD  PRO A 243       2.026   4.227 -29.410  1.00 64.81           C  
ATOM   3964  HD2 PRO A 243       1.321   4.637 -30.133  1.00 64.81           H  
ATOM   3965  HD3 PRO A 243       3.004   4.089 -29.872  1.00 64.81           H  
ATOM   3966  N   GLU A 244       3.861   3.873 -26.448  1.00 64.46           N  
ATOM   3967  H   GLU A 244       4.154   4.245 -27.340  1.00 64.46           H  
ATOM   3968  CA  GLU A 244       4.892   3.201 -25.641  1.00 64.46           C  
ATOM   3969  HA  GLU A 244       4.447   2.296 -25.227  1.00 64.46           H  
ATOM   3970  C   GLU A 244       5.340   4.003 -24.412  1.00 64.46           C  
ATOM   3971  CB  GLU A 244       6.077   2.741 -26.510  1.00 64.46           C  
ATOM   3972  HB2 GLU A 244       6.539   3.594 -27.006  1.00 64.46           H  
ATOM   3973  HB3 GLU A 244       6.814   2.280 -25.852  1.00 64.46           H  
ATOM   3974  O   GLU A 244       5.949   3.439 -23.500  1.00 64.46           O  
ATOM   3975  CG  GLU A 244       5.627   1.693 -27.546  1.00 64.46           C  
ATOM   3976  HG2 GLU A 244       4.959   0.990 -27.049  1.00 64.46           H  
ATOM   3977  HG3 GLU A 244       5.052   2.184 -28.331  1.00 64.46           H  
ATOM   3978  CD  GLU A 244       6.770   0.881 -28.186  1.00 64.46           C  
ATOM   3979  OE1 GLU A 244       6.434  -0.167 -28.796  1.00 64.46           O  
ATOM   3980  OE2 GLU A 244       7.963   1.215 -28.006  1.00 64.46           O  
ATOM   3981  N   GLY A 245       4.925   5.266 -24.313  1.00 62.94           N  
ATOM   3982  H   GLY A 245       4.475   5.664 -25.125  1.00 62.94           H  
ATOM   3983  CA  GLY A 245       5.292   6.136 -23.207  1.00 62.94           C  
ATOM   3984  HA2 GLY A 245       5.453   5.557 -22.297  1.00 62.94           H  
ATOM   3985  HA3 GLY A 245       4.480   6.838 -23.017  1.00 62.94           H  
ATOM   3986  C   GLY A 245       6.576   6.889 -23.513  1.00 62.94           C  
ATOM   3987  O   GLY A 245       7.623   6.292 -23.731  1.00 62.94           O  
ATOM   3988  N   ASP A 246       6.478   8.209 -23.502  1.00 68.54           N  
ATOM   3989  H   ASP A 246       5.592   8.638 -23.276  1.00 68.54           H  
ATOM   3990  CA  ASP A 246       7.606   9.114 -23.670  1.00 68.54           C  
ATOM   3991  HA  ASP A 246       8.526   8.553 -23.833  1.00 68.54           H  
ATOM   3992  C   ASP A 246       7.762   9.893 -22.354  1.00 68.54           C  
ATOM   3993  CB  ASP A 246       7.356   9.952 -24.938  1.00 68.54           C  
ATOM   3994  HB2 ASP A 246       6.404  10.477 -24.855  1.00 68.54           H  
ATOM   3995  HB3 ASP A 246       7.278   9.270 -25.784  1.00 68.54           H  
ATOM   3996  O   ASP A 246       6.794  10.448 -21.821  1.00 68.54           O  
ATOM   3997  CG  ASP A 246       8.453  10.964 -25.250  1.00 68.54           C  
ATOM   3998  OD1 ASP A 246       9.420  11.019 -24.465  1.00 68.54           O  
ATOM   3999  OD2 ASP A 246       8.264  11.707 -26.238  1.00 68.54           O  
ATOM   4000  N   ASP A 247       8.944   9.856 -21.745  1.00 70.53           N  
ATOM   4001  H   ASP A 247       9.747   9.509 -22.250  1.00 70.53           H  
ATOM   4002  CA  ASP A 247       9.216  10.602 -20.519  1.00 70.53           C  
ATOM   4003  HA  ASP A 247       8.355  10.475 -19.862  1.00 70.53           H  
ATOM   4004  C   ASP A 247       9.309  12.116 -20.755  1.00 70.53           C  
ATOM   4005  CB  ASP A 247      10.419  10.016 -19.761  1.00 70.53           C  
ATOM   4006  HB2 ASP A 247      10.597  10.626 -18.875  1.00 70.53           H  
ATOM   4007  HB3 ASP A 247      10.134   9.026 -19.405  1.00 70.53           H  
ATOM   4008  O   ASP A 247       9.109  12.879 -19.801  1.00 70.53           O  
ATOM   4009  CG  ASP A 247      11.732   9.865 -20.543  1.00 70.53           C  
ATOM   4010  OD1 ASP A 247      11.684   9.346 -21.676  1.00 70.53           O  
ATOM   4011  OD2 ASP A 247      12.790  10.030 -19.889  1.00 70.53           O  
ATOM   4012  N   ASP A 248       9.477  12.542 -22.010  1.00 76.31           N  
ATOM   4013  H   ASP A 248       9.646  11.861 -22.736  1.00 76.31           H  
ATOM   4014  CA  ASP A 248       9.527  13.945 -22.420  1.00 76.31           C  
ATOM   4015  HA  ASP A 248       9.965  14.525 -21.607  1.00 76.31           H  
ATOM   4016  C   ASP A 248       8.137  14.554 -22.691  1.00 76.31           C  
ATOM   4017  CB  ASP A 248      10.453  14.096 -23.642  1.00 76.31           C  
ATOM   4018  HB2 ASP A 248      10.387  15.125 -23.996  1.00 76.31           H  
ATOM   4019  HB3 ASP A 248      10.105  13.457 -24.454  1.00 76.31           H  
ATOM   4020  O   ASP A 248       8.010  15.777 -22.803  1.00 76.31           O  
ATOM   4021  CG  ASP A 248      11.936  13.815 -23.347  1.00 76.31           C  
ATOM   4022  OD1 ASP A 248      12.369  14.097 -22.202  1.00 76.31           O  
ATOM   4023  OD2 ASP A 248      12.675  13.483 -24.302  1.00 76.31           O  
ATOM   4024  N   THR A 249       7.061  13.753 -22.757  1.00 82.57           N  
ATOM   4025  H   THR A 249       7.207  12.761 -22.639  1.00 82.57           H  
ATOM   4026  CA  THR A 249       5.702  14.303 -22.923  1.00 82.57           C  
ATOM   4027  HA  THR A 249       5.800  15.199 -23.535  1.00 82.57           H  
ATOM   4028  C   THR A 249       5.094  14.753 -21.596  1.00 82.57           C  
ATOM   4029  CB  THR A 249       4.752  13.375 -23.704  1.00 82.57           C  
ATOM   4030  HB  THR A 249       5.190  13.178 -24.682  1.00 82.57           H  
ATOM   4031  O   THR A 249       5.182  14.061 -20.594  1.00 82.57           O  
ATOM   4032  CG2 THR A 249       4.384  12.035 -23.076  1.00 82.57           C  
ATOM   4033 HG21 THR A 249       3.506  11.628 -23.577  1.00 82.57           H  
ATOM   4034 HG22 THR A 249       4.200  12.128 -22.006  1.00 82.57           H  
ATOM   4035 HG23 THR A 249       5.202  11.338 -23.260  1.00 82.57           H  
ATOM   4036  OG1 THR A 249       3.518  14.037 -23.912  1.00 82.57           O  
ATOM   4037  HG1 THR A 249       3.668  14.631 -24.651  1.00 82.57           H  
ATOM   4038  N   ASP A 250       4.351  15.859 -21.568  1.00 84.10           N  
ATOM   4039  H   ASP A 250       4.377  16.483 -22.361  1.00 84.10           H  
ATOM   4040  CA  ASP A 250       3.542  16.237 -20.394  1.00 84.10           C  
ATOM   4041  HA  ASP A 250       4.121  16.028 -19.495  1.00 84.10           H  
ATOM   4042  C   ASP A 250       2.240  15.414 -20.264  1.00 84.10           C  
ATOM   4043  CB  ASP A 250       3.266  17.746 -20.427  1.00 84.10           C  
ATOM   4044  HB2 ASP A 250       2.904  18.025 -21.417  1.00 84.10           H  
ATOM   4045  HB3 ASP A 250       2.477  17.974 -19.710  1.00 84.10           H  
ATOM   4046  O   ASP A 250       1.428  15.626 -19.357  1.00 84.10           O  
ATOM   4047  CG  ASP A 250       4.482  18.599 -20.048  1.00 84.10           C  
ATOM   4048  OD1 ASP A 250       5.238  18.178 -19.143  1.00 84.10           O  
ATOM   4049  OD2 ASP A 250       4.587  19.722 -20.588  1.00 84.10           O  
ATOM   4050  N   CYS A 251       2.002  14.457 -21.169  1.00 89.10           N  
ATOM   4051  H   CYS A 251       2.694  14.305 -21.888  1.00 89.10           H  
ATOM   4052  CA  CYS A 251       0.775  13.677 -21.195  1.00 89.10           C  
ATOM   4053  HA  CYS A 251      -0.061  14.377 -21.190  1.00 89.10           H  
ATOM   4054  C   CYS A 251       0.641  12.747 -19.984  1.00 89.10           C  
ATOM   4055  CB  CYS A 251       0.711  12.870 -22.490  1.00 89.10           C  
ATOM   4056  HB2 CYS A 251       1.540  12.162 -22.520  1.00 89.10           H  
ATOM   4057  HB3 CYS A 251       0.796  13.543 -23.343  1.00 89.10           H  
ATOM   4058  O   CYS A 251       1.456  11.849 -19.768  1.00 89.10           O  
ATOM   4059  SG  CYS A 251      -0.875  11.987 -22.535  1.00 89.10           S  
ATOM   4060  HG  CYS A 251      -1.620  13.089 -22.652  1.00 89.10           H  
ATOM   4061  N   PHE A 252      -0.480  12.857 -19.266  1.00 90.37           N  
ATOM   4062  H   PHE A 252      -1.077  13.655 -19.431  1.00 90.37           H  
ATOM   4063  CA  PHE A 252      -0.733  12.028 -18.089  1.00 90.37           C  
ATOM   4064  HA  PHE A 252       0.095  12.200 -17.401  1.00 90.37           H  
ATOM   4065  C   PHE A 252      -0.773  10.520 -18.358  1.00 90.37           C  
ATOM   4066  CB  PHE A 252      -2.036  12.462 -17.407  1.00 90.37           C  
ATOM   4067  HB2 PHE A 252      -2.025  12.072 -16.390  1.00 90.37           H  
ATOM   4068  HB3 PHE A 252      -2.070  13.549 -17.333  1.00 90.37           H  
ATOM   4069  O   PHE A 252      -0.543   9.757 -17.428  1.00 90.37           O  
ATOM   4070  CG  PHE A 252      -3.304  11.959 -18.067  1.00 90.37           C  
ATOM   4071  CD1 PHE A 252      -3.841  12.625 -19.183  1.00 90.37           C  
ATOM   4072  HD1 PHE A 252      -3.346  13.495 -19.589  1.00 90.37           H  
ATOM   4073  CD2 PHE A 252      -3.954  10.821 -17.551  1.00 90.37           C  
ATOM   4074  HD2 PHE A 252      -3.534  10.296 -16.706  1.00 90.37           H  
ATOM   4075  CE1 PHE A 252      -5.047  12.183 -19.750  1.00 90.37           C  
ATOM   4076  HE1 PHE A 252      -5.467  12.719 -20.589  1.00 90.37           H  
ATOM   4077  CE2 PHE A 252      -5.168  10.386 -18.111  1.00 90.37           C  
ATOM   4078  HE2 PHE A 252      -5.680   9.537 -17.683  1.00 90.37           H  
ATOM   4079  CZ  PHE A 252      -5.727  11.085 -19.195  1.00 90.37           C  
ATOM   4080  HZ  PHE A 252      -6.689  10.795 -19.592  1.00 90.37           H  
ATOM   4081  N   LYS A 253      -1.106  10.073 -19.578  1.00 90.24           N  
ATOM   4082  H   LYS A 253      -1.242  10.761 -20.305  1.00 90.24           H  
ATOM   4083  CA  LYS A 253      -1.219   8.640 -19.907  1.00 90.24           C  
ATOM   4084  HA  LYS A 253      -1.583   8.100 -19.033  1.00 90.24           H  
ATOM   4085  C   LYS A 253       0.119   7.995 -20.251  1.00 90.24           C  
ATOM   4086  CB  LYS A 253      -2.193   8.407 -21.070  1.00 90.24           C  
ATOM   4087  HB2 LYS A 253      -1.862   8.974 -21.940  1.00 90.24           H  
ATOM   4088  HB3 LYS A 253      -2.162   7.349 -21.330  1.00 90.24           H  
ATOM   4089  O   LYS A 253       0.330   6.841 -19.892  1.00 90.24           O  
ATOM   4090  CG  LYS A 253      -3.636   8.784 -20.726  1.00 90.24           C  
ATOM   4091  HG2 LYS A 253      -3.933   8.309 -19.791  1.00 90.24           H  
ATOM   4092  HG3 LYS A 253      -3.694   9.867 -20.625  1.00 90.24           H  
ATOM   4093  CD  LYS A 253      -4.567   8.327 -21.853  1.00 90.24           C  
ATOM   4094  HD2 LYS A 253      -4.566   7.238 -21.901  1.00 90.24           H  
ATOM   4095  HD3 LYS A 253      -4.181   8.711 -22.797  1.00 90.24           H  
ATOM   4096  CE  LYS A 253      -5.990   8.840 -21.642  1.00 90.24           C  
ATOM   4097  HE2 LYS A 253      -6.414   8.367 -20.755  1.00 90.24           H  
ATOM   4098  HE3 LYS A 253      -5.934   9.914 -21.465  1.00 90.24           H  
ATOM   4099  NZ  LYS A 253      -6.818   8.575 -22.843  1.00 90.24           N  
ATOM   4100  HZ1 LYS A 253      -6.872   7.584 -23.030  1.00 90.24           H  
ATOM   4101  HZ2 LYS A 253      -6.386   9.006 -23.648  1.00 90.24           H  
ATOM   4102  HZ3 LYS A 253      -7.746   8.962 -22.744  1.00 90.24           H  
ATOM   4103  N   HIS A 254       0.981   8.730 -20.947  1.00 89.81           N  
ATOM   4104  H   HIS A 254       0.731   9.683 -21.169  1.00 89.81           H  
ATOM   4105  CA  HIS A 254       2.214   8.203 -21.532  1.00 89.81           C  
ATOM   4106  HA  HIS A 254       2.173   7.114 -21.557  1.00 89.81           H  
ATOM   4107  C   HIS A 254       3.447   8.557 -20.700  1.00 89.81           C  
ATOM   4108  CB  HIS A 254       2.299   8.691 -22.983  1.00 89.81           C  
ATOM   4109  HB2 HIS A 254       3.252   8.414 -23.433  1.00 89.81           H  
ATOM   4110  HB3 HIS A 254       2.243   9.779 -22.996  1.00 89.81           H  
ATOM   4111  O   HIS A 254       4.368   7.751 -20.625  1.00 89.81           O  
ATOM   4112  CG  HIS A 254       1.188   8.134 -23.835  1.00 89.81           C  
ATOM   4113  CD2 HIS A 254       0.848   6.817 -24.015  1.00 89.81           C  
ATOM   4114  HD2 HIS A 254       1.354   5.965 -23.587  1.00 89.81           H  
ATOM   4115  ND1 HIS A 254       0.317   8.882 -24.583  1.00 89.81           N  
ATOM   4116  HD1 HIS A 254       0.464   9.849 -24.833  1.00 89.81           H  
ATOM   4117  CE1 HIS A 254      -0.510   8.037 -25.222  1.00 89.81           C  
ATOM   4118  HE1 HIS A 254      -1.223   8.320 -25.982  1.00 89.81           H  
ATOM   4119  NE2 HIS A 254      -0.278   6.773 -24.846  1.00 89.81           N  
ATOM   4120  N   ASN A 255       3.433   9.678 -19.973  1.00 91.91           N  
ATOM   4121  H   ASN A 255       2.676  10.341 -20.057  1.00 91.91           H  
ATOM   4122  CA  ASN A 255       4.526   9.999 -19.069  1.00 91.91           C  
ATOM   4123  HA  ASN A 255       5.461   9.778 -19.584  1.00 91.91           H  
ATOM   4124  C   ASN A 255       4.453   9.131 -17.805  1.00 91.91           C  
ATOM   4125  CB  ASN A 255       4.533  11.501 -18.770  1.00 91.91           C  
ATOM   4126  HB2 ASN A 255       4.442  12.020 -19.724  1.00 91.91           H  
ATOM   4127  HB3 ASN A 255       3.686  11.782 -18.145  1.00 91.91           H  
ATOM   4128  O   ASN A 255       3.536   9.257 -16.984  1.00 91.91           O  
ATOM   4129  CG  ASN A 255       5.833  11.913 -18.098  1.00 91.91           C  
ATOM   4130  ND2 ASN A 255       6.383  13.058 -18.390  1.00 91.91           N  
ATOM   4131 HD21 ASN A 255       5.996  13.569 -19.171  1.00 91.91           H  
ATOM   4132 HD22 ASN A 255       7.387  13.114 -18.301  1.00 91.91           H  
ATOM   4133  OD1 ASN A 255       6.366  11.186 -17.280  1.00 91.91           O  
ATOM   4134  N   LEU A 256       5.438   8.250 -17.625  1.00 93.34           N  
ATOM   4135  H   LEU A 256       6.129   8.172 -18.357  1.00 93.34           H  
ATOM   4136  CA  LEU A 256       5.539   7.368 -16.459  1.00 93.34           C  
ATOM   4137  HA  LEU A 256       4.588   6.851 -16.326  1.00 93.34           H  
ATOM   4138  C   LEU A 256       5.805   8.127 -15.147  1.00 93.34           C  
ATOM   4139  CB  LEU A 256       6.640   6.326 -16.708  1.00 93.34           C  
ATOM   4140  HB2 LEU A 256       6.701   5.709 -15.812  1.00 93.34           H  
ATOM   4141  HB3 LEU A 256       7.590   6.845 -16.836  1.00 93.34           H  
ATOM   4142  O   LEU A 256       5.534   7.612 -14.070  1.00 93.34           O  
ATOM   4143  CG  LEU A 256       6.421   5.379 -17.902  1.00 93.34           C  
ATOM   4144  HG  LEU A 256       6.320   5.953 -18.822  1.00 93.34           H  
ATOM   4145  CD1 LEU A 256       7.628   4.448 -18.025  1.00 93.34           C  
ATOM   4146 HD11 LEU A 256       7.504   3.812 -18.901  1.00 93.34           H  
ATOM   4147 HD12 LEU A 256       8.525   5.048 -18.183  1.00 93.34           H  
ATOM   4148 HD13 LEU A 256       7.743   3.839 -17.129  1.00 93.34           H  
ATOM   4149  CD2 LEU A 256       5.185   4.501 -17.704  1.00 93.34           C  
ATOM   4150 HD21 LEU A 256       5.279   3.940 -16.775  1.00 93.34           H  
ATOM   4151 HD22 LEU A 256       4.289   5.121 -17.683  1.00 93.34           H  
ATOM   4152 HD23 LEU A 256       5.096   3.814 -18.545  1.00 93.34           H  
ATOM   4153  N   PHE A 257       6.297   9.360 -15.207  1.00 94.54           N  
ATOM   4154  H   PHE A 257       6.491   9.758 -16.114  1.00 94.54           H  
ATOM   4155  CA  PHE A 257       6.503  10.222 -14.044  1.00 94.54           C  
ATOM   4156  HA  PHE A 257       6.769   9.604 -13.186  1.00 94.54           H  
ATOM   4157  C   PHE A 257       5.242  10.993 -13.654  1.00 94.54           C  
ATOM   4158  CB  PHE A 257       7.674  11.176 -14.309  1.00 94.54           C  
ATOM   4159  HB2 PHE A 257       7.762  11.863 -13.467  1.00 94.54           H  
ATOM   4160  HB3 PHE A 257       7.481  11.779 -15.196  1.00 94.54           H  
ATOM   4161  O   PHE A 257       5.201  11.575 -12.566  1.00 94.54           O  
ATOM   4162  CG  PHE A 257       8.989  10.455 -14.482  1.00 94.54           C  
ATOM   4163  CD1 PHE A 257       9.873  10.383 -13.395  1.00 94.54           C  
ATOM   4164  HD1 PHE A 257       9.657  10.934 -12.492  1.00 94.54           H  
ATOM   4165  CD2 PHE A 257       9.323   9.843 -15.704  1.00 94.54           C  
ATOM   4166  HD2 PHE A 257       8.681   9.948 -16.567  1.00 94.54           H  
ATOM   4167  CE1 PHE A 257      11.050   9.631 -13.486  1.00 94.54           C  
ATOM   4168  HE1 PHE A 257      11.728   9.570 -12.648  1.00 94.54           H  
ATOM   4169  CE2 PHE A 257      10.512   9.107 -15.809  1.00 94.54           C  
ATOM   4170  HE2 PHE A 257      10.785   8.659 -16.753  1.00 94.54           H  
ATOM   4171  CZ  PHE A 257      11.354   8.988 -14.691  1.00 94.54           C  
ATOM   4172  HZ  PHE A 257      12.272   8.423 -14.763  1.00 94.54           H  
ATOM   4173  N   HIS A 258       4.204  11.009 -14.495  1.00 94.57           N  
ATOM   4174  H   HIS A 258       4.263  10.501 -15.366  1.00 94.57           H  
ATOM   4175  CA  HIS A 258       2.989  11.747 -14.185  1.00 94.57           C  
ATOM   4176  HA  HIS A 258       3.307  12.739 -13.864  1.00 94.57           H  
ATOM   4177  C   HIS A 258       2.190  11.052 -13.058  1.00 94.57           C  
ATOM   4178  CB  HIS A 258       2.151  11.982 -15.443  1.00 94.57           C  
ATOM   4179  HB2 HIS A 258       1.736  11.040 -15.803  1.00 94.57           H  
ATOM   4180  HB3 HIS A 258       2.795  12.397 -16.218  1.00 94.57           H  
ATOM   4181  O   HIS A 258       1.797   9.892 -13.198  1.00 94.57           O  
ATOM   4182  CG  HIS A 258       1.044  12.969 -15.182  1.00 94.57           C  
ATOM   4183  CD2 HIS A 258       1.039  14.300 -15.499  1.00 94.57           C  
ATOM   4184  HD2 HIS A 258       1.827  14.835 -16.009  1.00 94.57           H  
ATOM   4185  ND1 HIS A 258      -0.159  12.691 -14.583  1.00 94.57           N  
ATOM   4186  HD1 HIS A 258      -0.546  11.761 -14.506  1.00 94.57           H  
ATOM   4187  CE1 HIS A 258      -0.856  13.840 -14.504  1.00 94.57           C  
ATOM   4188  HE1 HIS A 258      -1.872  13.942 -14.154  1.00 94.57           H  
ATOM   4189  NE2 HIS A 258      -0.168  14.845 -15.049  1.00 94.57           N  
ATOM   4190  N   PRO A 259       1.855  11.744 -11.949  1.00 96.09           N  
ATOM   4191  CA  PRO A 259       1.145  11.156 -10.802  1.00 96.09           C  
ATOM   4192  HA  PRO A 259       1.797  10.431 -10.314  1.00 96.09           H  
ATOM   4193  C   PRO A 259      -0.210  10.491 -11.091  1.00 96.09           C  
ATOM   4194  CB  PRO A 259       0.925  12.340  -9.878  1.00 96.09           C  
ATOM   4195  HB2 PRO A 259       0.832  12.040  -8.834  1.00 96.09           H  
ATOM   4196  HB3 PRO A 259       0.035  12.866 -10.224  1.00 96.09           H  
ATOM   4197  O   PRO A 259      -0.665   9.621 -10.341  1.00 96.09           O  
ATOM   4198  CG  PRO A 259       2.137  13.226 -10.115  1.00 96.09           C  
ATOM   4199  HG2 PRO A 259       1.946  14.258  -9.820  1.00 96.09           H  
ATOM   4200  HG3 PRO A 259       3.009  12.830  -9.595  1.00 96.09           H  
ATOM   4201  CD  PRO A 259       2.314  13.091 -11.620  1.00 96.09           C  
ATOM   4202  HD2 PRO A 259       3.366  13.236 -11.867  1.00 96.09           H  
ATOM   4203  HD3 PRO A 259       1.700  13.826 -12.140  1.00 96.09           H  
ATOM   4204  N   LEU A 260      -0.876  10.929 -12.162  1.00 95.37           N  
ATOM   4205  H   LEU A 260      -0.444  11.680 -12.682  1.00 95.37           H  
ATOM   4206  CA  LEU A 260      -2.152  10.381 -12.634  1.00 95.37           C  
ATOM   4207  HA  LEU A 260      -2.615   9.839 -11.809  1.00 95.37           H  
ATOM   4208  C   LEU A 260      -1.999   9.335 -13.747  1.00 95.37           C  
ATOM   4209  CB  LEU A 260      -3.137  11.497 -13.032  1.00 95.37           C  
ATOM   4210  HB2 LEU A 260      -2.782  11.986 -13.940  1.00 95.37           H  
ATOM   4211  HB3 LEU A 260      -4.086  11.026 -13.287  1.00 95.37           H  
ATOM   4212  O   LEU A 260      -2.997   8.999 -14.385  1.00 95.37           O  
ATOM   4213  CG  LEU A 260      -3.427  12.553 -11.952  1.00 95.37           C  
ATOM   4214  HG  LEU A 260      -2.518  13.107 -11.716  1.00 95.37           H  
ATOM   4215  CD1 LEU A 260      -4.473  13.525 -12.493  1.00 95.37           C  
ATOM   4216 HD11 LEU A 260      -4.062  14.089 -13.331  1.00 95.37           H  
ATOM   4217 HD12 LEU A 260      -5.357  12.977 -12.821  1.00 95.37           H  
ATOM   4218 HD13 LEU A 260      -4.790  14.223 -11.718  1.00 95.37           H  
ATOM   4219  CD2 LEU A 260      -3.972  11.918 -10.672  1.00 95.37           C  
ATOM   4220 HD21 LEU A 260      -4.823  11.281 -10.912  1.00 95.37           H  
ATOM   4221 HD22 LEU A 260      -4.309  12.693  -9.983  1.00 95.37           H  
ATOM   4222 HD23 LEU A 260      -3.197  11.328 -10.181  1.00 95.37           H  
ATOM   4223  N   ASN A 261      -0.791   8.812 -13.987  1.00 94.79           N  
ATOM   4224  H   ASN A 261       0.023   9.125 -13.478  1.00 94.79           H  
ATOM   4225  CA  ASN A 261      -0.612   7.754 -14.974  1.00 94.79           C  
ATOM   4226  HA  ASN A 261      -0.936   8.163 -15.930  1.00 94.79           H  
ATOM   4227  C   ASN A 261      -1.511   6.549 -14.636  1.00 94.79           C  
ATOM   4228  CB  ASN A 261       0.869   7.398 -15.157  1.00 94.79           C  
ATOM   4229  HB2 ASN A 261       1.439   8.312 -15.322  1.00 94.79           H  
ATOM   4230  HB3 ASN A 261       1.257   6.899 -14.269  1.00 94.79           H  
ATOM   4231  O   ASN A 261      -1.421   6.032 -13.512  1.00 94.79           O  
ATOM   4232  CG  ASN A 261       1.057   6.486 -16.357  1.00 94.79           C  
ATOM   4233  ND2 ASN A 261       1.934   6.834 -17.263  1.00 94.79           N  
ATOM   4234 HD21 ASN A 261       2.444   7.700 -17.167  1.00 94.79           H  
ATOM   4235 HD22 ASN A 261       1.918   6.333 -18.140  1.00 94.79           H  
ATOM   4236  OD1 ASN A 261       0.373   5.482 -16.506  1.00 94.79           O  
ATOM   4237  N   PRO A 262      -2.400   6.115 -15.560  1.00 94.66           N  
ATOM   4238  CA  PRO A 262      -3.393   5.077 -15.298  1.00 94.66           C  
ATOM   4239  HA  PRO A 262      -4.111   5.457 -14.572  1.00 94.66           H  
ATOM   4240  C   PRO A 262      -2.816   3.759 -14.784  1.00 94.66           C  
ATOM   4241  CB  PRO A 262      -4.114   4.856 -16.630  1.00 94.66           C  
ATOM   4242  HB2 PRO A 262      -5.151   4.555 -16.481  1.00 94.66           H  
ATOM   4243  HB3 PRO A 262      -3.584   4.113 -17.227  1.00 94.66           H  
ATOM   4244  O   PRO A 262      -3.499   3.059 -14.042  1.00 94.66           O  
ATOM   4245  CG  PRO A 262      -4.012   6.213 -17.315  1.00 94.66           C  
ATOM   4246  HG2 PRO A 262      -4.775   6.884 -16.923  1.00 94.66           H  
ATOM   4247  HG3 PRO A 262      -4.086   6.129 -18.399  1.00 94.66           H  
ATOM   4248  CD  PRO A 262      -2.635   6.695 -16.881  1.00 94.66           C  
ATOM   4249  HD2 PRO A 262      -1.878   6.335 -17.577  1.00 94.66           H  
ATOM   4250  HD3 PRO A 262      -2.646   7.785 -16.861  1.00 94.66           H  
ATOM   4251  N   ILE A 263      -1.578   3.412 -15.147  1.00 95.02           N  
ATOM   4252  H   ILE A 263      -1.038   4.045 -15.720  1.00 95.02           H  
ATOM   4253  CA  ILE A 263      -0.971   2.125 -14.780  1.00 95.02           C  
ATOM   4254  HA  ILE A 263      -1.701   1.340 -14.981  1.00 95.02           H  
ATOM   4255  C   ILE A 263      -0.626   2.016 -13.291  1.00 95.02           C  
ATOM   4256  CB  ILE A 263       0.272   1.834 -15.644  1.00 95.02           C  
ATOM   4257  HB  ILE A 263       0.544   0.792 -15.476  1.00 95.02           H  
ATOM   4258  O   ILE A 263      -0.408   0.908 -12.814  1.00 95.02           O  
ATOM   4259  CG1 ILE A 263       1.470   2.691 -15.185  1.00 95.02           C  
ATOM   4260 HG12 ILE A 263       1.171   3.724 -15.004  1.00 95.02           H  
ATOM   4261 HG13 ILE A 263       1.829   2.285 -14.239  1.00 95.02           H  
ATOM   4262  CG2 ILE A 263      -0.065   1.962 -17.142  1.00 95.02           C  
ATOM   4263 HG21 ILE A 263       0.731   1.523 -17.743  1.00 95.02           H  
ATOM   4264 HG22 ILE A 263      -0.995   1.439 -17.367  1.00 95.02           H  
ATOM   4265 HG23 ILE A 263      -0.163   3.010 -17.423  1.00 95.02           H  
ATOM   4266  CD1 ILE A 263       2.646   2.679 -16.151  1.00 95.02           C  
ATOM   4267 HD11 ILE A 263       2.866   1.649 -16.431  1.00 95.02           H  
ATOM   4268 HD12 ILE A 263       3.515   3.123 -15.665  1.00 95.02           H  
ATOM   4269 HD13 ILE A 263       2.407   3.257 -17.043  1.00 95.02           H  
ATOM   4270  N   PHE A 264      -0.571   3.144 -12.574  1.00 96.72           N  
ATOM   4271  H   PHE A 264      -0.715   4.017 -13.061  1.00 96.72           H  
ATOM   4272  CA  PHE A 264      -0.271   3.206 -11.139  1.00 96.72           C  
ATOM   4273  HA  PHE A 264       0.098   2.236 -10.808  1.00 96.72           H  
ATOM   4274  C   PHE A 264      -1.506   3.511 -10.283  1.00 96.72           C  
ATOM   4275  CB  PHE A 264       0.830   4.249 -10.889  1.00 96.72           C  
ATOM   4276  HB2 PHE A 264       0.421   5.239 -11.092  1.00 96.72           H  
ATOM   4277  HB3 PHE A 264       1.108   4.219  -9.835  1.00 96.72           H  
ATOM   4278  O   PHE A 264      -1.391   3.624  -9.063  1.00 96.72           O  
ATOM   4279  CG  PHE A 264       2.094   4.056 -11.703  1.00 96.72           C  
ATOM   4280  CD1 PHE A 264       2.768   2.822 -11.688  1.00 96.72           C  
ATOM   4281  HD1 PHE A 264       2.368   2.006 -11.104  1.00 96.72           H  
ATOM   4282  CD2 PHE A 264       2.598   5.111 -12.479  1.00 96.72           C  
ATOM   4283  HD2 PHE A 264       2.115   6.077 -12.470  1.00 96.72           H  
ATOM   4284  CE1 PHE A 264       3.941   2.637 -12.442  1.00 96.72           C  
ATOM   4285  HE1 PHE A 264       4.452   1.686 -12.436  1.00 96.72           H  
ATOM   4286  CE2 PHE A 264       3.747   4.917 -13.261  1.00 96.72           C  
ATOM   4287  HE2 PHE A 264       4.123   5.724 -13.873  1.00 96.72           H  
ATOM   4288  CZ  PHE A 264       4.430   3.691 -13.231  1.00 96.72           C  
ATOM   4289  HZ  PHE A 264       5.323   3.564 -13.825  1.00 96.72           H  
ATOM   4290  N   GLN A 265      -2.678   3.692 -10.898  1.00 97.60           N  
ATOM   4291  H   GLN A 265      -2.749   3.464 -11.879  1.00 97.60           H  
ATOM   4292  CA  GLN A 265      -3.904   4.011 -10.168  1.00 97.60           C  
ATOM   4293  HA  GLN A 265      -3.634   4.634  -9.316  1.00 97.60           H  
ATOM   4294  C   GLN A 265      -4.555   2.753  -9.583  1.00 97.60           C  
ATOM   4295  CB  GLN A 265      -4.875   4.810 -11.056  1.00 97.60           C  
ATOM   4296  HB2 GLN A 265      -5.188   4.182 -11.890  1.00 97.60           H  
ATOM   4297  HB3 GLN A 265      -5.770   5.055 -10.484  1.00 97.60           H  
ATOM   4298  O   GLN A 265      -4.222   1.629  -9.939  1.00 97.60           O  
ATOM   4299  CG  GLN A 265      -4.290   6.114 -11.622  1.00 97.60           C  
ATOM   4300  HG2 GLN A 265      -5.098   6.722 -12.028  1.00 97.60           H  
ATOM   4301  HG3 GLN A 265      -3.641   5.846 -12.456  1.00 97.60           H  
ATOM   4302  CD  GLN A 265      -3.494   6.966 -10.635  1.00 97.60           C  
ATOM   4303  NE2 GLN A 265      -2.271   7.301 -10.984  1.00 97.60           N  
ATOM   4304 HE21 GLN A 265      -1.888   6.917 -11.836  1.00 97.60           H  
ATOM   4305 HE22 GLN A 265      -1.725   7.960 -10.448  1.00 97.60           H  
ATOM   4306  OE1 GLN A 265      -3.959   7.342  -9.561  1.00 97.60           O  
ATOM   4307  N   HIS A 266      -5.495   2.937  -8.664  1.00 98.14           N  
ATOM   4308  H   HIS A 266      -5.721   3.881  -8.384  1.00 98.14           H  
ATOM   4309  CA  HIS A 266      -6.291   1.864  -8.089  1.00 98.14           C  
ATOM   4310  HA  HIS A 266      -6.313   1.027  -8.787  1.00 98.14           H  
ATOM   4311  C   HIS A 266      -7.738   2.325  -7.879  1.00 98.14           C  
ATOM   4312  CB  HIS A 266      -5.623   1.377  -6.794  1.00 98.14           C  
ATOM   4313  HB2 HIS A 266      -4.583   1.123  -6.995  1.00 98.14           H  
ATOM   4314  HB3 HIS A 266      -6.116   0.476  -6.427  1.00 98.14           H  
ATOM   4315  O   HIS A 266      -8.037   3.523  -7.842  1.00 98.14           O  
ATOM   4316  CG  HIS A 266      -5.671   2.364  -5.676  1.00 98.14           C  
ATOM   4317  CD2 HIS A 266      -4.618   3.068  -5.170  1.00 98.14           C  
ATOM   4318  HD2 HIS A 266      -3.596   3.047  -5.520  1.00 98.14           H  
ATOM   4319  ND1 HIS A 266      -6.781   2.657  -4.919  1.00 98.14           N  
ATOM   4320  HD1 HIS A 266      -7.712   2.288  -5.050  1.00 98.14           H  
ATOM   4321  CE1 HIS A 266      -6.405   3.510  -3.965  1.00 98.14           C  
ATOM   4322  HE1 HIS A 266      -7.039   3.879  -3.172  1.00 98.14           H  
ATOM   4323  NE2 HIS A 266      -5.105   3.788  -4.086  1.00 98.14           N  
ATOM   4324  N   HIS A 267      -8.637   1.360  -7.702  1.00 97.95           N  
ATOM   4325  H   HIS A 267      -8.302   0.407  -7.703  1.00 97.95           H  
ATOM   4326  CA  HIS A 267     -10.060   1.597  -7.449  1.00 97.95           C  
ATOM   4327  HA  HIS A 267     -10.252   2.664  -7.340  1.00 97.95           H  
ATOM   4328  C   HIS A 267     -10.484   0.899  -6.161  1.00 97.95           C  
ATOM   4329  CB  HIS A 267     -10.890   1.094  -8.634  1.00 97.95           C  
ATOM   4330  HB2 HIS A 267     -10.605   1.652  -9.526  1.00 97.95           H  
ATOM   4331  HB3 HIS A 267     -10.675   0.039  -8.805  1.00 97.95           H  
ATOM   4332  O   HIS A 267     -10.193  -0.284  -5.981  1.00 97.95           O  
ATOM   4333  CG  HIS A 267     -12.375   1.247  -8.422  1.00 97.95           C  
ATOM   4334  CD2 HIS A 267     -13.261   0.295  -8.001  1.00 97.95           C  
ATOM   4335  HD2 HIS A 267     -13.015  -0.724  -7.742  1.00 97.95           H  
ATOM   4336  ND1 HIS A 267     -13.097   2.388  -8.634  1.00 97.95           N  
ATOM   4337  HD1 HIS A 267     -12.719   3.240  -9.022  1.00 97.95           H  
ATOM   4338  CE1 HIS A 267     -14.385   2.141  -8.375  1.00 97.95           C  
ATOM   4339  HE1 HIS A 267     -15.188   2.847  -8.522  1.00 97.95           H  
ATOM   4340  NE2 HIS A 267     -14.540   0.866  -7.976  1.00 97.95           N  
ATOM   4341  N   LEU A 268     -11.197   1.608  -5.288  1.00 97.80           N  
ATOM   4342  H   LEU A 268     -11.413   2.566  -5.523  1.00 97.80           H  
ATOM   4343  CA  LEU A 268     -11.761   1.084  -4.047  1.00 97.80           C  
ATOM   4344  HA  LEU A 268     -11.515   0.027  -3.942  1.00 97.80           H  
ATOM   4345  C   LEU A 268     -13.280   1.208  -4.073  1.00 97.80           C  
ATOM   4346  CB  LEU A 268     -11.200   1.853  -2.839  1.00 97.80           C  
ATOM   4347  HB2 LEU A 268     -11.466   2.903  -2.963  1.00 97.80           H  
ATOM   4348  HB3 LEU A 268     -11.690   1.488  -1.937  1.00 97.80           H  
ATOM   4349  O   LEU A 268     -13.821   2.265  -4.385  1.00 97.80           O  
ATOM   4350  CG  LEU A 268      -9.681   1.760  -2.647  1.00 97.80           C  
ATOM   4351  HG  LEU A 268      -9.170   1.977  -3.585  1.00 97.80           H  
ATOM   4352  CD1 LEU A 268      -9.225   2.768  -1.599  1.00 97.80           C  
ATOM   4353 HD11 LEU A 268      -9.494   3.769  -1.937  1.00 97.80           H  
ATOM   4354 HD12 LEU A 268      -9.697   2.565  -0.638  1.00 97.80           H  
ATOM   4355 HD13 LEU A 268      -8.143   2.712  -1.477  1.00 97.80           H  
ATOM   4356  CD2 LEU A 268      -9.278   0.377  -2.156  1.00 97.80           C  
ATOM   4357 HD21 LEU A 268      -9.682  -0.386  -2.821  1.00 97.80           H  
ATOM   4358 HD22 LEU A 268      -8.190   0.309  -2.135  1.00 97.80           H  
ATOM   4359 HD23 LEU A 268      -9.665   0.205  -1.152  1.00 97.80           H  
ATOM   4360  N   HIS A 269     -13.969   0.149  -3.665  1.00 97.69           N  
ATOM   4361  H   HIS A 269     -13.465  -0.698  -3.443  1.00 97.69           H  
ATOM   4362  CA  HIS A 269     -15.412   0.155  -3.479  1.00 97.69           C  
ATOM   4363  HA  HIS A 269     -15.806   1.158  -3.644  1.00 97.69           H  
ATOM   4364  C   HIS A 269     -15.742  -0.252  -2.048  1.00 97.69           C  
ATOM   4365  CB  HIS A 269     -16.055  -0.763  -4.516  1.00 97.69           C  
ATOM   4366  HB2 HIS A 269     -15.560  -1.732  -4.452  1.00 97.69           H  
ATOM   4367  HB3 HIS A 269     -15.883  -0.351  -5.511  1.00 97.69           H  
ATOM   4368  O   HIS A 269     -15.529  -1.398  -1.646  1.00 97.69           O  
ATOM   4369  CG  HIS A 269     -17.534  -0.983  -4.330  1.00 97.69           C  
ATOM   4370  CD2 HIS A 269     -18.470  -0.093  -3.870  1.00 97.69           C  
ATOM   4371  HD2 HIS A 269     -18.295   0.932  -3.577  1.00 97.69           H  
ATOM   4372  ND1 HIS A 269     -18.185  -2.171  -4.561  1.00 97.69           N  
ATOM   4373  HD1 HIS A 269     -17.738  -3.038  -4.823  1.00 97.69           H  
ATOM   4374  CE1 HIS A 269     -19.479  -2.005  -4.253  1.00 97.69           C  
ATOM   4375  HE1 HIS A 269     -20.238  -2.772  -4.301  1.00 97.69           H  
ATOM   4376  NE2 HIS A 269     -19.695  -0.765  -3.811  1.00 97.69           N  
ATOM   4377  N   PHE A 270     -16.282   0.697  -1.295  1.00 96.39           N  
ATOM   4378  H   PHE A 270     -16.446   1.599  -1.720  1.00 96.39           H  
ATOM   4379  CA  PHE A 270     -16.782   0.521   0.054  1.00 96.39           C  
ATOM   4380  HA  PHE A 270     -16.396  -0.420   0.445  1.00 96.39           H  
ATOM   4381  C   PHE A 270     -18.309   0.462   0.073  1.00 96.39           C  
ATOM   4382  CB  PHE A 270     -16.284   1.656   0.955  1.00 96.39           C  
ATOM   4383  HB2 PHE A 270     -16.777   1.577   1.925  1.00 96.39           H  
ATOM   4384  HB3 PHE A 270     -16.576   2.611   0.518  1.00 96.39           H  
ATOM   4385  O   PHE A 270     -18.989   1.121  -0.709  1.00 96.39           O  
ATOM   4386  CG  PHE A 270     -14.791   1.674   1.183  1.00 96.39           C  
ATOM   4387  CD1 PHE A 270     -14.240   0.987   2.279  1.00 96.39           C  
ATOM   4388  HD1 PHE A 270     -14.881   0.427   2.945  1.00 96.39           H  
ATOM   4389  CD2 PHE A 270     -13.954   2.406   0.321  1.00 96.39           C  
ATOM   4390  HD2 PHE A 270     -14.374   2.933  -0.523  1.00 96.39           H  
ATOM   4391  CE1 PHE A 270     -12.859   1.050   2.525  1.00 96.39           C  
ATOM   4392  HE1 PHE A 270     -12.437   0.544   3.381  1.00 96.39           H  
ATOM   4393  CE2 PHE A 270     -12.572   2.467   0.569  1.00 96.39           C  
ATOM   4394  HE2 PHE A 270     -11.933   3.047  -0.080  1.00 96.39           H  
ATOM   4395  CZ  PHE A 270     -12.024   1.792   1.673  1.00 96.39           C  
ATOM   4396  HZ  PHE A 270     -10.964   1.852   1.869  1.00 96.39           H  
ATOM   4397  N   LYS A 271     -18.845  -0.264   1.046  1.00 96.68           N  
ATOM   4398  H   LYS A 271     -18.209  -0.789   1.629  1.00 96.68           H  
ATOM   4399  CA  LYS A 271     -20.219  -0.138   1.514  1.00 96.68           C  
ATOM   4400  HA  LYS A 271     -20.777   0.504   0.832  1.00 96.68           H  
ATOM   4401  C   LYS A 271     -20.245   0.508   2.885  1.00 96.68           C  
ATOM   4402  CB  LYS A 271     -20.895  -1.501   1.566  1.00 96.68           C  
ATOM   4403  HB2 LYS A 271     -21.746  -1.434   2.244  1.00 96.68           H  
ATOM   4404  HB3 LYS A 271     -20.203  -2.246   1.958  1.00 96.68           H  
ATOM   4405  O   LYS A 271     -19.490   0.112   3.773  1.00 96.68           O  
ATOM   4406  CG  LYS A 271     -21.406  -1.921   0.188  1.00 96.68           C  
ATOM   4407  HG2 LYS A 271     -22.072  -1.155  -0.209  1.00 96.68           H  
ATOM   4408  HG3 LYS A 271     -20.575  -2.062  -0.504  1.00 96.68           H  
ATOM   4409  CD  LYS A 271     -22.196  -3.208   0.407  1.00 96.68           C  
ATOM   4410  HD2 LYS A 271     -23.005  -2.975   1.100  1.00 96.68           H  
ATOM   4411  HD3 LYS A 271     -21.565  -3.956   0.886  1.00 96.68           H  
ATOM   4412  CE  LYS A 271     -22.799  -3.784  -0.865  1.00 96.68           C  
ATOM   4413  HE2 LYS A 271     -22.026  -4.298  -1.435  1.00 96.68           H  
ATOM   4414  HE3 LYS A 271     -23.201  -2.962  -1.458  1.00 96.68           H  
ATOM   4415  NZ  LYS A 271     -23.893  -4.701  -0.468  1.00 96.68           N  
ATOM   4416  HZ1 LYS A 271     -24.439  -5.029  -1.252  1.00 96.68           H  
ATOM   4417  HZ2 LYS A 271     -23.535  -5.473   0.076  1.00 96.68           H  
ATOM   4418  HZ3 LYS A 271     -24.523  -4.222   0.160  1.00 96.68           H  
ATOM   4419  N   VAL A 272     -21.151   1.457   3.062  1.00 96.05           N  
ATOM   4420  H   VAL A 272     -21.707   1.731   2.265  1.00 96.05           H  
ATOM   4421  CA  VAL A 272     -21.411   2.127   4.337  1.00 96.05           C  
ATOM   4422  HA  VAL A 272     -20.743   1.740   5.106  1.00 96.05           H  
ATOM   4423  C   VAL A 272     -22.843   1.819   4.752  1.00 96.05           C  
ATOM   4424  CB  VAL A 272     -21.158   3.641   4.217  1.00 96.05           C  
ATOM   4425  HB  VAL A 272     -21.837   4.068   3.479  1.00 96.05           H  
ATOM   4426  O   VAL A 272     -23.779   2.198   4.054  1.00 96.05           O  
ATOM   4427  CG1 VAL A 272     -21.388   4.335   5.561  1.00 96.05           C  
ATOM   4428 HG11 VAL A 272     -22.411   4.179   5.903  1.00 96.05           H  
ATOM   4429 HG12 VAL A 272     -20.694   3.944   6.305  1.00 96.05           H  
ATOM   4430 HG13 VAL A 272     -21.236   5.408   5.444  1.00 96.05           H  
ATOM   4431  CG2 VAL A 272     -19.715   3.933   3.776  1.00 96.05           C  
ATOM   4432 HG21 VAL A 272     -19.551   5.010   3.756  1.00 96.05           H  
ATOM   4433 HG22 VAL A 272     -19.010   3.476   4.470  1.00 96.05           H  
ATOM   4434 HG23 VAL A 272     -19.541   3.546   2.772  1.00 96.05           H  
ATOM   4435  N   GLY A 273     -23.016   1.116   5.869  1.00 96.33           N  
ATOM   4436  H   GLY A 273     -22.199   0.864   6.407  1.00 96.33           H  
ATOM   4437  CA  GLY A 273     -24.324   0.851   6.462  1.00 96.33           C  
ATOM   4438  HA2 GLY A 273     -25.093   0.802   5.691  1.00 96.33           H  
ATOM   4439  HA3 GLY A 273     -24.301  -0.107   6.981  1.00 96.33           H  
ATOM   4440  C   GLY A 273     -24.675   1.933   7.475  1.00 96.33           C  
ATOM   4441  O   GLY A 273     -23.991   2.056   8.490  1.00 96.33           O  
ATOM   4442  N   VAL A 274     -25.731   2.700   7.219  1.00 95.42           N  
ATOM   4443  H   VAL A 274     -26.246   2.532   6.367  1.00 95.42           H  
ATOM   4444  CA  VAL A 274     -26.226   3.776   8.091  1.00 95.42           C  
ATOM   4445  HA  VAL A 274     -25.497   3.990   8.872  1.00 95.42           H  
ATOM   4446  C   VAL A 274     -27.524   3.344   8.755  1.00 95.42           C  
ATOM   4447  CB  VAL A 274     -26.453   5.070   7.293  1.00 95.42           C  
ATOM   4448  HB  VAL A 274     -27.147   4.862   6.479  1.00 95.42           H  
ATOM   4449  O   VAL A 274     -28.419   2.837   8.084  1.00 95.42           O  
ATOM   4450  CG1 VAL A 274     -27.052   6.174   8.170  1.00 95.42           C  
ATOM   4451 HG11 VAL A 274     -28.098   5.958   8.383  1.00 95.42           H  
ATOM   4452 HG12 VAL A 274     -27.005   7.136   7.660  1.00 95.42           H  
ATOM   4453 HG13 VAL A 274     -26.511   6.230   9.114  1.00 95.42           H  
ATOM   4454  CG2 VAL A 274     -25.144   5.592   6.696  1.00 95.42           C  
ATOM   4455 HG21 VAL A 274     -25.377   6.461   6.081  1.00 95.42           H  
ATOM   4456 HG22 VAL A 274     -24.685   4.835   6.059  1.00 95.42           H  
ATOM   4457 HG23 VAL A 274     -24.459   5.882   7.492  1.00 95.42           H  
ATOM   4458  N   LEU A 275     -27.637   3.558  10.064  1.00 93.87           N  
ATOM   4459  H   LEU A 275     -26.880   4.016  10.551  1.00 93.87           H  
ATOM   4460  CA  LEU A 275     -28.871   3.319  10.801  1.00 93.87           C  
ATOM   4461  HA  LEU A 275     -29.330   2.410  10.411  1.00 93.87           H  
ATOM   4462  C   LEU A 275     -29.844   4.485  10.580  1.00 93.87           C  
ATOM   4463  CB  LEU A 275     -28.525   3.103  12.282  1.00 93.87           C  
ATOM   4464  HB2 LEU A 275     -27.648   2.460  12.357  1.00 93.87           H  
ATOM   4465  HB3 LEU A 275     -28.266   4.066  12.722  1.00 93.87           H  
ATOM   4466  O   LEU A 275     -29.609   5.608  11.037  1.00 93.87           O  
ATOM   4467  CG  LEU A 275     -29.664   2.468  13.097  1.00 93.87           C  
ATOM   4468  HG  LEU A 275     -30.584   3.038  12.965  1.00 93.87           H  
ATOM   4469  CD1 LEU A 275     -29.899   1.013  12.678  1.00 93.87           C  
ATOM   4470 HD11 LEU A 275     -30.547   0.523  13.405  1.00 93.87           H  
ATOM   4471 HD12 LEU A 275     -28.953   0.472  12.652  1.00 93.87           H  
ATOM   4472 HD13 LEU A 275     -30.381   0.973  11.702  1.00 93.87           H  
ATOM   4473  CD2 LEU A 275     -29.271   2.500  14.569  1.00 93.87           C  
ATOM   4474 HD21 LEU A 275     -29.248   3.532  14.921  1.00 93.87           H  
ATOM   4475 HD22 LEU A 275     -28.301   2.025  14.721  1.00 93.87           H  
ATOM   4476 HD23 LEU A 275     -30.010   1.965  15.164  1.00 93.87           H  
ATOM   4477  N   GLU A 276     -30.942   4.217   9.878  1.00 88.87           N  
ATOM   4478  H   GLU A 276     -31.072   3.276   9.533  1.00 88.87           H  
ATOM   4479  CA  GLU A 276     -31.996   5.185   9.579  1.00 88.87           C  
ATOM   4480  HA  GLU A 276     -31.696   6.159   9.966  1.00 88.87           H  
ATOM   4481  C   GLU A 276     -33.300   4.801  10.284  1.00 88.87           C  
ATOM   4482  CB  GLU A 276     -32.199   5.349   8.059  1.00 88.87           C  
ATOM   4483  HB2 GLU A 276     -32.412   4.378   7.612  1.00 88.87           H  
ATOM   4484  HB3 GLU A 276     -33.056   6.003   7.898  1.00 88.87           H  
ATOM   4485  O   GLU A 276     -33.660   3.631  10.414  1.00 88.87           O  
ATOM   4486  CG  GLU A 276     -30.970   5.976   7.379  1.00 88.87           C  
ATOM   4487  HG2 GLU A 276     -30.130   5.289   7.483  1.00 88.87           H  
ATOM   4488  HG3 GLU A 276     -30.720   6.896   7.907  1.00 88.87           H  
ATOM   4489  CD  GLU A 276     -31.145   6.300   5.883  1.00 88.87           C  
ATOM   4490  OE1 GLU A 276     -30.161   6.788   5.283  1.00 88.87           O  
ATOM   4491  OE2 GLU A 276     -32.222   6.074   5.283  1.00 88.87           O  
ATOM   4492  N   LYS A 277     -34.049   5.811  10.734  1.00 83.32           N  
ATOM   4493  H   LYS A 277     -33.736   6.753  10.544  1.00 83.32           H  
ATOM   4494  CA  LYS A 277     -35.378   5.611  11.316  1.00 83.32           C  
ATOM   4495  HA  LYS A 277     -35.380   4.685  11.891  1.00 83.32           H  
ATOM   4496  C   LYS A 277     -36.396   5.466  10.195  1.00 83.32           C  
ATOM   4497  CB  LYS A 277     -35.742   6.773  12.248  1.00 83.32           C  
ATOM   4498  HB2 LYS A 277     -35.678   7.715  11.704  1.00 83.32           H  
ATOM   4499  HB3 LYS A 277     -36.769   6.638  12.589  1.00 83.32           H  
ATOM   4500  O   LYS A 277     -36.538   6.374   9.374  1.00 83.32           O  
ATOM   4501  CG  LYS A 277     -34.809   6.816  13.465  1.00 83.32           C  
ATOM   4502  HG2 LYS A 277     -33.787   7.005  13.139  1.00 83.32           H  
ATOM   4503  HG3 LYS A 277     -34.833   5.848  13.965  1.00 83.32           H  
ATOM   4504  CD  LYS A 277     -35.223   7.915  14.450  1.00 83.32           C  
ATOM   4505  HD2 LYS A 277     -35.045   8.892  14.000  1.00 83.32           H  
ATOM   4506  HD3 LYS A 277     -36.282   7.816  14.689  1.00 83.32           H  
ATOM   4507  CE  LYS A 277     -34.377   7.749  15.715  1.00 83.32           C  
ATOM   4508  HE2 LYS A 277     -34.483   6.723  16.070  1.00 83.32           H  
ATOM   4509  HE3 LYS A 277     -33.326   7.880  15.455  1.00 83.32           H  
ATOM   4510  NZ  LYS A 277     -34.771   8.696  16.783  1.00 83.32           N  
ATOM   4511  HZ1 LYS A 277     -34.192   8.530  17.594  1.00 83.32           H  
ATOM   4512  HZ2 LYS A 277     -35.731   8.533  17.051  1.00 83.32           H  
ATOM   4513  HZ3 LYS A 277     -34.650   9.652  16.480  1.00 83.32           H  
ATOM   4514  N   ARG A 278     -37.162   4.375  10.182  1.00 69.93           N  
ATOM   4515  H   ARG A 278     -36.976   3.629  10.838  1.00 69.93           H  
ATOM   4516  CA  ARG A 278     -38.269   4.234   9.237  1.00 69.93           C  
ATOM   4517  HA  ARG A 278     -37.881   4.521   8.259  1.00 69.93           H  
ATOM   4518  C   ARG A 278     -39.416   5.166   9.644  1.00 69.93           C  
ATOM   4519  CB  ARG A 278     -38.707   2.769   9.175  1.00 69.93           C  
ATOM   4520  HB2 ARG A 278     -37.814   2.143   9.168  1.00 69.93           H  
ATOM   4521  HB3 ARG A 278     -39.298   2.521  10.057  1.00 69.93           H  
ATOM   4522  O   ARG A 278     -39.860   5.099  10.792  1.00 69.93           O  
ATOM   4523  CG  ARG A 278     -39.501   2.464   7.902  1.00 69.93           C  
ATOM   4524  HG2 ARG A 278     -38.865   2.678   7.043  1.00 69.93           H  
ATOM   4525  HG3 ARG A 278     -40.399   3.078   7.851  1.00 69.93           H  
ATOM   4526  CD  ARG A 278     -39.885   0.982   7.898  1.00 69.93           C  
ATOM   4527  HD2 ARG A 278     -40.786   0.839   8.494  1.00 69.93           H  
ATOM   4528  HD3 ARG A 278     -39.071   0.428   8.364  1.00 69.93           H  
ATOM   4529  NE  ARG A 278     -40.089   0.486   6.525  1.00 69.93           N  
ATOM   4530  HE  ARG A 278     -40.334   1.174   5.827  1.00 69.93           H  
ATOM   4531  NH1 ARG A 278     -39.264  -1.637   6.866  1.00 69.93           N  
ATOM   4532 HH11 ARG A 278     -38.662  -2.341   6.465  1.00 69.93           H  
ATOM   4533 HH12 ARG A 278     -39.055  -1.379   7.820  1.00 69.93           H  
ATOM   4534  NH2 ARG A 278     -39.684  -0.942   4.799  1.00 69.93           N  
ATOM   4535 HH21 ARG A 278     -39.657  -0.153   4.170  1.00 69.93           H  
ATOM   4536 HH22 ARG A 278     -39.183  -1.770   4.509  1.00 69.93           H  
ATOM   4537  CZ  ARG A 278     -39.688  -0.693   6.077  1.00 69.93           C  
ATOM   4538  N   PRO A 279     -39.959   5.996   8.736  1.00 61.86           N  
ATOM   4539  CA  PRO A 279     -41.206   6.689   9.019  1.00 61.86           C  
ATOM   4540  HA  PRO A 279     -41.101   7.283   9.927  1.00 61.86           H  
ATOM   4541  C   PRO A 279     -42.315   5.649   9.223  1.00 61.86           C  
ATOM   4542  CB  PRO A 279     -41.444   7.628   7.833  1.00 61.86           C  
ATOM   4543  HB2 PRO A 279     -42.502   7.717   7.584  1.00 61.86           H  
ATOM   4544  HB3 PRO A 279     -41.028   8.609   8.064  1.00 61.86           H  
ATOM   4545  O   PRO A 279     -42.532   4.773   8.380  1.00 61.86           O  
ATOM   4546  CG  PRO A 279     -40.644   7.001   6.690  1.00 61.86           C  
ATOM   4547  HG2 PRO A 279     -40.280   7.753   5.990  1.00 61.86           H  
ATOM   4548  HG3 PRO A 279     -41.266   6.270   6.173  1.00 61.86           H  
ATOM   4549  CD  PRO A 279     -39.493   6.277   7.387  1.00 61.86           C  
ATOM   4550  HD2 PRO A 279     -39.251   5.364   6.843  1.00 61.86           H  
ATOM   4551  HD3 PRO A 279     -38.620   6.927   7.437  1.00 61.86           H  
ATOM   4552  N   THR A 280     -43.010   5.720  10.357  1.00 56.10           N  
ATOM   4553  H   THR A 280     -42.800   6.442  11.032  1.00 56.10           H  
ATOM   4554  CA  THR A 280     -44.164   4.869  10.648  1.00 56.10           C  
ATOM   4555  HA  THR A 280     -43.865   3.826  10.548  1.00 56.10           H  
ATOM   4556  C   THR A 280     -45.263   5.151   9.624  1.00 56.10           C  
ATOM   4557  CB  THR A 280     -44.679   5.087  12.087  1.00 56.10           C  
ATOM   4558  HB  THR A 280     -45.732   4.812  12.143  1.00 56.10           H  
ATOM   4559  O   THR A 280     -45.813   6.249   9.556  1.00 56.10           O  
ATOM   4560  CG2 THR A 280     -43.904   4.237  13.092  1.00 56.10           C  
ATOM   4561 HG21 THR A 280     -44.286   4.407  14.098  1.00 56.10           H  
ATOM   4562 HG22 THR A 280     -44.022   3.180  12.854  1.00 56.10           H  
ATOM   4563 HG23 THR A 280     -42.845   4.493  13.062  1.00 56.10           H  
ATOM   4564  OG1 THR A 280     -44.518   6.427  12.497  1.00 56.10           O  
ATOM   4565  HG1 THR A 280     -44.767   6.480  13.422  1.00 56.10           H  
ATOM   4566  N   LYS A 281     -45.622   4.153   8.806  1.00 56.60           N  
ATOM   4567  H   LYS A 281     -45.110   3.283   8.857  1.00 56.60           H  
ATOM   4568  CA  LYS A 281     -46.886   4.200   8.064  1.00 56.60           C  
ATOM   4569  HA  LYS A 281     -47.009   5.181   7.605  1.00 56.60           H  
ATOM   4570  C   LYS A 281     -48.001   4.020   9.090  1.00 56.60           C  
ATOM   4571  CB  LYS A 281     -46.954   3.119   6.970  1.00 56.60           C  
ATOM   4572  HB2 LYS A 281     -47.978   3.082   6.599  1.00 56.60           H  
ATOM   4573  HB3 LYS A 281     -46.716   2.147   7.402  1.00 56.60           H  
ATOM   4574  O   LYS A 281     -48.244   2.898   9.517  1.00 56.60           O  
ATOM   4575  CG  LYS A 281     -46.019   3.393   5.782  1.00 56.60           C  
ATOM   4576  HG2 LYS A 281     -46.211   4.394   5.395  1.00 56.60           H  
ATOM   4577  HG3 LYS A 281     -44.983   3.335   6.116  1.00 56.60           H  
ATOM   4578  CD  LYS A 281     -46.260   2.366   4.665  1.00 56.60           C  
ATOM   4579  HD2 LYS A 281     -46.098   1.364   5.061  1.00 56.60           H  
ATOM   4580  HD3 LYS A 281     -47.292   2.450   4.325  1.00 56.60           H  
ATOM   4581  CE  LYS A 281     -45.308   2.616   3.488  1.00 56.60           C  
ATOM   4582  HE2 LYS A 281     -45.446   3.641   3.144  1.00 56.60           H  
ATOM   4583  HE3 LYS A 281     -44.283   2.523   3.847  1.00 56.60           H  
ATOM   4584  NZ  LYS A 281     -45.552   1.665   2.372  1.00 56.60           N  
ATOM   4585  HZ1 LYS A 281     -45.427   0.712   2.681  1.00 56.60           H  
ATOM   4586  HZ2 LYS A 281     -46.494   1.767   2.021  1.00 56.60           H  
ATOM   4587  HZ3 LYS A 281     -44.912   1.841   1.611  1.00 56.60           H  
ATOM   4588  N   ILE A 282     -48.652   5.104   9.509  1.00 53.00           N  
ATOM   4589  H   ILE A 282     -48.324   6.013   9.214  1.00 53.00           H  
ATOM   4590  CA  ILE A 282     -49.889   5.004  10.290  1.00 53.00           C  
ATOM   4591  HA  ILE A 282     -49.692   4.397  11.174  1.00 53.00           H  
ATOM   4592  C   ILE A 282     -50.918   4.311   9.382  1.00 53.00           C  
ATOM   4593  CB  ILE A 282     -50.395   6.389  10.759  1.00 53.00           C  
ATOM   4594  HB  ILE A 282     -50.627   6.989   9.879  1.00 53.00           H  
ATOM   4595  O   ILE A 282     -51.230   4.858   8.319  1.00 53.00           O  
ATOM   4596  CG1 ILE A 282     -49.315   7.133  11.580  1.00 53.00           C  
ATOM   4597 HG12 ILE A 282     -49.111   6.583  12.498  1.00 53.00           H  
ATOM   4598 HG13 ILE A 282     -48.390   7.181  11.006  1.00 53.00           H  
ATOM   4599  CG2 ILE A 282     -51.686   6.221  11.587  1.00 53.00           C  
ATOM   4600 HG21 ILE A 282     -52.454   5.709  11.008  1.00 53.00           H  
ATOM   4601 HG22 ILE A 282     -51.482   5.650  12.493  1.00 53.00           H  
ATOM   4602 HG23 ILE A 282     -52.091   7.195  11.862  1.00 53.00           H  
ATOM   4603  CD1 ILE A 282     -49.688   8.579  11.934  1.00 53.00           C  
ATOM   4604 HD11 ILE A 282     -48.831   9.064  12.402  1.00 53.00           H  
ATOM   4605 HD12 ILE A 282     -49.954   9.128  11.031  1.00 53.00           H  
ATOM   4606 HD13 ILE A 282     -50.520   8.601  12.638  1.00 53.00           H  
ATOM   4607  N   PRO A 283     -51.441   3.122   9.727  1.00 51.66           N  
ATOM   4608  CA  PRO A 283     -52.553   2.563   8.981  1.00 51.66           C  
ATOM   4609  HA  PRO A 283     -52.313   2.515   7.919  1.00 51.66           H  
ATOM   4610  C   PRO A 283     -53.757   3.485   9.193  1.00 51.66           C  
ATOM   4611  CB  PRO A 283     -52.745   1.143   9.520  1.00 51.66           C  
ATOM   4612  HB2 PRO A 283     -53.791   0.837   9.513  1.00 51.66           H  
ATOM   4613  HB3 PRO A 283     -52.146   0.452   8.926  1.00 51.66           H  
ATOM   4614  O   PRO A 283     -54.209   3.683  10.321  1.00 51.66           O  
ATOM   4615  CG  PRO A 283     -52.180   1.202  10.940  1.00 51.66           C  
ATOM   4616  HG2 PRO A 283     -51.752   0.247  11.242  1.00 51.66           H  
ATOM   4617  HG3 PRO A 283     -52.969   1.498  11.631  1.00 51.66           H  
ATOM   4618  CD  PRO A 283     -51.119   2.301  10.885  1.00 51.66           C  
ATOM   4619  HD2 PRO A 283     -50.135   1.849  10.758  1.00 51.66           H  
ATOM   4620  HD3 PRO A 283     -51.149   2.886  11.805  1.00 51.66           H  
ATOM   4621  N   VAL A 284     -54.262   4.087   8.114  1.00 50.85           N  
ATOM   4622  H   VAL A 284     -53.798   3.959   7.227  1.00 50.85           H  
ATOM   4623  CA  VAL A 284     -55.533   4.815   8.146  1.00 50.85           C  
ATOM   4624  HA  VAL A 284     -55.503   5.556   8.944  1.00 50.85           H  
ATOM   4625  C   VAL A 284     -56.612   3.785   8.468  1.00 50.85           C  
ATOM   4626  CB  VAL A 284     -55.815   5.544   6.813  1.00 50.85           C  
ATOM   4627  HB  VAL A 284     -55.850   4.819   6.000  1.00 50.85           H  
ATOM   4628  O   VAL A 284     -57.016   3.011   7.603  1.00 50.85           O  
ATOM   4629  CG1 VAL A 284     -57.150   6.302   6.855  1.00 50.85           C  
ATOM   4630 HG11 VAL A 284     -57.308   6.821   5.909  1.00 50.85           H  
ATOM   4631 HG12 VAL A 284     -57.147   7.028   7.668  1.00 50.85           H  
ATOM   4632 HG13 VAL A 284     -57.975   5.603   6.997  1.00 50.85           H  
ATOM   4633  CG2 VAL A 284     -54.709   6.561   6.497  1.00 50.85           C  
ATOM   4634 HG21 VAL A 284     -53.754   6.053   6.364  1.00 50.85           H  
ATOM   4635 HG22 VAL A 284     -54.617   7.279   7.312  1.00 50.85           H  
ATOM   4636 HG23 VAL A 284     -54.946   7.093   5.576  1.00 50.85           H  
ATOM   4637  N   ALA A 285     -57.049   3.735   9.725  1.00 50.96           N  
ATOM   4638  H   ALA A 285     -56.571   4.279  10.428  1.00 50.96           H  
ATOM   4639  CA  ALA A 285     -58.226   2.975  10.104  1.00 50.96           C  
ATOM   4640  HA  ALA A 285     -58.113   1.946   9.763  1.00 50.96           H  
ATOM   4641  C   ALA A 285     -59.428   3.606   9.389  1.00 50.96           C  
ATOM   4642  CB  ALA A 285     -58.360   2.962  11.632  1.00 50.96           C  
ATOM   4643  HB1 ALA A 285     -58.461   3.980  12.008  1.00 50.96           H  
ATOM   4644  HB2 ALA A 285     -57.478   2.500  12.076  1.00 50.96           H  
ATOM   4645  HB3 ALA A 285     -59.243   2.390  11.916  1.00 50.96           H  
ATOM   4646  O   ALA A 285     -59.913   4.672   9.774  1.00 50.96           O  
ATOM   4647  N   GLY A 286     -59.865   2.973   8.299  1.00 46.81           N  
ATOM   4648  H   GLY A 286     -59.339   2.178   7.966  1.00 46.81           H  
ATOM   4649  CA  GLY A 286     -61.109   3.314   7.628  1.00 46.81           C  
ATOM   4650  HA2 GLY A 286     -61.036   4.316   7.204  1.00 46.81           H  
ATOM   4651  HA3 GLY A 286     -61.314   2.602   6.829  1.00 46.81           H  
ATOM   4652  C   GLY A 286     -62.245   3.252   8.642  1.00 46.81           C  
ATOM   4653  O   GLY A 286     -62.470   2.216   9.267  1.00 46.81           O  
ATOM   4654  N   LYS A 287     -62.938   4.377   8.839  1.00 41.62           N  
ATOM   4655  H   LYS A 287     -62.656   5.201   8.328  1.00 41.62           H  
ATOM   4656  CA  LYS A 287     -64.187   4.410   9.597  1.00 41.62           C  
ATOM   4657  HA  LYS A 287     -64.021   4.031  10.606  1.00 41.62           H  
ATOM   4658  C   LYS A 287     -65.183   3.483   8.902  1.00 41.62           C  
ATOM   4659  CB  LYS A 287     -64.748   5.842   9.667  1.00 41.62           C  
ATOM   4660  HB2 LYS A 287     -64.651   6.321   8.693  1.00 41.62           H  
ATOM   4661  HB3 LYS A 287     -65.811   5.776   9.899  1.00 41.62           H  
ATOM   4662  O   LYS A 287     -65.721   3.837   7.856  1.00 41.62           O  
ATOM   4663  CG  LYS A 287     -64.091   6.712  10.748  1.00 41.62           C  
ATOM   4664  HG2 LYS A 287     -63.024   6.812  10.545  1.00 41.62           H  
ATOM   4665  HG3 LYS A 287     -64.226   6.236  11.719  1.00 41.62           H  
ATOM   4666  CD  LYS A 287     -64.748   8.101  10.763  1.00 41.62           C  
ATOM   4667  HD2 LYS A 287     -64.526   8.607   9.823  1.00 41.62           H  
ATOM   4668  HD3 LYS A 287     -65.827   7.981  10.852  1.00 41.62           H  
ATOM   4669  CE  LYS A 287     -64.238   8.941  11.939  1.00 41.62           C  
ATOM   4670  HE2 LYS A 287     -63.155   9.033  11.858  1.00 41.62           H  
ATOM   4671  HE3 LYS A 287     -64.459   8.407  12.864  1.00 41.62           H  
ATOM   4672  NZ  LYS A 287     -64.873  10.283  11.959  1.00 41.62           N  
ATOM   4673  HZ1 LYS A 287     -64.541  10.823  12.746  1.00 41.62           H  
ATOM   4674  HZ2 LYS A 287     -64.662  10.788  11.109  1.00 41.62           H  
ATOM   4675  HZ3 LYS A 287     -65.876  10.194  12.035  1.00 41.62           H  
ATOM   4676  N   PHE A 288     -65.444   2.327   9.500  1.00 42.57           N  
ATOM   4677  H   PHE A 288     -64.871   2.051  10.284  1.00 42.57           H  
ATOM   4678  CA  PHE A 288     -66.715   1.645   9.311  1.00 42.57           C  
ATOM   4679  HA  PHE A 288     -66.938   1.556   8.248  1.00 42.57           H  
ATOM   4680  C   PHE A 288     -67.785   2.523   9.964  1.00 42.57           C  
ATOM   4681  CB  PHE A 288     -66.664   0.234   9.914  1.00 42.57           C  
ATOM   4682  HB2 PHE A 288     -66.149   0.258  10.875  1.00 42.57           H  
ATOM   4683  HB3 PHE A 288     -67.686  -0.092  10.109  1.00 42.57           H  
ATOM   4684  O   PHE A 288     -67.803   2.697  11.181  1.00 42.57           O  
ATOM   4685  CG  PHE A 288     -66.012  -0.792   9.006  1.00 42.57           C  
ATOM   4686  CD1 PHE A 288     -66.806  -1.522   8.101  1.00 42.57           C  
ATOM   4687  HD1 PHE A 288     -67.873  -1.355   8.059  1.00 42.57           H  
ATOM   4688  CD2 PHE A 288     -64.622  -1.013   9.048  1.00 42.57           C  
ATOM   4689  HD2 PHE A 288     -64.004  -0.447   9.729  1.00 42.57           H  
ATOM   4690  CE1 PHE A 288     -66.218  -2.474   7.250  1.00 42.57           C  
ATOM   4691  HE1 PHE A 288     -66.833  -3.033   6.560  1.00 42.57           H  
ATOM   4692  CE2 PHE A 288     -64.034  -1.967   8.198  1.00 42.57           C  
ATOM   4693  HE2 PHE A 288     -62.967  -2.136   8.234  1.00 42.57           H  
ATOM   4694  CZ  PHE A 288     -64.831  -2.699   7.300  1.00 42.57           C  
ATOM   4695  HZ  PHE A 288     -64.380  -3.432   6.648  1.00 42.57           H  
ATOM   4696  N   VAL A 289     -68.619   3.143   9.136  1.00 50.86           N  
ATOM   4697  H   VAL A 289     -68.509   2.977   8.145  1.00 50.86           H  
ATOM   4698  CA  VAL A 289     -69.909   3.687   9.558  1.00 50.86           C  
ATOM   4699  HA  VAL A 289     -69.845   4.074  10.575  1.00 50.86           H  
ATOM   4700  C   VAL A 289     -70.875   2.503   9.539  1.00 50.86           C  
ATOM   4701  CB  VAL A 289     -70.353   4.831   8.621  1.00 50.86           C  
ATOM   4702  HB  VAL A 289     -70.418   4.457   7.600  1.00 50.86           H  
ATOM   4703  O   VAL A 289     -71.013   1.863   8.496  1.00 50.86           O  
ATOM   4704  CG1 VAL A 289     -71.715   5.408   9.016  1.00 50.86           C  
ATOM   4705 HG11 VAL A 289     -71.984   6.233   8.356  1.00 50.86           H  
ATOM   4706 HG12 VAL A 289     -71.702   5.752  10.050  1.00 50.86           H  
ATOM   4707 HG13 VAL A 289     -72.483   4.640   8.921  1.00 50.86           H  
ATOM   4708  CG2 VAL A 289     -69.334   5.986   8.645  1.00 50.86           C  
ATOM   4709 HG21 VAL A 289     -69.679   6.788   7.992  1.00 50.86           H  
ATOM   4710 HG22 VAL A 289     -68.367   5.639   8.282  1.00 50.86           H  
ATOM   4711 HG23 VAL A 289     -69.230   6.364   9.662  1.00 50.86           H  
ATOM   4712  N   ILE A 290     -71.455   2.178  10.696  1.00 54.62           N  
ATOM   4713  H   ILE A 290     -71.292   2.799  11.476  1.00 54.62           H  
ATOM   4714  CA  ILE A 290     -72.713   1.419  10.777  1.00 54.62           C  
ATOM   4715  HA  ILE A 290     -72.766   0.693   9.966  1.00 54.62           H  
ATOM   4716  C   ILE A 290     -73.843   2.414  10.525  1.00 54.62           C  
ATOM   4717  CB  ILE A 290     -72.871   0.690  12.131  1.00 54.62           C  
ATOM   4718  HB  ILE A 290     -72.876   1.440  12.922  1.00 54.62           H  
ATOM   4719  O   ILE A 290     -73.749   3.527  11.096  1.00 54.62           O  
ATOM   4720  CG1 ILE A 290     -71.702  -0.291  12.377  1.00 54.62           C  
ATOM   4721 HG12 ILE A 290     -71.703  -1.056  11.601  1.00 54.62           H  
ATOM   4722 HG13 ILE A 290     -70.760   0.253  12.309  1.00 54.62           H  
ATOM   4723  CG2 ILE A 290     -74.217  -0.061  12.162  1.00 54.62           C  
ATOM   4724 HG21 ILE A 290     -75.040   0.638  12.011  1.00 54.62           H  
ATOM   4725 HG22 ILE A 290     -74.248  -0.802  11.363  1.00 54.62           H  
ATOM   4726 HG23 ILE A 290     -74.376  -0.544  13.126  1.00 54.62           H  
ATOM   4727  CD1 ILE A 290     -71.734  -0.972  13.753  1.00 54.62           C  
ATOM   4728 HD11 ILE A 290     -71.831  -0.222  14.537  1.00 54.62           H  
ATOM   4729 HD12 ILE A 290     -72.562  -1.678  13.813  1.00 54.62           H  
ATOM   4730 HD13 ILE A 290     -70.804  -1.522  13.901  1.00 54.62           H  
ATOM   4731  OXT ILE A 290     -74.745   2.039   9.753  1.00 54.62           O  
TER    4732      ILE A 290                                                       
END   
