# Supplementary material for: Widespread Horizontal Gene Transfer Among Animal Viruses
Source: bioRxiv. 2024 Mar 26:2024.03.25.586562. Preprint. [Version 2] doi: 10.1101/2024.03.25.586562 (PMC11071296; doi:10.1101/2024.03.25.586562)
Supplement: Supplement 7 [file media-7.zip › File7_PDB/Papilloma7118_L2.pdb]

ATOM      1  N   MET A   1     -48.881  21.666  -4.978  1.00 43.40           N  
ATOM      2  H   MET A   1     -47.970  21.664  -4.542  1.00 43.40           H  
ATOM      3  H2  MET A   1     -48.793  22.054  -5.907  1.00 43.40           H  
ATOM      4  H3  MET A   1     -49.506  22.246  -4.437  1.00 43.40           H  
ATOM      5  CA  MET A   1     -49.411  20.289  -5.075  1.00 43.40           C  
ATOM      6  HA  MET A   1     -49.466  19.837  -4.085  1.00 43.40           H  
ATOM      7  C   MET A   1     -48.454  19.467  -5.919  1.00 43.40           C  
ATOM      8  CB  MET A   1     -50.818  20.274  -5.695  1.00 43.40           C  
ATOM      9  HB2 MET A   1     -51.067  19.251  -5.976  1.00 43.40           H  
ATOM     10  HB3 MET A   1     -50.839  20.891  -6.594  1.00 43.40           H  
ATOM     11  O   MET A   1     -48.395  19.674  -7.124  1.00 43.40           O  
ATOM     12  CG  MET A   1     -51.885  20.763  -4.713  1.00 43.40           C  
ATOM     13  HG2 MET A   1     -51.677  21.793  -4.420  1.00 43.40           H  
ATOM     14  HG3 MET A   1     -51.856  20.134  -3.824  1.00 43.40           H  
ATOM     15  SD  MET A   1     -53.549  20.687  -5.413  1.00 43.40           S  
ATOM     16  CE  MET A   1     -54.541  20.980  -3.923  1.00 43.40           C  
ATOM     17  HE1 MET A   1     -54.288  21.950  -3.493  1.00 43.40           H  
ATOM     18  HE2 MET A   1     -55.599  20.973  -4.185  1.00 43.40           H  
ATOM     19  HE3 MET A   1     -54.351  20.196  -3.191  1.00 43.40           H  
ATOM     20  N   TYR A   2     -47.641  18.618  -5.292  1.00 59.16           N  
ATOM     21  H   TYR A   2     -47.752  18.432  -4.305  1.00 59.16           H  
ATOM     22  CA  TYR A   2     -46.739  17.722  -6.016  1.00 59.16           C  
ATOM     23  HA  TYR A   2     -46.280  18.256  -6.848  1.00 59.16           H  
ATOM     24  C   TYR A   2     -47.590  16.576  -6.571  1.00 59.16           C  
ATOM     25  CB  TYR A   2     -45.618  17.239  -5.071  1.00 59.16           C  
ATOM     26  HB2 TYR A   2     -45.782  16.196  -4.799  1.00 59.16           H  
ATOM     27  HB3 TYR A   2     -45.651  17.804  -4.140  1.00 59.16           H  
ATOM     28  O   TYR A   2     -48.126  15.785  -5.798  1.00 59.16           O  
ATOM     29  CG  TYR A   2     -44.221  17.382  -5.641  1.00 59.16           C  
ATOM     30  CD1 TYR A   2     -43.605  16.296  -6.291  1.00 59.16           C  
ATOM     31  HD1 TYR A   2     -44.135  15.361  -6.404  1.00 59.16           H  
ATOM     32  CD2 TYR A   2     -43.526  18.600  -5.493  1.00 59.16           C  
ATOM     33  HD2 TYR A   2     -43.988  19.428  -4.977  1.00 59.16           H  
ATOM     34  CE1 TYR A   2     -42.291  16.425  -6.783  1.00 59.16           C  
ATOM     35  HE1 TYR A   2     -41.803  15.596  -7.273  1.00 59.16           H  
ATOM     36  CE2 TYR A   2     -42.214  18.732  -5.987  1.00 59.16           C  
ATOM     37  HE2 TYR A   2     -41.677  19.660  -5.858  1.00 59.16           H  
ATOM     38  OH  TYR A   2     -40.323  17.750  -7.100  1.00 59.16           O  
ATOM     39  HH  TYR A   2     -39.933  18.602  -6.890  1.00 59.16           H  
ATOM     40  CZ  TYR A   2     -41.592  17.640  -6.629  1.00 59.16           C  
ATOM     41  N   GLN A   3     -47.801  16.525  -7.887  1.00 64.25           N  
ATOM     42  H   GLN A   3     -47.362  17.202  -8.495  1.00 64.25           H  
ATOM     43  CA  GLN A   3     -48.468  15.368  -8.479  1.00 64.25           C  
ATOM     44  HA  GLN A   3     -49.416  15.230  -7.958  1.00 64.25           H  
ATOM     45  C   GLN A   3     -47.579  14.136  -8.253  1.00 64.25           C  
ATOM     46  CB  GLN A   3     -48.763  15.587  -9.968  1.00 64.25           C  
ATOM     47  HB2 GLN A   3     -48.945  14.621 -10.438  1.00 64.25           H  
ATOM     48  HB3 GLN A   3     -47.897  16.044 -10.446  1.00 64.25           H  
ATOM     49  O   GLN A   3     -46.372  14.212  -8.509  1.00 64.25           O  
ATOM     50  CG  GLN A   3     -50.012  16.460 -10.175  1.00 64.25           C  
ATOM     51  HG2 GLN A   3     -49.875  17.420  -9.675  1.00 64.25           H  
ATOM     52  HG3 GLN A   3     -50.872  15.961  -9.730  1.00 64.25           H  
ATOM     53  CD  GLN A   3     -50.307  16.728 -11.649  1.00 64.25           C  
ATOM     54  NE2 GLN A   3     -51.514  17.125 -11.989  1.00 64.25           N  
ATOM     55 HE21 GLN A   3     -51.655  17.296 -12.974  1.00 64.25           H  
ATOM     56 HE22 GLN A   3     -52.245  17.240 -11.301  1.00 64.25           H  
ATOM     57  OE1 GLN A   3     -49.466  16.602 -12.520  1.00 64.25           O  
ATOM     58  N   PRO A   4     -48.133  13.016  -7.756  1.00 73.69           N  
ATOM     59  CA  PRO A   4     -47.363  11.799  -7.567  1.00 73.69           C  
ATOM     60  HA  PRO A   4     -46.561  11.982  -6.853  1.00 73.69           H  
ATOM     61  C   PRO A   4     -46.765  11.379  -8.911  1.00 73.69           C  
ATOM     62  CB  PRO A   4     -48.333  10.768  -6.980  1.00 73.69           C  
ATOM     63  HB2 PRO A   4     -48.139   9.761  -7.347  1.00 73.69           H  
ATOM     64  HB3 PRO A   4     -48.268  10.792  -5.892  1.00 73.69           H  
ATOM     65  O   PRO A   4     -47.462  11.281  -9.923  1.00 73.69           O  
ATOM     66  CG  PRO A   4     -49.709  11.274  -7.413  1.00 73.69           C  
ATOM     67  HG2 PRO A   4     -50.491  10.971  -6.717  1.00 73.69           H  
ATOM     68  HG3 PRO A   4     -49.930  10.914  -8.418  1.00 73.69           H  
ATOM     69  CD  PRO A   4     -49.535  12.790  -7.444  1.00 73.69           C  
ATOM     70  HD2 PRO A   4     -49.759  13.210  -6.463  1.00 73.69           H  
ATOM     71  HD3 PRO A   4     -50.194  13.216  -8.200  1.00 73.69           H  
ATOM     72  N   ARG A   5     -45.446  11.172  -8.921  1.00 74.13           N  
ATOM     73  H   ARG A   5     -44.950  11.314  -8.053  1.00 74.13           H  
ATOM     74  CA  ARG A   5     -44.697  10.734 -10.101  1.00 74.13           C  
ATOM     75  HA  ARG A   5     -44.763  11.517 -10.856  1.00 74.13           H  
ATOM     76  C   ARG A   5     -45.348   9.461 -10.646  1.00 74.13           C  
ATOM     77  CB  ARG A   5     -43.235  10.515  -9.686  1.00 74.13           C  
ATOM     78  HB2 ARG A   5     -43.175   9.639  -9.040  1.00 74.13           H  
ATOM     79  HB3 ARG A   5     -42.905  11.381  -9.112  1.00 74.13           H  
ATOM     80  O   ARG A   5     -45.544   8.507  -9.893  1.00 74.13           O  
ATOM     81  CG  ARG A   5     -42.279  10.342 -10.872  1.00 74.13           C  
ATOM     82  HG2 ARG A   5     -42.282  11.255 -11.468  1.00 74.13           H  
ATOM     83  HG3 ARG A   5     -42.597   9.504 -11.491  1.00 74.13           H  
ATOM     84  CD  ARG A   5     -40.867  10.075 -10.336  1.00 74.13           C  
ATOM     85  HD2 ARG A   5     -40.862   9.102  -9.845  1.00 74.13           H  
ATOM     86  HD3 ARG A   5     -40.624  10.839  -9.596  1.00 74.13           H  
ATOM     87  NE  ARG A   5     -39.851  10.108 -11.405  1.00 74.13           N  
ATOM     88  HE  ARG A   5     -40.162  10.421 -12.313  1.00 74.13           H  
ATOM     89  NH1 ARG A   5     -38.065   9.452 -10.113  1.00 74.13           N  
ATOM     90 HH11 ARG A   5     -38.680   9.366  -9.317  1.00 74.13           H  
ATOM     91 HH12 ARG A   5     -37.073   9.316  -9.986  1.00 74.13           H  
ATOM     92  NH2 ARG A   5     -37.734  10.024 -12.245  1.00 74.13           N  
ATOM     93 HH21 ARG A   5     -36.742   9.919 -12.084  1.00 74.13           H  
ATOM     94 HH22 ARG A   5     -38.061  10.438 -13.106  1.00 74.13           H  
ATOM     95  CZ  ARG A   5     -38.561   9.858 -11.250  1.00 74.13           C  
ATOM     96  N   SER A   6     -45.681   9.440 -11.936  1.00 76.95           N  
ATOM     97  H   SER A   6     -45.515  10.256 -12.508  1.00 76.95           H  
ATOM     98  CA  SER A   6     -46.313   8.273 -12.554  1.00 76.95           C  
ATOM     99  HA  SER A   6     -47.267   8.118 -12.050  1.00 76.95           H  
ATOM    100  C   SER A   6     -45.455   7.023 -12.337  1.00 76.95           C  
ATOM    101  CB  SER A   6     -46.618   8.510 -14.038  1.00 76.95           C  
ATOM    102  HB2 SER A   6     -47.315   9.343 -14.127  1.00 76.95           H  
ATOM    103  HB3 SER A   6     -47.088   7.618 -14.454  1.00 76.95           H  
ATOM    104  O   SER A   6     -44.232   7.032 -12.516  1.00 76.95           O  
ATOM    105  OG  SER A   6     -45.447   8.807 -14.775  1.00 76.95           O  
ATOM    106  HG  SER A   6     -45.702   8.987 -15.683  1.00 76.95           H  
ATOM    107  N   LYS A   7     -46.103   5.940 -11.895  1.00 77.22           N  
ATOM    108  H   LYS A   7     -47.095   6.017 -11.721  1.00 77.22           H  
ATOM    109  CA  LYS A   7     -45.445   4.657 -11.653  1.00 77.22           C  
ATOM    110  HA  LYS A   7     -44.644   4.822 -10.932  1.00 77.22           H  
ATOM    111  C   LYS A   7     -44.841   4.178 -12.969  1.00 77.22           C  
ATOM    112  CB  LYS A   7     -46.457   3.667 -11.053  1.00 77.22           C  
ATOM    113  HB2 LYS A   7     -46.959   4.160 -10.220  1.00 77.22           H  
ATOM    114  HB3 LYS A   7     -47.209   3.416 -11.801  1.00 77.22           H  
ATOM    115  O   LYS A   7     -45.551   3.966 -13.949  1.00 77.22           O  
ATOM    116  CG  LYS A   7     -45.808   2.376 -10.525  1.00 77.22           C  
ATOM    117  HG2 LYS A   7     -45.377   1.815 -11.354  1.00 77.22           H  
ATOM    118  HG3 LYS A   7     -45.017   2.635  -9.821  1.00 77.22           H  
ATOM    119  CD  LYS A   7     -46.856   1.509  -9.806  1.00 77.22           C  
ATOM    120  HD2 LYS A   7     -47.318   2.101  -9.016  1.00 77.22           H  
ATOM    121  HD3 LYS A   7     -47.628   1.219 -10.519  1.00 77.22           H  
ATOM    122  CE  LYS A   7     -46.229   0.252  -9.186  1.00 77.22           C  
ATOM    123  HE2 LYS A   7     -45.803  -0.358  -9.983  1.00 77.22           H  
ATOM    124  HE3 LYS A   7     -45.415   0.561  -8.530  1.00 77.22           H  
ATOM    125  NZ  LYS A   7     -47.223  -0.537  -8.409  1.00 77.22           N  
ATOM    126  HZ1 LYS A   7     -47.986  -0.849  -8.993  1.00 77.22           H  
ATOM    127  HZ2 LYS A   7     -47.611   0.016  -7.658  1.00 77.22           H  
ATOM    128  HZ3 LYS A   7     -46.793  -1.349  -7.988  1.00 77.22           H  
ATOM    129  N   ARG A   8     -43.518   4.030 -12.994  1.00 74.95           N  
ATOM    130  H   ARG A   8     -43.005   4.286 -12.163  1.00 74.95           H  
ATOM    131  CA  ARG A   8     -42.786   3.564 -14.172  1.00 74.95           C  
ATOM    132  HA  ARG A   8     -43.109   4.159 -15.026  1.00 74.95           H  
ATOM    133  C   ARG A   8     -43.176   2.107 -14.426  1.00 74.95           C  
ATOM    134  CB  ARG A   8     -41.281   3.782 -13.931  1.00 74.95           C  
ATOM    135  HB2 ARG A   8     -41.153   4.643 -13.275  1.00 74.95           H  
ATOM    136  HB3 ARG A   8     -40.853   2.916 -13.425  1.00 74.95           H  
ATOM    137  O   ARG A   8     -42.795   1.221 -13.664  1.00 74.95           O  
ATOM    138  CG  ARG A   8     -40.499   4.076 -15.217  1.00 74.95           C  
ATOM    139  HG2 ARG A   8     -40.585   3.230 -15.899  1.00 74.95           H  
ATOM    140  HG3 ARG A   8     -40.908   4.967 -15.692  1.00 74.95           H  
ATOM    141  CD  ARG A   8     -39.024   4.311 -14.864  1.00 74.95           C  
ATOM    142  HD2 ARG A   8     -38.963   5.101 -14.115  1.00 74.95           H  
ATOM    143  HD3 ARG A   8     -38.625   3.393 -14.434  1.00 74.95           H  
ATOM    144  NE  ARG A   8     -38.223   4.701 -16.041  1.00 74.95           N  
ATOM    145  HE  ARG A   8     -38.735   4.949 -16.876  1.00 74.95           H  
ATOM    146  NH1 ARG A   8     -36.146   4.464 -15.078  1.00 74.95           N  
ATOM    147 HH11 ARG A   8     -35.139   4.497 -15.145  1.00 74.95           H  
ATOM    148 HH12 ARG A   8     -36.577   4.145 -14.221  1.00 74.95           H  
ATOM    149  NH2 ARG A   8     -36.306   5.147 -17.193  1.00 74.95           N  
ATOM    150 HH21 ARG A   8     -36.844   5.414 -18.005  1.00 74.95           H  
ATOM    151 HH22 ARG A   8     -35.298   5.207 -17.223  1.00 74.95           H  
ATOM    152  CZ  ARG A   8     -36.902   4.767 -16.098  1.00 74.95           C  
ATOM    153  N   THR A   9     -43.967   1.854 -15.460  1.00 80.38           N  
ATOM    154  H   THR A   9     -44.340   2.612 -16.014  1.00 80.38           H  
ATOM    155  CA  THR A   9     -44.288   0.495 -15.896  1.00 80.38           C  
ATOM    156  HA  THR A   9     -44.516  -0.107 -15.016  1.00 80.38           H  
ATOM    157  C   THR A   9     -43.065  -0.119 -16.566  1.00 80.38           C  
ATOM    158  CB  THR A   9     -45.522   0.463 -16.811  1.00 80.38           C  
ATOM    159  HB  THR A   9     -45.535  -0.467 -17.380  1.00 80.38           H  
ATOM    160  O   THR A   9     -42.350   0.535 -17.333  1.00 80.38           O  
ATOM    161  CG2 THR A   9     -46.804   0.557 -15.983  1.00 80.38           C  
ATOM    162 HG21 THR A   9     -47.669   0.530 -16.645  1.00 80.38           H  
ATOM    163 HG22 THR A   9     -46.867  -0.288 -15.298  1.00 80.38           H  
ATOM    164 HG23 THR A   9     -46.818   1.487 -15.416  1.00 80.38           H  
ATOM    165  OG1 THR A   9     -45.517   1.563 -17.690  1.00 80.38           O  
ATOM    166  HG1 THR A   9     -46.276   1.475 -18.272  1.00 80.38           H  
ATOM    167  N   LYS A  10     -42.773  -1.380 -16.232  1.00 81.05           N  
ATOM    168  H   LYS A  10     -43.410  -1.884 -15.632  1.00 81.05           H  
ATOM    169  CA  LYS A  10     -41.714  -2.128 -16.912  1.00 81.05           C  
ATOM    170  HA  LYS A  10     -40.804  -1.528 -16.910  1.00 81.05           H  
ATOM    171  C   LYS A  10     -42.138  -2.321 -18.370  1.00 81.05           C  
ATOM    172  CB  LYS A  10     -41.429  -3.465 -16.205  1.00 81.05           C  
ATOM    173  HB2 LYS A  10     -42.354  -4.035 -16.118  1.00 81.05           H  
ATOM    174  HB3 LYS A  10     -40.737  -4.038 -16.822  1.00 81.05           H  
ATOM    175  O   LYS A  10     -43.289  -2.660 -18.634  1.00 81.05           O  
ATOM    176  CG  LYS A  10     -40.803  -3.275 -14.809  1.00 81.05           C  
ATOM    177  HG2 LYS A  10     -39.911  -2.655 -14.900  1.00 81.05           H  
ATOM    178  HG3 LYS A  10     -41.516  -2.767 -14.160  1.00 81.05           H  
ATOM    179  CD  LYS A  10     -40.411  -4.620 -14.170  1.00 81.05           C  
ATOM    180  HD2 LYS A  10     -39.688  -5.121 -14.813  1.00 81.05           H  
ATOM    181  HD3 LYS A  10     -41.300  -5.246 -14.089  1.00 81.05           H  
ATOM    182  CE  LYS A  10     -39.799  -4.412 -12.773  1.00 81.05           C  
ATOM    183  HE2 LYS A  10     -38.931  -3.758 -12.867  1.00 81.05           H  
ATOM    184  HE3 LYS A  10     -40.530  -3.902 -12.147  1.00 81.05           H  
ATOM    185  NZ  LYS A  10     -39.394  -5.693 -12.130  1.00 81.05           N  
ATOM    186  HZ1 LYS A  10     -39.002  -5.529 -11.213  1.00 81.05           H  
ATOM    187  HZ2 LYS A  10     -38.692  -6.174 -12.674  1.00 81.05           H  
ATOM    188  HZ3 LYS A  10     -40.183  -6.313 -12.014  1.00 81.05           H  
ATOM    189  N   ARG A  11     -41.214  -2.078 -19.302  1.00 75.98           N  
ATOM    190  H   ARG A  11     -40.282  -1.846 -18.991  1.00 75.98           H  
ATOM    191  CA  ARG A  11     -41.413  -2.434 -20.713  1.00 75.98           C  
ATOM    192  HA  ARG A  11     -42.379  -2.053 -21.046  1.00 75.98           H  
ATOM    193  C   ARG A  11     -41.474  -3.955 -20.837  1.00 75.98           C  
ATOM    194  CB  ARG A  11     -40.298  -1.855 -21.598  1.00 75.98           C  
ATOM    195  HB2 ARG A  11     -40.401  -2.268 -22.601  1.00 75.98           H  
ATOM    196  HB3 ARG A  11     -39.328  -2.160 -21.204  1.00 75.98           H  
ATOM    197  O   ARG A  11     -40.847  -4.657 -20.043  1.00 75.98           O  
ATOM    198  CG  ARG A  11     -40.366  -0.324 -21.693  1.00 75.98           C  
ATOM    199  HG2 ARG A  11     -40.241   0.115 -20.703  1.00 75.98           H  
ATOM    200  HG3 ARG A  11     -41.340  -0.035 -22.088  1.00 75.98           H  
ATOM    201  CD  ARG A  11     -39.266   0.200 -22.624  1.00 75.98           C  
ATOM    202  HD2 ARG A  11     -38.295  -0.064 -22.206  1.00 75.98           H  
ATOM    203  HD3 ARG A  11     -39.374  -0.287 -23.594  1.00 75.98           H  
ATOM    204  NE  ARG A  11     -39.353   1.663 -22.804  1.00 75.98           N  
ATOM    205  HE  ARG A  11     -40.150   2.123 -22.386  1.00 75.98           H  
ATOM    206  NH1 ARG A  11     -37.543   1.902 -24.203  1.00 75.98           N  
ATOM    207 HH11 ARG A  11     -37.392   0.903 -24.178  1.00 75.98           H  
ATOM    208 HH12 ARG A  11     -36.983   2.471 -24.822  1.00 75.98           H  
ATOM    209  NH2 ARG A  11     -38.773   3.686 -23.682  1.00 75.98           N  
ATOM    210 HH21 ARG A  11     -38.205   4.225 -24.320  1.00 75.98           H  
ATOM    211 HH22 ARG A  11     -39.609   4.102 -23.297  1.00 75.98           H  
ATOM    212  CZ  ARG A  11     -38.558   2.406 -23.556  1.00 75.98           C  
ATOM    213  N   ASP A  12     -42.206  -4.433 -21.837  1.00 81.60           N  
ATOM    214  H   ASP A  12     -42.708  -3.801 -22.444  1.00 81.60           H  
ATOM    215  CA  ASP A  12     -42.217  -5.853 -22.174  1.00 81.60           C  
ATOM    216  HA  ASP A  12     -42.448  -6.410 -21.266  1.00 81.60           H  
ATOM    217  C   ASP A  12     -40.825  -6.302 -22.655  1.00 81.60           C  
ATOM    218  CB  ASP A  12     -43.339  -6.140 -23.189  1.00 81.60           C  
ATOM    219  HB2 ASP A  12     -43.020  -5.812 -24.178  1.00 81.60           H  
ATOM    220  HB3 ASP A  12     -44.214  -5.553 -22.911  1.00 81.60           H  
ATOM    221  O   ASP A  12     -39.968  -5.499 -23.044  1.00 81.60           O  
ATOM    222  CG  ASP A  12     -43.774  -7.614 -23.251  1.00 81.60           C  
ATOM    223  OD1 ASP A  12     -43.143  -8.486 -22.603  1.00 81.60           O  
ATOM    224  OD2 ASP A  12     -44.729  -7.897 -23.993  1.00 81.60           O  
ATOM    225  N   SER A  13     -40.585  -7.604 -22.591  1.00 85.64           N  
ATOM    226  H   SER A  13     -41.376  -8.187 -22.355  1.00 85.64           H  
ATOM    227  CA  SER A  13     -39.362  -8.231 -23.065  1.00 85.64           C  
ATOM    228  HA  SER A  13     -38.529  -7.795 -22.514  1.00 85.64           H  
ATOM    229  C   SER A  13     -39.145  -7.965 -24.560  1.00 85.64           C  
ATOM    230  CB  SER A  13     -39.401  -9.732 -22.766  1.00 85.64           C  
ATOM    231  HB2 SER A  13     -38.430 -10.168 -22.999  1.00 85.64           H  
ATOM    232  HB3 SER A  13     -39.608  -9.890 -21.708  1.00 85.64           H  
ATOM    233  O   SER A  13     -40.087  -7.907 -25.352  1.00 85.64           O  
ATOM    234  OG  SER A  13     -40.389 -10.379 -23.543  1.00 85.64           O  
ATOM    235  HG  SER A  13     -41.258 -10.092 -23.252  1.00 85.64           H  
ATOM    236  N   ALA A  14     -37.878  -7.855 -24.971  1.00 81.78           N  
ATOM    237  H   ALA A  14     -37.143  -7.860 -24.278  1.00 81.78           H  
ATOM    238  CA  ALA A  14     -37.525  -7.600 -26.370  1.00 81.78           C  
ATOM    239  HA  ALA A  14     -37.932  -6.632 -26.661  1.00 81.78           H  
ATOM    240  C   ALA A  14     -38.120  -8.649 -27.333  1.00 81.78           C  
ATOM    241  CB  ALA A  14     -35.996  -7.536 -26.476  1.00 81.78           C  
ATOM    242  HB1 ALA A  14     -35.608  -6.781 -25.791  1.00 81.78           H  
ATOM    243  HB2 ALA A  14     -35.563  -8.508 -26.240  1.00 81.78           H  
ATOM    244  HB3 ALA A  14     -35.719  -7.257 -27.493  1.00 81.78           H  
ATOM    245  O   ALA A  14     -38.490  -8.308 -28.452  1.00 81.78           O  
ATOM    246  N   GLY A  15     -38.258  -9.904 -26.889  1.00 86.30           N  
ATOM    247  H   GLY A  15     -37.984 -10.111 -25.940  1.00 86.30           H  
ATOM    248  CA  GLY A  15     -38.836 -10.980 -27.697  1.00 86.30           C  
ATOM    249  HA2 GLY A  15     -38.340 -11.014 -28.667  1.00 86.30           H  
ATOM    250  HA3 GLY A  15     -38.678 -11.932 -27.189  1.00 86.30           H  
ATOM    251  C   GLY A  15     -40.335 -10.817 -27.941  1.00 86.30           C  
ATOM    252  O   GLY A  15     -40.796 -11.037 -29.059  1.00 86.30           O  
ATOM    253  N   ASN A  16     -41.092 -10.383 -26.931  1.00 86.43           N  
ATOM    254  H   ASN A  16     -40.669 -10.179 -26.037  1.00 86.43           H  
ATOM    255  CA  ASN A  16     -42.519 -10.112 -27.094  1.00 86.43           C  
ATOM    256  HA  ASN A  16     -42.993 -10.940 -27.621  1.00 86.43           H  
ATOM    257  C   ASN A  16     -42.764  -8.855 -27.931  1.00 86.43           C  
ATOM    258  CB  ASN A  16     -43.175  -9.972 -25.724  1.00 86.43           C  
ATOM    259  HB2 ASN A  16     -42.596  -9.280 -25.113  1.00 86.43           H  
ATOM    260  HB3 ASN A  16     -44.170  -9.546 -25.856  1.00 86.43           H  
ATOM    261  O   ASN A  16     -43.616  -8.880 -28.813  1.00 86.43           O  
ATOM    262  CG  ASN A  16     -43.358 -11.273 -24.976  1.00 86.43           C  
ATOM    263  ND2 ASN A  16     -43.698 -11.160 -23.715  1.00 86.43           N  
ATOM    264 HD21 ASN A  16     -43.853 -10.234 -23.343  1.00 86.43           H  
ATOM    265 HD22 ASN A  16     -43.915 -11.998 -23.194  1.00 86.43           H  
ATOM    266  OD1 ASN A  16     -43.202 -12.371 -25.499  1.00 86.43           O  
ATOM    267  N   LEU A  17     -41.964  -7.800 -27.730  1.00 84.73           N  
ATOM    268  H   LEU A  17     -41.317  -7.832 -26.955  1.00 84.73           H  
ATOM    269  CA  LEU A  17     -42.010  -6.595 -28.565  1.00 84.73           C  
ATOM    270  HA  LEU A  17     -43.004  -6.152 -28.503  1.00 84.73           H  
ATOM    271  C   LEU A  17     -41.771  -6.929 -30.044  1.00 84.73           C  
ATOM    272  CB  LEU A  17     -40.959  -5.585 -28.068  1.00 84.73           C  
ATOM    273  HB2 LEU A  17     -40.853  -4.795 -28.811  1.00 84.73           H  
ATOM    274  HB3 LEU A  17     -40.000  -6.097 -27.989  1.00 84.73           H  
ATOM    275  O   LEU A  17     -42.483  -6.433 -30.912  1.00 84.73           O  
ATOM    276  CG  LEU A  17     -41.294  -4.936 -26.714  1.00 84.73           C  
ATOM    277  HG  LEU A  17     -41.540  -5.709 -25.985  1.00 84.73           H  
ATOM    278  CD1 LEU A  17     -40.080  -4.162 -26.200  1.00 84.73           C  
ATOM    279 HD11 LEU A  17     -39.799  -3.388 -26.915  1.00 84.73           H  
ATOM    280 HD12 LEU A  17     -39.249  -4.851 -26.050  1.00 84.73           H  
ATOM    281 HD13 LEU A  17     -40.322  -3.710 -25.238  1.00 84.73           H  
ATOM    282  CD2 LEU A  17     -42.466  -3.959 -26.822  1.00 84.73           C  
ATOM    283 HD21 LEU A  17     -42.260  -3.195 -27.572  1.00 84.73           H  
ATOM    284 HD22 LEU A  17     -42.643  -3.484 -25.857  1.00 84.73           H  
ATOM    285 HD23 LEU A  17     -43.374  -4.493 -27.102  1.00 84.73           H  
ATOM    286  N   TYR A  18     -40.816  -7.818 -30.334  1.00 87.60           N  
ATOM    287  H   TYR A  18     -40.225  -8.161 -29.590  1.00 87.60           H  
ATOM    288  CA  TYR A  18     -40.563  -8.271 -31.700  1.00 87.60           C  
ATOM    289  HA  TYR A  18     -40.439  -7.392 -32.333  1.00 87.60           H  
ATOM    290  C   TYR A  18     -41.733  -9.081 -32.281  1.00 87.60           C  
ATOM    291  CB  TYR A  18     -39.259  -9.072 -31.739  1.00 87.60           C  
ATOM    292  HB2 TYR A  18     -39.362  -9.960 -31.115  1.00 87.60           H  
ATOM    293  HB3 TYR A  18     -38.454  -8.470 -31.318  1.00 87.60           H  
ATOM    294  O   TYR A  18     -42.145  -8.833 -33.412  1.00 87.60           O  
ATOM    295  CG  TYR A  18     -38.868  -9.481 -33.143  1.00 87.60           C  
ATOM    296  CD1 TYR A  18     -38.887 -10.839 -33.510  1.00 87.60           C  
ATOM    297  HD1 TYR A  18     -39.154 -11.596 -32.788  1.00 87.60           H  
ATOM    298  CD2 TYR A  18     -38.528  -8.497 -34.093  1.00 87.60           C  
ATOM    299  HD2 TYR A  18     -38.525  -7.453 -33.817  1.00 87.60           H  
ATOM    300  CE1 TYR A  18     -38.562 -11.211 -34.827  1.00 87.60           C  
ATOM    301  HE1 TYR A  18     -38.571 -12.250 -35.122  1.00 87.60           H  
ATOM    302  CE2 TYR A  18     -38.220  -8.866 -35.416  1.00 87.60           C  
ATOM    303  HE2 TYR A  18     -37.984  -8.111 -36.152  1.00 87.60           H  
ATOM    304  OH  TYR A  18     -37.989 -10.585 -37.072  1.00 87.60           O  
ATOM    305  HH  TYR A  18     -37.754  -9.830 -37.617  1.00 87.60           H  
ATOM    306  CZ  TYR A  18     -38.244 -10.225 -35.786  1.00 87.60           C  
ATOM    307  N   ARG A  19     -42.326 -10.001 -31.506  1.00 87.06           N  
ATOM    308  H   ARG A  19     -41.951 -10.155 -30.581  1.00 87.06           H  
ATOM    309  CA  ARG A  19     -43.519 -10.759 -31.936  1.00 87.06           C  
ATOM    310  HA  ARG A  19     -43.313 -11.252 -32.886  1.00 87.06           H  
ATOM    311  C   ARG A  19     -44.720  -9.850 -32.199  1.00 87.06           C  
ATOM    312  CB  ARG A  19     -43.900 -11.808 -30.885  1.00 87.06           C  
ATOM    313  HB2 ARG A  19     -43.918 -11.342 -29.900  1.00 87.06           H  
ATOM    314  HB3 ARG A  19     -44.904 -12.172 -31.105  1.00 87.06           H  
ATOM    315  O   ARG A  19     -45.421 -10.049 -33.184  1.00 87.06           O  
ATOM    316  CG  ARG A  19     -42.952 -13.011 -30.877  1.00 87.06           C  
ATOM    317  HG2 ARG A  19     -43.007 -13.524 -31.837  1.00 87.06           H  
ATOM    318  HG3 ARG A  19     -41.928 -12.680 -30.707  1.00 87.06           H  
ATOM    319  CD  ARG A  19     -43.381 -13.959 -29.755  1.00 87.06           C  
ATOM    320  HD2 ARG A  19     -43.370 -13.403 -28.817  1.00 87.06           H  
ATOM    321  HD3 ARG A  19     -44.398 -14.299 -29.949  1.00 87.06           H  
ATOM    322  NE  ARG A  19     -42.485 -15.123 -29.645  1.00 87.06           N  
ATOM    323  HE  ARG A  19     -41.828 -15.263 -30.400  1.00 87.06           H  
ATOM    324  NH1 ARG A  19     -43.305 -15.897 -27.645  1.00 87.06           N  
ATOM    325 HH11 ARG A  19     -43.902 -15.085 -27.587  1.00 87.06           H  
ATOM    326 HH12 ARG A  19     -43.288 -16.558 -26.881  1.00 87.06           H  
ATOM    327  NH2 ARG A  19     -41.648 -16.998 -28.657  1.00 87.06           N  
ATOM    328 HH21 ARG A  19     -41.675 -17.675 -27.909  1.00 87.06           H  
ATOM    329 HH22 ARG A  19     -41.020 -17.128 -29.437  1.00 87.06           H  
ATOM    330  CZ  ARG A  19     -42.484 -15.997 -28.654  1.00 87.06           C  
ATOM    331  N   HIS A  20     -44.938  -8.847 -31.351  1.00 86.12           N  
ATOM    332  H   HIS A  20     -44.348  -8.763 -30.536  1.00 86.12           H  
ATOM    333  CA  HIS A  20     -46.015  -7.875 -31.530  1.00 86.12           C  
ATOM    334  HA  HIS A  20     -46.949  -8.414 -31.686  1.00 86.12           H  
ATOM    335  C   HIS A  20     -45.776  -6.993 -32.767  1.00 86.12           C  
ATOM    336  CB  HIS A  20     -46.152  -7.041 -30.250  1.00 86.12           C  
ATOM    337  HB2 HIS A  20     -46.164  -7.713 -29.392  1.00 86.12           H  
ATOM    338  HB3 HIS A  20     -45.292  -6.379 -30.148  1.00 86.12           H  
ATOM    339  O   HIS A  20     -46.712  -6.708 -33.513  1.00 86.12           O  
ATOM    340  CG  HIS A  20     -47.413  -6.215 -30.208  1.00 86.12           C  
ATOM    341  CD2 HIS A  20     -48.199  -5.979 -29.114  1.00 86.12           C  
ATOM    342  HD2 HIS A  20     -48.019  -6.341 -28.113  1.00 86.12           H  
ATOM    343  ND1 HIS A  20     -48.019  -5.589 -31.272  1.00 86.12           N  
ATOM    344  HD1 HIS A  20     -47.751  -5.682 -32.241  1.00 86.12           H  
ATOM    345  CE1 HIS A  20     -49.129  -4.979 -30.832  1.00 86.12           C  
ATOM    346  HE1 HIS A  20     -49.829  -4.437 -31.451  1.00 86.12           H  
ATOM    347  NE2 HIS A  20     -49.280  -5.190 -29.518  1.00 86.12           N  
ATOM    348  N   CYS A  21     -44.527  -6.602 -33.025  1.00 87.06           N  
ATOM    349  H   CYS A  21     -43.810  -6.780 -32.336  1.00 87.06           H  
ATOM    350  CA  CYS A  21     -44.145  -5.901 -34.249  1.00 87.06           C  
ATOM    351  HA  CYS A  21     -44.725  -4.982 -34.337  1.00 87.06           H  
ATOM    352  C   CYS A  21     -44.441  -6.748 -35.503  1.00 87.06           C  
ATOM    353  CB  CYS A  21     -42.666  -5.520 -34.127  1.00 87.06           C  
ATOM    354  HB2 CYS A  21     -42.578  -4.718 -33.394  1.00 87.06           H  
ATOM    355  HB3 CYS A  21     -42.111  -6.380 -33.750  1.00 87.06           H  
ATOM    356  O   CYS A  21     -45.065  -6.259 -36.441  1.00 87.06           O  
ATOM    357  SG  CYS A  21     -41.869  -5.007 -35.665  1.00 87.06           S  
ATOM    358  N   GLN A  22     -44.107  -8.045 -35.497  1.00 85.06           N  
ATOM    359  H   GLN A  22     -43.574  -8.405 -34.718  1.00 85.06           H  
ATOM    360  CA  GLN A  22     -44.437  -8.951 -36.610  1.00 85.06           C  
ATOM    361  HA  GLN A  22     -44.010  -8.549 -37.528  1.00 85.06           H  
ATOM    362  C   GLN A  22     -45.948  -9.094 -36.857  1.00 85.06           C  
ATOM    363  CB  GLN A  22     -43.842 -10.343 -36.356  1.00 85.06           C  
ATOM    364  HB2 GLN A  22     -44.091 -10.674 -35.348  1.00 85.06           H  
ATOM    365  HB3 GLN A  22     -44.297 -11.039 -37.060  1.00 85.06           H  
ATOM    366  O   GLN A  22     -46.361  -9.333 -37.989  1.00 85.06           O  
ATOM    367  CG  GLN A  22     -42.322 -10.407 -36.560  1.00 85.06           C  
ATOM    368  HG2 GLN A  22     -41.813  -9.798 -35.814  1.00 85.06           H  
ATOM    369  HG3 GLN A  22     -42.080 -10.013 -37.547  1.00 85.06           H  
ATOM    370  CD  GLN A  22     -41.803 -11.840 -36.470  1.00 85.06           C  
ATOM    371  NE2 GLN A  22     -40.612 -12.115 -36.947  1.00 85.06           N  
ATOM    372 HE21 GLN A  22     -40.335 -13.086 -36.922  1.00 85.06           H  
ATOM    373 HE22 GLN A  22     -40.003 -11.388 -37.293  1.00 85.06           H  
ATOM    374  OE1 GLN A  22     -42.444 -12.756 -35.976  1.00 85.06           O  
ATOM    375  N   GLN A  23     -46.775  -8.933 -35.821  1.00 87.24           N  
ATOM    376  H   GLN A  23     -46.367  -8.760 -34.913  1.00 87.24           H  
ATOM    377  CA  GLN A  23     -48.240  -8.960 -35.917  1.00 87.24           C  
ATOM    378  HA  GLN A  23     -48.524  -9.692 -36.673  1.00 87.24           H  
ATOM    379  C   GLN A  23     -48.851  -7.624 -36.386  1.00 87.24           C  
ATOM    380  CB  GLN A  23     -48.827  -9.424 -34.574  1.00 87.24           C  
ATOM    381  HB2 GLN A  23     -49.911  -9.313 -34.593  1.00 87.24           H  
ATOM    382  HB3 GLN A  23     -48.433  -8.800 -33.772  1.00 87.24           H  
ATOM    383  O   GLN A  23     -50.073  -7.508 -36.445  1.00 87.24           O  
ATOM    384  CG  GLN A  23     -48.507 -10.900 -34.286  1.00 87.24           C  
ATOM    385  HG2 GLN A  23     -49.007 -11.524 -35.027  1.00 87.24           H  
ATOM    386  HG3 GLN A  23     -47.434 -11.074 -34.375  1.00 87.24           H  
ATOM    387  CD  GLN A  23     -48.950 -11.350 -32.898  1.00 87.24           C  
ATOM    388  NE2 GLN A  23     -48.565 -12.535 -32.477  1.00 87.24           N  
ATOM    389 HE21 GLN A  23     -48.931 -12.806 -31.576  1.00 87.24           H  
ATOM    390 HE22 GLN A  23     -48.018 -13.133 -33.080  1.00 87.24           H  
ATOM    391  OE1 GLN A  23     -49.650 -10.680 -32.160  1.00 87.24           O  
ATOM    392  N   GLY A  24     -48.029  -6.626 -36.735  1.00 83.70           N  
ATOM    393  H   GLY A  24     -47.032  -6.782 -36.687  1.00 83.70           H  
ATOM    394  CA  GLY A  24     -48.475  -5.323 -37.239  1.00 83.70           C  
ATOM    395  HA2 GLY A  24     -49.443  -5.424 -37.729  1.00 83.70           H  
ATOM    396  HA3 GLY A  24     -47.754  -4.981 -37.981  1.00 83.70           H  
ATOM    397  C   GLY A  24     -48.594  -4.225 -36.177  1.00 83.70           C  
ATOM    398  O   GLY A  24     -49.243  -3.214 -36.430  1.00 83.70           O  
ATOM    399  N   GLY A  25     -48.007  -4.415 -34.991  1.00 85.25           N  
ATOM    400  H   GLY A  25     -47.476  -5.263 -34.854  1.00 85.25           H  
ATOM    401  CA  GLY A  25     -47.935  -3.368 -33.966  1.00 85.25           C  
ATOM    402  HA2 GLY A  25     -48.829  -2.745 -34.008  1.00 85.25           H  
ATOM    403  HA3 GLY A  25     -47.901  -3.829 -32.979  1.00 85.25           H  
ATOM    404  C   GLY A  25     -46.716  -2.452 -34.082  1.00 85.25           C  
ATOM    405  O   GLY A  25     -45.963  -2.503 -35.051  1.00 85.25           O  
ATOM    406  N   ASP A  26     -46.501  -1.637 -33.046  1.00 83.21           N  
ATOM    407  H   ASP A  26     -47.176  -1.605 -32.296  1.00 83.21           H  
ATOM    408  CA  ASP A  26     -45.390  -0.683 -32.990  1.00 83.21           C  
ATOM    409  HA  ASP A  26     -45.416  -0.088 -33.903  1.00 83.21           H  
ATOM    410  C   ASP A  26     -44.021  -1.379 -32.934  1.00 83.21           C  
ATOM    411  CB  ASP A  26     -45.548   0.278 -31.799  1.00 83.21           C  
ATOM    412  HB2 ASP A  26     -45.798  -0.294 -30.905  1.00 83.21           H  
ATOM    413  HB3 ASP A  26     -44.590   0.767 -31.622  1.00 83.21           H  
ATOM    414  O   ASP A  26     -43.683  -2.114 -32.001  1.00 83.21           O  
ATOM    415  CG  ASP A  26     -46.587   1.382 -32.021  1.00 83.21           C  
ATOM    416  OD1 ASP A  26     -46.821   1.744 -33.194  1.00 83.21           O  
ATOM    417  OD2 ASP A  26     -47.095   1.886 -30.995  1.00 83.21           O  
ATOM    418  N   CYS A  27     -43.198  -1.089 -33.939  1.00 81.64           N  
ATOM    419  H   CYS A  27     -43.570  -0.520 -34.686  1.00 81.64           H  
ATOM    420  CA  CYS A  27     -41.874  -1.663 -34.127  1.00 81.64           C  
ATOM    421  HA  CYS A  27     -41.784  -2.585 -33.552  1.00 81.64           H  
ATOM    422  C   CYS A  27     -40.782  -0.692 -33.669  1.00 81.64           C  
ATOM    423  CB  CYS A  27     -41.721  -2.010 -35.607  1.00 81.64           C  
ATOM    424  HB2 CYS A  27     -41.907  -1.110 -36.193  1.00 81.64           H  
ATOM    425  HB3 CYS A  27     -40.692  -2.314 -35.800  1.00 81.64           H  
ATOM    426  O   CYS A  27     -40.393   0.221 -34.397  1.00 81.64           O  
ATOM    427  SG  CYS A  27     -42.821  -3.307 -36.214  1.00 81.64           S  
ATOM    428  N   ILE A  28     -40.242  -0.904 -32.469  1.00 84.67           N  
ATOM    429  H   ILE A  28     -40.628  -1.639 -31.894  1.00 84.67           H  
ATOM    430  CA  ILE A  28     -39.077  -0.143 -32.002  1.00 84.67           C  
ATOM    431  HA  ILE A  28     -39.258   0.912 -32.207  1.00 84.67           H  
ATOM    432  C   ILE A  28     -37.851  -0.589 -32.812  1.00 84.67           C  
ATOM    433  CB  ILE A  28     -38.871  -0.298 -30.479  1.00 84.67           C  
ATOM    434  HB  ILE A  28     -38.669  -1.348 -30.266  1.00 84.67           H  
ATOM    435  O   ILE A  28     -37.466  -1.759 -32.762  1.00 84.67           O  
ATOM    436  CG1 ILE A  28     -40.140   0.126 -29.699  1.00 84.67           C  
ATOM    437 HG12 ILE A  28     -40.305   1.197 -29.822  1.00 84.67           H  
ATOM    438 HG13 ILE A  28     -41.010  -0.392 -30.102  1.00 84.67           H  
ATOM    439  CG2 ILE A  28     -37.656   0.537 -30.026  1.00 84.67           C  
ATOM    440 HG21 ILE A  28     -37.829   1.594 -30.228  1.00 84.67           H  
ATOM    441 HG22 ILE A  28     -37.470   0.400 -28.961  1.00 84.67           H  
ATOM    442 HG23 ILE A  28     -36.755   0.221 -30.552  1.00 84.67           H  
ATOM    443  CD1 ILE A  28     -40.091  -0.209 -28.204  1.00 84.67           C  
ATOM    444 HD11 ILE A  28     -39.863  -1.266 -28.070  1.00 84.67           H  
ATOM    445 HD12 ILE A  28     -41.063   0.002 -27.758  1.00 84.67           H  
ATOM    446 HD13 ILE A  28     -39.339   0.397 -27.698  1.00 84.67           H  
ATOM    447  N   ASP A  29     -37.226   0.350 -33.525  1.00 81.76           N  
ATOM    448  H   ASP A  29     -37.663   1.259 -33.574  1.00 81.76           H  
ATOM    449  CA  ASP A  29     -36.124   0.102 -34.471  1.00 81.76           C  
ATOM    450  HA  ASP A  29     -36.502  -0.504 -35.294  1.00 81.76           H  
ATOM    451  C   ASP A  29     -34.948  -0.668 -33.829  1.00 81.76           C  
ATOM    452  CB  ASP A  29     -35.696   1.471 -35.036  1.00 81.76           C  
ATOM    453  HB2 ASP A  29     -35.166   2.023 -34.260  1.00 81.76           H  
ATOM    454  HB3 ASP A  29     -36.593   2.037 -35.287  1.00 81.76           H  
ATOM    455  O   ASP A  29     -34.384  -1.586 -34.423  1.00 81.76           O  
ATOM    456  CG  ASP A  29     -34.826   1.421 -36.299  1.00 81.76           C  
ATOM    457  OD1 ASP A  29     -34.589   0.341 -36.880  1.00 81.76           O  
ATOM    458  OD2 ASP A  29     -34.307   2.486 -36.698  1.00 81.76           O  
ATOM    459  N   ASP A  30     -34.647  -0.398 -32.555  1.00 83.25           N  
ATOM    460  H   ASP A  30     -35.077   0.412 -32.132  1.00 83.25           H  
ATOM    461  CA  ASP A  30     -33.605  -1.112 -31.803  1.00 83.25           C  
ATOM    462  HA  ASP A  30     -32.658  -1.016 -32.334  1.00 83.25           H  
ATOM    463  C   ASP A  30     -33.897  -2.614 -31.638  1.00 83.25           C  
ATOM    464  CB  ASP A  30     -33.450  -0.486 -30.408  1.00 83.25           C  
ATOM    465  HB2 ASP A  30     -32.750  -1.093 -29.834  1.00 83.25           H  
ATOM    466  HB3 ASP A  30     -34.412  -0.517 -29.897  1.00 83.25           H  
ATOM    467  O   ASP A  30     -32.992  -3.447 -31.730  1.00 83.25           O  
ATOM    468  CG  ASP A  30     -32.925   0.951 -30.415  1.00 83.25           C  
ATOM    469  OD1 ASP A  30     -32.310   1.356 -31.426  1.00 83.25           O  
ATOM    470  OD2 ASP A  30     -33.137   1.618 -29.378  1.00 83.25           O  
ATOM    471  N   VAL A  31     -35.163  -2.978 -31.400  1.00 85.33           N  
ATOM    472  H   VAL A  31     -35.874  -2.267 -31.493  1.00 85.33           H  
ATOM    473  CA  VAL A  31     -35.585  -4.377 -31.225  1.00 85.33           C  
ATOM    474  HA  VAL A  31     -34.866  -4.883 -30.580  1.00 85.33           H  
ATOM    475  C   VAL A  31     -35.563  -5.096 -32.569  1.00 85.33           C  
ATOM    476  CB  VAL A  31     -36.976  -4.467 -30.563  1.00 85.33           C  
ATOM    477  HB  VAL A  31     -37.701  -3.919 -31.164  1.00 85.33           H  
ATOM    478  O   VAL A  31     -35.035  -6.203 -32.661  1.00 85.33           O  
ATOM    479  CG1 VAL A  31     -37.457  -5.916 -30.436  1.00 85.33           C  
ATOM    480 HG11 VAL A  31     -36.733  -6.509 -29.878  1.00 85.33           H  
ATOM    481 HG12 VAL A  31     -37.596  -6.348 -31.427  1.00 85.33           H  
ATOM    482 HG13 VAL A  31     -38.420  -5.944 -29.926  1.00 85.33           H  
ATOM    483  CG2 VAL A  31     -36.957  -3.865 -29.151  1.00 85.33           C  
ATOM    484 HG21 VAL A  31     -36.685  -2.811 -29.201  1.00 85.33           H  
ATOM    485 HG22 VAL A  31     -36.236  -4.394 -28.527  1.00 85.33           H  
ATOM    486 HG23 VAL A  31     -37.949  -3.941 -28.706  1.00 85.33           H  
ATOM    487  N   VAL A  32     -36.067  -4.449 -33.622  1.00 86.45           N  
ATOM    488  H   VAL A  32     -36.449  -3.525 -33.481  1.00 86.45           H  
ATOM    489  CA  VAL A  32     -36.069  -5.005 -34.982  1.00 86.45           C  
ATOM    490  HA  VAL A  32     -36.589  -5.963 -34.974  1.00 86.45           H  
ATOM    491  C   VAL A  32     -34.643  -5.275 -35.453  1.00 86.45           C  
ATOM    492  CB  VAL A  32     -36.808  -4.069 -35.955  1.00 86.45           C  
ATOM    493  HB  VAL A  32     -36.343  -3.083 -35.933  1.00 86.45           H  
ATOM    494  O   VAL A  32     -34.333  -6.394 -35.851  1.00 86.45           O  
ATOM    495  CG1 VAL A  32     -36.771  -4.598 -37.391  1.00 86.45           C  
ATOM    496 HG11 VAL A  32     -37.212  -5.594 -37.438  1.00 86.45           H  
ATOM    497 HG12 VAL A  32     -35.750  -4.639 -37.770  1.00 86.45           H  
ATOM    498 HG13 VAL A  32     -37.341  -3.938 -38.046  1.00 86.45           H  
ATOM    499  CG2 VAL A  32     -38.280  -3.931 -35.550  1.00 86.45           C  
ATOM    500 HG21 VAL A  32     -38.759  -4.910 -35.536  1.00 86.45           H  
ATOM    501 HG22 VAL A  32     -38.790  -3.300 -36.278  1.00 86.45           H  
ATOM    502 HG23 VAL A  32     -38.371  -3.465 -34.569  1.00 86.45           H  
ATOM    503  N   ARG A  33     -33.730  -4.305 -35.318  1.00 86.18           N  
ATOM    504  H   ARG A  33     -34.036  -3.405 -34.978  1.00 86.18           H  
ATOM    505  CA  ARG A  33     -32.326  -4.475 -35.728  1.00 86.18           C  
ATOM    506  HA  ARG A  33     -32.299  -4.735 -36.786  1.00 86.18           H  
ATOM    507  C   ARG A  33     -31.627  -5.615 -34.997  1.00 86.18           C  
ATOM    508  CB  ARG A  33     -31.557  -3.173 -35.497  1.00 86.18           C  
ATOM    509  HB2 ARG A  33     -31.744  -2.827 -34.481  1.00 86.18           H  
ATOM    510  HB3 ARG A  33     -30.489  -3.362 -35.606  1.00 86.18           H  
ATOM    511  O   ARG A  33     -30.788  -6.277 -35.601  1.00 86.18           O  
ATOM    512  CG  ARG A  33     -31.959  -2.089 -36.503  1.00 86.18           C  
ATOM    513  HG2 ARG A  33     -33.041  -1.956 -36.509  1.00 86.18           H  
ATOM    514  HG3 ARG A  33     -31.637  -2.376 -37.504  1.00 86.18           H  
ATOM    515  CD  ARG A  33     -31.284  -0.779 -36.100  1.00 86.18           C  
ATOM    516  HD2 ARG A  33     -30.207  -0.886 -36.232  1.00 86.18           H  
ATOM    517  HD3 ARG A  33     -31.503  -0.585 -35.051  1.00 86.18           H  
ATOM    518  NE  ARG A  33     -31.794   0.347 -36.891  1.00 86.18           N  
ATOM    519  HE  ARG A  33     -32.765   0.288 -37.164  1.00 86.18           H  
ATOM    520  NH1 ARG A  33     -30.140   1.847 -36.383  1.00 86.18           N  
ATOM    521 HH11 ARG A  33     -29.876   2.820 -36.327  1.00 86.18           H  
ATOM    522 HH12 ARG A  33     -29.835   1.199 -35.671  1.00 86.18           H  
ATOM    523  NH2 ARG A  33     -31.842   2.476 -37.669  1.00 86.18           N  
ATOM    524 HH21 ARG A  33     -32.847   2.369 -37.685  1.00 86.18           H  
ATOM    525 HH22 ARG A  33     -31.536   3.437 -37.609  1.00 86.18           H  
ATOM    526  CZ  ARG A  33     -31.256   1.544 -36.987  1.00 86.18           C  
ATOM    527  N   LYS A  34     -31.966  -5.850 -33.726  1.00 85.26           N  
ATOM    528  H   LYS A  34     -32.656  -5.242 -33.306  1.00 85.26           H  
ATOM    529  CA  LYS A  34     -31.400  -6.944 -32.929  1.00 85.26           C  
ATOM    530  HA  LYS A  34     -30.316  -6.934 -33.041  1.00 85.26           H  
ATOM    531  C   LYS A  34     -31.850  -8.321 -33.420  1.00 85.26           C  
ATOM    532  CB  LYS A  34     -31.746  -6.721 -31.452  1.00 85.26           C  
ATOM    533  HB2 LYS A  34     -32.827  -6.764 -31.318  1.00 85.26           H  
ATOM    534  HB3 LYS A  34     -31.398  -5.732 -31.153  1.00 85.26           H  
ATOM    535  O   LYS A  34     -31.021  -9.217 -33.494  1.00 85.26           O  
ATOM    536  CG  LYS A  34     -31.080  -7.777 -30.561  1.00 85.26           C  
ATOM    537  HG2 LYS A  34     -30.000  -7.735 -30.699  1.00 85.26           H  
ATOM    538  HG3 LYS A  34     -31.435  -8.770 -30.836  1.00 85.26           H  
ATOM    539  CD  LYS A  34     -31.415  -7.539 -29.088  1.00 85.26           C  
ATOM    540  HD2 LYS A  34     -31.048  -6.557 -28.789  1.00 85.26           H  
ATOM    541  HD3 LYS A  34     -32.496  -7.581 -28.957  1.00 85.26           H  
ATOM    542  CE  LYS A  34     -30.740  -8.634 -28.260  1.00 85.26           C  
ATOM    543  HE2 LYS A  34     -29.664  -8.576 -28.422  1.00 85.26           H  
ATOM    544  HE3 LYS A  34     -31.076  -9.602 -28.632  1.00 85.26           H  
ATOM    545  NZ  LYS A  34     -31.056  -8.498 -26.819  1.00 85.26           N  
ATOM    546  HZ1 LYS A  34     -32.053  -8.573 -26.676  1.00 85.26           H  
ATOM    547  HZ2 LYS A  34     -30.739  -7.602 -26.478  1.00 85.26           H  
ATOM    548  HZ3 LYS A  34     -30.596  -9.227 -26.293  1.00 85.26           H  
ATOM    549  N   TYR A  35     -33.137  -8.500 -33.724  1.00 85.44           N  
ATOM    550  H   TYR A  35     -33.771  -7.718 -33.642  1.00 85.44           H  
ATOM    551  CA  TYR A  35     -33.668  -9.798 -34.165  1.00 85.44           C  
ATOM    552  HA  TYR A  35     -33.121 -10.594 -33.659  1.00 85.44           H  
ATOM    553  C   TYR A  35     -33.468 -10.058 -35.662  1.00 85.44           C  
ATOM    554  CB  TYR A  35     -35.141  -9.926 -33.762  1.00 85.44           C  
ATOM    555  HB2 TYR A  35     -35.594 -10.732 -34.339  1.00 85.44           H  
ATOM    556  HB3 TYR A  35     -35.667  -9.006 -34.018  1.00 85.44           H  
ATOM    557  O   TYR A  35     -33.375 -11.210 -36.072  1.00 85.44           O  
ATOM    558  CG  TYR A  35     -35.325 -10.246 -32.291  1.00 85.44           C  
ATOM    559  CD1 TYR A  35     -35.130 -11.563 -31.834  1.00 85.44           C  
ATOM    560  HD1 TYR A  35     -34.872 -12.336 -32.542  1.00 85.44           H  
ATOM    561  CD2 TYR A  35     -35.667  -9.235 -31.377  1.00 85.44           C  
ATOM    562  HD2 TYR A  35     -35.856  -8.234 -31.737  1.00 85.44           H  
ATOM    563  CE1 TYR A  35     -35.262 -11.866 -30.465  1.00 85.44           C  
ATOM    564  HE1 TYR A  35     -35.103 -12.879 -30.126  1.00 85.44           H  
ATOM    565  CE2 TYR A  35     -35.787  -9.526 -30.007  1.00 85.44           C  
ATOM    566  HE2 TYR A  35     -36.061  -8.748 -29.311  1.00 85.44           H  
ATOM    567  OH  TYR A  35     -35.659 -11.123 -28.220  1.00 85.44           O  
ATOM    568  HH  TYR A  35     -35.533 -12.062 -28.069  1.00 85.44           H  
ATOM    569  CZ  TYR A  35     -35.579 -10.842 -29.548  1.00 85.44           C  
ATOM    570  N   GLU A  36     -33.349  -9.007 -36.474  1.00 86.15           N  
ATOM    571  H   GLU A  36     -33.538  -8.086 -36.106  1.00 86.15           H  
ATOM    572  CA  GLU A  36     -33.057  -9.118 -37.906  1.00 86.15           C  
ATOM    573  HA  GLU A  36     -33.451 -10.067 -38.271  1.00 86.15           H  
ATOM    574  C   GLU A  36     -31.554  -9.140 -38.236  1.00 86.15           C  
ATOM    575  CB  GLU A  36     -33.766  -8.000 -38.684  1.00 86.15           C  
ATOM    576  HB2 GLU A  36     -33.470  -8.076 -39.731  1.00 86.15           H  
ATOM    577  HB3 GLU A  36     -33.444  -7.028 -38.310  1.00 86.15           H  
ATOM    578  O   GLU A  36     -31.200  -9.088 -39.411  1.00 86.15           O  
ATOM    579  CG  GLU A  36     -35.296  -8.104 -38.629  1.00 86.15           C  
ATOM    580  HG2 GLU A  36     -35.583  -9.126 -38.875  1.00 86.15           H  
ATOM    581  HG3 GLU A  36     -35.644  -7.896 -37.617  1.00 86.15           H  
ATOM    582  CD  GLU A  36     -35.983  -7.149 -39.616  1.00 86.15           C  
ATOM    583  OE1 GLU A  36     -37.228  -7.198 -39.650  1.00 86.15           O  
ATOM    584  OE2 GLU A  36     -35.282  -6.414 -40.368  1.00 86.15           O  
ATOM    585  N   ASN A  37     -30.662  -9.197 -37.237  1.00 82.06           N  
ATOM    586  H   ASN A  37     -31.008  -9.308 -36.294  1.00 82.06           H  
ATOM    587  CA  ASN A  37     -29.201  -9.122 -37.413  1.00 82.06           C  
ATOM    588  HA  ASN A  37     -28.766  -8.971 -36.425  1.00 82.06           H  
ATOM    589  C   ASN A  37     -28.757  -7.911 -38.262  1.00 82.06           C  
ATOM    590  CB  ASN A  37     -28.652 -10.456 -37.947  1.00 82.06           C  
ATOM    591  HB2 ASN A  37     -29.027 -10.616 -38.957  1.00 82.06           H  
ATOM    592  HB3 ASN A  37     -27.565 -10.398 -37.995  1.00 82.06           H  
ATOM    593  O   ASN A  37     -27.882  -8.000 -39.122  1.00 82.06           O  
ATOM    594  CG  ASN A  37     -29.002 -11.646 -37.077  1.00 82.06           C  
ATOM    595  ND2 ASN A  37     -29.347 -12.761 -37.678  1.00 82.06           N  
ATOM    596 HD21 ASN A  37     -29.614 -13.521 -37.069  1.00 82.06           H  
ATOM    597 HD22 ASN A  37     -29.406 -12.795 -38.685  1.00 82.06           H  
ATOM    598  OD1 ASN A  37     -28.974 -11.610 -35.860  1.00 82.06           O  
ATOM    599  N   LYS A  38     -29.406  -6.762 -38.055  1.00 83.89           N  
ATOM    600  H   LYS A  38     -30.096  -6.773 -37.317  1.00 83.89           H  
ATOM    601  CA  LYS A  38     -29.100  -5.480 -38.716  1.00 83.89           C  
ATOM    602  HA  LYS A  38     -28.316  -5.651 -39.454  1.00 83.89           H  
ATOM    603  C   LYS A  38     -28.516  -4.471 -37.736  1.00 83.89           C  
ATOM    604  CB  LYS A  38     -30.339  -4.941 -39.445  1.00 83.89           C  
ATOM    605  HB2 LYS A  38     -31.181  -4.940 -38.753  1.00 83.89           H  
ATOM    606  HB3 LYS A  38     -30.159  -3.916 -39.768  1.00 83.89           H  
ATOM    607  O   LYS A  38     -28.599  -3.256 -37.964  1.00 83.89           O  
ATOM    608  CG  LYS A  38     -30.695  -5.756 -40.691  1.00 83.89           C  
ATOM    609  HG2 LYS A  38     -30.855  -6.799 -40.417  1.00 83.89           H  
ATOM    610  HG3 LYS A  38     -29.888  -5.696 -41.421  1.00 83.89           H  
ATOM    611  CD  LYS A  38     -31.985  -5.191 -41.289  1.00 83.89           C  
ATOM    612  HD2 LYS A  38     -32.745  -5.189 -40.508  1.00 83.89           H  
ATOM    613  HD3 LYS A  38     -31.827  -4.167 -41.630  1.00 83.89           H  
ATOM    614  CE  LYS A  38     -32.481  -6.055 -42.447  1.00 83.89           C  
ATOM    615  HE2 LYS A  38     -31.891  -5.854 -43.341  1.00 83.89           H  
ATOM    616  HE3 LYS A  38     -32.343  -7.099 -42.169  1.00 83.89           H  
ATOM    617  NZ  LYS A  38     -33.926  -5.808 -42.676  1.00 83.89           N  
ATOM    618  HZ1 LYS A  38     -34.316  -6.430 -43.370  1.00 83.89           H  
ATOM    619  HZ2 LYS A  38     -34.135  -4.846 -42.899  1.00 83.89           H  
ATOM    620  HZ3 LYS A  38     -34.434  -6.014 -41.828  1.00 83.89           H  
ATOM    621  N   THR A  39     -27.947  -4.944 -36.629  1.00 86.63           N  
ATOM    622  H   THR A  39     -27.840  -5.943 -36.521  1.00 86.63           H  
ATOM    623  CA  THR A  39     -27.288  -4.052 -35.681  1.00 86.63           C  
ATOM    624  HA  THR A  39     -28.004  -3.269 -35.429  1.00 86.63           H  
ATOM    625  C   THR A  39     -26.067  -3.397 -36.340  1.00 86.63           C  
ATOM    626  CB  THR A  39     -26.904  -4.748 -34.369  1.00 86.63           C  
ATOM    627  HB  THR A  39     -26.556  -3.982 -33.676  1.00 86.63           H  
ATOM    628  O   THR A  39     -25.524  -3.916 -37.319  1.00 86.63           O  
ATOM    629  CG2 THR A  39     -28.075  -5.460 -33.702  1.00 86.63           C  
ATOM    630 HG21 THR A  39     -27.762  -5.834 -32.727  1.00 86.63           H  
ATOM    631 HG22 THR A  39     -28.909  -4.770 -33.573  1.00 86.63           H  
ATOM    632 HG23 THR A  39     -28.391  -6.308 -34.311  1.00 86.63           H  
ATOM    633  OG1 THR A  39     -25.846  -5.645 -34.562  1.00 86.63           O  
ATOM    634  HG1 THR A  39     -26.194  -6.449 -34.957  1.00 86.63           H  
ATOM    635  N   PRO A  40     -25.597  -2.243 -35.839  1.00 83.76           N  
ATOM    636  CA  PRO A  40     -24.364  -1.638 -36.336  1.00 83.76           C  
ATOM    637  HA  PRO A  40     -24.516  -1.315 -37.366  1.00 83.76           H  
ATOM    638  C   PRO A  40     -23.172  -2.608 -36.290  1.00 83.76           C  
ATOM    639  CB  PRO A  40     -24.130  -0.413 -35.446  1.00 83.76           C  
ATOM    640  HB2 PRO A  40     -23.496  -0.677 -34.600  1.00 83.76           H  
ATOM    641  HB3 PRO A  40     -23.686   0.411 -36.005  1.00 83.76           H  
ATOM    642  O   PRO A  40     -22.343  -2.588 -37.194  1.00 83.76           O  
ATOM    643  CG  PRO A  40     -25.527  -0.062 -34.934  1.00 83.76           C  
ATOM    644  HG2 PRO A  40     -26.049   0.539 -35.678  1.00 83.76           H  
ATOM    645  HG3 PRO A  40     -25.489   0.460 -33.978  1.00 83.76           H  
ATOM    646  CD  PRO A  40     -26.205  -1.421 -34.808  1.00 83.76           C  
ATOM    647  HD2 PRO A  40     -27.280  -1.311 -34.952  1.00 83.76           H  
ATOM    648  HD3 PRO A  40     -25.992  -1.844 -33.826  1.00 83.76           H  
ATOM    649  N   ALA A  41     -23.121  -3.490 -35.284  1.00 84.75           N  
ATOM    650  H   ALA A  41     -23.875  -3.513 -34.613  1.00 84.75           H  
ATOM    651  CA  ALA A  41     -22.096  -4.523 -35.165  1.00 84.75           C  
ATOM    652  HA  ALA A  41     -21.114  -4.057 -35.254  1.00 84.75           H  
ATOM    653  C   ALA A  41     -22.203  -5.575 -36.277  1.00 84.75           C  
ATOM    654  CB  ALA A  41     -22.205  -5.161 -33.776  1.00 84.75           C  
ATOM    655  HB1 ALA A  41     -23.173  -5.647 -33.659  1.00 84.75           H  
ATOM    656  HB2 ALA A  41     -21.423  -5.912 -33.662  1.00 84.75           H  
ATOM    657  HB3 ALA A  41     -22.082  -4.401 -33.005  1.00 84.75           H  
ATOM    658  O   ALA A  41     -21.190  -5.906 -36.887  1.00 84.75           O  
ATOM    659  N   ASP A  42     -23.417  -6.031 -36.601  1.00 84.45           N  
ATOM    660  H   ASP A  42     -24.208  -5.784 -36.023  1.00 84.45           H  
ATOM    661  CA  ASP A  42     -23.639  -6.980 -37.700  1.00 84.45           C  
ATOM    662  HA  ASP A  42     -23.015  -7.859 -37.542  1.00 84.45           H  
ATOM    663  C   ASP A  42     -23.269  -6.366 -39.049  1.00 84.45           C  
ATOM    664  CB  ASP A  42     -25.097  -7.445 -37.751  1.00 84.45           C  
ATOM    665  HB2 ASP A  42     -25.737  -6.590 -37.970  1.00 84.45           H  
ATOM    666  HB3 ASP A  42     -25.203  -8.168 -38.561  1.00 84.45           H  
ATOM    667  O   ASP A  42     -22.650  -7.024 -39.878  1.00 84.45           O  
ATOM    668  CG  ASP A  42     -25.546  -8.105 -36.456  1.00 84.45           C  
ATOM    669  OD1 ASP A  42     -24.760  -8.894 -35.893  1.00 84.45           O  
ATOM    670  OD2 ASP A  42     -26.638  -7.708 -35.978  1.00 84.45           O  
ATOM    671  N   LYS A  43     -23.559  -5.073 -39.249  1.00 84.74           N  
ATOM    672  H   LYS A  43     -24.096  -4.603 -38.533  1.00 84.74           H  
ATOM    673  CA  LYS A  43     -23.117  -4.343 -40.444  1.00 84.74           C  
ATOM    674  HA  LYS A  43     -23.458  -4.886 -41.325  1.00 84.74           H  
ATOM    675  C   LYS A  43     -21.594  -4.314 -40.532  1.00 84.74           C  
ATOM    676  CB  LYS A  43     -23.694  -2.922 -40.472  1.00 84.74           C  
ATOM    677  HB2 LYS A  43     -23.454  -2.410 -39.541  1.00 84.74           H  
ATOM    678  HB3 LYS A  43     -23.231  -2.377 -41.295  1.00 84.74           H  
ATOM    679  O   LYS A  43     -21.048  -4.634 -41.581  1.00 84.74           O  
ATOM    680  CG  LYS A  43     -25.213  -2.924 -40.684  1.00 84.74           C  
ATOM    681  HG2 LYS A  43     -25.701  -3.463 -39.873  1.00 84.74           H  
ATOM    682  HG3 LYS A  43     -25.443  -3.425 -41.624  1.00 84.74           H  
ATOM    683  CD  LYS A  43     -25.746  -1.489 -40.731  1.00 84.74           C  
ATOM    684  HD2 LYS A  43     -25.296  -0.970 -41.578  1.00 84.74           H  
ATOM    685  HD3 LYS A  43     -25.480  -0.976 -39.807  1.00 84.74           H  
ATOM    686  CE  LYS A  43     -27.269  -1.524 -40.884  1.00 84.74           C  
ATOM    687  HE2 LYS A  43     -27.689  -2.033 -40.017  1.00 84.74           H  
ATOM    688  HE3 LYS A  43     -27.514  -2.118 -41.764  1.00 84.74           H  
ATOM    689  NZ  LYS A  43     -27.837  -0.159 -41.008  1.00 84.74           N  
ATOM    690  HZ1 LYS A  43     -27.472   0.303 -41.828  1.00 84.74           H  
ATOM    691  HZ2 LYS A  43     -28.843  -0.210 -41.086  1.00 84.74           H  
ATOM    692  HZ3 LYS A  43     -27.610   0.390 -40.191  1.00 84.74           H  
ATOM    693  N   VAL A  44     -20.897  -3.970 -39.447  1.00 85.98           N  
ATOM    694  H   VAL A  44     -21.404  -3.731 -38.607  1.00 85.98           H  
ATOM    695  CA  VAL A  44     -19.423  -3.986 -39.413  1.00 85.98           C  
ATOM    696  HA  VAL A  44     -19.046  -3.355 -40.218  1.00 85.98           H  
ATOM    697  C   VAL A  44     -18.881  -5.391 -39.672  1.00 85.98           C  
ATOM    698  CB  VAL A  44     -18.888  -3.428 -38.082  1.00 85.98           C  
ATOM    699  HB  VAL A  44     -19.382  -3.930 -37.250  1.00 85.98           H  
ATOM    700  O   VAL A  44     -17.907  -5.528 -40.402  1.00 85.98           O  
ATOM    701  CG1 VAL A  44     -17.371  -3.608 -37.930  1.00 85.98           C  
ATOM    702 HG11 VAL A  44     -17.025  -3.107 -37.025  1.00 85.98           H  
ATOM    703 HG12 VAL A  44     -16.853  -3.190 -38.793  1.00 85.98           H  
ATOM    704 HG13 VAL A  44     -17.122  -4.666 -37.840  1.00 85.98           H  
ATOM    705  CG2 VAL A  44     -19.166  -1.922 -37.987  1.00 85.98           C  
ATOM    706 HG21 VAL A  44     -20.225  -1.713 -38.139  1.00 85.98           H  
ATOM    707 HG22 VAL A  44     -18.878  -1.557 -37.001  1.00 85.98           H  
ATOM    708 HG23 VAL A  44     -18.595  -1.389 -38.747  1.00 85.98           H  
ATOM    709  N   LEU A  45     -19.523  -6.434 -39.145  1.00 83.74           N  
ATOM    710  H   LEU A  45     -20.296  -6.260 -38.520  1.00 83.74           H  
ATOM    711  CA  LEU A  45     -19.170  -7.825 -39.429  1.00 83.74           C  
ATOM    712  HA  LEU A  45     -18.104  -7.953 -39.243  1.00 83.74           H  
ATOM    713  C   LEU A  45     -19.398  -8.191 -40.898  1.00 83.74           C  
ATOM    714  CB  LEU A  45     -19.969  -8.753 -38.494  1.00 83.74           C  
ATOM    715  HB2 LEU A  45     -20.363  -9.600 -39.056  1.00 83.74           H  
ATOM    716  HB3 LEU A  45     -20.829  -8.216 -38.094  1.00 83.74           H  
ATOM    717  O   LEU A  45     -18.548  -8.841 -41.500  1.00 83.74           O  
ATOM    718  CG  LEU A  45     -19.116  -9.288 -37.336  1.00 83.74           C  
ATOM    719  HG  LEU A  45     -18.517  -8.479 -36.918  1.00 83.74           H  
ATOM    720  CD1 LEU A  45     -20.011  -9.846 -36.232  1.00 83.74           C  
ATOM    721 HD11 LEU A  45     -19.401 -10.224 -35.412  1.00 83.74           H  
ATOM    722 HD12 LEU A  45     -20.661  -9.056 -35.854  1.00 83.74           H  
ATOM    723 HD13 LEU A  45     -20.633 -10.651 -36.624  1.00 83.74           H  
ATOM    724  CD2 LEU A  45     -18.190 -10.409 -37.821  1.00 83.74           C  
ATOM    725 HD21 LEU A  45     -17.584 -10.768 -36.989  1.00 83.74           H  
ATOM    726 HD22 LEU A  45     -18.780 -11.235 -38.216  1.00 83.74           H  
ATOM    727 HD23 LEU A  45     -17.527 -10.040 -38.603  1.00 83.74           H  
ATOM    728  N   GLN A  46     -20.495  -7.744 -41.503  1.00 81.73           N  
ATOM    729  H   GLN A  46     -21.189  -7.270 -40.942  1.00 81.73           H  
ATOM    730  CA  GLN A  46     -20.792  -7.969 -42.915  1.00 81.73           C  
ATOM    731  HA  GLN A  46     -20.740  -9.039 -43.114  1.00 81.73           H  
ATOM    732  C   GLN A  46     -19.761  -7.276 -43.821  1.00 81.73           C  
ATOM    733  CB  GLN A  46     -22.226  -7.494 -43.188  1.00 81.73           C  
ATOM    734  HB2 GLN A  46     -22.887  -7.920 -42.433  1.00 81.73           H  
ATOM    735  HB3 GLN A  46     -22.275  -6.407 -43.120  1.00 81.73           H  
ATOM    736  O   GLN A  46     -19.242  -7.891 -44.748  1.00 81.73           O  
ATOM    737  CG  GLN A  46     -22.730  -7.943 -44.564  1.00 81.73           C  
ATOM    738  HG2 GLN A  46     -22.654  -9.028 -44.632  1.00 81.73           H  
ATOM    739  HG3 GLN A  46     -22.106  -7.507 -45.345  1.00 81.73           H  
ATOM    740  CD  GLN A  46     -24.178  -7.538 -44.823  1.00 81.73           C  
ATOM    741  NE2 GLN A  46     -24.790  -8.070 -45.857  1.00 81.73           N  
ATOM    742 HE21 GLN A  46     -24.313  -8.737 -46.447  1.00 81.73           H  
ATOM    743 HE22 GLN A  46     -25.752  -7.796 -45.992  1.00 81.73           H  
ATOM    744  OE1 GLN A  46     -24.788  -6.734 -44.133  1.00 81.73           O  
ATOM    745  N   TRP A  47     -19.394  -6.029 -43.511  1.00 83.27           N  
ATOM    746  H   TRP A  47     -19.882  -5.561 -42.760  1.00 83.27           H  
ATOM    747  CA  TRP A  47     -18.342  -5.301 -44.226  1.00 83.27           C  
ATOM    748  HA  TRP A  47     -18.530  -5.373 -45.298  1.00 83.27           H  
ATOM    749  C   TRP A  47     -16.954  -5.910 -43.985  1.00 83.27           C  
ATOM    750  CB  TRP A  47     -18.382  -3.817 -43.834  1.00 83.27           C  
ATOM    751  HB2 TRP A  47     -17.443  -3.356 -44.139  1.00 83.27           H  
ATOM    752  HB3 TRP A  47     -18.453  -3.725 -42.750  1.00 83.27           H  
ATOM    753  O   TRP A  47     -16.220  -6.181 -44.932  1.00 83.27           O  
ATOM    754  CG  TRP A  47     -19.486  -3.036 -44.481  1.00 83.27           C  
ATOM    755  CD1 TRP A  47     -20.631  -2.615 -43.898  1.00 83.27           C  
ATOM    756  HD1 TRP A  47     -20.890  -2.770 -42.861  1.00 83.27           H  
ATOM    757  CD2 TRP A  47     -19.546  -2.543 -45.853  1.00 83.27           C  
ATOM    758  CE2 TRP A  47     -20.787  -1.862 -46.037  1.00 83.27           C  
ATOM    759  CE3 TRP A  47     -18.668  -2.585 -46.956  1.00 83.27           C  
ATOM    760  HE3 TRP A  47     -17.722  -3.096 -46.860  1.00 83.27           H  
ATOM    761  NE1 TRP A  47     -21.420  -1.961 -44.821  1.00 83.27           N  
ATOM    762  HE1 TRP A  47     -22.338  -1.592 -44.616  1.00 83.27           H  
ATOM    763  CH2 TRP A  47     -20.243  -1.307 -48.323  1.00 83.27           C  
ATOM    764  HH2 TRP A  47     -20.493  -0.843 -49.265  1.00 83.27           H  
ATOM    765  CZ2 TRP A  47     -21.145  -1.255 -47.248  1.00 83.27           C  
ATOM    766  HZ2 TRP A  47     -22.093  -0.748 -47.352  1.00 83.27           H  
ATOM    767  CZ3 TRP A  47     -19.010  -1.969 -48.174  1.00 83.27           C  
ATOM    768  HZ3 TRP A  47     -18.323  -2.012 -49.006  1.00 83.27           H  
ATOM    769  N   GLY A  48     -16.596  -6.182 -42.732  1.00 79.12           N  
ATOM    770  H   GLY A  48     -17.243  -5.953 -41.991  1.00 79.12           H  
ATOM    771  CA  GLY A  48     -15.285  -6.707 -42.352  1.00 79.12           C  
ATOM    772  HA2 GLY A  48     -15.217  -6.730 -41.264  1.00 79.12           H  
ATOM    773  HA3 GLY A  48     -14.504  -6.052 -42.740  1.00 79.12           H  
ATOM    774  C   GLY A  48     -15.033  -8.120 -42.872  1.00 79.12           C  
ATOM    775  O   GLY A  48     -13.943  -8.404 -43.362  1.00 79.12           O  
ATOM    776  N   SER A  49     -16.046  -8.989 -42.848  1.00 71.04           N  
ATOM    777  H   SER A  49     -16.928  -8.705 -42.446  1.00 71.04           H  
ATOM    778  CA  SER A  49     -15.934 -10.346 -43.400  1.00 71.04           C  
ATOM    779  HA  SER A  49     -15.035 -10.807 -42.989  1.00 71.04           H  
ATOM    780  C   SER A  49     -15.768 -10.361 -44.920  1.00 71.04           C  
ATOM    781  CB  SER A  49     -17.118 -11.225 -42.990  1.00 71.04           C  
ATOM    782  HB2 SER A  49     -17.148 -11.304 -41.903  1.00 71.04           H  
ATOM    783  HB3 SER A  49     -16.981 -12.223 -43.405  1.00 71.04           H  
ATOM    784  O   SER A  49     -15.138 -11.275 -45.439  1.00 71.04           O  
ATOM    785  OG  SER A  49     -18.341 -10.694 -43.452  1.00 71.04           O  
ATOM    786  HG  SER A  49     -18.574  -9.974 -42.861  1.00 71.04           H  
ATOM    787  N   SER A  50     -16.248  -9.335 -45.636  1.00 76.89           N  
ATOM    788  H   SER A  50     -16.833  -8.653 -45.176  1.00 76.89           H  
ATOM    789  CA  SER A  50     -15.997  -9.210 -47.079  1.00 76.89           C  
ATOM    790  HA  SER A  50     -16.171 -10.185 -47.534  1.00 76.89           H  
ATOM    791  C   SER A  50     -14.551  -8.821 -47.419  1.00 76.89           C  
ATOM    792  CB  SER A  50     -16.995  -8.238 -47.714  1.00 76.89           C  
ATOM    793  HB2 SER A  50     -16.982  -8.391 -48.793  1.00 76.89           H  
ATOM    794  HB3 SER A  50     -17.998  -8.462 -47.349  1.00 76.89           H  
ATOM    795  O   SER A  50     -14.064  -9.157 -48.495  1.00 76.89           O  
ATOM    796  OG  SER A  50     -16.691  -6.880 -47.456  1.00 76.89           O  
ATOM    797  HG  SER A  50     -16.551  -6.738 -46.517  1.00 76.89           H  
ATOM    798  N   ILE A  51     -13.855  -8.137 -46.502  1.00 80.20           N  
ATOM    799  H   ILE A  51     -14.322  -7.911 -45.636  1.00 80.20           H  
ATOM    800  CA  ILE A  51     -12.487  -7.628 -46.708  1.00 80.20           C  
ATOM    801  HA  ILE A  51     -12.331  -7.454 -47.773  1.00 80.20           H  
ATOM    802  C   ILE A  51     -11.435  -8.655 -46.274  1.00 80.20           C  
ATOM    803  CB  ILE A  51     -12.327  -6.274 -45.972  1.00 80.20           C  
ATOM    804  HB  ILE A  51     -12.642  -6.411 -44.937  1.00 80.20           H  
ATOM    805  O   ILE A  51     -10.352  -8.726 -46.853  1.00 80.20           O  
ATOM    806  CG1 ILE A  51     -13.238  -5.209 -46.630  1.00 80.20           C  
ATOM    807 HG12 ILE A  51     -14.238  -5.618 -46.773  1.00 80.20           H  
ATOM    808 HG13 ILE A  51     -12.846  -4.953 -47.614  1.00 80.20           H  
ATOM    809  CG2 ILE A  51     -10.866  -5.779 -45.960  1.00 80.20           C  
ATOM    810 HG21 ILE A  51     -10.227  -6.480 -45.422  1.00 80.20           H  
ATOM    811 HG22 ILE A  51     -10.497  -5.677 -46.981  1.00 80.20           H  
ATOM    812 HG23 ILE A  51     -10.787  -4.818 -45.451  1.00 80.20           H  
ATOM    813  CD1 ILE A  51     -13.400  -3.926 -45.804  1.00 80.20           C  
ATOM    814 HD11 ILE A  51     -14.148  -3.290 -46.277  1.00 80.20           H  
ATOM    815 HD12 ILE A  51     -12.460  -3.376 -45.756  1.00 80.20           H  
ATOM    816 HD13 ILE A  51     -13.734  -4.175 -44.797  1.00 80.20           H  
ATOM    817  N   ILE A  52     -11.731  -9.455 -45.250  1.00 74.50           N  
ATOM    818  H   ILE A  52     -12.640  -9.370 -44.819  1.00 74.50           H  
ATOM    819  CA  ILE A  52     -10.760 -10.374 -44.657  1.00 74.50           C  
ATOM    820  HA  ILE A  52      -9.756 -10.050 -44.930  1.00 74.50           H  
ATOM    821  C   ILE A  52     -10.959 -11.786 -45.231  1.00 74.50           C  
ATOM    822  CB  ILE A  52     -10.831 -10.320 -43.114  1.00 74.50           C  
ATOM    823  HB  ILE A  52     -11.784 -10.744 -42.797  1.00 74.50           H  
ATOM    824  O   ILE A  52     -11.808 -12.546 -44.772  1.00 74.50           O  
ATOM    825  CG1 ILE A  52     -10.712  -8.879 -42.559  1.00 74.50           C  
ATOM    826 HG12 ILE A  52      -9.725  -8.476 -42.788  1.00 74.50           H  
ATOM    827 HG13 ILE A  52     -11.443  -8.228 -43.040  1.00 74.50           H  
ATOM    828  CG2 ILE A  52      -9.681 -11.158 -42.529  1.00 74.50           C  
ATOM    829 HG21 ILE A  52      -8.747 -10.597 -42.559  1.00 74.50           H  
ATOM    830 HG22 ILE A  52      -9.535 -12.062 -43.120  1.00 74.50           H  
ATOM    831 HG23 ILE A  52      -9.905 -11.437 -41.499  1.00 74.50           H  
ATOM    832  CD1 ILE A  52     -10.957  -8.787 -41.048  1.00 74.50           C  
ATOM    833 HD11 ILE A  52     -10.946  -7.739 -40.746  1.00 74.50           H  
ATOM    834 HD12 ILE A  52     -11.929  -9.214 -40.805  1.00 74.50           H  
ATOM    835 HD13 ILE A  52     -10.176  -9.315 -40.501  1.00 74.50           H  
ATOM    836  N   TYR A  53     -10.114 -12.177 -46.189  1.00 72.73           N  
ATOM    837  H   TYR A  53      -9.485 -11.488 -46.575  1.00 72.73           H  
ATOM    838  CA  TYR A  53      -9.991 -13.567 -46.642  1.00 72.73           C  
ATOM    839  HA  TYR A  53     -10.927 -14.090 -46.447  1.00 72.73           H  
ATOM    840  C   TYR A  53      -8.873 -14.280 -45.868  1.00 72.73           C  
ATOM    841  CB  TYR A  53      -9.763 -13.607 -48.159  1.00 72.73           C  
ATOM    842  HB2 TYR A  53     -10.576 -13.070 -48.649  1.00 72.73           H  
ATOM    843  HB3 TYR A  53      -8.838 -13.083 -48.400  1.00 72.73           H  
ATOM    844  O   TYR A  53      -7.695 -14.138 -46.183  1.00 72.73           O  
ATOM    845  CG  TYR A  53      -9.709 -15.014 -48.730  1.00 72.73           C  
ATOM    846  CD1 TYR A  53      -8.471 -15.611 -49.042  1.00 72.73           C  
ATOM    847  HD1 TYR A  53      -7.556 -15.063 -48.871  1.00 72.73           H  
ATOM    848  CD2 TYR A  53     -10.904 -15.723 -48.955  1.00 72.73           C  
ATOM    849  HD2 TYR A  53     -11.855 -15.263 -48.726  1.00 72.73           H  
ATOM    850  CE1 TYR A  53      -8.428 -16.904 -49.599  1.00 72.73           C  
ATOM    851  HE1 TYR A  53      -7.478 -17.347 -49.861  1.00 72.73           H  
ATOM    852  CE2 TYR A  53     -10.865 -17.022 -49.497  1.00 72.73           C  
ATOM    853  HE2 TYR A  53     -11.778 -17.569 -49.683  1.00 72.73           H  
ATOM    854  OH  TYR A  53      -9.600 -18.864 -50.354  1.00 72.73           O  
ATOM    855  HH  TYR A  53      -8.711 -19.146 -50.584  1.00 72.73           H  
ATOM    856  CZ  TYR A  53      -9.628 -17.613 -49.826  1.00 72.73           C  
ATOM    857  N   LEU A  54      -9.225 -15.072 -44.852  1.00 67.20           N  
ATOM    858  H   LEU A  54     -10.203 -15.109 -44.601  1.00 67.20           H  
ATOM    859  CA  LEU A  54      -8.254 -15.797 -44.012  1.00 67.20           C  
ATOM    860  HA  LEU A  54      -7.350 -15.191 -43.949  1.00 67.20           H  
ATOM    861  C   LEU A  54      -7.770 -17.132 -44.613  1.00 67.20           C  
ATOM    862  CB  LEU A  54      -8.804 -15.960 -42.579  1.00 67.20           C  
ATOM    863  HB2 LEU A  54      -8.132 -16.592 -41.998  1.00 67.20           H  
ATOM    864  HB3 LEU A  54      -9.766 -16.470 -42.635  1.00 67.20           H  
ATOM    865  O   LEU A  54      -7.322 -18.010 -43.881  1.00 67.20           O  
ATOM    866  CG  LEU A  54      -8.976 -14.644 -41.810  1.00 67.20           C  
ATOM    867  HG  LEU A  54      -9.616 -13.988 -42.399  1.00 67.20           H  
ATOM    868  CD1 LEU A  54      -9.691 -14.893 -40.488  1.00 67.20           C  
ATOM    869 HD11 LEU A  54      -9.846 -13.949 -39.966  1.00 67.20           H  
ATOM    870 HD12 LEU A  54      -9.091 -15.566 -39.876  1.00 67.20           H  
ATOM    871 HD13 LEU A  54     -10.660 -15.354 -40.680  1.00 67.20           H  
ATOM    872  CD2 LEU A  54      -7.638 -13.956 -41.505  1.00 67.20           C  
ATOM    873 HD21 LEU A  54      -7.810 -13.071 -40.893  1.00 67.20           H  
ATOM    874 HD22 LEU A  54      -7.159 -13.638 -42.431  1.00 67.20           H  
ATOM    875 HD23 LEU A  54      -6.980 -14.641 -40.970  1.00 67.20           H  
ATOM    876  N   GLY A  55      -7.868 -17.333 -45.932  1.00 69.02           N  
ATOM    877  H   GLY A  55      -8.183 -16.566 -46.509  1.00 69.02           H  
ATOM    878  CA  GLY A  55      -7.314 -18.528 -46.590  1.00 69.02           C  
ATOM    879  HA2 GLY A  55      -6.235 -18.548 -46.437  1.00 69.02           H  
ATOM    880  HA3 GLY A  55      -7.506 -18.466 -47.661  1.00 69.02           H  
ATOM    881  C   GLY A  55      -7.884 -19.867 -46.096  1.00 69.02           C  
ATOM    882  O   GLY A  55      -7.207 -20.884 -46.189  1.00 69.02           O  
ATOM    883  N   GLY A  56      -9.101 -19.874 -45.541  1.00 65.41           N  
ATOM    884  H   GLY A  56      -9.597 -18.995 -45.489  1.00 65.41           H  
ATOM    885  CA  GLY A  56      -9.725 -21.063 -44.948  1.00 65.41           C  
ATOM    886  HA2 GLY A  56      -9.373 -21.954 -45.468  1.00 65.41           H  
ATOM    887  HA3 GLY A  56     -10.804 -20.999 -45.089  1.00 65.41           H  
ATOM    888  C   GLY A  56      -9.462 -21.265 -43.449  1.00 65.41           C  
ATOM    889  O   GLY A  56     -10.029 -22.187 -42.867  1.00 65.41           O  
ATOM    890  N   LEU A  57      -8.674 -20.405 -42.786  1.00 64.23           N  
ATOM    891  H   LEU A  57      -8.201 -19.671 -43.294  1.00 64.23           H  
ATOM    892  CA  LEU A  57      -8.581 -20.402 -41.323  1.00 64.23           C  
ATOM    893  HA  LEU A  57      -8.583 -21.433 -40.971  1.00 64.23           H  
ATOM    894  C   LEU A  57      -9.817 -19.719 -40.722  1.00 64.23           C  
ATOM    895  CB  LEU A  57      -7.277 -19.746 -40.821  1.00 64.23           C  
ATOM    896  HB2 LEU A  57      -7.473 -19.375 -39.815  1.00 64.23           H  
ATOM    897  HB3 LEU A  57      -7.020 -18.882 -41.434  1.00 64.23           H  
ATOM    898  O   LEU A  57      -9.932 -18.494 -40.701  1.00 64.23           O  
ATOM    899  CG  LEU A  57      -6.081 -20.711 -40.723  1.00 64.23           C  
ATOM    900  HG  LEU A  57      -6.415 -21.657 -40.298  1.00 64.23           H  
ATOM    901  CD1 LEU A  57      -5.429 -20.979 -42.078  1.00 64.23           C  
ATOM    902 HD11 LEU A  57      -5.111 -20.041 -42.533  1.00 64.23           H  
ATOM    903 HD12 LEU A  57      -6.141 -21.468 -42.742  1.00 64.23           H  
ATOM    904 HD13 LEU A  57      -4.566 -21.634 -41.955  1.00 64.23           H  
ATOM    905  CD2 LEU A  57      -5.024 -20.127 -39.784  1.00 64.23           C  
ATOM    906 HD21 LEU A  57      -5.449 -19.983 -38.791  1.00 64.23           H  
ATOM    907 HD22 LEU A  57      -4.674 -19.169 -40.170  1.00 64.23           H  
ATOM    908 HD23 LEU A  57      -4.181 -20.813 -39.708  1.00 64.23           H  
ATOM    909  N   GLY A  58     -10.750 -20.520 -40.211  1.00 57.70           N  
ATOM    910  H   GLY A  58     -10.639 -21.517 -40.326  1.00 57.70           H  
ATOM    911  CA  GLY A  58     -11.877 -20.020 -39.428  1.00 57.70           C  
ATOM    912  HA2 GLY A  58     -12.340 -19.180 -39.944  1.00 57.70           H  
ATOM    913  HA3 GLY A  58     -12.621 -20.809 -39.317  1.00 57.70           H  
ATOM    914  C   GLY A  58     -11.428 -19.583 -38.032  1.00 57.70           C  
ATOM    915  O   GLY A  58     -11.034 -20.418 -37.219  1.00 57.70           O  
ATOM    916  N   ILE A  59     -11.525 -18.288 -37.717  1.00 62.01           N  
ATOM    917  H   ILE A  59     -11.791 -17.636 -38.441  1.00 62.01           H  
ATOM    918  CA  ILE A  59     -11.448 -17.806 -36.330  1.00 62.01           C  
ATOM    919  HA  ILE A  59     -10.704 -18.392 -35.790  1.00 62.01           H  
ATOM    920  C   ILE A  59     -12.811 -18.073 -35.689  1.00 62.01           C  
ATOM    921  CB  ILE A  59     -11.015 -16.321 -36.241  1.00 62.01           C  
ATOM    922  HB  ILE A  59     -11.724 -15.716 -36.807  1.00 62.01           H  
ATOM    923  O   ILE A  59     -13.732 -17.266 -35.778  1.00 62.01           O  
ATOM    924  CG1 ILE A  59      -9.607 -16.137 -36.852  1.00 62.01           C  
ATOM    925 HG12 ILE A  59      -9.599 -16.550 -37.861  1.00 62.01           H  
ATOM    926 HG13 ILE A  59      -8.878 -16.694 -36.263  1.00 62.01           H  
ATOM    927  CG2 ILE A  59     -11.015 -15.840 -34.773  1.00 62.01           C  
ATOM    928 HG21 ILE A  59     -10.764 -14.781 -34.722  1.00 62.01           H  
ATOM    929 HG22 ILE A  59     -10.295 -16.413 -34.189  1.00 62.01           H  
ATOM    930 HG23 ILE A  59     -12.004 -15.954 -34.328  1.00 62.01           H  
ATOM    931  CD1 ILE A  59      -9.152 -14.675 -36.953  1.00 62.01           C  
ATOM    932 HD11 ILE A  59      -8.951 -14.266 -35.962  1.00 62.01           H  
ATOM    933 HD12 ILE A  59      -8.233 -14.625 -37.537  1.00 62.01           H  
ATOM    934 HD13 ILE A  59      -9.919 -14.078 -37.445  1.00 62.01           H  
ATOM    935  N   GLY A  60     -12.961 -19.238 -35.065  1.00 58.03           N  
ATOM    936  H   GLY A  60     -12.200 -19.900 -35.100  1.00 58.03           H  
ATOM    937  CA  GLY A  60     -14.065 -19.467 -34.141  1.00 58.03           C  
ATOM    938  HA2 GLY A  60     -14.159 -20.532 -33.928  1.00 58.03           H  
ATOM    939  HA3 GLY A  60     -14.997 -19.112 -34.581  1.00 58.03           H  
ATOM    940  C   GLY A  60     -13.794 -18.724 -32.834  1.00 58.03           C  
ATOM    941  O   GLY A  60     -12.700 -18.817 -32.288  1.00 58.03           O  
ATOM    942  N   THR A  61     -14.793 -18.044 -32.273  1.00 61.63           N  
ATOM    943  H   THR A  61     -15.676 -17.974 -32.759  1.00 61.63           H  
ATOM    944  CA  THR A  61     -14.731 -17.448 -30.921  1.00 61.63           C  
ATOM    945  HA  THR A  61     -13.778 -16.928 -30.820  1.00 61.63           H  
ATOM    946  C   THR A  61     -14.764 -18.495 -29.795  1.00 61.63           C  
ATOM    947  CB  THR A  61     -15.855 -16.417 -30.732  1.00 61.63           C  
ATOM    948  HB  THR A  61     -15.888 -16.083 -29.695  1.00 61.63           H  
ATOM    949  O   THR A  61     -14.961 -18.165 -28.625  1.00 61.63           O  
ATOM    950  CG2 THR A  61     -15.666 -15.194 -31.629  1.00 61.63           C  
ATOM    951 HG21 THR A  61     -14.703 -14.728 -31.416  1.00 61.63           H  
ATOM    952 HG22 THR A  61     -16.457 -14.469 -31.437  1.00 61.63           H  
ATOM    953 HG23 THR A  61     -15.695 -15.484 -32.679  1.00 61.63           H  
ATOM    954  OG1 THR A  61     -17.088 -17.005 -31.081  1.00 61.63           O  
ATOM    955  HG1 THR A  61     -17.778 -16.358 -30.921  1.00 61.63           H  
ATOM    956  N   GLY A  62     -14.554 -19.773 -30.124  1.00 54.90           N  
ATOM    957  H   GLY A  62     -14.277 -19.958 -31.078  1.00 54.90           H  
ATOM    958  CA  GLY A  62     -14.358 -20.838 -29.150  1.00 54.90           C  
ATOM    959  HA2 GLY A  62     -14.395 -21.806 -29.651  1.00 54.90           H  
ATOM    960  HA3 GLY A  62     -15.153 -20.798 -28.406  1.00 54.90           H  
ATOM    961  C   GLY A  62     -13.003 -20.697 -28.461  1.00 54.90           C  
ATOM    962  O   GLY A  62     -12.015 -20.311 -29.083  1.00 54.90           O  
ATOM    963  N   LYS A  63     -12.937 -21.021 -27.164  1.00 56.73           N  
ATOM    964  H   LYS A  63     -13.786 -21.334 -26.715  1.00 56.73           H  
ATOM    965  CA  LYS A  63     -11.663 -21.140 -26.442  1.00 56.73           C  
ATOM    966  HA  LYS A  63     -11.170 -20.168 -26.409  1.00 56.73           H  
ATOM    967  C   LYS A  63     -10.762 -22.104 -27.216  1.00 56.73           C  
ATOM    968  CB  LYS A  63     -11.898 -21.658 -25.012  1.00 56.73           C  
ATOM    969  HB2 LYS A  63     -12.620 -22.475 -25.038  1.00 56.73           H  
ATOM    970  HB3 LYS A  63     -10.958 -22.057 -24.630  1.00 56.73           H  
ATOM    971  O   LYS A  63     -11.024 -23.303 -27.231  1.00 56.73           O  
ATOM    972  CG  LYS A  63     -12.376 -20.568 -24.043  1.00 56.73           C  
ATOM    973  HG2 LYS A  63     -11.602 -19.806 -23.953  1.00 56.73           H  
ATOM    974  HG3 LYS A  63     -13.286 -20.107 -24.427  1.00 56.73           H  
ATOM    975  CD  LYS A  63     -12.661 -21.178 -22.662  1.00 56.73           C  
ATOM    976  HD2 LYS A  63     -11.775 -21.711 -22.316  1.00 56.73           H  
ATOM    977  HD3 LYS A  63     -13.483 -21.886 -22.757  1.00 56.73           H  
ATOM    978  CE  LYS A  63     -13.031 -20.090 -21.646  1.00 56.73           C  
ATOM    979  HE2 LYS A  63     -13.856 -19.506 -22.052  1.00 56.73           H  
ATOM    980  HE3 LYS A  63     -12.178 -19.423 -21.523  1.00 56.73           H  
ATOM    981  NZ  LYS A  63     -13.424 -20.679 -20.339  1.00 56.73           N  
ATOM    982  HZ1 LYS A  63     -14.227 -21.281 -20.456  1.00 56.73           H  
ATOM    983  HZ2 LYS A  63     -12.674 -21.230 -19.949  1.00 56.73           H  
ATOM    984  HZ3 LYS A  63     -13.679 -19.955 -19.682  1.00 56.73           H  
ATOM    985  N   GLY A  64      -9.720 -21.576 -27.855  1.00 53.82           N  
ATOM    986  H   GLY A  64      -9.680 -20.571 -27.943  1.00 53.82           H  
ATOM    987  CA  GLY A  64      -8.702 -22.367 -28.532  1.00 53.82           C  
ATOM    988  HA2 GLY A  64      -8.017 -21.709 -29.067  1.00 53.82           H  
ATOM    989  HA3 GLY A  64      -9.170 -23.043 -29.248  1.00 53.82           H  
ATOM    990  C   GLY A  64      -7.911 -23.177 -27.513  1.00 53.82           C  
ATOM    991  O   GLY A  64      -6.857 -22.749 -27.055  1.00 53.82           O  
ATOM    992  N   GLY A  65      -8.428 -24.341 -27.128  1.00 52.12           N  
ATOM    993  H   GLY A  65      -9.352 -24.582 -27.457  1.00 52.12           H  
ATOM    994  CA  GLY A  65      -7.598 -25.395 -26.574  1.00 52.12           C  
ATOM    995  HA2 GLY A  65      -8.217 -26.209 -26.197  1.00 52.12           H  
ATOM    996  HA3 GLY A  65      -6.961 -25.015 -25.775  1.00 52.12           H  
ATOM    997  C   GLY A  65      -6.754 -25.911 -27.725  1.00 52.12           C  
ATOM    998  O   GLY A  65      -7.282 -26.590 -28.602  1.00 52.12           O  
ATOM    999  N   GLY A  66      -5.472 -25.537 -27.776  1.00 54.14           N  
ATOM   1000  H   GLY A  66      -5.115 -24.932 -27.051  1.00 54.14           H  
ATOM   1001  CA  GLY A  66      -4.530 -26.224 -28.657  1.00 54.14           C  
ATOM   1002  HA2 GLY A  66      -3.504 -25.938 -28.425  1.00 54.14           H  
ATOM   1003  HA3 GLY A  66      -4.754 -25.993 -29.698  1.00 54.14           H  
ATOM   1004  C   GLY A  66      -4.697 -27.719 -28.405  1.00 54.14           C  
ATOM   1005  O   GLY A  66      -4.701 -28.126 -27.243  1.00 54.14           O  
ATOM   1006  N   GLY A  67      -4.959 -28.496 -29.459  1.00 53.90           N  
ATOM   1007  H   GLY A  67      -5.018 -28.068 -30.372  1.00 53.90           H  
ATOM   1008  CA  GLY A  67      -5.227 -29.930 -29.344  1.00 53.90           C  
ATOM   1009  HA2 GLY A  67      -5.267 -30.378 -30.337  1.00 53.90           H  
ATOM   1010  HA3 GLY A  67      -6.194 -30.069 -28.860  1.00 53.90           H  
ATOM   1011  C   GLY A  67      -4.157 -30.652 -28.520  1.00 53.90           C  
ATOM   1012  O   GLY A  67      -3.100 -30.091 -28.236  1.00 53.90           O  
ATOM   1013  N   ALA A  68      -4.421 -31.904 -28.147  1.00 59.92           N  
ATOM   1014  H   ALA A  68      -5.300 -32.307 -28.440  1.00 59.92           H  
ATOM   1015  CA  ALA A  68      -3.643 -32.672 -27.165  1.00 59.92           C  
ATOM   1016  HA  ALA A  68      -3.830 -32.248 -26.179  1.00 59.92           H  
ATOM   1017  C   ALA A  68      -2.107 -32.673 -27.354  1.00 59.92           C  
ATOM   1018  CB  ALA A  68      -4.186 -34.107 -27.182  1.00 59.92           C  
ATOM   1019  HB1 ALA A  68      -3.679 -34.695 -26.417  1.00 59.92           H  
ATOM   1020  HB2 ALA A  68      -4.007 -34.567 -28.153  1.00 59.92           H  
ATOM   1021  HB3 ALA A  68      -5.255 -34.109 -26.969  1.00 59.92           H  
ATOM   1022  O   ALA A  68      -1.381 -32.966 -26.410  1.00 59.92           O  
ATOM   1023  N   THR A  69      -1.594 -32.327 -28.535  1.00 57.88           N  
ATOM   1024  H   THR A  69      -2.224 -32.070 -29.281  1.00 57.88           H  
ATOM   1025  CA  THR A  69      -0.158 -32.260 -28.820  1.00 57.88           C  
ATOM   1026  HA  THR A  69       0.360 -32.923 -28.127  1.00 57.88           H  
ATOM   1027  C   THR A  69       0.491 -30.887 -28.614  1.00 57.88           C  
ATOM   1028  CB  THR A  69       0.119 -32.802 -30.224  1.00 57.88           C  
ATOM   1029  HB  THR A  69       1.185 -32.729 -30.444  1.00 57.88           H  
ATOM   1030  O   THR A  69       1.701 -30.783 -28.785  1.00 57.88           O  
ATOM   1031  CG2 THR A  69      -0.303 -34.269 -30.331  1.00 57.88           C  
ATOM   1032 HG21 THR A  69       0.196 -34.856 -29.560  1.00 57.88           H  
ATOM   1033 HG22 THR A  69      -0.011 -34.653 -31.308  1.00 57.88           H  
ATOM   1034 HG23 THR A  69      -1.383 -34.371 -30.224  1.00 57.88           H  
ATOM   1035  OG1 THR A  69      -0.612 -32.068 -31.182  1.00 57.88           O  
ATOM   1036  HG1 THR A  69      -0.126 -31.257 -31.349  1.00 57.88           H  
ATOM   1037  N   GLY A  70      -0.255 -29.852 -28.213  1.00 53.65           N  
ATOM   1038  H   GLY A  70      -1.247 -30.004 -28.099  1.00 53.65           H  
ATOM   1039  CA  GLY A  70       0.285 -28.521 -27.919  1.00 53.65           C  
ATOM   1040  HA2 GLY A  70       1.049 -28.611 -27.146  1.00 53.65           H  
ATOM   1041  HA3 GLY A  70      -0.520 -27.899 -27.529  1.00 53.65           H  
ATOM   1042  C   GLY A  70       0.915 -27.814 -29.129  1.00 53.65           C  
ATOM   1043  O   GLY A  70       1.224 -28.408 -30.162  1.00 53.65           O  
ATOM   1044  N   TYR A  71       1.092 -26.499 -29.028  1.00 57.93           N  
ATOM   1045  H   TYR A  71       0.868 -26.037 -28.158  1.00 57.93           H  
ATOM   1046  CA  TYR A  71       1.795 -25.734 -30.057  1.00 57.93           C  
ATOM   1047  HA  TYR A  71       1.490 -26.095 -31.040  1.00 57.93           H  
ATOM   1048  C   TYR A  71       3.303 -25.947 -29.917  1.00 57.93           C  
ATOM   1049  CB  TYR A  71       1.416 -24.251 -29.979  1.00 57.93           C  
ATOM   1050  HB2 TYR A  71       2.100 -23.686 -30.611  1.00 57.93           H  
ATOM   1051  HB3 TYR A  71       1.549 -23.894 -28.958  1.00 57.93           H  
ATOM   1052  O   TYR A  71       3.888 -25.625 -28.884  1.00 57.93           O  
ATOM   1053  CG  TYR A  71       0.000 -23.967 -30.445  1.00 57.93           C  
ATOM   1054  CD1 TYR A  71      -0.260 -23.801 -31.819  1.00 57.93           C  
ATOM   1055  HD1 TYR A  71       0.543 -23.866 -32.538  1.00 57.93           H  
ATOM   1056  CD2 TYR A  71      -1.055 -23.877 -29.514  1.00 57.93           C  
ATOM   1057  HD2 TYR A  71      -0.854 -23.994 -28.460  1.00 57.93           H  
ATOM   1058  CE1 TYR A  71      -1.572 -23.548 -32.264  1.00 57.93           C  
ATOM   1059  HE1 TYR A  71      -1.783 -23.418 -33.315  1.00 57.93           H  
ATOM   1060  CE2 TYR A  71      -2.367 -23.618 -29.956  1.00 57.93           C  
ATOM   1061  HE2 TYR A  71      -3.173 -23.531 -29.242  1.00 57.93           H  
ATOM   1062  OH  TYR A  71      -3.887 -23.202 -31.771  1.00 57.93           O  
ATOM   1063  HH  TYR A  71      -4.519 -23.118 -31.053  1.00 57.93           H  
ATOM   1064  CZ  TYR A  71      -2.626 -23.455 -31.334  1.00 57.93           C  
ATOM   1065  N   ARG A  72       3.936 -26.459 -30.975  1.00 52.58           N  
ATOM   1066  H   ARG A  72       3.371 -26.756 -31.757  1.00 52.58           H  
ATOM   1067  CA  ARG A  72       5.393 -26.505 -31.125  1.00 52.58           C  
ATOM   1068  HA  ARG A  72       5.851 -26.582 -30.139  1.00 52.58           H  
ATOM   1069  C   ARG A  72       5.852 -25.207 -31.805  1.00 52.58           C  
ATOM   1070  CB  ARG A  72       5.761 -27.771 -31.918  1.00 52.58           C  
ATOM   1071  HB2 ARG A  72       5.242 -27.760 -32.877  1.00 52.58           H  
ATOM   1072  HB3 ARG A  72       5.420 -28.641 -31.357  1.00 52.58           H  
ATOM   1073  O   ARG A  72       5.600 -25.058 -33.001  1.00 52.58           O  
ATOM   1074  CG  ARG A  72       7.269 -27.905 -32.170  1.00 52.58           C  
ATOM   1075  HG2 ARG A  72       7.812 -27.857 -31.226  1.00 52.58           H  
ATOM   1076  HG3 ARG A  72       7.594 -27.083 -32.807  1.00 52.58           H  
ATOM   1077  CD  ARG A  72       7.575 -29.235 -32.869  1.00 52.58           C  
ATOM   1078  HD2 ARG A  72       6.826 -29.411 -33.642  1.00 52.58           H  
ATOM   1079  HD3 ARG A  72       7.506 -30.036 -32.133  1.00 52.58           H  
ATOM   1080  NE  ARG A  72       8.903 -29.201 -33.512  1.00 52.58           N  
ATOM   1081  HE  ARG A  72       9.162 -28.323 -33.939  1.00 52.58           H  
ATOM   1082  NH1 ARG A  72       9.601 -31.346 -33.049  1.00 52.58           N  
ATOM   1083 HH11 ARG A  72      10.304 -32.067 -33.119  1.00 52.58           H  
ATOM   1084 HH12 ARG A  72       8.749 -31.511 -32.533  1.00 52.58           H  
ATOM   1085  NH2 ARG A  72      10.900 -29.994 -34.255  1.00 52.58           N  
ATOM   1086 HH21 ARG A  72      11.108 -29.095 -34.667  1.00 52.58           H  
ATOM   1087 HH22 ARG A  72      11.594 -30.727 -34.295  1.00 52.58           H  
ATOM   1088  CZ  ARG A  72       9.789 -30.178 -33.600  1.00 52.58           C  
ATOM   1089  N   PRO A  73       6.502 -24.263 -31.102  1.00 55.11           N  
ATOM   1090  CA  PRO A  73       7.102 -23.115 -31.766  1.00 55.11           C  
ATOM   1091  HA  PRO A  73       6.350 -22.606 -32.369  1.00 55.11           H  
ATOM   1092  C   PRO A  73       8.244 -23.578 -32.682  1.00 55.11           C  
ATOM   1093  CB  PRO A  73       7.558 -22.172 -30.650  1.00 55.11           C  
ATOM   1094  HB2 PRO A  73       6.749 -21.484 -30.404  1.00 55.11           H  
ATOM   1095  HB3 PRO A  73       8.458 -21.618 -30.918  1.00 55.11           H  
ATOM   1096  O   PRO A  73       9.042 -24.453 -32.333  1.00 55.11           O  
ATOM   1097  CG  PRO A  73       7.800 -23.111 -29.469  1.00 55.11           C  
ATOM   1098  HG2 PRO A  73       8.805 -23.529 -29.538  1.00 55.11           H  
ATOM   1099  HG3 PRO A  73       7.664 -22.604 -28.514  1.00 55.11           H  
ATOM   1100  CD  PRO A  73       6.773 -24.225 -29.671  1.00 55.11           C  
ATOM   1101  HD2 PRO A  73       7.182 -25.168 -29.308  1.00 55.11           H  
ATOM   1102  HD3 PRO A  73       5.857 -23.978 -29.134  1.00 55.11           H  
ATOM   1103  N   ILE A  74       8.303 -22.997 -33.878  1.00 53.02           N  
ATOM   1104  H   ILE A  74       7.620 -22.284 -34.091  1.00 53.02           H  
ATOM   1105  CA  ILE A  74       9.377 -23.206 -34.850  1.00 53.02           C  
ATOM   1106  HA  ILE A  74       9.519 -24.276 -35.006  1.00 53.02           H  
ATOM   1107  C   ILE A  74      10.668 -22.620 -34.252  1.00 53.02           C  
ATOM   1108  CB  ILE A  74       8.973 -22.557 -36.201  1.00 53.02           C  
ATOM   1109  HB  ILE A  74       8.711 -21.515 -36.015  1.00 53.02           H  
ATOM   1110  O   ILE A  74      10.735 -21.418 -34.018  1.00 53.02           O  
ATOM   1111  CG1 ILE A  74       7.732 -23.276 -36.792  1.00 53.02           C  
ATOM   1112 HG12 ILE A  74       6.933 -23.288 -36.051  1.00 53.02           H  
ATOM   1113 HG13 ILE A  74       7.990 -24.311 -37.019  1.00 53.02           H  
ATOM   1114  CG2 ILE A  74      10.138 -22.575 -37.207  1.00 53.02           C  
ATOM   1115 HG21 ILE A  74      10.999 -22.042 -36.803  1.00 53.02           H  
ATOM   1116 HG22 ILE A  74      10.424 -23.600 -37.442  1.00 53.02           H  
ATOM   1117 HG23 ILE A  74       9.855 -22.061 -38.125  1.00 53.02           H  
ATOM   1118  CD1 ILE A  74       7.156 -22.626 -38.058  1.00 53.02           C  
ATOM   1119 HD11 ILE A  74       6.221 -23.120 -38.322  1.00 53.02           H  
ATOM   1120 HD12 ILE A  74       6.959 -21.569 -37.876  1.00 53.02           H  
ATOM   1121 HD13 ILE A  74       7.847 -22.731 -38.894  1.00 53.02           H  
ATOM   1122  N   GLY A  75      11.672 -23.467 -33.985  1.00 48.99           N  
ATOM   1123  H   GLY A  75      11.515 -24.451 -34.148  1.00 48.99           H  
ATOM   1124  CA  GLY A  75      13.031 -23.044 -33.601  1.00 48.99           C  
ATOM   1125  HA2 GLY A  75      13.736 -23.485 -34.306  1.00 48.99           H  
ATOM   1126  HA3 GLY A  75      13.118 -21.962 -33.698  1.00 48.99           H  
ATOM   1127  C   GLY A  75      13.524 -23.405 -32.190  1.00 48.99           C  
ATOM   1128  O   GLY A  75      14.628 -23.006 -31.842  1.00 48.99           O  
ATOM   1129  N   GLY A  76      12.762 -24.148 -31.377  1.00 44.42           N  
ATOM   1130  H   GLY A  76      11.850 -24.441 -31.697  1.00 44.42           H  
ATOM   1131  CA  GLY A  76      13.190 -24.560 -30.029  1.00 44.42           C  
ATOM   1132  HA2 GLY A  76      12.319 -24.608 -29.376  1.00 44.42           H  
ATOM   1133  HA3 GLY A  76      13.866 -23.812 -29.613  1.00 44.42           H  
ATOM   1134  C   GLY A  76      13.876 -25.932 -29.984  1.00 44.42           C  
ATOM   1135  O   GLY A  76      13.304 -26.924 -30.436  1.00 44.42           O  
ATOM   1136  N   GLU A  77      15.085 -25.966 -29.424  1.00 41.97           N  
ATOM   1137  H   GLU A  77      15.478 -25.086 -29.123  1.00 41.97           H  
ATOM   1138  CA  GLU A  77      15.885 -27.154 -29.096  1.00 41.97           C  
ATOM   1139  HA  GLU A  77      16.045 -27.716 -30.016  1.00 41.97           H  
ATOM   1140  C   GLU A  77      15.175 -28.085 -28.089  1.00 41.97           C  
ATOM   1141  CB  GLU A  77      17.251 -26.642 -28.607  1.00 41.97           C  
ATOM   1142  HB2 GLU A  77      17.136 -26.176 -27.628  1.00 41.97           H  
ATOM   1143  HB3 GLU A  77      17.559 -25.873 -29.315  1.00 41.97           H  
ATOM   1144  O   GLU A  77      14.224 -27.684 -27.415  1.00 41.97           O  
ATOM   1145  CG  GLU A  77      18.362 -27.701 -28.542  1.00 41.97           C  
ATOM   1146  HG2 GLU A  77      18.183 -28.346 -27.681  1.00 41.97           H  
ATOM   1147  HG3 GLU A  77      18.304 -28.318 -29.439  1.00 41.97           H  
ATOM   1148  CD  GLU A  77      19.775 -27.088 -28.451  1.00 41.97           C  
ATOM   1149  OE1 GLU A  77      20.722 -27.889 -28.302  1.00 41.97           O  
ATOM   1150  OE2 GLU A  77      19.901 -25.847 -28.556  1.00 41.97           O  
ATOM   1151  N   LEU A  78      15.594 -29.357 -28.061  1.00 48.34           N  
ATOM   1152  H   LEU A  78      16.466 -29.561 -28.528  1.00 48.34           H  
ATOM   1153  CA  LEU A  78      14.872 -30.494 -27.479  1.00 48.34           C  
ATOM   1154  HA  LEU A  78      14.023 -30.687 -28.134  1.00 48.34           H  
ATOM   1155  C   LEU A  78      14.346 -30.236 -26.052  1.00 48.34           C  
ATOM   1156  CB  LEU A  78      15.775 -31.746 -27.454  1.00 48.34           C  
ATOM   1157  HB2 LEU A  78      16.765 -31.477 -27.085  1.00 48.34           H  
ATOM   1158  HB3 LEU A  78      15.346 -32.437 -26.729  1.00 48.34           H  
ATOM   1159  O   LEU A  78      15.064 -29.692 -25.211  1.00 48.34           O  
ATOM   1160  CG  LEU A  78      15.899 -32.508 -28.785  1.00 48.34           C  
ATOM   1161  HG  LEU A  78      14.907 -32.626 -29.222  1.00 48.34           H  
ATOM   1162  CD1 LEU A  78      16.805 -31.806 -29.798  1.00 48.34           C  
ATOM   1163 HD11 LEU A  78      17.778 -31.600 -29.351  1.00 48.34           H  
ATOM   1164 HD12 LEU A  78      16.351 -30.871 -30.127  1.00 48.34           H  
ATOM   1165 HD13 LEU A  78      16.948 -32.440 -30.673  1.00 48.34           H  
ATOM   1166  CD2 LEU A  78      16.467 -33.904 -28.523  1.00 48.34           C  
ATOM   1167 HD21 LEU A  78      17.458 -33.823 -28.078  1.00 48.34           H  
ATOM   1168 HD22 LEU A  78      16.541 -34.458 -29.458  1.00 48.34           H  
ATOM   1169 HD23 LEU A  78      15.814 -34.452 -27.843  1.00 48.34           H  
ATOM   1170  N   PRO A  79      13.125 -30.706 -25.730  1.00 47.98           N  
ATOM   1171  CA  PRO A  79      12.623 -30.659 -24.369  1.00 47.98           C  
ATOM   1172  HA  PRO A  79      12.621 -29.631 -24.008  1.00 47.98           H  
ATOM   1173  C   PRO A  79      13.529 -31.512 -23.480  1.00 47.98           C  
ATOM   1174  CB  PRO A  79      11.184 -31.182 -24.436  1.00 47.98           C  
ATOM   1175  HB2 PRO A  79      10.899 -31.723 -23.533  1.00 47.98           H  
ATOM   1176  HB3 PRO A  79      10.505 -30.346 -24.607  1.00 47.98           H  
ATOM   1177  O   PRO A  79      13.690 -32.711 -23.707  1.00 47.98           O  
ATOM   1178  CG  PRO A  79      11.184 -32.090 -25.665  1.00 47.98           C  
ATOM   1179  HG2 PRO A  79      10.200 -32.142 -26.130  1.00 47.98           H  
ATOM   1180  HG3 PRO A  79      11.523 -33.086 -25.383  1.00 47.98           H  
ATOM   1181  CD  PRO A  79      12.213 -31.444 -26.589  1.00 47.98           C  
ATOM   1182  HD2 PRO A  79      12.733 -32.217 -27.154  1.00 47.98           H  
ATOM   1183  HD3 PRO A  79      11.716 -30.747 -27.264  1.00 47.98           H  
ATOM   1184  N   SER A  80      14.105 -30.891 -22.450  1.00 47.55           N  
ATOM   1185  H   SER A  80      14.038 -29.885 -22.402  1.00 47.55           H  
ATOM   1186  CA  SER A  80      14.656 -31.616 -21.310  1.00 47.55           C  
ATOM   1187  HA  SER A  80      15.410 -32.316 -21.668  1.00 47.55           H  
ATOM   1188  C   SER A  80      13.508 -32.402 -20.673  1.00 47.55           C  
ATOM   1189  CB  SER A  80      15.326 -30.647 -20.332  1.00 47.55           C  
ATOM   1190  HB2 SER A  80      16.114 -30.100 -20.850  1.00 47.55           H  
ATOM   1191  HB3 SER A  80      14.587 -29.933 -19.967  1.00 47.55           H  
ATOM   1192  O   SER A  80      12.680 -31.876 -19.927  1.00 47.55           O  
ATOM   1193  OG  SER A  80      15.886 -31.332 -19.230  1.00 47.55           O  
ATOM   1194  HG  SER A  80      16.593 -31.907 -19.531  1.00 47.55           H  
ATOM   1195  N   THR A  81      13.405 -33.662 -21.087  1.00 45.18           N  
ATOM   1196  H   THR A  81      13.964 -33.931 -21.883  1.00 45.18           H  
ATOM   1197  CA  THR A  81      12.528 -34.674 -20.521  1.00 45.18           C  
ATOM   1198  HA  THR A  81      11.489 -34.393 -20.695  1.00 45.18           H  
ATOM   1199  C   THR A  81      12.803 -34.771 -19.028  1.00 45.18           C  
ATOM   1200  CB  THR A  81      12.801 -36.022 -21.206  1.00 45.18           C  
ATOM   1201  HB  THR A  81      13.860 -36.265 -21.120  1.00 45.18           H  
ATOM   1202  O   THR A  81      13.923 -35.046 -18.615  1.00 45.18           O  
ATOM   1203  CG2 THR A  81      11.977 -37.182 -20.651  1.00 45.18           C  
ATOM   1204 HG21 THR A  81      12.179 -38.084 -21.229  1.00 45.18           H  
ATOM   1205 HG22 THR A  81      10.915 -36.947 -20.709  1.00 45.18           H  
ATOM   1206 HG23 THR A  81      12.254 -37.374 -19.614  1.00 45.18           H  
ATOM   1207  OG1 THR A  81      12.463 -35.909 -22.568  1.00 45.18           O  
ATOM   1208  HG1 THR A  81      12.868 -36.644 -23.034  1.00 45.18           H  
ATOM   1209  N   GLY A  82      11.759 -34.567 -18.228  1.00 45.22           N  
ATOM   1210  H   GLY A  82      10.889 -34.280 -18.654  1.00 45.22           H  
ATOM   1211  CA  GLY A  82      11.760 -34.923 -16.817  1.00 45.22           C  
ATOM   1212  HA2 GLY A  82      10.733 -34.946 -16.451  1.00 45.22           H  
ATOM   1213  HA3 GLY A  82      12.181 -35.922 -16.702  1.00 45.22           H  
ATOM   1214  C   GLY A  82      12.565 -33.978 -15.935  1.00 45.22           C  
ATOM   1215  O   GLY A  82      13.588 -34.363 -15.383  1.00 45.22           O  
ATOM   1216  N   ARG A  83      12.050 -32.768 -15.687  1.00 46.03           N  
ATOM   1217  H   ARG A  83      11.226 -32.483 -16.195  1.00 46.03           H  
ATOM   1218  CA  ARG A  83      12.363 -32.114 -14.414  1.00 46.03           C  
ATOM   1219  HA  ARG A  83      13.430 -32.244 -14.231  1.00 46.03           H  
ATOM   1220  C   ARG A  83      11.555 -32.856 -13.342  1.00 46.03           C  
ATOM   1221  CB  ARG A  83      12.076 -30.608 -14.476  1.00 46.03           C  
ATOM   1222  HB2 ARG A  83      12.474 -30.222 -15.415  1.00 46.03           H  
ATOM   1223  HB3 ARG A  83      11.003 -30.421 -14.451  1.00 46.03           H  
ATOM   1224  O   ARG A  83      10.328 -32.730 -13.366  1.00 46.03           O  
ATOM   1225  CG  ARG A  83      12.773 -29.879 -13.318  1.00 46.03           C  
ATOM   1226  HG2 ARG A  83      13.831 -30.141 -13.325  1.00 46.03           H  
ATOM   1227  HG3 ARG A  83      12.339 -30.188 -12.367  1.00 46.03           H  
ATOM   1228  CD  ARG A  83      12.639 -28.361 -13.480  1.00 46.03           C  
ATOM   1229  HD2 ARG A  83      12.898 -28.095 -14.505  1.00 46.03           H  
ATOM   1230  HD3 ARG A  83      11.599 -28.084 -13.311  1.00 46.03           H  
ATOM   1231  NE  ARG A  83      13.557 -27.641 -12.572  1.00 46.03           N  
ATOM   1232  HE  ARG A  83      14.526 -27.921 -12.620  1.00 46.03           H  
ATOM   1233  NH1 ARG A  83      12.052 -26.226 -11.562  1.00 46.03           N  
ATOM   1234 HH11 ARG A  83      11.866 -25.483 -10.903  1.00 46.03           H  
ATOM   1235 HH12 ARG A  83      11.312 -26.667 -12.088  1.00 46.03           H  
ATOM   1236  NH2 ARG A  83      14.215 -26.104 -11.029  1.00 46.03           N  
ATOM   1237 HH21 ARG A  83      14.011 -25.367 -10.369  1.00 46.03           H  
ATOM   1238 HH22 ARG A  83      15.169 -26.424 -11.122  1.00 46.03           H  
ATOM   1239  CZ  ARG A  83      13.269 -26.665 -11.729  1.00 46.03           C  
ATOM   1240  N   PRO A  84      12.175 -33.656 -12.455  1.00 49.14           N  
ATOM   1241  CA  PRO A  84      11.440 -34.290 -11.372  1.00 49.14           C  
ATOM   1242  HA  PRO A  84      10.689 -34.967 -11.778  1.00 49.14           H  
ATOM   1243  C   PRO A  84      10.754 -33.190 -10.566  1.00 49.14           C  
ATOM   1244  CB  PRO A  84      12.467 -35.092 -10.566  1.00 49.14           C  
ATOM   1245  HB2 PRO A  84      12.245 -35.094  -9.499  1.00 49.14           H  
ATOM   1246  HB3 PRO A  84      12.508 -36.113 -10.946  1.00 49.14           H  
ATOM   1247  O   PRO A  84      11.335 -32.125 -10.329  1.00 49.14           O  
ATOM   1248  CG  PRO A  84      13.789 -34.388 -10.867  1.00 49.14           C  
ATOM   1249  HG2 PRO A  84      13.912 -33.540 -10.194  1.00 49.14           H  
ATOM   1250  HG3 PRO A  84      14.638 -35.066 -10.786  1.00 49.14           H  
ATOM   1251  CD  PRO A  84      13.604 -33.882 -12.294  1.00 49.14           C  
ATOM   1252  HD2 PRO A  84      13.935 -34.655 -12.987  1.00 49.14           H  
ATOM   1253  HD3 PRO A  84      14.186 -32.971 -12.433  1.00 49.14           H  
ATOM   1254  N   ALA A  85       9.490 -33.418 -10.213  1.00 55.05           N  
ATOM   1255  H   ALA A  85       9.074 -34.307 -10.451  1.00 55.05           H  
ATOM   1256  CA  ALA A  85       8.762 -32.551  -9.307  1.00 55.05           C  
ATOM   1257  HA  ALA A  85       8.634 -31.569  -9.763  1.00 55.05           H  
ATOM   1258  C   ALA A  85       9.606 -32.419  -8.037  1.00 55.05           C  
ATOM   1259  CB  ALA A  85       7.384 -33.171  -9.037  1.00 55.05           C  
ATOM   1260  HB1 ALA A  85       6.833 -32.547  -8.333  1.00 55.05           H  
ATOM   1261  HB2 ALA A  85       7.497 -34.166  -8.607  1.00 55.05           H  
ATOM   1262  HB3 ALA A  85       6.820 -33.244  -9.967  1.00 55.05           H  
ATOM   1263  O   ALA A  85       9.741 -33.380  -7.288  1.00 55.05           O  
ATOM   1264  N   ALA A  86      10.237 -31.259  -7.843  1.00 56.49           N  
ATOM   1265  H   ALA A  86      10.219 -30.561  -8.573  1.00 56.49           H  
ATOM   1266  CA  ALA A  86      10.974 -30.990  -6.623  1.00 56.49           C  
ATOM   1267  HA  ALA A  86      11.778 -31.721  -6.540  1.00 56.49           H  
ATOM   1268  C   ALA A  86       9.970 -31.139  -5.468  1.00 56.49           C  
ATOM   1269  CB  ALA A  86      11.595 -29.589  -6.697  1.00 56.49           C  
ATOM   1270  HB1 ALA A  86      12.292 -29.539  -7.533  1.00 56.49           H  
ATOM   1271  HB2 ALA A  86      10.815 -28.838  -6.820  1.00 56.49           H  
ATOM   1272  HB3 ALA A  86      12.137 -29.389  -5.772  1.00 56.49           H  
ATOM   1273  O   ALA A  86       8.976 -30.397  -5.461  1.00 56.49           O  
ATOM   1274  N   PRO A  87      10.156 -32.113  -4.557  1.00 55.43           N  
ATOM   1275  CA  PRO A  87       9.260 -32.286  -3.430  1.00 55.43           C  
ATOM   1276  HA  PRO A  87       8.252 -32.503  -3.785  1.00 55.43           H  
ATOM   1277  C   PRO A  87       9.261 -30.973  -2.654  1.00 55.43           C  
ATOM   1278  CB  PRO A  87       9.785 -33.488  -2.638  1.00 55.43           C  
ATOM   1279  HB2 PRO A  87       9.678 -33.351  -1.562  1.00 55.43           H  
ATOM   1280  HB3 PRO A  87       9.258 -34.387  -2.957  1.00 55.43           H  
ATOM   1281  O   PRO A  87      10.313 -30.458  -2.271  1.00 55.43           O  
ATOM   1282  CG  PRO A  87      11.252 -33.593  -3.051  1.00 55.43           C  
ATOM   1283  HG2 PRO A  87      11.613 -34.621  -3.008  1.00 55.43           H  
ATOM   1284  HG3 PRO A  87      11.855 -32.951  -2.409  1.00 55.43           H  
ATOM   1285  CD  PRO A  87      11.269 -33.047  -4.474  1.00 55.43           C  
ATOM   1286  HD2 PRO A  87      11.118 -33.864  -5.180  1.00 55.43           H  
ATOM   1287  HD3 PRO A  87      12.225 -32.557  -4.658  1.00 55.43           H  
ATOM   1288  N   ARG A  88       8.077 -30.369  -2.516  1.00 52.36           N  
ATOM   1289  H   ARG A  88       7.256 -30.867  -2.829  1.00 52.36           H  
ATOM   1290  CA  ARG A  88       7.920 -29.179  -1.683  1.00 52.36           C  
ATOM   1291  HA  ARG A  88       8.597 -28.405  -2.044  1.00 52.36           H  
ATOM   1292  C   ARG A  88       8.317 -29.586  -0.264  1.00 52.36           C  
ATOM   1293  CB  ARG A  88       6.473 -28.671  -1.690  1.00 52.36           C  
ATOM   1294  HB2 ARG A  88       6.346 -27.990  -0.849  1.00 52.36           H  
ATOM   1295  HB3 ARG A  88       5.791 -29.510  -1.549  1.00 52.36           H  
ATOM   1296  O   ARG A  88       7.732 -30.549   0.227  1.00 52.36           O  
ATOM   1297  CG  ARG A  88       6.121 -27.919  -2.975  1.00 52.36           C  
ATOM   1298  HG2 ARG A  88       6.789 -27.066  -3.095  1.00 52.36           H  
ATOM   1299  HG3 ARG A  88       6.228 -28.586  -3.831  1.00 52.36           H  
ATOM   1300  CD  ARG A  88       4.674 -27.430  -2.880  1.00 52.36           C  
ATOM   1301  HD2 ARG A  88       4.588 -26.774  -2.013  1.00 52.36           H  
ATOM   1302  HD3 ARG A  88       4.023 -28.291  -2.731  1.00 52.36           H  
ATOM   1303  NE  ARG A  88       4.262 -26.706  -4.096  1.00 52.36           N  
ATOM   1304  HE  ARG A  88       4.908 -26.738  -4.873  1.00 52.36           H  
ATOM   1305  NH1 ARG A  88       2.195 -26.071  -3.327  1.00 52.36           N  
ATOM   1306 HH11 ARG A  88       1.276 -25.675  -3.465  1.00 52.36           H  
ATOM   1307 HH12 ARG A  88       2.403 -26.514  -2.443  1.00 52.36           H  
ATOM   1308  NH2 ARG A  88       2.803 -25.557  -5.412  1.00 52.36           N  
ATOM   1309 HH21 ARG A  88       3.395 -25.749  -6.207  1.00 52.36           H  
ATOM   1310 HH22 ARG A  88       1.867 -25.200  -5.539  1.00 52.36           H  
ATOM   1311  CZ  ARG A  88       3.096 -26.111  -4.268  1.00 52.36           C  
ATOM   1312  N   PRO A  89       9.261 -28.892   0.388  1.00 49.82           N  
ATOM   1313  CA  PRO A  89       9.498 -29.124   1.800  1.00 49.82           C  
ATOM   1314  HA  PRO A  89       9.776 -30.163   1.977  1.00 49.82           H  
ATOM   1315  C   PRO A  89       8.196 -28.808   2.539  1.00 49.82           C  
ATOM   1316  CB  PRO A  89      10.669 -28.213   2.182  1.00 49.82           C  
ATOM   1317  HB2 PRO A  89      11.604 -28.763   2.071  1.00 49.82           H  
ATOM   1318  HB3 PRO A  89      10.578 -27.831   3.199  1.00 49.82           H  
ATOM   1319  O   PRO A  89       7.668 -27.697   2.435  1.00 49.82           O  
ATOM   1320  CG  PRO A  89      10.617 -27.090   1.147  1.00 49.82           C  
ATOM   1321  HG2 PRO A  89       9.929 -26.316   1.486  1.00 49.82           H  
ATOM   1322  HG3 PRO A  89      11.605 -26.667   0.962  1.00 49.82           H  
ATOM   1323  CD  PRO A  89      10.051 -27.770  -0.097  1.00 49.82           C  
ATOM   1324  HD2 PRO A  89      10.866 -28.146  -0.716  1.00 49.82           H  
ATOM   1325  HD3 PRO A  89       9.443 -27.056  -0.654  1.00 49.82           H  
ATOM   1326  N   SER A  90       7.640 -29.805   3.224  1.00 53.91           N  
ATOM   1327  H   SER A  90       8.083 -30.712   3.232  1.00 53.91           H  
ATOM   1328  CA  SER A  90       6.646 -29.566   4.260  1.00 53.91           C  
ATOM   1329  HA  SER A  90       5.805 -29.002   3.856  1.00 53.91           H  
ATOM   1330  C   SER A  90       7.346 -28.746   5.332  1.00 53.91           C  
ATOM   1331  CB  SER A  90       6.128 -30.892   4.833  1.00 53.91           C  
ATOM   1332  HB2 SER A  90       5.510 -31.387   4.084  1.00 53.91           H  
ATOM   1333  HB3 SER A  90       5.521 -30.699   5.717  1.00 53.91           H  
ATOM   1334  O   SER A  90       8.279 -29.233   5.964  1.00 53.91           O  
ATOM   1335  OG  SER A  90       7.207 -31.741   5.169  1.00 53.91           O  
ATOM   1336  HG  SER A  90       7.738 -31.297   5.834  1.00 53.91           H  
ATOM   1337  N   ILE A  91       6.950 -27.486   5.480  1.00 61.00           N  
ATOM   1338  H   ILE A  91       6.203 -27.136   4.898  1.00 61.00           H  
ATOM   1339  CA  ILE A  91       7.365 -26.680   6.622  1.00 61.00           C  
ATOM   1340  HA  ILE A  91       8.442 -26.773   6.757  1.00 61.00           H  
ATOM   1341  C   ILE A  91       6.611 -27.279   7.814  1.00 61.00           C  
ATOM   1342  CB  ILE A  91       7.034 -25.191   6.387  1.00 61.00           C  
ATOM   1343  HB  ILE A  91       5.967 -25.102   6.179  1.00 61.00           H  
ATOM   1344  O   ILE A  91       5.377 -27.243   7.787  1.00 61.00           O  
ATOM   1345  CG1 ILE A  91       7.826 -24.655   5.169  1.00 61.00           C  
ATOM   1346 HG12 ILE A  91       7.767 -25.364   4.343  1.00 61.00           H  
ATOM   1347 HG13 ILE A  91       8.877 -24.549   5.437  1.00 61.00           H  
ATOM   1348  CG2 ILE A  91       7.353 -24.363   7.645  1.00 61.00           C  
ATOM   1349 HG21 ILE A  91       6.756 -24.707   8.491  1.00 61.00           H  
ATOM   1350 HG22 ILE A  91       7.114 -23.311   7.488  1.00 61.00           H  
ATOM   1351 HG23 ILE A  91       8.407 -24.456   7.907  1.00 61.00           H  
ATOM   1352  CD1 ILE A  91       7.302 -23.318   4.633  1.00 61.00           C  
ATOM   1353 HD11 ILE A  91       7.443 -22.530   5.373  1.00 61.00           H  
ATOM   1354 HD12 ILE A  91       7.854 -23.051   3.732  1.00 61.00           H  
ATOM   1355 HD13 ILE A  91       6.243 -23.404   4.390  1.00 61.00           H  
ATOM   1356  N   PRO A  92       7.293 -27.890   8.798  1.00 56.84           N  
ATOM   1357  CA  PRO A  92       6.637 -28.291  10.030  1.00 56.84           C  
ATOM   1358  HA  PRO A  92       5.818 -28.979   9.826  1.00 56.84           H  
ATOM   1359  C   PRO A  92       6.093 -27.017  10.677  1.00 56.84           C  
ATOM   1360  CB  PRO A  92       7.706 -29.004  10.865  1.00 56.84           C  
ATOM   1361  HB2 PRO A  92       7.674 -30.073  10.652  1.00 56.84           H  
ATOM   1362  HB3 PRO A  92       7.578 -28.830  11.933  1.00 56.84           H  
ATOM   1363  O   PRO A  92       6.846 -26.117  11.040  1.00 56.84           O  
ATOM   1364  CG  PRO A  92       9.023 -28.427  10.351  1.00 56.84           C  
ATOM   1365  HG2 PRO A  92       9.842 -29.140  10.445  1.00 56.84           H  
ATOM   1366  HG3 PRO A  92       9.255 -27.512  10.897  1.00 56.84           H  
ATOM   1367  CD  PRO A  92       8.733 -28.088   8.894  1.00 56.84           C  
ATOM   1368  HD2 PRO A  92       9.034 -28.928   8.269  1.00 56.84           H  
ATOM   1369  HD3 PRO A  92       9.285 -27.189   8.620  1.00 56.84           H  
ATOM   1370  N   VAL A  93       4.769 -26.898  10.721  1.00 52.48           N  
ATOM   1371  H   VAL A  93       4.204 -27.660  10.375  1.00 52.48           H  
ATOM   1372  CA  VAL A  93       4.115 -25.897  11.557  1.00 52.48           C  
ATOM   1373  HA  VAL A  93       4.711 -24.986  11.590  1.00 52.48           H  
ATOM   1374  C   VAL A  93       4.100 -26.527  12.933  1.00 52.48           C  
ATOM   1375  CB  VAL A  93       2.703 -25.538  11.057  1.00 52.48           C  
ATOM   1376  HB  VAL A  93       2.044 -26.403  11.141  1.00 52.48           H  
ATOM   1377  O   VAL A  93       3.299 -27.425  13.179  1.00 52.48           O  
ATOM   1378  CG1 VAL A  93       2.121 -24.382  11.880  1.00 52.48           C  
ATOM   1379 HG11 VAL A  93       2.760 -23.502  11.804  1.00 52.48           H  
ATOM   1380 HG12 VAL A  93       1.119 -24.139  11.528  1.00 52.48           H  
ATOM   1381 HG13 VAL A  93       2.053 -24.675  12.928  1.00 52.48           H  
ATOM   1382  CG2 VAL A  93       2.724 -25.106   9.583  1.00 52.48           C  
ATOM   1383 HG21 VAL A  93       3.412 -24.270   9.454  1.00 52.48           H  
ATOM   1384 HG22 VAL A  93       3.048 -25.936   8.954  1.00 52.48           H  
ATOM   1385 HG23 VAL A  93       1.723 -24.806   9.273  1.00 52.48           H  
ATOM   1386  N   ASP A  94       5.057 -26.137  13.765  1.00 52.90           N  
ATOM   1387  H   ASP A  94       5.741 -25.456  13.468  1.00 52.90           H  
ATOM   1388  CA  ASP A  94       5.080 -26.547  15.161  1.00 52.90           C  
ATOM   1389  HA  ASP A  94       5.084 -27.636  15.197  1.00 52.90           H  
ATOM   1390  C   ASP A  94       3.810 -25.986  15.820  1.00 52.90           C  
ATOM   1391  CB  ASP A  94       6.372 -26.032  15.817  1.00 52.90           C  
ATOM   1392  HB2 ASP A  94       7.196 -26.174  15.117  1.00 52.90           H  
ATOM   1393  HB3 ASP A  94       6.287 -24.964  16.015  1.00 52.90           H  
ATOM   1394  O   ASP A  94       3.613 -24.761  15.812  1.00 52.90           O  
ATOM   1395  CG  ASP A  94       6.737 -26.772  17.107  1.00 52.90           C  
ATOM   1396  OD1 ASP A  94       6.080 -27.796  17.396  1.00 52.90           O  
ATOM   1397  OD2 ASP A  94       7.721 -26.333  17.736  1.00 52.90           O  
ATOM   1398  N   PRO A  95       2.870 -26.829  16.283  1.00 51.88           N  
ATOM   1399  CA  PRO A  95       1.751 -26.331  17.046  1.00 51.88           C  
ATOM   1400  HA  PRO A  95       1.250 -25.517  16.523  1.00 51.88           H  
ATOM   1401  C   PRO A  95       2.335 -25.827  18.361  1.00 51.88           C  
ATOM   1402  CB  PRO A  95       0.795 -27.517  17.203  1.00 51.88           C  
ATOM   1403  HB2 PRO A  95       0.125 -27.553  16.345  1.00 51.88           H  
ATOM   1404  HB3 PRO A  95       0.224 -27.466  18.130  1.00 51.88           H  
ATOM   1405  O   PRO A  95       2.669 -26.617  19.238  1.00 51.88           O  
ATOM   1406  CG  PRO A  95       1.724 -28.732  17.171  1.00 51.88           C  
ATOM   1407  HG2 PRO A  95       1.222 -29.610  16.764  1.00 51.88           H  
ATOM   1408  HG3 PRO A  95       2.094 -28.943  18.175  1.00 51.88           H  
ATOM   1409  CD  PRO A  95       2.885 -28.287  16.282  1.00 51.88           C  
ATOM   1410  HD2 PRO A  95       3.821 -28.674  16.685  1.00 51.88           H  
ATOM   1411  HD3 PRO A  95       2.731 -28.657  15.269  1.00 51.88           H  
ATOM   1412  N   LEU A  96       2.427 -24.507  18.509  1.00 44.56           N  
ATOM   1413  H   LEU A  96       2.320 -23.931  17.687  1.00 44.56           H  
ATOM   1414  CA  LEU A  96       2.566 -23.861  19.811  1.00 44.56           C  
ATOM   1415  HA  LEU A  96       3.378 -24.334  20.363  1.00 44.56           H  
ATOM   1416  C   LEU A  96       1.269 -24.116  20.602  1.00 44.56           C  
ATOM   1417  CB  LEU A  96       2.885 -22.362  19.635  1.00 44.56           C  
ATOM   1418  HB2 LEU A  96       2.903 -21.898  20.621  1.00 44.56           H  
ATOM   1419  HB3 LEU A  96       2.072 -21.906  19.071  1.00 44.56           H  
ATOM   1420  O   LEU A  96       0.448 -23.226  20.806  1.00 44.56           O  
ATOM   1421  CG  LEU A  96       4.214 -22.043  18.922  1.00 44.56           C  
ATOM   1422  HG  LEU A  96       4.241 -22.546  17.955  1.00 44.56           H  
ATOM   1423  CD1 LEU A  96       4.302 -20.535  18.674  1.00 44.56           C  
ATOM   1424 HD11 LEU A  96       5.230 -20.307  18.150  1.00 44.56           H  
ATOM   1425 HD12 LEU A  96       3.459 -20.213  18.062  1.00 44.56           H  
ATOM   1426 HD13 LEU A  96       4.286 -20.003  19.625  1.00 44.56           H  
ATOM   1427  CD2 LEU A  96       5.437 -22.464  19.738  1.00 44.56           C  
ATOM   1428 HD21 LEU A  96       5.417 -22.000  20.724  1.00 44.56           H  
ATOM   1429 HD22 LEU A  96       6.351 -22.174  19.218  1.00 44.56           H  
ATOM   1430 HD23 LEU A  96       5.451 -23.548  19.852  1.00 44.56           H  
ATOM   1431  N   GLY A  97       1.029 -25.375  20.966  1.00 41.87           N  
ATOM   1432  H   GLY A  97       1.732 -26.049  20.699  1.00 41.87           H  
ATOM   1433  CA  GLY A  97       0.195 -25.725  22.097  1.00 41.87           C  
ATOM   1434  HA2 GLY A  97      -0.781 -25.248  22.005  1.00 41.87           H  
ATOM   1435  HA3 GLY A  97       0.076 -26.806  22.164  1.00 41.87           H  
ATOM   1436  C   GLY A  97       0.906 -25.225  23.343  1.00 41.87           C  
ATOM   1437  O   GLY A  97       2.136 -25.177  23.369  1.00 41.87           O  
ATOM   1438  N   ALA A  98       0.131 -24.798  24.337  1.00 45.29           N  
ATOM   1439  H   ALA A  98      -0.872 -24.866  24.243  1.00 45.29           H  
ATOM   1440  CA  ALA A  98       0.658 -24.348  25.614  1.00 45.29           C  
ATOM   1441  HA  ALA A  98       1.181 -23.401  25.478  1.00 45.29           H  
ATOM   1442  C   ALA A  98       1.654 -25.393  26.135  1.00 45.29           C  
ATOM   1443  CB  ALA A  98      -0.523 -24.132  26.569  1.00 45.29           C  
ATOM   1444  HB1 ALA A  98      -0.148 -23.804  27.538  1.00 45.29           H  
ATOM   1445  HB2 ALA A  98      -1.193 -23.368  26.173  1.00 45.29           H  
ATOM   1446  HB3 ALA A  98      -1.071 -25.064  26.707  1.00 45.29           H  
ATOM   1447  O   ALA A  98       1.262 -26.493  26.523  1.00 45.29           O  
ATOM   1448  N   VAL A  99       2.948 -25.077  26.053  1.00 48.51           N  
ATOM   1449  H   VAL A  99       3.213 -24.202  25.624  1.00 48.51           H  
ATOM   1450  CA  VAL A  99       3.977 -25.868  26.710  1.00 48.51           C  
ATOM   1451  HA  VAL A  99       3.849 -26.919  26.450  1.00 48.51           H  
ATOM   1452  C   VAL A  99       3.702 -25.698  28.190  1.00 48.51           C  
ATOM   1453  CB  VAL A  99       5.396 -25.436  26.293  1.00 48.51           C  
ATOM   1454  HB  VAL A  99       5.452 -24.347  26.274  1.00 48.51           H  
ATOM   1455  O   VAL A  99       3.768 -24.591  28.720  1.00 48.51           O  
ATOM   1456  CG1 VAL A  99       6.484 -25.957  27.240  1.00 48.51           C  
ATOM   1457 HG11 VAL A  99       7.469 -25.682  26.861  1.00 48.51           H  
ATOM   1458 HG12 VAL A  99       6.421 -27.041  27.328  1.00 48.51           H  
ATOM   1459 HG13 VAL A  99       6.367 -25.513  28.228  1.00 48.51           H  
ATOM   1460  CG2 VAL A  99       5.698 -25.975  24.888  1.00 48.51           C  
ATOM   1461 HG21 VAL A  99       4.953 -25.610  24.181  1.00 48.51           H  
ATOM   1462 HG22 VAL A  99       5.681 -27.065  24.891  1.00 48.51           H  
ATOM   1463 HG23 VAL A  99       6.681 -25.633  24.564  1.00 48.51           H  
ATOM   1464  N   ASP A 100       3.319 -26.805  28.809  1.00 42.34           N  
ATOM   1465  H   ASP A 100       3.162 -27.631  28.249  1.00 42.34           H  
ATOM   1466  CA  ASP A 100       3.228 -26.977  30.246  1.00 42.34           C  
ATOM   1467  HA  ASP A 100       2.566 -26.222  30.671  1.00 42.34           H  
ATOM   1468  C   ASP A 100       4.646 -26.784  30.802  1.00 42.34           C  
ATOM   1469  CB  ASP A 100       2.624 -28.374  30.489  1.00 42.34           C  
ATOM   1470  HB2 ASP A 100       1.744 -28.483  29.855  1.00 42.34           H  
ATOM   1471  HB3 ASP A 100       3.338 -29.140  30.185  1.00 42.34           H  
ATOM   1472  O   ASP A 100       5.466 -27.705  30.824  1.00 42.34           O  
ATOM   1473  CG  ASP A 100       2.175 -28.635  31.927  1.00 42.34           C  
ATOM   1474  OD1 ASP A 100       1.978 -27.648  32.667  1.00 42.34           O  
ATOM   1475  OD2 ASP A 100       1.976 -29.830  32.247  1.00 42.34           O  
ATOM   1476  N   VAL A 101       5.006 -25.531  31.096  1.00 40.07           N  
ATOM   1477  H   VAL A 101       4.328 -24.798  30.942  1.00 40.07           H  
ATOM   1478  CA  VAL A 101       6.273 -25.199  31.747  1.00 40.07           C  
ATOM   1479  HA  VAL A 101       7.083 -25.706  31.223  1.00 40.07           H  
ATOM   1480  C   VAL A 101       6.166 -25.769  33.151  1.00 40.07           C  
ATOM   1481  CB  VAL A 101       6.577 -23.688  31.743  1.00 40.07           C  
ATOM   1482  HB  VAL A 101       5.759 -23.144  32.216  1.00 40.07           H  
ATOM   1483  O   VAL A 101       5.517 -25.198  34.024  1.00 40.07           O  
ATOM   1484  CG1 VAL A 101       7.882 -23.381  32.492  1.00 40.07           C  
ATOM   1485 HG11 VAL A 101       8.711 -23.938  32.054  1.00 40.07           H  
ATOM   1486 HG12 VAL A 101       8.095 -22.313  32.440  1.00 40.07           H  
ATOM   1487 HG13 VAL A 101       7.783 -23.651  33.543  1.00 40.07           H  
ATOM   1488  CG2 VAL A 101       6.745 -23.170  30.307  1.00 40.07           C  
ATOM   1489 HG21 VAL A 101       7.546 -23.711  29.803  1.00 40.07           H  
ATOM   1490 HG22 VAL A 101       5.816 -23.306  29.753  1.00 40.07           H  
ATOM   1491 HG23 VAL A 101       6.980 -22.106  30.325  1.00 40.07           H  
ATOM   1492  N   GLY A 102       6.752 -26.954  33.313  1.00 40.18           N  
ATOM   1493  H   GLY A 102       7.088 -27.405  32.474  1.00 40.18           H  
ATOM   1494  CA  GLY A 102       6.655 -27.756  34.517  1.00 40.18           C  
ATOM   1495  HA2 GLY A 102       5.663 -28.205  34.553  1.00 40.18           H  
ATOM   1496  HA3 GLY A 102       7.393 -28.558  34.480  1.00 40.18           H  
ATOM   1497  C   GLY A 102       6.894 -26.945  35.787  1.00 40.18           C  
ATOM   1498  O   GLY A 102       7.962 -26.371  35.985  1.00 40.18           O  
ATOM   1499  N   GLY A 103       5.894 -26.966  36.665  1.00 38.00           N  
ATOM   1500  H   GLY A 103       5.001 -27.319  36.352  1.00 38.00           H  
ATOM   1501  CA  GLY A 103       6.072 -26.728  38.094  1.00 38.00           C  
ATOM   1502  HA2 GLY A 103       6.970 -27.246  38.430  1.00 38.00           H  
ATOM   1503  HA3 GLY A 103       5.221 -27.158  38.621  1.00 38.00           H  
ATOM   1504  C   GLY A 103       6.189 -25.277  38.552  1.00 38.00           C  
ATOM   1505  O   GLY A 103       6.656 -25.070  39.668  1.00 38.00           O  
ATOM   1506  N   LEU A 104       5.771 -24.286  37.759  1.00 39.62           N  
ATOM   1507  H   LEU A 104       5.418 -24.501  36.838  1.00 39.62           H  
ATOM   1508  CA  LEU A 104       5.552 -22.943  38.304  1.00 39.62           C  
ATOM   1509  HA  LEU A 104       6.175 -22.820  39.190  1.00 39.62           H  
ATOM   1510  C   LEU A 104       4.110 -22.825  38.802  1.00 39.62           C  
ATOM   1511  CB  LEU A 104       5.978 -21.843  37.313  1.00 39.62           C  
ATOM   1512  HB2 LEU A 104       5.165 -21.122  37.225  1.00 39.62           H  
ATOM   1513  HB3 LEU A 104       6.158 -22.264  36.323  1.00 39.62           H  
ATOM   1514  O   LEU A 104       3.170 -22.712  38.015  1.00 39.62           O  
ATOM   1515  CG  LEU A 104       7.231 -21.094  37.805  1.00 39.62           C  
ATOM   1516  HG  LEU A 104       7.076 -20.772  38.835  1.00 39.62           H  
ATOM   1517  CD1 LEU A 104       8.488 -21.967  37.745  1.00 39.62           C  
ATOM   1518 HD11 LEU A 104       8.366 -22.838  38.389  1.00 39.62           H  
ATOM   1519 HD12 LEU A 104       9.350 -21.397  38.091  1.00 39.62           H  
ATOM   1520 HD13 LEU A 104       8.658 -22.306  36.723  1.00 39.62           H  
ATOM   1521  CD2 LEU A 104       7.472 -19.846  36.958  1.00 39.62           C  
ATOM   1522 HD21 LEU A 104       8.346 -19.311  37.331  1.00 39.62           H  
ATOM   1523 HD22 LEU A 104       7.631 -20.127  35.917  1.00 39.62           H  
ATOM   1524 HD23 LEU A 104       6.605 -19.189  37.027  1.00 39.62           H  
ATOM   1525  N   ASP A 105       3.962 -22.896  40.125  1.00 40.76           N  
ATOM   1526  H   ASP A 105       4.780 -23.084  40.686  1.00 40.76           H  
ATOM   1527  CA  ASP A 105       2.711 -22.662  40.839  1.00 40.76           C  
ATOM   1528  HA  ASP A 105       2.052 -23.510  40.656  1.00 40.76           H  
ATOM   1529  C   ASP A 105       2.006 -21.399  40.322  1.00 40.76           C  
ATOM   1530  CB  ASP A 105       2.978 -22.560  42.352  1.00 40.76           C  
ATOM   1531  HB2 ASP A 105       2.128 -22.066  42.821  1.00 40.76           H  
ATOM   1532  HB3 ASP A 105       3.859 -21.942  42.528  1.00 40.76           H  
ATOM   1533  O   ASP A 105       2.615 -20.351  40.102  1.00 40.76           O  
ATOM   1534  CG  ASP A 105       3.143 -23.925  43.033  1.00 40.76           C  
ATOM   1535  OD1 ASP A 105       2.396 -24.855  42.649  1.00 40.76           O  
ATOM   1536  OD2 ASP A 105       3.978 -24.020  43.959  1.00 40.76           O  
ATOM   1537  N   ALA A 106       0.693 -21.524  40.122  1.00 45.60           N  
ATOM   1538  H   ALA A 106       0.301 -22.427  40.348  1.00 45.60           H  
ATOM   1539  CA  ALA A 106      -0.197 -20.579  39.449  1.00 45.60           C  
ATOM   1540  HA  ALA A 106       0.275 -20.316  38.502  1.00 45.60           H  
ATOM   1541  C   ALA A 106      -0.439 -19.246  40.197  1.00 45.60           C  
ATOM   1542  CB  ALA A 106      -1.500 -21.329  39.139  1.00 45.60           C  
ATOM   1543  HB1 ALA A 106      -1.281 -22.236  38.577  1.00 45.60           H  
ATOM   1544  HB2 ALA A 106      -2.154 -20.697  38.539  1.00 45.60           H  
ATOM   1545  HB3 ALA A 106      -2.009 -21.589  40.067  1.00 45.60           H  
ATOM   1546  O   ALA A 106      -1.485 -18.617  40.041  1.00 45.60           O  
ATOM   1547  N   THR A 107       0.518 -18.786  40.997  1.00 45.94           N  
ATOM   1548  H   THR A 107       1.366 -19.330  41.066  1.00 45.94           H  
ATOM   1549  CA  THR A 107       0.526 -17.464  41.628  1.00 45.94           C  
ATOM   1550  HA  THR A 107      -0.461 -17.009  41.539  1.00 45.94           H  
ATOM   1551  C   THR A 107       1.489 -16.554  40.878  1.00 45.94           C  
ATOM   1552  CB  THR A 107       0.841 -17.551  43.126  1.00 45.94           C  
ATOM   1553  HB  THR A 107       1.012 -16.549  43.518  1.00 45.94           H  
ATOM   1554  O   THR A 107       2.550 -16.186  41.375  1.00 45.94           O  
ATOM   1555  CG2 THR A 107      -0.320 -18.180  43.895  1.00 45.94           C  
ATOM   1556 HG21 THR A 107      -0.076 -18.198  44.957  1.00 45.94           H  
ATOM   1557 HG22 THR A 107      -1.226 -17.593  43.746  1.00 45.94           H  
ATOM   1558 HG23 THR A 107      -0.486 -19.202  43.553  1.00 45.94           H  
ATOM   1559  OG1 THR A 107       1.983 -18.342  43.348  1.00 45.94           O  
ATOM   1560  HG1 THR A 107       2.715 -17.910  42.901  1.00 45.94           H  
ATOM   1561  N   VAL A 108       1.119 -16.199  39.648  1.00 47.32           N  
ATOM   1562  H   VAL A 108       0.256 -16.580  39.286  1.00 47.32           H  
ATOM   1563  CA  VAL A 108       1.755 -15.102  38.910  1.00 47.32           C  
ATOM   1564  HA  VAL A 108       2.837 -15.164  39.019  1.00 47.32           H  
ATOM   1565  C   VAL A 108       1.279 -13.800  39.556  1.00 47.32           C  
ATOM   1566  CB  VAL A 108       1.423 -15.179  37.405  1.00 47.32           C  
ATOM   1567  HB  VAL A 108       0.343 -15.121  37.271  1.00 47.32           H  
ATOM   1568  O   VAL A 108       0.197 -13.300  39.254  1.00 47.32           O  
ATOM   1569  CG1 VAL A 108       2.078 -14.052  36.600  1.00 47.32           C  
ATOM   1570 HG11 VAL A 108       1.744 -14.096  35.563  1.00 47.32           H  
ATOM   1571 HG12 VAL A 108       1.809 -13.079  37.011  1.00 47.32           H  
ATOM   1572 HG13 VAL A 108       3.162 -14.165  36.628  1.00 47.32           H  
ATOM   1573  CG2 VAL A 108       1.911 -16.506  36.802  1.00 47.32           C  
ATOM   1574 HG21 VAL A 108       1.404 -17.348  37.273  1.00 47.32           H  
ATOM   1575 HG22 VAL A 108       1.697 -16.530  35.734  1.00 47.32           H  
ATOM   1576 HG23 VAL A 108       2.985 -16.611  36.955  1.00 47.32           H  
ATOM   1577  N   THR A 109       2.044 -13.300  40.523  1.00 52.10           N  
ATOM   1578  H   THR A 109       2.880 -13.803  40.788  1.00 52.10           H  
ATOM   1579  CA  THR A 109       1.881 -11.953  41.080  1.00 52.10           C  
ATOM   1580  HA  THR A 109       0.820 -11.706  41.108  1.00 52.10           H  
ATOM   1581  C   THR A 109       2.560 -10.934  40.160  1.00 52.10           C  
ATOM   1582  CB  THR A 109       2.419 -11.868  42.519  1.00 52.10           C  
ATOM   1583  HB  THR A 109       2.360 -10.835  42.861  1.00 52.10           H  
ATOM   1584  O   THR A 109       3.428 -11.283  39.360  1.00 52.10           O  
ATOM   1585  CG2 THR A 109       1.615 -12.750  43.475  1.00 52.10           C  
ATOM   1586 HG21 THR A 109       1.724 -13.800  43.202  1.00 52.10           H  
ATOM   1587 HG22 THR A 109       1.977 -12.607  44.493  1.00 52.10           H  
ATOM   1588 HG23 THR A 109       0.561 -12.473  43.435  1.00 52.10           H  
ATOM   1589  OG1 THR A 109       3.759 -12.295  42.568  1.00 52.10           O  
ATOM   1590  HG1 THR A 109       4.103 -12.098  43.442  1.00 52.10           H  
ATOM   1591  N   SER A 110       2.180  -9.658  40.258  1.00 51.99           N  
ATOM   1592  H   SER A 110       1.518  -9.392  40.972  1.00 51.99           H  
ATOM   1593  CA  SER A 110       2.697  -8.554  39.424  1.00 51.99           C  
ATOM   1594  HA  SER A 110       2.462  -8.767  38.382  1.00 51.99           H  
ATOM   1595  C   SER A 110       4.216  -8.344  39.493  1.00 51.99           C  
ATOM   1596  CB  SER A 110       1.986  -7.253  39.821  1.00 51.99           C  
ATOM   1597  HB2 SER A 110       0.968  -7.285  39.432  1.00 51.99           H  
ATOM   1598  HB3 SER A 110       2.493  -6.392  39.388  1.00 51.99           H  
ATOM   1599  O   SER A 110       4.761  -7.564  38.718  1.00 51.99           O  
ATOM   1600  OG  SER A 110       1.916  -7.125  41.231  1.00 51.99           O  
ATOM   1601  HG  SER A 110       2.730  -6.747  41.571  1.00 51.99           H  
ATOM   1602  N   GLU A 111       4.901  -9.043  40.395  1.00 58.05           N  
ATOM   1603  H   GLU A 111       4.385  -9.672  40.994  1.00 58.05           H  
ATOM   1604  CA  GLU A 111       6.342  -8.941  40.624  1.00 58.05           C  
ATOM   1605  HA  GLU A 111       6.698  -7.998  40.210  1.00 58.05           H  
ATOM   1606  C   GLU A 111       7.137 -10.050  39.914  1.00 58.05           C  
ATOM   1607  CB  GLU A 111       6.609  -8.896  42.135  1.00 58.05           C  
ATOM   1608  HB2 GLU A 111       6.432  -9.879  42.572  1.00 58.05           H  
ATOM   1609  HB3 GLU A 111       7.655  -8.625  42.278  1.00 58.05           H  
ATOM   1610  O   GLU A 111       8.368 -10.056  39.939  1.00 58.05           O  
ATOM   1611  CG  GLU A 111       5.684  -7.864  42.811  1.00 58.05           C  
ATOM   1612  HG2 GLU A 111       5.649  -6.969  42.191  1.00 58.05           H  
ATOM   1613  HG3 GLU A 111       4.676  -8.274  42.859  1.00 58.05           H  
ATOM   1614  CD  GLU A 111       6.115  -7.444  44.214  1.00 58.05           C  
ATOM   1615  OE1 GLU A 111       5.208  -7.000  44.948  1.00 58.05           O  
ATOM   1616  OE2 GLU A 111       7.323  -7.550  44.521  1.00 58.05           O  
ATOM   1617  N   SER A 112       6.465 -10.991  39.238  1.00 45.17           N  
ATOM   1618  H   SER A 112       5.455 -10.966  39.230  1.00 45.17           H  
ATOM   1619  CA  SER A 112       7.151 -12.049  38.494  1.00 45.17           C  
ATOM   1620  HA  SER A 112       7.958 -12.422  39.124  1.00 45.17           H  
ATOM   1621  C   SER A 112       7.770 -11.513  37.195  1.00 45.17           C  
ATOM   1622  CB  SER A 112       6.220 -13.235  38.236  1.00 45.17           C  
ATOM   1623  HB2 SER A 112       5.801 -13.586  39.179  1.00 45.17           H  
ATOM   1624  HB3 SER A 112       6.791 -14.045  37.783  1.00 45.17           H  
ATOM   1625  O   SER A 112       7.071 -10.990  36.324  1.00 45.17           O  
ATOM   1626  OG  SER A 112       5.175 -12.869  37.366  1.00 45.17           O  
ATOM   1627  HG  SER A 112       5.433 -12.057  36.924  1.00 45.17           H  
ATOM   1628  N   SER A 113       9.089 -11.669  37.056  1.00 44.28           N  
ATOM   1629  H   SER A 113       9.586 -12.064  37.841  1.00 44.28           H  
ATOM   1630  CA  SER A 113       9.868 -11.231  35.890  1.00 44.28           C  
ATOM   1631  HA  SER A 113       9.675 -10.170  35.737  1.00 44.28           H  
ATOM   1632  C   SER A 113       9.483 -11.985  34.608  1.00 44.28           C  
ATOM   1633  CB  SER A 113      11.359 -11.404  36.185  1.00 44.28           C  
ATOM   1634  HB2 SER A 113      11.605 -10.865  37.100  1.00 44.28           H  
ATOM   1635  HB3 SER A 113      11.579 -12.462  36.328  1.00 44.28           H  
ATOM   1636  O   SER A 113       9.335 -13.204  34.605  1.00 44.28           O  
ATOM   1637  OG  SER A 113      12.149 -10.899  35.125  1.00 44.28           O  
ATOM   1638  HG  SER A 113      13.070 -10.950  35.393  1.00 44.28           H  
ATOM   1639  N   SER A 114       9.366 -11.255  33.496  1.00 62.06           N  
ATOM   1640  H   SER A 114       9.548 -10.264  33.566  1.00 62.06           H  
ATOM   1641  CA  SER A 114       8.898 -11.743  32.189  1.00 62.06           C  
ATOM   1642  HA  SER A 114       8.139 -12.506  32.365  1.00 62.06           H  
ATOM   1643  C   SER A 114       9.980 -12.396  31.316  1.00 62.06           C  
ATOM   1644  CB  SER A 114       8.230 -10.583  31.443  1.00 62.06           C  
ATOM   1645  HB2 SER A 114       7.380 -10.231  32.028  1.00 62.06           H  
ATOM   1646  HB3 SER A 114       7.867 -10.926  30.474  1.00 62.06           H  
ATOM   1647  O   SER A 114       9.732 -12.717  30.151  1.00 62.06           O  
ATOM   1648  OG  SER A 114       9.146  -9.514  31.262  1.00 62.06           O  
ATOM   1649  HG  SER A 114       8.662  -8.755  30.931  1.00 62.06           H  
ATOM   1650  N   VAL A 115      11.191 -12.595  31.845  1.00 49.14           N  
ATOM   1651  H   VAL A 115      11.320 -12.375  32.822  1.00 49.14           H  
ATOM   1652  CA  VAL A 115      12.327 -13.131  31.083  1.00 49.14           C  
ATOM   1653  HA  VAL A 115      12.127 -12.994  30.021  1.00 49.14           H  
ATOM   1654  C   VAL A 115      12.472 -14.633  31.331  1.00 49.14           C  
ATOM   1655  CB  VAL A 115      13.622 -12.352  31.378  1.00 49.14           C  
ATOM   1656  HB  VAL A 115      13.887 -12.462  32.430  1.00 49.14           H  
ATOM   1657  O   VAL A 115      12.872 -15.063  32.409  1.00 49.14           O  
ATOM   1658  CG1 VAL A 115      14.782 -12.868  30.515  1.00 49.14           C  
ATOM   1659 HG11 VAL A 115      15.680 -12.284  30.718  1.00 49.14           H  
ATOM   1660 HG12 VAL A 115      14.996 -13.909  30.755  1.00 49.14           H  
ATOM   1661 HG13 VAL A 115      14.531 -12.787  29.457  1.00 49.14           H  
ATOM   1662  CG2 VAL A 115      13.447 -10.857  31.069  1.00 49.14           C  
ATOM   1663 HG21 VAL A 115      12.694 -10.424  31.727  1.00 49.14           H  
ATOM   1664 HG22 VAL A 115      13.135 -10.719  30.034  1.00 49.14           H  
ATOM   1665 HG23 VAL A 115      14.386 -10.330  31.239  1.00 49.14           H  
ATOM   1666  N   VAL A 116      12.166 -15.429  30.304  1.00 55.43           N  
ATOM   1667  H   VAL A 116      11.806 -14.993  29.467  1.00 55.43           H  
ATOM   1668  CA  VAL A 116      12.316 -16.892  30.304  1.00 55.43           C  
ATOM   1669  HA  VAL A 116      11.877 -17.275  31.225  1.00 55.43           H  
ATOM   1670  C   VAL A 116      13.809 -17.256  30.238  1.00 55.43           C  
ATOM   1671  CB  VAL A 116      11.552 -17.520  29.118  1.00 55.43           C  
ATOM   1672  HB  VAL A 116      11.971 -17.148  28.183  1.00 55.43           H  
ATOM   1673  O   VAL A 116      14.466 -16.887  29.260  1.00 55.43           O  
ATOM   1674  CG1 VAL A 116      11.650 -19.051  29.118  1.00 55.43           C  
ATOM   1675 HG11 VAL A 116      11.077 -19.461  28.286  1.00 55.43           H  
ATOM   1676 HG12 VAL A 116      11.260 -19.453  30.053  1.00 55.43           H  
ATOM   1677 HG13 VAL A 116      12.687 -19.365  29.001  1.00 55.43           H  
ATOM   1678  CG2 VAL A 116      10.062 -17.148  29.150  1.00 55.43           C  
ATOM   1679 HG21 VAL A 116       9.617 -17.473  30.090  1.00 55.43           H  
ATOM   1680 HG22 VAL A 116       9.932 -16.070  29.050  1.00 55.43           H  
ATOM   1681 HG23 VAL A 116       9.540 -17.631  28.324  1.00 55.43           H  
ATOM   1682  N   PRO A 117      14.377 -17.971  31.228  1.00 53.53           N  
ATOM   1683  CA  PRO A 117      15.762 -18.423  31.153  1.00 53.53           C  
ATOM   1684  HA  PRO A 117      16.411 -17.578  30.919  1.00 53.53           H  
ATOM   1685  C   PRO A 117      15.914 -19.487  30.058  1.00 53.53           C  
ATOM   1686  CB  PRO A 117      16.106 -18.938  32.555  1.00 53.53           C  
ATOM   1687  HB2 PRO A 117      16.508 -18.118  33.151  1.00 53.53           H  
ATOM   1688  HB3 PRO A 117      16.812 -19.768  32.527  1.00 53.53           H  
ATOM   1689  O   PRO A 117      15.154 -20.454  30.003  1.00 53.53           O  
ATOM   1690  CG  PRO A 117      14.754 -19.362  33.128  1.00 53.53           C  
ATOM   1691  HG2 PRO A 117      14.531 -20.382  32.816  1.00 53.53           H  
ATOM   1692  HG3 PRO A 117      14.733 -19.284  34.215  1.00 53.53           H  
ATOM   1693  CD  PRO A 117      13.760 -18.404  32.473  1.00 53.53           C  
ATOM   1694  HD2 PRO A 117      13.601 -17.540  33.119  1.00 53.53           H  
ATOM   1695  HD3 PRO A 117      12.817 -18.920  32.293  1.00 53.53           H  
ATOM   1696  N   LEU A 118      16.900 -19.308  29.175  1.00 39.73           N  
ATOM   1697  H   LEU A 118      17.487 -18.491  29.263  1.00 39.73           H  
ATOM   1698  CA  LEU A 118      17.244 -20.300  28.156  1.00 39.73           C  
ATOM   1699  HA  LEU A 118      16.342 -20.594  27.620  1.00 39.73           H  
ATOM   1700  C   LEU A 118      17.814 -21.547  28.846  1.00 39.73           C  
ATOM   1701  CB  LEU A 118      18.264 -19.729  27.144  1.00 39.73           C  
ATOM   1702  HB2 LEU A 118      18.995 -19.106  27.660  1.00 39.73           H  
ATOM   1703  HB3 LEU A 118      18.809 -20.578  26.732  1.00 39.73           H  
ATOM   1704  O   LEU A 118      18.909 -21.499  29.402  1.00 39.73           O  
ATOM   1705  CG  LEU A 118      17.661 -18.965  25.952  1.00 39.73           C  
ATOM   1706  HG  LEU A 118      16.842 -19.548  25.531  1.00 39.73           H  
ATOM   1707  CD1 LEU A 118      17.137 -17.578  26.331  1.00 39.73           C  
ATOM   1708 HD11 LEU A 118      16.320 -17.675  27.046  1.00 39.73           H  
ATOM   1709 HD12 LEU A 118      17.935 -16.983  26.774  1.00 39.73           H  
ATOM   1710 HD13 LEU A 118      16.754 -17.072  25.445  1.00 39.73           H  
ATOM   1711  CD2 LEU A 118      18.724 -18.786  24.865  1.00 39.73           C  
ATOM   1712 HD21 LEU A 118      19.080 -19.763  24.537  1.00 39.73           H  
ATOM   1713 HD22 LEU A 118      18.296 -18.264  24.010  1.00 39.73           H  
ATOM   1714 HD23 LEU A 118      19.566 -18.216  25.258  1.00 39.73           H  
ATOM   1715  N   LEU A 119      17.086 -22.663  28.793  1.00 49.33           N  
ATOM   1716  H   LEU A 119      16.161 -22.621  28.389  1.00 49.33           H  
ATOM   1717  CA  LEU A 119      17.642 -23.975  29.111  1.00 49.33           C  
ATOM   1718  HA  LEU A 119      18.434 -23.858  29.850  1.00 49.33           H  
ATOM   1719  C   LEU A 119      18.283 -24.570  27.853  1.00 49.33           C  
ATOM   1720  CB  LEU A 119      16.580 -24.906  29.722  1.00 49.33           C  
ATOM   1721  HB2 LEU A 119      16.984 -25.918  29.687  1.00 49.33           H  
ATOM   1722  HB3 LEU A 119      15.682 -24.902  29.104  1.00 49.33           H  
ATOM   1723  O   LEU A 119      17.605 -24.861  26.867  1.00 49.33           O  
ATOM   1724  CG  LEU A 119      16.239 -24.557  31.188  1.00 49.33           C  
ATOM   1725  HG  LEU A 119      16.969 -23.850  31.582  1.00 49.33           H  
ATOM   1726  CD1 LEU A 119      14.847 -23.939  31.313  1.00 49.33           C  
ATOM   1727 HD11 LEU A 119      14.797 -23.030  30.714  1.00 49.33           H  
ATOM   1728 HD12 LEU A 119      14.649 -23.678  32.353  1.00 49.33           H  
ATOM   1729 HD13 LEU A 119      14.088 -24.641  30.967  1.00 49.33           H  
ATOM   1730  CD2 LEU A 119      16.282 -25.811  32.066  1.00 49.33           C  
ATOM   1731 HD21 LEU A 119      15.559 -26.543  31.707  1.00 49.33           H  
ATOM   1732 HD22 LEU A 119      17.282 -26.242  32.037  1.00 49.33           H  
ATOM   1733 HD23 LEU A 119      16.045 -25.547  33.096  1.00 49.33           H  
ATOM   1734  N   GLU A 120      19.598 -24.761  27.903  1.00 38.60           N  
ATOM   1735  H   GLU A 120      20.102 -24.445  28.719  1.00 38.60           H  
ATOM   1736  CA  GLU A 120      20.351 -25.535  26.919  1.00 38.60           C  
ATOM   1737  HA  GLU A 120      20.039 -25.249  25.915  1.00 38.60           H  
ATOM   1738  C   GLU A 120      20.031 -27.023  27.131  1.00 38.60           C  
ATOM   1739  CB  GLU A 120      21.860 -25.249  27.055  1.00 38.60           C  
ATOM   1740  HB2 GLU A 120      22.388 -25.873  26.335  1.00 38.60           H  
ATOM   1741  HB3 GLU A 120      22.192 -25.514  28.059  1.00 38.60           H  
ATOM   1742  O   GLU A 120      20.398 -27.607  28.149  1.00 38.60           O  
ATOM   1743  CG  GLU A 120      22.207 -23.773  26.783  1.00 38.60           C  
ATOM   1744  HG2 GLU A 120      21.758 -23.153  27.560  1.00 38.60           H  
ATOM   1745  HG3 GLU A 120      21.759 -23.488  25.831  1.00 38.60           H  
ATOM   1746  CD  GLU A 120      23.719 -23.482  26.728  1.00 38.60           C  
ATOM   1747  OE1 GLU A 120      24.065 -22.366  26.275  1.00 38.60           O  
ATOM   1748  OE2 GLU A 120      24.522 -24.353  27.131  1.00 38.60           O  
ATOM   1749  N   SER A 121      19.298 -27.643  26.203  1.00 44.98           N  
ATOM   1750  H   SER A 121      19.002 -27.122  25.390  1.00 44.98           H  
ATOM   1751  CA  SER A 121      19.099 -29.095  26.202  1.00 44.98           C  
ATOM   1752  HA  SER A 121      19.627 -29.521  27.056  1.00 44.98           H  
ATOM   1753  C   SER A 121      19.746 -29.709  24.962  1.00 44.98           C  
ATOM   1754  CB  SER A 121      17.633 -29.495  26.419  1.00 44.98           C  
ATOM   1755  HB2 SER A 121      17.332 -29.184  27.420  1.00 44.98           H  
ATOM   1756  HB3 SER A 121      17.549 -30.580  26.359  1.00 44.98           H  
ATOM   1757  O   SER A 121      19.297 -29.525  23.830  1.00 44.98           O  
ATOM   1758  OG  SER A 121      16.751 -28.913  25.483  1.00 44.98           O  
ATOM   1759  HG  SER A 121      16.787 -27.961  25.599  1.00 44.98           H  
ATOM   1760  N   ASP A 122      20.840 -30.431  25.205  1.00 36.52           N  
ATOM   1761  H   ASP A 122      21.203 -30.424  26.148  1.00 36.52           H  
ATOM   1762  CA  ASP A 122      21.582 -31.240  24.240  1.00 36.52           C  
ATOM   1763  HA  ASP A 122      21.901 -30.613  23.407  1.00 36.52           H  
ATOM   1764  C   ASP A 122      20.690 -32.361  23.685  1.00 36.52           C  
ATOM   1765  CB  ASP A 122      22.826 -31.847  24.924  1.00 36.52           C  
ATOM   1766  HB2 ASP A 122      23.106 -32.754  24.389  1.00 36.52           H  
ATOM   1767  HB3 ASP A 122      22.577 -32.136  25.946  1.00 36.52           H  
ATOM   1768  O   ASP A 122      20.575 -33.452  24.249  1.00 36.52           O  
ATOM   1769  CG  ASP A 122      24.068 -30.955  24.920  1.00 36.52           C  
ATOM   1770  OD1 ASP A 122      24.235 -30.200  23.936  1.00 36.52           O  
ATOM   1771  OD2 ASP A 122      24.886 -31.124  25.850  1.00 36.52           O  
ATOM   1772  N   THR A 123      20.038 -32.113  22.552  1.00 37.70           N  
ATOM   1773  H   THR A 123      20.105 -31.188  22.151  1.00 37.70           H  
ATOM   1774  CA  THR A 123      19.310 -33.153  21.820  1.00 37.70           C  
ATOM   1775  HA  THR A 123      18.923 -33.869  22.545  1.00 37.70           H  
ATOM   1776  C   THR A 123      20.287 -33.923  20.939  1.00 37.70           C  
ATOM   1777  CB  THR A 123      18.086 -32.618  21.058  1.00 37.70           C  
ATOM   1778  HB  THR A 123      17.980 -33.153  20.113  1.00 37.70           H  
ATOM   1779  O   THR A 123      20.629 -33.539  19.821  1.00 37.70           O  
ATOM   1780  CG2 THR A 123      16.812 -32.834  21.875  1.00 37.70           C  
ATOM   1781 HG21 THR A 123      16.645 -33.900  22.028  1.00 37.70           H  
ATOM   1782 HG22 THR A 123      15.960 -32.419  21.336  1.00 37.70           H  
ATOM   1783 HG23 THR A 123      16.901 -32.339  22.842  1.00 37.70           H  
ATOM   1784  OG1 THR A 123      18.168 -31.235  20.802  1.00 37.70           O  
ATOM   1785  HG1 THR A 123      18.139 -30.779  21.646  1.00 37.70           H  
ATOM   1786  N   THR A 124      20.761 -35.046  21.474  1.00 29.84           N  
ATOM   1787  H   THR A 124      20.475 -35.269  22.417  1.00 29.84           H  
ATOM   1788  CA  THR A 124      21.525 -36.046  20.730  1.00 29.84           C  
ATOM   1789  HA  THR A 124      22.327 -35.533  20.200  1.00 29.84           H  
ATOM   1790  C   THR A 124      20.624 -36.708  19.685  1.00 29.84           C  
ATOM   1791  CB  THR A 124      22.176 -37.081  21.663  1.00 29.84           C  
ATOM   1792  HB  THR A 124      22.447 -37.963  21.083  1.00 29.84           H  
ATOM   1793  O   THR A 124      19.650 -37.391  19.992  1.00 29.84           O  
ATOM   1794  CG2 THR A 124      23.439 -36.518  22.313  1.00 29.84           C  
ATOM   1795 HG21 THR A 124      24.170 -36.271  21.543  1.00 29.84           H  
ATOM   1796 HG22 THR A 124      23.206 -35.616  22.880  1.00 29.84           H  
ATOM   1797 HG23 THR A 124      23.871 -37.262  22.981  1.00 29.84           H  
ATOM   1798  OG1 THR A 124      21.330 -37.464  22.722  1.00 29.84           O  
ATOM   1799  HG1 THR A 124      21.420 -36.814  23.423  1.00 29.84           H  
ATOM   1800  N   VAL A 125      20.946 -36.468  18.415  1.00 32.65           N  
ATOM   1801  H   VAL A 125      21.693 -35.810  18.244  1.00 32.65           H  
ATOM   1802  CA  VAL A 125      20.264 -37.037  17.250  1.00 32.65           C  
ATOM   1803  HA  VAL A 125      19.187 -37.003  17.413  1.00 32.65           H  
ATOM   1804  C   VAL A 125      20.689 -38.499  17.102  1.00 32.65           C  
ATOM   1805  CB  VAL A 125      20.595 -36.207  15.989  1.00 32.65           C  
ATOM   1806  HB  VAL A 125      21.674 -36.208  15.830  1.00 32.65           H  
ATOM   1807  O   VAL A 125      21.754 -38.794  16.560  1.00 32.65           O  
ATOM   1808  CG1 VAL A 125      19.920 -36.765  14.729  1.00 32.65           C  
ATOM   1809 HG11 VAL A 125      20.264 -37.781  14.537  1.00 32.65           H  
ATOM   1810 HG12 VAL A 125      20.176 -36.147  13.868  1.00 32.65           H  
ATOM   1811 HG13 VAL A 125      18.838 -36.773  14.861  1.00 32.65           H  
ATOM   1812  CG2 VAL A 125      20.143 -34.747  16.147  1.00 32.65           C  
ATOM   1813 HG21 VAL A 125      19.071 -34.705  16.337  1.00 32.65           H  
ATOM   1814 HG22 VAL A 125      20.370 -34.184  15.242  1.00 32.65           H  
ATOM   1815 HG23 VAL A 125      20.662 -34.271  16.979  1.00 32.65           H  
ATOM   1816  N   THR A 126      19.875 -39.434  17.585  1.00 29.71           N  
ATOM   1817  H   THR A 126      19.075 -39.167  18.140  1.00 29.71           H  
ATOM   1818  CA  THR A 126      20.038 -40.860  17.288  1.00 29.71           C  
ATOM   1819  HA  THR A 126      21.104 -41.082  17.235  1.00 29.71           H  
ATOM   1820  C   THR A 126      19.446 -41.167  15.916  1.00 29.71           C  
ATOM   1821  CB  THR A 126      19.457 -41.758  18.389  1.00 29.71           C  
ATOM   1822  HB  THR A 126      19.220 -42.739  17.977  1.00 29.71           H  
ATOM   1823  O   THR A 126      18.237 -41.188  15.698  1.00 29.71           O  
ATOM   1824  CG2 THR A 126      20.471 -41.933  19.520  1.00 29.71           C  
ATOM   1825 HG21 THR A 126      21.377 -42.400  19.136  1.00 29.71           H  
ATOM   1826 HG22 THR A 126      20.717 -40.960  19.947  1.00 29.71           H  
ATOM   1827 HG23 THR A 126      20.048 -42.569  20.298  1.00 29.71           H  
ATOM   1828  OG1 THR A 126      18.302 -41.188  18.957  1.00 29.71           O  
ATOM   1829  HG1 THR A 126      17.962 -41.793  19.621  1.00 29.71           H  
ATOM   1830  N   THR A 127      20.337 -41.372  14.951  1.00 31.45           N  
ATOM   1831  H   THR A 127      21.314 -41.247  15.173  1.00 31.45           H  
ATOM   1832  CA  THR A 127      20.028 -41.835  13.600  1.00 31.45           C  
ATOM   1833  HA  THR A 127      19.105 -41.375  13.245  1.00 31.45           H  
ATOM   1834  C   THR A 127      19.855 -43.351  13.613  1.00 31.45           C  
ATOM   1835  CB  THR A 127      21.181 -41.460  12.650  1.00 31.45           C  
ATOM   1836  HB  THR A 127      21.014 -41.940  11.686  1.00 31.45           H  
ATOM   1837  O   THR A 127      20.856 -44.059  13.717  1.00 31.45           O  
ATOM   1838  CG2 THR A 127      21.302 -39.953  12.430  1.00 31.45           C  
ATOM   1839 HG21 THR A 127      20.365 -39.559  12.037  1.00 31.45           H  
ATOM   1840 HG22 THR A 127      21.539 -39.454  13.369  1.00 31.45           H  
ATOM   1841 HG23 THR A 127      22.102 -39.758  11.716  1.00 31.45           H  
ATOM   1842  OG1 THR A 127      22.414 -41.899  13.180  1.00 31.45           O  
ATOM   1843  HG1 THR A 127      22.266 -42.809  13.448  1.00 31.45           H  
ATOM   1844  N   ASP A 128      18.628 -43.855  13.480  1.00 34.83           N  
ATOM   1845  H   ASP A 128      17.824 -43.243  13.495  1.00 34.83           H  
ATOM   1846  CA  ASP A 128      18.405 -45.281  13.217  1.00 34.83           C  
ATOM   1847  HA  ASP A 128      19.335 -45.777  13.492  1.00 34.83           H  
ATOM   1848  C   ASP A 128      18.150 -45.512  11.708  1.00 34.83           C  
ATOM   1849  CB  ASP A 128      17.321 -45.875  14.142  1.00 34.83           C  
ATOM   1850  HB2 ASP A 128      16.427 -46.090  13.557  1.00 34.83           H  
ATOM   1851  HB3 ASP A 128      17.046 -45.134  14.892  1.00 34.83           H  
ATOM   1852  O   ASP A 128      17.286 -44.851  11.118  1.00 34.83           O  
ATOM   1853  CG  ASP A 128      17.759 -47.153  14.886  1.00 34.83           C  
ATOM   1854  OD1 ASP A 128      18.898 -47.631  14.674  1.00 34.83           O  
ATOM   1855  OD2 ASP A 128      16.926 -47.661  15.666  1.00 34.83           O  
ATOM   1856  N   PRO A 129      18.921 -46.388  11.030  1.00 33.41           N  
ATOM   1857  CA  PRO A 129      18.906 -46.533   9.579  1.00 33.41           C  
ATOM   1858  HA  PRO A 129      18.586 -45.607   9.100  1.00 33.41           H  
ATOM   1859  C   PRO A 129      17.963 -47.669   9.159  1.00 33.41           C  
ATOM   1860  CB  PRO A 129      20.373 -46.800   9.223  1.00 33.41           C  
ATOM   1861  HB2 PRO A 129      20.483 -47.324   8.274  1.00 33.41           H  
ATOM   1862  HB3 PRO A 129      20.914 -45.854   9.198  1.00 33.41           H  
ATOM   1863  O   PRO A 129      18.357 -48.830   9.086  1.00 33.41           O  
ATOM   1864  CG  PRO A 129      20.875 -47.636  10.402  1.00 33.41           C  
ATOM   1865  HG2 PRO A 129      21.938 -47.473  10.581  1.00 33.41           H  
ATOM   1866  HG3 PRO A 129      20.684 -48.695  10.225  1.00 33.41           H  
ATOM   1867  CD  PRO A 129      20.033 -47.155  11.582  1.00 33.41           C  
ATOM   1868  HD2 PRO A 129      19.669 -48.002  12.164  1.00 33.41           H  
ATOM   1869  HD3 PRO A 129      20.666 -46.520  12.201  1.00 33.41           H  
ATOM   1870  N   GLY A 130      16.708 -47.349   8.843  1.00 35.13           N  
ATOM   1871  H   GLY A 130      16.391 -46.413   9.052  1.00 35.13           H  
ATOM   1872  CA  GLY A 130      15.719 -48.371   8.490  1.00 35.13           C  
ATOM   1873  HA2 GLY A 130      15.229 -48.703   9.405  1.00 35.13           H  
ATOM   1874  HA3 GLY A 130      16.212 -49.238   8.050  1.00 35.13           H  
ATOM   1875  C   GLY A 130      14.637 -47.911   7.521  1.00 35.13           C  
ATOM   1876  O   GLY A 130      13.512 -47.711   7.944  1.00 35.13           O  
ATOM   1877  N   GLY A 131      14.978 -47.822   6.228  1.00 32.20           N  
ATOM   1878  H   GLY A 131      15.969 -47.894   6.045  1.00 32.20           H  
ATOM   1879  CA  GLY A 131      14.082 -48.096   5.087  1.00 32.20           C  
ATOM   1880  HA2 GLY A 131      14.709 -48.137   4.197  1.00 32.20           H  
ATOM   1881  HA3 GLY A 131      13.669 -49.096   5.222  1.00 32.20           H  
ATOM   1882  C   GLY A 131      12.874 -47.163   4.835  1.00 32.20           C  
ATOM   1883  O   GLY A 131      12.075 -46.902   5.728  1.00 32.20           O  
ATOM   1884  N   PRO A 132      12.649 -46.696   3.591  1.00 35.64           N  
ATOM   1885  CA  PRO A 132      11.626 -45.704   3.280  1.00 35.64           C  
ATOM   1886  HA  PRO A 132      11.558 -44.964   4.077  1.00 35.64           H  
ATOM   1887  C   PRO A 132      10.253 -46.365   3.100  1.00 35.64           C  
ATOM   1888  CB  PRO A 132      12.139 -45.028   2.004  1.00 35.64           C  
ATOM   1889  HB2 PRO A 132      11.343 -44.560   1.424  1.00 35.64           H  
ATOM   1890  HB3 PRO A 132      12.896 -44.289   2.266  1.00 35.64           H  
ATOM   1891  O   PRO A 132       9.810 -46.590   1.977  1.00 35.64           O  
ATOM   1892  CG  PRO A 132      12.797 -46.188   1.251  1.00 35.64           C  
ATOM   1893  HG2 PRO A 132      12.051 -46.741   0.681  1.00 35.64           H  
ATOM   1894  HG3 PRO A 132      13.590 -45.837   0.591  1.00 35.64           H  
ATOM   1895  CD  PRO A 132      13.350 -47.073   2.370  1.00 35.64           C  
ATOM   1896  HD2 PRO A 132      13.186 -48.125   2.136  1.00 35.64           H  
ATOM   1897  HD3 PRO A 132      14.415 -46.870   2.483  1.00 35.64           H  
ATOM   1898  N   ASN A 133       9.549 -46.658   4.189  1.00 33.04           N  
ATOM   1899  H   ASN A 133       9.981 -46.541   5.095  1.00 33.04           H  
ATOM   1900  CA  ASN A 133       8.139 -47.038   4.106  1.00 33.04           C  
ATOM   1901  HA  ASN A 133       7.910 -47.373   3.095  1.00 33.04           H  
ATOM   1902  C   ASN A 133       7.261 -45.802   4.318  1.00 33.04           C  
ATOM   1903  CB  ASN A 133       7.847 -48.241   5.013  1.00 33.04           C  
ATOM   1904  HB2 ASN A 133       8.324 -48.098   5.983  1.00 33.04           H  
ATOM   1905  HB3 ASN A 133       6.772 -48.316   5.170  1.00 33.04           H  
ATOM   1906  O   ASN A 133       6.831 -45.482   5.422  1.00 33.04           O  
ATOM   1907  CG  ASN A 133       8.314 -49.554   4.397  1.00 33.04           C  
ATOM   1908  ND2 ASN A 133       8.247 -50.630   5.141  1.00 33.04           N  
ATOM   1909 HD21 ASN A 133       7.949 -50.566   6.104  1.00 33.04           H  
ATOM   1910 HD22 ASN A 133       8.577 -51.486   4.718  1.00 33.04           H  
ATOM   1911  OD1 ASN A 133       8.716 -49.658   3.249  1.00 33.04           O  
ATOM   1912  N   ILE A 134       7.012 -45.099   3.210  1.00 34.72           N  
ATOM   1913  H   ILE A 134       7.451 -45.420   2.360  1.00 34.72           H  
ATOM   1914  CA  ILE A 134       5.996 -44.051   3.094  1.00 34.72           C  
ATOM   1915  HA  ILE A 134       6.079 -43.368   3.939  1.00 34.72           H  
ATOM   1916  C   ILE A 134       4.633 -44.746   3.154  1.00 34.72           C  
ATOM   1917  CB  ILE A 134       6.191 -43.250   1.780  1.00 34.72           C  
ATOM   1918  HB  ILE A 134       6.137 -43.948   0.945  1.00 34.72           H  
ATOM   1919  O   ILE A 134       4.117 -45.211   2.139  1.00 34.72           O  
ATOM   1920  CG1 ILE A 134       7.579 -42.566   1.747  1.00 34.72           C  
ATOM   1921 HG12 ILE A 134       8.351 -43.282   2.031  1.00 34.72           H  
ATOM   1922 HG13 ILE A 134       7.603 -41.751   2.471  1.00 34.72           H  
ATOM   1923  CG2 ILE A 134       5.078 -42.195   1.602  1.00 34.72           C  
ATOM   1924 HG21 ILE A 134       4.097 -42.670   1.574  1.00 34.72           H  
ATOM   1925 HG22 ILE A 134       5.103 -41.482   2.426  1.00 34.72           H  
ATOM   1926 HG23 ILE A 134       5.204 -41.661   0.660  1.00 34.72           H  
ATOM   1927  CD1 ILE A 134       7.971 -42.028   0.365  1.00 34.72           C  
ATOM   1928 HD11 ILE A 134       7.907 -42.824  -0.376  1.00 34.72           H  
ATOM   1929 HD12 ILE A 134       8.997 -41.661   0.402  1.00 34.72           H  
ATOM   1930 HD13 ILE A 134       7.321 -41.203   0.074  1.00 34.72           H  
ATOM   1931  N   ILE A 135       4.061 -44.852   4.351  1.00 33.79           N  
ATOM   1932  H   ILE A 135       4.581 -44.557   5.164  1.00 33.79           H  
ATOM   1933  CA  ILE A 135       2.669 -45.264   4.528  1.00 33.79           C  
ATOM   1934  HA  ILE A 135       2.308 -45.713   3.602  1.00 33.79           H  
ATOM   1935  C   ILE A 135       1.863 -43.992   4.768  1.00 33.79           C  
ATOM   1936  CB  ILE A 135       2.503 -46.347   5.613  1.00 33.79           C  
ATOM   1937  HB  ILE A 135       2.827 -45.944   6.573  1.00 33.79           H  
ATOM   1938  O   ILE A 135       1.984 -43.330   5.797  1.00 33.79           O  
ATOM   1939  CG1 ILE A 135       3.365 -47.585   5.260  1.00 33.79           C  
ATOM   1940 HG12 ILE A 135       4.396 -47.274   5.092  1.00 33.79           H  
ATOM   1941 HG13 ILE A 135       2.998 -48.035   4.337  1.00 33.79           H  
ATOM   1942  CG2 ILE A 135       1.017 -46.743   5.703  1.00 33.79           C  
ATOM   1943 HG21 ILE A 135       0.871 -47.467   6.505  1.00 33.79           H  
ATOM   1944 HG22 ILE A 135       0.679 -47.180   4.764  1.00 33.79           H  
ATOM   1945 HG23 ILE A 135       0.399 -45.877   5.937  1.00 33.79           H  
ATOM   1946  CD1 ILE A 135       3.409 -48.655   6.355  1.00 33.79           C  
ATOM   1947 HD11 ILE A 135       2.429 -49.115   6.482  1.00 33.79           H  
ATOM   1948 HD12 ILE A 135       3.728 -48.208   7.297  1.00 33.79           H  
ATOM   1949 HD13 ILE A 135       4.121 -49.430   6.072  1.00 33.79           H  
ATOM   1950  N   VAL A 136       1.068 -43.635   3.762  1.00 30.46           N  
ATOM   1951  H   VAL A 136       1.061 -44.233   2.947  1.00 30.46           H  
ATOM   1952  CA  VAL A 136       0.076 -42.563   3.813  1.00 30.46           C  
ATOM   1953  HA  VAL A 136       0.536 -41.655   4.201  1.00 30.46           H  
ATOM   1954  C   VAL A 136      -1.024 -43.010   4.774  1.00 30.46           C  
ATOM   1955  CB  VAL A 136      -0.478 -42.281   2.396  1.00 30.46           C  
ATOM   1956  HB  VAL A 136      -0.951 -43.182   2.005  1.00 30.46           H  
ATOM   1957  O   VAL A 136      -1.947 -43.717   4.383  1.00 30.46           O  
ATOM   1958  CG1 VAL A 136      -1.510 -41.147   2.391  1.00 30.46           C  
ATOM   1959 HG11 VAL A 136      -1.070 -40.232   2.786  1.00 30.46           H  
ATOM   1960 HG12 VAL A 136      -1.864 -40.971   1.375  1.00 30.46           H  
ATOM   1961 HG13 VAL A 136      -2.372 -41.419   3.000  1.00 30.46           H  
ATOM   1962  CG2 VAL A 136       0.650 -41.891   1.427  1.00 30.46           C  
ATOM   1963 HG21 VAL A 136       1.180 -41.017   1.806  1.00 30.46           H  
ATOM   1964 HG22 VAL A 136       0.230 -41.661   0.448  1.00 30.46           H  
ATOM   1965 HG23 VAL A 136       1.354 -42.714   1.310  1.00 30.46           H  
ATOM   1966  N   HIS A 137      -0.911 -42.645   6.048  1.00 36.33           N  
ATOM   1967  H   HIS A 137      -0.064 -42.188   6.356  1.00 36.33           H  
ATOM   1968  CA  HIS A 137      -2.028 -42.753   6.976  1.00 36.33           C  
ATOM   1969  HA  HIS A 137      -2.665 -43.588   6.685  1.00 36.33           H  
ATOM   1970  C   HIS A 137      -2.873 -41.484   6.854  1.00 36.33           C  
ATOM   1971  CB  HIS A 137      -1.536 -43.056   8.396  1.00 36.33           C  
ATOM   1972  HB2 HIS A 137      -2.331 -42.803   9.097  1.00 36.33           H  
ATOM   1973  HB3 HIS A 137      -0.666 -42.444   8.634  1.00 36.33           H  
ATOM   1974  O   HIS A 137      -2.592 -40.458   7.470  1.00 36.33           O  
ATOM   1975  CG  HIS A 137      -1.224 -44.516   8.602  1.00 36.33           C  
ATOM   1976  CD2 HIS A 137       0.012 -45.105   8.612  1.00 36.33           C  
ATOM   1977  HD2 HIS A 137       0.956 -44.602   8.465  1.00 36.33           H  
ATOM   1978  ND1 HIS A 137      -2.150 -45.511   8.823  1.00 36.33           N  
ATOM   1979  HD1 HIS A 137      -3.150 -45.390   8.888  1.00 36.33           H  
ATOM   1980  CE1 HIS A 137      -1.489 -46.672   8.963  1.00 36.33           C  
ATOM   1981  HE1 HIS A 137      -1.948 -47.630   9.157  1.00 36.33           H  
ATOM   1982  NE2 HIS A 137      -0.169 -46.474   8.841  1.00 36.33           N  
ATOM   1983  N   GLU A 138      -3.915 -41.559   6.029  1.00 29.63           N  
ATOM   1984  H   GLU A 138      -4.030 -42.399   5.481  1.00 29.63           H  
ATOM   1985  CA  GLU A 138      -5.062 -40.656   6.092  1.00 29.63           C  
ATOM   1986  HA  GLU A 138      -4.714 -39.623   6.109  1.00 29.63           H  
ATOM   1987  C   GLU A 138      -5.795 -40.949   7.413  1.00 29.63           C  
ATOM   1988  CB  GLU A 138      -5.909 -40.864   4.820  1.00 29.63           C  
ATOM   1989  HB2 GLU A 138      -6.337 -41.866   4.828  1.00 29.63           H  
ATOM   1990  HB3 GLU A 138      -5.237 -40.792   3.965  1.00 29.63           H  
ATOM   1991  O   GLU A 138      -6.714 -41.762   7.477  1.00 29.63           O  
ATOM   1992  CG  GLU A 138      -7.026 -39.825   4.627  1.00 29.63           C  
ATOM   1993  HG2 GLU A 138      -7.767 -39.948   5.417  1.00 29.63           H  
ATOM   1994  HG3 GLU A 138      -6.588 -38.832   4.730  1.00 29.63           H  
ATOM   1995  CD  GLU A 138      -7.715 -39.932   3.249  1.00 29.63           C  
ATOM   1996  OE1 GLU A 138      -8.386 -38.946   2.866  1.00 29.63           O  
ATOM   1997  OE2 GLU A 138      -7.541 -40.967   2.564  1.00 29.63           O  
ATOM   1998  N   VAL A 139      -5.305 -40.381   8.522  1.00 38.12           N  
ATOM   1999  H   VAL A 139      -4.465 -39.826   8.449  1.00 38.12           H  
ATOM   2000  CA  VAL A 139      -5.946 -40.538   9.833  1.00 38.12           C  
ATOM   2001  HA  VAL A 139      -6.343 -41.551   9.899  1.00 38.12           H  
ATOM   2002  C   VAL A 139      -7.127 -39.580   9.890  1.00 38.12           C  
ATOM   2003  CB  VAL A 139      -4.989 -40.374  11.029  1.00 38.12           C  
ATOM   2004  HB  VAL A 139      -4.646 -39.342  11.095  1.00 38.12           H  
ATOM   2005  O   VAL A 139      -7.032 -38.438  10.334  1.00 38.12           O  
ATOM   2006  CG1 VAL A 139      -5.701 -40.761  12.332  1.00 38.12           C  
ATOM   2007 HG11 VAL A 139      -5.929 -41.827  12.338  1.00 38.12           H  
ATOM   2008 HG12 VAL A 139      -6.636 -40.209  12.429  1.00 38.12           H  
ATOM   2009 HG13 VAL A 139      -5.064 -40.524  13.184  1.00 38.12           H  
ATOM   2010  CG2 VAL A 139      -3.770 -41.292  10.909  1.00 38.12           C  
ATOM   2011 HG21 VAL A 139      -4.085 -42.321  10.737  1.00 38.12           H  
ATOM   2012 HG22 VAL A 139      -3.176 -41.242  11.822  1.00 38.12           H  
ATOM   2013 HG23 VAL A 139      -3.146 -40.949  10.084  1.00 38.12           H  
ATOM   2014  N   GLN A 140      -8.262 -40.068   9.407  1.00 30.69           N  
ATOM   2015  H   GLN A 140      -8.221 -40.956   8.928  1.00 30.69           H  
ATOM   2016  CA  GLN A 140      -9.566 -39.475   9.641  1.00 30.69           C  
ATOM   2017  HA  GLN A 140      -9.494 -38.400   9.479  1.00 30.69           H  
ATOM   2018  C   GLN A 140      -9.927 -39.739  11.113  1.00 30.69           C  
ATOM   2019  CB  GLN A 140     -10.535 -40.070   8.604  1.00 30.69           C  
ATOM   2020  HB2 GLN A 140     -10.879 -41.054   8.923  1.00 30.69           H  
ATOM   2021  HB3 GLN A 140      -9.992 -40.200   7.668  1.00 30.69           H  
ATOM   2022  O   GLN A 140     -10.483 -40.779  11.461  1.00 30.69           O  
ATOM   2023  CG  GLN A 140     -11.736 -39.168   8.296  1.00 30.69           C  
ATOM   2024  HG2 GLN A 140     -11.378 -38.166   8.058  1.00 30.69           H  
ATOM   2025  HG3 GLN A 140     -12.382 -39.109   9.172  1.00 30.69           H  
ATOM   2026  CD  GLN A 140     -12.552 -39.679   7.107  1.00 30.69           C  
ATOM   2027  NE2 GLN A 140     -13.471 -38.892   6.592  1.00 30.69           N  
ATOM   2028 HE21 GLN A 140     -13.627 -37.966   6.963  1.00 30.69           H  
ATOM   2029 HE22 GLN A 140     -13.970 -39.286   5.807  1.00 30.69           H  
ATOM   2030  OE1 GLN A 140     -12.395 -40.778   6.604  1.00 30.69           O  
ATOM   2031  N   VAL A 141      -9.518 -38.833  12.008  1.00 32.49           N  
ATOM   2032  H   VAL A 141      -8.947 -38.066  11.682  1.00 32.49           H  
ATOM   2033  CA  VAL A 141      -9.839 -38.912  13.441  1.00 32.49           C  
ATOM   2034  HA  VAL A 141      -9.642 -39.926  13.788  1.00 32.49           H  
ATOM   2035  C   VAL A 141     -11.332 -38.637  13.603  1.00 32.49           C  
ATOM   2036  CB  VAL A 141      -8.985 -37.952  14.302  1.00 32.49           C  
ATOM   2037  HB  VAL A 141      -9.193 -36.922  14.015  1.00 32.49           H  
ATOM   2038  O   VAL A 141     -11.766 -37.493  13.722  1.00 32.49           O  
ATOM   2039  CG1 VAL A 141      -9.289 -38.126  15.799  1.00 32.49           C  
ATOM   2040 HG11 VAL A 141      -8.655 -37.461  16.386  1.00 32.49           H  
ATOM   2041 HG12 VAL A 141     -10.327 -37.868  16.006  1.00 32.49           H  
ATOM   2042 HG13 VAL A 141      -9.109 -39.156  16.105  1.00 32.49           H  
ATOM   2043  CG2 VAL A 141      -7.482 -38.199  14.124  1.00 32.49           C  
ATOM   2044 HG21 VAL A 141      -6.919 -37.504  14.748  1.00 32.49           H  
ATOM   2045 HG22 VAL A 141      -7.234 -39.218  14.421  1.00 32.49           H  
ATOM   2046 HG23 VAL A 141      -7.191 -38.028  13.088  1.00 32.49           H  
ATOM   2047  N   HIS A 142     -12.139 -39.694  13.589  1.00 31.09           N  
ATOM   2048  H   HIS A 142     -11.747 -40.595  13.356  1.00 31.09           H  
ATOM   2049  CA  HIS A 142     -13.446 -39.634  14.221  1.00 31.09           C  
ATOM   2050  HA  HIS A 142     -13.953 -38.739  13.859  1.00 31.09           H  
ATOM   2051  C   HIS A 142     -13.217 -39.530  15.733  1.00 31.09           C  
ATOM   2052  CB  HIS A 142     -14.297 -40.852  13.843  1.00 31.09           C  
ATOM   2053  HB2 HIS A 142     -15.132 -40.925  14.540  1.00 31.09           H  
ATOM   2054  HB3 HIS A 142     -13.704 -41.762  13.932  1.00 31.09           H  
ATOM   2055  O   HIS A 142     -12.523 -40.391  16.284  1.00 31.09           O  
ATOM   2056  CG  HIS A 142     -14.864 -40.737  12.453  1.00 31.09           C  
ATOM   2057  CD2 HIS A 142     -14.615 -41.554  11.383  1.00 31.09           C  
ATOM   2058  HD2 HIS A 142     -13.964 -42.416  11.379  1.00 31.09           H  
ATOM   2059  ND1 HIS A 142     -15.722 -39.751  12.019  1.00 31.09           N  
ATOM   2060  HD1 HIS A 142     -16.094 -38.997  12.578  1.00 31.09           H  
ATOM   2061  CE1 HIS A 142     -15.984 -39.969  10.721  1.00 31.09           C  
ATOM   2062  HE1 HIS A 142     -16.630 -39.361  10.105  1.00 31.09           H  
ATOM   2063  NE2 HIS A 142     -15.338 -41.060  10.291  1.00 31.09           N  
ATOM   2064  N   PRO A 143     -13.751 -38.499  16.415  1.00 35.42           N  
ATOM   2065  CA  PRO A 143     -13.721 -38.475  17.867  1.00 35.42           C  
ATOM   2066  HA  PRO A 143     -12.683 -38.430  18.197  1.00 35.42           H  
ATOM   2067  C   PRO A 143     -14.410 -39.756  18.360  1.00 35.42           C  
ATOM   2068  CB  PRO A 143     -14.444 -37.194  18.291  1.00 35.42           C  
ATOM   2069  HB2 PRO A 143     -13.715 -36.392  18.410  1.00 35.42           H  
ATOM   2070  HB3 PRO A 143     -15.013 -37.328  19.211  1.00 35.42           H  
ATOM   2071  O   PRO A 143     -15.501 -40.079  17.875  1.00 35.42           O  
ATOM   2072  CG  PRO A 143     -15.352 -36.881  17.103  1.00 35.42           C  
ATOM   2073  HG2 PRO A 143     -15.547 -35.812  17.014  1.00 35.42           H  
ATOM   2074  HG3 PRO A 143     -16.287 -37.432  17.207  1.00 35.42           H  
ATOM   2075  CD  PRO A 143     -14.576 -37.417  15.902  1.00 35.42           C  
ATOM   2076  HD2 PRO A 143     -15.282 -37.765  15.148  1.00 35.42           H  
ATOM   2077  HD3 PRO A 143     -13.934 -36.637  15.494  1.00 35.42           H  
ATOM   2078  N   PRO A 144     -13.767 -40.535  19.246  1.00 39.20           N  
ATOM   2079  CA  PRO A 144     -14.350 -41.769  19.740  1.00 39.20           C  
ATOM   2080  HA  PRO A 144     -14.465 -42.452  18.898  1.00 39.20           H  
ATOM   2081  C   PRO A 144     -15.715 -41.464  20.375  1.00 39.20           C  
ATOM   2082  CB  PRO A 144     -13.338 -42.352  20.733  1.00 39.20           C  
ATOM   2083  HB2 PRO A 144     -12.713 -43.083  20.219  1.00 39.20           H  
ATOM   2084  HB3 PRO A 144     -13.823 -42.809  21.595  1.00 39.20           H  
ATOM   2085  O   PRO A 144     -15.859 -40.424  21.024  1.00 39.20           O  
ATOM   2086  CG  PRO A 144     -12.483 -41.151  21.137  1.00 39.20           C  
ATOM   2087  HG2 PRO A 144     -11.469 -41.447  21.408  1.00 39.20           H  
ATOM   2088  HG3 PRO A 144     -12.962 -40.629  21.964  1.00 39.20           H  
ATOM   2089  CD  PRO A 144     -12.501 -40.261  19.900  1.00 39.20           C  
ATOM   2090  HD2 PRO A 144     -12.419 -39.217  20.201  1.00 39.20           H  
ATOM   2091  HD3 PRO A 144     -11.683 -40.531  19.232  1.00 39.20           H  
ATOM   2092  N   PRO A 145     -16.723 -42.338  20.197  1.00 38.31           N  
ATOM   2093  CA  PRO A 145     -18.018 -42.198  20.845  1.00 38.31           C  
ATOM   2094  HA  PRO A 145     -18.425 -41.203  20.667  1.00 38.31           H  
ATOM   2095  C   PRO A 145     -17.824 -42.395  22.351  1.00 38.31           C  
ATOM   2096  CB  PRO A 145     -18.923 -43.244  20.181  1.00 38.31           C  
ATOM   2097  HB2 PRO A 145     -19.680 -43.633  20.861  1.00 38.31           H  
ATOM   2098  HB3 PRO A 145     -19.398 -42.800  19.305  1.00 38.31           H  
ATOM   2099  O   PRO A 145     -17.914 -43.504  22.873  1.00 38.31           O  
ATOM   2100  CG  PRO A 145     -17.947 -44.328  19.728  1.00 38.31           C  
ATOM   2101  HG2 PRO A 145     -18.322 -44.875  18.863  1.00 38.31           H  
ATOM   2102  HG3 PRO A 145     -17.750 -45.011  20.554  1.00 38.31           H  
ATOM   2103  CD  PRO A 145     -16.676 -43.550  19.396  1.00 38.31           C  
ATOM   2104  HD2 PRO A 145     -16.674 -43.281  18.340  1.00 38.31           H  
ATOM   2105  HD3 PRO A 145     -15.800 -44.153  19.635  1.00 38.31           H  
ATOM   2106  N   GLY A 146     -17.483 -41.311  23.045  1.00 30.01           N  
ATOM   2107  H   GLY A 146     -17.268 -40.471  22.528  1.00 30.01           H  
ATOM   2108  CA  GLY A 146     -17.418 -41.268  24.493  1.00 30.01           C  
ATOM   2109  HA2 GLY A 146     -17.074 -40.288  24.824  1.00 30.01           H  
ATOM   2110  HA3 GLY A 146     -16.737 -42.033  24.865  1.00 30.01           H  
ATOM   2111  C   GLY A 146     -18.818 -41.503  25.030  1.00 30.01           C  
ATOM   2112  O   GLY A 146     -19.688 -40.643  24.925  1.00 30.01           O  
ATOM   2113  N   THR A 147     -19.047 -42.698  25.561  1.00 31.46           N  
ATOM   2114  H   THR A 147     -18.313 -43.392  25.535  1.00 31.46           H  
ATOM   2115  CA  THR A 147     -20.255 -43.026  26.309  1.00 31.46           C  
ATOM   2116  HA  THR A 147     -21.114 -42.927  25.645  1.00 31.46           H  
ATOM   2117  C   THR A 147     -20.361 -42.058  27.489  1.00 31.46           C  
ATOM   2118  CB  THR A 147     -20.189 -44.469  26.824  1.00 31.46           C  
ATOM   2119  HB  THR A 147     -20.962 -44.619  27.578  1.00 31.46           H  
ATOM   2120  O   THR A 147     -19.439 -42.040  28.310  1.00 31.46           O  
ATOM   2121  CG2 THR A 147     -20.403 -45.471  25.691  1.00 31.46           C  
ATOM   2122 HG21 THR A 147     -21.384 -45.316  25.240  1.00 31.46           H  
ATOM   2123 HG22 THR A 147     -19.632 -45.350  24.930  1.00 31.46           H  
ATOM   2124 HG23 THR A 147     -20.352 -46.483  26.092  1.00 31.46           H  
ATOM   2125  OG1 THR A 147     -18.922 -44.726  27.387  1.00 31.46           O  
ATOM   2126  HG1 THR A 147     -18.749 -44.014  28.007  1.00 31.46           H  
ATOM   2127  N   PRO A 148     -21.430 -41.249  27.592  1.00 30.58           N  
ATOM   2128  CA  PRO A 148     -21.591 -40.316  28.698  1.00 30.58           C  
ATOM   2129  HA  PRO A 148     -20.735 -39.642  28.749  1.00 30.58           H  
ATOM   2130  C   PRO A 148     -21.694 -41.111  30.002  1.00 30.58           C  
ATOM   2131  CB  PRO A 148     -22.855 -39.509  28.374  1.00 30.58           C  
ATOM   2132  HB2 PRO A 148     -22.577 -38.613  27.819  1.00 30.58           H  
ATOM   2133  HB3 PRO A 148     -23.413 -39.237  29.271  1.00 30.58           H  
ATOM   2134  O   PRO A 148     -22.647 -41.860  30.212  1.00 30.58           O  
ATOM   2135  CG  PRO A 148     -23.660 -40.436  27.464  1.00 30.58           C  
ATOM   2136  HG2 PRO A 148     -24.311 -39.878  26.791  1.00 30.58           H  
ATOM   2137  HG3 PRO A 148     -24.241 -41.131  28.070  1.00 30.58           H  
ATOM   2138  CD  PRO A 148     -22.580 -41.198  26.702  1.00 30.58           C  
ATOM   2139  HD2 PRO A 148     -22.946 -42.195  26.457  1.00 30.58           H  
ATOM   2140  HD3 PRO A 148     -22.313 -40.655  25.796  1.00 30.58           H  
ATOM   2141  N   SER A 149     -20.696 -40.986  30.876  1.00 30.53           N  
ATOM   2142  H   SER A 149     -19.888 -40.430  30.637  1.00 30.53           H  
ATOM   2143  CA  SER A 149     -20.785 -41.515  32.233  1.00 30.53           C  
ATOM   2144  HA  SER A 149     -21.259 -42.497  32.204  1.00 30.53           H  
ATOM   2145  C   SER A 149     -21.660 -40.574  33.056  1.00 30.53           C  
ATOM   2146  CB  SER A 149     -19.398 -41.706  32.850  1.00 30.53           C  
ATOM   2147  HB2 SER A 149     -18.854 -42.468  32.291  1.00 30.53           H  
ATOM   2148  HB3 SER A 149     -19.504 -42.037  33.883  1.00 30.53           H  
ATOM   2149  O   SER A 149     -21.264 -39.452  33.368  1.00 30.53           O  
ATOM   2150  OG  SER A 149     -18.667 -40.498  32.815  1.00 30.53           O  
ATOM   2151  HG  SER A 149     -19.229 -39.808  33.176  1.00 30.53           H  
ATOM   2152  N   VAL A 150     -22.868 -41.035  33.365  1.00 31.15           N  
ATOM   2153  H   VAL A 150     -23.125 -41.942  33.004  1.00 31.15           H  
ATOM   2154  CA  VAL A 150     -23.850 -40.349  34.206  1.00 31.15           C  
ATOM   2155  HA  VAL A 150     -23.949 -39.313  33.882  1.00 31.15           H  
ATOM   2156  C   VAL A 150     -23.351 -40.381  35.650  1.00 31.15           C  
ATOM   2157  CB  VAL A 150     -25.220 -41.052  34.071  1.00 31.15           C  
ATOM   2158  HB  VAL A 150     -25.128 -42.086  34.402  1.00 31.15           H  
ATOM   2159  O   VAL A 150     -23.240 -41.458  36.230  1.00 31.15           O  
ATOM   2160  CG1 VAL A 150     -26.301 -40.370  34.915  1.00 31.15           C  
ATOM   2161 HG11 VAL A 150     -26.020 -40.401  35.968  1.00 31.15           H  
ATOM   2162 HG12 VAL A 150     -27.250 -40.894  34.800  1.00 31.15           H  
ATOM   2163 HG13 VAL A 150     -26.423 -39.332  34.607  1.00 31.15           H  
ATOM   2164  CG2 VAL A 150     -25.702 -41.067  32.612  1.00 31.15           C  
ATOM   2165 HG21 VAL A 150     -26.685 -41.536  32.553  1.00 31.15           H  
ATOM   2166 HG22 VAL A 150     -25.771 -40.048  32.232  1.00 31.15           H  
ATOM   2167 HG23 VAL A 150     -25.018 -41.636  31.983  1.00 31.15           H  
ATOM   2168  N   SER A 151     -23.050 -39.223  36.238  1.00 33.42           N  
ATOM   2169  H   SER A 151     -23.113 -38.368  35.703  1.00 33.42           H  
ATOM   2170  CA  SER A 151     -22.824 -39.112  37.681  1.00 33.42           C  
ATOM   2171  HA  SER A 151     -22.831 -40.105  38.130  1.00 33.42           H  
ATOM   2172  C   SER A 151     -23.971 -38.316  38.292  1.00 33.42           C  
ATOM   2173  CB  SER A 151     -21.456 -38.509  37.998  1.00 33.42           C  
ATOM   2174  HB2 SER A 151     -20.706 -38.939  37.334  1.00 33.42           H  
ATOM   2175  HB3 SER A 151     -21.479 -37.428  37.861  1.00 33.42           H  
ATOM   2176  O   SER A 151     -24.106 -37.116  38.071  1.00 33.42           O  
ATOM   2177  OG  SER A 151     -21.119 -38.832  39.334  1.00 33.42           O  
ATOM   2178  HG  SER A 151     -20.373 -38.292  39.602  1.00 33.42           H  
ATOM   2179  N   THR A 152     -24.847 -39.017  39.006  1.00 29.37           N  
ATOM   2180  H   THR A 152     -24.693 -40.009  39.113  1.00 29.37           H  
ATOM   2181  CA  THR A 152     -25.972 -38.452  39.753  1.00 29.37           C  
ATOM   2182  HA  THR A 152     -26.391 -37.601  39.216  1.00 29.37           H  
ATOM   2183  C   THR A 152     -25.480 -37.984  41.117  1.00 29.37           C  
ATOM   2184  CB  THR A 152     -27.073 -39.511  39.943  1.00 29.37           C  
ATOM   2185  HB  THR A 152     -27.804 -39.141  40.662  1.00 29.37           H  
ATOM   2186  O   THR A 152     -25.189 -38.810  41.983  1.00 29.37           O  
ATOM   2187  CG2 THR A 152     -27.795 -39.843  38.639  1.00 29.37           C  
ATOM   2188 HG21 THR A 152     -28.186 -38.931  38.189  1.00 29.37           H  
ATOM   2189 HG22 THR A 152     -27.107 -40.330  37.948  1.00 29.37           H  
ATOM   2190 HG23 THR A 152     -28.623 -40.520  38.850  1.00 29.37           H  
ATOM   2191  OG1 THR A 152     -26.505 -40.712  40.422  1.00 29.37           O  
ATOM   2192  HG1 THR A 152     -26.017 -40.476  41.215  1.00 29.37           H  
ATOM   2193  N   VAL A 153     -25.401 -36.675  41.340  1.00 35.77           N  
ATOM   2194  H   VAL A 153     -25.573 -36.030  40.582  1.00 35.77           H  
ATOM   2195  CA  VAL A 153     -25.200 -36.126  42.687  1.00 35.77           C  
ATOM   2196  HA  VAL A 153     -24.568 -36.820  43.242  1.00 35.77           H  
ATOM   2197  C   VAL A 153     -26.559 -36.102  43.386  1.00 35.77           C  
ATOM   2198  CB  VAL A 153     -24.482 -34.751  42.704  1.00 35.77           C  
ATOM   2199  HB  VAL A 153     -25.128 -34.002  43.163  1.00 35.77           H  
ATOM   2200  O   VAL A 153     -27.368 -35.205  43.176  1.00 35.77           O  
ATOM   2201  CG1 VAL A 153     -23.215 -34.848  43.565  1.00 35.77           C  
ATOM   2202 HG11 VAL A 153     -23.479 -35.160  44.576  1.00 35.77           H  
ATOM   2203 HG12 VAL A 153     -22.731 -33.873  43.620  1.00 35.77           H  
ATOM   2204 HG13 VAL A 153     -22.520 -35.568  43.132  1.00 35.77           H  
ATOM   2205  CG2 VAL A 153     -24.072 -34.225  41.320  1.00 35.77           C  
ATOM   2206 HG21 VAL A 153     -23.397 -34.923  40.826  1.00 35.77           H  
ATOM   2207 HG22 VAL A 153     -23.566 -33.265  41.428  1.00 35.77           H  
ATOM   2208 HG23 VAL A 153     -24.958 -34.066  40.705  1.00 35.77           H  
ATOM   2209  N   ALA A 154     -26.842 -37.146  44.164  1.00 30.45           N  
ATOM   2210  H   ALA A 154     -26.165 -37.893  44.227  1.00 30.45           H  
ATOM   2211  CA  ALA A 154     -27.995 -37.194  45.052  1.00 30.45           C  
ATOM   2212  HA  ALA A 154     -28.853 -36.732  44.564  1.00 30.45           H  
ATOM   2213  C   ALA A 154     -27.666 -36.383  46.314  1.00 30.45           C  
ATOM   2214  CB  ALA A 154     -28.342 -38.662  45.346  1.00 30.45           C  
ATOM   2215  HB1 ALA A 154     -29.198 -38.705  46.019  1.00 30.45           H  
ATOM   2216  HB2 ALA A 154     -27.496 -39.162  45.818  1.00 30.45           H  
ATOM   2217  HB3 ALA A 154     -28.593 -39.175  44.418  1.00 30.45           H  
ATOM   2218  O   ALA A 154     -27.106 -36.909  47.274  1.00 30.45           O  
ATOM   2219  N   SER A 155     -27.967 -35.087  46.316  1.00 33.04           N  
ATOM   2220  H   SER A 155     -28.327 -34.644  45.482  1.00 33.04           H  
ATOM   2221  CA  SER A 155     -28.033 -34.322  47.560  1.00 33.04           C  
ATOM   2222  HA  SER A 155     -27.135 -34.518  48.145  1.00 33.04           H  
ATOM   2223  C   SER A 155     -29.239 -34.824  48.353  1.00 33.04           C  
ATOM   2224  CB  SER A 155     -28.082 -32.806  47.314  1.00 33.04           C  
ATOM   2225  HB2 SER A 155     -28.739 -32.336  48.047  1.00 33.04           H  
ATOM   2226  HB3 SER A 155     -27.079 -32.401  47.448  1.00 33.04           H  
ATOM   2227  O   SER A 155     -30.389 -34.589  47.989  1.00 33.04           O  
ATOM   2228  OG  SER A 155     -28.515 -32.485  46.005  1.00 33.04           O  
ATOM   2229  HG  SER A 155     -29.126 -31.746  46.049  1.00 33.04           H  
ATOM   2230  N   ALA A 156     -28.952 -35.571  49.419  1.00 31.70           N  
ATOM   2231  H   ALA A 156     -27.982 -35.803  49.580  1.00 31.70           H  
ATOM   2232  CA  ALA A 156     -29.914 -36.058  50.395  1.00 31.70           C  
ATOM   2233  HA  ALA A 156     -30.722 -36.575  49.878  1.00 31.70           H  
ATOM   2234  C   ALA A 156     -30.518 -34.873  51.169  1.00 31.70           C  
ATOM   2235  CB  ALA A 156     -29.190 -37.063  51.306  1.00 31.70           C  
ATOM   2236  HB1 ALA A 156     -29.888 -37.443  52.052  1.00 31.70           H  
ATOM   2237  HB2 ALA A 156     -28.814 -37.898  50.715  1.00 31.70           H  
ATOM   2238  HB3 ALA A 156     -28.361 -36.578  51.820  1.00 31.70           H  
ATOM   2239  O   ALA A 156     -30.040 -34.505  52.236  1.00 31.70           O  
ATOM   2240  N   ALA A 157     -31.539 -34.240  50.597  1.00 33.25           N  
ATOM   2241  H   ALA A 157     -31.796 -34.497  49.655  1.00 33.25           H  
ATOM   2242  CA  ALA A 157     -32.465 -33.397  51.336  1.00 33.25           C  
ATOM   2243  HA  ALA A 157     -32.050 -33.154  52.314  1.00 33.25           H  
ATOM   2244  C   ALA A 157     -33.737 -34.219  51.551  1.00 33.25           C  
ATOM   2245  CB  ALA A 157     -32.681 -32.073  50.602  1.00 33.25           C  
ATOM   2246  HB1 ALA A 157     -33.095 -32.261  49.612  1.00 33.25           H  
ATOM   2247  HB2 ALA A 157     -33.380 -31.456  51.167  1.00 33.25           H  
ATOM   2248  HB3 ALA A 157     -31.732 -31.546  50.506  1.00 33.25           H  
ATOM   2249  O   ALA A 157     -34.496 -34.504  50.624  1.00 33.25           O  
ATOM   2250  N   GLU A 158     -33.878 -34.688  52.782  1.00 33.30           N  
ATOM   2251  H   GLU A 158     -33.188 -34.421  53.469  1.00 33.30           H  
ATOM   2252  CA  GLU A 158     -35.017 -35.434  53.286  1.00 33.30           C  
ATOM   2253  HA  GLU A 158     -35.130 -36.341  52.691  1.00 33.30           H  
ATOM   2254  C   GLU A 158     -36.313 -34.604  53.142  1.00 33.30           C  
ATOM   2255  CB  GLU A 158     -34.701 -35.839  54.746  1.00 33.30           C  
ATOM   2256  HB2 GLU A 158     -34.456 -34.938  55.308  1.00 33.30           H  
ATOM   2257  HB3 GLU A 158     -35.587 -36.295  55.189  1.00 33.30           H  
ATOM   2258  O   GLU A 158     -36.312 -33.381  53.257  1.00 33.30           O  
ATOM   2259  CG  GLU A 158     -33.531 -36.850  54.828  1.00 33.30           C  
ATOM   2260  HG2 GLU A 158     -33.868 -37.790  54.391  1.00 33.30           H  
ATOM   2261  HG3 GLU A 158     -32.702 -36.492  54.217  1.00 33.30           H  
ATOM   2262  CD  GLU A 158     -32.975 -37.109  56.243  1.00 33.30           C  
ATOM   2263  OE1 GLU A 158     -32.398 -38.206  56.434  1.00 33.30           O  
ATOM   2264  OE2 GLU A 158     -33.082 -36.211  57.107  1.00 33.30           O  
ATOM   2265  N   GLU A 159     -37.424 -35.307  52.902  1.00 41.58           N  
ATOM   2266  H   GLU A 159     -37.291 -36.303  52.805  1.00 41.58           H  
ATOM   2267  CA  GLU A 159     -38.818 -34.870  53.106  1.00 41.58           C  
ATOM   2268  HA  GLU A 159     -39.336 -35.824  53.207  1.00 41.58           H  
ATOM   2269  C   GLU A 159     -39.659 -34.234  51.975  1.00 41.58           C  
ATOM   2270  CB  GLU A 159     -39.007 -34.195  54.485  1.00 41.58           C  
ATOM   2271  HB2 GLU A 159     -39.375 -33.179  54.347  1.00 41.58           H  
ATOM   2272  HB3 GLU A 159     -38.063 -34.148  55.029  1.00 41.58           H  
ATOM   2273  O   GLU A 159     -40.853 -34.030  52.185  1.00 41.58           O  
ATOM   2274  CG  GLU A 159     -39.985 -35.000  55.350  1.00 41.58           C  
ATOM   2275  HG2 GLU A 159     -40.950 -35.041  54.846  1.00 41.58           H  
ATOM   2276  HG3 GLU A 159     -39.610 -36.020  55.434  1.00 41.58           H  
ATOM   2277  CD  GLU A 159     -40.179 -34.426  56.760  1.00 41.58           C  
ATOM   2278  OE1 GLU A 159     -40.764 -35.167  57.585  1.00 41.58           O  
ATOM   2279  OE2 GLU A 159     -39.787 -33.264  57.010  1.00 41.58           O  
ATOM   2280  N   SER A 160     -39.181 -34.054  50.735  1.00 37.72           N  
ATOM   2281  H   SER A 160     -38.194 -34.178  50.559  1.00 37.72           H  
ATOM   2282  CA  SER A 160     -40.108 -33.725  49.620  1.00 37.72           C  
ATOM   2283  HA  SER A 160     -41.044 -34.251  49.808  1.00 37.72           H  
ATOM   2284  C   SER A 160     -39.671 -34.215  48.230  1.00 37.72           C  
ATOM   2285  CB  SER A 160     -40.492 -32.234  49.627  1.00 37.72           C  
ATOM   2286  HB2 SER A 160     -41.098 -32.012  48.749  1.00 37.72           H  
ATOM   2287  HB3 SER A 160     -41.089 -32.025  50.514  1.00 37.72           H  
ATOM   2288  O   SER A 160     -39.168 -33.461  47.414  1.00 37.72           O  
ATOM   2289  OG  SER A 160     -39.364 -31.389  49.641  1.00 37.72           O  
ATOM   2290  HG  SER A 160     -38.822 -31.626  50.397  1.00 37.72           H  
ATOM   2291  N   GLY A 161     -39.890 -35.510  47.980  1.00 36.19           N  
ATOM   2292  H   GLY A 161     -40.110 -36.043  48.810  1.00 36.19           H  
ATOM   2293  CA  GLY A 161     -40.321 -36.170  46.727  1.00 36.19           C  
ATOM   2294  HA2 GLY A 161     -40.169 -37.240  46.868  1.00 36.19           H  
ATOM   2295  HA3 GLY A 161     -41.398 -36.022  46.651  1.00 36.19           H  
ATOM   2296  C   GLY A 161     -39.775 -35.860  45.317  1.00 36.19           C  
ATOM   2297  O   GLY A 161     -40.017 -36.691  44.448  1.00 36.19           O  
ATOM   2298  N   GLU A 162     -39.059 -34.773  45.031  1.00 36.52           N  
ATOM   2299  H   GLU A 162     -38.892 -34.102  45.768  1.00 36.52           H  
ATOM   2300  CA  GLU A 162     -38.752 -34.360  43.650  1.00 36.52           C  
ATOM   2301  HA  GLU A 162     -38.944 -35.194  42.975  1.00 36.52           H  
ATOM   2302  C   GLU A 162     -37.261 -34.002  43.499  1.00 36.52           C  
ATOM   2303  CB  GLU A 162     -39.714 -33.224  43.231  1.00 36.52           C  
ATOM   2304  HB2 GLU A 162     -39.281 -32.263  43.509  1.00 36.52           H  
ATOM   2305  HB3 GLU A 162     -40.633 -33.302  43.811  1.00 36.52           H  
ATOM   2306  O   GLU A 162     -36.853 -32.842  43.541  1.00 36.52           O  
ATOM   2307  CG  GLU A 162     -40.043 -33.203  41.720  1.00 36.52           C  
ATOM   2308  HG2 GLU A 162     -40.013 -32.165  41.391  1.00 36.52           H  
ATOM   2309  HG3 GLU A 162     -39.258 -33.727  41.174  1.00 36.52           H  
ATOM   2310  CD  GLU A 162     -41.429 -33.774  41.336  1.00 36.52           C  
ATOM   2311  OE1 GLU A 162     -41.581 -34.160  40.153  1.00 36.52           O  
ATOM   2312  OE2 GLU A 162     -42.348 -33.783  42.187  1.00 36.52           O  
ATOM   2313  N   SER A 163     -36.397 -35.012  43.358  1.00 33.20           N  
ATOM   2314  H   SER A 163     -36.741 -35.961  43.338  1.00 33.20           H  
ATOM   2315  CA  SER A 163     -34.978 -34.796  43.058  1.00 33.20           C  
ATOM   2316  HA  SER A 163     -34.647 -33.898  43.580  1.00 33.20           H  
ATOM   2317  C   SER A 163     -34.785 -34.550  41.556  1.00 33.20           C  
ATOM   2318  CB  SER A 163     -34.115 -35.942  43.598  1.00 33.20           C  
ATOM   2319  HB2 SER A 163     -34.092 -35.872  44.686  1.00 33.20           H  
ATOM   2320  HB3 SER A 163     -33.097 -35.830  43.224  1.00 33.20           H  
ATOM   2321  O   SER A 163     -34.860 -35.461  40.734  1.00 33.20           O  
ATOM   2322  OG  SER A 163     -34.617 -37.217  43.240  1.00 33.20           O  
ATOM   2323  HG  SER A 163     -34.032 -37.889  43.597  1.00 33.20           H  
ATOM   2324  N   VAL A 164     -34.541 -33.292  41.179  1.00 39.38           N  
ATOM   2325  H   VAL A 164     -34.575 -32.574  41.888  1.00 39.38           H  
ATOM   2326  CA  VAL A 164     -34.281 -32.886  39.788  1.00 39.38           C  
ATOM   2327  HA  VAL A 164     -34.787 -33.591  39.129  1.00 39.38           H  
ATOM   2328  C   VAL A 164     -32.781 -32.963  39.489  1.00 39.38           C  
ATOM   2329  CB  VAL A 164     -34.874 -31.495  39.487  1.00 39.38           C  
ATOM   2330  HB  VAL A 164     -34.435 -30.762  40.163  1.00 39.38           H  
ATOM   2331  O   VAL A 164     -31.952 -32.432  40.227  1.00 39.38           O  
ATOM   2332  CG1 VAL A 164     -34.600 -31.054  38.042  1.00 39.38           C  
ATOM   2333 HG11 VAL A 164     -35.002 -31.785  37.341  1.00 39.38           H  
ATOM   2334 HG12 VAL A 164     -33.529 -30.940  37.876  1.00 39.38           H  
ATOM   2335 HG13 VAL A 164     -35.071 -30.089  37.859  1.00 39.38           H  
ATOM   2336  CG2 VAL A 164     -36.397 -31.503  39.688  1.00 39.38           C  
ATOM   2337 HG21 VAL A 164     -36.643 -31.728  40.726  1.00 39.38           H  
ATOM   2338 HG22 VAL A 164     -36.809 -30.522  39.452  1.00 39.38           H  
ATOM   2339 HG23 VAL A 164     -36.863 -32.250  39.046  1.00 39.38           H  
ATOM   2340  N   ALA A 165     -32.429 -33.640  38.394  1.00 37.29           N  
ATOM   2341  H   ALA A 165     -33.166 -34.041  37.832  1.00 37.29           H  
ATOM   2342  CA  ALA A 165     -31.054 -33.831  37.946  1.00 37.29           C  
ATOM   2343  HA  ALA A 165     -30.446 -34.102  38.810  1.00 37.29           H  
ATOM   2344  C   ALA A 165     -30.475 -32.544  37.330  1.00 37.29           C  
ATOM   2345  CB  ALA A 165     -31.029 -35.005  36.957  1.00 37.29           C  
ATOM   2346  HB1 ALA A 165     -31.636 -34.768  36.084  1.00 37.29           H  
ATOM   2347  HB2 ALA A 165     -30.003 -35.188  36.636  1.00 37.29           H  
ATOM   2348  HB3 ALA A 165     -31.417 -35.903  37.438  1.00 37.29           H  
ATOM   2349  O   ALA A 165     -30.998 -32.027  36.344  1.00 37.29           O  
ATOM   2350  N   VAL A 166     -29.372 -32.046  37.891  1.00 40.76           N  
ATOM   2351  H   VAL A 166     -29.009 -32.498  38.718  1.00 40.76           H  
ATOM   2352  CA  VAL A 166     -28.617 -30.907  37.348  1.00 40.76           C  
ATOM   2353  HA  VAL A 166     -29.316 -30.216  36.876  1.00 40.76           H  
ATOM   2354  C   VAL A 166     -27.643 -31.413  36.279  1.00 40.76           C  
ATOM   2355  CB  VAL A 166     -27.894 -30.139  38.475  1.00 40.76           C  
ATOM   2356  HB  VAL A 166     -27.202 -30.812  38.982  1.00 40.76           H  
ATOM   2357  O   VAL A 166     -26.782 -32.242  36.566  1.00 40.76           O  
ATOM   2358  CG1 VAL A 166     -27.103 -28.942  37.934  1.00 40.76           C  
ATOM   2359 HG11 VAL A 166     -26.635 -28.405  38.759  1.00 40.76           H  
ATOM   2360 HG12 VAL A 166     -26.312 -29.283  37.266  1.00 40.76           H  
ATOM   2361 HG13 VAL A 166     -27.765 -28.264  37.394  1.00 40.76           H  
ATOM   2362  CG2 VAL A 166     -28.897 -29.607  39.511  1.00 40.76           C  
ATOM   2363 HG21 VAL A 166     -29.427 -30.431  39.989  1.00 40.76           H  
ATOM   2364 HG22 VAL A 166     -29.623 -28.952  39.029  1.00 40.76           H  
ATOM   2365 HG23 VAL A 166     -28.370 -29.050  40.286  1.00 40.76           H  
ATOM   2366  N   LEU A 167     -27.784 -30.925  35.042  1.00 43.11           N  
ATOM   2367  H   LEU A 167     -28.530 -30.265  34.877  1.00 43.11           H  
ATOM   2368  CA  LEU A 167     -26.896 -31.229  33.915  1.00 43.11           C  
ATOM   2369  HA  LEU A 167     -26.377 -32.166  34.112  1.00 43.11           H  
ATOM   2370  C   LEU A 167     -25.846 -30.111  33.772  1.00 43.11           C  
ATOM   2371  CB  LEU A 167     -27.755 -31.401  32.642  1.00 43.11           C  
ATOM   2372  HB2 LEU A 167     -28.633 -32.004  32.875  1.00 43.11           H  
ATOM   2373  HB3 LEU A 167     -28.114 -30.420  32.333  1.00 43.11           H  
ATOM   2374  O   LEU A 167     -26.138 -29.046  33.233  1.00 43.11           O  
ATOM   2375  CG  LEU A 167     -26.995 -32.061  31.474  1.00 43.11           C  
ATOM   2376  HG  LEU A 167     -25.949 -31.754  31.494  1.00 43.11           H  
ATOM   2377  CD1 LEU A 167     -27.072 -33.588  31.569  1.00 43.11           C  
ATOM   2378 HD11 LEU A 167     -26.648 -33.916  32.518  1.00 43.11           H  
ATOM   2379 HD12 LEU A 167     -28.110 -33.916  31.507  1.00 43.11           H  
ATOM   2380 HD13 LEU A 167     -26.500 -34.035  30.757  1.00 43.11           H  
ATOM   2381  CD2 LEU A 167     -27.586 -31.646  30.126  1.00 43.11           C  
ATOM   2382 HD21 LEU A 167     -28.634 -31.937  30.071  1.00 43.11           H  
ATOM   2383 HD22 LEU A 167     -27.028 -32.117  29.317  1.00 43.11           H  
ATOM   2384 HD23 LEU A 167     -27.509 -30.564  30.018  1.00 43.11           H  
ATOM   2385  N   GLU A 168     -24.625 -30.334  34.256  1.00 42.67           N  
ATOM   2386  H   GLU A 168     -24.440 -31.201  34.740  1.00 42.67           H  
ATOM   2387  CA  GLU A 168     -23.512 -29.386  34.106  1.00 42.67           C  
ATOM   2388  HA  GLU A 168     -23.916 -28.375  34.043  1.00 42.67           H  
ATOM   2389  C   GLU A 168     -22.753 -29.674  32.799  1.00 42.67           C  
ATOM   2390  CB  GLU A 168     -22.628 -29.428  35.368  1.00 42.67           C  
ATOM   2391  HB2 GLU A 168     -23.285 -29.313  36.231  1.00 42.67           H  
ATOM   2392  HB3 GLU A 168     -22.137 -30.398  35.438  1.00 42.67           H  
ATOM   2393  O   GLU A 168     -22.005 -30.645  32.694  1.00 42.67           O  
ATOM   2394  CG  GLU A 168     -21.571 -28.307  35.416  1.00 42.67           C  
ATOM   2395  HG2 GLU A 168     -20.844 -28.477  34.622  1.00 42.67           H  
ATOM   2396  HG3 GLU A 168     -22.069 -27.359  35.215  1.00 42.67           H  
ATOM   2397  CD  GLU A 168     -20.836 -28.204  36.772  1.00 42.67           C  
ATOM   2398  OE1 GLU A 168     -20.023 -27.263  36.930  1.00 42.67           O  
ATOM   2399  OE2 GLU A 168     -21.105 -29.023  37.680  1.00 42.67           O  
ATOM   2400  N   VAL A 169     -22.964 -28.845  31.770  1.00 40.35           N  
ATOM   2401  H   VAL A 169     -23.629 -28.095  31.895  1.00 40.35           H  
ATOM   2402  CA  VAL A 169     -22.271 -28.952  30.473  1.00 40.35           C  
ATOM   2403  HA  VAL A 169     -21.924 -29.979  30.356  1.00 40.35           H  
ATOM   2404  C   VAL A 169     -21.025 -28.065  30.497  1.00 40.35           C  
ATOM   2405  CB  VAL A 169     -23.201 -28.665  29.272  1.00 40.35           C  
ATOM   2406  HB  VAL A 169     -23.445 -27.603  29.239  1.00 40.35           H  
ATOM   2407  O   VAL A 169     -20.973 -27.007  29.878  1.00 40.35           O  
ATOM   2408  CG1 VAL A 169     -22.536 -29.074  27.947  1.00 40.35           C  
ATOM   2409 HG11 VAL A 169     -21.634 -28.483  27.784  1.00 40.35           H  
ATOM   2410 HG12 VAL A 169     -23.219 -28.889  27.118  1.00 40.35           H  
ATOM   2411 HG13 VAL A 169     -22.272 -30.131  27.970  1.00 40.35           H  
ATOM   2412  CG2 VAL A 169     -24.520 -29.447  29.370  1.00 40.35           C  
ATOM   2413 HG21 VAL A 169     -25.089 -29.119  30.240  1.00 40.35           H  
ATOM   2414 HG22 VAL A 169     -24.314 -30.514  29.462  1.00 40.35           H  
ATOM   2415 HG23 VAL A 169     -25.127 -29.268  28.484  1.00 40.35           H  
ATOM   2416  N   GLY A 170     -20.017 -28.475  31.264  1.00 40.34           N  
ATOM   2417  H   GLY A 170     -20.150 -29.319  31.803  1.00 40.34           H  
ATOM   2418  CA  GLY A 170     -18.661 -27.945  31.125  1.00 40.34           C  
ATOM   2419  HA2 GLY A 170     -18.694 -26.876  30.918  1.00 40.34           H  
ATOM   2420  HA3 GLY A 170     -18.108 -28.100  32.052  1.00 40.34           H  
ATOM   2421  C   GLY A 170     -17.932 -28.670  29.994  1.00 40.34           C  
ATOM   2422  O   GLY A 170     -18.088 -29.880  29.832  1.00 40.34           O  
ATOM   2423  N   SER A 171     -17.122 -27.959  29.206  1.00 35.87           N  
ATOM   2424  H   SER A 171     -17.018 -26.968  29.369  1.00 35.87           H  
ATOM   2425  CA  SER A 171     -16.200 -28.588  28.258  1.00 35.87           C  
ATOM   2426  HA  SER A 171     -16.757 -29.261  27.606  1.00 35.87           H  
ATOM   2427  C   SER A 171     -15.172 -29.405  29.040  1.00 35.87           C  
ATOM   2428  CB  SER A 171     -15.515 -27.528  27.385  1.00 35.87           C  
ATOM   2429  HB2 SER A 171     -16.258 -27.060  26.738  1.00 35.87           H  
ATOM   2430  HB3 SER A 171     -14.758 -28.004  26.763  1.00 35.87           H  
ATOM   2431  O   SER A 171     -14.181 -28.868  29.532  1.00 35.87           O  
ATOM   2432  OG  SER A 171     -14.911 -26.537  28.192  1.00 35.87           O  
ATOM   2433  HG  SER A 171     -14.319 -26.987  28.800  1.00 35.87           H  
ATOM   2434  N   THR A 172     -15.414 -30.702  29.198  1.00 37.85           N  
ATOM   2435  H   THR A 172     -16.303 -31.082  28.904  1.00 37.85           H  
ATOM   2436  CA  THR A 172     -14.448 -31.615  29.794  1.00 37.85           C  
ATOM   2437  HA  THR A 172     -14.012 -31.145  30.676  1.00 37.85           H  
ATOM   2438  C   THR A 172     -13.324 -31.853  28.791  1.00 37.85           C  
ATOM   2439  CB  THR A 172     -15.111 -32.926  30.255  1.00 37.85           C  
ATOM   2440  HB  THR A 172     -14.336 -33.633  30.553  1.00 37.85           H  
ATOM   2441  O   THR A 172     -13.369 -32.755  27.960  1.00 37.85           O  
ATOM   2442  CG2 THR A 172     -16.051 -32.699  31.439  1.00 37.85           C  
ATOM   2443 HG21 THR A 172     -15.502 -32.234  32.258  1.00 37.85           H  
ATOM   2444 HG22 THR A 172     -16.454 -33.651  31.782  1.00 37.85           H  
ATOM   2445 HG23 THR A 172     -16.873 -32.045  31.149  1.00 37.85           H  
ATOM   2446  OG1 THR A 172     -15.902 -33.497  29.240  1.00 37.85           O  
ATOM   2447  HG1 THR A 172     -16.366 -34.248  29.617  1.00 37.85           H  
ATOM   2448  N   THR A 173     -12.246 -31.074  28.880  1.00 36.40           N  
ATOM   2449  H   THR A 173     -12.272 -30.250  29.463  1.00 36.40           H  
ATOM   2450  CA  THR A 173     -10.936 -31.640  28.553  1.00 36.40           C  
ATOM   2451  HA  THR A 173     -10.993 -32.179  27.608  1.00 36.40           H  
ATOM   2452  C   THR A 173     -10.624 -32.646  29.653  1.00 36.40           C  
ATOM   2453  CB  THR A 173      -9.838 -30.581  28.404  1.00 36.40           C  
ATOM   2454  HB  THR A 173      -8.871 -31.076  28.316  1.00 36.40           H  
ATOM   2455  O   THR A 173     -10.039 -32.324  30.682  1.00 36.40           O  
ATOM   2456  CG2 THR A 173     -10.070 -29.731  27.155  1.00 36.40           C  
ATOM   2457 HG21 THR A 173     -11.018 -29.199  27.235  1.00 36.40           H  
ATOM   2458 HG22 THR A 173      -9.263 -29.004  27.062  1.00 36.40           H  
ATOM   2459 HG23 THR A 173     -10.081 -30.367  26.269  1.00 36.40           H  
ATOM   2460  OG1 THR A 173      -9.822 -29.724  29.516  1.00 36.40           O  
ATOM   2461  HG1 THR A 173      -9.597 -30.252  30.286  1.00 36.40           H  
ATOM   2462  N   SER A 174     -11.112 -33.871  29.478  1.00 36.13           N  
ATOM   2463  H   SER A 174     -11.691 -34.050  28.670  1.00 36.13           H  
ATOM   2464  CA  SER A 174     -10.749 -35.000  30.318  1.00 36.13           C  
ATOM   2465  HA  SER A 174     -10.876 -34.726  31.365  1.00 36.13           H  
ATOM   2466  C   SER A 174      -9.282 -35.347  30.068  1.00 36.13           C  
ATOM   2467  CB  SER A 174     -11.663 -36.194  30.011  1.00 36.13           C  
ATOM   2468  HB2 SER A 174     -11.355 -37.050  30.611  1.00 36.13           H  
ATOM   2469  HB3 SER A 174     -12.693 -35.940  30.266  1.00 36.13           H  
ATOM   2470  O   SER A 174      -8.960 -36.045  29.109  1.00 36.13           O  
ATOM   2471  OG  SER A 174     -11.591 -36.531  28.640  1.00 36.13           O  
ATOM   2472  HG  SER A 174     -10.658 -36.578  28.419  1.00 36.13           H  
ATOM   2473  N   SER A 175      -8.392 -34.879  30.934  1.00 36.15           N  
ATOM   2474  H   SER A 175      -8.667 -34.125  31.547  1.00 36.15           H  
ATOM   2475  CA  SER A 175      -7.142 -35.569  31.243  1.00 36.15           C  
ATOM   2476  HA  SER A 175      -7.331 -36.642  31.289  1.00 36.15           H  
ATOM   2477  C   SER A 175      -6.644 -35.083  32.602  1.00 36.15           C  
ATOM   2478  CB  SER A 175      -6.068 -35.324  30.178  1.00 36.15           C  
ATOM   2479  HB2 SER A 175      -6.482 -35.473  29.181  1.00 36.15           H  
ATOM   2480  HB3 SER A 175      -5.692 -34.304  30.259  1.00 36.15           H  
ATOM   2481  O   SER A 175      -6.487 -33.885  32.795  1.00 36.15           O  
ATOM   2482  OG  SER A 175      -5.018 -36.251  30.382  1.00 36.15           O  
ATOM   2483  HG  SER A 175      -4.233 -35.904  29.953  1.00 36.15           H  
ATOM   2484  N   GLY A 176      -6.409 -36.004  33.540  1.00 35.07           N  
ATOM   2485  H   GLY A 176      -6.531 -36.971  33.273  1.00 35.07           H  
ATOM   2486  CA  GLY A 176      -5.656 -35.710  34.766  1.00 35.07           C  
ATOM   2487  HA2 GLY A 176      -4.947 -36.518  34.944  1.00 35.07           H  
ATOM   2488  HA3 GLY A 176      -5.063 -34.807  34.620  1.00 35.07           H  
ATOM   2489  C   GLY A 176      -6.472 -35.507  36.046  1.00 35.07           C  
ATOM   2490  O   GLY A 176      -6.584 -34.409  36.562  1.00 35.07           O  
ATOM   2491  N   ARG A 177      -7.000 -36.608  36.587  1.00 32.72           N  
ATOM   2492  H   ARG A 177      -7.038 -37.390  35.949  1.00 32.72           H  
ATOM   2493  CA  ARG A 177      -6.973 -36.983  38.016  1.00 32.72           C  
ATOM   2494  HA  ARG A 177      -7.986 -37.222  38.343  1.00 32.72           H  
ATOM   2495  C   ARG A 177      -6.410 -35.918  38.993  1.00 32.72           C  
ATOM   2496  CB  ARG A 177      -6.109 -38.263  38.029  1.00 32.72           C  
ATOM   2497  HB2 ARG A 177      -5.111 -38.010  37.671  1.00 32.72           H  
ATOM   2498  HB3 ARG A 177      -6.540 -38.967  37.318  1.00 32.72           H  
ATOM   2499  O   ARG A 177      -5.202 -35.876  39.195  1.00 32.72           O  
ATOM   2500  CG  ARG A 177      -5.970 -38.993  39.369  1.00 32.72           C  
ATOM   2501  HG2 ARG A 177      -5.513 -38.336  40.110  1.00 32.72           H  
ATOM   2502  HG3 ARG A 177      -6.952 -39.309  39.720  1.00 32.72           H  
ATOM   2503  CD  ARG A 177      -5.071 -40.218  39.151  1.00 32.72           C  
ATOM   2504  HD2 ARG A 177      -5.540 -40.857  38.403  1.00 32.72           H  
ATOM   2505  HD3 ARG A 177      -4.109 -39.881  38.766  1.00 32.72           H  
ATOM   2506  NE  ARG A 177      -4.845 -40.954  40.408  1.00 32.72           N  
ATOM   2507  HE  ARG A 177      -4.658 -40.384  41.220  1.00 32.72           H  
ATOM   2508  NH1 ARG A 177      -5.015 -43.101  39.592  1.00 32.72           N  
ATOM   2509 HH11 ARG A 177      -4.977 -44.098  39.744  1.00 32.72           H  
ATOM   2510 HH12 ARG A 177      -5.180 -42.724  38.669  1.00 32.72           H  
ATOM   2511  NH2 ARG A 177      -4.572 -42.767  41.752  1.00 32.72           N  
ATOM   2512 HH21 ARG A 177      -4.536 -43.767  41.886  1.00 32.72           H  
ATOM   2513 HH22 ARG A 177      -4.412 -42.150  42.535  1.00 32.72           H  
ATOM   2514  CZ  ARG A 177      -4.814 -42.265  40.574  1.00 32.72           C  
ATOM   2515  N   GLY A 178      -7.282 -35.186  39.691  1.00 34.74           N  
ATOM   2516  H   GLY A 178      -8.238 -35.131  39.368  1.00 34.74           H  
ATOM   2517  CA  GLY A 178      -6.906 -34.412  40.884  1.00 34.74           C  
ATOM   2518  HA2 GLY A 178      -5.893 -34.028  40.761  1.00 34.74           H  
ATOM   2519  HA3 GLY A 178      -6.910 -35.065  41.757  1.00 34.74           H  
ATOM   2520  C   GLY A 178      -7.807 -33.208  41.164  1.00 34.74           C  
ATOM   2521  O   GLY A 178      -7.533 -32.132  40.668  1.00 34.74           O  
ATOM   2522  N   ASP A 179      -8.876 -33.441  41.926  1.00 35.57           N  
ATOM   2523  H   ASP A 179      -9.020 -34.420  42.129  1.00 35.57           H  
ATOM   2524  CA  ASP A 179      -9.702 -32.598  42.827  1.00 35.57           C  
ATOM   2525  HA  ASP A 179     -10.718 -32.713  42.449  1.00 35.57           H  
ATOM   2526  C   ASP A 179      -9.530 -31.054  42.970  1.00 35.57           C  
ATOM   2527  CB  ASP A 179      -9.628 -33.291  44.209  1.00 35.57           C  
ATOM   2528  HB2 ASP A 179      -8.862 -32.810  44.819  1.00 35.57           H  
ATOM   2529  HB3 ASP A 179      -9.315 -34.327  44.081  1.00 35.57           H  
ATOM   2530  O   ASP A 179      -9.871 -30.489  44.006  1.00 35.57           O  
ATOM   2531  CG  ASP A 179     -10.953 -33.343  44.978  1.00 35.57           C  
ATOM   2532  OD1 ASP A 179     -12.012 -33.078  44.365  1.00 35.57           O  
ATOM   2533  OD2 ASP A 179     -10.900 -33.799  46.142  1.00 35.57           O  
ATOM   2534  N   LEU A 180      -9.029 -30.318  41.977  1.00 39.46           N  
ATOM   2535  H   LEU A 180      -8.669 -30.803  41.167  1.00 39.46           H  
ATOM   2536  CA  LEU A 180      -8.740 -28.884  42.083  1.00 39.46           C  
ATOM   2537  HA  LEU A 180      -9.324 -28.435  42.886  1.00 39.46           H  
ATOM   2538  C   LEU A 180      -9.111 -28.178  40.774  1.00 39.46           C  
ATOM   2539  CB  LEU A 180      -7.241 -28.706  42.404  1.00 39.46           C  
ATOM   2540  HB2 LEU A 180      -6.973 -27.655  42.296  1.00 39.46           H  
ATOM   2541  HB3 LEU A 180      -6.676 -29.259  41.654  1.00 39.46           H  
ATOM   2542  O   LEU A 180      -8.406 -28.287  39.778  1.00 39.46           O  
ATOM   2543  CG  LEU A 180      -6.804 -29.186  43.804  1.00 39.46           C  
ATOM   2544  HG  LEU A 180      -7.277 -30.136  44.053  1.00 39.46           H  
ATOM   2545  CD1 LEU A 180      -5.298 -29.433  43.821  1.00 39.46           C  
ATOM   2546 HD11 LEU A 180      -5.045 -30.202  43.091  1.00 39.46           H  
ATOM   2547 HD12 LEU A 180      -4.765 -28.515  43.572  1.00 39.46           H  
ATOM   2548 HD13 LEU A 180      -4.990 -29.772  44.810  1.00 39.46           H  
ATOM   2549  CD2 LEU A 180      -7.141 -28.159  44.889  1.00 39.46           C  
ATOM   2550 HD21 LEU A 180      -8.221 -28.016  44.928  1.00 39.46           H  
ATOM   2551 HD22 LEU A 180      -6.809 -28.531  45.858  1.00 39.46           H  
ATOM   2552 HD23 LEU A 180      -6.649 -27.210  44.677  1.00 39.46           H  
ATOM   2553  N   GLY A 181     -10.216 -27.430  40.770  1.00 38.20           N  
ATOM   2554  H   GLY A 181     -10.760 -27.405  41.621  1.00 38.20           H  
ATOM   2555  CA  GLY A 181     -10.536 -26.516  39.666  1.00 38.20           C  
ATOM   2556  HA2 GLY A 181      -9.829 -26.636  38.846  1.00 38.20           H  
ATOM   2557  HA3 GLY A 181     -10.442 -25.492  40.028  1.00 38.20           H  
ATOM   2558  C   GLY A 181     -11.933 -26.684  39.089  1.00 38.20           C  
ATOM   2559  O   GLY A 181     -12.105 -26.846  37.884  1.00 38.20           O  
ATOM   2560  N   ARG A 182     -12.960 -26.600  39.940  1.00 38.06           N  
ATOM   2561  H   ARG A 182     -12.749 -26.497  40.922  1.00 38.06           H  
ATOM   2562  CA  ARG A 182     -14.317 -26.282  39.487  1.00 38.06           C  
ATOM   2563  HA  ARG A 182     -14.636 -27.024  38.755  1.00 38.06           H  
ATOM   2564  C   ARG A 182     -14.257 -24.911  38.804  1.00 38.06           C  
ATOM   2565  CB  ARG A 182     -15.258 -26.327  40.703  1.00 38.06           C  
ATOM   2566  HB2 ARG A 182     -14.978 -25.546  41.410  1.00 38.06           H  
ATOM   2567  HB3 ARG A 182     -15.132 -27.291  41.196  1.00 38.06           H  
ATOM   2568  O   ARG A 182     -14.169 -23.889  39.482  1.00 38.06           O  
ATOM   2569  CG  ARG A 182     -16.738 -26.169  40.332  1.00 38.06           C  
ATOM   2570  HG2 ARG A 182     -17.023 -26.952  39.630  1.00 38.06           H  
ATOM   2571  HG3 ARG A 182     -16.900 -25.195  39.869  1.00 38.06           H  
ATOM   2572  CD  ARG A 182     -17.590 -26.283  41.601  1.00 38.06           C  
ATOM   2573  HD2 ARG A 182     -17.296 -25.493  42.293  1.00 38.06           H  
ATOM   2574  HD3 ARG A 182     -17.396 -27.251  42.064  1.00 38.06           H  
ATOM   2575  NE  ARG A 182     -19.026 -26.165  41.300  1.00 38.06           N  
ATOM   2576  HE  ARG A 182     -19.281 -26.122  40.324  1.00 38.06           H  
ATOM   2577  NH1 ARG A 182     -19.807 -26.419  43.447  1.00 38.06           N  
ATOM   2578 HH11 ARG A 182     -18.856 -26.542  43.762  1.00 38.06           H  
ATOM   2579 HH12 ARG A 182     -20.581 -26.484  44.093  1.00 38.06           H  
ATOM   2580  NH2 ARG A 182     -21.247 -26.098  41.768  1.00 38.06           N  
ATOM   2581 HH21 ARG A 182     -22.019 -26.185  42.414  1.00 38.06           H  
ATOM   2582 HH22 ARG A 182     -21.430 -26.059  40.775  1.00 38.06           H  
ATOM   2583  CZ  ARG A 182     -20.017 -26.225  42.173  1.00 38.06           C  
ATOM   2584  N   LEU A 183     -14.222 -24.897  37.472  1.00 41.51           N  
ATOM   2585  H   LEU A 183     -14.150 -25.788  37.001  1.00 41.51           H  
ATOM   2586  CA  LEU A 183     -14.230 -23.686  36.652  1.00 41.51           C  
ATOM   2587  HA  LEU A 183     -13.422 -23.027  36.970  1.00 41.51           H  
ATOM   2588  C   LEU A 183     -15.558 -22.958  36.887  1.00 41.51           C  
ATOM   2589  CB  LEU A 183     -14.020 -24.061  35.170  1.00 41.51           C  
ATOM   2590  HB2 LEU A 183     -14.727 -24.852  34.917  1.00 41.51           H  
ATOM   2591  HB3 LEU A 183     -14.263 -23.200  34.548  1.00 41.51           H  
ATOM   2592  O   LEU A 183     -16.570 -23.248  36.257  1.00 41.51           O  
ATOM   2593  CG  LEU A 183     -12.594 -24.530  34.821  1.00 41.51           C  
ATOM   2594  HG  LEU A 183     -12.249 -25.245  35.568  1.00 41.51           H  
ATOM   2595  CD1 LEU A 183     -12.593 -25.224  33.459  1.00 41.51           C  
ATOM   2596 HD11 LEU A 183     -13.250 -26.093  33.489  1.00 41.51           H  
ATOM   2597 HD12 LEU A 183     -11.585 -25.562  33.221  1.00 41.51           H  
ATOM   2598 HD13 LEU A 183     -12.936 -24.537  32.685  1.00 41.51           H  
ATOM   2599  CD2 LEU A 183     -11.610 -23.358  34.759  1.00 41.51           C  
ATOM   2600 HD21 LEU A 183     -11.932 -22.633  34.011  1.00 41.51           H  
ATOM   2601 HD22 LEU A 183     -10.620 -23.729  34.493  1.00 41.51           H  
ATOM   2602 HD23 LEU A 183     -11.541 -22.874  35.733  1.00 41.51           H  
ATOM   2603  N   ALA A 184     -15.567 -22.049  37.859  1.00 45.77           N  
ATOM   2604  H   ALA A 184     -14.743 -21.973  38.439  1.00 45.77           H  
ATOM   2605  CA  ALA A 184     -16.711 -21.214  38.172  1.00 45.77           C  
ATOM   2606  HA  ALA A 184     -17.573 -21.851  38.372  1.00 45.77           H  
ATOM   2607  C   ALA A 184     -17.020 -20.327  36.959  1.00 45.77           C  
ATOM   2608  CB  ALA A 184     -16.392 -20.406  39.437  1.00 45.77           C  
ATOM   2609  HB1 ALA A 184     -16.196 -21.083  40.268  1.00 45.77           H  
ATOM   2610  HB2 ALA A 184     -15.517 -19.778  39.270  1.00 45.77           H  
ATOM   2611  HB3 ALA A 184     -17.242 -19.771  39.688  1.00 45.77           H  
ATOM   2612  O   ALA A 184     -16.266 -19.403  36.647  1.00 45.77           O  
ATOM   2613  N   ALA A 185     -18.119 -20.611  36.260  1.00 45.59           N  
ATOM   2614  H   ALA A 185     -18.635 -21.450  36.482  1.00 45.59           H  
ATOM   2615  CA  ALA A 185     -18.649 -19.719  35.241  1.00 45.59           C  
ATOM   2616  HA  ALA A 185     -17.900 -19.588  34.460  1.00 45.59           H  
ATOM   2617  C   ALA A 185     -18.944 -18.356  35.890  1.00 45.59           C  
ATOM   2618  CB  ALA A 185     -19.895 -20.363  34.620  1.00 45.59           C  
ATOM   2619  HB1 ALA A 185     -19.633 -21.319  34.169  1.00 45.59           H  
ATOM   2620  HB2 ALA A 185     -20.656 -20.522  35.385  1.00 45.59           H  
ATOM   2621  HB3 ALA A 185     -20.301 -19.706  33.850  1.00 45.59           H  
ATOM   2622  O   ALA A 185     -19.802 -18.243  36.765  1.00 45.59           O  
ATOM   2623  N   ARG A 186     -18.194 -17.322  35.500  1.00 45.43           N  
ATOM   2624  H   ARG A 186     -17.479 -17.492  34.807  1.00 45.43           H  
ATOM   2625  CA  ARG A 186     -18.415 -15.945  35.951  1.00 45.43           C  
ATOM   2626  HA  ARG A 186     -18.860 -15.952  36.946  1.00 45.43           H  
ATOM   2627  C   ARG A 186     -19.408 -15.284  35.001  1.00 45.43           C  
ATOM   2628  CB  ARG A 186     -17.083 -15.175  36.016  1.00 45.43           C  
ATOM   2629  HB2 ARG A 186     -16.573 -15.259  35.057  1.00 45.43           H  
ATOM   2630  HB3 ARG A 186     -17.300 -14.122  36.195  1.00 45.43           H  
ATOM   2631  O   ARG A 186     -19.112 -15.138  33.819  1.00 45.43           O  
ATOM   2632  CG  ARG A 186     -16.157 -15.677  37.137  1.00 45.43           C  
ATOM   2633  HG2 ARG A 186     -16.649 -15.543  38.100  1.00 45.43           H  
ATOM   2634  HG3 ARG A 186     -15.948 -16.737  36.990  1.00 45.43           H  
ATOM   2635  CD  ARG A 186     -14.832 -14.903  37.124  1.00 45.43           C  
ATOM   2636  HD2 ARG A 186     -15.038 -13.845  37.287  1.00 45.43           H  
ATOM   2637  HD3 ARG A 186     -14.380 -15.023  36.139  1.00 45.43           H  
ATOM   2638  NE  ARG A 186     -13.903 -15.387  38.166  1.00 45.43           N  
ATOM   2639  HE  ARG A 186     -14.318 -15.850  38.962  1.00 45.43           H  
ATOM   2640  NH1 ARG A 186     -11.936 -14.695  37.190  1.00 45.43           N  
ATOM   2641 HH11 ARG A 186     -12.459 -14.295  36.424  1.00 45.43           H  
ATOM   2642 HH12 ARG A 186     -10.932 -14.592  37.227  1.00 45.43           H  
ATOM   2643  NH2 ARG A 186     -11.877 -15.738  39.157  1.00 45.43           N  
ATOM   2644 HH21 ARG A 186     -12.327 -16.175  39.948  1.00 45.43           H  
ATOM   2645 HH22 ARG A 186     -10.873 -15.631  39.157  1.00 45.43           H  
ATOM   2646  CZ  ARG A 186     -12.583 -15.272  38.165  1.00 45.43           C  
ATOM   2647  N   LEU A 187     -20.567 -14.883  35.517  1.00 45.37           N  
ATOM   2648  H   LEU A 187     -20.740 -15.048  36.498  1.00 45.37           H  
ATOM   2649  CA  LEU A 187     -21.497 -14.000  34.814  1.00 45.37           C  
ATOM   2650  HA  LEU A 187     -21.294 -14.026  33.743  1.00 45.37           H  
ATOM   2651  C   LEU A 187     -21.268 -12.565  35.300  1.00 45.37           C  
ATOM   2652  CB  LEU A 187     -22.959 -14.444  35.028  1.00 45.37           C  
ATOM   2653  HB2 LEU A 187     -23.586 -13.665  34.597  1.00 45.37           H  
ATOM   2654  HB3 LEU A 187     -23.184 -14.478  36.094  1.00 45.37           H  
ATOM   2655  O   LEU A 187     -21.279 -12.325  36.506  1.00 45.37           O  
ATOM   2656  CG  LEU A 187     -23.325 -15.791  34.365  1.00 45.37           C  
ATOM   2657  HG  LEU A 187     -22.635 -15.993  33.546  1.00 45.37           H  
ATOM   2658  CD1 LEU A 187     -23.277 -16.955  35.358  1.00 45.37           C  
ATOM   2659 HD11 LEU A 187     -23.536 -17.883  34.848  1.00 45.37           H  
ATOM   2660 HD12 LEU A 187     -22.271 -17.057  35.766  1.00 45.37           H  
ATOM   2661 HD13 LEU A 187     -23.980 -16.786  36.173  1.00 45.37           H  
ATOM   2662  CD2 LEU A 187     -24.739 -15.731  33.785  1.00 45.37           C  
ATOM   2663 HD21 LEU A 187     -24.989 -16.685  33.320  1.00 45.37           H  
ATOM   2664 HD22 LEU A 187     -24.793 -14.952  33.024  1.00 45.37           H  
ATOM   2665 HD23 LEU A 187     -25.460 -15.518  34.575  1.00 45.37           H  
ATOM   2666  N   SER A 188     -21.073 -11.618  34.381  1.00 48.40           N  
ATOM   2667  H   SER A 188     -21.063 -11.869  33.402  1.00 48.40           H  
ATOM   2668  CA  SER A 188     -21.124 -10.182  34.673  1.00 48.40           C  
ATOM   2669  HA  SER A 188     -21.118 -10.037  35.753  1.00 48.40           H  
ATOM   2670  C   SER A 188     -22.434  -9.601  34.139  1.00 48.40           C  
ATOM   2671  CB  SER A 188     -19.898  -9.438  34.126  1.00 48.40           C  
ATOM   2672  HB2 SER A 188     -19.990  -8.381  34.376  1.00 48.40           H  
ATOM   2673  HB3 SER A 188     -19.000  -9.830  34.602  1.00 48.40           H  
ATOM   2674  O   SER A 188     -22.871  -9.926  33.036  1.00 48.40           O  
ATOM   2675  OG  SER A 188     -19.780  -9.574  32.723  1.00 48.40           O  
ATOM   2676  HG  SER A 188     -19.136  -8.937  32.404  1.00 48.40           H  
ATOM   2677  N   THR A 189     -23.082  -8.755  34.936  1.00 54.81           N  
ATOM   2678  H   THR A 189     -22.667  -8.502  35.821  1.00 54.81           H  
ATOM   2679  CA  THR A 189     -24.280  -8.000  34.547  1.00 54.81           C  
ATOM   2680  HA  THR A 189     -24.421  -8.078  33.469  1.00 54.81           H  
ATOM   2681  C   THR A 189     -24.049  -6.529  34.873  1.00 54.81           C  
ATOM   2682  CB  THR A 189     -25.550  -8.565  35.210  1.00 54.81           C  
ATOM   2683  HB  THR A 189     -25.661  -9.604  34.899  1.00 54.81           H  
ATOM   2684  O   THR A 189     -23.499  -6.221  35.929  1.00 54.81           O  
ATOM   2685  CG2 THR A 189     -25.563  -8.521  36.740  1.00 54.81           C  
ATOM   2686 HG21 THR A 189     -24.714  -9.079  37.136  1.00 54.81           H  
ATOM   2687 HG22 THR A 189     -25.509  -7.490  37.091  1.00 54.81           H  
ATOM   2688 HG23 THR A 189     -26.482  -8.973  37.113  1.00 54.81           H  
ATOM   2689  OG1 THR A 189     -26.672  -7.849  34.755  1.00 54.81           O  
ATOM   2690  HG1 THR A 189     -27.454  -8.209  35.180  1.00 54.81           H  
ATOM   2691  N   SER A 190     -24.414  -5.626  33.962  1.00 59.47           N  
ATOM   2692  H   SER A 190     -24.878  -5.936  33.120  1.00 59.47           H  
ATOM   2693  CA  SER A 190     -24.346  -4.179  34.174  1.00 59.47           C  
ATOM   2694  HA  SER A 190     -24.055  -3.989  35.208  1.00 59.47           H  
ATOM   2695  C   SER A 190     -25.727  -3.560  33.978  1.00 59.47           C  
ATOM   2696  CB  SER A 190     -23.274  -3.515  33.298  1.00 59.47           C  
ATOM   2697  HB2 SER A 190     -22.305  -3.948  33.545  1.00 59.47           H  
ATOM   2698  HB3 SER A 190     -23.240  -2.450  33.529  1.00 59.47           H  
ATOM   2699  O   SER A 190     -26.428  -3.835  33.001  1.00 59.47           O  
ATOM   2700  OG  SER A 190     -23.515  -3.682  31.913  1.00 59.47           O  
ATOM   2701  HG  SER A 190     -22.775  -3.289  31.444  1.00 59.47           H  
ATOM   2702  N   HIS A 191     -26.138  -2.728  34.934  1.00 64.96           N  
ATOM   2703  H   HIS A 191     -25.504  -2.502  35.687  1.00 64.96           H  
ATOM   2704  CA  HIS A 191     -27.420  -2.029  34.924  1.00 64.96           C  
ATOM   2705  HA  HIS A 191     -27.993  -2.330  34.047  1.00 64.96           H  
ATOM   2706  C   HIS A 191     -27.174  -0.524  34.830  1.00 64.96           C  
ATOM   2707  CB  HIS A 191     -28.235  -2.420  36.162  1.00 64.96           C  
ATOM   2708  HB2 HIS A 191     -28.382  -3.500  36.170  1.00 64.96           H  
ATOM   2709  HB3 HIS A 191     -27.678  -2.147  37.059  1.00 64.96           H  
ATOM   2710  O   HIS A 191     -26.312   0.011  35.520  1.00 64.96           O  
ATOM   2711  CG  HIS A 191     -29.584  -1.752  36.215  1.00 64.96           C  
ATOM   2712  CD2 HIS A 191     -30.688  -2.096  35.488  1.00 64.96           C  
ATOM   2713  HD2 HIS A 191     -30.763  -2.910  34.782  1.00 64.96           H  
ATOM   2714  ND1 HIS A 191     -29.890  -0.647  37.006  1.00 64.96           N  
ATOM   2715  CE1 HIS A 191     -31.174  -0.361  36.764  1.00 64.96           C  
ATOM   2716  HE1 HIS A 191     -31.721   0.444  37.230  1.00 64.96           H  
ATOM   2717  NE2 HIS A 191     -31.676  -1.207  35.851  1.00 64.96           N  
ATOM   2718  HE2 HIS A 191     -32.618  -1.147  35.491  1.00 64.96           H  
ATOM   2719  N   HIS A 192     -27.917   0.147  33.951  1.00 63.33           N  
ATOM   2720  H   HIS A 192     -28.673  -0.335  33.486  1.00 63.33           H  
ATOM   2721  CA  HIS A 192     -27.826   1.592  33.762  1.00 63.33           C  
ATOM   2722  HA  HIS A 192     -26.996   1.993  34.344  1.00 63.33           H  
ATOM   2723  C   HIS A 192     -29.117   2.226  34.273  1.00 63.33           C  
ATOM   2724  CB  HIS A 192     -27.558   1.930  32.288  1.00 63.33           C  
ATOM   2725  HB2 HIS A 192     -27.579   3.014  32.173  1.00 63.33           H  
ATOM   2726  HB3 HIS A 192     -28.356   1.516  31.671  1.00 63.33           H  
ATOM   2727  O   HIS A 192     -30.180   2.057  33.673  1.00 63.33           O  
ATOM   2728  CG  HIS A 192     -26.233   1.422  31.776  1.00 63.33           C  
ATOM   2729  CD2 HIS A 192     -25.079   2.144  31.628  1.00 63.33           C  
ATOM   2730  HD2 HIS A 192     -24.945   3.188  31.870  1.00 63.33           H  
ATOM   2731  ND1 HIS A 192     -25.959   0.136  31.363  1.00 63.33           N  
ATOM   2732  HD1 HIS A 192     -26.576  -0.661  31.429  1.00 63.33           H  
ATOM   2733  CE1 HIS A 192     -24.674   0.087  30.977  1.00 63.33           C  
ATOM   2734  HE1 HIS A 192     -24.162  -0.800  30.636  1.00 63.33           H  
ATOM   2735  NE2 HIS A 192     -24.102   1.293  31.102  1.00 63.33           N  
ATOM   2736  N   SER A 193     -29.019   2.962  35.377  1.00 65.57           N  
ATOM   2737  H   SER A 193     -28.122   3.032  35.835  1.00 65.57           H  
ATOM   2738  CA  SER A 193     -30.137   3.731  35.919  1.00 65.57           C  
ATOM   2739  HA  SER A 193     -31.058   3.166  35.776  1.00 65.57           H  
ATOM   2740  C   SER A 193     -30.257   5.064  35.180  1.00 65.57           C  
ATOM   2741  CB  SER A 193     -29.955   3.935  37.422  1.00 65.57           C  
ATOM   2742  HB2 SER A 193     -29.071   4.544  37.610  1.00 65.57           H  
ATOM   2743  HB3 SER A 193     -29.832   2.965  37.904  1.00 65.57           H  
ATOM   2744  O   SER A 193     -29.312   5.854  35.149  1.00 65.57           O  
ATOM   2745  OG  SER A 193     -31.099   4.575  37.944  1.00 65.57           O  
ATOM   2746  HG  SER A 193     -31.017   4.616  38.900  1.00 65.57           H  
ATOM   2747  N   ASN A 194     -31.413   5.317  34.564  1.00 60.87           N  
ATOM   2748  H   ASN A 194     -32.167   4.654  34.672  1.00 60.87           H  
ATOM   2749  CA  ASN A 194     -31.734   6.610  33.973  1.00 60.87           C  
ATOM   2750  HA  ASN A 194     -30.811   7.175  33.841  1.00 60.87           H  
ATOM   2751  C   ASN A 194     -32.678   7.369  34.919  1.00 60.87           C  
ATOM   2752  CB  ASN A 194     -32.345   6.402  32.577  1.00 60.87           C  
ATOM   2753  HB2 ASN A 194     -31.673   5.774  31.992  1.00 60.87           H  
ATOM   2754  HB3 ASN A 194     -33.302   5.888  32.672  1.00 60.87           H  
ATOM   2755  O   ASN A 194     -33.761   6.869  35.197  1.00 60.87           O  
ATOM   2756  CG  ASN A 194     -32.571   7.705  31.825  1.00 60.87           C  
ATOM   2757  ND2 ASN A 194     -32.679   7.649  30.521  1.00 60.87           N  
ATOM   2758 HD21 ASN A 194     -32.812   8.527  30.042  1.00 60.87           H  
ATOM   2759 HD22 ASN A 194     -32.650   6.749  30.063  1.00 60.87           H  
ATOM   2760  OD1 ASN A 194     -32.645   8.796  32.366  1.00 60.87           O  
ATOM   2761  N   PRO A 195     -32.358   8.593  35.370  1.00 67.55           N  
ATOM   2762  CA  PRO A 195     -33.255   9.360  36.236  1.00 67.55           C  
ATOM   2763  HA  PRO A 195     -33.475   8.779  37.132  1.00 67.55           H  
ATOM   2764  C   PRO A 195     -34.603   9.727  35.586  1.00 67.55           C  
ATOM   2765  CB  PRO A 195     -32.452  10.604  36.634  1.00 67.55           C  
ATOM   2766  HB2 PRO A 195     -33.078  11.491  36.729  1.00 67.55           H  
ATOM   2767  HB3 PRO A 195     -31.935  10.409  37.573  1.00 67.55           H  
ATOM   2768  O   PRO A 195     -35.531  10.112  36.291  1.00 67.55           O  
ATOM   2769  CG  PRO A 195     -31.421  10.757  35.516  1.00 67.55           C  
ATOM   2770  HG2 PRO A 195     -30.524  11.274  35.858  1.00 67.55           H  
ATOM   2771  HG3 PRO A 195     -31.870  11.283  34.673  1.00 67.55           H  
ATOM   2772  CD  PRO A 195     -31.125   9.318  35.116  1.00 67.55           C  
ATOM   2773  HD2 PRO A 195     -30.333   8.912  35.745  1.00 67.55           H  
ATOM   2774  HD3 PRO A 195     -30.829   9.283  34.068  1.00 67.55           H  
ATOM   2775  N   ALA A 196     -34.737   9.627  34.258  1.00 64.56           N  
ATOM   2776  H   ALA A 196     -33.944   9.318  33.714  1.00 64.56           H  
ATOM   2777  CA  ALA A 196     -35.993   9.903  33.559  1.00 64.56           C  
ATOM   2778  HA  ALA A 196     -36.441  10.795  33.995  1.00 64.56           H  
ATOM   2779  C   ALA A 196     -37.039   8.776  33.685  1.00 64.56           C  
ATOM   2780  CB  ALA A 196     -35.670  10.201  32.090  1.00 64.56           C  
ATOM   2781  HB1 ALA A 196     -36.582  10.491  31.569  1.00 64.56           H  
ATOM   2782  HB2 ALA A 196     -35.256   9.312  31.615  1.00 64.56           H  
ATOM   2783  HB3 ALA A 196     -34.948  11.015  32.028  1.00 64.56           H  
ATOM   2784  O   ALA A 196     -38.223   9.025  33.447  1.00 64.56           O  
ATOM   2785  N   PHE A 197     -36.629   7.549  34.022  1.00 62.37           N  
ATOM   2786  H   PHE A 197     -35.662   7.392  34.267  1.00 62.37           H  
ATOM   2787  CA  PHE A 197     -37.539   6.418  34.195  1.00 62.37           C  
ATOM   2788  HA  PHE A 197     -38.466   6.784  34.637  1.00 62.37           H  
ATOM   2789  C   PHE A 197     -36.965   5.376  35.156  1.00 62.37           C  
ATOM   2790  CB  PHE A 197     -37.886   5.789  32.835  1.00 62.37           C  
ATOM   2791  HB2 PHE A 197     -38.490   6.500  32.273  1.00 62.37           H  
ATOM   2792  HB3 PHE A 197     -38.518   4.919  33.016  1.00 62.37           H  
ATOM   2793  O   PHE A 197     -35.801   4.995  35.071  1.00 62.37           O  
ATOM   2794  CG  PHE A 197     -36.705   5.372  31.972  1.00 62.37           C  
ATOM   2795  CD1 PHE A 197     -36.225   6.229  30.966  1.00 62.37           C  
ATOM   2796  HD1 PHE A 197     -36.692   7.191  30.815  1.00 62.37           H  
ATOM   2797  CD2 PHE A 197     -36.102   4.115  32.152  1.00 62.37           C  
ATOM   2798  HD2 PHE A 197     -36.476   3.462  32.927  1.00 62.37           H  
ATOM   2799  CE1 PHE A 197     -35.160   5.825  30.139  1.00 62.37           C  
ATOM   2800  HE1 PHE A 197     -34.829   6.474  29.342  1.00 62.37           H  
ATOM   2801  CE2 PHE A 197     -35.014   3.724  31.350  1.00 62.37           C  
ATOM   2802  HE2 PHE A 197     -34.542   2.765  31.503  1.00 62.37           H  
ATOM   2803  CZ  PHE A 197     -34.544   4.578  30.340  1.00 62.37           C  
ATOM   2804  HZ  PHE A 197     -33.724   4.263  29.711  1.00 62.37           H  
ATOM   2805  N   GLU A 198     -37.807   4.863  36.046  1.00 64.26           N  
ATOM   2806  H   GLU A 198     -38.779   5.136  36.041  1.00 64.26           H  
ATOM   2807  CA  GLU A 198     -37.432   3.755  36.915  1.00 64.26           C  
ATOM   2808  HA  GLU A 198     -36.391   3.880  37.211  1.00 64.26           H  
ATOM   2809  C   GLU A 198     -37.566   2.442  36.134  1.00 64.26           C  
ATOM   2810  CB  GLU A 198     -38.278   3.810  38.192  1.00 64.26           C  
ATOM   2811  HB2 GLU A 198     -39.313   3.560  37.956  1.00 64.26           H  
ATOM   2812  HB3 GLU A 198     -38.243   4.831  38.571  1.00 64.26           H  
ATOM   2813  O   GLU A 198     -38.591   2.177  35.499  1.00 64.26           O  
ATOM   2814  CG  GLU A 198     -37.748   2.866  39.281  1.00 64.26           C  
ATOM   2815  HG2 GLU A 198     -37.833   1.839  38.925  1.00 64.26           H  
ATOM   2816  HG3 GLU A 198     -36.692   3.080  39.441  1.00 64.26           H  
ATOM   2817  CD  GLU A 198     -38.499   3.011  40.616  1.00 64.26           C  
ATOM   2818  OE1 GLU A 198     -38.198   2.204  41.523  1.00 64.26           O  
ATOM   2819  OE2 GLU A 198     -39.340   3.932  40.733  1.00 64.26           O  
ATOM   2820  N   THR A 199     -36.507   1.629  36.135  1.00 59.31           N  
ATOM   2821  H   THR A 199     -35.731   1.870  36.735  1.00 59.31           H  
ATOM   2822  CA  THR A 199     -36.543   0.283  35.546  1.00 59.31           C  
ATOM   2823  HA  THR A 199     -37.464   0.162  34.976  1.00 59.31           H  
ATOM   2824  C   THR A 199     -36.576  -0.735  36.669  1.00 59.31           C  
ATOM   2825  CB  THR A 199     -35.392  -0.004  34.566  1.00 59.31           C  
ATOM   2826  HB  THR A 199     -35.520  -1.011  34.169  1.00 59.31           H  
ATOM   2827  O   THR A 199     -35.622  -0.845  37.437  1.00 59.31           O  
ATOM   2828  CG2 THR A 199     -35.362   0.973  33.403  1.00 59.31           C  
ATOM   2829 HG21 THR A 199     -35.055   1.955  33.762  1.00 59.31           H  
ATOM   2830 HG22 THR A 199     -34.646   0.622  32.659  1.00 59.31           H  
ATOM   2831 HG23 THR A 199     -36.352   1.036  32.951  1.00 59.31           H  
ATOM   2832  OG1 THR A 199     -34.121   0.088  35.159  1.00 59.31           O  
ATOM   2833  HG1 THR A 199     -34.133   0.870  35.715  1.00 59.31           H  
ATOM   2834  N   ILE A 200     -37.671  -1.486  36.764  1.00 63.35           N  
ATOM   2835  H   ILE A 200     -38.436  -1.325  36.124  1.00 63.35           H  
ATOM   2836  CA  ILE A 200     -37.767  -2.614  37.689  1.00 63.35           C  
ATOM   2837  HA  ILE A 200     -37.027  -2.491  38.480  1.00 63.35           H  
ATOM   2838  C   ILE A 200     -37.415  -3.868  36.896  1.00 63.35           C  
ATOM   2839  CB  ILE A 200     -39.141  -2.681  38.387  1.00 63.35           C  
ATOM   2840  HB  ILE A 200     -39.911  -2.828  37.629  1.00 63.35           H  
ATOM   2841  O   ILE A 200     -38.090  -4.231  35.927  1.00 63.35           O  
ATOM   2842  CG1 ILE A 200     -39.426  -1.358  39.139  1.00 63.35           C  
ATOM   2843 HG12 ILE A 200     -38.691  -1.220  39.932  1.00 63.35           H  
ATOM   2844 HG13 ILE A 200     -39.333  -0.518  38.450  1.00 63.35           H  
ATOM   2845  CG2 ILE A 200     -39.164  -3.878  39.360  1.00 63.35           C  
ATOM   2846 HG21 ILE A 200     -38.951  -4.810  38.837  1.00 63.35           H  
ATOM   2847 HG22 ILE A 200     -40.154  -3.982  39.805  1.00 63.35           H  
ATOM   2848 HG23 ILE A 200     -38.431  -3.733  40.154  1.00 63.35           H  
ATOM   2849  CD1 ILE A 200     -40.831  -1.272  39.743  1.00 63.35           C  
ATOM   2850 HD11 ILE A 200     -40.944  -1.987  40.558  1.00 63.35           H  
ATOM   2851 HD12 ILE A 200     -41.579  -1.467  38.975  1.00 63.35           H  
ATOM   2852 HD13 ILE A 200     -40.988  -0.269  40.141  1.00 63.35           H  
ATOM   2853  N   VAL A 201     -36.317  -4.506  37.291  1.00 57.95           N  
ATOM   2854  H   VAL A 201     -35.814  -4.136  38.085  1.00 57.95           H  
ATOM   2855  CA  VAL A 201     -35.841  -5.755  36.702  1.00 57.95           C  
ATOM   2856  HA  VAL A 201     -36.249  -5.867  35.697  1.00 57.95           H  
ATOM   2857  C   VAL A 201     -36.342  -6.908  37.559  1.00 57.95           C  
ATOM   2858  CB  VAL A 201     -34.308  -5.757  36.588  1.00 57.95           C  
ATOM   2859  HB  VAL A 201     -33.871  -5.616  37.576  1.00 57.95           H  
ATOM   2860  O   VAL A 201     -35.924  -7.065  38.705  1.00 57.95           O  
ATOM   2861  CG1 VAL A 201     -33.804  -7.084  36.019  1.00 57.95           C  
ATOM   2862 HG11 VAL A 201     -32.714  -7.061  36.014  1.00 57.95           H  
ATOM   2863 HG12 VAL A 201     -34.100  -7.916  36.658  1.00 57.95           H  
ATOM   2864 HG13 VAL A 201     -34.199  -7.241  35.015  1.00 57.95           H  
ATOM   2865  CG2 VAL A 201     -33.812  -4.627  35.672  1.00 57.95           C  
ATOM   2866 HG21 VAL A 201     -32.727  -4.674  35.585  1.00 57.95           H  
ATOM   2867 HG22 VAL A 201     -34.262  -4.720  34.683  1.00 57.95           H  
ATOM   2868 HG23 VAL A 201     -34.076  -3.659  36.097  1.00 57.95           H  
ATOM   2869  N   HIS A 202     -37.213  -7.739  36.992  1.00 56.21           N  
ATOM   2870  H   HIS A 202     -37.516  -7.546  36.048  1.00 56.21           H  
ATOM   2871  CA  HIS A 202     -37.539  -9.036  37.573  1.00 56.21           C  
ATOM   2872  HA  HIS A 202     -37.265  -9.041  38.628  1.00 56.21           H  
ATOM   2873  C   HIS A 202     -36.709 -10.116  36.880  1.00 56.21           C  
ATOM   2874  CB  HIS A 202     -39.047  -9.309  37.513  1.00 56.21           C  
ATOM   2875  HB2 HIS A 202     -39.427  -9.067  36.520  1.00 56.21           H  
ATOM   2876  HB3 HIS A 202     -39.220 -10.371  37.687  1.00 56.21           H  
ATOM   2877  O   HIS A 202     -36.840 -10.347  35.676  1.00 56.21           O  
ATOM   2878  CG  HIS A 202     -39.824  -8.535  38.546  1.00 56.21           C  
ATOM   2879  CD2 HIS A 202     -40.549  -7.392  38.342  1.00 56.21           C  
ATOM   2880  HD2 HIS A 202     -40.666  -6.872  37.403  1.00 56.21           H  
ATOM   2881  ND1 HIS A 202     -39.929  -8.849  39.883  1.00 56.21           N  
ATOM   2882  HD1 HIS A 202     -39.479  -9.622  40.352  1.00 56.21           H  
ATOM   2883  CE1 HIS A 202     -40.701  -7.920  40.468  1.00 56.21           C  
ATOM   2884  HE1 HIS A 202     -40.954  -7.889  41.518  1.00 56.21           H  
ATOM   2885  NE2 HIS A 202     -41.112  -7.017  39.566  1.00 56.21           N  
ATOM   2886  N   SER A 203     -35.871 -10.781  37.668  1.00 54.96           N  
ATOM   2887  H   SER A 203     -35.750 -10.461  38.619  1.00 54.96           H  
ATOM   2888  CA  SER A 203     -35.149 -11.986  37.278  1.00 54.96           C  
ATOM   2889  HA  SER A 203     -35.309 -12.200  36.221  1.00 54.96           H  
ATOM   2890  C   SER A 203     -35.716 -13.122  38.115  1.00 54.96           C  
ATOM   2891  CB  SER A 203     -33.637 -11.823  37.510  1.00 54.96           C  
ATOM   2892  HB2 SER A 203     -33.113 -12.664  37.055  1.00 54.96           H  
ATOM   2893  HB3 SER A 203     -33.429 -11.810  38.580  1.00 54.96           H  
ATOM   2894  O   SER A 203     -35.469 -13.186  39.317  1.00 54.96           O  
ATOM   2895  OG  SER A 203     -33.183 -10.609  36.944  1.00 54.96           O  
ATOM   2896  HG  SER A 203     -32.224 -10.582  36.923  1.00 54.96           H  
ATOM   2897  N   THR A 204     -36.511 -14.004  37.517  1.00 54.77           N  
ATOM   2898  H   THR A 204     -36.783 -13.858  36.555  1.00 54.77           H  
ATOM   2899  CA  THR A 204     -36.878 -15.281  38.138  1.00 54.77           C  
ATOM   2900  HA  THR A 204     -36.810 -15.210  39.223  1.00 54.77           H  
ATOM   2901  C   THR A 204     -35.892 -16.330  37.636  1.00 54.77           C  
ATOM   2902  CB  THR A 204     -38.321 -15.692  37.821  1.00 54.77           C  
ATOM   2903  HB  THR A 204     -38.462 -16.737  38.095  1.00 54.77           H  
ATOM   2904  O   THR A 204     -36.080 -16.834  36.527  1.00 54.77           O  
ATOM   2905  CG2 THR A 204     -39.324 -14.846  38.604  1.00 54.77           C  
ATOM   2906 HG21 THR A 204     -39.168 -14.985  39.674  1.00 54.77           H  
ATOM   2907 HG22 THR A 204     -39.203 -13.792  38.354  1.00 54.77           H  
ATOM   2908 HG23 THR A 204     -40.336 -15.162  38.351  1.00 54.77           H  
ATOM   2909  OG1 THR A 204     -38.575 -15.530  36.446  1.00 54.77           O  
ATOM   2910  HG1 THR A 204     -37.895 -16.026  35.985  1.00 54.77           H  
ATOM   2911  N   PRO A 205     -34.813 -16.636  38.378  1.00 52.09           N  
ATOM   2912  CA  PRO A 205     -33.936 -17.741  38.027  1.00 52.09           C  
ATOM   2913  HA  PRO A 205     -33.567 -17.631  37.007  1.00 52.09           H  
ATOM   2914  C   PRO A 205     -34.740 -19.038  38.139  1.00 52.09           C  
ATOM   2915  CB  PRO A 205     -32.761 -17.658  39.008  1.00 52.09           C  
ATOM   2916  HB2 PRO A 205     -32.354 -18.640  39.252  1.00 52.09           H  
ATOM   2917  HB3 PRO A 205     -31.983 -17.024  38.582  1.00 52.09           H  
ATOM   2918  O   PRO A 205     -34.988 -19.537  39.235  1.00 52.09           O  
ATOM   2919  CG  PRO A 205     -33.357 -16.968  40.234  1.00 52.09           C  
ATOM   2920  HG2 PRO A 205     -32.603 -16.427  40.805  1.00 52.09           H  
ATOM   2921  HG3 PRO A 205     -33.863 -17.700  40.864  1.00 52.09           H  
ATOM   2922  CD  PRO A 205     -34.385 -16.022  39.628  1.00 52.09           C  
ATOM   2923  HD2 PRO A 205     -35.209 -15.882  40.327  1.00 52.09           H  
ATOM   2924  HD3 PRO A 205     -33.901 -15.071  39.408  1.00 52.09           H  
ATOM   2925  N   THR A 206     -35.193 -19.567  37.006  1.00 53.66           N  
ATOM   2926  H   THR A 206     -34.999 -19.097  36.133  1.00 53.66           H  
ATOM   2927  CA  THR A 206     -35.783 -20.905  36.959  1.00 53.66           C  
ATOM   2928  HA  THR A 206     -36.316 -21.089  37.892  1.00 53.66           H  
ATOM   2929  C   THR A 206     -34.633 -21.900  36.852  1.00 53.66           C  
ATOM   2930  CB  THR A 206     -36.808 -21.050  35.828  1.00 53.66           C  
ATOM   2931  HB  THR A 206     -36.316 -20.962  34.859  1.00 53.66           H  
ATOM   2932  O   THR A 206     -33.737 -21.742  36.021  1.00 53.66           O  
ATOM   2933  CG2 THR A 206     -37.558 -22.379  35.911  1.00 53.66           C  
ATOM   2934 HG21 THR A 206     -38.051 -22.474  36.879  1.00 53.66           H  
ATOM   2935 HG22 THR A 206     -36.868 -23.210  35.764  1.00 53.66           H  
ATOM   2936 HG23 THR A 206     -38.310 -22.413  35.123  1.00 53.66           H  
ATOM   2937  OG1 THR A 206     -37.778 -20.034  35.962  1.00 53.66           O  
ATOM   2938  HG1 THR A 206     -37.405 -19.238  35.576  1.00 53.66           H  
ATOM   2939  N   ALA A 207     -34.612 -22.896  37.739  1.00 51.63           N  
ATOM   2940  H   ALA A 207     -35.367 -22.974  38.405  1.00 51.63           H  
ATOM   2941  CA  ALA A 207     -33.553 -23.898  37.775  1.00 51.63           C  
ATOM   2942  HA  ALA A 207     -32.609 -23.394  37.983  1.00 51.63           H  
ATOM   2943  C   ALA A 207     -33.438 -24.613  36.414  1.00 51.63           C  
ATOM   2944  CB  ALA A 207     -33.847 -24.876  38.920  1.00 51.63           C  
ATOM   2945  HB1 ALA A 207     -33.892 -24.339  39.867  1.00 51.63           H  
ATOM   2946  HB2 ALA A 207     -34.797 -25.381  38.744  1.00 51.63           H  
ATOM   2947  HB3 ALA A 207     -33.056 -25.624  38.975  1.00 51.63           H  
ATOM   2948  O   ALA A 207     -34.417 -25.170  35.925  1.00 51.63           O  
ATOM   2949  N   GLY A 208     -32.242 -24.601  35.816  1.00 57.89           N  
ATOM   2950  H   GLY A 208     -31.503 -24.060  36.242  1.00 57.89           H  
ATOM   2951  CA  GLY A 208     -31.948 -25.272  34.542  1.00 57.89           C  
ATOM   2952  HA2 GLY A 208     -31.067 -25.900  34.675  1.00 57.89           H  
ATOM   2953  HA3 GLY A 208     -32.778 -25.922  34.266  1.00 57.89           H  
ATOM   2954  C   GLY A 208     -31.681 -24.349  33.347  1.00 57.89           C  
ATOM   2955  O   GLY A 208     -31.203 -24.837  32.326  1.00 57.89           O  
ATOM   2956  N   GLU A 209     -31.910 -23.036  33.457  1.00 49.38           N  
ATOM   2957  H   GLU A 209     -32.349 -22.674  34.291  1.00 49.38           H  
ATOM   2958  CA  GLU A 209     -31.555 -22.077  32.399  1.00 49.38           C  
ATOM   2959  HA  GLU A 209     -31.476 -22.611  31.452  1.00 49.38           H  
ATOM   2960  C   GLU A 209     -30.190 -21.415  32.654  1.00 49.38           C  
ATOM   2961  CB  GLU A 209     -32.657 -21.025  32.211  1.00 49.38           C  
ATOM   2962  HB2 GLU A 209     -32.897 -20.573  33.174  1.00 49.38           H  
ATOM   2963  HB3 GLU A 209     -32.277 -20.250  31.545  1.00 49.38           H  
ATOM   2964  O   GLU A 209     -29.935 -20.866  33.724  1.00 49.38           O  
ATOM   2965  CG  GLU A 209     -33.923 -21.628  31.578  1.00 49.38           C  
ATOM   2966  HG2 GLU A 209     -33.634 -22.157  30.670  1.00 49.38           H  
ATOM   2967  HG3 GLU A 209     -34.355 -22.354  32.268  1.00 49.38           H  
ATOM   2968  CD  GLU A 209     -34.985 -20.574  31.227  1.00 49.38           C  
ATOM   2969  OE1 GLU A 209     -35.864 -20.907  30.399  1.00 49.38           O  
ATOM   2970  OE2 GLU A 209     -34.914 -19.451  31.776  1.00 49.38           O  
ATOM   2971  N   THR A 210     -29.301 -21.430  31.652  1.00 55.20           N  
ATOM   2972  H   THR A 210     -29.517 -21.956  30.817  1.00 55.20           H  
ATOM   2973  CA  THR A 210     -27.984 -20.757  31.708  1.00 55.20           C  
ATOM   2974  HA  THR A 210     -27.626 -20.771  32.737  1.00 55.20           H  
ATOM   2975  C   THR A 210     -28.037 -19.287  31.285  1.00 55.20           C  
ATOM   2976  CB  THR A 210     -26.949 -21.493  30.843  1.00 55.20           C  
ATOM   2977  HB  THR A 210     -26.013 -20.933  30.842  1.00 55.20           H  
ATOM   2978  O   THR A 210     -27.065 -18.555  31.452  1.00 55.20           O  
ATOM   2979  CG2 THR A 210     -26.663 -22.901  31.363  1.00 55.20           C  
ATOM   2980 HG21 THR A 210     -26.294 -22.845  32.387  1.00 55.20           H  
ATOM   2981 HG22 THR A 210     -27.569 -23.507  31.340  1.00 55.20           H  
ATOM   2982 HG23 THR A 210     -25.905 -23.372  30.738  1.00 55.20           H  
ATOM   2983  OG1 THR A 210     -27.413 -21.617  29.515  1.00 55.20           O  
ATOM   2984  HG1 THR A 210     -27.302 -20.769  29.079  1.00 55.20           H  
ATOM   2985  N   SER A 211     -29.157 -18.844  30.716  1.00 51.81           N  
ATOM   2986  H   SER A 211     -29.922 -19.496  30.613  1.00 51.81           H  
ATOM   2987  CA  SER A 211     -29.390 -17.475  30.257  1.00 51.81           C  
ATOM   2988  HA  SER A 211     -28.498 -16.868  30.414  1.00 51.81           H  
ATOM   2989  C   SER A 211     -30.530 -16.865  31.064  1.00 51.81           C  
ATOM   2990  CB  SER A 211     -29.695 -17.472  28.752  1.00 51.81           C  
ATOM   2991  HB2 SER A 211     -30.082 -16.496  28.458  1.00 51.81           H  
ATOM   2992  HB3 SER A 211     -28.770 -17.658  28.206  1.00 51.81           H  
ATOM   2993  O   SER A 211     -31.683 -17.217  30.846  1.00 51.81           O  
ATOM   2994  OG  SER A 211     -30.627 -18.481  28.409  1.00 51.81           O  
ATOM   2995  HG  SER A 211     -31.417 -18.342  28.937  1.00 51.81           H  
ATOM   2996  N   ALA A 212     -30.221 -15.954  31.989  1.00 55.44           N  
ATOM   2997  H   ALA A 212     -29.250 -15.735  32.160  1.00 55.44           H  
ATOM   2998  CA  ALA A 212     -31.240 -15.254  32.766  1.00 55.44           C  
ATOM   2999  HA  ALA A 212     -31.896 -15.990  33.230  1.00 55.44           H  
ATOM   3000  C   ALA A 212     -32.091 -14.364  31.842  1.00 55.44           C  
ATOM   3001  CB  ALA A 212     -30.550 -14.451  33.880  1.00 55.44           C  
ATOM   3002  HB1 ALA A 212     -31.301 -13.913  34.459  1.00 55.44           H  
ATOM   3003  HB2 ALA A 212     -29.850 -13.735  33.450  1.00 55.44           H  
ATOM   3004  HB3 ALA A 212     -30.011 -15.128  34.543  1.00 55.44           H  
ATOM   3005  O   ALA A 212     -31.648 -13.289  31.426  1.00 55.44           O  
ATOM   3006  N   SER A 213     -33.314 -14.790  31.518  1.00 55.02           N  
ATOM   3007  H   SER A 213     -33.610 -15.716  31.793  1.00 55.02           H  
ATOM   3008  CA  SER A 213     -34.284 -13.930  30.841  1.00 55.02           C  
ATOM   3009  HA  SER A 213     -33.830 -13.534  29.932  1.00 55.02           H  
ATOM   3010  C   SER A 213     -34.646 -12.763  31.767  1.00 55.02           C  
ATOM   3011  CB  SER A 213     -35.530 -14.728  30.435  1.00 55.02           C  
ATOM   3012  HB2 SER A 213     -36.218 -14.071  29.904  1.00 55.02           H  
ATOM   3013  HB3 SER A 213     -35.242 -15.545  29.773  1.00 55.02           H  
ATOM   3014  O   SER A 213     -35.226 -12.974  32.831  1.00 55.02           O  
ATOM   3015  OG  SER A 213     -36.181 -15.257  31.569  1.00 55.02           O  
ATOM   3016  HG  SER A 213     -36.115 -14.622  32.286  1.00 55.02           H  
ATOM   3017  N   HIS A 214     -34.282 -11.538  31.388  1.00 52.74           N  
ATOM   3018  H   HIS A 214     -33.782 -11.425  30.518  1.00 52.74           H  
ATOM   3019  CA  HIS A 214     -34.650 -10.327  32.124  1.00 52.74           C  
ATOM   3020  HA  HIS A 214     -34.793 -10.559  33.179  1.00 52.74           H  
ATOM   3021  C   HIS A 214     -35.969  -9.780  31.570  1.00 52.74           C  
ATOM   3022  CB  HIS A 214     -33.522  -9.286  32.021  1.00 52.74           C  
ATOM   3023  HB2 HIS A 214     -33.189  -9.200  30.986  1.00 52.74           H  
ATOM   3024  HB3 HIS A 214     -33.922  -8.317  32.319  1.00 52.74           H  
ATOM   3025  O   HIS A 214     -36.048  -9.458  30.384  1.00 52.74           O  
ATOM   3026  CG  HIS A 214     -32.334  -9.585  32.904  1.00 52.74           C  
ATOM   3027  CD2 HIS A 214     -31.842  -8.773  33.887  1.00 52.74           C  
ATOM   3028  HD2 HIS A 214     -32.199  -7.778  34.108  1.00 52.74           H  
ATOM   3029  ND1 HIS A 214     -31.526 -10.700  32.870  1.00 52.74           N  
ATOM   3030  HD1 HIS A 214     -31.623 -11.498  32.260  1.00 52.74           H  
ATOM   3031  CE1 HIS A 214     -30.593 -10.563  33.828  1.00 52.74           C  
ATOM   3032  HE1 HIS A 214     -29.821 -11.287  34.045  1.00 52.74           H  
ATOM   3033  NE2 HIS A 214     -30.753  -9.409  34.490  1.00 52.74           N  
ATOM   3034  N   SER A 215     -36.993  -9.632  32.414  1.00 57.56           N  
ATOM   3035  H   SER A 215     -36.904  -9.960  33.365  1.00 57.56           H  
ATOM   3036  CA  SER A 215     -38.160  -8.809  32.078  1.00 57.56           C  
ATOM   3037  HA  SER A 215     -38.243  -8.721  30.995  1.00 57.56           H  
ATOM   3038  C   SER A 215     -37.956  -7.411  32.655  1.00 57.56           C  
ATOM   3039  CB  SER A 215     -39.469  -9.443  32.558  1.00 57.56           C  
ATOM   3040  HB2 SER A 215     -40.304  -8.839  32.202  1.00 57.56           H  
ATOM   3041  HB3 SER A 215     -39.563 -10.447  32.143  1.00 57.56           H  
ATOM   3042  O   SER A 215     -37.865  -7.254  33.875  1.00 57.56           O  
ATOM   3043  OG  SER A 215     -39.524  -9.511  33.964  1.00 57.56           O  
ATOM   3044  HG  SER A 215     -38.963  -8.817  34.318  1.00 57.56           H  
ATOM   3045  N   ILE A 216     -37.862  -6.408  31.781  1.00 55.76           N  
ATOM   3046  H   ILE A 216     -37.944  -6.615  30.796  1.00 55.76           H  
ATOM   3047  CA  ILE A 216     -37.697  -5.003  32.162  1.00 55.76           C  
ATOM   3048  HA  ILE A 216     -37.392  -4.940  33.206  1.00 55.76           H  
ATOM   3049  C   ILE A 216     -39.056  -4.325  32.017  1.00 55.76           C  
ATOM   3050  CB  ILE A 216     -36.609  -4.308  31.309  1.00 55.76           C  
ATOM   3051  HB  ILE A 216     -36.944  -4.290  30.272  1.00 55.76           H  
ATOM   3052  O   ILE A 216     -39.576  -4.210  30.907  1.00 55.76           O  
ATOM   3053  CG1 ILE A 216     -35.272  -5.087  31.363  1.00 55.76           C  
ATOM   3054 HG12 ILE A 216     -35.443  -6.116  31.048  1.00 55.76           H  
ATOM   3055 HG13 ILE A 216     -34.894  -5.109  32.385  1.00 55.76           H  
ATOM   3056  CG2 ILE A 216     -36.427  -2.853  31.784  1.00 55.76           C  
ATOM   3057 HG21 ILE A 216     -36.162  -2.837  32.841  1.00 55.76           H  
ATOM   3058 HG22 ILE A 216     -37.348  -2.288  31.639  1.00 55.76           H  
ATOM   3059 HG23 ILE A 216     -35.643  -2.357  31.212  1.00 55.76           H  
ATOM   3060  CD1 ILE A 216     -34.189  -4.524  30.436  1.00 55.76           C  
ATOM   3061 HD11 ILE A 216     -34.632  -4.185  29.499  1.00 55.76           H  
ATOM   3062 HD12 ILE A 216     -33.679  -3.691  30.920  1.00 55.76           H  
ATOM   3063 HD13 ILE A 216     -33.458  -5.303  30.217  1.00 55.76           H  
ATOM   3064  N   VAL A 217     -39.630  -3.880  33.133  1.00 60.65           N  
ATOM   3065  H   VAL A 217     -39.152  -4.009  34.014  1.00 60.65           H  
ATOM   3066  CA  VAL A 217     -40.839  -3.051  33.129  1.00 60.65           C  
ATOM   3067  HA  VAL A 217     -41.329  -3.129  32.159  1.00 60.65           H  
ATOM   3068  C   VAL A 217     -40.406  -1.603  33.327  1.00 60.65           C  
ATOM   3069  CB  VAL A 217     -41.860  -3.519  34.184  1.00 60.65           C  
ATOM   3070  HB  VAL A 217     -41.422  -3.432  35.179  1.00 60.65           H  
ATOM   3071  O   VAL A 217     -39.757  -1.274  34.319  1.00 60.65           O  
ATOM   3072  CG1 VAL A 217     -43.139  -2.673  34.126  1.00 60.65           C  
ATOM   3073 HG11 VAL A 217     -43.586  -2.724  33.133  1.00 60.65           H  
ATOM   3074 HG12 VAL A 217     -42.912  -1.636  34.371  1.00 60.65           H  
ATOM   3075 HG13 VAL A 217     -43.854  -3.040  34.863  1.00 60.65           H  
ATOM   3076  CG2 VAL A 217     -42.259  -4.985  33.948  1.00 60.65           C  
ATOM   3077 HG21 VAL A 217     -42.663  -5.109  32.943  1.00 60.65           H  
ATOM   3078 HG22 VAL A 217     -41.391  -5.633  34.071  1.00 60.65           H  
ATOM   3079 HG23 VAL A 217     -43.009  -5.284  34.680  1.00 60.65           H  
ATOM   3080  N   VAL A 218     -40.737  -0.749  32.357  1.00 57.64           N  
ATOM   3081  H   VAL A 218     -41.265  -1.100  31.570  1.00 57.64           H  
ATOM   3082  CA  VAL A 218     -40.509   0.698  32.425  1.00 57.64           C  
ATOM   3083  HA  VAL A 218     -39.757   0.918  33.182  1.00 57.64           H  
ATOM   3084  C   VAL A 218     -41.821   1.344  32.849  1.00 57.64           C  
ATOM   3085  CB  VAL A 218     -40.007   1.266  31.080  1.00 57.64           C  
ATOM   3086  HB  VAL A 218     -40.780   1.149  30.320  1.00 57.64           H  
ATOM   3087  O   VAL A 218     -42.773   1.382  32.069  1.00 57.64           O  
ATOM   3088  CG1 VAL A 218     -39.663   2.755  31.210  1.00 57.64           C  
ATOM   3089 HG11 VAL A 218     -39.290   3.138  30.260  1.00 57.64           H  
ATOM   3090 HG12 VAL A 218     -40.551   3.326  31.482  1.00 57.64           H  
ATOM   3091 HG13 VAL A 218     -38.901   2.888  31.977  1.00 57.64           H  
ATOM   3092  CG2 VAL A 218     -38.748   0.534  30.589  1.00 57.64           C  
ATOM   3093 HG21 VAL A 218     -37.971   0.582  31.352  1.00 57.64           H  
ATOM   3094 HG22 VAL A 218     -38.383   1.000  29.674  1.00 57.64           H  
ATOM   3095 HG23 VAL A 218     -38.978  -0.510  30.376  1.00 57.64           H  
ATOM   3096  N   SER A 219     -41.889   1.822  34.089  1.00 59.91           N  
ATOM   3097  H   SER A 219     -41.089   1.736  34.698  1.00 59.91           H  
ATOM   3098  CA  SER A 219     -43.023   2.603  34.585  1.00 59.91           C  
ATOM   3099  HA  SER A 219     -43.846   2.529  33.875  1.00 59.91           H  
ATOM   3100  C   SER A 219     -42.640   4.076  34.689  1.00 59.91           C  
ATOM   3101  CB  SER A 219     -43.555   2.055  35.914  1.00 59.91           C  
ATOM   3102  HB2 SER A 219     -43.999   1.076  35.733  1.00 59.91           H  
ATOM   3103  HB3 SER A 219     -44.325   2.718  36.306  1.00 59.91           H  
ATOM   3104  O   SER A 219     -41.577   4.432  35.193  1.00 59.91           O  
ATOM   3105  OG  SER A 219     -42.528   1.905  36.870  1.00 59.91           O  
ATOM   3106  HG  SER A 219     -42.213   2.761  37.170  1.00 59.91           H  
ATOM   3107  N   HIS A 220     -43.528   4.949  34.221  1.00 57.91           N  
ATOM   3108  H   HIS A 220     -44.392   4.600  33.830  1.00 57.91           H  
ATOM   3109  CA  HIS A 220     -43.414   6.390  34.412  1.00 57.91           C  
ATOM   3110  HA  HIS A 220     -42.381   6.660  34.634  1.00 57.91           H  
ATOM   3111  C   HIS A 220     -44.282   6.795  35.612  1.00 57.91           C  
ATOM   3112  CB  HIS A 220     -43.819   7.114  33.116  1.00 57.91           C  
ATOM   3113  HB2 HIS A 220     -43.833   8.186  33.310  1.00 57.91           H  
ATOM   3114  HB3 HIS A 220     -44.830   6.816  32.838  1.00 57.91           H  
ATOM   3115  O   HIS A 220     -45.489   6.951  35.463  1.00 57.91           O  
ATOM   3116  CG  HIS A 220     -42.893   6.858  31.950  1.00 57.91           C  
ATOM   3117  CD2 HIS A 220     -43.126   6.036  30.879  1.00 57.91           C  
ATOM   3118  HD2 HIS A 220     -44.011   5.438  30.719  1.00 57.91           H  
ATOM   3119  ND1 HIS A 220     -41.653   7.426  31.758  1.00 57.91           N  
ATOM   3120  HD1 HIS A 220     -41.169   8.041  32.397  1.00 57.91           H  
ATOM   3121  CE1 HIS A 220     -41.155   6.959  30.602  1.00 57.91           C  
ATOM   3122  HE1 HIS A 220     -40.184   7.209  30.200  1.00 57.91           H  
ATOM   3123  NE2 HIS A 220     -42.021   6.114  30.023  1.00 57.91           N  
ATOM   3124  N   GLU A 221     -43.685   6.954  36.797  1.00 61.96           N  
ATOM   3125  H   GLU A 221     -42.731   6.643  36.914  1.00 61.96           H  
ATOM   3126  CA  GLU A 221     -44.403   7.450  37.991  1.00 61.96           C  
ATOM   3127  HA  GLU A 221     -45.381   6.972  38.045  1.00 61.96           H  
ATOM   3128  C   GLU A 221     -44.614   8.976  37.927  1.00 61.96           C  
ATOM   3129  CB  GLU A 221     -43.612   7.069  39.255  1.00 61.96           C  
ATOM   3130  HB2 GLU A 221     -42.763   7.746  39.346  1.00 61.96           H  
ATOM   3131  HB3 GLU A 221     -43.207   6.064  39.142  1.00 61.96           H  
ATOM   3132  O   GLU A 221     -45.558   9.534  38.487  1.00 61.96           O  
ATOM   3133  CG  GLU A 221     -44.437   7.136  40.555  1.00 61.96           C  
ATOM   3134  HG2 GLU A 221     -44.898   8.120  40.640  1.00 61.96           H  
ATOM   3135  HG3 GLU A 221     -43.747   7.034  41.393  1.00 61.96           H  
ATOM   3136  CD  GLU A 221     -45.509   6.037  40.678  1.00 61.96           C  
ATOM   3137  OE1 GLU A 221     -46.488   6.264  41.427  1.00 61.96           O  
ATOM   3138  OE2 GLU A 221     -45.359   4.986  40.017  1.00 61.96           O  
ATOM   3139  N   LEU A 222     -43.750   9.682  37.190  1.00 51.74           N  
ATOM   3140  H   LEU A 222     -43.008   9.179  36.725  1.00 51.74           H  
ATOM   3141  CA  LEU A 222     -43.930  11.101  36.917  1.00 51.74           C  
ATOM   3142  HA  LEU A 222     -44.244  11.603  37.832  1.00 51.74           H  
ATOM   3143  C   LEU A 222     -45.059  11.242  35.902  1.00 51.74           C  
ATOM   3144  CB  LEU A 222     -42.608  11.724  36.443  1.00 51.74           C  
ATOM   3145  HB2 LEU A 222     -42.221  11.125  35.619  1.00 51.74           H  
ATOM   3146  HB3 LEU A 222     -42.799  12.728  36.062  1.00 51.74           H  
ATOM   3147  O   LEU A 222     -44.836  11.099  34.701  1.00 51.74           O  
ATOM   3148  CG  LEU A 222     -41.546  11.806  37.555  1.00 51.74           C  
ATOM   3149  HG  LEU A 222     -41.475  10.849  38.073  1.00 51.74           H  
ATOM   3150  CD1 LEU A 222     -40.184  12.109  36.935  1.00 51.74           C  
ATOM   3151 HD11 LEU A 222     -40.211  13.062  36.406  1.00 51.74           H  
ATOM   3152 HD12 LEU A 222     -39.424  12.146  37.715  1.00 51.74           H  
ATOM   3153 HD13 LEU A 222     -39.913  11.316  36.238  1.00 51.74           H  
ATOM   3154  CD2 LEU A 222     -41.864  12.904  38.576  1.00 51.74           C  
ATOM   3155 HD21 LEU A 222     -42.790  12.668  39.100  1.00 51.74           H  
ATOM   3156 HD22 LEU A 222     -41.062  12.955  39.312  1.00 51.74           H  
ATOM   3157 HD23 LEU A 222     -41.959  13.868  38.076  1.00 51.74           H  
ATOM   3158  N   GLY A 223     -46.264  11.497  36.415  1.00 49.05           N  
ATOM   3159  H   GLY A 223     -46.353  11.371  37.413  1.00 49.05           H  
ATOM   3160  CA  GLY A 223     -47.467  11.812  35.655  1.00 49.05           C  
ATOM   3161  HA2 GLY A 223     -48.249  12.151  36.334  1.00 49.05           H  
ATOM   3162  HA3 GLY A 223     -47.814  10.915  35.142  1.00 49.05           H  
ATOM   3163  C   GLY A 223     -47.200  12.911  34.634  1.00 49.05           C  
ATOM   3164  O   GLY A 223     -47.380  14.098  34.904  1.00 49.05           O  
ATOM   3165  N   GLY A 224     -46.749  12.507  33.448  1.00 48.84           N  
ATOM   3166  H   GLY A 224     -46.442  11.548  33.368  1.00 48.84           H  
ATOM   3167  CA  GLY A 224     -46.688  13.366  32.288  1.00 48.84           C  
ATOM   3168  HA2 GLY A 224     -46.328  12.810  31.422  1.00 48.84           H  
ATOM   3169  HA3 GLY A 224     -46.029  14.212  32.484  1.00 48.84           H  
ATOM   3170  C   GLY A 224     -48.104  13.840  32.024  1.00 48.84           C  
ATOM   3171  O   GLY A 224     -49.016  13.029  31.859  1.00 48.84           O  
ATOM   3172  N   VAL A 225     -48.304  15.156  32.037  1.00 55.82           N  
ATOM   3173  H   VAL A 225     -47.526  15.759  32.264  1.00 55.82           H  
ATOM   3174  CA  VAL A 225     -49.560  15.755  31.598  1.00 55.82           C  
ATOM   3175  HA  VAL A 225     -50.376  15.374  32.212  1.00 55.82           H  
ATOM   3176  C   VAL A 225     -49.765  15.300  30.159  1.00 55.82           C  
ATOM   3177  CB  VAL A 225     -49.519  17.290  31.720  1.00 55.82           C  
ATOM   3178  HB  VAL A 225     -48.654  17.675  31.180  1.00 55.82           H  
ATOM   3179  O   VAL A 225     -49.054  15.740  29.258  1.00 55.82           O  
ATOM   3180  CG1 VAL A 225     -50.782  17.948  31.150  1.00 55.82           C  
ATOM   3181 HG11 VAL A 225     -50.736  19.027  31.297  1.00 55.82           H  
ATOM   3182 HG12 VAL A 225     -51.669  17.552  31.645  1.00 55.82           H  
ATOM   3183 HG13 VAL A 225     -50.855  17.754  30.079  1.00 55.82           H  
ATOM   3184  CG2 VAL A 225     -49.395  17.707  33.193  1.00 55.82           C  
ATOM   3185 HG21 VAL A 225     -50.244  17.329  33.762  1.00 55.82           H  
ATOM   3186 HG22 VAL A 225     -48.477  17.308  33.624  1.00 55.82           H  
ATOM   3187 HG23 VAL A 225     -49.366  18.794  33.269  1.00 55.82           H  
ATOM   3188  N   VAL A 226     -50.704  14.377  29.958  1.00 53.42           N  
ATOM   3189  H   VAL A 226     -51.121  13.936  30.766  1.00 53.42           H  
ATOM   3190  CA  VAL A 226     -51.172  13.989  28.631  1.00 53.42           C  
ATOM   3191  HA  VAL A 226     -50.325  13.664  28.027  1.00 53.42           H  
ATOM   3192  C   VAL A 226     -51.767  15.252  28.024  1.00 53.42           C  
ATOM   3193  CB  VAL A 226     -52.193  12.836  28.710  1.00 53.42           C  
ATOM   3194  HB  VAL A 226     -53.034  13.137  29.334  1.00 53.42           H  
ATOM   3195  O   VAL A 226     -52.830  15.715  28.441  1.00 53.42           O  
ATOM   3196  CG1 VAL A 226     -52.723  12.460  27.321  1.00 53.42           C  
ATOM   3197 HG11 VAL A 226     -53.253  13.303  26.876  1.00 53.42           H  
ATOM   3198 HG12 VAL A 226     -51.899  12.173  26.667  1.00 53.42           H  
ATOM   3199 HG13 VAL A 226     -53.420  11.626  27.404  1.00 53.42           H  
ATOM   3200  CG2 VAL A 226     -51.556  11.583  29.329  1.00 53.42           C  
ATOM   3201 HG21 VAL A 226     -50.698  11.265  28.737  1.00 53.42           H  
ATOM   3202 HG22 VAL A 226     -51.225  11.786  30.348  1.00 53.42           H  
ATOM   3203 HG23 VAL A 226     -52.286  10.774  29.363  1.00 53.42           H  
ATOM   3204  N   VAL A 227     -51.025  15.876  27.112  1.00 52.10           N  
ATOM   3205  H   VAL A 227     -50.116  15.499  26.885  1.00 52.10           H  
ATOM   3206  CA  VAL A 227     -51.481  17.078  26.424  1.00 52.10           C  
ATOM   3207  HA  VAL A 227     -51.886  17.768  27.165  1.00 52.10           H  
ATOM   3208  C   VAL A 227     -52.608  16.659  25.488  1.00 52.10           C  
ATOM   3209  CB  VAL A 227     -50.334  17.811  25.701  1.00 52.10           C  
ATOM   3210  HB  VAL A 227     -49.881  17.150  24.961  1.00 52.10           H  
ATOM   3211  O   VAL A 227     -52.371  16.071  24.443  1.00 52.10           O  
ATOM   3212  CG1 VAL A 227     -50.841  19.078  24.996  1.00 52.10           C  
ATOM   3213 HG11 VAL A 227     -51.319  19.745  25.712  1.00 52.10           H  
ATOM   3214 HG12 VAL A 227     -51.559  18.807  24.222  1.00 52.10           H  
ATOM   3215 HG13 VAL A 227     -50.008  19.593  24.517  1.00 52.10           H  
ATOM   3216  CG2 VAL A 227     -49.248  18.248  26.697  1.00 52.10           C  
ATOM   3217 HG21 VAL A 227     -48.791  17.372  27.159  1.00 52.10           H  
ATOM   3218 HG22 VAL A 227     -49.681  18.876  27.476  1.00 52.10           H  
ATOM   3219 HG23 VAL A 227     -48.467  18.801  26.176  1.00 52.10           H  
ATOM   3220  N   ASP A 228     -53.823  16.979  25.927  1.00 48.95           N  
ATOM   3221  H   ASP A 228     -53.870  17.265  26.894  1.00 48.95           H  
ATOM   3222  CA  ASP A 228     -55.052  17.094  25.146  1.00 48.95           C  
ATOM   3223  HA  ASP A 228     -55.819  17.385  25.863  1.00 48.95           H  
ATOM   3224  C   ASP A 228     -55.573  15.806  24.472  1.00 48.95           C  
ATOM   3225  CB  ASP A 228     -54.914  18.290  24.192  1.00 48.95           C  
ATOM   3226  HB2 ASP A 228     -54.419  19.106  24.718  1.00 48.95           H  
ATOM   3227  HB3 ASP A 228     -54.294  18.011  23.339  1.00 48.95           H  
ATOM   3228  O   ASP A 228     -55.191  15.416  23.373  1.00 48.95           O  
ATOM   3229  CG  ASP A 228     -56.260  18.812  23.696  1.00 48.95           C  
ATOM   3230  OD1 ASP A 228     -57.311  18.235  24.076  1.00 48.95           O  
ATOM   3231  OD2 ASP A 228     -56.249  19.815  22.957  1.00 48.95           O  
ATOM   3232  N   HIS A 229     -56.558  15.184  25.126  1.00 52.73           N  
ATOM   3233  H   HIS A 229     -56.841  15.582  26.010  1.00 52.73           H  
ATOM   3234  CA  HIS A 229     -57.305  14.018  24.639  1.00 52.73           C  
ATOM   3235  HA  HIS A 229     -56.581  13.259  24.345  1.00 52.73           H  
ATOM   3236  C   HIS A 229     -58.187  14.314  23.405  1.00 52.73           C  
ATOM   3237  CB  HIS A 229     -58.145  13.496  25.824  1.00 52.73           C  
ATOM   3238  HB2 HIS A 229     -57.503  13.434  26.703  1.00 52.73           H  
ATOM   3239  HB3 HIS A 229     -58.932  14.219  26.039  1.00 52.73           H  
ATOM   3240  O   HIS A 229     -58.791  13.393  22.856  1.00 52.73           O  
ATOM   3241  CG  HIS A 229     -58.776  12.134  25.645  1.00 52.73           C  
ATOM   3242  CD2 HIS A 229     -59.957  11.702  26.189  1.00 52.73           C  
ATOM   3243  HD2 HIS A 229     -60.620  12.289  26.808  1.00 52.73           H  
ATOM   3244  ND1 HIS A 229     -58.243  11.069  24.956  1.00 52.73           N  
ATOM   3245  HD1 HIS A 229     -57.416  11.096  24.376  1.00 52.73           H  
ATOM   3246  CE1 HIS A 229     -59.083  10.028  25.078  1.00 52.73           C  
ATOM   3247  HE1 HIS A 229     -58.940   9.059  24.623  1.00 52.73           H  
ATOM   3248  NE2 HIS A 229     -60.144  10.364  25.827  1.00 52.73           N  
ATOM   3249  N   SER A 230     -58.314  15.576  22.974  1.00 58.29           N  
ATOM   3250  H   SER A 230     -57.784  16.308  23.425  1.00 58.29           H  
ATOM   3251  CA  SER A 230     -59.297  15.965  21.956  1.00 58.29           C  
ATOM   3252  HA  SER A 230     -60.060  15.188  21.913  1.00 58.29           H  
ATOM   3253  C   SER A 230     -58.766  16.072  20.522  1.00 58.29           C  
ATOM   3254  CB  SER A 230     -60.036  17.230  22.395  1.00 58.29           C  
ATOM   3255  HB2 SER A 230     -60.371  17.114  23.426  1.00 58.29           H  
ATOM   3256  HB3 SER A 230     -60.913  17.355  21.761  1.00 58.29           H  
ATOM   3257  O   SER A 230     -59.575  16.157  19.595  1.00 58.29           O  
ATOM   3258  OG  SER A 230     -59.246  18.394  22.289  1.00 58.29           O  
ATOM   3259  HG  SER A 230     -58.534  18.387  22.933  1.00 58.29           H  
ATOM   3260  N   SER A 231     -57.450  15.999  20.294  1.00 50.14           N  
ATOM   3261  H   SER A 231     -56.827  15.888  21.081  1.00 50.14           H  
ATOM   3262  CA  SER A 231     -56.887  15.975  18.936  1.00 50.14           C  
ATOM   3263  HA  SER A 231     -57.700  16.104  18.222  1.00 50.14           H  
ATOM   3264  C   SER A 231     -56.256  14.616  18.634  1.00 50.14           C  
ATOM   3265  CB  SER A 231     -55.971  17.175  18.690  1.00 50.14           C  
ATOM   3266  HB2 SER A 231     -56.452  18.075  19.074  1.00 50.14           H  
ATOM   3267  HB3 SER A 231     -55.834  17.296  17.615  1.00 50.14           H  
ATOM   3268  O   SER A 231     -55.406  14.144  19.379  1.00 50.14           O  
ATOM   3269  OG  SER A 231     -54.701  17.043  19.285  1.00 50.14           O  
ATOM   3270  HG  SER A 231     -54.726  16.360  19.959  1.00 50.14           H  
ATOM   3271  N   GLY A 232     -56.752  13.963  17.581  1.00 52.65           N  
ATOM   3272  H   GLY A 232     -57.437  14.450  17.020  1.00 52.65           H  
ATOM   3273  CA  GLY A 232     -56.514  12.558  17.262  1.00 52.65           C  
ATOM   3274  HA2 GLY A 232     -56.901  12.343  16.266  1.00 52.65           H  
ATOM   3275  HA3 GLY A 232     -57.073  11.952  17.976  1.00 52.65           H  
ATOM   3276  C   GLY A 232     -55.050  12.119  17.289  1.00 52.65           C  
ATOM   3277  O   GLY A 232     -54.160  12.801  16.790  1.00 52.65           O  
ATOM   3278  N   PHE A 233     -54.851  10.934  17.854  1.00 57.70           N  
ATOM   3279  H   PHE A 233     -55.644  10.490  18.295  1.00 57.70           H  
ATOM   3280  CA  PHE A 233     -53.606  10.183  17.894  1.00 57.70           C  
ATOM   3281  HA  PHE A 233     -52.898  10.711  18.533  1.00 57.70           H  
ATOM   3282  C   PHE A 233     -53.014  10.040  16.485  1.00 57.70           C  
ATOM   3283  CB  PHE A 233     -53.914   8.799  18.510  1.00 57.70           C  
ATOM   3284  HB2 PHE A 233     -52.976   8.327  18.802  1.00 57.70           H  
ATOM   3285  HB3 PHE A 233     -54.367   8.164  17.749  1.00 57.70           H  
ATOM   3286  O   PHE A 233     -53.685   9.554  15.572  1.00 57.70           O  
ATOM   3287  CG  PHE A 233     -54.857   8.841  19.706  1.00 57.70           C  
ATOM   3288  CD1 PHE A 233     -54.349   9.038  21.003  1.00 57.70           C  
ATOM   3289  HD1 PHE A 233     -53.283   9.116  21.158  1.00 57.70           H  
ATOM   3290  CD2 PHE A 233     -56.251   8.748  19.512  1.00 57.70           C  
ATOM   3291  HD2 PHE A 233     -56.645   8.573  18.522  1.00 57.70           H  
ATOM   3292  CE1 PHE A 233     -55.227   9.152  22.096  1.00 57.70           C  
ATOM   3293  HE1 PHE A 233     -54.828   9.305  23.088  1.00 57.70           H  
ATOM   3294  CE2 PHE A 233     -57.129   8.882  20.603  1.00 57.70           C  
ATOM   3295  HE2 PHE A 233     -58.196   8.814  20.449  1.00 57.70           H  
ATOM   3296  CZ  PHE A 233     -56.616   9.083  21.895  1.00 57.70           C  
ATOM   3297  HZ  PHE A 233     -57.291   9.176  22.733  1.00 57.70           H  
ATOM   3298  N   GLU A 234     -51.752  10.426  16.302  1.00 59.26           N  
ATOM   3299  H   GLU A 234     -51.255  10.878  17.056  1.00 59.26           H  
ATOM   3300  CA  GLU A 234     -50.975   9.978  15.148  1.00 59.26           C  
ATOM   3301  HA  GLU A 234     -51.633   9.913  14.281  1.00 59.26           H  
ATOM   3302  C   GLU A 234     -50.475   8.562  15.465  1.00 59.26           C  
ATOM   3303  CB  GLU A 234     -49.873  10.999  14.799  1.00 59.26           C  
ATOM   3304  HB2 GLU A 234     -50.313  11.997  14.814  1.00 59.26           H  
ATOM   3305  HB3 GLU A 234     -49.080  10.961  15.546  1.00 59.26           H  
ATOM   3306  O   GLU A 234     -49.404   8.365  16.036  1.00 59.26           O  
ATOM   3307  CG  GLU A 234     -49.295  10.758  13.392  1.00 59.26           C  
ATOM   3308  HG2 GLU A 234     -50.120  10.745  12.680  1.00 59.26           H  
ATOM   3309  HG3 GLU A 234     -48.824   9.775  13.370  1.00 59.26           H  
ATOM   3310  CD  GLU A 234     -48.267  11.816  12.942  1.00 59.26           C  
ATOM   3311  OE1 GLU A 234     -47.971  11.845  11.722  1.00 59.26           O  
ATOM   3312  OE2 GLU A 234     -47.781  12.596  13.791  1.00 59.26           O  
ATOM   3313  N   GLU A 235     -51.306   7.555  15.183  1.00 65.63           N  
ATOM   3314  H   GLU A 235     -52.226   7.766  14.824  1.00 65.63           H  
ATOM   3315  CA  GLU A 235     -50.878   6.157  15.237  1.00 65.63           C  
ATOM   3316  HA  GLU A 235     -50.424   5.955  16.208  1.00 65.63           H  
ATOM   3317  C   GLU A 235     -49.812   5.936  14.162  1.00 65.63           C  
ATOM   3318  CB  GLU A 235     -52.056   5.186  15.046  1.00 65.63           C  
ATOM   3319  HB2 GLU A 235     -51.657   4.216  14.749  1.00 65.63           H  
ATOM   3320  HB3 GLU A 235     -52.702   5.555  14.249  1.00 65.63           H  
ATOM   3321  O   GLU A 235     -50.110   5.838  12.970  1.00 65.63           O  
ATOM   3322  CG  GLU A 235     -52.871   4.982  16.333  1.00 65.63           C  
ATOM   3323  HG2 GLU A 235     -53.279   5.944  16.645  1.00 65.63           H  
ATOM   3324  HG3 GLU A 235     -52.198   4.632  17.116  1.00 65.63           H  
ATOM   3325  CD  GLU A 235     -54.025   3.974  16.169  1.00 65.63           C  
ATOM   3326  OE1 GLU A 235     -54.605   3.594  17.211  1.00 65.63           O  
ATOM   3327  OE2 GLU A 235     -54.339   3.591  15.017  1.00 65.63           O  
ATOM   3328  N   ILE A 236     -48.548   5.868  14.581  1.00 70.50           N  
ATOM   3329  H   ILE A 236     -48.352   6.096  15.545  1.00 70.50           H  
ATOM   3330  CA  ILE A 236     -47.457   5.451  13.704  1.00 70.50           C  
ATOM   3331  HA  ILE A 236     -47.501   6.066  12.806  1.00 70.50           H  
ATOM   3332  C   ILE A 236     -47.712   3.974  13.363  1.00 70.50           C  
ATOM   3333  CB  ILE A 236     -46.080   5.672  14.365  1.00 70.50           C  
ATOM   3334  HB  ILE A 236     -46.042   5.095  15.289  1.00 70.50           H  
ATOM   3335  O   ILE A 236     -47.689   3.135  14.269  1.00 70.50           O  
ATOM   3336  CG1 ILE A 236     -45.875   7.167  14.706  1.00 70.50           C  
ATOM   3337 HG12 ILE A 236     -46.733   7.539  15.267  1.00 70.50           H  
ATOM   3338 HG13 ILE A 236     -45.807   7.746  13.785  1.00 70.50           H  
ATOM   3339  CG2 ILE A 236     -44.963   5.173  13.425  1.00 70.50           C  
ATOM   3340 HG21 ILE A 236     -45.099   4.116  13.194  1.00 70.50           H  
ATOM   3341 HG22 ILE A 236     -44.966   5.749  12.500  1.00 70.50           H  
ATOM   3342 HG23 ILE A 236     -43.992   5.273  13.909  1.00 70.50           H  
ATOM   3343  CD1 ILE A 236     -44.636   7.446  15.566  1.00 70.50           C  
ATOM   3344 HD11 ILE A 236     -43.724   7.205  15.020  1.00 70.50           H  
ATOM   3345 HD12 ILE A 236     -44.612   8.504  15.825  1.00 70.50           H  
ATOM   3346 HD13 ILE A 236     -44.682   6.859  16.484  1.00 70.50           H  
ATOM   3347  N   PRO A 237     -47.965   3.619  12.090  1.00 69.35           N  
ATOM   3348  CA  PRO A 237     -48.257   2.244  11.726  1.00 69.35           C  
ATOM   3349  HA  PRO A 237     -49.120   1.893  12.292  1.00 69.35           H  
ATOM   3350  C   PRO A 237     -47.049   1.363  12.045  1.00 69.35           C  
ATOM   3351  CB  PRO A 237     -48.611   2.271  10.236  1.00 69.35           C  
ATOM   3352  HB2 PRO A 237     -48.276   1.374   9.715  1.00 69.35           H  
ATOM   3353  HB3 PRO A 237     -49.688   2.393  10.125  1.00 69.35           H  
ATOM   3354  O   PRO A 237     -45.948   1.573  11.532  1.00 69.35           O  
ATOM   3355  CG  PRO A 237     -47.905   3.526   9.721  1.00 69.35           C  
ATOM   3356  HG2 PRO A 237     -48.408   3.945   8.849  1.00 69.35           H  
ATOM   3357  HG3 PRO A 237     -46.866   3.292   9.490  1.00 69.35           H  
ATOM   3358  CD  PRO A 237     -47.961   4.475  10.914  1.00 69.35           C  
ATOM   3359  HD2 PRO A 237     -48.883   5.055  10.881  1.00 69.35           H  
ATOM   3360  HD3 PRO A 237     -47.095   5.136  10.901  1.00 69.35           H  
ATOM   3361  N   LEU A 238     -47.266   0.357  12.892  1.00 68.68           N  
ATOM   3362  H   LEU A 238     -48.168   0.303  13.344  1.00 68.68           H  
ATOM   3363  CA  LEU A 238     -46.263  -0.649  13.214  1.00 68.68           C  
ATOM   3364  HA  LEU A 238     -45.336  -0.152  13.499  1.00 68.68           H  
ATOM   3365  C   LEU A 238     -45.993  -1.485  11.959  1.00 68.68           C  
ATOM   3366  CB  LEU A 238     -46.754  -1.514  14.390  1.00 68.68           C  
ATOM   3367  HB2 LEU A 238     -46.071  -2.354  14.520  1.00 68.68           H  
ATOM   3368  HB3 LEU A 238     -47.730  -1.923  14.128  1.00 68.68           H  
ATOM   3369  O   LEU A 238     -46.785  -2.350  11.582  1.00 68.68           O  
ATOM   3370  CG  LEU A 238     -46.874  -0.765  15.731  1.00 68.68           C  
ATOM   3371  HG  LEU A 238     -47.438   0.157  15.590  1.00 68.68           H  
ATOM   3372  CD1 LEU A 238     -47.629  -1.635  16.735  1.00 68.68           C  
ATOM   3373 HD11 LEU A 238     -47.730  -1.098  17.679  1.00 68.68           H  
ATOM   3374 HD12 LEU A 238     -47.091  -2.568  16.907  1.00 68.68           H  
ATOM   3375 HD13 LEU A 238     -48.627  -1.853  16.357  1.00 68.68           H  
ATOM   3376  CD2 LEU A 238     -45.503  -0.429  16.323  1.00 68.68           C  
ATOM   3377 HD21 LEU A 238     -45.635   0.058  17.290  1.00 68.68           H  
ATOM   3378 HD22 LEU A 238     -44.974   0.264  15.668  1.00 68.68           H  
ATOM   3379 HD23 LEU A 238     -44.913  -1.336  16.456  1.00 68.68           H  
ATOM   3380  N   GLN A 239     -44.873  -1.225  11.288  1.00 66.78           N  
ATOM   3381  H   GLN A 239     -44.312  -0.433  11.567  1.00 66.78           H  
ATOM   3382  CA  GLN A 239     -44.410  -2.087  10.213  1.00 66.78           C  
ATOM   3383  HA  GLN A 239     -45.272  -2.377   9.612  1.00 66.78           H  
ATOM   3384  C   GLN A 239     -43.808  -3.351  10.834  1.00 66.78           C  
ATOM   3385  CB  GLN A 239     -43.447  -1.324   9.292  1.00 66.78           C  
ATOM   3386  HB2 GLN A 239     -42.543  -1.052   9.837  1.00 66.78           H  
ATOM   3387  HB3 GLN A 239     -43.942  -0.411   8.961  1.00 66.78           H  
ATOM   3388  O   GLN A 239     -42.745  -3.314  11.450  1.00 66.78           O  
ATOM   3389  CG  GLN A 239     -43.072  -2.164   8.060  1.00 66.78           C  
ATOM   3390  HG2 GLN A 239     -43.980  -2.528   7.578  1.00 66.78           H  
ATOM   3391  HG3 GLN A 239     -42.489  -3.026   8.384  1.00 66.78           H  
ATOM   3392  CD  GLN A 239     -42.263  -1.393   7.019  1.00 66.78           C  
ATOM   3393  NE2 GLN A 239     -41.624  -2.078   6.097  1.00 66.78           N  
ATOM   3394 HE21 GLN A 239     -41.055  -1.531   5.467  1.00 66.78           H  
ATOM   3395 HE22 GLN A 239     -41.604  -3.087   6.131  1.00 66.78           H  
ATOM   3396  OE1 GLN A 239     -42.201  -0.176   6.979  1.00 66.78           O  
ATOM   3397  N   SER A 240     -44.491  -4.484  10.669  1.00 65.98           N  
ATOM   3398  H   SER A 240     -45.409  -4.451  10.249  1.00 65.98           H  
ATOM   3399  CA  SER A 240     -43.943  -5.787  11.027  1.00 65.98           C  
ATOM   3400  HA  SER A 240     -43.597  -5.756  12.060  1.00 65.98           H  
ATOM   3401  C   SER A 240     -42.756  -6.087  10.114  1.00 65.98           C  
ATOM   3402  CB  SER A 240     -45.020  -6.875  10.918  1.00 65.98           C  
ATOM   3403  HB2 SER A 240     -44.575  -7.847  11.129  1.00 65.98           H  
ATOM   3404  HB3 SER A 240     -45.805  -6.681  11.649  1.00 65.98           H  
ATOM   3405  O   SER A 240     -42.933  -6.392   8.930  1.00 65.98           O  
ATOM   3406  OG  SER A 240     -45.582  -6.881   9.619  1.00 65.98           O  
ATOM   3407  HG  SER A 240     -44.846  -6.855   9.003  1.00 65.98           H  
ATOM   3408  N   PHE A 241     -41.543  -6.010  10.653  1.00 55.71           N  
ATOM   3409  H   PHE A 241     -41.439  -5.623  11.580  1.00 55.71           H  
ATOM   3410  CA  PHE A 241     -40.389  -6.639  10.031  1.00 55.71           C  
ATOM   3411  HA  PHE A 241     -40.337  -6.354   8.980  1.00 55.71           H  
ATOM   3412  C   PHE A 241     -40.620  -8.148  10.120  1.00 55.71           C  
ATOM   3413  CB  PHE A 241     -39.091  -6.184  10.714  1.00 55.71           C  
ATOM   3414  HB2 PHE A 241     -38.253  -6.698  10.244  1.00 55.71           H  
ATOM   3415  HB3 PHE A 241     -39.110  -6.485  11.761  1.00 55.71           H  
ATOM   3416  O   PHE A 241     -40.349  -8.777  11.139  1.00 55.71           O  
ATOM   3417  CG  PHE A 241     -38.849  -4.688  10.633  1.00 55.71           C  
ATOM   3418  CD1 PHE A 241     -38.349  -4.112   9.449  1.00 55.71           C  
ATOM   3419  HD1 PHE A 241     -38.115  -4.739   8.601  1.00 55.71           H  
ATOM   3420  CD2 PHE A 241     -39.142  -3.865  11.737  1.00 55.71           C  
ATOM   3421  HD2 PHE A 241     -39.531  -4.294  12.648  1.00 55.71           H  
ATOM   3422  CE1 PHE A 241     -38.148  -2.722   9.369  1.00 55.71           C  
ATOM   3423  HE1 PHE A 241     -37.763  -2.281   8.461  1.00 55.71           H  
ATOM   3424  CE2 PHE A 241     -38.941  -2.476  11.657  1.00 55.71           C  
ATOM   3425  HE2 PHE A 241     -39.177  -1.849  12.504  1.00 55.71           H  
ATOM   3426  CZ  PHE A 241     -38.446  -1.904  10.473  1.00 55.71           C  
ATOM   3427  HZ  PHE A 241     -38.296  -0.836  10.413  1.00 55.71           H  
ATOM   3428  N   GLY A 242     -41.205  -8.735   9.074  1.00 56.41           N  
ATOM   3429  H   GLY A 242     -41.530  -8.153   8.315  1.00 56.41           H  
ATOM   3430  CA  GLY A 242     -41.138 -10.183   8.902  1.00 56.41           C  
ATOM   3431  HA2 GLY A 242     -41.600 -10.677   9.756  1.00 56.41           H  
ATOM   3432  HA3 GLY A 242     -41.661 -10.476   7.992  1.00 56.41           H  
ATOM   3433  C   GLY A 242     -39.675 -10.623   8.806  1.00 56.41           C  
ATOM   3434  O   GLY A 242     -38.765  -9.791   8.786  1.00 56.41           O  
ATOM   3435  N   SER A 243     -39.438 -11.924   8.649  1.00 58.74           N  
ATOM   3436  H   SER A 243     -40.208 -12.576   8.694  1.00 58.74           H  
ATOM   3437  CA  SER A 243     -38.155 -12.456   8.174  1.00 58.74           C  
ATOM   3438  HA  SER A 243     -37.350 -12.028   8.772  1.00 58.74           H  
ATOM   3439  C   SER A 243     -37.925 -12.043   6.710  1.00 58.74           C  
ATOM   3440  CB  SER A 243     -38.130 -13.978   8.352  1.00 58.74           C  
ATOM   3441  HB2 SER A 243     -38.281 -14.224   9.403  1.00 58.74           H  
ATOM   3442  HB3 SER A 243     -37.164 -14.370   8.033  1.00 58.74           H  
ATOM   3443  O   SER A 243     -37.815 -12.878   5.816  1.00 58.74           O  
ATOM   3444  OG  SER A 243     -39.161 -14.556   7.575  1.00 58.74           O  
ATOM   3445  HG  SER A 243     -38.923 -14.392   6.659  1.00 58.74           H  
ATOM   3446  N   SER A 244     -37.969 -10.741   6.435  1.00 54.71           N  
ATOM   3447  H   SER A 244     -38.045 -10.115   7.223  1.00 54.71           H  
ATOM   3448  CA  SER A 244     -37.534 -10.160   5.189  1.00 54.71           C  
ATOM   3449  HA  SER A 244     -38.062 -10.613   4.350  1.00 54.71           H  
ATOM   3450  C   SER A 244     -36.063 -10.481   5.131  1.00 54.71           C  
ATOM   3451  CB  SER A 244     -37.764  -8.646   5.182  1.00 54.71           C  
ATOM   3452  HB2 SER A 244     -38.828  -8.446   5.310  1.00 54.71           H  
ATOM   3453  HB3 SER A 244     -37.223  -8.188   6.010  1.00 54.71           H  
ATOM   3454  O   SER A 244     -35.292 -10.038   5.985  1.00 54.71           O  
ATOM   3455  OG  SER A 244     -37.332  -8.071   3.965  1.00 54.71           O  
ATOM   3456  HG  SER A 244     -36.397  -8.241   3.833  1.00 54.71           H  
ATOM   3457  N   GLU A 245     -35.706 -11.288   4.137  1.00 54.17           N  
ATOM   3458  H   GLU A 245     -36.445 -11.702   3.587  1.00 54.17           H  
ATOM   3459  CA  GLU A 245     -34.387 -11.287   3.533  1.00 54.17           C  
ATOM   3460  HA  GLU A 245     -33.737 -12.010   4.026  1.00 54.17           H  
ATOM   3461  C   GLU A 245     -33.836  -9.878   3.697  1.00 54.17           C  
ATOM   3462  CB  GLU A 245     -34.532 -11.637   2.042  1.00 54.17           C  
ATOM   3463  HB2 GLU A 245     -35.196 -10.912   1.571  1.00 54.17           H  
ATOM   3464  HB3 GLU A 245     -33.552 -11.577   1.569  1.00 54.17           H  
ATOM   3465  O   GLU A 245     -34.483  -8.911   3.272  1.00 54.17           O  
ATOM   3466  CG  GLU A 245     -35.104 -13.052   1.839  1.00 54.17           C  
ATOM   3467  HG2 GLU A 245     -34.405 -13.768   2.271  1.00 54.17           H  
ATOM   3468  HG3 GLU A 245     -36.048 -13.143   2.376  1.00 54.17           H  
ATOM   3469  CD  GLU A 245     -35.364 -13.415   0.368  1.00 54.17           C  
ATOM   3470  OE1 GLU A 245     -35.636 -14.612   0.122  1.00 54.17           O  
ATOM   3471  OE2 GLU A 245     -35.313 -12.516  -0.502  1.00 54.17           O  
ATOM   3472  N   PHE A 246     -32.732  -9.747   4.438  1.00 53.01           N  
ATOM   3473  H   PHE A 246     -32.319 -10.565   4.861  1.00 53.01           H  
ATOM   3474  CA  PHE A 246     -31.988  -8.504   4.442  1.00 53.01           C  
ATOM   3475  HA  PHE A 246     -32.522  -7.742   5.010  1.00 53.01           H  
ATOM   3476  C   PHE A 246     -31.918  -8.103   2.976  1.00 53.01           C  
ATOM   3477  CB  PHE A 246     -30.584  -8.725   5.028  1.00 53.01           C  
ATOM   3478  HB2 PHE A 246     -29.923  -7.960   4.620  1.00 53.01           H  
ATOM   3479  HB3 PHE A 246     -30.193  -9.687   4.697  1.00 53.01           H  
ATOM   3480  O   PHE A 246     -31.402  -8.871   2.160  1.00 53.01           O  
ATOM   3481  CG  PHE A 246     -30.513  -8.646   6.542  1.00 53.01           C  
ATOM   3482  CD1 PHE A 246     -30.055  -7.464   7.155  1.00 53.01           C  
ATOM   3483  HD1 PHE A 246     -29.767  -6.617   6.550  1.00 53.01           H  
ATOM   3484  CD2 PHE A 246     -30.901  -9.738   7.343  1.00 53.01           C  
ATOM   3485  HD2 PHE A 246     -31.265 -10.646   6.885  1.00 53.01           H  
ATOM   3486  CE1 PHE A 246     -29.980  -7.374   8.556  1.00 53.01           C  
ATOM   3487  HE1 PHE A 246     -29.637  -6.463   9.023  1.00 53.01           H  
ATOM   3488  CE2 PHE A 246     -30.829  -9.647   8.745  1.00 53.01           C  
ATOM   3489  HE2 PHE A 246     -31.138 -10.481   9.357  1.00 53.01           H  
ATOM   3490  CZ  PHE A 246     -30.368  -8.466   9.351  1.00 53.01           C  
ATOM   3491  HZ  PHE A 246     -30.322  -8.394  10.428  1.00 53.01           H  
ATOM   3492  N   GLU A 247     -32.510  -6.963   2.623  1.00 56.35           N  
ATOM   3493  H   GLU A 247     -33.069  -6.460   3.297  1.00 56.35           H  
ATOM   3494  CA  GLU A 247     -32.213  -6.330   1.355  1.00 56.35           C  
ATOM   3495  HA  GLU A 247     -32.329  -7.055   0.549  1.00 56.35           H  
ATOM   3496  C   GLU A 247     -30.742  -5.966   1.512  1.00 56.35           C  
ATOM   3497  CB  GLU A 247     -33.160  -5.145   1.092  1.00 56.35           C  
ATOM   3498  HB2 GLU A 247     -34.185  -5.489   1.226  1.00 56.35           H  
ATOM   3499  HB3 GLU A 247     -32.967  -4.354   1.817  1.00 56.35           H  
ATOM   3500  O   GLU A 247     -30.387  -4.918   2.050  1.00 56.35           O  
ATOM   3501  CG  GLU A 247     -33.022  -4.596  -0.340  1.00 56.35           C  
ATOM   3502  HG2 GLU A 247     -33.184  -5.416  -1.040  1.00 56.35           H  
ATOM   3503  HG3 GLU A 247     -32.004  -4.235  -0.480  1.00 56.35           H  
ATOM   3504  CD  GLU A 247     -34.008  -3.453  -0.661  1.00 56.35           C  
ATOM   3505  OE1 GLU A 247     -34.216  -3.189  -1.870  1.00 56.35           O  
ATOM   3506  OE2 GLU A 247     -34.525  -2.815   0.283  1.00 56.35           O  
ATOM   3507  N   ILE A 248     -29.873  -6.934   1.203  1.00 57.34           N  
ATOM   3508  H   ILE A 248     -30.260  -7.838   0.974  1.00 57.34           H  
ATOM   3509  CA  ILE A 248     -28.443  -6.749   1.108  1.00 57.34           C  
ATOM   3510  HA  ILE A 248     -28.052  -6.332   2.036  1.00 57.34           H  
ATOM   3511  C   ILE A 248     -28.379  -5.726   0.000  1.00 57.34           C  
ATOM   3512  CB  ILE A 248     -27.699  -8.059   0.750  1.00 57.34           C  
ATOM   3513  HB  ILE A 248     -28.096  -8.437  -0.192  1.00 57.34           H  
ATOM   3514  O   ILE A 248     -28.504  -6.090  -1.169  1.00 57.34           O  
ATOM   3515  CG1 ILE A 248     -27.890  -9.157   1.821  1.00 57.34           C  
ATOM   3516 HG12 ILE A 248     -28.942  -9.221   2.098  1.00 57.34           H  
ATOM   3517 HG13 ILE A 248     -27.330  -8.898   2.719  1.00 57.34           H  
ATOM   3518  CG2 ILE A 248     -26.195  -7.762   0.568  1.00 57.34           C  
ATOM   3519 HG21 ILE A 248     -26.052  -7.011  -0.209  1.00 57.34           H  
ATOM   3520 HG22 ILE A 248     -25.666  -8.664   0.259  1.00 57.34           H  
ATOM   3521 HG23 ILE A 248     -25.772  -7.394   1.502  1.00 57.34           H  
ATOM   3522  CD1 ILE A 248     -27.472 -10.554   1.343  1.00 57.34           C  
ATOM   3523 HD11 ILE A 248     -27.723 -11.284   2.113  1.00 57.34           H  
ATOM   3524 HD12 ILE A 248     -26.398 -10.595   1.163  1.00 57.34           H  
ATOM   3525 HD13 ILE A 248     -28.009 -10.810   0.429  1.00 57.34           H  
ATOM   3526  N   GLN A 249     -28.316  -4.448   0.388  1.00 56.30           N  
ATOM   3527  H   GLN A 249     -28.503  -4.250   1.361  1.00 56.30           H  
ATOM   3528  CA  GLN A 249     -28.105  -3.346  -0.526  1.00 56.30           C  
ATOM   3529  HA  GLN A 249     -29.019  -3.133  -1.080  1.00 56.30           H  
ATOM   3530  C   GLN A 249     -27.035  -3.839  -1.473  1.00 56.30           C  
ATOM   3531  CB  GLN A 249     -27.620  -2.099   0.225  1.00 56.30           C  
ATOM   3532  HB2 GLN A 249     -26.995  -2.396   1.068  1.00 56.30           H  
ATOM   3533  HB3 GLN A 249     -27.019  -1.487  -0.447  1.00 56.30           H  
ATOM   3534  O   GLN A 249     -25.934  -4.181  -1.018  1.00 56.30           O  
ATOM   3535  CG  GLN A 249     -28.796  -1.248   0.710  1.00 56.30           C  
ATOM   3536  HG2 GLN A 249     -29.467  -1.869   1.303  1.00 56.30           H  
ATOM   3537  HG3 GLN A 249     -29.351  -0.879  -0.152  1.00 56.30           H  
ATOM   3538  CD  GLN A 249     -28.368  -0.061   1.566  1.00 56.30           C  
ATOM   3539  NE2 GLN A 249     -29.297   0.791   1.937  1.00 56.30           N  
ATOM   3540 HE21 GLN A 249     -30.267   0.599   1.732  1.00 56.30           H  
ATOM   3541 HE22 GLN A 249     -29.004   1.520   2.572  1.00 56.30           H  
ATOM   3542  OE1 GLN A 249     -27.216   0.132   1.920  1.00 56.30           O  
ATOM   3543  N   GLU A 250     -27.412  -3.992  -2.748  1.00 59.32           N  
ATOM   3544  H   GLU A 250     -28.377  -3.833  -2.997  1.00 59.32           H  
ATOM   3545  CA  GLU A 250     -26.493  -4.468  -3.768  1.00 59.32           C  
ATOM   3546  HA  GLU A 250     -26.354  -5.542  -3.644  1.00 59.32           H  
ATOM   3547  C   GLU A 250     -25.196  -3.708  -3.542  1.00 59.32           C  
ATOM   3548  CB  GLU A 250     -26.997  -4.163  -5.179  1.00 59.32           C  
ATOM   3549  HB2 GLU A 250     -27.310  -3.120  -5.230  1.00 59.32           H  
ATOM   3550  HB3 GLU A 250     -26.164  -4.306  -5.868  1.00 59.32           H  
ATOM   3551  O   GLU A 250     -25.257  -2.478  -3.417  1.00 59.32           O  
ATOM   3552  CG  GLU A 250     -28.144  -5.071  -5.634  1.00 59.32           C  
ATOM   3553  HG2 GLU A 250     -27.828  -6.108  -5.526  1.00 59.32           H  
ATOM   3554  HG3 GLU A 250     -29.008  -4.903  -4.990  1.00 59.32           H  
ATOM   3555  CD  GLU A 250     -28.535  -4.805  -7.099  1.00 59.32           C  
ATOM   3556  OE1 GLU A 250     -29.205  -5.680  -7.692  1.00 59.32           O  
ATOM   3557  OE2 GLU A 250     -28.137  -3.751  -7.653  1.00 59.32           O  
ATOM   3558  N   PRO A 251     -24.058  -4.404  -3.363  1.00 57.83           N  
ATOM   3559  CA  PRO A 251     -22.839  -3.765  -2.914  1.00 57.83           C  
ATOM   3560  HA  PRO A 251     -22.967  -3.388  -1.899  1.00 57.83           H  
ATOM   3561  C   PRO A 251     -22.575  -2.617  -3.873  1.00 57.83           C  
ATOM   3562  CB  PRO A 251     -21.761  -4.856  -2.948  1.00 57.83           C  
ATOM   3563  HB2 PRO A 251     -21.667  -5.294  -1.954  1.00 57.83           H  
ATOM   3564  HB3 PRO A 251     -20.797  -4.476  -3.286  1.00 57.83           H  
ATOM   3565  O   PRO A 251     -22.256  -2.870  -5.037  1.00 57.83           O  
ATOM   3566  CG  PRO A 251     -22.327  -5.905  -3.908  1.00 57.83           C  
ATOM   3567  HG2 PRO A 251     -22.098  -5.628  -4.937  1.00 57.83           H  
ATOM   3568  HG3 PRO A 251     -21.953  -6.904  -3.685  1.00 57.83           H  
ATOM   3569  CD  PRO A 251     -23.831  -5.801  -3.674  1.00 57.83           C  
ATOM   3570  HD2 PRO A 251     -24.371  -6.109  -4.570  1.00 57.83           H  
ATOM   3571  HD3 PRO A 251     -24.124  -6.414  -2.822  1.00 57.83           H  
ATOM   3572  N   VAL A 252     -22.790  -1.381  -3.390  1.00 60.16           N  
ATOM   3573  H   VAL A 252     -23.292  -1.331  -2.515  1.00 60.16           H  
ATOM   3574  CA  VAL A 252     -22.685  -0.149  -4.180  1.00 60.16           C  
ATOM   3575  HA  VAL A 252     -23.572  -0.037  -4.804  1.00 60.16           H  
ATOM   3576  C   VAL A 252     -21.456  -0.318  -5.041  1.00 60.16           C  
ATOM   3577  CB  VAL A 252     -22.524   1.081  -3.264  1.00 60.16           C  
ATOM   3578  HB  VAL A 252     -21.691   0.914  -2.581  1.00 60.16           H  
ATOM   3579  O   VAL A 252     -20.396  -0.585  -4.476  1.00 60.16           O  
ATOM   3580  CG1 VAL A 252     -22.235   2.361  -4.061  1.00 60.16           C  
ATOM   3581 HG11 VAL A 252     -23.029   2.536  -4.787  1.00 60.16           H  
ATOM   3582 HG12 VAL A 252     -21.278   2.286  -4.579  1.00 60.16           H  
ATOM   3583 HG13 VAL A 252     -22.185   3.212  -3.382  1.00 60.16           H  
ATOM   3584  CG2 VAL A 252     -23.788   1.311  -2.429  1.00 60.16           C  
ATOM   3585 HG21 VAL A 252     -24.646   1.469  -3.081  1.00 60.16           H  
ATOM   3586 HG22 VAL A 252     -23.989   0.449  -1.793  1.00 60.16           H  
ATOM   3587 HG23 VAL A 252     -23.662   2.183  -1.788  1.00 60.16           H  
ATOM   3588  N   GLN A 253     -21.602  -0.300  -6.370  1.00 56.45           N  
ATOM   3589  H   GLN A 253     -22.527  -0.155  -6.750  1.00 56.45           H  
ATOM   3590  CA  GLN A 253     -20.516  -0.670  -7.276  1.00 56.45           C  
ATOM   3591  HA  GLN A 253     -20.253  -1.712  -7.091  1.00 56.45           H  
ATOM   3592  C   GLN A 253     -19.294   0.203  -6.965  1.00 56.45           C  
ATOM   3593  CB  GLN A 253     -20.942  -0.533  -8.748  1.00 56.45           C  
ATOM   3594  HB2 GLN A 253     -21.305   0.478  -8.934  1.00 56.45           H  
ATOM   3595  HB3 GLN A 253     -20.057  -0.695  -9.364  1.00 56.45           H  
ATOM   3596  O   GLN A 253     -19.212   1.353  -7.385  1.00 56.45           O  
ATOM   3597  CG  GLN A 253     -22.019  -1.545  -9.174  1.00 56.45           C  
ATOM   3598  HG2 GLN A 253     -21.708  -2.546  -8.878  1.00 56.45           H  
ATOM   3599  HG3 GLN A 253     -22.955  -1.316  -8.664  1.00 56.45           H  
ATOM   3600  CD  GLN A 253     -22.270  -1.552 -10.684  1.00 56.45           C  
ATOM   3601  NE2 GLN A 253     -23.223  -2.327 -11.151  1.00 56.45           N  
ATOM   3602 HE21 GLN A 253     -23.822  -2.840 -10.521  1.00 56.45           H  
ATOM   3603 HE22 GLN A 253     -23.390  -2.280 -12.146  1.00 56.45           H  
ATOM   3604  OE1 GLN A 253     -21.617  -0.889 -11.474  1.00 56.45           O  
ATOM   3605  N   LYS A 254     -18.350  -0.329  -6.172  1.00 58.39           N  
ATOM   3606  H   LYS A 254     -18.606  -1.194  -5.719  1.00 58.39           H  
ATOM   3607  CA  LYS A 254     -17.250   0.463  -5.591  1.00 58.39           C  
ATOM   3608  HA  LYS A 254     -17.668   1.389  -5.195  1.00 58.39           H  
ATOM   3609  C   LYS A 254     -16.241   0.895  -6.649  1.00 58.39           C  
ATOM   3610  CB  LYS A 254     -16.560  -0.298  -4.439  1.00 58.39           C  
ATOM   3611  HB2 LYS A 254     -16.184  -1.253  -4.807  1.00 58.39           H  
ATOM   3612  HB3 LYS A 254     -15.714   0.294  -4.092  1.00 58.39           H  
ATOM   3613  O   LYS A 254     -15.405   1.753  -6.395  1.00 58.39           O  
ATOM   3614  CG  LYS A 254     -17.502  -0.539  -3.249  1.00 58.39           C  
ATOM   3615  HG2 LYS A 254     -17.958   0.408  -2.960  1.00 58.39           H  
ATOM   3616  HG3 LYS A 254     -18.278  -1.234  -3.568  1.00 58.39           H  
ATOM   3617  CD  LYS A 254     -16.826  -1.171  -2.027  1.00 58.39           C  
ATOM   3618  HD2 LYS A 254     -16.458  -2.160  -2.301  1.00 58.39           H  
ATOM   3619  HD3 LYS A 254     -15.999  -0.546  -1.691  1.00 58.39           H  
ATOM   3620  CE  LYS A 254     -17.891  -1.281  -0.924  1.00 58.39           C  
ATOM   3621  HE2 LYS A 254     -18.816  -1.637  -1.376  1.00 58.39           H  
ATOM   3622  HE3 LYS A 254     -18.095  -0.282  -0.540  1.00 58.39           H  
ATOM   3623  NZ  LYS A 254     -17.500  -2.195   0.178  1.00 58.39           N  
ATOM   3624  HZ1 LYS A 254     -17.463  -3.147  -0.158  1.00 58.39           H  
ATOM   3625  HZ2 LYS A 254     -16.606  -1.936   0.570  1.00 58.39           H  
ATOM   3626  HZ3 LYS A 254     -18.203  -2.167   0.902  1.00 58.39           H  
ATOM   3627  N   THR A 255     -16.301   0.285  -7.829  1.00 60.68           N  
ATOM   3628  H   THR A 255     -17.054  -0.372  -7.976  1.00 60.68           H  
ATOM   3629  CA  THR A 255     -15.423   0.568  -8.957  1.00 60.68           C  
ATOM   3630  HA  THR A 255     -15.012   1.572  -8.852  1.00 60.68           H  
ATOM   3631  C   THR A 255     -16.216   0.500 -10.252  1.00 60.68           C  
ATOM   3632  CB  THR A 255     -14.260  -0.432  -9.025  1.00 60.68           C  
ATOM   3633  HB  THR A 255     -13.648  -0.189  -9.893  1.00 60.68           H  
ATOM   3634  O   THR A 255     -16.963  -0.452 -10.462  1.00 60.68           O  
ATOM   3635  CG2 THR A 255     -13.371  -0.408  -7.781  1.00 60.68           C  
ATOM   3636 HG21 THR A 255     -13.034   0.611  -7.588  1.00 60.68           H  
ATOM   3637 HG22 THR A 255     -12.502  -1.045  -7.946  1.00 60.68           H  
ATOM   3638 HG23 THR A 255     -13.919  -0.776  -6.914  1.00 60.68           H  
ATOM   3639  OG1 THR A 255     -14.736  -1.750  -9.161  1.00 60.68           O  
ATOM   3640  HG1 THR A 255     -15.509  -1.745  -9.731  1.00 60.68           H  
ATOM   3641  N   SER A 256     -15.969   1.442 -11.161  1.00 59.00           N  
ATOM   3642  H   SER A 256     -15.345   2.202 -10.929  1.00 59.00           H  
ATOM   3643  CA  SER A 256     -16.554   1.466 -12.509  1.00 59.00           C  
ATOM   3644  HA  SER A 256     -17.639   1.402 -12.423  1.00 59.00           H  
ATOM   3645  C   SER A 256     -16.102   0.308 -13.410  1.00 59.00           C  
ATOM   3646  CB  SER A 256     -16.199   2.800 -13.175  1.00 59.00           C  
ATOM   3647  HB2 SER A 256     -16.584   2.815 -14.195  1.00 59.00           H  
ATOM   3648  HB3 SER A 256     -16.661   3.612 -12.614  1.00 59.00           H  
ATOM   3649  O   SER A 256     -16.633   0.127 -14.503  1.00 59.00           O  
ATOM   3650  OG  SER A 256     -14.791   2.981 -13.186  1.00 59.00           O  
ATOM   3651  HG  SER A 256     -14.608   3.850 -13.551  1.00 59.00           H  
ATOM   3652  N   THR A 257     -15.112  -0.485 -12.983  1.00 63.81           N  
ATOM   3653  H   THR A 257     -14.724  -0.299 -12.070  1.00 63.81           H  
ATOM   3654  CA  THR A 257     -14.593  -1.623 -13.749  1.00 63.81           C  
ATOM   3655  HA  THR A 257     -14.899  -1.481 -14.786  1.00 63.81           H  
ATOM   3656  C   THR A 257     -15.159  -2.956 -13.255  1.00 63.81           C  
ATOM   3657  CB  THR A 257     -13.062  -1.672 -13.742  1.00 63.81           C  
ATOM   3658  HB  THR A 257     -12.748  -2.540 -14.321  1.00 63.81           H  
ATOM   3659  O   THR A 257     -15.192  -3.168 -12.043  1.00 63.81           O  
ATOM   3660  CG2 THR A 257     -12.447  -0.426 -14.379  1.00 63.81           C  
ATOM   3661 HG21 THR A 257     -12.839  -0.292 -15.387  1.00 63.81           H  
ATOM   3662 HG22 THR A 257     -12.690   0.457 -13.787  1.00 63.81           H  
ATOM   3663 HG23 THR A 257     -11.363  -0.532 -14.425  1.00 63.81           H  
ATOM   3664  OG1 THR A 257     -12.535  -1.798 -12.439  1.00 63.81           O  
ATOM   3665  HG1 THR A 257     -13.195  -2.240 -11.899  1.00 63.81           H  
ATOM   3666  N   PRO A 258     -15.517  -3.889 -14.159  1.00 63.79           N  
ATOM   3667  CA  PRO A 258     -16.084  -5.186 -13.796  1.00 63.79           C  
ATOM   3668  HA  PRO A 258     -17.019  -5.027 -13.258  1.00 63.79           H  
ATOM   3669  C   PRO A 258     -15.144  -6.013 -12.907  1.00 63.79           C  
ATOM   3670  CB  PRO A 258     -16.386  -5.893 -15.125  1.00 63.79           C  
ATOM   3671  HB2 PRO A 258     -17.411  -5.675 -15.425  1.00 63.79           H  
ATOM   3672  HB3 PRO A 258     -16.233  -6.971 -15.069  1.00 63.79           H  
ATOM   3673  O   PRO A 258     -13.917  -5.960 -13.052  1.00 63.79           O  
ATOM   3674  CG  PRO A 258     -15.422  -5.236 -16.111  1.00 63.79           C  
ATOM   3675  HG2 PRO A 258     -14.439  -5.700 -16.027  1.00 63.79           H  
ATOM   3676  HG3 PRO A 258     -15.790  -5.289 -17.135  1.00 63.79           H  
ATOM   3677  CD  PRO A 258     -15.360  -3.799 -15.604  1.00 63.79           C  
ATOM   3678  HD2 PRO A 258     -16.187  -3.224 -16.020  1.00 63.79           H  
ATOM   3679  HD3 PRO A 258     -14.408  -3.350 -15.886  1.00 63.79           H  
ATOM   3680  N   LEU A 259     -15.738  -6.826 -12.027  1.00 63.85           N  
ATOM   3681  H   LEU A 259     -16.746  -6.793 -11.975  1.00 63.85           H  
ATOM   3682  CA  LEU A 259     -15.051  -7.639 -11.014  1.00 63.85           C  
ATOM   3683  HA  LEU A 259     -14.582  -6.962 -10.299  1.00 63.85           H  
ATOM   3684  C   LEU A 259     -13.950  -8.547 -11.600  1.00 63.85           C  
ATOM   3685  CB  LEU A 259     -16.122  -8.472 -10.280  1.00 63.85           C  
ATOM   3686  HB2 LEU A 259     -17.004  -7.853 -10.112  1.00 63.85           H  
ATOM   3687  HB3 LEU A 259     -16.432  -9.289 -10.932  1.00 63.85           H  
ATOM   3688  O   LEU A 259     -12.896  -8.724 -10.986  1.00 63.85           O  
ATOM   3689  CG  LEU A 259     -15.643  -9.032  -8.923  1.00 63.85           C  
ATOM   3690  HG  LEU A 259     -14.568  -8.882  -8.816  1.00 63.85           H  
ATOM   3691  CD1 LEU A 259     -16.344  -8.322  -7.764  1.00 63.85           C  
ATOM   3692 HD11 LEU A 259     -15.968  -8.704  -6.815  1.00 63.85           H  
ATOM   3693 HD12 LEU A 259     -16.149  -7.250  -7.814  1.00 63.85           H  
ATOM   3694 HD13 LEU A 259     -17.419  -8.495  -7.811  1.00 63.85           H  
ATOM   3695  CD2 LEU A 259     -15.924 -10.530  -8.814  1.00 63.85           C  
ATOM   3696 HD21 LEU A 259     -15.399 -11.064  -9.606  1.00 63.85           H  
ATOM   3697 HD22 LEU A 259     -16.994 -10.718  -8.901  1.00 63.85           H  
ATOM   3698 HD23 LEU A 259     -15.578 -10.901  -7.850  1.00 63.85           H  
ATOM   3699  N   GLU A 260     -14.138  -9.064 -12.819  1.00 66.53           N  
ATOM   3700  H   GLU A 260     -15.031  -8.916 -13.269  1.00 66.53           H  
ATOM   3701  CA  GLU A 260     -13.147  -9.913 -13.499  1.00 66.53           C  
ATOM   3702  HA  GLU A 260     -12.972 -10.807 -12.900  1.00 66.53           H  
ATOM   3703  C   GLU A 260     -11.794  -9.215 -13.701  1.00 66.53           C  
ATOM   3704  CB  GLU A 260     -13.658 -10.338 -14.878  1.00 66.53           C  
ATOM   3705  HB2 GLU A 260     -12.852 -10.892 -15.359  1.00 66.53           H  
ATOM   3706  HB3 GLU A 260     -13.869  -9.450 -15.474  1.00 66.53           H  
ATOM   3707  O   GLU A 260     -10.733  -9.837 -13.573  1.00 66.53           O  
ATOM   3708  CG  GLU A 260     -14.904 -11.233 -14.837  1.00 66.53           C  
ATOM   3709  HG2 GLU A 260     -14.745 -12.010 -14.089  1.00 66.53           H  
ATOM   3710  HG3 GLU A 260     -15.763 -10.634 -14.535  1.00 66.53           H  
ATOM   3711  CD  GLU A 260     -15.175 -11.891 -16.201  1.00 66.53           C  
ATOM   3712  OE1 GLU A 260     -15.951 -12.867 -16.218  1.00 66.53           O  
ATOM   3713  OE2 GLU A 260     -14.543 -11.465 -17.198  1.00 66.53           O  
ATOM   3714  N   ASN A 261     -11.811  -7.908 -13.978  1.00 68.71           N  
ATOM   3715  H   ASN A 261     -12.702  -7.432 -13.987  1.00 68.71           H  
ATOM   3716  CA  ASN A 261     -10.588  -7.129 -14.150  1.00 68.71           C  
ATOM   3717  HA  ASN A 261      -9.883  -7.710 -14.745  1.00 68.71           H  
ATOM   3718  C   ASN A 261      -9.898  -6.872 -12.808  1.00 68.71           C  
ATOM   3719  CB  ASN A 261     -10.913  -5.828 -14.905  1.00 68.71           C  
ATOM   3720  HB2 ASN A 261     -10.073  -5.139 -14.805  1.00 68.71           H  
ATOM   3721  HB3 ASN A 261     -11.795  -5.356 -14.473  1.00 68.71           H  
ATOM   3722  O   ASN A 261      -8.669  -6.824 -12.759  1.00 68.71           O  
ATOM   3723  CG  ASN A 261     -11.132  -6.053 -16.393  1.00 68.71           C  
ATOM   3724  ND2 ASN A 261     -11.687  -5.088 -17.086  1.00 68.71           N  
ATOM   3725 HD21 ASN A 261     -11.846  -5.285 -18.063  1.00 68.71           H  
ATOM   3726 HD22 ASN A 261     -12.060  -4.263 -16.637  1.00 68.71           H  
ATOM   3727  OD1 ASN A 261     -10.763  -7.068 -16.960  1.00 68.71           O  
ATOM   3728  N   ILE A 262     -10.662  -6.758 -11.718  1.00 68.81           N  
ATOM   3729  H   ILE A 262     -11.661  -6.864 -11.821  1.00 68.81           H  
ATOM   3730  CA  ILE A 262     -10.125  -6.563 -10.366  1.00 68.81           C  
ATOM   3731  HA  ILE A 262      -9.411  -5.739 -10.388  1.00 68.81           H  
ATOM   3732  C   ILE A 262      -9.369  -7.813  -9.920  1.00 68.81           C  
ATOM   3733  CB  ILE A 262     -11.239  -6.201  -9.361  1.00 68.81           C  
ATOM   3734  HB  ILE A 262     -11.922  -7.047  -9.279  1.00 68.81           H  
ATOM   3735  O   ILE A 262      -8.227  -7.704  -9.484  1.00 68.81           O  
ATOM   3736  CG1 ILE A 262     -12.044  -4.976  -9.846  1.00 68.81           C  
ATOM   3737 HG12 ILE A 262     -12.442  -5.172 -10.842  1.00 68.81           H  
ATOM   3738 HG13 ILE A 262     -11.399  -4.099  -9.905  1.00 68.81           H  
ATOM   3739  CG2 ILE A 262     -10.637  -5.946  -7.966  1.00 68.81           C  
ATOM   3740 HG21 ILE A 262     -11.426  -5.717  -7.250  1.00 68.81           H  
ATOM   3741 HG22 ILE A 262     -10.117  -6.830  -7.595  1.00 68.81           H  
ATOM   3742 HG23 ILE A 262      -9.941  -5.109  -8.001  1.00 68.81           H  
ATOM   3743  CD1 ILE A 262     -13.246  -4.661  -8.954  1.00 68.81           C  
ATOM   3744 HD11 ILE A 262     -13.723  -5.582  -8.617  1.00 68.81           H  
ATOM   3745 HD12 ILE A 262     -13.975  -4.098  -9.537  1.00 68.81           H  
ATOM   3746 HD13 ILE A 262     -12.936  -4.073  -8.091  1.00 68.81           H  
ATOM   3747  N   ALA A 263      -9.948  -9.005 -10.106  1.00 72.38           N  
ATOM   3748  H   ALA A 263     -10.899  -9.031 -10.445  1.00 72.38           H  
ATOM   3749  CA  ALA A 263      -9.297 -10.260  -9.726  1.00 72.38           C  
ATOM   3750  HA  ALA A 263      -9.059 -10.219  -8.663  1.00 72.38           H  
ATOM   3751  C   ALA A 263      -7.980 -10.484 -10.490  1.00 72.38           C  
ATOM   3752  CB  ALA A 263     -10.284 -11.409  -9.956  1.00 72.38           C  
ATOM   3753  HB1 ALA A 263     -10.561 -11.466 -11.008  1.00 72.38           H  
ATOM   3754  HB2 ALA A 263      -9.830 -12.352  -9.649  1.00 72.38           H  
ATOM   3755  HB3 ALA A 263     -11.183 -11.245  -9.362  1.00 72.38           H  
ATOM   3756  O   ALA A 263      -6.970 -10.874  -9.899  1.00 72.38           O  
ATOM   3757  N   LYS A 264      -7.954 -10.192 -11.799  1.00 78.55           N  
ATOM   3758  H   LYS A 264      -8.816  -9.892 -12.232  1.00 78.55           H  
ATOM   3759  CA  LYS A 264      -6.725 -10.269 -12.607  1.00 78.55           C  
ATOM   3760  HA  LYS A 264      -6.273 -11.252 -12.471  1.00 78.55           H  
ATOM   3761  C   LYS A 264      -5.668  -9.264 -12.140  1.00 78.55           C  
ATOM   3762  CB  LYS A 264      -7.050 -10.079 -14.097  1.00 78.55           C  
ATOM   3763  HB2 LYS A 264      -7.662  -9.185 -14.220  1.00 78.55           H  
ATOM   3764  HB3 LYS A 264      -6.119  -9.933 -14.644  1.00 78.55           H  
ATOM   3765  O   LYS A 264      -4.505  -9.640 -12.036  1.00 78.55           O  
ATOM   3766  CG  LYS A 264      -7.777 -11.293 -14.698  1.00 78.55           C  
ATOM   3767  HG2 LYS A 264      -8.687 -11.493 -14.131  1.00 78.55           H  
ATOM   3768  HG3 LYS A 264      -7.130 -12.168 -14.640  1.00 78.55           H  
ATOM   3769  CD  LYS A 264      -8.149 -11.030 -16.165  1.00 78.55           C  
ATOM   3770  HD2 LYS A 264      -7.243 -10.879 -16.752  1.00 78.55           H  
ATOM   3771  HD3 LYS A 264      -8.755 -10.125 -16.209  1.00 78.55           H  
ATOM   3772  CE  LYS A 264      -8.956 -12.200 -16.743  1.00 78.55           C  
ATOM   3773  HE2 LYS A 264      -9.778 -12.413 -16.060  1.00 78.55           H  
ATOM   3774  HE3 LYS A 264      -8.320 -13.083 -16.794  1.00 78.55           H  
ATOM   3775  NZ  LYS A 264      -9.511 -11.878 -18.084  1.00 78.55           N  
ATOM   3776  HZ1 LYS A 264     -10.091 -12.631 -18.425  1.00 78.55           H  
ATOM   3777  HZ2 LYS A 264      -8.785 -11.684 -18.760  1.00 78.55           H  
ATOM   3778  HZ3 LYS A 264     -10.114 -11.070 -18.024  1.00 78.55           H  
ATOM   3779  N   LYS A 265      -6.058  -8.025 -11.815  1.00 76.96           N  
ATOM   3780  H   LYS A 265      -7.034  -7.789 -11.927  1.00 76.96           H  
ATOM   3781  CA  LYS A 265      -5.147  -6.992 -11.289  1.00 76.96           C  
ATOM   3782  HA  LYS A 265      -4.276  -6.901 -11.938  1.00 76.96           H  
ATOM   3783  C   LYS A 265      -4.604  -7.347  -9.903  1.00 76.96           C  
ATOM   3784  CB  LYS A 265      -5.861  -5.636 -11.236  1.00 76.96           C  
ATOM   3785  HB2 LYS A 265      -6.832  -5.765 -10.756  1.00 76.96           H  
ATOM   3786  HB3 LYS A 265      -5.272  -4.956 -10.621  1.00 76.96           H  
ATOM   3787  O   LYS A 265      -3.397  -7.309  -9.702  1.00 76.96           O  
ATOM   3788  CG  LYS A 265      -6.041  -4.987 -12.616  1.00 76.96           C  
ATOM   3789  HG2 LYS A 265      -6.511  -5.682 -13.312  1.00 76.96           H  
ATOM   3790  HG3 LYS A 265      -5.065  -4.704 -13.012  1.00 76.96           H  
ATOM   3791  CD  LYS A 265      -6.913  -3.736 -12.454  1.00 76.96           C  
ATOM   3792  HD2 LYS A 265      -6.404  -3.039 -11.788  1.00 76.96           H  
ATOM   3793  HD3 LYS A 265      -7.859  -4.027 -11.996  1.00 76.96           H  
ATOM   3794  CE  LYS A 265      -7.198  -3.050 -13.791  1.00 76.96           C  
ATOM   3795  HE2 LYS A 265      -6.248  -2.762 -14.242  1.00 76.96           H  
ATOM   3796  HE3 LYS A 265      -7.686  -3.766 -14.453  1.00 76.96           H  
ATOM   3797  NZ  LYS A 265      -8.062  -1.858 -13.585  1.00 76.96           N  
ATOM   3798  HZ1 LYS A 265      -7.622  -1.205 -12.952  1.00 76.96           H  
ATOM   3799  HZ2 LYS A 265      -8.268  -1.389 -14.455  1.00 76.96           H  
ATOM   3800  HZ3 LYS A 265      -8.938  -2.124 -13.158  1.00 76.96           H  
ATOM   3801  N   ALA A 266      -5.459  -7.776  -8.976  1.00 77.58           N  
ATOM   3802  H   ALA A 266      -6.447  -7.764  -9.186  1.00 77.58           H  
ATOM   3803  CA  ALA A 266      -5.048  -8.179  -7.630  1.00 77.58           C  
ATOM   3804  HA  ALA A 266      -4.565  -7.334  -7.139  1.00 77.58           H  
ATOM   3805  C   ALA A 266      -4.034  -9.332  -7.672  1.00 77.58           C  
ATOM   3806  CB  ALA A 266      -6.298  -8.559  -6.829  1.00 77.58           C  
ATOM   3807  HB1 ALA A 266      -6.976  -7.706  -6.777  1.00 77.58           H  
ATOM   3808  HB2 ALA A 266      -6.012  -8.839  -5.816  1.00 77.58           H  
ATOM   3809  HB3 ALA A 266      -6.812  -9.397  -7.300  1.00 77.58           H  
ATOM   3810  O   ALA A 266      -3.020  -9.296  -6.978  1.00 77.58           O  
ATOM   3811  N   ARG A 267      -4.242 -10.307  -8.569  1.00 84.53           N  
ATOM   3812  H   ARG A 267      -5.108 -10.298  -9.089  1.00 84.53           H  
ATOM   3813  CA  ARG A 267      -3.271 -11.382  -8.812  1.00 84.53           C  
ATOM   3814  HA  ARG A 267      -3.039 -11.869  -7.865  1.00 84.53           H  
ATOM   3815  C   ARG A 267      -1.932 -10.874  -9.336  1.00 84.53           C  
ATOM   3816  CB  ARG A 267      -3.846 -12.417  -9.785  1.00 84.53           C  
ATOM   3817  HB2 ARG A 267      -3.039 -13.056 -10.142  1.00 84.53           H  
ATOM   3818  HB3 ARG A 267      -4.281 -11.905 -10.643  1.00 84.53           H  
ATOM   3819  O   ARG A 267      -0.929 -11.499  -9.039  1.00 84.53           O  
ATOM   3820  CG  ARG A 267      -4.898 -13.309  -9.119  1.00 84.53           C  
ATOM   3821  HG2 ARG A 267      -4.429 -13.894  -8.327  1.00 84.53           H  
ATOM   3822  HG3 ARG A 267      -5.688 -12.699  -8.681  1.00 84.53           H  
ATOM   3823  CD  ARG A 267      -5.493 -14.251 -10.168  1.00 84.53           C  
ATOM   3824  HD2 ARG A 267      -5.895 -13.647 -10.981  1.00 84.53           H  
ATOM   3825  HD3 ARG A 267      -4.700 -14.891 -10.555  1.00 84.53           H  
ATOM   3826  NE  ARG A 267      -6.570 -15.080  -9.599  1.00 84.53           N  
ATOM   3827  HE  ARG A 267      -6.730 -14.994  -8.606  1.00 84.53           H  
ATOM   3828  NH1 ARG A 267      -7.233 -16.094 -11.548  1.00 84.53           N  
ATOM   3829 HH11 ARG A 267      -7.832 -16.755 -12.022  1.00 84.53           H  
ATOM   3830 HH12 ARG A 267      -6.464 -15.646 -12.026  1.00 84.53           H  
ATOM   3831  NH2 ARG A 267      -8.316 -16.541  -9.649  1.00 84.53           N  
ATOM   3832 HH21 ARG A 267      -8.927 -17.174 -10.147  1.00 84.53           H  
ATOM   3833 HH22 ARG A 267      -8.445 -16.433  -8.653  1.00 84.53           H  
ATOM   3834  CZ  ARG A 267      -7.366 -15.898 -10.265  1.00 84.53           C  
ATOM   3835  N   GLN A 268      -1.887  -9.781 -10.100  1.00 87.08           N  
ATOM   3836  H   GLN A 268      -2.745  -9.281 -10.283  1.00 87.08           H  
ATOM   3837  CA  GLN A 268      -0.624  -9.201 -10.575  1.00 87.08           C  
ATOM   3838  HA  GLN A 268       0.019 -10.002 -10.941  1.00 87.08           H  
ATOM   3839  C   GLN A 268       0.151  -8.488  -9.460  1.00 87.08           C  
ATOM   3840  CB  GLN A 268      -0.880  -8.220 -11.728  1.00 87.08           C  
ATOM   3841  HB2 GLN A 268       0.048  -7.696 -11.957  1.00 87.08           H  
ATOM   3842  HB3 GLN A 268      -1.610  -7.474 -11.415  1.00 87.08           H  
ATOM   3843  O   GLN A 268       1.377  -8.518  -9.489  1.00 87.08           O  
ATOM   3844  CG  GLN A 268      -1.363  -8.905 -13.014  1.00 87.08           C  
ATOM   3845  HG2 GLN A 268      -0.543  -9.482 -13.440  1.00 87.08           H  
ATOM   3846  HG3 GLN A 268      -2.171  -9.601 -12.788  1.00 87.08           H  
ATOM   3847  CD  GLN A 268      -1.856  -7.907 -14.060  1.00 87.08           C  
ATOM   3848  NE2 GLN A 268      -2.449  -8.370 -15.137  1.00 87.08           N  
ATOM   3849 HE21 GLN A 268      -2.696  -7.675 -15.827  1.00 87.08           H  
ATOM   3850 HE22 GLN A 268      -2.572  -9.363 -15.272  1.00 87.08           H  
ATOM   3851  OE1 GLN A 268      -1.706  -6.702 -13.956  1.00 87.08           O  
ATOM   3852  N   LEU A 269      -0.547  -7.869  -8.501  1.00 89.80           N  
ATOM   3853  H   LEU A 269      -1.553  -7.850  -8.584  1.00 89.80           H  
ATOM   3854  CA  LEU A 269       0.055  -7.140  -7.374  1.00 89.80           C  
ATOM   3855  HA  LEU A 269       0.937  -6.599  -7.716  1.00 89.80           H  
ATOM   3856  C   LEU A 269       0.541  -8.075  -6.262  1.00 89.80           C  
ATOM   3857  CB  LEU A 269      -0.965  -6.124  -6.817  1.00 89.80           C  
ATOM   3858  HB2 LEU A 269      -1.842  -6.674  -6.474  1.00 89.80           H  
ATOM   3859  HB3 LEU A 269      -0.527  -5.632  -5.949  1.00 89.80           H  
ATOM   3860  O   LEU A 269       1.622  -7.881  -5.715  1.00 89.80           O  
ATOM   3861  CG  LEU A 269      -1.431  -5.038  -7.807  1.00 89.80           C  
ATOM   3862  HG  LEU A 269      -1.783  -5.508  -8.725  1.00 89.80           H  
ATOM   3863  CD1 LEU A 269      -2.578  -4.229  -7.210  1.00 89.80           C  
ATOM   3864 HD11 LEU A 269      -2.252  -3.740  -6.292  1.00 89.80           H  
ATOM   3865 HD12 LEU A 269      -3.424  -4.881  -6.994  1.00 89.80           H  
ATOM   3866 HD13 LEU A 269      -2.890  -3.460  -7.918  1.00 89.80           H  
ATOM   3867  CD2 LEU A 269      -0.319  -4.064  -8.162  1.00 89.80           C  
ATOM   3868 HD21 LEU A 269      -0.081  -3.445  -7.297  1.00 89.80           H  
ATOM   3869 HD22 LEU A 269       0.567  -4.626  -8.459  1.00 89.80           H  
ATOM   3870 HD23 LEU A 269      -0.644  -3.416  -8.976  1.00 89.80           H  
ATOM   3871  N   TYR A 270      -0.241  -9.112  -5.962  1.00 90.26           N  
ATOM   3872  H   TYR A 270      -1.136  -9.171  -6.427  1.00 90.26           H  
ATOM   3873  CA  TYR A 270      -0.017 -10.025  -4.837  1.00 90.26           C  
ATOM   3874  HA  TYR A 270       0.818  -9.654  -4.242  1.00 90.26           H  
ATOM   3875  C   TYR A 270       0.398 -11.435  -5.280  1.00 90.26           C  
ATOM   3876  CB  TYR A 270      -1.251 -10.008  -3.925  1.00 90.26           C  
ATOM   3877  HB2 TYR A 270      -1.109 -10.729  -3.120  1.00 90.26           H  
ATOM   3878  HB3 TYR A 270      -2.126 -10.322  -4.494  1.00 90.26           H  
ATOM   3879  O   TYR A 270       0.176 -12.417  -4.572  1.00 90.26           O  
ATOM   3880  CG  TYR A 270      -1.509  -8.656  -3.288  1.00 90.26           C  
ATOM   3881  CD1 TYR A 270      -0.747  -8.261  -2.173  1.00 90.26           C  
ATOM   3882  HD1 TYR A 270       0.021  -8.914  -1.785  1.00 90.26           H  
ATOM   3883  CD2 TYR A 270      -2.498  -7.794  -3.803  1.00 90.26           C  
ATOM   3884  HD2 TYR A 270      -3.083  -8.095  -4.659  1.00 90.26           H  
ATOM   3885  CE1 TYR A 270      -0.982  -7.020  -1.555  1.00 90.26           C  
ATOM   3886  HE1 TYR A 270      -0.388  -6.729  -0.702  1.00 90.26           H  
ATOM   3887  CE2 TYR A 270      -2.730  -6.544  -3.195  1.00 90.26           C  
ATOM   3888  HE2 TYR A 270      -3.491  -5.876  -3.571  1.00 90.26           H  
ATOM   3889  OH  TYR A 270      -2.225  -4.973  -1.447  1.00 90.26           O  
ATOM   3890  HH  TYR A 270      -1.737  -4.904  -0.623  1.00 90.26           H  
ATOM   3891  CZ  TYR A 270      -1.979  -6.161  -2.063  1.00 90.26           C  
ATOM   3892  N   HIS A 271       0.993 -11.572  -6.469  1.00 91.68           N  
ATOM   3893  H   HIS A 271       1.179 -10.743  -7.015  1.00 91.68           H  
ATOM   3894  CA  HIS A 271       1.560 -12.853  -6.884  1.00 91.68           C  
ATOM   3895  HA  HIS A 271       0.795 -13.618  -6.752  1.00 91.68           H  
ATOM   3896  C   HIS A 271       2.772 -13.210  -6.014  1.00 91.68           C  
ATOM   3897  CB  HIS A 271       1.979 -12.827  -8.359  1.00 91.68           C  
ATOM   3898  HB2 HIS A 271       1.214 -12.361  -8.981  1.00 91.68           H  
ATOM   3899  HB3 HIS A 271       2.881 -12.224  -8.462  1.00 91.68           H  
ATOM   3900  O   HIS A 271       3.578 -12.342  -5.696  1.00 91.68           O  
ATOM   3901  CG  HIS A 271       2.236 -14.202  -8.908  1.00 91.68           C  
ATOM   3902  CD2 HIS A 271       1.310 -15.183  -9.141  1.00 91.68           C  
ATOM   3903  HD2 HIS A 271       0.248 -15.107  -8.962  1.00 91.68           H  
ATOM   3904  ND1 HIS A 271       3.458 -14.705  -9.275  1.00 91.68           N  
ATOM   3905  HD1 HIS A 271       4.313 -14.178  -9.374  1.00 91.68           H  
ATOM   3906  CE1 HIS A 271       3.278 -15.953  -9.726  1.00 91.68           C  
ATOM   3907  HE1 HIS A 271       4.051 -16.569 -10.161  1.00 91.68           H  
ATOM   3908  NE2 HIS A 271       1.988 -16.301  -9.641  1.00 91.68           N  
ATOM   3909  N   ARG A 272       2.989 -14.502  -5.739  1.00 92.62           N  
ATOM   3910  H   ARG A 272       2.263 -15.156  -5.991  1.00 92.62           H  
ATOM   3911  CA  ARG A 272       4.134 -14.996  -4.942  1.00 92.62           C  
ATOM   3912  HA  ARG A 272       4.057 -14.580  -3.938  1.00 92.62           H  
ATOM   3913  C   ARG A 272       5.520 -14.571  -5.450  1.00 92.62           C  
ATOM   3914  CB  ARG A 272       4.066 -16.530  -4.838  1.00 92.62           C  
ATOM   3915  HB2 ARG A 272       3.087 -16.822  -4.459  1.00 92.62           H  
ATOM   3916  HB3 ARG A 272       4.816 -16.860  -4.119  1.00 92.62           H  
ATOM   3917  O   ARG A 272       6.483 -14.613  -4.702  1.00 92.62           O  
ATOM   3918  CG  ARG A 272       4.327 -17.226  -6.186  1.00 92.62           C  
ATOM   3919  HG2 ARG A 272       3.560 -16.933  -6.903  1.00 92.62           H  
ATOM   3920  HG3 ARG A 272       5.306 -16.937  -6.569  1.00 92.62           H  
ATOM   3921  CD  ARG A 272       4.324 -18.745  -6.040  1.00 92.62           C  
ATOM   3922  HD2 ARG A 272       5.110 -19.026  -5.339  1.00 92.62           H  
ATOM   3923  HD3 ARG A 272       3.361 -19.059  -5.638  1.00 92.62           H  
ATOM   3924  NE  ARG A 272       4.556 -19.392  -7.346  1.00 92.62           N  
ATOM   3925  HE  ARG A 272       4.547 -18.791  -8.158  1.00 92.62           H  
ATOM   3926  NH1 ARG A 272       4.770 -21.533  -6.564  1.00 92.62           N  
ATOM   3927 HH11 ARG A 272       5.034 -22.497  -6.714  1.00 92.62           H  
ATOM   3928 HH12 ARG A 272       4.644 -21.180  -5.626  1.00 92.62           H  
ATOM   3929  NH2 ARG A 272       4.980 -21.131  -8.753  1.00 92.62           N  
ATOM   3930 HH21 ARG A 272       4.988 -20.496  -9.538  1.00 92.62           H  
ATOM   3931 HH22 ARG A 272       5.159 -22.113  -8.904  1.00 92.62           H  
ATOM   3932  CZ  ARG A 272       4.766 -20.678  -7.548  1.00 92.62           C  
ATOM   3933  N   THR A 273       5.640 -14.234  -6.735  1.00 91.77           N  
ATOM   3934  H   THR A 273       4.792 -14.177  -7.280  1.00 91.77           H  
ATOM   3935  CA  THR A 273       6.909 -13.792  -7.348  1.00 91.77           C  
ATOM   3936  HA  THR A 273       7.744 -14.271  -6.837  1.00 91.77           H  
ATOM   3937  C   THR A 273       7.129 -12.287  -7.227  1.00 91.77           C  
ATOM   3938  CB  THR A 273       6.986 -14.159  -8.838  1.00 91.77           C  
ATOM   3939  HB  THR A 273       7.954 -13.852  -9.233  1.00 91.77           H  
ATOM   3940  O   THR A 273       8.155 -11.794  -7.681  1.00 91.77           O  
ATOM   3941  CG2 THR A 273       6.829 -15.657  -9.099  1.00 91.77           C  
ATOM   3942 HG21 THR A 273       5.880 -16.024  -8.708  1.00 91.77           H  
ATOM   3943 HG22 THR A 273       7.645 -16.190  -8.610  1.00 91.77           H  
ATOM   3944 HG23 THR A 273       6.883 -15.844 -10.171  1.00 91.77           H  
ATOM   3945  OG1 THR A 273       5.974 -13.476  -9.551  1.00 91.77           O  
ATOM   3946  HG1 THR A 273       6.315 -12.589  -9.688  1.00 91.77           H  
ATOM   3947  N   VAL A 274       6.135 -11.547  -6.733  1.00 94.49           N  
ATOM   3948  H   VAL A 274       5.346 -12.004  -6.297  1.00 94.49           H  
ATOM   3949  CA  VAL A 274       6.172 -10.093  -6.620  1.00 94.49           C  
ATOM   3950  HA  VAL A 274       6.971  -9.705  -7.252  1.00 94.49           H  
ATOM   3951  C   VAL A 274       6.489  -9.741  -5.175  1.00 94.49           C  
ATOM   3952  CB  VAL A 274       4.859  -9.451  -7.102  1.00 94.49           C  
ATOM   3953  HB  VAL A 274       4.021  -9.825  -6.514  1.00 94.49           H  
ATOM   3954  O   VAL A 274       5.692 -10.003  -4.273  1.00 94.49           O  
ATOM   3955  CG1 VAL A 274       4.912  -7.926  -6.980  1.00 94.49           C  
ATOM   3956 HG11 VAL A 274       3.993  -7.499  -7.381  1.00 94.49           H  
ATOM   3957 HG12 VAL A 274       4.986  -7.641  -5.930  1.00 94.49           H  
ATOM   3958 HG13 VAL A 274       5.767  -7.524  -7.523  1.00 94.49           H  
ATOM   3959  CG2 VAL A 274       4.611  -9.777  -8.582  1.00 94.49           C  
ATOM   3960 HG21 VAL A 274       4.596 -10.856  -8.738  1.00 94.49           H  
ATOM   3961 HG22 VAL A 274       3.646  -9.367  -8.882  1.00 94.49           H  
ATOM   3962 HG23 VAL A 274       5.396  -9.337  -9.196  1.00 94.49           H  
ATOM   3963  N   ARG A 275       7.662  -9.143  -4.959  1.00 95.18           N  
ATOM   3964  H   ARG A 275       8.246  -8.940  -5.757  1.00 95.18           H  
ATOM   3965  CA  ARG A 275       8.083  -8.662  -3.640  1.00 95.18           C  
ATOM   3966  HA  ARG A 275       7.974  -9.472  -2.919  1.00 95.18           H  
ATOM   3967  C   ARG A 275       7.175  -7.514  -3.206  1.00 95.18           C  
ATOM   3968  CB  ARG A 275       9.560  -8.240  -3.701  1.00 95.18           C  
ATOM   3969  HB2 ARG A 275      10.163  -9.099  -3.995  1.00 95.18           H  
ATOM   3970  HB3 ARG A 275       9.679  -7.460  -4.453  1.00 95.18           H  
ATOM   3971  O   ARG A 275       6.957  -6.592  -3.979  1.00 95.18           O  
ATOM   3972  CG  ARG A 275      10.067  -7.712  -2.350  1.00 95.18           C  
ATOM   3973  HG2 ARG A 275       9.974  -8.490  -1.591  1.00 95.18           H  
ATOM   3974  HG3 ARG A 275       9.468  -6.853  -2.049  1.00 95.18           H  
ATOM   3975  CD  ARG A 275      11.528  -7.258  -2.433  1.00 95.18           C  
ATOM   3976  HD2 ARG A 275      11.638  -6.593  -3.289  1.00 95.18           H  
ATOM   3977  HD3 ARG A 275      12.170  -8.128  -2.573  1.00 95.18           H  
ATOM   3978  NE  ARG A 275      11.921  -6.535  -1.208  1.00 95.18           N  
ATOM   3979  HE  ARG A 275      11.267  -6.529  -0.439  1.00 95.18           H  
ATOM   3980  NH1 ARG A 275      13.924  -5.679  -1.954  1.00 95.18           N  
ATOM   3981 HH11 ARG A 275      14.681  -5.026  -1.811  1.00 95.18           H  
ATOM   3982 HH12 ARG A 275      13.840  -6.187  -2.822  1.00 95.18           H  
ATOM   3983  NH2 ARG A 275      13.141  -5.073   0.043  1.00 95.18           N  
ATOM   3984 HH21 ARG A 275      12.397  -4.996   0.722  1.00 95.18           H  
ATOM   3985 HH22 ARG A 275      13.876  -4.385   0.120  1.00 95.18           H  
ATOM   3986  CZ  ARG A 275      12.994  -5.776  -1.044  1.00 95.18           C  
ATOM   3987  N   GLN A 276       6.670  -7.547  -1.981  1.00 93.79           N  
ATOM   3988  H   GLN A 276       6.932  -8.303  -1.366  1.00 93.79           H  
ATOM   3989  CA  GLN A 276       5.883  -6.453  -1.409  1.00 93.79           C  
ATOM   3990  HA  GLN A 276       5.317  -5.943  -2.188  1.00 93.79           H  
ATOM   3991  C   GLN A 276       6.841  -5.444  -0.766  1.00 93.79           C  
ATOM   3992  CB  GLN A 276       4.899  -7.040  -0.380  1.00 93.79           C  
ATOM   3993  HB2 GLN A 276       5.466  -7.506   0.427  1.00 93.79           H  
ATOM   3994  HB3 GLN A 276       4.310  -6.235   0.057  1.00 93.79           H  
ATOM   3995  O   GLN A 276       7.638  -5.854   0.075  1.00 93.79           O  
ATOM   3996  CG  GLN A 276       3.942  -8.095  -0.963  1.00 93.79           C  
ATOM   3997  HG2 GLN A 276       4.511  -8.941  -1.349  1.00 93.79           H  
ATOM   3998  HG3 GLN A 276       3.309  -8.471  -0.159  1.00 93.79           H  
ATOM   3999  CD  GLN A 276       3.036  -7.538  -2.051  1.00 93.79           C  
ATOM   4000  NE2 GLN A 276       2.933  -8.198  -3.184  1.00 93.79           N  
ATOM   4001 HE21 GLN A 276       2.376  -7.806  -3.930  1.00 93.79           H  
ATOM   4002 HE22 GLN A 276       3.535  -8.989  -3.363  1.00 93.79           H  
ATOM   4003  OE1 GLN A 276       2.409  -6.504  -1.888  1.00 93.79           O  
ATOM   4004  N   ASN A 277       6.789  -4.168  -1.161  1.00 94.68           N  
ATOM   4005  H   ASN A 277       6.151  -3.885  -1.890  1.00 94.68           H  
ATOM   4006  CA  ASN A 277       7.612  -3.117  -0.563  1.00 94.68           C  
ATOM   4007  HA  ASN A 277       8.080  -3.549   0.322  1.00 94.68           H  
ATOM   4008  C   ASN A 277       6.758  -1.912  -0.110  1.00 94.68           C  
ATOM   4009  CB  ASN A 277       8.757  -2.702  -1.517  1.00 94.68           C  
ATOM   4010  HB2 ASN A 277       8.405  -1.966  -2.239  1.00 94.68           H  
ATOM   4011  HB3 ASN A 277       9.130  -3.575  -2.054  1.00 94.68           H  
ATOM   4012  O   ASN A 277       6.202  -1.215  -0.967  1.00 94.68           O  
ATOM   4013  CG  ASN A 277       9.921  -2.120  -0.725  1.00 94.68           C  
ATOM   4014  ND2 ASN A 277      10.992  -1.703  -1.348  1.00 94.68           N  
ATOM   4015 HD21 ASN A 277      11.679  -1.307  -0.723  1.00 94.68           H  
ATOM   4016 HD22 ASN A 277      11.012  -1.516  -2.341  1.00 94.68           H  
ATOM   4017  OD1 ASN A 277       9.926  -2.156   0.486  1.00 94.68           O  
ATOM   4018  N   PRO A 278       6.589  -1.681   1.206  1.00 93.58           N  
ATOM   4019  CA  PRO A 278       5.913  -0.494   1.718  1.00 93.58           C  
ATOM   4020  HA  PRO A 278       4.981  -0.323   1.180  1.00 93.58           H  
ATOM   4021  C   PRO A 278       6.813   0.740   1.587  1.00 93.58           C  
ATOM   4022  CB  PRO A 278       5.608  -0.803   3.186  1.00 93.58           C  
ATOM   4023  HB2 PRO A 278       4.654  -1.325   3.265  1.00 93.58           H  
ATOM   4024  HB3 PRO A 278       5.594   0.097   3.800  1.00 93.58           H  
ATOM   4025  O   PRO A 278       7.952   0.723   2.030  1.00 93.58           O  
ATOM   4026  CG  PRO A 278       6.737  -1.748   3.595  1.00 93.58           C  
ATOM   4027  HG2 PRO A 278       6.429  -2.420   4.396  1.00 93.58           H  
ATOM   4028  HG3 PRO A 278       7.607  -1.168   3.904  1.00 93.58           H  
ATOM   4029  CD  PRO A 278       7.062  -2.509   2.312  1.00 93.58           C  
ATOM   4030  HD2 PRO A 278       8.140  -2.667   2.258  1.00 93.58           H  
ATOM   4031  HD3 PRO A 278       6.538  -3.465   2.303  1.00 93.58           H  
ATOM   4032  N   VAL A 279       6.283   1.825   1.029  1.00 92.63           N  
ATOM   4033  H   VAL A 279       5.324   1.784   0.716  1.00 92.63           H  
ATOM   4034  CA  VAL A 279       6.998   3.096   0.852  1.00 92.63           C  
ATOM   4035  HA  VAL A 279       8.045   2.975   1.132  1.00 92.63           H  
ATOM   4036  C   VAL A 279       6.361   4.131   1.768  1.00 92.63           C  
ATOM   4037  CB  VAL A 279       6.953   3.548  -0.620  1.00 92.63           C  
ATOM   4038  HB  VAL A 279       5.916   3.716  -0.910  1.00 92.63           H  
ATOM   4039  O   VAL A 279       5.163   4.388   1.662  1.00 92.63           O  
ATOM   4040  CG1 VAL A 279       7.736   4.849  -0.839  1.00 92.63           C  
ATOM   4041 HG11 VAL A 279       8.762   4.737  -0.487  1.00 92.63           H  
ATOM   4042 HG12 VAL A 279       7.757   5.095  -1.901  1.00 92.63           H  
ATOM   4043 HG13 VAL A 279       7.258   5.673  -0.310  1.00 92.63           H  
ATOM   4044  CG2 VAL A 279       7.531   2.471  -1.547  1.00 92.63           C  
ATOM   4045 HG21 VAL A 279       7.408   2.788  -2.583  1.00 92.63           H  
ATOM   4046 HG22 VAL A 279       8.587   2.320  -1.325  1.00 92.63           H  
ATOM   4047 HG23 VAL A 279       7.001   1.527  -1.422  1.00 92.63           H  
ATOM   4048  N   SER A 280       7.134   4.727   2.674  1.00 88.25           N  
ATOM   4049  H   SER A 280       8.102   4.451   2.756  1.00 88.25           H  
ATOM   4050  CA  SER A 280       6.646   5.760   3.603  1.00 88.25           C  
ATOM   4051  HA  SER A 280       5.608   5.554   3.862  1.00 88.25           H  
ATOM   4052  C   SER A 280       6.691   7.171   3.009  1.00 88.25           C  
ATOM   4053  CB  SER A 280       7.459   5.708   4.900  1.00 88.25           C  
ATOM   4054  HB2 SER A 280       7.160   6.525   5.556  1.00 88.25           H  
ATOM   4055  HB3 SER A 280       7.271   4.759   5.403  1.00 88.25           H  
ATOM   4056  O   SER A 280       5.904   8.027   3.406  1.00 88.25           O  
ATOM   4057  OG  SER A 280       8.837   5.809   4.598  1.00 88.25           O  
ATOM   4058  HG  SER A 280       9.349   5.726   5.405  1.00 88.25           H  
ATOM   4059  N   ASN A 281       7.576   7.415   2.039  1.00 91.16           N  
ATOM   4060  H   ASN A 281       8.205   6.671   1.776  1.00 91.16           H  
ATOM   4061  CA  ASN A 281       7.799   8.739   1.471  1.00 91.16           C  
ATOM   4062  HA  ASN A 281       7.940   9.432   2.301  1.00 91.16           H  
ATOM   4063  C   ASN A 281       6.590   9.232   0.650  1.00 91.16           C  
ATOM   4064  CB  ASN A 281       9.108   8.703   0.664  1.00 91.16           C  
ATOM   4065  HB2 ASN A 281       8.971   8.131  -0.253  1.00 91.16           H  
ATOM   4066  HB3 ASN A 281       9.877   8.209   1.257  1.00 91.16           H  
ATOM   4067  O   ASN A 281       6.172   8.595  -0.320  1.00 91.16           O  
ATOM   4068  CG  ASN A 281       9.616  10.087   0.307  1.00 91.16           C  
ATOM   4069  ND2 ASN A 281      10.895  10.215   0.053  1.00 91.16           N  
ATOM   4070 HD21 ASN A 281      11.495   9.403   0.069  1.00 91.16           H  
ATOM   4071 HD22 ASN A 281      11.242  11.142  -0.147  1.00 91.16           H  
ATOM   4072  OD1 ASN A 281       8.880  11.060   0.247  1.00 91.16           O  
ATOM   4073  N   THR A 282       6.060  10.407   1.001  1.00 88.97           N  
ATOM   4074  H   THR A 282       6.489  10.921   1.758  1.00 88.97           H  
ATOM   4075  CA  THR A 282       4.895  11.026   0.347  1.00 88.97           C  
ATOM   4076  HA  THR A 282       4.087  10.295   0.315  1.00 88.97           H  
ATOM   4077  C   THR A 282       5.171  11.455  -1.095  1.00 88.97           C  
ATOM   4078  CB  THR A 282       4.403  12.241   1.145  1.00 88.97           C  
ATOM   4079  HB  THR A 282       3.564  12.699   0.620  1.00 88.97           H  
ATOM   4080  O   THR A 282       4.235  11.541  -1.894  1.00 88.97           O  
ATOM   4081  CG2 THR A 282       3.952  11.866   2.556  1.00 88.97           C  
ATOM   4082 HG21 THR A 282       4.791  11.494   3.144  1.00 88.97           H  
ATOM   4083 HG22 THR A 282       3.527  12.739   3.052  1.00 88.97           H  
ATOM   4084 HG23 THR A 282       3.188  11.091   2.502  1.00 88.97           H  
ATOM   4085  OG1 THR A 282       5.441  13.184   1.273  1.00 88.97           O  
ATOM   4086  HG1 THR A 282       5.159  13.846   1.908  1.00 88.97           H  
ATOM   4087  N   LEU A 283       6.446  11.635  -1.476  1.00 88.27           N  
ATOM   4088  H   LEU A 283       7.164  11.564  -0.769  1.00 88.27           H  
ATOM   4089  CA  LEU A 283       6.855  11.896  -2.862  1.00 88.27           C  
ATOM   4090  HA  LEU A 283       6.359  12.801  -3.211  1.00 88.27           H  
ATOM   4091  C   LEU A 283       6.426  10.776  -3.818  1.00 88.27           C  
ATOM   4092  CB  LEU A 283       8.380  12.089  -2.938  1.00 88.27           C  
ATOM   4093  HB2 LEU A 283       8.666  12.154  -3.988  1.00 88.27           H  
ATOM   4094  HB3 LEU A 283       8.860  11.202  -2.524  1.00 88.27           H  
ATOM   4095  O   LEU A 283       6.234  11.031  -5.001  1.00 88.27           O  
ATOM   4096  CG  LEU A 283       8.924  13.333  -2.214  1.00 88.27           C  
ATOM   4097  HG  LEU A 283       8.653  13.297  -1.159  1.00 88.27           H  
ATOM   4098  CD1 LEU A 283      10.449  13.354  -2.326  1.00 88.27           C  
ATOM   4099 HD11 LEU A 283      10.849  14.200  -1.767  1.00 88.27           H  
ATOM   4100 HD12 LEU A 283      10.751  13.434  -3.370  1.00 88.27           H  
ATOM   4101 HD13 LEU A 283      10.859  12.434  -1.909  1.00 88.27           H  
ATOM   4102  CD2 LEU A 283       8.383  14.636  -2.811  1.00 88.27           C  
ATOM   4103 HD21 LEU A 283       8.579  14.662  -3.883  1.00 88.27           H  
ATOM   4104 HD22 LEU A 283       8.869  15.484  -2.329  1.00 88.27           H  
ATOM   4105 HD23 LEU A 283       7.311  14.708  -2.630  1.00 88.27           H  
ATOM   4106  N   PHE A 284       6.185   9.560  -3.320  1.00 92.07           N  
ATOM   4107  H   PHE A 284       6.334   9.405  -2.333  1.00 92.07           H  
ATOM   4108  CA  PHE A 284       5.662   8.451  -4.121  1.00 92.07           C  
ATOM   4109  HA  PHE A 284       6.371   8.229  -4.918  1.00 92.07           H  
ATOM   4110  C   PHE A 284       4.303   8.755  -4.781  1.00 92.07           C  
ATOM   4111  CB  PHE A 284       5.541   7.233  -3.199  1.00 92.07           C  
ATOM   4112  HB2 PHE A 284       6.511   7.028  -2.745  1.00 92.07           H  
ATOM   4113  HB3 PHE A 284       4.849   7.469  -2.391  1.00 92.07           H  
ATOM   4114  O   PHE A 284       3.986   8.200  -5.840  1.00 92.07           O  
ATOM   4115  CG  PHE A 284       5.069   5.978  -3.901  1.00 92.07           C  
ATOM   4116  CD1 PHE A 284       3.776   5.480  -3.661  1.00 92.07           C  
ATOM   4117  HD1 PHE A 284       3.121   5.996  -2.976  1.00 92.07           H  
ATOM   4118  CD2 PHE A 284       5.922   5.313  -4.801  1.00 92.07           C  
ATOM   4119  HD2 PHE A 284       6.916   5.695  -4.982  1.00 92.07           H  
ATOM   4120  CE1 PHE A 284       3.344   4.305  -4.300  1.00 92.07           C  
ATOM   4121  HE1 PHE A 284       2.360   3.910  -4.090  1.00 92.07           H  
ATOM   4122  CE2 PHE A 284       5.491   4.140  -5.442  1.00 92.07           C  
ATOM   4123  HE2 PHE A 284       6.164   3.617  -6.106  1.00 92.07           H  
ATOM   4124  CZ  PHE A 284       4.204   3.632  -5.185  1.00 92.07           C  
ATOM   4125  HZ  PHE A 284       3.881   2.709  -5.643  1.00 92.07           H  
ATOM   4126  N   LEU A 285       3.496   9.627  -4.164  1.00 89.49           N  
ATOM   4127  H   LEU A 285       3.838  10.079  -3.328  1.00 89.49           H  
ATOM   4128  CA  LEU A 285       2.169  10.000  -4.653  1.00 89.49           C  
ATOM   4129  HA  LEU A 285       1.674   9.119  -5.063  1.00 89.49           H  
ATOM   4130  C   LEU A 285       2.243  11.024  -5.789  1.00 89.49           C  
ATOM   4131  CB  LEU A 285       1.331  10.550  -3.484  1.00 89.49           C  
ATOM   4132  HB2 LEU A 285       1.818  11.445  -3.096  1.00 89.49           H  
ATOM   4133  HB3 LEU A 285       0.358  10.851  -3.873  1.00 89.49           H  
ATOM   4134  O   LEU A 285       1.548  10.868  -6.790  1.00 89.49           O  
ATOM   4135  CG  LEU A 285       1.114   9.569  -2.318  1.00 89.49           C  
ATOM   4136  HG  LEU A 285       2.072   9.279  -1.887  1.00 89.49           H  
ATOM   4137  CD1 LEU A 285       0.280  10.245  -1.231  1.00 89.49           C  
ATOM   4138 HD11 LEU A 285       0.169   9.578  -0.376  1.00 89.49           H  
ATOM   4139 HD12 LEU A 285       0.791  11.145  -0.889  1.00 89.49           H  
ATOM   4140 HD13 LEU A 285      -0.704  10.514  -1.615  1.00 89.49           H  
ATOM   4141  CD2 LEU A 285       0.375   8.316  -2.786  1.00 89.49           C  
ATOM   4142 HD21 LEU A 285       0.090   7.709  -1.926  1.00 89.49           H  
ATOM   4143 HD22 LEU A 285       1.025   7.724  -3.430  1.00 89.49           H  
ATOM   4144 HD23 LEU A 285      -0.516   8.621  -3.335  1.00 89.49           H  
ATOM   4145  N   SER A 286       3.081  12.051  -5.630  1.00 88.38           N  
ATOM   4146  H   SER A 286       3.647  12.090  -4.795  1.00 88.38           H  
ATOM   4147  CA  SER A 286       3.194  13.166  -6.574  1.00 88.38           C  
ATOM   4148  HA  SER A 286       2.260  13.259  -7.128  1.00 88.38           H  
ATOM   4149  C   SER A 286       4.296  12.958  -7.614  1.00 88.38           C  
ATOM   4150  CB  SER A 286       3.399  14.479  -5.810  1.00 88.38           C  
ATOM   4151  HB2 SER A 286       3.539  15.293  -6.522  1.00 88.38           H  
ATOM   4152  HB3 SER A 286       2.509  14.684  -5.216  1.00 88.38           H  
ATOM   4153  O   SER A 286       4.024  13.051  -8.805  1.00 88.38           O  
ATOM   4154  OG  SER A 286       4.524  14.398  -4.948  1.00 88.38           O  
ATOM   4155  HG  SER A 286       4.549  15.190  -4.406  1.00 88.38           H  
ATOM   4156  N   ARG A 287       5.525  12.649  -7.180  1.00 89.61           N  
ATOM   4157  H   ARG A 287       5.639  12.511  -6.186  1.00 89.61           H  
ATOM   4158  CA  ARG A 287       6.735  12.541  -8.017  1.00 89.61           C  
ATOM   4159  HA  ARG A 287       6.449  12.507  -9.068  1.00 89.61           H  
ATOM   4160  C   ARG A 287       7.527  11.260  -7.715  1.00 89.61           C  
ATOM   4161  CB  ARG A 287       7.617  13.787  -7.856  1.00 89.61           C  
ATOM   4162  HB2 ARG A 287       8.502  13.651  -8.477  1.00 89.61           H  
ATOM   4163  HB3 ARG A 287       7.936  13.884  -6.818  1.00 89.61           H  
ATOM   4164  O   ARG A 287       8.575  11.305  -7.067  1.00 89.61           O  
ATOM   4165  CG  ARG A 287       6.912  15.077  -8.288  1.00 89.61           C  
ATOM   4166  HG2 ARG A 287       6.191  15.358  -7.520  1.00 89.61           H  
ATOM   4167  HG3 ARG A 287       6.382  14.920  -9.228  1.00 89.61           H  
ATOM   4168  CD  ARG A 287       7.939  16.198  -8.486  1.00 89.61           C  
ATOM   4169  HD2 ARG A 287       8.173  16.265  -9.548  1.00 89.61           H  
ATOM   4170  HD3 ARG A 287       8.870  15.947  -7.977  1.00 89.61           H  
ATOM   4171  NE  ARG A 287       7.421  17.497  -8.018  1.00 89.61           N  
ATOM   4172  HE  ARG A 287       6.844  17.992  -8.683  1.00 89.61           H  
ATOM   4173  NH1 ARG A 287       8.575  17.607  -6.029  1.00 89.61           N  
ATOM   4174 HH11 ARG A 287       9.048  16.753  -6.289  1.00 89.61           H  
ATOM   4175 HH12 ARG A 287       8.819  18.102  -5.184  1.00 89.61           H  
ATOM   4176  NH2 ARG A 287       7.151  19.238  -6.586  1.00 89.61           N  
ATOM   4177 HH21 ARG A 287       6.555  19.660  -7.283  1.00 89.61           H  
ATOM   4178 HH22 ARG A 287       7.403  19.746  -5.751  1.00 89.61           H  
ATOM   4179  CZ  ARG A 287       7.718  18.103  -6.882  1.00 89.61           C  
ATOM   4180  N   PRO A 288       7.056  10.091  -8.185  1.00 91.09           N  
ATOM   4181  CA  PRO A 288       7.722   8.809  -7.935  1.00 91.09           C  
ATOM   4182  HA  PRO A 288       7.873   8.676  -6.863  1.00 91.09           H  
ATOM   4183  C   PRO A 288       9.090   8.681  -8.629  1.00 91.09           C  
ATOM   4184  CB  PRO A 288       6.734   7.755  -8.444  1.00 91.09           C  
ATOM   4185  HB2 PRO A 288       7.235   6.860  -8.813  1.00 91.09           H  
ATOM   4186  HB3 PRO A 288       6.029   7.499  -7.653  1.00 91.09           H  
ATOM   4187  O   PRO A 288       9.924   7.897  -8.184  1.00 91.09           O  
ATOM   4188  CG  PRO A 288       6.007   8.502  -9.559  1.00 91.09           C  
ATOM   4189  HG2 PRO A 288       5.041   8.059  -9.800  1.00 91.09           H  
ATOM   4190  HG3 PRO A 288       6.645   8.537 -10.442  1.00 91.09           H  
ATOM   4191  CD  PRO A 288       5.863   9.907  -8.997  1.00 91.09           C  
ATOM   4192  HD2 PRO A 288       5.804  10.628  -9.813  1.00 91.09           H  
ATOM   4193  HD3 PRO A 288       4.977   9.972  -8.366  1.00 91.09           H  
ATOM   4194  N   SER A 289       9.345   9.440  -9.699  1.00 90.11           N  
ATOM   4195  H   SER A 289       8.651  10.102 -10.017  1.00 90.11           H  
ATOM   4196  CA  SER A 289      10.633   9.517 -10.408  1.00 90.11           C  
ATOM   4197  HA  SER A 289      10.912   8.522 -10.756  1.00 90.11           H  
ATOM   4198  C   SER A 289      11.762  10.008  -9.503  1.00 90.11           C  
ATOM   4199  CB  SER A 289      10.525  10.453 -11.628  1.00 90.11           C  
ATOM   4200  HB2 SER A 289      11.422  11.067 -11.712  1.00 90.11           H  
ATOM   4201  HB3 SER A 289      10.433   9.853 -12.533  1.00 90.11           H  
ATOM   4202  O   SER A 289      12.858   9.448  -9.552  1.00 90.11           O  
ATOM   4203  OG  SER A 289       9.385  11.283 -11.526  1.00 90.11           O  
ATOM   4204  HG  SER A 289       9.588  12.175 -11.818  1.00 90.11           H  
ATOM   4205  N   SER A 290      11.471  10.977  -8.628  1.00 90.24           N  
ATOM   4206  H   SER A 290      10.571  11.427  -8.711  1.00 90.24           H  
ATOM   4207  CA  SER A 290      12.421  11.532  -7.656  1.00 90.24           C  
ATOM   4208  HA  SER A 290      13.259  11.965  -8.202  1.00 90.24           H  
ATOM   4209  C   SER A 290      12.980  10.500  -6.667  1.00 90.24           C  
ATOM   4210  CB  SER A 290      11.740  12.656  -6.868  1.00 90.24           C  
ATOM   4211  HB2 SER A 290      11.364  13.411  -7.558  1.00 90.24           H  
ATOM   4212  HB3 SER A 290      10.903  12.244  -6.304  1.00 90.24           H  
ATOM   4213  O   SER A 290      14.013  10.760  -6.051  1.00 90.24           O  
ATOM   4214  OG  SER A 290      12.655  13.253  -5.967  1.00 90.24           O  
ATOM   4215  HG  SER A 290      13.297  12.586  -5.714  1.00 90.24           H  
ATOM   4216  N   LEU A 291      12.313   9.354  -6.477  1.00 90.26           N  
ATOM   4217  H   LEU A 291      11.467   9.199  -7.007  1.00 90.26           H  
ATOM   4218  CA  LEU A 291      12.778   8.281  -5.587  1.00 90.26           C  
ATOM   4219  HA  LEU A 291      13.243   8.721  -4.704  1.00 90.26           H  
ATOM   4220  C   LEU A 291      13.851   7.400  -6.243  1.00 90.26           C  
ATOM   4221  CB  LEU A 291      11.579   7.425  -5.140  1.00 90.26           C  
ATOM   4222  HB2 LEU A 291      11.946   6.623  -4.500  1.00 90.26           H  
ATOM   4223  HB3 LEU A 291      11.136   6.961  -6.022  1.00 90.26           H  
ATOM   4224  O   LEU A 291      14.650   6.783  -5.543  1.00 90.26           O  
ATOM   4225  CG  LEU A 291      10.487   8.195  -4.376  1.00 90.26           C  
ATOM   4226  HG  LEU A 291      10.132   9.030  -4.980  1.00 90.26           H  
ATOM   4227  CD1 LEU A 291       9.297   7.279  -4.104  1.00 90.26           C  
ATOM   4228 HD11 LEU A 291       9.607   6.464  -3.450  1.00 90.26           H  
ATOM   4229 HD12 LEU A 291       8.930   6.876  -5.048  1.00 90.26           H  
ATOM   4230 HD13 LEU A 291       8.510   7.853  -3.615  1.00 90.26           H  
ATOM   4231  CD2 LEU A 291      10.987   8.729  -3.034  1.00 90.26           C  
ATOM   4232 HD21 LEU A 291      11.774   9.466  -3.193  1.00 90.26           H  
ATOM   4233 HD22 LEU A 291      10.164   9.207  -2.502  1.00 90.26           H  
ATOM   4234 HD23 LEU A 291      11.376   7.909  -2.430  1.00 90.26           H  
ATOM   4235  N   VAL A 292      13.881   7.357  -7.580  1.00 90.10           N  
ATOM   4236  H   VAL A 292      13.222   7.937  -8.079  1.00 90.10           H  
ATOM   4237  CA  VAL A 292      14.824   6.548  -8.368  1.00 90.10           C  
ATOM   4238  HA  VAL A 292      15.207   5.734  -7.752  1.00 90.10           H  
ATOM   4239  C   VAL A 292      16.017   7.387  -8.817  1.00 90.10           C  
ATOM   4240  CB  VAL A 292      14.135   5.929  -9.603  1.00 90.10           C  
ATOM   4241  HB  VAL A 292      13.836   6.729 -10.281  1.00 90.10           H  
ATOM   4242  O   VAL A 292      17.163   6.976  -8.669  1.00 90.10           O  
ATOM   4243  CG1 VAL A 292      15.088   4.987 -10.351  1.00 90.10           C  
ATOM   4244 HG11 VAL A 292      15.936   5.539 -10.755  1.00 90.10           H  
ATOM   4245 HG12 VAL A 292      15.456   4.214  -9.677  1.00 90.10           H  
ATOM   4246 HG13 VAL A 292      14.569   4.511 -11.183  1.00 90.10           H  
ATOM   4247  CG2 VAL A 292      12.878   5.125  -9.247  1.00 90.10           C  
ATOM   4248 HG21 VAL A 292      12.410   4.764 -10.163  1.00 90.10           H  
ATOM   4249 HG22 VAL A 292      13.152   4.264  -8.638  1.00 90.10           H  
ATOM   4250 HG23 VAL A 292      12.160   5.748  -8.714  1.00 90.10           H  
ATOM   4251  N   GLN A 293      15.763   8.577  -9.362  1.00 88.03           N  
ATOM   4252  H   GLN A 293      14.809   8.907  -9.389  1.00 88.03           H  
ATOM   4253  CA  GLN A 293      16.795   9.459  -9.898  1.00 88.03           C  
ATOM   4254  HA  GLN A 293      17.741   9.223  -9.412  1.00 88.03           H  
ATOM   4255  C   GLN A 293      16.481  10.919  -9.584  1.00 88.03           C  
ATOM   4256  CB  GLN A 293      16.966   9.219 -11.410  1.00 88.03           C  
ATOM   4257  HB2 GLN A 293      17.823   9.795 -11.759  1.00 88.03           H  
ATOM   4258  HB3 GLN A 293      17.186   8.164 -11.569  1.00 88.03           H  
ATOM   4259  O   GLN A 293      15.333  11.284  -9.350  1.00 88.03           O  
ATOM   4260  CG  GLN A 293      15.738   9.612 -12.254  1.00 88.03           C  
ATOM   4261  HG2 GLN A 293      14.869   9.038 -11.933  1.00 88.03           H  
ATOM   4262  HG3 GLN A 293      15.520  10.669 -12.105  1.00 88.03           H  
ATOM   4263  CD  GLN A 293      15.951   9.365 -13.745  1.00 88.03           C  
ATOM   4264  NE2 GLN A 293      15.344  10.149 -14.608  1.00 88.03           N  
ATOM   4265 HE21 GLN A 293      15.492   9.932 -15.583  1.00 88.03           H  
ATOM   4266 HE22 GLN A 293      14.750  10.901 -14.291  1.00 88.03           H  
ATOM   4267  OE1 GLN A 293      16.664   8.474 -14.169  1.00 88.03           O  
ATOM   4268  N   PHE A 294      17.503  11.772  -9.629  1.00 84.16           N  
ATOM   4269  H   PHE A 294      18.436  11.428  -9.807  1.00 84.16           H  
ATOM   4270  CA  PHE A 294      17.289  13.212  -9.556  1.00 84.16           C  
ATOM   4271  HA  PHE A 294      16.757  13.434  -8.630  1.00 84.16           H  
ATOM   4272  C   PHE A 294      16.416  13.676 -10.730  1.00 84.16           C  
ATOM   4273  CB  PHE A 294      18.633  13.940  -9.522  1.00 84.16           C  
ATOM   4274  HB2 PHE A 294      19.205  13.680 -10.413  1.00 84.16           H  
ATOM   4275  HB3 PHE A 294      19.197  13.603  -8.652  1.00 84.16           H  
ATOM   4276  O   PHE A 294      16.737  13.422 -11.894  1.00 84.16           O  
ATOM   4277  CG  PHE A 294      18.479  15.444  -9.450  1.00 84.16           C  
ATOM   4278  CD1 PHE A 294      18.594  16.224 -10.616  1.00 84.16           C  
ATOM   4279  HD1 PHE A 294      18.800  15.753 -11.565  1.00 84.16           H  
ATOM   4280  CD2 PHE A 294      18.171  16.060  -8.222  1.00 84.16           C  
ATOM   4281  HD2 PHE A 294      18.065  15.466  -7.327  1.00 84.16           H  
ATOM   4282  CE1 PHE A 294      18.413  17.617 -10.552  1.00 84.16           C  
ATOM   4283  HE1 PHE A 294      18.486  18.214 -11.449  1.00 84.16           H  
ATOM   4284  CE2 PHE A 294      17.987  17.452  -8.161  1.00 84.16           C  
ATOM   4285  HE2 PHE A 294      17.738  17.923  -7.221  1.00 84.16           H  
ATOM   4286  CZ  PHE A 294      18.109  18.230  -9.325  1.00 84.16           C  
ATOM   4287  HZ  PHE A 294      17.952  19.298  -9.278  1.00 84.16           H  
ATOM   4288  N   GLU A 295      15.314  14.342 -10.405  1.00 80.37           N  
ATOM   4289  H   GLU A 295      15.133  14.536  -9.430  1.00 80.37           H  
ATOM   4290  CA  GLU A 295      14.333  14.841 -11.359  1.00 80.37           C  
ATOM   4291  HA  GLU A 295      14.509  14.375 -12.328  1.00 80.37           H  
ATOM   4292  C   GLU A 295      14.470  16.354 -11.538  1.00 80.37           C  
ATOM   4293  CB  GLU A 295      12.936  14.417 -10.899  1.00 80.37           C  
ATOM   4294  HB2 GLU A 295      12.920  13.328 -10.855  1.00 80.37           H  
ATOM   4295  HB3 GLU A 295      12.748  14.805  -9.898  1.00 80.37           H  
ATOM   4296  O   GLU A 295      14.768  17.088 -10.595  1.00 80.37           O  
ATOM   4297  CG  GLU A 295      11.821  14.890 -11.840  1.00 80.37           C  
ATOM   4298  HG2 GLU A 295      11.643  15.954 -11.688  1.00 80.37           H  
ATOM   4299  HG3 GLU A 295      12.140  14.733 -12.871  1.00 80.37           H  
ATOM   4300  CD  GLU A 295      10.535  14.108 -11.574  1.00 80.37           C  
ATOM   4301  OE1 GLU A 295       9.890  13.695 -12.559  1.00 80.37           O  
ATOM   4302  OE2 GLU A 295      10.267  13.751 -10.404  1.00 80.37           O  
ATOM   4303  N   ASN A 296      14.249  16.823 -12.766  1.00 84.93           N  
ATOM   4304  H   ASN A 296      13.907  16.182 -13.468  1.00 84.93           H  
ATOM   4305  CA  ASN A 296      14.224  18.246 -13.070  1.00 84.93           C  
ATOM   4306  HA  ASN A 296      15.121  18.699 -12.648  1.00 84.93           H  
ATOM   4307  C   ASN A 296      12.964  18.883 -12.452  1.00 84.93           C  
ATOM   4308  CB  ASN A 296      14.261  18.421 -14.598  1.00 84.93           C  
ATOM   4309  HB2 ASN A 296      15.182  17.989 -14.991  1.00 84.93           H  
ATOM   4310  HB3 ASN A 296      13.413  17.896 -15.037  1.00 84.93           H  
ATOM   4311  O   ASN A 296      11.866  18.534 -12.882  1.00 84.93           O  
ATOM   4312  CG  ASN A 296      14.190  19.875 -15.036  1.00 84.93           C  
ATOM   4313  ND2 ASN A 296      14.075  20.118 -16.318  1.00 84.93           N  
ATOM   4314 HD21 ASN A 296      13.973  19.358 -16.975  1.00 84.93           H  
ATOM   4315 HD22 ASN A 296      13.998  21.090 -16.583  1.00 84.93           H  
ATOM   4316  OD1 ASN A 296      14.236  20.812 -14.256  1.00 84.93           O  
ATOM   4317  N   PRO A 297      13.084  19.850 -11.523  1.00 81.24           N  
ATOM   4318  CA  PRO A 297      11.932  20.450 -10.846  1.00 81.24           C  
ATOM   4319  HA  PRO A 297      11.352  19.667 -10.356  1.00 81.24           H  
ATOM   4320  C   PRO A 297      10.979  21.219 -11.773  1.00 81.24           C  
ATOM   4321  CB  PRO A 297      12.536  21.376  -9.783  1.00 81.24           C  
ATOM   4322  HB2 PRO A 297      11.924  22.260  -9.603  1.00 81.24           H  
ATOM   4323  HB3 PRO A 297      12.671  20.819  -8.856  1.00 81.24           H  
ATOM   4324  O   PRO A 297       9.868  21.526 -11.360  1.00 81.24           O  
ATOM   4325  CG  PRO A 297      13.903  21.741 -10.358  1.00 81.24           C  
ATOM   4326  HG2 PRO A 297      14.607  22.034  -9.578  1.00 81.24           H  
ATOM   4327  HG3 PRO A 297      13.794  22.532 -11.100  1.00 81.24           H  
ATOM   4328  CD  PRO A 297      14.323  20.446 -11.042  1.00 81.24           C  
ATOM   4329  HD2 PRO A 297      14.789  19.777 -10.318  1.00 81.24           H  
ATOM   4330  HD3 PRO A 297      15.018  20.671 -11.851  1.00 81.24           H  
ATOM   4331  N   ALA A 298      11.395  21.556 -12.998  1.00 85.33           N  
ATOM   4332  H   ALA A 298      12.330  21.296 -13.279  1.00 85.33           H  
ATOM   4333  CA  ALA A 298      10.533  22.216 -13.981  1.00 85.33           C  
ATOM   4334  HA  ALA A 298       9.875  22.913 -13.463  1.00 85.33           H  
ATOM   4335  C   ALA A 298       9.622  21.246 -14.759  1.00 85.33           C  
ATOM   4336  CB  ALA A 298      11.431  23.018 -14.931  1.00 85.33           C  
ATOM   4337  HB1 ALA A 298      10.810  23.569 -15.638  1.00 85.33           H  
ATOM   4338  HB2 ALA A 298      12.031  23.727 -14.360  1.00 85.33           H  
ATOM   4339  HB3 ALA A 298      12.087  22.344 -15.482  1.00 85.33           H  
ATOM   4340  O   ALA A 298       8.753  21.697 -15.502  1.00 85.33           O  
ATOM   4341  N   PHE A 299       9.850  19.934 -14.648  1.00 82.80           N  
ATOM   4342  H   PHE A 299      10.491  19.605 -13.940  1.00 82.80           H  
ATOM   4343  CA  PHE A 299       9.078  18.915 -15.350  1.00 82.80           C  
ATOM   4344  HA  PHE A 299       8.458  19.383 -16.114  1.00 82.80           H  
ATOM   4345  C   PHE A 299       8.148  18.200 -14.370  1.00 82.80           C  
ATOM   4346  CB  PHE A 299      10.036  17.946 -16.055  1.00 82.80           C  
ATOM   4347  HB2 PHE A 299      10.670  17.467 -15.309  1.00 82.80           H  
ATOM   4348  HB3 PHE A 299      10.684  18.517 -16.720  1.00 82.80           H  
ATOM   4349  O   PHE A 299       8.617  17.521 -13.460  1.00 82.80           O  
ATOM   4350  CG  PHE A 299       9.330  16.882 -16.872  1.00 82.80           C  
ATOM   4351  CD1 PHE A 299       9.263  15.555 -16.407  1.00 82.80           C  
ATOM   4352  HD1 PHE A 299       9.694  15.291 -15.453  1.00 82.80           H  
ATOM   4353  CD2 PHE A 299       8.723  17.224 -18.096  1.00 82.80           C  
ATOM   4354  HD2 PHE A 299       8.751  18.246 -18.444  1.00 82.80           H  
ATOM   4355  CE1 PHE A 299       8.616  14.573 -17.178  1.00 82.80           C  
ATOM   4356  HE1 PHE A 299       8.583  13.553 -16.824  1.00 82.80           H  
ATOM   4357  CE2 PHE A 299       8.055  16.245 -18.853  1.00 82.80           C  
ATOM   4358  HE2 PHE A 299       7.568  16.516 -19.778  1.00 82.80           H  
ATOM   4359  CZ  PHE A 299       8.003  14.918 -18.394  1.00 82.80           C  
ATOM   4360  HZ  PHE A 299       7.480  14.167 -18.969  1.00 82.80           H  
ATOM   4361  N   ASP A 300       6.841  18.332 -14.587  1.00 78.67           N  
ATOM   4362  H   ASP A 300       6.519  18.950 -15.318  1.00 78.67           H  
ATOM   4363  CA  ASP A 300       5.820  17.597 -13.844  1.00 78.67           C  
ATOM   4364  HA  ASP A 300       6.242  17.226 -12.910  1.00 78.67           H  
ATOM   4365  C   ASP A 300       5.342  16.407 -14.695  1.00 78.67           C  
ATOM   4366  CB  ASP A 300       4.668  18.536 -13.456  1.00 78.67           C  
ATOM   4367  HB2 ASP A 300       3.835  17.930 -13.098  1.00 78.67           H  
ATOM   4368  HB3 ASP A 300       4.331  19.081 -14.337  1.00 78.67           H  
ATOM   4369  O   ASP A 300       4.591  16.605 -15.655  1.00 78.67           O  
ATOM   4370  CG  ASP A 300       5.041  19.523 -12.340  1.00 78.67           C  
ATOM   4371  OD1 ASP A 300       5.688  19.098 -11.350  1.00 78.67           O  
ATOM   4372  OD2 ASP A 300       4.609  20.693 -12.447  1.00 78.67           O  
ATOM   4373  N   PRO A 301       5.792  15.170 -14.408  1.00 76.49           N  
ATOM   4374  CA  PRO A 301       5.325  13.997 -15.132  1.00 76.49           C  
ATOM   4375  HA  PRO A 301       5.410  14.163 -16.206  1.00 76.49           H  
ATOM   4376  C   PRO A 301       3.872  13.671 -14.782  1.00 76.49           C  
ATOM   4377  CB  PRO A 301       6.253  12.855 -14.711  1.00 76.49           C  
ATOM   4378  HB2 PRO A 301       5.752  11.887 -14.725  1.00 76.49           H  
ATOM   4379  HB3 PRO A 301       7.134  12.833 -15.352  1.00 76.49           H  
ATOM   4380  O   PRO A 301       3.451  13.761 -13.627  1.00 76.49           O  
ATOM   4381  CG  PRO A 301       6.664  13.256 -13.298  1.00 76.49           C  
ATOM   4382  HG2 PRO A 301       5.883  12.975 -12.592  1.00 76.49           H  
ATOM   4383  HG3 PRO A 301       7.611  12.799 -13.011  1.00 76.49           H  
ATOM   4384  CD  PRO A 301       6.753  14.779 -13.381  1.00 76.49           C  
ATOM   4385  HD2 PRO A 301       6.513  15.212 -12.410  1.00 76.49           H  
ATOM   4386  HD3 PRO A 301       7.756  15.073 -13.688  1.00 76.49           H  
ATOM   4387  N   ASP A 302       3.128  13.167 -15.764  1.00 81.49           N  
ATOM   4388  H   ASP A 302       3.473  13.201 -16.713  1.00 81.49           H  
ATOM   4389  CA  ASP A 302       1.792  12.631 -15.520  1.00 81.49           C  
ATOM   4390  HA  ASP A 302       1.199  13.424 -15.065  1.00 81.49           H  
ATOM   4391  C   ASP A 302       1.868  11.406 -14.577  1.00 81.49           C  
ATOM   4392  CB  ASP A 302       1.125  12.238 -16.843  1.00 81.49           C  
ATOM   4393  HB2 ASP A 302       0.212  11.685 -16.620  1.00 81.49           H  
ATOM   4394  HB3 ASP A 302       1.799  11.577 -17.387  1.00 81.49           H  
ATOM   4395  O   ASP A 302       2.527  10.408 -14.902  1.00 81.49           O  
ATOM   4396  CG  ASP A 302       0.754  13.426 -17.733  1.00 81.49           C  
ATOM   4397  OD1 ASP A 302       0.303  14.452 -17.182  1.00 81.49           O  
ATOM   4398  OD2 ASP A 302       0.865  13.254 -18.968  1.00 81.49           O  
ATOM   4399  N   PRO A 303       1.162  11.402 -13.428  1.00 72.67           N  
ATOM   4400  CA  PRO A 303       1.280  10.339 -12.424  1.00 72.67           C  
ATOM   4401  HA  PRO A 303       2.329  10.219 -12.155  1.00 72.67           H  
ATOM   4402  C   PRO A 303       0.744   8.982 -12.910  1.00 72.67           C  
ATOM   4403  CB  PRO A 303       0.501  10.857 -11.207  1.00 72.67           C  
ATOM   4404  HB2 PRO A 303       0.016  10.055 -10.651  1.00 72.67           H  
ATOM   4405  HB3 PRO A 303       1.178  11.410 -10.556  1.00 72.67           H  
ATOM   4406  O   PRO A 303       1.133   7.931 -12.380  1.00 72.67           O  
ATOM   4407  CG  PRO A 303      -0.520  11.823 -11.809  1.00 72.67           C  
ATOM   4408  HG2 PRO A 303      -0.837  12.579 -11.091  1.00 72.67           H  
ATOM   4409  HG3 PRO A 303      -1.377  11.265 -12.186  1.00 72.67           H  
ATOM   4410  CD  PRO A 303       0.246  12.440 -12.976  1.00 72.67           C  
ATOM   4411  HD2 PRO A 303       0.820  13.301 -12.632  1.00 72.67           H  
ATOM   4412  HD3 PRO A 303      -0.447  12.737 -13.763  1.00 72.67           H  
ATOM   4413  N   ASP A 304      -0.125   9.000 -13.921  1.00 78.76           N  
ATOM   4414  H   ASP A 304      -0.383   9.908 -14.281  1.00 78.76           H  
ATOM   4415  CA  ASP A 304      -0.800   7.833 -14.493  1.00 78.76           C  
ATOM   4416  HA  ASP A 304      -0.915   7.082 -13.712  1.00 78.76           H  
ATOM   4417  C   ASP A 304      -0.014   7.161 -15.629  1.00 78.76           C  
ATOM   4418  CB  ASP A 304      -2.203   8.245 -14.958  1.00 78.76           C  
ATOM   4419  HB2 ASP A 304      -2.122   9.094 -15.637  1.00 78.76           H  
ATOM   4420  HB3 ASP A 304      -2.655   7.418 -15.505  1.00 78.76           H  
ATOM   4421  O   ASP A 304      -0.444   6.135 -16.170  1.00 78.76           O  
ATOM   4422  CG  ASP A 304      -3.140   8.595 -13.798  1.00 78.76           C  
ATOM   4423  OD1 ASP A 304      -2.908   8.084 -12.676  1.00 78.76           O  
ATOM   4424  OD2 ASP A 304      -4.139   9.291 -14.070  1.00 78.76           O  
ATOM   4425  N   VAL A 305       1.155   7.699 -15.976  1.00 88.18           N  
ATOM   4426  H   VAL A 305       1.467   8.531 -15.497  1.00 88.18           H  
ATOM   4427  CA  VAL A 305       2.039   7.129 -16.992  1.00 88.18           C  
ATOM   4428  HA  VAL A 305       1.430   6.549 -17.685  1.00 88.18           H  
ATOM   4429  C   VAL A 305       3.025   6.152 -16.345  1.00 88.18           C  
ATOM   4430  CB  VAL A 305       2.691   8.248 -17.828  1.00 88.18           C  
ATOM   4431  HB  VAL A 305       3.222   8.936 -17.170  1.00 88.18           H  
ATOM   4432  O   VAL A 305       3.402   6.261 -15.177  1.00 88.18           O  
ATOM   4433  CG1 VAL A 305       3.673   7.713 -18.877  1.00 88.18           C  
ATOM   4434 HG11 VAL A 305       4.553   7.300 -18.384  1.00 88.18           H  
ATOM   4435 HG12 VAL A 305       3.199   6.959 -19.505  1.00 88.18           H  
ATOM   4436 HG13 VAL A 305       4.014   8.535 -19.506  1.00 88.18           H  
ATOM   4437  CG2 VAL A 305       1.602   9.014 -18.596  1.00 88.18           C  
ATOM   4438 HG21 VAL A 305       2.051   9.834 -19.155  1.00 88.18           H  
ATOM   4439 HG22 VAL A 305       1.079   8.352 -19.286  1.00 88.18           H  
ATOM   4440 HG23 VAL A 305       0.881   9.449 -17.904  1.00 88.18           H  
ATOM   4441  N   THR A 306       3.402   5.119 -17.098  1.00 91.47           N  
ATOM   4442  H   THR A 306       3.103   5.097 -18.063  1.00 91.47           H  
ATOM   4443  CA  THR A 306       4.467   4.191 -16.709  1.00 91.47           C  
ATOM   4444  HA  THR A 306       4.371   3.945 -15.652  1.00 91.47           H  
ATOM   4445  C   THR A 306       5.821   4.854 -16.930  1.00 91.47           C  
ATOM   4446  CB  THR A 306       4.405   2.898 -17.530  1.00 91.47           C  
ATOM   4447  HB  THR A 306       5.276   2.284 -17.300  1.00 91.47           H  
ATOM   4448  O   THR A 306       6.118   5.268 -18.048  1.00 91.47           O  
ATOM   4449  CG2 THR A 306       3.135   2.093 -17.249  1.00 91.47           C  
ATOM   4450 HG21 THR A 306       3.173   1.163 -17.816  1.00 91.47           H  
ATOM   4451 HG22 THR A 306       2.258   2.664 -17.553  1.00 91.47           H  
ATOM   4452 HG23 THR A 306       3.070   1.865 -16.185  1.00 91.47           H  
ATOM   4453  OG1 THR A 306       4.379   3.190 -18.907  1.00 91.47           O  
ATOM   4454  HG1 THR A 306       5.078   3.829 -19.067  1.00 91.47           H  
ATOM   4455  N   LEU A 307       6.645   4.912 -15.892  1.00 90.95           N  
ATOM   4456  H   LEU A 307       6.374   4.452 -15.035  1.00 90.95           H  
ATOM   4457  CA  LEU A 307       7.976   5.503 -15.944  1.00 90.95           C  
ATOM   4458  HA  LEU A 307       8.014   6.235 -16.750  1.00 90.95           H  
ATOM   4459  C   LEU A 307       9.011   4.423 -16.249  1.00 90.95           C  
ATOM   4460  CB  LEU A 307       8.273   6.229 -14.623  1.00 90.95           C  
ATOM   4461  HB2 LEU A 307       9.264   6.678 -14.688  1.00 90.95           H  
ATOM   4462  HB3 LEU A 307       8.296   5.490 -13.822  1.00 90.95           H  
ATOM   4463  O   LEU A 307       8.954   3.321 -15.699  1.00 90.95           O  
ATOM   4464  CG  LEU A 307       7.253   7.322 -14.257  1.00 90.95           C  
ATOM   4465  HG  LEU A 307       6.248   6.901 -14.228  1.00 90.95           H  
ATOM   4466  CD1 LEU A 307       7.569   7.855 -12.865  1.00 90.95           C  
ATOM   4467 HD11 LEU A 307       8.577   8.270 -12.843  1.00 90.95           H  
ATOM   4468 HD12 LEU A 307       6.865   8.652 -12.628  1.00 90.95           H  
ATOM   4469 HD13 LEU A 307       7.486   7.054 -12.130  1.00 90.95           H  
ATOM   4470  CD2 LEU A 307       7.275   8.491 -15.241  1.00 90.95           C  
ATOM   4471 HD21 LEU A 307       8.274   8.924 -15.293  1.00 90.95           H  
ATOM   4472 HD22 LEU A 307       6.967   8.158 -16.232  1.00 90.95           H  
ATOM   4473 HD23 LEU A 307       6.575   9.260 -14.914  1.00 90.95           H  
ATOM   4474  N   THR A 308       9.962   4.739 -17.117  1.00 91.47           N  
ATOM   4475  H   THR A 308       9.963   5.660 -17.532  1.00 91.47           H  
ATOM   4476  CA  THR A 308      11.087   3.867 -17.462  1.00 91.47           C  
ATOM   4477  HA  THR A 308      11.057   2.964 -16.852  1.00 91.47           H  
ATOM   4478  C   THR A 308      12.384   4.590 -17.154  1.00 91.47           C  
ATOM   4479  CB  THR A 308      11.055   3.437 -18.933  1.00 91.47           C  
ATOM   4480  HB  THR A 308      11.939   2.836 -19.146  1.00 91.47           H  
ATOM   4481  O   THR A 308      12.522   5.763 -17.498  1.00 91.47           O  
ATOM   4482  CG2 THR A 308       9.804   2.617 -19.254  1.00 91.47           C  
ATOM   4483 HG21 THR A 308       8.925   3.261 -19.245  1.00 91.47           H  
ATOM   4484 HG22 THR A 308       9.676   1.827 -18.513  1.00 91.47           H  
ATOM   4485 HG23 THR A 308       9.912   2.174 -20.244  1.00 91.47           H  
ATOM   4486  OG1 THR A 308      11.032   4.563 -19.780  1.00 91.47           O  
ATOM   4487  HG1 THR A 308      11.744   5.148 -19.508  1.00 91.47           H  
ATOM   4488  N   PHE A 309      13.321   3.894 -16.526  1.00 90.37           N  
ATOM   4489  H   PHE A 309      13.176   2.909 -16.355  1.00 90.37           H  
ATOM   4490  CA  PHE A 309      14.597   4.445 -16.095  1.00 90.37           C  
ATOM   4491  HA  PHE A 309      14.651   5.502 -16.358  1.00 90.37           H  
ATOM   4492  C   PHE A 309      15.732   3.726 -16.803  1.00 90.37           C  
ATOM   4493  CB  PHE A 309      14.739   4.336 -14.576  1.00 90.37           C  
ATOM   4494  HB2 PHE A 309      15.671   4.811 -14.268  1.00 90.37           H  
ATOM   4495  HB3 PHE A 309      14.804   3.281 -14.310  1.00 90.37           H  
ATOM   4496  O   PHE A 309      15.680   2.512 -17.012  1.00 90.37           O  
ATOM   4497  CG  PHE A 309      13.591   4.972 -13.825  1.00 90.37           C  
ATOM   4498  CD1 PHE A 309      13.542   6.368 -13.664  1.00 90.37           C  
ATOM   4499  HD1 PHE A 309      14.348   6.979 -14.042  1.00 90.37           H  
ATOM   4500  CD2 PHE A 309      12.541   4.173 -13.347  1.00 90.37           C  
ATOM   4501  HD2 PHE A 309      12.577   3.102 -13.488  1.00 90.37           H  
ATOM   4502  CE1 PHE A 309      12.449   6.965 -13.011  1.00 90.37           C  
ATOM   4503  HE1 PHE A 309      12.422   8.037 -12.880  1.00 90.37           H  
ATOM   4504  CE2 PHE A 309      11.437   4.774 -12.724  1.00 90.37           C  
ATOM   4505  HE2 PHE A 309      10.608   4.161 -12.404  1.00 90.37           H  
ATOM   4506  CZ  PHE A 309      11.394   6.166 -12.540  1.00 90.37           C  
ATOM   4507  HZ  PHE A 309      10.547   6.624 -12.051  1.00 90.37           H  
ATOM   4508  N   ASP A 310      16.756   4.492 -17.154  1.00 85.05           N  
ATOM   4509  H   ASP A 310      16.773   5.467 -16.891  1.00 85.05           H  
ATOM   4510  CA  ASP A 310      17.953   3.945 -17.766  1.00 85.05           C  
ATOM   4511  HA  ASP A 310      17.653   3.138 -18.433  1.00 85.05           H  
ATOM   4512  C   ASP A 310      18.862   3.370 -16.675  1.00 85.05           C  
ATOM   4513  CB  ASP A 310      18.637   5.022 -18.614  1.00 85.05           C  
ATOM   4514  HB2 ASP A 310      17.873   5.588 -19.147  1.00 85.05           H  
ATOM   4515  HB3 ASP A 310      19.181   5.713 -17.970  1.00 85.05           H  
ATOM   4516  O   ASP A 310      19.234   4.064 -15.728  1.00 85.05           O  
ATOM   4517  CG  ASP A 310      19.583   4.420 -19.651  1.00 85.05           C  
ATOM   4518  OD1 ASP A 310      19.713   3.172 -19.661  1.00 85.05           O  
ATOM   4519  OD2 ASP A 310      20.079   5.227 -20.464  1.00 85.05           O  
ATOM   4520  N   THR A 311      19.151   2.074 -16.765  1.00 81.35           N  
ATOM   4521  H   THR A 311      18.935   1.626 -17.644  1.00 81.35           H  
ATOM   4522  CA  THR A 311      20.000   1.355 -15.806  1.00 81.35           C  
ATOM   4523  HA  THR A 311      20.364   2.048 -15.048  1.00 81.35           H  
ATOM   4524  C   THR A 311      21.211   0.826 -16.556  1.00 81.35           C  
ATOM   4525  CB  THR A 311      19.246   0.230 -15.074  1.00 81.35           C  
ATOM   4526  HB  THR A 311      19.051  -0.590 -15.764  1.00 81.35           H  
ATOM   4527  O   THR A 311      21.242  -0.333 -16.983  1.00 81.35           O  
ATOM   4528  CG2 THR A 311      20.032  -0.293 -13.869  1.00 81.35           C  
ATOM   4529 HG21 THR A 311      19.443  -1.048 -13.348  1.00 81.35           H  
ATOM   4530 HG22 THR A 311      20.251   0.523 -13.181  1.00 81.35           H  
ATOM   4531 HG23 THR A 311      20.967  -0.746 -14.199  1.00 81.35           H  
ATOM   4532  OG1 THR A 311      18.004   0.683 -14.585  1.00 81.35           O  
ATOM   4533  HG1 THR A 311      17.819   1.514 -15.028  1.00 81.35           H  
ATOM   4534  N   ASP A 312      22.201   1.693 -16.751  1.00 79.12           N  
ATOM   4535  H   ASP A 312      22.087   2.653 -16.458  1.00 79.12           H  
ATOM   4536  CA  ASP A 312      23.446   1.321 -17.410  1.00 79.12           C  
ATOM   4537  HA  ASP A 312      23.199   0.523 -18.110  1.00 79.12           H  
ATOM   4538  C   ASP A 312      24.468   0.760 -16.406  1.00 79.12           C  
ATOM   4539  CB  ASP A 312      24.015   2.490 -18.226  1.00 79.12           C  
ATOM   4540  HB2 ASP A 312      25.102   2.410 -18.230  1.00 79.12           H  
ATOM   4541  HB3 ASP A 312      23.759   3.434 -17.745  1.00 79.12           H  
ATOM   4542  O   ASP A 312      24.741   1.388 -15.380  1.00 79.12           O  
ATOM   4543  CG  ASP A 312      23.556   2.499 -19.693  1.00 79.12           C  
ATOM   4544  OD1 ASP A 312      23.183   1.411 -20.219  1.00 79.12           O  
ATOM   4545  OD2 ASP A 312      23.741   3.567 -20.311  1.00 79.12           O  
ATOM   4546  N   PRO A 313      25.069  -0.415 -16.687  1.00 73.92           N  
ATOM   4547  CA  PRO A 313      26.022  -1.052 -15.778  1.00 73.92           C  
ATOM   4548  HA  PRO A 313      25.600  -1.109 -14.774  1.00 73.92           H  
ATOM   4549  C   PRO A 313      27.356  -0.298 -15.688  1.00 73.92           C  
ATOM   4550  CB  PRO A 313      26.213  -2.464 -16.338  1.00 73.92           C  
ATOM   4551  HB2 PRO A 313      25.448  -3.122 -15.925  1.00 73.92           H  
ATOM   4552  HB3 PRO A 313      27.206  -2.861 -16.128  1.00 73.92           H  
ATOM   4553  O   PRO A 313      28.045  -0.407 -14.677  1.00 73.92           O  
ATOM   4554  CG  PRO A 313      25.978  -2.288 -17.838  1.00 73.92           C  
ATOM   4555  HG2 PRO A 313      26.885  -1.910 -18.311  1.00 73.92           H  
ATOM   4556  HG3 PRO A 313      25.657  -3.216 -18.312  1.00 73.92           H  
ATOM   4557  CD  PRO A 313      24.889  -1.221 -17.888  1.00 73.92           C  
ATOM   4558  HD2 PRO A 313      23.905  -1.690 -17.860  1.00 73.92           H  
ATOM   4559  HD3 PRO A 313      24.998  -0.617 -18.789  1.00 73.92           H  
ATOM   4560  N   ASP A 314      27.713   0.465 -16.724  1.00 81.19           N  
ATOM   4561  H   ASP A 314      27.122   0.476 -17.543  1.00 81.19           H  
ATOM   4562  CA  ASP A 314      28.981   1.201 -16.792  1.00 81.19           C  
ATOM   4563  HA  ASP A 314      29.787   0.555 -16.441  1.00 81.19           H  
ATOM   4564  C   ASP A 314      28.970   2.452 -15.897  1.00 81.19           C  
ATOM   4565  CB  ASP A 314      29.271   1.577 -18.257  1.00 81.19           C  
ATOM   4566  HB2 ASP A 314      28.470   2.222 -18.618  1.00 81.19           H  
ATOM   4567  HB3 ASP A 314      30.201   2.145 -18.294  1.00 81.19           H  
ATOM   4568  O   ASP A 314      30.017   2.900 -15.428  1.00 81.19           O  
ATOM   4569  CG  ASP A 314      29.408   0.366 -19.193  1.00 81.19           C  
ATOM   4570  OD1 ASP A 314      29.826  -0.717 -18.724  1.00 81.19           O  
ATOM   4571  OD2 ASP A 314      29.074   0.520 -20.389  1.00 81.19           O  
ATOM   4572  N   PHE A 315      27.778   2.993 -15.619  1.00 81.34           N  
ATOM   4573  H   PHE A 315      26.957   2.524 -15.976  1.00 81.34           H  
ATOM   4574  CA  PHE A 315      27.573   4.185 -14.797  1.00 81.34           C  
ATOM   4575  HA  PHE A 315      28.514   4.462 -14.322  1.00 81.34           H  
ATOM   4576  C   PHE A 315      26.560   3.899 -13.678  1.00 81.34           C  
ATOM   4577  CB  PHE A 315      27.157   5.365 -15.686  1.00 81.34           C  
ATOM   4578  HB2 PHE A 315      26.213   5.127 -16.176  1.00 81.34           H  
ATOM   4579  HB3 PHE A 315      26.988   6.237 -15.054  1.00 81.34           H  
ATOM   4580  O   PHE A 315      25.430   4.396 -13.726  1.00 81.34           O  
ATOM   4581  CG  PHE A 315      28.184   5.732 -16.737  1.00 81.34           C  
ATOM   4582  CD1 PHE A 315      29.346   6.440 -16.376  1.00 81.34           C  
ATOM   4583  HD1 PHE A 315      29.508   6.720 -15.346  1.00 81.34           H  
ATOM   4584  CD2 PHE A 315      27.990   5.337 -18.073  1.00 81.34           C  
ATOM   4585  HD2 PHE A 315      27.109   4.779 -18.353  1.00 81.34           H  
ATOM   4586  CE1 PHE A 315      30.308   6.759 -17.351  1.00 81.34           C  
ATOM   4587  HE1 PHE A 315      31.207   7.287 -17.070  1.00 81.34           H  
ATOM   4588  CE2 PHE A 315      28.954   5.652 -19.046  1.00 81.34           C  
ATOM   4589  HE2 PHE A 315      28.806   5.329 -20.066  1.00 81.34           H  
ATOM   4590  CZ  PHE A 315      30.111   6.364 -18.686  1.00 81.34           C  
ATOM   4591  HZ  PHE A 315      30.856   6.591 -19.434  1.00 81.34           H  
ATOM   4592  N   PRO A 316      26.940   3.112 -12.651  1.00 77.03           N  
ATOM   4593  CA  PRO A 316      26.039   2.789 -11.555  1.00 77.03           C  
ATOM   4594  HA  PRO A 316      25.147   2.299 -11.946  1.00 77.03           H  
ATOM   4595  C   PRO A 316      25.632   4.068 -10.813  1.00 77.03           C  
ATOM   4596  CB  PRO A 316      26.806   1.802 -10.668  1.00 77.03           C  
ATOM   4597  HB2 PRO A 316      26.601   0.785 -11.004  1.00 77.03           H  
ATOM   4598  HB3 PRO A 316      26.553   1.910  -9.613  1.00 77.03           H  
ATOM   4599  O   PRO A 316      26.465   4.767 -10.232  1.00 77.03           O  
ATOM   4600  CG  PRO A 316      28.273   2.136 -10.940  1.00 77.03           C  
ATOM   4601  HG2 PRO A 316      28.580   2.983 -10.326  1.00 77.03           H  
ATOM   4602  HG3 PRO A 316      28.923   1.279 -10.765  1.00 77.03           H  
ATOM   4603  CD  PRO A 316      28.263   2.546 -12.412  1.00 77.03           C  
ATOM   4604  HD2 PRO A 316      29.057   3.268 -12.601  1.00 77.03           H  
ATOM   4605  HD3 PRO A 316      28.399   1.667 -13.041  1.00 77.03           H  
ATOM   4606  N   ARG A 317      24.332   4.378 -10.825  1.00 79.57           N  
ATOM   4607  H   ARG A 317      23.713   3.779 -11.351  1.00 79.57           H  
ATOM   4608  CA  ARG A 317      23.753   5.510 -10.096  1.00 79.57           C  
ATOM   4609  HA  ARG A 317      24.564   6.163  -9.772  1.00 79.57           H  
ATOM   4610  C   ARG A 317      23.037   5.001  -8.853  1.00 79.57           C  
ATOM   4611  CB  ARG A 317      22.838   6.318 -11.029  1.00 79.57           C  
ATOM   4612  HB2 ARG A 317      23.397   6.568 -11.931  1.00 79.57           H  
ATOM   4613  HB3 ARG A 317      21.980   5.709 -11.313  1.00 79.57           H  
ATOM   4614  O   ARG A 317      22.146   4.163  -8.942  1.00 79.57           O  
ATOM   4615  CG  ARG A 317      22.349   7.611 -10.357  1.00 79.57           C  
ATOM   4616  HG2 ARG A 317      23.204   8.204 -10.032  1.00 79.57           H  
ATOM   4617  HG3 ARG A 317      21.756   7.352  -9.481  1.00 79.57           H  
ATOM   4618  CD  ARG A 317      21.470   8.454 -11.289  1.00 79.57           C  
ATOM   4619  HD2 ARG A 317      21.031   9.256 -10.696  1.00 79.57           H  
ATOM   4620  HD3 ARG A 317      20.664   7.829 -11.674  1.00 79.57           H  
ATOM   4621  NE  ARG A 317      22.237   9.031 -12.411  1.00 79.57           N  
ATOM   4622  HE  ARG A 317      23.117   8.586 -12.632  1.00 79.57           H  
ATOM   4623  NH1 ARG A 317      20.686  10.595 -13.055  1.00 79.57           N  
ATOM   4624 HH11 ARG A 317      20.375  11.307 -13.700  1.00 79.57           H  
ATOM   4625 HH12 ARG A 317      20.033  10.181 -12.405  1.00 79.57           H  
ATOM   4626  NH2 ARG A 317      22.627  10.447 -14.151  1.00 79.57           N  
ATOM   4627 HH21 ARG A 317      23.501   9.973 -14.331  1.00 79.57           H  
ATOM   4628 HH22 ARG A 317      22.300  11.154 -14.794  1.00 79.57           H  
ATOM   4629  CZ  ARG A 317      21.849  10.021 -13.196  1.00 79.57           C  
ATOM   4630  N   ALA A 318      23.405   5.537  -7.693  1.00 84.38           N  
ATOM   4631  H   ALA A 318      24.147   6.221  -7.676  1.00 84.38           H  
ATOM   4632  CA  ALA A 318      22.684   5.252  -6.461  1.00 84.38           C  
ATOM   4633  HA  ALA A 318      22.520   4.176  -6.396  1.00 84.38           H  
ATOM   4634  C   ALA A 318      21.315   5.948  -6.480  1.00 84.38           C  
ATOM   4635  CB  ALA A 318      23.539   5.670  -5.261  1.00 84.38           C  
ATOM   4636  HB1 ALA A 318      24.488   5.134  -5.274  1.00 84.38           H  
ATOM   4637  HB2 ALA A 318      23.010   5.436  -4.338  1.00 84.38           H  
ATOM   4638  HB3 ALA A 318      23.727   6.743  -5.294  1.00 84.38           H  
ATOM   4639  O   ALA A 318      21.236   7.160  -6.701  1.00 84.38           O  
ATOM   4640  N   ALA A 319      20.253   5.179  -6.240  1.00 88.62           N  
ATOM   4641  H   ALA A 319      20.378   4.185  -6.114  1.00 88.62           H  
ATOM   4642  CA  ALA A 319      18.916   5.727  -6.052  1.00 88.62           C  
ATOM   4643  HA  ALA A 319      18.712   6.384  -6.898  1.00 88.62           H  
ATOM   4644  C   ALA A 319      18.853   6.531  -4.737  1.00 88.62           C  
ATOM   4645  CB  ALA A 319      17.887   4.590  -6.082  1.00 88.62           C  
ATOM   4646  HB1 ALA A 319      18.077   3.887  -5.271  1.00 88.62           H  
ATOM   4647  HB2 ALA A 319      16.886   5.004  -5.956  1.00 88.62           H  
ATOM   4648  HB3 ALA A 319      17.931   4.071  -7.040  1.00 88.62           H  
ATOM   4649  O   ALA A 319      19.410   6.065  -3.736  1.00 88.62           O  
ATOM   4650  N   PRO A 320      18.190   7.707  -4.713  1.00 88.97           N  
ATOM   4651  CA  PRO A 320      17.984   8.480  -3.488  1.00 88.97           C  
ATOM   4652  HA  PRO A 320      18.948   8.846  -3.132  1.00 88.97           H  
ATOM   4653  C   PRO A 320      17.317   7.667  -2.378  1.00 88.97           C  
ATOM   4654  CB  PRO A 320      17.100   9.666  -3.897  1.00 88.97           C  
ATOM   4655  HB2 PRO A 320      17.319  10.554  -3.304  1.00 88.97           H  
ATOM   4656  HB3 PRO A 320      16.045   9.405  -3.814  1.00 88.97           H  
ATOM   4657  O   PRO A 320      17.721   7.757  -1.221  1.00 88.97           O  
ATOM   4658  CG  PRO A 320      17.446   9.868  -5.369  1.00 88.97           C  
ATOM   4659  HG2 PRO A 320      16.642  10.359  -5.917  1.00 88.97           H  
ATOM   4660  HG3 PRO A 320      18.372  10.438  -5.452  1.00 88.97           H  
ATOM   4661  CD  PRO A 320      17.678   8.444  -5.861  1.00 88.97           C  
ATOM   4662  HD2 PRO A 320      16.733   8.006  -6.184  1.00 88.97           H  
ATOM   4663  HD3 PRO A 320      18.392   8.456  -6.683  1.00 88.97           H  
ATOM   4664  N   ASP A 321      16.322   6.856  -2.743  1.00 90.71           N  
ATOM   4665  H   ASP A 321      16.041   6.821  -3.712  1.00 90.71           H  
ATOM   4666  CA  ASP A 321      15.666   5.928  -1.832  1.00 90.71           C  
ATOM   4667  HA  ASP A 321      15.859   6.258  -0.811  1.00 90.71           H  
ATOM   4668  C   ASP A 321      16.232   4.503  -2.034  1.00 90.71           C  
ATOM   4669  CB  ASP A 321      14.149   6.028  -2.032  1.00 90.71           C  
ATOM   4670  HB2 ASP A 321      13.886   5.624  -3.009  1.00 90.71           H  
ATOM   4671  HB3 ASP A 321      13.869   7.082  -2.024  1.00 90.71           H  
ATOM   4672  O   ASP A 321      16.192   3.971  -3.154  1.00 90.71           O  
ATOM   4673  CG  ASP A 321      13.355   5.310  -0.938  1.00 90.71           C  
ATOM   4674  OD1 ASP A 321      13.862   4.283  -0.435  1.00 90.71           O  
ATOM   4675  OD2 ASP A 321      12.238   5.792  -0.641  1.00 90.71           O  
ATOM   4676  N   PRO A 322      16.777   3.851  -0.986  1.00 89.18           N  
ATOM   4677  CA  PRO A 322      17.361   2.516  -1.099  1.00 89.18           C  
ATOM   4678  HA  PRO A 322      18.166   2.541  -1.834  1.00 89.18           H  
ATOM   4679  C   PRO A 322      16.363   1.432  -1.528  1.00 89.18           C  
ATOM   4680  CB  PRO A 322      17.935   2.212   0.289  1.00 89.18           C  
ATOM   4681  HB2 PRO A 322      17.886   1.151   0.537  1.00 89.18           H  
ATOM   4682  HB3 PRO A 322      18.964   2.567   0.343  1.00 89.18           H  
ATOM   4683  O   PRO A 322      16.790   0.405  -2.060  1.00 89.18           O  
ATOM   4684  CG  PRO A 322      17.065   3.050   1.224  1.00 89.18           C  
ATOM   4685  HG2 PRO A 322      17.569   3.270   2.166  1.00 89.18           H  
ATOM   4686  HG3 PRO A 322      16.114   2.549   1.400  1.00 89.18           H  
ATOM   4687  CD  PRO A 322      16.838   4.309   0.398  1.00 89.18           C  
ATOM   4688  HD2 PRO A 322      17.679   4.992   0.515  1.00 89.18           H  
ATOM   4689  HD3 PRO A 322      15.919   4.796   0.725  1.00 89.18           H  
ATOM   4690  N   ASP A 323      15.059   1.646  -1.346  1.00 89.38           N  
ATOM   4691  H   ASP A 323      14.753   2.503  -0.908  1.00 89.38           H  
ATOM   4692  CA  ASP A 323      14.025   0.710  -1.791  1.00 89.38           C  
ATOM   4693  HA  ASP A 323      14.304  -0.296  -1.479  1.00 89.38           H  
ATOM   4694  C   ASP A 323      13.881   0.646  -3.317  1.00 89.38           C  
ATOM   4695  CB  ASP A 323      12.696   1.108  -1.129  1.00 89.38           C  
ATOM   4696  HB2 ASP A 323      11.870   0.714  -1.721  1.00 89.38           H  
ATOM   4697  HB3 ASP A 323      12.584   2.192  -1.129  1.00 89.38           H  
ATOM   4698  O   ASP A 323      13.343  -0.330  -3.864  1.00 89.38           O  
ATOM   4699  CG  ASP A 323      12.576   0.558   0.293  1.00 89.38           C  
ATOM   4700  OD1 ASP A 323      13.118  -0.556   0.507  1.00 89.38           O  
ATOM   4701  OD2 ASP A 323      11.819   1.141   1.090  1.00 89.38           O  
ATOM   4702  N   PHE A 324      14.397   1.667  -4.007  1.00 92.30           N  
ATOM   4703  H   PHE A 324      14.834   2.411  -3.482  1.00 92.30           H  
ATOM   4704  CA  PHE A 324      14.245   1.876  -5.441  1.00 92.30           C  
ATOM   4705  HA  PHE A 324      13.517   1.135  -5.771  1.00 92.30           H  
ATOM   4706  C   PHE A 324      15.506   1.573  -6.267  1.00 92.30           C  
ATOM   4707  CB  PHE A 324      13.628   3.258  -5.696  1.00 92.30           C  
ATOM   4708  HB2 PHE A 324      13.688   3.487  -6.760  1.00 92.30           H  
ATOM   4709  HB3 PHE A 324      14.226   4.012  -5.183  1.00 92.30           H  
ATOM   4710  O   PHE A 324      15.631   2.003  -7.415  1.00 92.30           O  
ATOM   4711  CG  PHE A 324      12.177   3.385  -5.256  1.00 92.30           C  
ATOM   4712  CD1 PHE A 324      11.115   3.258  -6.175  1.00 92.30           C  
ATOM   4713  HD1 PHE A 324      11.314   3.131  -7.228  1.00 92.30           H  
ATOM   4714  CD2 PHE A 324      11.885   3.664  -3.912  1.00 92.30           C  
ATOM   4715  HD2 PHE A 324      12.682   3.759  -3.190  1.00 92.30           H  
ATOM   4716  CE1 PHE A 324       9.781   3.375  -5.750  1.00 92.30           C  
ATOM   4717  HE1 PHE A 324       8.976   3.290  -6.465  1.00 92.30           H  
ATOM   4718  CE2 PHE A 324      10.557   3.829  -3.491  1.00 92.30           C  
ATOM   4719  HE2 PHE A 324      10.361   4.071  -2.457  1.00 92.30           H  
ATOM   4720  CZ  PHE A 324       9.504   3.684  -4.410  1.00 92.30           C  
ATOM   4721  HZ  PHE A 324       8.485   3.844  -4.093  1.00 92.30           H  
ATOM   4722  N   ARG A 325      16.436   0.790  -5.710  1.00 88.59           N  
ATOM   4723  H   ARG A 325      16.266   0.481  -4.764  1.00 88.59           H  
ATOM   4724  CA  ARG A 325      17.670   0.365  -6.394  1.00 88.59           C  
ATOM   4725  HA  ARG A 325      18.202   1.257  -6.723  1.00 88.59           H  
ATOM   4726  C   ARG A 325      17.385  -0.468  -7.648  1.00 88.59           C  
ATOM   4727  CB  ARG A 325      18.559  -0.419  -5.422  1.00 88.59           C  
ATOM   4728  HB2 ARG A 325      17.970  -1.215  -4.967  1.00 88.59           H  
ATOM   4729  HB3 ARG A 325      19.382  -0.873  -5.974  1.00 88.59           H  
ATOM   4730  O   ARG A 325      16.537  -1.361  -7.629  1.00 88.59           O  
ATOM   4731  CG  ARG A 325      19.142   0.492  -4.334  1.00 88.59           C  
ATOM   4732  HG2 ARG A 325      19.873   1.163  -4.784  1.00 88.59           H  
ATOM   4733  HG3 ARG A 325      18.354   1.098  -3.885  1.00 88.59           H  
ATOM   4734  CD  ARG A 325      19.819  -0.356  -3.256  1.00 88.59           C  
ATOM   4735  HD2 ARG A 325      19.085  -1.053  -2.852  1.00 88.59           H  
ATOM   4736  HD3 ARG A 325      20.630  -0.918  -3.720  1.00 88.59           H  
ATOM   4737  NE  ARG A 325      20.341   0.482  -2.163  1.00 88.59           N  
ATOM   4738  HE  ARG A 325      20.025   1.441  -2.149  1.00 88.59           H  
ATOM   4739  NH1 ARG A 325      21.546  -1.149  -1.091  1.00 88.59           N  
ATOM   4740 HH11 ARG A 325      22.138  -1.439  -0.326  1.00 88.59           H  
ATOM   4741 HH12 ARG A 325      21.286  -1.792  -1.825  1.00 88.59           H  
ATOM   4742  NH2 ARG A 325      21.474   0.914  -0.239  1.00 88.59           N  
ATOM   4743 HH21 ARG A 325      21.157   1.873  -0.276  1.00 88.59           H  
ATOM   4744 HH22 ARG A 325      22.059   0.611   0.527  1.00 88.59           H  
ATOM   4745  CZ  ARG A 325      21.114   0.080  -1.172  1.00 88.59           C  
ATOM   4746  N   ASP A 326      18.135  -0.185  -8.712  1.00 86.99           N  
ATOM   4747  H   ASP A 326      18.885   0.482  -8.596  1.00 86.99           H  
ATOM   4748  CA  ASP A 326      18.130  -0.903  -9.994  1.00 86.99           C  
ATOM   4749  HA  ASP A 326      18.689  -0.286 -10.698  1.00 86.99           H  
ATOM   4750  C   ASP A 326      16.735  -1.082 -10.614  1.00 86.99           C  
ATOM   4751  CB  ASP A 326      18.896  -2.232  -9.876  1.00 86.99           C  
ATOM   4752  HB2 ASP A 326      18.304  -2.929  -9.282  1.00 86.99           H  
ATOM   4753  HB3 ASP A 326      19.022  -2.661 -10.870  1.00 86.99           H  
ATOM   4754  O   ASP A 326      16.450  -2.091 -11.265  1.00 86.99           O  
ATOM   4755  CG  ASP A 326      20.278  -2.080  -9.239  1.00 86.99           C  
ATOM   4756  OD1 ASP A 326      20.910  -1.021  -9.449  1.00 86.99           O  
ATOM   4757  OD2 ASP A 326      20.663  -3.018  -8.504  1.00 86.99           O  
ATOM   4758  N   ILE A 327      15.816  -0.144 -10.388  1.00 91.66           N  
ATOM   4759  H   ILE A 327      16.070   0.666  -9.840  1.00 91.66           H  
ATOM   4760  CA  ILE A 327      14.497  -0.197 -11.016  1.00 91.66           C  
ATOM   4761  HA  ILE A 327      14.156  -1.232 -11.022  1.00 91.66           H  
ATOM   4762  C   ILE A 327      14.598   0.272 -12.460  1.00 91.66           C  
ATOM   4763  CB  ILE A 327      13.454   0.611 -10.241  1.00 91.66           C  
ATOM   4764  HB  ILE A 327      13.830   1.623 -10.090  1.00 91.66           H  
ATOM   4765  O   ILE A 327      15.027   1.384 -12.733  1.00 91.66           O  
ATOM   4766  CG1 ILE A 327      13.209  -0.061  -8.878  1.00 91.66           C  
ATOM   4767 HG12 ILE A 327      12.765  -1.047  -9.012  1.00 91.66           H  
ATOM   4768 HG13 ILE A 327      14.150  -0.171  -8.339  1.00 91.66           H  
ATOM   4769  CG2 ILE A 327      12.136   0.681 -11.041  1.00 91.66           C  
ATOM   4770 HG21 ILE A 327      11.386   1.235 -10.478  1.00 91.66           H  
ATOM   4771 HG22 ILE A 327      11.764  -0.322 -11.251  1.00 91.66           H  
ATOM   4772 HG23 ILE A 327      12.280   1.230 -11.972  1.00 91.66           H  
ATOM   4773  CD1 ILE A 327      12.286   0.803  -8.037  1.00 91.66           C  
ATOM   4774 HD11 ILE A 327      12.696   1.812  -8.024  1.00 91.66           H  
ATOM   4775 HD12 ILE A 327      11.268   0.796  -8.427  1.00 91.66           H  
ATOM   4776 HD13 ILE A 327      12.226   0.406  -7.024  1.00 91.66           H  
ATOM   4777  N   HIS A 328      14.077  -0.547 -13.368  1.00 92.27           N  
ATOM   4778  H   HIS A 328      13.745  -1.447 -13.051  1.00 92.27           H  
ATOM   4779  CA  HIS A 328      14.009  -0.232 -14.791  1.00 92.27           C  
ATOM   4780  HA  HIS A 328      14.736   0.543 -15.032  1.00 92.27           H  
ATOM   4781  C   HIS A 328      12.638   0.295 -15.221  1.00 92.27           C  
ATOM   4782  CB  HIS A 328      14.413  -1.490 -15.550  1.00 92.27           C  
ATOM   4783  HB2 HIS A 328      15.478  -1.622 -15.359  1.00 92.27           H  
ATOM   4784  HB3 HIS A 328      13.869  -2.355 -15.171  1.00 92.27           H  
ATOM   4785  O   HIS A 328      12.553   1.202 -16.041  1.00 92.27           O  
ATOM   4786  CG  HIS A 328      14.229  -1.410 -17.038  1.00 92.27           C  
ATOM   4787  CD2 HIS A 328      15.125  -0.917 -17.947  1.00 92.27           C  
ATOM   4788  HD2 HIS A 328      16.095  -0.496 -17.726  1.00 92.27           H  
ATOM   4789  ND1 HIS A 328      13.117  -1.811 -17.737  1.00 92.27           N  
ATOM   4790  HD1 HIS A 328      12.266  -2.181 -17.338  1.00 92.27           H  
ATOM   4791  CE1 HIS A 328      13.323  -1.546 -19.035  1.00 92.27           C  
ATOM   4792  HE1 HIS A 328      12.617  -1.724 -19.833  1.00 92.27           H  
ATOM   4793  NE2 HIS A 328      14.545  -1.037 -19.216  1.00 92.27           N  
ATOM   4794  N   THR A 329      11.539  -0.236 -14.674  1.00 93.13           N  
ATOM   4795  H   THR A 329      11.650  -0.895 -13.917  1.00 93.13           H  
ATOM   4796  CA  THR A 329      10.201   0.320 -14.936  1.00 93.13           C  
ATOM   4797  HA  THR A 329      10.320   1.323 -15.346  1.00 93.13           H  
ATOM   4798  C   THR A 329       9.418   0.483 -13.647  1.00 93.13           C  
ATOM   4799  CB  THR A 329       9.367  -0.467 -15.968  1.00 93.13           C  
ATOM   4800  HB  THR A 329       8.491   0.141 -16.194  1.00 93.13           H  
ATOM   4801  O   THR A 329       9.447  -0.406 -12.798  1.00 93.13           O  
ATOM   4802  CG2 THR A 329      10.075  -0.758 -17.289  1.00 93.13           C  
ATOM   4803 HG21 THR A 329      10.603  -1.710 -17.220  1.00 93.13           H  
ATOM   4804 HG22 THR A 329      10.772   0.043 -17.537  1.00 93.13           H  
ATOM   4805 HG23 THR A 329       9.332  -0.833 -18.082  1.00 93.13           H  
ATOM   4806  OG1 THR A 329       8.912  -1.710 -15.479  1.00 93.13           O  
ATOM   4807  HG1 THR A 329       9.675  -2.250 -15.261  1.00 93.13           H  
ATOM   4808  N   LEU A 330       8.697   1.597 -13.521  1.00 93.38           N  
ATOM   4809  H   LEU A 330       8.774   2.284 -14.257  1.00 93.38           H  
ATOM   4810  CA  LEU A 330       7.635   1.810 -12.546  1.00 93.38           C  
ATOM   4811  HA  LEU A 330       7.562   0.939 -11.895  1.00 93.38           H  
ATOM   4812  C   LEU A 330       6.305   1.945 -13.278  1.00 93.38           C  
ATOM   4813  CB  LEU A 330       7.896   3.054 -11.679  1.00 93.38           C  
ATOM   4814  HB2 LEU A 330       6.971   3.324 -11.170  1.00 93.38           H  
ATOM   4815  HB3 LEU A 330       8.162   3.884 -12.334  1.00 93.38           H  
ATOM   4816  O   LEU A 330       6.103   2.798 -14.138  1.00 93.38           O  
ATOM   4817  CG  LEU A 330       8.991   2.888 -10.617  1.00 93.38           C  
ATOM   4818  HG  LEU A 330       9.925   2.621 -11.112  1.00 93.38           H  
ATOM   4819  CD1 LEU A 330       9.187   4.206  -9.870  1.00 93.38           C  
ATOM   4820 HD11 LEU A 330       8.293   4.462  -9.301  1.00 93.38           H  
ATOM   4821 HD12 LEU A 330      10.029   4.119  -9.183  1.00 93.38           H  
ATOM   4822 HD13 LEU A 330       9.406   5.014 -10.568  1.00 93.38           H  
ATOM   4823  CD2 LEU A 330       8.639   1.805  -9.594  1.00 93.38           C  
ATOM   4824 HD21 LEU A 330       9.328   1.863  -8.752  1.00 93.38           H  
ATOM   4825 HD22 LEU A 330       8.739   0.819 -10.048  1.00 93.38           H  
ATOM   4826 HD23 LEU A 330       7.625   1.951  -9.221  1.00 93.38           H  
ATOM   4827  N   GLY A 331       5.363   1.094 -12.907  1.00 92.71           N  
ATOM   4828  H   GLY A 331       5.617   0.363 -12.258  1.00 92.71           H  
ATOM   4829  CA  GLY A 331       4.013   1.122 -13.423  1.00 92.71           C  
ATOM   4830  HA2 GLY A 331       3.461   0.267 -13.034  1.00 92.71           H  
ATOM   4831  HA3 GLY A 331       4.062   1.038 -14.509  1.00 92.71           H  
ATOM   4832  C   GLY A 331       3.267   2.400 -13.041  1.00 92.71           C  
ATOM   4833  O   GLY A 331       3.625   3.130 -12.110  1.00 92.71           O  
ATOM   4834  N   ARG A 332       2.157   2.620 -13.743  1.00 92.27           N  
ATOM   4835  H   ARG A 332       1.966   2.025 -14.536  1.00 92.27           H  
ATOM   4836  CA  ARG A 332       1.191   3.663 -13.405  1.00 92.27           C  
ATOM   4837  HA  ARG A 332       1.700   4.626 -13.438  1.00 92.27           H  
ATOM   4838  C   ARG A 332       0.623   3.483 -12.000  1.00 92.27           C  
ATOM   4839  CB  ARG A 332       0.069   3.688 -14.442  1.00 92.27           C  
ATOM   4840  HB2 ARG A 332      -0.531   4.578 -14.251  1.00 92.27           H  
ATOM   4841  HB3 ARG A 332       0.507   3.768 -15.437  1.00 92.27           H  
ATOM   4842  O   ARG A 332       0.557   2.358 -11.493  1.00 92.27           O  
ATOM   4843  CG  ARG A 332      -0.870   2.477 -14.378  1.00 92.27           C  
ATOM   4844  HG2 ARG A 332      -0.310   1.548 -14.481  1.00 92.27           H  
ATOM   4845  HG3 ARG A 332      -1.395   2.482 -13.423  1.00 92.27           H  
ATOM   4846  CD  ARG A 332      -1.890   2.590 -15.506  1.00 92.27           C  
ATOM   4847  HD2 ARG A 332      -1.410   2.300 -16.441  1.00 92.27           H  
ATOM   4848  HD3 ARG A 332      -2.206   3.630 -15.591  1.00 92.27           H  
ATOM   4849  NE  ARG A 332      -3.073   1.760 -15.228  1.00 92.27           N  
ATOM   4850  HE  ARG A 332      -3.264   1.601 -14.249  1.00 92.27           H  
ATOM   4851  NH1 ARG A 332      -3.890   1.754 -17.370  1.00 92.27           N  
ATOM   4852 HH11 ARG A 332      -4.633   1.609 -18.039  1.00 92.27           H  
ATOM   4853 HH12 ARG A 332      -3.085   2.296 -17.649  1.00 92.27           H  
ATOM   4854  NH2 ARG A 332      -5.114   0.896 -15.710  1.00 92.27           N  
ATOM   4855 HH21 ARG A 332      -5.866   0.851 -16.382  1.00 92.27           H  
ATOM   4856 HH22 ARG A 332      -5.291   0.904 -14.715  1.00 92.27           H  
ATOM   4857  CZ  ARG A 332      -4.009   1.462 -16.105  1.00 92.27           C  
ATOM   4858  N   MET A 333       0.130   4.577 -11.433  1.00 90.97           N  
ATOM   4859  H   MET A 333       0.194   5.455 -11.928  1.00 90.97           H  
ATOM   4860  CA  MET A 333      -0.581   4.567 -10.163  1.00 90.97           C  
ATOM   4861  HA  MET A 333       0.086   4.161  -9.402  1.00 90.97           H  
ATOM   4862  C   MET A 333      -1.844   3.692 -10.230  1.00 90.97           C  
ATOM   4863  CB  MET A 333      -0.923   6.014  -9.792  1.00 90.97           C  
ATOM   4864  HB2 MET A 333      -0.050   6.650  -9.939  1.00 90.97           H  
ATOM   4865  HB3 MET A 333      -1.725   6.378 -10.435  1.00 90.97           H  
ATOM   4866  O   MET A 333      -2.635   3.759 -11.172  1.00 90.97           O  
ATOM   4867  CG  MET A 333      -1.339   6.100  -8.329  1.00 90.97           C  
ATOM   4868  HG2 MET A 333      -0.531   5.665  -7.741  1.00 90.97           H  
ATOM   4869  HG3 MET A 333      -2.244   5.511  -8.173  1.00 90.97           H  
ATOM   4870  SD  MET A 333      -1.634   7.770  -7.699  1.00 90.97           S  
ATOM   4871  CE  MET A 333      -3.035   8.285  -8.732  1.00 90.97           C  
ATOM   4872  HE1 MET A 333      -3.379   9.267  -8.408  1.00 90.97           H  
ATOM   4873  HE2 MET A 333      -3.852   7.569  -8.641  1.00 90.97           H  
ATOM   4874  HE3 MET A 333      -2.727   8.356  -9.775  1.00 90.97           H  
ATOM   4875  N   GLN A 334      -2.043   2.842  -9.226  1.00 89.74           N  
ATOM   4876  H   GLN A 334      -1.300   2.712  -8.554  1.00 89.74           H  
ATOM   4877  CA  GLN A 334      -3.250   2.039  -9.055  1.00 89.74           C  
ATOM   4878  HA  GLN A 334      -4.019   2.386  -9.746  1.00 89.74           H  
ATOM   4879  C   GLN A 334      -3.787   2.222  -7.640  1.00 89.74           C  
ATOM   4880  CB  GLN A 334      -2.973   0.557  -9.354  1.00 89.74           C  
ATOM   4881  HB2 GLN A 334      -2.174   0.198  -8.705  1.00 89.74           H  
ATOM   4882  HB3 GLN A 334      -3.877  -0.015  -9.146  1.00 89.74           H  
ATOM   4883  O   GLN A 334      -3.086   1.967  -6.662  1.00 89.74           O  
ATOM   4884  CG  GLN A 334      -2.546   0.313 -10.806  1.00 89.74           C  
ATOM   4885  HG2 GLN A 334      -1.595   0.814 -10.986  1.00 89.74           H  
ATOM   4886  HG3 GLN A 334      -3.290   0.743 -11.477  1.00 89.74           H  
ATOM   4887  CD  GLN A 334      -2.375  -1.164 -11.150  1.00 89.74           C  
ATOM   4888  NE2 GLN A 334      -1.893  -1.466 -12.334  1.00 89.74           N  
ATOM   4889 HE21 GLN A 334      -1.428  -0.742 -12.863  1.00 89.74           H  
ATOM   4890 HE22 GLN A 334      -1.692  -2.447 -12.466  1.00 89.74           H  
ATOM   4891  OE1 GLN A 334      -2.712  -2.083 -10.426  1.00 89.74           O  
ATOM   4892  N   LEU A 335      -5.044   2.642  -7.530  1.00 88.50           N  
ATOM   4893  H   LEU A 335      -5.565   2.866  -8.366  1.00 88.50           H  
ATOM   4894  CA  LEU A 335      -5.741   2.721  -6.253  1.00 88.50           C  
ATOM   4895  HA  LEU A 335      -5.017   2.908  -5.460  1.00 88.50           H  
ATOM   4896  C   LEU A 335      -6.404   1.378  -5.952  1.00 88.50           C  
ATOM   4897  CB  LEU A 335      -6.740   3.889  -6.260  1.00 88.50           C  
ATOM   4898  HB2 LEU A 335      -7.485   3.708  -7.035  1.00 88.50           H  
ATOM   4899  HB3 LEU A 335      -7.254   3.909  -5.299  1.00 88.50           H  
ATOM   4900  O   LEU A 335      -7.102   0.808  -6.794  1.00 88.50           O  
ATOM   4901  CG  LEU A 335      -6.098   5.270  -6.504  1.00 88.50           C  
ATOM   4902  HG  LEU A 335      -5.606   5.276  -7.476  1.00 88.50           H  
ATOM   4903  CD1 LEU A 335      -7.180   6.345  -6.515  1.00 88.50           C  
ATOM   4904 HD11 LEU A 335      -7.916   6.128  -7.289  1.00 88.50           H  
ATOM   4905 HD12 LEU A 335      -6.730   7.314  -6.731  1.00 88.50           H  
ATOM   4906 HD13 LEU A 335      -7.675   6.395  -5.545  1.00 88.50           H  
ATOM   4907  CD2 LEU A 335      -5.073   5.624  -5.432  1.00 88.50           C  
ATOM   4908 HD21 LEU A 335      -4.216   4.954  -5.508  1.00 88.50           H  
ATOM   4909 HD22 LEU A 335      -4.714   6.641  -5.589  1.00 88.50           H  
ATOM   4910 HD23 LEU A 335      -5.518   5.554  -4.439  1.00 88.50           H  
ATOM   4911  N   GLY A 336      -6.171   0.873  -4.748  1.00 87.37           N  
ATOM   4912  H   GLY A 336      -5.570   1.391  -4.123  1.00 87.37           H  
ATOM   4913  CA  GLY A 336      -6.707  -0.390  -4.270  1.00 87.37           C  
ATOM   4914  HA2 GLY A 336      -7.621  -0.637  -4.809  1.00 87.37           H  
ATOM   4915  HA3 GLY A 336      -5.974  -1.177  -4.447  1.00 87.37           H  
ATOM   4916  C   GLY A 336      -7.025  -0.343  -2.783  1.00 87.37           C  
ATOM   4917  O   GLY A 336      -6.799   0.653  -2.098  1.00 87.37           O  
ATOM   4918  N   ARG A 337      -7.566  -1.450  -2.279  1.00 86.13           N  
ATOM   4919  H   ARG A 337      -7.667  -2.251  -2.885  1.00 86.13           H  
ATOM   4920  CA  ARG A 337      -7.844  -1.638  -0.857  1.00 86.13           C  
ATOM   4921  HA  ARG A 337      -7.744  -0.683  -0.341  1.00 86.13           H  
ATOM   4922  C   ARG A 337      -6.807  -2.585  -0.265  1.00 86.13           C  
ATOM   4923  CB  ARG A 337      -9.292  -2.109  -0.691  1.00 86.13           C  
ATOM   4924  HB2 ARG A 337      -9.436  -3.049  -1.224  1.00 86.13           H  
ATOM   4925  HB3 ARG A 337      -9.946  -1.357  -1.133  1.00 86.13           H  
ATOM   4926  O   ARG A 337      -6.613  -3.679  -0.790  1.00 86.13           O  
ATOM   4927  CG  ARG A 337      -9.667  -2.308   0.783  1.00 86.13           C  
ATOM   4928  HG2 ARG A 337      -9.336  -1.454   1.374  1.00 86.13           H  
ATOM   4929  HG3 ARG A 337      -9.169  -3.206   1.148  1.00 86.13           H  
ATOM   4930  CD  ARG A 337     -11.175  -2.501   0.957  1.00 86.13           C  
ATOM   4931  HD2 ARG A 337     -11.350  -2.871   1.968  1.00 86.13           H  
ATOM   4932  HD3 ARG A 337     -11.524  -3.252   0.248  1.00 86.13           H  
ATOM   4933  NE  ARG A 337     -11.907  -1.235   0.766  1.00 86.13           N  
ATOM   4934  HE  ARG A 337     -11.342  -0.426   0.548  1.00 86.13           H  
ATOM   4935  NH1 ARG A 337     -13.958  -1.968   1.478  1.00 86.13           N  
ATOM   4936 HH11 ARG A 337     -13.519  -2.870   1.589  1.00 86.13           H  
ATOM   4937 HH12 ARG A 337     -14.668  -1.712   2.150  1.00 86.13           H  
ATOM   4938  NH2 ARG A 337     -13.654   0.199   1.014  1.00 86.13           N
[truncated: 228,996 more chars]
