# Supplementary material for: Widespread Horizontal Gene Transfer Among Animal Viruses
Source: bioRxiv. 2024 Mar 26:2024.03.25.586562. Preprint. [Version 2] doi: 10.1101/2024.03.25.586562 (PMC11071296; doi:10.1101/2024.03.25.586562)
Supplement: Supplement 7 [file media-7.zip › File7_PDB/Mald8807_Hexon.pdb]

ATOM      1  N   MET A   1      -8.570  -9.819   7.816  1.00 62.07           N  
ATOM      2  H   MET A   1      -9.082 -10.649   8.078  1.00 62.07           H  
ATOM      3  H2  MET A   1      -8.457  -9.790   6.813  1.00 62.07           H  
ATOM      4  H3  MET A   1      -9.077  -8.988   8.083  1.00 62.07           H  
ATOM      5  CA  MET A   1      -7.226  -9.802   8.432  1.00 62.07           C  
ATOM      6  HA  MET A   1      -7.315  -9.713   9.515  1.00 62.07           H  
ATOM      7  C   MET A   1      -6.494  -8.576   7.918  1.00 62.07           C  
ATOM      8  CB  MET A   1      -6.426 -11.065   8.099  1.00 62.07           C  
ATOM      9  HB2 MET A   1      -6.367 -11.186   7.018  1.00 62.07           H  
ATOM     10  HB3 MET A   1      -5.420 -10.934   8.496  1.00 62.07           H  
ATOM     11  O   MET A   1      -6.815  -8.137   6.820  1.00 62.07           O  
ATOM     12  CG  MET A   1      -7.002 -12.340   8.723  1.00 62.07           C  
ATOM     13  HG2 MET A   1      -8.027 -12.483   8.383  1.00 62.07           H  
ATOM     14  HG3 MET A   1      -7.002 -12.235   9.808  1.00 62.07           H  
ATOM     15  SD  MET A   1      -6.049 -13.813   8.283  1.00 62.07           S  
ATOM     16  CE  MET A   1      -6.929 -15.083   9.230  1.00 62.07           C  
ATOM     17  HE1 MET A   1      -6.458 -16.050   9.057  1.00 62.07           H  
ATOM     18  HE2 MET A   1      -7.969 -15.129   8.908  1.00 62.07           H  
ATOM     19  HE3 MET A   1      -6.883 -14.848  10.294  1.00 62.07           H  
ATOM     20  N   VAL A   2      -5.577  -8.026   8.712  1.00 88.22           N  
ATOM     21  H   VAL A   2      -5.320  -8.482   9.576  1.00 88.22           H  
ATOM     22  CA  VAL A   2      -4.840  -6.793   8.392  1.00 88.22           C  
ATOM     23  HA  VAL A   2      -5.545  -6.046   8.027  1.00 88.22           H  
ATOM     24  C   VAL A   2      -3.816  -7.061   7.285  1.00 88.22           C  
ATOM     25  CB  VAL A   2      -4.179  -6.238   9.674  1.00 88.22           C  
ATOM     26  HB  VAL A   2      -3.465  -6.973  10.046  1.00 88.22           H  
ATOM     27  O   VAL A   2      -3.288  -8.164   7.202  1.00 88.22           O  
ATOM     28  CG1 VAL A   2      -3.407  -4.941   9.423  1.00 88.22           C  
ATOM     29 HG11 VAL A   2      -3.968  -4.278   8.765  1.00 88.22           H  
ATOM     30 HG12 VAL A   2      -2.451  -5.178   8.956  1.00 88.22           H  
ATOM     31 HG13 VAL A   2      -3.201  -4.426  10.362  1.00 88.22           H  
ATOM     32  CG2 VAL A   2      -5.239  -6.038  10.772  1.00 88.22           C  
ATOM     33 HG21 VAL A   2      -5.545  -6.999  11.184  1.00 88.22           H  
ATOM     34 HG22 VAL A   2      -6.114  -5.530  10.366  1.00 88.22           H  
ATOM     35 HG23 VAL A   2      -4.828  -5.441  11.587  1.00 88.22           H  
ATOM     36  N   TYR A   3      -3.546  -6.071   6.439  1.00 96.50           N  
ATOM     37  H   TYR A   3      -3.996  -5.181   6.598  1.00 96.50           H  
ATOM     38  CA  TYR A   3      -2.436  -6.059   5.483  1.00 96.50           C  
ATOM     39  HA  TYR A   3      -1.910  -7.014   5.510  1.00 96.50           H  
ATOM     40  C   TYR A   3      -1.436  -4.968   5.890  1.00 96.50           C  
ATOM     41  CB  TYR A   3      -2.990  -5.858   4.063  1.00 96.50           C  
ATOM     42  HB2 TYR A   3      -2.197  -5.987   3.326  1.00 96.50           H  
ATOM     43  HB3 TYR A   3      -3.734  -6.628   3.862  1.00 96.50           H  
ATOM     44  O   TYR A   3      -1.711  -4.162   6.777  1.00 96.50           O  
ATOM     45  CG  TYR A   3      -3.608  -4.499   3.833  1.00 96.50           C  
ATOM     46  CD1 TYR A   3      -4.966  -4.296   4.139  1.00 96.50           C  
ATOM     47  HD1 TYR A   3      -5.569  -5.106   4.523  1.00 96.50           H  
ATOM     48  CD2 TYR A   3      -2.826  -3.444   3.325  1.00 96.50           C  
ATOM     49  HD2 TYR A   3      -1.781  -3.601   3.102  1.00 96.50           H  
ATOM     50  CE1 TYR A   3      -5.553  -3.040   3.914  1.00 96.50           C  
ATOM     51  HE1 TYR A   3      -6.599  -2.882   4.128  1.00 96.50           H  
ATOM     52  CE2 TYR A   3      -3.413  -2.185   3.108  1.00 96.50           C  
ATOM     53  HE2 TYR A   3      -2.830  -1.367   2.711  1.00 96.50           H  
ATOM     54  OH  TYR A   3      -5.349  -0.784   3.154  1.00 96.50           O  
ATOM     55  HH  TYR A   3      -4.713  -0.144   2.827  1.00 96.50           H  
ATOM     56  CZ  TYR A   3      -4.778  -1.987   3.391  1.00 96.50           C  
ATOM     57  N   THR A   4      -0.277  -4.916   5.248  1.00 97.61           N  
ATOM     58  H   THR A   4      -0.094  -5.603   4.530  1.00 97.61           H  
ATOM     59  CA  THR A   4       0.751  -3.912   5.519  1.00 97.61           C  
ATOM     60  HA  THR A   4       0.294  -3.102   6.087  1.00 97.61           H  
ATOM     61  C   THR A   4       1.287  -3.283   4.239  1.00 97.61           C  
ATOM     62  CB  THR A   4       1.849  -4.505   6.402  1.00 97.61           C  
ATOM     63  HB  THR A   4       1.374  -5.103   7.180  1.00 97.61           H  
ATOM     64  O   THR A   4       1.223  -3.889   3.168  1.00 97.61           O  
ATOM     65  CG2 THR A   4       2.837  -5.399   5.663  1.00 97.61           C  
ATOM     66 HG21 THR A   4       3.469  -5.902   6.394  1.00 97.61           H  
ATOM     67 HG22 THR A   4       2.279  -6.162   5.121  1.00 97.61           H  
ATOM     68 HG23 THR A   4       3.452  -4.818   4.974  1.00 97.61           H  
ATOM     69  OG1 THR A   4       2.495  -3.434   7.036  1.00 97.61           O  
ATOM     70  HG1 THR A   4       3.445  -3.566   7.065  1.00 97.61           H  
ATOM     71  N   THR A   5       1.797  -2.060   4.336  1.00 98.29           N  
ATOM     72  H   THR A   5       1.771  -1.612   5.241  1.00 98.29           H  
ATOM     73  CA  THR A   5       2.265  -1.268   3.193  1.00 98.29           C  
ATOM     74  HA  THR A   5       2.083  -1.822   2.272  1.00 98.29           H  
ATOM     75  C   THR A   5       3.761  -0.998   3.284  1.00 98.29           C  
ATOM     76  CB  THR A   5       1.478   0.045   3.096  1.00 98.29           C  
ATOM     77  HB  THR A   5       1.605   0.623   4.011  1.00 98.29           H  
ATOM     78  O   THR A   5       4.237  -0.488   4.297  1.00 98.29           O  
ATOM     79  CG2 THR A   5       1.874   0.894   1.890  1.00 98.29           C  
ATOM     80 HG21 THR A   5       1.218   1.763   1.823  1.00 98.29           H  
ATOM     81 HG22 THR A   5       2.898   1.250   2.001  1.00 98.29           H  
ATOM     82 HG23 THR A   5       1.793   0.306   0.976  1.00 98.29           H  
ATOM     83  OG1 THR A   5       0.114  -0.249   2.913  1.00 98.29           O  
ATOM     84  HG1 THR A   5       0.024  -0.504   1.992  1.00 98.29           H  
ATOM     85  N   ILE A   6       4.480  -1.278   2.195  1.00 98.27           N  
ATOM     86  H   ILE A   6       3.990  -1.646   1.392  1.00 98.27           H  
ATOM     87  CA  ILE A   6       5.919  -1.017   2.028  1.00 98.27           C  
ATOM     88  HA  ILE A   6       6.270  -0.415   2.866  1.00 98.27           H  
ATOM     89  C   ILE A   6       6.175  -0.207   0.758  1.00 98.27           C  
ATOM     90  CB  ILE A   6       6.742  -2.324   2.017  1.00 98.27           C  
ATOM     91  HB  ILE A   6       7.782  -2.059   1.827  1.00 98.27           H  
ATOM     92  O   ILE A   6       5.368  -0.236  -0.175  1.00 98.27           O  
ATOM     93  CG1 ILE A   6       6.283  -3.294   0.905  1.00 98.27           C  
ATOM     94 HG12 ILE A   6       5.263  -3.626   1.100  1.00 98.27           H  
ATOM     95 HG13 ILE A   6       6.294  -2.766  -0.048  1.00 98.27           H  
ATOM     96  CG2 ILE A   6       6.687  -2.979   3.402  1.00 98.27           C  
ATOM     97 HG21 ILE A   6       7.418  -3.786   3.462  1.00 98.27           H  
ATOM     98 HG22 ILE A   6       6.946  -2.245   4.165  1.00 98.27           H  
ATOM     99 HG23 ILE A   6       5.690  -3.369   3.605  1.00 98.27           H  
ATOM    100  CD1 ILE A   6       7.175  -4.531   0.757  1.00 98.27           C  
ATOM    101 HD11 ILE A   6       8.207  -4.224   0.584  1.00 98.27           H  
ATOM    102 HD12 ILE A   6       6.831  -5.125  -0.090  1.00 98.27           H  
ATOM    103 HD13 ILE A   6       7.129  -5.145   1.656  1.00 98.27           H  
ATOM    104  N   ALA A   7       7.303   0.504   0.707  1.00 98.60           N  
ATOM    105  H   ALA A   7       7.965   0.444   1.467  1.00 98.60           H  
ATOM    106  CA  ALA A   7       7.623   1.388  -0.409  1.00 98.60           C  
ATOM    107  HA  ALA A   7       7.062   1.058  -1.283  1.00 98.60           H  
ATOM    108  C   ALA A   7       9.104   1.364  -0.801  1.00 98.60           C  
ATOM    109  CB  ALA A   7       7.157   2.810  -0.073  1.00 98.60           C  
ATOM    110  HB1 ALA A   7       7.378   3.477  -0.906  1.00 98.60           H  
ATOM    111  HB2 ALA A   7       7.665   3.174   0.820  1.00 98.60           H  
ATOM    112  HB3 ALA A   7       6.080   2.814   0.095  1.00 98.60           H  
ATOM    113  O   ALA A   7      10.000   1.199   0.029  1.00 98.60           O  
ATOM    114  N   TRP A   8       9.344   1.614  -2.083  1.00 98.62           N  
ATOM    115  H   TRP A   8       8.544   1.742  -2.686  1.00 98.62           H  
ATOM    116  CA  TRP A   8      10.645   1.918  -2.660  1.00 98.62           C  
ATOM    117  HA  TRP A   8      11.404   1.928  -1.878  1.00 98.62           H  
ATOM    118  C   TRP A   8      10.608   3.286  -3.319  1.00 98.62           C  
ATOM    119  CB  TRP A   8      11.038   0.888  -3.714  1.00 98.62           C  
ATOM    120  HB2 TRP A   8      10.239   0.810  -4.452  1.00 98.62           H  
ATOM    121  HB3 TRP A   8      11.921   1.266  -4.229  1.00 98.62           H  
ATOM    122  O   TRP A   8       9.589   3.681  -3.888  1.00 98.62           O  
ATOM    123  CG  TRP A   8      11.367  -0.477  -3.221  1.00 98.62           C  
ATOM    124  CD1 TRP A   8      12.611  -0.990  -3.106  1.00 98.62           C  
ATOM    125  HD1 TRP A   8      13.526  -0.464  -3.338  1.00 98.62           H  
ATOM    126  CD2 TRP A   8      10.452  -1.544  -2.844  1.00 98.62           C  
ATOM    127  CE2 TRP A   8      11.224  -2.714  -2.583  1.00 98.62           C  
ATOM    128  CE3 TRP A   8       9.050  -1.650  -2.725  1.00 98.62           C  
ATOM    129  HE3 TRP A   8       8.432  -0.785  -2.915  1.00 98.62           H  
ATOM    130  NE1 TRP A   8      12.535  -2.309  -2.722  1.00 98.62           N  
ATOM    131  HE1 TRP A   8      13.359  -2.887  -2.634  1.00 98.62           H  
ATOM    132  CH2 TRP A   8       9.235  -4.007  -2.121  1.00 98.62           C  
ATOM    133  HH2 TRP A   8       8.770  -4.935  -1.824  1.00 98.62           H  
ATOM    134  CZ2 TRP A   8      10.627  -3.942  -2.282  1.00 98.62           C  
ATOM    135  HZ2 TRP A   8      11.239  -4.814  -2.106  1.00 98.62           H  
ATOM    136  CZ3 TRP A   8       8.456  -2.856  -2.318  1.00 98.62           C  
ATOM    137  HZ3 TRP A   8       7.392  -2.892  -2.140  1.00 98.62           H  
ATOM    138  N   ARG A   9      11.751   3.970  -3.306  1.00 98.08           N  
ATOM    139  H   ARG A   9      12.545   3.554  -2.841  1.00 98.08           H  
ATOM    140  CA  ARG A   9      11.965   5.208  -4.046  1.00 98.08           C  
ATOM    141  HA  ARG A   9      11.331   5.172  -4.932  1.00 98.08           H  
ATOM    142  C   ARG A   9      13.409   5.333  -4.504  1.00 98.08           C  
ATOM    143  CB  ARG A   9      11.503   6.398  -3.190  1.00 98.08           C  
ATOM    144  HB2 ARG A   9      10.428   6.304  -3.039  1.00 98.08           H  
ATOM    145  HB3 ARG A   9      11.976   6.354  -2.209  1.00 98.08           H  
ATOM    146  O   ARG A   9      14.333   5.006  -3.763  1.00 98.08           O  
ATOM    147  CG  ARG A   9      11.775   7.767  -3.837  1.00 98.08           C  
ATOM    148  HG2 ARG A   9      11.778   7.691  -4.925  1.00 98.08           H  
ATOM    149  HG3 ARG A   9      10.956   8.432  -3.565  1.00 98.08           H  
ATOM    150  CD  ARG A   9      13.088   8.373  -3.324  1.00 98.08           C  
ATOM    151  HD2 ARG A   9      13.911   7.677  -3.490  1.00 98.08           H  
ATOM    152  HD3 ARG A   9      12.985   8.527  -2.250  1.00 98.08           H  
ATOM    153  NE  ARG A   9      13.410   9.652  -3.976  1.00 98.08           N  
ATOM    154  HE  ARG A   9      12.914   9.917  -4.815  1.00 98.08           H  
ATOM    155  NH1 ARG A   9      14.967  10.401  -2.470  1.00 98.08           N  
ATOM    156 HH11 ARG A   9      14.753   9.604  -1.887  1.00 98.08           H  
ATOM    157 HH12 ARG A   9      15.501  11.177  -2.107  1.00 98.08           H  
ATOM    158  NH2 ARG A   9      14.382  11.684  -4.197  1.00 98.08           N  
ATOM    159 HH21 ARG A   9      13.803  11.774  -5.020  1.00 98.08           H  
ATOM    160 HH22 ARG A   9      14.846  12.497  -3.818  1.00 98.08           H  
ATOM    161  CZ  ARG A   9      14.247  10.572  -3.543  1.00 98.08           C  
ATOM    162  N   ARG A  10      13.628   5.885  -5.697  1.00 97.72           N  
ATOM    163  H   ARG A  10      12.826   6.084  -6.279  1.00 97.72           H  
ATOM    164  CA  ARG A  10      14.956   6.331  -6.138  1.00 97.72           C  
ATOM    165  HA  ARG A  10      15.510   6.685  -5.269  1.00 97.72           H  
ATOM    166  C   ARG A  10      14.841   7.474  -7.140  1.00 97.72           C  
ATOM    167  CB  ARG A  10      15.698   5.131  -6.746  1.00 97.72           C  
ATOM    168  HB2 ARG A  10      15.264   4.900  -7.718  1.00 97.72           H  
ATOM    169  HB3 ARG A  10      15.573   4.265  -6.095  1.00 97.72           H  
ATOM    170  O   ARG A  10      14.073   7.364  -8.088  1.00 97.72           O  
ATOM    171  CG  ARG A  10      17.194   5.380  -6.928  1.00 97.72           C  
ATOM    172  HG2 ARG A  10      17.347   6.194  -7.636  1.00 97.72           H  
ATOM    173  HG3 ARG A  10      17.642   5.643  -5.969  1.00 97.72           H  
ATOM    174  CD  ARG A  10      17.845   4.103  -7.461  1.00 97.72           C  
ATOM    175  HD2 ARG A  10      17.338   3.799  -8.377  1.00 97.72           H  
ATOM    176  HD3 ARG A  10      17.726   3.313  -6.720  1.00 97.72           H  
ATOM    177  NE  ARG A  10      19.272   4.313  -7.742  1.00 97.72           N  
ATOM    178  HE  ARG A  10      19.603   5.267  -7.726  1.00 97.72           H  
ATOM    179  NH1 ARG A  10      19.794   2.104  -8.122  1.00 97.72           N  
ATOM    180 HH11 ARG A  10      18.829   1.831  -8.000  1.00 97.72           H  
ATOM    181 HH12 ARG A  10      20.466   1.375  -8.314  1.00 97.72           H  
ATOM    182  NH2 ARG A  10      21.388   3.667  -8.247  1.00 97.72           N  
ATOM    183 HH21 ARG A  10      21.682   4.632  -8.204  1.00 97.72           H  
ATOM    184 HH22 ARG A  10      22.043   2.937  -8.488  1.00 97.72           H  
ATOM    185  CZ  ARG A  10      20.138   3.360  -8.033  1.00 97.72           C  
ATOM    186  N   SER A  11      15.651   8.518  -6.962  1.00 97.24           N  
ATOM    187  H   SER A  11      16.247   8.544  -6.147  1.00 97.24           H  
ATOM    188  CA  SER A  11      15.891   9.509  -8.015  1.00 97.24           C  
ATOM    189  HA  SER A  11      14.974   9.634  -8.591  1.00 97.24           H  
ATOM    190  C   SER A  11      17.003   8.997  -8.929  1.00 97.24           C  
ATOM    191  CB  SER A  11      16.235  10.878  -7.433  1.00 97.24           C  
ATOM    192  HB2 SER A  11      15.458  11.189  -6.735  1.00 97.24           H  
ATOM    193  HB3 SER A  11      17.187  10.823  -6.906  1.00 97.24           H  
ATOM    194  O   SER A  11      18.137   8.797  -8.482  1.00 97.24           O  
ATOM    195  OG  SER A  11      16.328  11.826  -8.475  1.00 97.24           O  
ATOM    196  HG  SER A  11      15.454  12.194  -8.622  1.00 97.24           H  
ATOM    197  N   VAL A  12      16.672   8.685 -10.180  1.00 96.96           N  
ATOM    198  H   VAL A  12      15.724   8.855 -10.486  1.00 96.96           H  
ATOM    199  CA  VAL A  12      17.603   8.078 -11.140  1.00 96.96           C  
ATOM    200  HA  VAL A  12      18.577   8.551 -11.008  1.00 96.96           H  
ATOM    201  C   VAL A  12      17.147   8.353 -12.571  1.00 96.96           C  
ATOM    202  CB  VAL A  12      17.767   6.567 -10.852  1.00 96.96           C  
ATOM    203  HB  VAL A  12      18.122   6.465  -9.827  1.00 96.96           H  
ATOM    204  O   VAL A  12      15.956   8.441 -12.837  1.00 96.96           O  
ATOM    205  CG1 VAL A  12      16.464   5.765 -10.956  1.00 96.96           C  
ATOM    206 HG11 VAL A  12      16.650   4.708 -10.766  1.00 96.96           H  
ATOM    207 HG12 VAL A  12      15.739   6.130 -10.229  1.00 96.96           H  
ATOM    208 HG13 VAL A  12      16.032   5.878 -11.951  1.00 96.96           H  
ATOM    209  CG2 VAL A  12      18.840   5.914 -11.728  1.00 96.96           C  
ATOM    210 HG21 VAL A  12      19.751   6.513 -11.720  1.00 96.96           H  
ATOM    211 HG22 VAL A  12      19.069   4.921 -11.342  1.00 96.96           H  
ATOM    212 HG23 VAL A  12      18.480   5.808 -12.751  1.00 96.96           H  
ATOM    213  N   ASN A  13      18.095   8.504 -13.499  1.00 96.65           N  
ATOM    214  H   ASN A  13      19.062   8.403 -13.226  1.00 96.65           H  
ATOM    215  CA  ASN A  13      17.797   8.411 -14.927  1.00 96.65           C  
ATOM    216  HA  ASN A  13      16.762   8.696 -15.118  1.00 96.65           H  
ATOM    217  C   ASN A  13      17.970   6.945 -15.325  1.00 96.65           C  
ATOM    218  CB  ASN A  13      18.708   9.360 -15.728  1.00 96.65           C  
ATOM    219  HB2 ASN A  13      19.753   9.109 -15.548  1.00 96.65           H  
ATOM    220  HB3 ASN A  13      18.530  10.385 -15.402  1.00 96.65           H  
ATOM    221  O   ASN A  13      19.094   6.440 -15.335  1.00 96.65           O  
ATOM    222  CG  ASN A  13      18.460   9.280 -17.229  1.00 96.65           C  
ATOM    223  ND2 ASN A  13      18.954  10.217 -18.000  1.00 96.65           N  
ATOM    224 HD21 ASN A  13      19.405  11.042 -17.631  1.00 96.65           H  
ATOM    225 HD22 ASN A  13      18.691  10.142 -18.972  1.00 96.65           H  
ATOM    226  OD1 ASN A  13      17.860   8.358 -17.752  1.00 96.65           O  
ATOM    227  N   THR A  14      16.867   6.264 -15.613  1.00 96.57           N  
ATOM    228  H   THR A  14      15.974   6.735 -15.575  1.00 96.57           H  
ATOM    229  CA  THR A  14      16.884   4.846 -15.987  1.00 96.57           C  
ATOM    230  HA  THR A  14      17.671   4.335 -15.432  1.00 96.57           H  
ATOM    231  C   THR A  14      17.175   4.628 -17.472  1.00 96.57           C  
ATOM    232  CB  THR A  14      15.560   4.177 -15.625  1.00 96.57           C  
ATOM    233  HB  THR A  14      15.626   3.119 -15.877  1.00 96.57           H  
ATOM    234  O   THR A  14      17.570   3.530 -17.854  1.00 96.57           O  
ATOM    235  CG2 THR A  14      15.199   4.294 -14.147  1.00 96.57           C  
ATOM    236 HG21 THR A  14      14.324   3.681 -13.933  1.00 96.57           H  
ATOM    237 HG22 THR A  14      14.966   5.330 -13.901  1.00 96.57           H  
ATOM    238 HG23 THR A  14      16.035   3.952 -13.536  1.00 96.57           H  
ATOM    239  OG1 THR A  14      14.528   4.744 -16.384  1.00 96.57           O  
ATOM    240  HG1 THR A  14      14.388   5.650 -16.099  1.00 96.57           H  
ATOM    241  N   SER A  15      17.003   5.651 -18.321  1.00 93.06           N  
ATOM    242  H   SER A  15      16.711   6.537 -17.932  1.00 93.06           H  
ATOM    243  CA  SER A  15      17.233   5.591 -19.773  1.00 93.06           C  
ATOM    244  HA  SER A  15      16.752   6.466 -20.211  1.00 93.06           H  
ATOM    245  C   SER A  15      16.576   4.367 -20.437  1.00 93.06           C  
ATOM    246  CB  SER A  15      18.733   5.695 -20.079  1.00 93.06           C  
ATOM    247  HB2 SER A  15      19.271   4.914 -19.541  1.00 93.06           H  
ATOM    248  HB3 SER A  15      18.902   5.561 -21.147  1.00 93.06           H  
ATOM    249  O   SER A  15      17.199   3.665 -21.233  1.00 93.06           O  
ATOM    250  OG  SER A  15      19.231   6.966 -19.704  1.00 93.06           O  
ATOM    251  HG  SER A  15      18.708   7.296 -18.970  1.00 93.06           H  
ATOM    252  N   ASN A  16      15.309   4.097 -20.097  1.00 94.11           N  
ATOM    253  H   ASN A  16      14.842   4.755 -19.491  1.00 94.11           H  
ATOM    254  CA  ASN A  16      14.526   2.926 -20.519  1.00 94.11           C  
ATOM    255  HA  ASN A  16      13.576   3.000 -19.989  1.00 94.11           H  
ATOM    256  C   ASN A  16      15.095   1.551 -20.101  1.00 94.11           C  
ATOM    257  CB  ASN A  16      14.193   3.004 -22.021  1.00 94.11           C  
ATOM    258  HB2 ASN A  16      15.111   3.015 -22.609  1.00 94.11           H  
ATOM    259  HB3 ASN A  16      13.625   2.120 -22.310  1.00 94.11           H  
ATOM    260  O   ASN A  16      14.690   0.522 -20.644  1.00 94.11           O  
ATOM    261  CG  ASN A  16      13.333   4.199 -22.363  1.00 94.11           C  
ATOM    262  ND2 ASN A  16      13.852   5.141 -23.117  1.00 94.11           N  
ATOM    263 HD21 ASN A  16      14.830   5.102 -23.367  1.00 94.11           H  
ATOM    264 HD22 ASN A  16      13.270   5.951 -23.278  1.00 94.11           H  
ATOM    265  OD1 ASN A  16      12.179   4.285 -21.976  1.00 94.11           O  
ATOM    266  N   VAL A  17      15.997   1.499 -19.119  1.00 96.54           N  
ATOM    267  H   VAL A  17      16.340   2.365 -18.728  1.00 96.54           H  
ATOM    268  CA  VAL A  17      16.546   0.255 -18.564  1.00 96.54           C  
ATOM    269  HA  VAL A  17      16.228  -0.582 -19.187  1.00 96.54           H  
ATOM    270  C   VAL A  17      16.006   0.024 -17.157  1.00 96.54           C  
ATOM    271  CB  VAL A  17      18.086   0.260 -18.576  1.00 96.54           C  
ATOM    272  HB  VAL A  17      18.461   1.066 -17.944  1.00 96.54           H  
ATOM    273  O   VAL A  17      16.158   0.862 -16.272  1.00 96.54           O  
ATOM    274  CG1 VAL A  17      18.648  -1.067 -18.045  1.00 96.54           C  
ATOM    275 HG11 VAL A  17      18.377  -1.200 -16.998  1.00 96.54           H  
ATOM    276 HG12 VAL A  17      18.268  -1.902 -18.634  1.00 96.54           H  
ATOM    277 HG13 VAL A  17      19.736  -1.050 -18.106  1.00 96.54           H  
ATOM    278  CG2 VAL A  17      18.628   0.452 -19.999  1.00 96.54           C  
ATOM    279 HG21 VAL A  17      18.341   1.435 -20.374  1.00 96.54           H  
ATOM    280 HG22 VAL A  17      18.230  -0.314 -20.664  1.00 96.54           H  
ATOM    281 HG23 VAL A  17      19.717   0.403 -19.992  1.00 96.54           H  
ATOM    282  N   LEU A  18      15.410  -1.151 -16.928  1.00 97.15           N  
ATOM    283  H   LEU A  18      15.313  -1.795 -17.700  1.00 97.15           H  
ATOM    284  CA  LEU A  18      14.909  -1.541 -15.608  1.00 97.15           C  
ATOM    285  HA  LEU A  18      14.147  -0.824 -15.303  1.00 97.15           H  
ATOM    286  C   LEU A  18      16.021  -1.472 -14.558  1.00 97.15           C  
ATOM    287  CB  LEU A  18      14.284  -2.945 -15.662  1.00 97.15           C  
ATOM    288  HB2 LEU A  18      14.271  -3.369 -14.658  1.00 97.15           H  
ATOM    289  HB3 LEU A  18      14.915  -3.582 -16.282  1.00 97.15           H  
ATOM    290  O   LEU A  18      16.979  -2.244 -14.594  1.00 97.15           O  
ATOM    291  CG  LEU A  18      12.844  -2.946 -16.205  1.00 97.15           C  
ATOM    292  HG  LEU A  18      12.797  -2.382 -17.136  1.00 97.15           H  
ATOM    293  CD1 LEU A  18      12.413  -4.382 -16.483  1.00 97.15           C  
ATOM    294 HD11 LEU A  18      13.107  -4.852 -17.181  1.00 97.15           H  
ATOM    295 HD12 LEU A  18      12.380  -4.925 -15.539  1.00 97.15           H  
ATOM    296 HD13 LEU A  18      11.416  -4.378 -16.922  1.00 97.15           H  
ATOM    297  CD2 LEU A  18      11.852  -2.360 -15.196  1.00 97.15           C  
ATOM    298 HD21 LEU A  18      11.942  -2.853 -14.228  1.00 97.15           H  
ATOM    299 HD22 LEU A  18      12.031  -1.293 -15.072  1.00 97.15           H  
ATOM    300 HD23 LEU A  18      10.831  -2.482 -15.559  1.00 97.15           H  
ATOM    301  N   THR A  19      15.846  -0.563 -13.608  1.00 98.06           N  
ATOM    302  H   THR A  19      15.035   0.036 -13.671  1.00 98.06           H  
ATOM    303  CA  THR A  19      16.811  -0.235 -12.562  1.00 98.06           C  
ATOM    304  HA  THR A  19      17.715  -0.829 -12.695  1.00 98.06           H  
ATOM    305  C   THR A  19      16.210  -0.549 -11.198  1.00 98.06           C  
ATOM    306  CB  THR A  19      17.200   1.245 -12.673  1.00 98.06           C  
ATOM    307  HB  THR A  19      16.311   1.866 -12.570  1.00 98.06           H  
ATOM    308  O   THR A  19      15.040  -0.265 -10.957  1.00 98.06           O  
ATOM    309  CG2 THR A  19      18.230   1.656 -11.620  1.00 98.06           C  
ATOM    310 HG21 THR A  19      19.084   0.979 -11.648  1.00 98.06           H  
ATOM    311 HG22 THR A  19      17.774   1.646 -10.630  1.00 98.06           H  
ATOM    312 HG23 THR A  19      18.568   2.670 -11.836  1.00 98.06           H  
ATOM    313  OG1 THR A  19      17.799   1.485 -13.928  1.00 98.06           O  
ATOM    314  HG1 THR A  19      17.148   1.334 -14.617  1.00 98.06           H  
ATOM    315  N   GLU A  20      16.997  -1.154 -10.304  1.00 98.21           N  
ATOM    316  H   GLU A  20      17.956  -1.359 -10.545  1.00 98.21           H  
ATOM    317  CA  GLU A  20      16.541  -1.474  -8.946  1.00 98.21           C  
ATOM    318  HA  GLU A  20      15.551  -1.923  -9.026  1.00 98.21           H  
ATOM    319  C   GLU A  20      16.411  -0.199  -8.099  1.00 98.21           C  
ATOM    320  CB  GLU A  20      17.467  -2.512  -8.280  1.00 98.21           C  
ATOM    321  HB2 GLU A  20      18.358  -2.013  -7.900  1.00 98.21           H  
ATOM    322  HB3 GLU A  20      17.786  -3.239  -9.027  1.00 98.21           H  
ATOM    323  O   GLU A  20      17.287   0.681  -8.112  1.00 98.21           O  
ATOM    324  CG  GLU A  20      16.762  -3.268  -7.139  1.00 98.21           C  
ATOM    325  HG2 GLU A  20      16.534  -2.565  -6.337  1.00 98.21           H  
ATOM    326  HG3 GLU A  20      15.815  -3.661  -7.510  1.00 98.21           H  
ATOM    327  CD  GLU A  20      17.608  -4.429  -6.581  1.00 98.21           C  
ATOM    328  OE1 GLU A  20      17.094  -5.574  -6.485  1.00 98.21           O  
ATOM    329  OE2 GLU A  20      18.785  -4.194  -6.232  1.00 98.21           O  
ATOM    330  N   LEU A  21      15.304  -0.109  -7.365  1.00 98.39           N  
ATOM    331  H   LEU A  21      14.648  -0.876  -7.388  1.00 98.39           H  
ATOM    332  CA  LEU A  21      14.990   1.012  -6.488  1.00 98.39           C  
ATOM    333  HA  LEU A  21      15.491   1.903  -6.864  1.00 98.39           H  
ATOM    334  C   LEU A  21      15.517   0.785  -5.068  1.00 98.39           C  
ATOM    335  CB  LEU A  21      13.473   1.268  -6.505  1.00 98.39           C  
ATOM    336  HB2 LEU A  21      12.974   0.389  -6.099  1.00 98.39           H  
ATOM    337  HB3 LEU A  21      13.266   2.117  -5.853  1.00 98.39           H  
ATOM    338  O   LEU A  21      15.767  -0.340  -4.640  1.00 98.39           O  
ATOM    339  CG  LEU A  21      12.869   1.568  -7.888  1.00 98.39           C  
ATOM    340  HG  LEU A  21      12.976   0.700  -8.538  1.00 98.39           H  
ATOM    341  CD1 LEU A  21      11.381   1.881  -7.729  1.00 98.39           C  
ATOM    342 HD11 LEU A  21      10.944   2.065  -8.710  1.00 98.39           H  
ATOM    343 HD12 LEU A  21      10.876   1.030  -7.271  1.00 98.39           H  
ATOM    344 HD13 LEU A  21      11.239   2.764  -7.107  1.00 98.39           H  
ATOM    345  CD2 LEU A  21      13.545   2.771  -8.541  1.00 98.39           C  
ATOM    346 HD21 LEU A  21      13.424   3.649  -7.908  1.00 98.39           H  
ATOM    347 HD22 LEU A  21      14.597   2.565  -8.736  1.00 98.39           H  
ATOM    348 HD23 LEU A  21      13.073   2.971  -9.504  1.00 98.39           H  
ATOM    349  N   THR A  22      15.662   1.875  -4.321  1.00 98.53           N  
ATOM    350  H   THR A  22      15.395   2.773  -4.698  1.00 98.53           H  
ATOM    351  CA  THR A  22      16.073   1.849  -2.913  1.00 98.53           C  
ATOM    352  HA  THR A  22      16.735   1.000  -2.743  1.00 98.53           H  
ATOM    353  C   THR A  22      14.838   1.693  -2.032  1.00 98.53           C  
ATOM    354  CB  THR A  22      16.842   3.127  -2.553  1.00 98.53           C  
ATOM    355  HB  THR A  22      16.155   3.973  -2.544  1.00 98.53           H  
ATOM    356  O   THR A  22      13.793   2.274  -2.323  1.00 98.53           O  
ATOM    357  CG2 THR A  22      17.550   3.077  -1.202  1.00 98.53           C  
ATOM    358 HG21 THR A  22      17.959   4.059  -0.967  1.00 98.53           H  
ATOM    359 HG22 THR A  22      16.848   2.808  -0.413  1.00 98.53           H  
ATOM    360 HG23 THR A  22      18.361   2.349  -1.230  1.00 98.53           H  
ATOM    361  OG1 THR A  22      17.860   3.375  -3.504  1.00 98.53           O  
ATOM    362  HG1 THR A  22      18.442   4.020  -3.096  1.00 98.53           H  
ATOM    363  N   THR A  23      14.927   0.918  -0.956  1.00 98.42           N  
ATOM    364  H   THR A  23      15.815   0.506  -0.709  1.00 98.42           H  
ATOM    365  CA  THR A  23      13.838   0.823   0.027  1.00 98.42           C  
ATOM    366  HA  THR A  23      12.911   0.546  -0.474  1.00 98.42           H  
ATOM    367  C   THR A  23      13.640   2.167   0.721  1.00 98.42           C  
ATOM    368  CB  THR A  23      14.147  -0.231   1.095  1.00 98.42           C  
ATOM    369  HB  THR A  23      13.384  -0.202   1.873  1.00 98.42           H  
ATOM    370  O   THR A  23      14.617   2.787   1.150  1.00 98.42           O  
ATOM    371  CG2 THR A  23      14.198  -1.626   0.483  1.00 98.42           C  
ATOM    372 HG21 THR A  23      15.029  -1.677  -0.220  1.00 98.42           H  
ATOM    373 HG22 THR A  23      14.351  -2.360   1.274  1.00 98.42           H  
ATOM    374 HG23 THR A  23      13.261  -1.843  -0.030  1.00 98.42           H  
ATOM    375  OG1 THR A  23      15.410   0.049   1.652  1.00 98.42           O  
ATOM    376  HG1 THR A  23      15.411   0.979   1.891  1.00 98.42           H  
ATOM    377  N   VAL A  24      12.392   2.600   0.890  1.00 98.22           N  
ATOM    378  H   VAL A  24      11.625   2.025   0.574  1.00 98.22           H  
ATOM    379  CA  VAL A  24      12.080   3.668   1.849  1.00 98.22           C  
ATOM    380  HA  VAL A  24      12.779   4.493   1.707  1.00 98.22           H  
ATOM    381  C   VAL A  24      12.283   3.090   3.248  1.00 98.22           C  
ATOM    382  CB  VAL A  24      10.653   4.211   1.655  1.00 98.22           C  
ATOM    383  HB  VAL A  24       9.937   3.400   1.789  1.00 98.22           H  
ATOM    384  O   VAL A  24      11.821   1.983   3.520  1.00 98.22           O  
ATOM    385  CG1 VAL A  24      10.327   5.321   2.661  1.00 98.22           C  
ATOM    386 HG11 VAL A  24       9.315   5.686   2.490  1.00 98.22           H  
ATOM    387 HG12 VAL A  24      11.026   6.150   2.552  1.00 98.22           H  
ATOM    388 HG13 VAL A  24      10.375   4.939   3.681  1.00 98.22           H  
ATOM    389  CG2 VAL A  24      10.480   4.798   0.246  1.00 98.22           C  
ATOM    390 HG21 VAL A  24      11.194   5.607   0.090  1.00 98.22           H  
ATOM    391 HG22 VAL A  24      10.634   4.025  -0.506  1.00 98.22           H  
ATOM    392 HG23 VAL A  24       9.469   5.191   0.134  1.00 98.22           H  
ATOM    393  N   ALA A  25      13.010   3.803   4.111  1.00 96.26           N  
ATOM    394  H   ALA A  25      13.338   4.719   3.839  1.00 96.26           H  
ATOM    395  CA  ALA A  25      13.355   3.315   5.443  1.00 96.26           C  
ATOM    396  HA  ALA A  25      13.965   2.419   5.333  1.00 96.26           H  
ATOM    397  C   ALA A  25      12.094   2.950   6.234  1.00 96.26           C  
ATOM    398  CB  ALA A  25      14.178   4.380   6.176  1.00 96.26           C  
ATOM    399  HB1 ALA A  25      13.592   5.292   6.287  1.00 96.26           H  
ATOM    400  HB2 ALA A  25      14.453   4.014   7.165  1.00 96.26           H  
ATOM    401  HB3 ALA A  25      15.086   4.598   5.614  1.00 96.26           H  
ATOM    402  O   ALA A  25      11.173   3.759   6.343  1.00 96.26           O  
ATOM    403  N   ASP A  26      12.058   1.734   6.776  1.00 94.17           N  
ATOM    404  H   ASP A  26      12.797   1.078   6.567  1.00 94.17           H  
ATOM    405  CA  ASP A  26      10.837   1.208   7.367  1.00 94.17           C  
ATOM    406  HA  ASP A  26      10.206   2.042   7.672  1.00 94.17           H  
ATOM    407  C   ASP A  26      11.110   0.302   8.579  1.00 94.17           C  
ATOM    408  CB  ASP A  26      10.077   0.449   6.285  1.00 94.17           C  
ATOM    409  HB2 ASP A  26      10.035   1.047   5.374  1.00 94.17           H  
ATOM    410  HB3 ASP A  26      10.594  -0.487   6.074  1.00 94.17           H  
ATOM    411  O   ASP A  26      11.571  -0.826   8.417  1.00 94.17           O  
ATOM    412  CG  ASP A  26       8.662   0.161   6.728  1.00 94.17           C  
ATOM    413  OD1 ASP A  26       8.313   0.441   7.900  1.00 94.17           O  
ATOM    414  OD2 ASP A  26       7.852  -0.243   5.874  1.00 94.17           O  
ATOM    415  N   PRO A  27      10.840   0.758   9.812  1.00 88.47           N  
ATOM    416  CA  PRO A  27      11.216   0.014  11.009  1.00 88.47           C  
ATOM    417  HA  PRO A  27      12.249  -0.321  10.922  1.00 88.47           H  
ATOM    418  C   PRO A  27      10.353  -1.228  11.278  1.00 88.47           C  
ATOM    419  CB  PRO A  27      11.119   1.039  12.144  1.00 88.47           C  
ATOM    420  HB2 PRO A  27      12.066   1.571  12.230  1.00 88.47           H  
ATOM    421  HB3 PRO A  27      10.857   0.581  13.097  1.00 88.47           H  
ATOM    422  O   PRO A  27      10.736  -2.035  12.122  1.00 88.47           O  
ATOM    423  CG  PRO A  27      10.038   2.007  11.663  1.00 88.47           C  
ATOM    424  HG2 PRO A  27       9.053   1.592  11.875  1.00 88.47           H  
ATOM    425  HG3 PRO A  27      10.145   2.993  12.114  1.00 88.47           H  
ATOM    426  CD  PRO A  27      10.259   2.048  10.155  1.00 88.47           C  
ATOM    427  HD2 PRO A  27       9.309   2.209   9.647  1.00 88.47           H  
ATOM    428  HD3 PRO A  27      10.961   2.843   9.904  1.00 88.47           H  
ATOM    429  N   HIS A  28       9.196  -1.395  10.621  1.00 93.76           N  
ATOM    430  H   HIS A  28       8.941  -0.737   9.898  1.00 93.76           H  
ATOM    431  CA  HIS A  28       8.273  -2.493  10.951  1.00 93.76           C  
ATOM    432  HA  HIS A  28       8.397  -2.716  12.011  1.00 93.76           H  
ATOM    433  C   HIS A  28       8.573  -3.813  10.219  1.00 93.76           C  
ATOM    434  CB  HIS A  28       6.811  -2.044  10.785  1.00 93.76           C  
ATOM    435  HB2 HIS A  28       6.205  -2.634  11.472  1.00 93.76           H  
ATOM    436  HB3 HIS A  28       6.708  -0.999  11.078  1.00 93.76           H  
ATOM    437  O   HIS A  28       8.103  -4.865  10.649  1.00 93.76           O  
ATOM    438  CG  HIS A  28       6.240  -2.232   9.402  1.00 93.76           C  
ATOM    439  CD2 HIS A  28       5.382  -3.216   9.001  1.00 93.76           C  
ATOM    440  HD2 HIS A  28       4.994  -4.003   9.630  1.00 93.76           H  
ATOM    441  ND1 HIS A  28       6.488  -1.463   8.299  1.00 93.76           N  
ATOM    442  HD1 HIS A  28       7.127  -0.683   8.235  1.00 93.76           H  
ATOM    443  CE1 HIS A  28       5.836  -1.974   7.249  1.00 93.76           C  
ATOM    444  HE1 HIS A  28       5.876  -1.589   6.241  1.00 93.76           H  
ATOM    445  NE2 HIS A  28       5.135  -3.049   7.632  1.00 93.76           N  
ATOM    446  N   ILE A  29       9.362  -3.782   9.140  1.00 94.89           N  
ATOM    447  H   ILE A  29       9.772  -2.898   8.875  1.00 94.89           H  
ATOM    448  CA  ILE A  29       9.778  -4.964   8.368  1.00 94.89           C  
ATOM    449  HA  ILE A  29       9.558  -5.863   8.943  1.00 94.89           H  
ATOM    450  C   ILE A  29      11.290  -4.914   8.170  1.00 94.89           C  
ATOM    451  CB  ILE A  29       9.013  -5.055   7.024  1.00 94.89           C  
ATOM    452  HB  ILE A  29       9.045  -4.082   6.534  1.00 94.89           H  
ATOM    453  O   ILE A  29      11.860  -3.852   7.964  1.00 94.89           O  
ATOM    454  CG1 ILE A  29       7.551  -5.446   7.295  1.00 94.89           C  
ATOM    455 HG12 ILE A  29       7.512  -6.463   7.686  1.00 94.89           H  
ATOM    456 HG13 ILE A  29       7.148  -4.791   8.068  1.00 94.89           H  
ATOM    457  CG2 ILE A  29       9.614  -6.107   6.071  1.00 94.89           C  
ATOM    458 HG21 ILE A  29       9.604  -7.097   6.528  1.00 94.89           H  
ATOM    459 HG22 ILE A  29      10.641  -5.844   5.818  1.00 94.89           H  
ATOM    460 HG23 ILE A  29       9.069  -6.141   5.128  1.00 94.89           H  
ATOM    461  CD1 ILE A  29       6.634  -5.347   6.074  1.00 94.89           C  
ATOM    462 HD11 ILE A  29       6.678  -4.333   5.674  1.00 94.89           H  
ATOM    463 HD12 ILE A  29       5.614  -5.561   6.392  1.00 94.89           H  
ATOM    464 HD13 ILE A  29       6.908  -6.069   5.305  1.00 94.89           H  
ATOM    465  N   ALA A  30      11.955  -6.068   8.197  1.00 96.69           N  
ATOM    466  H   ALA A  30      11.438  -6.926   8.328  1.00 96.69           H  
ATOM    467  CA  ALA A  30      13.382  -6.145   7.905  1.00 96.69           C  
ATOM    468  HA  ALA A  30      13.893  -5.402   8.517  1.00 96.69           H  
ATOM    469  C   ALA A  30      13.682  -5.828   6.426  1.00 96.69           C  
ATOM    470  CB  ALA A  30      13.894  -7.531   8.312  1.00 96.69           C  
ATOM    471  HB1 ALA A  30      13.715  -7.693   9.375  1.00 96.69           H  
ATOM    472  HB2 ALA A  30      14.964  -7.598   8.118  1.00 96.69           H  
ATOM    473  HB3 ALA A  30      13.379  -8.302   7.739  1.00 96.69           H  
ATOM    474  O   ALA A  30      13.022  -6.342   5.518  1.00 96.69           O  
ATOM    475  N   TYR A  31      14.727  -5.040   6.170  1.00 97.71           N  
ATOM    476  H   TYR A  31      15.234  -4.623   6.938  1.00 97.71           H  
ATOM    477  CA  TYR A  31      15.140  -4.651   4.821  1.00 97.71           C  
ATOM    478  HA  TYR A  31      14.832  -5.434   4.127  1.00 97.71           H  
ATOM    479  C   TYR A  31      16.660  -4.518   4.679  1.00 97.71           C  
ATOM    480  CB  TYR A  31      14.413  -3.361   4.405  1.00 97.71           C  
ATOM    481  HB2 TYR A  31      13.342  -3.532   4.511  1.00 97.71           H  
ATOM    482  HB3 TYR A  31      14.609  -3.175   3.349  1.00 97.71           H  
ATOM    483  O   TYR A  31      17.399  -4.373   5.652  1.00 97.71           O  
ATOM    484  CG  TYR A  31      14.761  -2.113   5.194  1.00 97.71           C  
ATOM    485  CD1 TYR A  31      14.145  -1.867   6.432  1.00 97.71           C  
ATOM    486  HD1 TYR A  31      13.402  -2.553   6.812  1.00 97.71           H  
ATOM    487  CD2 TYR A  31      15.678  -1.176   4.684  1.00 97.71           C  
ATOM    488  HD2 TYR A  31      16.118  -1.329   3.710  1.00 97.71           H  
ATOM    489  CE1 TYR A  31      14.473  -0.725   7.182  1.00 97.71           C  
ATOM    490  HE1 TYR A  31      14.006  -0.566   8.142  1.00 97.71           H  
ATOM    491  CE2 TYR A  31      15.997  -0.018   5.416  1.00 97.71           C  
ATOM    492  HE2 TYR A  31      16.689   0.709   5.018  1.00 97.71           H  
ATOM    493  OH  TYR A  31      15.691   1.323   7.381  1.00 97.71           O  
ATOM    494  HH  TYR A  31      15.216   1.340   8.215  1.00 97.71           H  
ATOM    495  CZ  TYR A  31      15.399   0.204   6.672  1.00 97.71           C  
ATOM    496  N   THR A  32      17.122  -4.589   3.436  1.00 96.97           N  
ATOM    497  H   THR A  32      16.422  -4.678   2.713  1.00 96.97           H  
ATOM    498  CA  THR A  32      18.447  -4.160   2.974  1.00 96.97           C  
ATOM    499  HA  THR A  32      19.082  -3.946   3.834  1.00 96.97           H  
ATOM    500  C   THR A  32      18.289  -2.876   2.161  1.00 96.97           C  
ATOM    501  CB  THR A  32      19.128  -5.237   2.113  1.00 96.97           C  
ATOM    502  HB  THR A  32      20.167  -4.942   1.970  1.00 96.97           H  
ATOM    503  O   THR A  32      17.171  -2.442   1.920  1.00 96.97           O  
ATOM    504  CG2 THR A  32      19.110  -6.631   2.734  1.00 96.97           C  
ATOM    505 HG21 THR A  32      19.723  -7.304   2.133  1.00 96.97           H  
ATOM    506 HG22 THR A  32      19.515  -6.586   3.745  1.00 96.97           H  
ATOM    507 HG23 THR A  32      18.091  -7.016   2.772  1.00 96.97           H  
ATOM    508  OG1 THR A  32      18.526  -5.335   0.843  1.00 96.97           O  
ATOM    509  HG1 THR A  32      17.964  -6.113   0.853  1.00 96.97           H  
ATOM    510  N   ALA A  33      19.379  -2.284   1.668  1.00 96.97           N  
ATOM    511  H   ALA A  33      20.288  -2.680   1.858  1.00 96.97           H  
ATOM    512  CA  ALA A  33      19.310  -1.030   0.912  1.00 96.97           C  
ATOM    513  HA  ALA A  33      18.982  -0.241   1.588  1.00 96.97           H  
ATOM    514  C   ALA A  33      18.313  -1.037  -0.272  1.00 96.97           C  
ATOM    515  CB  ALA A  33      20.727  -0.701   0.426  1.00 96.97           C  
ATOM    516  HB1 ALA A  33      21.079  -1.477  -0.254  1.00 96.97           H  
ATOM    517  HB2 ALA A  33      20.715   0.253  -0.102  1.00 96.97           H  
ATOM    518  HB3 ALA A  33      21.404  -0.623   1.276  1.00 96.97           H  
ATOM    519  O   ALA A  33      17.744   0.005  -0.586  1.00 96.97           O  
ATOM    520  N   THR A  34      18.095  -2.177  -0.941  1.00 97.98           N  
ATOM    521  H   THR A  34      18.598  -3.008  -0.667  1.00 97.98           H  
ATOM    522  CA  THR A  34      17.221  -2.260  -2.131  1.00 97.98           C  
ATOM    523  HA  THR A  34      16.708  -1.308  -2.271  1.00 97.98           H  
ATOM    524  C   THR A  34      16.097  -3.288  -2.023  1.00 97.98           C  
ATOM    525  CB  THR A  34      18.030  -2.502  -3.416  1.00 97.98           C  
ATOM    526  HB  THR A  34      17.336  -2.538  -4.255  1.00 97.98           H  
ATOM    527  O   THR A  34      15.229  -3.341  -2.897  1.00 97.98           O  
ATOM    528  CG2 THR A  34      19.047  -1.391  -3.680  1.00 97.98           C  
ATOM    529 HG21 THR A  34      18.537  -0.427  -3.696  1.00 97.98           H  
ATOM    530 HG22 THR A  34      19.511  -1.560  -4.652  1.00 97.98           H  
ATOM    531 HG23 THR A  34      19.816  -1.386  -2.908  1.00 97.98           H  
ATOM    532  OG1 THR A  34      18.744  -3.718  -3.372  1.00 97.98           O  
ATOM    533  HG1 THR A  34      18.900  -3.956  -4.289  1.00 97.98           H  
ATOM    534  N   ARG A  35      16.047  -4.099  -0.958  1.00 98.04           N  
ATOM    535  H   ARG A  35      16.706  -3.953  -0.206  1.00 98.04           H  
ATOM    536  CA  ARG A  35      15.077  -5.201  -0.843  1.00 98.04           C  
ATOM    537  HA  ARG A  35      14.231  -5.001  -1.500  1.00 98.04           H  
ATOM    538  C   ARG A  35      14.490  -5.348   0.553  1.00 98.04           C  
ATOM    539  CB  ARG A  35      15.723  -6.520  -1.298  1.00 98.04           C  
ATOM    540  HB2 ARG A  35      14.986  -7.313  -1.180  1.00 98.04           H  
ATOM    541  HB3 ARG A  35      16.583  -6.755  -0.670  1.00 98.04           H  
ATOM    542  O   ARG A  35      15.208  -5.213   1.537  1.00 98.04           O  
ATOM    543  CG  ARG A  35      16.161  -6.461  -2.769  1.00 98.04           C  
ATOM    544  HG2 ARG A  35      15.356  -6.026  -3.359  1.00 98.04           H  
ATOM    545  HG3 ARG A  35      17.048  -5.835  -2.867  1.00 98.04           H  
ATOM    546  CD  ARG A  35      16.469  -7.848  -3.328  1.00 98.04           C  
ATOM    547  HD2 ARG A  35      15.609  -8.491  -3.137  1.00 98.04           H  
ATOM    548  HD3 ARG A  35      17.342  -8.257  -2.819  1.00 98.04           H  
ATOM    549  NE  ARG A  35      16.723  -7.767  -4.775  1.00 98.04           N  
ATOM    550  HE  ARG A  35      17.111  -6.903  -5.124  1.00 98.04           H  
ATOM    551  NH1 ARG A  35      15.646  -9.689  -5.471  1.00 98.04           N  
ATOM    552 HH11 ARG A  35      15.356  -9.871  -4.521  1.00 98.04           H  
ATOM    553 HH12 ARG A  35      15.135 -10.110  -6.234  1.00 98.04           H  
ATOM    554  NH2 ARG A  35      16.499  -8.259  -6.956  1.00 98.04           N  
ATOM    555 HH21 ARG A  35      16.828  -7.311  -7.074  1.00 98.04           H  
ATOM    556 HH22 ARG A  35      16.047  -8.753  -7.712  1.00 98.04           H  
ATOM    557  CZ  ARG A  35      16.302  -8.587  -5.715  1.00 98.04           C  
ATOM    558  N   PHE A  36      13.217  -5.722   0.628  1.00 98.34           N  
ATOM    559  H   PHE A  36      12.740  -5.924  -0.239  1.00 98.34           H  
ATOM    560  CA  PHE A  36      12.566  -6.148   1.871  1.00 98.34           C  
ATOM    561  HA  PHE A  36      13.076  -5.704   2.726  1.00 98.34           H  
ATOM    562  C   PHE A  36      12.648  -7.666   2.027  1.00 98.34           C  
ATOM    563  CB  PHE A  36      11.110  -5.666   1.908  1.00 98.34           C  
ATOM    564  HB2 PHE A  36      10.587  -6.183   2.712  1.00 98.34           H  
ATOM    565  HB3 PHE A  36      10.611  -5.930   0.975  1.00 98.34           H  
ATOM    566  O   PHE A  36      12.694  -8.391   1.032  1.00 98.34           O  
ATOM    567  CG  PHE A  36      10.980  -4.179   2.150  1.00 98.34           C  
ATOM    568  CD1 PHE A  36      11.009  -3.676   3.457  1.00 98.34           C  
ATOM    569  HD1 PHE A  36      11.117  -4.346   4.298  1.00 98.34           H  
ATOM    570  CD2 PHE A  36      10.862  -3.285   1.077  1.00 98.34           C  
ATOM    571  HD2 PHE A  36      10.851  -3.676   0.071  1.00 98.34           H  
ATOM    572  CE1 PHE A  36      10.942  -2.294   3.678  1.00 98.34           C  
ATOM    573  HE1 PHE A  36      11.004  -1.925   4.692  1.00 98.34           H  
ATOM    574  CE2 PHE A  36      10.764  -1.901   1.292  1.00 98.34           C  
ATOM    575  HE2 PHE A  36      10.667  -1.229   0.453  1.00 98.34           H  
ATOM    576  CZ  PHE A  36      10.812  -1.400   2.603  1.00 98.34           C  
ATOM    577  HZ  PHE A  36      10.758  -0.337   2.786  1.00 98.34           H  
ATOM    578  N   PHE A  37      12.633  -8.152   3.266  1.00 97.99           N  
ATOM    579  H   PHE A  37      12.583  -7.507   4.042  1.00 97.99           H  
ATOM    580  CA  PHE A  37      12.412  -9.566   3.555  1.00 97.99           C  
ATOM    581  HA  PHE A  37      12.787 -10.169   2.728  1.00 97.99           H  
ATOM    582  C   PHE A  37      10.915  -9.832   3.701  1.00 97.99           C  
ATOM    583  CB  PHE A  37      13.179  -9.982   4.811  1.00 97.99           C  
ATOM    584  HB2 PHE A  37      12.916  -9.312   5.630  1.00 97.99           H  
ATOM    585  HB3 PHE A  37      12.861 -10.984   5.096  1.00 97.99           H  
ATOM    586  O   PHE A  37      10.227  -9.109   4.420  1.00 97.99           O  
ATOM    587  CG  PHE A  37      14.683  -9.992   4.624  1.00 97.99           C  
ATOM    588  CD1 PHE A  37      15.328 -11.162   4.183  1.00 97.99           C  
ATOM    589  HD1 PHE A  37      14.748 -12.049   3.976  1.00 97.99           H  
ATOM    590  CD2 PHE A  37      15.442  -8.840   4.892  1.00 97.99           C  
ATOM    591  HD2 PHE A  37      14.951  -7.937   5.225  1.00 97.99           H  
ATOM    592  CE1 PHE A  37      16.726 -11.188   4.039  1.00 97.99           C  
ATOM    593  HE1 PHE A  37      17.209 -12.106   3.739  1.00 97.99           H  
ATOM    594  CE2 PHE A  37      16.839  -8.859   4.743  1.00 97.99           C  
ATOM    595  HE2 PHE A  37      17.413  -7.974   4.973  1.00 97.99           H  
ATOM    596  CZ  PHE A  37      17.483 -10.036   4.322  1.00 97.99           C  
ATOM    597  HZ  PHE A  37      18.559 -10.055   4.239  1.00 97.99           H  
ATOM    598  N   VAL A  38      10.411 -10.871   3.035  1.00 97.93           N  
ATOM    599  H   VAL A  38      11.029 -11.414   2.449  1.00 97.93           H  
ATOM    600  CA  VAL A  38       8.997 -11.259   3.112  1.00 97.93           C  
ATOM    601  HA  VAL A  38       8.388 -10.381   2.898  1.00 97.93           H  
ATOM    602  C   VAL A  38       8.682 -11.787   4.520  1.00 97.93           C  
ATOM    603  CB  VAL A  38       8.651 -12.300   2.034  1.00 97.93           C  
ATOM    604  HB  VAL A  38       9.310 -13.160   2.146  1.00 97.93           H  
ATOM    605  O   VAL A  38       9.241 -12.821   4.908  1.00 97.93           O  
ATOM    606  CG1 VAL A  38       7.193 -12.764   2.145  1.00 97.93           C  
ATOM    607 HG11 VAL A  38       6.516 -11.916   2.034  1.00 97.93           H  
ATOM    608 HG12 VAL A  38       7.016 -13.247   3.107  1.00 97.93           H  
ATOM    609 HG13 VAL A  38       6.994 -13.500   1.367  1.00 97.93           H  
ATOM    610  CG2 VAL A  38       8.843 -11.698   0.634  1.00 97.93           C  
ATOM    611 HG21 VAL A  38       8.580 -12.440  -0.119  1.00 97.93           H  
ATOM    612 HG22 VAL A  38       8.211 -10.818   0.511  1.00 97.93           H  
ATOM    613 HG23 VAL A  38       9.885 -11.418   0.481  1.00 97.93           H  
ATOM    614  N   PRO A  39       7.800 -11.126   5.296  1.00 96.87           N  
ATOM    615  CA  PRO A  39       7.464 -11.568   6.647  1.00 96.87           C  
ATOM    616  HA  PRO A  39       8.389 -11.754   7.193  1.00 96.87           H  
ATOM    617  C   PRO A  39       6.615 -12.843   6.638  1.00 96.87           C  
ATOM    618  CB  PRO A  39       6.715 -10.405   7.310  1.00 96.87           C  
ATOM    619  HB2 PRO A  39       5.644 -10.604   7.326  1.00 96.87           H  
ATOM    620  HB3 PRO A  39       7.080 -10.231   8.323  1.00 96.87           H  
ATOM    621  O   PRO A  39       5.823 -13.066   5.722  1.00 96.87           O  
ATOM    622  CG  PRO A  39       6.997  -9.207   6.407  1.00 96.87           C  
ATOM    623  HG2 PRO A  39       6.185  -8.480   6.425  1.00 96.87           H  
ATOM    624  HG3 PRO A  39       7.938  -8.744   6.702  1.00 96.87           H  
ATOM    625  CD  PRO A  39       7.158  -9.845   5.034  1.00 96.87           C  
ATOM    626  HD2 PRO A  39       6.180 -10.016   4.584  1.00 96.87           H  
ATOM    627  HD3 PRO A  39       7.751  -9.183   4.403  1.00 96.87           H  
ATOM    628  N   GLU A  40       6.722 -13.649   7.695  1.00 96.23           N  
ATOM    629  H   GLU A  40       7.384 -13.422   8.422  1.00 96.23           H  
ATOM    630  CA  GLU A  40       5.952 -14.894   7.841  1.00 96.23           C  
ATOM    631  HA  GLU A  40       6.177 -15.551   7.000  1.00 96.23           H  
ATOM    632  C   GLU A  40       4.437 -14.645   7.810  1.00 96.23           C  
ATOM    633  CB  GLU A  40       6.407 -15.596   9.129  1.00 96.23           C  
ATOM    634  HB2 GLU A  40       6.156 -14.975   9.989  1.00 96.23           H  
ATOM    635  HB3 GLU A  40       7.491 -15.706   9.086  1.00 96.23           H  
ATOM    636  O   GLU A  40       3.711 -15.252   7.017  1.00 96.23           O  
ATOM    637  CG  GLU A  40       5.774 -16.985   9.296  1.00 96.23           C  
ATOM    638  HG2 GLU A  40       5.923 -17.544   8.372  1.00 96.23           H  
ATOM    639  HG3 GLU A  40       4.701 -16.868   9.448  1.00 96.23           H  
ATOM    640  CD  GLU A  40       6.366 -17.790  10.466  1.00 96.23           C  
ATOM    641  OE1 GLU A  40       5.985 -18.977  10.580  1.00 96.23           O  
ATOM    642  OE2 GLU A  40       7.215 -17.242  11.204  1.00 96.23           O  
ATOM    643  N   GLU A  41       3.985 -13.669   8.599  1.00 95.95           N  
ATOM    644  H   GLU A  41       4.635 -13.253   9.249  1.00 95.95           H  
ATOM    645  CA  GLU A  41       2.574 -13.288   8.724  1.00 95.95           C  
ATOM    646  HA  GLU A  41       1.966 -14.189   8.808  1.00 95.95           H  
ATOM    647  C   GLU A  41       2.042 -12.490   7.519  1.00 95.95           C  
ATOM    648  CB  GLU A  41       2.389 -12.461  10.004  1.00 95.95           C  
ATOM    649  HB2 GLU A  41       3.007 -11.569   9.898  1.00 95.95           H  
ATOM    650  HB3 GLU A  41       1.346 -12.154  10.072  1.00 95.95           H  
ATOM    651  O   GLU A  41       0.834 -12.346   7.381  1.00 95.95           O  
ATOM    652  CG  GLU A  41       2.773 -13.194  11.304  1.00 95.95           C  
ATOM    653  HG2 GLU A  41       3.804 -13.539  11.224  1.00 95.95           H  
ATOM    654  HG3 GLU A  41       2.130 -14.068  11.411  1.00 95.95           H  
ATOM    655  CD  GLU A  41       2.645 -12.310  12.560  1.00 95.95           C  
ATOM    656  OE1 GLU A  41       3.281 -12.663  13.576  1.00 95.95           O  
ATOM    657  OE2 GLU A  41       1.924 -11.282  12.506  1.00 95.95           O  
ATOM    658  N   MET A  42       2.911 -11.983   6.632  1.00 96.88           N  
ATOM    659  H   MET A  42       3.885 -12.225   6.751  1.00 96.88           H  
ATOM    660  CA  MET A  42       2.550 -11.114   5.496  1.00 96.88           C  
ATOM    661  HA  MET A  42       1.469 -11.151   5.361  1.00 96.88           H  
ATOM    662  C   MET A  42       3.146 -11.626   4.178  1.00 96.88           C  
ATOM    663  CB  MET A  42       2.931  -9.649   5.778  1.00 96.88           C  
ATOM    664  HB2 MET A  42       3.996  -9.586   6.004  1.00 96.88           H  
ATOM    665  HB3 MET A  42       2.733  -9.046   4.892  1.00 96.88           H  
ATOM    666  O   MET A  42       3.790 -10.897   3.426  1.00 96.88           O  
ATOM    667  CG  MET A  42       2.135  -9.040   6.929  1.00 96.88           C  
ATOM    668  HG2 MET A  42       2.514  -8.036   7.119  1.00 96.88           H  
ATOM    669  HG3 MET A  42       2.291  -9.634   7.830  1.00 96.88           H  
ATOM    670  SD  MET A  42       0.361  -8.924   6.591  1.00 96.88           S  
ATOM    671  CE  MET A  42      -0.168  -8.348   8.210  1.00 96.88           C  
ATOM    672  HE1 MET A  42       0.317  -8.952   8.976  1.00 96.88           H  
ATOM    673  HE2 MET A  42       0.105  -7.297   8.311  1.00 96.88           H  
ATOM    674  HE3 MET A  42      -1.247  -8.460   8.319  1.00 96.88           H  
ATOM    675  N   SER A  43       2.953 -12.915   3.905  1.00 97.29           N  
ATOM    676  H   SER A  43       2.413 -13.449   4.570  1.00 97.29           H  
ATOM    677  CA  SER A  43       3.611 -13.634   2.805  1.00 97.29           C  
ATOM    678  HA  SER A  43       4.525 -13.089   2.566  1.00 97.29           H  
ATOM    679  C   SER A  43       2.825 -13.673   1.488  1.00 97.29           C  
ATOM    680  CB  SER A  43       4.066 -15.014   3.282  1.00 97.29           C  
ATOM    681  HB2 SER A  43       4.496 -15.573   2.450  1.00 97.29           H  
ATOM    682  HB3 SER A  43       4.846 -14.870   4.030  1.00 97.29           H  
ATOM    683  O   SER A  43       3.070 -14.540   0.646  1.00 97.29           O  
ATOM    684  OG  SER A  43       3.004 -15.750   3.874  1.00 97.29           O  
ATOM    685  HG  SER A  43       3.062 -15.583   4.817  1.00 97.29           H  
ATOM    686  N   TYR A  44       1.876 -12.758   1.288  1.00 97.94           N  
ATOM    687  H   TYR A  44       1.657 -12.117   2.036  1.00 97.94           H  
ATOM    688  CA  TYR A  44       1.116 -12.638   0.044  1.00 97.94           C  
ATOM    689  HA  TYR A  44       1.584 -13.248  -0.728  1.00 97.94           H  
ATOM    690  C   TYR A  44       1.078 -11.197  -0.462  1.00 97.94           C  
ATOM    691  CB  TYR A  44      -0.314 -13.144   0.234  1.00 97.94           C  
ATOM    692  HB2 TYR A  44      -0.810 -12.571   1.018  1.00 97.94           H  
ATOM    693  HB3 TYR A  44      -0.846 -12.958  -0.699  1.00 97.94           H  
ATOM    694  O   TYR A  44       0.735 -10.282   0.280  1.00 97.94           O  
ATOM    695  CG  TYR A  44      -0.474 -14.611   0.535  1.00 97.94           C  
ATOM    696  CD1 TYR A  44      -0.916 -15.487  -0.475  1.00 97.94           C  
ATOM    697  HD1 TYR A  44      -1.081 -15.124  -1.479  1.00 97.94           H  
ATOM    698  CD2 TYR A  44      -0.279 -15.079   1.846  1.00 97.94           C  
ATOM    699  HD2 TYR A  44       0.029 -14.391   2.619  1.00 97.94           H  
ATOM    700  CE1 TYR A  44      -1.183 -16.831  -0.164  1.00 97.94           C  
ATOM    701  HE1 TYR A  44      -1.545 -17.505  -0.926  1.00 97.94           H  
ATOM    702  CE2 TYR A  44      -0.558 -16.417   2.164  1.00 97.94           C  
ATOM    703  HE2 TYR A  44      -0.472 -16.745   3.190  1.00 97.94           H  
ATOM    704  OH  TYR A  44      -1.265 -18.589   1.465  1.00 97.94           O  
ATOM    705  HH  TYR A  44      -1.395 -18.707   2.409  1.00 97.94           H  
ATOM    706  CZ  TYR A  44      -1.020 -17.290   1.160  1.00 97.94           C  
ATOM    707  N   LEU A  45       1.354 -10.991  -1.747  1.00 97.80           N  
ATOM    708  H   LEU A  45       1.577 -11.794  -2.318  1.00 97.80           H  
ATOM    709  CA  LEU A  45       1.218  -9.699  -2.412  1.00 97.80           C  
ATOM    710  HA  LEU A  45       1.552  -8.915  -1.732  1.00 97.80           H  
ATOM    711  C   LEU A  45      -0.252  -9.436  -2.777  1.00 97.80           C  
ATOM    712  CB  LEU A  45       2.133  -9.702  -3.644  1.00 97.80           C  
ATOM    713  HB2 LEU A  45       1.845 -10.547  -4.271  1.00 97.80           H  
ATOM    714  HB3 LEU A  45       3.164  -9.856  -3.327  1.00 97.80           H  
ATOM    715  O   LEU A  45      -0.789 -10.069  -3.685  1.00 97.80           O  
ATOM    716  CG  LEU A  45       2.046  -8.420  -4.485  1.00 97.80           C  
ATOM    717  HG  LEU A  45       1.008  -8.197  -4.731  1.00 97.80           H  
ATOM    718  CD1 LEU A  45       2.645  -7.229  -3.745  1.00 97.80           C  
ATOM    719 HD11 LEU A  45       2.066  -7.009  -2.849  1.00 97.80           H  
ATOM    720 HD12 LEU A  45       2.607  -6.353  -4.392  1.00 97.80           H  
ATOM    721 HD13 LEU A  45       3.678  -7.439  -3.468  1.00 97.80           H  
ATOM    722  CD2 LEU A  45       2.800  -8.620  -5.794  1.00 97.80           C  
ATOM    723 HD21 LEU A  45       3.859  -8.792  -5.601  1.00 97.80           H  
ATOM    724 HD22 LEU A  45       2.376  -9.480  -6.313  1.00 97.80           H  
ATOM    725 HD23 LEU A  45       2.671  -7.737  -6.421  1.00 97.80           H  
ATOM    726  N   ALA A  46      -0.876  -8.482  -2.088  1.00 97.96           N  
ATOM    727  H   ALA A  46      -0.347  -7.990  -1.383  1.00 97.96           H  
ATOM    728  CA  ALA A  46      -2.267  -8.066  -2.280  1.00 97.96           C  
ATOM    729  HA  ALA A  46      -2.838  -8.892  -2.705  1.00 97.96           H  
ATOM    730  C   ALA A  46      -2.431  -6.883  -3.241  1.00 97.96           C  
ATOM    731  CB  ALA A  46      -2.862  -7.731  -0.910  1.00 97.96           C  
ATOM    732  HB1 ALA A  46      -2.260  -6.976  -0.404  1.00 97.96           H  
ATOM    733  HB2 ALA A  46      -2.913  -8.636  -0.305  1.00 97.96           H  
ATOM    734  HB3 ALA A  46      -3.875  -7.347  -1.034  1.00 97.96           H  
ATOM    735  O   ALA A  46      -3.516  -6.669  -3.770  1.00 97.96           O  
ATOM    736  N   GLY A  47      -1.382  -6.111  -3.509  1.00 97.93           N  
ATOM    737  H   GLY A  47      -0.508  -6.267  -3.028  1.00 97.93           H  
ATOM    738  CA  GLY A  47      -1.471  -5.052  -4.506  1.00 97.93           C  
ATOM    739  HA2 GLY A  47      -2.190  -4.298  -4.187  1.00 97.93           H  
ATOM    740  HA3 GLY A  47      -1.836  -5.496  -5.432  1.00 97.93           H  
ATOM    741  C   GLY A  47      -0.144  -4.382  -4.799  1.00 97.93           C  
ATOM    742  O   GLY A  47       0.794  -4.473  -4.005  1.00 97.93           O  
ATOM    743  N   ALA A  48      -0.078  -3.717  -5.948  1.00 98.46           N  
ATOM    744  H   ALA A  48      -0.903  -3.679  -6.529  1.00 98.46           H  
ATOM    745  CA  ALA A  48       1.128  -3.057  -6.426  1.00 98.46           C  
ATOM    746  HA  ALA A  48       1.749  -2.797  -5.569  1.00 98.46           H  
ATOM    747  C   ALA A  48       0.811  -1.766  -7.185  1.00 98.46           C  
ATOM    748  CB  ALA A  48       1.912  -4.031  -7.310  1.00 98.46           C  
ATOM    749  HB1 ALA A  48       2.862  -3.577  -7.590  1.00 98.46           H  
ATOM    750  HB2 ALA A  48       2.098  -4.957  -6.766  1.00 98.46           H  
ATOM    751  HB3 ALA A  48       1.351  -4.256  -8.217  1.00 98.46           H  
ATOM    752  O   ALA A  48      -0.069  -1.734  -8.042  1.00 98.46           O  
ATOM    753  N   TYR A  49       1.576  -0.722  -6.897  1.00 98.58           N  
ATOM    754  H   TYR A  49       2.253  -0.826  -6.156  1.00 98.58           H  
ATOM    755  CA  TYR A  49       1.528   0.587  -7.538  1.00 98.58           C  
ATOM    756  HA  TYR A  49       0.881   0.563  -8.415  1.00 98.58           H  
ATOM    757  C   TYR A  49       2.936   0.981  -7.979  1.00 98.58           C  
ATOM    758  CB  TYR A  49       0.966   1.595  -6.533  1.00 98.58           C  
ATOM    759  HB2 TYR A  49       1.457   1.440  -5.572  1.00 98.58           H  
ATOM    760  HB3 TYR A  49      -0.095   1.389  -6.388  1.00 98.58           H  
ATOM    761  O   TYR A  49       3.898   0.716  -7.256  1.00 98.58           O  
ATOM    762  CG  TYR A  49       1.138   3.047  -6.931  1.00 98.58           C  
ATOM    763  CD1 TYR A  49       2.187   3.827  -6.408  1.00 98.58           C  
ATOM    764  HD1 TYR A  49       2.906   3.387  -5.733  1.00 98.58           H  
ATOM    765  CD2 TYR A  49       0.231   3.619  -7.831  1.00 98.58           C  
ATOM    766  HD2 TYR A  49      -0.571   3.008  -8.218  1.00 98.58           H  
ATOM    767  CE1 TYR A  49       2.284   5.192  -6.744  1.00 98.58           C  
ATOM    768  HE1 TYR A  49       3.066   5.807  -6.324  1.00 98.58           H  
ATOM    769  CE2 TYR A  49       0.331   4.974  -8.191  1.00 98.58           C  
ATOM    770  HE2 TYR A  49      -0.385   5.416  -8.868  1.00 98.58           H  
ATOM    771  OH  TYR A  49       1.416   7.088  -7.941  1.00 98.58           O  
ATOM    772  HH  TYR A  49       2.082   7.582  -7.459  1.00 98.58           H  
ATOM    773  CZ  TYR A  49       1.343   5.771  -7.622  1.00 98.58           C  
ATOM    774  N   ALA A  50       3.062   1.621  -9.140  1.00 98.63           N  
ATOM    775  H   ALA A  50       2.232   1.865  -9.661  1.00 98.63           H  
ATOM    776  CA  ALA A  50       4.331   2.136  -9.639  1.00 98.63           C  
ATOM    777  HA  ALA A  50       4.994   2.317  -8.792  1.00 98.63           H  
ATOM    778  C   ALA A  50       4.138   3.462 -10.377  1.00 98.63           C  
ATOM    779  CB  ALA A  50       4.985   1.092 -10.543  1.00 98.63           C  
ATOM    780  HB1 ALA A  50       5.141   0.171  -9.981  1.00 98.63           H  
ATOM    781  HB2 ALA A  50       5.948   1.465 -10.891  1.00 98.63           H  
ATOM    782  HB3 ALA A  50       4.341   0.889 -11.399  1.00 98.63           H  
ATOM    783  O   ALA A  50       3.204   3.600 -11.173  1.00 98.63           O  
ATOM    784  N   ALA A  51       5.037   4.412 -10.125  1.00 98.34           N  
ATOM    785  H   ALA A  51       5.775   4.223  -9.462  1.00 98.34           H  
ATOM    786  CA  ALA A  51       4.898   5.781 -10.594  1.00 98.34           C  
ATOM    787  HA  ALA A  51       4.325   5.779 -11.521  1.00 98.34           H  
ATOM    788  C   ALA A  51       6.232   6.477 -10.866  1.00 98.34           C  
ATOM    789  CB  ALA A  51       4.106   6.539  -9.537  1.00 98.34           C  
ATOM    790  HB1 ALA A  51       3.204   5.964  -9.326  1.00 98.34           H  
ATOM    791  HB2 ALA A  51       4.690   6.655  -8.625  1.00 98.34           H  
ATOM    792  HB3 ALA A  51       3.811   7.517  -9.919  1.00 98.34           H  
ATOM    793  O   ALA A  51       7.225   6.252 -10.170  1.00 98.34           O  
ATOM    794  N   SER A  52       6.226   7.345 -11.872  1.00 97.83           N  
ATOM    795  H   SER A  52       5.354   7.469 -12.367  1.00 97.83           H  
ATOM    796  CA  SER A  52       7.247   8.358 -12.148  1.00 97.83           C  
ATOM    797  HA  SER A  52       7.489   8.885 -11.224  1.00 97.83           H  
ATOM    798  C   SER A  52       6.678   9.356 -13.159  1.00 97.83           C  
ATOM    799  CB  SER A  52       8.527   7.743 -12.731  1.00 97.83           C  
ATOM    800  HB2 SER A  52       8.837   6.876 -12.146  1.00 97.83           H  
ATOM    801  HB3 SER A  52       8.350   7.448 -13.765  1.00 97.83           H  
ATOM    802  O   SER A  52       5.670   9.085 -13.807  1.00 97.83           O  
ATOM    803  OG  SER A  52       9.566   8.696 -12.743  1.00 97.83           O  
ATOM    804  HG  SER A  52       9.833   8.834 -11.832  1.00 97.83           H  
ATOM    805  N   SER A  53       7.359  10.477 -13.376  1.00 95.97           N  
ATOM    806  H   SER A  53       8.248  10.598 -12.913  1.00 95.97           H  
ATOM    807  CA  SER A  53       6.978  11.478 -14.381  1.00 95.97           C  
ATOM    808  HA  SER A  53       5.931  11.739 -14.226  1.00 95.97           H  
ATOM    809  C   SER A  53       7.097  11.014 -15.839  1.00 95.97           C  
ATOM    810  CB  SER A  53       7.808  12.742 -14.180  1.00 95.97           C  
ATOM    811  HB2 SER A  53       7.555  13.189 -13.218  1.00 95.97           H  
ATOM    812  HB3 SER A  53       7.577  13.458 -14.968  1.00 95.97           H  
ATOM    813  O   SER A  53       6.632  11.715 -16.736  1.00 95.97           O  
ATOM    814  OG  SER A  53       9.189  12.427 -14.202  1.00 95.97           O  
ATOM    815  HG  SER A  53       9.673  13.230 -14.410  1.00 95.97           H  
ATOM    816  N   SER A  54       7.733   9.865 -16.090  1.00 95.37           N  
ATOM    817  H   SER A  54       8.197   9.416 -15.314  1.00 95.37           H  
ATOM    818  CA  SER A  54       7.847   9.262 -17.425  1.00 95.37           C  
ATOM    819  HA  SER A  54       6.909   9.439 -17.950  1.00 95.37           H  
ATOM    820  C   SER A  54       8.037   7.743 -17.380  1.00 95.37           C  
ATOM    821  CB  SER A  54       8.968   9.942 -18.225  1.00 95.37           C  
ATOM    822  HB2 SER A  54       9.094   9.453 -19.191  1.00 95.37           H  
ATOM    823  HB3 SER A  54       8.674  10.975 -18.417  1.00 95.37           H  
ATOM    824  O   SER A  54       8.761   7.187 -18.210  1.00 95.37           O  
ATOM    825  OG  SER A  54      10.200   9.961 -17.527  1.00 95.37           O  
ATOM    826  HG  SER A  54      10.534   9.083 -17.329  1.00 95.37           H  
ATOM    827  N   ILE A  55       7.440   7.063 -16.392  1.00 97.62           N  
ATOM    828  H   ILE A  55       6.807   7.563 -15.784  1.00 97.62           H  
ATOM    829  CA  ILE A  55       7.590   5.607 -16.227  1.00 97.62           C  
ATOM    830  HA  ILE A  55       8.661   5.408 -16.176  1.00 97.62           H  
ATOM    831  C   ILE A  55       7.048   4.862 -17.457  1.00 97.62           C  
ATOM    832  CB  ILE A  55       6.991   5.108 -14.888  1.00 97.62           C  
ATOM    833  HB  ILE A  55       7.478   5.667 -14.090  1.00 97.62           H  
ATOM    834  O   ILE A  55       5.952   5.126 -17.947  1.00 97.62           O  
ATOM    835  CG1 ILE A  55       7.292   3.639 -14.565  1.00 97.62           C  
ATOM    836 HG12 ILE A  55       8.322   3.408 -14.837  1.00 97.62           H  
ATOM    837 HG13 ILE A  55       6.629   2.993 -15.140  1.00 97.62           H  
ATOM    838  CG2 ILE A  55       5.493   5.395 -14.777  1.00 97.62           C  
ATOM    839 HG21 ILE A  55       5.021   4.872 -13.945  1.00 97.62           H  
ATOM    840 HG22 ILE A  55       5.417   6.460 -14.557  1.00 97.62           H  
ATOM    841 HG23 ILE A  55       4.952   5.144 -15.690  1.00 97.62           H  
ATOM    842  CD1 ILE A  55       7.135   3.334 -13.069  1.00 97.62           C  
ATOM    843 HD11 ILE A  55       6.220   3.752 -12.649  1.00 97.62           H  
ATOM    844 HD12 ILE A  55       7.989   3.730 -12.519  1.00 97.62           H  
ATOM    845 HD13 ILE A  55       7.089   2.253 -12.939  1.00 97.62           H  
ATOM    846  N   THR A  56       7.833   3.914 -17.962  1.00 97.29           N  
ATOM    847  H   THR A  56       8.747   3.795 -17.549  1.00 97.29           H  
ATOM    848  CA  THR A  56       7.495   3.059 -19.110  1.00 97.29           C  
ATOM    849  HA  THR A  56       6.511   3.330 -19.493  1.00 97.29           H  
ATOM    850  C   THR A  56       7.420   1.587 -18.724  1.00 97.29           C  
ATOM    851  CB  THR A  56       8.507   3.231 -20.255  1.00 97.29           C  
ATOM    852  HB  THR A  56       8.249   2.539 -21.057  1.00 97.29           H  
ATOM    853  O   THR A  56       6.786   0.798 -19.422  1.00 97.29           O  
ATOM    854  CG2 THR A  56       8.498   4.645 -20.832  1.00 97.29           C  
ATOM    855 HG21 THR A  56       8.814   5.367 -20.080  1.00 97.29           H  
ATOM    856 HG22 THR A  56       9.174   4.698 -21.685  1.00 97.29           H  
ATOM    857 HG23 THR A  56       7.490   4.899 -21.161  1.00 97.29           H  
ATOM    858  OG1 THR A  56       9.827   2.959 -19.833  1.00 97.29           O  
ATOM    859  HG1 THR A  56      10.418   3.376 -20.465  1.00 97.29           H  
ATOM    860  N   ASN A  57       8.055   1.201 -17.615  1.00 97.45           N  
ATOM    861  H   ASN A  57       8.588   1.888 -17.102  1.00 97.45           H  
ATOM    862  CA  ASN A  57       8.058  -0.168 -17.120  1.00 97.45           C  
ATOM    863  HA  ASN A  57       7.093  -0.625 -17.342  1.00 97.45           H  
ATOM    864  C   ASN A  57       8.267  -0.192 -15.600  1.00 97.45           C  
ATOM    865  CB  ASN A  57       9.164  -0.933 -17.872  1.00 97.45           C  
ATOM    866  HB2 ASN A  57      10.137  -0.678 -17.452  1.00 97.45           H  
ATOM    867  HB3 ASN A  57       9.155  -0.634 -18.920  1.00 97.45           H  
ATOM    868  O   ASN A  57       9.048   0.594 -15.068  1.00 97.45           O  
ATOM    869  CG  ASN A  57       9.007  -2.438 -17.823  1.00 97.45           C  
ATOM    870  ND2 ASN A  57       9.564  -3.139 -18.781  1.00 97.45           N  
ATOM    871 HD21 ASN A  57      10.005  -2.664 -19.555  1.00 97.45           H  
ATOM    872 HD22 ASN A  57       9.357  -4.128 -18.769  1.00 97.45           H  
ATOM    873  OD1 ASN A  57       8.412  -3.016 -16.935  1.00 97.45           O  
ATOM    874  N   ALA A  58       7.632  -1.131 -14.906  1.00 98.21           N  
ATOM    875  H   ALA A  58       7.044  -1.784 -15.404  1.00 98.21           H  
ATOM    876  CA  ALA A  58       8.011  -1.508 -13.553  1.00 98.21           C  
ATOM    877  HA  ALA A  58       9.088  -1.370 -13.455  1.00 98.21           H  
ATOM    878  C   ALA A  58       7.730  -2.981 -13.295  1.00 98.21           C  
ATOM    879  CB  ALA A  58       7.313  -0.626 -12.519  1.00 98.21           C  
ATOM    880  HB1 ALA A  58       6.245  -0.560 -12.724  1.00 98.21           H  
ATOM    881  HB2 ALA A  58       7.776   0.361 -12.545  1.00 98.21           H  
ATOM    882  HB3 ALA A  58       7.469  -1.030 -11.518  1.00 98.21           H  
ATOM    883  O   ALA A  58       6.807  -3.568 -13.860  1.00 98.21           O  
ATOM    884  N   ARG A  59       8.524  -3.580 -12.408  1.00 97.27           N  
ATOM    885  H   ARG A  59       9.211  -3.013 -11.932  1.00 97.27           H  
ATOM    886  CA  ARG A  59       8.348  -4.973 -12.000  1.00 97.27           C  
ATOM    887  HA  ARG A  59       7.282  -5.195 -12.042  1.00 97.27           H  
ATOM    888  C   ARG A  59       8.778  -5.223 -10.566  1.00 97.27           C  
ATOM    889  CB  ARG A  59       9.061  -5.923 -12.979  1.00 97.27           C  
ATOM    890  HB2 ARG A  59       8.733  -5.702 -13.995  1.00 97.27           H  
ATOM    891  HB3 ARG A  59       8.770  -6.947 -12.748  1.00 97.27           H  
ATOM    892  O   ARG A  59       9.640  -4.534 -10.022  1.00 97.27           O  
ATOM    893  CG  ARG A  59      10.589  -5.813 -12.909  1.00 97.27           C  
ATOM    894  HG2 ARG A  59      10.928  -5.974 -11.886  1.00 97.27           H  
ATOM    895  HG3 ARG A  59      10.888  -4.819 -13.241  1.00 97.27           H  
ATOM    896  CD  ARG A  59      11.257  -6.856 -13.800  1.00 97.27           C  
ATOM    897  HD2 ARG A  59      10.962  -6.663 -14.831  1.00 97.27           H  
ATOM    898  HD3 ARG A  59      10.897  -7.844 -13.511  1.00 97.27           H  
ATOM    899  NE  ARG A  59      12.723  -6.807 -13.637  1.00 97.27           N  
ATOM    900  HE  ARG A  59      13.060  -6.496 -12.737  1.00 97.27           H  
ATOM    901  NH1 ARG A  59      13.306  -7.541 -15.732  1.00 97.27           N  
ATOM    902 HH11 ARG A  59      14.013  -7.749 -16.423  1.00 97.27           H  
ATOM    903 HH12 ARG A  59      12.324  -7.609 -15.958  1.00 97.27           H  
ATOM    904  NH2 ARG A  59      14.898  -6.971 -14.267  1.00 97.27           N  
ATOM    905 HH21 ARG A  59      15.604  -7.164 -14.963  1.00 97.27           H  
ATOM    906 HH22 ARG A  59      15.173  -6.619 -13.361  1.00 97.27           H  
ATOM    907  CZ  ARG A  59      13.633  -7.110 -14.544  1.00 97.27           C  
ATOM    908  N   ILE A  60       8.220  -6.287 -10.016  1.00 97.59           N  
ATOM    909  H   ILE A  60       7.535  -6.783 -10.568  1.00 97.59           H  
ATOM    910  CA  ILE A  60       8.570  -6.867  -8.728  1.00 97.59           C  
ATOM    911  HA  ILE A  60       9.200  -6.171  -8.174  1.00 97.59           H  
ATOM    912  C   ILE A  60       9.347  -8.155  -8.985  1.00 97.59           C  
ATOM    913  CB  ILE A  60       7.305  -7.138  -7.901  1.00 97.59           C  
ATOM    914  HB  ILE A  60       6.753  -7.943  -8.387  1.00 97.59           H  
ATOM    915  O   ILE A  60       8.966  -8.971  -9.829  1.00 97.59           O  
ATOM    916  CG1 ILE A  60       6.384  -5.902  -7.827  1.00 97.59           C  
ATOM    917 HG12 ILE A  60       6.876  -5.094  -7.287  1.00 97.59           H  
ATOM    918 HG13 ILE A  60       6.151  -5.558  -8.835  1.00 97.59           H  
ATOM    919  CG2 ILE A  60       7.687  -7.608  -6.491  1.00 97.59           C  
ATOM    920 HG21 ILE A  60       6.780  -7.887  -5.955  1.00 97.59           H  
ATOM    921 HG22 ILE A  60       8.322  -8.493  -6.532  1.00 97.59           H  
ATOM    922 HG23 ILE A  60       8.204  -6.813  -5.953  1.00 97.59           H  
ATOM    923  CD1 ILE A  60       5.043  -6.226  -7.174  1.00 97.59           C  
ATOM    924 HD11 ILE A  60       5.157  -6.341  -6.096  1.00 97.59           H  
ATOM    925 HD12 ILE A  60       4.646  -7.155  -7.583  1.00 97.59           H  
ATOM    926 HD13 ILE A  60       4.341  -5.419  -7.386  1.00 97.59           H  
ATOM    927  N   ASP A  61      10.440  -8.336  -8.254  1.00 96.84           N  
ATOM    928  H   ASP A  61      10.680  -7.629  -7.573  1.00 96.84           H  
ATOM    929  CA  ASP A  61      11.327  -9.485  -8.383  1.00 96.84           C  
ATOM    930  HA  ASP A  61      10.875 -10.227  -9.040  1.00 96.84           H  
ATOM    931  C   ASP A  61      11.570 -10.148  -7.023  1.00 96.84           C  
ATOM    932  CB  ASP A  61      12.632  -9.017  -9.039  1.00 96.84           C  
ATOM    933  HB2 ASP A  61      13.086  -8.264  -8.395  1.00 96.84           H  
ATOM    934  HB3 ASP A  61      12.406  -8.558 -10.002  1.00 96.84           H  
ATOM    935  O   ASP A  61      12.044  -9.514  -6.078  1.00 96.84           O  
ATOM    936  CG  ASP A  61      13.634 -10.147  -9.261  1.00 96.84           C  
ATOM    937  OD1 ASP A  61      13.220 -11.288  -9.542  1.00 96.84           O  
ATOM    938  OD2 ASP A  61      14.856  -9.898  -9.144  1.00 96.84           O  
ATOM    939  N   SER A  62      11.286 -11.445  -6.949  1.00 96.86           N  
ATOM    940  H   SER A  62      10.912 -11.901  -7.768  1.00 96.86           H  
ATOM    941  CA  SER A  62      11.635 -12.329  -5.837  1.00 96.86           C  
ATOM    942  HA  SER A  62      12.529 -11.935  -5.354  1.00 96.86           H  
ATOM    943  C   SER A  62      11.924 -13.742  -6.372  1.00 96.86           C  
ATOM    944  CB  SER A  62      10.520 -12.376  -4.782  1.00 96.86           C  
ATOM    945  HB2 SER A  62      10.211 -11.363  -4.523  1.00 96.86           H  
ATOM    946  HB3 SER A  62      10.904 -12.859  -3.884  1.00 96.86           H  
ATOM    947  O   SER A  62      11.464 -14.096  -7.467  1.00 96.86           O  
ATOM    948  OG  SER A  62       9.414 -13.107  -5.264  1.00 96.86           O  
ATOM    949  HG  SER A  62       9.005 -13.566  -4.526  1.00 96.86           H  
ATOM    950  N   PRO A  63      12.701 -14.571  -5.649  1.00 96.96           N  
ATOM    951  CA  PRO A  63      12.900 -15.978  -6.001  1.00 96.96           C  
ATOM    952  HA  PRO A  63      13.536 -16.025  -6.884  1.00 96.96           H  
ATOM    953  C   PRO A  63      11.604 -16.753  -6.304  1.00 96.96           C  
ATOM    954  CB  PRO A  63      13.654 -16.581  -4.812  1.00 96.96           C  
ATOM    955  HB2 PRO A  63      14.313 -17.391  -5.123  1.00 96.96           H  
ATOM    956  HB3 PRO A  63      12.953 -16.938  -4.057  1.00 96.96           H  
ATOM    957  O   PRO A  63      11.564 -17.476  -7.300  1.00 96.96           O  
ATOM    958  CG  PRO A  63      14.438 -15.396  -4.250  1.00 96.96           C  
ATOM    959  HG2 PRO A  63      14.655 -15.523  -3.189  1.00 96.96           H  
ATOM    960  HG3 PRO A  63      15.360 -15.267  -4.816  1.00 96.96           H  
ATOM    961  CD  PRO A  63      13.517 -14.203  -4.497  1.00 96.96           C  
ATOM    962  HD2 PRO A  63      12.888 -14.026  -3.625  1.00 96.96           H  
ATOM    963  HD3 PRO A  63      14.113 -13.313  -4.701  1.00 96.96           H  
ATOM    964  N   SER A  64      10.548 -16.575  -5.508  1.00 96.68           N  
ATOM    965  H   SER A  64      10.667 -16.028  -4.667  1.00 96.68           H  
ATOM    966  CA  SER A  64       9.254 -17.244  -5.689  1.00 96.68           C  
ATOM    967  HA  SER A  64       9.433 -18.317  -5.756  1.00 96.68           H  
ATOM    968  C   SER A  64       8.534 -16.814  -6.972  1.00 96.68           C  
ATOM    969  CB  SER A  64       8.364 -17.004  -4.468  1.00 96.68           C  
ATOM    970  HB2 SER A  64       8.888 -17.328  -3.568  1.00 96.68           H  
ATOM    971  HB3 SER A  64       7.444 -17.580  -4.568  1.00 96.68           H  
ATOM    972  O   SER A  64       8.057 -17.674  -7.714  1.00 96.68           O  
ATOM    973  OG  SER A  64       8.049 -15.635  -4.356  1.00 96.68           O  
ATOM    974  HG  SER A  64       8.444 -15.327  -3.537  1.00 96.68           H  
ATOM    975  N   LEU A  65       8.524 -15.516  -7.302  1.00 95.82           N  
ATOM    976  H   LEU A  65       8.882 -14.862  -6.622  1.00 95.82           H  
ATOM    977  CA  LEU A  65       7.926 -15.000  -8.541  1.00 95.82           C  
ATOM    978  HA  LEU A  65       6.901 -15.362  -8.622  1.00 95.82           H  
ATOM    979  C   LEU A  65       8.674 -15.520  -9.775  1.00 95.82           C  
ATOM    980  CB  LEU A  65       7.927 -13.460  -8.513  1.00 95.82           C  
ATOM    981  HB2 LEU A  65       8.943 -13.116  -8.319  1.00 95.82           H  
ATOM    982  HB3 LEU A  65       7.637 -13.097  -9.498  1.00 95.82           H  
ATOM    983  O   LEU A  65       8.071 -15.980 -10.747  1.00 95.82           O  
ATOM    984  CG  LEU A  65       6.984 -12.831  -7.470  1.00 95.82           C  
ATOM    985  HG  LEU A  65       7.215 -13.212  -6.475  1.00 95.82           H  
ATOM    986  CD1 LEU A  65       7.171 -11.311  -7.473  1.00 95.82           C  
ATOM    987 HD11 LEU A  65       6.513 -10.859  -6.731  1.00 95.82           H  
ATOM    988 HD12 LEU A  65       6.947 -10.902  -8.458  1.00 95.82           H  
ATOM    989 HD13 LEU A  65       8.201 -11.075  -7.205  1.00 95.82           H  
ATOM    990  CD2 LEU A  65       5.514 -13.138  -7.752  1.00 95.82           C  
ATOM    991 HD21 LEU A  65       4.890 -12.585  -7.051  1.00 95.82           H  
ATOM    992 HD22 LEU A  65       5.256 -12.855  -8.773  1.00 95.82           H  
ATOM    993 HD23 LEU A  65       5.322 -14.201  -7.604  1.00 95.82           H  
ATOM    994  N   ARG A  66      10.010 -15.548  -9.706  1.00 94.27           N  
ATOM    995  H   ARG A  66      10.436 -15.191  -8.863  1.00 94.27           H  
ATOM    996  CA  ARG A  66      10.873 -16.037 -10.793  1.00 94.27           C  
ATOM    997  HA  ARG A  66      10.570 -15.544 -11.718  1.00 94.27           H  
ATOM    998  C   ARG A  66      10.741 -17.526 -11.100  1.00 94.27           C  
ATOM    999  CB  ARG A  66      12.333 -15.692 -10.504  1.00 94.27           C  
ATOM   1000  HB2 ARG A  66      12.974 -16.250 -11.187  1.00 94.27           H  
ATOM   1001  HB3 ARG A  66      12.583 -15.982  -9.483  1.00 94.27           H  
ATOM   1002  O   ARG A  66      11.311 -17.968 -12.093  1.00 94.27           O  
ATOM   1003  CG  ARG A  66      12.599 -14.201 -10.719  1.00 94.27           C  
ATOM   1004  HG2 ARG A  66      12.199 -13.903 -11.688  1.00 94.27           H  
ATOM   1005  HG3 ARG A  66      12.110 -13.612  -9.943  1.00 94.27           H  
ATOM   1006  CD  ARG A  66      14.104 -13.932 -10.725  1.00 94.27           C  
ATOM   1007  HD2 ARG A  66      14.570 -14.545 -11.496  1.00 94.27           H  
ATOM   1008  HD3 ARG A  66      14.262 -12.890 -11.001  1.00 94.27           H  
ATOM   1009  NE  ARG A  66      14.724 -14.241  -9.422  1.00 94.27           N  
ATOM   1010  HE  ARG A  66      14.364 -15.049  -8.934  1.00 94.27           H  
ATOM   1011  NH1 ARG A  66      16.066 -12.390  -9.285  1.00 94.27           N  
ATOM   1012 HH11 ARG A  66      16.751 -11.839  -8.788  1.00 94.27           H  
ATOM   1013 HH12 ARG A  66      15.340 -11.843  -9.725  1.00 94.27           H  
ATOM   1014  NH2 ARG A  66      16.273 -14.010  -7.773  1.00 94.27           N  
ATOM   1015 HH21 ARG A  66      15.985 -14.899  -7.392  1.00 94.27           H  
ATOM   1016 HH22 ARG A  66      17.002 -13.467  -7.333  1.00 94.27           H  
ATOM   1017  CZ  ARG A  66      15.680 -13.546  -8.838  1.00 94.27           C  
ATOM   1018  N   ARG A  67       9.972 -18.294 -10.323  1.00 93.52           N  
ATOM   1019  H   ARG A  67       9.547 -17.873  -9.510  1.00 93.52           H  
ATOM   1020  CA  ARG A  67       9.581 -19.659 -10.713  1.00 93.52           C  
ATOM   1021  HA  ARG A  67      10.476 -20.257 -10.888  1.00 93.52           H  
ATOM   1022  C   ARG A  67       8.797 -19.677 -12.030  1.00 93.52           C  
ATOM   1023  CB  ARG A  67       8.746 -20.305  -9.603  1.00 93.52           C  
ATOM   1024  HB2 ARG A  67       8.397 -21.277  -9.952  1.00 93.52           H  
ATOM   1025  HB3 ARG A  67       7.870 -19.683  -9.416  1.00 93.52           H  
ATOM   1026  O   ARG A  67       8.870 -20.665 -12.751  1.00 93.52           O  
ATOM   1027  CG  ARG A  67       9.524 -20.512  -8.294  1.00 93.52           C  
ATOM   1028  HG2 ARG A  67      10.336 -21.221  -8.453  1.00 93.52           H  
ATOM   1029  HG3 ARG A  67       9.936 -19.565  -7.945  1.00 93.52           H  
ATOM   1030  CD  ARG A  67       8.552 -21.057  -7.244  1.00 93.52           C  
ATOM   1031  HD2 ARG A  67       8.176 -22.023  -7.580  1.00 93.52           H  
ATOM   1032  HD3 ARG A  67       7.716 -20.362  -7.168  1.00 93.52           H  
ATOM   1033  NE  ARG A  67       9.164 -21.207  -5.910  1.00 93.52           N  
ATOM   1034  HE  ARG A  67      10.148 -21.006  -5.803  1.00 93.52           H  
ATOM   1035  NH1 ARG A  67       7.221 -21.725  -4.793  1.00 93.52           N  
ATOM   1036 HH11 ARG A  67       6.771 -21.798  -3.891  1.00 93.52           H  
ATOM   1037 HH12 ARG A  67       6.687 -21.556  -5.634  1.00 93.52           H  
ATOM   1038  NH2 ARG A  67       9.091 -21.600  -3.661  1.00 93.52           N  
ATOM   1039 HH21 ARG A  67       9.880 -20.990  -3.505  1.00 93.52           H  
ATOM   1040 HH22 ARG A  67       8.515 -21.475  -2.842  1.00 93.52           H  
ATOM   1041  CZ  ARG A  67       8.503 -21.512  -4.805  1.00 93.52           C  
ATOM   1042  N   ILE A  68       8.070 -18.597 -12.336  1.00 90.78           N  
ATOM   1043  H   ILE A  68       8.063 -17.836 -11.672  1.00 90.78           H  
ATOM   1044  CA  ILE A  68       7.385 -18.397 -13.621  1.00 90.78           C  
ATOM   1045  HA  ILE A  68       7.544 -19.269 -14.256  1.00 90.78           H  
ATOM   1046  C   ILE A  68       8.011 -17.208 -14.351  1.00 90.78           C  
ATOM   1047  CB  ILE A  68       5.857 -18.234 -13.424  1.00 90.78           C  
ATOM   1048  HB  ILE A  68       5.677 -17.360 -12.798  1.00 90.78           H  
ATOM   1049  O   ILE A  68       8.617 -17.372 -15.407  1.00 90.78           O  
ATOM   1050  CG1 ILE A  68       5.257 -19.467 -12.708  1.00 90.78           C  
ATOM   1051 HG12 ILE A  68       5.766 -19.613 -11.755  1.00 90.78           H  
ATOM   1052 HG13 ILE A  68       5.422 -20.356 -13.316  1.00 90.78           H  
ATOM   1053  CG2 ILE A  68       5.170 -18.004 -14.786  1.00 90.78           C  
ATOM   1054 HG21 ILE A  68       4.104 -17.821 -14.649  1.00 90.78           H  
ATOM   1055 HG22 ILE A  68       5.307 -18.875 -15.426  1.00 90.78           H  
ATOM   1056 HG23 ILE A  68       5.581 -17.127 -15.286  1.00 90.78           H  
ATOM   1057  CD1 ILE A  68       3.760 -19.348 -12.396  1.00 90.78           C  
ATOM   1058 HD11 ILE A  68       3.457 -20.185 -11.767  1.00 90.78           H  
ATOM   1059 HD12 ILE A  68       3.172 -19.380 -13.314  1.00 90.78           H  
ATOM   1060 HD13 ILE A  68       3.563 -18.417 -11.865  1.00 90.78           H  
ATOM   1061  N   ALA A  69       7.866 -16.011 -13.784  1.00 91.67           N  
ATOM   1062  H   ALA A  69       7.396 -15.951 -12.892  1.00 91.67           H  
ATOM   1063  CA  ALA A  69       8.407 -14.762 -14.300  1.00 91.67           C  
ATOM   1064  HA  ALA A  69       9.449 -14.920 -14.576  1.00 91.67           H  
ATOM   1065  C   ALA A  69       8.301 -13.676 -13.215  1.00 91.67           C  
ATOM   1066  CB  ALA A  69       7.609 -14.327 -15.540  1.00 91.67           C  
ATOM   1067  HB1 ALA A  69       7.704 -15.071 -16.331  1.00 91.67           H  
ATOM   1068  HB2 ALA A  69       7.987 -13.373 -15.907  1.00 91.67           H  
ATOM   1069  HB3 ALA A  69       6.557 -14.211 -15.279  1.00 91.67           H  
ATOM   1070  O   ALA A  69       7.383 -13.726 -12.394  1.00 91.67           O  
ATOM   1071  N   PRO A  70       9.179 -12.657 -13.221  1.00 93.28           N  
ATOM   1072  CA  PRO A  70       8.949 -11.449 -12.435  1.00 93.28           C  
ATOM   1073  HA  PRO A  70       9.037 -11.691 -11.376  1.00 93.28           H  
ATOM   1074  C   PRO A  70       7.563 -10.859 -12.721  1.00 93.28           C  
ATOM   1075  CB  PRO A  70      10.055 -10.471 -12.836  1.00 93.28           C  
ATOM   1076  HB2 PRO A  70      10.407  -9.890 -11.984  1.00 93.28           H  
ATOM   1077  HB3 PRO A  70       9.697  -9.812 -13.627  1.00 93.28           H  
ATOM   1078  O   PRO A  70       7.085 -10.898 -13.859  1.00 93.28           O  
ATOM   1079  CG  PRO A  70      11.153 -11.373 -13.396  1.00 93.28           C  
ATOM   1080  HG2 PRO A  70      11.774 -10.850 -14.124  1.00 93.28           H  
ATOM   1081  HG3 PRO A  70      11.762 -11.750 -12.574  1.00 93.28           H  
ATOM   1082  CD  PRO A  70      10.375 -12.522 -14.034  1.00 93.28           C  
ATOM   1083  HD2 PRO A  70      10.974 -13.432 -14.022  1.00 93.28           H  
ATOM   1084  HD3 PRO A  70      10.094 -12.261 -15.055  1.00 93.28           H  
ATOM   1085  N   LEU A  71       6.931 -10.280 -11.704  1.00 96.92           N  
ATOM   1086  H   LEU A  71       7.420 -10.165 -10.828  1.00 96.92           H  
ATOM   1087  CA  LEU A  71       5.606  -9.687 -11.844  1.00 96.92           C  
ATOM   1088  HA  LEU A  71       5.032 -10.274 -12.561  1.00 96.92           H  
ATOM   1089  C   LEU A  71       5.752  -8.267 -12.394  1.00 96.92           C  
ATOM   1090  CB  LEU A  71       4.888  -9.785 -10.490  1.00 96.92           C  
ATOM   1091  HB2 LEU A  71       4.924 -10.833 -10.193  1.00 96.92           H  
ATOM   1092  HB3 LEU A  71       5.433  -9.213  -9.738  1.00 96.92           H  
ATOM   1093  O   LEU A  71       6.255  -7.386 -11.702  1.00 96.92           O  
ATOM   1094  CG  LEU A  71       3.412  -9.343 -10.504  1.00 96.92           C  
ATOM   1095  HG  LEU A  71       2.930  -9.694 -11.417  1.00 96.92           H  
ATOM   1096  CD1 LEU A  71       2.707  -9.991  -9.316  1.00 96.92           C  
ATOM   1097 HD11 LEU A  71       2.744 -11.076  -9.409  1.00 96.92           H  
ATOM   1098 HD12 LEU A  71       1.662  -9.684  -9.283  1.00 96.92           H  
ATOM   1099 HD13 LEU A  71       3.207  -9.693  -8.394  1.00 96.92           H  
ATOM   1100  CD2 LEU A  71       3.235  -7.828 -10.391  1.00 96.92           C  
ATOM   1101 HD21 LEU A  71       2.198  -7.592 -10.155  1.00 96.92           H  
ATOM   1102 HD22 LEU A  71       3.881  -7.419  -9.614  1.00 96.92           H  
ATOM   1103 HD23 LEU A  71       3.475  -7.347 -11.339  1.00 96.92           H  
ATOM   1104  N   ASN A  72       5.333  -8.039 -13.640  1.00 97.42           N  
ATOM   1105  H   ASN A  72       4.936  -8.807 -14.162  1.00 97.42           H  
ATOM   1106  CA  ASN A  72       5.299  -6.695 -14.222  1.00 97.42           C  
ATOM   1107  HA  ASN A  72       6.190  -6.151 -13.910  1.00 97.42           H  
ATOM   1108  C   ASN A  72       4.078  -5.931 -13.702  1.00 97.42           C  
ATOM   1109  CB  ASN A  72       5.313  -6.755 -15.754  1.00 97.42           C  
ATOM   1110  HB2 ASN A  72       5.260  -5.739 -16.145  1.00 97.42           H  
ATOM   1111  HB3 ASN A  72       4.435  -7.297 -16.106  1.00 97.42           H  
ATOM   1112  O   ASN A  72       2.961  -6.448 -13.741  1.00 97.42           O  
ATOM   1113  CG  ASN A  72       6.579  -7.388 -16.296  1.00 97.42           C  
ATOM   1114  ND2 ASN A  72       6.464  -8.515 -16.958  1.00 97.42           N  
ATOM   1115 HD21 ASN A  72       7.324  -8.948 -17.262  1.00 97.42           H  
ATOM   1116 HD22 ASN A  72       5.556  -8.942 -17.080  1.00 97.42           H  
ATOM   1117  OD1 ASN A  72       7.688  -6.910 -16.122  1.00 97.42           O  
ATOM   1118  N   ILE A  73       4.299  -4.704 -13.237  1.00 97.92           N  
ATOM   1119  H   ILE A  73       5.217  -4.302 -13.361  1.00 97.92           H  
ATOM   1120  CA  ILE A  73       3.250  -3.838 -12.709  1.00 97.92           C  
ATOM   1121  HA  ILE A  73       2.530  -4.470 -12.189  1.00 97.92           H  
ATOM   1122  C   ILE A  73       2.537  -3.165 -13.881  1.00 97.92           C  
ATOM   1123  CB  ILE A  73       3.793  -2.831 -11.670  1.00 97.92           C  
ATOM   1124  HB  ILE A  73       4.519  -2.183 -12.162  1.00 97.92           H  
ATOM   1125  O   ILE A  73       3.166  -2.513 -14.711  1.00 97.92           O  
ATOM   1126  CG1 ILE A  73       4.497  -3.576 -10.507  1.00 97.92           C  
ATOM   1127 HG12 ILE A  73       3.769  -4.194  -9.981  1.00 97.92           H  
ATOM   1128 HG13 ILE A  73       5.265  -4.236 -10.909  1.00 97.92           H  
ATOM   1129  CG2 ILE A  73       2.638  -1.960 -11.133  1.00 97.92           C  
ATOM   1130 HG21 ILE A  73       3.010  -1.218 -10.426  1.00 97.92           H  
ATOM   1131 HG22 ILE A  73       1.892  -2.580 -10.636  1.00 97.92           H  
ATOM   1132 HG23 ILE A  73       2.161  -1.408 -11.943  1.00 97.92           H  
ATOM   1133  CD1 ILE A  73       5.193  -2.655  -9.496  1.00 97.92           C  
ATOM   1134 HD11 ILE A  73       5.919  -2.025 -10.010  1.00 97.92           H  
ATOM   1135 HD12 ILE A  73       5.720  -3.255  -8.754  1.00 97.92           H  
ATOM   1136 HD13 ILE A  73       4.467  -2.034  -8.970  1.00 97.92           H  
ATOM   1137  N   SER A  74       1.221  -3.333 -13.954  1.00 96.47           N  
ATOM   1138  H   SER A  74       0.773  -3.919 -13.264  1.00 96.47           H  
ATOM   1139  CA  SER A  74       0.360  -2.643 -14.914  1.00 96.47           C  
ATOM   1140  HA  SER A  74       0.765  -1.648 -15.096  1.00 96.47           H  
ATOM   1141  C   SER A  74      -1.055  -2.559 -14.345  1.00 96.47           C  
ATOM   1142  CB  SER A  74       0.343  -3.401 -16.244  1.00 96.47           C  
ATOM   1143  HB2 SER A  74       0.058  -4.439 -16.073  1.00 96.47           H  
ATOM   1144  HB3 SER A  74       1.342  -3.377 -16.678  1.00 96.47           H  
ATOM   1145  O   SER A  74      -1.583  -3.599 -13.947  1.00 96.47           O  
ATOM   1146  OG  SER A  74      -0.570  -2.805 -17.147  1.00 96.47           O  
ATOM   1147  HG  SER A  74      -1.448  -3.142 -16.953  1.00 96.47           H  
ATOM   1148  N   PRO A  75      -1.715  -1.389 -14.345  1.00 96.85           N  
ATOM   1149  CA  PRO A  75      -1.296  -0.111 -14.942  1.00 96.85           C  
ATOM   1150  HA  PRO A  75      -0.982  -0.273 -15.973  1.00 96.85           H  
ATOM   1151  C   PRO A  75      -0.150   0.608 -14.199  1.00 96.85           C  
ATOM   1152  CB  PRO A  75      -2.572   0.737 -14.948  1.00 96.85           C  
ATOM   1153  HB2 PRO A  75      -2.367   1.805 -14.866  1.00 96.85           H  
ATOM   1154  HB3 PRO A  75      -3.145   0.532 -15.852  1.00 96.85           H  
ATOM   1155  O   PRO A  75       0.155   0.295 -13.051  1.00 96.85           O  
ATOM   1156  CG  PRO A  75      -3.333   0.206 -13.730  1.00 96.85           C  
ATOM   1157  HG2 PRO A  75      -2.889   0.588 -12.811  1.00 96.85           H  
ATOM   1158  HG3 PRO A  75      -4.400   0.424 -13.778  1.00 96.85           H  
ATOM   1159  CD  PRO A  75      -3.049  -1.281 -13.777  1.00 96.85           C  
ATOM   1160  HD2 PRO A  75      -3.092  -1.707 -12.775  1.00 96.85           H  
ATOM   1161  HD3 PRO A  75      -3.766  -1.778 -14.429  1.00 96.85           H  
ATOM   1162  N   LEU A  76       0.476   1.575 -14.880  1.00 97.68           N  
ATOM   1163  H   LEU A  76       0.108   1.820 -15.789  1.00 97.68           H  
ATOM   1164  CA  LEU A  76       1.513   2.476 -14.354  1.00 97.68           C  
ATOM   1165  HA  LEU A  76       1.832   2.147 -13.366  1.00 97.68           H  
ATOM   1166  C   LEU A  76       0.947   3.898 -14.218  1.00 97.68           C  
ATOM   1167  CB  LEU A  76       2.726   2.489 -15.311  1.00 97.68           C  
ATOM   1168  HB2 LEU A  76       2.389   2.865 -16.277  1.00 97.68           H  
ATOM   1169  HB3 LEU A  76       3.463   3.194 -14.927  1.00 97.68           H  
ATOM   1170  O   LEU A  76       0.037   4.253 -14.966  1.00 97.68           O  
ATOM   1171  CG  LEU A  76       3.417   1.132 -15.530  1.00 97.68           C  
ATOM   1172  HG  LEU A  76       2.681   0.390 -15.840  1.00 97.68           H  
ATOM   1173  CD1 LEU A  76       4.458   1.249 -16.644  1.00 97.68           C  
ATOM   1174 HD11 LEU A  76       4.956   0.290 -16.783  1.00 97.68           H  
ATOM   1175 HD12 LEU A  76       5.192   2.018 -16.402  1.00 97.68           H  
ATOM   1176 HD13 LEU A  76       3.966   1.521 -17.577  1.00 97.68           H  
ATOM   1177  CD2 LEU A  76       4.104   0.641 -14.258  1.00 97.68           C  
ATOM   1178 HD21 LEU A  76       3.351   0.440 -13.496  1.00 97.68           H  
ATOM   1179 HD22 LEU A  76       4.809   1.390 -13.897  1.00 97.68           H  
ATOM   1180 HD23 LEU A  76       4.630  -0.290 -14.469  1.00 97.68           H  
ATOM   1181  N   ASN A  77       1.514   4.715 -13.328  1.00 97.83           N  
ATOM   1182  H   ASN A  77       2.213   4.340 -12.703  1.00 97.83           H  
ATOM   1183  CA  ASN A  77       1.246   6.154 -13.239  1.00 97.83           C  
ATOM   1184  HA  ASN A  77       0.302   6.389 -13.730  1.00 97.83           H  
ATOM   1185  C   ASN A  77       2.380   6.961 -13.926  1.00 97.83           C  
ATOM   1186  CB  ASN A  77       1.070   6.520 -11.757  1.00 97.83           C  
ATOM   1187  HB2 ASN A  77       0.219   5.977 -11.346  1.00 97.83           H  
ATOM   1188  HB3 ASN A  77       1.964   6.234 -11.202  1.00 97.83           H  
ATOM   1189  O   ASN A  77       3.436   7.118 -13.312  1.00 97.83           O  
ATOM   1190  CG  ASN A  77       0.836   8.006 -11.556  1.00 97.83           C  
ATOM   1191  ND2 ASN A  77       0.626   8.417 -10.334  1.00 97.83           N  
ATOM   1192 HD21 ASN A  77       0.818   7.813  -9.547  1.00 97.83           H  
ATOM   1193 HD22 ASN A  77       0.567   9.410 -10.161  1.00 97.83           H  
ATOM   1194  OD1 ASN A  77       0.802   8.784 -12.496  1.00 97.83           O  
ATOM   1195  N   PRO A  78       2.202   7.436 -15.181  1.00 94.62           N  
ATOM   1196  CA  PRO A  78       3.291   7.904 -16.041  1.00 94.62           C  
ATOM   1197  HA  PRO A  78       4.230   7.420 -15.777  1.00 94.62           H  
ATOM   1198  C   PRO A  78       3.587   9.407 -16.010  1.00 94.62           C  
ATOM   1199  CB  PRO A  78       2.913   7.414 -17.440  1.00 94.62           C  
ATOM   1200  HB2 PRO A  78       3.397   7.977 -18.238  1.00 94.62           H  
ATOM   1201  HB3 PRO A  78       3.150   6.354 -17.530  1.00 94.62           H  
ATOM   1202  O   PRO A  78       4.420   9.837 -16.800  1.00 94.62           O  
ATOM   1203  CG  PRO A  78       1.402   7.603 -17.442  1.00 94.62           C  
ATOM   1204  HG2 PRO A  78       1.159   8.644 -17.656  1.00 94.62           H  
ATOM   1205  HG3 PRO A  78       0.914   6.942 -18.159  1.00 94.62           H  
ATOM   1206  CD  PRO A  78       1.009   7.263 -16.005  1.00 94.62           C  
ATOM   1207  HD2 PRO A  78       0.688   6.221 -15.987  1.00 94.62           H  
ATOM   1208  HD3 PRO A  78       0.201   7.912 -15.668  1.00 94.62           H  
ATOM   1209  N   THR A  79       2.922  10.212 -15.177  1.00 93.00           N  
ATOM   1210  H   THR A  79       2.230   9.810 -14.561  1.00 93.00           H  
ATOM   1211  CA  THR A  79       3.046  11.687 -15.229  1.00 93.00           C  
ATOM   1212  HA  THR A  79       3.816  11.965 -15.948  1.00 93.00           H  
ATOM   1213  C   THR A  79       3.466  12.336 -13.917  1.00 93.00           C  
ATOM   1214  CB  THR A  79       1.737  12.335 -15.694  1.00 93.00           C  
ATOM   1215  HB  THR A  79       1.843  13.420 -15.680  1.00 93.00           H  
ATOM   1216  O   THR A  79       3.879  13.493 -13.917  1.00 93.00           O  
ATOM   1217  CG2 THR A  79       1.344  11.903 -17.105  1.00 93.00           C  
ATOM   1218 HG21 THR A  79       2.177  12.074 -17.788  1.00 93.00           H  
ATOM   1219 HG22 THR A  79       0.484  12.488 -17.432  1.00 93.00           H  
ATOM   1220 HG23 THR A  79       1.077  10.846 -17.113  1.00 93.00           H  
ATOM   1221  OG1 THR A  79       0.679  11.956 -14.852  1.00 93.00           O  
ATOM   1222  HG1 THR A  79       0.726  12.460 -14.037  1.00 93.00           H  
ATOM   1223  N   SER A  80       3.384  11.612 -12.805  1.00 94.43           N  
ATOM   1224  H   SER A  80       3.084  10.649 -12.869  1.00 94.43           H  
ATOM   1225  CA  SER A  80       3.776  12.076 -11.475  1.00 94.43           C  
ATOM   1226  HA  SER A  80       4.657  12.713 -11.553  1.00 94.43           H  
ATOM   1227  C   SER A  80       4.113  10.874 -10.594  1.00 94.43           C  
ATOM   1228  CB  SER A  80       2.637  12.891 -10.845  1.00 94.43           C  
ATOM   1229  HB2 SER A  80       2.357  13.704 -11.515  1.00 94.43           H  
ATOM   1230  HB3 SER A  80       1.771  12.248 -10.689  1.00 94.43           H  
ATOM   1231  O   SER A  80       3.792   9.736 -10.932  1.00 94.43           O  
ATOM   1232  OG  SER A  80       3.046  13.439  -9.606  1.00 94.43           O  
ATOM   1233  HG  SER A  80       2.280  13.868  -9.216  1.00 94.43           H  
ATOM   1234  N   VAL A  81       4.768  11.118  -9.459  1.00 97.06           N  
ATOM   1235  H   VAL A  81       4.930  12.089  -9.233  1.00 97.06           H  
ATOM   1236  CA  VAL A  81       4.865  10.128  -8.373  1.00 97.06           C  
ATOM   1237  HA  VAL A  81       4.973   9.133  -8.805  1.00 97.06           H  
ATOM   1238  C   VAL A  81       3.601  10.098  -7.512  1.00 97.06           C  
ATOM   1239  CB  VAL A  81       6.089  10.382  -7.483  1.00 97.06           C  
ATOM   1240  HB  VAL A  81       6.055   9.681  -6.649  1.00 97.06           H  
ATOM   1241  O   VAL A  81       3.274   9.060  -6.933  1.00 97.06           O  
ATOM   1242  CG1 VAL A  81       7.380  10.108  -8.261  1.00 97.06           C  
ATOM   1243 HG11 VAL A  81       7.366   9.093  -8.657  1.00 97.06           H  
ATOM   1244 HG12 VAL A  81       8.235  10.209  -7.592  1.00 97.06           H  
ATOM   1245 HG13 VAL A  81       7.489  10.812  -9.086  1.00 97.06           H  
ATOM   1246  CG2 VAL A  81       6.125  11.805  -6.908  1.00 97.06           C  
ATOM   1247 HG21 VAL A  81       6.915  11.876  -6.161  1.00 97.06           H  
ATOM   1248 HG22 VAL A  81       6.303  12.541  -7.691  1.00 97.06           H  
ATOM   1249 HG23 VAL A  81       5.190  12.040  -6.399  1.00 97.06           H  
ATOM   1250  N   GLU A  82       2.896  11.226  -7.448  1.00 96.68           N  
ATOM   1251  H   GLU A  82       3.172  12.004  -8.031  1.00 96.68           H  
ATOM   1252  CA  GLU A  82       1.632  11.383  -6.739  1.00 96.68           C  
ATOM   1253  HA  GLU A  82       1.757  10.963  -5.741  1.00 96.68           H  
ATOM   1254  C   GLU A  82       0.524  10.627  -7.506  1.00 96.68           C  
ATOM   1255  CB  GLU A  82       1.388  12.884  -6.528  1.00 96.68           C  
ATOM   1256  HB2 GLU A  82       1.375  13.392  -7.492  1.00 96.68           H  
ATOM   1257  HB3 GLU A  82       2.262  13.265  -5.999  1.00 96.68           H  
ATOM   1258  O   GLU A  82       0.497  10.681  -8.744  1.00 96.68           O  
ATOM   1259  CG  GLU A  82       0.165  13.239  -5.665  1.00 96.68           C  
ATOM   1260  HG2 GLU A  82       0.430  14.094  -5.043  1.00 96.68           H  
ATOM   1261  HG3 GLU A  82      -0.048  12.406  -4.995  1.00 96.68           H  
ATOM   1262  CD  GLU A  82      -1.078  13.605  -6.480  1.00 96.68           C  
ATOM   1263  OE1 GLU A  82      -2.177  13.231  -6.014  1.00 96.68           O  
ATOM   1264  OE2 GLU A  82      -0.876  14.184  -7.572  1.00 96.68           O  
ATOM   1265  N   PRO A  83      -0.297   9.804  -6.821  1.00 97.98           N  
ATOM   1266  CA  PRO A  83      -1.302   8.967  -7.462  1.00 97.98           C  
ATOM   1267  HA  PRO A  83      -0.799   8.256  -8.117  1.00 97.98           H  
ATOM   1268  C   PRO A  83      -2.318   9.761  -8.279  1.00 97.98           C  
ATOM   1269  CB  PRO A  83      -1.983   8.188  -6.334  1.00 97.98           C  
ATOM   1270  HB2 PRO A  83      -2.837   8.747  -5.953  1.00 97.98           H  
ATOM   1271  HB3 PRO A  83      -2.283   7.191  -6.658  1.00 97.98           H  
ATOM   1272  O   PRO A  83      -2.990  10.640  -7.769  1.00 97.98           O  
ATOM   1273  CG  PRO A  83      -0.916   8.124  -5.253  1.00 97.98           C  
ATOM   1274  HG2 PRO A  83      -1.350   8.028  -4.258  1.00 97.98           H  
ATOM   1275  HG3 PRO A  83      -0.226   7.305  -5.458  1.00 97.98           H  
ATOM   1276  CD  PRO A  83      -0.199   9.455  -5.413  1.00 97.98           C  
ATOM   1277  HD2 PRO A  83       0.842   9.310  -5.122  1.00 97.98           H  
ATOM   1278  HD3 PRO A  83      -0.686  10.219  -4.808  1.00 97.98           H  
ATOM   1279  N   LEU A  84      -2.507   9.366  -9.539  1.00 96.87           N  
ATOM   1280  H   LEU A  84      -1.857   8.700  -9.931  1.00 96.87           H  
ATOM   1281  CA  LEU A  84      -3.525   9.964 -10.406  1.00 96.87           C  
ATOM   1282  HA  LEU A  84      -3.307  11.028 -10.492  1.00 96.87           H  
ATOM   1283  C   LEU A  84      -4.943   9.859  -9.837  1.00 96.87           C  
ATOM   1284  CB  LEU A  84      -3.487   9.292 -11.792  1.00 96.87           C  
ATOM   1285  HB2 LEU A  84      -3.539   8.212 -11.655  1.00 96.87           H  
ATOM   1286  HB3 LEU A  84      -4.356   9.593 -12.377  1.00 96.87           H  
ATOM   1287  O   LEU A  84      -5.253   9.014  -8.999  1.00 96.87           O  
ATOM   1288  CG  LEU A  84      -2.232   9.649 -12.585  1.00 96.87           C  
ATOM   1289  HG  LEU A  84      -1.375   9.461 -11.939  1.00 96.87           H  
ATOM   1290  CD1 LEU A  84      -2.140   8.774 -13.838  1.00 96.87           C  
ATOM   1291 HD11 LEU A  84      -2.094   7.724 -13.549  1.00 96.87           H  
ATOM   1292 HD12 LEU A  84      -1.230   9.034 -14.379  1.00 96.87           H  
ATOM   1293 HD13 LEU A  84      -3.007   8.946 -14.475  1.00 96.87           H  
ATOM   1294  CD2 LEU A  84      -2.206  11.117 -12.999  1.00 96.87           C  
ATOM   1295 HD21 LEU A  84      -3.125  11.383 -13.521  1.00 96.87           H  
ATOM   1296 HD22 LEU A  84      -2.083  11.753 -12.122  1.00 96.87           H  
ATOM   1297 HD23 LEU A  84      -1.355  11.287 -13.659  1.00 96.87           H  
ATOM   1298  N   SER A  85      -5.834  10.653 -10.424  1.00 96.18           N  
ATOM   1299  H   SER A  85      -5.487  11.356 -11.061  1.00 96.18           H  
ATOM   1300  CA  SER A  85      -7.277  10.551 -10.251  1.00 96.18           C  
ATOM   1301  HA  SER A  85      -7.494   9.844  -9.450  1.00 96.18           H  
ATOM   1302  C   SER A  85      -7.940  10.103 -11.568  1.00 96.18           C  
ATOM   1303  CB  SER A  85      -7.803  11.900  -9.779  1.00 96.18           C  
ATOM   1304  HB2 SER A  85      -7.564  12.665 -10.519  1.00 96.18           H  
ATOM   1305  HB3 SER A  85      -7.319  12.164  -8.839  1.00 96.18           H  
ATOM   1306  O   SER A  85      -7.879  10.838 -12.559  1.00 96.18           O  
ATOM   1307  OG  SER A  85      -9.205  11.849  -9.592  1.00 96.18           O  
ATOM   1308  HG  SER A  85      -9.450  12.760  -9.415  1.00 96.18           H  
ATOM   1309  N   PRO A  86      -8.581   8.917 -11.625  1.00 96.22           N  
ATOM   1310  CA  PRO A  86      -8.616   7.884 -10.590  1.00 96.22           C  
ATOM   1311  HA  PRO A  86      -8.934   8.317  -9.641  1.00 96.22           H  
ATOM   1312  C   PRO A  86      -7.261   7.191 -10.389  1.00 96.22           C  
ATOM   1313  CB  PRO A  86      -9.675   6.883 -11.060  1.00 96.22           C  
ATOM   1314  HB2 PRO A  86      -9.483   5.873 -10.698  1.00 96.22           H  
ATOM   1315  HB3 PRO A  86     -10.662   7.219 -10.741  1.00 96.22           H  
ATOM   1316  O   PRO A  86      -6.463   7.068 -11.320  1.00 96.22           O  
ATOM   1317  CG  PRO A  86      -9.573   6.973 -12.582  1.00 96.22           C  
ATOM   1318  HG2 PRO A  86     -10.499   6.668 -13.069  1.00 96.22           H  
ATOM   1319  HG3 PRO A  86      -8.737   6.368 -12.931  1.00 96.22           H  
ATOM   1320  CD  PRO A  86      -9.270   8.452 -12.818  1.00 96.22           C  
ATOM   1321  HD2 PRO A  86     -10.200   9.009 -12.933  1.00 96.22           H  
ATOM   1322  HD3 PRO A  86      -8.648   8.573 -13.704  1.00 96.22           H  
ATOM   1323  N   GLN A  87      -7.041   6.678  -9.178  1.00 97.41           N  
ATOM   1324  H   GLN A  87      -7.703   6.884  -8.443  1.00 97.41           H  
ATOM   1325  CA  GLN A  87      -5.815   5.954  -8.840  1.00 97.41           C  
ATOM   1326  HA  GLN A  87      -4.959   6.572  -9.110  1.00 97.41           H  
ATOM   1327  C   GLN A  87      -5.716   4.638  -9.613  1.00 97.41           C  
ATOM   1328  CB  GLN A  87      -5.755   5.676  -7.338  1.00 97.41           C  
ATOM   1329  HB2 GLN A  87      -6.684   5.181  -7.055  1.00 97.41           H  
ATOM   1330  HB3 GLN A  87      -4.922   5.003  -7.133  1.00 97.41           H  
ATOM   1331  O   GLN A  87      -6.675   3.869  -9.706  1.00 97.41           O  
ATOM   1332  CG  GLN A  87      -5.579   6.939  -6.485  1.00 97.41           C  
ATOM   1333  HG2 GLN A  87      -4.636   7.420  -6.746  1.00 97.41           H  
ATOM   1334  HG3 GLN A  87      -6.381   7.647  -6.692  1.00 97.41           H  
ATOM   1335  CD  GLN A  87      -5.596   6.623  -4.994  1.00 97.41           C  
ATOM   1336  NE2 GLN A  87      -5.158   7.515  -4.144  1.00 97.41           N  
ATOM   1337 HE21 GLN A  87      -5.107   7.286  -3.161  1.00 97.41           H  
ATOM   1338 HE22 GLN A  87      -4.714   8.370  -4.445  1.00 97.41           H  
ATOM   1339  OE1 GLN A  87      -6.048   5.575  -4.549  1.00 97.41           O  
ATOM   1340  N   VAL A  88      -4.519   4.349 -10.114  1.00 96.08           N  
ATOM   1341  H   VAL A  88      -3.775   5.019  -9.980  1.00 96.08           H  
ATOM   1342  CA  VAL A  88      -4.218   3.151 -10.899  1.00 96.08           C  
ATOM   1343  HA  VAL A  88      -5.144   2.616 -11.109  1.00 96.08           H  
ATOM   1344  C   VAL A  88      -3.326   2.214 -10.092  1.00 96.08           C  
ATOM   1345  CB  VAL A  88      -3.601   3.543 -12.258  1.00 96.08           C  
ATOM   1346  HB  VAL A  88      -3.324   2.630 -12.784  1.00 96.08           H  
ATOM   1347  O   VAL A  88      -2.270   2.623  -9.637  1.00 96.08           O  
ATOM   1348  CG1 VAL A  88      -4.641   4.249 -13.134  1.00 96.08           C  
ATOM   1349 HG11 VAL A  88      -5.536   3.634 -13.220  1.00 96.08           H  
ATOM   1350 HG12 VAL A  88      -4.913   5.210 -12.697  1.00 96.08           H  
ATOM   1351 HG13 VAL A  88      -4.231   4.420 -14.129  1.00 96.08           H  
ATOM   1352  CG2 VAL A  88      -2.340   4.415 -12.186  1.00 96.08           C  
ATOM   1353 HG21 VAL A  88      -2.548   5.353 -11.672  1.00 96.08           H  
ATOM   1354 HG22 VAL A  88      -1.998   4.645 -13.196  1.00 96.08           H  
ATOM   1355 HG23 VAL A  88      -1.536   3.887 -11.673  1.00 96.08           H  
ATOM   1356  N   MET A  89      -3.727   0.959  -9.892  1.00 96.99           N  
ATOM   1357  H   MET A  89      -4.625   0.660 -10.242  1.00 96.99           H  
ATOM   1358  CA  MET A  89      -2.894  -0.057  -9.237  1.00 96.99           C  
ATOM   1359  HA  MET A  89      -1.856   0.098  -9.534  1.00 96.99           H  
ATOM   1360  C   MET A  89      -3.290  -1.461  -9.690  1.00 96.99           C  
ATOM   1361  CB  MET A  89      -2.965   0.061  -7.700  1.00 96.99           C  
ATOM   1362  HB2 MET A  89      -2.615   1.049  -7.401  1.00 96.99           H  
ATOM   1363  HB3 MET A  89      -2.288  -0.671  -7.261  1.00 96.99           H  
ATOM   1364  O   MET A  89      -4.395  -1.679 -10.184  1.00 96.99           O  
ATOM   1365  CG  MET A  89      -4.362  -0.161  -7.106  1.00 96.99           C  
ATOM   1366  HG2 MET A  89      -4.794  -1.081  -7.499  1.00 96.99           H  
ATOM   1367  HG3 MET A  89      -4.995   0.669  -7.420  1.00 96.99           H  
ATOM   1368  SD  MET A  89      -4.394  -0.241  -5.292  1.00 96.99           S  
ATOM   1369  CE  MET A  89      -3.853  -1.948  -5.023  1.00 96.99           C  
ATOM   1370  HE1 MET A  89      -2.850  -2.084  -5.427  1.00 96.99           H  
ATOM   1371  HE2 MET A  89      -4.543  -2.630  -5.519  1.00 96.99           H  
ATOM   1372  HE3 MET A  89      -3.842  -2.158  -3.953  1.00 96.99           H  
ATOM   1373  N   MET A  90      -2.402  -2.428  -9.480  1.00 97.89           N  
ATOM   1374  H   MET A  90      -1.519  -2.178  -9.058  1.00 97.89           H  
ATOM   1375  CA  MET A  90      -2.776  -3.837  -9.492  1.00 97.89           C  
ATOM   1376  HA  MET A  90      -3.473  -4.025 -10.308  1.00 97.89           H  
ATOM   1377  C   MET A  90      -3.450  -4.187  -8.173  1.00 97.89           C  
ATOM   1378  CB  MET A  90      -1.556  -4.732  -9.681  1.00 97.89           C  
ATOM   1379  HB2 MET A  90      -1.872  -5.772  -9.598  1.00 97.89           H  
ATOM   1380  HB3 MET A  90      -0.822  -4.528  -8.901  1.00 97.89           H  
ATOM   1381  O   MET A  90      -2.840  -4.052  -7.110  1.00 97.89           O  
ATOM   1382  CG  MET A  90      -0.917  -4.526 -11.045  1.00 97.89           C  
ATOM   1383  HG2 MET A  90      -1.677  -4.686 -11.810  1.00 97.89           H  
ATOM   1384  HG3 MET A  90      -0.544  -3.505 -11.121  1.00 97.89           H  
ATOM   1385  SD  MET A  90       0.450  -5.669 -11.313  1.00 97.89           S  
ATOM   1386  CE  MET A  90      -0.360  -6.859 -12.402  1.00 97.89           C  
ATOM   1387  HE1 MET A  90      -0.509  -6.397 -13.378  1.00 97.89           H  
ATOM   1388  HE2 MET A  90      -1.334  -7.138 -11.998  1.00 97.89           H  
ATOM   1389  HE3 MET A  90       0.275  -7.736 -12.519  1.00 97.89           H  
ATOM   1390  N   ASP A  91      -4.685  -4.662  -8.253  1.00 97.47           N  
ATOM   1391  H   ASP A  91      -5.128  -4.720  -9.159  1.00 97.47           H  
ATOM   1392  CA  ASP A  91      -5.464  -5.119  -7.109  1.00 97.47           C  
ATOM   1393  HA  ASP A  91      -4.976  -4.813  -6.184  1.00 97.47           H  
ATOM   1394  C   ASP A  91      -5.549  -6.649  -7.109  1.00 97.47           C  
ATOM   1395  CB  ASP A  91      -6.837  -4.439  -7.141  1.00 97.47           C  
ATOM   1396  HB2 ASP A  91      -6.689  -3.359  -7.157  1.00 97.47           H  
ATOM   1397  HB3 ASP A  91      -7.361  -4.722  -8.054  1.00 97.47           H  
ATOM   1398  O   ASP A  91      -6.202  -7.257  -7.958  1.00 97.47           O  
ATOM   1399  CG  ASP A  91      -7.713  -4.787  -5.937  1.00 97.47           C  
ATOM   1400  OD1 ASP A  91      -7.316  -5.606  -5.079  1.00 97.47           O  
ATOM   1401  OD2 ASP A  91      -8.824  -4.219  -5.835  1.00 97.47           O  
ATOM   1402  N   PHE A  92      -4.875  -7.263  -6.140  1.00 97.26           N  
ATOM   1403  H   PHE A  92      -4.385  -6.693  -5.465  1.00 97.26           H  
ATOM   1404  CA  PHE A  92      -4.880  -8.699  -5.889  1.00 97.26           C  
ATOM   1405  HA  PHE A  92      -5.516  -9.187  -6.627  1.00 97.26           H  
ATOM   1406  C   PHE A  92      -5.470  -9.041  -4.516  1.00 97.26           C  
ATOM   1407  CB  PHE A  92      -3.461  -9.266  -6.031  1.00 97.26           C  
ATOM   1408  HB2 PHE A  92      -2.853  -8.925  -5.194  1.00 97.26           H  
ATOM   1409  HB3 PHE A  92      -3.531 -10.352  -5.971  1.00 97.26           H  
ATOM   1410  O   PHE A  92      -5.280 -10.156  -4.044  1.00 97.26           O  
ATOM   1411  CG  PHE A  92      -2.743  -8.971  -7.325  1.00 97.26           C  
ATOM   1412  CD1 PHE A  92      -3.311  -9.383  -8.544  1.00 97.26           C  
ATOM   1413  HD1 PHE A  92      -4.290  -9.839  -8.557  1.00 97.26           H  
ATOM   1414  CD2 PHE A  92      -1.471  -8.369  -7.304  1.00 97.26           C  
ATOM   1415  HD2 PHE A  92      -1.037  -8.055  -6.366  1.00 97.26           H  
ATOM   1416  CE1 PHE A  92      -2.590  -9.235  -9.738  1.00 97.26           C  
ATOM   1417  HE1 PHE A  92      -3.013  -9.578 -10.671  1.00 97.26           H  
ATOM   1418  CE2 PHE A  92      -0.750  -8.219  -8.499  1.00 97.26           C  
ATOM   1419  HE2 PHE A  92       0.236  -7.778  -8.484  1.00 97.26           H  
ATOM   1420  CZ  PHE A  92      -1.298  -8.685  -9.705  1.00 97.26           C  
ATOM   1421  HZ  PHE A  92      -0.704  -8.647 -10.606  1.00 97.26           H  
ATOM   1422  N   PHE A  93      -6.181  -8.129  -3.844  1.00 97.53           N  
ATOM   1423  H   PHE A  93      -6.359  -7.232  -4.272  1.00 97.53           H  
ATOM   1424  CA  PHE A  93      -6.641  -8.359  -2.466  1.00 97.53           C  
ATOM   1425  HA  PHE A  93      -5.776  -8.527  -1.825  1.00 97.53           H  
ATOM   1426  C   PHE A  93      -7.527  -9.606  -2.338  1.00 97.53           C  
ATOM   1427  CB  PHE A  93      -7.390  -7.117  -1.964  1.00 97.53           C  
ATOM   1428  HB2 PHE A  93      -7.968  -6.684  -2.781  1.00 97.53           H  
ATOM   1429  HB3 PHE A  93      -8.108  -7.428  -1.205  1.00 97.53           H  
ATOM   1430  O   PHE A  93      -7.428 -10.336  -1.353  1.00 97.53           O  
ATOM   1431  CG  PHE A  93      -6.495  -6.054  -1.356  1.00 97.53           C  
ATOM   1432  CD1 PHE A  93      -6.430  -5.921   0.041  1.00 97.53           C  
ATOM   1433  HD1 PHE A  93      -7.028  -6.561   0.673  1.00 97.53           H  
ATOM   1434  CD2 PHE A  93      -5.724  -5.199  -2.164  1.00 97.53           C  
ATOM   1435  HD2 PHE A  93      -5.754  -5.297  -3.239  1.00 97.53           H  
ATOM   1436  CE1 PHE A  93      -5.596  -4.956   0.625  1.00 97.53           C  
ATOM   1437  HE1 PHE A  93      -5.552  -4.867   1.701  1.00 97.53           H  
ATOM   1438  CE2 PHE A  93      -4.895  -4.224  -1.580  1.00 97.53           C  
ATOM   1439  HE2 PHE A  93      -4.299  -3.577  -2.206  1.00 97.53           H  
ATOM   1440  CZ  PHE A  93      -4.829  -4.102  -0.182  1.00 97.53           C  
ATOM   1441  HZ  PHE A  93      -4.192  -3.358   0.271  1.00 97.53           H  
ATOM   1442  N   ASP A  94      -8.355  -9.875  -3.351  1.00 96.76           N  
ATOM   1443  H   ASP A  94      -8.369  -9.228  -4.127  1.00 96.76           H  
ATOM   1444  CA  ASP A  94      -9.255 -11.032  -3.372  1.00 96.76           C  
ATOM   1445  HA  ASP A  94      -9.676 -11.167  -2.376  1.00 96.76           H  
ATOM   1446  C   ASP A  94      -8.517 -12.347  -3.737  1.00 96.76           C  
ATOM   1447  CB  ASP A  94     -10.426 -10.742  -4.341  1.00 96.76           C  
ATOM   1448  HB2 ASP A  94     -10.023 -10.645  -5.349  1.00 96.76           H  
ATOM   1449  HB3 ASP A  94     -11.097 -11.601  -4.337  1.00 96.76           H  
ATOM   1450  O   ASP A  94      -8.947 -13.428  -3.342  1.00 96.76           O  
ATOM   1451  CG  ASP A  94     -11.263  -9.479  -4.020  1.00 96.76           C  
ATOM   1452  OD1 ASP A  94     -11.523  -9.137  -2.847  1.00 96.76           O  
ATOM   1453  OD2 ASP A  94     -11.699  -8.750  -4.942  1.00 96.76           O  
ATOM   1454  N   ASN A  95      -7.399 -12.276  -4.474  1.00 97.10           N  
ATOM   1455  H   ASN A  95      -7.009 -11.360  -4.640  1.00 97.10           H  
ATOM   1456  CA  ASN A  95      -6.588 -13.435  -4.877  1.00 97.10           C  
ATOM   1457  HA  ASN A  95      -6.710 -14.227  -4.139  1.00 97.10           H  
ATOM   1458  C   ASN A  95      -5.092 -13.066  -4.926  1.00 97.10           C  
ATOM   1459  CB  ASN A  95      -7.090 -13.977  -6.226  1.00 97.10           C  
ATOM   1460  HB2 ASN A  95      -8.149 -14.224  -6.146  1.00 97.10           H  
ATOM   1461  HB3 ASN A  95      -6.966 -13.212  -6.992  1.00 97.10           H  
ATOM   1462  O   ASN A  95      -4.545 -12.832  -6.011  1.00 97.10           O  
ATOM   1463  CG  ASN A  95      -6.342 -15.238  -6.635  1.00 97.10           C  
ATOM   1464  ND2 ASN A  95      -6.160 -15.461  -7.915  1.00 97.10           N  
ATOM   1465 HD21 ASN A  95      -6.424 -14.754  -8.587  1.00 97.10           H  
ATOM   1466 HD22 ASN A  95      -5.609 -16.278  -8.138  1.00 97.10           H  
ATOM   1467  OD1 ASN A  95      -5.931 -16.054  -5.828  1.00 97.10           O  
ATOM   1468  N   PRO A  96      -4.436 -12.956  -3.760  1.00 97.45           N  
ATOM   1469  CA  PRO A  96      -3.108 -12.383  -3.674  1.00 97.45           C  
ATOM   1470  HA  PRO A  96      -3.028 -11.520  -4.334  1.00 97.45           H  
ATOM   1471  C   PRO A  96      -2.034 -13.389  -4.082  1.00 97.45           C  
ATOM   1472  CB  PRO A  96      -2.998 -11.880  -2.243  1.00 97.45           C  
ATOM   1473  HB2 PRO A  96      -3.496 -10.914  -2.162  1.00 97.45           H  
ATOM   1474  HB3 PRO A  96      -1.963 -11.777  -1.916  1.00 97.45           H  
ATOM   1475  O   PRO A  96      -2.184 -14.605  -3.947  1.00 97.45           O  
ATOM   1476  CG  PRO A  96      -3.812 -12.904  -1.466  1.00 97.45           C  
ATOM   1477  HG2 PRO A  96      -4.172 -12.463  -0.536  1.00 97.45           H  
ATOM   1478  HG3 PRO A  96      -3.228 -13.806  -1.287  1.00 97.45           H  
ATOM   1479  CD  PRO A  96      -4.965 -13.197  -2.427  1.00 97.45           C  
ATOM   1480  HD2 PRO A  96      -5.786 -12.507  -2.234  1.00 97.45           H  
ATOM   1481  HD3 PRO A  96      -5.294 -14.230  -2.318  1.00 97.45           H  
ATOM   1482  N   VAL A  97      -0.912 -12.876  -4.577  1.00 97.23           N  
ATOM   1483  H   VAL A  97      -0.819 -11.870  -4.594  1.00 97.23           H  
ATOM   1484  CA  VAL A  97       0.176 -13.713  -5.090  1.00 97.23           C  
ATOM   1485  HA  VAL A  97      -0.268 -14.576  -5.586  1.00 97.23           H  
ATOM   1486  C   VAL A  97       1.024 -14.216  -3.927  1.00 97.23           C  
ATOM   1487  CB  VAL A  97       1.017 -12.968  -6.141  1.00 97.23           C  
ATOM   1488  HB  VAL A  97       1.519 -12.117  -5.680  1.00 97.23           H  
ATOM   1489  O   VAL A  97       1.571 -13.419  -3.166  1.00 97.23           O  
ATOM   1490  CG1 VAL A  97       2.088 -13.889  -6.737  1.00 97.23           C  
ATOM   1491 HG11 VAL A  97       1.626 -14.784  -7.153  1.00 97.23           H  
ATOM   1492 HG12 VAL A  97       2.620 -13.364  -7.530  1.00 97.23           H  
ATOM   1493 HG13 VAL A  97       2.810 -14.174  -5.972  1.00 97.23           H  
ATOM   1494  CG2 VAL A  97       0.140 -12.445  -7.288  1.00 97.23           C  
ATOM   1495 HG21 VAL A  97      -0.565 -11.701  -6.917  1.00 97.23           H  
ATOM   1496 HG22 VAL A  97       0.761 -11.967  -8.045  1.00 97.23           H  
ATOM   1497 HG23 VAL A  97      -0.416 -13.266  -7.742  1.00 97.23           H  
ATOM   1498  N   LYS A  98       1.146 -15.539  -3.781  1.00 97.11           N  
ATOM   1499  H   LYS A  98       0.652 -16.138  -4.428  1.00 97.11           H  
ATOM   1500  CA  LYS A  98       1.965 -16.150  -2.727  1.00 97.11           C  
ATOM   1501  HA  LYS A  98       1.680 -15.680  -1.786  1.00 97.11           H  
ATOM   1502  C   LYS A  98       3.451 -15.869  -2.952  1.00 97.11           C  
ATOM   1503  CB  LYS A  98       1.696 -17.665  -2.646  1.00 97.11           C  
ATOM   1504  HB2 LYS A  98       0.629 -17.833  -2.497  1.00 97.11           H  
ATOM   1505  HB3 LYS A  98       1.976 -18.118  -3.597  1.00 97.11           H  
ATOM   1506  O   LYS A  98       3.969 -16.112  -4.040  1.00 97.11           O  
ATOM   1507  CG  LYS A  98       2.479 -18.379  -1.525  1.00 97.11           C  
ATOM   1508  HG2 LYS A  98       3.545 -18.169  -1.614  1.00 97.11           H  
ATOM   1509  HG3 LYS A  98       2.343 -19.455  -1.636  1.00 97.11           H  
ATOM   1510  CD  LYS A  98       1.979 -17.969  -0.136  1.00 97.11           C  
ATOM   1511  HD2 LYS A  98       0.971 -18.370  -0.034  1.00 97.11           H  
ATOM   1512  HD3 LYS A  98       1.956 -16.883  -0.049  1.00 97.11           H  
ATOM   1513  CE  LYS A  98       2.832 -18.527   1.000  1.00 97.11           C  
ATOM   1514  HE2 LYS A  98       3.872 -18.249   0.825  1.00 97.11           H  
ATOM   1515  HE3 LYS A  98       2.763 -19.615   0.996  1.00 97.11           H  
ATOM   1516  NZ  LYS A  98       2.379 -17.974   2.298  1.00 97.11           N  
ATOM   1517  HZ1 LYS A  98       2.890 -18.369   3.075  1.00 97.11           H  
ATOM   1518  HZ2 LYS A  98       2.558 -16.981   2.343  1.00 97.11           H  
ATOM   1519  HZ3 LYS A  98       1.386 -18.099   2.428  1.00 97.11           H  
ATOM   1520  N   LEU A  99       4.121 -15.441  -1.889  1.00 97.61           N  
ATOM   1521  H   LEU A  99       3.605 -15.264  -1.039  1.00 97.61           H  
ATOM   1522  CA  LEU A  99       5.569 -15.289  -1.791  1.00 97.61           C  
ATOM   1523  HA  LEU A  99       6.032 -15.486  -2.757  1.00 97.61           H  
ATOM   1524  C   LEU A  99       6.135 -16.311  -0.791  1.00 97.61           C  
ATOM   1525  CB  LEU A  99       5.881 -13.843  -1.372  1.00 97.61           C  
ATOM   1526  HB2 LEU A  99       6.960 -13.734  -1.265  1.00 97.61           H  
ATOM   1527  HB3 LEU A  99       5.433 -13.674  -0.393  1.00 97.61           H  
ATOM   1528  O   LEU A  99       5.407 -16.818   0.071  1.00 97.61           O  
ATOM   1529  CG  LEU A  99       5.365 -12.758  -2.336  1.00 97.61           C  
ATOM   1530  HG  LEU A  99       4.295 -12.882  -2.505  1.00 97.61           H  
ATOM   1531  CD1 LEU A  99       5.574 -11.390  -1.690  1.00 97.61           C  
ATOM   1532 HD11 LEU A  99       6.627 -11.262  -1.437  1.00 97.61           H  
ATOM   1533 HD12 LEU A  99       5.258 -10.601  -2.373  1.00 97.61           H  
ATOM   1534 HD13 LEU A  99       4.981 -11.323  -0.778  1.00 97.61           H  
ATOM   1535  CD2 LEU A  99       6.083 -12.783  -3.686  1.00 97.61           C  
ATOM   1536 HD21 LEU A  99       7.157 -12.673  -3.535  1.00 97.61           H  
ATOM   1537 HD22 LEU A  99       5.886 -13.729  -4.191  1.00 97.61           H  
ATOM   1538 HD23 LEU A  99       5.716 -11.972  -4.316  1.00 97.61           H  
ATOM   1539  N   ASP A 100       7.427 -16.615  -0.889  1.00 97.59           N  
ATOM   1540  H   ASP A 100       8.007 -16.049  -1.492  1.00 97.59           H  
ATOM   1541  CA  ASP A 100       8.100 -17.480   0.080  1.00 97.59           C  
ATOM   1542  HA  ASP A 100       7.402 -18.244   0.424  1.00 97.59           H  
ATOM   1543  C   ASP A 100       8.552 -16.655   1.291  1.00 97.59           C  
ATOM   1544  CB  ASP A 100       9.305 -18.205  -0.529  1.00 97.59           C  
ATOM   1545  HB2 ASP A 100       9.839 -18.708   0.276  1.00 97.59           H  
ATOM   1546  HB3 ASP A 100       9.981 -17.463  -0.953  1.00 97.59           H  
ATOM   1547  O   ASP A 100       9.120 -15.573   1.159  1.00 97.59           O  
ATOM   1548  CG  ASP A 100       8.991 -19.260  -1.593  1.00 97.59           C  
ATOM   1549  OD1 ASP A 100       7.915 -19.910  -1.598  1.00 97.59           O  
ATOM   1550  OD2 ASP A 100       9.900 -19.500  -2.421  1.00 97.59           O  
ATOM   1551  N   VAL A 101       8.333 -17.176   2.496  1.00 97.74           N  
ATOM   1552  H   VAL A 101       7.920 -18.096   2.559  1.00 97.74           H  
ATOM   1553  CA  VAL A 101       8.739 -16.501   3.736  1.00 97.74           C  
ATOM   1554  HA  VAL A 101       8.321 -15.494   3.734  1.00 97.74           H  
ATOM   1555  C   VAL A 101      10.263 -16.374   3.807  1.00 97.74           C  
ATOM   1556  CB  VAL A 101       8.191 -17.246   4.965  1.00 97.74           C  
ATOM   1557  HB  VAL A 101       8.549 -18.276   4.950  1.00 97.74           H  
ATOM   1558  O   VAL A 101      10.988 -17.325   3.518  1.00 97.74           O  
ATOM   1559  CG1 VAL A 101       8.645 -16.595   6.275  1.00 97.74           C  
ATOM   1560 HG11 VAL A 101       8.158 -17.082   7.120  1.00 97.74           H  
ATOM   1561 HG12 VAL A 101       8.403 -15.532   6.274  1.00 97.74           H  
ATOM   1562 HG13 VAL A 101       9.720 -16.717   6.406  1.00 97.74           H  
ATOM   1563  CG2 VAL A 101       6.656 -17.268   4.934  1.00 97.74           C  
ATOM   1564 HG21 VAL A 101       6.297 -17.810   4.059  1.00 97.74           H  
ATOM   1565 HG22 VAL A 101       6.279 -16.246   4.906  1.00 97.74           H  
ATOM   1566 HG23 VAL A 101       6.277 -17.766   5.826  1.00 97.74           H  
ATOM   1567  N   GLY A 102      10.751 -15.203   4.222  1.00 96.44           N  
ATOM   1568  H   GLY A 102      10.102 -14.460   4.438  1.00 96.44           H  
ATOM   1569  CA  GLY A 102      12.177 -14.931   4.417  1.00 96.44           C  
ATOM   1570  HA2 GLY A 102      12.636 -15.781   4.922  1.00 96.44           H  
ATOM   1571  HA3 GLY A 102      12.278 -14.054   5.057  1.00 96.44           H  
ATOM   1572  C   GLY A 102      12.964 -14.666   3.132  1.00 96.44           C  
ATOM   1573  O   GLY A 102      14.158 -14.371   3.203  1.00 96.44           O  
ATOM   1574  N   GLU A 103      12.333 -14.730   1.958  1.00 96.97           N  
ATOM   1575  H   GLU A 103      11.354 -14.975   1.933  1.00 96.97           H  
ATOM   1576  CA  GLU A 103      12.988 -14.331   0.714  1.00 96.97           C  
ATOM   1577  HA  GLU A 103      14.001 -14.733   0.740  1.00 96.97           H  
ATOM   1578  C   GLU A 103      13.108 -12.805   0.599  1.00 96.97           C  
ATOM   1579  CB  GLU A 103      12.297 -14.960  -0.503  1.00 96.97           C  
ATOM   1580  HB2 GLU A 103      11.997 -15.979  -0.262  1.00 96.97           H  
ATOM   1581  HB3 GLU A 103      13.028 -15.007  -1.311  1.00 96.97           H  
ATOM   1582  O   GLU A 103      12.403 -12.051   1.272  1.00 96.97           O  
ATOM   1583  CG  GLU A 103      11.081 -14.164  -0.999  1.00 96.97           C  
ATOM   1584  HG2 GLU A 103      11.415 -13.196  -1.372  1.00 96.97           H  
ATOM   1585  HG3 GLU A 103      10.399 -13.977  -0.169  1.00 96.97           H  
ATOM   1586  CD  GLU A 103      10.361 -14.874  -2.143  1.00 96.97           C  
ATOM   1587  OE1 GLU A 103       9.123 -14.750  -2.262  1.00 96.97           O  
ATOM   1588  OE2 GLU A 103      11.043 -15.445  -3.020  1.00 96.97           O  
ATOM   1589  N   GLN A 104      13.984 -12.345  -0.296  1.00 97.31           N  
ATOM   1590  H   GLN A 104      14.493 -13.009  -0.863  1.00 97.31           H  
ATOM   1591  CA  GLN A 104      14.124 -10.924  -0.595  1.00 97.31           C  
ATOM   1592  HA  GLN A 104      13.767 -10.351   0.262  1.00 97.31           H  
ATOM   1593  C   GLN A 104      13.291 -10.520  -1.811  1.00 97.31           C  
ATOM   1594  CB  GLN A 104      15.590 -10.549  -0.797  1.00 97.31           C  
ATOM   1595  HB2 GLN A 104      15.627  -9.513  -1.135  1.00 97.31           H  
ATOM   1596  HB3 GLN A 104      16.033 -11.184  -1.564  1.00 97.31           H  
ATOM   1597  O   GLN A 104      13.524 -11.004  -2.924  1.00 97.31           O  
ATOM   1598  CG  GLN A 104      16.402 -10.653   0.498  1.00 97.31           C  
ATOM   1599  HG2 GLN A 104      15.938 -10.038   1.269  1.00 97.31           H  
ATOM   1600  HG3 GLN A 104      16.412 -11.687   0.842  1.00 97.31           H  
ATOM   1601  CD  GLN A 104      17.838 -10.180   0.306  1.00 97.31           C  
ATOM   1602  NE2 GLN A 104      18.715 -10.473   1.237  1.00 97.31           N  
ATOM   1603 HE21 GLN A 104      18.408 -10.935   2.082  1.00 97.31           H  
ATOM   1604 HE22 GLN A 104      19.655 -10.136   1.089  1.00 97.31           H  
ATOM   1605  OE1 GLN A 104      18.204  -9.547  -0.671  1.00 97.31           O  
ATOM   1606  N   ILE A 105      12.389  -9.566  -1.602  1.00 97.95           N  
ATOM   1607  H   ILE A 105      12.307  -9.198  -0.665  1.00 97.95           H  
ATOM   1608  CA  ILE A 105      11.585  -8.924  -2.641  1.00 97.95           C  
ATOM   1609  HA  ILE A 105      11.629  -9.542  -3.537  1.00 97.95           H  
ATOM   1610  C   ILE A 105      12.183  -7.558  -2.993  1.00 97.95           C  
ATOM   1611  CB  ILE A 105      10.104  -8.872  -2.204  1.00 97.95           C  
ATOM   1612  HB  ILE A 105       9.817  -9.892  -1.947  1.00 97.95           H  
ATOM   1613  O   ILE A 105      12.570  -6.796  -2.107  1.00 97.95           O  
ATOM   1614  CG1 ILE A 105       9.204  -8.427  -3.373  1.00 97.95           C  
ATOM   1615 HG12 ILE A 105       9.414  -9.056  -4.238  1.00 97.95           H  
ATOM   1616 HG13 ILE A 105       9.413  -7.390  -3.639  1.00 97.95           H  
ATOM   1617  CG2 ILE A 105       9.872  -8.004  -0.952  1.00 97.95           C  
ATOM   1618 HG21 ILE A 105      10.088  -6.957  -1.165  1.00 97.95           H  
ATOM   1619 HG22 ILE A 105       8.842  -8.094  -0.608  1.00 97.95           H  
ATOM   1620 HG23 ILE A 105      10.503  -8.348  -0.133  1.00 97.95           H  
ATOM   1621  CD1 ILE A 105       7.715  -8.565  -3.031  1.00 97.95           C  
ATOM   1622 HD11 ILE A 105       7.104  -8.459  -3.927  1.00 97.95           H  
ATOM   1623 HD12 ILE A 105       7.530  -9.553  -2.609  1.00 97.95           H  
ATOM   1624 HD13 ILE A 105       7.412  -7.797  -2.320  1.00 97.95           H  
ATOM   1625  N   GLY A 106      12.286  -7.255  -4.287  1.00 98.02           N  
ATOM   1626  H   GLY A 106      11.976  -7.940  -4.962  1.00 98.02           H  
ATOM   1627  CA  GLY A 106      12.797  -5.986  -4.806  1.00 98.02           C  
ATOM   1628  HA2 GLY A 106      12.911  -5.264  -3.997  1.00 98.02           H  
ATOM   1629  HA3 GLY A 106      13.779  -6.142  -5.254  1.00 98.02           H  
ATOM   1630  C   GLY A 106      11.880  -5.380  -5.864  1.00 98.02           C  
ATOM   1631  O   GLY A 106      11.139  -6.096  -6.542  1.00 98.02           O  
ATOM   1632  N   ALA A 107      11.958  -4.060  -6.018  1.00 98.52           N  
ATOM   1633  H   ALA A 107      12.603  -3.539  -5.440  1.00 98.52           H  
ATOM   1634  CA  ALA A 107      11.206  -3.302  -7.009  1.00 98.52           C  
ATOM   1635  HA  ALA A 107      10.530  -3.970  -7.543  1.00 98.52           H  
ATOM   1636  C   ALA A 107      12.143  -2.660  -8.036  1.00 98.52           C  
ATOM   1637  CB  ALA A 107      10.349  -2.258  -6.295  1.00 98.52           C  
ATOM   1638  HB1 ALA A 107       9.673  -2.744  -5.592  1.00 98.52           H  
ATOM   1639  HB2 ALA A 107       9.768  -1.707  -7.034  1.00 98.52           H  
ATOM   1640  HB3 ALA A 107      10.990  -1.558  -5.760  1.00 98.52           H  
ATOM   1641  O   ALA A 107      13.212  -2.146  -7.699  1.00 98.52           O  
ATOM   1642  N   PHE A 108      11.720  -2.682  -9.295  1.00 98.47           N  
ATOM   1643  H   PHE A 108      10.830  -3.116  -9.495  1.00 98.47           H  
ATOM   1644  CA  PHE A 108      12.449  -2.120 -10.423  1.00 98.47           C  
ATOM   1645  HA  PHE A 108      13.284  -1.525 -10.055  1.00 98.47           H  
ATOM   1646  C   PHE A 108      11.529  -1.217 -11.229  1.00 98.47           C  
ATOM   1647  CB  PHE A 108      12.979  -3.236 -11.335  1.00 98.47           C  
ATOM   1648  HB2 PHE A 108      12.134  -3.850 -11.646  1.00 98.47           H  
ATOM   1649  HB3 PHE A 108      13.395  -2.773 -12.230  1.00 98.47           H  
ATOM   1650  O   PHE A 108      10.359  -1.551 -11.421  1.00 98.47           O  
ATOM   1651  CG  PHE A 108      14.029  -4.142 -10.731  1.00 98.47           C  
ATOM   1652  CD1 PHE A 108      15.366  -4.043 -11.158  1.00 98.47           C  
ATOM   1653  HD1 PHE A 108      15.644  -3.317 -11.907  1.00 98.47           H  
ATOM   1654  CD2 PHE A 108      13.677  -5.088  -9.748  1.00 98.47           C  
ATOM   1655  HD2 PHE A 108      12.654  -5.179  -9.414  1.00 98.47           H  
ATOM   1656  CE1 PHE A 108      16.350  -4.868 -10.590  1.00 98.47           C  
ATOM   1657  HE1 PHE A 108      17.381  -4.772 -10.897  1.00 98.47           H  
ATOM   1658  CE2 PHE A 108      14.670  -5.882  -9.152  1.00 98.47           C  
ATOM   1659  HE2 PHE A 108      14.418  -6.547  -8.340  1.00 98.47           H  
ATOM   1660  CZ  PHE A 108      16.005  -5.775  -9.575  1.00 98.47           C  
ATOM   1661  HZ  PHE A 108      16.774  -6.365  -9.098  1.00 98.47           H  
ATOM   1662  N   SER A 109      12.077  -0.141 -11.779  1.00 98.32           N  
ATOM   1663  H   SER A 109      13.034   0.100 -11.561  1.00 98.32           H  
ATOM   1664  CA  SER A 109      11.374   0.715 -12.733  1.00 98.32           C  
ATOM   1665  HA  SER A 109      10.561   0.146 -13.184  1.00 98.32           H  
ATOM   1666  C   SER A 109      12.288   1.168 -13.868  1.00 98.32           C  
ATOM   1667  CB  SER A 109      10.745   1.915 -12.030  1.00 98.32           C  
ATOM   1668  HB2 SER A 109      10.124   2.467 -12.736  1.00 98.32           H  
ATOM   1669  HB3 SER A 109      10.126   1.579 -11.198  1.00 98.32           H  
ATOM   1670  O   SER A 109      13.515   1.104 -13.776  1.00 98.32           O  
ATOM   1671  OG  SER A 109      11.775   2.745 -11.562  1.00 98.32           O  
ATOM   1672  HG  SER A 109      11.608   3.632 -11.889  1.00 98.32           H  
ATOM   1673  N   ALA A 110      11.668   1.572 -14.970  1.00 98.03           N  
ATOM   1674  H   ALA A 110      10.658   1.545 -14.979  1.00 98.03           H  
ATOM   1675  CA  ALA A 110      12.290   2.228 -16.105  1.00 98.03           C  
ATOM   1676  HA  ALA A 110      13.228   2.680 -15.785  1.00 98.03           H  
ATOM   1677  C   ALA A 110      11.356   3.324 -16.622  1.00 98.03           C  
ATOM   1678  CB  ALA A 110      12.581   1.213 -17.214  1.00 98.03           C  
ATOM   1679  HB1 ALA A 110      13.224   1.678 -17.961  1.00 98.03           H  
ATOM   1680  HB2 ALA A 110      13.085   0.338 -16.803  1.00 98.03           H  
ATOM   1681  HB3 ALA A 110      11.651   0.911 -17.695  1.00 98.03           H  
ATOM   1682  O   ALA A 110      10.135   3.208 -16.516  1.00 98.03           O  
ATOM   1683  N   GLY A 111      11.924   4.353 -17.227  1.00 97.15           N  
ATOM   1684  H   GLY A 111      12.932   4.417 -17.234  1.00 97.15           H  
ATOM   1685  CA  GLY A 111      11.210   5.455 -17.838  1.00 97.15           C  
ATOM   1686  HA2 GLY A 111      10.949   6.190 -17.077  1.00 97.15           H  
ATOM   1687  HA3 GLY A 111      10.285   5.089 -18.284  1.00 97.15           H  
ATOM   1688  C   GLY A 111      12.026   6.127 -18.938  1.00 97.15           C  
ATOM   1689  O   GLY A 111      13.198   5.810 -19.166  1.00 97.15           O  
ATOM   1690  N   ALA A 112      11.363   7.023 -19.665  1.00 95.65           N  
ATOM   1691  H   ALA A 112      10.417   7.234 -19.381  1.00 95.65           H  
ATOM   1692  CA  ALA A 112      11.915   7.731 -20.819  1.00 95.65           C  
ATOM   1693  HA  ALA A 112      12.735   7.134 -21.218  1.00 95.65           H  
ATOM   1694  C   ALA A 112      12.532   9.099 -20.457  1.00 95.65           C  
ATOM   1695  CB  ALA A 112      10.833   7.805 -21.905  1.00 95.65           C  
ATOM   1696  HB1 ALA A 112      11.243   8.261 -22.806  1.00 95.65           H  
ATOM   1697  HB2 ALA A 112      10.482   6.801 -22.144  1.00 95.65           H  
ATOM   1698  HB3 ALA A 112       9.996   8.406 -21.550  1.00 95.65           H  
ATOM   1699  O   ALA A 112      12.659   9.969 -21.321  1.00 95.65           O  
ATOM   1700  N   GLU A 113      12.890   9.310 -19.189  1.00 94.34           N  
ATOM   1701  H   GLU A 113      12.704   8.595 -18.501  1.00 94.34           H  
ATOM   1702  CA  GLU A 113      13.456  10.567 -18.706  1.00 94.34           C  
ATOM   1703  HA  GLU A 113      12.774  11.357 -19.019  1.00 94.34           H  
ATOM   1704  C   GLU A 113      14.833  10.893 -19.316  1.00 94.34           C  
ATOM   1705  CB  GLU A 113      13.502  10.622 -17.166  1.00 94.34           C  
ATOM   1706  HB2 GLU A 113      12.490  10.657 -16.763  1.00 94.34           H  
ATOM   1707  HB3 GLU A 113      13.949  11.582 -16.908  1.00 94.34           H  
ATOM   1708  O   GLU A 113      15.675  10.026 -19.549  1.00 94.34           O  
ATOM   1709  CG  GLU A 113      14.293   9.507 -16.451  1.00 94.34           C  
ATOM   1710  HG2 GLU A 113      15.233   9.331 -16.973  1.00 94.34           H  
ATOM   1711  HG3 GLU A 113      14.546   9.864 -15.453  1.00 94.34           H  
ATOM   1712  CD  GLU A 113      13.538   8.182 -16.277  1.00 94.34           C  
ATOM   1713  OE1 GLU A 113      14.163   7.231 -15.742  1.00 94.34           O  
ATOM   1714  OE2 GLU A 113      12.354   8.079 -16.679  1.00 94.34           O  
ATOM   1715  N   THR A 114      15.089  12.183 -19.551  1.00 93.91           N  
ATOM   1716  H   THR A 114      14.353  12.858 -19.400  1.00 93.91           H  
ATOM   1717  CA  THR A 114      16.386  12.697 -20.034  1.00 93.91           C  
ATOM   1718  HA  THR A 114      16.901  11.907 -20.580  1.00 93.91           H  
ATOM   1719  C   THR A 114      17.321  13.128 -18.898  1.00 93.91           C  
ATOM   1720  CB  THR A 114      16.174  13.870 -20.998  1.00 93.91           C  
ATOM   1721  HB  THR A 114      17.141  14.292 -21.273  1.00 93.91           H  
ATOM   1722  O   THR A 114      18.526  13.269 -19.103  1.00 93.91           O  
ATOM   1723  CG2 THR A 114      15.448  13.445 -22.275  1.00 93.91           C  
ATOM   1724 HG21 THR A 114      15.375  14.290 -22.959  1.00 93.91           H  
ATOM   1725 HG22 THR A 114      14.447  13.083 -22.040  1.00 93.91           H  
ATOM   1726 HG23 THR A 114      16.006  12.644 -22.760  1.00 93.91           H  
ATOM   1727  OG1 THR A 114      15.389  14.866 -20.382  1.00 93.91           O  
ATOM   1728  HG1 THR A 114      15.155  15.512 -21.052  1.00 93.91           H  
ATOM   1729  N   ALA A 115      16.785  13.300 -17.690  1.00 95.20           N  
ATOM   1730  H   ALA A 115      15.806  13.074 -17.588  1.00 95.20           H  
ATOM   1731  CA  ALA A 115      17.497  13.604 -16.451  1.00 95.20           C  
ATOM   1732  HA  ALA A 115      18.558  13.385 -16.574  1.00 95.20           H  
ATOM   1733  C   ALA A 115      16.953  12.717 -15.323  1.00 95.20           C  
ATOM   1734  CB  ALA A 115      17.335  15.096 -16.139  1.00 95.20           C  
ATOM   1735  HB1 ALA A 115      17.884  15.352 -15.233  1.00 95.20           H  
ATOM   1736  HB2 ALA A 115      16.281  15.331 -15.994  1.00 95.20           H  
ATOM   1737  HB3 ALA A 115      17.722  15.689 -16.968  1.00 95.20           H  
ATOM   1738  O   ALA A 115      15.951  12.040 -15.511  1.00 95.20           O  
ATOM   1739  N   ALA A 116      17.613  12.684 -14.164  1.00 96.68           N  
ATOM   1740  H   ALA A 116      18.379  13.322 -14.000  1.00 96.68           H  
ATOM   1741  CA  ALA A 116      17.128  11.866 -13.057  1.00 96.68           C  
ATOM   1742  HA  ALA A 116      17.008  10.847 -13.425  1.00 96.68           H  
ATOM   1743  C   ALA A 116      15.744  12.336 -12.585  1.00 96.68           C  
ATOM   1744  CB  ALA A 116      18.161  11.862 -11.924  1.00 96.68           C  
ATOM   1745  HB1 ALA A 116      19.110  11.464 -12.284  1.00 96.68           H  
ATOM   1746  HB2 ALA A 116      18.306  12.876 -11.551  1.00 96.68           H  
ATOM   1747  HB3 ALA A 116      17.800  11.241 -11.105  1.00 96.68           H  
ATOM   1748  O   ALA A 116      15.552  13.521 -12.313  1.00 96.68           O  
ATOM   1749  N   THR A 117      14.806  11.399 -12.474  1.00 97.01           N  
ATOM   1750  H   THR A 117      15.007  10.454 -12.768  1.00 97.01           H  
ATOM   1751  CA  THR A 117      13.456  11.621 -11.947  1.00 97.01           C  
ATOM   1752  HA  THR A 117      13.377  12.634 -11.552  1.00 97.01           H  
ATOM   1753  C   THR A 117      13.195  10.662 -10.798  1.00 97.01           C  
ATOM   1754  CB  THR A 117      12.374  11.450 -13.026  1.00 97.01           C  
ATOM   1755  HB  THR A 117      11.393  11.566 -12.566  1.00 97.01           H  
ATOM   1756  O   THR A 117      13.890   9.655 -10.637  1.00 97.01           O  
ATOM   1757  CG2 THR A 117      12.518  12.489 -14.138  1.00 97.01           C  
ATOM   1758 HG21 THR A 117      13.500  12.406 -14.605  1.00 97.01           H  
ATOM   1759 HG22 THR A 117      11.759  12.314 -14.901  1.00 97.01           H  
ATOM   1760 HG23 THR A 117      12.398  13.490 -13.725  1.00 97.01           H  
ATOM   1761  OG1 THR A 117      12.454  10.170 -13.602  1.00 97.01           O  
ATOM   1762  HG1 THR A 117      11.608   9.962 -14.005  1.00 97.01           H  
ATOM   1763  N   ASP A 118      12.218  10.989  -9.958  1.00 98.03           N  
ATOM   1764  H   ASP A 118      11.686  11.835 -10.102  1.00 98.03           H  
ATOM   1765  CA  ASP A 118      11.797  10.101  -8.886  1.00 98.03           C  
ATOM   1766  HA  ASP A 118      12.684   9.652  -8.438  1.00 98.03           H  
ATOM   1767  C   ASP A 118      10.943   8.959  -9.427  1.00 98.03           C  
ATOM   1768  CB  ASP A 118      11.089  10.892  -7.788  1.00 98.03           C  
ATOM   1769  HB2 ASP A 118      10.594  10.194  -7.113  1.00 98.03           H  
ATOM   1770  HB3 ASP A 118      10.343  11.560  -8.219  1.00 98.03           H  
ATOM   1771  O   ASP A 118       9.952   9.164 -10.128  1.00 98.03           O  
ATOM   1772  CG  ASP A 118      12.129  11.672  -6.998  1.00 98.03           C  
ATOM   1773  OD1 ASP A 118      12.942  10.997  -6.326  1.00 98.03           O  
ATOM   1774  OD2 ASP A 118      12.194  12.911  -7.100  1.00 98.03           O  
ATOM   1775  N   HIS A 119      11.343   7.744  -9.078  1.00 98.48           N  
ATOM   1776  H   HIS A 119      12.223   7.657  -8.591  1.00 98.48           H  
ATOM   1777  CA  HIS A 119      10.580   6.526  -9.298  1.00 98.48           C  
ATOM   1778  HA  HIS A 119       9.704   6.729  -9.915  1.00 98.48           H  
ATOM   1779  C   HIS A 119      10.116   5.992  -7.955  1.00 98.48           C  
ATOM   1780  CB  HIS A 119      11.449   5.493 -10.010  1.00 98.48           C  
ATOM   1781  HB2 HIS A 119      10.911   4.545  -9.994  1.00 98.48           H  
ATOM   1782  HB3 HIS A 119      12.383   5.364  -9.462  1.00 98.48           H  
ATOM   1783  O   HIS A 119      10.916   5.920  -7.018  1.00 98.48           O  
ATOM   1784  CG  HIS A 119      11.768   5.844 -11.440  1.00 98.48           C  
ATOM   1785  CD2 HIS A 119      12.698   6.749 -11.858  1.00 98.48           C  
ATOM   1786  HD2 HIS A 119      13.327   7.363 -11.231  1.00 98.48           H  
ATOM   1787  ND1 HIS A 119      11.170   5.258 -12.559  1.00 98.48           N  
ATOM   1788  CE1 HIS A 119      11.734   5.854 -13.624  1.00 98.48           C  
ATOM   1789  HE1 HIS A 119      11.482   5.658 -14.656  1.00 98.48           H  
ATOM   1790  NE2 HIS A 119      12.657   6.744 -13.233  1.00 98.48           N  
ATOM   1791  HE2 HIS A 119      13.209   7.308 -13.864  1.00 98.48           H  
ATOM   1792  N   VAL A 120       8.849   5.596  -7.871  1.00 98.54           N  
ATOM   1793  H   VAL A 120       8.259   5.704  -8.683  1.00 98.54           H  
ATOM   1794  CA  VAL A 120       8.229   5.076  -6.651  1.00 98.54           C  
ATOM   1795  HA  VAL A 120       9.011   4.852  -5.926  1.00 98.54           H  
ATOM   1796  C   VAL A 120       7.490   3.782  -6.951  1.00 98.54           C  
ATOM   1797  CB  VAL A 120       7.288   6.113  -6.014  1.00 98.54           C  
ATOM   1798  HB  VAL A 120       6.511   6.390  -6.726  1.00 98.54           H  
ATOM   1799  O   VAL A 120       6.784   3.677  -7.952  1.00 98.54           O  
ATOM   1800  CG1 VAL A 120       6.623   5.547  -4.753  1.00 98.54           C  
ATOM   1801 HG11 VAL A 120       6.137   6.358  -4.210  1.00 98.54           H  
ATOM   1802 HG12 VAL A 120       7.367   5.097  -4.096  1.00 98.54           H  
ATOM   1803 HG13 VAL A 120       5.867   4.810  -5.023  1.00 98.54           H  
ATOM   1804  CG2 VAL A 120       8.058   7.377  -5.611  1.00 98.54           C  
ATOM   1805 HG21 VAL A 120       8.833   7.132  -4.885  1.00 98.54           H  
ATOM   1806 HG22 VAL A 120       7.363   8.098  -5.180  1.00 98.54           H  
ATOM   1807 HG23 VAL A 120       8.514   7.840  -6.486  1.00 98.54           H  
ATOM   1808  N   VAL A 121       7.630   2.803  -6.058  1.00 98.64           N  
ATOM   1809  H   VAL A 121       8.211   2.983  -5.251  1.00 98.64           H  
ATOM   1810  CA  VAL A 121       6.825   1.577  -6.057  1.00 98.64           C  
ATOM   1811  HA  VAL A 121       5.979   1.717  -6.730  1.00 98.64           H  
ATOM   1812  C   VAL A 121       6.268   1.358  -4.659  1.00 98.64           C  
ATOM   1813  CB  VAL A 121       7.626   0.358  -6.558  1.00 98.64           C  
ATOM   1814  HB  VAL A 121       8.556   0.284  -5.994  1.00 98.64           H  
ATOM   1815  O   VAL A 121       7.011   1.430  -3.682  1.00 98.64           O  
ATOM   1816  CG1 VAL A 121       6.858  -0.963  -6.394  1.00 98.64           C  
ATOM   1817 HG11 VAL A 121       5.884  -0.895  -6.878  1.00 98.64           H  
ATOM   1818 HG12 VAL A 121       6.722  -1.192  -5.337  1.00 98.64           H  
ATOM   1819 HG13 VAL A 121       7.415  -1.783  -6.847  1.00 98.64           H  
ATOM   1820  CG2 VAL A 121       7.965   0.519  -8.046  1.00 98.64           C  
ATOM   1821 HG21 VAL A 121       7.045   0.612  -8.623  1.00 98.64           H  
ATOM   1822 HG22 VAL A 121       8.527  -0.342  -8.410  1.00 98.64           H  
ATOM   1823 HG23 VAL A 121       8.564   1.416  -8.203  1.00 98.64           H  
ATOM   1824  N   ILE A 122       4.971   1.073  -4.563  1.00 98.61           N  
ATOM   1825  H   ILE A 122       4.446   0.975  -5.420  1.00 98.61           H  
ATOM   1826  CA  ILE A 122       4.285   0.761  -3.304  1.00 98.61           C  
ATOM   1827  HA  ILE A 122       5.011   0.718  -2.492  1.00 98.61           H  
ATOM   1828  C   ILE A 122       3.645  -0.608  -3.431  1.00 98.61           C  
ATOM   1829  CB  ILE A 122       3.238   1.832  -2.938  1.00 98.61           C  
ATOM   1830  HB  ILE A 122       2.551   1.957  -3.776  1.00 98.61           H  
ATOM   1831  O   ILE A 122       2.932  -0.866  -4.401  1.00 98.61           O  
ATOM   1832  CG1 ILE A 122       3.935   3.179  -2.666  1.00 98.61           C  
ATOM   1833 HG12 ILE A 122       4.711   3.375  -3.406  1.00 98.61           H  
ATOM   1834 HG13 ILE A 122       4.413   3.139  -1.687  1.00 98.61           H  
ATOM   1835  CG2 ILE A 122       2.426   1.395  -1.698  1.00 98.61           C  
ATOM   1836 HG21 ILE A 122       1.716   2.165  -1.397  1.00 98.61           H  
ATOM   1837 HG22 ILE A 122       3.102   1.197  -0.866  1.00 98.61           H  
ATOM   1838 HG23 ILE A 122       1.844   0.499  -1.911  1.00 98.61           H  
ATOM   1839  CD1 ILE A 122       2.972   4.362  -2.704  1.00 98.61           C  
ATOM   1840 HD11 ILE A 122       2.788   4.659  -3.736  1.00 98.61           H  
ATOM   1841 HD12 ILE A 122       2.017   4.097  -2.249  1.00 98.61           H  
ATOM   1842 HD13 ILE A 122       3.419   5.193  -2.159  1.00 98.61           H  
ATOM   1843  N   LEU A 123       3.869  -1.464  -2.436  1.00 98.51           N  
ATOM   1844  H   LEU A 123       4.393  -1.139  -1.636  1.00 98.51           H  
ATOM   1845  CA  LEU A 123       3.248  -2.780  -2.359  1.00 98.51           C  
ATOM   1846  HA  LEU A 123       2.572  -2.904  -3.205  1.00 98.51           H  
ATOM   1847  C   LEU A 123       2.401  -2.914  -1.097  1.00 98.51           C  
ATOM   1848  CB  LEU A 123       4.296  -3.901  -2.437  1.00 98.51           C  
ATOM   1849  HB2 LEU A 123       3.768  -4.854  -2.441  1.00 98.51           H  
ATOM   1850  HB3 LEU A 123       4.903  -3.869  -1.532  1.00 98.51           H  
ATOM   1851  O   LEU A 123       2.723  -2.363  -0.042  1.00 98.51           O  
ATOM   1852  CG  LEU A 123       5.237  -3.858  -3.652  1.00 98.51           C  
ATOM   1853  HG  LEU A 123       5.864  -2.968  -3.595  1.00 98.51           H  
ATOM   1854  CD1 LEU A 123       6.128  -5.103  -3.630  1.00 98.51           C  
ATOM   1855 HD11 LEU A 123       5.529  -5.998  -3.796  1.00 98.51           H  
ATOM   1856 HD12 LEU A 123       6.890  -5.023  -4.406  1.00 98.51           H  
ATOM   1857 HD13 LEU A 123       6.618  -5.188  -2.660  1.00 98.51           H  
ATOM   1858  CD2 LEU A 123       4.523  -3.819  -4.995  1.00 98.51           C  
ATOM   1859 HD21 LEU A 123       5.262  -3.859  -5.796  1.00 98.51           H  
ATOM   1860 HD22 LEU A 123       3.819  -4.647  -5.073  1.00 98.51           H  
ATOM   1861 HD23 LEU A 123       3.984  -2.878  -5.111  1.00 98.51           H  
ATOM   1862  N   PHE A 124       1.350  -3.719  -1.217  1.00 98.27           N  
ATOM   1863  H   PHE A 124       1.168  -4.117  -2.127  1.00 98.27           H  
ATOM   1864  CA  PHE A 124       0.505  -4.152  -0.113  1.00 98.27           C  
ATOM   1865  HA  PHE A 124       0.783  -3.612   0.792  1.00 98.27           H  
ATOM   1866  C   PHE A 124       0.734  -5.645   0.118  1.00 98.27           C  
ATOM   1867  CB  PHE A 124      -0.961  -3.821  -0.425  1.00 98.27           C  
ATOM   1868  HB2 PHE A 124      -1.575  -4.099   0.432  1.00 98.27           H  
ATOM   1869  HB3 PHE A 124      -1.296  -4.419  -1.273  1.00 98.27           H  
ATOM   1870  O   PHE A 124       0.505  -6.447  -0.788  1.00 98.27           O  
ATOM   1871  CG  PHE A 124      -1.185  -2.354  -0.739  1.00 98.27           C  
ATOM   1872  CD1 PHE A 124      -1.281  -1.427   0.310  1.00 98.27           C  
ATOM   1873  HD1 PHE A 124      -1.231  -1.784   1.328  1.00 98.27           H  
ATOM   1874  CD2 PHE A 124      -1.233  -1.905  -2.071  1.00 98.27           C  
ATOM   1875  HD2 PHE A 124      -1.142  -2.610  -2.884  1.00 98.27           H  
ATOM   1876  CE1 PHE A 124      -1.422  -0.055   0.032  1.00 98.27           C  
ATOM   1877  HE1 PHE A 124      -1.493   0.663   0.836  1.00 98.27           H  
ATOM   1878  CE2 PHE A 124      -1.369  -0.534  -2.352  1.00 98.27           C  
ATOM   1879  HE2 PHE A 124      -1.395  -0.190  -3.375  1.00 98.27           H  
ATOM   1880  CZ  PHE A 124      -1.459   0.392  -1.298  1.00 98.27           C  
ATOM   1881  HZ  PHE A 124      -1.555   1.446  -1.511  1.00 98.27           H  
ATOM   1882  N   LEU A 125       1.198  -6.020   1.309  1.00 98.20           N  
ATOM   1883  H   LEU A 125       1.329  -5.308   2.013  1.00 98.20           H  
ATOM   1884  CA  LEU A 125       1.416  -7.410   1.711  1.00 98.20           C  
ATOM   1885  HA  LEU A 125       1.331  -8.049   0.832  1.00 98.20           H  
ATOM   1886  C   LEU A 125       0.344  -7.853   2.706  1.00 98.20           C  
ATOM   1887  CB  LEU A 125       2.820  -7.608   2.297  1.00 98.20           C  
ATOM   1888  HB2 LEU A 125       2.900  -7.029   3.217  1.00 98.20           H  
ATOM   1889  HB3 LEU A 125       2.917  -8.662   2.555  1.00 98.20           H  
ATOM   1890  O   LEU A 125      -0.077  -7.076   3.550  1.00 98.20           O  
ATOM   1891  CG  LEU A 125       4.002  -7.226   1.394  1.00 98.20           C  
ATOM   1892  HG  LEU A 125       3.989  -6.153   1.206  1.00 98.20           H  
ATOM   1893  CD1 LEU A 125       5.302  -7.577   2.121  1.00 98.20           C  
ATOM   1894 HD11 LEU A 125       5.374  -7.000   3.043  1.00 98.20           H  
ATOM   1895 HD12 LEU A 125       5.319  -8.640   2.362  1.00 98.20           H  
ATOM   1896 HD13 LEU A 125       6.158  -7.342   1.489  1.00 98.20           H  
ATOM   1897  CD2 LEU A 125       3.978  -7.961   0.052  1.00 98.20           C  
ATOM   1898 HD21 LEU A 125       3.913  -9.036   0.218  1.00 98.20           H  
ATOM   1899 HD22 LEU A 125       3.121  -7.628  -0.533  1.00 98.20           H  
ATOM   1900 HD23 LEU A 125       4.885  -7.734  -0.509  1.00 98.20           H  
ATOM   1901  N   SER A 126      -0.095  -9.099   2.618  1.00 98.04           N  
ATOM   1902  H   SER A 126       0.360  -9.709   1.955  1.00 98.04           H  
ATOM   1903  CA  SER A 126      -1.230  -9.648   3.362  1.00 98.04           C  
ATOM   1904  HA  SER A 126      -1.426  -9.022   4.233  1.00 98.04           H  
ATOM   1905  C   SER A 126      -0.936 -11.074   3.852  1.00 98.04           C  
ATOM   1906  CB  SER A 126      -2.473  -9.624   2.461  1.00 98.04           C  
ATOM   1907  HB2 SER A 126      -3.349  -9.980   3.003  1.00 98.04           H  
ATOM   1908  HB3 SER A 126      -2.662  -8.601   2.134  1.00 98.04           H  
ATOM   1909  O   SER A 126      -0.035 -11.731   3.318  1.00 98.04           O  
ATOM   1910  OG  SER A 126      -2.264 -10.450   1.336  1.00 98.04           O  
ATOM   1911  HG  SER A 126      -1.429 -10.207   0.931  1.00 98.04           H  
ATOM   1912  N   PRO A 127      -1.696 -11.591   4.834  1.00 96.48           N  
ATOM   1913  CA  PRO A 127      -1.578 -12.976   5.304  1.00 96.48           C  
ATOM   1914  HA  PRO A 127      -0.528 -13.235   5.445  1.00 96.48           H  
ATOM   1915  C   PRO A 127      -2.195 -14.009   4.346  1.00 96.48           C  
ATOM   1916  CB  PRO A 127      -2.290 -12.996   6.661  1.00 96.48           C  
ATOM   1917  HB2 PRO A 127      -1.594 -12.742   7.459  1.00 96.48           H  
ATOM   1918  HB3 PRO A 127      -2.757 -13.958   6.874  1.00 96.48           H  
ATOM   1919  O   PRO A 127      -2.059 -15.212   4.563  1.00 96.48           O  
ATOM   1920  CG  PRO A 127      -3.325 -11.885   6.542  1.00 96.48           C  
ATOM   1921  HG2 PRO A 127      -4.220 -12.262   6.046  1.00 96.48           H  
ATOM   1922  HG3 PRO A 127      -3.555 -11.468   7.523  1.00 96.48           H  
ATOM   1923  CD  PRO A 127      -2.641 -10.852   5.659  1.00 96.48           C  
ATOM   1924  HD2 PRO A 127      -2.088 -10.158   6.292  1.00 96.48           H  
ATOM   1925  HD3 PRO A 127      -3.385 -10.315   5.072  1.00 96.48           H  
ATOM   1926  N   GLY A 128      -2.891 -13.559   3.303  1.00 97.02           N  
ATOM   1927  H   GLY A 128      -2.959 -12.561   3.163  1.00 97.02           H  
ATOM   1928  CA  GLY A 128      -3.691 -14.375   2.395  1.00 97.02           C  
ATOM   1929  HA2 GLY A 128      -3.066 -14.769   1.594  1.00 97.02           H  
ATOM   1930  HA3 GLY A 128      -4.134 -15.207   2.944  1.00 97.02           H  
ATOM   1931  C   GLY A 128      -4.809 -13.531   1.780  1.00 97.02           C  
ATOM   1932  O   GLY A 128      -4.764 -12.304   1.905  1.00 97.02           O  
ATOM   1933  N   PRO A 129      -5.809 -14.156   1.130  1.00 97.21           N  
ATOM   1934  CA  PRO A 129      -6.979 -13.447   0.620  1.00 97.21           C  
ATOM   1935  HA  PRO A 129      -6.676 -12.833  -0.228  1.00 97.21           H  
ATOM   1936  C   PRO A 129      -7.612 -12.547   1.686  1.00 97.21           C  
ATOM   1937  CB  PRO A 129      -7.948 -14.527   0.134  1.00 97.21           C  
ATOM   1938  HB2 PRO A 129      -8.515 -14.197  -0.737  1.00 97.21           H  
ATOM   1939  HB3 PRO A 129      -8.625 -14.816   0.938  1.00 97.21           H  
ATOM   1940  O   PRO A 129      -7.822 -12.957   2.832  1.00 97.21           O  
ATOM   1941  CG  PRO A 129      -7.030 -15.703  -0.198  1.00 97.21           C  
ATOM   1942  HG2 PRO A 129      -6.626 -15.582  -1.203  1.00 97.21           H  
ATOM   1943  HG3 PRO A 129      -7.552 -16.656  -0.112  1.00 97.21           H  
ATOM   1944  CD  PRO A 129      -5.909 -15.578   0.836  1.00 97.21           C  
ATOM   1945  HD2 PRO A 129      -4.976 -15.968   0.429  1.00 97.21           H  
ATOM   1946  HD3 PRO A 129      -6.183 -16.116   1.743  1.00 97.21           H  
ATOM   1947  N   VAL A 130      -7.884 -11.298   1.317  1.00 96.23           N  
ATOM   1948  H   VAL A 130      -7.710 -11.025   0.361  1.00 96.23           H  
ATOM   1949  CA  VAL A 130      -8.401 -10.290   2.240  1.00 96.23           C  
ATOM   1950  HA  VAL A 130      -8.143 -10.586   3.257  1.00 96.23           H  
ATOM   1951  C   VAL A 130      -9.918 -10.233   2.139  1.00 96.23           C  
ATOM   1952  CB  VAL A 130      -7.747  -8.921   2.008  1.00 96.23           C  
ATOM   1953  HB  VAL A 130      -7.959  -8.583   0.994  1.00 96.23           H  
ATOM   1954  O   VAL A 130     -10.487  -9.682   1.200  1.00 96.23           O  
ATOM   1955  CG1 VAL A 130      -8.290  -7.894   3.006  1.00 96.23           C  
ATOM   1956 HG11 VAL A 130      -9.351  -7.716   2.830  1.00 96.23           H  
ATOM   1957 HG12 VAL A 130      -8.140  -8.239   4.029  1.00 96.23           H  
ATOM   1958 HG13 VAL A 130      -7.754  -6.954   2.876  1.00 96.23           H  
ATOM   1959  CG2 VAL A 130      -6.225  -8.990   2.206  1.00 96.23           C  
ATOM   1960 HG21 VAL A 130      -5.990  -9.385   3.195  1.00 96.23           H  
ATOM   1961 HG22 VAL A 130      -5.780  -8.001   2.099  1.00 96.23           H  
ATOM   1962 HG23 VAL A 130      -5.782  -9.643   1.453  1.00 96.23           H  
ATOM   1963  N   GLU A 131     -10.574 -10.776   3.160  1.00 94.58           N  
ATOM   1964  H   GLU A 131     -10.050 -11.370   3.787  1.00 94.58           H  
ATOM   1965  CA  GLU A 131     -12.032 -10.781   3.255  1.00 94.58           C  
ATOM   1966  HA  GLU A 131     -12.433 -11.164   2.317  1.00 94.58           H  
ATOM   1967  C   GLU A 131     -12.604  -9.377   3.466  1.00 94.58           C  
ATOM   1968  CB  GLU A 131     -12.485 -11.708   4.391  1.00 94.58           C  
ATOM   1969  HB2 GLU A 131     -13.560 -11.601   4.535  1.00 94.58           H  
ATOM   1970  HB3 GLU A 131     -11.996 -11.406   5.317  1.00 94.58           H  
ATOM   1971  O   GLU A 131     -12.216  -8.656   4.394  1.00 94.58           O  
ATOM   1972  CG  GLU A 131     -12.159 -13.184   4.118  1.00 94.58           C  
ATOM   1973  HG2 GLU A 131     -12.514 -13.773   4.963  1.00 94.58           H  
ATOM   1974  HG3 GLU A 131     -11.076 -13.303   4.070  1.00 94.58           H  
ATOM   1975  CD  GLU A 131     -12.808 -13.710   2.828  1.00 94.58           C  
ATOM   1976  OE1 GLU A 131     -12.191 -14.589   2.192  1.00 94.58           O  
ATOM   1977  OE2 GLU A 131     -13.913 -13.222   2.493  1.00 94.58           O  
ATOM   1978  N   LYS A 132     -13.577  -9.016   2.624  1.00 95.82           N  
ATOM   1979  H   LYS A 132     -13.855  -9.695   1.929  1.00 95.82           H  
ATOM   1980  CA  LYS A 132     -14.303  -7.745   2.705  1.00 95.82           C  
ATOM   1981  HA  LYS A 132     -13.564  -6.947   2.773  1.00 95.82           H  
ATOM   1982  C   LYS A 132     -15.149  -7.699   3.974  1.00 95.82           C  
ATOM   1983  CB  LYS A 132     -15.168  -7.516   1.452  1.00 95.82           C  
ATOM   1984  HB2 LYS A 132     -15.871  -8.342   1.343  1.00 95.82           H  
ATOM   1985  HB3 LYS A 132     -15.732  -6.590   1.570  1.00 95.82           H  
ATOM   1986  O   LYS A 132     -15.749  -8.688   4.386  1.00 95.82           O  
ATOM   1987  CG  LYS A 132     -14.297  -7.410   0.195  1.00 95.82           C  
ATOM   1988  HG2 LYS A 132     -13.682  -8.307   0.117  1.00 95.82           H  
ATOM   1989  HG3 LYS A 132     -13.630  -6.556   0.310  1.00 95.82           H  
ATOM   1990  CD  LYS A 132     -15.085  -7.264  -1.116  1.00 95.82           C  
ATOM   1991  HD2 LYS A 132     -15.663  -6.340  -1.117  1.00 95.82           H  
ATOM   1992  HD3 LYS A 132     -15.741  -8.126  -1.235  1.00 95.82           H  
ATOM   1993  CE  LYS A 132     -14.021  -7.247  -2.221  1.00 95.82           C  
ATOM   1994  HE2 LYS A 132     -13.493  -6.293  -2.192  1.00 95.82           H  
ATOM   1995  HE3 LYS A 132     -13.287  -8.014  -1.975  1.00 95.82           H  
ATOM   1996  NZ  LYS A 132     -14.513  -7.525  -3.590  1.00 95.82           N  
ATOM   1997  HZ1 LYS A 132     -15.046  -6.758  -3.975  1.00 95.82           H  
ATOM   1998  HZ2 LYS A 132     -13.708  -7.698  -4.174  1.00 95.82           H  
ATOM   1999  HZ3 LYS A 132     -15.040  -8.387  -3.603  1.00 95.82           H  
ATOM   2000  N   VAL A 133     -15.246  -6.517   4.569  1.00 95.58           N  
ATOM   2001  H   VAL A 133     -14.771  -5.737   4.138  1.00 95.58           H  
ATOM   2002  CA  VAL A 133     -16.101  -6.265   5.730  1.00 95.58           C  
ATOM   2003  HA  VAL A 133     -16.388  -7.215   6.180  1.00 95.58           H  
ATOM   2004  C   VAL A 133     -17.366  -5.557   5.283  1.00 95.58           C  
ATOM   2005  CB  VAL A 133     -15.357  -5.461   6.799  1.00 95.58           C  
ATOM   2006  HB  VAL A 133     -14.938  -4.559   6.353  1.00 95.58           H  
ATOM   2007  O   VAL A 133     -17.314  -4.548   4.587  1.00 95.58           O  
ATOM   2008  CG1 VAL A 133     -16.268  -5.066   7.965  1.00 95.58           C  
ATOM   2009 HG11 VAL A 133     -15.669  -4.609   8.753  1.00 95.58           H  
ATOM   2010 HG12 VAL A 133     -17.003  -4.332   7.635  1.00 95.58           H  
ATOM   2011 HG13 VAL A 133     -16.778  -5.949   8.349  1.00 95.58           H  
ATOM   2012  CG2 VAL A 133     -14.221  -6.297   7.389  1.00 95.58           C  
ATOM   2013 HG21 VAL A 133     -13.612  -6.740   6.601  1.00 95.58           H  
ATOM   2014 HG22 VAL A 133     -13.594  -5.626   7.977  1.00 95.58           H  
ATOM   2015 HG23 VAL A 133     -14.616  -7.098   8.014  1.00 95.58           H  
ATOM   2016  N   THR A 134     -18.506  -6.067   5.734  1.00 94.59           N  
ATOM   2017  H   THR A 134     -18.477  -6.934   6.252  1.00 94.59           H  
ATOM   2018  CA  THR A 134     -19.818  -5.460   5.511  1.00 94.59           C  
ATOM   2019  HA  THR A 134     -19.708  -4.575   4.884  1.00 94.59           H  
ATOM   2020  C   THR A 134     -20.442  -5.013   6.828  1.00 94.59           C  
ATOM   2021  CB  THR A 134     -20.760  -6.429   4.782  1.00 94.59           C  
ATOM   2022  HB  THR A 134     -21.722  -5.940   4.634  1.00 94.59           H  
ATOM   2023  O   THR A 134     -20.105  -5.512   7.905  1.00 94.59           O  
ATOM   2024  CG2 THR A 134     -20.215  -6.850   3.417  1.00 94.59           C  
ATOM   2025 HG21 THR A 134     -20.960  -7.459   2.904  1.00 94.59           H  
ATOM   2026 HG22 THR A 134     -20.000  -5.967   2.815  1.00 94.59           H  
ATOM   2027 HG23 THR A 134     -19.304  -7.437   3.535  1.00 94.59           H  
ATOM   2028  OG1 THR A 134     -20.956  -7.599   5.545  1.00 94.59           O  
ATOM   2029  HG1 THR A 134     -21.174  -7.358   6.449  1.00 94.59           H  
ATOM   2030  N   GLY A 135     -21.417  -4.115   6.738  1.00 93.70           N  
ATOM   2031  H   GLY A 135     -21.563  -3.646   5.855  1.00 93.70           H  
ATOM   2032  CA  GLY A 135     -22.201  -3.645   7.875  1.00 93.70           C  
ATOM   2033  HA2 GLY A 135     -23.230  -3.984   7.759  1.00 93.70           H  
ATOM   2034  HA3 GLY A 135     -21.809  -4.054   8.806  1.00 93.70           H  
ATOM   2035  C   GLY A 135     -22.199  -2.123   7.985  1.00 93.70           C  
ATOM   2036  O   GLY A 135     -21.578  -1.445   7.168  1.00 93.70           O  
ATOM   2037  N   PRO A 136     -22.920  -1.579   8.976  1.00 94.62           N  
ATOM   2038  CA  PRO A 136     -22.994  -0.141   9.173  1.00 94.62           C  
ATOM   2039  HA  PRO A 136     -23.324   0.343   8.254  1.00 94.62           H  
ATOM   2040  C   PRO A 136     -21.624   0.415   9.571  1.00 94.62           C  
ATOM   2041  CB  PRO A 136     -24.054   0.065  10.259  1.00 94.62           C  
ATOM   2042  HB2 PRO A 136     -25.034   0.164   9.793  1.00 94.62           H  
ATOM   2043  HB3 PRO A 136     -23.843   0.934  10.882  1.00 94.62           H  
ATOM   2044  O   PRO A 136     -20.993  -0.071  10.511  1.00 94.62           O  
ATOM   2045  CG  PRO A 136     -24.003  -1.236  11.062  1.00 94.62           C  
ATOM   2046  HG2 PRO A 136     -24.954  -1.447  11.552  1.00 94.62           H  
ATOM   2047  HG3 PRO A 136     -23.199  -1.183  11.796  1.00 94.62           H  
ATOM   2048  CD  PRO A 136     -23.664  -2.287  10.007  1.00 94.62           C  
ATOM   2049  HD2 PRO A 136     -24.583  -2.690   9.580  1.00 94.62           H  
ATOM   2050  HD3 PRO A 136     -23.073  -3.085  10.456  1.00 94.62           H  
ATOM   2051  N   CYS A 137     -21.197   1.462   8.876  1.00 95.74           N  
ATOM   2052  H   CYS A 137     -21.746   1.793   8.095  1.00 95.74           H  
ATOM   2053  CA  CYS A 137     -20.016   2.247   9.203  1.00 95.74           C  
ATOM   2054  HA  CYS A 137     -19.740   2.058  10.241  1.00 95.74           H  
ATOM   2055  C   CYS A 137     -20.324   3.741   9.078  1.00 95.74           C  
ATOM   2056  CB  CYS A 137     -18.840   1.818   8.314  1.00 95.74           C  
ATOM   2057  HB2 CYS A 137     -17.930   2.313   8.654  1.00 95.74           H  
ATOM   2058  HB3 CYS A 137     -18.699   0.741   8.408  1.00 95.74           H  
ATOM   2059  O   CYS A 137     -21.281   4.137   8.410  1.00 95.74           O  
ATOM   2060  SG  CYS A 137     -19.122   2.240   6.566  1.00 95.74           S  
ATOM   2061  HG  CYS A 137     -19.393   3.537   6.735  1.00 95.74           H  
ATOM   2062  N   VAL A 138     -19.493   4.570   9.701  1.00 96.16           N  
ATOM   2063  H   VAL A 138     -18.718   4.172  10.212  1.00 96.16           H  
ATOM   2064  CA  VAL A 138     -19.533   6.029   9.576  1.00 96.16           C  
ATOM   2065  HA  VAL A 138     -20.277   6.301   8.827  1.00 96.16           H  
ATOM   2066  C   VAL A 138     -18.185   6.529   9.084  1.00 96.16           C  
ATOM   2067  CB  VAL A 138     -19.957   6.685  10.903  1.00 96.16           C  
ATOM   2068  HB  VAL A 138     -20.917   6.252  11.186  1.00 96.16           H  
ATOM   2069  O   VAL A 138     -17.151   6.053   9.542  1.00 96.16           O  
ATOM   2070  CG1 VAL A 138     -18.983   6.445  12.066  1.00 96.16           C  
ATOM   2071 HG11 VAL A 138     -18.814   5.377  12.204  1.00 96.16           H  
ATOM   2072 HG12 VAL A 138     -19.403   6.853  12.985  1.00 96.16           H  
ATOM   2073 HG13 VAL A 138     -18.027   6.933  11.873  1.00 96.16           H  
ATOM   2074  CG2 VAL A 138     -20.171   8.193  10.735  1.00 96.16           C  
ATOM   2075 HG21 VAL A 138     -19.222   8.702  10.564  1.00 96.16           H  
ATOM   2076 HG22 VAL A 138     -20.624   8.598  11.640  1.00 96.16           H  
ATOM   2077 HG23 VAL A 138     -20.841   8.384   9.896  1.00 96.16           H  
ATOM   2078  N   THR A 139     -18.180   7.496   8.171  1.00 97.26           N  
ATOM   2079  H   THR A 139     -19.053   7.848   7.805  1.00 97.26           H  
ATOM   2080  CA  THR A 139     -16.949   8.192   7.795  1.00 97.26           C  
ATOM   2081  HA  THR A 139     -16.103   7.520   7.941  1.00 97.26           H  
ATOM   2082  C   THR A 139     -16.776   9.414   8.690  1.00 97.26           C  
ATOM   2083  CB  THR A 139     -16.940   8.581   6.315  1.00 97.26           C  
ATOM   2084  HB  THR A 139     -17.736   9.301   6.128  1.00 97.26           H  
ATOM   2085  O   THR A 139     -17.636  10.294   8.695  1.00 97.26           O  
ATOM   2086  CG2 THR A 139     -15.613   9.201   5.893  1.00 97.26           C  
ATOM   2087 HG21 THR A 139     -14.798   8.506   6.096  1.00 97.26           H  
ATOM   2088 HG22 THR A 139     -15.647   9.425   4.827  1.00 97.26           H  
ATOM   2089 HG23 THR A 139     -15.439  10.128   6.438  1.00 97.26           H  
ATOM   2090  OG1 THR A 139     -17.159   7.452   5.497  1.00 97.26           O  
ATOM   2091  HG1 THR A 139     -16.401   6.866   5.539  1.00 97.26           H  
ATOM   2092  N   VAL A 140     -15.668   9.485   9.427  1.00 97.11           N  
ATOM   2093  H   VAL A 140     -15.013   8.718   9.375  1.00 97.11           H  
ATOM   2094  CA  VAL A 140     -15.290  10.664  10.224  1.00 97.11           C  
ATOM   2095  HA  VAL A 140     -16.127  11.362  10.234  1.00 97.11           H  
ATOM   2096  C   VAL A 140     -14.120  11.387   9.576  1.00 97.11           C  
ATOM   2097  CB  VAL A 140     -14.991  10.332  11.696  1.00 97.11           C  
ATOM   2098  HB  VAL A 140     -14.773  11.268  12.211  1.00 97.11           H  
ATOM   2099  O   VAL A 140     -13.206  10.747   9.057  1.00 97.11           O  
ATOM   2100  CG1 VAL A 140     -16.216   9.706  12.373  1.00 97.11           C  
ATOM   2101 HG11 VAL A 140     -16.431   8.730  11.939  1.00 97.11           H  
ATOM   2102 HG12 VAL A 140     -17.080  10.358  12.244  1.00 97.11           H  
ATOM   2103 HG13 VAL A 140     -16.023   9.590  13.440  1.00 97.11           H  
ATOM   2104  CG2 VAL A 140     -13.786   9.406  11.885  1.00 97.11           C  
ATOM   2105 HG21 VAL A 140     -13.957   8.457  11.377  1.00 97.11           H  
ATOM   2106 HG22 VAL A 140     -13.630   9.233  12.950  1.00 97.11           H  
ATOM   2107 HG23 VAL A 140     -12.884   9.869  11.487  1.00 97.11           H  
ATOM   2108  N   ARG A 141     -14.143  12.720   9.610  1.00 97.83           N  
ATOM   2109  H   ARG A 141     -14.898  13.177  10.102  1.00 97.83           H  
ATOM   2110  CA  ARG A 141     -13.050  13.558   9.113  1.00 97.83           C  
ATOM   2111  HA  ARG A 141     -12.484  12.982   8.380  1.00 97.83           H  
ATOM   2112  C   ARG A 141     -12.085  13.906  10.246  1.00 97.83           C  
ATOM   2113  CB  ARG A 141     -13.622  14.782   8.385  1.00 97.83           C  
ATOM   2114  HB2 ARG A 141     -14.182  15.395   9.089  1.00 97.83           H  
ATOM   2115  HB3 ARG A 141     -14.305  14.431   7.612  1.00 97.83           H  
ATOM   2116  O   ARG A 141     -12.507  14.111  11.386  1.00 97.83           O  
ATOM   2117  CG  ARG A 141     -12.531  15.637   7.723  1.00 97.83           C  
ATOM   2118  HG2 ARG A 141     -11.957  16.150   8.495  1.00 97.83           H  
ATOM   2119  HG3 ARG A 141     -11.861  15.004   7.142  1.00 97.83           H  
ATOM   2120  CD  ARG A 141     -13.162  16.673   6.789  1.00 97.83           C  
ATOM   2121  HD2 ARG A 141     -13.985  17.163   7.309  1.00 97.83           H  
ATOM   2122  HD3 ARG A 141     -13.578  16.159   5.923  1.00 97.83           H  
ATOM   2123  NE  ARG A 141     -12.159  17.653   6.333  1.00 97.83           N  
ATOM   2124  HE  ARG A 141     -11.355  17.285   5.845  1.00 97.83           H  
ATOM   2125  NH1 ARG A 141     -13.060  19.516   7.331  1.00 97.83           N  
ATOM   2126 HH11 ARG A 141     -13.726  18.883   7.750  1.00 97.83           H  
ATOM   2127 HH12 ARG A 141     -12.692  20.025   8.122  1.00 97.83           H  
ATOM   2128  NH2 ARG A 141     -11.102  19.672   6.319  1.00 97.83           N  
ATOM   2129 HH21 ARG A 141     -11.103  20.635   6.625  1.00 97.83           H  
ATOM   2130 HH22 ARG A 141     -10.289  19.271   5.875  1.00 97.83           H  
ATOM   2131  CZ  ARG A 141     -12.118  18.933   6.657  1.00 97.83           C  
ATOM   2132  N   ALA A 142     -10.802  13.966   9.920  1.00 97.90           N  
ATOM   2133  H   ALA A 142     -10.541  13.757   8.967  1.00 97.90           H  
ATOM   2134  CA  ALA A 142      -9.734  14.366  10.824  1.00 97.90           C  
ATOM   2135  HA  ALA A 142     -10.163  14.948  11.639  1.00 97.90           H  
ATOM   2136  C   ALA A 142      -8.711  15.240  10.097  1.00 97.90           C  
ATOM   2137  CB  ALA A 142      -9.069  13.107  11.388  1.00 97.90           C  
ATOM   2138  HB1 ALA A 142      -9.832  12.371  11.640  1.00 97.90           H  
ATOM   2139  HB2 ALA A 142      -8.482  13.356  12.271  1.00 97.90           H  
ATOM   2140  HB3 ALA A 142      -8.404  12.684  10.635  1.00 97.90           H  
ATOM   2141  O   ALA A 142      -8.587  15.162   8.873  1.00 97.90           O  
ATOM   2142  N   THR A 143      -7.953  16.027  10.850  1.00 98.25           N  
ATOM   2143  H   THR A 143      -8.121  16.072  11.845  1.00 98.25           H  
ATOM   2144  CA  THR A 143      -6.861  16.849  10.318  1.00 98.25           C  
ATOM   2145  HA  THR A 143      -6.637  16.527   9.301  1.00 98.25           H  
ATOM   2146  C   THR A 143      -5.580  16.661  11.123  1.00 98.25           C  
ATOM   2147  CB  THR A 143      -7.245  18.335  10.248  1.00 98.25           C  
ATOM   2148  HB  THR A 143      -6.387  18.909   9.897  1.00 98.25           H  
ATOM   2149  O   THR A 143      -5.614  16.287  12.296  1.00 98.25           O  
ATOM   2150  CG2 THR A 143      -8.418  18.586   9.297  1.00 98.25           C  
ATOM   2151 HG21 THR A 143      -8.187  18.157   8.322  1.00 98.25           H  
ATOM   2152 HG22 THR A 143      -8.575  19.659   9.184  1.00 98.25           H  
ATOM   2153 HG23 THR A 143      -9.328  18.131   9.686  1.00 98.25           H  
ATOM   2154  OG1 THR A 143      -7.636  18.814  11.514  1.00 98.25           O  
ATOM   2155  HG1 THR A 143      -8.008  19.691  11.392  1.00 98.25           H  
ATOM   2156  N   ALA A 144      -4.441  16.903  10.483  1.00 97.76           N  
ATOM   2157  H   ALA A 144      -4.475  17.131   9.499  1.00 97.76           H  
ATOM   2158  CA  ALA A 144      -3.149  17.082  11.131  1.00 97.76           C  
ATOM   2159  HA  ALA A 144      -3.316  17.355  12.174  1.00 97.76           H  
ATOM   2160  C   ALA A 144      -2.399  18.254  10.472  1.00 97.76           C  
ATOM   2161  CB  ALA A 144      -2.364  15.764  11.114  1.00 97.76           C  
ATOM   2162  HB1 ALA A 144      -1.422  15.890  11.648  1.00 97.76           H  
ATOM   2163  HB2 ALA A 144      -2.943  14.977  11.598  1.00 97.76           H  
ATOM   2164  HB3 ALA A 144      -2.139  15.475  10.088  1.00 97.76           H  
ATOM   2165  O   ALA A 144      -2.787  18.745   9.408  1.00 97.76           O  
ATOM   2166  N   SER A 145      -1.381  18.756  11.170  1.00 96.15           N  
ATOM   2167  H   SER A 145      -1.134  18.308  12.041  1.00 96.15           H  
ATOM   2168  CA  SER A 145      -0.572  19.902  10.742  1.00 96.15           C  
ATOM   2169  HA  SER A 145      -0.682  20.019   9.664  1.00 96.15           H  
ATOM   2170  C   SER A 145       0.919  19.667  10.999  1.00 96.15           C  
ATOM   2171  CB  SER A 145      -1.080  21.182  11.419  1.00 96.15           C  
ATOM   2172  HB2 SER A 145      -0.585  22.044  10.972  1.00 96.15           H  
ATOM   2173  HB3 SER A 145      -2.154  21.275  11.255  1.00 96.15           H  
ATOM   2174  O   SER A 145       1.642  20.575  11.419  1.00 96.15           O  
ATOM   2175  OG  SER A 145      -0.809  21.150  12.811  1.00 96.15           O  
ATOM   2176  HG  SER A 145       0.149  21.151  12.875  1.00 96.15           H  
ATOM   2177  N   VAL A 146       1.365  18.415  10.881  1.00 97.06           N  
ATOM   2178  H   VAL A 146       0.801  17.781  10.333  1.00 97.06           H  
ATOM   2179  CA  VAL A 146       2.768  18.048  11.105  1.00 97.06           C  
ATOM   2180  HA  VAL A 146       3.222  18.726  11.828  1.00 97.06           H  
ATOM   2181  C   VAL A 146       3.494  18.194   9.781  1.00 97.06           C  
ATOM   2182  CB  VAL A 146       2.895  16.612  11.639  1.00 97.06           C  
ATOM   2183  HB  VAL A 146       2.310  15.958  10.993  1.00 97.06           H  
ATOM   2184  O   VAL A 146       3.070  17.618   8.794  1.00 97.06           O  
ATOM   2185  CG1 VAL A 146       4.349  16.113  11.671  1.00 97.06           C  
ATOM   2186 HG11 VAL A 146       4.388  15.119  12.117  1.00 97.06           H  
ATOM   2187 HG12 VAL A 146       4.973  16.795  12.249  1.00 97.06           H  
ATOM   2188 HG13 VAL A 146       4.739  16.030  10.657  1.00 97.06           H  
ATOM   2189  CG2 VAL A 146       2.334  16.502  13.064  1.00 97.06           C  
ATOM   2190 HG21 VAL A 146       1.279  16.776  13.064  1.00 97.06           H  
ATOM   2191 HG22 VAL A 146       2.880  17.165  13.734  1.00 97.06           H  
ATOM   2192 HG23 VAL A 146       2.425  15.474  13.414  1.00 97.06           H  
ATOM   2193  N   THR A 147       4.617  18.914   9.756  1.00 98.29           N  
ATOM   2194  H   THR A 147       4.911  19.428  10.574  1.00 98.29           H  
ATOM   2195  CA  THR A 147       5.401  19.029   8.523  1.00 98.29           C  
ATOM   2196  HA  THR A 147       4.730  19.408   7.751  1.00 98.29           H  
ATOM   2197  C   THR A 147       5.922  17.662   8.085  1.00 98.29           C  
ATOM   2198  CB  THR A 147       6.558  20.021   8.661  1.00 98.29           C  
ATOM   2199  HB  THR A 147       7.287  19.637   9.373  1.00 98.29           H  
ATOM   2200  O   THR A 147       6.805  17.096   8.740  1.00 98.29           O  
ATOM   2201  CG2 THR A 147       7.255  20.289   7.326  1.00 98.29           C  
ATOM   2202 HG21 THR A 147       7.793  19.397   7.007  1.00 98.29           H  
ATOM   2203 HG22 THR A 147       6.523  20.545   6.560  1.00 98.29           H  
ATOM   2204 HG23 THR A 147       7.966  21.107   7.438  1.00 98.29           H  
ATOM   2205  OG1 THR A 147       6.075  21.257   9.143  1.00 98.29           O  
ATOM   2206  HG1 THR A 147       5.356  21.516   8.562  1.00 98.29           H  
ATOM   2207  N   LEU A 148       5.392  17.149   6.975  1.00 98.31           N  
ATOM   2208  H   LEU A 148       4.661  17.671   6.513  1.00 98.31           H  
ATOM   2209  CA  LEU A 148       5.864  15.926   6.347  1.00 98.31           C  
ATOM   2210  HA  LEU A 148       5.902  15.143   7.105  1.00 98.31           H  
ATOM   2211  C   LEU A 148       7.281  16.143   5.828  1.00 98.31           C  
ATOM   2212  CB  LEU A 148       4.914  15.454   5.232  1.00 98.31           C  
ATOM   2213  HB2 LEU A 148       4.939  16.177   4.417  1.00 98.31           H  
ATOM   2214  HB3 LEU A 148       5.294  14.509   4.847  1.00 98.31           H  
ATOM   2215  O   LEU A 148       7.633  17.214   5.332  1.00 98.31           O  
ATOM   2216  CG  LEU A 148       3.444  15.261   5.656  1.00 98.31           C  
ATOM   2217  HG  LEU A 148       2.986  16.237   5.819  1.00 98.31           H  
ATOM   2218  CD1 LEU A 148       2.691  14.537   4.537  1.00 98.31           C  
ATOM   2219 HD11 LEU A 148       1.637  14.454   4.801  1.00 98.31           H  
ATOM   2220 HD12 LEU A 148       3.121  13.551   4.364  1.00 98.31           H  
ATOM   2221 HD13 LEU A 148       2.757  15.115   3.615  1.00 98.31           H  
ATOM   2222  CD2 LEU A 148       3.296  14.422   6.928  1.00 98.31           C  
ATOM   2223 HD21 LEU A 148       2.237  14.236   7.110  1.00 98.31           H  
ATOM   2224 HD22 LEU A 148       3.830  13.478   6.820  1.00 98.31           H  
ATOM   2225 HD23 LEU A 148       3.679  14.982   7.781  1.00 98.31           H  
ATOM   2226  N   ARG A 149       8.121  15.124   5.954  1.00 97.38           N  
ATOM   2227  H   ARG A 149       7.788  14.264   6.366  1.00 97.38           H  
ATOM   2228  CA  ARG A 149       9.457  15.137   5.369  1.00 97.38           C  
ATOM   2229  HA  ARG A 149       9.751  16.164   5.154  1.00 97.38           H  
ATOM   2230  C   ARG A 149       9.421  14.378   4.052  1.00 97.38           C  
ATOM   2231  CB  ARG A 149      10.463  14.555   6.352  1.00 97.38           C  
ATOM   2232  HB2 ARG A 149      11.443  14.568   5.876  1.00 97.38           H  
ATOM   2233  HB3 ARG A 149      10.172  13.525   6.561  1.00 97.38           H  
ATOM   2234  O   ARG A 149       8.846  13.295   3.958  1.00 97.38           O  
ATOM   2235  CG  ARG A 149      10.535  15.320   7.680  1.00 97.38           C  
ATOM   2236  HG2 ARG A 149       9.548  15.350   8.142  1.00 97.38           H  
ATOM   2237  HG3 ARG A 149      10.878  16.340   7.503  1.00 97.38           H  
ATOM   2238  CD  ARG A 149      11.496  14.601   8.626  1.00 97.38           C  
ATOM   2239  HD2 ARG A 149      12.503  14.645   8.211  1.00 97.38           H  
ATOM   2240  HD3 ARG A 149      11.202  13.553   8.682  1.00 97.38           H  
ATOM   2241  NE  ARG A 149      11.453  15.155   9.985  1.00 97.38           N  
ATOM   2242  HE  ARG A 149      10.626  14.919  10.516  1.00 97.38           H  
ATOM   2243  NH1 ARG A 149      13.457  16.262   9.929  1.00 97.38           N  
ATOM   2244 HH11 ARG A 149      13.574  15.892   8.997  1.00 97.38           H  
ATOM   2245 HH12 ARG A 149      14.173  16.821  10.370  1.00 97.38           H  
ATOM   2246  NH2 ARG A 149      12.215  16.289  11.791  1.00 97.38           N  
ATOM   2247 HH21 ARG A 149      12.910  16.874  12.233  1.00 97.38           H  
ATOM   2248 HH22 ARG A 149      11.367  16.029  12.275  1.00 97.38           H  
ATOM   2249  CZ  ARG A 149      12.375  15.896  10.559  1.00 97.38           C  
ATOM   2250  N   ALA A 150      10.038  14.963   3.032  1.00 97.20           N  
ATOM   2251  H   ALA A 150      10.471  15.864   3.177  1.00 97.20           H  
ATOM   2252  CA  ALA A 150      10.039  14.390   1.696  1.00 97.20           C  
ATOM   2253  HA  ALA A 150       9.005  14.275   1.374  1.00 97.20           H  
ATOM   2254  C   ALA A 150      10.716  13.009   1.688  1.00 97.20           C  
ATOM   2255  CB  ALA A 150      10.734  15.370   0.745  1.00 97.20           C  
ATOM   2256  HB1 ALA A 150      11.791  15.453   0.999  1.00 97.20           H  
ATOM   2257  HB2 ALA A 150      10.634  15.010  -0.279  1.00 97.20           H  
ATOM   2258  HB3 ALA A 150      10.265  16.352   0.820  1.00 97.20           H  
ATOM   2259  O   ALA A 150      11.837  12.858   2.176  1.00 97.20           O  
ATOM   2260  N   TRP A 151      10.064  12.035   1.048  1.00 97.42           N  
ATOM   2261  H   TRP A 151       9.148  12.258   0.687  1.00 97.42           H  
ATOM   2262  CA  TRP A 151      10.588  10.690   0.778  1.00 97.42           C  
ATOM   2263  HA  TRP A 151       9.810  10.179   0.210  1.00 97.42           H  
ATOM   2264  C   TRP A 151      10.834   9.799   2.000  1.00 97.42           C  
ATOM   2265  CB  TRP A 151      11.823  10.773  -0.128  1.00 97.42           C  
ATOM   2266  HB2 TRP A 151      12.033   9.778  -0.521  1.00 97.42           H  
ATOM   2267  HB3 TRP A 151      12.684  11.079   0.467  1.00 97.42           H  
ATOM   2268  O   TRP A 151      11.552   8.803   1.892  1.00 97.42           O  
ATOM   2269  CG  TRP A 151      11.677  11.707  -1.280  1.00 97.42           C  
ATOM   2270  CD1 TRP A 151      12.255  12.923  -1.396  1.00 97.42           C  
ATOM   2271  HD1 TRP A 151      12.885  13.375  -0.644  1.00 97.42           H  
ATOM   2272  CD2 TRP A 151      10.802  11.561  -2.432  1.00 97.42           C  
ATOM   2273  CE2 TRP A 151      10.977  12.699  -3.268  1.00 97.42           C  
ATOM   2274  CE3 TRP A 151       9.865  10.591  -2.843  1.00 97.42           C  
ATOM   2275  HE3 TRP A 151       9.649   9.753  -2.196  1.00 97.42           H  
ATOM   2276  NE1 TRP A 151      11.835  13.518  -2.570  1.00 97.42           N  
ATOM   2277  HE1 TRP A 151      11.983  14.489  -2.805  1.00 97.42           H  
ATOM   2278  CH2 TRP A 151       9.468  11.805  -4.919  1.00 97.42           C  
ATOM   2279  HH2 TRP A 151       8.997  11.885  -5.888  1.00 97.42           H  
ATOM   2280  CZ2 TRP A 151      10.324  12.829  -4.494  1.00 97.42           C  
ATOM   2281  HZ2 TRP A 151      10.491  13.696  -5.116  1.00 97.42           H  
ATOM   2282  CZ3 TRP A 151       9.219  10.700  -4.088  1.00 97.42           C  
ATOM   2283  HZ3 TRP A 151       8.520   9.941  -4.407  1.00 97.42           H  
ATOM   2284  N   GLU A 152      10.221  10.114   3.137  1.00 97.49           N  
ATOM   2285  H   GLU A 152       9.675  10.962   3.190  1.00 97.49           H  
ATOM   2286  CA  GLU A 152      10.238   9.262   4.322  1.00 97.49           C  
ATOM   2287  HA  GLU A 152      10.477   8.245   4.009  1.00 97.49           H  
ATOM   2288  C   GLU A 152       8.866   9.191   4.992  1.00 97.49           C  
ATOM   2289  CB  GLU A 152      11.348   9.692   5.293  1.00 97.49           C  
ATOM   2290  HB2 GLU A 152      11.389   8.958   6.097  1.00 97.49           H  
ATOM   2291  HB3 GLU A 152      12.299   9.658   4.762  1.00 97.49           H  
ATOM   2292  O   GLU A 152       8.052  10.110   4.894  1.00 97.49           O  
ATOM   2293  CG  GLU A 152      11.173  11.091   5.904  1.00 97.49           C  
ATOM   2294  HG2 GLU A 152      11.078  11.819   5.098  1.00 97.49           H  
ATOM   2295  HG3 GLU A 152      10.260  11.108   6.499  1.00 97.49           H  
ATOM   2296  CD  GLU A 152      12.364  11.477   6.799  1.00 97.49           C  
ATOM   2297  OE1 GLU A 152      12.658  12.686   6.920  1.00 97.49           O  
ATOM   2298  OE2 GLU A 152      13.004  10.581   7.389  1.00 97.49           O  
ATOM   2299  N   TRP A 153       8.608   8.077   5.680  1.00 98.03           N  
ATOM   2300  H   TRP A 153       9.323   7.368   5.753  1.00 98.03           H  
ATOM   2301  CA  TRP A 153       7.392   7.893   6.462  1.00 98.03           C  
ATOM   2302  HA  TRP A 153       6.529   8.135   5.842  1.00 98.03           H  
ATOM   2303  C   TRP A 153       7.402   8.839   7.662  1.00 98.03           C  
ATOM   2304  CB  TRP A 153       7.282   6.430   6.903  1.00 98.03           C  
ATOM   2305  HB2 TRP A 153       6.445   6.333   7.594  1.00 98.03           H  
ATOM   2306  HB3 TRP A 153       8.182   6.153   7.452  1.00 98.03           H  
ATOM   2307  O   TRP A 153       8.102   8.605   8.647  1.00 98.03           O  
ATOM   2308  CG  TRP A 153       7.074   5.459   5.786  1.00 98.03           C  
ATOM   2309  CD1 TRP A 153       7.962   4.524   5.385  1.00 98.03           C  
ATOM   2310  HD1 TRP A 153       8.929   4.363   5.838  1.00 98.03           H  
ATOM   2311  CD2 TRP A 153       5.910   5.305   4.918  1.00 98.03           C  
ATOM   2312  CE2 TRP A 153       6.180   4.253   3.992  1.00 98.03           C  
ATOM   2313  CE3 TRP A 153       4.650   5.936   4.828  1.00 98.03           C  
ATOM   2314  HE3 TRP A 153       4.408   6.734   5.514  1.00 98.03           H  
ATOM   2315  NE1 TRP A 153       7.440   3.807   4.328  1.00 98.03           N  
ATOM   2316  HE1 TRP A 153       7.928   3.033   3.900  1.00 98.03           H  
ATOM   2317  CH2 TRP A 153       4.016   4.522   2.939  1.00 98.03           C  
ATOM   2318  HH2 TRP A 153       3.294   4.237   2.189  1.00 98.03           H  
ATOM   2319  CZ2 TRP A 153       5.252   3.856   3.018  1.00 98.03           C  
ATOM   2320  HZ2 TRP A 153       5.485   3.046   2.343  1.00 98.03           H  
ATOM   2321  CZ3 TRP A 153       3.715   5.553   3.847  1.00 98.03           C  
ATOM   2322  HZ3 TRP A 153       2.766   6.065   3.788  1.00 98.03           H  
ATOM   2323  N   THR A 154       6.613   9.907   7.587  1.00 97.99           N  
ATOM   2324  H   THR A 154       6.094  10.060   6.734  1.00 97.99           H  
ATOM   2325  CA  THR A 154       6.488  10.878   8.674  1.00 97.99           C  
ATOM   2326  HA  THR A 154       7.380  10.813   9.297  1.00 97.99           H  
ATOM   2327  C   THR A 154       5.243  10.567   9.505  1.00 97.99           C  
ATOM   2328  CB  THR A 154       6.448  12.312   8.145  1.00 97.99           C  
ATOM   2329  HB  THR A 154       5.561  12.456   7.529  1.00 97.99           H  
ATOM   2330  O   THR A 154       4.139  10.596   8.958  1.00 97.99           O  
ATOM   2331  CG2 THR A 154       6.454  13.315   9.303  1.00 97.99           C  
ATOM   2332 HG21 THR A 154       5.497  13.290   9.823  1.00 97.99           H  
ATOM   2333 HG22 THR A 154       6.613  14.325   8.926  1.00 97.99           H  
ATOM   2334 HG23 THR A 154       7.257  13.077  10.001  1.00 97.99           H  
ATOM   2335  OG1 THR A 154       7.594  12.566   7.363  1.00 97.99           O  
ATOM   2336  HG1 THR A 154       7.632  11.908   6.665  1.00 97.99           H  
ATOM   2337  N   PRO A 155       5.376  10.263  10.809  1.00 97.06           N  
ATOM   2338  CA  PRO A 155       4.229   9.998  11.665  1.00 97.06           C  
ATOM   2339  HA  PRO A 155       3.534   9.322  11.166  1.00 97.06           H  
ATOM   2340  C   PRO A 155       3.495  11.295  12.021  1.00 97.06           C  
ATOM   2341  CB  PRO A 155       4.799   9.294  12.898  1.00 97.06           C  
ATOM   2342  HB2 PRO A 155       4.205   9.482  13.792  1.00 97.06           H  
ATOM   2343  HB3 PRO A 155       4.866   8.223  12.705  1.00 97.06           H  
ATOM   2344  O   PRO A 155       4.102  12.268  12.470  1.00 97.06           O  
ATOM   2345  CG  PRO A 155       6.207   9.879  13.013  1.00 97.06           C  
ATOM   2346  HG2 PRO A 155       6.168  10.837  13.532  1.00 97.06           H  
ATOM   2347  HG3 PRO A 155       6.887   9.196  13.522  1.00 97.06           H  
ATOM   2348  CD  PRO A 155       6.616  10.099  11.557  1.00 97.06           C  
ATOM   2349  HD2 PRO A 155       7.247  10.985  11.479  1.00 97.06           H  
ATOM   2350  HD3 PRO A 155       7.147   9.222  11.186  1.00 97.06           H  
ATOM   2351  N   VAL A 156       2.172  11.275  11.888  1.00 97.44           N  
ATOM   2352  H   VAL A 156       1.758  10.475  11.430  1.00 97.44           H  
ATOM   2353  CA  VAL A 156       1.257  12.344  12.292  1.00 97.44           C  
ATOM   2354  HA  VAL A 156       1.819  13.062  12.889  1.00 97.44           H  
ATOM   2355  C   VAL A 156       0.159  11.769  13.182  1.00 97.44           C  
ATOM   2356  CB  VAL A 156       0.691  13.123  11.083  1.00 97.44           C  
ATOM   2357  HB  VAL A 156       0.277  14.052  11.474  1.00 97.44           H  
ATOM   2358  O   VAL A 156      -0.247  10.619  13.015  1.00 97.44           O  
ATOM   2359  CG1 VAL A 156       1.787  13.483  10.073  1.00 97.44           C  
ATOM   2360 HG11 VAL A 156       2.683  13.829  10.589  1.00 97.44           H  
ATOM   2361 HG12 VAL A 156       2.056  12.615   9.472  1.00 97.44           H  
ATOM   2362 HG13 VAL A 156       1.428  14.272   9.412  1.00 97.44           H  
ATOM   2363  CG2 VAL A 156      -0.424  12.414  10.305  1.00 97.44           C  
ATOM   2364 HG21 VAL A 156      -0.777  13.088   9.524  1.00 97.44           H  
ATOM   2365 HG22 VAL A 156      -0.046  11.505   9.838  1.00 97.44           H  
ATOM   2366 HG23 VAL A 156      -1.265  12.175  10.956  1.00 97.44           H  
ATOM   2367  N   VAL A 157      -0.332  12.551  14.142  1.00 96.74           N  
ATOM   2368  H   VAL A 157       0.007  13.500  14.216  1.00 96.74           H  
ATOM   2369  CA  VAL A 157      -1.458  12.154  15.002  1.00 96.74           C  
ATOM   2370  HA  VAL A 157      -1.643  11.084  14.906  1.00 96.74           H  
ATOM   2371  C   VAL A 157      -2.699  12.920  14.539  1.00 96.74           C  
ATOM   2372  CB  VAL A 157      -1.158  12.388  16.493  1.00 96.74           C  
ATOM   2373  HB  VAL A 157      -0.965  13.446  16.670  1.00 96.74           H  
ATOM   2374  O   VAL A 157      -2.761  14.130  14.761  1.00 96.74           O  
ATOM   2375  CG1 VAL A 157      -2.341  11.942  17.364  1.00 96.74           C  
ATOM   2376 HG11 VAL A 157      -2.097  12.074  18.418  1.00 96.74           H  
ATOM   2377 HG12 VAL A 157      -2.572  10.893  17.178  1.00 96.74           H  
ATOM   2378 HG13 VAL A 157      -3.223  12.544  17.142  1.00 96.74           H  
ATOM   2379  CG2 VAL A 157       0.074  11.586  16.934  1.00 96.74           C  
ATOM   2380 HG21 VAL A 157      -0.086  10.524  16.744  1.00 96.74           H  
ATOM   2381 HG22 VAL A 157       0.957  11.919  16.388  1.00 96.74           H  
ATOM   2382 HG23 VAL A 157       0.251  11.736  17.999  1.00 96.74           H  
ATOM   2383  N   PRO A 158      -3.671  12.263  13.879  1.00 96.98           N  
ATOM   2384  CA  PRO A 158      -4.879  12.934  13.415  1.00 96.98           C  
ATOM   2385  HA  PRO A 158      -4.592  13.792  12.807  1.00 96.98           H  
ATOM   2386  C   PRO A 158      -5.754  13.405  14.579  1.00 96.98           C  
ATOM   2387  CB  PRO A 158      -5.623  11.922  12.535  1.00 96.98           C  
ATOM   2388  HB2 PRO A 158      -6.404  11.422  13.107  1.00 96.98           H  
ATOM   2389  HB3 PRO A 158      -6.047  12.398  11.651  1.00 96.98           H  
ATOM   2390  O   PRO A 158      -5.942  12.688  15.561  1.00 96.98           O  
ATOM   2391  CG  PRO A 158      -4.551  10.904  12.161  1.00 96.98           C  
ATOM   2392  HG2 PRO A 158      -3.988  11.258  11.296  1.00 96.98           H  
ATOM   2393  HG3 PRO A 158      -4.983   9.922  11.968  1.00 96.98           H  
ATOM   2394  CD  PRO A 158      -3.650  10.893  13.389  1.00 96.98           C  
ATOM   2395  HD2 PRO A 158      -2.653  10.566  13.095  1.00 96.98           H  
ATOM   2396  HD3 PRO A 158      -4.059  10.227  14.148  1.00 96.98           H  
ATOM   2397  N   VAL A 159      -6.363  14.577  14.430  1.00 96.73           N  
ATOM   2398  H   VAL A 159      -6.117  15.145  13.631  1.00 96.73           H  
ATOM   2399  CA  VAL A 159      -7.376  15.109  15.345  1.00 96.73           C  
ATOM   2400  HA  VAL A 159      -7.385  14.519  16.261  1.00 96.73           H  
ATOM   2401  C   VAL A 159      -8.742  14.990  14.677  1.00 96.73           C  
ATOM   2402  CB  VAL A 159      -7.058  16.565  15.732  1.00 96.73           C  
ATOM   2403  HB  VAL A 159      -7.074  17.193  14.842  1.00 96.73           H  
ATOM   2404  O   VAL A 159      -8.967  15.576  13.619  1.00 96.73           O  
ATOM   2405  CG1 VAL A 159      -8.090  17.102  16.733  1.00 96.73           C  
ATOM   2406 HG11 VAL A 159      -8.112  16.477  17.626  1.00 96.73           H  
ATOM   2407 HG12 VAL A 159      -7.830  18.123  17.014  1.00 96.73           H  
ATOM   2408 HG13 VAL A 159      -9.081  17.121  16.279  1.00 96.73           H  
ATOM   2409  CG2 VAL A 159      -5.671  16.675  16.383  1.00 96.73           C  
ATOM   2410 HG21 VAL A 159      -5.607  16.017  17.249  1.00 96.73           H  
ATOM   2411 HG22 VAL A 159      -4.899  16.394  15.666  1.00 96.73           H  
ATOM   2412 HG23 VAL A 159      -5.486  17.704  16.690  1.00 96.73           H  
ATOM   2413  N   LEU A 160      -9.654  14.216  15.272  1.00 96.40           N  
ATOM   2414  H   LEU A 160      -9.412  13.771  16.146  1.00 96.40           H  
ATOM   2415  CA  LEU A 160     -11.022  14.074  14.762  1.00 96.40           C  
ATOM   2416  HA  LEU A 160     -10.976  13.815  13.704  1.00 96.40           H  
ATOM   2417  C   LEU A 160     -11.785  15.401  14.882  1.00 96.40           C  
ATOM   2418  CB  LEU A 160     -11.784  12.965  15.513  1.00 96.40           C  
ATOM   2419  HB2 LEU A 160     -12.792  12.920  15.101  1.00 96.40           H  
ATOM   2420  HB3 LEU A 160     -11.873  13.256  16.560  1.00 96.40           H  
ATOM   2421  O   LEU A 160     -11.751  16.042  15.931  1.00 96.40           O  
ATOM   2422  CG  LEU A 160     -11.178  11.552  15.451  1.00 96.40           C  
ATOM   2423  HG  LEU A 160     -10.212  11.556  15.955  1.00 96.40           H  
ATOM   2424  CD1 LEU A 160     -12.094  10.566  16.177  1.00 96.40           C  
ATOM   2425 HD11 LEU A 160     -11.646   9.572  16.172  1.00 96.40           H  
ATOM   2426 HD12 LEU A 160     -13.066  10.529  15.685  1.00 96.40           H  
ATOM   2427 HD13 LEU A 160     -12.225  10.887  17.210  1.00 96.40           H  
ATOM   2428  CD2 LEU A 160     -10.988  11.063  14.016  1.00 96.40           C  
ATOM   2429 HD21 LEU A 160     -10.118  11.571  13.601  1.00 96.40           H  
ATOM   2430 HD22 LEU A 160     -11.873  11.282  13.419  1.00 96.40           H  
ATOM   2431 HD23 LEU A 160     -10.791   9.991  14.000  1.00 96.40           H  
ATOM   2432  N   GLU A 161     -12.532  15.779  13.843  1.00 96.29           N  
ATOM   2433  H   GLU A 161     -12.491  15.239  12.990  1.00 96.29           H  
ATOM   2434  CA  GLU A 161     -13.355  17.002  13.859  1.00 96.29           C  
ATOM   2435  HA  GLU A 161     -12.763  17.828  14.255  1.00 96.29           H  
ATOM   2436  C   GLU A 161     -14.593  16.872  14.754  1.00 96.29           C  
ATOM   2437  CB  GLU A 161     -13.806  17.358  12.435  1.00 96.29           C  
ATOM   2438  HB2 GLU A 161     -14.443  18.241  12.486  1.00 96.29           H  
ATOM   2439  HB3 GLU A 161     -14.381  16.535  12.011  1.00 96.29           H  
ATOM   2440  O   GLU A 161     -15.099  17.854  15.294  1.00 96.29           O  
ATOM   2441  CG  GLU A 161     -12.610  17.669  11.535  1.00 96.29           C  
ATOM   2442  HG2 GLU A 161     -11.933  18.329  12.078  1.00 96.29           H  
ATOM   2443  HG3 GLU A 161     -12.069  16.750  11.311  1.00 96.29           H  
ATOM   2444  CD  GLU A 161     -13.006  18.345  10.222  1.00 96.29           C  
ATOM   2445  OE1 GLU A 161     -12.194  19.166   9.744  1.00 96.29           O  
ATOM   2446  OE2 GLU A 161     -14.064  18.038   9.620  1.00 96.29           O  
ATOM   2447  N   SER A 162     -15.080  15.644  14.918  1.00 91.13           N  
ATOM   2448  H   SER A 162     -14.597  14.889  14.455  1.00 91.13           H  
ATOM   2449  CA  SER A 162     -16.203  15.303  15.785  1.00 91.13           C  
ATOM   2450  HA  SER A 162     -16.555  16.198  16.298  1.00 91.13           H  
ATOM   2451  C   SER A 162     -15.764  14.292  16.831  1.00 91.13           C  
ATOM   2452  CB  SER A 162     -17.365  14.746  14.959  1.00 91.13           C  
ATOM   2453  HB2 SER A 162     -17.706  15.503  14.253  1.00 91.13           H  
ATOM   2454  HB3 SER A 162     -18.189  14.491  15.626  1.00 91.13           H  
ATOM   2455  O   SER A 162     -15.088  13.313  16.502  1.00 91.13           O  
ATOM   2456  OG  SER A 162     -16.964  13.588  14.247  1.00 91.13           O  
ATOM   2457  HG  SER A 162     -16.402  13.070  14.828  1.00 91.13           H  
ATOM   2458  N   SER A 163     -16.208  14.471  18.074  1.00 90.25           N  
ATOM   2459  H   SER A 163     -16.817  15.249  18.287  1.00 90.25           H  
ATOM   2460  CA  SER A 163     -16.029  13.448  19.098  1.00 90.25           C  
ATOM   2461  HA  SER A 163     -14.970  13.192  19.132  1.00 90.25           H  
ATOM   2462  C   SER A 163     -16.805  12.180  18.733  1.00 90.25           C  
ATOM   2463  CB  SER A 163     -16.417  13.970  20.485  1.00 90.25           C  
ATOM   2464  HB2 SER A 163     -15.723  14.761  20.769  1.00 90.25           H  
ATOM   2465  HB3 SER A 163     -16.337  13.160  21.209  1.00 90.25           H  
ATOM   2466  O   SER A 163     -17.936  12.230  18.247  1.00 90.25           O  
ATOM   2467  OG  SER A 163     -17.734  14.489  20.498  1.00 90.25           O  
ATOM   2468  HG  SER A 163     -17.944  14.784  21.387  1.00 90.25           H  
ATOM   2469  N   ILE A 164     -16.184  11.030  18.983  1.00 92.79           N  
ATOM   2470  H   ILE A 164     -15.254  11.059  19.377  1.00 92.79           H  
ATOM   2471  CA  ILE A 164     -16.825   9.719  18.886  1.00 92.79           C  
ATOM   2472  HA  ILE A 164     -17.801   9.858  18.421  1.00 92.79           H  
ATOM   2473  C   ILE A 164     -17.050   9.165  20.299  1.00 92.79           C  
ATOM   2474  CB  ILE A 164     -16.040   8.753  17.972  1.00 92.79           C  
ATOM   2475  HB  ILE A 164     -16.562   7.796  17.981  1.00 92.79           H  
ATOM   2476  O   ILE A 164     -16.245   9.442  21.193  1.00 92.79           O  
ATOM   2477  CG1 ILE A 164     -14.594   8.509  18.464  1.00 92.79           C  
ATOM   2478 HG12 ILE A 164     -14.035   9.445  18.446  1.00 92.79           H  
ATOM   2479 HG13 ILE A 164     -14.624   8.150  19.493  1.00 92.79           H  
ATOM   2480  CG2 ILE A 164     -16.077   9.287  16.528  1.00 92.79           C  
ATOM   2481 HG21 ILE A 164     -15.481  10.196  16.444  1.00 92.79           H  
ATOM   2482 HG22 ILE A 164     -15.688   8.539  15.837  1.00 92.79           H  
ATOM   2483 HG23 ILE A 164     -17.104   9.514  16.239  1.00 92.79           H  
ATOM   2484  CD1 ILE A 164     -13.826   7.469  17.640  1.00 92.79           C  
ATOM   2485 HD11 ILE A 164     -14.384   6.533  17.609  1.00 92.79           H  
ATOM   2486 HD12 ILE A 164     -13.661   7.830  16.625  1.00 92.79           H  
ATOM   2487 HD13 ILE A 164     -12.855   7.288  18.101  1.00 92.79           H  
ATOM   2488  N   PRO A 165     -18.130   8.400  20.541  1.00 93.97           N  
ATOM   2489  CA  PRO A 165     -18.353   7.770  21.837  1.00 93.97           C  
ATOM   2490  HA  PRO A 165     -18.488   8.550  22.586  1.00 93.97           H  
ATOM   2491  C   PRO A 165     -17.186   6.867  22.233  1.00 93.97           C  
ATOM   2492  CB  PRO A 165     -19.646   6.963  21.692  1.00 93.97           C  
ATOM   2493  HB2 PRO A 165     -20.230   6.972  22.613  1.00 93.97           H  
ATOM   2494  HB3 PRO A 165     -19.422   5.938  21.395  1.00 93.97           H  
ATOM   2495  O   PRO A 165     -16.603   6.205  21.375  1.00 93.97           O  
ATOM   2496  CG  PRO A 165     -20.379   7.665  20.551  1.00 93.97           C  
ATOM   2497  HG2 PRO A 165     -20.919   8.529  20.941  1.00 93.97           H  
ATOM   2498  HG3 PRO A 165     -21.058   6.991  20.029  1.00 93.97           H  
ATOM   2499  CD  PRO A 165     -19.247   8.140  19.645  1.00 93.97           C  
ATOM   2500  HD2 PRO A 165     -18.978   7.357  18.936  1.00 93.97           H  
ATOM   2501  HD3 PRO A 165     -19.565   9.038  19.116  1.00 93.97           H  
ATOM   2502  N   VAL A 166     -16.897   6.784  23.532  1.00 93.80           N  
ATOM   2503  H   VAL A 166     -17.414   7.355  24.185  1.00 93.80           H  
ATOM   2504  CA  VAL A 166     -15.901   5.845  24.065  1.00 93.80           C  
ATOM   2505  HA  VAL A 166     -14.935   6.087  23.620  1.00 93.80           H  
ATOM   2506  C   VAL A 166     -16.266   4.416  23.660  1.00 93.80           C  
ATOM   2507  CB  VAL A 166     -15.771   5.974  25.594  1.00 93.80           C  
ATOM   2508  HB  VAL A 166     -16.749   5.814  26.047  1.00 93.80           H  
ATOM   2509  O   VAL A 166     -17.438   4.028  23.700  1.00 93.80           O  
ATOM   2510  CG1 VAL A 166     -14.787   4.969  26.210  1.00 93.80           C  
ATOM   2511 HG11 VAL A 166     -13.795   5.089  25.774  1.00 93.80           H  
ATOM   2512 HG12 VAL A 166     -14.721   5.131  27.286  1.00 93.80           H  
ATOM   2513 HG13 VAL A 166     -15.132   3.948  26.049  1.00 93.80           H  
ATOM   2514  CG2 VAL A 166     -15.288   7.382  25.972  1.00 93.80           C  
ATOM   2515 HG21 VAL A 166     -14.320   7.579  25.511  1.00 93.80           H  
ATOM   2516 HG22 VAL A 166     -15.188   7.460  27.055  1.00 93.80           H  
ATOM   2517 HG23 VAL A 166     -16.001   8.136  25.640  1.00 93.80           H  
ATOM   2518  N   GLY A 167     -15.260   3.649  23.256  1.00 93.83           N  
ATOM   2519  H   GLY A 167     -14.330   4.039  23.202  1.00 93.83           H  
ATOM   2520  CA  GLY A 167     -15.422   2.253  22.871  1.00 93.83           C  
ATOM   2521  HA2 GLY A 167     -15.518   1.631  23.761  1.00 93.83           H  
ATOM   2522  HA3 GLY A 167     -16.331   2.133  22.281  1.00 93.83           H  
ATOM   2523  C   GLY A 167     -14.252   1.740  22.047  1.00 93.83           C  
ATOM   2524  O   GLY A 167     -13.242   2.433  21.863  1.00 93.83           O  
ATOM   2525  N   ARG A 168     -14.423   0.528  21.525  1.00 94.86           N  
ATOM   2526  H   ARG A 168     -15.295   0.053  21.706  1.00 94.86           H  
ATOM   2527  CA  ARG A 168     -13.491  -0.068  20.569  1.00 94.86           C  
ATOM   2528  HA  ARG A 168     -12.548   0.478  20.600  1.00 94.86           H  
ATOM   2529  C   ARG A 168     -14.060   0.053  19.168  1.00 94.86           C  
ATOM   2530  CB  ARG A 168     -13.185  -1.511  20.969  1.00 94.86           C  
ATOM   2531  HB2 ARG A 168     -12.882  -1.532  22.016  1.00 94.86           H  
ATOM   2532  HB3 ARG A 168     -14.101  -2.090  20.849  1.00 94.86           H  
ATOM   2533  O   ARG A 168     -15.231  -0.250  18.920  1.00 94.86           O  
ATOM   2534  CG  ARG A 168     -12.094  -2.164  20.108  1.00 94.86           C  
ATOM   2535  HG2 ARG A 168     -12.505  -2.421  19.132  1.00 94.86           H  
ATOM   2536  HG3 ARG A 168     -11.277  -1.456  19.963  1.00 94.86           H  
ATOM   2537  CD  ARG A 168     -11.506  -3.422  20.760  1.00 94.86           C  
ATOM   2538  HD2 ARG A 168     -10.965  -3.116  21.656  1.00 94.86           H  
ATOM   2539  HD3 ARG A 168     -10.784  -3.864  20.074  1.00 94.86           H  
ATOM   2540  NE  ARG A 168     -12.527  -4.406  21.157  1.00 94.86           N  
ATOM   2541  HE  ARG A 168     -13.028  -4.197  22.009  1.00 94.86           H  
ATOM   2542  NH1 ARG A 168     -11.978  -6.145  19.739  1.00 94.86           N  
ATOM   2543 HH11 ARG A 168     -12.150  -7.080  19.398  1.00 94.86           H  
ATOM   2544 HH12 ARG A 168     -11.409  -5.565  19.139  1.00 94.86           H  
ATOM   2545  NH2 ARG A 168     -13.584  -6.406  21.265  1.00 94.86           N  
ATOM   2546 HH21 ARG A 168     -13.723  -7.359  20.960  1.00 94.86           H  
ATOM   2547 HH22 ARG A 168     -14.100  -6.070  22.066  1.00 94.86           H  
ATOM   2548  CZ  ARG A 168     -12.685  -5.638  20.715  1.00 94.86           C  
ATOM   2549  N   TYR A 169     -13.220   0.490  18.243  1.00 95.76           N  
ATOM   2550  H   TYR A 169     -12.262   0.669  18.507  1.00 95.76           H  
ATOM   2551  CA  TYR A 169     -13.588   0.685  16.850  1.00 95.76           C  
ATOM   2552  HA  TYR A 169     -14.586   0.284  16.674  1.00 95.76           H  
ATOM   2553  C   TYR A 169     -12.629  -0.066  15.947  1.00 95.76           C  
ATOM   2554  CB  TYR A 169     -13.615   2.177  16.499  1.00 95.76           C  
ATOM   2555  HB2 TYR A 169     -12.650   2.614  16.756  1.00 95.76           H  
ATOM   2556  HB3 TYR A 169     -13.750   2.289  15.423  1.00 95.76           H  
ATOM   2557  O   TYR A 169     -11.451  -0.242  16.254  1.00 95.76           O  
ATOM   2558  CG  TYR A 169     -14.706   2.953  17.206  1.00 95.76           C  
ATOM   2559  CD1 TYR A 169     -15.934   3.206  16.563  1.00 95.76           C  
ATOM   2560  HD1 TYR A 169     -16.094   2.858  15.553  1.00 95.76           H  
ATOM   2561  CD2 TYR A 169     -14.488   3.410  18.517  1.00 95.76           C  
ATOM   2562  HD2 TYR A 169     -13.548   3.214  19.011  1.00 95.76           H  
ATOM   2563  CE1 TYR A 169     -16.946   3.919  17.236  1.00 95.76           C  
ATOM   2564  HE1 TYR A 169     -17.886   4.137  16.750  1.00 95.76           H  
ATOM   2565  CE2 TYR A 169     -15.498   4.111  19.195  1.00 95.76           C  
ATOM   2566  HE2 TYR A 169     -15.328   4.445  20.207  1.00 95.76           H  
ATOM   2567  OH  TYR A 169     -17.690   5.065  19.211  1.00 95.76           O  
ATOM   2568  HH  TYR A 169     -17.317   5.411  20.024  1.00 95.76           H  
ATOM   2569  CZ  TYR A 169     -16.727   4.370  18.555  1.00 95.76           C  
ATOM   2570  N   ARG A 170     -13.144  -0.455  14.788  1.00 95.50           N  
ATOM   2571  H   ARG A 170     -14.125  -0.277  14.629  1.00 95.50           H  
ATOM   2572  CA  ARG A 170     -12.345  -0.917  13.663  1.00 95.50           C  
ATOM   2573  HA  ARG A 170     -11.308  -1.014  13.983  1.00 95.50           H  
ATOM   2574  C   ARG A 170     -12.362   0.121  12.552  1.00 95.50           C  
ATOM   2575  CB  ARG A 170     -12.796  -2.316  13.233  1.00 95.50           C  
ATOM   2576  HB2 ARG A 170     -12.118  -2.667  12.455  1.00 95.50           H  
ATOM   2577  HB3 ARG A 170     -12.705  -2.983  14.091  1.00 95.50           H  
ATOM   2578  O   ARG A 170     -13.423   0.649  12.214  1.00 95.50           O  
ATOM   2579  CG  ARG A 170     -14.237  -2.402  12.719  1.00 95.50           C  
ATOM   2580  HG2 ARG A 170     -14.933  -2.067  13.488  1.00 95.50           H  
ATOM   2581  HG3 ARG A 170     -14.343  -1.787  11.825  1.00 95.50           H  
ATOM   2582  CD  ARG A 170     -14.542  -3.858  12.385  1.00 95.50           C  
ATOM   2583  HD2 ARG A 170     -13.748  -4.238  11.743  1.00 95.50           H  
ATOM   2584  HD3 ARG A 170     -14.525  -4.422  13.318  1.00 95.50           H  
ATOM   2585  NE  ARG A 170     -15.838  -4.052  11.705  1.00 95.50           N  
ATOM   2586  HE  ARG A 170     -16.278  -3.259  11.259  1.00 95.50           H  
ATOM   2587  NH1 ARG A 170     -15.888  -6.325  11.982  1.00 95.50           N  
ATOM   2588 HH11 ARG A 170     -16.353  -7.214  11.868  1.00 95.50           H  
ATOM   2589 HH12 ARG A 170     -15.039  -6.258  12.525  1.00 95.50           H  
ATOM   2590  NH2 ARG A 170     -17.526  -5.357  10.869  1.00 95.50           N  
ATOM   2591 HH21 ARG A 170     -17.943  -6.262  10.702  1.00 95.50           H  
ATOM   2592 HH22 ARG A 170     -17.886  -4.531  10.412  1.00 95.50           H  
ATOM   2593  CZ  ARG A 170     -16.416  -5.227  11.527  1.00 95.50           C  
ATOM   2594  N   ILE A 171     -11.194   0.383  11.981  1.00 97.03           N  
ATOM   2595  H   ILE A 171     -10.386  -0.113  12.330  1.00 97.03           H  
ATOM   2596  CA  ILE A 171     -11.037   1.109  10.724  1.00 97.03           C  
ATOM   2597  HA  ILE A 171     -11.850   1.828  10.623  1.00 97.03           H  
ATOM   2598  C   ILE A 171     -11.152   0.076   9.606  1.00 97.03           C  
ATOM   2599  CB  ILE A 171      -9.705   1.890  10.670  1.00 97.03           C  
ATOM   2600  HB  ILE A 171      -8.879   1.180  10.717  1.00 97.03           H  
ATOM   2601  O   ILE A 171     -10.402  -0.900   9.566  1.00 97.03           O  
ATOM   2602  CG1 ILE A 171      -9.598   2.858  11.871  1.00 97.03           C  
ATOM   2603 HG12 ILE A 171     -10.422   3.570  11.823  1.00 97.03           H  
ATOM   2604 HG13 ILE A 171      -9.693   2.290  12.797  1.00 97.03           H  
ATOM   2605  CG2 ILE A 171      -9.626   2.649   9.333  1.00 97.03           C  
ATOM   2606 HG21 ILE A 171     -10.475   3.325   9.230  1.00 97.03           H  
ATOM   2607 HG22 ILE A 171      -8.708   3.234   9.277  1.00 97.03           H  
ATOM   2608 HG23 ILE A 171      -9.611   1.954   8.493  1.00 97.03           H  
ATOM   2609  CD1 ILE A 171      -8.295   3.656  11.984  1.00 97.03           C  
ATOM   2610 HD11 ILE A 171      -7.444   2.977  12.036  1.00 97.03           H  
ATOM   2611 HD12 ILE A 171      -8.180   4.340  11.143  1.00 97.03           H  
ATOM   2612 HD13 ILE A 171      -8.321   4.243  12.902  1.00 97.03           H  
ATOM   2613  N   ILE A 172     -12.114   0.277   8.712  1.00 97.56           N  
ATOM   2614  H   ILE A 172     -12.713   1.081   8.838  1.00 97.56           H  
ATOM   2615  CA  ILE A 172     -12.382  -0.616   7.570  1.00 97.56           C  
ATOM   2616  HA  ILE A 172     -11.720  -1.481   7.622  1.00 97.56           H  
ATOM   2617  C   ILE A 172     -12.062   0.050   6.225  1.00 97.56           C  
ATOM   2618  CB  ILE A 172     -13.828  -1.149   7.633  1.00 97.56           C  
ATOM   2619  HB  ILE A 172     -13.982  -1.793   6.767  1.00 97.56           H  
ATOM   2620  O   ILE A 172     -12.258  -0.528   5.161  1.00 97.56           O  
ATOM   2621  CG1 ILE A 172     -14.870  -0.012   7.574  1.00 97.56           C  
ATOM   2622 HG12 ILE A 172     -14.933   0.483   8.543  1.00 97.56           H  
ATOM   2623 HG13 ILE A 172     -14.566   0.722   6.828  1.00 97.56           H  
ATOM   2624  CG2 ILE A 172     -14.014  -2.037   8.874  1.00 97.56           C  
ATOM   2625 HG21 ILE A 172     -13.745  -1.478   9.770  1.00 97.56           H  
ATOM   2626 HG22 ILE A 172     -13.370  -2.912   8.786  1.00 97.56           H  
ATOM   2627 HG23 ILE A 172     -15.051  -2.364   8.951  1.00 97.56           H  
ATOM   2628  CD1 ILE A 172     -16.266  -0.506   7.185  1.00 97.56           C  
ATOM   2629 HD11 ILE A 172     -16.890   0.356   6.949  1.00 97.56           H  
ATOM   2630 HD12 ILE A 172     -16.211  -1.141   6.301  1.00 97.56           H  
ATOM   2631 HD13 ILE A 172     -16.718  -1.062   8.007  1.00 97.56           H  
ATOM   2632  N   GLY A 173     -11.605   1.293   6.261  1.00 97.72           N  
ATOM   2633  H   GLY A 173     -11.509   1.746   7.158  1.00 97.72           H  
ATOM   2634  CA  GLY A 173     -11.281   2.095   5.094  1.00 97.72           C  
ATOM   2635  HA2 GLY A 173     -10.517   1.595   4.499  1.00 97.72           H  
ATOM   2636  HA3 GLY A 173     -12.168   2.241   4.477  1.00 97.72           H  
ATOM   2637  C   GLY A 173     -10.767   3.449   5.536  1.00 97.72           C  
ATOM   2638  O   GLY A 173     -11.157   3.933   6.601  1.00 97.72           O  
ATOM   2639  N   PHE A 174      -9.895   4.062   4.743  1.00 97.71           N  
ATOM   2640  H   PHE A 174      -9.620   3.626   3.874  1.00 97.71           H  
ATOM   2641  CA  PHE A 174      -9.598   5.475   4.920  1.00 97.71           C  
ATOM   2642  HA  PHE A 174     -10.555   5.941   5.160  1.00 97.71           H  
ATOM   2643  C   PHE A 174      -9.097   6.148   3.646  1.00 97.71           C  
ATOM   2644  CB  PHE A 174      -8.646   5.728   6.106  1.00 97.71           C  
ATOM   2645  HB2 PHE A 174      -8.979   5.146   6.965  1.00 97.71           H  
ATOM   2646  HB3 PHE A 174      -8.725   6.777   6.392  1.00 97.71           H  
ATOM   2647  O   PHE A 174      -8.611   5.514   2.710  1.00 97.71           O  
ATOM   2648  CG  PHE A 174      -7.186   5.417   5.870  1.00 97.71           C  
ATOM   2649  CD1 PHE A 174      -6.754   4.084   5.889  1.00 97.71           C  
ATOM   2650  HD1 PHE A 174      -7.479   3.302   6.055  1.00 97.71           H  
ATOM   2651  CD2 PHE A 174      -6.251   6.454   5.699  1.00 97.71           C  
ATOM   2652  HD2 PHE A 174      -6.572   7.485   5.700  1.00 97.71           H  
ATOM   2653  CE1 PHE A 174      -5.392   3.774   5.750  1.00 97.71           C  
ATOM   2654  HE1 PHE A 174      -5.063   2.746   5.787  1.00 97.71           H  
ATOM   2655  CE2 PHE A 174      -4.888   6.147   5.549  1.00 97.71           C  
ATOM   2656  HE2 PHE A 174      -4.164   6.939   5.431  1.00 97.71           H  
ATOM   2657  CZ  PHE A 174      -4.460   4.808   5.571  1.00 97.71           C  
ATOM   2658  HZ  PHE A 174      -3.411   4.576   5.469  1.00 97.71           H  
ATOM   2659  N   ARG A 175      -9.217   7.472   3.635  1.00 98.22           N  
ATOM   2660  H   ARG A 175      -9.644   7.888   4.451  1.00 98.22           H  
ATOM   2661  CA  ARG A 175      -8.628   8.375   2.647  1.00 98.22           C  
ATOM   2662  HA  ARG A 175      -8.064   7.803   1.910  1.00 98.22           H  
ATOM   2663  C   ARG A 175      -7.665   9.310   3.358  1.00 98.22           C  
ATOM   2664  CB  ARG A 175      -9.751   9.130   1.929  1.00 98.22           C  
ATOM   2665  HB2 ARG A 175     -10.267   9.758   2.654  1.00 98.22           H  
ATOM   2666  HB3 ARG A 175     -10.462   8.403   1.536  1.00 98.22           H  
ATOM   2667  O   ARG A 175      -7.981   9.768   4.454  1.00 98.22           O  
ATOM   2668  CG  ARG A 175      -9.271  10.018   0.774  1.00 98.22           C  
ATOM   2669  HG2 ARG A 175      -8.785   9.401   0.017  1.00 98.22           H  
ATOM   2670  HG3 ARG A 175      -8.566  10.769   1.132  1.00 98.22           H  
ATOM   2671  CD  ARG A 175     -10.489  10.722   0.166  1.00 98.22           C  
ATOM   2672  HD2 ARG A 175     -10.925  11.394   0.905  1.00 98.22           H  
ATOM   2673  HD3 ARG A 175     -11.234   9.971  -0.094  1.00 98.22           H  
ATOM   2674  NE  ARG A 175     -10.145  11.462  -1.056  1.00 98.22           N  
ATOM   2675  HE  ARG A 175     -10.055  10.938  -1.915  1.00 98.22           H  
ATOM   2676  NH1 ARG A 175      -9.853  13.590  -0.201  1.00 98.22           N  
ATOM   2677 HH11 ARG A 175     -10.003  13.282   0.749  1.00 98.22           H  
ATOM   2678 HH12 ARG A 175      -9.454  14.503  -0.365  1.00 98.22           H  
ATOM   2679  NH2 ARG A 175      -9.592  13.180  -2.374  1.00 98.22           N  
ATOM   2680 HH21 ARG A 175      -9.161  14.082  -2.517  1.00 98.22           H  
ATOM   2681 HH22 ARG A 175      -9.667  12.595  -3.194  1.00 98.22           H  
ATOM   2682  CZ  ARG A 175      -9.861  12.743  -1.189  1.00 98.22           C  
ATOM   2683  N   ALA A 176      -6.537   9.604   2.726  1.00 98.45           N  
ATOM   2684  H   ALA A 176      -6.374   9.223   1.805  1.00 98.45           H  
ATOM   2685  CA  ALA A 176      -5.555  10.569   3.198  1.00 98.45           C  
ATOM   2686  HA  ALA A 176      -5.948  11.129   4.046  1.00 98.45           H  
ATOM   2687  C   ALA A 176      -5.242  11.555   2.073  1.00 98.45           C  
ATOM   2688  CB  ALA A 176      -4.306   9.813   3.652  1.00 98.45           C  
ATOM   2689  HB1 ALA A 176      -3.569  10.523   4.026  1.00 98.45           H  
ATOM   2690  HB2 ALA A 176      -3.881   9.267   2.809  1.00 98.45           H  
ATOM   2691  HB3 ALA A 176      -4.562   9.110   4.445  1.00 98.45           H  
ATOM   2692  O   ALA A 176      -5.097  11.131   0.927  1.00 98.45           O  
ATOM   2693  N   GLN A 177      -5.149  12.840   2.406  1.00 98.42           N  
ATOM   2694  H   GLN A 177      -5.311  13.112   3.365  1.00 98.42           H  
ATOM   2695  CA  GLN A 177      -4.888  13.912   1.454  1.00 98.42           C  
ATOM   2696  HA  GLN A 177      -4.506  13.448   0.545  1.00 98.42           H  
ATOM   2697  C   GLN A 177      -3.819  14.874   1.977  1.00 98.42           C  
ATOM   2698  CB  GLN A 177      -6.203  14.641   1.133  1.00 98.42           C  
ATOM   2699  HB2 GLN A 177      -6.538  15.161   2.031  1.00 98.42           H  
ATOM   2700  HB3 GLN A 177      -6.960  13.906   0.859  1.00 98.42           H  
ATOM   2701  O   GLN A 177      -3.884  15.267   3.143  1.00 98.42           O  
ATOM   2702  CG  GLN A 177      -6.083  15.657  -0.013  1.00 98.42           C  
ATOM   2703  HG2 GLN A 177      -5.224  16.307   0.153  1.00 98.42           H  
ATOM   2704  HG3 GLN A 177      -5.937  15.138  -0.960  1.00 98.42           H  
ATOM   2705  CD  GLN A 177      -7.328  16.523  -0.144  1.00 98.42           C  
ATOM   2706  NE2 GLN A 177      -7.165  17.823  -0.227  1.00 98.42           N  
ATOM   2707 HE21 GLN A 177      -7.978  18.403  -0.376  1.00 98.42           H  
ATOM   2708 HE22 GLN A 177      -6.233  18.166  -0.413  1.00 98.42           H  
ATOM   2709  OE1 GLN A 177      -8.465  16.054  -0.146  1.00 98.42           O  
ATOM   2710  N   SER A 178      -2.877  15.251   1.113  1.00 97.93           N  
ATOM   2711  H   SER A 178      -2.907  14.882   0.174  1.00 97.93           H  
ATOM   2712  CA  SER A 178      -1.912  16.343   1.305  1.00 97.93           C  
ATOM   2713  HA  SER A 178      -2.427  17.209   1.720  1.00 97.93           H  
ATOM   2714  C   SER A 178      -1.308  16.736  -0.048  1.00 97.93           C  
ATOM   2715  CB  SER A 178      -0.787  15.925   2.253  1.00 97.93           C  
ATOM   2716  HB2 SER A 178      -1.177  15.296   3.053  1.00 97.93           H  
ATOM   2717  HB3 SER A 178      -0.005  15.388   1.714  1.00 97.93           H  
ATOM   2718  O   SER A 178      -1.371  15.931  -0.973  1.00 97.93           O  
ATOM   2719  OG  SER A 178      -0.227  17.077   2.816  1.00 97.93           O  
ATOM   2720  HG  SER A 178      -0.863  17.493   3.403  1.00 97.93           H  
ATOM   2721  N   ASP A 179      -0.721  17.928  -0.163  1.00 96.95           N  
ATOM   2722  H   ASP A 179      -0.656  18.509   0.661  1.00 96.95           H  
ATOM   2723  CA  ASP A 179      -0.323  18.540  -1.444  1.00 96.95           C  
ATOM   2724  HA  ASP A 179      -1.219  18.740  -2.031  1.00 96.95           H  
ATOM   2725  C   ASP A 179       0.596  17.662  -2.315  1.00 96.95           C  
ATOM   2726  CB  ASP A 179       0.391  19.881  -1.176  1.00 96.95           C  
ATOM   2727  HB2 ASP A 179       1.240  19.699  -0.516  1.00 96.95           H  
ATOM   2728  HB3 ASP A 179       0.785  20.258  -2.120  1.00 96.95           H  
ATOM   2729  O   ASP A 179       0.577  17.784  -3.536  1.00 96.95           O  
ATOM   2730  CG  ASP A 179      -0.481  20.989  -0.567  1.00 96.95           C  
ATOM   2731  OD1 ASP A 179      -1.727  20.889  -0.615  1.00 96.95           O  
ATOM   2732  OD2 ASP A 179       0.114  21.957  -0.036  1.00 96.95           O  
ATOM   2733  N   ASN A 180       1.418  16.791  -1.719  1.00 97.41           N  
ATOM   2734  H   ASN A 180       1.465  16.788  -0.710  1.00 97.41           H  
ATOM   2735  CA  ASN A 180       2.348  15.919  -2.441  1.00 97.41           C  
ATOM   2736  HA  ASN A 180       2.064  15.897  -3.493  1.00 97.41           H  
ATOM   2737  C   ASN A 180       2.267  14.462  -1.951  1.00 97.41           C  
ATOM   2738  CB  ASN A 180       3.769  16.501  -2.336  1.00 97.41           C  
ATOM   2739  HB2 ASN A 180       4.464  15.845  -2.860  1.00 97.41           H  
ATOM   2740  HB3 ASN A 180       4.061  16.555  -1.287  1.00 97.41           H  
ATOM   2741  O   ASN A 180       3.267  13.730  -1.979  1.00 97.41           O  
ATOM   2742  CG  ASN A 180       3.890  17.877  -2.960  1.00 97.41           C  
ATOM   2743  ND2 ASN A 180       3.661  18.920  -2.202  1.00 97.41           N  
ATOM   2744 HD21 ASN A 180       3.533  19.813  -2.657  1.00 97.41           H  
ATOM   2745 HD22 ASN A 180       3.420  18.773  -1.232  1.00 97.41           H  
ATOM   2746  OD1 ASN A 180       4.266  18.027  -4.112  1.00 97.41           O  
ATOM   2747  N   LEU A 181       1.103  14.037  -1.448  1.00 98.29           N  
ATOM   2748  H   LEU A 181       0.316  14.669  -1.488  1.00 98.29           H  
ATOM   2749  CA  LEU A 181       0.950  12.754  -0.768  1.00 98.29           C  
ATOM   2750  HA  LEU A 181       1.795  12.660  -0.087  1.00 98.29           H  
ATOM   2751  C   LEU A 181       0.972  11.568  -1.738  1.00 98.29           C  
ATOM   2752  CB  LEU A 181      -0.345  12.757   0.056  1.00 98.29           C  
ATOM   2753  HB2 LEU A 181      -1.191  12.720  -0.631  1.00 98.29           H  
ATOM   2754  HB3 LEU A 181      -0.416  13.693   0.609  1.00 98.29           H  
ATOM   2755  O   LEU A 181       0.112  11.421  -2.597  1.00 98.29           O  
ATOM   2756  CG  LEU A 181      -0.430  11.589   1.051  1.00 98.29           C  
ATOM   2757  HG  LEU A 181      -0.253  10.646   0.533  1.00 98.29           H  
ATOM   2758  CD1 LEU A 181       0.570  11.709   2.202  1.00 98.29           C  
ATOM   2759 HD11 LEU A 181       0.421  10.890   2.906  1.00 98.29           H  
ATOM   2760 HD12 LEU A 181       1.591  11.655   1.823  1.00 98.29           H  
ATOM   2761 HD13 LEU A 181       0.436  12.662   2.714  1.00 98.29           H  
ATOM   2762  CD2 LEU A 181      -1.825  11.536   1.663  1.00 98.29           C  
ATOM   2763 HD21 LEU A 181      -1.914  10.638   2.274  1.00 98.29           H  
ATOM   2764 HD22 LEU A 181      -2.564  11.508   0.862  1.00 98.29           H  
ATOM   2765 HD23 LEU A 181      -1.994  12.422   2.275  1.00 98.29           H  
ATOM   2766  N   ILE A 182       1.890  10.628  -1.518  1.00 98.47           N  
ATOM   2767  H   ILE A 182       2.559  10.783  -0.777  1.00 98.47           H  
ATOM   2768  CA  ILE A 182       2.005   9.409  -2.325  1.00 98.47           C  
ATOM   2769  HA  ILE A 182       1.565   9.598  -3.304  1.00 98.47           H  
ATOM   2770  C   ILE A 182       1.234   8.253  -1.679  1.00 98.47           C  
ATOM   2771  CB  ILE A 182       3.486   9.049  -2.539  1.00 98.47           C  
ATOM   2772  HB  ILE A 182       3.912   8.788  -1.570  1.00 98.47           H  
ATOM   2773  O   ILE A 182       0.501   7.519  -2.344  1.00 98.47           O  
ATOM   2774  CG1 ILE A 182       4.302  10.222  -3.136  1.00 98.47           C  
ATOM   2775 HG12 ILE A 182       4.121  11.136  -2.571  1.00 98.47           H  
ATOM   2776 HG13 ILE A 182       3.990  10.402  -4.165  1.00 98.47           H  
ATOM   2777  CG2 ILE A 182       3.602   7.826  -3.463  1.00 98.47           C  
ATOM   2778 HG21 ILE A 182       2.853   7.069  -3.231  1.00 98.47           H  
ATOM   2779 HG22 ILE A 182       3.465   8.124  -4.502  1.00 98.47           H  
ATOM   2780 HG23 ILE A 182       4.587   7.380  -3.323  1.00 98.47           H  
ATOM   2781  CD1 ILE A 182       5.813   9.978  -3.095  1.00 98.47           C  
ATOM   2782 HD11 ILE A 182       6.070   9.085  -3.664  1.00 98.47           H  
ATOM   2783 HD12 ILE A 182       6.328  10.832  -3.534  1.00 98.47           H  
ATOM   2784 HD13 ILE A 182       6.142   9.862  -2.063  1.00 98.47           H  
ATOM   2785  N   ALA A 183       1.405   8.073  -0.371  1.00 98.64           N  
ATOM   2786  H   ALA A 183       1.993   8.726   0.127  1.00 98.64           H  
ATOM   2787  CA  ALA A 183       0.718   7.049   0.406  1.00 98.64           C  
ATOM   2788  HA  ALA A 183      -0.305   6.955   0.041  1.00 98.64           H  
ATOM   2789  C   ALA A 183       0.635   7.421   1.881  1.00 98.64           C  
ATOM   2790  CB  ALA A 183       1.426   5.703   0.225  1.00 98.64           C  
ATOM   2791  HB1 ALA A 183       1.024   4.966   0.920  1.00 98.64           H  
ATOM   2792  HB2 ALA A 183       1.219   5.361  -0.789  1.00 98.64           H  
ATOM   2793  HB3 ALA A 183       2.499   5.812   0.379  1.00 98.64           H  
ATOM   2794  O   ALA A 183       1.409   8.232   2.386  1.00 98.64           O  
ATOM   2795  N   ALA A 184      -0.285   6.775   2.585  1.00 98.60           N  
ATOM   2796  H   ALA A 184      -0.874   6.110   2.104  1.00 98.60           H  
ATOM   2797  CA  ALA A 184      -0.427   6.885   4.027  1.00 98.60           C  
ATOM   2798  HA  ALA A 184       0.508   7.250   4.453  1.00 98.60           H  
ATOM   2799  C   ALA A 184      -0.726   5.512   4.631  1.00 98.60           C  
ATOM   2800  CB  ALA A 184      -1.527   7.901   4.330  1.00 98.60           C  
ATOM   2801  HB1 ALA A 184      -2.463   7.572   3.878  1.00 98.60           H  
ATOM   2802  HB2 ALA A 184      -1.655   7.994   5.409  1.00 98.60           H  
ATOM   2803  HB3 ALA A 184      -1.249   8.874   3.927  1.00 98.60           H  
ATOM   2804  O   ALA A 184      -1.367   4.686   3.984  1.00 98.60           O  
ATOM   2805  N   ARG A 185      -0.292   5.254   5.866  1.00 98.16           N  
ATOM   2806  H   ARG A 185       0.268   5.959   6.324  1.00 98.16           H  
ATOM   2807  CA  ARG A 185      -0.528   3.982   6.565  1.00 98.16           C  
ATOM   2808  HA  ARG A 185      -1.447   3.542   6.176  1.00 98.16           H  
ATOM   2809  C   ARG A 185      -0.778   4.174   8.051  1.00 98.16           C  
ATOM   2810  CB  ARG A 185       0.612   2.998   6.269  1.00 98.16           C  
ATOM   2811  HB2 ARG A 185       0.360   2.024   6.689  1.00 98.16           H  
ATOM   2812  HB3 ARG A 185       0.702   2.885   5.189  1.00 98.16           H  
ATOM   2813  O   ARG A 185      -0.182   5.043   8.677  1.00 98.16           O  
ATOM   2814  CG  ARG A 185       1.959   3.456   6.837  1.00 98.16           C  
ATOM   2815  HG2 ARG A 185       2.150   4.495   6.571  1.00 98.16           H  
ATOM   2816  HG3 ARG A 185       1.940   3.360   7.923  1.00 98.16           H  
ATOM   2817  CD  ARG A 185       3.092   2.607   6.270  1.00 98.16           C  
ATOM   2818  HD2 ARG A 185       3.229   2.857   5.217  1.00 98.16           H  
ATOM   2819  HD3 ARG A 185       2.835   1.551   6.345  1.00 98.16           H  
ATOM   2820  NE  ARG A 185       4.334   2.869   6.999  1.00 98.16           N  
ATOM   2821  HE  ARG A 185       4.321   3.540   7.754  1.00 98.16           H  
ATOM   2822  NH1 ARG A 185       5.624   1.250   6.041  1.00 98.16           N  
ATOM   2823 HH11 ARG A 185       6.499   0.748   6.005  1.00 98.16           H  
ATOM   2824 HH12 ARG A 185       4.869   0.922   5.455  1.00 98.16           H  
ATOM   2825  NH2 ARG A 185       6.440   2.521   7.687  1.00 98.16           N  
ATOM   2826 HH21 ARG A 185       7.237   1.903   7.748  1.00 98.16           H  
ATOM   2827 HH22 ARG A 185       6.219   3.182   8.418  1.00 98.16           H  
ATOM   2828  CZ  ARG A 185       5.468   2.222   6.886  1.00 98.16           C  
ATOM   2829  N   ILE A 186      -1.676   3.376   8.616  1.00 97.66           N  
ATOM   2830  H   ILE A 186      -2.093   2.647   8.053  1.00 97.66           H  
ATOM   2831  CA  ILE A 186      -2.109   3.527  10.006  1.00 97.66           C  
ATOM   2832  HA  ILE A 186      -2.077   4.588  10.256  1.00 97.66           H  
ATOM   2833  C   ILE A 186      -1.138   2.810  10.942  1.00 97.66           C  
ATOM   2834  CB  ILE A 186      -3.567   3.066  10.206  1.00 97.66           C  
ATOM   2835  HB  ILE A 186      -3.632   2.004   9.970  1.00 97.66           H  
ATOM   2836  O   ILE A 186      -0.653   1.716  10.652  1.00 97.66           O  
ATOM   2837  CG1 ILE A 186      -4.538   3.850   9.295  1.00 97.66           C  
ATOM   2838 HG12 ILE A 186      -4.729   4.833   9.725  1.00 97.66           H  
ATOM   2839 HG13 ILE A 186      -4.103   4.002   8.307  1.00 97.66           H  
ATOM   2840  CG2 ILE A 186      -3.983   3.280  11.674  1.00 97.66           C  
ATOM   2841 HG21 ILE A 186      -3.472   2.569  12.324  1.00 97.66           H  
ATOM   2842 HG22 ILE A 186      -5.058   3.149  11.803  1.00 97.66           H  
ATOM   2843 HG23 ILE A 186      -3.737   4.295  11.988  1.00 97.66           H  
ATOM   2844  CD1 ILE A 186      -5.868   3.119   9.086  1.00 97.66           C  
ATOM   2845 HD11 ILE A 186      -6.317   2.835  10.038  1.00 97.66           H  
ATOM   2846 HD12 ILE A 186      -6.556   3.782   8.561  1.00 97.66           H  
ATOM   2847 HD13 ILE A 186      -5.705   2.222   8.490  1.00 97.66           H  
ATOM   2848  N   VAL A 187      -0.887   3.431  12.090  1.00 96.05           N  
ATOM   2849  H   VAL A 187      -1.310   4.337  12.235  1.00 96.05           H  
ATOM   2850  CA  VAL A 187      -0.036   2.925  13.161  1.00 96.05           C  
ATOM   2851  HA  VAL A 187       0.292   1.912  12.925  1.00 96.05           H  
ATOM   2852  C   VAL A 187      -0.830   2.901  14.457  1.00 96.05           C  
ATOM   2853  CB  VAL A 187       1.207   3.818  13.331  1.00 96.05           C  
ATOM   2854  HB  VAL A 187       0.892   4.799  13.685  1.00 96.05           H  
ATOM   2855  O   VAL A 187      -1.212   3.950  14.967  1.00 96.05           O  
ATOM   2856  CG1 VAL A 187       2.137   3.231  14.401  1.00 96.05           C  
ATOM   2857 HG11 VAL A 187       1.720   3.434  15.387  1.00 96.05           H  
ATOM   2858 HG12 VAL A 187       3.120   3.699  14.348  1.00 96.05           H  
ATOM   2859 HG13 VAL A 187       2.220   2.151  14.284  1.00 96.05           H  
ATOM   2860  CG2 VAL A 187       1.925   4.058  12.000  1.00 96.05           C  
ATOM   2861 HG21 VAL A 187       1.509   4.951  11.533  1.00 96.05           H  
ATOM   2862 HG22 VAL A 187       1.753   3.231  11.311  1.00 96.05           H  
ATOM   2863 HG23 VAL A 187       2.993   4.215  12.153  1.00 96.05           H  
ATOM   2864  N   VAL A 188      -1.039   1.718  15.029  1.00 92.84           N  
ATOM   2865  H   VAL A 188      -0.703   0.882  14.573  1.00 92.84           H  
ATOM   2866  CA  VAL A 188      -1.583   1.582  16.387  1.00 92.84           C  
ATOM   2867  HA  VAL A 188      -1.913   2.560  16.740  1.00 92.84           H  
ATOM   2868  C   VAL A 188      -0.476   1.066  17.306  1.00 92.84           C  
ATOM   2869  CB  VAL A 188      -2.835   0.689  16.424  1.00 92.84           C  
ATOM   2870  HB  VAL A 188      -2.606  -0.280  15.981  1.00 92.84           H  
ATOM   2871  O   VAL A 188       0.190   0.086  16.951  1.00 92.84           O  
ATOM   2872  CG1 VAL A 188      -3.353   0.480  17.852  1.00 92.84           C  
ATOM   2873 HG11 VAL A 188      -3.484   1.436  18.359  1.00 92.84           H  
ATOM   2874 HG12 VAL A 188      -2.659  -0.138  18.421  1.00 92.84           H  
ATOM   2875 HG13 VAL A 188      -4.319  -0.026  17.827  1.00 92.84           H  
ATOM   2876  CG2 VAL A 188      -3.989   1.344  15.662  1.00 92.84           C  
ATOM   2877 HG21 VAL A 188      -4.387   2.157  16.269  1.00 92.84           H  
ATOM   2878 HG22 VAL A 188      -4.790   0.620  15.517  1.00 92.84           H  
ATOM   2879 HG23 VAL A 188      -3.667   1.733  14.696  1.00 92.84           H  
ATOM   2880  N   PRO A 189      -0.243   1.696  18.472  1.00 88.92           N  
ATOM   2881  CA  PRO A 189       0.694   1.182  19.464  1.00 88.92           C  
ATOM   2882  HA  PRO A 189       1.705   1.310  19.078  1.00 88.92           H  
ATOM   2883  C   PRO A 189       0.447  -0.300  19.781  1.00 88.92           C  
ATOM   2884  CB  PRO A 189       0.511   2.072  20.697  1.00 88.92           C  
ATOM   2885  HB2 PRO A 189       1.438   2.182  21.259  1.00 88.92           H  
ATOM   2886  HB3 PRO A 189      -0.278   1.674  21.335  1.00 88.92           H  
ATOM   2887  O   PRO A 189      -0.689  -0.734  19.942  1.00 88.92           O  
ATOM   2888  CG  PRO A 189       0.049   3.401  20.099  1.00 88.92           C  
ATOM   2889  HG2 PRO A 189       0.909   3.958  19.727  1.00 88.92           H  
ATOM   2890  HG3 PRO A 189      -0.516   3.996  20.817  1.00 88.92           H  
ATOM   2891  CD  PRO A 189      -0.821   2.956  18.928  1.00 88.92           C  
ATOM   2892  HD2 PRO A 189      -1.841   2.791  19.275  1.00 88.92           H  
ATOM   2893  HD3 PRO A 189      -0.804   3.718  18.149  1.00 88.92           H  
ATOM   2894  N   GLY A 190       1.519  -1.092  19.836  1.00 89.90           N  
ATOM   2895  H   GLY A 190       2.429  -0.684  19.678  1.00 89.90           H  
ATOM   2896  CA  GLY A 190       1.437  -2.534  20.097  1.00 89.90           C  
ATOM   2897  HA2 GLY A 190       2.407  -2.886  20.449  1.00 89.90           H  
ATOM   2898  HA3 GLY A 190       0.709  -2.709  20.889  1.00 89.90           H  
ATOM   2899  C   GLY A 190       1.031  -3.400  18.899  1.00 89.90           C  
ATOM   2900  O   GLY A 190       1.082  -4.621  19.012  1.00 89.90           O  
ATOM   2901  N   GLN A 191       0.687  -2.810  17.747  1.00 92.01           N  
ATOM   2902  H   GLN A 191       0.630  -1.803  17.703  1.00 92.01           H  
ATOM   2903  CA  GLN A 191       0.392  -3.558  16.523  1.00 92.01           C  
ATOM   2904  HA  GLN A 191       0.295  -4.610  16.790  1.00 92.01           H  
ATOM   2905  C   GLN A 191       1.534  -3.417  15.498  1.00 92.01           C  
ATOM   2906  CB  GLN A 191      -0.970  -3.156  15.947  1.00 92.01           C  
ATOM   2907  HB2 GLN A 191      -0.984  -2.088  15.730  1.00 92.01           H  
ATOM   2908  HB3 GLN A 191      -1.127  -3.702  15.016  1.00 92.01           H  
ATOM   2909  O   GLN A 191       1.966  -2.295  15.196  1.00 92.01           O  
ATOM   2910  CG  GLN A 191      -2.096  -3.507  16.934  1.00 92.01           C  
ATOM   2911  HG2 GLN A 191      -1.992  -2.894  17.829  1.00 92.01           H  
ATOM   2912  HG3 GLN A 191      -2.013  -4.553  17.229  1.00 92.01           H  
ATOM   2913  CD  GLN A 191      -3.485  -3.298  16.347  1.00 92.01           C  
ATOM   2914  NE2 GLN A 191      -4.364  -2.650  17.079  1.00 92.01           N  
ATOM   2915 HE21 GLN A 191      -5.251  -2.388  16.673  1.00 92.01           H  
ATOM   2916 HE22 GLN A 191      -4.098  -2.286  17.983  1.00 92.01           H  
ATOM   2917  OE1 GLN A 191      -3.793  -3.721  15.247  1.00 92.01           O  
ATOM   2918  N   PRO A 192       2.048  -4.537  14.952  1.00 92.89           N  
ATOM   2919  CA  PRO A 192       3.201  -4.503  14.054  1.00 92.89           C  
ATOM   2920  HA  PRO A 192       3.969  -3.836  14.447  1.00 92.89           H  
ATOM   2921  C   PRO A 192       2.832  -4.027  12.645  1.00 92.89           C  
ATOM   2922  CB  PRO A 192       3.742  -5.938  14.050  1.00 92.89           C  
ATOM   2923  HB2 PRO A 192       4.208  -6.202  13.101  1.00 92.89           H  
ATOM   2924  HB3 PRO A 192       4.456  -6.057  14.865  1.00 92.89           H  
ATOM   2925  O   PRO A 192       3.623  -3.354  11.988  1.00 92.89           O  
ATOM   2926  CG  PRO A 192       2.509  -6.795  14.331  1.00 92.89           C  
ATOM   2927  HG2 PRO A 192       2.770  -7.745  14.797  1.00 92.89           H  
ATOM   2928  HG3 PRO A 192       1.967  -6.961  13.400  1.00 92.89           H  
ATOM   2929  CD  PRO A 192       1.670  -5.916  15.253  1.00 92.89           C  
ATOM   2930  HD2 PRO A 192       0.609  -6.089  15.070  1.00 92.89           H  
ATOM   2931  HD3 PRO A 192       1.916  -6.142  16.290  1.00 92.89           H  
ATOM   2932  N   TRP A 193       1.625  -4.353  12.184  1.00 95.96           N  
ATOM   2933  H   TRP A 193       1.011  -4.885  12.785  1.00 95.96           H  
ATOM   2934  CA  TRP A 193       1.228  -4.180  10.792  1.00 95.96           C  
ATOM   2935  HA  TRP A 193       2.129  -4.268  10.184  1.00 95.96           H  
ATOM   2936  C   TRP A 193       0.665  -2.789  10.510  1.00 95.96           C  
ATOM   2937  CB  TRP A 193       0.302  -5.331  10.391  1.00 95.96           C  
ATOM   2938  HB2 TRP A 193       0.077  -5.248   9.328  1.00 95.96           H  
ATOM   2939  HB3 TRP A 193      -0.634  -5.242  10.943  1.00 95.96           H  
ATOM   2940  O   TRP A 193       0.002  -2.182  11.351  1.00 95.96           O  
ATOM   2941  CG  TRP A 193       0.907  -6.683  10.659  1.00 95.96           C  
ATOM   2942  CD1 TRP A 193       0.367  -7.677  11.408  1.00 95.96           C  
ATOM   2943  HD1 TRP A 193      -0.595  -7.638  11.898  1.00 95.96           H  
ATOM   2944  CD2 TRP A 193       2.215  -7.179  10.226  1.00 95.96           C  
ATOM   2945  CE2 TRP A 193       2.427  -8.455  10.821  1.00 95.96           C  
ATOM   2946  CE3 TRP A 193       3.262  -6.674   9.418  1.00 95.96           C  
ATOM   2947  HE3 TRP A 193       3.149  -5.715   8.934  1.00 95.96           H  
ATOM   2948  NE1 TRP A 193       1.263  -8.730  11.495  1.00 95.96           N  
ATOM   2949  HE1 TRP A 193       1.144  -9.585  12.019  1.00 95.96           H  
ATOM   2950  CH2 TRP A 193       4.650  -8.627   9.887  1.00 95.96           C  
ATOM   2951  HH2 TRP A 193       5.590  -9.151   9.798  1.00 95.96           H  
ATOM   2952  CZ2 TRP A 193       3.631  -9.153  10.692  1.00 95.96           C  
ATOM   2953  HZ2 TRP A 193       3.779 -10.071  11.241  1.00 95.96           H  
ATOM   2954  CZ3 TRP A 193       4.459  -7.394   9.242  1.00 95.96           C  
ATOM   2955  HZ3 TRP A 193       5.253  -6.977   8.639  1.00 95.96           H  
ATOM   2956  N   ARG A 194       0.984  -2.276   9.320  1.00 97.12           N  
ATOM   2957  H   ARG A 194       1.524  -2.849   8.687  1.00 97.12           H  
ATOM   2958  CA  ARG A 194       0.768  -0.888   8.904  1.00 97.12           C  
ATOM   2959  HA  ARG A 194       0.277  -0.322   9.695  1.00 97.12           H  
ATOM   2960  C   ARG A 194      -0.139  -0.857   7.666  1.00 97.12           C  
ATOM   2961  CB  ARG A 194       2.139  -0.245   8.612  1.00 97.12           C  
ATOM   2962  HB2 ARG A 194       2.627  -0.818   7.824  1.00 97.12           H  
ATOM   2963  HB3 ARG A 194       1.971   0.760   8.223  1.00 97.12           H  
ATOM   2964  O   ARG A 194       0.371  -0.681   6.555  1.00 97.12           O  
ATOM   2965  CG  ARG A 194       3.126  -0.158   9.784  1.00 97.12           C  
ATOM   2966  HG2 ARG A 194       3.077  -1.050  10.410  1.00 97.12           H  
ATOM   2967  HG3 ARG A 194       4.133  -0.086   9.372  1.00 97.12           H  
ATOM   2968  CD  ARG A 194       2.870   1.097  10.609  1.00 97.12           C  
ATOM   2969  HD2 ARG A 194       2.904   1.955   9.938  1.00 97.12           H  
ATOM   2970  HD3 ARG A 194       1.871   1.039  11.043  1.00 97.12           H  
ATOM   2971  NE  ARG A 194       3.882   1.300  11.659  1.00 97.12           N  
ATOM   2972  HE  ARG A 194       4.584   1.999  11.460  1.00 97.12           H  
ATOM   2973  NH1 ARG A 194       2.945  -0.094  13.228  1.00 97.12           N  
ATOM   2974 HH11 ARG A 194       2.962  -0.593  14.106  1.00 97.12           H  
ATOM   2975 HH12 ARG A 194       2.271  -0.392  12.537  1.00 97.12           H  
ATOM   2976  NH2 ARG A 194       4.824   1.037  13.705  1.00 97.12           N  
ATOM   2977 HH21 ARG A 194       5.509   1.730  13.441  1.00 97.12           H  
ATOM   2978 HH22 ARG A 194       4.822   0.608  14.619  1.00 97.12           H  
ATOM   2979  CZ  ARG A 194       3.882   0.741  12.855  1.00 97.12           C  
ATOM   2980  N   PRO A 195      -1.458  -1.071   7.802  1.00 97.56           N  
ATOM   2981  CA  PRO A 195      -2.374  -1.028   6.665  1.00 97.56           C  
ATOM   2982  HA  PRO A 195      -2.064  -1.736   5.896  1.00 97.56           H  
ATOM   2983  C   PRO A 195      -2.406   0.384   6.082  1.00 97.56           C  
ATOM   2984  CB  PRO A 195      -3.741  -1.434   7.216  1.00 97.56           C  
ATOM   2985  HB2 PRO A 195      -3.841  -2.519   7.205  1.00 97.56           H  
ATOM   2986  HB3 PRO A 195      -4.559  -0.968   6.666  1.00 97.56           H  
ATOM   2987  O   PRO A 195      -2.616   1.364   6.803  1.00 97.56           O  
ATOM   2988  CG  PRO A 195      -3.646  -0.931   8.657  1.00 97.56           C  
ATOM   2989  HG2 PRO A 195      -4.335  -1.436   9.333  1.00 97.56           H  
ATOM   2990  HG3 PRO A 195      -3.829   0.143   8.690  1.00 97.56           H  
ATOM   2991  CD  PRO A 195      -2.203  -1.229   9.039  1.00 97.56           C  
ATOM   2992  HD2 PRO A 195      -1.872  -0.535   9.812  1.00 97.56           H  
ATOM   2993  HD3 PRO A 195      -2.115  -2.258   9.390  1.00 97.56           H  
ATOM   2994  N   GLY A 196      -2.187   0.495   4.777  1.00 97.83           N  
ATOM   2995  H   GLY A 196      -1.924  -0.329   4.256  1.00 97.83           H  
ATOM   2996  CA  GLY A 196      -2.101   1.781   4.099  1.00 97.83           C  
ATOM   2997  HA2 GLY A 196      -2.472   2.566   4.757  1.00 97.83           H  
ATOM   2998  HA3 GLY A 196      -1.060   1.996   3.858  1.00 97.83           H  
ATOM   2999  C   GLY A 196      -2.926   1.900   2.834  1.00 97.83           C  
ATOM   3000  O   GLY A 196      -3.571   0.959   2.379  1.00 97.83           O  
ATOM   3001  N   VAL A 197      -2.902   3.099   2.277  1.00 98.49           N  
ATOM   3002  H   VAL A 197      -2.324   3.802   2.715  1.00 98.49           H  
ATOM   3003  CA  VAL A 197      -3.645   3.520   1.092  1.00 98.49           C  
ATOM   3004  HA  VAL A 197      -3.911   2.643   0.503  1.00 98.49           H  
ATOM   3005  C   VAL A 197      -2.755   4.412   0.240  1.00 98.49           C  
ATOM   3006  CB  VAL A 197      -4.947   4.258   1.471  1.00 98.49           C  
ATOM   3007  HB  VAL A 197      -5.509   4.436   0.554  1.00 98.49           H  
ATOM   3008  O   VAL A 197      -1.799   5.011   0.738  1.00 98.49           O  
ATOM   3009  CG1 VAL A 197      -5.813   3.385   2.385  1.00 98.49           C  
ATOM   3010 HG11 VAL A 197      -5.295   3.197   3.325  1.00 98.49           H  
ATOM   3011 HG12 VAL A 197      -6.005   2.421   1.915  1.00 98.49           H  
ATOM   3012 HG13 VAL A 197      -6.758   3.882   2.606  1.00 98.49           H  
ATOM   3013  CG2 VAL A 197      -4.708   5.615   2.150  1.00 98.49           C  
ATOM   3014 HG21 VAL A 197      -5.649   6.017   2.525  1.00 98.49           H  
ATOM   3015 HG22 VAL A 197      -4.008   5.503   2.978  1.00 98.49           H  
ATOM   3016 HG23 VAL A 197      -4.289   6.325   1.435  1.00 98.49           H  
ATOM   3017  N   LEU A 198      -3.087   4.528  -1.041  1.00 98.53           N  
ATOM   3018  H   LEU A 198      -3.889   4.020  -1.384  1.00 98.53           H  
ATOM   3019  CA  LEU A 198      -2.510   5.558  -1.901  1.00 98.53           C  
ATOM   3020  HA  LEU A 198      -1.432   5.603  -1.742  1.00 98.53           H  
ATOM   3021  C   LEU A 198      -3.081   6.936  -1.529  1.00 98.53           C  
ATOM   3022  CB  LEU A 198      -2.776   5.197  -3.367  1.00 98.53           C  
ATOM   3023  HB2 LEU A 198      -2.439   6.017  -4.000  1.00 98.53           H  
ATOM   3024  HB3 LEU A 198      -3.855   5.096  -3.490  1.00 98.53           H  
ATOM   3025  O   LEU A 198      -4.270   7.049  -1.203  1.00 98.53           O  
ATOM   3026  CG  LEU A 198      -2.125   3.894  -3.859  1.00 98.53           C  
ATOM   3027  HG  LEU A 198      -2.498   3.057  -3.268  1.00 98.53           H  
ATOM   3028  CD1 LEU A 198      -2.516   3.655  -5.317  1.00 98.53           C  
ATOM   3029 HD11 LEU A 198      -2.129   4.459  -5.943  1.00 98.53           H  
ATOM   3030 HD12 LEU A 198      -3.601   3.618  -5.410  1.00 98.53           H  
ATOM   3031 HD13 LEU A 198      -2.101   2.707  -5.658  1.00 98.53           H  
ATOM   3032  CD2 LEU A 198      -0.601   3.915  -3.751  1.00 98.53           C  
ATOM   3033 HD21 LEU A 198      -0.302   3.982  -2.705  1.00 98.53           H  
ATOM   3034 HD22 LEU A 198      -0.201   4.769  -4.296  1.00 98.53           H  
ATOM   3035 HD23 LEU A 198      -0.188   2.997  -4.170  1.00 98.53           H  
ATOM   3036  N   GLY A 199      -2.222   7.954  -1.572  1.00 98.14           N  
ATOM   3037  H   GLY A 199      -1.299   7.775  -1.941  1.00 98.14           H  
ATOM   3038  CA  GLY A 199      -2.540   9.348  -1.266  1.00 98.14           C  
ATOM   3039  HA2 GLY A 199      -1.612   9.902  -1.129  1.00 98.14           H  
ATOM   3040  HA3 GLY A 199      -3.114   9.397  -0.341  1.00 98.14           H  
ATOM   3041  C   GLY A 199      -3.329  10.052  -2.368  1.00 98.14           C  
ATOM   3042  O   GLY A 199      -3.477   9.530  -3.470  1.00 98.14           O  
ATOM   3043  N   THR A 200      -3.864  11.220  -2.038  1.00 98.30           N  
ATOM   3044  H   THR A 200      -3.685  11.586  -1.114  1.00 98.30           H  
ATOM   3045  CA  THR A 200      -4.541  12.142  -2.965  1.00 98.30           C  
ATOM   3046  HA  THR A 200      -4.292  11.907  -4.000  1.00 98.30           H  
ATOM   3047  C   THR A 200      -4.048  13.557  -2.688  1.00 98.30           C  
ATOM   3048  CB  THR A 200      -6.071  12.105  -2.781  1.00 98.30           C  
ATOM   3049  HB  THR A 200      -6.511  12.868  -3.423  1.00 98.30           H  
ATOM   3050  O   THR A 200      -3.798  13.856  -1.516  1.00 98.30           O  
ATOM   3051  CG2 THR A 200      -6.685  10.744  -3.120  1.00 98.30           C  
ATOM   3052 HG21 THR A 200      -6.324   9.985  -2.427  1.00 98.30           H  
ATOM   3053 HG22 THR A 200      -6.396  10.472  -4.136  1.00 98.30           H  
ATOM   3054 HG23 THR A 200      -7.771  10.810  -3.065  1.00 98.30           H  
ATOM   3055  OG1 THR A 200      -6.450  12.377  -1.443  1.00 98.30           O  
ATOM   3056  HG1 THR A 200      -5.720  12.896  -1.096  1.00 98.30           H  
ATOM   3057  N   ASP A 201      -3.992  14.435  -3.680  1.00 96.75           N  
ATOM   3058  H   ASP A 201      -4.150  14.149  -4.636  1.00 96.75           H  
ATOM   3059  CA  ASP A 201      -3.613  15.839  -3.489  1.00 96.75           C  
ATOM   3060  HA  ASP A 201      -3.111  15.935  -2.526  1.00 96.75           H  
ATOM   3061  C   ASP A 201      -4.826  16.783  -3.406  1.00 96.75           C  
ATOM   3062  CB  ASP A 201      -2.563  16.252  -4.535  1.00 96.75           C  
ATOM   3063  HB2 ASP A 201      -1.758  15.517  -4.540  1.00 96.75           H  
ATOM   3064  HB3 ASP A 201      -2.130  17.194  -4.200  1.00 96.75           H  
ATOM   3065  O   ASP A 201      -4.805  17.786  -2.686  1.00 96.75           O  
ATOM   3066  CG  ASP A 201      -3.084  16.463  -5.968  1.00 96.75           C  
ATOM   3067  OD1 ASP A 201      -4.264  16.148  -6.233  1.00 96.75           O  
ATOM   3068  OD2 ASP A 201      -2.363  17.121  -6.752  1.00 96.75           O  
ATOM   3069  N   ALA A 202      -5.951  16.412  -4.016  1.00 96.01           N  
ATOM   3070  H   ALA A 202      -5.844  15.671  -4.694  1.00 96.01           H  
ATOM   3071  CA  ALA A 202      -7.127  17.260  -4.124  1.00 96.01           C  
ATOM   3072  HA  ALA A 202      -6.951  18.182  -3.570  1.00 96.01           H  
ATOM   3073  C   ALA A 202      -8.386  16.611  -3.545  1.00 96.01           C  
ATOM   3074  CB  ALA A 202      -7.301  17.651  -5.594  1.00 96.01           C  
ATOM   3075  HB1 ALA A 202      -7.464  16.757  -6.196  1.00 96.01           H  
ATOM   3076  HB2 ALA A 202      -6.388  18.127  -5.950  1.00 96.01           H  
ATOM   3077  HB3 ALA A 202      -8.139  18.338  -5.718  1.00 96.01           H  
ATOM   3078  O   ALA A 202      -8.555  15.396  -3.489  1.00 96.01           O  
ATOM   3079  N   VAL A 203      -9.361  17.436  -3.151  1.00 94.50           N  
ATOM   3080  H   VAL A 203      -9.185  18.428  -3.220  1.00 94.50           H  
ATOM   3081  CA  VAL A 203     -10.668  16.954  -2.655  1.00 94.50           C  
ATOM   3082  HA  VAL A 203     -10.479  16.240  -1.854  1.00 94.50           H  
ATOM   3083  C   VAL A 203     -11.474  16.213  -3.729  1.00 94.50           C  
ATOM   3084  CB  VAL A 203     -11.474  18.124  -2.063  1.00 94.50           C  
ATOM   3085  HB  VAL A 203     -10.840  18.620  -1.329  1.00 94.50           H  
ATOM   3086  O   VAL A 203     -12.299  15.360  -3.407  1.00 94.50           O  
ATOM   3087  CG1 VAL A 203     -11.879  19.171  -3.112  1.00 94.50           C  
ATOM   3088 HG11 VAL A 203     -12.355  20.016  -2.616  1.00 94.50           H  
ATOM   3089 HG12 VAL A 203     -12.580  18.745  -3.830  1.00 94.50           H  
ATOM   3090 HG13 VAL A 203     -11.000  19.537  -3.643  1.00 94.50           H  
ATOM   3091  CG2 VAL A 203     -12.732  17.649  -1.324  1.00 94.50           C  
ATOM   3092 HG21 VAL A 203     -12.460  16.882  -0.599  1.00 94.50           H  
ATOM   3093 HG22 VAL A 203     -13.458  17.238  -2.026  1.00 94.50           H  
ATOM   3094 HG23 VAL A 203     -13.185  18.489  -0.798  1.00 94.50           H  
ATOM   3095  N   SER A 204     -11.240  16.537  -5.002  1.00 95.99           N  
ATOM   3096  H   SER A 204     -10.509  17.203  -5.208  1.00 95.99           H  
ATOM   3097  CA  SER A 204     -11.909  15.929  -6.154  1.00 95.99           C  
ATOM   3098  HA  SER A 204     -12.966  15.800  -5.923  1.00 95.99           H  
ATOM   3099  C   SER A 204     -11.368  14.551  -6.519  1.00 95.99           C  
ATOM   3100  CB  SER A 204     -11.793  16.857  -7.367  1.00 95.99           C  
ATOM   3101  HB2 SER A 204     -12.458  17.708  -7.217  1.00 95.99           H  
ATOM   3102  HB3 SER A 204     -12.105  16.335  -8.272  1.00 95.99           H  
ATOM   3103  O   SER A 204     -11.974  13.880  -7.356  1.00 95.99           O  
ATOM   3104  OG  SER A 204     -10.474  17.349  -7.525  1.00 95.99           O  
ATOM   3105  HG  SER A 204      -9.859  16.638  -7.720  1.00 95.99           H  
ATOM   3106  N   ASP A 205     -10.248  14.127  -5.932  1.00 96.92           N  
ATOM   3107  H   ASP A 205      -9.741  14.731  -5.301  1.00 96.92           H  
ATOM   3108  CA  ASP A 205      -9.586  12.913  -6.382  1.00 96.92           C  
ATOM   3109  HA  ASP A 205      -9.521  12.972  -7.469  1.00 96.92           H  
ATOM   3110  C   ASP A 205     -10.345  11.651  -6.034  1.00 96.92           C  
ATOM   3111  CB  ASP A 205      -8.170  12.785  -5.854  1.00 96.92           C  
ATOM   3112  HB2 ASP A 205      -8.202  12.848  -4.766  1.00 96.92           H  
ATOM   3113  HB3 ASP A 205      -7.770  11.809  -6.131  1.00 96.92           H  
ATOM   3114  O   ASP A 205     -10.777  11.427  -4.893  1.00 96.92           O  
ATOM   3115  CG  ASP A 205      -7.254  13.849  -6.418  1.00 96.92           C  
ATOM   3116  OD1 ASP A 205      -7.617  14.416  -7.482  1.00 96.92           O  
ATOM   3117  OD2 ASP A 205      -6.277  14.074  -5.691  1.00 96.92           O  
ATOM   3118  N   ILE A 206     -10.424  10.787  -7.039  1.00 96.56           N  
ATOM   3119  H   ILE A 206      -9.986  11.042  -7.913  1.00 96.56           H  
ATOM   3120  CA  ILE A 206     -11.067   9.491  -6.954  1.00 96.56           C  
ATOM   3121  HA  ILE A 206     -11.860   9.546  -6.208  1.00 96.56           H  
ATOM   3122  C   ILE A 206     -10.027   8.479  -6.471  1.00 96.56           C  
ATOM   3123  CB  ILE A 206     -11.727   9.124  -8.298  1.00 96.56           C  
ATOM   3124  HB  ILE A 206     -10.950   9.034  -9.056  1.00 96.56           H  
ATOM   3125  O   ILE A 206      -9.245   7.921  -7.244  1.00 96.56           O  
ATOM   3126  CG1 ILE A 206     -12.718  10.224  -8.754  1.00 96.56           C  
ATOM   3127 HG12 ILE A 206     -12.209  11.188  -8.785  1.00 96.56           H  
ATOM   3128 HG13 ILE A 206     -13.536  10.300  -8.038  1.00 96.56           H  
ATOM   3129  CG2 ILE A 206     -12.446   7.769  -8.152  1.00 96.56           C  
ATOM   3130 HG21 ILE A 206     -11.745   6.996  -7.834  1.00 96.56           H  
ATOM   3131 HG22 ILE A 206     -12.859   7.454  -9.110  1.00 96.56           H  
ATOM   3132 HG23 ILE A 206     -13.249   7.844  -7.418  1.00 96.56           H  
ATOM   3133  CD1 ILE A 206     -13.295   9.995 -10.155  1.00 96.56           C  
ATOM   3134 HD11 ILE A 206     -13.951   9.124 -10.164  1.00 96.56           H  
ATOM   3135 HD12 ILE A 206     -13.876  10.868 -10.450  1.00 96.56           H  
ATOM   3136 HD13 ILE A 206     -12.485   9.852 -10.871  1.00 96.56           H  
ATOM   3137  N   GLN A 207     -10.041   8.232  -5.163  1.00 96.96           N  
ATOM   3138  H   GLN A 207     -10.653   8.792  -4.587  1.00 96.96           H  
ATOM   3139  CA  GLN A 207      -9.242   7.179  -4.545  1.00 96.96           C  
ATOM   3140  HA  GLN A 207      -8.199   7.353  -4.810  1.00 96.96           H  
ATOM   3141  C   GLN A 207      -9.663   5.797  -5.067  1.00 96.96           C  
ATOM   3142  CB  GLN A 207      -9.385   7.265  -3.020  1.00 96.96           C  
ATOM   3143  HB2 GLN A 207      -9.250   8.299  -2.705  1.00 96.96           H  
ATOM   3144  HB3 GLN A 207     -10.390   6.946  -2.744  1.00 96.96           H  
ATOM   3145  O   GLN A 207     -10.845   5.553  -5.326  1.00 96.96           O  
ATOM   3146  CG  GLN A 207      -8.343   6.403  -2.289  1.00 96.96           C  
ATOM   3147  HG2 GLN A 207      -8.401   5.369  -2.629  1.00 96.96           H  
ATOM   3148  HG3 GLN A 207      -7.348   6.790  -2.508  1.00 96.96           H  
ATOM   3149  CD  GLN A 207      -8.543   6.386  -0.785  1.00 96.96           C  
ATOM   3150  NE2 GLN A 207      -7.503   6.178  -0.012  1.00 96.96           N  
ATOM   3151 HE21 GLN A 207      -6.570   6.140  -0.398  1.00 96.96           H  
ATOM   3152 HE22 GLN A 207      -7.702   5.975   0.957  1.00 96.96           H  
ATOM   3153  OE1 GLN A 207      -9.643   6.542  -0.279  1.00 96.96           O  
ATOM   3154  N   HIS A 208      -8.710   4.868  -5.158  1.00 97.38           N  
ATOM   3155  H   HIS A 208      -7.760   5.118  -4.926  1.00 97.38           H  
ATOM   3156  CA  HIS A 208      -8.986   3.484  -5.507  1.00 97.38           C  
ATOM   3157  HA  HIS A 208      -9.411   3.476  -6.511  1.00 97.38           H  
ATOM   3158  C   HIS A 208     -10.004   2.883  -4.531  1.00 97.38           C  
ATOM   3159  CB  HIS A 208      -7.691   2.664  -5.531  1.00 97.38           C  
ATOM   3160  HB2 HIS A 208      -6.909   3.216  -6.053  1.00 97.38           H  
ATOM   3161  HB3 HIS A 208      -7.347   2.486  -4.512  1.00 97.38           H  
ATOM   3162  O   HIS A 208      -9.819   2.889  -3.311  1.00 97.38           O  
ATOM   3163  CG  HIS A 208      -7.876   1.348  -6.235  1.00 97.38           C  
ATOM   3164  CD2 HIS A 208      -7.662   1.103  -7.563  1.00 97.38           C  
ATOM   3165  HD2 HIS A 208      -7.320   1.818  -8.296  1.00 97.38           H  
ATOM   3166  ND1 HIS A 208      -8.316   0.175  -5.672  1.00 97.38           N  
ATOM   3167  HD1 HIS A 208      -8.358  -0.013  -4.680  1.00 97.38           H  
ATOM   3168  CE1 HIS A 208      -8.373  -0.759  -6.638  1.00 97.38           C  
ATOM   3169  HE1 HIS A 208      -8.628  -1.799  -6.494  1.00 97.38           H  
ATOM   3170  NE2 HIS A 208      -7.979  -0.236  -7.806  1.00 97.38           N  
ATOM   3171  N   GLU A 209     -11.081   2.323  -5.077  1.00 96.44           N  
ATOM   3172  H   GLU A 209     -11.174   2.364  -6.082  1.00 96.44           H  
ATOM   3173  CA  GLU A 209     -12.230   1.852  -4.302  1.00 96.44           C  
ATOM   3174  HA  GLU A 209     -12.653   2.701  -3.766  1.00 96.44           H  
ATOM   3175  C   GLU A 209     -11.865   0.802  -3.245  1.00 96.44           C  
ATOM   3176  CB  GLU A 209     -13.303   1.311  -5.256  1.00 96.44           C  
ATOM   3177  HB2 GLU A 209     -14.090   0.860  -4.653  1.00 96.44           H  
ATOM   3178  HB3 GLU A 209     -13.736   2.151  -5.800  1.00 96.44           H  
ATOM   3179  O   GLU A 209     -12.509   0.736  -2.200  1.00 96.44           O  
ATOM   3180  CG  GLU A 209     -12.777   0.282  -6.278  1.00 96.44           C  
ATOM   3181  HG2 GLU A 209     -12.156  -0.448  -5.759  1.00 96.44           H  
ATOM   3182  HG3 GLU A 209     -12.159   0.790  -7.019  1.00 96.44           H  
ATOM   3183  CD  GLU A 209     -13.918  -0.455  -6.987  1.00 96.44           C  
ATOM   3184  OE1 GLU A 209     -13.768  -1.675  -7.194  1.00 96.44           O  
ATOM   3185  OE2 GLU A 209     -15.052   0.080  -7.061  1.00 96.44           O  
ATOM   3186  N   ARG A 210     -10.803   0.017  -3.475  1.00 97.22           N  
ATOM   3187  H   ARG A 210     -10.353   0.126  -4.373  1.00 97.22           H  
ATOM   3188  CA  ARG A 210     -10.298  -0.989  -2.528  1.00 97.22           C  
ATOM   3189  HA  ARG A 210     -11.066  -1.754  -2.419  1.00 97.22           H  
ATOM   3190  C   ARG A 210     -10.046  -0.418  -1.129  1.00 97.22           C  
ATOM   3191  CB  ARG A 210      -9.020  -1.634  -3.100  1.00 97.22           C  
ATOM   3192  HB2 ARG A 210      -9.228  -1.978  -4.113  1.00 97.22           H  
ATOM   3193  HB3 ARG A 210      -8.234  -0.880  -3.145  1.00 97.22           H  
ATOM   3194  O   ARG A 210     -10.251  -1.127  -0.151  1.00 97.22           O  
ATOM   3195  CG  ARG A 210      -8.467  -2.825  -2.301  1.00 97.22           C  
ATOM   3196  HG2 ARG A 210      -7.609  -3.227  -2.839  1.00 97.22           H  
ATOM   3197  HG3 ARG A 210      -8.109  -2.473  -1.333  1.00 97.22           H  
ATOM   3198  CD  ARG A 210      -9.483  -3.954  -2.084  1.00 97.22           C  
ATOM   3199  HD2 ARG A 210     -10.347  -3.564  -1.546  1.00 97.22           H  
ATOM   3200  HD3 ARG A 210      -9.014  -4.722  -1.468  1.00 97.22           H  
ATOM   3201  NE  ARG A 210      -9.907  -4.545  -3.363  1.00 97.22           N  
ATOM   3202  HE  ARG A 210      -9.443  -4.209  -4.195  1.00 97.22           H  
ATOM   3203  NH1 ARG A 210     -11.099  -6.353  -2.604  1.00 97.22           N  
ATOM   3204 HH11 ARG A 210     -10.981  -6.022  -1.657  1.00 97.22           H  
ATOM   3205 HH12 ARG A 210     -11.254  -7.340  -2.751  1.00 97.22           H  
ATOM   3206  NH2 ARG A 210     -10.643  -6.126  -4.779  1.00 97.22           N  
ATOM   3207 HH21 ARG A 210     -10.988  -7.060  -4.953  1.00 97.22           H  
ATOM   3208 HH22 ARG A 210     -10.081  -5.643  -5.466  1.00 97.22           H  
ATOM   3209  CZ  ARG A 210     -10.555  -5.669  -3.570  1.00 97.22           C  
ATOM   3210  N   PHE A 211      -9.663   0.852  -1.022  1.00 97.73           N  
ATOM   3211  H   PHE A 211      -9.577   1.402  -1.865  1.00 97.73           H  
ATOM   3212  CA  PHE A 211      -9.280   1.485   0.241  1.00 97.73           C  
ATOM   3213  HA  PHE A 211      -8.805   0.737   0.876  1.00 97.73           H  
ATOM   3214  C   PHE A 211     -10.448   2.029   1.068  1.00 97.73           C  
ATOM   3215  CB  PHE A 211      -8.256   2.577  -0.071  1.00 97.73           C  
ATOM   3216  HB2 PHE A 211      -7.991   3.090   0.853  1.00 97.73           H  
ATOM   3217  HB3 PHE A 211      -8.728   3.317  -0.718  1.00 97.73           H  
ATOM   3218  O   PHE A 211     -10.229   2.553   2.162  1.00 97.73           O  
ATOM   3219  CG  PHE A 211      -6.987   2.066  -0.732  1.00 97.73           C  
ATOM   3220  CD1 PHE A 211      -6.336   0.907  -0.255  1.00 97.73           C  
ATOM   3221  HD1 PHE A 211      -6.700   0.385   0.617  1.00 97.73           H  
ATOM   3222  CD2 PHE A 211      -6.464   2.746  -1.846  1.00 97.73           C  
ATOM   3223  HD2 PHE A 211      -6.953   3.630  -2.228  1.00 97.73           H  
ATOM   3224  CE1 PHE A 211      -5.189   0.424  -0.903  1.00 97.73           C  
ATOM   3225  HE1 PHE A 211      -4.689  -0.461  -0.537  1.00 97.73           H  
ATOM   3226  CE2 PHE A 211      -5.319   2.260  -2.496  1.00 97.73           C  
ATOM   3227  HE2 PHE A 211      -4.946   2.764  -3.376  1.00 97.73           H  
ATOM   3228  CZ  PHE A 211      -4.688   1.096  -2.030  1.00 97.73           C  
ATOM   3229  HZ  PHE A 211      -3.825   0.711  -2.551  1.00 97.73           H  
ATOM   3230  N   ARG A 212     -11.687   1.909   0.578  1.00 97.07           N  
ATOM   3231  H   ARG A 212     -11.810   1.433  -0.304  1.00 97.07           H  
ATOM   3232  CA  ARG A 212     -12.871   2.488   1.218  1.00 97.07           C  
ATOM   3233  HA  ARG A 212     -12.587   2.934   2.171  1.00 97.07           H  
ATOM   3234  C   ARG A 212     -13.915   1.438   1.573  1.00 97.07           C  
ATOM   3235  CB  ARG A 212     -13.439   3.603   0.324  1.00 97.07           C  
ATOM   3236  HB2 ARG A 212     -14.348   3.989   0.785  1.00 97.07           H  
ATOM   3237  HB3 ARG A 212     -13.703   3.184  -0.647  1.00 97.07           H  
ATOM   3238  O   ARG A 212     -14.063   0.421   0.893  1.00 97.07           O  
ATOM   3239  CG  ARG A 212     -12.470   4.784   0.112  1.00 97.07           C  
ATOM   3240  HG2 ARG A 212     -12.950   5.514  -0.540  1.00 97.07           H  
ATOM   3241  HG3 ARG A 212     -11.570   4.434  -0.393  1.00 97.07           H  
ATOM   3242  CD  ARG A 212     -12.066   5.474   1.426  1.00 97.07           C  
ATOM   3243  HD2 ARG A 212     -11.526   4.770   2.060  1.00 97.07           H  
ATOM   3244  HD3 ARG A 212     -11.375   6.292   1.220  1.00 97.07           H  
ATOM   3245  NE  ARG A 212     -13.223   6.002   2.164  1.00 97.07           N  
ATOM   3246  HE  ARG A 212     -13.577   5.425   2.914  1.00 97.07           H  
ATOM   3247  NH1 ARG A 212     -13.430   7.993   1.047  1.00 97.07           N  
ATOM   3248 HH11 ARG A 212     -13.892   8.881   0.918  1.00 97.07           H  
ATOM   3249 HH12 ARG A 212     -12.645   7.711   0.476  1.00 97.07           H  
ATOM   3250  NH2 ARG A 212     -14.810   7.483   2.755  1.00 97.07           N  
ATOM   3251 HH21 ARG A 212     -15.303   8.360   2.668  1.00 97.07           H  
ATOM   3252 HH22 ARG A 212     -15.033   6.850   3.510  1.00 97.07           H  
ATOM   3253  CZ  ARG A 212     -13.817   7.160   1.980  1.00 97.07           C  
ATOM   3254  N   PHE A 213     -14.667   1.722   2.635  1.00 96.87           N  
ATOM   3255  H   PHE A 213     -14.465   2.580   3.127  1.00 96.87           H  
ATOM   3256  CA  PHE A 213     -15.895   1.005   2.997  1.00 96.87           C  
ATOM   3257  HA  PHE A 213     -16.174   1.347   3.994  1.00 96.87           H  
ATOM   3258  C   PHE A 213     -15.739  -0.525   3.111  1.00 96.87           C  
ATOM   3259  CB  PHE A 213     -17.029   1.419   2.043  1.00 96.87           C  
ATOM   3260  HB2 PHE A 213     -17.972   1.042   2.438  1.00 96.87           H  
ATOM   3261  HB3 PHE A 213     -16.867   0.940   1.077  1.00 96.87           H  
ATOM   3262  O   PHE A 213     -16.566  -1.283   2.606  1.00 96.87           O  
ATOM   3263  CG  PHE A 213     -17.170   2.915   1.830  1.00 96.87           C  
ATOM   3264  CD1 PHE A 213     -17.515   3.749   2.909  1.00 96.87           C  
ATOM   3265  HD1 PHE A 213     -17.682   3.329   3.890  1.00 96.87           H  
ATOM   3266  CD2 PHE A 213     -16.943   3.476   0.558  1.00 96.87           C  
ATOM   3267  HD2 PHE A 213     -16.666   2.843  -0.272  1.00 96.87           H  
ATOM   3268  CE1 PHE A 213     -17.632   5.136   2.719  1.00 96.87           C  
ATOM   3269  HE1 PHE A 213     -17.886   5.772   3.553  1.00 96.87           H  
ATOM   3270  CE2 PHE A 213     -17.058   4.865   0.368  1.00 96.87           C  
ATOM   3271  HE2 PHE A 213     -16.878   5.295  -0.606  1.00 96.87           H  
ATOM   3272  CZ  PHE A 213     -17.407   5.694   1.449  1.00 96.87           C  
ATOM   3273  HZ  PHE A 213     -17.498   6.761   1.307  1.00 96.87           H  
ATOM   3274  N   GLY A 214     -14.664  -0.998   3.748  1.00 96.90           N  
ATOM   3275  H   GLY A 214     -13.972  -0.351   4.100  1.00 96.90           H  
ATOM   3276  CA  GLY A 214     -14.461  -2.417   4.063  1.00 96.90           C  
ATOM   3277  HA2 GLY A 214     -15.396  -2.839   4.431  1.00 96.90           H  
ATOM   3278  HA3 GLY A 214     -13.709  -2.508   4.847  1.00 96.90           H  
ATOM   3279  C   GLY A 214     -13.968  -3.287   2.914  1.00 96.90           C  
ATOM   3280  O   GLY A 214     -13.823  -4.496   3.096  1.00 96.90           O  
ATOM   3281  N   ARG A 215     -13.672  -2.717   1.740  1.00 96.79           N  
ATOM   3282  H   ARG A 215     -13.816  -1.721   1.648  1.00 96.79           H  
ATOM   3283  CA  ARG A 215     -13.247  -3.486   0.557  1.00 96.79           C  
ATOM   3284  HA  ARG A 215     -13.925  -4.330   0.434  1.00 96.79           H  
ATOM   3285  C   ARG A 215     -11.848  -4.102   0.678  1.00 96.79           C  
ATOM   3286  CB  ARG A 215     -13.350  -2.594  -0.683  1.00 96.79           C  
ATOM   3287  HB2 ARG A 215     -12.836  -1.653  -0.489  1.00 96.79           H  
ATOM   3288  HB3 ARG A 215     -12.859  -3.087  -1.523  1.00 96.79           H  
ATOM   3289  O   ARG A 215     -11.582  -5.100   0.010  1.00 96.79           O  
ATOM   3290  CG  ARG A 215     -14.810  -2.319  -1.070  1.00 96.79           C  
ATOM   3291  HG2 ARG A 215     -15.263  -3.235  -1.448  1.00 96.79           H  
ATOM   3292  HG3 ARG A 215     -15.376  -1.964  -0.209  1.00 96.79           H  
ATOM   3293  CD  ARG A 215     -14.829  -1.242  -2.150  1.00 96.79           C  
ATOM   3294  HD2 ARG A 215     -14.542  -0.306  -1.671  1.00 96.79           H  
ATOM   3295  HD3 ARG A 215     -14.081  -1.476  -2.908  1.00 96.79           H  
ATOM   3296  NE  ARG A 215     -16.162  -1.038  -2.749  1.00 96.79           N  
ATOM   3297  HE  ARG A 215     -16.876  -0.682  -2.130  1.00 96.79           H  
ATOM   3298  NH1 ARG A 215     -15.599  -1.470  -4.924  1.00 96.79           N  
ATOM   3299 HH11 ARG A 215     -14.727  -1.905  -4.661  1.00 96.79           H  
ATOM   3300 HH12 ARG A 215     -15.637  -1.165  -5.886  1.00 96.79           H  
ATOM   3301  NH2 ARG A 215     -17.476  -0.408  -4.517  1.00 96.79           N  
ATOM   3302 HH21 ARG A 215     -18.121   0.077  -3.910  1.00 96.79           H  
ATOM   3303 HH22 ARG A 215     -17.504  -0.286  -5.519  1.00 96.79           H  
ATOM   3304  CZ  ARG A 215     -16.406  -0.975  -4.046  1.00 96.79           C  
ATOM   3305  N   ALA A 216     -10.990  -3.551   1.534  1.00 96.75           N  
ATOM   3306  H   ALA A 216     -11.253  -2.671   1.955  1.00 96.75           H  
ATOM   3307  CA  ALA A 216      -9.701  -4.126   1.931  1.00 96.75           C  
ATOM   3308  HA  ALA A 216      -9.422  -4.901   1.217  1.00 96.75           H  
ATOM   3309  C   ALA A 216      -9.770  -4.814   3.308  1.00 96.75           C  
ATOM   3310  CB  ALA A 216      -8.622  -3.040   1.867  1.00 96.75           C  
ATOM   3311  HB1 ALA A 216      -8.551  -2.635   0.858  1.00 96.75           H  
ATOM   3312  HB2 ALA A 216      -7.654  -3.474   2.116  1.00 96.75           H  
ATOM   3313  HB3 ALA A 216      -8.853  -2.240   2.570  1.00 96.75           H  
ATOM   3314  O   ALA A 216      -8.762  -4.948   3.999  1.00 96.75           O  
ATOM   3315  N   GLY A 217     -10.968  -5.225   3.728  1.00 96.19           N  
ATOM   3316  H   GLY A 217     -11.773  -5.054   3.143  1.00 96.19           H  
ATOM   3317  CA  GLY A 217     -11.197  -5.858   5.018  1.00 96.19           C  
ATOM   3318  HA2 GLY A 217     -10.501  -6.690   5.129  1.00 96.19           H  
ATOM   3319  HA3 GLY A 217     -12.211  -6.256   5.030  1.00 96.19           H  
ATOM   3320  C   GLY A 217     -11.036  -4.913   6.209  1.00 96.19           C  
ATOM   3321  O   GLY A 217     -11.114  -3.690   6.086  1.00 96.19           O  
ATOM   3322  N   VAL A 218     -10.852  -5.494   7.397  1.00 96.06           N  
ATOM   3323  H   VAL A 218     -10.778  -6.500   7.424  1.00 96.06           H  
ATOM   3324  CA  VAL A 218     -10.464  -4.722   8.586  1.00 96.06           C  
ATOM   3325  HA  VAL A 218     -11.091  -3.834   8.656  1.00 96.06           H  
ATOM   3326  C   VAL A 218      -9.019  -4.278   8.406  1.00 96.06           C  
ATOM   3327  CB  VAL A 218     -10.605  -5.521   9.898  1.00 96.06           C  
ATOM   3328  HB  VAL A 218      -9.961  -6.400   9.865  1.00 96.06           H  
ATOM   3329  O   VAL A 218      -8.130  -5.127   8.342  1.00 96.06           O  
ATOM   3330  CG1 VAL A 218     -10.199  -4.660  11.100  1.00 96.06           C  
ATOM   3331 HG11 VAL A 218     -10.713  -3.699  11.068  1.00 96.06           H  
ATOM   3332 HG12 VAL A 218      -9.124  -4.480  11.085  1.00 96.06           H  
ATOM   3333 HG13 VAL A 218     -10.432  -5.167  12.036  1.00 96.06           H  
ATOM   3334  CG2 VAL A 218     -12.041  -6.004  10.123  1.00 96.06           C  
ATOM   3335 HG21 VAL A 218     -12.283  -6.780   9.396  1.00 96.06           H  
ATOM   3336 HG22 VAL A 218     -12.731  -5.165  10.027  1.00 96.06           H  
ATOM   3337 HG23 VAL A 218     -12.133  -6.439  11.119  1.00 96.06           H  
ATOM   3338  N   MET A 219      -8.798  -2.965   8.363  1.00 96.16           N  
ATOM   3339  H   MET A 219      -9.578  -2.329   8.456  1.00 96.16           H  
ATOM   3340  CA  MET A 219      -7.457  -2.398   8.345  1.00 96.16           C  
ATOM   3341  HA  MET A 219      -6.828  -2.985   7.675  1.00 96.16           H  
ATOM   3342  C   MET A 219      -6.847  -2.500   9.734  1.00 96.16           C  
ATOM   3343  CB  MET A 219      -7.474  -0.951   7.837  1.00 96.16           C  
ATOM   3344  HB2 MET A 219      -8.157  -0.341   8.430  1.00 96.16           H  
ATOM   3345  HB3 MET A 219      -6.475  -0.527   7.935  1.00 96.16           H  
ATOM   3346  O   MET A 219      -5.811  -3.126   9.888  1.00 96.16           O  
ATOM   3347  CG  MET A 219      -7.887  -0.899   6.366  1.00 96.16           C  
ATOM   3348  HG2 MET A 219      -7.259  -1.590   5.804  1.00 96.16           H  
ATOM   3349  HG3 MET A 219      -8.926  -1.214   6.268  1.00 96.16           H  
ATOM   3350  SD  MET A 219      -7.702   0.741   5.643  1.00 96.16           S  
ATOM   3351  CE  MET A 219      -8.219   0.402   3.941  1.00 96.16           C  
ATOM   3352  HE1 MET A 219      -9.265   0.097   3.924  1.00 96.16           H  
ATOM   3353  HE2 MET A 219      -7.637  -0.421   3.528  1.00 96.16           H  
ATOM   3354  HE3 MET A 219      -8.080   1.295   3.331  1.00 96.16           H  
ATOM   3355  N   ILE A 220      -7.490  -1.946  10.762  1.00 95.22           N  
ATOM   3356  H   ILE A 220      -8.374  -1.481  10.608  1.00 95.22           H  
ATOM   3357  CA  ILE A 220      -6.963  -2.021  12.128  1.00 95.22           C  
ATOM   3358  HA  ILE A 220      -6.572  -3.028  12.270  1.00 95.22           H  
ATOM   3359  C   ILE A 220      -8.062  -1.819  13.170  1.00 95.22           C  
ATOM   3360  CB  ILE A 220      -5.795  -1.013  12.277  1.00 95.22           C  
ATOM   3361  HB  ILE A 220      -5.241  -1.006  11.338  1.00 95.22           H  
ATOM   3362  O   ILE A 220      -9.099  -1.228  12.868  1.00 95.22           O  
ATOM   3363  CG1 ILE A 220      -4.796  -1.483  13.344  1.00 95.22           C  
ATOM   3364 HG12 ILE A 220      -4.708  -2.567  13.269  1.00 95.22           H  
ATOM   3365 HG13 ILE A 220      -5.160  -1.236  14.341  1.00 95.22           H  
ATOM   3366  CG2 ILE A 220      -6.272   0.426  12.508  1.00 95.22           C  
ATOM   3367 HG21 ILE A 220      -6.888   0.741  11.667  1.00 95.22           H  
ATOM   3368 HG22 ILE A 220      -6.833   0.510  13.439  1.00 95.22           H  
ATOM   3369 HG23 ILE A 220      -5.407   1.085  12.577  1.00 95.22           H  
ATOM   3370  CD1 ILE A 220      -3.384  -0.919  13.132  1.00 95.22           C  
ATOM   3371 HD11 ILE A 220      -2.993  -1.268  12.176  1.00 95.22           H  
ATOM   3372 HD12 ILE A 220      -2.726  -1.281  13.922  1.00 95.22           H  
ATOM   3373 HD13 ILE A 220      -3.390   0.171  13.129  1.00 95.22           H  
ATOM   3374  N   GLU A 221      -7.837  -2.278  14.398  1.00 94.89           N  
ATOM   3375  H   GLU A 221      -6.950  -2.722  14.590  1.00 94.89           H  
ATOM   3376  CA  GLU A 221      -8.685  -1.964  15.554  1.00 94.89           C  
ATOM   3377  HA  GLU A 221      -9.579  -1.440  15.217  1.00 94.89           H  
ATOM   3378  C   GLU A 221      -7.960  -1.027  16.517  1.00 94.89           C  
ATOM   3379  CB  GLU A 221      -9.151  -3.231  16.288  1.00 94.89           C  
ATOM   3380  HB2 GLU A 221      -9.754  -2.914  17.139  1.00 94.89           H  
ATOM   3381  HB3 GLU A 221      -8.287  -3.783  16.657  1.00 94.89           H  
ATOM   3382  O   GLU A 221      -6.742  -1.115  16.670  1.00 94.89           O  
ATOM   3383  CG  GLU A 221      -9.999  -4.144  15.391  1.00 94.89           C  
ATOM   3384  HG2 GLU A 221      -9.355  -4.597  14.636  1.00 94.89           H  
ATOM   3385  HG3 GLU A 221     -10.729  -3.524  14.872  1.00 94.89           H  
ATOM   3386  CD  GLU A 221     -10.750  -5.254  16.149  1.00 94.89           C  
ATOM   3387  OE1 GLU A 221     -11.430  -6.041  15.449  1.00 94.89           O  
ATOM   3388  OE2 GLU A 221     -10.711  -5.294  17.405  1.00 94.89           O  
ATOM   3389  N   PHE A 222      -8.705  -0.144  17.179  1.00 94.24           N  
ATOM   3390  H   PHE A 222      -9.702  -0.122  17.016  1.00 94.24           H  
ATOM   3391  CA  PHE A 222      -8.177   0.751  18.204  1.00 94.24           C  
ATOM   3392  HA  PHE A 222      -7.321   0.266  18.673  1.00 94.24           H  
ATOM   3393  C   PHE A 222      -9.212   1.017  19.301  1.00 94.24           C  
ATOM   3394  CB  PHE A 222      -7.673   2.059  17.569  1.00 94.24           C  
ATOM   3395  HB2 PHE A 222      -7.055   2.577  18.302  1.00 94.24           H  
ATOM   3396  HB3 PHE A 222      -7.024   1.822  16.726  1.00 94.24           H  
ATOM   3397  O   PHE A 222     -10.427   0.961  19.077  1.00 94.24           O  
ATOM   3398  CG  PHE A 222      -8.764   3.006  17.102  1.00 94.24           C  
ATOM   3399  CD1 PHE A 222      -9.410   2.794  15.870  1.00 94.24           C  
ATOM   3400  HD1 PHE A 222      -9.124   1.957  15.250  1.00 94.24           H  
ATOM   3401  CD2 PHE A 222      -9.135   4.102  17.904  1.00 94.24           C  
ATOM   3402  HD2 PHE A 222      -8.629   4.277  18.842  1.00 94.24           H  
ATOM   3403  CE1 PHE A 222     -10.424   3.670  15.446  1.00 94.24           C  
ATOM   3404  HE1 PHE A 222     -10.912   3.505  14.497  1.00 94.24           H  
ATOM   3405  CE2 PHE A 222     -10.158   4.971  17.485  1.00 94.24           C  
ATOM   3406  HE2 PHE A 222     -10.440   5.808  18.107  1.00 94.24           H  
ATOM   3407  CZ  PHE A 222     -10.804   4.756  16.255  1.00 94.24           C  
ATOM   3408  HZ  PHE A 222     -11.586   5.426  15.930  1.00 94.24           H  
ATOM   3409  N   ASN A 223      -8.714   1.334  20.494  1.00 93.14           N  
ATOM   3410  H   ASN A 223      -7.712   1.428  20.579  1.00 93.14           H  
ATOM   3411  CA  ASN A 223      -9.523   1.829  21.601  1.00 93.14           C  
ATOM   3412  HA  ASN A 223     -10.564   1.536  21.467  1.00 93.14           H  
ATOM   3413  C   ASN A 223      -9.467   3.353  21.623  1.00 93.14           C  
ATOM   3414  CB  ASN A 223      -9.011   1.228  22.918  1.00 93.14           C  
ATOM   3415  HB2 ASN A 223      -7.933   1.366  22.997  1.00 93.14           H  
ATOM   3416  HB3 ASN A 223      -9.482   1.731  23.762  1.00 93.14           H  
ATOM   3417  O   ASN A 223      -8.414   3.940  21.392  1.00 93.14           O  
ATOM   3418  CG  ASN A 223      -9.359  -0.241  23.028  1.00 93.14           C  
ATOM   3419  ND2 ASN A 223      -8.403  -1.092  23.317  1.00 93.14           N  
ATOM   3420 HD21 ASN A 223      -8.671  -2.062  23.403  1.00 93.14           H  
ATOM   3421 HD22 ASN A 223      -7.454  -0.778  23.463  1.00 93.14           H  
ATOM   3422  OD1 ASN A 223     -10.497  -0.636  22.846  1.00 93.14           O  
ATOM   3423  N   THR A 224     -10.562   4.020  21.984  1.00 90.70           N  
ATOM   3424  H   THR A 224     -11.424   3.516  22.137  1.00 90.70           H  
ATOM   3425  CA  THR A 224     -10.570   5.491  22.091  1.00 90.70           C  
ATOM   3426  HA  THR A 224     -10.276   5.905  21.126  1.00 90.70           H  
ATOM   3427  C   THR A 224      -9.567   6.051  23.112  1.00 90.70           C  
ATOM   3428  CB  THR A 224     -11.973   6.015  22.424  1.00 90.70           C  
ATOM   3429  HB  THR A 224     -11.914   7.073  22.681  1.00 90.70           H  
ATOM   3430  O   THR A 224      -9.261   7.236  23.060  1.00 90.70           O  
ATOM   3431  CG2 THR A 224     -12.922   5.867  21.237  1.00 90.70           C  
ATOM   3432 HG21 THR A 224     -12.535   6.431  20.389  1.00 90.70           H  
ATOM   3433 HG22 THR A 224     -13.018   4.819  20.953  1.00 90.70           H  
ATOM   3434 HG23 THR A 224     -13.903   6.264  21.500  1.00 90.70           H  
ATOM   3435  OG1 THR A 224     -12.527   5.305  23.513  1.00 90.70           O  
ATOM   3436  HG1 THR A 224     -11.939   5.420  24.263  1.00 90.70           H  
ATOM   3437  N   SER A 225      -9.057   5.228  24.037  1.00 87.65           N  
ATOM   3438  H   SER A 225      -9.324   4.254  24.018  1.00 87.65           H  
ATOM   3439  CA  SER A 225      -7.997   5.592  24.992  1.00 87.65           C  
ATOM   3440  HA  SER A 225      -8.148   6.619  25.324  1.00 87.65           H  
ATOM   3441  C   SER A 225      -6.578   5.506  24.421  1.00 87.65           C  
ATOM   3442  CB  SER A 225      -8.086   4.672  26.214  1.00 87.65           C  
ATOM   3443  HB2 SER A 225      -9.027   4.863  26.730  1.00 87.65           H  
ATOM   3444  HB3 SER A 225      -7.264   4.882  26.899  1.00 87.65           H  
ATOM   3445  O   SER A 225      -5.668   6.118  24.969  1.00 87.65           O  
ATOM   3446  OG  SER A 225      -8.049   3.311  25.817  1.00 87.65           O  
ATOM   3447  HG  SER A 225      -7.133   3.035  25.742  1.00 87.65           H  
ATOM   3448  N   GLU A 226      -6.380   4.747  23.344  1.00 85.01           N  
ATOM   3449  H   GLU A 226      -7.183   4.342  22.882  1.00 85.01           H  
ATOM   3450  CA  GLU A 226      -5.089   4.512  22.695  1.00 85.01           C  
ATOM   3451  HA  GLU A 226      -4.325   5.167  23.114  1.00 85.01           H  
ATOM   3452  C   GLU A 226      -5.236   4.855  21.217  1.00 85.01           C  
ATOM   3453  CB  GLU A 226      -4.628   3.065  22.900  1.00 85.01           C  
ATOM   3454  HB2 GLU A 226      -3.740   2.891  22.292  1.00 85.01           H  
ATOM   3455  HB3 GLU A 226      -5.419   2.390  22.573  1.00 85.01           H  
ATOM   3456  O   GLU A 226      -5.490   4.001  20.364  1.00 85.01           O  
ATOM   3457  CG  GLU A 226      -4.278   2.779  24.366  1.00 85.01           C  
ATOM   3458  HG2 GLU A 226      -5.162   2.935  24.985  1.00 85.01           H  
ATOM   3459  HG3 GLU A 226      -3.510   3.484  24.685  1.00 85.01           H  
ATOM   3460  CD  GLU A 226      -3.779   1.344  24.582  1.00 85.01           C  
ATOM   3461  OE1 GLU A 226      -3.143   1.121  25.636  1.00 85.01           O  
ATOM   3462  OE2 GLU A 226      -4.088   0.474  23.737  1.00 85.01           O  
ATOM   3463  N   PHE A 227      -5.162   6.154  20.933  1.00 88.54           N  
ATOM   3464  H   PHE A 227      -4.957   6.811  21.671  1.00 88.54           H  
ATOM   3465  CA  PHE A 227      -5.389   6.649  19.587  1.00 88.54           C  
ATOM   3466  HA  PHE A 227      -6.286   6.149  19.221  1.00 88.54           H  
ATOM   3467  C   PHE A 227      -4.247   6.255  18.645  1.00 88.54           C  
ATOM   3468  CB  PHE A 227      -5.673   8.156  19.605  1.00 88.54           C  
ATOM   3469  HB2 PHE A 227      -4.734   8.706  19.536  1.00 88.54           H  
ATOM   3470  HB3 PHE A 227      -6.143   8.423  20.552  1.00 88.54           H  
ATOM   3471  O   PHE A 227      -3.094   6.088  19.050  1.00 88.54           O  
ATOM   3472  CG  PHE A 227      -6.617   8.580  18.499  1.00 88.54           C  
ATOM   3473  CD1 PHE A 227      -6.148   9.314  17.395  1.00 88.54           C  
ATOM   3474  HD1 PHE A 227      -5.108   9.594  17.323  1.00 88.54           H  
ATOM   3475  CD2 PHE A 227      -7.973   8.207  18.568  1.00 88.54           C  
ATOM   3476  HD2 PHE A 227      -8.333   7.644  19.416  1.00 88.54           H  
ATOM   3477  CE1 PHE A 227      -7.033   9.666  16.362  1.00 88.54           C  
ATOM   3478  HE1 PHE A 227      -6.663  10.215  15.509  1.00 88.54           H  
ATOM   3479  CE2 PHE A 227      -8.857   8.559  17.533  1.00 88.54           C  
ATOM   3480  HE2 PHE A 227      -9.895   8.264  17.581  1.00 88.54           H  
ATOM   3481  CZ  PHE A 227      -8.383   9.285  16.428  1.00 88.54           C  
ATOM   3482  HZ  PHE A 227      -9.046   9.535  15.613  1.00 88.54           H  
ATOM   3483  N   PHE A 228      -4.586   6.098  17.373  1.00 95.37           N  
ATOM   3484  H   PHE A 228      -5.522   6.350  17.089  1.00 95.37           H  
ATOM   3485  CA  PHE A 228      -3.648   5.729  16.326  1.00 95.37           C  
ATOM   3486  HA  PHE A 228      -2.898   5.057  16.745  1.00 95.37           H  
ATOM   3487  C   PHE A 228      -2.911   6.957  15.776  1.00 95.37           C  
ATOM   3488  CB  PHE A 228      -4.411   4.958  15.242  1.00 95.37           C  
ATOM   3489  HB2 PHE A 228      -4.862   4.080  15.703  1.00 95.37           H  
ATOM   3490  HB3 PHE A 228      -3.715   4.618  14.475  1.00 95.37           H  
ATOM   3491  O   PHE A 228      -3.375   8.092  15.878  1.00 95.37           O  
ATOM   3492  CG  PHE A 228      -5.531   5.734  14.593  1.00 95.37           C  
ATOM   3493  CD1 PHE A 228      -6.834   5.673  15.124  1.00 95.37           C  
ATOM   3494  HD1 PHE A 228      -7.044   5.054  15.983  1.00 95.37           H  
ATOM   3495  CD2 PHE A 228      -5.264   6.537  13.474  1.00 95.37           C  
ATOM   3496  HD2 PHE A 228      -4.265   6.592  13.068  1.00 95.37           H  
ATOM   3497  CE1 PHE A 228      -7.867   6.426  14.541  1.00 95.37           C  
ATOM   3498  HE1 PHE A 228      -8.863   6.387  14.957  1.00 95.37           H  
ATOM   3499  CE2 PHE A 228      -6.298   7.284  12.894  1.00 95.37           C  
ATOM   3500  HE2 PHE A 228      -6.080   7.909  12.040  1.00 95.37           H  
ATOM   3501  CZ  PHE A 228      -7.599   7.232  13.422  1.00 95.37           C  
ATOM   3502  HZ  PHE A 228      -8.387   7.813  12.967  1.00 95.37           H  
ATOM   3503  N   ALA A 229      -1.772   6.709  15.144  1.00 96.63           N  
ATOM   3504  H   ALA A 229      -1.481   5.743  15.080  1.00 96.63           H  
ATOM   3505  CA  ALA A 229      -1.094   7.652  14.269  1.00 96.63           C  
ATOM   3506  HA  ALA A 229      -1.540   8.641  14.373  1.00 96.63           H  
ATOM   3507  C   ALA A 229      -1.270   7.227  12.803  1.00 96.63           C  
ATOM   3508  CB  ALA A 229       0.374   7.759  14.703  1.00 96.63           C  
ATOM   3509  HB1 ALA A 229       0.424   8.134  15.726  1.00 96.63           H  
ATOM   3510  HB2 ALA A 229       0.857   6.783  14.660  1.00 96.63           H  
ATOM   3511  HB3 ALA A 229       0.909   8.449  14.051  1.00 96.63           H  
ATOM   3512  O   ALA A 229      -1.697   6.109  12.501  1.00 96.63           O  
ATOM   3513  N   VAL A 230      -0.926   8.122  11.885  1.00 97.90           N  
ATOM   3514  H   VAL A 230      -0.596   9.023  12.198  1.00 97.90           H  
ATOM   3515  CA  VAL A 230      -0.804   7.834  10.457  1.00 97.90           C  
ATOM   3516  HA  VAL A 230      -0.932   6.764  10.288  1.00 97.90           H  
ATOM   3517  C   VAL A 230       0.603   8.210  10.024  1.00 97.90           C  
ATOM   3518  CB  VAL A 230      -1.875   8.571   9.634  1.00 97.90           C  
ATOM   3519  HB  VAL A 230      -1.781   9.647   9.782  1.00 97.90           H  
ATOM   3520  O   VAL A 230       1.056   9.317  10.275  1.00 97.90           O  
ATOM   3521  CG1 VAL A 230      -1.734   8.253   8.143  1.00 97.90           C  
ATOM   3522 HG11 VAL A 230      -0.805   8.673   7.757  1.00 97.90           H  
ATOM   3523 HG12 VAL A 230      -2.566   8.692   7.591  1.00 97.90           H  
ATOM   3524 HG13 VAL A 230      -1.736   7.174   7.984  1.00 97.90           H  
ATOM   3525  CG2 VAL A 230      -3.286   8.139  10.055  1.00 97.90           C  
ATOM   3526 HG21 VAL A 230      -4.016   8.674   9.448  1.00 97.90           H  
ATOM   3527 HG22 VAL A 230      -3.407   7.065   9.910  1.00 97.90           H  
ATOM   3528 HG23 VAL A 230      -3.454   8.377  11.105  1.00 97.90           H  
ATOM   3529  N   GLU A 231       1.315   7.290   9.395  1.00 97.94           N  
ATOM   3530  H   GLU A 231       0.878   6.402   9.194  1.00 97.94           H  
ATOM   3531  CA  GLU A 231       2.570   7.586   8.714  1.00 97.94           C  
ATOM   3532  HA  GLU A 231       3.076   8.420   9.200  1.00 97.94           H  
ATOM   3533  C   GLU A 231       2.262   7.995   7.273  1.00 97.94           C  
ATOM   3534  CB  GLU A 231       3.496   6.367   8.775  1.00 97.94           C  
ATOM   3535  HB2 GLU A 231       4.258   6.462   8.001  1.00 97.94           H  
ATOM   3536  HB3 GLU A 231       2.907   5.472   8.573  1.00 97.94           H  
ATOM   3537  O   GLU A 231       1.644   7.231   6.530  1.00 97.94           O  
ATOM   3538  CG  GLU A 231       4.194   6.225  10.139  1.00 97.94           C  
ATOM   3539  HG2 GLU A 231       4.884   7.060  10.259  1.00 97.94           H  
ATOM   3540  HG3 GLU A 231       3.450   6.297  10.932  1.00 97.94           H  
ATOM   3541  CD  GLU A 231       4.967   4.901  10.292  1.00 97.94           C  
ATOM   3542  OE1 GLU A 231       5.627   4.701  11.334  1.00 97.94           O  
ATOM   3543  OE2 GLU A 231       4.873   4.021   9.405  1.00 97.94           O  
ATOM   3544  N   CYS A 232       2.696   9.187   6.879  1.00 98.51           N  
ATOM   3545  H   CYS A 232       3.160   9.778   7.554  1.00 98.51           H  
ATOM   3546  CA  CYS A 232       2.506   9.734   5.539  1.00 98.51           C  
ATOM   3547  HA  CYS A 232       1.779   9.137   4.988  1.00 98.51           H  
ATOM   3548  C   CYS A 232       3.828   9.709   4.763  1.00 98.51           C  
ATOM   3549  CB  CYS A 232       1.954  11.158   5.657  1.00 98.51           C  
ATOM   3550  HB2 CYS A 232       1.895  11.612   4.668  1.00 98.51           H  
ATOM   3551  HB3 CYS A 232       2.633  11.750   6.270  1.00 98.51           H  
ATOM   3552  O   CYS A 232       4.871  10.073   5.304  1.00 98.51           O  
ATOM   3553  SG  CYS A 232       0.304  11.164   6.417  1.00 98.51           S  
ATOM   3554  HG  CYS A 232       0.170  12.493   6.451  1.00 98.51           H  
ATOM   3555  N   LEU A 233       3.773   9.304   3.496  1.00 98.52           N  
ATOM   3556  H   LEU A 233       2.875   9.023   3.128  1.00 98.52           H  
ATOM   3557  CA  LEU A 233       4.870   9.382   2.535  1.00 98.52           C  
ATOM   3558  HA  LEU A 233       5.781   9.699   3.043  1.00 98.52           H  
ATOM   3559  C   LEU A 233       4.506  10.420   1.475  1.00 98.52           C  
ATOM   3560  CB  LEU A 233       5.101   7.988   1.921  1.00 98.52           C  
ATOM   3561  HB2 LEU A 233       4.159   7.629   1.508  1.00 98.52           H  
ATOM   3562  HB3 LEU A 233       5.409   7.312   2.718  1.00 98.52           H  
ATOM   3563  O   LEU A 233       3.574  10.202   0.700  1.00 98.52           O  
ATOM   3564  CG  LEU A 233       6.175   7.934   0.821  1.00 98.52           C  
ATOM   3565  HG  LEU A 233       5.941   8.653   0.035  1.00 98.52           H  
ATOM   3566  CD1 LEU A 233       7.566   8.243   1.380  1.00 98.52           C  
ATOM   3567 HD11 LEU A 233       7.791   7.575   2.212  1.00 98.52           H  
ATOM   3568 HD12 LEU A 233       8.316   8.118   0.599  1.00 98.52           H  
ATOM   3569 HD13 LEU A 233       7.604   9.273   1.735  1.00 98.52           H  
ATOM   3570  CD2 LEU A 233       6.202   6.539   0.193  1.00 98.52           C  
ATOM   3571 HD21 LEU A 233       5.226   6.316  -0.239  1.00 98.52           H  
ATOM   3572 HD22 LEU A 233       6.952   6.504  -0.597  1.00 98.52           H  
ATOM   3573 HD23 LEU A 233       6.436   5.795   0.955  1.00 98.52           H  
ATOM   3574  N   ALA A 234       5.255  11.519   1.428  1.00 98.39           N  
ATOM   3575  H   ALA A 234       5.999  11.631   2.102  1.00 98.39           H  
ATOM   3576  CA  ALA A 234       5.049  12.616   0.486  1.00 98.39           C  
ATOM   3577  HA  ALA A 234       4.257  12.348  -0.212  1.00 98.39           H  
ATOM   3578  C   ALA A 234       6.310  12.895  -0.346  1.00 98.39           C  
ATOM   3579  CB  ALA A 234       4.579  13.850   1.263  1.00 98.39           C  
ATOM   3580  HB1 ALA A 234       3.643  13.633   1.778  1.00 98.39           H  
ATOM   3581  HB2 ALA A 234       4.400  14.677   0.576  1.00 98.39           H  
ATOM   3582  HB3 ALA A 234       5.332  14.155   1.989  1.00 98.39           H  
ATOM   3583  O   ALA A 234       7.431  12.600   0.082  1.00 98.39           O  
ATOM   3584  N   ALA A 235       6.135  13.464  -1.540  1.00 97.91           N  
ATOM   3585  H   ALA A 235       5.190  13.664  -1.836  1.00 97.91           H  
ATOM   3586  CA  ALA A 235       7.241  13.843  -2.426  1.00 97.91           C  
ATOM   3587  HA  ALA A 235       7.997  13.058  -2.396  1.00 97.91           H  
ATOM   3588  C   ALA A 235       7.932  15.157  -2.005  1.00 97.91           C  
ATOM   3589  CB  ALA A 235       6.711  13.931  -3.862  1.00 97.91           C  
ATOM   3590  HB1 ALA A 235       6.154  13.029  -4.116  1.00 97.91           H  
ATOM   3591  HB2 ALA A 235       6.055  14.793  -3.973  1.00 97.91           H  
ATOM   3592  HB3 ALA A 235       7.547  14.044  -4.552  1.00 97.91           H  
ATOM   3593  O   ALA A 235       9.055  15.435  -2.431  1.00 97.91           O  
ATOM   3594  N   ALA A 236       7.279  15.956  -1.158  1.00 97.37           N  
ATOM   3595  H   ALA A 236       6.374  15.663  -0.819  1.00 97.37           H  
ATOM   3596  CA  ALA A 236       7.765  17.244  -0.682  1.00 97.37           C  
ATOM   3597  HA  ALA A 236       8.853  17.265  -0.753  1.00 97.37           H  
ATOM   3598  C   ALA A 236       7.391  17.478   0.791  1.00 97.37           C  
ATOM   3599  CB  ALA A 236       7.215  18.341  -1.602  1.00 97.37           C  
ATOM   3600  HB1 ALA A 236       6.150  18.469  -1.412  1.00 97.37           H  
ATOM   3601  HB2 ALA A 236       7.720  19.287  -1.410  1.00 97.37           H  
ATOM   3602  HB3 ALA A 236       7.363  18.071  -2.647  1.00 97.37           H  
ATOM   3603  O   ALA A 236       6.860  16.593   1.464  1.00 97.37           O  
ATOM   3604  N   ALA A 237       7.744  18.660   1.301  1.00 97.54           N  
ATOM   3605  H   ALA A 237       8.070  19.375   0.667  1.00 97.54           H  
ATOM   3606  CA  ALA A 237       7.374  19.074   2.643  1.00 97.54           C  
ATOM   3607  HA  ALA A 237       7.363  18.190   3.281  1.00 97.54           H  
ATOM   3608  C   ALA A 237       5.959  19.656   2.647  1.00 97.54           C  
ATOM   3609  CB  ALA A 237       8.424  20.045   3.195  1.00 97.54           C  
ATOM   3610  HB1 ALA A 237       9.399  19.558   3.216  1.00 97.54           H  
ATOM   3611  HB2 ALA A 237       8.146  20.329   4.210  1.00 97.54           H  
ATOM   3612  HB3 ALA A 237       8.470  20.940   2.573  1.00 97.54           H  
ATOM   3613  O   ALA A 237       5.771  20.830   2.324  1.00 97.54           O  
ATOM   3614  N   ASP A 238       4.996  18.834   3.047  1.00 97.10           N  
ATOM   3615  H   ASP A 238       5.223  17.866   3.225  1.00 97.10           H  
ATOM   3616  CA  ASP A 238       3.608  19.252   3.220  1.00 97.10           C  
ATOM   3617  HA  ASP A 238       3.425  20.130   2.600  1.00 97.10           H  
ATOM   3618  C   ASP A 238       3.351  19.635   4.683  1.00 97.10           C  
ATOM   3619  CB  ASP A 238       2.641  18.169   2.740  1.00 97.10           C  
ATOM   3620  HB2 ASP A 238       1.650  18.622   2.785  1.00 97.10           H  
ATOM   3621  HB3 ASP A 238       2.680  17.329   3.433  1.00 97.10           H  
ATOM   3622  O   ASP A 238       4.078  19.209   5.579  1.00 97.10           O  
ATOM   3623  CG  ASP A 238       2.874  17.677   1.304  1.00 97.10           C  
ATOM   3624  OD1 ASP A 238       3.484  18.423   0.506  1.00 97.10           O  
ATOM   3625  OD2 ASP A 238       2.458  16.541   0.983  1.00 97.10           O  
ATOM   3626  N   THR A 239       2.354  20.482   4.943  1.00 97.28           N  
ATOM   3627  H   THR A 239       1.768  20.766   4.171  1.00 97.28           H  
ATOM   3628  CA  THR A 239       2.056  20.986   6.305  1.00 97.28           C  
ATOM   3629  HA  THR A 239       2.581  20.368   7.034  1.00 97.28           H  
ATOM   3630  C   THR A 239       0.586  20.874   6.704  1.00 97.28           C  
ATOM   3631  CB  THR A 239       2.534  22.437   6.481  1.00 97.28           C  
ATOM   3632  HB  THR A 239       2.265  22.784   7.478  1.00 97.28           H  
ATOM   3633  O   THR A 239       0.193  21.360   7.768  1.00 97.28           O  
ATOM   3634  CG2 THR A 239       4.048  22.587   6.335  1.00 97.28           C  
ATOM   3635 HG21 THR A 239       4.544  21.860   6.977  1.00 97.28           H  
ATOM   3636 HG22 THR A 239       4.353  22.410   5.303  1.00 97.28           H  
ATOM   3637 HG23 THR A 239       4.345  23.594   6.630  1.00 97.28           H  
ATOM   3638  OG1 THR A 239       1.940  23.284   5.522  1.00 97.28           O  
ATOM   3639  HG1 THR A 239       2.052  22.872   4.663  1.00 97.28           H  
ATOM   3640  N   SER A 240      -0.235  20.273   5.844  1.00 96.76           N  
ATOM   3641  H   SER A 240       0.182  19.747   5.090  1.00 96.76           H  
ATOM   3642  CA  SER A 240      -1.651  20.052   6.095  1.00 96.76           C  
ATOM   3643  HA  SER A 240      -1.824  20.077   7.171  1.00 96.76           H  
ATOM   3644  C   SER A 240      -2.057  18.683   5.580  1.00 96.76           C  
ATOM   3645  CB  SER A 240      -2.500  21.142   5.435  1.00 96.76           C  
ATOM   3646  HB2 SER A 240      -2.433  21.065   4.350  1.00 96.76           H  
ATOM   3647  HB3 SER A 240      -2.129  22.119   5.744  1.00 96.76           H  
ATOM   3648  O   SER A 240      -1.954  18.393   4.388  1.00 96.76           O  
ATOM   3649  OG  SER A 240      -3.851  21.009   5.848  1.00 96.76           O  
ATOM   3650  HG  SER A 240      -3.842  20.715   6.762  1.00 96.76           H  
ATOM   3651  N   GLU A 241      -2.572  17.858   6.484  1.00 98.12           N  
ATOM   3652  H   GLU A 241      -2.532  18.119   7.459  1.00 98.12           H  
ATOM   3653  CA  GLU A 241      -3.065  16.530   6.157  1.00 98.12           C  
ATOM   3654  HA  GLU A 241      -2.973  16.370   5.082  1.00 98.12           H  
ATOM   3655  C   GLU A 241      -4.542  16.430   6.528  1.00 98.12           C  
ATOM   3656  CB  GLU A 241      -2.248  15.426   6.842  1.00 98.12           C  
ATOM   3657  HB2 GLU A 241      -2.594  14.474   6.438  1.00 98.12           H  
ATOM   3658  HB3 GLU A 241      -2.470  15.426   7.909  1.00 98.12           H  
ATOM   3659  O   GLU A 241      -4.966  16.849   7.612  1.00 98.12           O  
ATOM   3660  CG  GLU A 241      -0.725  15.492   6.635  1.00 98.12           C  
ATOM   3661  HG2 GLU A 241      -0.521  15.573   5.567  1.00 98.12           H  
ATOM   3662  HG3 GLU A 241      -0.299  14.549   6.979  1.00 98.12           H  
ATOM   3663  CD  GLU A 241      -0.054  16.644   7.407  1.00 98.12           C  
ATOM   3664  OE1 GLU A 241       0.693  17.409   6.764  1.00 98.12           O  
ATOM   3665  OE2 GLU A 241      -0.328  16.783   8.627  1.00 98.12           O  
ATOM   3666  N   ILE A 242      -5.339  15.852   5.635  1.00 98.33           N  
ATOM   3667  H   ILE A 242      -4.928  15.548   4.764  1.00 98.33           H  
ATOM   3668  CA  ILE A 242      -6.763  15.608   5.864  1.00 98.33           C  
ATOM   3669  HA  ILE A 242      -7.006  15.880   6.891  1.00 98.33           H  
ATOM   3670  C   ILE A 242      -7.028  14.120   5.708  1.00 98.33           C  
ATOM   3671  CB  ILE A 242      -7.664  16.454   4.938  1.00 98.33           C  
ATOM   3672  HB  ILE A 242      -7.568  16.075   3.921  1.00 98.33           H  
ATOM   3673  O   ILE A 242      -6.604  13.493   4.737  1.00 98.33           O  
ATOM   3674  CG1 ILE A 242      -7.261  17.948   4.938  1.00 98.33           C  
ATOM   3675 HG12 ILE A 242      -6.205  18.041   4.685  1.00 98.33           H  
ATOM   3676 HG13 ILE A 242      -7.404  18.368   5.934  1.00 98.33           H  
ATOM   3677  CG2 ILE A 242      -9.134  16.305   5.389  1.00 98.33           C  
ATOM   3678 HG21 ILE A 242      -9.790  16.850   4.710  1.00 98.33           H  
ATOM   3679 HG22 ILE A 242      -9.247  16.674   6.408  1.00 98.33           H  
ATOM   3680 HG23 ILE A 242      -9.436  15.258   5.359  1.00 98.33           H  
ATOM   3681  CD1 ILE A 242      -8.022  18.798   3.913  1.00 98.33           C  
ATOM   3682 HD11 ILE A 242      -9.074  18.889   4.183  1.00 98.33           H  
ATOM   3683 HD12 ILE A 242      -7.933  18.351   2.923  1.00 98.33           H  
ATOM   3684 HD13 ILE A 242      -7.586  19.797   3.886  1.00 98.33           H  
ATOM   3685  N   PHE A 243      -7.777  13.560   6.651  1.00 98.27           N  
ATOM   3686  H   PHE A 243      -8.100  14.137   7.414  1.00 98.27           H  
ATOM   3687  CA  PHE A 243      -8.130  12.152   6.655  1.00 98.27           C  
ATOM   3688  HA  PHE A 243      -7.782  11.707   5.723  1.00 98.27           H  
ATOM   3689  C   PHE A 243      -9.637  11.955   6.730  1.00 98.27           C  
ATOM   3690  CB  PHE A 243      -7.424  11.425   7.798  1.00 98.27           C  
ATOM   3691  HB2 PHE A 243      -7.861  11.754   8.740  1.00 98.27           H  
ATOM   3692  HB3 PHE A 243      -7.616  10.357   7.694  1.00 98.27           H  
ATOM   3693  O   PHE A 243     -10.356  12.732   7.361  1.00 98.27           O  
ATOM   3694  CG  PHE A 243      -5.928  11.646   7.847  1.00 98.27           C  
ATOM   3695  CD1 PHE A 243      -5.082  10.885   7.022  1.00 98.27           C  
ATOM   3696  HD1 PHE A 243      -5.500  10.132   6.371  1.00 98.27           H  
ATOM   3697  CD2 PHE A 243      -5.387  12.644   8.681  1.00 98.27           C  
ATOM   3698  HD2 PHE A 243      -6.034  13.257   9.290  1.00 98.27           H  
ATOM   3699  CE1 PHE A 243      -3.697  11.127   7.024  1.00 98.27           C  
ATOM   3700  HE1 PHE A 243      -3.040  10.571   6.372  1.00 98.27           H  
ATOM   3701  CE2 PHE A 243      -4.001  12.872   8.694  1.00 98.27           C  
ATOM   3702  HE2 PHE A 243      -3.584  13.650   9.316  1.00 98.27           H  
ATOM   3703  CZ  PHE A 243      -3.158  12.112   7.866  1.00 98.27           C  
ATOM   3704  HZ  PHE A 243      -2.096  12.305   7.850  1.00 98.27           H  
ATOM   3705  N   TRP A 244     -10.101  10.865   6.130  1.00 98.01           N  
ATOM   3706  H   TRP A 244      -9.435  10.292   5.633  1.00 98.01           H  
ATOM   3707  CA  TRP A 244     -11.457  10.357   6.289  1.00 98.01           C  
ATOM   3708  HA  TRP A 244     -11.966  10.906   7.081  1.00 98.01           H  
ATOM   3709  C   TRP A 244     -11.371   8.891   6.675  1.00 98.01           C  
ATOM   3710  CB  TRP A 244     -12.262  10.533   5.001  1.00 98.01           C  
ATOM   3711  HB2 TRP A 244     -13.222  10.032   5.128  1.00 98.01           H  
ATOM   3712  HB3 TRP A 244     -11.750  10.025   4.184  1.00 98.01           H  
ATOM   3713  O   TRP A 244     -10.929   8.088   5.860  1.00 98.01           O  
ATOM   3714  CG  TRP A 244     -12.525  11.945   4.596  1.00 98.01           C  
ATOM   3715  CD1 TRP A 244     -13.673  12.625   4.814  1.00 98.01           C  
ATOM   3716  HD1 TRP A 244     -14.541  12.226   5.318  1.00 98.01           H  
ATOM   3717  CD2 TRP A 244     -11.628  12.870   3.912  1.00 98.01           C  
ATOM   3718  CE2 TRP A 244     -12.322  14.101   3.717  1.00 98.01           C  
ATOM   3719  CE3 TRP A 244     -10.296  12.799   3.448  1.00 98.01           C  
ATOM   3720  HE3 TRP A 244      -9.717  11.902   3.615  1.00 98.01           H  
ATOM   3721  NE1 TRP A 244     -13.563  13.894   4.282  1.00 98.01           N  
ATOM   3722  HE1 TRP A 244     -14.313  14.571   4.292  1.00 98.01           H  
ATOM   3723  CH2 TRP A 244     -10.413  15.090   2.611  1.00 98.01           C  
ATOM   3724  HH2 TRP A 244      -9.935  15.924   2.119  1.00 98.01           H  
ATOM   3725  CZ2 TRP A 244     -11.739  15.195   3.064  1.00 98.01           C  
ATOM   3726  HZ2 TRP A 244     -12.297  16.108   2.911  1.00 98.01           H  
ATOM   3727  CZ3 TRP A 244      -9.689  13.903   2.824  1.00 98.01           C  
ATOM   3728  HZ3 TRP A 244      -8.653  13.848   2.526  1.00 98.01           H  
ATOM   3729  N   PHE A 245     -11.781   8.542   7.890  1.00 97.89           N  
ATOM   3730  H   PHE A 245     -12.166   9.257   8.491  1.00 97.89           H  
ATOM   3731  CA  PHE A 245     -11.743   7.168   8.391  1.00 97.89           C  
ATOM   3732  HA  PHE A 245     -11.099   6.563   7.753  1.00 97.89           H  
ATOM   3733  C   PHE A 245     -13.137   6.558   8.364  1.00 97.89           C  
ATOM   3734  CB  PHE A 245     -11.152   7.128   9.806  1.00 97.89           C  
ATOM   3735  HB2 PHE A 245     -11.136   6.093  10.145  1.00 97.89           H  
ATOM   3736  HB3 PHE A 245     -11.796   7.687  10.484  1.00 97.89           H  
ATOM   3737  O   PHE A 245     -14.067   7.119   8.941  1.00 97.89           O  
ATOM   3738  CG  PHE A 245      -9.744   7.677   9.886  1.00 97.89           C  
ATOM   3739  CD1 PHE A 245      -8.666   6.904   9.418  1.00 97.89           C  
ATOM   3740  HD1 PHE A 245      -8.837   5.902   9.053  1.00 97.89           H  
ATOM   3741  CD2 PHE A 245      -9.513   8.967  10.399  1.00 97.89           C  
ATOM   3742  HD2 PHE A 245     -10.334   9.564  10.767  1.00 97.89           H  
ATOM   3743  CE1 PHE A 245      -7.366   7.435   9.410  1.00 97.89           C  
ATOM   3744  HE1 PHE A 245      -6.542   6.850   9.028  1.00 97.89           H  
ATOM   3745  CE2 PHE A 245      -8.207   9.482  10.426  1.00 97.89           C  
ATOM   3746  HE2 PHE A 245      -8.017  10.465  10.831  1.00 97.89           H  
ATOM   3747  CZ  PHE A 245      -7.142   8.732   9.901  1.00 97.89           C  
ATOM   3748  HZ  PHE A 245      -6.148   9.153   9.889  1.00 97.89           H  
ATOM   3749  N   ASP A 246     -13.275   5.398   7.729  1.00 97.85           N  
ATOM   3750  H   ASP A 246     -12.460   4.986   7.298  1.00 97.85           H  
ATOM   3751  CA  ASP A 246     -14.494   4.600   7.743  1.00 97.85           C  
ATOM   3752  HA  ASP A 246     -15.356   5.264   7.807  1.00 97.85           H  
ATOM   3753  C   ASP A 246     -14.467   3.709   8.996  1.00 97.85           C  
ATOM   3754  CB  ASP A 246     -14.635   3.800   6.436  1.00 97.85           C  
ATOM   3755  HB2 ASP A 246     -13.843   3.052   6.391  1.00 97.85           H  
ATOM   3756  HB3 ASP A 246     -15.589   3.272   6.455  1.00 97.85           H  
ATOM   3757  O   ASP A 246     -13.751   2.704   9.061  1.00 97.85           O  
ATOM   3758  CG  ASP A 246     -14.582   4.648   5.154  1.00 97.85           C  
ATOM   3759  OD1 ASP A 246     -15.136   5.775   5.113  1.00 97.85           O  
ATOM   3760  OD2 ASP A 246     -14.016   4.154   4.149  1.00 97.85           O  
ATOM   3761  N   LEU A 247     -15.214   4.121  10.020  1.00 96.97           N  
ATOM   3762  H   LEU A 247     -15.764   4.958   9.886  1.00 96.97           H  
ATOM   3763  CA  LEU A 247     -15.243   3.506  11.341  1.00 96.97           C  
ATOM   3764  HA  LEU A 247     -14.351   2.890  11.460  1.00 96.97           H  
ATOM   3765  C   LEU A 247     -16.455   2.603  11.519  1.00 96.97           C  
ATOM   3766  CB  LEU A 247     -15.243   4.580  12.444  1.00 96.97           C  
ATOM   3767  HB2 LEU A 247     -16.159   5.165  12.362  1.00 96.97           H  
ATOM   3768  HB3 LEU A 247     -15.260   4.068  13.407  1.00 96.97           H  
ATOM   3769  O   LEU A 247     -17.579   2.949  11.150  1.00 96.97           O  
ATOM   3770  CG  LEU A 247     -14.054   5.552  12.435  1.00 96.97           C  
ATOM   3771  HG  LEU A 247     -14.116   6.195  11.556  1.00 96.97           H  
ATOM   3772  CD1 LEU A 247     -14.107   6.419  13.694  1.00 96.97           C  
ATOM   3773 HD11 LEU A 247     -13.246   7.087  13.716  1.00 96.97           H  
ATOM   3774 HD12 LEU A 247     -15.019   7.016  13.689  1.00 96.97           H  
ATOM   3775 HD13 LEU A 247     -14.086   5.794  14.586  1.00 96.97           H  
ATOM   3776  CD2 LEU A 247     -12.717   4.820  12.414  1.00 96.97           C  
ATOM   3777 HD21 LEU A 247     -12.691   4.075  13.210  1.00 96.97           H  
ATOM   3778 HD22 LEU A 247     -11.901   5.529  12.547  1.00 96.97           H  
ATOM   3779 HD23 LEU A 247     -12.589   4.329  11.449  1.00 96.97           H  
ATOM   3780  N   GLN A 248     -16.241   1.484  12.200  1.00 96.50           N  
ATOM   3781  H   GLN A 248     -15.287   1.235  12.419  1.00 96.50           H  
ATOM   3782  CA  GLN A 248     -17.310   0.636  12.703  1.00 96.50           C  
ATOM   3783  HA  GLN A 248     -18.257   1.170  12.628  1.00 96.50           H  
ATOM   3784  C   GLN A 248     -17.072   0.323  14.177  1.00 96.50           C  
ATOM   3785  CB  GLN A 248     -17.408  -0.597  11.809  1.00 96.50           C  
ATOM   3786  HB2 GLN A 248     -17.595  -0.252  10.792  1.00 96.50           H  
ATOM   3787  HB3 GLN A 248     -16.461  -1.136  11.816  1.00 96.50           H  
ATOM   3788  O   GLN A 248     -15.969  -0.049  14.575  1.00 96.50           O  
ATOM   3789  CG  GLN A 248     -18.537  -1.548  12.216  1.00 96.50           C  
ATOM   3790  HG2 GLN A 248     -19.454  -0.982  12.374  1.00 96.50           H  
ATOM   3791  HG3 GLN A 248     -18.279  -2.054  13.146  1.00 96.50           H  
ATOM   3792  CD  GLN A 248     -18.782  -2.592  11.139  1.00 96.50           C  
ATOM   3793  NE2 GLN A 248     -19.826  -3.384  11.243  1.00 96.50           N  
ATOM   3794 HE21 GLN A 248     -20.032  -3.989  10.461  1.00 96.50           H  
ATOM   3795 HE22 GLN A 248     -20.483  -3.226  11.994  1.00 96.50           H  
ATOM   3796  OE1 GLN A 248     -17.993  -2.790  10.225  1.00 96.50           O  
ATOM   3797  N   LYS A 249     -18.110   0.497  14.996  1.00 94.98           N  
ATOM   3798  H   LYS A 249     -18.998   0.777  14.603  1.00 94.98           H  
ATOM   3799  CA  LYS A 249     -18.047   0.196  16.426  1.00 94.98           C  
ATOM   3800  HA  LYS A 249     -17.107   0.586  16.818  1.00 94.98           H  
ATOM   3801  C   LYS A 249     -18.034  -1.321  16.645  1.00 94.98           C  
ATOM   3802  CB  LYS A 249     -19.197   0.914  17.150  1.00 94.98           C  
ATOM   3803  HB2 LYS A 249     -19.189   1.969  16.877  1.00 94.98           H  
ATOM   3804  HB3 LYS A 249     -20.154   0.478  16.861  1.00 94.98           H  
ATOM   3805  O   LYS A 249     -18.801  -2.032  15.994  1.00 94.98           O  
ATOM   3806  CG  LYS A 249     -19.007   0.793  18.661  1.00 94.98           C  
ATOM   3807  HG2 LYS A 249     -19.145  -0.251  18.943  1.00 94.98           H  
ATOM   3808  HG3 LYS A 249     -17.986   1.083  18.909  1.00 94.98           H  
ATOM   3809  CD  LYS A 249     -19.967   1.661  19.484  1.00 94.98           C  
ATOM   3810  HD2 LYS A 249     -19.765   2.718  19.311  1.00 94.98           H  
ATOM   3811  HD3 LYS A 249     -21.002   1.411  19.255  1.00 94.98           H  
ATOM   3812  CE  LYS A 249     -19.616   1.265  20.917  1.00 94.98           C  
ATOM   3813  HE2 LYS A 249     -18.546   1.398  21.073  1.00 94.98           H  
ATOM   3814  HE3 LYS A 249     -19.789   0.193  21.014  1.00 94.98           H  
ATOM   3815  NZ  LYS A 249     -20.353   1.954  21.989  1.00 94.98           N  
ATOM   3816  HZ1 LYS A 249     -20.034   2.907  22.086  1.00 94.98           H  
ATOM   3817  HZ2 LYS A 249     -21.352   1.874  21.863  1.00 94.98           H  
ATOM   3818  HZ3 LYS A 249     -20.095   1.454  22.828  1.00 94.98           H  
ATOM   3819  N   VAL A 250     -17.166  -1.792  17.537  1.00 93.38           N  
ATOM   3820  H   VAL A 250     -16.574  -1.130  18.019  1.00 93.38           H  
ATOM   3821  CA  VAL A 250     -17.033  -3.206  17.923  1.00 93.38           C  
ATOM   3822  HA  VAL A 250     -17.532  -3.830  17.181  1.00 93.38           H  
ATOM   3823  C   VAL A 250     -17.737  -3.467  19.259  1.00 93.38           C  
ATOM   3824  CB  VAL A 250     -15.548  -3.631  17.966  1.00 93.38           C  
ATOM   3825  HB  VAL A 250     -15.028  -3.049  18.727  1.00 93.38           H  
ATOM   3826  O   VAL A 250     -18.536  -4.396  19.341  1.00 93.38           O  
ATOM   3827  CG1 VAL A 250     -15.398  -5.118  18.305  1.00 93.38           C  
ATOM   3828 HG11 VAL A 250     -15.754  -5.306  19.318  1.00 93.38           H  
ATOM   3829 HG12 VAL A 250     -14.347  -5.403  18.252  1.00 93.38           H  
ATOM   3830 HG13 VAL A 250     -15.971  -5.725  17.604  1.00 93.38           H  
ATOM   3831  CG2 VAL A 250     -14.852  -3.389  16.615  1.00 93.38           C  
ATOM   3832 HG21 VAL A 250     -13.816  -3.724  16.670  1.00 93.38           H  
ATOM   3833 HG22 VAL A 250     -14.850  -2.325  16.378  1.00 93.38           H  
ATOM   3834 HG23 VAL A 250     -15.367  -3.938  15.827  1.00 93.38           H  
ATOM   3835  N   GLU A 251     -17.493  -2.618  20.264  1.00 87.48           N  
ATOM   3836  H   GLU A 251     -16.831  -1.869  20.115  1.00 87.48           H  
ATOM   3837  CA  GLU A 251     -18.086  -2.648  21.620  1.00 87.48           C  
ATOM   3838  HA  GLU A 251     -19.116  -2.997  21.547  1.00 87.48           H  
ATOM   3839  C   GLU A 251     -18.167  -1.240  22.229  1.00 87.48           C  
ATOM   3840  CB  GLU A 251     -17.337  -3.643  22.538  1.00 87.48           C  
ATOM   3841  HB2 GLU A 251     -17.498  -4.647  22.146  1.00 87.48           H  
ATOM   3842  HB3 GLU A 251     -17.760  -3.597  23.541  1.00 87.48           H  
ATOM   3843  O   GLU A 251     -17.298  -0.391  21.908  1.00 87.48           O  
ATOM   3844  CG  GLU A 251     -15.827  -3.377  22.612  1.00 87.48           C  
ATOM   3845  HG2 GLU A 251     -15.646  -2.390  23.037  1.00 87.48           H  
ATOM   3846  HG3 GLU A 251     -15.463  -3.399  21.585  1.00 87.48           H  
ATOM   3847  CD  GLU A 251     -14.993  -4.431  23.350  1.00 87.48           C  
ATOM   3848  OE1 GLU A 251     -13.809  -4.128  23.611  1.00 87.48           O  
ATOM   3849  OE2 GLU A 251     -15.372  -5.623  23.389  1.00 87.48           O  
ATOM   3850  OXT GLU A 251     -19.203  -0.951  22.870  1.00 87.48           O  
TER    3851      GLU A 251                                                       
END   
