# Supplementary material for: Widespread Horizontal Gene Transfer Among Animal Viruses
Source: bioRxiv. 2024 Mar 26:2024.03.25.586562. Preprint. [Version 2] doi: 10.1101/2024.03.25.586562 (PMC11071296; doi:10.1101/2024.03.25.586562)
Supplement: Supplement 7 [file media-7.zip › File7_PDB/Adinto14448_Penton_simple_jellyroll.pdb]

ATOM      1  N   MET A   1      -8.314  13.482  17.804  1.00 87.34           N  
ATOM      2  H   MET A   1      -8.848  13.734  18.623  1.00 87.34           H  
ATOM      3  H2  MET A   1      -7.741  14.268  17.531  1.00 87.34           H  
ATOM      4  H3  MET A   1      -8.941  13.289  17.035  1.00 87.34           H  
ATOM      5  CA  MET A   1      -7.464  12.292  18.061  1.00 87.34           C  
ATOM      6  HA  MET A   1      -6.710  12.533  18.810  1.00 87.34           H  
ATOM      7  C   MET A   1      -6.757  11.905  16.776  1.00 87.34           C  
ATOM      8  CB  MET A   1      -8.265  11.068  18.531  1.00 87.34           C  
ATOM      9  HB2 MET A   1      -9.073  10.871  17.827  1.00 87.34           H  
ATOM     10  HB3 MET A   1      -7.603  10.202  18.530  1.00 87.34           H  
ATOM     11  O   MET A   1      -7.356  12.052  15.714  1.00 87.34           O  
ATOM     12  CG  MET A   1      -8.851  11.194  19.937  1.00 87.34           C  
ATOM     13  HG2 MET A   1      -8.060  11.436  20.648  1.00 87.34           H  
ATOM     14  HG3 MET A   1      -9.590  11.995  19.945  1.00 87.34           H  
ATOM     15  SD  MET A   1      -9.651   9.654  20.452  1.00 87.34           S  
ATOM     16  CE  MET A   1     -10.688  10.257  21.812  1.00 87.34           C  
ATOM     17  HE1 MET A   1     -10.062  10.698  22.587  1.00 87.34           H  
ATOM     18  HE2 MET A   1     -11.391  11.004  21.445  1.00 87.34           H  
ATOM     19  HE3 MET A   1     -11.244   9.423  22.242  1.00 87.34           H  
ATOM     20  N   SER A   2      -5.534  11.386  16.868  1.00 92.94           N  
ATOM     21  H   SER A   2      -5.063  11.294  17.757  1.00 92.94           H  
ATOM     22  CA  SER A   2      -4.818  10.833  15.719  1.00 92.94           C  
ATOM     23  HA  SER A   2      -5.558  10.569  14.963  1.00 92.94           H  
ATOM     24  C   SER A   2      -4.070   9.553  16.089  1.00 92.94           C  
ATOM     25  CB  SER A   2      -3.872  11.871  15.099  1.00 92.94           C  
ATOM     26  HB2 SER A   2      -3.391  11.443  14.220  1.00 92.94           H  
ATOM     27  HB3 SER A   2      -4.448  12.744  14.793  1.00 92.94           H  
ATOM     28  O   SER A   2      -3.720   9.328  17.248  1.00 92.94           O  
ATOM     29  OG  SER A   2      -2.887  12.258  16.038  1.00 92.94           O  
ATOM     30  HG  SER A   2      -2.362  12.980  15.687  1.00 92.94           H  
ATOM     31  N   LYS A   3      -3.853   8.692  15.096  1.00 94.60           N  
ATOM     32  H   LYS A   3      -4.209   8.937  14.183  1.00 94.60           H  
ATOM     33  CA  LYS A   3      -2.978   7.519  15.174  1.00 94.60           C  
ATOM     34  HA  LYS A   3      -2.353   7.592  16.064  1.00 94.60           H  
ATOM     35  C   LYS A   3      -2.055   7.525  13.963  1.00 94.60           C  
ATOM     36  CB  LYS A   3      -3.799   6.220  15.246  1.00 94.60           C  
ATOM     37  HB2 LYS A   3      -4.489   6.181  14.404  1.00 94.60           H  
ATOM     38  HB3 LYS A   3      -3.119   5.373  15.164  1.00 94.60           H  
ATOM     39  O   LYS A   3      -2.438   8.010  12.902  1.00 94.60           O  
ATOM     40  CG  LYS A   3      -4.590   6.087  16.557  1.00 94.60           C  
ATOM     41  HG2 LYS A   3      -5.314   6.899  16.634  1.00 94.60           H  
ATOM     42  HG3 LYS A   3      -3.901   6.144  17.400  1.00 94.60           H  
ATOM     43  CD  LYS A   3      -5.338   4.747  16.592  1.00 94.60           C  
ATOM     44  HD2 LYS A   3      -4.630   3.924  16.492  1.00 94.60           H  
ATOM     45  HD3 LYS A   3      -6.010   4.713  15.734  1.00 94.60           H  
ATOM     46  CE  LYS A   3      -6.174   4.568  17.868  1.00 94.60           C  
ATOM     47  HE2 LYS A   3      -6.765   5.469  18.031  1.00 94.60           H  
ATOM     48  HE3 LYS A   3      -6.873   3.748  17.701  1.00 94.60           H  
ATOM     49  NZ  LYS A   3      -5.336   4.267  19.058  1.00 94.60           N  
ATOM     50  HZ1 LYS A   3      -4.818   3.412  18.914  1.00 94.60           H  
ATOM     51  HZ2 LYS A   3      -4.684   5.017  19.235  1.00 94.60           H  
ATOM     52  HZ3 LYS A   3      -5.917   4.146  19.875  1.00 94.60           H  
ATOM     53  N   ARG A   4      -0.847   6.988  14.120  1.00 95.75           N  
ATOM     54  H   ARG A   4      -0.625   6.540  14.997  1.00 95.75           H  
ATOM     55  CA  ARG A   4       0.096   6.800  13.014  1.00 95.75           C  
ATOM     56  HA  ARG A   4      -0.347   7.170  12.090  1.00 95.75           H  
ATOM     57  C   ARG A   4       0.352   5.320  12.800  1.00 95.75           C  
ATOM     58  CB  ARG A   4       1.406   7.566  13.239  1.00 95.75           C  
ATOM     59  HB2 ARG A   4       2.122   7.251  12.480  1.00 95.75           H  
ATOM     60  HB3 ARG A   4       1.814   7.315  14.219  1.00 95.75           H  
ATOM     61  O   ARG A   4       0.477   4.579  13.772  1.00 95.75           O  
ATOM     62  CG  ARG A   4       1.212   9.085  13.115  1.00 95.75           C  
ATOM     63  HG2 ARG A   4       0.711   9.302  12.171  1.00 95.75           H  
ATOM     64  HG3 ARG A   4       0.587   9.451  13.930  1.00 95.75           H  
ATOM     65  CD  ARG A   4       2.556   9.826  13.124  1.00 95.75           C  
ATOM     66  HD2 ARG A   4       3.171   9.435  12.314  1.00 95.75           H  
ATOM     67  HD3 ARG A   4       2.369  10.881  12.925  1.00 95.75           H  
ATOM     68  NE  ARG A   4       3.268   9.693  14.413  1.00 95.75           N  
ATOM     69  HE  ARG A   4       2.744   9.323  15.193  1.00 95.75           H  
ATOM     70  NH1 ARG A   4       5.298  10.522  13.713  1.00 95.75           N  
ATOM     71 HH11 ARG A   4       6.263  10.759  13.892  1.00 95.75           H  
ATOM     72 HH12 ARG A   4       4.944  10.642  12.774  1.00 95.75           H  
ATOM     73  NH2 ARG A   4       5.042   9.878  15.831  1.00 95.75           N  
ATOM     74 HH21 ARG A   4       4.495   9.506  16.595  1.00 95.75           H  
ATOM     75 HH22 ARG A   4       6.002  10.150  15.991  1.00 95.75           H  
ATOM     76  CZ  ARG A   4       4.527  10.030  14.643  1.00 95.75           C  
ATOM     77  N   LEU A   5       0.442   4.931  11.538  1.00 96.51           N  
ATOM     78  H   LEU A   5       0.337   5.631  10.817  1.00 96.51           H  
ATOM     79  CA  LEU A   5       0.849   3.603  11.104  1.00 96.51           C  
ATOM     80  HA  LEU A   5       1.073   2.974  11.965  1.00 96.51           H  
ATOM     81  C   LEU A   5       2.118   3.754  10.271  1.00 96.51           C  
ATOM     82  CB  LEU A   5      -0.274   2.945  10.283  1.00 96.51           C  
ATOM     83  HB2 LEU A   5      -0.397   3.506   9.356  1.00 96.51           H  
ATOM     84  HB3 LEU A   5       0.053   1.942  10.010  1.00 96.51           H  
ATOM     85  O   LEU A   5       2.148   4.578   9.364  1.00 96.51           O  
ATOM     86  CG  LEU A   5      -1.646   2.846  10.973  1.00 96.51           C  
ATOM     87  HG  LEU A   5      -2.012   3.842  11.222  1.00 96.51           H  
ATOM     88  CD1 LEU A   5      -2.640   2.192  10.015  1.00 96.51           C  
ATOM     89 HD11 LEU A   5      -2.266   1.220   9.696  1.00 96.51           H  
ATOM     90 HD12 LEU A   5      -3.602   2.047  10.507  1.00 96.51           H  
ATOM     91 HD13 LEU A   5      -2.783   2.824   9.138  1.00 96.51           H  
ATOM     92  CD2 LEU A   5      -1.584   2.008  12.250  1.00 96.51           C  
ATOM     93 HD21 LEU A   5      -1.196   1.015  12.024  1.00 96.51           H  
ATOM     94 HD22 LEU A   5      -2.586   1.908  12.667  1.00 96.51           H  
ATOM     95 HD23 LEU A   5      -0.943   2.487  12.991  1.00 96.51           H  
ATOM     96  N   VAL A   6       3.148   2.967  10.571  1.00 97.68           N  
ATOM     97  H   VAL A   6       3.039   2.279  11.303  1.00 97.68           H  
ATOM     98  CA  VAL A   6       4.348   2.848   9.734  1.00 97.68           C  
ATOM     99  HA  VAL A   6       4.286   3.530   8.886  1.00 97.68           H  
ATOM    100  C   VAL A   6       4.366   1.424   9.212  1.00 97.68           C  
ATOM    101  CB  VAL A   6       5.637   3.181  10.506  1.00 97.68           C  
ATOM    102  HB  VAL A   6       5.756   2.486  11.338  1.00 97.68           H  
ATOM    103  O   VAL A   6       4.451   0.492  10.006  1.00 97.68           O  
ATOM    104  CG1 VAL A   6       6.864   3.070   9.590  1.00 97.68           C  
ATOM    105 HG11 VAL A   6       6.975   2.047   9.229  1.00 97.68           H  
ATOM    106 HG12 VAL A   6       6.748   3.740   8.738  1.00 97.68           H  
ATOM    107 HG13 VAL A   6       7.763   3.350  10.139  1.00 97.68           H  
ATOM    108  CG2 VAL A   6       5.597   4.605  11.074  1.00 97.68           C  
ATOM    109 HG21 VAL A   6       5.476   5.319  10.260  1.00 97.68           H  
ATOM    110 HG22 VAL A   6       6.528   4.821  11.598  1.00 97.68           H  
ATOM    111 HG23 VAL A   6       4.769   4.711  11.776  1.00 97.68           H  
ATOM    112  N   LEU A   7       4.232   1.266   7.899  1.00 97.99           N  
ATOM    113  H   LEU A   7       4.207   2.092   7.317  1.00 97.99           H  
ATOM    114  CA  LEU A   7       4.004  -0.020   7.245  1.00 97.99           C  
ATOM    115  HA  LEU A   7       4.050  -0.830   7.972  1.00 97.99           H  
ATOM    116  C   LEU A   7       5.089  -0.248   6.202  1.00 97.99           C  
ATOM    117  CB  LEU A   7       2.617  -0.024   6.576  1.00 97.99           C  
ATOM    118  HB2 LEU A   7       2.422  -1.021   6.179  1.00 97.99           H  
ATOM    119  HB3 LEU A   7       2.649   0.664   5.731  1.00 97.99           H  
ATOM    120  O   LEU A   7       5.333   0.628   5.367  1.00 97.99           O  
ATOM    121  CG  LEU A   7       1.441   0.394   7.474  1.00 97.99           C  
ATOM    122  HG  LEU A   7       1.614   1.392   7.876  1.00 97.99           H  
ATOM    123  CD1 LEU A   7       0.172   0.450   6.634  1.00 97.99           C  
ATOM    124 HD11 LEU A   7      -0.656   0.777   7.263  1.00 97.99           H  
ATOM    125 HD12 LEU A   7      -0.045  -0.536   6.223  1.00 97.99           H  
ATOM    126 HD13 LEU A   7       0.296   1.161   5.817  1.00 97.99           H  
ATOM    127  CD2 LEU A   7       1.212  -0.572   8.635  1.00 97.99           C  
ATOM    128 HD21 LEU A   7       0.344  -0.263   9.218  1.00 97.99           H  
ATOM    129 HD22 LEU A   7       1.033  -1.576   8.250  1.00 97.99           H  
ATOM    130 HD23 LEU A   7       2.085  -0.595   9.287  1.00 97.99           H  
ATOM    131  N   ARG A   8       5.736  -1.412   6.228  1.00 98.25           N  
ATOM    132  H   ARG A   8       5.557  -2.063   6.979  1.00 98.25           H  
ATOM    133  CA  ARG A   8       6.815  -1.747   5.296  1.00 98.25           C  
ATOM    134  HA  ARG A   8       6.984  -0.910   4.618  1.00 98.25           H  
ATOM    135  C   ARG A   8       6.409  -2.943   4.452  1.00 98.25           C  
ATOM    136  CB  ARG A   8       8.130  -2.012   6.052  1.00 98.25           C  
ATOM    137  HB2 ARG A   8       8.952  -2.035   5.337  1.00 98.25           H  
ATOM    138  HB3 ARG A   8       8.073  -2.996   6.518  1.00 98.25           H  
ATOM    139  O   ARG A   8       5.891  -3.929   4.956  1.00 98.25           O  
ATOM    140  CG  ARG A   8       8.436  -0.963   7.134  1.00 98.25           C  
ATOM    141  HG2 ARG A   8       8.666  -0.008   6.661  1.00 98.25           H  
ATOM    142  HG3 ARG A   8       7.575  -0.832   7.789  1.00 98.25           H  
ATOM    143  CD  ARG A   8       9.601  -1.387   8.023  1.00 98.25           C  
ATOM    144  HD2 ARG A   8      10.519  -1.396   7.435  1.00 98.25           H  
ATOM    145  HD3 ARG A   8       9.395  -2.392   8.392  1.00 98.25           H  
ATOM    146  NE  ARG A   8       9.727  -0.466   9.167  1.00 98.25           N  
ATOM    147  HE  ARG A   8       9.048   0.281   9.210  1.00 98.25           H  
ATOM    148  NH1 ARG A   8      11.348  -1.629  10.284  1.00 98.25           N  
ATOM    149 HH11 ARG A   8      11.183  -2.390   9.641  1.00 98.25           H  
ATOM    150 HH12 ARG A   8      11.892  -1.785  11.121  1.00 98.25           H  
ATOM    151  NH2 ARG A   8      10.522   0.245  11.177  1.00 98.25           N  
ATOM    152 HH21 ARG A   8       9.864   1.011  11.160  1.00 98.25           H  
ATOM    153 HH22 ARG A   8      11.123   0.111  11.978  1.00 98.25           H  
ATOM    154  CZ  ARG A   8      10.531  -0.618  10.201  1.00 98.25           C  
ATOM    155  N   SER A   9       6.789  -2.912   3.183  1.00 98.22           N  
ATOM    156  H   SER A   9       7.126  -2.028   2.830  1.00 98.22           H  
ATOM    157  CA  SER A   9       6.700  -4.062   2.264  1.00 98.22           C  
ATOM    158  HA  SER A   9       5.656  -4.362   2.170  1.00 98.22           H  
ATOM    159  C   SER A   9       7.474  -5.306   2.727  1.00 98.22           C  
ATOM    160  CB  SER A   9       7.220  -3.645   0.887  1.00 98.22           C  
ATOM    161  HB2 SER A   9       7.256  -4.512   0.227  1.00 98.22           H  
ATOM    162  HB3 SER A   9       6.552  -2.901   0.453  1.00 98.22           H  
ATOM    163  O   SER A   9       7.291  -6.397   2.194  1.00 98.22           O  
ATOM    164  OG  SER A   9       8.518  -3.086   1.031  1.00 98.22           O  
ATOM    165  HG  SER A   9       8.399  -2.272   1.527  1.00 98.22           H  
ATOM    166  N   GLY A  10       8.381  -5.148   3.696  1.00 97.43           N  
ATOM    167  H   GLY A  10       8.445  -4.233   4.117  1.00 97.43           H  
ATOM    168  CA  GLY A  10       9.099  -6.250   4.329  1.00 97.43           C  
ATOM    169  HA2 GLY A  10       9.243  -7.060   3.614  1.00 97.43           H  
ATOM    170  HA3 GLY A  10      10.079  -5.890   4.644  1.00 97.43           H  
ATOM    171  C   GLY A  10       8.414  -6.835   5.565  1.00 97.43           C  
ATOM    172  O   GLY A  10       8.873  -7.875   6.031  1.00 97.43           O  
ATOM    173  N   ASP A  11       7.380  -6.183   6.098  1.00 97.19           N  
ATOM    174  H   ASP A  11       6.963  -5.404   5.609  1.00 97.19           H  
ATOM    175  CA  ASP A  11       6.676  -6.643   7.294  1.00 97.19           C  
ATOM    176  HA  ASP A  11       7.412  -7.010   8.010  1.00 97.19           H  
ATOM    177  C   ASP A  11       5.736  -7.809   6.950  1.00 97.19           C  
ATOM    178  CB  ASP A  11       5.912  -5.487   7.970  1.00 97.19           C  
ATOM    179  HB2 ASP A  11       5.395  -5.878   8.845  1.00 97.19           H  
ATOM    180  HB3 ASP A  11       5.156  -5.115   7.278  1.00 97.19           H  
ATOM    181  O   ASP A  11       5.324  -7.977   5.798  1.00 97.19           O  
ATOM    182  CG  ASP A  11       6.792  -4.312   8.428  1.00 97.19           C  
ATOM    183  OD1 ASP A  11       8.004  -4.510   8.689  1.00 97.19           O  
ATOM    184  OD2 ASP A  11       6.265  -3.175   8.473  1.00 97.19           O  
ATOM    185  N   CYS A  12       5.404  -8.614   7.965  1.00 96.23           N  
ATOM    186  H   CYS A  12       5.754  -8.390   8.885  1.00 96.23           H  
ATOM    187  CA  CYS A  12       4.461  -9.734   7.879  1.00 96.23           C  
ATOM    188  HA  CYS A  12       4.548 -10.309   8.801  1.00 96.23           H  
ATOM    189  C   CYS A  12       4.756 -10.741   6.754  1.00 96.23           C  
ATOM    190  CB  CYS A  12       3.021  -9.193   7.813  1.00 96.23           C  
ATOM    191  HB2 CYS A  12       2.326 -10.030   7.746  1.00 96.23           H  
ATOM    192  HB3 CYS A  12       2.911  -8.579   6.919  1.00 96.23           H  
ATOM    193  O   CYS A  12       3.825 -11.337   6.230  1.00 96.23           O  
ATOM    194  SG  CYS A  12       2.621  -8.221   9.291  1.00 96.23           S  
ATOM    195  HG  CYS A  12       2.719  -9.220  10.173  1.00 96.23           H  
ATOM    196  N   LYS A  13       6.017 -10.941   6.346  1.00 95.24           N  
ATOM    197  H   LYS A  13       6.745 -10.408   6.801  1.00 95.24           H  
ATOM    198  CA  LYS A  13       6.371 -11.903   5.280  1.00 95.24           C  
ATOM    199  HA  LYS A  13       5.688 -11.758   4.443  1.00 95.24           H  
ATOM    200  C   LYS A  13       6.190 -13.372   5.663  1.00 95.24           C  
ATOM    201  CB  LYS A  13       7.809 -11.668   4.811  1.00 95.24           C  
ATOM    202  HB2 LYS A  13       8.159 -12.569   4.307  1.00 95.24           H  
ATOM    203  HB3 LYS A  13       8.462 -11.470   5.660  1.00 95.24           H  
ATOM    204  O   LYS A  13       6.143 -14.227   4.789  1.00 95.24           O  
ATOM    205  CG  LYS A  13       7.854 -10.512   3.813  1.00 95.24           C  
ATOM    206  HG2 LYS A  13       7.082 -10.672   3.060  1.00 95.24           H  
ATOM    207  HG3 LYS A  13       7.659  -9.566   4.319  1.00 95.24           H  
ATOM    208  CD  LYS A  13       9.213 -10.476   3.117  1.00 95.24           C  
ATOM    209  HD2 LYS A  13       9.980 -10.149   3.819  1.00 95.24           H  
ATOM    210  HD3 LYS A  13       9.448 -11.476   2.753  1.00 95.24           H  
ATOM    211  CE  LYS A  13       9.108  -9.516   1.934  1.00 95.24           C  
ATOM    212  HE2 LYS A  13       8.174  -9.725   1.411  1.00 95.24           H  
ATOM    213  HE3 LYS A  13       9.041  -8.491   2.298  1.00 95.24           H  
ATOM    214  NZ  LYS A  13      10.239  -9.701   1.002  1.00 95.24           N  
ATOM    215  HZ1 LYS A  13      10.215 -10.650   0.658  1.00 95.24           H  
ATOM    216  HZ2 LYS A  13      10.117  -9.080   0.214  1.00 95.24           H  
ATOM    217  HZ3 LYS A  13      11.120  -9.532   1.466  1.00 95.24           H  
ATOM    218  N   ASP A  14       6.110 -13.652   6.952  1.00 96.56           N  
ATOM    219  H   ASP A  14       6.111 -12.883   7.607  1.00 96.56           H  
ATOM    220  CA  ASP A  14       5.701 -14.932   7.521  1.00 96.56           C  
ATOM    221  HA  ASP A  14       6.285 -15.733   7.067  1.00 96.56           H  
ATOM    222  C   ASP A  14       4.218 -15.241   7.250  1.00 96.56           C  
ATOM    223  CB  ASP A  14       6.009 -14.899   9.031  1.00 96.56           C  
ATOM    224  HB2 ASP A  14       7.089 -14.825   9.161  1.00 96.56           H  
ATOM    225  HB3 ASP A  14       5.692 -15.845   9.469  1.00 96.56           H  
ATOM    226  O   ASP A  14       3.869 -16.395   7.023  1.00 96.56           O  
ATOM    227  CG  ASP A  14       5.351 -13.733   9.796  1.00 96.56           C  
ATOM    228  OD1 ASP A  14       5.409 -12.577   9.298  1.00 96.56           O  
ATOM    229  OD2 ASP A  14       4.817 -13.989  10.892  1.00 96.56           O  
ATOM    230  N   ILE A  15       3.367 -14.208   7.214  1.00 96.12           N  
ATOM    231  H   ILE A  15       3.738 -13.297   7.440  1.00 96.12           H  
ATOM    232  CA  ILE A  15       1.921 -14.318   6.949  1.00 96.12           C  
ATOM    233  HA  ILE A  15       1.595 -15.331   7.186  1.00 96.12           H  
ATOM    234  C   ILE A  15       1.605 -14.076   5.461  1.00 96.12           C  
ATOM    235  CB  ILE A  15       1.142 -13.337   7.863  1.00 96.12           C  
ATOM    236  HB  ILE A  15       1.413 -12.320   7.577  1.00 96.12           H  
ATOM    237  O   ILE A  15       0.748 -14.740   4.884  1.00 96.12           O  
ATOM    238  CG1 ILE A  15       1.500 -13.529   9.358  1.00 96.12           C  
ATOM    239 HG12 ILE A  15       1.194 -14.523   9.682  1.00 96.12           H  
ATOM    240 HG13 ILE A  15       2.580 -13.454   9.486  1.00 96.12           H  
ATOM    241  CG2 ILE A  15      -0.377 -13.502   7.660  1.00 96.12           C  
ATOM    242 HG21 ILE A  15      -0.646 -13.330   6.618  1.00 96.12           H  
ATOM    243 HG22 ILE A  15      -0.685 -14.509   7.941  1.00 96.12           H  
ATOM    244 HG23 ILE A  15      -0.929 -12.774   8.254  1.00 96.12           H  
ATOM    245  CD1 ILE A  15       0.891 -12.482  10.299  1.00 96.12           C  
ATOM    246 HD11 ILE A  15      -0.191 -12.602  10.363  1.00 96.12           H  
ATOM    247 HD12 ILE A  15       1.310 -12.612  11.297  1.00 96.12           H  
ATOM    248 HD13 ILE A  15       1.130 -11.479   9.944  1.00 96.12           H  
ATOM    249  N   TYR A  16       2.315 -13.135   4.839  1.00 97.29           N  
ATOM    250  H   TYR A  16       2.987 -12.637   5.405  1.00 97.29           H  
ATOM    251  CA  TYR A  16       2.159 -12.668   3.460  1.00 97.29           C  
ATOM    252  HA  TYR A  16       1.410 -13.275   2.951  1.00 97.29           H  
ATOM    253  C   TYR A  16       3.483 -12.815   2.692  1.00 97.29           C  
ATOM    254  CB  TYR A  16       1.654 -11.218   3.465  1.00 97.29           C  
ATOM    255  HB2 TYR A  16       1.519 -10.895   2.433  1.00 97.29           H  
ATOM    256  HB3 TYR A  16       2.414 -10.583   3.921  1.00 97.29           H  
ATOM    257  O   TYR A  16       4.165 -11.817   2.408  1.00 97.29           O  
ATOM    258  CG  TYR A  16       0.345 -11.018   4.197  1.00 97.29           C  
ATOM    259  CD1 TYR A  16      -0.788 -11.735   3.776  1.00 97.29           C  
ATOM    260  HD1 TYR A  16      -0.711 -12.417   2.942  1.00 97.29           H  
ATOM    261  CD2 TYR A  16       0.266 -10.142   5.298  1.00 97.29           C  
ATOM    262  HD2 TYR A  16       1.145  -9.597   5.609  1.00 97.29           H  
ATOM    263  CE1 TYR A  16      -1.996 -11.602   4.476  1.00 97.29           C  
ATOM    264  HE1 TYR A  16      -2.856 -12.194   4.200  1.00 97.29           H  
ATOM    265  CE2 TYR A  16      -0.956  -9.978   5.980  1.00 97.29           C  
ATOM    266  HE2 TYR A  16      -1.038  -9.294   6.812  1.00 97.29           H  
ATOM    267  OH  TYR A  16      -3.280 -10.627   6.192  1.00 97.29           O  
ATOM    268  HH  TYR A  16      -3.333  -9.959   6.879  1.00 97.29           H  
ATOM    269  CZ  TYR A  16      -2.081 -10.729   5.575  1.00 97.29           C  
ATOM    270  N   PRO A  17       3.902 -14.052   2.368  1.00 97.66           N  
ATOM    271  CA  PRO A  17       5.161 -14.308   1.665  1.00 97.66           C  
ATOM    272  HA  PRO A  17       5.993 -13.907   2.242  1.00 97.66           H  
ATOM    273  C   PRO A  17       5.204 -13.676   0.265  1.00 97.66           C  
ATOM    274  CB  PRO A  17       5.274 -15.836   1.607  1.00 97.66           C  
ATOM    275  HB2 PRO A  17       5.777 -16.182   0.704  1.00 97.66           H  
ATOM    276  HB3 PRO A  17       5.804 -16.188   2.492  1.00 97.66           H  
ATOM    277  O   PRO A  17       6.285 -13.432  -0.279  1.00 97.66           O  
ATOM    278  CG  PRO A  17       3.823 -16.316   1.666  1.00 97.66           C  
ATOM    279  HG2 PRO A  17       3.745 -17.328   2.063  1.00 97.66           H  
ATOM    280  HG3 PRO A  17       3.370 -16.250   0.677  1.00 97.66           H  
ATOM    281  CD  PRO A  17       3.175 -15.296   2.594  1.00 97.66           C  
ATOM    282  HD2 PRO A  17       2.116 -15.203   2.356  1.00 97.66           H  
ATOM    283  HD3 PRO A  17       3.303 -15.607   3.631  1.00 97.66           H  
ATOM    284  N   GLU A  18       4.044 -13.368  -0.315  1.00 97.29           N  
ATOM    285  H   GLU A  18       3.189 -13.588   0.176  1.00 97.29           H  
ATOM    286  CA  GLU A  18       3.901 -12.717  -1.611  1.00 97.29           C  
ATOM    287  HA  GLU A  18       4.625 -13.180  -2.282  1.00 97.29           H  
ATOM    288  C   GLU A  18       4.227 -11.218  -1.599  1.00 97.29           C  
ATOM    289  CB  GLU A  18       2.505 -12.996  -2.206  1.00 97.29           C  
ATOM    290  HB2 GLU A  18       2.567 -12.753  -3.267  1.00 97.29           H  
ATOM    291  HB3 GLU A  18       2.289 -14.062  -2.147  1.00 97.29           H  
ATOM    292  O   GLU A  18       4.413 -10.655  -2.678  1.00 97.29           O  
ATOM    293  CG  GLU A  18       1.314 -12.193  -1.635  1.00 97.29           C  
ATOM    294  HG2 GLU A  18       1.591 -11.144  -1.533  1.00 97.29           H  
ATOM    295  HG3 GLU A  18       0.520 -12.231  -2.382  1.00 97.29           H  
ATOM    296  CD  GLU A  18       0.726 -12.698  -0.305  1.00 97.29           C  
ATOM    297  OE1 GLU A  18      -0.405 -12.257   0.022  1.00 97.29           O  
ATOM    298  OE2 GLU A  18       1.403 -13.499   0.379  1.00 97.29           O  
ATOM    299  N   ASN A  19       4.334 -10.577  -0.424  1.00 98.11           N  
ATOM    300  H   ASN A  19       4.167 -11.109   0.419  1.00 98.11           H  
ATOM    301  CA  ASN A  19       4.551  -9.133  -0.294  1.00 98.11           C  
ATOM    302  HA  ASN A  19       3.648  -8.631  -0.641  1.00 98.11           H  
ATOM    303  C   ASN A  19       5.712  -8.631  -1.177  1.00 98.11           C  
ATOM    304  CB  ASN A  19       4.787  -8.759   1.187  1.00 98.11           C  
ATOM    305  HB2 ASN A  19       5.363  -9.541   1.683  1.00 98.11           H  
ATOM    306  HB3 ASN A  19       5.370  -7.839   1.228  1.00 98.11           H  
ATOM    307  O   ASN A  19       6.869  -9.068  -1.061  1.00 98.11           O  
ATOM    308  CG  ASN A  19       3.522  -8.493   1.989  1.00 98.11           C  
ATOM    309  ND2 ASN A  19       3.651  -8.173   3.256  1.00 98.11           N  
ATOM    310 HD21 ASN A  19       2.811  -7.995   3.788  1.00 98.11           H  
ATOM    311 HD22 ASN A  19       4.528  -8.238   3.753  1.00 98.11           H  
ATOM    312  OD1 ASN A  19       2.415  -8.458   1.479  1.00 98.11           O  
ATOM    313  N   LYS A  20       5.400  -7.650  -2.032  1.00 97.73           N  
ATOM    314  H   LYS A  20       4.440  -7.336  -2.040  1.00 97.73           H  
ATOM    315  CA  LYS A  20       6.342  -6.935  -2.902  1.00 97.73           C  
ATOM    316  HA  LYS A  20       7.349  -7.317  -2.732  1.00 97.73           H  
ATOM    317  C   LYS A  20       6.374  -5.450  -2.556  1.00 97.73           C  
ATOM    318  CB  LYS A  20       5.969  -7.133  -4.387  1.00 97.73           C  
ATOM    319  HB2 LYS A  20       6.666  -6.570  -5.007  1.00 97.73           H  
ATOM    320  HB3 LYS A  20       4.976  -6.715  -4.554  1.00 97.73           H  
ATOM    321  O   LYS A  20       5.506  -4.922  -1.871  1.00 97.73           O  
ATOM    322  CG  LYS A  20       5.965  -8.581  -4.895  1.00 97.73           C  
ATOM    323  HG2 LYS A  20       5.735  -8.560  -5.960  1.00 97.73           H  
ATOM    324  HG3 LYS A  20       5.156  -9.123  -4.404  1.00 97.73           H  
ATOM    325  CD  LYS A  20       7.292  -9.328  -4.698  1.00 97.73           C  
ATOM    326  HD2 LYS A  20       7.530  -9.379  -3.635  1.00 97.73           H  
ATOM    327  HD3 LYS A  20       8.083  -8.802  -5.232  1.00 97.73           H  
ATOM    328  CE  LYS A  20       7.137 -10.751  -5.241  1.00 97.73           C  
ATOM    329  HE2 LYS A  20       6.339 -11.237  -4.679  1.00 97.73           H  
ATOM    330  HE3 LYS A  20       6.818 -10.694  -6.282  1.00 97.73           H  
ATOM    331  NZ  LYS A  20       8.394 -11.532  -5.128  1.00 97.73           N  
ATOM    332  HZ1 LYS A  20       9.138 -11.090  -5.647  1.00 97.73           H  
ATOM    333  HZ2 LYS A  20       8.246 -12.462  -5.492  1.00 97.73           H  
ATOM    334  HZ3 LYS A  20       8.650 -11.619  -4.155  1.00 97.73           H  
ATOM    335  N   ALA A  21       7.374  -4.750  -3.084  1.00 97.63           N  
ATOM    336  H   ALA A  21       8.050  -5.231  -3.660  1.00 97.63           H  
ATOM    337  CA  ALA A  21       7.533  -3.306  -2.917  1.00 97.63           C  
ATOM    338  HA  ALA A  21       7.777  -3.078  -1.879  1.00 97.63           H  
ATOM    339  C   ALA A  21       6.276  -2.510  -3.315  1.00 97.63           C  
ATOM    340  CB  ALA A  21       8.703  -2.906  -3.814  1.00 97.63           C  
ATOM    341  HB1 ALA A  21       9.010  -1.882  -3.601  1.00 97.63           H  
ATOM    342  HB2 ALA A  21       8.407  -2.970  -4.861  1.00 97.63           H  
ATOM    343  HB3 ALA A  21       9.546  -3.578  -3.659  1.00 97.63           H  
ATOM    344  O   ALA A  21       5.886  -1.561  -2.643  1.00 97.63           O  
ATOM    345  N   HIS A  22       5.638  -2.923  -4.410  1.00 97.23           N  
ATOM    346  H   HIS A  22       6.016  -3.716  -4.908  1.00 97.23           H  
ATOM    347  CA  HIS A  22       4.498  -2.243  -5.018  1.00 97.23           C  
ATOM    348  HA  HIS A  22       4.523  -1.187  -4.747  1.00 97.23           H  
ATOM    349  C   HIS A  22       3.134  -2.786  -4.576  1.00 97.23           C  
ATOM    350  CB  HIS A  22       4.654  -2.350  -6.538  1.00 97.23           C  
ATOM    351  HB2 HIS A  22       5.586  -1.860  -6.819  1.00 97.23           H  
ATOM    352  HB3 HIS A  22       3.835  -1.824  -7.029  1.00 97.23           H  
ATOM    353  O   HIS A  22       2.117  -2.260  -5.013  1.00 97.23           O  
ATOM    354  CG  HIS A  22       4.682  -3.778  -7.024  1.00 97.23           C  
ATOM    355  CD2 HIS A  22       5.789  -4.482  -7.414  1.00 97.23           C  
ATOM    356  HD2 HIS A  22       6.797  -4.098  -7.467  1.00 97.23           H  
ATOM    357  ND1 HIS A  22       3.615  -4.647  -7.057  1.00 97.23           N  
ATOM    358  HD1 HIS A  22       2.671  -4.442  -6.762  1.00 97.23           H  
ATOM    359  CE1 HIS A  22       4.064  -5.843  -7.472  1.00 97.23           C  
ATOM    360  HE1 HIS A  22       3.460  -6.732  -7.576  1.00 97.23           H  
ATOM    361  NE2 HIS A  22       5.387  -5.792  -7.695  1.00 97.23           N  
ATOM    362  N   ASP A  23       3.078  -3.860  -3.789  1.00 98.40           N  
ATOM    363  H   ASP A  23       3.933  -4.247  -3.418  1.00 98.40           H  
ATOM    364  CA  ASP A  23       1.826  -4.436  -3.290  1.00 98.40           C  
ATOM    365  HA  ASP A  23       1.148  -3.633  -3.001  1.00 98.40           H  
ATOM    366  C   ASP A  23       2.130  -5.290  -2.065  1.00 98.40           C  
ATOM    367  CB  ASP A  23       1.144  -5.277  -4.378  1.00 98.40           C  
ATOM    368  HB2 ASP A  23       1.140  -4.711  -5.309  1.00 98.40           H  
ATOM    369  HB3 ASP A  23       1.713  -6.190  -4.558  1.00 98.40           H  
ATOM    370  O   ASP A  23       2.791  -6.329  -2.164  1.00 98.40           O  
ATOM    371  CG  ASP A  23      -0.310  -5.638  -4.055  1.00 98.40           C  
ATOM    372  OD1 ASP A  23      -0.819  -5.421  -2.930  1.00 98.40           O  
ATOM    373  OD2 ASP A  23      -1.001  -6.076  -4.998  1.00 98.40           O  
ATOM    374  N   PHE A  24       1.699  -4.812  -0.905  1.00 98.60           N  
ATOM    375  H   PHE A  24       1.160  -3.958  -0.889  1.00 98.60           H  
ATOM    376  CA  PHE A  24       1.959  -5.480   0.355  1.00 98.60           C  
ATOM    377  HA  PHE A  24       2.044  -6.547   0.148  1.00 98.60           H  
ATOM    378  C   PHE A  24       0.812  -5.310   1.341  1.00 98.60           C  
ATOM    379  CB  PHE A  24       3.294  -5.007   0.948  1.00 98.60           C  
ATOM    380  HB2 PHE A  24       4.095  -5.287   0.265  1.00 98.60           H  
ATOM    381  HB3 PHE A  24       3.473  -5.552   1.874  1.00 98.60           H  
ATOM    382  O   PHE A  24       0.085  -4.312   1.336  1.00 98.60           O  
ATOM    383  CG  PHE A  24       3.393  -3.519   1.234  1.00 98.60           C  
ATOM    384  CD1 PHE A  24       3.770  -2.622   0.217  1.00 98.60           C  
ATOM    385  HD1 PHE A  24       3.951  -2.987  -0.784  1.00 98.60           H  
ATOM    386  CD2 PHE A  24       3.161  -3.036   2.535  1.00 98.60           C  
ATOM    387  HD2 PHE A  24       2.884  -3.725   3.320  1.00 98.60           H  
ATOM    388  CE1 PHE A  24       3.913  -1.252   0.497  1.00 98.60           C  
ATOM    389  HE1 PHE A  24       4.196  -0.574  -0.294  1.00 98.60           H  
ATOM    390  CE2 PHE A  24       3.305  -1.666   2.818  1.00 98.60           C  
ATOM    391  HE2 PHE A  24       3.124  -1.301   3.818  1.00 98.60           H  
ATOM    392  CZ  PHE A  24       3.684  -0.774   1.799  1.00 98.60           C  
ATOM    393  HZ  PHE A  24       3.793   0.279   2.014  1.00 98.60           H  
ATOM    394  N   LYS A  25       0.676  -6.304   2.216  1.00 98.40           N  
ATOM    395  H   LYS A  25       1.290  -7.099   2.114  1.00 98.40           H  
ATOM    396  CA  LYS A  25      -0.250  -6.316   3.344  1.00 98.40           C  
ATOM    397  HA  LYS A  25      -0.845  -5.402   3.343  1.00 98.40           H  
ATOM    398  C   LYS A  25       0.528  -6.370   4.646  1.00 98.40           C  
ATOM    399  CB  LYS A  25      -1.190  -7.517   3.247  1.00 98.40           C  
ATOM    400  HB2 LYS A  25      -1.803  -7.567   4.146  1.00 98.40           H  
ATOM    401  HB3 LYS A  25      -0.582  -8.421   3.198  1.00 98.40           H  
ATOM    402  O   LYS A  25       1.497  -7.114   4.770  1.00 98.40           O  
ATOM    403  CG  LYS A  25      -2.108  -7.458   2.021  1.00 98.40           C  
ATOM    404  HG2 LYS A  25      -2.800  -6.622   2.117  1.00 98.40           H  
ATOM    405  HG3 LYS A  25      -1.514  -7.343   1.114  1.00 98.40           H  
ATOM    406  CD  LYS A  25      -2.881  -8.773   1.945  1.00 98.40           C  
ATOM    407  HD2 LYS A  25      -2.163  -9.589   2.024  1.00 98.40           H  
ATOM    408  HD3 LYS A  25      -3.575  -8.847   2.782  1.00 98.40           H  
ATOM    409  CE  LYS A  25      -3.630  -8.914   0.620  1.00 98.40           C  
ATOM    410  HE2 LYS A  25      -2.979  -8.562  -0.180  1.00 98.40           H  
ATOM    411  HE3 LYS A  25      -4.531  -8.302   0.646  1.00 98.40           H  
ATOM    412  NZ  LYS A  25      -3.953 -10.345   0.395  1.00 98.40           N  
ATOM    413  HZ1 LYS A  25      -4.495 -10.723   1.158  1.00 98.40           H  
ATOM    414  HZ2 LYS A  25      -3.095 -10.878   0.370  1.00 98.40           H  
ATOM    415  HZ3 LYS A  25      -4.427 -10.502  -0.482  1.00 98.40           H  
ATOM    416  N   VAL A  26       0.070  -5.602   5.622  1.00 97.99           N  
ATOM    417  H   VAL A  26      -0.709  -4.990   5.424  1.00 97.99           H  
ATOM    418  CA  VAL A  26       0.583  -5.645   6.988  1.00 97.99           C  
ATOM    419  HA  VAL A  26       1.314  -6.449   7.079  1.00 97.99           H  
ATOM    420  C   VAL A  26      -0.574  -5.956   7.921  1.00 97.99           C  
ATOM    421  CB  VAL A  26       1.295  -4.339   7.367  1.00 97.99           C  
ATOM    422  HB  VAL A  26       0.575  -3.522   7.327  1.00 97.99           H  
ATOM    423  O   VAL A  26      -1.579  -5.242   7.934  1.00 97.99           O  
ATOM    424  CG1 VAL A  26       1.882  -4.416   8.782  1.00 97.99           C  
ATOM    425 HG11 VAL A  26       1.091  -4.555   9.519  1.00 97.99           H  
ATOM    426 HG12 VAL A  26       2.584  -5.247   8.849  1.00 97.99           H  
ATOM    427 HG13 VAL A  26       2.413  -3.494   9.018  1.00 97.99           H  
ATOM    428  CG2 VAL A  26       2.437  -4.031   6.389  1.00 97.99           C  
ATOM    429 HG21 VAL A  26       2.021  -3.733   5.427  1.00 97.99           H  
ATOM    430 HG22 VAL A  26       3.059  -4.916   6.252  1.00 97.99           H  
ATOM    431 HG23 VAL A  26       3.058  -3.222   6.771  1.00 97.99           H  
ATOM    432  N   ASN A  27      -0.405  -7.020   8.696  1.00 96.40           N  
ATOM    433  H   ASN A  27       0.471  -7.520   8.639  1.00 96.40           H  
ATOM    434  CA  ASN A  27      -1.298  -7.406   9.773  1.00 96.40           C  
ATOM    435  HA  ASN A  27      -2.331  -7.200   9.493  1.00 96.40           H  
ATOM    436  C   ASN A  27      -0.923  -6.587  11.017  1.00 96.40           C  
ATOM    437  CB  ASN A  27      -1.122  -8.914   9.973  1.00 96.40           C  
ATOM    438  HB2 ASN A  27      -0.146  -9.123  10.411  1.00 96.40           H  
ATOM    439  HB3 ASN A  27      -1.180  -9.427   9.013  1.00 96.40           H  
ATOM    440  O   ASN A  27       0.180  -6.725  11.551  1.00 96.40           O  
ATOM    441  CG  ASN A  27      -2.175  -9.513  10.865  1.00 96.40           C  
ATOM    442  ND2 ASN A  27      -3.312  -9.853  10.306  1.00 96.40           N  
ATOM    443 HD21 ASN A  27      -3.878 -10.528  10.801  1.00 96.40           H  
ATOM    444 HD22 ASN A  27      -3.498  -9.599   9.346  1.00 96.40           H  
ATOM    445  OD1 ASN A  27      -1.967  -9.727  12.045  1.00 96.40           O  
ATOM    446  N   ILE A  28      -1.784  -5.662  11.443  1.00 93.44           N  
ATOM    447  H   ILE A  28      -2.695  -5.614  11.009  1.00 93.44           H  
ATOM    448  CA  ILE A  28      -1.483  -4.803  12.595  1.00 93.44           C  
ATOM    449  HA  ILE A  28      -0.416  -4.586  12.565  1.00 93.44           H  
ATOM    450  C   ILE A  28      -1.742  -5.569  13.893  1.00 93.44           C  
ATOM    451  CB  ILE A  28      -2.205  -3.436  12.537  1.00 93.44           C  
ATOM    452  HB  ILE A  28      -1.847  -2.853  13.385  1.00 93.44           H  
ATOM    453  O   ILE A  28      -2.818  -6.112  14.088  1.00 93.44           O  
ATOM    454  CG1 ILE A  28      -3.739  -3.546  12.687  1.00 93.44           C  
ATOM    455 HG12 ILE A  28      -3.965  -3.881  13.699  1.00 93.44           H  
ATOM    456 HG13 ILE A  28      -4.126  -4.307  12.009  1.00 93.44           H  
ATOM    457  CG2 ILE A  28      -1.770  -2.679  11.268  1.00 93.44           C  
ATOM    458 HG21 ILE A  28      -0.683  -2.685  11.185  1.00 93.44           H  
ATOM    459 HG22 ILE A  28      -2.187  -3.166  10.386  1.00 93.44           H  
ATOM    460 HG23 ILE A  28      -2.110  -1.644  11.302  1.00 93.44           H  
ATOM    461  CD1 ILE A  28      -4.521  -2.255  12.445  1.00 93.44           C  
ATOM    462 HD11 ILE A  28      -5.563  -2.403  12.728  1.00 93.44           H  
ATOM    463 HD12 ILE A  28      -4.477  -1.986  11.389  1.00 93.44           H  
ATOM    464 HD13 ILE A  28      -4.097  -1.452  13.047  1.00 93.44           H  
ATOM    465  N   ALA A  29      -0.785  -5.547  14.825  1.00 87.20           N  
ATOM    466  H   ALA A  29       0.106  -5.157  14.553  1.00 87.20           H  
ATOM    467  CA  ALA A  29      -0.807  -6.383  16.035  1.00 87.20           C  
ATOM    468  HA  ALA A  29      -0.750  -7.428  15.728  1.00 87.20           H  
ATOM    469  C   ALA A  29      -2.060  -6.246  16.926  1.00 87.20           C  
ATOM    470  CB  ALA A  29       0.446  -6.036  16.851  1.00 87.20           C  
ATOM    471  HB1 ALA A  29       1.338  -6.207  16.247  1.00 87.20           H  
ATOM    472  HB2 ALA A  29       0.496  -6.682  17.728  1.00 87.20           H  
ATOM    473  HB3 ALA A  29       0.414  -4.995  17.171  1.00 87.20           H  
ATOM    474  O   ALA A  29      -2.332  -7.115  17.750  1.00 87.20           O  
ATOM    475  N   LYS A  30      -2.792  -5.130  16.823  1.00 88.94           N  
ATOM    476  H   LYS A  30      -2.574  -4.521  16.047  1.00 88.94           H  
ATOM    477  CA  LYS A  30      -4.067  -4.924  17.515  1.00 88.94           C  
ATOM    478  HA  LYS A  30      -4.416  -5.888  17.885  1.00 88.94           H  
ATOM    479  C   LYS A  30      -5.090  -4.370  16.526  1.00 88.94           C  
ATOM    480  CB  LYS A  30      -3.908  -3.985  18.722  1.00 88.94           C  
ATOM    481  HB2 LYS A  30      -4.898  -3.774  19.126  1.00 88.94           H  
ATOM    482  HB3 LYS A  30      -3.458  -3.046  18.399  1.00 88.94           H  
ATOM    483  O   LYS A  30      -4.840  -3.278  16.003  1.00 88.94           O  
ATOM    484  CG  LYS A  30      -3.049  -4.619  19.824  1.00 88.94           C  
ATOM    485  HG2 LYS A  30      -2.034  -4.761  19.453  1.00 88.94           H  
ATOM    486  HG3 LYS A  30      -3.466  -5.591  20.085  1.00 88.94           H  
ATOM    487  CD  LYS A  30      -2.999  -3.743  21.080  1.00 88.94           C  
ATOM    488  HD2 LYS A  30      -4.008  -3.629  21.478  1.00 88.94           H  
ATOM    489  HD3 LYS A  30      -2.591  -2.765  20.825  1.00 88.94           H  
ATOM    490  CE  LYS A  30      -2.103  -4.435  22.114  1.00 88.94           C  
ATOM    491  HE2 LYS A  30      -2.496  -5.436  22.291  1.00 88.94           H  
ATOM    492  HE3 LYS A  30      -1.106  -4.551  21.687  1.00 88.94           H  
ATOM    493  NZ  LYS A  30      -2.032  -3.685  23.394  1.00 88.94           N  
ATOM    494  HZ1 LYS A  30      -1.443  -4.183  24.047  1.00 88.94           H  
ATOM    495  HZ2 LYS A  30      -1.644  -2.763  23.252  1.00 88.94           H  
ATOM    496  HZ3 LYS A  30      -2.951  -3.608  23.806  1.00 88.94           H  
ATOM    497  N   PRO A  31      -6.241  -5.042  16.323  1.00 86.02           N  
ATOM    498  CA  PRO A  31      -7.315  -4.507  15.498  1.00 86.02           C  
ATOM    499  HA  PRO A  31      -6.986  -4.475  14.460  1.00 86.02           H  
ATOM    500  C   PRO A  31      -7.691  -3.101  15.958  1.00 86.02           C  
ATOM    501  CB  PRO A  31      -8.496  -5.474  15.633  1.00 86.02           C  
ATOM    502  HB2 PRO A  31      -8.980  -5.642  14.671  1.00 86.02           H  
ATOM    503  HB3 PRO A  31      -9.220  -5.083  16.348  1.00 86.02           H  
ATOM    504  O   PRO A  31      -7.970  -2.869  17.141  1.00 86.02           O  
ATOM    505  CG  PRO A  31      -7.910  -6.768  16.195  1.00 86.02           C  
ATOM    506  HG2 PRO A  31      -8.588  -7.222  16.918  1.00 86.02           H  
ATOM    507  HG3 PRO A  31      -7.718  -7.477  15.390  1.00 86.02           H  
ATOM    508  CD  PRO A  31      -6.602  -6.347  16.866  1.00 86.02           C  
ATOM    509  HD2 PRO A  31      -5.828  -7.086  16.656  1.00 86.02           H  
ATOM    510  HD3 PRO A  31      -6.756  -6.262  17.942  1.00 86.02           H  
ATOM    511  N   LEU A  32      -7.699  -2.153  15.027  1.00 90.97           N  
ATOM    512  H   LEU A  32      -7.547  -2.416  14.064  1.00 90.97           H  
ATOM    513  CA  LEU A  32      -8.156  -0.804  15.324  1.00 90.97           C  
ATOM    514  HA  LEU A  32      -7.925  -0.573  16.364  1.00 90.97           H  
ATOM    515  C   LEU A  32      -9.671  -0.760  15.190  1.00 90.97           C  
ATOM    516  CB  LEU A  32      -7.446   0.219  14.426  1.00 90.97           C  
ATOM    517  HB2 LEU A  32      -7.976   1.170  14.493  1.00 90.97           H  
ATOM    518  HB3 LEU A  32      -7.506  -0.121  13.392  1.00 90.97           H  
ATOM    519  O   LEU A  32     -10.211  -1.217  14.193  1.00 90.97           O  
ATOM    520  CG  LEU A  32      -5.972   0.446  14.808  1.00 90.97           C  
ATOM    521  HG  LEU A  32      -5.425  -0.496  14.771  1.00 90.97           H  
ATOM    522  CD1 LEU A  32      -5.338   1.424  13.821  1.00 90.97           C  
ATOM    523 HD11 LEU A  32      -4.306   1.622  14.110  1.00 90.97           H  
ATOM    524 HD12 LEU A  32      -5.905   2.354  13.786  1.00 90.97           H  
ATOM    525 HD13 LEU A  32      -5.335   0.969  12.831  1.00 90.97           H  
ATOM    526  CD2 LEU A  32      -5.810   1.055  16.209  1.00 90.97           C  
ATOM    527 HD21 LEU A  32      -6.080   0.311  16.958  1.00 90.97           H  
ATOM    528 HD22 LEU A  32      -6.452   1.931  16.303  1.00 90.97           H  
ATOM    529 HD23 LEU A  32      -4.765   1.320  16.369  1.00 90.97           H  
ATOM    530  N   HIS A  33     -10.322  -0.196  16.204  1.00 92.35           N  
ATOM    531  H   HIS A  33      -9.789   0.096  17.011  1.00 92.35           H  
ATOM    532  CA  HIS A  33     -11.748   0.104  16.217  1.00 92.35           C  
ATOM    533  HA  HIS A  33     -12.205  -0.185  15.270  1.00 92.35           H  
ATOM    534  C   HIS A  33     -11.901   1.614  16.391  1.00 92.35           C  
ATOM    535  CB  HIS A  33     -12.436  -0.681  17.339  1.00 92.35           C  
ATOM    536  HB2 HIS A  33     -13.452  -0.303  17.455  1.00 92.35           H  
ATOM    537  HB3 HIS A  33     -11.911  -0.519  18.281  1.00 92.35           H  
ATOM    538  O   HIS A  33     -11.655   2.164  17.467  1.00 92.35           O  
ATOM    539  CG  HIS A  33     -12.514  -2.160  17.066  1.00 92.35           C  
ATOM    540  CD2 HIS A  33     -13.622  -2.840  16.639  1.00 92.35           C  
ATOM    541  HD2 HIS A  33     -14.593  -2.411  16.441  1.00 92.35           H  
ATOM    542  ND1 HIS A  33     -11.498  -3.083  17.205  1.00 92.35           N  
ATOM    543  HD1 HIS A  33     -10.540  -2.896  17.466  1.00 92.35           H  
ATOM    544  CE1 HIS A  33     -11.993  -4.289  16.877  1.00 92.35           C  
ATOM    545  HE1 HIS A  33     -11.441  -5.217  16.886  1.00 92.35           H  
ATOM    546  NE2 HIS A  33     -13.281  -4.188  16.521  1.00 92.35           N  
ATOM    547  N   LEU A  34     -12.224   2.298  15.301  1.00 93.56           N  
ATOM    548  H   LEU A  34     -12.368   1.776  14.449  1.00 93.56           H  
ATOM    549  CA  LEU A  34     -12.305   3.749  15.206  1.00 93.56           C  
ATOM    550  HA  LEU A  34     -11.955   4.202  16.134  1.00 93.56           H  
ATOM    551  C   LEU A  34     -13.764   4.155  15.006  1.00 93.56           C  
ATOM    552  CB  LEU A  34     -11.407   4.238  14.055  1.00 93.56           C  
ATOM    553  HB2 LEU A  34     -11.463   5.325  14.008  1.00 93.56           H  
ATOM    554  HB3 LEU A  34     -11.803   3.850  13.116  1.00 93.56           H  
ATOM    555  O   LEU A  34     -14.371   3.842  13.988  1.00 93.56           O  
ATOM    556  CG  LEU A  34      -9.931   3.823  14.157  1.00 93.56           C  
ATOM    557  HG  LEU A  34      -9.851   2.737  14.120  1.00 93.56           H  
ATOM    558  CD1 LEU A  34      -9.153   4.398  12.979  1.00 93.56           C  
ATOM    559 HD11 LEU A  34      -9.586   4.027  12.050  1.00 93.56           H  
ATOM    560 HD12 LEU A  34      -9.195   5.487  12.984  1.00 93.56           H  
ATOM    561 HD13 LEU A  34      -8.120   4.057  13.047  1.00 93.56           H  
ATOM    562  CD2 LEU A  34      -9.249   4.320  15.436  1.00 93.56           C  
ATOM    563 HD21 LEU A  34      -9.314   5.406  15.488  1.00 93.56           H  
ATOM    564 HD22 LEU A  34      -9.735   3.877  16.305  1.00 93.56           H  
ATOM    565 HD23 LEU A  34      -8.205   4.004  15.424  1.00 93.56           H  
ATOM    566  N   THR A  35     -14.329   4.862  15.983  1.00 93.12           N  
ATOM    567  H   THR A  35     -13.807   5.036  16.830  1.00 93.12           H  
ATOM    568  CA  THR A  35     -15.724   5.322  15.946  1.00 93.12           C  
ATOM    569  HA  THR A  35     -16.273   4.706  15.233  1.00 93.12           H  
ATOM    570  C   THR A  35     -15.838   6.774  15.473  1.00 93.12           C  
ATOM    571  CB  THR A  35     -16.409   5.138  17.308  1.00 93.12           C  
ATOM    572  HB  THR A  35     -17.426   5.527  17.249  1.00 93.12           H  
ATOM    573  O   THR A  35     -15.019   7.634  15.838  1.00 93.12           O  
ATOM    574  CG2 THR A  35     -16.475   3.670  17.731  1.00 93.12           C  
ATOM    575 HG21 THR A  35     -17.048   3.575  18.653  1.00 93.12           H  
ATOM    576 HG22 THR A  35     -15.474   3.267  17.885  1.00 93.12           H  
ATOM    577 HG23 THR A  35     -16.973   3.088  16.955  1.00 93.12           H  
ATOM    578  OG1 THR A  35     -15.707   5.830  18.319  1.00 93.12           O  
ATOM    579  HG1 THR A  35     -16.051   5.498  19.151  1.00 93.12           H  
ATOM    580  N   GLY A  36     -16.889   7.057  14.698  1.00 93.28           N  
ATOM    581  H   GLY A  36     -17.461   6.288  14.381  1.00 93.28           H  
ATOM    582  CA  GLY A  36     -17.159   8.358  14.077  1.00 93.28           C  
ATOM    583  HA2 GLY A  36     -18.230   8.457  13.899  1.00 93.28           H  
ATOM    584  HA3 GLY A  36     -16.854   9.160  14.750  1.00 93.28           H  
ATOM    585  C   GLY A  36     -16.445   8.546  12.736  1.00 93.28           C  
ATOM    586  O   GLY A  36     -15.986   7.580  12.133  1.00 93.28           O  
ATOM    587  N   ASN A  37     -16.329   9.797  12.291  1.00 94.75           N  
ATOM    588  H   ASN A  37     -16.768  10.552  12.798  1.00 94.75           H  
ATOM    589  CA  ASN A  37     -15.689  10.127  11.021  1.00 94.75           C  
ATOM    590  HA  ASN A  37     -15.899   9.328  10.310  1.00 94.75           H  
ATOM    591  C   ASN A  37     -14.167  10.220  11.176  1.00 94.75           C  
ATOM    592  CB  ASN A  37     -16.307  11.415  10.457  1.00 94.75           C  
ATOM    593  HB2 ASN A  37     -16.208  12.221  11.184  1.00 94.75           H  
ATOM    594  HB3 ASN A  37     -15.782  11.704   9.547  1.00 94.75           H  
ATOM    595  O   ASN A  37     -13.646  10.920  12.052  1.00 94.75           O  
ATOM    596  CG  ASN A  37     -17.769  11.246  10.091  1.00 94.75           C  
ATOM    597  ND2 ASN A  37     -18.526  12.313  10.093  1.00 94.75           N  
ATOM    598 HD21 ASN A  37     -19.487  12.186   9.810  1.00 94.75           H  
ATOM    599 HD22 ASN A  37     -18.164  13.225  10.330  1.00 94.75           H  
ATOM    600  OD1 ASN A  37     -18.244  10.160   9.812  1.00 94.75           O  
ATOM    601  N   TRP A  38     -13.448   9.526  10.300  1.00 96.75           N  
ATOM    602  H   TRP A  38     -13.930   9.005   9.581  1.00 96.75           H  
ATOM    603  CA  TRP A  38     -11.991   9.530  10.252  1.00 96.75           C  
ATOM    604  HA  TRP A  38     -11.611  10.358  10.850  1.00 96.75           H  
ATOM    605  C   TRP A  38     -11.518   9.750   8.823  1.00 96.75           C  
ATOM    606  CB  TRP A  38     -11.426   8.225  10.833  1.00 96.75           C  
ATOM    607  HB2 TRP A  38     -11.913   7.380  10.348  1.00 96.75           H  
ATOM    608  HB3 TRP A  38     -10.364   8.169  10.595  1.00 96.75           H  
ATOM    609  O   TRP A  38     -12.147   9.290   7.875  1.00 96.75           O  
ATOM    610  CG  TRP A  38     -11.573   8.082  12.318  1.00 96.75           C  
ATOM    611  CD1 TRP A  38     -12.717   7.770  12.963  1.00 96.75           C  
ATOM    612  HD1 TRP A  38     -13.654   7.564  12.467  1.00 96.75           H  
ATOM    613  CD2 TRP A  38     -10.564   8.227  13.361  1.00 96.75           C  
ATOM    614  CE2 TRP A  38     -11.187   8.017  14.630  1.00 96.75           C  
ATOM    615  CE3 TRP A  38      -9.177   8.487  13.360  1.00 96.75           C  
ATOM    616  HE3 TRP A  38      -8.683   8.623  12.409  1.00 96.75           H  
ATOM    617  NE1 TRP A  38     -12.511   7.771  14.327  1.00 96.75           N  
ATOM    618  HE1 TRP A  38     -13.260   7.580  14.976  1.00 96.75           H  
ATOM    619  CH2 TRP A  38      -9.087   8.341  15.796  1.00 96.75           C  
ATOM    620  HH2 TRP A  38      -8.516   8.365  16.713  1.00 96.75           H  
ATOM    621  CZ2 TRP A  38     -10.466   8.063  15.834  1.00 96.75           C  
ATOM    622  HZ2 TRP A  38     -10.967   7.867  16.770  1.00 96.75           H  
ATOM    623  CZ3 TRP A  38      -8.446   8.555  14.562  1.00 96.75           C  
ATOM    624  HZ3 TRP A  38      -7.384   8.751  14.527  1.00 96.75           H  
ATOM    625  N   HIS A  39     -10.379  10.418   8.691  1.00 96.98           N  
ATOM    626  H   HIS A  39      -9.934  10.774   9.525  1.00 96.98           H  
ATOM    627  CA  HIS A  39      -9.617  10.484   7.454  1.00 96.98           C  
ATOM    628  HA  HIS A  39     -10.184  10.007   6.655  1.00 96.98           H  
ATOM    629  C   HIS A  39      -8.304   9.716   7.611  1.00 96.98           C  
ATOM    630  CB  HIS A  39      -9.373  11.943   7.051  1.00 96.98           C  
ATOM    631  HB2 HIS A  39      -8.954  12.494   7.893  1.00 96.98           H  
ATOM    632  HB3 HIS A  39      -8.642  11.955   6.243  1.00 96.98           H  
ATOM    633  O   HIS A  39      -7.740   9.652   8.708  1.00 96.98           O  
ATOM    634  CG  HIS A  39     -10.615  12.643   6.559  1.00 96.98           C  
ATOM    635  CD2 HIS A  39     -11.051  12.725   5.266  1.00 96.98           C  
ATOM    636  HD2 HIS A  39     -10.547  12.336   4.394  1.00 96.98           H  
ATOM    637  ND1 HIS A  39     -11.520  13.344   7.317  1.00 96.98           N  
ATOM    638  HD1 HIS A  39     -11.491  13.479   8.317  1.00 96.98           H  
ATOM    639  CE1 HIS A  39     -12.486  13.808   6.505  1.00 96.98           C  
ATOM    640  HE1 HIS A  39     -13.342  14.391   6.810  1.00 96.98           H  
ATOM    641  NE2 HIS A  39     -12.242  13.445   5.244  1.00 96.98           N  
ATOM    642  N   VAL A  40      -7.808   9.170   6.505  1.00 97.78           N  
ATOM    643  H   VAL A  40      -8.353   9.252   5.659  1.00 97.78           H  
ATOM    644  CA  VAL A  40      -6.459   8.627   6.356  1.00 97.78           C  
ATOM    645  HA  VAL A  40      -5.974   8.671   7.331  1.00 97.78           H  
ATOM    646  C   VAL A  40      -5.658   9.498   5.392  1.00 97.78           C  
ATOM    647  CB  VAL A  40      -6.482   7.143   5.950  1.00 97.78           C  
ATOM    648  HB  VAL A  40      -7.002   6.597   6.737  1.00 97.78           H  
ATOM    649  O   VAL A  40      -6.158   9.887   4.340  1.00 97.78           O  
ATOM    650  CG1 VAL A  40      -7.229   6.869   4.643  1.00 97.78           C  
ATOM    651 HG11 VAL A  40      -7.203   5.803   4.420  1.00 97.78           H  
ATOM    652 HG12 VAL A  40      -6.771   7.420   3.822  1.00 97.78           H  
ATOM    653 HG13 VAL A  40      -8.273   7.171   4.734  1.00 97.78           H  
ATOM    654  CG2 VAL A  40      -5.065   6.562   5.850  1.00 97.78           C  
ATOM    655 HG21 VAL A  40      -4.504   6.784   6.758  1.00 97.78           H  
ATOM    656 HG22 VAL A  40      -4.541   6.985   4.993  1.00 97.78           H  
ATOM    657 HG23 VAL A  40      -5.125   5.481   5.725  1.00 97.78           H  
ATOM    658  N   SER A  41      -4.407   9.789   5.738  1.00 97.49           N  
ATOM    659  H   SER A  41      -4.095   9.519   6.660  1.00 97.49           H  
ATOM    660  CA  SER A  41      -3.495  10.568   4.899  1.00 97.49           C  
ATOM    661  HA  SER A  41      -3.916  10.666   3.899  1.00 97.49           H  
ATOM    662  C   SER A  41      -2.140   9.875   4.782  1.00 97.49           C  
ATOM    663  CB  SER A  41      -3.284  11.986   5.447  1.00 97.49           C  
ATOM    664  HB2 SER A  41      -2.515  11.970   6.220  1.00 97.49           H  
ATOM    665  HB3 SER A  41      -2.948  12.604   4.615  1.00 97.49           H  
ATOM    666  O   SER A  41      -1.638   9.326   5.764  1.00 97.49           O  
ATOM    667  OG  SER A  41      -4.451  12.569   5.990  1.00 97.49           O  
ATOM    668  HG  SER A  41      -4.287  13.502   6.144  1.00 97.49           H  
ATOM    669  N   LEU A  42      -1.512   9.947   3.607  1.00 98.38           N  
ATOM    670  H   LEU A  42      -1.982  10.402   2.837  1.00 98.38           H  
ATOM    671  CA  LEU A  42      -0.117   9.539   3.417  1.00 98.38           C  
ATOM    672  HA  LEU A  42       0.084   8.675   4.051  1.00 98.38           H  
ATOM    673  C   LEU A  42       0.818  10.681   3.842  1.00 98.38           C  
ATOM    674  CB  LEU A  42       0.086   9.122   1.949  1.00 98.38           C  
ATOM    675  HB2 LEU A  42      -0.138   9.978   1.312  1.00 98.38           H  
ATOM    676  HB3 LEU A  42      -0.624   8.330   1.712  1.00 98.38           H  
ATOM    677  O   LEU A  42       0.817  11.741   3.216  1.00 98.38           O  
ATOM    678  CG  LEU A  42       1.505   8.622   1.618  1.00 98.38           C  
ATOM    679  HG  LEU A  42       2.238   9.379   1.896  1.00 98.38           H  
ATOM    680  CD1 LEU A  42       1.848   7.324   2.344  1.00 98.38           C  
ATOM    681 HD11 LEU A  42       1.910   7.499   3.418  1.00 98.38           H  
ATOM    682 HD12 LEU A  42       1.099   6.561   2.132  1.00 98.38           H  
ATOM    683 HD13 LEU A  42       2.824   6.969   2.013  1.00 98.38           H  
ATOM    684  CD2 LEU A  42       1.612   8.368   0.115  1.00 98.38           C  
ATOM    685 HD21 LEU A  42       1.503   9.313  -0.416  1.00 98.38           H  
ATOM    686 HD22 LEU A  42       2.588   7.947  -0.126  1.00 98.38           H  
ATOM    687 HD23 LEU A  42       0.833   7.676  -0.207  1.00 98.38           H  
ATOM    688  N   LEU A  43       1.606  10.461   4.898  1.00 98.26           N  
ATOM    689  H   LEU A  43       1.559   9.558   5.347  1.00 98.26           H  
ATOM    690  CA  LEU A  43       2.580  11.428   5.420  1.00 98.26           C  
ATOM    691  HA  LEU A  43       2.241  12.444   5.219  1.00 98.26           H  
ATOM    692  C   LEU A  43       3.945  11.291   4.765  1.00 98.26           C  
ATOM    693  CB  LEU A  43       2.773  11.242   6.936  1.00 98.26           C  
ATOM    694  HB2 LEU A  43       3.545  11.948   7.241  1.00 98.26           H  
ATOM    695  HB3 LEU A  43       3.156  10.241   7.131  1.00 98.26           H  
ATOM    696  O   LEU A  43       4.570  12.288   4.416  1.00 98.26           O  
ATOM    697  CG  LEU A  43       1.541  11.467   7.819  1.00 98.26           C  
ATOM    698  HG  LEU A  43       0.841  10.641   7.694  1.00 98.26           H  
ATOM    699  CD1 LEU A  43       2.000  11.534   9.281  1.00 98.26           C  
ATOM    700 HD11 LEU A  43       2.833  12.230   9.375  1.00 98.26           H  
ATOM    701 HD12 LEU A  43       2.320  10.544   9.608  1.00 98.26           H  
ATOM    702 HD13 LEU A  43       1.199  11.899   9.924  1.00 98.26           H  
ATOM    703  CD2 LEU A  43       0.839  12.768   7.459  1.00 98.26           C  
ATOM    704 HD21 LEU A  43       1.551  13.592   7.507  1.00 98.26           H  
ATOM    705 HD22 LEU A  43       0.413  12.693   6.458  1.00 98.26           H  
ATOM    706 HD23 LEU A  43       0.020  12.956   8.152  1.00 98.26           H  
ATOM    707  N   GLU A  44       4.404  10.054   4.610  1.00 98.18           N  
ATOM    708  H   GLU A  44       3.824   9.276   4.891  1.00 98.18           H  
ATOM    709  CA  GLU A  44       5.734   9.760   4.094  1.00 98.18           C  
ATOM    710  HA  GLU A  44       6.079  10.599   3.489  1.00 98.18           H  
ATOM    711  C   GLU A  44       5.681   8.517   3.220  1.00 98.18           C  
ATOM    712  CB  GLU A  44       6.749   9.536   5.223  1.00 98.18           C  
ATOM    713  HB2 GLU A  44       6.444   8.657   5.791  1.00 98.18           H  
ATOM    714  HB3 GLU A  44       7.717   9.318   4.772  1.00 98.18           H  
ATOM    715  O   GLU A  44       4.969   7.555   3.528  1.00 98.18           O  
ATOM    716  CG  GLU A  44       6.917  10.725   6.184  1.00 98.18           C  
ATOM    717  HG2 GLU A  44       5.937  11.057   6.528  1.00 98.18           H  
ATOM    718  HG3 GLU A  44       7.392  11.551   5.654  1.00 98.18           H  
ATOM    719  CD  GLU A  44       7.738  10.345   7.421  1.00 98.18           C  
ATOM    720  OE1 GLU A  44       7.438  10.905   8.501  1.00 98.18           O  
ATOM    721  OE2 GLU A  44       8.574   9.416   7.315  1.00 98.18           O  
ATOM    722  N   LEU A  45       6.476   8.526   2.157  1.00 98.36           N  
ATOM    723  H   LEU A  45       7.013   9.361   1.971  1.00 98.36           H  
ATOM    724  CA  LEU A  45       6.755   7.351   1.350  1.00 98.36           C  
ATOM    725  HA  LEU A  45       6.436   6.462   1.893  1.00 98.36           H  
ATOM    726  C   LEU A  45       8.264   7.257   1.146  1.00 98.36           C  
ATOM    727  CB  LEU A  45       5.929   7.421   0.054  1.00 98.36           C  
ATOM    728  HB2 LEU A  45       6.157   8.341  -0.485  1.00 98.36           H  
ATOM    729  HB3 LEU A  45       4.880   7.461   0.348  1.00 98.36           H  
ATOM    730  O   LEU A  45       8.891   8.168   0.619  1.00 98.36           O  
ATOM    731  CG  LEU A  45       6.141   6.204  -0.868  1.00 98.36           C  
ATOM    732  HG  LEU A  45       6.445   5.340  -0.277  1.00 98.36           H  
ATOM    733  CD1 LEU A  45       4.857   5.853  -1.613  1.00 98.36           C  
ATOM    734 HD11 LEU A  45       5.031   4.993  -2.260  1.00 98.36           H  
ATOM    735 HD12 LEU A  45       4.072   5.601  -0.901  1.00 98.36           H  
ATOM    736 HD13 LEU A  45       4.546   6.704  -2.219  1.00 98.36           H  
ATOM    737  CD2 LEU A  45       7.198   6.495  -1.927  1.00 98.36           C  
ATOM    738 HD21 LEU A  45       7.431   5.586  -2.481  1.00 98.36           H  
ATOM    739 HD22 LEU A  45       8.096   6.871  -1.437  1.00 98.36           H  
ATOM    740 HD23 LEU A  45       6.845   7.260  -2.619  1.00 98.36           H  
ATOM    741  N   THR A  46       8.846   6.139   1.564  1.00 98.31           N  
ATOM    742  H   THR A  46       8.255   5.418   1.951  1.00 98.31           H  
ATOM    743  CA  THR A  46      10.236   5.791   1.263  1.00 98.31           C  
ATOM    744  HA  THR A  46      10.743   6.643   0.809  1.00 98.31           H  
ATOM    745  C   THR A  46      10.242   4.639   0.286  1.00 98.31           C  
ATOM    746  CB  THR A  46      11.015   5.386   2.516  1.00 98.31           C  
ATOM    747  HB  THR A  46      10.619   4.443   2.895  1.00 98.31           H  
ATOM    748  O   THR A  46       9.547   3.650   0.508  1.00 98.31           O  
ATOM    749  CG2 THR A  46      12.514   5.232   2.264  1.00 98.31           C  
ATOM    750 HG21 THR A  46      12.699   4.408   1.574  1.00 98.31           H  
ATOM    751 HG22 THR A  46      12.914   6.153   1.840  1.00 98.31           H  
ATOM    752 HG23 THR A  46      13.021   5.023   3.206  1.00 98.31           H  
ATOM    753  OG1 THR A  46      10.862   6.364   3.507  1.00 98.31           O  
ATOM    754  HG1 THR A  46       9.943   6.642   3.485  1.00 98.31           H  
ATOM    755  N   TYR A  47      11.056   4.734  -0.755  1.00 97.62           N  
ATOM    756  H   TYR A  47      11.595   5.579  -0.884  1.00 97.62           H  
ATOM    757  CA  TYR A  47      11.298   3.636  -1.680  1.00 97.62           C  
ATOM    758  HA  TYR A  47      10.929   2.709  -1.241  1.00 97.62           H  
ATOM    759  C   TYR A  47      12.793   3.467  -1.898  1.00 97.62           C  
ATOM    760  CB  TYR A  47      10.539   3.846  -2.994  1.00 97.62           C  
ATOM    761  HB2 TYR A  47       9.472   3.903  -2.777  1.00 97.62           H  
ATOM    762  HB3 TYR A  47      10.695   2.970  -3.624  1.00 97.62           H  
ATOM    763  O   TYR A  47      13.546   4.436  -1.980  1.00 97.62           O  
ATOM    764  CG  TYR A  47      10.935   5.087  -3.770  1.00 97.62           C  
ATOM    765  CD1 TYR A  47      10.417   6.339  -3.397  1.00 97.62           C  
ATOM    766  HD1 TYR A  47       9.777   6.415  -2.531  1.00 97.62           H  
ATOM    767  CD2 TYR A  47      11.832   5.004  -4.848  1.00 97.62           C  
ATOM    768  HD2 TYR A  47      12.246   4.049  -5.139  1.00 97.62           H  
ATOM    769  CE1 TYR A  47      10.766   7.503  -4.101  1.00 97.62           C  
ATOM    770  HE1 TYR A  47      10.386   8.465  -3.792  1.00 97.62           H  
ATOM    771  CE2 TYR A  47      12.189   6.171  -5.552  1.00 97.62           C  
ATOM    772  HE2 TYR A  47      12.886   6.130  -6.377  1.00 97.62           H  
ATOM    773  OH  TYR A  47      12.033   8.539  -5.877  1.00 97.62           O  
ATOM    774  HH  TYR A  47      11.952   9.365  -5.393  1.00 97.62           H  
ATOM    775  CZ  TYR A  47      11.661   7.426  -5.185  1.00 97.62           C  
ATOM    776  N   GLN A  48      13.221   2.213  -1.971  1.00 95.60           N  
ATOM    777  H   GLN A  48      12.551   1.470  -1.830  1.00 95.60           H  
ATOM    778  CA  GLN A  48      14.598   1.823  -2.227  1.00 95.60           C  
ATOM    779  HA  GLN A  48      15.234   2.706  -2.298  1.00 95.60           H  
ATOM    780  C   GLN A  48      14.633   1.085  -3.559  1.00 95.60           C  
ATOM    781  CB  GLN A  48      15.105   0.935  -1.079  1.00 95.60           C  
ATOM    782  HB2 GLN A  48      16.136   0.645  -1.284  1.00 95.60           H  
ATOM    783  HB3 GLN A  48      14.497   0.031  -1.043  1.00 95.60           H  
ATOM    784  O   GLN A  48      13.872   0.143  -3.732  1.00 95.60           O  
ATOM    785  CG  GLN A  48      15.044   1.629   0.292  1.00 95.60           C  
ATOM    786  HG2 GLN A  48      14.031   1.976   0.494  1.00 95.60           H  
ATOM    787  HG3 GLN A  48      15.706   2.495   0.277  1.00 95.60           H  
ATOM    788  CD  GLN A  48      15.449   0.723   1.449  1.00 95.60           C  
ATOM    789  NE2 GLN A  48      15.705   1.292   2.608  1.00 95.60           N  
ATOM    790 HE21 GLN A  48      15.651   2.296   2.704  1.00 95.60           H  
ATOM    791 HE22 GLN A  48      16.035   0.689   3.348  1.00 95.60           H  
ATOM    792  OE1 GLN A  48      15.537  -0.494   1.357  1.00 95.60           O  
ATOM    793  N   GLY A  49      15.513   1.476  -4.477  1.00 92.89           N  
ATOM    794  H   GLY A  49      16.095   2.277  -4.275  1.00 92.89           H  
ATOM    795  CA  GLY A  49      15.698   0.768  -5.749  1.00 92.89           C  
ATOM    796  HA2 GLY A  49      15.778  -0.302  -5.556  1.00 92.89           H  
ATOM    797  HA3 GLY A  49      16.639   1.090  -6.196  1.00 92.89           H  
ATOM    798  C   GLY A  49      14.565   0.962  -6.765  1.00 92.89           C  
ATOM    799  O   GLY A  49      13.416   0.574  -6.552  1.00 92.89           O  
ATOM    800  N   VAL A  50      14.929   1.527  -7.915  1.00 94.78           N  
ATOM    801  H   VAL A  50      15.892   1.806  -8.038  1.00 94.78           H  
ATOM    802  CA  VAL A  50      14.048   1.711  -9.071  1.00 94.78           C  
ATOM    803  HA  VAL A  50      13.125   1.150  -8.925  1.00 94.78           H  
ATOM    804  C   VAL A  50      14.770   1.160 -10.294  1.00 94.78           C  
ATOM    805  CB  VAL A  50      13.680   3.198  -9.247  1.00 94.78           C  
ATOM    806  HB  VAL A  50      14.587   3.787  -9.382  1.00 94.78           H  
ATOM    807  O   VAL A  50      15.819   1.681 -10.664  1.00 94.78           O  
ATOM    808  CG1 VAL A  50      12.782   3.410 -10.470  1.00 94.78           C  
ATOM    809 HG11 VAL A  50      11.893   2.783 -10.399  1.00 94.78           H  
ATOM    810 HG12 VAL A  50      13.331   3.163 -11.379  1.00 94.78           H  
ATOM    811 HG13 VAL A  50      12.483   4.456 -10.522  1.00 94.78           H  
ATOM    812  CG2 VAL A  50      12.945   3.725  -8.012  1.00 94.78           C  
ATOM    813 HG21 VAL A  50      13.623   3.758  -7.159  1.00 94.78           H  
ATOM    814 HG22 VAL A  50      12.582   4.736  -8.200  1.00 94.78           H  
ATOM    815 HG23 VAL A  50      12.097   3.082  -7.777  1.00 94.78           H  
ATOM    816  N   ALA A  51      14.240   0.099 -10.908  1.00 93.86           N  
ATOM    817  H   ALA A  51      13.387  -0.294 -10.534  1.00 93.86           H  
ATOM    818  CA  ALA A  51      14.864  -0.529 -12.076  1.00 93.86           C  
ATOM    819  HA  ALA A  51      15.922  -0.693 -11.869  1.00 93.86           H  
ATOM    820  C   ALA A  51      14.783   0.367 -13.320  1.00 93.86           C  
ATOM    821  CB  ALA A  51      14.206  -1.890 -12.328  1.00 93.86           C  
ATOM    822  HB1 ALA A  51      13.127  -1.782 -12.441  1.00 93.86           H  
ATOM    823  HB2 ALA A  51      14.419  -2.558 -11.493  1.00 93.86           H  
ATOM    824  HB3 ALA A  51      14.617  -2.333 -13.235  1.00 93.86           H  
ATOM    825  O   ALA A  51      15.795   0.681 -13.942  1.00 93.86           O  
ATOM    826  N   LYS A  52      13.568   0.812 -13.658  1.00 90.15           N  
ATOM    827  H   LYS A  52      12.784   0.504 -13.101  1.00 90.15           H  
ATOM    828  CA  LYS A  52      13.305   1.821 -14.687  1.00 90.15           C  
ATOM    829  HA  LYS A  52      14.241   2.333 -14.912  1.00 90.15           H  
ATOM    830  C   LYS A  52      12.278   2.805 -14.122  1.00 90.15           C  
ATOM    831  CB  LYS A  52      12.822   1.165 -15.997  1.00 90.15           C  
ATOM    832  HB2 LYS A  52      13.540   0.406 -16.307  1.00 90.15           H  
ATOM    833  HB3 LYS A  52      11.858   0.684 -15.829  1.00 90.15           H  
ATOM    834  O   LYS A  52      11.181   2.371 -13.784  1.00 90.15           O  
ATOM    835  CG  LYS A  52      12.687   2.214 -17.120  1.00 90.15           C  
ATOM    836  HG2 LYS A  52      13.669   2.639 -17.326  1.00 90.15           H  
ATOM    837  HG3 LYS A  52      12.039   3.017 -16.767  1.00 90.15           H  
ATOM    838  CD  LYS A  52      12.086   1.678 -18.435  1.00 90.15           C  
ATOM    839  HD2 LYS A  52      11.141   1.184 -18.213  1.00 90.15           H  
ATOM    840  HD3 LYS A  52      12.769   0.967 -18.900  1.00 90.15           H  
ATOM    841  CE  LYS A  52      11.832   2.879 -19.372  1.00 90.15           C  
ATOM    842  HE2 LYS A  52      11.350   3.655 -18.779  1.00 90.15           H  
ATOM    843  HE3 LYS A  52      12.785   3.285 -19.711  1.00 90.15           H  
ATOM    844  NZ  LYS A  52      10.949   2.597 -20.541  1.00 90.15           N  
ATOM    845  HZ1 LYS A  52      11.420   2.106 -21.287  1.00 90.15           H  
ATOM    846  HZ2 LYS A  52      10.582   3.461 -20.914  1.00 90.15           H  
ATOM    847  HZ3 LYS A  52      10.117   2.097 -20.262  1.00 90.15           H  
ATOM    848  N   PRO A  53      12.605   4.099 -13.995  1.00 87.49           N  
ATOM    849  CA  PRO A  53      11.642   5.096 -13.545  1.00 87.49           C  
ATOM    850  HA  PRO A  53      11.360   4.864 -12.518  1.00 87.49           H  
ATOM    851  C   PRO A  53      10.412   5.095 -14.458  1.00 87.49           C  
ATOM    852  CB  PRO A  53      12.355   6.447 -13.589  1.00 87.49           C  
ATOM    853  HB2 PRO A  53      12.137   7.042 -12.702  1.00 87.49           H  
ATOM    854  HB3 PRO A  53      12.075   6.995 -14.489  1.00 87.49           H  
ATOM    855  O   PRO A  53      10.575   4.938 -15.674  1.00 87.49           O  
ATOM    856  CG  PRO A  53      13.831   6.073 -13.667  1.00 87.49           C  
ATOM    857  HG2 PRO A  53      14.238   6.000 -12.658  1.00 87.49           H  
ATOM    858  HG3 PRO A  53      14.385   6.784 -14.279  1.00 87.49           H  
ATOM    859  CD  PRO A  53      13.880   4.701 -14.306  1.00 87.49           C  
ATOM    860  HD2 PRO A  53      13.979   4.795 -15.387  1.00 87.49           H  
ATOM    861  HD3 PRO A  53      14.709   4.130 -13.888  1.00 87.49           H  
ATOM    862  N   PRO A  54       9.204   5.264 -13.903  1.00 90.99           N  
ATOM    863  CA  PRO A  54       8.007   5.355 -14.718  1.00 90.99           C  
ATOM    864  HA  PRO A  54       7.928   4.478 -15.361  1.00 90.99           H  
ATOM    865  C   PRO A  54       8.061   6.614 -15.589  1.00 90.99           C  
ATOM    866  CB  PRO A  54       6.843   5.364 -13.726  1.00 90.99           C  
ATOM    867  HB2 PRO A  54       5.981   5.913 -14.104  1.00 90.99           H  
ATOM    868  HB3 PRO A  54       6.559   4.338 -13.494  1.00 90.99           H  
ATOM    869  O   PRO A  54       8.611   7.642 -15.199  1.00 90.99           O  
ATOM    870  CG  PRO A  54       7.450   6.024 -12.487  1.00 90.99           C  
ATOM    871  HG2 PRO A  54       7.427   7.108 -12.598  1.00 90.99           H  
ATOM    872  HG3 PRO A  54       6.935   5.724 -11.574  1.00 90.99           H  
ATOM    873  CD  PRO A  54       8.900   5.541 -12.505  1.00 90.99           C  
ATOM    874  HD2 PRO A  54       9.552   6.314 -12.098  1.00 90.99           H  
ATOM    875  HD3 PRO A  54       8.995   4.621 -11.927  1.00 90.99           H  
ATOM    876  N   GLU A  55       7.464   6.532 -16.775  1.00 88.56           N  
ATOM    877  H   GLU A  55       7.069   5.649 -17.063  1.00 88.56           H  
ATOM    878  CA  GLU A  55       7.300   7.680 -17.684  1.00 88.56           C  
ATOM    879  HA  GLU A  55       8.188   8.310 -17.637  1.00 88.56           H  
ATOM    880  C   GLU A  55       6.118   8.576 -17.270  1.00 88.56           C  
ATOM    881  CB  GLU A  55       7.154   7.160 -19.126  1.00 88.56           C  
ATOM    882  HB2 GLU A  55       6.366   6.408 -19.151  1.00 88.56           H  
ATOM    883  HB3 GLU A  55       6.877   7.983 -19.785  1.00 88.56           H  
ATOM    884  O   GLU A  55       5.892   9.632 -17.854  1.00 88.56           O  
ATOM    885  CG  GLU A  55       8.478   6.550 -19.631  1.00 88.56           C  
ATOM    886  HG2 GLU A  55       8.867   5.867 -18.876  1.00 88.56           H  
ATOM    887  HG3 GLU A  55       9.208   7.350 -19.751  1.00 88.56           H  
ATOM    888  CD  GLU A  55       8.361   5.767 -20.948  1.00 88.56           C  
ATOM    889  OE1 GLU A  55       9.297   4.953 -21.197  1.00 88.56           O  
ATOM    890  OE2 GLU A  55       7.335   5.914 -21.647  1.00 88.56           O  
ATOM    891  N   SER A  56       5.372   8.161 -16.247  1.00 92.23           N  
ATOM    892  H   SER A  56       5.655   7.318 -15.768  1.00 92.23           H  
ATOM    893  CA  SER A  56       4.210   8.850 -15.706  1.00 92.23           C  
ATOM    894  HA  SER A  56       4.185   9.874 -16.080  1.00 92.23           H  
ATOM    895  C   SER A  56       4.262   8.912 -14.184  1.00 92.23           C  
ATOM    896  CB  SER A  56       2.932   8.142 -16.172  1.00 92.23           C  
ATOM    897  HB2 SER A  56       2.966   8.013 -17.253  1.00 92.23           H  
ATOM    898  HB3 SER A  56       2.065   8.751 -15.919  1.00 92.23           H  
ATOM    899  O   SER A  56       5.118   8.319 -13.523  1.00 92.23           O  
ATOM    900  OG  SER A  56       2.808   6.876 -15.545  1.00 92.23           O  
ATOM    901  HG  SER A  56       2.566   7.027 -14.628  1.00 92.23           H  
ATOM    902  N   ASP A  57       3.287   9.604 -13.618  1.00 94.71           N  
ATOM    903  H   ASP A  57       2.525   9.923 -14.200  1.00 94.71           H  
ATOM    904  CA  ASP A  57       2.967   9.496 -12.209  1.00 94.71           C  
ATOM    905  HA  ASP A  57       3.872   9.696 -11.636  1.00 94.71           H  
ATOM    906  C   ASP A  57       2.512   8.090 -11.807  1.00 94.71           C  
ATOM    907  CB  ASP A  57       1.930  10.566 -11.841  1.00 94.71           C  
ATOM    908  HB2 ASP A  57       2.395  11.543 -11.966  1.00 94.71           H  
ATOM    909  HB3 ASP A  57       1.673  10.468 -10.787  1.00 94.71           H  
ATOM    910  O   ASP A  57       2.173   7.224 -12.625  1.00 94.71           O  
ATOM    911  CG  ASP A  57       0.641  10.544 -12.672  1.00 94.71           C  
ATOM    912  OD1 ASP A  57       0.557   9.830 -13.691  1.00 94.71           O  
ATOM    913  OD2 ASP A  57      -0.228  11.363 -12.308  1.00 94.71           O  
ATOM    914  N   VAL A  58       2.554   7.889 -10.493  1.00 96.65           N  
ATOM    915  H   VAL A  58       2.867   8.651  -9.910  1.00 96.65           H  
ATOM    916  CA  VAL A  58       2.076   6.695  -9.814  1.00 96.65           C  
ATOM    917  HA  VAL A  58       1.621   6.043 -10.560  1.00 96.65           H  
ATOM    918  C   VAL A  58       0.994   7.059  -8.810  1.00 96.65           C  
ATOM    919  CB  VAL A  58       3.208   5.905  -9.132  1.00 96.65           C  
ATOM    920  HB  VAL A  58       2.791   4.976  -8.742  1.00 96.65           H  
ATOM    921  O   VAL A  58       0.968   8.159  -8.246  1.00 96.65           O  
ATOM    922  CG1 VAL A  58       4.317   5.537 -10.115  1.00 96.65           C  
ATOM    923 HG11 VAL A  58       5.108   5.031  -9.562  1.00 96.65           H  
ATOM    924 HG12 VAL A  58       3.916   4.887 -10.893  1.00 96.65           H  
ATOM    925 HG13 VAL A  58       4.737   6.431 -10.577  1.00 96.65           H  
ATOM    926  CG2 VAL A  58       3.854   6.638  -7.952  1.00 96.65           C  
ATOM    927 HG21 VAL A  58       3.102   6.888  -7.204  1.00 96.65           H  
ATOM    928 HG22 VAL A  58       4.592   5.991  -7.477  1.00 96.65           H  
ATOM    929 HG23 VAL A  58       4.340   7.548  -8.302  1.00 96.65           H  
ATOM    930  N   TYR A  59       0.139   6.086  -8.545  1.00 97.16           N  
ATOM    931  H   TYR A  59       0.238   5.230  -9.072  1.00 97.16           H  
ATOM    932  CA  TYR A  59      -0.942   6.140  -7.581  1.00 97.16           C  
ATOM    933  HA  TYR A  59      -1.042   7.150  -7.183  1.00 97.16           H  
ATOM    934  C   TYR A  59      -0.634   5.202  -6.423  1.00 97.16           C  
ATOM    935  CB  TYR A  59      -2.239   5.757  -8.299  1.00 97.16           C  
ATOM    936  HB2 TYR A  59      -3.056   5.716  -7.578  1.00 97.16           H  
ATOM    937  HB3 TYR A  59      -2.125   4.748  -8.695  1.00 97.16           H  
ATOM    938  O   TYR A  59      -0.470   3.999  -6.616  1.00 97.16           O  
ATOM    939  CG  TYR A  59      -2.621   6.686  -9.439  1.00 97.16           C  
ATOM    940  CD1 TYR A  59      -2.549   8.089  -9.292  1.00 97.16           C  
ATOM    941  HD1 TYR A  59      -2.253   8.525  -8.350  1.00 97.16           H  
ATOM    942  CD2 TYR A  59      -3.046   6.137 -10.663  1.00 97.16           C  
ATOM    943  HD2 TYR A  59      -3.132   5.067 -10.786  1.00 97.16           H  
ATOM    944  CE1 TYR A  59      -2.840   8.929 -10.384  1.00 97.16           C  
ATOM    945  HE1 TYR A  59      -2.786  10.004 -10.292  1.00 97.16           H  
ATOM    946  CE2 TYR A  59      -3.377   6.980 -11.738  1.00 97.16           C  
ATOM    947  HE2 TYR A  59      -3.749   6.571 -12.666  1.00 97.16           H  
ATOM    948  OH  TYR A  59      -3.441   9.170 -12.696  1.00 97.16           O  
ATOM    949  HH  TYR A  59      -3.083  10.054 -12.586  1.00 97.16           H  
ATOM    950  CZ  TYR A  59      -3.224   8.373 -11.620  1.00 97.16           C  
ATOM    951  N   VAL A  60      -0.548   5.757  -5.217  1.00 98.02           N  
ATOM    952  H   VAL A  60      -0.693   6.754  -5.144  1.00 98.02           H  
ATOM    953  CA  VAL A  60      -0.470   4.995  -3.970  1.00 98.02           C  
ATOM    954  HA  VAL A  60      -0.037   4.014  -4.167  1.00 98.02           H  
ATOM    955  C   VAL A  60      -1.884   4.819  -3.460  1.00 98.02           C  
ATOM    956  CB  VAL A  60       0.384   5.696  -2.905  1.00 98.02           C  
ATOM    957  HB  VAL A  60      -0.070   6.651  -2.640  1.00 98.02           H  
ATOM    958  O   VAL A  60      -2.560   5.801  -3.153  1.00 98.02           O  
ATOM    959  CG1 VAL A  60       0.514   4.839  -1.637  1.00 98.02           C  
ATOM    960 HG11 VAL A  60      -0.461   4.711  -1.167  1.00 98.02           H  
ATOM    961 HG12 VAL A  60       0.919   3.859  -1.888  1.00 98.02           H  
ATOM    962 HG13 VAL A  60       1.178   5.327  -0.923  1.00 98.02           H  
ATOM    963  CG2 VAL A  60       1.791   5.968  -3.425  1.00 98.02           C  
ATOM    964 HG21 VAL A  60       2.322   5.034  -3.606  1.00 98.02           H  
ATOM    965 HG22 VAL A  60       2.326   6.559  -2.682  1.00 98.02           H  
ATOM    966 HG23 VAL A  60       1.739   6.530  -4.357  1.00 98.02           H  
ATOM    967  N   CYS A  61      -2.307   3.572  -3.340  1.00 97.93           N  
ATOM    968  H   CYS A  61      -1.692   2.825  -3.630  1.00 97.93           H  
ATOM    969  CA  CYS A  61      -3.649   3.194  -2.944  1.00 97.93           C  
ATOM    970  HA  CYS A  61      -4.243   4.088  -2.751  1.00 97.93           H  
ATOM    971  C   CYS A  61      -3.620   2.364  -1.660  1.00 97.93           C  
ATOM    972  CB  CYS A  61      -4.297   2.425  -4.097  1.00 97.93           C  
ATOM    973  HB2 CYS A  61      -3.702   1.535  -4.301  1.00 97.93           H  
ATOM    974  HB3 CYS A  61      -5.307   2.133  -3.809  1.00 97.93           H  
ATOM    975  O   CYS A  61      -2.613   1.729  -1.329  1.00 97.93           O  
ATOM    976  SG  CYS A  61      -4.387   3.446  -5.597  1.00 97.93           S  
ATOM    977  HG  CYS A  61      -5.251   2.682  -6.272  1.00 97.93           H  
ATOM    978  N   SER A  62      -4.738   2.338  -0.940  1.00 98.11           N  
ATOM    979  H   SER A  62      -5.539   2.869  -1.250  1.00 98.11           H  
ATOM    980  CA  SER A  62      -4.888   1.486   0.240  1.00 98.11           C  
ATOM    981  HA  SER A  62      -4.258   0.607   0.107  1.00 98.11           H  
ATOM    982  C   SER A  62      -6.318   1.003   0.409  1.00 98.11           C  
ATOM    983  CB  SER A  62      -4.428   2.233   1.492  1.00 98.11           C  
ATOM    984  HB2 SER A  62      -3.385   2.522   1.364  1.00 98.11           H  
ATOM    985  HB3 SER A  62      -5.038   3.125   1.630  1.00 98.11           H  
ATOM    986  O   SER A  62      -7.255   1.690   0.040  1.00 98.11           O  
ATOM    987  OG  SER A  62      -4.532   1.408   2.637  1.00 98.11           O  
ATOM    988  HG  SER A  62      -4.032   0.605   2.475  1.00 98.11           H  
ATOM    989  N   ASN A  63      -6.511  -0.166   1.019  1.00 97.29           N  
ATOM    990  H   ASN A  63      -5.713  -0.641   1.417  1.00 97.29           H  
ATOM    991  CA  ASN A  63      -7.850  -0.636   1.388  1.00 97.29           C  
ATOM    992  HA  ASN A  63      -8.497  -0.535   0.516  1.00 97.29           H  
ATOM    993  C   ASN A  63      -8.514   0.197   2.505  1.00 97.29           C  
ATOM    994  CB  ASN A  63      -7.785  -2.124   1.774  1.00 97.29           C  
ATOM    995  HB2 ASN A  63      -8.807  -2.487   1.891  1.00 97.29           H  
ATOM    996  HB3 ASN A  63      -7.313  -2.697   0.976  1.00 97.29           H  
ATOM    997  O   ASN A  63      -9.685  -0.028   2.801  1.00 97.29           O  
ATOM    998  CG  ASN A  63      -7.032  -2.379   3.071  1.00 97.29           C  
ATOM    999  ND2 ASN A  63      -7.435  -3.361   3.840  1.00 97.29           N  
ATOM   1000 HD21 ASN A  63      -8.284  -3.868   3.633  1.00 97.29           H  
ATOM   1001 HD22 ASN A  63      -6.940  -3.536   4.703  1.00 97.29           H  
ATOM   1002  OD1 ASN A  63      -6.041  -1.737   3.376  1.00 97.29           O  
ATOM   1003  N   LEU A  64      -7.777   1.113   3.144  1.00 97.08           N  
ATOM   1004  H   LEU A  64      -6.805   1.208   2.889  1.00 97.08           H  
ATOM   1005  CA  LEU A  64      -8.295   1.943   4.230  1.00 97.08           C  
ATOM   1006  HA  LEU A  64      -8.981   1.352   4.835  1.00 97.08           H  
ATOM   1007  C   LEU A  64      -9.103   3.148   3.756  1.00 97.08           C  
ATOM   1008  CB  LEU A  64      -7.132   2.429   5.110  1.00 97.08           C  
ATOM   1009  HB2 LEU A  64      -7.540   3.111   5.857  1.00 97.08           H  
ATOM   1010  HB3 LEU A  64      -6.430   2.991   4.495  1.00 97.08           H  
ATOM   1011  O   LEU A  64     -10.004   3.568   4.476  1.00 97.08           O  
ATOM   1012  CG  LEU A  64      -6.369   1.320   5.845  1.00 97.08           C  
ATOM   1013  HG  LEU A  64      -5.817   0.730   5.113  1.00 97.08           H  
ATOM   1014  CD1 LEU A  64      -5.383   1.967   6.822  1.00 97.08           C  
ATOM   1015 HD11 LEU A  64      -4.662   2.565   6.265  1.00 97.08           H  
ATOM   1016 HD12 LEU A  64      -5.922   2.599   7.528  1.00 97.08           H  
ATOM   1017 HD13 LEU A  64      -4.851   1.194   7.377  1.00 97.08           H  
ATOM   1018  CD2 LEU A  64      -7.294   0.383   6.621  1.00 97.08           C  
ATOM   1019 HD21 LEU A  64      -7.937   0.956   7.289  1.00 97.08           H  
ATOM   1020 HD22 LEU A  64      -6.704  -0.323   7.204  1.00 97.08           H  
ATOM   1021 HD23 LEU A  64      -7.905  -0.199   5.931  1.00 97.08           H  
ATOM   1022  N   CYS A  65      -8.780   3.736   2.606  1.00 95.86           N  
ATOM   1023  H   CYS A  65      -8.119   3.301   1.979  1.00 95.86           H  
ATOM   1024  CA  CYS A  65      -9.464   4.934   2.126  1.00 95.86           C  
ATOM   1025  HA  CYS A  65      -9.847   5.485   2.985  1.00 95.86           H  
ATOM   1026  C   CYS A  65     -10.686   4.595   1.270  1.00 95.86           C  
ATOM   1027  CB  CYS A  65      -8.497   5.888   1.411  1.00 95.86           C  
ATOM   1028  HB2 CYS A  65      -9.080   6.610   0.840  1.00 95.86           H  
ATOM   1029  HB3 CYS A  65      -7.903   6.436   2.144  1.00 95.86           H  
ATOM   1030  O   CYS A  65     -10.764   3.538   0.642  1.00 95.86           O  
ATOM   1031  SG  CYS A  65      -7.380   5.032   0.279  1.00 95.86           S  
ATOM   1032  HG  CYS A  65      -7.613   5.816  -0.777  1.00 95.86           H  
ATOM   1033  N   GLY A  66     -11.650   5.513   1.279  1.00 95.01           N  
ATOM   1034  H   GLY A  66     -11.544   6.316   1.882  1.00 95.01           H  
ATOM   1035  CA  GLY A  66     -12.714   5.564   0.289  1.00 95.01           C  
ATOM   1036  HA2 GLY A  66     -13.436   6.334   0.560  1.00 95.01           H  
ATOM   1037  HA3 GLY A  66     -13.226   4.602   0.251  1.00 95.01           H  
ATOM   1038  C   GLY A  66     -12.169   5.879  -1.102  1.00 95.01           C  
ATOM   1039  O   GLY A  66     -11.000   6.242  -1.273  1.00 95.01           O  
ATOM   1040  N   ASP A  67     -13.041   5.729  -2.088  1.00 95.72           N  
ATOM   1041  H   ASP A  67     -13.995   5.458  -1.896  1.00 95.72           H  
ATOM   1042  CA  ASP A  67     -12.667   5.879  -3.483  1.00 95.72           C  
ATOM   1043  HA  ASP A  67     -11.661   5.475  -3.599  1.00 95.72           H  
ATOM   1044  C   ASP A  67     -12.592   7.366  -3.883  1.00 95.72           C  
ATOM   1045  CB  ASP A  67     -13.571   4.998  -4.359  1.00 95.72           C  
ATOM   1046  HB2 ASP A  67     -14.595   5.370  -4.321  1.00 95.72           H  
ATOM   1047  HB3 ASP A  67     -13.200   5.071  -5.381  1.00 95.72           H  
ATOM   1048  O   ASP A  67     -13.270   8.235  -3.335  1.00 95.72           O  
ATOM   1049  CG  ASP A  67     -13.526   3.515  -3.932  1.00 95.72           C  
ATOM   1050  OD1 ASP A  67     -12.413   3.006  -3.660  1.00 95.72           O  
ATOM   1051  OD2 ASP A  67     -14.585   2.875  -3.748  1.00 95.72           O  
ATOM   1052  N   THR A  68     -11.685   7.671  -4.805  1.00 93.83           N  
ATOM   1053  H   THR A  68     -11.146   6.907  -5.186  1.00 93.83           H  
ATOM   1054  CA  THR A  68     -11.425   8.992  -5.380  1.00 93.83           C  
ATOM   1055  HA  THR A  68     -12.148   9.715  -5.002  1.00 93.83           H  
ATOM   1056  C   THR A  68     -11.562   8.888  -6.889  1.00 93.83           C  
ATOM   1057  CB  THR A  68     -10.009   9.469  -5.031  1.00 93.83           C  
ATOM   1058  HB  THR A  68      -9.293   8.728  -5.387  1.00 93.83           H  
ATOM   1059  O   THR A  68     -11.022   7.957  -7.491  1.00 93.83           O  
ATOM   1060  CG2 THR A  68      -9.646  10.832  -5.624  1.00 93.83           C  
ATOM   1061 HG21 THR A  68      -8.695  11.165  -5.208  1.00 93.83           H  
ATOM   1062 HG22 THR A  68      -9.545  10.756  -6.706  1.00 93.83           H  
ATOM   1063 HG23 THR A  68     -10.420  11.559  -5.378  1.00 93.83           H  
ATOM   1064  OG1 THR A  68      -9.885   9.593  -3.635  1.00 93.83           O  
ATOM   1065  HG1 THR A  68     -10.410   8.883  -3.256  1.00 93.83           H  
ATOM   1066  N   LEU A  69     -12.235   9.862  -7.499  1.00 94.35           N  
ATOM   1067  H   LEU A  69     -12.688  10.574  -6.944  1.00 94.35           H  
ATOM   1068  CA  LEU A  69     -12.344   9.953  -8.949  1.00 94.35           C  
ATOM   1069  HA  LEU A  69     -12.644   8.973  -9.322  1.00 94.35           H  
ATOM   1070  C   LEU A  69     -10.982  10.315  -9.563  1.00 94.35           C  
ATOM   1071  CB  LEU A  69     -13.442  10.969  -9.308  1.00 94.35           C  
ATOM   1072  HB2 LEU A  69     -14.351  10.721  -8.760  1.00 94.35           H  
ATOM   1073  HB3 LEU A  69     -13.112  11.958  -8.990  1.00 94.35           H  
ATOM   1074  O   LEU A  69     -10.405  11.364  -9.267  1.00 94.35           O  
ATOM   1075  CG  LEU A  69     -13.773  11.010 -10.812  1.00 94.35           C  
ATOM   1076  HG  LEU A  69     -12.854  11.142 -11.384  1.00 94.35           H  
ATOM   1077  CD1 LEU A  69     -14.481   9.738 -11.278  1.00 94.35           C  
ATOM   1078 HD11 LEU A  69     -15.388   9.568 -10.697  1.00 94.35           H  
ATOM   1079 HD12 LEU A  69     -14.740   9.828 -12.333  1.00 94.35           H  
ATOM   1080 HD13 LEU A  69     -13.825   8.874 -11.174  1.00 94.35           H  
ATOM   1081  CD2 LEU A  69     -14.689  12.200 -11.098  1.00 94.35           C  
ATOM   1082 HD21 LEU A  69     -15.627  12.086 -10.555  1.00 94.35           H  
ATOM   1083 HD22 LEU A  69     -14.896  12.242 -12.167  1.00 94.35           H  
ATOM   1084 HD23 LEU A  69     -14.198  13.127 -10.798  1.00 94.35           H  
ATOM   1085  N   VAL A  70     -10.480   9.443 -10.430  1.00 92.71           N  
ATOM   1086  H   VAL A  70     -11.018   8.606 -10.606  1.00 92.71           H  
ATOM   1087  CA  VAL A  70      -9.248   9.602 -11.203  1.00 92.71           C  
ATOM   1088  HA  VAL A  70      -8.862  10.612 -11.062  1.00 92.71           H  
ATOM   1089  C   VAL A  70      -9.598   9.421 -12.677  1.00 92.71           C  
ATOM   1090  CB  VAL A  70      -8.160   8.610 -10.749  1.00 92.71           C  
ATOM   1091  HB  VAL A  70      -8.486   7.586 -10.936  1.00 92.71           H  
ATOM   1092  O   VAL A  70      -9.713   8.301 -13.176  1.00 92.71           O  
ATOM   1093  CG1 VAL A  70      -6.851   8.865 -11.509  1.00 92.71           C  
ATOM   1094 HG11 VAL A  70      -6.506   9.886 -11.344  1.00 92.71           H  
ATOM   1095 HG12 VAL A  70      -6.090   8.163 -11.167  1.00 92.71           H  
ATOM   1096 HG13 VAL A  70      -6.998   8.698 -12.576  1.00 92.71           H  
ATOM   1097  CG2 VAL A  70      -7.852   8.749  -9.252  1.00 92.71           C  
ATOM   1098 HG21 VAL A  70      -7.601   9.783  -9.015  1.00 92.71           H  
ATOM   1099 HG22 VAL A  70      -7.024   8.093  -8.982  1.00 92.71           H  
ATOM   1100 HG23 VAL A  70      -8.723   8.449  -8.669  1.00 92.71           H  
ATOM   1101  N   GLY A  71      -9.792  10.545 -13.370  1.00 90.13           N  
ATOM   1102  H   GLY A  71      -9.790  11.423 -12.870  1.00 90.13           H  
ATOM   1103  CA  GLY A  71     -10.296  10.534 -14.741  1.00 90.13           C  
ATOM   1104  HA2 GLY A  71     -10.305  11.546 -15.144  1.00 90.13           H  
ATOM   1105  HA3 GLY A  71      -9.649   9.916 -15.364  1.00 90.13           H  
ATOM   1106  C   GLY A  71     -11.721   9.983 -14.793  1.00 90.13           C  
ATOM   1107  O   GLY A  71     -12.627  10.562 -14.200  1.00 90.13           O  
ATOM   1108  N   ASP A  72     -11.895   8.871 -15.498  1.00 92.17           N  
ATOM   1109  H   ASP A  72     -11.096   8.427 -15.928  1.00 92.17           H  
ATOM   1110  CA  ASP A  72     -13.143   8.124 -15.681  1.00 92.17           C  
ATOM   1111  HA  ASP A  72     -13.983   8.780 -15.454  1.00 92.17           H  
ATOM   1112  C   ASP A  72     -13.271   6.905 -14.747  1.00 92.17           C  
ATOM   1113  CB  ASP A  72     -13.249   7.714 -17.162  1.00 92.17           C  
ATOM   1114  HB2 ASP A  72     -14.216   7.239 -17.326  1.00 92.17           H  
ATOM   1115  HB3 ASP A  72     -13.223   8.616 -17.774  1.00 92.17           H  
ATOM   1116  O   ASP A  72     -14.209   6.120 -14.874  1.00 92.17           O  
ATOM   1117  CG  ASP A  72     -12.135   6.767 -17.642  1.00 92.17           C  
ATOM   1118  OD1 ASP A  72     -11.043   6.759 -17.020  1.00 92.17           O  
ATOM   1119  OD2 ASP A  72     -12.354   6.108 -18.680  1.00 92.17           O  
ATOM   1120  N   THR A  73     -12.344   6.739 -13.798  1.00 93.12           N  
ATOM   1121  H   THR A  73     -11.611   7.430 -13.726  1.00 93.12           H  
ATOM   1122  CA  THR A  73     -12.326   5.602 -12.866  1.00 93.12           C  
ATOM   1123  HA  THR A  73     -13.229   5.011 -13.016  1.00 93.12           H  
ATOM   1124  C   THR A  73     -12.338   6.047 -11.410  1.00 93.12           C  
ATOM   1125  CB  THR A  73     -11.134   4.666 -13.119  1.00 93.12           C  
ATOM   1126  HB  THR A  73     -11.219   3.819 -12.438  1.00 93.12           H  
ATOM   1127  O   THR A  73     -11.911   7.150 -11.075  1.00 93.12           O  
ATOM   1128  CG2 THR A  73     -11.105   4.113 -14.542  1.00 93.12           C  
ATOM   1129 HG21 THR A  73     -10.904   4.913 -15.254  1.00 93.12           H  
ATOM   1130 HG22 THR A  73     -12.067   3.661 -14.783  1.00 93.12           H  
ATOM   1131 HG23 THR A  73     -10.320   3.362 -14.626  1.00 93.12           H  
ATOM   1132  OG1 THR A  73      -9.900   5.303 -12.867  1.00 93.12           O  
ATOM   1133  HG1 THR A  73      -9.930   6.168 -13.282  1.00 93.12           H  
ATOM   1134  N   GLU A  74     -12.793   5.168 -10.522  1.00 94.44           N  
ATOM   1135  H   GLU A  74     -13.153   4.281 -10.845  1.00 94.44           H  
ATOM   1136  CA  GLU A  74     -12.705   5.355  -9.076  1.00 94.44           C  
ATOM   1137  HA  GLU A  74     -12.423   6.384  -8.853  1.00 94.44           H  
ATOM   1138  C   GLU A  74     -11.624   4.441  -8.491  1.00 94.44           C  
ATOM   1139  CB  GLU A  74     -14.071   5.111  -8.429  1.00 94.44           C  
ATOM   1140  HB2 GLU A  74     -14.481   4.166  -8.784  1.00 94.44           H  
ATOM   1141  HB3 GLU A  74     -13.931   5.043  -7.350  1.00 94.44           H  
ATOM   1142  O   GLU A  74     -11.580   3.240  -8.767  1.00 94.44           O  
ATOM   1143  CG  GLU A  74     -15.055   6.255  -8.718  1.00 94.44           C  
ATOM   1144  HG2 GLU A  74     -15.260   6.286  -9.788  1.00 94.44           H  
ATOM   1145  HG3 GLU A  74     -14.582   7.195  -8.437  1.00 94.44           H  
ATOM   1146  CD  GLU A  74     -16.380   6.116  -7.951  1.00 94.44           C  
ATOM   1147  OE1 GLU A  74     -17.171   7.082  -8.013  1.00 94.44           O  
ATOM   1148  OE2 GLU A  74     -16.592   5.068  -7.298  1.00 94.44           O  
ATOM   1149  N   LEU A  75     -10.728   5.017  -7.686  1.00 95.16           N  
ATOM   1150  H   LEU A  75     -10.807   6.011  -7.528  1.00 95.16           H  
ATOM   1151  CA  LEU A  75      -9.623   4.303  -7.046  1.00 95.16           C  
ATOM   1152  HA  LEU A  75      -9.800   3.230  -7.129  1.00 95.16           H  
ATOM   1153  C   LEU A  75      -9.544   4.672  -5.564  1.00 95.16           C  
ATOM   1154  CB  LEU A  75      -8.295   4.663  -7.741  1.00 95.16           C  
ATOM   1155  HB2 LEU A  75      -8.179   5.746  -7.702  1.00 95.16           H  
ATOM   1156  HB3 LEU A  75      -7.474   4.222  -7.176  1.00 95.16           H  
ATOM   1157  O   LEU A  75      -9.676   5.853  -5.244  1.00 95.16           O  
ATOM   1158  CG  LEU A  75      -8.172   4.216  -9.210  1.00 95.16           C  
ATOM   1159  HG  LEU A  75      -8.994   4.627  -9.797  1.00 95.16           H  
ATOM   1160  CD1 LEU A  75      -6.855   4.742  -9.786  1.00 95.16           C  
ATOM   1161 HD11 LEU A  75      -6.004   4.342  -9.233  1.00 95.16           H  
ATOM   1162 HD12 LEU A  75      -6.846   5.831  -9.736  1.00 95.16           H  
ATOM   1163 HD13 LEU A  75      -6.780   4.456 -10.835  1.00 95.16           H  
ATOM   1164  CD2 LEU A  75      -8.159   2.690  -9.346  1.00 95.16           C  
ATOM   1165 HD21 LEU A  75      -9.123   2.289  -9.033  1.00 95.16           H  
ATOM   1166 HD22 LEU A  75      -7.360   2.260  -8.742  1.00 95.16           H  
ATOM   1167 HD23 LEU A  75      -8.014   2.427 -10.393  1.00 95.16           H  
ATOM   1168  N   PRO A  76      -9.212   3.738  -4.654  1.00 96.70           N  
ATOM   1169  CA  PRO A  76      -8.974   4.054  -3.249  1.00 96.70           C  
ATOM   1170  HA  PRO A  76      -9.720   4.761  -2.886  1.00 96.70           H  
ATOM   1171  C   PRO A  76      -7.584   4.691  -3.093  1.00 96.70           C  
ATOM   1172  CB  PRO A  76      -9.169   2.732  -2.519  1.00 96.70           C  
ATOM   1173  HB2 PRO A  76     -10.232   2.564  -2.347  1.00 96.70           H  
ATOM   1174  HB3 PRO A  76      -8.639   2.717  -1.567  1.00 96.70           H  
ATOM   1175  O   PRO A  76      -6.627   4.092  -2.590  1.00 96.70           O  
ATOM   1176  CG  PRO A  76      -8.643   1.719  -3.529  1.00 96.70           C  
ATOM   1177  HG2 PRO A  76      -7.554   1.702  -3.478  1.00 96.70           H  
ATOM   1178  HG3 PRO A  76      -9.060   0.726  -3.358  1.00 96.70           H  
ATOM   1179  CD  PRO A  76      -9.098   2.303  -4.870  1.00 96.70           C  
ATOM   1180  HD2 PRO A  76      -8.374   2.074  -5.653  1.00 96.70           H  
ATOM   1181  HD3 PRO A  76     -10.079   1.905  -5.130  1.00 96.70           H  
ATOM   1182  N   LEU A  77      -7.462   5.906  -3.621  1.00 96.71           N  
ATOM   1183  H   LEU A  77      -8.301   6.303  -4.021  1.00 96.71           H  
ATOM   1184  CA  LEU A  77      -6.231   6.658  -3.783  1.00 96.71           C  
ATOM   1185  HA  LEU A  77      -5.430   5.963  -4.034  1.00 96.71           H  
ATOM   1186  C   LEU A  77      -5.887   7.378  -2.481  1.00 96.71           C  
ATOM   1187  CB  LEU A  77      -6.424   7.652  -4.947  1.00 96.71           C  
ATOM   1188  HB2 LEU A  77      -6.735   7.108  -5.839  1.00 96.71           H  
ATOM   1189  HB3 LEU A  77      -7.231   8.332  -4.672  1.00 96.71           H  
ATOM   1190  O   LEU A  77      -6.658   8.191  -1.987  1.00 96.71           O  
ATOM   1191  CG  LEU A  77      -5.181   8.498  -5.275  1.00 96.71           C  
ATOM   1192  HG  LEU A  77      -4.802   8.974  -4.371  1.00 96.71           H  
ATOM   1193  CD1 LEU A  77      -4.077   7.647  -5.892  1.00 96.71           C  
ATOM   1194 HD11 LEU A  77      -3.228   8.274  -6.165  1.00 96.71           H  
ATOM   1195 HD12 LEU A  77      -4.472   7.171  -6.789  1.00 96.71           H  
ATOM   1196 HD13 LEU A  77      -3.745   6.878  -5.193  1.00 96.71           H  
ATOM   1197  CD2 LEU A  77      -5.520   9.597  -6.281  1.00 96.71           C  
ATOM   1198 HD21 LEU A  77      -4.643  10.214  -6.475  1.00 96.71           H  
ATOM   1199 HD22 LEU A  77      -5.864   9.153  -7.215  1.00 96.71           H  
ATOM   1200 HD23 LEU A  77      -6.315  10.225  -5.879  1.00 96.71           H  
ATOM   1201  N   LEU A  78      -4.688   7.138  -1.959  1.00 97.26           N  
ATOM   1202  H   LEU A  78      -4.104   6.449  -2.411  1.00 97.26           H  
ATOM   1203  CA  LEU A  78      -4.110   7.952  -0.891  1.00 97.26           C  
ATOM   1204  HA  LEU A  78      -4.900   8.349  -0.254  1.00 97.26           H  
ATOM   1205  C   LEU A  78      -3.349   9.146  -1.449  1.00 97.26           C  
ATOM   1206  CB  LEU A  78      -3.138   7.111  -0.053  1.00 97.26           C  
ATOM   1207  HB2 LEU A  78      -2.419   6.630  -0.715  1.00 97.26           H  
ATOM   1208  HB3 LEU A  78      -2.583   7.790   0.595  1.00 97.26           H  
ATOM   1209  O   LEU A  78      -3.382  10.225  -0.859  1.00 97.26           O  
ATOM   1210  CG  LEU A  78      -3.792   6.047   0.833  1.00 97.26           C  
ATOM   1211  HG  LEU A  78      -4.411   5.379   0.234  1.00 97.26           H  
ATOM   1212  CD1 LEU A  78      -2.671   5.233   1.479  1.00 97.26           C  
ATOM   1213 HD11 LEU A  78      -3.077   4.585   2.256  1.00 97.26           H  
ATOM   1214 HD12 LEU A  78      -1.938   5.903   1.929  1.00 97.26           H  
ATOM   1215 HD13 LEU A  78      -2.182   4.621   0.720  1.00 97.26           H  
ATOM   1216  CD2 LEU A  78      -4.630   6.677   1.947  1.00 97.26           C  
ATOM   1217 HD21 LEU A  78      -4.027   7.364   2.541  1.00 97.26           H  
ATOM   1218 HD22 LEU A  78      -5.474   7.217   1.518  1.00 97.26           H  
ATOM   1219 HD23 LEU A  78      -5.034   5.892   2.587  1.00 97.26           H  
ATOM   1220  N   ARG A  79      -2.588   8.937  -2.533  1.00 96.53           N  
ATOM   1221  H   ARG A  79      -2.582   8.014  -2.941  1.00 96.53           H  
ATOM   1222  CA  ARG A  79      -1.786   9.996  -3.146  1.00 96.53           C  
ATOM   1223  HA  ARG A  79      -2.439  10.866  -3.207  1.00 96.53           H  
ATOM   1224  C   ARG A  79      -1.312   9.662  -4.554  1.00 96.53           C  
ATOM   1225  CB  ARG A  79      -0.588  10.319  -2.233  1.00 96.53           C  
ATOM   1226  HB2 ARG A  79      -0.935  10.459  -1.209  1.00 96.53           H  
ATOM   1227  HB3 ARG A  79       0.095   9.469  -2.232  1.00 96.53           H  
ATOM   1228  O   ARG A  79      -0.910   8.538  -4.836  1.00 96.53           O  
ATOM   1229  CG  ARG A  79       0.181  11.577  -2.661  1.00 96.53           C  
ATOM   1230  HG2 ARG A  79      -0.424  12.198  -3.322  1.00 96.53           H  
ATOM   1231  HG3 ARG A  79       1.066  11.263  -3.214  1.00 96.53           H  
ATOM   1232  CD  ARG A  79       0.619  12.438  -1.473  1.00 96.53           C  
ATOM   1233  HD2 ARG A  79       0.997  11.804  -0.671  1.00 96.53           H  
ATOM   1234  HD3 ARG A  79       1.434  13.065  -1.835  1.00 96.53           H  
ATOM   1235  NE  ARG A  79      -0.468  13.310  -0.977  1.00 96.53           N  
ATOM   1236  HE  ARG A  79      -1.415  12.986  -1.112  1.00 96.53           H  
ATOM   1237  NH1 ARG A  79       0.881  14.922  -0.063  1.00 96.53           N  
ATOM   1238 HH11 ARG A  79       1.668  14.299  -0.180  1.00 96.53           H  
ATOM   1239 HH12 ARG A  79       0.971  15.805   0.420  1.00 96.53           H  
ATOM   1240  NH2 ARG A  79      -1.267  15.259  -0.055  1.00 96.53           N  
ATOM   1241 HH21 ARG A  79      -1.088  16.157   0.370  1.00 96.53           H  
ATOM   1242 HH22 ARG A  79      -2.195  15.025  -0.377  1.00 96.53           H  
ATOM   1243  CZ  ARG A  79      -0.288  14.473  -0.372  1.00 96.53           C  
ATOM   1244  N   ARG A  80      -1.258  10.690  -5.397  1.00 95.69           N  
ATOM   1245  H   ARG A  80      -1.642  11.563  -5.065  1.00 95.69           H  
ATOM   1246  CA  ARG A  80      -0.513  10.714  -6.661  1.00 95.69           C  
ATOM   1247  HA  ARG A  80      -0.389   9.698  -7.036  1.00 95.69           H  
ATOM   1248  C   ARG A  80       0.871  11.328  -6.448  1.00 95.69           C  
ATOM   1249  CB  ARG A  80      -1.341  11.514  -7.667  1.00 95.69           C  
ATOM   1250  HB2 ARG A  80      -1.454  12.528  -7.283  1.00 95.69           H  
ATOM   1251  HB3 ARG A  80      -2.332  11.066  -7.732  1.00 95.69           H  
ATOM   1252  O   ARG A  80       0.966  12.368  -5.793  1.00 95.69           O  
ATOM   1253  CG  ARG A  80      -0.751  11.581  -9.081  1.00 95.69           C  
ATOM   1254  HG2 ARG A  80       0.285  11.919  -9.063  1.00 95.69           H  
ATOM   1255  HG3 ARG A  80      -0.781  10.593  -9.541  1.00 95.69           H  
ATOM   1256  CD  ARG A  80      -1.613  12.578  -9.877  1.00 95.69           C  
ATOM   1257  HD2 ARG A  80      -2.638  12.546  -9.507  1.00 95.69           H  
ATOM   1258  HD3 ARG A  80      -1.695  12.293 -10.926  1.00 95.69           H  
ATOM   1259  NE  ARG A  80      -1.100  13.956  -9.763  1.00 95.69           N  
ATOM   1260  HE  ARG A  80      -1.587  14.566  -9.122  1.00 95.69           H  
ATOM   1261  NH1 ARG A  80       0.523  13.826 -11.394  1.00 95.69           N  
ATOM   1262 HH11 ARG A  80       1.215  14.250 -11.995  1.00 95.69           H  
ATOM   1263 HH12 ARG A  80       0.176  12.915 -11.657  1.00 95.69           H  
ATOM   1264  NH2 ARG A  80       0.236  15.723 -10.267  1.00 95.69           N  
ATOM   1265 HH21 ARG A  80      -0.277  16.296  -9.611  1.00 95.69           H  
ATOM   1266 HH22 ARG A  80       0.954  16.128 -10.850  1.00 95.69           H  
ATOM   1267  CZ  ARG A  80      -0.118  14.485 -10.475  1.00 95.69           C  
ATOM   1268  N   LEU A  81       1.923  10.729  -7.005  1.00 95.93           N  
ATOM   1269  H   LEU A  81       1.773   9.885  -7.539  1.00 95.93           H  
ATOM   1270  CA  LEU A  81       3.279  11.297  -6.977  1.00 95.93           C  
ATOM   1271  HA  LEU A  81       3.190  12.382  -7.026  1.00 95.93           H  
ATOM   1272  C   LEU A  81       4.126  10.882  -8.186  1.00 95.93           C  
ATOM   1273  CB  LEU A  81       3.989  10.954  -5.650  1.00 95.93           C  
ATOM   1274  HB2 LEU A  81       4.955  11.459  -5.650  1.00 95.93           H  
ATOM   1275  HB3 LEU A  81       3.423  11.381  -4.823  1.00 95.93           H  
ATOM   1276  O   LEU A  81       3.770   9.976  -8.932  1.00 95.93           O  
ATOM   1277  CG  LEU A  81       4.213   9.448  -5.410  1.00 95.93           C  
ATOM   1278  HG  LEU A  81       4.080   8.890  -6.337  1.00 95.93           H  
ATOM   1279  CD1 LEU A  81       5.618   9.175  -4.890  1.00 95.93           C  
ATOM   1280 HD11 LEU A  81       6.354   9.486  -5.632  1.00 95.93           H  
ATOM   1281 HD12 LEU A  81       5.786   9.724  -3.963  1.00 95.93           H  
ATOM   1282 HD13 LEU A  81       5.744   8.109  -4.703  1.00 95.93           H  
ATOM   1283  CD2 LEU A  81       3.245   8.910  -4.360  1.00 95.93           C  
ATOM   1284 HD21 LEU A  81       3.333   9.469  -3.429  1.00 95.93           H  
ATOM   1285 HD22 LEU A  81       3.503   7.867  -4.173  1.00 95.93           H  
ATOM   1286 HD23 LEU A  81       2.223   8.967  -4.734  1.00 95.93           H  
ATOM   1287  N   LEU A  82       5.264  11.554  -8.356  1.00 94.77           N  
ATOM   1288  H   LEU A  82       5.522  12.238  -7.659  1.00 94.77           H  
ATOM   1289  CA  LEU A  82       6.317  11.159  -9.289  1.00 94.77           C  
ATOM   1290  HA  LEU A  82       5.905  10.512 -10.064  1.00 94.77           H  
ATOM   1291  C   LEU A  82       7.383  10.361  -8.533  1.00 94.77           C  
ATOM   1292  CB  LEU A  82       6.922  12.409  -9.952  1.00 94.77           C  
ATOM   1293  HB2 LEU A  82       7.315  13.057  -9.168  1.00 94.77           H  
ATOM   1294  HB3 LEU A  82       7.762  12.101 -10.574  1.00 94.77           H  
ATOM   1295  O   LEU A  82       7.742  10.725  -7.415  1.00 94.77           O  
ATOM   1296  CG  LEU A  82       5.940  13.217 -10.821  1.00 94.77           C  
ATOM   1297  HG  LEU A  82       5.063  13.487 -10.232  1.00 94.77           H  
ATOM   1298  CD1 LEU A  82       6.608  14.509 -11.290  1.00 94.77           C  
ATOM   1299 HD11 LEU A  82       7.484  14.276 -11.896  1.00 94.77           H  
ATOM   1300 HD12 LEU A  82       6.916  15.101 -10.429  1.00 94.77           H  
ATOM   1301 HD13 LEU A  82       5.908  15.092 -11.888  1.00 94.77           H  
ATOM   1302  CD2 LEU A  82       5.489  12.441 -12.056  1.00 94.77           C  
ATOM   1303 HD21 LEU A  82       4.931  11.554 -11.755  1.00 94.77           H  
ATOM   1304 HD22 LEU A  82       6.352  12.134 -12.647  1.00 94.77           H  
ATOM   1305 HD23 LEU A  82       4.839  13.061 -12.673  1.00 94.77           H  
ATOM   1306  N   ILE A  83       7.889   9.294  -9.151  1.00 95.00           N  
ATOM   1307  H   ILE A  83       7.581   9.091 -10.091  1.00 95.00           H  
ATOM   1308  CA  ILE A  83       8.986   8.479  -8.618  1.00 95.00           C  
ATOM   1309  HA  ILE A  83       9.175   8.755  -7.580  1.00 95.00           H  
ATOM   1310  C   ILE A  83      10.261   8.795  -9.399  1.00 95.00           C  
ATOM   1311  CB  ILE A  83       8.612   6.981  -8.648  1.00 95.00           C  
ATOM   1312  HB  ILE A  83       8.238   6.753  -9.646  1.00 95.00           H  
ATOM   1313  O   ILE A  83      10.278   8.742 -10.629  1.00 95.00           O  
ATOM   1314  CG1 ILE A  83       7.483   6.644  -7.648  1.00 95.00           C  
ATOM   1315 HG12 ILE A  83       7.129   5.636  -7.862  1.00 95.00           H  
ATOM   1316 HG13 ILE A  83       6.649   7.325  -7.814  1.00 95.00           H  
ATOM   1317  CG2 ILE A  83       9.827   6.072  -8.405  1.00 95.00           C  
ATOM   1318 HG21 ILE A  83      10.380   6.408  -7.528  1.00 95.00           H  
ATOM   1319 HG22 ILE A  83       9.506   5.041  -8.257  1.00 95.00           H  
ATOM   1320 HG23 ILE A  83      10.490   6.098  -9.270  1.00 95.00           H  
ATOM   1321  CD1 ILE A  83       7.862   6.710  -6.160  1.00 95.00           C  
ATOM   1322 HD11 ILE A  83       8.156   7.724  -5.887  1.00 95.00           H  
ATOM   1323 HD12 ILE A  83       8.677   6.022  -5.935  1.00 95.00           H  
ATOM   1324 HD13 ILE A  83       6.999   6.414  -5.564  1.00 95.00           H  
ATOM   1325  N   GLY A  84      11.328   9.130  -8.675  1.00 92.02           N  
ATOM   1326  H   GLY A  84      11.251   9.110  -7.668  1.00 92.02           H  
ATOM   1327  CA  GLY A  84      12.645   9.409  -9.231  1.00 92.02           C  
ATOM   1328  HA2 GLY A  84      12.536   9.987 -10.149  1.00 92.02           H  
ATOM   1329  HA3 GLY A  84      13.197  10.013  -8.511  1.00 92.02           H  
ATOM   1330  C   GLY A  84      13.460   8.147  -9.533  1.00 92.02           C  
ATOM   1331  O   GLY A  84      13.008   7.014  -9.388  1.00 92.02           O  
ATOM   1332  N   LYS A  85      14.715   8.346  -9.961  1.00 88.57           N  
ATOM   1333  H   LYS A  85      15.023   9.302 -10.070  1.00 88.57           H  
ATOM   1334  CA  LYS A  85      15.637   7.238 -10.295  1.00 88.57           C  
ATOM   1335  HA  LYS A  85      15.052   6.413 -10.701  1.00 88.57           H  
ATOM   1336  C   LYS A  85      16.367   6.645  -9.088  1.00 88.57           C  
ATOM   1337  CB  LYS A  85      16.686   7.664 -11.339  1.00 88.57           C  
ATOM   1338  HB2 LYS A  85      17.449   8.274 -10.855  1.00 88.57           H  
ATOM   1339  HB3 LYS A  85      17.171   6.755 -11.695  1.00 88.57           H  
ATOM   1340  O   LYS A  85      16.979   5.590  -9.206  1.00 88.57           O  
ATOM   1341  CG  LYS A  85      16.144   8.447 -12.544  1.00 88.57           C  
ATOM   1342  HG2 LYS A  85      16.077   9.502 -12.277  1.00 88.57           H  
ATOM   1343  HG3 LYS A  85      15.133   8.117 -12.780  1.00 88.57           H  
ATOM   1344  CD  LYS A  85      17.060   8.298 -13.769  1.00 88.57           C  
ATOM   1345  HD2 LYS A  85      17.229   7.240 -13.969  1.00 88.57           H  
ATOM   1346  HD3 LYS A  85      18.016   8.774 -13.552  1.00 88.57           H  
ATOM   1347  CE  LYS A  85      16.423   8.941 -15.008  1.00 88.57           C  
ATOM   1348  HE2 LYS A  85      16.122   9.959 -14.759  1.00 88.57           H  
ATOM   1349  HE3 LYS A  85      15.518   8.388 -15.262  1.00 88.57           H  
ATOM   1350  NZ  LYS A  85      17.351   8.962 -16.171  1.00 88.57           N  
ATOM   1351  HZ1 LYS A  85      17.641   8.026 -16.417  1.00 88.57           H  
ATOM   1352  HZ2 LYS A  85      16.892   9.365 -16.975  1.00 88.57           H  
ATOM   1353  HZ3 LYS A  85      18.171   9.516 -15.973  1.00 88.57           H  
ATOM   1354  N   LYS A  86      16.408   7.368  -7.971  1.00 91.51           N  
ATOM   1355  H   LYS A  86      15.743   8.123  -7.877  1.00 91.51           H  
ATOM   1356  CA  LYS A  86      17.221   7.034  -6.797  1.00 91.51           C  
ATOM   1357  HA  LYS A  86      17.822   6.148  -7.007  1.00 91.51           H  
ATOM   1358  C   LYS A  86      16.316   6.684  -5.627  1.00 91.51           C  
ATOM   1359  CB  LYS A  86      18.164   8.198  -6.442  1.00 91.51           C  
ATOM   1360  HB2 LYS A  86      18.694   7.950  -5.522  1.00 91.51           H  
ATOM   1361  HB3 LYS A  86      17.572   9.094  -6.257  1.00 91.51           H  
ATOM   1362  O   LYS A  86      15.159   7.076  -5.605  1.00 91.51           O  
ATOM   1363  CG  LYS A  86      19.199   8.483  -7.542  1.00 91.51           C  
ATOM   1364  HG2 LYS A  86      18.688   8.804  -8.450  1.00 91.51           H  
ATOM   1365  HG3 LYS A  86      19.760   7.573  -7.755  1.00 91.51           H  
ATOM   1366  CD  LYS A  86      20.170   9.585  -7.096  1.00 91.51           C  
ATOM   1367  HD2 LYS A  86      19.601  10.482  -6.852  1.00 91.51           H  
ATOM   1368  HD3 LYS A  86      20.699   9.251  -6.204  1.00 91.51           H  
ATOM   1369  CE  LYS A  86      21.182   9.903  -8.205  1.00 91.51           C  
ATOM   1370  HE2 LYS A  86      20.634  10.219  -9.093  1.00 91.51           H  
ATOM   1371  HE3 LYS A  86      21.725   8.991  -8.452  1.00 91.51           H  
ATOM   1372  NZ  LYS A  86      22.132  10.967  -7.787  1.00 91.51           N  
ATOM   1373  HZ1 LYS A  86      22.651  10.680  -6.970  1.00 91.51           H  
ATOM   1374  HZ2 LYS A  86      21.638  11.818  -7.559  1.00 91.51           H  
ATOM   1375  HZ3 LYS A  86      22.794  11.171  -8.523  1.00 91.51           H  
ATOM   1376  N   THR A  87      16.877   5.978  -4.652  1.00 94.65           N  
ATOM   1377  H   THR A  87      17.830   5.663  -4.763  1.00 94.65           H  
ATOM   1378  CA  THR A  87      16.264   5.836  -3.330  1.00 94.65           C  
ATOM   1379  HA  THR A  87      15.342   5.261  -3.420  1.00 94.65           H  
ATOM   1380  C   THR A  87      15.941   7.212  -2.764  1.00 94.65           C  
ATOM   1381  CB  THR A  87      17.230   5.117  -2.385  1.00 94.65           C  
ATOM   1382  HB  THR A  87      18.182   5.649  -2.388  1.00 94.65           H  
ATOM   1383  O   THR A  87      16.797   8.098  -2.770  1.00 94.65           O  
ATOM   1384  CG2 THR A  87      16.752   5.012  -0.937  1.00 94.65           C  
ATOM   1385 HG21 THR A  87      15.755   4.574  -0.896  1.00 94.65           H  
ATOM   1386 HG22 THR A  87      16.721   6.002  -0.483  1.00 94.65           H  
ATOM   1387 HG23 THR A  87      17.444   4.395  -0.363  1.00 94.65           H  
ATOM   1388  OG1 THR A  87      17.456   3.806  -2.864  1.00 94.65           O  
ATOM   1389  HG1 THR A  87      18.173   3.442  -2.340  1.00 94.65           H  
ATOM   1390  N   GLU A  88      14.726   7.372  -2.257  1.00 96.18           N  
ATOM   1391  H   GLU A  88      14.067   6.608  -2.289  1.00 96.18           H  
ATOM   1392  CA  GLU A  88      14.243   8.651  -1.753  1.00 96.18           C  
ATOM   1393  HA  GLU A  88      15.083   9.227  -1.366  1.00 96.18           H  
ATOM   1394  C   GLU A  88      13.242   8.433  -0.615  1.00 96.18           C  
ATOM   1395  CB  GLU A  88      13.626   9.435  -2.917  1.00 96.18           C  
ATOM   1396  HB2 GLU A  88      12.698   8.936  -3.197  1.00 96.18           H  
ATOM   1397  HB3 GLU A  88      14.312   9.403  -3.763  1.00 96.18           H  
ATOM   1398  O   GLU A  88      12.505   7.442  -0.583  1.00 96.18           O  
ATOM   1399  CG  GLU A  88      13.315  10.905  -2.613  1.00 96.18           C  
ATOM   1400  HG2 GLU A  88      14.225  11.384  -2.250  1.00 96.18           H  
ATOM   1401  HG3 GLU A  88      12.561  10.957  -1.828  1.00 96.18           H  
ATOM   1402  CD  GLU A  88      12.795  11.644  -3.857  1.00 96.18           C  
ATOM   1403  OE1 GLU A  88      12.875  12.891  -3.856  1.00 96.18           O  
ATOM   1404  OE2 GLU A  88      12.320  10.962  -4.799  1.00 96.18           O  
ATOM   1405  N   ASN A  89      13.234   9.375   0.325  1.00 97.45           N  
ATOM   1406  H   ASN A  89      13.840  10.173   0.197  1.00 97.45           H  
ATOM   1407  CA  ASN A  89      12.185   9.543   1.319  1.00 97.45           C  
ATOM   1408  HA  ASN A  89      11.484   8.710   1.280  1.00 97.45           H  
ATOM   1409  C   ASN A  89      11.424  10.824   0.958  1.00 97.45           C  
ATOM   1410  CB  ASN A  89      12.818   9.578   2.719  1.00 97.45           C  
ATOM   1411  HB2 ASN A  89      13.585  10.351   2.750  1.00 97.45           H  
ATOM   1412  HB3 ASN A  89      13.284   8.616   2.934  1.00 97.45           H  
ATOM   1413  O   ASN A  89      11.976  11.921   1.011  1.00 97.45           O  
ATOM   1414  CG  ASN A  89      11.806   9.902   3.805  1.00 97.45           C  
ATOM   1415  ND2 ASN A  89      11.288   8.935   4.520  1.00 97.45           N  
ATOM   1416 HD21 ASN A  89      10.648   9.220   5.248  1.00 97.45           H  
ATOM   1417 HD22 ASN A  89      11.494   7.967   4.322  1.00 97.45           H  
ATOM   1418  OD1 ASN A  89      11.456  11.038   4.026  1.00 97.45           O  
ATOM   1419  N   ILE A  90      10.173  10.663   0.544  1.00 97.21           N  
ATOM   1420  H   ILE A  90       9.789   9.729   0.523  1.00 97.21           H  
ATOM   1421  CA  ILE A  90       9.282  11.758   0.183  1.00 97.21           C  
ATOM   1422  HA  ILE A  90       9.876  12.636  -0.071  1.00 97.21           H  
ATOM   1423  C   ILE A  90       8.427  12.079   1.405  1.00 97.21           C  
ATOM   1424  CB  ILE A  90       8.428  11.391  -1.052  1.00 97.21           C  
ATOM   1425  HB  ILE A  90       7.819  10.519  -0.812  1.00 97.21           H  
ATOM   1426  O   ILE A  90       7.660  11.230   1.865  1.00 97.21           O  
ATOM   1427  CG1 ILE A  90       9.326  11.047  -2.265  1.00 97.21           C  
ATOM   1428 HG12 ILE A  90      10.043  10.275  -1.987  1.00 97.21           H  
ATOM   1429 HG13 ILE A  90       9.889  11.933  -2.560  1.00 97.21           H  
ATOM   1430  CG2 ILE A  90       7.491  12.569  -1.390  1.00 97.21           C  
ATOM   1431 HG21 ILE A  90       8.079  13.446  -1.659  1.00 97.21           H  
ATOM   1432 HG22 ILE A  90       6.836  12.308  -2.221  1.00 97.21           H  
ATOM   1433 HG23 ILE A  90       6.852  12.810  -0.540  1.00 97.21           H  
ATOM   1434  CD1 ILE A  90       8.561  10.518  -3.484  1.00 97.21           C  
ATOM   1435 HD11 ILE A  90       9.265  10.323  -4.293  1.00 97.21           H  
ATOM   1436 HD12 ILE A  90       7.842  11.252  -3.849  1.00 97.21           H  
ATOM   1437 HD13 ILE A  90       8.050   9.591  -3.222  1.00 97.21           H  
ATOM   1438  N   ILE A  91       8.534  13.315   1.895  1.00 97.77           N  
ATOM   1439  H   ILE A  91       9.210  13.933   1.469  1.00 97.77           H  
ATOM   1440  CA  ILE A  91       7.759  13.830   3.028  1.00 97.77           C  
ATOM   1441  HA  ILE A  91       7.266  12.995   3.525  1.00 97.77           H  
ATOM   1442  C   ILE A  91       6.680  14.779   2.514  1.00 97.77           C  
ATOM   1443  CB  ILE A  91       8.658  14.516   4.080  1.00 97.77           C  
ATOM   1444  HB  ILE A  91       9.119  15.393   3.626  1.00 97.77           H  
ATOM   1445  O   ILE A  91       6.945  15.731   1.777  1.00 97.77           O  
ATOM   1446  CG1 ILE A  91       9.783  13.560   4.530  1.00 97.77           C  
ATOM   1447 HG12 ILE A  91       9.350  12.638   4.918  1.00 97.77           H  
ATOM   1448 HG13 ILE A  91      10.390  13.312   3.660  1.00 97.77           H  
ATOM   1449  CG2 ILE A  91       7.809  14.983   5.281  1.00 97.77           C  
ATOM   1450 HG21 ILE A  91       7.348  14.127   5.772  1.00 97.77           H  
ATOM   1451 HG22 ILE A  91       8.434  15.511   6.001  1.00 97.77           H  
ATOM   1452 HG23 ILE A  91       7.037  15.686   4.966  1.00 97.77           H  
ATOM   1453  CD1 ILE A  91      10.745  14.131   5.577  1.00 97.77           C  
ATOM   1454 HD11 ILE A  91      10.239  14.250   6.536  1.00 97.77           H  
ATOM   1455 HD12 ILE A  91      11.576  13.439   5.713  1.00 97.77           H  
ATOM   1456 HD13 ILE A  91      11.134  15.092   5.241  1.00 97.77           H  
ATOM   1457  N   PHE A  92       5.444  14.543   2.936  1.00 97.22           N  
ATOM   1458  H   PHE A  92       5.285  13.750   3.540  1.00 97.22           H  
ATOM   1459  CA  PHE A  92       4.296  15.342   2.547  1.00 97.22           C  
ATOM   1460  HA  PHE A  92       4.542  15.911   1.651  1.00 97.22           H  
ATOM   1461  C   PHE A  92       3.928  16.344   3.640  1.00 97.22           C  
ATOM   1462  CB  PHE A  92       3.144  14.402   2.195  1.00 97.22           C  
ATOM   1463  HB2 PHE A  92       2.894  13.802   3.070  1.00 97.22           H  
ATOM   1464  HB3 PHE A  92       2.266  15.015   1.988  1.00 97.22           H  
ATOM   1465  O   PHE A  92       3.120  16.055   4.516  1.00 97.22           O  
ATOM   1466  CG  PHE A  92       3.437  13.480   1.021  1.00 97.22           C  
ATOM   1467  CD1 PHE A  92       3.713  13.998  -0.262  1.00 97.22           C  
ATOM   1468  HD1 PHE A  92       3.753  15.065  -0.425  1.00 97.22           H  
ATOM   1469  CD2 PHE A  92       3.479  12.089   1.222  1.00 97.22           C  
ATOM   1470  HD2 PHE A  92       3.299  11.679   2.204  1.00 97.22           H  
ATOM   1471  CE1 PHE A  92       3.980  13.129  -1.335  1.00 97.22           C  
ATOM   1472  HE1 PHE A  92       4.214  13.526  -2.311  1.00 97.22           H  
ATOM   1473  CE2 PHE A  92       3.790  11.223   0.161  1.00 97.22           C  
ATOM   1474  HE2 PHE A  92       3.875  10.161   0.338  1.00 97.22           H  
ATOM   1475  CZ  PHE A  92       4.022  11.740  -1.122  1.00 97.22           C  
ATOM   1476  HZ  PHE A  92       4.284  11.076  -1.933  1.00 97.22           H  
ATOM   1477  N   ASN A  93       4.450  17.568   3.532  1.00 93.67           N  
ATOM   1478  H   ASN A  93       5.222  17.682   2.891  1.00 93.67           H  
ATOM   1479  CA  ASN A  93       4.176  18.650   4.495  1.00 93.67           C  
ATOM   1480  HA  ASN A  93       4.437  18.304   5.495  1.00 93.67           H  
ATOM   1481  C   ASN A  93       2.698  19.078   4.541  1.00 93.67           C  
ATOM   1482  CB  ASN A  93       5.064  19.856   4.136  1.00 93.67           C  
ATOM   1483  HB2 ASN A  93       4.827  20.684   4.804  1.00 93.67           H  
ATOM   1484  HB3 ASN A  93       4.864  20.168   3.111  1.00 93.67           H  
ATOM   1485  O   ASN A  93       2.235  19.627   5.536  1.00 93.67           O  
ATOM   1486  CG  ASN A  93       6.544  19.564   4.291  1.00 93.67           C  
ATOM   1487  ND2 ASN A  93       7.396  20.272   3.591  1.00 93.67           N  
ATOM   1488 HD21 ASN A  93       8.367  20.028   3.723  1.00 93.67           H  
ATOM   1489 HD22 ASN A  93       7.102  21.017   2.975  1.00 93.67           H  
ATOM   1490  OD1 ASN A  93       6.954  18.690   5.028  1.00 93.67           O  
ATOM   1491  N   ARG A  94       1.954  18.849   3.450  1.00 93.08           N  
ATOM   1492  H   ARG A  94       2.421  18.389   2.682  1.00 93.08           H  
ATOM   1493  CA  ARG A  94       0.505  19.086   3.349  1.00 93.08           C  
ATOM   1494  HA  ARG A  94       0.105  19.298   4.340  1.00 93.08           H  
ATOM   1495  C   ARG A  94      -0.186  17.805   2.865  1.00 93.08           C  
ATOM   1496  CB  ARG A  94       0.209  20.321   2.485  1.00 93.08           C  
ATOM   1497  HB2 ARG A  94      -0.871  20.424   2.384  1.00 93.08           H  
ATOM   1498  HB3 ARG A  94       0.641  20.189   1.494  1.00 93.08           H  
ATOM   1499  O   ARG A  94      -0.484  17.656   1.671  1.00 93.08           O  
ATOM   1500  CG  ARG A  94       0.771  21.601   3.127  1.00 93.08           C  
ATOM   1501  HG2 ARG A  94       1.859  21.542   3.164  1.00 93.08           H  
ATOM   1502  HG3 ARG A  94       0.387  21.701   4.142  1.00 93.08           H  
ATOM   1503  CD  ARG A  94       0.371  22.834   2.314  1.00 93.08           C  
ATOM   1504  HD2 ARG A  94      -0.712  22.945   2.358  1.00 93.08           H  
ATOM   1505  HD3 ARG A  94       0.668  22.681   1.276  1.00 93.08           H  
ATOM   1506  NE  ARG A  94       1.021  24.054   2.830  1.00 93.08           N  
ATOM   1507  HE  ARG A  94       1.615  23.947   3.639  1.00 93.08           H  
ATOM   1508  NH1 ARG A  94       0.110  25.532   1.324  1.00 93.08           N  
ATOM   1509 HH11 ARG A  94      -0.429  24.783   0.914  1.00 93.08           H  
ATOM   1510 HH12 ARG A  94       0.013  26.474   0.974  1.00 93.08           H  
ATOM   1511  NH2 ARG A  94       1.546  26.271   2.861  1.00 93.08           N  
ATOM   1512 HH21 ARG A  94       2.152  26.128   3.656  1.00 93.08           H  
ATOM   1513 HH22 ARG A  94       1.440  27.202   2.486  1.00 93.08           H  
ATOM   1514  CZ  ARG A  94       0.890  25.274   2.338  1.00 93.08           C  
ATOM   1515  N   PRO A  95      -0.349  16.818   3.754  1.00 94.30           N  
ATOM   1516  CA  PRO A  95      -1.033  15.583   3.427  1.00 94.30           C  
ATOM   1517  HA  PRO A  95      -0.701  15.192   2.465  1.00 94.30           H  
ATOM   1518  C   PRO A  95      -2.541  15.874   3.390  1.00 94.30           C  
ATOM   1519  CB  PRO A  95      -0.586  14.618   4.523  1.00 94.30           C  
ATOM   1520  HB2 PRO A  95      -1.292  13.804   4.685  1.00 94.30           H  
ATOM   1521  HB3 PRO A  95       0.396  14.218   4.269  1.00 94.30           H  
ATOM   1522  O   PRO A  95      -3.084  16.465   4.320  1.00 94.30           O  
ATOM   1523  CG  PRO A  95      -0.452  15.514   5.753  1.00 94.30           C  
ATOM   1524  HG2 PRO A  95       0.293  15.147   6.459  1.00 94.30           H  
ATOM   1525  HG3 PRO A  95      -1.419  15.620   6.245  1.00 94.30           H  
ATOM   1526  CD  PRO A  95      -0.013  16.854   5.176  1.00 94.30           C  
ATOM   1527  HD2 PRO A  95       1.060  16.977   5.317  1.00 94.30           H  
ATOM   1528  HD3 PRO A  95      -0.545  17.659   5.682  1.00 94.30           H  
ATOM   1529  N   TYR A  96      -3.223  15.501   2.308  1.00 93.34           N  
ATOM   1530  H   TYR A  96      -2.769  14.917   1.621  1.00 93.34           H  
ATOM   1531  CA  TYR A  96      -4.686  15.568   2.270  1.00 93.34           C  
ATOM   1532  HA  TYR A  96      -5.018  16.387   2.908  1.00 93.34           H  
ATOM   1533  C   TYR A  96      -5.252  14.287   2.873  1.00 93.34           C  
ATOM   1534  CB  TYR A  96      -5.235  15.882   0.871  1.00 93.34           C  
ATOM   1535  HB2 TYR A  96      -6.312  15.714   0.873  1.00 93.34           H  
ATOM   1536  HB3 TYR A  96      -5.089  16.948   0.693  1.00 93.34           H  
ATOM   1537  O   TYR A  96      -4.709  13.203   2.654  1.00 93.34           O  
ATOM   1538  CG  TYR A  96      -4.631  15.113  -0.288  1.00 93.34           C  
ATOM   1539  CD1 TYR A  96      -3.823  15.791  -1.220  1.00 93.34           C  
ATOM   1540  HD1 TYR A  96      -3.661  16.854  -1.118  1.00 93.34           H  
ATOM   1541  CD2 TYR A  96      -4.923  13.750  -0.483  1.00 93.34           C  
ATOM   1542  HD2 TYR A  96      -5.591  13.229   0.187  1.00 93.34           H  
ATOM   1543  CE1 TYR A  96      -3.249  15.096  -2.300  1.00 93.34           C  
ATOM   1544  HE1 TYR A  96      -2.642  15.626  -3.019  1.00 93.34           H  
ATOM   1545  CE2 TYR A  96      -4.379  13.061  -1.583  1.00 93.34           C  
ATOM   1546  HE2 TYR A  96      -4.654  12.032  -1.764  1.00 93.34           H  
ATOM   1547  OH  TYR A  96      -2.976  13.090  -3.547  1.00 93.34           O  
ATOM   1548  HH  TYR A  96      -2.630  13.721  -4.183  1.00 93.34           H  
ATOM   1549  CZ  TYR A  96      -3.528  13.728  -2.485  1.00 93.34           C  
ATOM   1550  N   GLY A  97      -6.304  14.441   3.671  1.00 94.83           N  
ATOM   1551  H   GLY A  97      -6.722  15.357   3.756  1.00 94.83           H  
ATOM   1552  CA  GLY A  97      -7.036  13.323   4.242  1.00 94.83           C  
ATOM   1553  HA2 GLY A  97      -7.531  13.637   5.161  1.00 94.83           H  
ATOM   1554  HA3 GLY A  97      -6.356  12.503   4.471  1.00 94.83           H  
ATOM   1555  C   GLY A  97      -8.088  12.816   3.271  1.00 94.83           C  
ATOM   1556  O   GLY A  97      -8.812  13.609   2.678  1.00 94.83           O  
ATOM   1557  N   VAL A  98      -8.184  11.498   3.151  1.00 96.08           N  
ATOM   1558  H   VAL A  98      -7.503  10.923   3.625  1.00 96.08           H  
ATOM   1559  CA  VAL A  98      -9.229  10.795   2.399  1.00 96.08           C  
ATOM   1560  HA  VAL A  98      -9.814  11.525   1.841  1.00 96.08           H  
ATOM   1561  C   VAL A  98     -10.121  10.064   3.402  1.00 96.08           C  
ATOM   1562  CB  VAL A  98      -8.617   9.818   1.380  1.00 96.08           C  
ATOM   1563  HB  VAL A  98      -8.141   8.991   1.908  1.00 96.08           H  
ATOM   1564  O   VAL A  98      -9.579   9.519   4.369  1.00 96.08           O  
ATOM   1565  CG1 VAL A  98      -9.695   9.257   0.446  1.00 96.08           C  
ATOM   1566 HG11 VAL A  98      -9.237   8.616  -0.306  1.00 96.08           H  
ATOM   1567 HG12 VAL A  98     -10.420   8.662   1.002  1.00 96.08           H  
ATOM   1568 HG13 VAL A  98     -10.207  10.068  -0.072  1.00 96.08           H  
ATOM   1569  CG2 VAL A  98      -7.554  10.522   0.526  1.00 96.08           C  
ATOM   1570 HG21 VAL A  98      -6.696  10.806   1.135  1.00 96.08           H  
ATOM   1571 HG22 VAL A  98      -7.202   9.846  -0.253  1.00 96.08           H  
ATOM   1572 HG23 VAL A  98      -7.981  11.406   0.053  1.00 96.08           H  
ATOM   1573  N   PRO A  99     -11.459  10.079   3.260  1.00 96.34           N  
ATOM   1574  CA  PRO A  99     -12.343   9.419   4.213  1.00 96.34           C  
ATOM   1575  HA  PRO A  99     -12.290   9.952   5.162  1.00 96.34           H  
ATOM   1576  C   PRO A  99     -11.952   7.957   4.421  1.00 96.34           C  
ATOM   1577  CB  PRO A  99     -13.756   9.558   3.644  1.00 96.34           C  
ATOM   1578  HB2 PRO A  99     -13.977   8.727   2.974  1.00 96.34           H  
ATOM   1579  HB3 PRO A  99     -14.505   9.625   4.432  1.00 96.34           H  
ATOM   1580  O   PRO A  99     -11.609   7.249   3.474  1.00 96.34           O  
ATOM   1581  CG  PRO A  99     -13.667  10.849   2.834  1.00 96.34           C  
ATOM   1582  HG2 PRO A  99     -13.774  11.707   3.497  1.00 96.34           H  
ATOM   1583  HG3 PRO A  99     -14.414  10.882   2.040  1.00 96.34           H  
ATOM   1584  CD  PRO A  99     -12.247  10.807   2.272  1.00 96.34           C  
ATOM   1585  HD2 PRO A  99     -12.245  10.264   1.326  1.00 96.34           H  
ATOM   1586  HD3 PRO A  99     -11.884  11.824   2.128  1.00 96.34           H  
ATOM   1587  N   LEU A 100     -11.975   7.505   5.669  1.00 96.56           N  
ATOM   1588  H   LEU A 100     -12.274   8.130   6.404  1.00 96.56           H  
ATOM   1589  CA  LEU A 100     -11.702   6.118   6.009  1.00 96.56           C  
ATOM   1590  HA  LEU A 100     -10.836   5.791   5.435  1.00 96.56           H  
ATOM   1591  C   LEU A 100     -12.912   5.253   5.620  1.00 96.56           C  
ATOM   1592  CB  LEU A 100     -11.379   6.051   7.509  1.00 96.56           C  
ATOM   1593  HB2 LEU A 100     -10.705   6.866   7.772  1.00 96.56           H  
ATOM   1594  HB3 LEU A 100     -12.308   6.195   8.060  1.00 96.56           H  
ATOM   1595  O   LEU A 100     -14.031   5.536   6.041  1.00 96.56           O  
ATOM   1596  CG  LEU A 100     -10.731   4.726   7.932  1.00 96.56           C  
ATOM   1597  HG  LEU A 100     -11.264   3.891   7.478  1.00 96.56           H  
ATOM   1598  CD1 LEU A 100      -9.256   4.677   7.533  1.00 96.56           C  
ATOM   1599 HD11 LEU A 100      -9.152   4.785   6.454  1.00 96.56           H  
ATOM   1600 HD12 LEU A 100      -8.829   3.721   7.837  1.00 96.56           H  
ATOM   1601 HD13 LEU A 100      -8.719   5.497   8.011  1.00 96.56           H  
ATOM   1602  CD2 LEU A 100     -10.795   4.610   9.453  1.00 96.56           C  
ATOM   1603 HD21 LEU A 100     -10.221   5.408   9.925  1.00 96.56           H  
ATOM   1604 HD22 LEU A 100     -11.834   4.664   9.777  1.00 96.56           H  
ATOM   1605 HD23 LEU A 100     -10.403   3.636   9.747  1.00 96.56           H  
ATOM   1606  N   LYS A 101     -12.691   4.187   4.846  1.00 95.19           N  
ATOM   1607  H   LYS A 101     -11.741   4.025   4.543  1.00 95.19           H  
ATOM   1608  CA  LYS A 101     -13.742   3.291   4.336  1.00 95.19           C  
ATOM   1609  HA  LYS A 101     -14.533   3.899   3.897  1.00 95.19           H  
ATOM   1610  C   LYS A 101     -14.398   2.457   5.435  1.00 95.19           C  
ATOM   1611  CB  LYS A 101     -13.127   2.401   3.244  1.00 95.19           C  
ATOM   1612  HB2 LYS A 101     -12.660   3.056   2.508  1.00 95.19           H  
ATOM   1613  HB3 LYS A 101     -12.352   1.764   3.672  1.00 95.19           H  
ATOM   1614  O   LYS A 101     -15.597   2.213   5.398  1.00 95.19           O  
ATOM   1615  CG  LYS A 101     -14.165   1.528   2.522  1.00 95.19           C  
ATOM   1616  HG2 LYS A 101     -15.000   2.156   2.213  1.00 95.19           H  
ATOM   1617  HG3 LYS A 101     -14.532   0.752   3.193  1.00 95.19           H  
ATOM   1618  CD  LYS A 101     -13.544   0.880   1.276  1.00 95.19           C  
ATOM   1619  HD2 LYS A 101     -12.758   0.185   1.570  1.00 95.19           H  
ATOM   1620  HD3 LYS A 101     -13.099   1.668   0.670  1.00 95.19           H  
ATOM   1621  CE  LYS A 101     -14.613   0.153   0.447  1.00 95.19           C  
ATOM   1622  HE2 LYS A 101     -15.529   0.743   0.484  1.00 95.19           H  
ATOM   1623  HE3 LYS A 101     -14.821  -0.818   0.895  1.00 95.19           H  
ATOM   1624  NZ  LYS A 101     -14.196   0.016  -0.975  1.00 95.19           N  
ATOM   1625  HZ1 LYS A 101     -14.061   0.923  -1.398  1.00 95.19           H  
ATOM   1626  HZ2 LYS A 101     -13.323  -0.483  -1.076  1.00 95.19           H  
ATOM   1627  HZ3 LYS A 101     -14.913  -0.422  -1.536  1.00 95.19           H  
ATOM   1628  N   THR A 102     -13.607   2.008   6.408  1.00 93.13           N  
ATOM   1629  H   THR A 102     -12.633   2.272   6.381  1.00 93.13           H  
ATOM   1630  CA  THR A 102     -14.077   1.230   7.561  1.00 93.13           C  
ATOM   1631  HA  THR A 102     -15.141   1.423   7.701  1.00 93.13           H  
ATOM   1632  C   THR A 102     -13.358   1.670   8.829  1.00 93.13           C  
ATOM   1633  CB  THR A 102     -13.926  -0.287   7.344  1.00 93.13           C  
ATOM   1634  HB  THR A 102     -14.608  -0.596   6.552  1.00 93.13           H  
ATOM   1635  O   THR A 102     -12.140   1.841   8.839  1.00 93.13           O  
ATOM   1636  CG2 THR A 102     -12.515  -0.747   6.970  1.00 93.13           C  
ATOM   1637 HG21 THR A 102     -12.512  -1.827   6.823  1.00 93.13           H  
ATOM   1638 HG22 THR A 102     -11.807  -0.497   7.760  1.00 93.13           H  
ATOM   1639 HG23 THR A 102     -12.199  -0.273   6.041  1.00 93.13           H  
ATOM   1640  OG1 THR A 102     -14.275  -0.959   8.534  1.00 93.13           O  
ATOM   1641  HG1 THR A 102     -13.714  -1.735   8.600  1.00 93.13           H  
ATOM   1642  N   GLY A 103     -14.110   1.820   9.921  1.00 91.67           N  
ATOM   1643  H   GLY A 103     -15.104   1.663   9.839  1.00 91.67           H  
ATOM   1644  CA  GLY A 103     -13.556   2.088  11.248  1.00 91.67           C  
ATOM   1645  HA2 GLY A 103     -12.832   2.900  11.183  1.00 91.67           H  
ATOM   1646  HA3 GLY A 103     -14.368   2.398  11.906  1.00 91.67           H  
ATOM   1647  C   GLY A 103     -12.872   0.875  11.883  1.00 91.67           C  
ATOM   1648  O   GLY A 103     -12.106   1.047  12.829  1.00 91.67           O  
ATOM   1649  N   THR A 104     -13.116  -0.330  11.359  1.00 93.83           N  
ATOM   1650  H   THR A 104     -13.724  -0.391  10.554  1.00 93.83           H  
ATOM   1651  CA  THR A 104     -12.548  -1.578  11.874  1.00 93.83           C  
ATOM   1652  HA  THR A 104     -11.894  -1.339  12.713  1.00 93.83           H  
ATOM   1653  C   THR A 104     -11.713  -2.273  10.811  1.00 93.83           C  
ATOM   1654  CB  THR A 104     -13.623  -2.517  12.430  1.00 93.83           C  
ATOM   1655  HB  THR A 104     -14.317  -2.798  11.638  1.00 93.83           H  
ATOM   1656  O   THR A 104     -12.220  -2.600   9.736  1.00 93.83           O  
ATOM   1657  CG2 THR A 104     -13.018  -3.777  13.053  1.00 93.83           C  
ATOM   1658 HG21 THR A 104     -12.543  -4.383  12.282  1.00 93.83           H  
ATOM   1659 HG22 THR A 104     -12.279  -3.503  13.805  1.00 93.83           H  
ATOM   1660 HG23 THR A 104     -13.801  -4.376  13.518  1.00 93.83           H  
ATOM   1661  OG1 THR A 104     -14.338  -1.878  13.462  1.00 93.83           O  
ATOM   1662  HG1 THR A 104     -14.828  -2.570  13.912  1.00 93.83           H  
ATOM   1663  N   PHE A 105     -10.437  -2.513  11.112  1.00 94.89           N  
ATOM   1664  H   PHE A 105     -10.083  -2.199  12.004  1.00 94.89           H  
ATOM   1665  CA  PHE A 105      -9.518  -3.234  10.232  1.00 94.89           C  
ATOM   1666  HA  PHE A 105     -10.067  -4.048   9.759  1.00 94.89           H  
ATOM   1667  C   PHE A 105      -8.355  -3.858  11.013  1.00 94.89           C  
ATOM   1668  CB  PHE A 105      -9.004  -2.308   9.116  1.00 94.89           C  
ATOM   1669  HB2 PHE A 105      -8.296  -2.854   8.493  1.00 94.89           H  
ATOM   1670  HB3 PHE A 105      -9.841  -2.034   8.474  1.00 94.89           H  
ATOM   1671  O   PHE A 105      -7.962  -3.389  12.085  1.00 94.89           O  
ATOM   1672  CG  PHE A 105      -8.346  -1.040   9.616  1.00 94.89           C  
ATOM   1673  CD1 PHE A 105      -9.128   0.103   9.865  1.00 94.89           C  
ATOM   1674  HD1 PHE A 105     -10.193   0.086   9.685  1.00 94.89           H  
ATOM   1675  CD2 PHE A 105      -6.960  -1.011   9.855  1.00 94.89           C  
ATOM   1676  HD2 PHE A 105      -6.361  -1.889   9.665  1.00 94.89           H  
ATOM   1677  CE1 PHE A 105      -8.527   1.265  10.370  1.00 94.89           C  
ATOM   1678  HE1 PHE A 105      -9.137   2.128  10.592  1.00 94.89           H  
ATOM   1679  CE2 PHE A 105      -6.355   0.164  10.329  1.00 94.89           C  
ATOM   1680  HE2 PHE A 105      -5.288   0.187  10.493  1.00 94.89           H  
ATOM   1681  CZ  PHE A 105      -7.143   1.296  10.594  1.00 94.89           C  
ATOM   1682  HZ  PHE A 105      -6.684   2.193  10.983  1.00 94.89           H  
ATOM   1683  N   HIS A 106      -7.806  -4.924  10.435  1.00 94.70           N  
ATOM   1684  H   HIS A 106      -8.206  -5.241   9.564  1.00 94.70           H  
ATOM   1685  CA  HIS A 106      -6.654  -5.662  10.951  1.00 94.70           C  
ATOM   1686  HA  HIS A 106      -6.222  -5.128  11.798  1.00 94.70           H  
ATOM   1687  C   HIS A 106      -5.562  -5.815   9.887  1.00 94.70           C  
ATOM   1688  CB  HIS A 106      -7.141  -7.027  11.434  1.00 94.70           C  
ATOM   1689  HB2 HIS A 106      -8.056  -6.899  12.012  1.00 94.70           H  
ATOM   1690  HB3 HIS A 106      -7.369  -7.664  10.579  1.00 94.70           H  
ATOM   1691  O   HIS A 106      -4.377  -5.696  10.176  1.00 94.70           O  
ATOM   1692  CG  HIS A 106      -6.145  -7.715  12.316  1.00 94.70           C  
ATOM   1693  CD2 HIS A 106      -5.817  -7.356  13.588  1.00 94.70           C  
ATOM   1694  HD2 HIS A 106      -6.181  -6.476  14.097  1.00 94.70           H  
ATOM   1695  ND1 HIS A 106      -5.426  -8.841  12.026  1.00 94.70           N  
ATOM   1696  HD1 HIS A 106      -5.336  -9.262  11.112  1.00 94.70           H  
ATOM   1697  CE1 HIS A 106      -4.715  -9.171  13.121  1.00 94.70           C  
ATOM   1698  HE1 HIS A 106      -4.041 -10.011  13.201  1.00 94.70           H  
ATOM   1699  NE2 HIS A 106      -4.954  -8.308  14.118  1.00 94.70           N  
ATOM   1700  N   ASP A 107      -5.963  -5.983   8.629  1.00 95.69           N  
ATOM   1701  H   ASP A 107      -6.931  -6.196   8.435  1.00 95.69           H  
ATOM   1702  CA  ASP A 107      -5.037  -6.022   7.508  1.00 95.69           C  
ATOM   1703  HA  ASP A 107      -4.020  -6.146   7.879  1.00 95.69           H  
ATOM   1704  C   ASP A 107      -5.082  -4.714   6.734  1.00 95.69           C  
ATOM   1705  CB  ASP A 107      -5.320  -7.243   6.642  1.00 95.69           C  
ATOM   1706  HB2 ASP A 107      -4.664  -7.233   5.772  1.00 95.69           H  
ATOM   1707  HB3 ASP A 107      -6.357  -7.232   6.304  1.00 95.69           H  
ATOM   1708  O   ASP A 107      -6.124  -4.294   6.218  1.00 95.69           O  
ATOM   1709  CG  ASP A 107      -5.036  -8.490   7.471  1.00 95.69           C  
ATOM   1710  OD1 ASP A 107      -3.846  -8.710   7.801  1.00 95.69           O  
ATOM   1711  OD2 ASP A 107      -6.006  -9.185   7.829  1.00 95.69           O  
ATOM   1712  N   VAL A 108      -3.923  -4.072   6.645  1.00 97.57           N  
ATOM   1713  H   VAL A 108      -3.120  -4.470   7.110  1.00 97.57           H  
ATOM   1714  CA  VAL A 108      -3.729  -2.870   5.842  1.00 97.57           C  
ATOM   1715  HA  VAL A 108      -4.701  -2.474   5.545  1.00 97.57           H  
ATOM   1716  C   VAL A 108      -2.966  -3.259   4.592  1.00 97.57           C  
ATOM   1717  CB  VAL A 108      -3.010  -1.762   6.624  1.00 97.57           C  
ATOM   1718  HB  VAL A 108      -1.992  -2.069   6.863  1.00 97.57           H  
ATOM   1719  O   VAL A 108      -1.796  -3.629   4.658  1.00 97.57           O  
ATOM   1720  CG1 VAL A 108      -2.963  -0.500   5.752  1.00 97.57           C  
ATOM   1721 HG11 VAL A 108      -2.679   0.368   6.347  1.00 97.57           H  
ATOM   1722 HG12 VAL A 108      -3.940  -0.316   5.306  1.00 97.57           H  
ATOM   1723 HG13 VAL A 108      -2.236  -0.631   4.951  1.00 97.57           H  
ATOM   1724  CG2 VAL A 108      -3.734  -1.448   7.939  1.00 97.57           C  
ATOM   1725 HG21 VAL A 108      -4.780  -1.213   7.738  1.00 97.57           H  
ATOM   1726 HG22 VAL A 108      -3.688  -2.310   8.604  1.00 97.57           H  
ATOM   1727 HG23 VAL A 108      -3.254  -0.605   8.437  1.00 97.57           H  
ATOM   1728  N   ARG A 109      -3.631  -3.165   3.442  1.00 98.17           N  
ATOM   1729  H   ARG A 109      -4.568  -2.791   3.484  1.00 98.17           H  
ATOM   1730  CA  ARG A 109      -3.005  -3.310   2.132  1.00 98.17           C  
ATOM   1731  HA  ARG A 109      -2.098  -3.903   2.244  1.00 98.17           H  
ATOM   1732  C   ARG A 109      -2.609  -1.940   1.610  1.00 98.17           C  
ATOM   1733  CB  ARG A 109      -3.937  -4.041   1.162  1.00 98.17           C  
ATOM   1734  HB2 ARG A 109      -4.313  -4.947   1.637  1.00 98.17           H  
ATOM   1735  HB3 ARG A 109      -4.787  -3.397   0.933  1.00 98.17           H  
ATOM   1736  O   ARG A 109      -3.413  -1.004   1.637  1.00 98.17           O  
ATOM   1737  CG  ARG A 109      -3.209  -4.419  -0.140  1.00 98.17           C  
ATOM   1738  HG2 ARG A 109      -2.396  -5.113   0.074  1.00 98.17           H  
ATOM   1739  HG3 ARG A 109      -2.794  -3.530  -0.614  1.00 98.17           H  
ATOM   1740  CD  ARG A 109      -4.201  -5.069  -1.100  1.00 98.17           C  
ATOM   1741  HD2 ARG A 109      -5.030  -4.377  -1.250  1.00 98.17           H  
ATOM   1742  HD3 ARG A 109      -4.582  -5.985  -0.649  1.00 98.17           H  
ATOM   1743  NE  ARG A 109      -3.592  -5.389  -2.403  1.00 98.17           N  
ATOM   1744  HE  ARG A 109      -2.585  -5.416  -2.475  1.00 98.17           H  
ATOM   1745  NH1 ARG A 109      -5.557  -5.624  -3.567  1.00 98.17           N  
ATOM   1746 HH11 ARG A 109      -6.074  -5.325  -2.753  1.00 98.17           H  
ATOM   1747 HH12 ARG A 109      -6.028  -5.876  -4.424  1.00 98.17           H  
ATOM   1748  NH2 ARG A 109      -3.637  -6.027  -4.587  1.00 98.17           N  
ATOM   1749 HH21 ARG A 109      -4.110  -6.334  -5.425  1.00 98.17           H  
ATOM   1750 HH22 ARG A 109      -2.627  -6.056  -4.581  1.00 98.17           H  
ATOM   1751  CZ  ARG A 109      -4.253  -5.672  -3.508  1.00 98.17           C  
ATOM   1752  N   VAL A 110      -1.401  -1.855   1.078  1.00 98.62           N  
ATOM   1753  H   VAL A 110      -0.807  -2.671   1.112  1.00 98.62           H  
ATOM   1754  CA  VAL A 110      -0.903  -0.707   0.326  1.00 98.62           C  
ATOM   1755  HA  VAL A 110      -1.721  -0.013   0.129  1.00 98.62           H  
ATOM   1756  C   VAL A 110      -0.379  -1.222  -1.001  1.00 98.62           C  
ATOM   1757  CB  VAL A 110       0.180   0.046   1.109  1.00 98.62           C  
ATOM   1758  HB  VAL A 110       0.993  -0.642   1.342  1.00 98.62           H  
ATOM   1759  O   VAL A 110       0.376  -2.191  -1.043  1.00 98.62           O  
ATOM   1760  CG1 VAL A 110       0.742   1.227   0.306  1.00 98.62           C  
ATOM   1761 HG11 VAL A 110       1.264   0.866  -0.580  1.00 98.62           H  
ATOM   1762 HG12 VAL A 110       1.459   1.776   0.917  1.00 98.62           H  
ATOM   1763 HG13 VAL A 110      -0.065   1.895   0.004  1.00 98.62           H  
ATOM   1764  CG2 VAL A 110      -0.401   0.578   2.426  1.00 98.62           C  
ATOM   1765 HG21 VAL A 110       0.377   1.081   3.001  1.00 98.62           H  
ATOM   1766 HG22 VAL A 110      -1.221   1.269   2.227  1.00 98.62           H  
ATOM   1767 HG23 VAL A 110      -0.764  -0.247   3.040  1.00 98.62           H  
ATOM   1768  N   TYR A 111      -0.794  -0.583  -2.087  1.00 98.40           N  
ATOM   1769  H   TYR A 111      -1.393   0.225  -1.993  1.00 98.40           H  
ATOM   1770  CA  TYR A 111      -0.337  -0.945  -3.420  1.00 98.40           C  
ATOM   1771  HA  TYR A 111       0.636  -1.425  -3.319  1.00 98.40           H  
ATOM   1772  C   TYR A 111      -0.119   0.296  -4.277  1.00 98.40           C  
ATOM   1773  CB  TYR A 111      -1.287  -1.969  -4.056  1.00 98.40           C  
ATOM   1774  HB2 TYR A 111      -1.320  -2.849  -3.415  1.00 98.40           H  
ATOM   1775  HB3 TYR A 111      -0.865  -2.288  -5.009  1.00 98.40           H  
ATOM   1776  O   TYR A 111      -0.779   1.318  -4.099  1.00 98.40           O  
ATOM   1777  CG  TYR A 111      -2.707  -1.487  -4.278  1.00 98.40           C  
ATOM   1778  CD1 TYR A 111      -3.656  -1.561  -3.239  1.00 98.40           C  
ATOM   1779  HD1 TYR A 111      -3.357  -1.941  -2.273  1.00 98.40           H  
ATOM   1780  CD2 TYR A 111      -3.073  -0.963  -5.529  1.00 98.40           C  
ATOM   1781  HD2 TYR A 111      -2.324  -0.871  -6.301  1.00 98.40           H  
ATOM   1782  CE1 TYR A 111      -4.977  -1.124  -3.454  1.00 98.40           C  
ATOM   1783  HE1 TYR A 111      -5.702  -1.161  -2.654  1.00 98.40           H  
ATOM   1784  CE2 TYR A 111      -4.395  -0.538  -5.756  1.00 98.40           C  
ATOM   1785  HE2 TYR A 111      -4.689  -0.110  -6.703  1.00 98.40           H  
ATOM   1786  OH  TYR A 111      -6.613  -0.208  -4.964  1.00 98.40           O  
ATOM   1787  HH  TYR A 111      -7.183  -0.233  -4.192  1.00 98.40           H  
ATOM   1788  CZ  TYR A 111      -5.347  -0.624  -4.722  1.00 98.40           C  
ATOM   1789  N   ILE A 112       0.848   0.208  -5.182  1.00 98.14           N  
ATOM   1790  H   ILE A 112       1.313  -0.682  -5.287  1.00 98.14           H  
ATOM   1791  CA  ILE A 112       1.322   1.309  -6.012  1.00 98.14           C  
ATOM   1792  HA  ILE A 112       0.712   2.187  -5.798  1.00 98.14           H  
ATOM   1793  C   ILE A 112       1.119   0.918  -7.471  1.00 98.14           C  
ATOM   1794  CB  ILE A 112       2.787   1.684  -5.693  1.00 98.14           C  
ATOM   1795  HB  ILE A 112       3.433   0.858  -5.991  1.00 98.14           H  
ATOM   1796  O   ILE A 112       1.574  -0.145  -7.905  1.00 98.14           O  
ATOM   1797  CG1 ILE A 112       2.975   1.928  -4.176  1.00 98.14           C  
ATOM   1798 HG12 ILE A 112       2.665   1.042  -3.621  1.00 98.14           H  
ATOM   1799 HG13 ILE A 112       2.336   2.754  -3.864  1.00 98.14           H  
ATOM   1800  CG2 ILE A 112       3.173   2.942  -6.499  1.00 98.14           C  
ATOM   1801 HG21 ILE A 112       3.012   2.783  -7.565  1.00 98.14           H  
ATOM   1802 HG22 ILE A 112       2.571   3.792  -6.179  1.00 98.14           H  
ATOM   1803 HG23 ILE A 112       4.229   3.176  -6.364  1.00 98.14           H  
ATOM   1804  CD1 ILE A 112       4.415   2.216  -3.742  1.00 98.14           C  
ATOM   1805 HD11 ILE A 112       4.428   2.369  -2.663  1.00 98.14           H  
ATOM   1806 HD12 ILE A 112       5.050   1.365  -3.988  1.00 98.14           H  
ATOM   1807 HD13 ILE A 112       4.796   3.120  -4.217  1.00 98.14           H  
ATOM   1808  N   ARG A 113       0.430   1.777  -8.222  1.00 96.21           N  
ATOM   1809  H   ARG A 113       0.099   2.626  -7.786  1.00 96.21           H  
ATOM   1810  CA  ARG A 113       0.126   1.569  -9.641  1.00 96.21           C  
ATOM   1811  HA  ARG A 113       0.655   0.678  -9.980  1.00 96.21           H  
ATOM   1812  C   ARG A 113       0.631   2.708 -10.508  1.00 96.21           C  
ATOM   1813  CB  ARG A 113      -1.378   1.352  -9.859  1.00 96.21           C  
ATOM   1814  HB2 ARG A 113      -1.571   1.270 -10.929  1.00 96.21           H  
ATOM   1815  HB3 ARG A 113      -1.935   2.205  -9.473  1.00 96.21           H  
ATOM   1816  O   ARG A 113       0.800   3.822 -10.028  1.00 96.21           O  
ATOM   1817  CG  ARG A 113      -1.853   0.068  -9.176  1.00 96.21           C  
ATOM   1818  HG2 ARG A 113      -1.213  -0.758  -9.485  1.00 96.21           H  
ATOM   1819  HG3 ARG A 113      -1.785   0.197  -8.096  1.00 96.21           H  
ATOM   1820  CD  ARG A 113      -3.296  -0.254  -9.563  1.00 96.21           C  
ATOM   1821  HD2 ARG A 113      -3.337  -0.360 -10.647  1.00 96.21           H  
ATOM   1822  HD3 ARG A 113      -3.946   0.570  -9.269  1.00 96.21           H  
ATOM   1823  NE  ARG A 113      -3.749  -1.509  -8.934  1.00 96.21           N  
ATOM   1824  HE  ARG A 113      -3.129  -1.930  -8.258  1.00 96.21           H  
ATOM   1825  NH1 ARG A 113      -5.733  -1.717 -10.079  1.00 96.21           N  
ATOM   1826 HH11 ARG A 113      -6.568  -2.231 -10.325  1.00 96.21           H  
ATOM   1827 HH12 ARG A 113      -5.516  -0.877 -10.596  1.00 96.21           H  
ATOM   1828  NH2 ARG A 113      -5.136  -3.282  -8.629  1.00 96.21           N  
ATOM   1829 HH21 ARG A 113      -5.981  -3.772  -8.886  1.00 96.21           H  
ATOM   1830 HH22 ARG A 113      -4.473  -3.672  -7.975  1.00 96.21           H  
ATOM   1831  CZ  ARG A 113      -4.866  -2.154  -9.220  1.00 96.21           C  
ATOM   1832  N   THR A 114       0.861   2.426 -11.780  1.00 94.73           N  
ATOM   1833  H   THR A 114       0.678   1.483 -12.094  1.00 94.73           H  
ATOM   1834  CA  THR A 114       1.081   3.442 -12.813  1.00 94.73           C  
ATOM   1835  HA  THR A 114       1.744   4.216 -12.427  1.00 94.73           H  
ATOM   1836  C   THR A 114      -0.239   4.112 -13.194  1.00 94.73           C  
ATOM   1837  CB  THR A 114       1.737   2.828 -14.063  1.00 94.73           C  
ATOM   1838  HB  THR A 114       1.999   3.630 -14.752  1.00 94.73           H  
ATOM   1839  O   THR A 114      -1.320   3.628 -12.846  1.00 94.73           O  
ATOM   1840  CG2 THR A 114       3.008   2.061 -13.711  1.00 94.73           C  
ATOM   1841 HG21 THR A 114       3.523   1.771 -14.627  1.00 94.73           H  
ATOM   1842 HG22 THR A 114       2.773   1.163 -13.138  1.00 94.73           H  
ATOM   1843 HG23 THR A 114       3.652   2.718 -13.127  1.00 94.73           H  
ATOM   1844  OG1 THR A 114       0.853   1.945 -14.716  1.00 94.73           O  
ATOM   1845  HG1 THR A 114       1.356   1.404 -15.329  1.00 94.73           H  
ATOM   1846  N   SER A 115      -0.163   5.194 -13.969  1.00 90.42           N  
ATOM   1847  H   SER A 115       0.736   5.596 -14.193  1.00 90.42           H  
ATOM   1848  CA  SER A 115      -1.345   5.840 -14.554  1.00 90.42           C  
ATOM   1849  HA  SER A 115      -2.013   6.129 -13.743  1.00 90.42           H  
ATOM   1850  C   SER A 115      -2.138   4.934 -15.503  1.00 90.42           C  
ATOM   1851  CB  SER A 115      -0.929   7.111 -15.284  1.00 90.42           C  
ATOM   1852  HB2 SER A 115      -1.814   7.622 -15.664  1.00 90.42           H  
ATOM   1853  HB3 SER A 115      -0.414   7.769 -14.584  1.00 90.42           H  
ATOM   1854  O   SER A 115      -3.330   5.138 -15.695  1.00 90.42           O  
ATOM   1855  OG  SER A 115      -0.065   6.785 -16.356  1.00 90.42           O  
ATOM   1856  HG  SER A 115       0.283   7.613 -16.693  1.00 90.42           H  
ATOM   1857  N   LYS A 116      -1.504   3.883 -16.039  1.00 90.63           N  
ATOM   1858  H   LYS A 116      -0.522   3.784 -15.825  1.00 90.63           H  
ATOM   1859  CA  LYS A 116      -2.142   2.837 -16.856  1.00 90.63           C  
ATOM   1860  HA  LYS A 116      -2.966   3.283 -17.412  1.00 90.63           H  
ATOM   1861  C   LYS A 116      -2.773   1.720 -16.020  1.00 90.63           C  
ATOM   1862  CB  LYS A 116      -1.132   2.270 -17.863  1.00 90.63           C  
ATOM   1863  HB2 LYS A 116      -0.304   1.810 -17.324  1.00 90.63           H  
ATOM   1864  HB3 LYS A 116      -1.619   1.498 -18.458  1.00 90.63           H  
ATOM   1865  O   LYS A 116      -3.152   0.688 -16.562  1.00 90.63           O  
ATOM   1866  CG  LYS A 116      -0.595   3.345 -18.814  1.00 90.63           C  
ATOM   1867  HG2 LYS A 116      -0.057   4.107 -18.250  1.00 90.63           H  
ATOM   1868  HG3 LYS A 116      -1.424   3.810 -19.347  1.00 90.63           H  
ATOM   1869  CD  LYS A 116       0.362   2.698 -19.816  1.00 90.63           C  
ATOM   1870  HD2 LYS A 116      -0.181   1.961 -20.408  1.00 90.63           H  
ATOM   1871  HD3 LYS A 116       1.159   2.193 -19.272  1.00 90.63           H  
ATOM   1872  CE  LYS A 116       0.954   3.771 -20.731  1.00 90.63           C  
ATOM   1873  HE2 LYS A 116       0.144   4.249 -21.282  1.00 90.63           H  
ATOM   1874  HE3 LYS A 116       1.433   4.529 -20.110  1.00 90.63           H  
ATOM   1875  NZ  LYS A 116       1.940   3.175 -21.663  1.00 90.63           N  
ATOM   1876  HZ1 LYS A 116       2.361   3.886 -22.245  1.00 90.63           H  
ATOM   1877  HZ2 LYS A 116       2.668   2.708 -21.141  1.00 90.63           H  
ATOM   1878  HZ3 LYS A 116       1.491   2.486 -22.250  1.00 90.63           H  
ATOM   1879  N   ASN A 117      -2.872   1.910 -14.703  1.00 90.13           N  
ATOM   1880  H   ASN A 117      -2.530   2.785 -14.331  1.00 90.13           H  
ATOM   1881  CA  ASN A 117      -3.431   0.949 -13.753  1.00 90.13           C  
ATOM   1882  HA  ASN A 117      -3.363   1.428 -12.777  1.00 90.13           H  
ATOM   1883  C   ASN A 117      -2.636  -0.371 -13.628  1.00 90.13           C  
ATOM   1884  CB  ASN A 117      -4.925   0.766 -14.080  1.00 90.13           C  
ATOM   1885  HB2 ASN A 117      -5.359   1.723 -14.368  1.00 90.13           H  
ATOM   1886  HB3 ASN A 117      -5.025   0.082 -14.922  1.00 90.13           H  
ATOM   1887  O   ASN A 117      -3.144  -1.367 -13.113  1.00 90.13           O  
ATOM   1888  CG  ASN A 117      -5.746   0.242 -12.927  1.00 90.13           C  
ATOM   1889  ND2 ASN A 117      -6.863  -0.379 -13.219  1.00 90.13           N  
ATOM   1890 HD21 ASN A 117      -7.133  -0.446 -14.190  1.00 90.13           H  
ATOM   1891 HD22 ASN A 117      -7.544  -0.496 -12.483  1.00 90.13           H  
ATOM   1892  OD1 ASN A 117      -5.431   0.414 -11.758  1.00 90.13           O  
ATOM   1893  N   GLU A 118      -1.372  -0.377 -14.052  1.00 94.17           N  
ATOM   1894  H   GLU A 118      -0.998   0.471 -14.453  1.00 94.17           H  
ATOM   1895  CA  GLU A 118      -0.457  -1.513 -13.908  1.00 94.17           C  
ATOM   1896  HA  GLU A 118      -1.025  -2.442 -13.955  1.00 94.17           H  
ATOM   1897  C   GLU A 118       0.262  -1.437 -12.556  1.00 94.17           C  
ATOM   1898  CB  GLU A 118       0.573  -1.522 -15.045  1.00 94.17           C  
ATOM   1899  HB2 GLU A 118       1.232  -2.382 -14.920  1.00 94.17           H  
ATOM   1900  HB3 GLU A 118       1.180  -0.622 -14.945  1.00 94.17           H  
ATOM   1901  O   GLU A 118       0.501  -0.348 -12.037  1.00 94.17           O  
ATOM   1902  CG  GLU A 118      -0.056  -1.584 -16.449  1.00 94.17           C  
ATOM   1903  HG2 GLU A 118      -0.482  -2.576 -16.594  1.00 94.17           H  
ATOM   1904  HG3 GLU A 118      -0.864  -0.855 -16.524  1.00 94.17           H  
ATOM   1905  CD  GLU A 118       0.951  -1.265 -17.565  1.00 94.17           C  
ATOM   1906  OE1 GLU A 118       0.765  -1.781 -18.687  1.00 94.17           O  
ATOM   1907  OE2 GLU A 118       1.875  -0.453 -17.312  1.00 94.17           O  
ATOM   1908  N   LEU A 119       0.651  -2.572 -11.970  1.00 95.73           N  
ATOM   1909  H   LEU A 119       0.506  -3.444 -12.460  1.00 95.73           H  
ATOM   1910  CA  LEU A 119       1.464  -2.568 -10.747  1.00 95.73           C  
ATOM   1911  HA  LEU A 119       0.960  -1.960  -9.995  1.00 95.73           H  
ATOM   1912  C   LEU A 119       2.832  -1.918 -11.004  1.00 95.73           C  
ATOM   1913  CB  LEU A 119       1.634  -4.001 -10.213  1.00 95.73           C  
ATOM   1914  HB2 LEU A 119       2.003  -4.628 -11.025  1.00 95.73           H  
ATOM   1915  HB3 LEU A 119       2.397  -3.992  -9.435  1.00 95.73           H  
ATOM   1916  O   LEU A 119       3.465  -2.177 -12.025  1.00 95.73           O  
ATOM   1917  CG  LEU A 119       0.352  -4.628  -9.633  1.00 95.73           C  
ATOM   1918  HG  LEU A 119      -0.443  -4.589 -10.377  1.00 95.73           H  
ATOM   1919  CD1 LEU A 119       0.609  -6.093  -9.283  1.00 95.73           C  
ATOM   1920 HD11 LEU A 119      -0.312  -6.552  -8.922  1.00 95.73           H  
ATOM   1921 HD12 LEU A 119       1.368  -6.170  -8.504  1.00 95.73           H  
ATOM   1922 HD13 LEU A 119       0.940  -6.634 -10.169  1.00 95.73           H  
ATOM   1923  CD2 LEU A 119      -0.118  -3.911  -8.362  1.00 95.73           C  
ATOM   1924 HD21 LEU A 119      -0.452  -2.902  -8.603  1.00 95.73           H  
ATOM   1925 HD22 LEU A 119       0.693  -3.854  -7.637  1.00 95.73           H  
ATOM   1926 HD23 LEU A 119      -0.947  -4.459  -7.915  1.00 95.73           H  
ATOM   1927  N   ALA A 120       3.319  -1.121 -10.049  1.00 96.52           N  
ATOM   1928  H   ALA A 120       2.731  -0.923  -9.253  1.00 96.52           H  
ATOM   1929  CA  ALA A 120       4.617  -0.442 -10.113  1.00 96.52           C  
ATOM   1930  HA  ALA A 120       4.725  -0.021 -11.112  1.00 96.52           H  
ATOM   1931  C   ALA A 120       5.809  -1.407  -9.910  1.00 96.52           C  
ATOM   1932  CB  ALA A 120       4.595   0.725  -9.118  1.00 96.52           C  
ATOM   1933  HB1 ALA A 120       4.408   0.350  -8.111  1.00 96.52           H  
ATOM   1934  HB2 ALA A 120       3.811   1.429  -9.397  1.00 96.52           H  
ATOM   1935  HB3 ALA A 120       5.557   1.237  -9.124  1.00 96.52           H  
ATOM   1936  O   ALA A 120       6.630  -1.238  -9.009  1.00 96.52           O  
ATOM   1937  N   SER A 121       5.914  -2.434 -10.754  1.00 95.52           N  
ATOM   1938  H   SER A 121       5.226  -2.497 -11.491  1.00 95.52           H  
ATOM   1939  CA  SER A 121       6.913  -3.512 -10.689  1.00 95.52           C  
ATOM   1940  HA  SER A 121       6.848  -3.994  -9.713  1.00 95.52           H  
ATOM   1941  C   SER A 121       8.364  -3.045 -10.852  1.00 95.52           C  
ATOM   1942  CB  SER A 121       6.578  -4.567 -11.745  1.00 95.52           C  
ATOM   1943  HB2 SER A 121       7.315  -5.370 -11.713  1.00 95.52           H  
ATOM   1944  HB3 SER A 121       5.592  -4.981 -11.534  1.00 95.52           H  
ATOM   1945  O   SER A 121       9.289  -3.776 -10.506  1.00 95.52           O  
ATOM   1946  OG  SER A 121       6.572  -3.970 -13.028  1.00 95.52           O  
ATOM   1947  HG  SER A 121       6.129  -4.553 -13.648  1.00 95.52           H  
ATOM   1948  N   PHE A 122       8.582  -1.810 -11.312  1.00 95.36           N  
ATOM   1949  H   PHE A 122       7.780  -1.268 -11.600  1.00 95.36           H  
ATOM   1950  CA  PHE A 122       9.899  -1.173 -11.330  1.00 95.36           C  
ATOM   1951  HA  PHE A 122      10.607  -1.862 -11.790  1.00 95.36           H  
ATOM   1952  C   PHE A 122      10.447  -0.838  -9.936  1.00 95.36           C  
ATOM   1953  CB  PHE A 122       9.841   0.098 -12.179  1.00 95.36           C  
ATOM   1954  HB2 PHE A 122      10.812   0.588 -12.114  1.00 95.36           H  
ATOM   1955  HB3 PHE A 122       9.684  -0.181 -13.221  1.00 95.36           H  
ATOM   1956  O   PHE A 122      11.641  -0.558  -9.822  1.00 95.36           O  
ATOM   1957  CG  PHE A 122       8.766   1.082 -11.759  1.00 95.36           C  
ATOM   1958  CD1 PHE A 122       7.551   1.111 -12.464  1.00 95.36           C  
ATOM   1959  HD1 PHE A 122       7.397   0.465 -13.315  1.00 95.36           H  
ATOM   1960  CD2 PHE A 122       8.957   1.935 -10.653  1.00 95.36           C  
ATOM   1961  HD2 PHE A 122       9.882   1.907 -10.096  1.00 95.36           H  
ATOM   1962  CE1 PHE A 122       6.531   1.981 -12.061  1.00 95.36           C  
ATOM   1963  HE1 PHE A 122       5.600   1.996 -12.608  1.00 95.36           H  
ATOM   1964  CE2 PHE A 122       7.934   2.810 -10.252  1.00 95.36           C  
ATOM   1965  HE2 PHE A 122       8.073   3.458  -9.400  1.00 95.36           H  
ATOM   1966  CZ  PHE A 122       6.723   2.828 -10.962  1.00 95.36           C  
ATOM   1967  HZ  PHE A 122       5.920   3.486 -10.664  1.00 95.36           H  
ATOM   1968  N   LEU A 123       9.612  -0.841  -8.891  1.00 96.52           N  
ATOM   1969  H   LEU A 123       8.641  -1.070  -9.053  1.00 96.52           H  
ATOM   1970  CA  LEU A 123      10.053  -0.732  -7.501  1.00 96.52           C  
ATOM   1971  HA  LEU A 123      10.835   0.023  -7.421  1.00 96.52           H  
ATOM   1972  C   LEU A 123      10.645  -2.077  -7.070  1.00 96.52           C  
ATOM   1973  CB  LEU A 123       8.869  -0.329  -6.602  1.00 96.52           C  
ATOM   1974  HB2 LEU A 123       8.084  -1.077  -6.712  1.00 96.52           H  
ATOM   1975  HB3 LEU A 123       9.199  -0.347  -5.563  1.00 96.52           H  
ATOM   1976  O   LEU A 123       9.918  -3.058  -6.911  1.00 96.52           O  
ATOM   1977  CG  LEU A 123       8.274   1.056  -6.903  1.00 96.52           C  
ATOM   1978  HG  LEU A 123       8.005   1.123  -7.957  1.00 96.52           H  
ATOM   1979  CD1 LEU A 123       7.008   1.267  -6.078  1.00 96.52           C  
ATOM   1980 HD11 LEU A 123       7.247   1.238  -5.015  1.00 96.52           H  
ATOM   1981 HD12 LEU A 123       6.285   0.485  -6.312  1.00 96.52           H  
ATOM   1982 HD13 LEU A 123       6.568   2.233  -6.324  1.00 96.52           H  
ATOM   1983  CD2 LEU A 123       9.253   2.181  -6.561  1.00 96.52           C  
ATOM   1984 HD21 LEU A 123       9.575   2.095  -5.523  1.00 96.52           H  
ATOM   1985 HD22 LEU A 123       8.773   3.149  -6.709  1.00 96.52           H  
ATOM   1986 HD23 LEU A 123      10.121   2.123  -7.217  1.00 96.52           H  
ATOM   1987  N   THR A 124      11.965  -2.131  -6.899  1.00 94.78           N  
ATOM   1988  H   THR A 124      12.510  -1.293  -7.046  1.00 94.78           H  
ATOM   1989  CA  THR A 124      12.684  -3.401  -6.694  1.00 94.78           C  
ATOM   1990  HA  THR A 124      12.013  -4.232  -6.911  1.00 94.78           H  
ATOM   1991  C   THR A 124      13.165  -3.624  -5.268  1.00 94.78           C  
ATOM   1992  CB  THR A 124      13.872  -3.528  -7.651  1.00 94.78           C  
ATOM   1993  HB  THR A 124      14.443  -4.419  -7.388  1.00 94.78           H  
ATOM   1994  O   THR A 124      13.308  -4.773  -4.849  1.00 94.78           O  
ATOM   1995  CG2 THR A 124      13.414  -3.668  -9.099  1.00 94.78           C  
ATOM   1996 HG21 THR A 124      14.263  -3.954  -9.720  1.00 94.78           H  
ATOM   1997 HG22 THR A 124      12.988  -2.731  -9.455  1.00 94.78           H  
ATOM   1998 HG23 THR A 124      12.656  -4.448  -9.173  1.00 94.78           H  
ATOM   1999  OG1 THR A 124      14.718  -2.398  -7.577  1.00 94.78           O  
ATOM   2000  HG1 THR A 124      15.369  -2.496  -8.274  1.00 94.78           H  
ATOM   2001  N   GLY A 125      13.418  -2.563  -4.504  1.00 95.03           N  
ATOM   2002  H   GLY A 125      13.278  -1.638  -4.887  1.00 95.03           H  
ATOM   2003  CA  GLY A 125      13.786  -2.663  -3.093  1.00 95.03           C  
ATOM   2004  HA2 GLY A 125      14.580  -1.952  -2.867  1.00 95.03           H  
ATOM   2005  HA3 GLY A 125      14.182  -3.655  -2.876  1.00 95.03           H  
ATOM   2006  C   GLY A 125      12.602  -2.418  -2.162  1.00 95.03           C  
ATOM   2007  O   GLY A 125      11.439  -2.531  -2.540  1.00 95.03           O  
ATOM   2008  N   LYS A 126      12.887  -2.125  -0.891  1.00 97.11           N  
ATOM   2009  H   LYS A 126      13.848  -1.952  -0.634  1.00 97.11           H  
ATOM   2010  CA  LYS A 126      11.838  -1.967   0.119  1.00 97.11           C  
ATOM   2011  HA  LYS A 126      11.096  -2.750  -0.039  1.00 97.11           H  
ATOM   2012  C   LYS A 126      11.114  -0.634  -0.043  1.00 97.11           C  
ATOM   2013  CB  LYS A 126      12.398  -2.125   1.539  1.00 97.11           C  
ATOM   2014  HB2 LYS A 126      13.171  -1.376   1.707  1.00 97.11           H  
ATOM   2015  HB3 LYS A 126      11.593  -1.945   2.252  1.00 97.11           H  
ATOM   2016  O   LYS A 126      11.735   0.415  -0.199  1.00 97.11           O  
ATOM   2017  CG  LYS A 126      12.967  -3.531   1.785  1.00 97.11           C  
ATOM   2018  HG2 LYS A 126      12.173  -4.266   1.653  1.00 97.11           H  
ATOM   2019  HG3 LYS A 126      13.763  -3.736   1.069  1.00 97.11           H  
ATOM   2020  CD  LYS A 126      13.537  -3.647   3.204  1.00 97.11           C  
ATOM   2021  HD2 LYS A 126      12.748  -3.444   3.928  1.00 97.11           H  
ATOM   2022  HD3 LYS A 126      14.332  -2.911   3.323  1.00 97.11           H  
ATOM   2023  CE  LYS A 126      14.099  -5.057   3.426  1.00 97.11           C  
ATOM   2024  HE2 LYS A 126      14.842  -5.256   2.654  1.00 97.11           H  
ATOM   2025  HE3 LYS A 126      13.290  -5.777   3.304  1.00 97.11           H  
ATOM   2026  NZ  LYS A 126      14.717  -5.204   4.770  1.00 97.11           N  
ATOM   2027  HZ1 LYS A 126      15.477  -4.549   4.882  1.00 97.11           H  
ATOM   2028  HZ2 LYS A 126      15.089  -6.135   4.890  1.00 97.11           H  
ATOM   2029  HZ3 LYS A 126      14.037  -5.042   5.500  1.00 97.11           H  
ATOM   2030  N   VAL A 127       9.797  -0.694   0.089  1.00 98.43           N  
ATOM   2031  H   VAL A 127       9.380  -1.614   0.113  1.00 98.43           H  
ATOM   2032  CA  VAL A 127       8.914   0.458   0.280  1.00 98.43           C  
ATOM   2033  HA  VAL A 127       9.484   1.366   0.084  1.00 98.43           H  
ATOM   2034  C   VAL A 127       8.432   0.506   1.726  1.00 98.43           C  
ATOM   2035  CB  VAL A 127       7.749   0.425  -0.720  1.00 98.43           C  
ATOM   2036  HB  VAL A 127       7.290  -0.563  -0.681  1.00 98.43           H  
ATOM   2037  O   VAL A 127       8.103  -0.536   2.304  1.00 98.43           O  
ATOM   2038  CG1 VAL A 127       6.667   1.474  -0.433  1.00 98.43           C  
ATOM   2039 HG11 VAL A 127       7.100   2.474  -0.413  1.00 98.43           H  
ATOM   2040 HG12 VAL A 127       5.910   1.425  -1.215  1.00 98.43           H  
ATOM   2041 HG13 VAL A 127       6.174   1.265   0.516  1.00 98.43           H  
ATOM   2042  CG2 VAL A 127       8.285   0.683  -2.132  1.00 98.43           C  
ATOM   2043 HG21 VAL A 127       9.089  -0.012  -2.375  1.00 98.43           H  
ATOM   2044 HG22 VAL A 127       7.478   0.548  -2.853  1.00 98.43           H  
ATOM   2045 HG23 VAL A 127       8.663   1.703  -2.209  1.00 98.43           H  
ATOM   2046  N   THR A 128       8.374   1.715   2.276  1.00 98.63           N  
ATOM   2047  H   THR A 128       8.663   2.495   1.703  1.00 98.63           H  
ATOM   2048  CA  THR A 128       7.791   2.039   3.581  1.00 98.63           C  
ATOM   2049  HA  THR A 128       7.238   1.179   3.959  1.00 98.63           H  
ATOM   2050  C   THR A 128       6.835   3.208   3.412  1.00 98.63           C  
ATOM   2051  CB  THR A 128       8.869   2.417   4.606  1.00 98.63           C  
ATOM   2052  HB  THR A 128       9.406   3.294   4.245  1.00 98.63           H  
ATOM   2053  O   THR A 128       7.184   4.194   2.764  1.00 98.63           O  
ATOM   2054  CG2 THR A 128       8.296   2.740   5.989  1.00 98.63           C  
ATOM   2055 HG21 THR A 128       7.583   1.972   6.292  1.00 98.63           H  
ATOM   2056 HG22 THR A 128       7.782   3.701   5.961  1.00 98.63           H  
ATOM   2057 HG23 THR A 128       9.100   2.806   6.722  1.00 98.63           H  
ATOM   2058  OG1 THR A 128       9.801   1.371   4.767  1.00 98.63           O  
ATOM   2059  HG1 THR A 128      10.612   1.776   5.085  1.00 98.63           H  
ATOM   2060  N   VAL A 129       5.659   3.129   4.027  1.00 98.56           N  
ATOM   2061  H   VAL A 129       5.441   2.297   4.557  1.00 98.56           H  
ATOM   2062  CA  VAL A 129       4.705   4.238   4.089  1.00 98.56           C  
ATOM   2063  HA  VAL A 129       5.169   5.122   3.650  1.00 98.56           H  
ATOM   2064  C   VAL A 129       4.375   4.594   5.530  1.00 98.56           C  
ATOM   2065  CB  VAL A 129       3.429   3.970   3.275  1.00 98.56           C  
ATOM   2066  HB  VAL A 129       2.799   4.857   3.348  1.00 98.56           H  
ATOM   2067  O   VAL A 129       4.234   3.715   6.383  1.00 98.56           O  
ATOM   2068  CG1 VAL A 129       3.752   3.748   1.792  1.00 98.56           C  
ATOM   2069 HG11 VAL A 129       2.829   3.720   1.213  1.00 98.56           H  
ATOM   2070 HG12 VAL A 129       4.365   4.572   1.427  1.00 98.56           H  
ATOM   2071 HG13 VAL A 129       4.293   2.813   1.652  1.00 98.56           H  
ATOM   2072  CG2 VAL A 129       2.607   2.785   3.783  1.00 98.56           C  
ATOM   2073 HG21 VAL A 129       2.307   2.941   4.819  1.00 98.56           H  
ATOM   2074 HG22 VAL A 129       1.704   2.721   3.176  1.00 98.56           H  
ATOM   2075 HG23 VAL A 129       3.177   1.859   3.700  1.00 98.56           H  
ATOM   2076  N   THR A 130       4.205   5.888   5.785  1.00 98.45           N  
ATOM   2077  H   THR A 130       4.393   6.548   5.044  1.00 98.45           H  
ATOM   2078  CA  THR A 130       3.672   6.400   7.049  1.00 98.45           C  
ATOM   2079  HA  THR A 130       3.593   5.581   7.763  1.00 98.45           H  
ATOM   2080  C   THR A 130       2.284   6.967   6.794  1.00 98.45           C  
ATOM   2081  CB  THR A 130       4.599   7.443   7.686  1.00 98.45           C  
ATOM   2082  HB  THR A 130       4.694   8.302   7.021  1.00 98.45           H  
ATOM   2083  O   THR A 130       2.134   7.946   6.062  1.00 98.45           O  
ATOM   2084  CG2 THR A 130       4.074   7.913   9.043  1.00 98.45           C  
ATOM   2085 HG21 THR A 130       3.949   7.059   9.709  1.00 98.45           H  
ATOM   2086 HG22 THR A 130       4.786   8.616   9.477  1.00 98.45           H  
ATOM   2087 HG23 THR A 130       3.115   8.416   8.919  1.00 98.45           H  
ATOM   2088  OG1 THR A 130       5.869   6.874   7.916  1.00 98.45           O  
ATOM   2089  HG1 THR A 130       6.524   7.576   7.889  1.00 98.45           H  
ATOM   2090  N   LEU A 131       1.264   6.362   7.401  1.00 98.05           N  
ATOM   2091  H   LEU A 131       1.480   5.591   8.016  1.00 98.05           H  
ATOM   2092  CA  LEU A 131      -0.123   6.814   7.332  1.00 98.05           C  
ATOM   2093  HA  LEU A 131      -0.215   7.538   6.522  1.00 98.05           H  
ATOM   2094  C   LEU A 131      -0.520   7.518   8.628  1.00 98.05           C  
ATOM   2095  CB  LEU A 131      -1.081   5.647   7.024  1.00 98.05           C  
ATOM   2096  HB2 LEU A 131      -1.112   4.986   7.890  1.00 98.05           H  
ATOM   2097  HB3 LEU A 131      -2.081   6.060   6.892  1.00 98.05           H  
ATOM   2098  O   LEU A 131      -0.162   7.081   9.724  1.00 98.05           O  
ATOM   2099  CG  LEU A 131      -0.733   4.806   5.783  1.00 98.05           C  
ATOM   2100  HG  LEU A 131       0.229   4.315   5.933  1.00 98.05           H  
ATOM   2101  CD1 LEU A 131      -1.795   3.725   5.582  1.00 98.05           C  
ATOM   2102 HD11 LEU A 131      -1.857   3.094   6.469  1.00 98.05           H  
ATOM   2103 HD12 LEU A 131      -1.527   3.099   4.731  1.00 98.05           H  
ATOM   2104 HD13 LEU A 131      -2.767   4.180   5.392  1.00 98.05           H  
ATOM   2105  CD2 LEU A 131      -0.662   5.657   4.517  1.00 98.05           C  
ATOM   2106 HD21 LEU A 131       0.163   6.365   4.596  1.00 98.05           H  
ATOM   2107 HD22 LEU A 131      -1.597   6.199   4.375  1.00 98.05           H  
ATOM   2108 HD23 LEU A 131      -0.478   5.013   3.658  1.00 98.05           H  
ATOM   2109  N   GLN A 132      -1.316   8.574   8.508  1.00 97.35           N  
ATOM   2110  H   GLN A 132      -1.555   8.884   7.577  1.00 97.35           H  
ATOM   2111  CA  GLN A 132      -1.987   9.216   9.630  1.00 97.35           C  
ATOM   2112  HA  GLN A 132      -1.614   8.800  10.566  1.00 97.35           H  
ATOM   2113  C   GLN A 132      -3.482   8.959   9.549  1.00 97.35           C  
ATOM   2114  CB  GLN A 132      -1.687  10.714   9.637  1.00 97.35           C  
ATOM   2115  HB2 GLN A 132      -0.603  10.830   9.619  1.00 97.35           H  
ATOM   2116  HB3 GLN A 132      -2.104  11.179   8.744  1.00 97.35           H  
ATOM   2117  O   GLN A 132      -4.109   9.262   8.543  1.00 97.35           O  
ATOM   2118  CG  GLN A 132      -2.230  11.414  10.893  1.00 97.35           C  
ATOM   2119  HG2 GLN A 132      -1.828  10.919  11.778  1.00 97.35           H  
ATOM   2120  HG3 GLN A 132      -3.317  11.336  10.918  1.00 97.35           H  
ATOM   2121  CD  GLN A 132      -1.861  12.893  10.951  1.00 97.35           C  
ATOM   2122  NE2 GLN A 132      -2.026  13.540  12.080  1.00 97.35           N  
ATOM   2123 HE21 GLN A 132      -1.910  14.538  11.983  1.00 97.35           H  
ATOM   2124 HE22 GLN A 132      -2.554  13.126  12.835  1.00 97.35           H  
ATOM   2125  OE1 GLN A 132      -1.421  13.505  10.000  1.00 97.35           O  
ATOM   2126  N   LEU A 133      -4.047   8.447  10.634  1.00 96.97           N  
ATOM   2127  H   LEU A 133      -3.448   8.234  11.419  1.00 96.97           H  
ATOM   2128  CA  LEU A 133      -5.483   8.350  10.847  1.00 96.97           C  
ATOM   2129  HA  LEU A 133      -6.010   8.438   9.897  1.00 96.97           H  
ATOM   2130  C   LEU A 133      -5.887   9.507  11.750  1.00 96.97           C  
ATOM   2131  CB  LEU A 133      -5.826   6.996  11.483  1.00 96.97           C  
ATOM   2132  HB2 LEU A 133      -5.406   6.977  12.488  1.00 96.97           H  
ATOM   2133  HB3 LEU A 133      -6.909   6.908  11.568  1.00 96.97           H  
ATOM   2134  O   LEU A 133      -5.364   9.627  12.861  1.00 96.97           O  
ATOM   2135  CG  LEU A 133      -5.279   5.787  10.706  1.00 96.97           C  
ATOM   2136  HG  LEU A 133      -4.202   5.877  10.571  1.00 96.97           H  
ATOM   2137  CD1 LEU A 133      -5.533   4.525  11.513  1.00 96.97           C  
ATOM   2138 HD11 LEU A 133      -5.114   4.617  12.515  1.00 96.97           H  
ATOM   2139 HD12 LEU A 133      -6.608   4.348  11.564  1.00 96.97           H  
ATOM   2140 HD13 LEU A 133      -5.053   3.687  11.007  1.00 96.97           H  
ATOM   2141  CD2 LEU A 133      -5.947   5.637   9.345  1.00 96.97           C  
ATOM   2142 HD21 LEU A 133      -5.749   6.522   8.741  1.00 96.97           H  
ATOM   2143 HD22 LEU A 133      -5.548   4.765   8.827  1.00 96.97           H  
ATOM   2144 HD23 LEU A 133      -7.024   5.519   9.471  1.00 96.97           H  
ATOM   2145  N   GLN A 134      -6.799  10.356  11.297  1.00 96.49           N  
ATOM   2146  H   GLN A 134      -7.171  10.212  10.369  1.00 96.49           H  
ATOM   2147  CA  GLN A 134      -7.230  11.538  12.033  1.00 96.49           C  
ATOM   2148  HA  GLN A 134      -6.820  11.506  13.042  1.00 96.49           H  
ATOM   2149  C   GLN A 134      -8.747  11.569  12.161  1.00 96.49           C  
ATOM   2150  CB  GLN A 134      -6.662  12.788  11.351  1.00 96.49           C  
ATOM   2151  HB2 GLN A 134      -5.580  12.678  11.283  1.00 96.49           H  
ATOM   2152  HB3 GLN A 134      -7.063  12.877  10.341  1.00 96.49           H  
ATOM   2153  O   GLN A 134      -9.464  11.533  11.163  1.00 96.49           O  
ATOM   2154  CG  GLN A 134      -6.993  14.063  12.141  1.00 96.49           C  
ATOM   2155  HG2 GLN A 134      -8.056  14.279  12.039  1.00 96.49           H  
ATOM   2156  HG3 GLN A 134      -6.771  13.914  13.197  1.00 96.49           H  
ATOM   2157  CD  GLN A 134      -6.185  15.259  11.653  1.00 96.49           C  
ATOM   2158  NE2 GLN A 134      -6.805  16.389  11.397  1.00 96.49           N  
ATOM   2159 HE21 GLN A 134      -6.229  17.142  11.052  1.00 96.49           H  
ATOM   2160 HE22 GLN A 134      -7.811  16.461  11.449  1.00 96.49           H  
ATOM   2161  OE1 GLN A 134      -4.973  15.201  11.537  1.00 96.49           O  
ATOM   2162  N   LYS A 135      -9.234  11.667  13.402  1.00 96.10           N  
ATOM   2163  H   LYS A 135      -8.583  11.696  14.175  1.00 96.10           H  
ATOM   2164  CA  LYS A 135     -10.656  11.887  13.664  1.00 96.10           C  
ATOM   2165  HA  LYS A 135     -11.230  11.194  13.049  1.00 96.10           H  
ATOM   2166  C   LYS A 135     -11.008  13.304  13.240  1.00 96.10           C  
ATOM   2167  CB  LYS A 135     -10.994  11.627  15.139  1.00 96.10           C  
ATOM   2168  HB2 LYS A 135     -10.610  12.436  15.761  1.00 96.10           H  
ATOM   2169  HB3 LYS A 135     -10.518  10.697  15.448  1.00 96.10           H  
ATOM   2170  O   LYS A 135     -10.339  14.244  13.675  1.00 96.10           O  
ATOM   2171  CG  LYS A 135     -12.513  11.499  15.329  1.00 96.10           C  
ATOM   2172  HG2 LYS A 135     -12.984  12.467  15.154  1.00 96.10           H  
ATOM   2173  HG3 LYS A 135     -12.897  10.789  14.597  1.00 96.10           H  
ATOM   2174  CD  LYS A 135     -12.894  10.992  16.726  1.00 96.10           C  
ATOM   2175  HD2 LYS A 135     -12.414  10.028  16.896  1.00 96.10           H  
ATOM   2176  HD3 LYS A 135     -12.573  11.706  17.484  1.00 96.10           H  
ATOM   2177  CE  LYS A 135     -14.419  10.821  16.777  1.00 96.10           C  
ATOM   2178  HE2 LYS A 135     -14.885  11.806  16.751  1.00 96.10           H  
ATOM   2179  HE3 LYS A 135     -14.730  10.294  15.875  1.00 96.10           H  
ATOM   2180  NZ  LYS A 135     -14.877  10.051  17.962  1.00 96.10           N  
ATOM   2181  HZ1 LYS A 135     -14.587   9.087  17.877  1.00 96.10           H  
ATOM   2182  HZ2 LYS A 135     -15.887  10.034  17.983  1.00 96.10           H  
ATOM   2183  HZ3 LYS A 135     -14.546  10.451  18.828  1.00 96.10           H  
ATOM   2184  N   VAL A 136     -12.043  13.443  12.427  1.00 93.01           N  
ATOM   2185  H   VAL A 136     -12.578  12.621  12.183  1.00 93.01           H  
ATOM   2186  CA  VAL A 136     -12.601  14.741  12.037  1.00 93.01           C  
ATOM   2187  HA  VAL A 136     -11.832  15.494  12.211  1.00 93.01           H  
ATOM   2188  C   VAL A 136     -13.800  15.063  12.927  1.00 93.01           C  
ATOM   2189  CB  VAL A 136     -12.987  14.829  10.547  1.00 93.01           C  
ATOM   2190  HB  VAL A 136     -13.911  15.401  10.456  1.00 93.01           H  
ATOM   2191  O   VAL A 136     -14.558  14.147  13.264  1.00 93.01           O  
ATOM   2192  CG1 VAL A 136     -11.913  15.591   9.766  1.00 93.01           C  
ATOM   2193 HG11 VAL A 136     -10.962  15.060   9.807  1.00 93.01           H  
ATOM   2194 HG12 VAL A 136     -12.229  15.710   8.730  1.00 93.01           H  
ATOM   2195 HG13 VAL A 136     -11.793  16.589  10.188  1.00 93.01           H  
ATOM   2196  CG2 VAL A 136     -13.219  13.454   9.916  1.00 93.01           C  
ATOM   2197 HG21 VAL A 136     -13.654  13.576   8.924  1.00 93.01           H  
ATOM   2198 HG22 VAL A 136     -12.303  12.864   9.876  1.00 93.01           H  
ATOM   2199 HG23 VAL A 136     -13.964  12.934  10.517  1.00 93.01           H  
ATOM   2200  N   PRO A 137     -13.960  16.329  13.349  1.00 85.84           N  
ATOM   2201  CA  PRO A 137     -15.208  16.785  13.945  1.00 85.84           C  
ATOM   2202  HA  PRO A 137     -15.417  16.204  14.844  1.00 85.84           H  
ATOM   2203  C   PRO A 137     -16.358  16.614  12.945  1.00 85.84           C  
ATOM   2204  CB  PRO A 137     -15.004  18.258  14.320  1.00 85.84           C  
ATOM   2205  HB2 PRO A 137     -15.328  18.457  15.341  1.00 85.84           H  
ATOM   2206  HB3 PRO A 137     -15.552  18.900  13.629  1.00 85.84           H  
ATOM   2207  O   PRO A 137     -16.127  16.637  11.735  1.00 85.84           O  
ATOM   2208  CG  PRO A 137     -13.505  18.503  14.155  1.00 85.84           C  
ATOM   2209  HG2 PRO A 137     -12.999  18.315  15.102  1.00 85.84           H  
ATOM   2210  HG3 PRO A 137     -13.300  19.516  13.807  1.00 85.84           H  
ATOM   2211  CD  PRO A 137     -13.074  17.460  13.133  1.00 85.84           C  
ATOM   2212  HD2 PRO A 137     -13.226  17.847  12.125  1.00 85.84           H  
ATOM   2213  HD3 PRO A 137     -12.027  17.208  13.298  1.00 85.84           H  
ATOM   2214  N   PHE A 138     -17.563  16.414  13.473  1.00 72.95           N  
ATOM   2215  H   PHE A 138     -17.667  16.558  14.468  1.00 72.95           H  
ATOM   2216  CA  PHE A 138     -18.791  16.569  12.698  1.00 72.95           C  
ATOM   2217  HA  PHE A 138     -18.685  16.088  11.726  1.00 72.95           H  
ATOM   2218  C   PHE A 138     -19.044  18.047  12.409  1.00 72.95           C  
ATOM   2219  CB  PHE A 138     -19.972  15.940  13.448  1.00 72.95           C  
ATOM   2220  HB2 PHE A 138     -20.892  16.253  12.954  1.00 72.95           H  
ATOM   2221  HB3 PHE A 138     -20.008  16.334  14.463  1.00 72.95           H  
ATOM   2222  O   PHE A 138     -18.661  18.872  13.274  1.00 72.95           O  
ATOM   2223  CG  PHE A 138     -19.947  14.426  13.480  1.00 72.95           C  
ATOM   2224  CD1 PHE A 138     -20.520  13.699  12.423  1.00 72.95           C  
ATOM   2225  HD1 PHE A 138     -20.969  14.227  11.595  1.00 72.95           H  
ATOM   2226  CD2 PHE A 138     -19.373  13.743  14.568  1.00 72.95           C  
ATOM   2227  HD2 PHE A 138     -18.949  14.310  15.384  1.00 72.95           H  
ATOM   2228  CE1 PHE A 138     -20.531  12.293  12.459  1.00 72.95           C  
ATOM   2229  HE1 PHE A 138     -20.995  11.737  11.657  1.00 72.95           H  
ATOM   2230  CE2 PHE A 138     -19.374  12.336  14.600  1.00 72.95           C  
ATOM   2231  HE2 PHE A 138     -18.957  11.816  15.450  1.00 72.95           H  
ATOM   2232  CZ  PHE A 138     -19.953  11.611  13.543  1.00 72.95           C  
ATOM   2233  HZ  PHE A 138     -19.982  10.532  13.568  1.00 72.95           H  
ATOM   2234  OXT PHE A 138     -19.606  18.287  11.325  1.00 72.95           O  
TER    2235      PHE A 138                                                       
END   
