# Supplementary material for: Widespread Horizontal Gene Transfer Among Animal Viruses
Source: bioRxiv. 2024 Mar 26:2024.03.25.586562. Preprint. [Version 2] doi: 10.1101/2024.03.25.586562 (PMC11071296; doi:10.1101/2024.03.25.586562)
Supplement: Supplement 7 [file media-7.zip › File7_PDB/Mega182742_Pentonu.pdb]

ATOM      1  N   MET A   1     -49.229 -26.526  33.183  1.00 86.12           N  
ATOM      2  H   MET A   1     -49.061 -27.025  32.321  1.00 86.12           H  
ATOM      3  H2  MET A   1     -49.816 -27.075  33.795  1.00 86.12           H  
ATOM      4  H3  MET A   1     -48.331 -26.383  33.623  1.00 86.12           H  
ATOM      5  CA  MET A   1     -49.839 -25.206  32.898  1.00 86.12           C  
ATOM      6  HA  MET A   1     -50.771 -25.335  32.347  1.00 86.12           H  
ATOM      7  C   MET A   1     -48.856 -24.448  32.026  1.00 86.12           C  
ATOM      8  CB  MET A   1     -50.122 -24.463  34.215  1.00 86.12           C  
ATOM      9  HB2 MET A   1     -50.764 -25.092  34.832  1.00 86.12           H  
ATOM     10  HB3 MET A   1     -49.183 -24.317  34.750  1.00 86.12           H  
ATOM     11  O   MET A   1     -47.669 -24.548  32.317  1.00 86.12           O  
ATOM     12  CG  MET A   1     -50.806 -23.100  34.064  1.00 86.12           C  
ATOM     13  HG2 MET A   1     -51.739 -23.224  33.513  1.00 86.12           H  
ATOM     14  HG3 MET A   1     -50.157 -22.426  33.505  1.00 86.12           H  
ATOM     15  SD  MET A   1     -51.173 -22.352  35.675  1.00 86.12           S  
ATOM     16  CE  MET A   1     -51.984 -20.817  35.152  1.00 86.12           C  
ATOM     17  HE1 MET A   1     -51.297 -20.228  34.545  1.00 86.12           H  
ATOM     18  HE2 MET A   1     -52.875 -21.048  34.569  1.00 86.12           H  
ATOM     19  HE3 MET A   1     -52.269 -20.238  36.031  1.00 86.12           H  
ATOM     20  N   SER A   2     -49.313 -23.758  30.979  1.00 88.29           N  
ATOM     21  H   SER A   2     -50.304 -23.674  30.800  1.00 88.29           H  
ATOM     22  CA  SER A   2     -48.437 -22.955  30.112  1.00 88.29           C  
ATOM     23  HA  SER A   2     -47.405 -23.080  30.440  1.00 88.29           H  
ATOM     24  C   SER A   2     -48.781 -21.470  30.225  1.00 88.29           C  
ATOM     25  CB  SER A   2     -48.482 -23.402  28.641  1.00 88.29           C  
ATOM     26  HB2 SER A   2     -47.876 -22.714  28.052  1.00 88.29           H  
ATOM     27  HB3 SER A   2     -49.507 -23.358  28.273  1.00 88.29           H  
ATOM     28  O   SER A   2     -49.958 -21.116  30.295  1.00 88.29           O  
ATOM     29  OG  SER A   2     -47.968 -24.712  28.469  1.00 88.29           O  
ATOM     30  HG  SER A   2     -47.764 -24.807  27.536  1.00 88.29           H  
ATOM     31  N   THR A   3     -47.756 -20.623  30.222  1.00 89.89           N  
ATOM     32  H   THR A   3     -46.827 -21.017  30.179  1.00 89.89           H  
ATOM     33  CA  THR A   3     -47.843 -19.160  30.168  1.00 89.89           C  
ATOM     34  HA  THR A   3     -48.888 -18.851  30.187  1.00 89.89           H  
ATOM     35  C   THR A   3     -47.206 -18.689  28.867  1.00 89.89           C  
ATOM     36  CB  THR A   3     -47.127 -18.514  31.365  1.00 89.89           C  
ATOM     37  HB  THR A   3     -46.066 -18.760  31.330  1.00 89.89           H  
ATOM     38  O   THR A   3     -46.141 -19.180  28.494  1.00 89.89           O  
ATOM     39  CG2 THR A   3     -47.288 -16.992  31.396  1.00 89.89           C  
ATOM     40 HG21 THR A   3     -46.776 -16.538  30.547  1.00 89.89           H  
ATOM     41 HG22 THR A   3     -46.843 -16.601  32.311  1.00 89.89           H  
ATOM     42 HG23 THR A   3     -48.345 -16.727  31.371  1.00 89.89           H  
ATOM     43  OG1 THR A   3     -47.663 -19.005  32.572  1.00 89.89           O  
ATOM     44  HG1 THR A   3     -46.946 -19.435  33.043  1.00 89.89           H  
ATOM     45  N   PHE A   4     -47.834 -17.731  28.187  1.00 91.68           N  
ATOM     46  H   PHE A   4     -48.678 -17.324  28.565  1.00 91.68           H  
ATOM     47  CA  PHE A   4     -47.313 -17.160  26.947  1.00 91.68           C  
ATOM     48  HA  PHE A   4     -46.482 -17.775  26.600  1.00 91.68           H  
ATOM     49  C   PHE A   4     -46.788 -15.747  27.183  1.00 91.68           C  
ATOM     50  CB  PHE A   4     -48.375 -17.206  25.847  1.00 91.68           C  
ATOM     51  HB2 PHE A   4     -47.985 -16.688  24.971  1.00 91.68           H  
ATOM     52  HB3 PHE A   4     -49.266 -16.671  26.177  1.00 91.68           H  
ATOM     53  O   PHE A   4     -47.470 -14.932  27.805  1.00 91.68           O  
ATOM     54  CG  PHE A   4     -48.750 -18.615  25.436  1.00 91.68           C  
ATOM     55  CD1 PHE A   4     -48.031 -19.270  24.418  1.00 91.68           C  
ATOM     56  HD1 PHE A   4     -47.212 -18.770  23.921  1.00 91.68           H  
ATOM     57  CD2 PHE A   4     -49.803 -19.282  26.090  1.00 91.68           C  
ATOM     58  HD2 PHE A   4     -50.355 -18.784  26.873  1.00 91.68           H  
ATOM     59  CE1 PHE A   4     -48.377 -20.582  24.050  1.00 91.68           C  
ATOM     60  HE1 PHE A   4     -47.835 -21.088  23.265  1.00 91.68           H  
ATOM     61  CE2 PHE A   4     -50.136 -20.599  25.730  1.00 91.68           C  
ATOM     62  HE2 PHE A   4     -50.942 -21.111  26.235  1.00 91.68           H  
ATOM     63  CZ  PHE A   4     -49.423 -21.249  24.709  1.00 91.68           C  
ATOM     64  HZ  PHE A   4     -49.671 -22.262  24.430  1.00 91.68           H  
ATOM     65  N   ILE A   5     -45.585 -15.457  26.689  1.00 91.44           N  
ATOM     66  H   ILE A   5     -45.091 -16.180  26.185  1.00 91.44           H  
ATOM     67  CA  ILE A   5     -44.949 -14.141  26.814  1.00 91.44           C  
ATOM     68  HA  ILE A   5     -45.670 -13.431  27.220  1.00 91.44           H  
ATOM     69  C   ILE A   5     -44.554 -13.654  25.429  1.00 91.44           C  
ATOM     70  CB  ILE A   5     -43.745 -14.172  27.781  1.00 91.44           C  
ATOM     71  HB  ILE A   5     -42.996 -14.865  27.397  1.00 91.44           H  
ATOM     72  O   ILE A   5     -43.724 -14.270  24.765  1.00 91.44           O  
ATOM     73  CG1 ILE A   5     -44.217 -14.684  29.160  1.00 91.44           C  
ATOM     74 HG12 ILE A   5     -45.091 -14.115  29.479  1.00 91.44           H  
ATOM     75 HG13 ILE A   5     -44.512 -15.729  29.064  1.00 91.44           H  
ATOM     76  CG2 ILE A   5     -43.097 -12.775  27.879  1.00 91.44           C  
ATOM     77 HG21 ILE A   5     -42.787 -12.420  26.896  1.00 91.44           H  
ATOM     78 HG22 ILE A   5     -43.800 -12.062  28.309  1.00 91.44           H  
ATOM     79 HG23 ILE A   5     -42.199 -12.818  28.495  1.00 91.44           H  
ATOM     80  CD1 ILE A   5     -43.173 -14.615  30.270  1.00 91.44           C  
ATOM     81 HD11 ILE A   5     -43.562 -15.168  31.125  1.00 91.44           H  
ATOM     82 HD12 ILE A   5     -43.016 -13.580  30.574  1.00 91.44           H  
ATOM     83 HD13 ILE A   5     -42.229 -15.048  29.937  1.00 91.44           H  
ATOM     84  N   HIS A   6     -45.149 -12.541  25.007  1.00 94.06           N  
ATOM     85  H   HIS A   6     -45.808 -12.078  25.615  1.00 94.06           H  
ATOM     86  CA  HIS A   6     -44.757 -11.846  23.789  1.00 94.06           C  
ATOM     87  HA  HIS A   6     -44.417 -12.571  23.050  1.00 94.06           H  
ATOM     88  C   HIS A   6     -43.598 -10.899  24.105  1.00 94.06           C  
ATOM     89  CB  HIS A   6     -45.971 -11.112  23.212  1.00 94.06           C  
ATOM     90  HB2 HIS A   6     -46.325 -10.377  23.934  1.00 94.06           H  
ATOM     91  HB3 HIS A   6     -46.770 -11.832  23.039  1.00 94.06           H  
ATOM     92  O   HIS A   6     -43.747  -9.979  24.911  1.00 94.06           O  
ATOM     93  CG  HIS A   6     -45.681 -10.414  21.908  1.00 94.06           C  
ATOM     94  CD2 HIS A   6     -45.139 -10.975  20.781  1.00 94.06           C  
ATOM     95  HD2 HIS A   6     -44.829 -12.002  20.663  1.00 94.06           H  
ATOM     96  ND1 HIS A   6     -45.926  -9.090  21.620  1.00 94.06           N  
ATOM     97  HD1 HIS A   6     -46.242  -8.380  22.265  1.00 94.06           H  
ATOM     98  CE1 HIS A   6     -45.545  -8.858  20.353  1.00 94.06           C  
ATOM     99  HE1 HIS A   6     -45.569  -7.897  19.862  1.00 94.06           H  
ATOM    100  NE2 HIS A   6     -45.076  -9.985  19.797  1.00 94.06           N  
ATOM    101  N   VAL A   7     -42.444 -11.157  23.499  1.00 93.76           N  
ATOM    102  H   VAL A   7     -42.406 -11.911  22.828  1.00 93.76           H  
ATOM    103  CA  VAL A   7     -41.253 -10.319  23.614  1.00 93.76           C  
ATOM    104  HA  VAL A   7     -41.341  -9.675  24.489  1.00 93.76           H  
ATOM    105  C   VAL A   7     -41.175  -9.445  22.371  1.00 93.76           C  
ATOM    106  CB  VAL A   7     -39.984 -11.173  23.780  1.00 93.76           C  
ATOM    107  HB  VAL A   7     -39.839 -11.784  22.889  1.00 93.76           H  
ATOM    108  O   VAL A   7     -41.132  -9.964  21.259  1.00 93.76           O  
ATOM    109  CG1 VAL A   7     -38.753 -10.280  23.979  1.00 93.76           C  
ATOM    110 HG11 VAL A   7     -38.899  -9.622  24.836  1.00 93.76           H  
ATOM    111 HG12 VAL A   7     -38.585  -9.677  23.087  1.00 93.76           H  
ATOM    112 HG13 VAL A   7     -37.869 -10.896  24.141  1.00 93.76           H  
ATOM    113  CG2 VAL A   7     -40.091 -12.103  24.998  1.00 93.76           C  
ATOM    114 HG21 VAL A   7     -39.156 -12.648  25.127  1.00 93.76           H  
ATOM    115 HG22 VAL A   7     -40.889 -12.828  24.840  1.00 93.76           H  
ATOM    116 HG23 VAL A   7     -40.303 -11.519  25.894  1.00 93.76           H  
ATOM    117  N   ASP A   8     -41.152  -8.131  22.573  1.00 93.49           N  
ATOM    118  H   ASP A   8     -41.175  -7.788  23.522  1.00 93.49           H  
ATOM    119  CA  ASP A   8     -41.088  -7.121  21.515  1.00 93.49           C  
ATOM    120  HA  ASP A   8     -40.949  -7.598  20.544  1.00 93.49           H  
ATOM    121  C   ASP A   8     -39.891  -6.202  21.777  1.00 93.49           C  
ATOM    122  CB  ASP A   8     -42.422  -6.361  21.482  1.00 93.49           C  
ATOM    123  HB2 ASP A   8     -42.554  -5.824  22.422  1.00 93.49           H  
ATOM    124  HB3 ASP A   8     -43.229  -7.088  21.398  1.00 93.49           H  
ATOM    125  O   ASP A   8     -39.788  -5.588  22.848  1.00 93.49           O  
ATOM    126  CG  ASP A   8     -42.545  -5.368  20.324  1.00 93.49           C  
ATOM    127  OD1 ASP A   8     -41.508  -4.837  19.863  1.00 93.49           O  
ATOM    128  OD2 ASP A   8     -43.698  -5.076  19.955  1.00 93.49           O  
ATOM    129  N   SER A   9     -38.967  -6.119  20.814  1.00 94.27           N  
ATOM    130  H   SER A   9     -39.132  -6.580  19.931  1.00 94.27           H  
ATOM    131  CA  SER A   9     -37.751  -5.323  20.973  1.00 94.27           C  
ATOM    132  HA  SER A   9     -37.278  -5.619  21.909  1.00 94.27           H  
ATOM    133  C   SER A   9     -38.030  -3.826  21.068  1.00 94.27           C  
ATOM    134  CB  SER A   9     -36.754  -5.604  19.845  1.00 94.27           C  
ATOM    135  HB2 SER A   9     -36.574  -6.678  19.794  1.00 94.27           H  
ATOM    136  HB3 SER A   9     -35.808  -5.112  20.072  1.00 94.27           H  
ATOM    137  O   SER A   9     -37.222  -3.105  21.660  1.00 94.27           O  
ATOM    138  OG  SER A   9     -37.218  -5.159  18.584  1.00 94.27           O  
ATOM    139  HG  SER A   9     -37.260  -4.201  18.528  1.00 94.27           H  
ATOM    140  N   SER A  10     -39.150  -3.335  20.531  1.00 91.55           N  
ATOM    141  H   SER A  10     -39.810  -3.981  20.120  1.00 91.55           H  
ATOM    142  CA  SER A  10     -39.498  -1.907  20.522  1.00 91.55           C  
ATOM    143  HA  SER A  10     -38.700  -1.363  20.017  1.00 91.55           H  
ATOM    144  C   SER A  10     -39.650  -1.317  21.932  1.00 91.55           C  
ATOM    145  CB  SER A  10     -40.781  -1.685  19.713  1.00 91.55           C  
ATOM    146  HB2 SER A  10     -40.951  -0.615  19.594  1.00 91.55           H  
ATOM    147  HB3 SER A  10     -40.678  -2.134  18.724  1.00 91.55           H  
ATOM    148  O   SER A  10     -39.403  -0.125  22.130  1.00 91.55           O  
ATOM    149  OG  SER A  10     -41.886  -2.257  20.375  1.00 91.55           O  
ATOM    150  HG  SER A  10     -41.936  -3.176  20.099  1.00 91.55           H  
ATOM    151  N   LEU A  11     -39.956  -2.159  22.930  1.00 89.27           N  
ATOM    152  H   LEU A  11     -40.138  -3.115  22.662  1.00 89.27           H  
ATOM    153  CA  LEU A  11     -40.175  -1.794  24.337  1.00 89.27           C  
ATOM    154  HA  LEU A  11     -40.650  -0.813  24.358  1.00 89.27           H  
ATOM    155  C   LEU A  11     -38.881  -1.631  25.167  1.00 89.27           C  
ATOM    156  CB  LEU A  11     -41.143  -2.820  24.967  1.00 89.27           C  
ATOM    157  HB2 LEU A  11     -40.681  -3.806  24.919  1.00 89.27           H  
ATOM    158  HB3 LEU A  11     -41.281  -2.571  26.019  1.00 89.27           H  
ATOM    159  O   LEU A  11     -38.943  -1.436  26.383  1.00 89.27           O  
ATOM    160  CG  LEU A  11     -42.536  -2.897  24.305  1.00 89.27           C  
ATOM    161  HG  LEU A  11     -42.432  -3.179  23.257  1.00 89.27           H  
ATOM    162  CD1 LEU A  11     -43.391  -3.957  25.003  1.00 89.27           C  
ATOM    163 HD11 LEU A  11     -42.948  -4.939  24.840  1.00 89.27           H  
ATOM    164 HD12 LEU A  11     -43.463  -3.749  26.070  1.00 89.27           H  
ATOM    165 HD13 LEU A  11     -44.388  -3.967  24.562  1.00 89.27           H  
ATOM    166  CD2 LEU A  11     -43.291  -1.568  24.391  1.00 89.27           C  
ATOM    167 HD21 LEU A  11     -44.292  -1.691  23.978  1.00 89.27           H  
ATOM    168 HD22 LEU A  11     -43.359  -1.235  25.426  1.00 89.27           H  
ATOM    169 HD23 LEU A  11     -42.780  -0.816  23.789  1.00 89.27           H  
ATOM    170  N   ARG A  12     -37.698  -1.716  24.545  1.00 89.14           N  
ATOM    171  H   ARG A  12     -37.719  -1.895  23.552  1.00 89.14           H  
ATOM    172  CA  ARG A  12     -36.392  -1.570  25.219  1.00 89.14           C  
ATOM    173  HA  ARG A  12     -36.432  -2.180  26.121  1.00 89.14           H  
ATOM    174  C   ARG A  12     -36.091  -0.129  25.667  1.00 89.14           C  
ATOM    175  CB  ARG A  12     -35.280  -2.136  24.319  1.00 89.14           C  
ATOM    176  HB2 ARG A  12     -35.558  -3.145  24.013  1.00 89.14           H  
ATOM    177  HB3 ARG A  12     -34.357  -2.196  24.895  1.00 89.14           H  
ATOM    178  O   ARG A  12     -36.497   0.838  25.026  1.00 89.14           O  
ATOM    179  CG  ARG A  12     -35.017  -1.275  23.073  1.00 89.14           C  
ATOM    180  HG2 ARG A  12     -35.959  -1.037  22.580  1.00 89.14           H  
ATOM    181  HG3 ARG A  12     -34.545  -0.340  23.374  1.00 89.14           H  
ATOM    182  CD  ARG A  12     -34.095  -2.000  22.088  1.00 89.14           C  
ATOM    183  HD2 ARG A  12     -34.531  -2.961  21.815  1.00 89.14           H  
ATOM    184  HD3 ARG A  12     -33.140  -2.200  22.573  1.00 89.14           H  
ATOM    185  NE  ARG A  12     -33.854  -1.188  20.879  1.00 89.14           N  
ATOM    186  HE  ARG A  12     -32.956  -0.730  20.820  1.00 89.14           H  
ATOM    187  NH1 ARG A  12     -35.805  -1.663  19.822  1.00 89.14           N  
ATOM    188 HH11 ARG A  12     -36.349  -1.757  18.976  1.00 89.14           H  
ATOM    189 HH12 ARG A  12     -36.137  -2.157  20.639  1.00 89.14           H  
ATOM    190  NH2 ARG A  12     -34.281  -0.485  18.746  1.00 89.14           N  
ATOM    191 HH21 ARG A  12     -34.835  -0.593  17.908  1.00 89.14           H  
ATOM    192 HH22 ARG A  12     -33.375  -0.041  18.728  1.00 89.14           H  
ATOM    193  CZ  ARG A  12     -34.635  -1.121  19.821  1.00 89.14           C  
ATOM    194  N   ASN A  13     -35.294   0.018  26.729  1.00 79.74           N  
ATOM    195  H   ASN A  13     -34.972  -0.819  27.194  1.00 79.74           H  
ATOM    196  CA  ASN A  13     -34.773   1.316  27.185  1.00 79.74           C  
ATOM    197  HA  ASN A  13     -35.567   2.059  27.109  1.00 79.74           H  
ATOM    198  C   ASN A  13     -33.588   1.787  26.314  1.00 79.74           C  
ATOM    199  CB  ASN A  13     -34.352   1.201  28.664  1.00 79.74           C  
ATOM    200  HB2 ASN A  13     -33.570   0.448  28.761  1.00 79.74           H  
ATOM    201  HB3 ASN A  13     -35.209   0.905  29.270  1.00 79.74           H  
ATOM    202  O   ASN A  13     -32.591   1.074  26.240  1.00 79.74           O  
ATOM    203  CG  ASN A  13     -33.823   2.522  29.204  1.00 79.74           C  
ATOM    204  ND2 ASN A  13     -33.080   2.511  30.283  1.00 79.74           N  
ATOM    205 HD21 ASN A  13     -32.766   1.649  30.705  1.00 79.74           H  
ATOM    206 HD22 ASN A  13     -32.673   3.398  30.544  1.00 79.74           H  
ATOM    207  OD1 ASN A  13     -34.056   3.579  28.640  1.00 79.74           O  
ATOM    208  N   LYS A  14     -33.652   2.985  25.710  1.00 81.20           N  
ATOM    209  H   LYS A  14     -34.471   3.547  25.892  1.00 81.20           H  
ATOM    210  CA  LYS A  14     -32.702   3.454  24.675  1.00 81.20           C  
ATOM    211  HA  LYS A  14     -32.126   2.593  24.337  1.00 81.20           H  
ATOM    212  C   LYS A  14     -31.617   4.464  25.134  1.00 81.20           C  
ATOM    213  CB  LYS A  14     -33.481   3.949  23.428  1.00 81.20           C  
ATOM    214  HB2 LYS A  14     -32.764   4.286  22.680  1.00 81.20           H  
ATOM    215  HB3 LYS A  14     -34.100   4.800  23.710  1.00 81.20           H  
ATOM    216  O   LYS A  14     -30.719   4.713  24.340  1.00 81.20           O  
ATOM    217  CG  LYS A  14     -34.368   2.858  22.787  1.00 81.20           C  
ATOM    218  HG2 LYS A  14     -35.107   2.531  23.518  1.00 81.20           H  
ATOM    219  HG3 LYS A  14     -33.744   2.003  22.527  1.00 81.20           H  
ATOM    220  CD  LYS A  14     -35.113   3.323  21.522  1.00 81.20           C  
ATOM    221  HD2 LYS A  14     -34.387   3.497  20.727  1.00 81.20           H  
ATOM    222  HD3 LYS A  14     -35.644   4.251  21.736  1.00 81.20           H  
ATOM    223  CE  LYS A  14     -36.115   2.236  21.092  1.00 81.20           C  
ATOM    224  HE2 LYS A  14     -36.818   2.076  21.910  1.00 81.20           H  
ATOM    225  HE3 LYS A  14     -35.573   1.301  20.951  1.00 81.20           H  
ATOM    226  NZ  LYS A  14     -36.860   2.572  19.849  1.00 81.20           N  
ATOM    227  HZ1 LYS A  14     -37.578   1.882  19.682  1.00 81.20           H  
ATOM    228  HZ2 LYS A  14     -37.306   3.475  19.922  1.00 81.20           H  
ATOM    229  HZ3 LYS A  14     -36.243   2.564  19.049  1.00 81.20           H  
ATOM    230  N   ASN A  15     -31.611   4.979  26.382  1.00 65.57           N  
ATOM    231  H   ASN A  15     -32.319   4.668  27.032  1.00 65.57           H  
ATOM    232  CA  ASN A  15     -30.674   6.048  26.848  1.00 65.57           C  
ATOM    233  HA  ASN A  15     -29.985   6.282  26.036  1.00 65.57           H  
ATOM    234  C   ASN A  15     -29.839   5.691  28.133  1.00 65.57           C  
ATOM    235  CB  ASN A  15     -31.504   7.321  27.099  1.00 65.57           C  
ATOM    236  HB2 ASN A  15     -32.214   7.125  27.903  1.00 65.57           H  
ATOM    237  HB3 ASN A  15     -30.842   8.121  27.429  1.00 65.57           H  
ATOM    238  O   ASN A  15     -30.453   5.146  29.053  1.00 65.57           O  
ATOM    239  CG  ASN A  15     -32.257   7.822  25.875  1.00 65.57           C  
ATOM    240  ND2 ASN A  15     -33.446   8.347  26.056  1.00 65.57           N  
ATOM    241 HD21 ASN A  15     -33.894   8.714  25.229  1.00 65.57           H  
ATOM    242 HD22 ASN A  15     -33.821   8.450  26.988  1.00 65.57           H  
ATOM    243  OD1 ASN A  15     -31.808   7.756  24.747  1.00 65.57           O  
ATOM    244  N   PRO A  16     -28.488   5.916  28.216  1.00 50.12           N  
ATOM    245  CA  PRO A  16     -27.582   5.414  29.302  1.00 50.12           C  
ATOM    246  HA  PRO A  16     -28.051   4.584  29.830  1.00 50.12           H  
ATOM    247  C   PRO A  16     -27.088   6.433  30.369  1.00 50.12           C  
ATOM    248  CB  PRO A  16     -26.341   4.897  28.560  1.00 50.12           C  
ATOM    249  HB2 PRO A  16     -26.507   3.875  28.220  1.00 50.12           H  
ATOM    250  HB3 PRO A  16     -25.439   4.919  29.171  1.00 50.12           H  
ATOM    251  O   PRO A  16     -27.187   7.636  30.142  1.00 50.12           O  
ATOM    252  CG  PRO A  16     -26.225   5.855  27.374  1.00 50.12           C  
ATOM    253  HG2 PRO A  16     -25.747   5.376  26.520  1.00 50.12           H  
ATOM    254  HG3 PRO A  16     -25.661   6.737  27.678  1.00 50.12           H  
ATOM    255  CD  PRO A  16     -27.666   6.265  27.056  1.00 50.12           C  
ATOM    256  HD2 PRO A  16     -27.717   7.336  26.860  1.00 50.12           H  
ATOM    257  HD3 PRO A  16     -27.995   5.712  26.176  1.00 50.12           H  
ATOM    258  N   GLU A  17     -26.430   5.951  31.457  1.00 43.56           N  
ATOM    259  H   GLU A  17     -26.386   4.949  31.574  1.00 43.56           H  
ATOM    260  CA  GLU A  17     -25.685   6.739  32.490  1.00 43.56           C  
ATOM    261  HA  GLU A  17     -25.417   7.702  32.054  1.00 43.56           H  
ATOM    262  C   GLU A  17     -24.352   6.064  32.980  1.00 43.56           C  
ATOM    263  CB  GLU A  17     -26.587   7.024  33.712  1.00 43.56           C  
ATOM    264  HB2 GLU A  17     -25.962   7.468  34.487  1.00 43.56           H  
ATOM    265  HB3 GLU A  17     -26.981   6.081  34.091  1.00 43.56           H  
ATOM    266  O   GLU A  17     -24.296   4.843  33.142  1.00 43.56           O  
ATOM    267  CG  GLU A  17     -27.750   7.995  33.427  1.00 43.56           C  
ATOM    268  HG2 GLU A  17     -28.437   7.525  32.724  1.00 43.56           H  
ATOM    269  HG3 GLU A  17     -27.339   8.888  32.956  1.00 43.56           H  
ATOM    270  CD  GLU A  17     -28.538   8.412  34.685  1.00 43.56           C  
ATOM    271  OE1 GLU A  17     -29.360   9.350  34.563  1.00 43.56           O  
ATOM    272  OE2 GLU A  17     -28.317   7.811  35.762  1.00 43.56           O  
ATOM    273  N   TYR A  18     -23.268   6.834  33.252  1.00 43.73           N  
ATOM    274  H   TYR A  18     -23.406   7.834  33.270  1.00 43.73           H  
ATOM    275  CA  TYR A  18     -21.855   6.365  33.426  1.00 43.73           C  
ATOM    276  HA  TYR A  18     -21.827   5.278  33.343  1.00 43.73           H  
ATOM    277  C   TYR A  18     -21.156   6.766  34.756  1.00 43.73           C  
ATOM    278  CB  TYR A  18     -20.981   6.966  32.307  1.00 43.73           C  
ATOM    279  HB2 TYR A  18     -19.942   6.689  32.487  1.00 43.73           H  
ATOM    280  HB3 TYR A  18     -21.029   8.053  32.373  1.00 43.73           H  
ATOM    281  O   TYR A  18     -21.476   7.821  35.288  1.00 43.73           O  
ATOM    282  CG  TYR A  18     -21.320   6.552  30.894  1.00 43.73           C  
ATOM    283  CD1 TYR A  18     -20.751   5.382  30.355  1.00 43.73           C  
ATOM    284  HD1 TYR A  18     -20.086   4.776  30.952  1.00 43.73           H  
ATOM    285  CD2 TYR A  18     -22.173   7.350  30.107  1.00 43.73           C  
ATOM    286  HD2 TYR A  18     -22.606   8.249  30.521  1.00 43.73           H  
ATOM    287  CE1 TYR A  18     -21.047   5.003  29.033  1.00 43.73           C  
ATOM    288  HE1 TYR A  18     -20.618   4.108  28.605  1.00 43.73           H  
ATOM    289  CE2 TYR A  18     -22.472   6.973  28.785  1.00 43.73           C  
ATOM    290  HE2 TYR A  18     -23.136   7.582  28.188  1.00 43.73           H  
ATOM    291  OH  TYR A  18     -22.195   5.417  26.976  1.00 43.73           O  
ATOM    292  HH  TYR A  18     -22.779   6.040  26.537  1.00 43.73           H  
ATOM    293  CZ  TYR A  18     -21.909   5.795  28.248  1.00 43.73           C  
ATOM    294  N   ASN A  19     -20.114   6.018  35.209  1.00 54.87           N  
ATOM    295  H   ASN A  19     -19.904   5.156  34.727  1.00 54.87           H  
ATOM    296  CA  ASN A  19     -19.141   6.431  36.258  1.00 54.87           C  
ATOM    297  HA  ASN A  19     -19.051   7.517  36.232  1.00 54.87           H  
ATOM    298  C   ASN A  19     -17.708   5.852  36.068  1.00 54.87           C  
ATOM    299  CB  ASN A  19     -19.669   6.024  37.650  1.00 54.87           C  
ATOM    300  HB2 ASN A  19     -18.845   6.013  38.363  1.00 54.87           H  
ATOM    301  HB3 ASN A  19     -20.084   5.017  37.603  1.00 54.87           H  
ATOM    302  O   ASN A  19     -17.544   4.642  35.950  1.00 54.87           O  
ATOM    303  CG  ASN A  19     -20.701   6.992  38.199  1.00 54.87           C  
ATOM    304  ND2 ASN A  19     -21.720   6.506  38.866  1.00 54.87           N  
ATOM    305 HD21 ASN A  19     -22.417   7.188  39.127  1.00 54.87           H  
ATOM    306 HD22 ASN A  19     -21.880   5.510  38.901  1.00 54.87           H  
ATOM    307  OD1 ASN A  19     -20.573   8.196  38.092  1.00 54.87           O  
ATOM    308  N   TYR A  20     -16.670   6.702  36.122  1.00 64.96           N  
ATOM    309  H   TYR A  20     -16.878   7.672  36.310  1.00 64.96           H  
ATOM    310  CA  TYR A  20     -15.232   6.351  36.095  1.00 64.96           C  
ATOM    311  HA  TYR A  20     -15.123   5.269  36.023  1.00 64.96           H  
ATOM    312  C   TYR A  20     -14.520   6.820  37.375  1.00 64.96           C  
ATOM    313  CB  TYR A  20     -14.533   6.994  34.881  1.00 64.96           C  
ATOM    314  HB2 TYR A  20     -13.454   6.906  35.012  1.00 64.96           H  
ATOM    315  HB3 TYR A  20     -14.760   8.060  34.863  1.00 64.96           H  
ATOM    316  O   TYR A  20     -14.943   7.795  37.997  1.00 64.96           O  
ATOM    317  CG  TYR A  20     -14.879   6.387  33.536  1.00 64.96           C  
ATOM    318  CD1 TYR A  20     -14.125   5.306  33.037  1.00 64.96           C  
ATOM    319  HD1 TYR A  20     -13.304   4.907  33.615  1.00 64.96           H  
ATOM    320  CD2 TYR A  20     -15.945   6.911  32.780  1.00 64.96           C  
ATOM    321  HD2 TYR A  20     -16.520   7.744  33.158  1.00 64.96           H  
ATOM    322  CE1 TYR A  20     -14.447   4.734  31.792  1.00 64.96           C  
ATOM    323  HE1 TYR A  20     -13.875   3.899  31.415  1.00 64.96           H  
ATOM    324  CE2 TYR A  20     -16.272   6.340  31.536  1.00 64.96           C  
ATOM    325  HE2 TYR A  20     -17.093   6.726  30.950  1.00 64.96           H  
ATOM    326  OH  TYR A  20     -15.860   4.695  29.848  1.00 64.96           O  
ATOM    327  HH  TYR A  20     -15.300   3.949  29.622  1.00 64.96           H  
ATOM    328  CZ  TYR A  20     -15.529   5.248  31.044  1.00 64.96           C  
ATOM    329  N   GLY A  21     -13.410   6.168  37.747  1.00 68.85           N  
ATOM    330  H   GLY A  21     -13.084   5.399  37.180  1.00 68.85           H  
ATOM    331  CA  GLY A  21     -12.483   6.705  38.750  1.00 68.85           C  
ATOM    332  HA2 GLY A  21     -13.045   7.020  39.629  1.00 68.85           H  
ATOM    333  HA3 GLY A  21     -11.781   5.926  39.046  1.00 68.85           H  
ATOM    334  C   GLY A  21     -11.681   7.903  38.221  1.00 68.85           C  
ATOM    335  O   GLY A  21     -11.620   8.145  37.014  1.00 68.85           O  
ATOM    336  N   GLN A  22     -11.033   8.651  39.118  1.00 78.78           N  
ATOM    337  H   GLN A  22     -11.096   8.414  40.098  1.00 78.78           H  
ATOM    338  CA  GLN A  22     -10.186   9.784  38.733  1.00 78.78           C  
ATOM    339  HA  GLN A  22     -10.795  10.461  38.134  1.00 78.78           H  
ATOM    340  C   GLN A  22      -8.998   9.317  37.871  1.00 78.78           C  
ATOM    341  CB  GLN A  22      -9.731  10.539  39.992  1.00 78.78           C  
ATOM    342  HB2 GLN A  22      -9.072   9.899  40.578  1.00 78.78           H  
ATOM    343  HB3 GLN A  22     -10.610  10.772  40.593  1.00 78.78           H  
ATOM    344  O   GLN A  22      -8.337   8.328  38.188  1.00 78.78           O  
ATOM    345  CG  GLN A  22      -9.004  11.856  39.667  1.00 78.78           C  
ATOM    346  HG2 GLN A  22      -9.644  12.474  39.037  1.00 78.78           H  
ATOM    347  HG3 GLN A  22      -8.086  11.641  39.121  1.00 78.78           H  
ATOM    348  CD  GLN A  22      -8.629  12.658  40.910  1.00 78.78           C  
ATOM    349  NE2 GLN A  22      -8.118  13.858  40.746  1.00 78.78           N  
ATOM    350 HE21 GLN A  22      -7.862  14.346  41.593  1.00 78.78           H  
ATOM    351 HE22 GLN A  22      -7.929  14.218  39.822  1.00 78.78           H  
ATOM    352  OE1 GLN A  22      -8.782  12.236  42.043  1.00 78.78           O  
ATOM    353  N   THR A  23      -8.725  10.046  36.786  1.00 82.80           N  
ATOM    354  H   THR A  23      -9.280  10.873  36.615  1.00 82.80           H  
ATOM    355  CA  THR A  23      -7.523   9.855  35.960  1.00 82.80           C  
ATOM    356  HA  THR A  23      -7.244   8.801  35.968  1.00 82.80           H  
ATOM    357  C   THR A  23      -6.363  10.642  36.556  1.00 82.80           C  
ATOM    358  CB  THR A  23      -7.779  10.268  34.504  1.00 82.80           C  
ATOM    359  HB  THR A  23      -8.054  11.322  34.470  1.00 82.80           H  
ATOM    360  O   THR A  23      -6.528  11.805  36.920  1.00 82.80           O  
ATOM    361  CG2 THR A  23      -6.581  10.031  33.586  1.00 82.80           C  
ATOM    362 HG21 THR A  23      -6.254   8.993  33.656  1.00 82.80           H  
ATOM    363 HG22 THR A  23      -6.866  10.246  32.557  1.00 82.80           H  
ATOM    364 HG23 THR A  23      -5.757  10.690  33.861  1.00 82.80           H  
ATOM    365  OG1 THR A  23      -8.851   9.498  34.002  1.00 82.80           O  
ATOM    366  HG1 THR A  23      -9.541   9.496  34.671  1.00 82.80           H  
ATOM    367  N   ILE A  24      -5.200  10.006  36.661  1.00 86.51           N  
ATOM    368  H   ILE A  24      -5.137   9.047  36.349  1.00 86.51           H  
ATOM    369  CA  ILE A  24      -3.999  10.561  37.279  1.00 86.51           C  
ATOM    370  HA  ILE A  24      -4.205  11.572  37.631  1.00 86.51           H  
ATOM    371  C   ILE A  24      -2.888  10.637  36.230  1.00 86.51           C  
ATOM    372  CB  ILE A  24      -3.578   9.708  38.495  1.00 86.51           C  
ATOM    373  HB  ILE A  24      -3.283   8.721  38.138  1.00 86.51           H  
ATOM    374  O   ILE A  24      -2.629   9.656  35.536  1.00 86.51           O  
ATOM    375  CG1 ILE A  24      -4.724   9.530  39.522  1.00 86.51           C  
ATOM    376 HG12 ILE A  24      -4.982  10.495  39.958  1.00 86.51           H  
ATOM    377 HG13 ILE A  24      -5.609   9.139  39.020  1.00 86.51           H  
ATOM    378  CG2 ILE A  24      -2.368  10.369  39.166  1.00 86.51           C  
ATOM    379 HG21 ILE A  24      -2.589  11.403  39.429  1.00 86.51           H  
ATOM    380 HG22 ILE A  24      -1.512  10.344  38.491  1.00 86.51           H  
ATOM    381 HG23 ILE A  24      -2.100   9.827  40.073  1.00 86.51           H  
ATOM    382  CD1 ILE A  24      -4.380   8.543  40.642  1.00 86.51           C  
ATOM    383 HD11 ILE A  24      -3.883   7.674  40.209  1.00 86.51           H  
ATOM    384 HD12 ILE A  24      -5.294   8.233  41.148  1.00 86.51           H  
ATOM    385 HD13 ILE A  24      -3.718   9.007  41.373  1.00 86.51           H  
ATOM    386  N   ALA A  25      -2.222  11.787  36.132  1.00 88.45           N  
ATOM    387  H   ALA A  25      -2.466  12.547  36.752  1.00 88.45           H  
ATOM    388  CA  ALA A  25      -1.024  11.955  35.316  1.00 88.45           C  
ATOM    389  HA  ALA A  25      -1.072  11.279  34.462  1.00 88.45           H  
ATOM    390  C   ALA A  25       0.232  11.598  36.127  1.00 88.45           C  
ATOM    391  CB  ALA A  25      -0.983  13.387  34.771  1.00 88.45           C  
ATOM    392  HB1 ALA A  25      -1.874  13.585  34.175  1.00 88.45           H  
ATOM    393  HB2 ALA A  25      -0.925  14.100  35.594  1.00 88.45           H  
ATOM    394  HB3 ALA A  25      -0.103  13.508  34.139  1.00 88.45           H  
ATOM    395  O   ALA A  25       0.459  12.130  37.217  1.00 88.45           O  
ATOM    396  N   LEU A  26       1.041  10.686  35.597  1.00 89.71           N  
ATOM    397  H   LEU A  26       0.808  10.319  34.685  1.00 89.71           H  
ATOM    398  CA  LEU A  26       2.331  10.296  36.154  1.00 89.71           C  
ATOM    399  HA  LEU A  26       2.278  10.331  37.242  1.00 89.71           H  
ATOM    400  C   LEU A  26       3.429  11.272  35.718  1.00 89.71           C  
ATOM    401  CB  LEU A  26       2.661   8.855  35.724  1.00 89.71           C  
ATOM    402  HB2 LEU A  26       3.625   8.579  36.150  1.00 89.71           H  
ATOM    403  HB3 LEU A  26       2.765   8.845  34.639  1.00 89.71           H  
ATOM    404  O   LEU A  26       3.264  12.049  34.780  1.00 89.71           O  
ATOM    405  CG  LEU A  26       1.624   7.791  36.125  1.00 89.71           C  
ATOM    406  HG  LEU A  26       0.683   7.964  35.603  1.00 89.71           H  
ATOM    407  CD1 LEU A  26       2.135   6.400  35.756  1.00 89.71           C  
ATOM    408 HD11 LEU A  26       2.372   6.365  34.693  1.00 89.71           H  
ATOM    409 HD12 LEU A  26       3.034   6.174  36.330  1.00 89.71           H  
ATOM    410 HD13 LEU A  26       1.370   5.655  35.973  1.00 89.71           H  
ATOM    411  CD2 LEU A  26       1.370   7.816  37.629  1.00 89.71           C  
ATOM    412 HD21 LEU A  26       0.752   8.680  37.872  1.00 89.71           H  
ATOM    413 HD22 LEU A  26       0.847   6.908  37.927  1.00 89.71           H  
ATOM    414 HD23 LEU A  26       2.319   7.880  38.162  1.00 89.71           H  
ATOM    415  N   GLN A  27       4.560  11.223  36.417  1.00 87.89           N  
ATOM    416  H   GLN A  27       4.631  10.550  37.166  1.00 87.89           H  
ATOM    417  CA  GLN A  27       5.769  11.951  36.027  1.00 87.89           C  
ATOM    418  HA  GLN A  27       5.506  12.997  35.864  1.00 87.89           H  
ATOM    419  C   GLN A  27       6.376  11.416  34.719  1.00 87.89           C  
ATOM    420  CB  GLN A  27       6.780  11.874  37.177  1.00 87.89           C  
ATOM    421  HB2 GLN A  27       7.596  12.571  36.985  1.00 87.89           H  
ATOM    422  HB3 GLN A  27       6.284  12.177  38.099  1.00 87.89           H  
ATOM    423  O   GLN A  27       6.052  10.309  34.291  1.00 87.89           O  
ATOM    424  CG  GLN A  27       7.362  10.460  37.339  1.00 87.89           C  
ATOM    425  HG2 GLN A  27       6.557   9.731  37.437  1.00 87.89           H  
ATOM    426  HG3 GLN A  27       7.949  10.202  36.458  1.00 87.89           H  
ATOM    427  CD  GLN A  27       8.253  10.329  38.556  1.00 87.89           C  
ATOM    428  NE2 GLN A  27       9.038   9.281  38.614  1.00 87.89           N  
ATOM    429 HE21 GLN A  27       9.003   8.620  37.850  1.00 87.89           H  
ATOM    430 HE22 GLN A  27       9.436   9.090  39.522  1.00 87.89           H  
ATOM    431  OE1 GLN A  27       8.237  11.117  39.491  1.00 87.89           O  
ATOM    432  N   ASP A  28       7.322  12.164  34.149  1.00 89.15           N  
ATOM    433  H   ASP A  28       7.473  13.107  34.478  1.00 89.15           H  
ATOM    434  CA  ASP A  28       8.049  11.756  32.946  1.00 89.15           C  
ATOM    435  HA  ASP A  28       7.324  11.596  32.148  1.00 89.15           H  
ATOM    436  C   ASP A  28       8.832  10.457  33.155  1.00 89.15           C  
ATOM    437  CB  ASP A  28       9.020  12.855  32.492  1.00 89.15           C  
ATOM    438  HB2 ASP A  28       9.592  12.482  31.642  1.00 89.15           H  
ATOM    439  HB3 ASP A  28       9.719  13.066  33.301  1.00 89.15           H  
ATOM    440  O   ASP A  28       9.488  10.253  34.182  1.00 89.15           O  
ATOM    441  CG  ASP A  28       8.336  14.155  32.068  1.00 89.15           C  
ATOM    442  OD1 ASP A  28       7.095  14.152  31.902  1.00 89.15           O  
ATOM    443  OD2 ASP A  28       9.080  15.147  31.924  1.00 89.15           O  
ATOM    444  N   ASN A  29       8.793   9.598  32.136  1.00 89.85           N  
ATOM    445  H   ASN A  29       8.210   9.846  31.349  1.00 89.85           H  
ATOM    446  CA  ASN A  29       9.436   8.288  32.107  1.00 89.85           C  
ATOM    447  HA  ASN A  29       8.939   7.724  31.317  1.00 89.85           H  
ATOM    448  C   ASN A  29       9.228   7.489  33.416  1.00 89.85           C  
ATOM    449  CB  ASN A  29      10.909   8.452  31.697  1.00 89.85           C  
ATOM    450  HB2 ASN A  29      11.431   9.033  32.457  1.00 89.85           H  
ATOM    451  HB3 ASN A  29      11.380   7.472  31.633  1.00 89.85           H  
ATOM    452  O   ASN A  29      10.201   7.148  34.105  1.00 89.85           O  
ATOM    453  CG  ASN A  29      11.046   9.126  30.346  1.00 89.85           C  
ATOM    454  ND2 ASN A  29      11.642  10.296  30.298  1.00 89.85           N  
ATOM    455 HD21 ASN A  29      11.621  10.791  29.418  1.00 89.85           H  
ATOM    456 HD22 ASN A  29      11.908  10.759  31.155  1.00 89.85           H  
ATOM    457  OD1 ASN A  29      10.604   8.619  29.325  1.00 89.85           O  
ATOM    458  N   PRO A  30       7.966   7.211  33.803  1.00 92.36           N  
ATOM    459  CA  PRO A  30       7.658   6.620  35.099  1.00 92.36           C  
ATOM    460  HA  PRO A  30       8.233   7.118  35.880  1.00 92.36           H  
ATOM    461  C   PRO A  30       7.965   5.120  35.157  1.00 92.36           C  
ATOM    462  CB  PRO A  30       6.169   6.903  35.313  1.00 92.36           C  
ATOM    463  HB2 PRO A  30       5.692   6.169  35.962  1.00 92.36           H  
ATOM    464  HB3 PRO A  30       6.048   7.905  35.724  1.00 92.36           H  
ATOM    465  O   PRO A  30       7.967   4.558  36.248  1.00 92.36           O  
ATOM    466  CG  PRO A  30       5.604   6.865  33.895  1.00 92.36           C  
ATOM    467  HG2 PRO A  30       4.709   7.482  33.816  1.00 92.36           H  
ATOM    468  HG3 PRO A  30       5.390   5.835  33.610  1.00 92.36           H  
ATOM    469  CD  PRO A  30       6.742   7.415  33.033  1.00 92.36           C  
ATOM    470  HD2 PRO A  30       6.577   8.476  32.844  1.00 92.36           H  
ATOM    471  HD3 PRO A  30       6.784   6.881  32.084  1.00 92.36           H  
ATOM    472  N   LEU A  31       8.210   4.456  34.024  1.00 93.57           N  
ATOM    473  H   LEU A  31       8.317   4.978  33.166  1.00 93.57           H  
ATOM    474  CA  LEU A  31       8.411   3.011  33.958  1.00 93.57           C  
ATOM    475  HA  LEU A  31       7.863   2.535  34.771  1.00 93.57           H  
ATOM    476  C   LEU A  31       9.890   2.672  34.122  1.00 93.57           C  
ATOM    477  CB  LEU A  31       7.870   2.459  32.628  1.00 93.57           C  
ATOM    478  HB2 LEU A  31       7.930   1.371  32.658  1.00 93.57           H  
ATOM    479  HB3 LEU A  31       8.523   2.799  31.824  1.00 93.57           H  
ATOM    480  O   LEU A  31      10.730   3.201  33.395  1.00 93.57           O  
ATOM    481  CG  LEU A  31       6.433   2.873  32.276  1.00 93.57           C  
ATOM    482  HG  LEU A  31       6.381   3.956  32.169  1.00 93.57           H  
ATOM    483  CD1 LEU A  31       6.048   2.255  30.935  1.00 93.57           C  
ATOM    484 HD11 LEU A  31       6.024   1.168  31.011  1.00 93.57           H  
ATOM    485 HD12 LEU A  31       5.064   2.625  30.646  1.00 93.57           H  
ATOM    486 HD13 LEU A  31       6.767   2.553  30.172  1.00 93.57           H  
ATOM    487  CD2 LEU A  31       5.418   2.436  33.334  1.00 93.57           C  
ATOM    488 HD21 LEU A  31       4.414   2.712  33.013  1.00 93.57           H  
ATOM    489 HD22 LEU A  31       5.628   2.936  34.280  1.00 93.57           H  
ATOM    490 HD23 LEU A  31       5.465   1.356  33.475  1.00 93.57           H  
ATOM    491  N   LEU A  32      10.199   1.769  35.050  1.00 92.21           N  
ATOM    492  H   LEU A  32       9.455   1.415  35.634  1.00 92.21           H  
ATOM    493  CA  LEU A  32      11.524   1.187  35.225  1.00 92.21           C  
ATOM    494  HA  LEU A  32      12.243   1.764  34.643  1.00 92.21           H  
ATOM    495  C   LEU A  32      11.543  -0.245  34.696  1.00 92.21           C  
ATOM    496  CB  LEU A  32      11.978   1.235  36.692  1.00 92.21           C  
ATOM    497  HB2 LEU A  32      11.266   0.689  37.311  1.00 92.21           H  
ATOM    498  HB3 LEU A  32      12.930   0.708  36.746  1.00 92.21           H  
ATOM    499  O   LEU A  32      10.731  -1.081  35.106  1.00 92.21           O  
ATOM    500  CG  LEU A  32      12.168   2.656  37.246  1.00 92.21           C  
ATOM    501  HG  LEU A  32      12.383   3.343  36.428  1.00 92.21           H  
ATOM    502  CD1 LEU A  32      10.940   3.170  37.992  1.00 92.21           C  
ATOM    503 HD11 LEU A  32      10.088   3.213  37.315  1.00 92.21           H  
ATOM    504 HD12 LEU A  32      11.143   4.174  38.366  1.00 92.21           H  
ATOM    505 HD13 LEU A  32      10.692   2.505  38.819  1.00 92.21           H  
ATOM    506  CD2 LEU A  32      13.342   2.708  38.227  1.00 92.21           C  
ATOM    507 HD21 LEU A  32      13.193   1.970  39.015  1.00 92.21           H  
ATOM    508 HD22 LEU A  32      14.264   2.485  37.689  1.00 92.21           H  
ATOM    509 HD23 LEU A  32      13.420   3.702  38.666  1.00 92.21           H  
ATOM    510  N   PHE A  33      12.512  -0.514  33.826  1.00 89.42           N  
ATOM    511  H   PHE A  33      13.141   0.234  33.570  1.00 89.42           H  
ATOM    512  CA  PHE A  33      12.739  -1.802  33.186  1.00 89.42           C  
ATOM    513  HA  PHE A  33      11.910  -2.475  33.407  1.00 89.42           H  
ATOM    514  C   PHE A  33      14.026  -2.415  33.725  1.00 89.42           C  
ATOM    515  CB  PHE A  33      12.805  -1.612  31.668  1.00 89.42           C  
ATOM    516  HB2 PHE A  33      12.977  -2.580  31.197  1.00 89.42           H  
ATOM    517  HB3 PHE A  33      13.655  -0.975  31.421  1.00 89.42           H  
ATOM    518  O   PHE A  33      15.057  -1.749  33.777  1.00 89.42           O  
ATOM    519  CG  PHE A  33      11.547  -0.999  31.089  1.00 89.42           C  
ATOM    520  CD1 PHE A  33      10.474  -1.823  30.711  1.00 89.42           C  
ATOM    521  HD1 PHE A  33      10.552  -2.892  30.843  1.00 89.42           H  
ATOM    522  CD2 PHE A  33      11.438   0.397  30.953  1.00 89.42           C  
ATOM    523  HD2 PHE A  33      12.255   1.033  31.261  1.00 89.42           H  
ATOM    524  CE1 PHE A  33       9.311  -1.257  30.159  1.00 89.42           C  
ATOM    525  HE1 PHE A  33       8.493  -1.892  29.851  1.00 89.42           H  
ATOM    526  CE2 PHE A  33      10.278   0.962  30.397  1.00 89.42           C  
ATOM    527  HE2 PHE A  33      10.207   2.034  30.282  1.00 89.42           H  
ATOM    528  CZ  PHE A  33       9.216   0.135  29.994  1.00 89.42           C  
ATOM    529  HZ  PHE A  33       8.326   0.566  29.561  1.00 89.42           H  
ATOM    530  N   THR A  34      13.960  -3.674  34.143  1.00 87.51           N  
ATOM    531  H   THR A  34      13.091  -4.175  34.027  1.00 87.51           H  
ATOM    532  CA  THR A  34      15.122  -4.450  34.593  1.00 87.51           C  
ATOM    533  HA  THR A  34      15.989  -3.801  34.712  1.00 87.51           H  
ATOM    534  C   THR A  34      15.454  -5.485  33.535  1.00 87.51           C  
ATOM    535  CB  THR A  34      14.836  -5.136  35.935  1.00 87.51           C  
ATOM    536  HB  THR A  34      14.031  -5.860  35.813  1.00 87.51           H  
ATOM    537  O   THR A  34      14.539  -6.149  33.046  1.00 87.51           O  
ATOM    538  CG2 THR A  34      16.056  -5.845  36.516  1.00 87.51           C  
ATOM    539 HG21 THR A  34      15.813  -6.240  37.502  1.00 87.51           H  
ATOM    540 HG22 THR A  34      16.887  -5.145  36.599  1.00 87.51           H  
ATOM    541 HG23 THR A  34      16.347  -6.675  35.873  1.00 87.51           H  
ATOM    542  OG1 THR A  34      14.429  -4.172  36.882  1.00 87.51           O  
ATOM    543  HG1 THR A  34      14.848  -3.348  36.623  1.00 87.51           H  
ATOM    544  N   ASP A  35      16.735  -5.632  33.201  1.00 84.46           N  
ATOM    545  H   ASP A  35      17.441  -5.035  33.609  1.00 84.46           H  
ATOM    546  CA  ASP A  35      17.159  -6.619  32.207  1.00 84.46           C  
ATOM    547  HA  ASP A  35      16.719  -6.329  31.253  1.00 84.46           H  
ATOM    548  C   ASP A  35      16.662  -8.032  32.548  1.00 84.46           C  
ATOM    549  CB  ASP A  35      18.685  -6.630  32.044  1.00 84.46           C  
ATOM    550  HB2 ASP A  35      19.140  -7.050  32.941  1.00 84.46           H  
ATOM    551  HB3 ASP A  35      19.057  -5.612  31.928  1.00 84.46           H  
ATOM    552  O   ASP A  35      16.641  -8.441  33.714  1.00 84.46           O  
ATOM    553  CG  ASP A  35      19.070  -7.465  30.816  1.00 84.46           C  
ATOM    554  OD1 ASP A  35      18.430  -7.247  29.760  1.00 84.46           O  
ATOM    555  OD2 ASP A  35      19.906  -8.380  30.968  1.00 84.46           O  
ATOM    556  N   ASN A  36      16.233  -8.762  31.520  1.00 83.89           N  
ATOM    557  H   ASN A  36      16.296  -8.348  30.601  1.00 83.89           H  
ATOM    558  CA  ASN A  36      15.728 -10.129  31.609  1.00 83.89           C  
ATOM    559  HA  ASN A  36      15.287 -10.343  30.636  1.00 83.89           H  
ATOM    560  C   ASN A  36      14.591 -10.316  32.642  1.00 83.89           C  
ATOM    561  CB  ASN A  36      16.929 -11.071  31.791  1.00 83.89           C  
ATOM    562  HB2 ASN A  36      17.748 -10.747  31.148  1.00 83.89           H  
ATOM    563  HB3 ASN A  36      17.269 -11.015  32.825  1.00 83.89           H  
ATOM    564  O   ASN A  36      14.467 -11.367  33.277  1.00 83.89           O  
ATOM    565  CG  ASN A  36      16.617 -12.510  31.435  1.00 83.89           C  
ATOM    566  ND2 ASN A  36      17.343 -13.447  31.997  1.00 83.89           N  
ATOM    567 HD21 ASN A  36      17.173 -14.388  31.673  1.00 83.89           H  
ATOM    568 HD22 ASN A  36      18.112 -13.179  32.595  1.00 83.89           H  
ATOM    569  OD1 ASN A  36      15.759 -12.825  30.627  1.00 83.89           O  
ATOM    570  N   SER A  37      13.738  -9.299  32.814  1.00 87.38           N  
ATOM    571  H   SER A  37      13.947  -8.435  32.335  1.00 87.38           H  
ATOM    572  CA  SER A  37      12.595  -9.324  33.735  1.00 87.38           C  
ATOM    573  HA  SER A  37      12.535 -10.313  34.188  1.00 87.38           H  
ATOM    574  C   SER A  37      11.275  -9.004  33.019  1.00 87.38           C  
ATOM    575  CB  SER A  37      12.830  -8.326  34.868  1.00 87.38           C  
ATOM    576  HB2 SER A  37      12.947  -7.333  34.432  1.00 87.38           H  
ATOM    577  HB3 SER A  37      13.745  -8.585  35.400  1.00 87.38           H  
ATOM    578  O   SER A  37      11.222  -8.069  32.216  1.00 87.38           O  
ATOM    579  OG  SER A  37      11.738  -8.277  35.775  1.00 87.38           O  
ATOM    580  HG  SER A  37      11.741  -7.379  36.116  1.00 87.38           H  
ATOM    581  N   PRO A  38      10.173  -9.716  33.337  1.00 89.12           N  
ATOM    582  CA  PRO A  38       8.831  -9.357  32.879  1.00 89.12           C  
ATOM    583  HA  PRO A  38       8.877  -8.991  31.854  1.00 89.12           H  
ATOM    584  C   PRO A  38       8.161  -8.284  33.752  1.00 89.12           C  
ATOM    585  CB  PRO A  38       8.053 -10.672  32.922  1.00 89.12           C  
ATOM    586  HB2 PRO A  38       6.980 -10.519  33.037  1.00 89.12           H  
ATOM    587  HB3 PRO A  38       8.261 -11.246  32.019  1.00 89.12           H  
ATOM    588  O   PRO A  38       7.067  -7.810  33.429  1.00 89.12           O  
ATOM    589  CG  PRO A  38       8.656 -11.379  34.135  1.00 89.12           C  
ATOM    590  HG2 PRO A  38       8.538 -12.461  34.070  1.00 89.12           H  
ATOM    591  HG3 PRO A  38       8.203 -10.995  35.048  1.00 89.12           H  
ATOM    592  CD  PRO A  38      10.129 -10.970  34.080  1.00 89.12           C  
ATOM    593  HD2 PRO A  38      10.700 -11.725  33.538  1.00 89.12           H  
ATOM    594  HD3 PRO A  38      10.525 -10.848  35.088  1.00 89.12           H  
ATOM    595  N   ASN A  39       8.773  -7.931  34.883  1.00 91.90           N  
ATOM    596  H   ASN A  39       9.708  -8.278  35.047  1.00 91.90           H  
ATOM    597  CA  ASN A  39       8.205  -6.997  35.843  1.00 91.90           C  
ATOM    598  HA  ASN A  39       7.119  -7.086  35.820  1.00 91.90           H  
ATOM    599  C   ASN A  39       8.574  -5.558  35.480  1.00 91.90           C  
ATOM    600  CB  ASN A  39       8.676  -7.343  37.260  1.00 91.90           C  
ATOM    601  HB2 ASN A  39       8.181  -6.666  37.957  1.00 91.90           H  
ATOM    602  HB3 ASN A  39       9.751  -7.181  37.330  1.00 91.90           H  
ATOM    603  O   ASN A  39       9.734  -5.266  35.193  1.00 91.90           O  
ATOM    604  CG  ASN A  39       8.343  -8.756  37.699  1.00 91.90           C  
ATOM    605  ND2 ASN A  39       9.212  -9.363  38.473  1.00 91.90           N  
ATOM    606 HD21 ASN A  39      10.098  -8.922  38.673  1.00 91.90           H  
ATOM    607 HD22 ASN A  39       9.001 -10.312  38.744  1.00 91.90           H  
ATOM    608  OD1 ASN A  39       7.312  -9.331  37.382  1.00 91.90           O  
ATOM    609  N   ILE A  40       7.594  -4.663  35.572  1.00 92.43           N  
ATOM    610  H   ILE A  40       6.679  -4.983  35.857  1.00 92.43           H  
ATOM    611  CA  ILE A  40       7.761  -3.224  35.378  1.00 92.43           C  
ATOM    612  HA  ILE A  40       8.803  -3.002  35.148  1.00 92.43           H  
ATOM    613  C   ILE A  40       7.404  -2.536  36.688  1.00 92.43           C  
ATOM    614  CB  ILE A  40       6.904  -2.718  34.201  1.00 92.43           C  
ATOM    615  HB  ILE A  40       5.858  -2.940  34.412  1.00 92.43           H  
ATOM    616  O   ILE A  40       6.312  -2.734  37.227  1.00 92.43           O  
ATOM    617  CG1 ILE A  40       7.310  -3.450  32.903  1.00 92.43           C  
ATOM    618 HG12 ILE A  40       7.253  -4.529  33.047  1.00 92.43           H  
ATOM    619 HG13 ILE A  40       8.340  -3.197  32.652  1.00 92.43           H  
ATOM    620  CG2 ILE A  40       7.055  -1.190  34.049  1.00 92.43           C  
ATOM    621 HG21 ILE A  40       6.747  -0.676  34.959  1.00 92.43           H  
ATOM    622 HG22 ILE A  40       8.092  -0.938  33.829  1.00 92.43           H  
ATOM    623 HG23 ILE A  40       6.418  -0.821  33.245  1.00 92.43           H  
ATOM    624  CD1 ILE A  40       6.413  -3.118  31.715  1.00 92.43           C  
ATOM    625 HD11 ILE A  40       6.746  -3.700  30.855  1.00 92.43           H  
ATOM    626 HD12 ILE A  40       6.504  -2.062  31.461  1.00 92.43           H  
ATOM    627 HD13 ILE A  40       5.375  -3.357  31.945  1.00 92.43           H  
ATOM    628  N   SER A  41       8.330  -1.729  37.201  1.00 93.25           N  
ATOM    629  H   SER A  41       9.175  -1.576  36.668  1.00 93.25           H  
ATOM    630  CA  SER A  41       8.056  -0.847  38.334  1.00 93.25           C  
ATOM    631  HA  SER A  41       7.253  -1.271  38.937  1.00 93.25           H  
ATOM    632  C   SER A  41       7.583   0.503  37.800  1.00 93.25           C  
ATOM    633  CB  SER A  41       9.278  -0.742  39.248  1.00 93.25           C  
ATOM    634  HB2 SER A  41      10.151  -0.483  38.648  1.00 93.25           H  
ATOM    635  HB3 SER A  41       9.462  -1.706  39.720  1.00 93.25           H  
ATOM    636  O   SER A  41       8.262   1.143  37.001  1.00 93.25           O  
ATOM    637  OG  SER A  41       9.101   0.248  40.244  1.00 93.25           O  
ATOM    638  HG  SER A  41       8.669  -0.108  41.024  1.00 93.25           H  
ATOM    639  N   ILE A  42       6.390   0.914  38.213  1.00 92.69           N  
ATOM    640  H   ILE A  42       5.883   0.312  38.847  1.00 92.69           H  
ATOM    641  CA  ILE A  42       5.779   2.201  37.892  1.00 92.69           C  
ATOM    642  HA  ILE A  42       6.218   2.597  36.977  1.00 92.69           H  
ATOM    643  C   ILE A  42       6.088   3.139  39.048  1.00 92.69           C  
ATOM    644  CB  ILE A  42       4.255   2.070  37.690  1.00 92.69           C  
ATOM    645  HB  ILE A  42       3.809   1.776  38.640  1.00 92.69           H  
ATOM    646  O   ILE A  42       5.603   2.944  40.162  1.00 92.69           O  
ATOM    647  CG1 ILE A  42       3.901   0.988  36.646  1.00 92.69           C  
ATOM    648 HG12 ILE A  42       4.436   0.064  36.866  1.00 92.69           H  
ATOM    649 HG13 ILE A  42       4.193   1.319  35.650  1.00 92.69           H  
ATOM    650  CG2 ILE A  42       3.674   3.439  37.283  1.00 92.69           C  
ATOM    651 HG21 ILE A  42       2.588   3.382  37.198  1.00 92.69           H  
ATOM    652 HG22 ILE A  42       4.088   3.754  36.325  1.00 92.69           H  
ATOM    653 HG23 ILE A  42       3.898   4.196  38.034  1.00 92.69           H  
ATOM    654  CD1 ILE A  42       2.412   0.638  36.653  1.00 92.69           C  
ATOM    655 HD11 ILE A  42       2.249  -0.236  36.022  1.00 92.69           H  
ATOM    656 HD12 ILE A  42       2.090   0.396  37.666  1.00 92.69           H  
ATOM    657 HD13 ILE A  42       1.821   1.472  36.274  1.00 92.69           H  
ATOM    658  N   ASN A  43       6.890   4.160  38.788  1.00 90.77           N  
ATOM    659  H   ASN A  43       7.261   4.248  37.853  1.00 90.77           H  
ATOM    660  CA  ASN A  43       7.242   5.166  39.768  1.00 90.77           C  
ATOM    661  HA  ASN A  43       7.428   4.665  40.718  1.00 90.77           H  
ATOM    662  C   ASN A  43       6.093   6.161  39.970  1.00 90.77           C  
ATOM    663  CB  ASN A  43       8.545   5.836  39.325  1.00 90.77           C  
ATOM    664  HB2 ASN A  43       9.263   5.052  39.083  1.00 90.77           H  
ATOM    665  HB3 ASN A  43       8.364   6.433  38.431  1.00 90.77           H  
ATOM    666  O   ASN A  43       5.635   6.813  39.033  1.00 90.77           O  
ATOM    667  CG  ASN A  43       9.146   6.709  40.404  1.00 90.77           C  
ATOM    668  ND2 ASN A  43      10.379   7.127  40.244  1.00 90.77           N  
ATOM    669 HD21 ASN A  43      10.897   6.827  39.431  1.00 90.77           H  
ATOM    670 HD22 ASN A  43      10.715   7.713  40.995  1.00 90.77           H  
ATOM    671  OD1 ASN A  43       8.547   7.041  41.405  1.00 90.77           O  
ATOM    672  N   LEU A  44       5.675   6.292  41.222  1.00 86.54           N  
ATOM    673  H   LEU A  44       6.162   5.753  41.925  1.00 86.54           H  
ATOM    674  CA  LEU A  44       4.613   7.159  41.709  1.00 86.54           C  
ATOM    675  HA  LEU A  44       4.157   7.680  40.868  1.00 86.54           H  
ATOM    676  C   LEU A  44       5.159   8.249  42.640  1.00 86.54           C  
ATOM    677  CB  LEU A  44       3.543   6.303  42.411  1.00 86.54           C  
ATOM    678  HB2 LEU A  44       3.999   5.822  43.276  1.00 86.54           H  
ATOM    679  HB3 LEU A  44       2.754   6.961  42.775  1.00 86.54           H  
ATOM    680  O   LEU A  44       4.431   8.731  43.497  1.00 86.54           O  
ATOM    681  CG  LEU A  44       2.897   5.222  41.534  1.00 86.54           C  
ATOM    682  HG  LEU A  44       3.647   4.504  41.205  1.00 86.54           H  
ATOM    683  CD1 LEU A  44       1.856   4.486  42.362  1.00 86.54           C  
ATOM    684 HD11 LEU A  44       2.358   3.947  43.165  1.00 86.54           H  
ATOM    685 HD12 LEU A  44       1.350   3.778  41.706  1.00 86.54           H  
ATOM    686 HD13 LEU A  44       1.128   5.184  42.773  1.00 86.54           H  
ATOM    687  CD2 LEU A  44       2.186   5.799  40.313  1.00 86.54           C  
ATOM    688 HD21 LEU A  44       2.927   6.244  39.648  1.00 86.54           H  
ATOM    689 HD22 LEU A  44       1.686   5.003  39.762  1.00 86.54           H  
ATOM    690 HD23 LEU A  44       1.462   6.555  40.615  1.00 86.54           H  
ATOM    691  N   SER A  45       6.424   8.665  42.516  1.00 79.01           N  
ATOM    692  H   SER A  45       7.030   8.187  41.864  1.00 79.01           H  
ATOM    693  CA  SER A  45       7.030   9.637  43.441  1.00 79.01           C  
ATOM    694  HA  SER A  45       6.984   9.193  44.435  1.00 79.01           H  
ATOM    695  C   SER A  45       6.289  10.978  43.571  1.00 79.01           C  
ATOM    696  CB  SER A  45       8.516   9.878  43.129  1.00 79.01           C  
ATOM    697  HB2 SER A  45       9.077   9.067  43.593  1.00 79.01           H  
ATOM    698  HB3 SER A  45       8.840  10.807  43.598  1.00 79.01           H  
ATOM    699  O   SER A  45       6.508  11.684  44.552  1.00 79.01           O  
ATOM    700  OG  SER A  45       8.875   9.896  41.759  1.00 79.01           O  
ATOM    701  HG  SER A  45       8.388  10.553  41.256  1.00 79.01           H  
ATOM    702  N   ASN A  46       5.408  11.327  42.628  1.00 75.71           N  
ATOM    703  H   ASN A  46       5.249  10.684  41.866  1.00 75.71           H  
ATOM    704  CA  ASN A  46       4.559  12.519  42.664  1.00 75.71           C  
ATOM    705  HA  ASN A  46       5.020  13.245  43.334  1.00 75.71           H  
ATOM    706  C   ASN A  46       3.136  12.284  43.228  1.00 75.71           C  
ATOM    707  CB  ASN A  46       4.539  13.149  41.254  1.00 75.71           C  
ATOM    708  HB2 ASN A  46       5.559  13.347  40.926  1.00 75.71           H  
ATOM    709  HB3 ASN A  46       4.016  14.103  41.314  1.00 75.71           H  
ATOM    710  O   ASN A  46       2.365  13.238  43.309  1.00 75.71           O  
ATOM    711  CG  ASN A  46       3.861  12.290  40.193  1.00 75.71           C  
ATOM    712  ND2 ASN A  46       3.271  12.903  39.192  1.00 75.71           N  
ATOM    713 HD21 ASN A  46       3.256  13.911  39.139  1.00 75.71           H  
ATOM    714 HD22 ASN A  46       2.733  12.343  38.546  1.00 75.71           H  
ATOM    715  OD1 ASN A  46       3.866  11.070  40.240  1.00 75.71           O  
ATOM    716  N   ILE A  47       2.760  11.053  43.601  1.00 74.61           N  
ATOM    717  H   ILE A  47       3.444  10.311  43.565  1.00 74.61           H  
ATOM    718  CA  ILE A  47       1.395  10.665  44.008  1.00 74.61           C  
ATOM    719  HA  ILE A  47       0.830  11.559  44.271  1.00 74.61           H  
ATOM    720  C   ILE A  47       1.447   9.751  45.244  1.00 74.61           C  
ATOM    721  CB  ILE A  47       0.672   9.955  42.837  1.00 74.61           C  
ATOM    722  HB  ILE A  47       1.259   9.069  42.595  1.00 74.61           H  
ATOM    723  O   ILE A  47       2.338   8.923  45.395  1.00 74.61           O  
ATOM    724  CG1 ILE A  47       0.549  10.827  41.564  1.00 74.61           C  
ATOM    725 HG12 ILE A  47      -0.406  11.352  41.550  1.00 74.61           H  
ATOM    726 HG13 ILE A  47       1.330  11.585  41.511  1.00 74.61           H  
ATOM    727  CG2 ILE A  47      -0.750   9.493  43.220  1.00 74.61           C  
ATOM    728 HG21 ILE A  47      -1.251   9.076  42.346  1.00 74.61           H  
ATOM    729 HG22 ILE A  47      -1.335  10.333  43.594  1.00 74.61           H  
ATOM    730 HG23 ILE A  47      -0.705   8.704  43.970  1.00 74.61           H  
ATOM    731  CD1 ILE A  47       0.686   9.971  40.305  1.00 74.61           C  
ATOM    732 HD11 ILE A  47       0.553  10.600  39.425  1.00 74.61           H  
ATOM    733 HD12 ILE A  47       1.686   9.539  40.268  1.00 74.61           H  
ATOM    734 HD13 ILE A  47      -0.034   9.152  40.305  1.00 74.61           H  
ATOM    735  N   SER A  48       0.458   9.841  46.139  1.00 70.20           N  
ATOM    736  H   SER A  48      -0.290  10.500  45.975  1.00 70.20           H  
ATOM    737  CA  SER A  48       0.363   8.891  47.255  1.00 70.20           C  
ATOM    738  HA  SER A  48       1.349   8.810  47.712  1.00 70.20           H  
ATOM    739  C   SER A  48      -0.054   7.493  46.776  1.00 70.20           C  
ATOM    740  CB  SER A  48      -0.600   9.394  48.330  1.00 70.20           C  
ATOM    741  HB2 SER A  48      -0.285  10.380  48.670  1.00 70.20           H  
ATOM    742  HB3 SER A  48      -1.606   9.463  47.917  1.00 70.20           H  
ATOM    743  O   SER A  48      -1.156   7.307  46.245  1.00 70.20           O  
ATOM    744  OG  SER A  48      -0.600   8.494  49.424  1.00 70.20           O  
ATOM    745  HG  SER A  48       0.228   8.591  49.900  1.00 70.20           H  
ATOM    746  N   THR A  49       0.782   6.488  47.059  1.00 64.62           N  
ATOM    747  H   THR A  49       1.687   6.709  47.451  1.00 64.62           H  
ATOM    748  CA  THR A  49       0.519   5.061  46.786  1.00 64.62           C  
ATOM    749  HA  THR A  49       0.255   4.960  45.734  1.00 64.62           H  
ATOM    750  C   THR A  49      -0.654   4.485  47.597  1.00 64.62           C  
ATOM    751  CB  THR A  49       1.779   4.210  47.034  1.00 64.62           C  
ATOM    752  HB  THR A  49       1.566   3.171  46.783  1.00 64.62           H  
ATOM    753  O   THR A  49      -1.081   3.356  47.352  1.00 64.62           O  
ATOM    754  CG2 THR A  49       2.971   4.679  46.203  1.00 64.62           C  
ATOM    755 HG21 THR A  49       2.666   4.821  45.167  1.00 64.62           H  
ATOM    756 HG22 THR A  49       3.763   3.930  46.234  1.00 64.62           H  
ATOM    757 HG23 THR A  49       3.359   5.625  46.582  1.00 64.62           H  
ATOM    758  OG1 THR A  49       2.145   4.297  48.388  1.00 64.62           O  
ATOM    759  HG1 THR A  49       3.023   3.916  48.459  1.00 64.62           H  
ATOM    760  N   ASN A  50      -1.232   5.247  48.535  1.00 67.81           N  
ATOM    761  H   ASN A  50      -0.828   6.156  48.714  1.00 67.81           H  
ATOM    762  CA  ASN A  50      -2.407   4.848  49.323  1.00 67.81           C  
ATOM    763  HA  ASN A  50      -2.251   3.839  49.703  1.00 67.81           H  
ATOM    764  C   ASN A  50      -3.707   4.795  48.505  1.00 67.81           C  
ATOM    765  CB  ASN A  50      -2.552   5.802  50.519  1.00 67.81           C  
ATOM    766  HB2 ASN A  50      -3.506   5.614  51.012  1.00 67.81           H  
ATOM    767  HB3 ASN A  50      -2.547   6.834  50.169  1.00 67.81           H  
ATOM    768  O   ASN A  50      -4.678   4.188  48.946  1.00 67.81           O  
ATOM    769  CG  ASN A  50      -1.472   5.599  51.563  1.00 67.81           C  
ATOM    770  ND2 ASN A  50      -1.215   6.589  52.385  1.00 67.81           N  
ATOM    771 HD21 ASN A  50      -1.706   7.468  52.300  1.00 67.81           H  
ATOM    772 HD22 ASN A  50      -0.492   6.414  53.067  1.00 67.81           H  
ATOM    773  OD1 ASN A  50      -0.867   4.548  51.675  1.00 67.81           O  
ATOM    774  N   SER A  51      -3.721   5.391  47.311  1.00 71.37           N  
ATOM    775  H   SER A  51      -2.899   5.905  47.028  1.00 71.37           H  
ATOM    776  CA  SER A  51      -4.878   5.383  46.403  1.00 71.37           C  
ATOM    777  HA  SER A  51      -5.778   5.586  46.983  1.00 71.37           H  
ATOM    778  C   SER A  51      -5.086   4.036  45.694  1.00 71.37           C  
ATOM    779  CB  SER A  51      -4.733   6.493  45.354  1.00 71.37           C  
ATOM    780  HB2 SER A  51      -5.696   6.655  44.869  1.00 71.37           H  
ATOM    781  HB3 SER A  51      -4.010   6.188  44.598  1.00 71.37           H  
ATOM    782  O   SER A  51      -6.104   3.844  45.033  1.00 71.37           O  
ATOM    783  OG  SER A  51      -4.288   7.704  45.945  1.00 71.37           O  
ATOM    784  HG  SER A  51      -3.329   7.720  45.919  1.00 71.37           H  
ATOM    785  N   PHE A  52      -4.120   3.119  45.820  1.00 82.43           N  
ATOM    786  H   PHE A  52      -3.336   3.328  46.422  1.00 82.43           H  
ATOM    787  CA  PHE A  52      -4.081   1.837  45.124  1.00 82.43           C  
ATOM    788  HA  PHE A  52      -5.061   1.616  44.700  1.00 82.43           H  
ATOM    789  C   PHE A  52      -3.712   0.701  46.079  1.00 82.43           C  
ATOM    790  CB  PHE A  52      -3.061   1.920  43.982  1.00 82.43           C  
ATOM    791  HB2 PHE A  52      -2.078   2.133  44.400  1.00 82.43           H  
ATOM    792  HB3 PHE A  52      -3.013   0.944  43.500  1.00 82.43           H  
ATOM    793  O   PHE A  52      -2.820   0.838  46.926  1.00 82.43           O  
ATOM    794  CG  PHE A  52      -3.399   2.956  42.932  1.00 82.43           C  
ATOM    795  CD1 PHE A  52      -4.363   2.658  41.954  1.00 82.43           C  
ATOM    796  HD1 PHE A  52      -4.820   1.679  41.926  1.00 82.43           H  
ATOM    797  CD2 PHE A  52      -2.796   4.228  42.965  1.00 82.43           C  
ATOM    798  HD2 PHE A  52      -2.048   4.455  43.710  1.00 82.43           H  
ATOM    799  CE1 PHE A  52      -4.747   3.636  41.024  1.00 82.43           C  
ATOM    800  HE1 PHE A  52      -5.488   3.405  40.272  1.00 82.43           H  
ATOM    801  CE2 PHE A  52      -3.193   5.214  42.045  1.00 82.43           C  
ATOM    802  HE2 PHE A  52      -2.746   6.196  42.075  1.00 82.43           H  
ATOM    803  CZ  PHE A  52      -4.178   4.915  41.084  1.00 82.43           C  
ATOM    804  HZ  PHE A  52      -4.499   5.657  40.368  1.00 82.43           H  
ATOM    805  N   ASN A  53      -4.363  -0.445  45.917  1.00 84.38           N  
ATOM    806  H   ASN A  53      -5.119  -0.488  45.248  1.00 84.38           H  
ATOM    807  CA  ASN A  53      -4.073  -1.665  46.660  1.00 84.38           C  
ATOM    808  HA  ASN A  53      -3.255  -1.481  47.356  1.00 84.38           H  
ATOM    809  C   ASN A  53      -3.612  -2.790  45.732  1.00 84.38           C  
ATOM    810  CB  ASN A  53      -5.306  -2.052  47.485  1.00 84.38           C  
ATOM    811  HB2 ASN A  53      -6.162  -2.163  46.820  1.00 84.38           H  
ATOM    812  HB3 ASN A  53      -5.140  -3.006  47.984  1.00 84.38           H  
ATOM    813  O   ASN A  53      -3.914  -2.814  44.540  1.00 84.38           O  
ATOM    814  CG  ASN A  53      -5.599  -1.012  48.548  1.00 84.38           C  
ATOM    815  ND2 ASN A  53      -6.799  -0.484  48.573  1.00 84.38           N  
ATOM    816 HD21 ASN A  53      -6.937   0.277  49.223  1.00 84.38           H  
ATOM    817 HD22 ASN A  53      -7.425  -0.681  47.806  1.00 84.38           H  
ATOM    818  OD1 ASN A  53      -4.748  -0.654  49.349  1.00 84.38           O  
ATOM    819  N   VAL A  54      -2.886  -3.755  46.302  1.00 85.85           N  
ATOM    820  H   VAL A  54      -2.717  -3.710  47.297  1.00 85.85           H  
ATOM    821  CA  VAL A  54      -2.574  -5.010  45.608  1.00 85.85           C  
ATOM    822  HA  VAL A  54      -2.023  -4.782  44.695  1.00 85.85           H  
ATOM    823  C   VAL A  54      -3.885  -5.684  45.196  1.00 85.85           C  
ATOM    824  CB  VAL A  54      -1.699  -5.927  46.484  1.00 85.85           C  
ATOM    825  HB  VAL A  54      -2.215  -6.127  47.424  1.00 85.85           H  
ATOM    826  O   VAL A  54      -4.796  -5.809  46.012  1.00 85.85           O  
ATOM    827  CG1 VAL A  54      -1.404  -7.264  45.797  1.00 85.85           C  
ATOM    828 HG11 VAL A  54      -0.926  -7.094  44.832  1.00 85.85           H  
ATOM    829 HG12 VAL A  54      -0.734  -7.861  46.417  1.00 85.85           H  
ATOM    830 HG13 VAL A  54      -2.324  -7.829  45.650  1.00 85.85           H  
ATOM    831  CG2 VAL A  54      -0.355  -5.252  46.799  1.00 85.85           C  
ATOM    832 HG21 VAL A  54       0.269  -5.926  47.387  1.00 85.85           H  
ATOM    833 HG22 VAL A  54       0.166  -5.011  45.873  1.00 85.85           H  
ATOM    834 HG23 VAL A  54      -0.509  -4.340  47.375  1.00 85.85           H  
ATOM    835  N   GLY A  55      -3.985  -6.081  43.927  1.00 83.86           N  
ATOM    836  H   GLY A  55      -3.173  -5.995  43.332  1.00 83.86           H  
ATOM    837  CA  GLY A  55      -5.200  -6.640  43.330  1.00 83.86           C  
ATOM    838  HA2 GLY A  55      -4.910  -7.350  42.556  1.00 83.86           H  
ATOM    839  HA3 GLY A  55      -5.759  -7.184  44.092  1.00 83.86           H  
ATOM    840  C   GLY A  55      -6.158  -5.628  42.691  1.00 83.86           C  
ATOM    841  O   GLY A  55      -7.068  -6.059  41.986  1.00 83.86           O  
ATOM    842  N   ASP A  56      -5.966  -4.314  42.867  1.00 86.21           N  
ATOM    843  H   ASP A  56      -5.203  -3.986  43.441  1.00 86.21           H  
ATOM    844  CA  ASP A  56      -6.714  -3.334  42.072  1.00 86.21           C  
ATOM    845  HA  ASP A  56      -7.775  -3.566  42.156  1.00 86.21           H  
ATOM    846  C   ASP A  56      -6.335  -3.451  40.584  1.00 86.21           C  
ATOM    847  CB  ASP A  56      -6.507  -1.886  42.559  1.00 86.21           C  
ATOM    848  HB2 ASP A  56      -5.456  -1.735  42.806  1.00 86.21           H  
ATOM    849  HB3 ASP A  56      -6.746  -1.208  41.740  1.00 86.21           H  
ATOM    850  O   ASP A  56      -5.183  -3.718  40.219  1.00 86.21           O  
ATOM    851  CG  ASP A  56      -7.370  -1.454  43.752  1.00 86.21           C  
ATOM    852  OD1 ASP A  56      -8.589  -1.763  43.774  1.00 86.21           O  
ATOM    853  OD2 ASP A  56      -6.856  -0.680  44.590  1.00 86.21           O  
ATOM    854  N   THR A  57      -7.329  -3.208  39.730  1.00 86.76           N  
ATOM    855  H   THR A  57      -8.256  -3.064  40.104  1.00 86.76           H  
ATOM    856  CA  THR A  57      -7.165  -3.133  38.280  1.00 86.76           C  
ATOM    857  HA  THR A  57      -6.286  -3.710  37.991  1.00 86.76           H  
ATOM    858  C   THR A  57      -6.954  -1.683  37.861  1.00 86.76           C  
ATOM    859  CB  THR A  57      -8.373  -3.745  37.564  1.00 86.76           C  
ATOM    860  HB  THR A  57      -9.267  -3.163  37.791  1.00 86.76           H  
ATOM    861  O   THR A  57      -7.792  -0.814  38.131  1.00 86.76           O  
ATOM    862  CG2 THR A  57      -8.184  -3.796  36.058  1.00 86.76           C  
ATOM    863 HG21 THR A  57      -8.143  -2.784  35.655  1.00 86.76           H  
ATOM    864 HG22 THR A  57      -7.258  -4.327  35.835  1.00 86.76           H  
ATOM    865 HG23 THR A  57      -9.023  -4.321  35.602  1.00 86.76           H  
ATOM    866  OG1 THR A  57      -8.578  -5.073  37.987  1.00 86.76           O  
ATOM    867  HG1 THR A  57      -7.747  -5.548  37.913  1.00 86.76           H  
ATOM    868  N   ILE A  58      -5.837  -1.438  37.182  1.00 89.27           N  
ATOM    869  H   ILE A  58      -5.217  -2.209  36.979  1.00 89.27           H  
ATOM    870  CA  ILE A  58      -5.467  -0.132  36.642  1.00 89.27           C  
ATOM    871  HA  ILE A  58      -6.267   0.577  36.857  1.00 89.27           H  
ATOM    872  C   ILE A  58      -5.345  -0.200  35.126  1.00 89.27           C  
ATOM    873  CB  ILE A  58      -4.180   0.422  37.293  1.00 89.27           C  
ATOM    874  HB  ILE A  58      -3.972   1.385  36.826  1.00 89.27           H  
ATOM    875  O   ILE A  58      -4.937  -1.215  34.569  1.00 89.27           O  
ATOM    876  CG1 ILE A  58      -2.952  -0.493  37.073  1.00 89.27           C  
ATOM    877 HG12 ILE A  58      -3.067  -1.409  37.652  1.00 89.27           H  
ATOM    878 HG13 ILE A  58      -2.881  -0.766  36.020  1.00 89.27           H  
ATOM    879  CG2 ILE A  58      -4.435   0.677  38.790  1.00 89.27           C  
ATOM    880 HG21 ILE A  58      -5.353   1.251  38.915  1.00 89.27           H  
ATOM    881 HG22 ILE A  58      -3.610   1.250  39.215  1.00 89.27           H  
ATOM    882 HG23 ILE A  58      -4.529  -0.268  39.324  1.00 89.27           H  
ATOM    883  CD1 ILE A  58      -1.619   0.164  37.447  1.00 89.27           C  
ATOM    884 HD11 ILE A  58      -1.589   0.394  38.512  1.00 89.27           H  
ATOM    885 HD12 ILE A  58      -1.482   1.078  36.869  1.00 89.27           H  
ATOM    886 HD13 ILE A  58      -0.803  -0.522  37.217  1.00 89.27           H  
ATOM    887  N   GLU A  59      -5.674   0.896  34.463  1.00 89.34           N  
ATOM    888  H   GLU A  59      -6.024   1.688  34.983  1.00 89.34           H  
ATOM    889  CA  GLU A  59      -5.376   1.105  33.050  1.00 89.34           C  
ATOM    890  HA  GLU A  59      -5.084   0.170  32.571  1.00 89.34           H  
ATOM    891  C   GLU A  59      -4.217   2.090  32.942  1.00 89.34           C  
ATOM    892  CB  GLU A  59      -6.638   1.621  32.359  1.00 89.34           C  
ATOM    893  HB2 GLU A  59      -6.919   2.563  32.830  1.00 89.34           H  
ATOM    894  HB3 GLU A  59      -7.440   0.903  32.528  1.00 89.34           H  
ATOM    895  O   GLU A  59      -4.276   3.167  33.546  1.00 89.34           O  
ATOM    896  CG  GLU A  59      -6.486   1.836  30.844  1.00 89.34           C  
ATOM    897  HG2 GLU A  59      -6.248   0.882  30.374  1.00 89.34           H  
ATOM    898  HG3 GLU A  59      -5.668   2.532  30.657  1.00 89.34           H  
ATOM    899  CD  GLU A  59      -7.776   2.410  30.238  1.00 89.34           C  
ATOM    900  OE1 GLU A  59      -7.898   2.535  29.005  1.00 89.34           O  
ATOM    901  OE2 GLU A  59      -8.693   2.778  31.010  1.00 89.34           O  
ATOM    902  N   LEU A  60      -3.185   1.717  32.182  1.00 92.80           N  
ATOM    903  H   LEU A  60      -3.219   0.818  31.723  1.00 92.80           H  
ATOM    904  CA  LEU A  60      -2.148   2.636  31.733  1.00 92.80           C  
ATOM    905  HA  LEU A  60      -2.176   3.539  32.343  1.00 92.80           H  
ATOM    906  C   LEU A  60      -2.421   3.045  30.290  1.00 92.80           C  
ATOM    907  CB  LEU A  60      -0.752   2.013  31.854  1.00 92.80           C  
ATOM    908  HB2 LEU A  60      -0.040   2.736  31.455  1.00 92.80           H  
ATOM    909  HB3 LEU A  60      -0.720   1.122  31.227  1.00 92.80           H  
ATOM    910  O   LEU A  60      -2.691   2.208  29.430  1.00 92.80           O  
ATOM    911  CG  LEU A  60      -0.309   1.640  33.275  1.00 92.80           C  
ATOM    912  HG  LEU A  60      -1.000   0.904  33.686  1.00 92.80           H  
ATOM    913  CD1 LEU A  60       1.087   1.018  33.226  1.00 92.80           C  
ATOM    914 HD11 LEU A  60       1.270   0.478  34.155  1.00 92.80           H  
ATOM    915 HD12 LEU A  60       1.846   1.789  33.092  1.00 92.80           H  
ATOM    916 HD13 LEU A  60       1.157   0.309  32.401  1.00 92.80           H  
ATOM    917  CD2 LEU A  60      -0.262   2.856  34.205  1.00 92.80           C  
ATOM    918 HD21 LEU A  60       0.094   2.556  35.191  1.00 92.80           H  
ATOM    919 HD22 LEU A  60       0.397   3.621  33.794  1.00 92.80           H  
ATOM    920 HD23 LEU A  60      -1.264   3.270  34.315  1.00 92.80           H  
ATOM    921  N   SER A  61      -2.306   4.339  30.021  1.00 90.55           N  
ATOM    922  H   SER A  61      -2.063   4.961  30.778  1.00 90.55           H  
ATOM    923  CA  SER A  61      -2.467   4.904  28.682  1.00 90.55           C  
ATOM    924  HA  SER A  61      -2.260   4.130  27.943  1.00 90.55           H  
ATOM    925  C   SER A  61      -1.468   6.035  28.447  1.00 90.55           C  
ATOM    926  CB  SER A  61      -3.915   5.362  28.467  1.00 90.55           C  
ATOM    927  HB2 SER A  61      -4.581   4.504  28.556  1.00 90.55           H  
ATOM    928  HB3 SER A  61      -4.021   5.778  27.465  1.00 90.55           H  
ATOM    929  O   SER A  61      -0.894   6.566  29.399  1.00 90.55           O  
ATOM    930  OG  SER A  61      -4.289   6.339  29.416  1.00 90.55           O  
ATOM    931  HG  SER A  61      -3.498   6.585  29.902  1.00 90.55           H  
ATOM    932  N   ASN A  62      -1.286   6.428  27.187  1.00 90.26           N  
ATOM    933  H   ASN A  62      -1.781   5.923  26.465  1.00 90.26           H  
ATOM    934  CA  ASN A  62      -0.302   7.420  26.740  1.00 90.26           C  
ATOM    935  HA  ASN A  62      -0.386   7.473  25.654  1.00 90.26           H  
ATOM    936  C   ASN A  62       1.164   7.026  26.992  1.00 90.26           C  
ATOM    937  CB  ASN A  62      -0.637   8.824  27.278  1.00 90.26           C  
ATOM    938  HB2 ASN A  62      -0.627   8.827  28.368  1.00 90.26           H  
ATOM    939  HB3 ASN A  62       0.137   9.521  26.956  1.00 90.26           H  
ATOM    940  O   ASN A  62       2.031   7.892  27.041  1.00 90.26           O  
ATOM    941  CG  ASN A  62      -1.949   9.393  26.795  1.00 90.26           C  
ATOM    942  ND2 ASN A  62      -2.290  10.556  27.292  1.00 90.26           N  
ATOM    943 HD21 ASN A  62      -1.684  10.990  27.973  1.00 90.26           H  
ATOM    944 HD22 ASN A  62      -3.156  10.958  26.962  1.00 90.26           H  
ATOM    945  OD1 ASN A  62      -2.663   8.842  25.973  1.00 90.26           O  
ATOM    946  N   ILE A  63       1.464   5.732  27.121  1.00 91.49           N  
ATOM    947  H   ILE A  63       0.724   5.053  27.021  1.00 91.49           H  
ATOM    948  CA  ILE A  63       2.850   5.259  27.159  1.00 91.49           C  
ATOM    949  HA  ILE A  63       3.431   5.942  27.779  1.00 91.49           H  
ATOM    950  C   ILE A  63       3.421   5.317  25.747  1.00 91.49           C  
ATOM    951  CB  ILE A  63       2.956   3.856  27.790  1.00 91.49           C  
ATOM    952  HB  ILE A  63       2.248   3.182  27.308  1.00 91.49           H  
ATOM    953  O   ILE A  63       2.909   4.660  24.837  1.00 91.49           O  
ATOM    954  CG1 ILE A  63       2.601   3.967  29.283  1.00 91.49           C  
ATOM    955 HG12 ILE A  63       1.697   4.566  29.392  1.00 91.49           H  
ATOM    956 HG13 ILE A  63       3.412   4.467  29.813  1.00 91.49           H  
ATOM    957  CG2 ILE A  63       4.376   3.292  27.608  1.00 91.49           C  
ATOM    958 HG21 ILE A  63       5.104   4.050  27.897  1.00 91.49           H  
ATOM    959 HG22 ILE A  63       4.530   2.399  28.214  1.00 91.49           H  
ATOM    960 HG23 ILE A  63       4.540   3.019  26.565  1.00 91.49           H  
ATOM    961  CD1 ILE A  63       2.301   2.632  29.957  1.00 91.49           C  
ATOM    962 HD11 ILE A  63       2.179   2.804  31.027  1.00 91.49           H  
ATOM    963 HD12 ILE A  63       3.107   1.911  29.818  1.00 91.49           H  
ATOM    964 HD13 ILE A  63       1.371   2.241  29.544  1.00 91.49           H  
ATOM    965  N   THR A  64       4.491   6.084  25.571  1.00 87.72           N  
ATOM    966  H   THR A  64       4.840   6.617  26.355  1.00 87.72           H  
ATOM    967  CA  THR A  64       5.157   6.282  24.281  1.00 87.72           C  
ATOM    968  HA  THR A  64       4.821   5.518  23.580  1.00 87.72           H  
ATOM    969  C   THR A  64       6.670   6.124  24.415  1.00 87.72           C  
ATOM    970  CB  THR A  64       4.798   7.651  23.670  1.00 87.72           C  
ATOM    971  HB  THR A  64       5.308   7.754  22.713  1.00 87.72           H  
ATOM    972  O   THR A  64       7.241   6.249  25.501  1.00 87.72           O  
ATOM    973  CG2 THR A  64       3.295   7.818  23.435  1.00 87.72           C  
ATOM    974 HG21 THR A  64       3.112   8.737  22.877  1.00 87.72           H  
ATOM    975 HG22 THR A  64       2.764   7.866  24.386  1.00 87.72           H  
ATOM    976 HG23 THR A  64       2.919   6.974  22.857  1.00 87.72           H  
ATOM    977  OG1 THR A  64       5.201   8.700  24.515  1.00 87.72           O  
ATOM    978  HG1 THR A  64       4.587   9.428  24.392  1.00 87.72           H  
ATOM    979  N   SER A  65       7.346   5.828  23.304  1.00 86.11           N  
ATOM    980  H   SER A  65       6.845   5.683  22.439  1.00 86.11           H  
ATOM    981  CA  SER A  65       8.778   6.115  23.189  1.00 86.11           C  
ATOM    982  HA  SER A  65       9.291   5.824  24.106  1.00 86.11           H  
ATOM    983  C   SER A  65       8.958   7.614  22.971  1.00 86.11           C  
ATOM    984  CB  SER A  65       9.396   5.349  22.018  1.00 86.11           C  
ATOM    985  HB2 SER A  65       9.175   4.285  22.105  1.00 86.11           H  
ATOM    986  HB3 SER A  65      10.477   5.486  22.032  1.00 86.11           H  
ATOM    987  O   SER A  65       8.183   8.194  22.209  1.00 86.11           O  
ATOM    988  OG  SER A  65       8.884   5.855  20.801  1.00 86.11           O  
ATOM    989  HG  SER A  65       8.643   6.776  20.929  1.00 86.11           H  
ATOM    990  N   ASN A  66       9.989   8.230  23.551  1.00 80.86           N  
ATOM    991  H   ASN A  66      10.622   7.702  24.135  1.00 80.86           H  
ATOM    992  CA  ASN A  66      10.291   9.635  23.273  1.00 80.86           C  
ATOM    993  HA  ASN A  66       9.410  10.232  23.508  1.00 80.86           H  
ATOM    994  C   ASN A  66      10.639   9.807  21.783  1.00 80.86           C  
ATOM    995  CB  ASN A  66      11.438  10.119  24.178  1.00 80.86           C  
ATOM    996  HB2 ASN A  66      11.737  11.122  23.873  1.00 80.86           H  
ATOM    997  HB3 ASN A  66      12.300   9.461  24.063  1.00 80.86           H  
ATOM    998  O   ASN A  66      11.636   9.225  21.343  1.00 80.86           O  
ATOM    999  CG  ASN A  66      11.016  10.186  25.632  1.00 80.86           C  
ATOM   1000  ND2 ASN A  66      11.854   9.771  26.553  1.00 80.86           N  
ATOM   1001 HD21 ASN A  66      11.460   9.624  27.471  1.00 80.86           H  
ATOM   1002 HD22 ASN A  66      12.773   9.443  26.293  1.00 80.86           H  
ATOM   1003  OD1 ASN A  66       9.910  10.571  25.961  1.00 80.86           O  
ATOM   1004  N   PRO A  67       9.858  10.584  21.007  1.00 82.71           N  
ATOM   1005  CA  PRO A  67      10.247  10.938  19.651  1.00 82.71           C  
ATOM   1006  HA  PRO A  67      10.307  10.033  19.047  1.00 82.71           H  
ATOM   1007  C   PRO A  67      11.602  11.639  19.697  1.00 82.71           C  
ATOM   1008  CB  PRO A  67       9.148  11.855  19.103  1.00 82.71           C  
ATOM   1009  HB2 PRO A  67       8.917  11.626  18.063  1.00 82.71           H  
ATOM   1010  HB3 PRO A  67       9.439  12.901  19.201  1.00 82.71           H  
ATOM   1011  O   PRO A  67      11.813  12.527  20.524  1.00 82.71           O  
ATOM   1012  CG  PRO A  67       7.956  11.575  20.017  1.00 82.71           C  
ATOM   1013  HG2 PRO A  67       7.290  12.435  20.089  1.00 82.71           H  
ATOM   1014  HG3 PRO A  67       7.417  10.699  19.659  1.00 82.71           H  
ATOM   1015  CD  PRO A  67       8.615  11.254  21.354  1.00 82.71           C  
ATOM   1016  HD2 PRO A  67       7.953  10.628  21.952  1.00 82.71           H  
ATOM   1017  HD3 PRO A  67       8.843  12.178  21.886  1.00 82.71           H  
ATOM   1018  N   SER A  68      12.525  11.207  18.848  1.00 85.63           N  
ATOM   1019  H   SER A  68      12.292  10.455  18.214  1.00 85.63           H  
ATOM   1020  CA  SER A  68      13.873  11.768  18.788  1.00 85.63           C  
ATOM   1021  HA  SER A  68      13.965  12.611  19.472  1.00 85.63           H  
ATOM   1022  C   SER A  68      14.139  12.276  17.379  1.00 85.63           C  
ATOM   1023  CB  SER A  68      14.892  10.717  19.222  1.00 85.63           C  
ATOM   1024  HB2 SER A  68      15.901  11.119  19.128  1.00 85.63           H  
ATOM   1025  HB3 SER A  68      14.787   9.839  18.585  1.00 85.63           H  
ATOM   1026  O   SER A  68      14.048  11.508  16.420  1.00 85.63           O  
ATOM   1027  OG  SER A  68      14.659  10.336  20.567  1.00 85.63           O  
ATOM   1028  HG  SER A  68      13.740  10.070  20.643  1.00 85.63           H  
ATOM   1029  N   ASP A  69      14.439  13.568  17.264  1.00 90.45           N  
ATOM   1030  H   ASP A  69      14.465  14.144  18.093  1.00 90.45           H  
ATOM   1031  CA  ASP A  69      14.789  14.205  15.998  1.00 90.45           C  
ATOM   1032  HA  ASP A  69      14.279  13.691  15.184  1.00 90.45           H  
ATOM   1033  C   ASP A  69      16.293  14.101  15.762  1.00 90.45           C  
ATOM   1034  CB  ASP A  69      14.334  15.672  15.977  1.00 90.45           C  
ATOM   1035  HB2 ASP A  69      14.710  16.140  15.067  1.00 90.45           H  
ATOM   1036  HB3 ASP A  69      14.769  16.193  16.830  1.00 90.45           H  
ATOM   1037  O   ASP A  69      17.103  14.514  16.596  1.00 90.45           O  
ATOM   1038  CG  ASP A  69      12.814  15.831  16.000  1.00 90.45           C  
ATOM   1039  OD1 ASP A  69      12.126  14.986  15.382  1.00 90.45           O  
ATOM   1040  OD2 ASP A  69      12.343  16.813  16.611  1.00 90.45           O  
ATOM   1041  N   TYR A  70      16.667  13.574  14.602  1.00 92.99           N  
ATOM   1042  H   TYR A  70      15.952  13.229  13.978  1.00 92.99           H  
ATOM   1043  CA  TYR A  70      18.051  13.449  14.178  1.00 92.99           C  
ATOM   1044  HA  TYR A  70      18.699  13.925  14.915  1.00 92.99           H  
ATOM   1045  C   TYR A  70      18.275  14.144  12.841  1.00 92.99           C  
ATOM   1046  CB  TYR A  70      18.459  11.985  14.090  1.00 92.99           C  
ATOM   1047  HB2 TYR A  70      19.487  11.979  13.726  1.00 92.99           H  
ATOM   1048  HB3 TYR A  70      17.824  11.484  13.359  1.00 92.99           H  
ATOM   1049  O   TYR A  70      17.462  14.064  11.921  1.00 92.99           O  
ATOM   1050  CG  TYR A  70      18.436  11.214  15.391  1.00 92.99           C  
ATOM   1051  CD1 TYR A  70      19.601  11.139  16.179  1.00 92.99           C  
ATOM   1052  HD1 TYR A  70      20.500  11.642  15.855  1.00 92.99           H  
ATOM   1053  CD2 TYR A  70      17.265  10.553  15.800  1.00 92.99           C  
ATOM   1054  HD2 TYR A  70      16.373  10.614  15.194  1.00 92.99           H  
ATOM   1055  CE1 TYR A  70      19.591  10.424  17.391  1.00 92.99           C  
ATOM   1056  HE1 TYR A  70      20.482  10.374  18.000  1.00 92.99           H  
ATOM   1057  CE2 TYR A  70      17.261   9.810  16.994  1.00 92.99           C  
ATOM   1058  HE2 TYR A  70      16.378   9.262  17.287  1.00 92.99           H  
ATOM   1059  OH  TYR A  70      18.413   9.035  18.954  1.00 92.99           O  
ATOM   1060  HH  TYR A  70      19.247   9.109  19.424  1.00 92.99           H  
ATOM   1061  CZ  TYR A  70      18.414   9.765  17.805  1.00 92.99           C  
ATOM   1062  N   TYR A  71      19.417  14.811  12.723  1.00 95.06           N  
ATOM   1063  H   TYR A  71      20.075  14.790  13.488  1.00 95.06           H  
ATOM   1064  CA  TYR A  71      19.789  15.531  11.515  1.00 95.06           C  
ATOM   1065  HA  TYR A  71      18.890  15.754  10.940  1.00 95.06           H  
ATOM   1066  C   TYR A  71      20.713  14.683  10.639  1.00 95.06           C  
ATOM   1067  CB  TYR A  71      20.417  16.866  11.916  1.00 95.06           C  
ATOM   1068  HB2 TYR A  71      21.367  16.682  12.418  1.00 95.06           H  
ATOM   1069  HB3 TYR A  71      19.759  17.365  12.628  1.00 95.06           H  
ATOM   1070  O   TYR A  71      21.744  14.213  11.117  1.00 95.06           O  
ATOM   1071  CG  TYR A  71      20.627  17.798  10.746  1.00 95.06           C  
ATOM   1072  CD1 TYR A  71      21.924  18.048  10.262  1.00 95.06           C  
ATOM   1073  HD1 TYR A  71      22.772  17.560  10.720  1.00 95.06           H  
ATOM   1074  CD2 TYR A  71      19.513  18.404  10.136  1.00 95.06           C  
ATOM   1075  HD2 TYR A  71      18.518  18.191  10.498  1.00 95.06           H  
ATOM   1076  CE1 TYR A  71      22.111  18.923   9.176  1.00 95.06           C  
ATOM   1077  HE1 TYR A  71      23.105  19.112   8.799  1.00 95.06           H  
ATOM   1078  CE2 TYR A  71      19.695  19.276   9.048  1.00 95.06           C  
ATOM   1079  HE2 TYR A  71      18.845  19.741   8.569  1.00 95.06           H  
ATOM   1080  OH  TYR A  71      21.171  20.383   7.522  1.00 95.06           O  
ATOM   1081  HH  TYR A  71      22.081  20.363   7.215  1.00 95.06           H  
ATOM   1082  CZ  TYR A  71      20.994  19.536   8.568  1.00 95.06           C  
ATOM   1083  N   ASN A  72      20.359  14.535   9.360  1.00 94.90           N  
ATOM   1084  H   ASN A  72      19.497  14.971   9.067  1.00 94.90           H  
ATOM   1085  CA  ASN A  72      21.145  13.877   8.313  1.00 94.90           C  
ATOM   1086  HA  ASN A  72      20.458  13.724   7.481  1.00 94.90           H  
ATOM   1087  C   ASN A  72      21.668  12.476   8.669  1.00 94.90           C  
ATOM   1088  CB  ASN A  72      22.267  14.821   7.853  1.00 94.90           C  
ATOM   1089  HB2 ASN A  72      22.838  15.154   8.719  1.00 94.90           H  
ATOM   1090  HB3 ASN A  72      22.947  14.276   7.198  1.00 94.90           H  
ATOM   1091  O   ASN A  72      22.874  12.251   8.790  1.00 94.90           O  
ATOM   1092  CG  ASN A  72      21.779  16.024   7.080  1.00 94.90           C  
ATOM   1093  ND2 ASN A  72      22.683  16.923   6.791  1.00 94.90           N  
ATOM   1094 HD21 ASN A  72      23.645  16.759   7.052  1.00 94.90           H  
ATOM   1095 HD22 ASN A  72      22.399  17.650   6.150  1.00 94.90           H  
ATOM   1096  OD1 ASN A  72      20.632  16.158   6.681  1.00 94.90           O  
ATOM   1097  N   ILE A  73      20.748  11.525   8.812  1.00 95.21           N  
ATOM   1098  H   ILE A  73      19.787  11.759   8.607  1.00 95.21           H  
ATOM   1099  CA  ILE A  73      21.054  10.173   9.297  1.00 95.21           C  
ATOM   1100  HA  ILE A  73      22.103  10.134   9.589  1.00 95.21           H  
ATOM   1101  C   ILE A  73      20.904   9.071   8.251  1.00 95.21           C  
ATOM   1102  CB  ILE A  73      20.232   9.851  10.552  1.00 95.21           C  
ATOM   1103  HB  ILE A  73      20.452   8.817  10.818  1.00 95.21           H  
ATOM   1104  O   ILE A  73      21.139   7.909   8.574  1.00 95.21           O  
ATOM   1105  CG1 ILE A  73      18.713   9.963  10.310  1.00 95.21           C  
ATOM   1106 HG12 ILE A  73      18.419  11.012  10.280  1.00 95.21           H  
ATOM   1107 HG13 ILE A  73      18.465   9.521   9.345  1.00 95.21           H  
ATOM   1108  CG2 ILE A  73      20.699  10.744  11.706  1.00 95.21           C  
ATOM   1109 HG21 ILE A  73      20.293  10.344  12.636  1.00 95.21           H  
ATOM   1110 HG22 ILE A  73      20.374  11.774  11.555  1.00 95.21           H  
ATOM   1111 HG23 ILE A  73      21.786  10.718  11.782  1.00 95.21           H  
ATOM   1112  CD1 ILE A  73      17.886   9.238  11.377  1.00 95.21           C  
ATOM   1113 HD11 ILE A  73      17.275   9.954  11.928  1.00 95.21           H  
ATOM   1114 HD12 ILE A  73      18.527   8.706  12.079  1.00 95.21           H  
ATOM   1115 HD13 ILE A  73      17.214   8.527  10.897  1.00 95.21           H  
ATOM   1116  N   LEU A  74      20.507   9.393   7.020  1.00 96.76           N  
ATOM   1117  H   LEU A  74      20.292  10.355   6.802  1.00 96.76           H  
ATOM   1118  CA  LEU A  74      20.216   8.387   6.000  1.00 96.76           C  
ATOM   1119  HA  LEU A  74      20.085   7.417   6.480  1.00 96.76           H  
ATOM   1120  C   LEU A  74      21.357   8.236   4.991  1.00 96.76           C  
ATOM   1121  CB  LEU A  74      18.892   8.727   5.306  1.00 96.76           C  
ATOM   1122  HB2 LEU A  74      18.647   7.918   4.617  1.00 96.76           H  
ATOM   1123  HB3 LEU A  74      19.031   9.631   4.714  1.00 96.76           H  
ATOM   1124  O   LEU A  74      21.913   9.222   4.497  1.00 96.76           O  
ATOM   1125  CG  LEU A  74      17.702   8.941   6.257  1.00 96.76           C  
ATOM   1126  HG  LEU A  74      17.892   9.796   6.906  1.00 96.76           H  
ATOM   1127  CD1 LEU A  74      16.472   9.254   5.417  1.00 96.76           C  
ATOM   1128 HD11 LEU A  74      16.216   8.408   4.779  1.00 96.76           H  
ATOM   1129 HD12 LEU A  74      16.669  10.133   4.804  1.00 96.76           H  
ATOM   1130 HD13 LEU A  74      15.644   9.477   6.090  1.00 96.76           H  
ATOM   1131  CD2 LEU A  74      17.404   7.722   7.135  1.00 96.76           C  
ATOM   1132 HD21 LEU A  74      16.508   7.906   7.728  1.00 96.76           H  
ATOM   1133 HD22 LEU A  74      18.235   7.542   7.818  1.00 96.76           H  
ATOM   1134 HD23 LEU A  74      17.252   6.837   6.516  1.00 96.76           H  
ATOM   1135  N   GLN A  75      21.668   6.987   4.639  1.00 95.88           N  
ATOM   1136  H   GLN A  75      21.235   6.227   5.143  1.00 95.88           H  
ATOM   1137  CA  GLN A  75      22.610   6.653   3.572  1.00 95.88           C  
ATOM   1138  HA  GLN A  75      22.628   7.474   2.856  1.00 95.88           H  
ATOM   1139  C   GLN A  75      22.201   5.372   2.839  1.00 95.88           C  
ATOM   1140  CB  GLN A  75      24.014   6.485   4.170  1.00 95.88           C  
ATOM   1141  HB2 GLN A  75      24.246   7.344   4.799  1.00 95.88           H  
ATOM   1142  HB3 GLN A  75      24.029   5.587   4.787  1.00 95.88           H  
ATOM   1143  O   GLN A  75      21.909   4.360   3.471  1.00 95.88           O  
ATOM   1144  CG  GLN A  75      25.090   6.381   3.084  1.00 95.88           C  
ATOM   1145  HG2 GLN A  75      24.760   5.741   2.265  1.00 95.88           H  
ATOM   1146  HG3 GLN A  75      25.274   7.375   2.678  1.00 95.88           H  
ATOM   1147  CD  GLN A  75      26.391   5.811   3.616  1.00 95.88           C  
ATOM   1148  NE2 GLN A  75      26.546   4.504   3.537  1.00 95.88           N  
ATOM   1149 HE21 GLN A  75      25.803   3.936   3.155  1.00 95.88           H  
ATOM   1150 HE22 GLN A  75      27.422   4.051   3.758  1.00 95.88           H  
ATOM   1151  OE1 GLN A  75      27.280   6.532   4.055  1.00 95.88           O  
ATOM   1152  N   VAL A  76      22.267   5.376   1.509  1.00 95.35           N  
ATOM   1153  H   VAL A  76      22.543   6.228   1.043  1.00 95.35           H  
ATOM   1154  CA  VAL A  76      22.091   4.184   0.670  1.00 95.35           C  
ATOM   1155  HA  VAL A  76      22.279   3.297   1.275  1.00 95.35           H  
ATOM   1156  C   VAL A  76      23.106   4.175  -0.471  1.00 95.35           C  
ATOM   1157  CB  VAL A  76      20.643   4.071   0.162  1.00 95.35           C  
ATOM   1158  HB  VAL A  76      19.995   3.925   1.027  1.00 95.35           H  
ATOM   1159  O   VAL A  76      23.376   5.209  -1.076  1.00 95.35           O  
ATOM   1160  CG1 VAL A  76      20.145   5.299  -0.604  1.00 95.35           C  
ATOM   1161 HG11 VAL A  76      20.771   5.486  -1.477  1.00 95.35           H  
ATOM   1162 HG12 VAL A  76      20.146   6.165   0.059  1.00 95.35           H  
ATOM   1163 HG13 VAL A  76      19.122   5.132  -0.941  1.00 95.35           H  
ATOM   1164  CG2 VAL A  76      20.440   2.832  -0.690  1.00 95.35           C  
ATOM   1165 HG21 VAL A  76      19.371   2.706  -0.865  1.00 95.35           H  
ATOM   1166 HG22 VAL A  76      20.812   1.949  -0.171  1.00 95.35           H  
ATOM   1167 HG23 VAL A  76      20.953   2.947  -1.645  1.00 95.35           H  
ATOM   1168  N   LYS A  77      23.681   3.007  -0.763  1.00 91.15           N  
ATOM   1169  H   LYS A  77      23.379   2.189  -0.253  1.00 91.15           H  
ATOM   1170  CA  LYS A  77      24.520   2.790  -1.949  1.00 91.15           C  
ATOM   1171  HA  LYS A  77      24.994   3.725  -2.248  1.00 91.15           H  
ATOM   1172  C   LYS A  77      23.669   2.324  -3.129  1.00 91.15           C  
ATOM   1173  CB  LYS A  77      25.618   1.761  -1.648  1.00 91.15           C  
ATOM   1174  HB2 LYS A  77      25.176   0.917  -1.120  1.00 91.15           H  
ATOM   1175  HB3 LYS A  77      26.018   1.401  -2.597  1.00 91.15           H  
ATOM   1176  O   LYS A  77      22.692   1.598  -2.941  1.00 91.15           O  
ATOM   1177  CG  LYS A  77      26.781   2.322  -0.818  1.00 91.15           C  
ATOM   1178  HG2 LYS A  77      27.157   3.215  -1.318  1.00 91.15           H  
ATOM   1179  HG3 LYS A  77      26.440   2.585   0.183  1.00 91.15           H  
ATOM   1180  CD  LYS A  77      27.918   1.294  -0.734  1.00 91.15           C  
ATOM   1181  HD2 LYS A  77      27.615   0.467  -0.092  1.00 91.15           H  
ATOM   1182  HD3 LYS A  77      28.113   0.905  -1.733  1.00 91.15           H  
ATOM   1183  CE  LYS A  77      29.215   1.903  -0.193  1.00 91.15           C  
ATOM   1184  HE2 LYS A  77      29.076   2.152   0.859  1.00 91.15           H  
ATOM   1185  HE3 LYS A  77      29.430   2.820  -0.742  1.00 91.15           H  
ATOM   1186  NZ  LYS A  77      30.343   0.953  -0.351  1.00 91.15           N  
ATOM   1187  HZ1 LYS A  77      31.204   1.286   0.058  1.00 91.15           H  
ATOM   1188  HZ2 LYS A  77      30.130   0.072   0.097  1.00 91.15           H  
ATOM   1189  HZ3 LYS A  77      30.504   0.715  -1.319  1.00 91.15           H  
ATOM   1190  N   LYS A  78      24.084   2.667  -4.347  1.00 85.77           N  
ATOM   1191  H   LYS A  78      24.915   3.237  -4.417  1.00 85.77           H  
ATOM   1192  CA  LYS A  78      23.515   2.118  -5.581  1.00 85.77           C  
ATOM   1193  HA  LYS A  78      22.473   2.429  -5.653  1.00 85.77           H  
ATOM   1194  C   LYS A  78      23.568   0.588  -5.534  1.00 85.77           C  
ATOM   1195  CB  LYS A  78      24.294   2.681  -6.777  1.00 85.77           C  
ATOM   1196  HB2 LYS A  78      24.370   3.764  -6.680  1.00 85.77           H  
ATOM   1197  HB3 LYS A  78      25.303   2.269  -6.778  1.00 85.77           H  
ATOM   1198  O   LYS A  78      24.542   0.020  -5.047  1.00 85.77           O  
ATOM   1199  CG  LYS A  78      23.605   2.359  -8.106  1.00 85.77           C  
ATOM   1200  HG2 LYS A  78      22.601   2.783  -8.097  1.00 85.77           H  
ATOM   1201  HG3 LYS A  78      23.526   1.280  -8.235  1.00 85.77           H  
ATOM   1202  CD  LYS A  78      24.406   2.944  -9.272  1.00 85.77           C  
ATOM   1203  HD2 LYS A  78      25.383   2.462  -9.308  1.00 85.77           H  
ATOM   1204  HD3 LYS A  78      24.550   4.012  -9.106  1.00 85.77           H  
ATOM   1205  CE  LYS A  78      23.674   2.737 -10.599  1.00 85.77           C  
ATOM   1206  HE2 LYS A  78      22.751   3.316 -10.567  1.00 85.77           H  
ATOM   1207  HE3 LYS A  78      23.409   1.685 -10.709  1.00 85.77           H  
ATOM   1208  NZ  LYS A  78      24.520   3.184 -11.734  1.00 85.77           N  
ATOM   1209  HZ1 LYS A  78      23.975   3.327 -12.572  1.00 85.77           H  
ATOM   1210  HZ2 LYS A  78      25.252   2.515 -11.927  1.00 85.77           H  
ATOM   1211  HZ3 LYS A  78      25.001   4.041 -11.502  1.00 85.77           H  
ATOM   1212  N   HIS A  79      22.511  -0.063  -6.010  1.00 83.29           N  
ATOM   1213  H   HIS A  79      21.757   0.496  -6.384  1.00 83.29           H  
ATOM   1214  CA  HIS A  79      22.294  -1.514  -5.967  1.00 83.29           C  
ATOM   1215  HA  HIS A  79      21.351  -1.691  -6.483  1.00 83.29           H  
ATOM   1216  C   HIS A  79      22.111  -2.122  -4.565  1.00 83.29           C  
ATOM   1217  CB  HIS A  79      23.379  -2.256  -6.768  1.00 83.29           C  
ATOM   1218  HB2 HIS A  79      23.055  -3.284  -6.930  1.00 83.29           H  
ATOM   1219  HB3 HIS A  79      24.295  -2.298  -6.179  1.00 83.29           H  
ATOM   1220  O   HIS A  79      21.877  -3.326  -4.456  1.00 83.29           O  
ATOM   1221  CG  HIS A  79      23.696  -1.644  -8.108  1.00 83.29           C  
ATOM   1222  CD2 HIS A  79      22.818  -1.423  -9.136  1.00 83.29           C  
ATOM   1223  HD2 HIS A  79      21.764  -1.655  -9.132  1.00 83.29           H  
ATOM   1224  ND1 HIS A  79      24.932  -1.205  -8.528  1.00 83.29           N  
ATOM   1225  HD1 HIS A  79      25.800  -1.253  -8.015  1.00 83.29           H  
ATOM   1226  CE1 HIS A  79      24.805  -0.755  -9.784  1.00 83.29           C  
ATOM   1227  HE1 HIS A  79      25.620  -0.382 -10.386  1.00 83.29           H  
ATOM   1228  NE2 HIS A  79      23.529  -0.841 -10.193  1.00 83.29           N  
ATOM   1229  N   SER A  80      22.162  -1.327  -3.491  1.00 90.22           N  
ATOM   1230  H   SER A  80      22.365  -0.343  -3.603  1.00 90.22           H  
ATOM   1231  CA  SER A  80      21.899  -1.836  -2.147  1.00 90.22           C  
ATOM   1232  HA  SER A  80      22.466  -2.757  -2.017  1.00 90.22           H  
ATOM   1233  C   SER A  80      20.420  -2.144  -1.956  1.00 90.22           C  
ATOM   1234  CB  SER A  80      22.355  -0.853  -1.074  1.00 90.22           C  
ATOM   1235  HB2 SER A  80      21.669  -0.007  -1.025  1.00 90.22           H  
ATOM   1236  HB3 SER A  80      23.354  -0.489  -1.315  1.00 90.22           H  
ATOM   1237  O   SER A  80      19.560  -1.344  -2.327  1.00 90.22           O  
ATOM   1238  OG  SER A  80      22.390  -1.525   0.168  1.00 90.22           O  
ATOM   1239  HG  SER A  80      23.224  -1.302   0.587  1.00 90.22           H  
ATOM   1240  N   ASN A  81      20.133  -3.277  -1.315  1.00 89.18           N  
ATOM   1241  H   ASN A  81      20.910  -3.862  -1.043  1.00 89.18           H  
ATOM   1242  CA  ASN A  81      18.802  -3.607  -0.799  1.00 89.18           C  
ATOM   1243  HA  ASN A  81      18.044  -3.204  -1.471  1.00 89.18           H  
ATOM   1244  C   ASN A  81      18.543  -2.982   0.578  1.00 89.18           C  
ATOM   1245  CB  ASN A  81      18.643  -5.134  -0.743  1.00 89.18           C  
ATOM   1246  HB2 ASN A  81      19.447  -5.567  -0.148  1.00 89.18           H  
ATOM   1247  HB3 ASN A  81      17.696  -5.381  -0.265  1.00 89.18           H  
ATOM   1248  O   ASN A  81      17.478  -3.192   1.149  1.00 89.18           O  
ATOM   1249  CG  ASN A  81      18.611  -5.750  -2.124  1.00 89.18           C  
ATOM   1250  ND2 ASN A  81      19.404  -6.766  -2.372  1.00 89.18           N  
ATOM   1251 HD21 ASN A  81      20.031  -7.116  -1.661  1.00 89.18           H  
ATOM   1252 HD22 ASN A  81      19.379  -7.114  -3.320  1.00 89.18           H  
ATOM   1253  OD1 ASN A  81      17.878  -5.332  -2.999  1.00 89.18           O  
ATOM   1254  N   PHE A  82      19.507  -2.248   1.136  1.00 92.30           N  
ATOM   1255  H   PHE A  82      20.358  -2.070   0.622  1.00 92.30           H  
ATOM   1256  CA  PHE A  82      19.418  -1.685   2.473  1.00 92.30           C  
ATOM   1257  HA  PHE A  82      18.427  -1.880   2.884  1.00 92.30           H  
ATOM   1258  C   PHE A  82      19.619  -0.172   2.449  1.00 92.30           C  
ATOM   1259  CB  PHE A  82      20.443  -2.363   3.388  1.00 92.30           C  
ATOM   1260  HB2 PHE A  82      20.381  -1.897   4.371  1.00 92.30           H  
ATOM   1261  HB3 PHE A  82      21.441  -2.170   2.995  1.00 92.30           H  
ATOM   1262  O   PHE A  82      20.529   0.342   1.800  1.00 92.30           O  
ATOM   1263  CG  PHE A  82      20.252  -3.859   3.559  1.00 92.30           C  
ATOM   1264  CD1 PHE A  82      19.207  -4.343   4.369  1.00 92.30           C  
ATOM   1265  HD1 PHE A  82      18.531  -3.652   4.849  1.00 92.30           H  
ATOM   1266  CD2 PHE A  82      21.122  -4.766   2.923  1.00 92.30           C  
ATOM   1267  HD2 PHE A  82      21.928  -4.399   2.304  1.00 92.30           H  
ATOM   1268  CE1 PHE A  82      19.039  -5.727   4.552  1.00 92.30           C  
ATOM   1269  HE1 PHE A  82      18.239  -6.094   5.178  1.00 92.30           H  
ATOM   1270  CE2 PHE A  82      20.950  -6.150   3.103  1.00 92.30           C  
ATOM   1271  HE2 PHE A  82      21.626  -6.845   2.625  1.00 92.30           H  
ATOM   1272  CZ  PHE A  82      19.911  -6.631   3.920  1.00 92.30           C  
ATOM   1273  HZ  PHE A  82      19.786  -7.693   4.068  1.00 92.30           H  
ATOM   1274  N   LEU A  83      18.812   0.540   3.231  1.00 95.11           N  
ATOM   1275  H   LEU A  83      18.091   0.044   3.735  1.00 95.11           H  
ATOM   1276  CA  LEU A  83      19.110   1.907   3.650  1.00 95.11           C  
ATOM   1277  HA  LEU A  83      19.869   2.339   2.997  1.00 95.11           H  
ATOM   1278  C   LEU A  83      19.672   1.853   5.069  1.00 95.11           C  
ATOM   1279  CB  LEU A  83      17.847   2.767   3.533  1.00 95.11           C  
ATOM   1280  HB2 LEU A  83      17.049   2.270   4.085  1.00 95.11           H  
ATOM   1281  HB3 LEU A  83      17.550   2.787   2.485  1.00 95.11           H  
ATOM   1282  O   LEU A  83      19.091   1.227   5.957  1.00 95.11           O  
ATOM   1283  CG  LEU A  83      17.976   4.220   4.038  1.00 95.11           C  
ATOM   1284  HG  LEU A  83      18.611   4.280   4.921  1.00 95.11           H  
ATOM   1285  CD1 LEU A  83      18.532   5.135   2.953  1.00 95.11           C  
ATOM   1286 HD11 LEU A  83      17.985   5.006   2.019  1.00 95.11           H  
ATOM   1287 HD12 LEU A  83      19.587   4.897   2.815  1.00 95.11           H  
ATOM   1288 HD13 LEU A  83      18.469   6.179   3.260  1.00 95.11           H  
ATOM   1289  CD2 LEU A  83      16.610   4.773   4.406  1.00 95.11           C  
ATOM   1290 HD21 LEU A  83      16.651   5.852   4.553  1.00 95.11           H  
ATOM   1291 HD22 LEU A  83      16.280   4.315   5.338  1.00 95.11           H  
ATOM   1292 HD23 LEU A  83      15.919   4.545   3.594  1.00 95.11           H  
ATOM   1293  N   ARG A  84      20.802   2.518   5.286  1.00 95.04           N  
ATOM   1294  H   ARG A  84      21.193   3.050   4.520  1.00 95.04           H  
ATOM   1295  CA  ARG A  84      21.442   2.642   6.592  1.00 95.04           C  
ATOM   1296  HA  ARG A  84      21.145   1.788   7.202  1.00 95.04           H  
ATOM   1297  C   ARG A  84      20.938   3.890   7.304  1.00 95.04           C  
ATOM   1298  CB  ARG A  84      22.964   2.601   6.406  1.00 95.04           C  
ATOM   1299  HB2 ARG A  84      23.202   1.739   5.783  1.00 95.04           H  
ATOM   1300  HB3 ARG A  84      23.294   3.499   5.884  1.00 95.04           H  
ATOM   1301  O   ARG A  84      20.927   4.976   6.723  1.00 95.04           O  
ATOM   1302  CG  ARG A  84      23.729   2.472   7.731  1.00 95.04           C  
ATOM   1303  HG2 ARG A  84      23.686   3.413   8.278  1.00 95.04           H  
ATOM   1304  HG3 ARG A  84      23.283   1.685   8.340  1.00 95.04           H  
ATOM   1305  CD  ARG A  84      25.188   2.106   7.436  1.00 95.04           C  
ATOM   1306  HD2 ARG A  84      25.647   2.913   6.864  1.00 95.04           H  
ATOM   1307  HD3 ARG A  84      25.205   1.201   6.829  1.00 95.04           H  
ATOM   1308  NE  ARG A  84      25.955   1.866   8.670  1.00 95.04           N  
ATOM   1309  HE  ARG A  84      25.474   1.948   9.553  1.00 95.04           H  
ATOM   1310  NH1 ARG A  84      27.925   1.199   7.690  1.00 95.04           N  
ATOM   1311 HH11 ARG A  84      28.816   0.738   7.802  1.00 95.04           H  
ATOM   1312 HH12 ARG A  84      27.464   1.114   6.795  1.00 95.04           H  
ATOM   1313  NH2 ARG A  84      27.771   1.258   9.906  1.00 95.04           N  
ATOM   1314 HH21 ARG A  84      28.696   0.856   9.965  1.00 95.04           H  
ATOM   1315 HH22 ARG A  84      27.238   1.287  10.764  1.00 95.04           H  
ATOM   1316  CZ  ARG A  84      27.203   1.448   8.750  1.00 95.04           C  
ATOM   1317  N   VAL A  85      20.548   3.715   8.563  1.00 95.60           N  
ATOM   1318  H   VAL A  85      20.589   2.780   8.942  1.00 95.60           H  
ATOM   1319  CA  VAL A  85      20.072   4.767   9.462  1.00 95.60           C  
ATOM   1320  HA  VAL A  85      20.003   5.709   8.919  1.00 95.60           H  
ATOM   1321  C   VAL A  85      21.080   4.919  10.595  1.00 95.60           C  
ATOM   1322  CB  VAL A  85      18.675   4.438  10.017  1.00 95.60           C  
ATOM   1323  HB  VAL A  85      18.748   3.536  10.625  1.00 95.60           H  
ATOM   1324  O   VAL A  85      21.320   3.980  11.353  1.00 95.60           O  
ATOM   1325  CG1 VAL A  85      18.150   5.588  10.883  1.00 95.60           C  
ATOM   1326 HG11 VAL A  85      17.146   5.357  11.239  1.00 95.60           H  
ATOM   1327 HG12 VAL A  85      18.120   6.505  10.294  1.00 95.60           H  
ATOM   1328 HG13 VAL A  85      18.789   5.734  11.754  1.00 95.60           H  
ATOM   1329  CG2 VAL A  85      17.654   4.178   8.899  1.00 95.60           C  
ATOM   1330 HG21 VAL A  85      17.606   5.035   8.227  1.00 95.60           H  
ATOM   1331 HG22 VAL A  85      17.935   3.292   8.330  1.00 95.60           H  
ATOM   1332 HG23 VAL A  85      16.668   4.003   9.331  1.00 95.60           H  
ATOM   1333  N   TYR A  86      21.688   6.095  10.703  1.00 94.06           N  
ATOM   1334  H   TYR A  86      21.462   6.812  10.028  1.00 94.06           H  
ATOM   1335  CA  TYR A  86      22.656   6.416  11.747  1.00 94.06           C  
ATOM   1336  HA  TYR A  86      23.180   5.505  12.034  1.00 94.06           H  
ATOM   1337  C   TYR A  86      21.950   6.956  12.993  1.00 94.06           C  
ATOM   1338  CB  TYR A  86      23.707   7.389  11.201  1.00 94.06           C  
ATOM   1339  HB2 TYR A  86      24.314   7.746  12.033  1.00 94.06           H  
ATOM   1340  HB3 TYR A  86      23.208   8.256  10.767  1.00 94.06           H  
ATOM   1341  O   TYR A  86      21.337   8.017  12.971  1.00 94.06           O  
ATOM   1342  CG  TYR A  86      24.634   6.764  10.173  1.00 94.06           C  
ATOM   1343  CD1 TYR A  86      25.735   5.999  10.604  1.00 94.06           C  
ATOM   1344  HD1 TYR A  86      25.906   5.862  11.661  1.00 94.06           H  
ATOM   1345  CD2 TYR A  86      24.394   6.927   8.795  1.00 94.06           C  
ATOM   1346  HD2 TYR A  86      23.548   7.508   8.457  1.00 94.06           H  
ATOM   1347  CE1 TYR A  86      26.595   5.400   9.663  1.00 94.06           C  
ATOM   1348  HE1 TYR A  86      27.431   4.805  10.003  1.00 94.06           H  
ATOM   1349  CE2 TYR A  86      25.253   6.335   7.851  1.00 94.06           C  
ATOM   1350  HE2 TYR A  86      25.073   6.457   6.794  1.00 94.06           H  
ATOM   1351  OH  TYR A  86      27.189   5.004   7.372  1.00 94.06           O  
ATOM   1352  HH  TYR A  86      27.856   4.463   7.800  1.00 94.06           H  
ATOM   1353  CZ  TYR A  86      26.355   5.571   8.283  1.00 94.06           C  
ATOM   1354  N   GLN A  87      22.061   6.242  14.105  1.00 89.79           N  
ATOM   1355  H   GLN A  87      22.645   5.419  14.084  1.00 89.79           H  
ATOM   1356  CA  GLN A  87      21.510   6.637  15.394  1.00 89.79           C  
ATOM   1357  HA  GLN A  87      21.412   7.722  15.432  1.00 89.79           H  
ATOM   1358  C   GLN A  87      22.475   6.188  16.492  1.00 89.79           C  
ATOM   1359  CB  GLN A  87      20.111   6.016  15.555  1.00 89.79           C  
ATOM   1360  HB2 GLN A  87      19.502   6.271  14.688  1.00 89.79           H  
ATOM   1361  HB3 GLN A  87      20.200   4.931  15.611  1.00 89.79           H  
ATOM   1362  O   GLN A  87      22.548   5.003  16.809  1.00 89.79           O  
ATOM   1363  CG  GLN A  87      19.420   6.554  16.814  1.00 89.79           C  
ATOM   1364  HG2 GLN A  87      19.316   7.632  16.693  1.00 89.79           H  
ATOM   1365  HG3 GLN A  87      20.042   6.366  17.689  1.00 89.79           H  
ATOM   1366  CD  GLN A  87      18.035   5.967  17.076  1.00 89.79           C  
ATOM   1367  NE2 GLN A  87      17.437   6.286  18.201  1.00 89.79           N  
ATOM   1368 HE21 GLN A  87      16.499   5.938  18.341  1.00 89.79           H  
ATOM   1369 HE22 GLN A  87      17.822   7.024  18.773  1.00 89.79           H  
ATOM   1370  OE1 GLN A  87      17.463   5.214  16.301  1.00 89.79           O  
ATOM   1371  N   ASN A  88      23.218   7.136  17.070  1.00 82.12           N  
ATOM   1372  H   ASN A  88      23.111   8.093  16.765  1.00 82.12           H  
ATOM   1373  CA  ASN A  88      24.093   6.845  18.207  1.00 82.12           C  
ATOM   1374  HA  ASN A  88      24.752   6.015  17.954  1.00 82.12           H  
ATOM   1375  C   ASN A  88      23.256   6.428  19.417  1.00 82.12           C  
ATOM   1376  CB  ASN A  88      24.948   8.071  18.559  1.00 82.12           C  
ATOM   1377  HB2 ASN A  88      24.289   8.921  18.738  1.00 82.12           H  
ATOM   1378  HB3 ASN A  88      25.485   7.869  19.486  1.00 82.12           H  
ATOM   1379  O   ASN A  88      22.278   7.107  19.738  1.00 82.12           O  
ATOM   1380  CG  ASN A  88      25.977   8.430  17.506  1.00 82.12           C  
ATOM   1381  ND2 ASN A  88      26.315   9.695  17.403  1.00 82.12           N  
ATOM   1382 HD21 ASN A  88      26.963   9.924  16.663  1.00 82.12           H  
ATOM   1383 HD22 ASN A  88      25.892  10.379  18.014  1.00 82.12           H  
ATOM   1384  OD1 ASN A  88      26.508   7.612  16.774  1.00 82.12           O  
ATOM   1385  N   ASP A  89      23.676   5.352  20.083  1.00 72.40           N  
ATOM   1386  H   ASP A  89      24.438   4.810  19.702  1.00 72.40           H  
ATOM   1387  CA  ASP A  89      23.099   4.871  21.340  1.00 72.40           C  
ATOM   1388  HA  ASP A  89      23.471   3.858  21.492  1.00 72.40           H  
ATOM   1389  C   ASP A  89      21.569   4.752  21.257  1.00 72.40           C  
ATOM   1390  CB  ASP A  89      23.609   5.705  22.527  1.00 72.40           C  
ATOM   1391  HB2 ASP A  89      23.243   6.728  22.431  1.00 72.40           H  
ATOM   1392  HB3 ASP A  89      23.208   5.287  23.451  1.00 72.40           H  
ATOM   1393  O   ASP A  89      20.817   5.262  22.085  1.00 72.40           O  
ATOM   1394  CG  ASP A  89      25.140   5.715  22.629  1.00 72.40           C  
ATOM   1395  OD1 ASP A  89      25.760   4.643  22.425  1.00 72.40           O  
ATOM   1396  OD2 ASP A  89      25.695   6.808  22.892  1.00 72.40           O  
ATOM   1397  N   HIS A  90      21.089   4.070  20.214  1.00 78.14           N  
ATOM   1398  H   HIS A  90      21.758   3.713  19.547  1.00 78.14           H  
ATOM   1399  CA  HIS A  90      19.664   3.932  19.901  1.00 78.14           C  
ATOM   1400  HA  HIS A  90      19.250   4.936  19.815  1.00 78.14           H  
ATOM   1401  C   HIS A  90      18.825   3.218  20.981  1.00 78.14           C  
ATOM   1402  CB  HIS A  90      19.532   3.242  18.535  1.00 78.14           C  
ATOM   1403  HB2 HIS A  90      18.478   3.071  18.315  1.00 78.14           H  
ATOM   1404  HB3 HIS A  90      19.917   3.925  17.777  1.00 78.14           H  
ATOM   1405  O   HIS A  90      17.621   3.051  20.796  1.00 78.14           O  
ATOM   1406  CG  HIS A  90      20.295   1.946  18.395  1.00 78.14           C  
ATOM   1407  CD2 HIS A  90      21.296   1.710  17.490  1.00 78.14           C  
ATOM   1408  HD2 HIS A  90      21.659   2.404  16.746  1.00 78.14           H  
ATOM   1409  ND1 HIS A  90      20.210   0.824  19.193  1.00 78.14           N  
ATOM   1410  HD1 HIS A  90      19.665   0.687  20.032  1.00 78.14           H  
ATOM   1411  CE1 HIS A  90      21.130  -0.056  18.776  1.00 78.14           C  
ATOM   1412  HE1 HIS A  90      21.364  -0.991  19.262  1.00 78.14           H  
ATOM   1413  NE2 HIS A  90      21.805   0.436  17.734  1.00 78.14           N  
ATOM   1414  N   ASN A  91      19.428   2.756  22.085  1.00 70.68           N  
ATOM   1415  H   ASN A  91      20.382   3.059  22.220  1.00 70.68           H  
ATOM   1416  CA  ASN A  91      18.810   2.050  23.222  1.00 70.68           C  
ATOM   1417  HA  ASN A  91      19.627   1.722  23.864  1.00 70.68           H  
ATOM   1418  C   ASN A  91      18.048   0.755  22.882  1.00 70.68           C  
ATOM   1419  CB  ASN A  91      17.970   3.040  24.045  1.00 70.68           C  
ATOM   1420  HB2 ASN A  91      17.500   2.515  24.877  1.00 70.68           H  
ATOM   1421  HB3 ASN A  91      17.183   3.462  23.421  1.00 70.68           H  
ATOM   1422  O   ASN A  91      17.512   0.086  23.762  1.00 70.68           O  
ATOM   1423  CG  ASN A  91      18.812   4.154  24.637  1.00 70.68           C  
ATOM   1424  ND2 ASN A  91      18.277   5.347  24.736  1.00 70.68           N  
ATOM   1425 HD21 ASN A  91      18.924   6.067  25.024  1.00 70.68           H  
ATOM   1426 HD22 ASN A  91      17.369   5.534  24.335  1.00 70.68           H  
ATOM   1427  OD1 ASN A  91      19.947   3.968  25.034  1.00 70.68           O  
ATOM   1428  N   MET A  92      18.012   0.370  21.609  1.00 80.08           N  
ATOM   1429  H   MET A  92      18.231   1.074  20.919  1.00 80.08           H  
ATOM   1430  CA  MET A  92      17.570  -0.944  21.162  1.00 80.08           C  
ATOM   1431  HA  MET A  92      16.689  -1.234  21.734  1.00 80.08           H  
ATOM   1432  C   MET A  92      18.678  -1.972  21.409  1.00 80.08           C  
ATOM   1433  CB  MET A  92      17.180  -0.890  19.680  1.00 80.08           C  
ATOM   1434  HB2 MET A  92      16.786  -1.865  19.394  1.00 80.08           H  
ATOM   1435  HB3 MET A  92      18.059  -0.689  19.067  1.00 80.08           H  
ATOM   1436  O   MET A  92      19.786  -1.813  20.905  1.00 80.08           O  
ATOM   1437  CG  MET A  92      16.107   0.163  19.391  1.00 80.08           C  
ATOM   1438  HG2 MET A  92      16.498   1.153  19.627  1.00 80.08           H  
ATOM   1439  HG3 MET A  92      15.250  -0.028  20.037  1.00 80.08           H  
ATOM   1440  SD  MET A  92      15.529   0.186  17.678  1.00 80.08           S  
ATOM   1441  CE  MET A  92      16.957   0.914  16.826  1.00 80.08           C  
ATOM   1442  HE1 MET A  92      17.075   1.952  17.134  1.00 80.08           H  
ATOM   1443  HE2 MET A  92      17.864   0.351  17.043  1.00 80.08           H  
ATOM   1444  HE3 MET A  92      16.776   0.889  15.751  1.00 80.08           H  
ATOM   1445  N   SER A  93      18.380  -3.030  22.160  1.00 75.88           N  
ATOM   1446  H   SER A  93      17.453  -3.105  22.555  1.00 75.88           H  
ATOM   1447  CA  SER A  93      19.307  -4.133  22.422  1.00 75.88           C  
ATOM   1448  HA  SER A  93      20.190  -4.027  21.793  1.00 75.88           H  
ATOM   1449  C   SER A  93      18.648  -5.462  22.093  1.00 75.88           C  
ATOM   1450  CB  SER A  93      19.782  -4.120  23.878  1.00 75.88           C  
ATOM   1451  HB2 SER A  93      18.919  -4.120  24.544  1.00 75.88           H  
ATOM   1452  HB3 SER A  93      20.363  -3.215  24.054  1.00 75.88           H  
ATOM   1453  O   SER A  93      17.473  -5.675  22.391  1.00 75.88           O  
ATOM   1454  OG  SER A  93      20.580  -5.263  24.146  1.00 75.88           O  
ATOM   1455  HG  SER A  93      20.939  -5.168  25.031  1.00 75.88           H  
ATOM   1456  N   ILE A  94      19.438  -6.359  21.510  1.00 77.67           N  
ATOM   1457  H   ILE A  94      20.381  -6.068  21.296  1.00 77.67           H  
ATOM   1458  CA  ILE A  94      19.058  -7.736  21.186  1.00 77.67           C  
ATOM   1459  HA  ILE A  94      18.125  -7.971  21.698  1.00 77.67           H  
ATOM   1460  C   ILE A  94      20.060  -8.760  21.720  1.00 77.67           C  
ATOM   1461  CB  ILE A  94      18.822  -7.877  19.672  1.00 77.67           C  
ATOM   1462  HB  ILE A  94      18.634  -8.928  19.455  1.00 77.67           H  
ATOM   1463  O   ILE A  94      20.098  -9.894  21.246  1.00 77.67           O  
ATOM   1464  CG1 ILE A  94      20.053  -7.439  18.845  1.00 77.67           C  
ATOM   1465 HG12 ILE A  94      20.966  -7.661  19.398  1.00 77.67           H  
ATOM   1466 HG13 ILE A  94      20.024  -6.361  18.688  1.00 77.67           H  
ATOM   1467  CG2 ILE A  94      17.526  -7.139  19.310  1.00 77.67           C  
ATOM   1468 HG21 ILE A  94      16.888  -7.004  20.183  1.00 77.67           H  
ATOM   1469 HG22 ILE A  94      16.954  -7.758  18.619  1.00 77.67           H  
ATOM   1470 HG23 ILE A  94      17.743  -6.159  18.884  1.00 77.67           H  
ATOM   1471  CD1 ILE A  94      20.168  -8.138  17.491  1.00 77.67           C  
ATOM   1472 HD11 ILE A  94      20.985  -7.678  16.935  1.00 77.67           H  
ATOM   1473 HD12 ILE A  94      20.370  -9.200  17.635  1.00 77.67           H  
ATOM   1474 HD13 ILE A  94      19.251  -8.019  16.914  1.00 77.67           H  
ATOM   1475  N   HIS A  95      20.876  -8.375  22.705  1.00 75.70           N  
ATOM   1476  H   HIS A  95      20.753  -7.449  23.091  1.00 75.70           H  
ATOM   1477  CA  HIS A  95      22.015  -9.164  23.183  1.00 75.70           C  
ATOM   1478  HA  HIS A  95      22.747  -9.239  22.379  1.00 75.70           H  
ATOM   1479  C   HIS A  95      21.657 -10.604  23.594  1.00 75.70           C  
ATOM   1480  CB  HIS A  95      22.659  -8.412  24.355  1.00 75.70           C  
ATOM   1481  HB2 HIS A  95      22.896  -7.394  24.045  1.00 75.70           H  
ATOM   1482  HB3 HIS A  95      21.956  -8.362  25.186  1.00 75.70           H  
ATOM   1483  O   HIS A  95      22.454 -11.513  23.396  1.00 75.70           O  
ATOM   1484  CG  HIS A  95      23.928  -9.071  24.821  1.00 75.70           C  
ATOM   1485  CD2 HIS A  95      24.145  -9.715  26.011  1.00 75.70           C  
ATOM   1486  HD2 HIS A  95      23.426  -9.833  26.808  1.00 75.70           H  
ATOM   1487  ND1 HIS A  95      25.073  -9.198  24.072  1.00 75.70           N  
ATOM   1488  HD1 HIS A  95      25.193  -8.877  23.122  1.00 75.70           H  
ATOM   1489  CE1 HIS A  95      25.961  -9.891  24.797  1.00 75.70           C  
ATOM   1490  HE1 HIS A  95      26.952 -10.157  24.457  1.00 75.70           H  
ATOM   1491  NE2 HIS A  95      25.456 -10.218  25.994  1.00 75.70           N  
ATOM   1492  N   ASN A  96      20.440 -10.828  24.096  1.00 72.15           N  
ATOM   1493  H   ASN A  96      19.840 -10.030  24.247  1.00 72.15           H  
ATOM   1494  CA  ASN A  96      19.975 -12.143  24.549  1.00 72.15           C  
ATOM   1495  HA  ASN A  96      20.840 -12.721  24.874  1.00 72.15           H  
ATOM   1496  C   ASN A  96      19.304 -12.992  23.447  1.00 72.15           C  
ATOM   1497  CB  ASN A  96      19.065 -11.929  25.776  1.00 72.15           C  
ATOM   1498  HB2 ASN A  96      18.656 -12.887  26.096  1.00 72.15           H  
ATOM   1499  HB3 ASN A  96      18.235 -11.277  25.506  1.00 72.15           H  
ATOM   1500  O   ASN A  96      18.738 -14.039  23.749  1.00 72.15           O  
ATOM   1501  CG  ASN A  96      19.808 -11.340  26.968  1.00 72.15           C  
ATOM   1502  ND2 ASN A  96      19.131 -10.604  27.821  1.00 72.15           N  
ATOM   1503 HD21 ASN A  96      18.160 -10.371  27.669  1.00 72.15           H  
ATOM   1504 HD22 ASN A  96      19.651 -10.141  28.552  1.00 72.15           H  
ATOM   1505  OD1 ASN A  96      21.000 -11.529  27.141  1.00 72.15           O  
ATOM   1506  N   THR A  97      19.306 -12.544  22.186  1.00 77.59           N  
ATOM   1507  H   THR A  97      19.813 -11.694  21.986  1.00 77.59           H  
ATOM   1508  CA  THR A  97      18.548 -13.191  21.090  1.00 77.59           C  
ATOM   1509  HA  THR A  97      17.900 -13.959  21.512  1.00 77.59           H  
ATOM   1510  C   THR A  97      19.412 -13.920  20.060  1.00 77.59           C  
ATOM   1511  CB  THR A  97      17.626 -12.202  20.366  1.00 77.59           C  
ATOM   1512  HB  THR A  97      17.003 -12.756  19.663  1.00 77.59           H  
ATOM   1513  O   THR A  97      18.866 -14.591  19.188  1.00 77.59           O  
ATOM   1514  CG2 THR A  97      16.705 -11.420  21.304  1.00 77.59           C  
ATOM   1515 HG21 THR A  97      17.285 -10.773  21.962  1.00 77.59           H  
ATOM   1516 HG22 THR A  97      16.121 -12.118  21.905  1.00 77.59           H  
ATOM   1517 HG23 THR A  97      16.027 -10.807  20.710  1.00 77.59           H  
ATOM   1518  OG1 THR A  97      18.386 -11.271  19.645  1.00 77.59           O  
ATOM   1519  HG1 THR A  97      18.995 -10.838  20.248  1.00 77.59           H  
ATOM   1520  N   TYR A  98      20.739 -13.813  20.150  1.00 83.46           N  
ATOM   1521  H   TYR A  98      21.145 -13.309  20.925  1.00 83.46           H  
ATOM   1522  CA  TYR A  98      21.679 -14.429  19.212  1.00 83.46           C  
ATOM   1523  HA  TYR A  98      21.204 -15.289  18.740  1.00 83.46           H  
ATOM   1524  C   TYR A  98      22.927 -14.940  19.942  1.00 83.46           C  
ATOM   1525  CB  TYR A  98      22.043 -13.426  18.103  1.00 83.46           C  
ATOM   1526  HB2 TYR A  98      21.125 -13.059  17.644  1.00 83.46           H  
ATOM   1527  HB3 TYR A  98      22.591 -13.959  17.326  1.00 83.46           H  
ATOM   1528  O   TYR A  98      23.272 -14.442  21.016  1.00 83.46           O  
ATOM   1529  CG  TYR A  98      22.878 -12.241  18.557  1.00 83.46           C  
ATOM   1530  CD1 TYR A  98      22.261 -11.105  19.113  1.00 83.46           C  
ATOM   1531  HD1 TYR A  98      21.184 -11.070  19.195  1.00 83.46           H  
ATOM   1532  CD2 TYR A  98      24.280 -12.287  18.433  1.00 83.46           C  
ATOM   1533  HD2 TYR A  98      24.746 -13.164  18.011  1.00 83.46           H  
ATOM   1534  CE1 TYR A  98      23.045 -10.032  19.579  1.00 83.46           C  
ATOM   1535  HE1 TYR A  98      22.580  -9.166  20.026  1.00 83.46           H  
ATOM   1536  CE2 TYR A  98      25.067 -11.206  18.871  1.00 83.46           C  
ATOM   1537  HE2 TYR A  98      26.141 -11.242  18.759  1.00 83.46           H  
ATOM   1538  OH  TYR A  98      25.213  -9.069  19.935  1.00 83.46           O  
ATOM   1539  HH  TYR A  98      26.135  -9.229  19.723  1.00 83.46           H  
ATOM   1540  CZ  TYR A  98      24.448 -10.090  19.471  1.00 83.46           C  
ATOM   1541  N   ASP A  99      23.622 -15.913  19.349  1.00 85.71           N  
ATOM   1542  H   ASP A  99      23.330 -16.221  18.433  1.00 85.71           H  
ATOM   1543  CA  ASP A  99      24.953 -16.312  19.817  1.00 85.71           C  
ATOM   1544  HA  ASP A  99      25.052 -16.049  20.871  1.00 85.71           H  
ATOM   1545  C   ASP A  99      26.019 -15.537  19.038  1.00 85.71           C  
ATOM   1546  CB  ASP A  99      25.159 -17.831  19.744  1.00 85.71           C  
ATOM   1547  HB2 ASP A  99      24.341 -18.319  20.273  1.00 85.71           H  
ATOM   1548  HB3 ASP A  99      25.125 -18.151  18.702  1.00 85.71           H  
ATOM   1549  O   ASP A  99      26.163 -15.674  17.825  1.00 85.71           O  
ATOM   1550  CG  ASP A  99      26.490 -18.281  20.377  1.00 85.71           C  
ATOM   1551  OD1 ASP A  99      27.334 -17.408  20.704  1.00 85.71           O  
ATOM   1552  OD2 ASP A  99      26.645 -19.503  20.576  1.00 85.71           O  
ATOM   1553  N   LYS A 100      26.787 -14.708  19.748  1.00 87.64           N  
ATOM   1554  H   LYS A 100      26.650 -14.713  20.748  1.00 87.64           H  
ATOM   1555  CA  LYS A 100      27.843 -13.873  19.164  1.00 87.64           C  
ATOM   1556  HA  LYS A 100      27.414 -13.358  18.304  1.00 87.64           H  
ATOM   1557  C   LYS A 100      29.031 -14.660  18.599  1.00 87.64           C  
ATOM   1558  CB  LYS A 100      28.277 -12.817  20.188  1.00 87.64           C  
ATOM   1559  HB2 LYS A 100      28.920 -12.086  19.697  1.00 87.64           H  
ATOM   1560  HB3 LYS A 100      27.388 -12.297  20.545  1.00 87.64           H  
ATOM   1561  O   LYS A 100      29.868 -14.029  17.960  1.00 87.64           O  
ATOM   1562  CG  LYS A 100      29.021 -13.428  21.385  1.00 87.64           C  
ATOM   1563  HG2 LYS A 100      29.990 -13.806  21.060  1.00 87.64           H  
ATOM   1564  HG3 LYS A 100      28.442 -14.252  21.802  1.00 87.64           H  
ATOM   1565  CD  LYS A 100      29.219 -12.372  22.473  1.00 87.64           C  
ATOM   1566  HD2 LYS A 100      29.777 -11.529  22.065  1.00 87.64           H  
ATOM   1567  HD3 LYS A 100      28.242 -12.025  22.808  1.00 87.64           H  
ATOM   1568  CE  LYS A 100      29.973 -12.997  23.644  1.00 87.64           C  
ATOM   1569  HE2 LYS A 100      29.396 -13.843  24.016  1.00 87.64           H  
ATOM   1570  HE3 LYS A 100      30.922 -13.382  23.270  1.00 87.64           H  
ATOM   1571  NZ  LYS A 100      30.210 -12.009  24.720  1.00 87.64           N  
ATOM   1572  HZ1 LYS A 100      30.777 -12.420  25.448  1.00 87.64           H  
ATOM   1573  HZ2 LYS A 100      29.330 -11.717  25.119  1.00 87.64           H  
ATOM   1574  HZ3 LYS A 100      30.682 -11.199  24.344  1.00 87.64           H  
ATOM   1575  N   TYR A 101      29.124 -15.968  18.843  1.00 90.56           N  
ATOM   1576  H   TYR A 101      28.417 -16.397  19.424  1.00 90.56           H  
ATOM   1577  CA  TYR A 101      30.181 -16.848  18.327  1.00 90.56           C  
ATOM   1578  HA  TYR A 101      30.980 -16.244  17.897  1.00 90.56           H  
ATOM   1579  C   TYR A 101      29.708 -17.795  17.209  1.00 90.56           C  
ATOM   1580  CB  TYR A 101      30.771 -17.651  19.494  1.00 90.56           C  
ATOM   1581  HB2 TYR A 101      31.569 -18.287  19.110  1.00 90.56           H  
ATOM   1582  HB3 TYR A 101      29.997 -18.307  19.891  1.00 90.56           H  
ATOM   1583  O   TYR A 101      30.519 -18.521  16.636  1.00 90.56           O  
ATOM   1584  CG  TYR A 101      31.344 -16.811  20.621  1.00 90.56           C  
ATOM   1585  CD1 TYR A 101      32.570 -16.144  20.441  1.00 90.56           C  
ATOM   1586  HD1 TYR A 101      33.079 -16.222  19.492  1.00 90.56           H  
ATOM   1587  CD2 TYR A 101      30.662 -16.716  21.849  1.00 90.56           C  
ATOM   1588  HD2 TYR A 101      29.719 -17.228  21.967  1.00 90.56           H  
ATOM   1589  CE1 TYR A 101      33.130 -15.393  21.492  1.00 90.56           C  
ATOM   1590  HE1 TYR A 101      34.076 -14.896  21.338  1.00 90.56           H  
ATOM   1591  CE2 TYR A 101      31.219 -15.972  22.907  1.00 90.56           C  
ATOM   1592  HE2 TYR A 101      30.713 -15.934  23.861  1.00 90.56           H  
ATOM   1593  OH  TYR A 101      32.993 -14.589  23.747  1.00 90.56           O  
ATOM   1594  HH  TYR A 101      33.900 -14.363  23.529  1.00 90.56           H  
ATOM   1595  CZ  TYR A 101      32.455 -15.315  22.729  1.00 90.56           C  
ATOM   1596  N   ASP A 102      28.411 -17.816  16.888  1.00 89.89           N  
ATOM   1597  H   ASP A 102      27.776 -17.179  17.349  1.00 89.89           H  
ATOM   1598  CA  ASP A 102      27.840 -18.739  15.904  1.00 89.89           C  
ATOM   1599  HA  ASP A 102      28.475 -19.623  15.832  1.00 89.89           H  
ATOM   1600  C   ASP A 102      27.770 -18.106  14.505  1.00 89.89           C  
ATOM   1601  CB  ASP A 102      26.473 -19.228  16.399  1.00 89.89           C  
ATOM   1602  HB2 ASP A 102      26.600 -19.684  17.381  1.00 89.89           H  
ATOM   1603  HB3 ASP A 102      25.812 -18.368  16.504  1.00 89.89           H  
ATOM   1604  O   ASP A 102      26.802 -17.429  14.155  1.00 89.89           O  
ATOM   1605  CG  ASP A 102      25.804 -20.250  15.473  1.00 89.89           C  
ATOM   1606  OD1 ASP A 102      26.398 -20.655  14.441  1.00 89.89           O  
ATOM   1607  OD2 ASP A 102      24.644 -20.613  15.774  1.00 89.89           O  
ATOM   1608  N   ASP A 103      28.783 -18.378  13.675  1.00 88.07           N  
ATOM   1609  H   ASP A 103      29.571 -18.876  14.065  1.00 88.07           H  
ATOM   1610  CA  ASP A 103      28.864 -17.929  12.275  1.00 88.07           C  
ATOM   1611  HA  ASP A 103      28.946 -16.843  12.255  1.00 88.07           H  
ATOM   1612  C   ASP A 103      27.616 -18.286  11.440  1.00 88.07           C  
ATOM   1613  CB  ASP A 103      30.114 -18.553  11.607  1.00 88.07           C  
ATOM   1614  HB2 ASP A 103      30.205 -19.595  11.911  1.00 88.07           H  
ATOM   1615  HB3 ASP A 103      29.967 -18.544  10.527  1.00 88.07           H  
ATOM   1616  O   ASP A 103      27.297 -17.582  10.481  1.00 88.07           O  
ATOM   1617  CG  ASP A 103      31.439 -17.823  11.873  1.00 88.07           C  
ATOM   1618  OD1 ASP A 103      31.422 -16.637  12.255  1.00 88.07           O  
ATOM   1619  OD2 ASP A 103      32.523 -18.344  11.542  1.00 88.07           O  
ATOM   1620  N   SER A 104      26.880 -19.352  11.782  1.00 88.25           N  
ATOM   1621  H   SER A 104      27.075 -19.810  12.661  1.00 88.25           H  
ATOM   1622  CA  SER A 104      25.723 -19.806  10.996  1.00 88.25           C  
ATOM   1623  HA  SER A 104      26.027 -19.823   9.949  1.00 88.25           H  
ATOM   1624  C   SER A 104      24.507 -18.873  11.084  1.00 88.25           C  
ATOM   1625  CB  SER A 104      25.344 -21.236  11.389  1.00 88.25           C  
ATOM   1626  HB2 SER A 104      24.712 -21.651  10.604  1.00 88.25           H  
ATOM   1627  HB3 SER A 104      26.243 -21.848  11.464  1.00 88.25           H  
ATOM   1628  O   SER A 104      23.621 -18.928  10.220  1.00 88.25           O  
ATOM   1629  OG  SER A 104      24.630 -21.294  12.603  1.00 88.25           O  
ATOM   1630  HG  SER A 104      25.218 -21.094  13.335  1.00 88.25           H  
ATOM   1631  N   GLN A 105      24.476 -17.994  12.093  1.00 87.96           N  
ATOM   1632  H   GLN A 105      25.240 -18.007  12.754  1.00 87.96           H  
ATOM   1633  CA  GLN A 105      23.397 -17.029  12.318  1.00 87.96           C  
ATOM   1634  HA  GLN A 105      22.457 -17.484  12.006  1.00 87.96           H  
ATOM   1635  C   GLN A 105      23.551 -15.748  11.490  1.00 87.96           C  
ATOM   1636  CB  GLN A 105      23.284 -16.700  13.816  1.00 87.96           C  
ATOM   1637  HB2 GLN A 105      22.521 -15.934  13.956  1.00 87.96           H  
ATOM   1638  HB3 GLN A 105      24.235 -16.314  14.184  1.00 87.96           H  
ATOM   1639  O   GLN A 105      22.601 -14.966  11.419  1.00 87.96           O  
ATOM   1640  CG  GLN A 105      22.886 -17.943  14.620  1.00 87.96           C  
ATOM   1641  HG2 GLN A 105      23.659 -18.700  14.493  1.00 87.96           H  
ATOM   1642  HG3 GLN A 105      21.955 -18.350  14.225  1.00 87.96           H  
ATOM   1643  CD  GLN A 105      22.694 -17.688  16.111  1.00 87.96           C  
ATOM   1644  NE2 GLN A 105      22.887 -18.702  16.922  1.00 87.96           N  
ATOM   1645 HE21 GLN A 105      22.867 -18.525  17.916  1.00 87.96           H  
ATOM   1646 HE22 GLN A 105      23.366 -19.512  16.555  1.00 87.96           H  
ATOM   1647  OE1 GLN A 105      22.322 -16.614  16.566  1.00 87.96           O  
ATOM   1648  N   PHE A 106      24.696 -15.537  10.835  1.00 88.18           N  
ATOM   1649  H   PHE A 106      25.417 -16.242  10.883  1.00 88.18           H  
ATOM   1650  CA  PHE A 106      25.032 -14.286  10.157  1.00 88.18           C  
ATOM   1651  HA  PHE A 106      24.237 -13.563  10.339  1.00 88.18           H  
ATOM   1652  C   PHE A 106      25.143 -14.455   8.636  1.00 88.18           C  
ATOM   1653  CB  PHE A 106      26.307 -13.698  10.779  1.00 88.18           C  
ATOM   1654  HB2 PHE A 106      27.124 -14.409  10.660  1.00 88.18           H  
ATOM   1655  HB3 PHE A 106      26.581 -12.793  10.237  1.00 88.18           H  
ATOM   1656  O   PHE A 106      25.573 -15.486   8.121  1.00 88.18           O  
ATOM   1657  CG  PHE A 106      26.151 -13.356  12.250  1.00 88.18           C  
ATOM   1658  CD1 PHE A 106      25.657 -12.099  12.648  1.00 88.18           C  
ATOM   1659  HD1 PHE A 106      25.410 -11.354  11.906  1.00 88.18           H  
ATOM   1660  CD2 PHE A 106      26.457 -14.323  13.224  1.00 88.18           C  
ATOM   1661  HD2 PHE A 106      26.844 -15.286  12.924  1.00 88.18           H  
ATOM   1662  CE1 PHE A 106      25.471 -11.817  14.014  1.00 88.18           C  
ATOM   1663  HE1 PHE A 106      25.082 -10.858  14.322  1.00 88.18           H  
ATOM   1664  CE2 PHE A 106      26.259 -14.048  14.587  1.00 88.18           C  
ATOM   1665  HE2 PHE A 106      26.484 -14.805  15.324  1.00 88.18           H  
ATOM   1666  CZ  PHE A 106      25.769 -12.792  14.981  1.00 88.18           C  
ATOM   1667  HZ  PHE A 106      25.623 -12.576  16.029  1.00 88.18           H  
ATOM   1668  N   ILE A 107      24.756 -13.414   7.900  1.00 87.34           N  
ATOM   1669  H   ILE A 107      24.385 -12.611   8.387  1.00 87.34           H  
ATOM   1670  CA  ILE A 107      24.956 -13.281   6.452  1.00 87.34           C  
ATOM   1671  HA  ILE A 107      25.639 -14.063   6.120  1.00 87.34           H  
ATOM   1672  C   ILE A 107      25.633 -11.948   6.150  1.00 87.34           C  
ATOM   1673  CB  ILE A 107      23.637 -13.435   5.659  1.00 87.34           C  
ATOM   1674  HB  ILE A 107      23.871 -13.273   4.607  1.00 87.34           H  
ATOM   1675  O   ILE A 107      25.454 -10.980   6.885  1.00 87.34           O  
ATOM   1676  CG1 ILE A 107      22.573 -12.391   6.072  1.00 87.34           C  
ATOM   1677 HG12 ILE A 107      23.021 -11.398   6.032  1.00 87.34           H  
ATOM   1678 HG13 ILE A 107      22.247 -12.581   7.094  1.00 87.34           H  
ATOM   1679  CG2 ILE A 107      23.107 -14.873   5.794  1.00 87.34           C  
ATOM   1680 HG21 ILE A 107      22.776 -15.047   6.818  1.00 87.34           H  
ATOM   1681 HG22 ILE A 107      23.903 -15.579   5.560  1.00 87.34           H  
ATOM   1682 HG23 ILE A 107      22.278 -15.037   5.105  1.00 87.34           H  
ATOM   1683  CD1 ILE A 107      21.341 -12.359   5.162  1.00 87.34           C  
ATOM   1684 HD11 ILE A 107      20.782 -13.291   5.242  1.00 87.34           H  
ATOM   1685 HD12 ILE A 107      20.693 -11.538   5.468  1.00 87.34           H  
ATOM   1686 HD13 ILE A 107      21.647 -12.200   4.128  1.00 87.34           H  
ATOM   1687  N   VAL A 108      26.395 -11.890   5.060  1.00 86.56           N  
ATOM   1688  H   VAL A 108      26.492 -12.718   4.490  1.00 86.56           H  
ATOM   1689  CA  VAL A 108      26.995 -10.641   4.573  1.00 86.56           C  
ATOM   1690  HA  VAL A 108      27.571 -10.185   5.378  1.00 86.56           H  
ATOM   1691  C   VAL A 108      25.891  -9.666   4.159  1.00 86.56           C  
ATOM   1692  CB  VAL A 108      27.943 -10.927   3.396  1.00 86.56           C  
ATOM   1693  HB  VAL A 108      27.396 -11.466   2.622  1.00 86.56           H  
ATOM   1694  O   VAL A 108      24.951 -10.059   3.468  1.00 86.56           O  
ATOM   1695  CG1 VAL A 108      28.508  -9.649   2.779  1.00 86.56           C  
ATOM   1696 HG11 VAL A 108      29.210  -9.930   1.994  1.00 86.56           H  
ATOM   1697 HG12 VAL A 108      27.715  -9.058   2.320  1.00 86.56           H  
ATOM   1698 HG13 VAL A 108      29.014  -9.053   3.539  1.00 86.56           H  
ATOM   1699  CG2 VAL A 108      29.127 -11.797   3.844  1.00 86.56           C  
ATOM   1700 HG21 VAL A 108      28.777 -12.756   4.226  1.00 86.56           H  
ATOM   1701 HG22 VAL A 108      29.688 -11.286   4.626  1.00 86.56           H  
ATOM   1702 HG23 VAL A 108      29.790 -11.985   2.999  1.00 86.56           H  
ATOM   1703  N   ALA A 109      26.031  -8.398   4.546  1.00 85.36           N  
ATOM   1704  H   ALA A 109      26.824  -8.157   5.122  1.00 85.36           H  
ATOM   1705  CA  ALA A 109      25.142  -7.311   4.148  1.00 85.36           C  
ATOM   1706  HA  ALA A 109      24.218  -7.721   3.740  1.00 85.36           H  
ATOM   1707  C   ALA A 109      25.824  -6.442   3.070  1.00 85.36           C  
ATOM   1708  CB  ALA A 109      24.756  -6.535   5.410  1.00 85.36           C  
ATOM   1709  HB1 ALA A 109      24.027  -5.764   5.161  1.00 85.36           H  
ATOM   1710  HB2 ALA A 109      24.309  -7.233   6.119  1.00 85.36           H  
ATOM   1711  HB3 ALA A 109      25.635  -6.075   5.861  1.00 85.36           H  
ATOM   1712  O   ALA A 109      26.548  -5.505   3.412  1.00 85.36           O  
ATOM   1713  N   PRO A 110      25.658  -6.756   1.770  1.00 79.47           N  
ATOM   1714  CA  PRO A 110      26.395  -6.085   0.703  1.00 79.47           C  
ATOM   1715  HA  PRO A 110      27.455  -6.043   0.953  1.00 79.47           H  
ATOM   1716  C   PRO A 110      25.891  -4.658   0.464  1.00 79.47           C  
ATOM   1717  CB  PRO A 110      26.195  -6.972  -0.529  1.00 79.47           C  
ATOM   1718  HB2 PRO A 110      26.274  -6.417  -1.464  1.00 79.47           H  
ATOM   1719  HB3 PRO A 110      26.923  -7.783  -0.513  1.00 79.47           H  
ATOM   1720  O   PRO A 110      24.708  -4.368   0.644  1.00 79.47           O  
ATOM   1721  CG  PRO A 110      24.793  -7.540  -0.309  1.00 79.47           C  
ATOM   1722  HG2 PRO A 110      24.641  -8.469  -0.858  1.00 79.47           H  
ATOM   1723  HG3 PRO A 110      24.042  -6.800  -0.586  1.00 79.47           H  
ATOM   1724  CD  PRO A 110      24.771  -7.765   1.203  1.00 79.47           C  
ATOM   1725  HD2 PRO A 110      23.754  -7.669   1.583  1.00 79.47           H  
ATOM   1726  HD3 PRO A 110      25.169  -8.757   1.416  1.00 79.47           H  
ATOM   1727  N   TYR A 111      26.786  -3.792  -0.011  1.00 80.99           N  
ATOM   1728  H   TYR A 111      27.759  -4.052   0.069  1.00 80.99           H  
ATOM   1729  CA  TYR A 111      26.536  -2.378  -0.298  1.00 80.99           C  
ATOM   1730  HA  TYR A 111      27.502  -1.938  -0.545  1.00 80.99           H  
ATOM   1731  C   TYR A 111      26.035  -1.603   0.933  1.00 80.99           C  
ATOM   1732  CB  TYR A 111      25.651  -2.227  -1.546  1.00 80.99           C  
ATOM   1733  HB2 TYR A 111      25.464  -1.167  -1.717  1.00 80.99           H  
ATOM   1734  HB3 TYR A 111      24.686  -2.701  -1.365  1.00 80.99           H  
ATOM   1735  O   TYR A 111      25.103  -0.797   0.840  1.00 80.99           O  
ATOM   1736  CG  TYR A 111      26.242  -2.780  -2.823  1.00 80.99           C  
ATOM   1737  CD1 TYR A 111      27.039  -1.955  -3.638  1.00 80.99           C  
ATOM   1738  HD1 TYR A 111      27.241  -0.933  -3.350  1.00 80.99           H  
ATOM   1739  CD2 TYR A 111      25.952  -4.098  -3.222  1.00 80.99           C  
ATOM   1740  HD2 TYR A 111      25.303  -4.711  -2.614  1.00 80.99           H  
ATOM   1741  CE1 TYR A 111      27.544  -2.442  -4.857  1.00 80.99           C  
ATOM   1742  HE1 TYR A 111      28.130  -1.795  -5.493  1.00 80.99           H  
ATOM   1743  CE2 TYR A 111      26.477  -4.599  -4.428  1.00 80.99           C  
ATOM   1744  HE2 TYR A 111      26.254  -5.604  -4.755  1.00 80.99           H  
ATOM   1745  OH  TYR A 111      27.745  -4.235  -6.430  1.00 80.99           O  
ATOM   1746  HH  TYR A 111      28.205  -3.547  -6.917  1.00 80.99           H  
ATOM   1747  CZ  TYR A 111      27.267  -3.767  -5.250  1.00 80.99           C  
ATOM   1748  N   THR A 112      26.643  -1.848   2.098  1.00 82.23           N  
ATOM   1749  H   THR A 112      27.404  -2.512   2.090  1.00 82.23           H  
ATOM   1750  CA  THR A 112      26.279  -1.189   3.372  1.00 82.23           C  
ATOM   1751  HA  THR A 112      25.510  -0.442   3.171  1.00 82.23           H  
ATOM   1752  C   THR A 112      27.422  -0.410   4.022  1.00 82.23           C  
ATOM   1753  CB  THR A 112      25.672  -2.165   4.388  1.00 82.23           C  
ATOM   1754  HB  THR A 112      25.401  -1.599   5.279  1.00 82.23           H  
ATOM   1755  O   THR A 112      27.203   0.285   5.026  1.00 82.23           O  
ATOM   1756  CG2 THR A 112      24.402  -2.836   3.874  1.00 82.23           C  
ATOM   1757 HG21 THR A 112      24.629  -3.475   3.021  1.00 82.23           H  
ATOM   1758 HG22 THR A 112      23.685  -2.072   3.573  1.00 82.23           H  
ATOM   1759 HG23 THR A 112      23.966  -3.444   4.666  1.00 82.23           H  
ATOM   1760  OG1 THR A 112      26.602  -3.149   4.769  1.00 82.23           O  
ATOM   1761  HG1 THR A 112      26.579  -3.875   4.141  1.00 82.23           H  
ATOM   1762  N   GLU A 113      28.632  -0.455   3.448  1.00 85.21           N  
ATOM   1763  H   GLU A 113      28.783  -1.051   2.647  1.00 85.21           H  
ATOM   1764  CA  GLU A 113      29.730   0.389   3.916  1.00 85.21           C  
ATOM   1765  HA  GLU A 113      29.861   0.196   4.980  1.00 85.21           H  
ATOM   1766  C   GLU A 113      29.410   1.885   3.776  1.00 85.21           C  
ATOM   1767  CB  GLU A 113      31.063   0.077   3.226  1.00 85.21           C  
ATOM   1768  HB2 GLU A 113      31.753   0.864   3.531  1.00 85.21           H  
ATOM   1769  HB3 GLU A 113      30.945   0.144   2.144  1.00 85.21           H  
ATOM   1770  O   GLU A 113      28.543   2.319   3.010  1.00 85.21           O  
ATOM   1771  CG  GLU A 113      31.693  -1.275   3.608  1.00 85.21           C  
ATOM   1772  HG2 GLU A 113      31.087  -2.086   3.204  1.00 85.21           H  
ATOM   1773  HG3 GLU A 113      31.699  -1.372   4.693  1.00 85.21           H  
ATOM   1774  CD  GLU A 113      33.146  -1.392   3.117  1.00 85.21           C  
ATOM   1775  OE1 GLU A 113      33.684  -2.518   3.092  1.00 85.21           O  
ATOM   1776  OE2 GLU A 113      33.735  -0.342   2.779  1.00 85.21           O  
ATOM   1777  N   GLN A 114      30.121   2.707   4.545  1.00 87.28           N  
ATOM   1778  H   GLN A 114      30.905   2.334   5.063  1.00 87.28           H  
ATOM   1779  CA  GLN A 114      29.941   4.150   4.500  1.00 87.28           C  
ATOM   1780  HA  GLN A 114      28.881   4.355   4.650  1.00 87.28           H  
ATOM   1781  C   GLN A 114      30.359   4.706   3.127  1.00 87.28           C  
ATOM   1782  CB  GLN A 114      30.692   4.790   5.671  1.00 87.28           C  
ATOM   1783  HB2 GLN A 114      31.766   4.759   5.488  1.00 87.28           H  
ATOM   1784  HB3 GLN A 114      30.473   4.227   6.578  1.00 87.28           H  
ATOM   1785  O   GLN A 114      31.430   4.386   2.618  1.00 87.28           O  
ATOM   1786  CG  GLN A 114      30.233   6.238   5.878  1.00 87.28           C  
ATOM   1787  HG2 GLN A 114      29.145   6.266   5.939  1.00 87.28           H  
ATOM   1788  HG3 GLN A 114      30.544   6.841   5.025  1.00 87.28           H  
ATOM   1789  CD  GLN A 114      30.791   6.879   7.141  1.00 87.28           C  
ATOM   1790  NE2 GLN A 114      30.314   8.052   7.498  1.00 87.28           N  
ATOM   1791 HE21 GLN A 114      30.680   8.372   8.383  1.00 87.28           H  
ATOM   1792 HE22 GLN A 114      29.385   8.297   7.188  1.00 87.28           H  
ATOM   1793  OE1 GLN A 114      31.629   6.358   7.852  1.00 87.28           O  
ATOM   1794  N   LEU A 115      29.525   5.564   2.535  1.00 86.43           N  
ATOM   1795  H   LEU A 115      28.669   5.811   3.009  1.00 86.43           H  
ATOM   1796  CA  LEU A 115      29.890   6.321   1.339  1.00 86.43           C  
ATOM   1797  HA  LEU A 115      30.313   5.635   0.605  1.00 86.43           H  
ATOM   1798  C   LEU A 115      30.976   7.345   1.688  1.00 86.43           C  
ATOM   1799  CB  LEU A 115      28.650   7.011   0.735  1.00 86.43           C  
ATOM   1800  HB2 LEU A 115      28.979   7.835   0.102  1.00 86.43           H  
ATOM   1801  HB3 LEU A 115      28.063   7.442   1.547  1.00 86.43           H  
ATOM   1802  O   LEU A 115      30.906   8.007   2.738  1.00 86.43           O  
ATOM   1803  CG  LEU A 115      27.739   6.099  -0.106  1.00 86.43           C  
ATOM   1804  HG  LEU A 115      27.491   5.201   0.459  1.00 86.43           H  
ATOM   1805  CD1 LEU A 115      26.446   6.833  -0.453  1.00 86.43           C  
ATOM   1806 HD11 LEU A 115      26.668   7.720  -1.046  1.00 86.43           H  
ATOM   1807 HD12 LEU A 115      25.796   6.175  -1.028  1.00 86.43           H  
ATOM   1808 HD13 LEU A 115      25.918   7.129   0.453  1.00 86.43           H  
ATOM   1809  CD2 LEU A 115      28.414   5.712  -1.423  1.00 86.43           C  
ATOM   1810 HD21 LEU A 115      29.260   5.050  -1.245  1.00 86.43           H  
ATOM   1811 HD22 LEU A 115      28.761   6.607  -1.940  1.00 86.43           H  
ATOM   1812 HD23 LEU A 115      27.705   5.205  -2.078  1.00 86.43           H  
ATOM   1813  N   SER A 116      31.941   7.502   0.777  1.00 80.55           N  
ATOM   1814  H   SER A 116      31.882   6.969  -0.078  1.00 80.55           H  
ATOM   1815  CA  SER A 116      32.939   8.576   0.806  1.00 80.55           C  
ATOM   1816  HA  SER A 116      33.513   8.493   1.728  1.00 80.55           H  
ATOM   1817  C   SER A 116      32.259   9.958   0.782  1.00 80.55           C  
ATOM   1818  CB  SER A 116      33.906   8.410  -0.382  1.00 80.55           C  
ATOM   1819  HB2 SER A 116      34.688   9.168  -0.331  1.00 80.55           H  
ATOM   1820  HB3 SER A 116      34.364   7.422  -0.350  1.00 80.55           H  
ATOM   1821  O   SER A 116      31.046  10.079   0.609  1.00 80.55           O  
ATOM   1822  OG  SER A 116      33.178   8.560  -1.582  1.00 80.55           O  
ATOM   1823  HG  SER A 116      33.743   8.560  -2.359  1.00 80.55           H  
ATOM   1824  N   SER A 117      33.015  11.038   0.994  1.00 76.25           N  
ATOM   1825  H   SER A 117      34.008  10.944   1.158  1.00 76.25           H  
ATOM   1826  CA  SER A 117      32.479  12.399   0.818  1.00 76.25           C  
ATOM   1827  HA  SER A 117      31.485  12.457   1.260  1.00 76.25           H  
ATOM   1828  C   SER A 117      32.334  12.797  -0.654  1.00 76.25           C  
ATOM   1829  CB  SER A 117      33.371  13.414   1.534  1.00 76.25           C  
ATOM   1830  HB2 SER A 117      33.384  13.186   2.600  1.00 76.25           H  
ATOM   1831  HB3 SER A 117      32.971  14.418   1.395  1.00 76.25           H  
ATOM   1832  O   SER A 117      31.579  13.712  -0.960  1.00 76.25           O  
ATOM   1833  OG  SER A 117      34.692  13.352   1.030  1.00 76.25           O  
ATOM   1834  HG  SER A 117      34.718  13.847   0.208  1.00 76.25           H  
ATOM   1835  N   ASN A 118      33.058  12.119  -1.550  1.00 80.66           N  
ATOM   1836  H   ASN A 118      33.577  11.313  -1.231  1.00 80.66           H  
ATOM   1837  CA  ASN A 118      33.157  12.451  -2.966  1.00 80.66           C  
ATOM   1838  HA  ASN A 118      32.552  13.328  -3.193  1.00 80.66           H  
ATOM   1839  C   ASN A 118      32.614  11.267  -3.772  1.00 80.66           C  
ATOM   1840  CB  ASN A 118      34.626  12.762  -3.323  1.00 80.66           C  
ATOM   1841  HB2 ASN A 118      35.232  11.873  -3.151  1.00 80.66           H  
ATOM   1842  HB3 ASN A 118      34.679  12.991  -4.387  1.00 80.66           H  
ATOM   1843  O   ASN A 118      33.352  10.325  -4.052  1.00 80.66           O  
ATOM   1844  CG  ASN A 118      35.265  13.914  -2.564  1.00 80.66           C  
ATOM   1845  ND2 ASN A 118      36.535  14.144  -2.793  1.00 80.66           N  
ATOM   1846 HD21 ASN A 118      36.952  14.920  -2.300  1.00 80.66           H  
ATOM   1847 HD22 ASN A 118      37.026  13.602  -3.490  1.00 80.66           H  
ATOM   1848  OD1 ASN A 118      34.686  14.591  -1.729  1.00 80.66           O  
ATOM   1849  N   PHE A 119      31.323  11.304  -4.086  1.00 84.83           N  
ATOM   1850  H   PHE A 119      30.767  12.096  -3.797  1.00 84.83           H  
ATOM   1851  CA  PHE A 119      30.659  10.350  -4.972  1.00 84.83           C  
ATOM   1852  HA  PHE A 119      31.390   9.899  -5.643  1.00 84.83           H  
ATOM   1853  C   PHE A 119      29.630  11.085  -5.828  1.00 84.83           C  
ATOM   1854  CB  PHE A 119      29.988   9.223  -4.167  1.00 84.83           C  
ATOM   1855  HB2 PHE A 119      29.612   8.486  -4.877  1.00 84.83           H  
ATOM   1856  HB3 PHE A 119      30.743   8.726  -3.558  1.00 84.83           H  
ATOM   1857  O   PHE A 119      29.089  12.117  -5.419  1.00 84.83           O  
ATOM   1858  CG  PHE A 119      28.831   9.651  -3.279  1.00 84.83           C  
ATOM   1859  CD1 PHE A 119      29.068  10.060  -1.958  1.00 84.83           C  
ATOM   1860  HD1 PHE A 119      30.083  10.071  -1.590  1.00 84.83           H  
ATOM   1861  CD2 PHE A 119      27.515   9.652  -3.774  1.00 84.83           C  
ATOM   1862  HD2 PHE A 119      27.328   9.345  -4.793  1.00 84.83           H  
ATOM   1863  CE1 PHE A 119      28.002  10.466  -1.135  1.00 84.83           C  
ATOM   1864  HE1 PHE A 119      28.201  10.781  -0.121  1.00 84.83           H  
ATOM   1865  CE2 PHE A 119      26.445  10.064  -2.961  1.00 84.83           C  
ATOM   1866  HE2 PHE A 119      25.441  10.066  -3.358  1.00 84.83           H  
ATOM   1867  CZ  PHE A 119      26.689  10.474  -1.639  1.00 84.83           C  
ATOM   1868  HZ  PHE A 119      25.869  10.799  -1.016  1.00 84.83           H  
ATOM   1869  N   THR A 120      29.323  10.532  -6.993  1.00 83.13           N  
ATOM   1870  H   THR A 120      29.839   9.714  -7.282  1.00 83.13           H  
ATOM   1871  CA  THR A 120      28.158  10.912  -7.786  1.00 83.13           C  
ATOM   1872  HA  THR A 120      27.846  11.902  -7.452  1.00 83.13           H  
ATOM   1873  C   THR A 120      27.004   9.931  -7.541  1.00 83.13           C  
ATOM   1874  CB  THR A 120      28.464  11.053  -9.284  1.00 83.13           C  
ATOM   1875  HB  THR A 120      27.673  11.669  -9.713  1.00 83.13           H  
ATOM   1876  O   THR A 120      27.232   8.761  -7.198  1.00 83.13           O  
ATOM   1877  CG2 THR A 120      29.792  11.738  -9.595  1.00 83.13           C  
ATOM   1878 HG21 THR A 120      29.846  12.698  -9.082  1.00 83.13           H  
ATOM   1879 HG22 THR A 120      30.623  11.106  -9.281  1.00 83.13           H  
ATOM   1880 HG23 THR A 120      29.869  11.898 -10.671  1.00 83.13           H  
ATOM   1881  OG1 THR A 120      28.405   9.814  -9.932  1.00 83.13           O  
ATOM   1882  HG1 THR A 120      29.248   9.362  -9.846  1.00 83.13           H  
ATOM   1883  N   PRO A 121      25.741  10.365  -7.717  1.00 84.16           N  
ATOM   1884  CA  PRO A 121      24.590   9.477  -7.568  1.00 84.16           C  
ATOM   1885  HA  PRO A 121      24.527   9.164  -6.526  1.00 84.16           H  
ATOM   1886  C   PRO A 121      24.659   8.226  -8.455  1.00 84.16           C  
ATOM   1887  CB  PRO A 121      23.368  10.338  -7.907  1.00 84.16           C  
ATOM   1888  HB2 PRO A 121      22.494  10.051  -7.323  1.00 84.16           H  
ATOM   1889  HB3 PRO A 121      23.149  10.279  -8.973  1.00 84.16           H  
ATOM   1890  O   PRO A 121      24.144   7.185  -8.058  1.00 84.16           O  
ATOM   1891  CG  PRO A 121      23.826  11.753  -7.564  1.00 84.16           C  
ATOM   1892  HG2 PRO A 121      23.735  11.917  -6.491  1.00 84.16           H  
ATOM   1893  HG3 PRO A 121      23.267  12.507  -8.120  1.00 84.16           H  
ATOM   1894  CD  PRO A 121      25.299  11.732  -7.959  1.00 84.16           C  
ATOM   1895  HD2 PRO A 121      25.845  12.455  -7.354  1.00 84.16           H  
ATOM   1896  HD3 PRO A 121      25.402  11.965  -9.019  1.00 84.16           H  
ATOM   1897  N   SER A 122      25.306   8.297  -9.623  1.00 80.63           N  
ATOM   1898  H   SER A 122      25.767   9.153  -9.895  1.00 80.63           H  
ATOM   1899  CA  SER A 122      25.369   7.194 -10.586  1.00 80.63           C  
ATOM   1900  HA  SER A 122      24.442   6.627 -10.509  1.00 80.63           H  
ATOM   1901  C   SER A 122      26.500   6.192 -10.341  1.00 80.63           C  
ATOM   1902  CB  SER A 122      25.426   7.750 -12.014  1.00 80.63           C  
ATOM   1903  HB2 SER A 122      24.464   8.203 -12.251  1.00 80.63           H  
ATOM   1904  HB3 SER A 122      25.614   6.945 -12.724  1.00 80.63           H  
ATOM   1905  O   SER A 122      26.403   5.091 -10.888  1.00 80.63           O  
ATOM   1906  OG  SER A 122      26.425   8.738 -12.136  1.00 80.63           O  
ATOM   1907  HG  SER A 122      27.279   8.302 -12.188  1.00 80.63           H  
ATOM   1908  N   ASP A 123      27.502   6.516  -9.506  1.00 79.96           N  
ATOM   1909  H   ASP A 123      27.500   7.437  -9.093  1.00 79.96           H  
ATOM   1910  CA  ASP A 123      28.682   5.663  -9.279  1.00 79.96           C  
ATOM   1911  HA  ASP A 123      29.233   5.559 -10.214  1.00 79.96           H  
ATOM   1912  C   ASP A 123      28.297   4.240  -8.857  1.00 79.96           C  
ATOM   1913  CB  ASP A 123      29.673   6.273  -8.265  1.00 79.96           C  
ATOM   1914  HB2 ASP A 123      29.169   6.406  -7.307  1.00 79.96           H  
ATOM   1915  HB3 ASP A 123      30.489   5.565  -8.121  1.00 79.96           H  
ATOM   1916  O   ASP A 123      27.462   4.029  -7.977  1.00 79.96           O  
ATOM   1917  CG  ASP A 123      30.294   7.610  -8.666  1.00 79.96           C  
ATOM   1918  OD1 ASP A 123      30.213   7.966  -9.857  1.00 79.96           O  
ATOM   1919  OD2 ASP A 123      30.759   8.329  -7.760  1.00 79.96           O  
ATOM   1920  N   ASN A 124      28.931   3.226  -9.437  1.00 76.52           N  
ATOM   1921  H   ASN A 124      29.573   3.414 -10.194  1.00 76.52           H  
ATOM   1922  CA  ASN A 124      28.859   1.878  -8.878  1.00 76.52           C  
ATOM   1923  HA  ASN A 124      27.927   1.758  -8.325  1.00 76.52           H  
ATOM   1924  C   ASN A 124      30.008   1.689  -7.875  1.00 76.52           C  
ATOM   1925  CB  ASN A 124      28.819   0.852 -10.016  1.00 76.52           C  
ATOM   1926  HB2 ASN A 124      29.744   0.889 -10.592  1.00 76.52           H  
ATOM   1927  HB3 ASN A 124      27.994   1.082 -10.690  1.00 76.52           H  
ATOM   1928  O   ASN A 124      31.145   1.480  -8.277  1.00 76.52           O  
ATOM   1929  CG  ASN A 124      28.632  -0.564  -9.514  1.00 76.52           C  
ATOM   1930  ND2 ASN A 124      29.171  -1.532 -10.212  1.00 76.52           N  
ATOM   1931 HD21 ASN A 124      29.876  -1.318 -10.903  1.00 76.52           H  
ATOM   1932 HD22 ASN A 124      29.060  -2.479  -9.880  1.00 76.52           H  
ATOM   1933  OD1 ASN A 124      27.961  -0.816  -8.521  1.00 76.52           O  
ATOM   1934  N   ILE A 125      29.720   1.805  -6.574  1.00 77.19           N  
ATOM   1935  H   ILE A 125      28.763   2.001  -6.316  1.00 77.19           H  
ATOM   1936  CA  ILE A 125      30.729   1.756  -5.501  1.00 77.19           C  
ATOM   1937  HA  ILE A 125      31.723   1.789  -5.947  1.00 77.19           H  
ATOM   1938  C   ILE A 125      30.582   0.441  -4.714  1.00 77.19           C  
ATOM   1939  CB  ILE A 125      30.644   2.997  -4.576  1.00 77.19           C  
ATOM   1940  HB  ILE A 125      29.688   2.981  -4.051  1.00 77.19           H  
ATOM   1941  O   ILE A 125      29.768   0.386  -3.784  1.00 77.19           O  
ATOM   1942  CG1 ILE A 125      30.720   4.306  -5.392  1.00 77.19           C  
ATOM   1943 HG12 ILE A 125      29.933   4.302  -6.146  1.00 77.19           H  
ATOM   1944 HG13 ILE A 125      31.680   4.360  -5.907  1.00 77.19           H  
ATOM   1945  CG2 ILE A 125      31.784   2.950  -3.535  1.00 77.19           C  
ATOM   1946 HG21 ILE A 125      32.746   3.056  -4.035  1.00 77.19           H  
ATOM   1947 HG22 ILE A 125      31.781   2.006  -2.989  1.00 77.19           H  
ATOM   1948 HG23 ILE A 125      31.670   3.754  -2.808  1.00 77.19           H  
ATOM   1949  CD1 ILE A 125      30.521   5.582  -4.569  1.00 77.19           C  
ATOM   1950 HD11 ILE A 125      31.320   5.706  -3.838  1.00 77.19           H  
ATOM   1951 HD12 ILE A 125      29.554   5.551  -4.068  1.00 77.19           H  
ATOM   1952 HD13 ILE A 125      30.545   6.436  -5.246  1.00 77.19           H  
ATOM   1953  N   PRO A 126      31.344  -0.620  -5.045  1.00 72.75           N  
ATOM   1954  CA  PRO A 126      31.307  -1.870  -4.285  1.00 72.75           C  
ATOM   1955  HA  PRO A 126      30.279  -2.224  -4.211  1.00 72.75           H  
ATOM   1956  C   PRO A 126      31.851  -1.698  -2.852  1.00 72.75           C  
ATOM   1957  CB  PRO A 126      32.113  -2.872  -5.121  1.00 72.75           C  
ATOM   1958  HB2 PRO A 126      32.626  -3.610  -4.503  1.00 72.75           H  
ATOM   1959  HB3 PRO A 126      31.449  -3.368  -5.828  1.00 72.75           H  
ATOM   1960  O   PRO A 126      32.523  -0.715  -2.539  1.00 72.75           O  
ATOM   1961  CG  PRO A 126      33.102  -1.994  -5.887  1.00 72.75           C  
ATOM   1962  HG2 PRO A 126      33.964  -1.780  -5.256  1.00 72.75           H  
ATOM   1963  HG3 PRO A 126      33.417  -2.456  -6.823  1.00 72.75           H  
ATOM   1964  CD  PRO A 126      32.317  -0.707  -6.130  1.00 72.75           C  
ATOM   1965  HD2 PRO A 126      31.793  -0.772  -7.084  1.00 72.75           H  
ATOM   1966  HD3 PRO A 126      33.002   0.141  -6.134  1.00 72.75           H  
ATOM   1967  N   ASP A 127      31.546  -2.652  -1.966  1.00 74.96           N  
ATOM   1968  H   ASP A 127      31.006  -3.446  -2.276  1.00 74.96           H  
ATOM   1969  CA  ASP A 127      32.174  -2.748  -0.640  1.00 74.96           C  
ATOM   1970  HA  ASP A 127      32.313  -1.744  -0.238  1.00 74.96           H  
ATOM   1971  C   ASP A 127      33.544  -3.453  -0.792  1.00 74.96           C  
ATOM   1972  CB  ASP A 127      31.264  -3.506   0.348  1.00 74.96           C  
ATOM   1973  HB2 ASP A 127      30.972  -4.458  -0.095  1.00 74.96           H  
ATOM   1974  HB3 ASP A 127      31.842  -3.725   1.246  1.00 74.96           H  
ATOM   1975  O   ASP A 127      33.567  -4.628  -1.165  1.00 74.96           O  
ATOM   1976  CG  ASP A 127      29.998  -2.750   0.781  1.00 74.96           C  
ATOM   1977  OD1 ASP A 127      29.866  -1.528   0.536  1.00 74.96           O  
ATOM   1978  OD2 ASP A 127      29.101  -3.388   1.370  1.00 74.96           O  
ATOM   1979  N   PRO A 128      34.689  -2.779  -0.563  1.00 63.73           N  
ATOM   1980  CA  PRO A 128      36.028  -3.342  -0.779  1.00 63.73           C  
ATOM   1981  HA  PRO A 128      36.128  -3.662  -1.817  1.00 63.73           H  
ATOM   1982  C   PRO A 128      36.355  -4.542   0.119  1.00 63.73           C  
ATOM   1983  CB  PRO A 128      37.000  -2.185  -0.505  1.00 63.73           C  
ATOM   1984  HB2 PRO A 128      37.223  -1.671  -1.440  1.00 63.73           H  
ATOM   1985  HB3 PRO A 128      37.923  -2.521  -0.032  1.00 63.73           H  
ATOM   1986  O   PRO A 128      37.186  -5.376  -0.239  1.00 63.73           O  
ATOM   1987  CG  PRO A 128      36.210  -1.251   0.412  1.00 63.73           C  
ATOM   1988  HG2 PRO A 128      36.565  -0.222   0.353  1.00 63.73           H  
ATOM   1989  HG3 PRO A 128      36.242  -1.616   1.438  1.00 63.73           H  
ATOM   1990  CD  PRO A 128      34.800  -1.395  -0.143  1.00 63.73           C  
ATOM   1991  HD2 PRO A 128      34.675  -0.741  -1.005  1.00 63.73           H  
ATOM   1992  HD3 PRO A 128      34.067  -1.145   0.624  1.00 63.73           H  
ATOM   1993  N   SER A 129      35.720  -4.644   1.287  1.00 64.01           N  
ATOM   1994  H   SER A 129      35.051  -3.928   1.532  1.00 64.01           H  
ATOM   1995  CA  SER A 129      35.928  -5.729   2.242  1.00 64.01           C  
ATOM   1996  HA  SER A 129      36.276  -6.623   1.725  1.00 64.01           H  
ATOM   1997  C   SER A 129      34.604  -6.040   2.918  1.00 64.01           C  
ATOM   1998  CB  SER A 129      36.983  -5.313   3.282  1.00 64.01           C  
ATOM   1999  HB2 SER A 129      36.985  -6.037   4.097  1.00 64.01           H  
ATOM   2000  HB3 SER A 129      37.963  -5.326   2.807  1.00 64.01           H  
ATOM   2001  O   SER A 129      34.099  -5.185   3.626  1.00 64.01           O  
ATOM   2002  OG  SER A 129      36.756  -4.015   3.811  1.00 64.01           O  
ATOM   2003  HG  SER A 129      35.857  -3.740   3.619  1.00 64.01           H  
ATOM   2004  N   PHE A 130      34.028  -7.233   2.736  1.00 64.41           N  
ATOM   2005  H   PHE A 130      34.448  -7.876   2.080  1.00 64.41           H  
ATOM   2006  CA  PHE A 130      32.755  -7.623   3.369  1.00 64.41           C  
ATOM   2007  HA  PHE A 130      31.996  -6.896   3.080  1.00 64.41           H  
ATOM   2008  C   PHE A 130      32.845  -7.608   4.911  1.00 64.41           C  
ATOM   2009  CB  PHE A 130      32.311  -8.999   2.852  1.00 64.41           C  
ATOM   2010  HB2 PHE A 130      31.397  -9.282   3.374  1.00 64.41           H  
ATOM   2011  HB3 PHE A 130      33.069  -9.736   3.117  1.00 64.41           H  
ATOM   2012  O   PHE A 130      33.040  -8.634   5.561  1.00 64.41           O  
ATOM   2013  CG  PHE A 130      32.041  -9.077   1.362  1.00 64.41           C  
ATOM   2014  CD1 PHE A 130      30.927  -8.420   0.805  1.00 64.41           C  
ATOM   2015  HD1 PHE A 130      30.285  -7.815   1.429  1.00 64.41           H  
ATOM   2016  CD2 PHE A 130      32.892  -9.829   0.531  1.00 64.41           C  
ATOM   2017  HD2 PHE A 130      33.753 -10.331   0.947  1.00 64.41           H  
ATOM   2018  CE1 PHE A 130      30.642  -8.548  -0.566  1.00 64.41           C  
ATOM   2019  HE1 PHE A 130      29.789  -8.040  -0.990  1.00 64.41           H  
ATOM   2020  CE2 PHE A 130      32.622  -9.935  -0.845  1.00 64.41           C  
ATOM   2021  HE2 PHE A 130      33.283 -10.502  -1.484  1.00 64.41           H  
ATOM   2022  CZ  PHE A 130      31.491  -9.304  -1.391  1.00 64.41           C  
ATOM   2023  HZ  PHE A 130      31.288  -9.380  -2.449  1.00 64.41           H  
ATOM   2024  N   SER A 131      32.735  -6.416   5.493  1.00 70.68           N  
ATOM   2025  H   SER A 131      32.742  -5.625   4.866  1.00 70.68           H  
ATOM   2026  CA  SER A 131      32.997  -6.135   6.907  1.00 70.68           C  
ATOM   2027  HA  SER A 131      33.678  -6.884   7.311  1.00 70.68           H  
ATOM   2028  C   SER A 131      31.724  -6.162   7.744  1.00 70.68           C  
ATOM   2029  CB  SER A 131      33.663  -4.761   7.042  1.00 70.68           C  
ATOM   2030  HB2 SER A 131      33.000  -3.990   6.649  1.00 70.68           H  
ATOM   2031  HB3 SER A 131      33.854  -4.558   8.095  1.00 70.68           H  
ATOM   2032  O   SER A 131      31.796  -6.227   8.972  1.00 70.68           O  
ATOM   2033  OG  SER A 131      34.887  -4.734   6.339  1.00 70.68           O  
ATOM   2034  HG  SER A 131      34.705  -4.609   5.405  1.00 70.68           H  
ATOM   2035  N   TYR A 132      30.568  -6.111   7.080  1.00 87.33           N  
ATOM   2036  H   TYR A 132      30.594  -6.112   6.070  1.00 87.33           H  
ATOM   2037  CA  TYR A 132      29.272  -5.970   7.717  1.00 87.33           C  
ATOM   2038  HA  TYR A 132      29.429  -5.881   8.792  1.00 87.33           H  
ATOM   2039  C   TYR A 132      28.376  -7.183   7.496  1.00 87.33           C  
ATOM   2040  CB  TYR A 132      28.606  -4.675   7.260  1.00 87.33           C  
ATOM   2041  HB2 TYR A 132      28.538  -4.673   6.172  1.00 87.33           H  
ATOM   2042  HB3 TYR A 132      27.588  -4.665   7.649  1.00 87.33           H  
ATOM   2043  O   TYR A 132      28.249  -7.711   6.388  1.00 87.33           O  
ATOM   2044  CG  TYR A 132      29.323  -3.425   7.739  1.00 87.33           C  
ATOM   2045  CD1 TYR A 132      29.409  -3.150   9.119  1.00 87.33           C  
ATOM   2046  HD1 TYR A 132      28.981  -3.839   9.831  1.00 87.33           H  
ATOM   2047  CD2 TYR A 132      29.906  -2.539   6.812  1.00 87.33           C  
ATOM   2048  HD2 TYR A 132      29.844  -2.749   5.754  1.00 87.33           H  
ATOM   2049  CE1 TYR A 132      30.053  -1.986   9.575  1.00 87.33           C  
ATOM   2050  HE1 TYR A 132      30.090  -1.775  10.633  1.00 87.33           H  
ATOM   2051  CE2 TYR A 132      30.568  -1.383   7.270  1.00 87.33           C  
ATOM   2052  HE2 TYR A 132      31.048  -0.703   6.582  1.00 87.33           H  
ATOM   2053  OH  TYR A 132      31.240   0.035   9.071  1.00 87.33           O  
ATOM   2054  HH  TYR A 132      31.403   0.010  10.017  1.00 87.33           H  
ATOM   2055  CZ  TYR A 132      30.641  -1.106   8.646  1.00 87.33           C  
ATOM   2056  N   TYR A 133      27.727  -7.586   8.583  1.00 88.89           N  
ATOM   2057  H   TYR A 133      27.914  -7.101   9.449  1.00 88.89           H  
ATOM   2058  CA  TYR A 133      26.859  -8.752   8.647  1.00 88.89           C  
ATOM   2059  HA  TYR A 133      26.715  -9.137   7.637  1.00 88.89           H  
ATOM   2060  C   TYR A 133      25.488  -8.374   9.208  1.00 88.89           C  
ATOM   2061  CB  TYR A 133      27.524  -9.848   9.493  1.00 88.89           C  
ATOM   2062  HB2 TYR A 133      27.662  -9.483  10.511  1.00 88.89           H  
ATOM   2063  HB3 TYR A 133      26.843 -10.697   9.542  1.00 88.89           H  
ATOM   2064  O   TYR A 133      25.370  -7.436   9.993  1.00 88.89           O  
ATOM   2065  CG  TYR A 133      28.870 -10.324   8.977  1.00 88.89           C  
ATOM   2066  CD1 TYR A 133      28.960 -11.526   8.248  1.00 88.89           C  
ATOM   2067  HD1 TYR A 133      28.075 -12.118   8.070  1.00 88.89           H  
ATOM   2068  CD2 TYR A 133      30.032  -9.565   9.228  1.00 88.89           C  
ATOM   2069  HD2 TYR A 133      29.968  -8.645   9.789  1.00 88.89           H  
ATOM   2070  CE1 TYR A 133      30.206 -11.959   7.757  1.00 88.89           C  
ATOM   2071  HE1 TYR A 133      30.288 -12.879   7.198  1.00 88.89           H  
ATOM   2072  CE2 TYR A 133      31.272  -9.975   8.705  1.00 88.89           C  
ATOM   2073  HE2 TYR A 133      32.150  -9.364   8.855  1.00 88.89           H  
ATOM   2074  OH  TYR A 133      32.548 -11.560   7.436  1.00 88.89           O  
ATOM   2075  HH  TYR A 133      33.173 -10.831   7.429  1.00 88.89           H  
ATOM   2076  CZ  TYR A 133      31.359 -11.174   7.966  1.00 88.89           C  
ATOM   2077  N   THR A 134      24.459  -9.132   8.847  1.00 88.70           N  
ATOM   2078  H   THR A 134      24.631  -9.853   8.161  1.00 88.70           H  
ATOM   2079  CA  THR A 134      23.117  -9.092   9.450  1.00 88.70           C  
ATOM   2080  HA  THR A 134      23.127  -8.454  10.333  1.00 88.70           H  
ATOM   2081  C   THR A 134      22.711 -10.495   9.892  1.00 88.70           C  
ATOM   2082  CB  THR A 134      22.061  -8.536   8.480  1.00 88.70           C  
ATOM   2083  HB  THR A 134      21.073  -8.660   8.925  1.00 88.70           H  
ATOM   2084  O   THR A 134      23.239 -11.484   9.382  1.00 88.70           O  
ATOM   2085  CG2 THR A 134      22.254  -7.050   8.191  1.00 88.70           C  
ATOM   2086 HG21 THR A 134      21.658  -6.765   7.324  1.00 88.70           H  
ATOM   2087 HG22 THR A 134      21.922  -6.471   9.053  1.00 88.70           H  
ATOM   2088 HG23 THR A 134      23.303  -6.820   8.008  1.00 88.70           H  
ATOM   2089  OG1 THR A 134      22.071  -9.230   7.254  1.00 88.70           O  
ATOM   2090  HG1 THR A 134      21.888 -10.156   7.427  1.00 88.70           H  
ATOM   2091  N   LEU A 135      21.746 -10.608  10.806  1.00 86.33           N  
ATOM   2092  H   LEU A 135      21.330  -9.772  11.189  1.00 86.33           H  
ATOM   2093  CA  LEU A 135      21.179 -11.908  11.179  1.00 86.33           C  
ATOM   2094  HA  LEU A 135      22.003 -12.581  11.414  1.00 86.33           H  
ATOM   2095  C   LEU A 135      20.405 -12.529  10.005  1.00 86.33           C  
ATOM   2096  CB  LEU A 135      20.289 -11.768  12.427  1.00 86.33           C  
ATOM   2097  HB2 LEU A 135      19.561 -10.977  12.247  1.00 86.33           H  
ATOM   2098  HB3 LEU A 135      19.737 -12.696  12.572  1.00 86.33           H  
ATOM   2099  O   LEU A 135      19.686 -11.839   9.282  1.00 86.33           O  
ATOM   2100  CG  LEU A 135      21.066 -11.462  13.722  1.00 86.33           C  
ATOM   2101  HG  LEU A 135      21.726 -10.611  13.553  1.00 86.33           H  
ATOM   2102  CD1 LEU A 135      20.092 -11.092  14.839  1.00 86.33           C  
ATOM   2103 HD11 LEU A 135      20.649 -10.852  15.745  1.00 86.33           H  
ATOM   2104 HD12 LEU A 135      19.425 -11.927  15.051  1.00 86.33           H  
ATOM   2105 HD13 LEU A 135      19.498 -10.225  14.550  1.00 86.33           H  
ATOM   2106  CD2 LEU A 135      21.904 -12.650  14.196  1.00 86.33           C  
ATOM   2107 HD21 LEU A 135      22.411 -12.395  15.126  1.00 86.33           H  
ATOM   2108 HD22 LEU A 135      22.670 -12.900  13.462  1.00 86.33           H  
ATOM   2109 HD23 LEU A 135      21.271 -13.522  14.365  1.00 86.33           H  
ATOM   2110  N   LYS A 136      20.537 -13.843   9.816  1.00 81.45           N  
ATOM   2111  H   LYS A 136      21.157 -14.337  10.441  1.00 81.45           H  
ATOM   2112  CA  LYS A 136      19.836 -14.598   8.770  1.00 81.45           C  
ATOM   2113  HA  LYS A 136      19.988 -14.067   7.831  1.00 81.45           H  
ATOM   2114  C   LYS A 136      18.324 -14.663   9.044  1.00 81.45           C  
ATOM   2115  CB  LYS A 136      20.487 -15.986   8.673  1.00 81.45           C  
ATOM   2116  HB2 LYS A 136      21.569 -15.858   8.641  1.00 81.45           H  
ATOM   2117  HB3 LYS A 136      20.248 -16.555   9.571  1.00 81.45           H  
ATOM   2118  O   LYS A 136      17.905 -14.827  10.191  1.00 81.45           O  
ATOM   2119  CG  LYS A 136      20.049 -16.780   7.434  1.00 81.45           C  
ATOM   2120  HG2 LYS A 136      18.988 -17.019   7.507  1.00 81.45           H  
ATOM   2121  HG3 LYS A 136      20.225 -16.187   6.536  1.00 81.45           H  
ATOM   2122  CD  LYS A 136      20.861 -18.076   7.359  1.00 81.45           C  
ATOM   2123  HD2 LYS A 136      20.720 -18.635   8.284  1.00 81.45           H  
ATOM   2124  HD3 LYS A 136      21.918 -17.825   7.268  1.00 81.45           H  
ATOM   2125  CE  LYS A 136      20.432 -18.936   6.169  1.00 81.45           C  
ATOM   2126  HE2 LYS A 136      19.374 -19.177   6.278  1.00 81.45           H  
ATOM   2127  HE3 LYS A 136      20.562 -18.358   5.255  1.00 81.45           H  
ATOM   2128  NZ  LYS A 136      21.246 -20.174   6.123  1.00 81.45           N  
ATOM   2129  HZ1 LYS A 136      22.224 -19.935   6.044  1.00 81.45           H  
ATOM   2130  HZ2 LYS A 136      20.980 -20.763   5.347  1.00 81.45           H  
ATOM   2131  HZ3 LYS A 136      21.140 -20.685   6.988  1.00 81.45           H  
ATOM   2132  N   ASN A 137      17.525 -14.574   7.969  1.00 56.96           N  
ATOM   2133  H   ASN A 137      17.975 -14.310   7.104  1.00 56.96           H  
ATOM   2134  CA  ASN A 137      16.055 -14.689   7.929  1.00 56.96           C  
ATOM   2135  HA  ASN A 137      15.621 -13.706   8.111  1.00 56.96           H  
ATOM   2136  C   ASN A 137      15.500 -15.666   8.987  1.00 56.96           C  
ATOM   2137  CB  ASN A 137      15.633 -15.164   6.517  1.00 56.96           C  
ATOM   2138  HB2 ASN A 137      14.575 -15.426   6.537  1.00 56.96           H  
ATOM   2139  HB3 ASN A 137      16.194 -16.062   6.254  1.00 56.96           H  
ATOM   2140  O   ASN A 137      15.630 -16.879   8.830  1.00 56.96           O  
ATOM   2141  CG  ASN A 137      15.810 -14.127   5.423  1.00 56.96           C  
ATOM   2142  ND2 ASN A 137      15.745 -14.520   4.172  1.00 56.96           N  
ATOM   2143 HD21 ASN A 137      15.518 -15.475   3.935  1.00 56.96           H  
ATOM   2144 HD22 ASN A 137      15.840 -13.782   3.489  1.00 56.96           H  
ATOM   2145  OD1 ASN A 137      16.017 -12.958   5.667  1.00 56.96           O  
ATOM   2146  N   GLY A 138      14.879 -15.128  10.044  1.00 50.05           N  
ATOM   2147  H   GLY A 138      14.821 -14.121  10.091  1.00 50.05           H  
ATOM   2148  CA  GLY A 138      14.277 -15.895  11.147  1.00 50.05           C  
ATOM   2149  HA2 GLY A 138      13.192 -15.854  11.060  1.00 50.05           H  
ATOM   2150  HA3 GLY A 138      14.583 -16.939  11.079  1.00 50.05           H  
ATOM   2151  C   GLY A 138      14.663 -15.402  12.546  1.00 50.05           C  
ATOM   2152  O   GLY A 138      13.827 -15.434  13.441  1.00 50.05           O  
ATOM   2153  N   ASN A 139      15.868 -14.843  12.705  1.00 50.04           N  
ATOM   2154  H   ASN A 139      16.523 -14.894  11.938  1.00 50.04           H  
ATOM   2155  CA  ASN A 139      16.309 -14.174  13.944  1.00 50.04           C  
ATOM   2156  HA  ASN A 139      15.674 -14.501  14.767  1.00 50.04           H  
ATOM   2157  C   ASN A 139      16.135 -12.645  13.871  1.00 50.04           C  
ATOM   2158  CB  ASN A 139      17.749 -14.607  14.278  1.00 50.04           C  
ATOM   2159  HB2 ASN A 139      18.124 -14.005  15.106  1.00 50.04           H  
ATOM   2160  HB3 ASN A 139      18.394 -14.442  13.414  1.00 50.04           H  
ATOM   2161  O   ASN A 139      16.732 -11.894  14.641  1.00 50.04           O  
ATOM   2162  CG  ASN A 139      17.866 -16.058  14.710  1.00 50.04           C  
ATOM   2163  ND2 ASN A 139      19.071 -16.543  14.889  1.00 50.04           N  
ATOM   2164 HD21 ASN A 139      19.120 -17.476  15.274  1.00 50.04           H  
ATOM   2165 HD22 ASN A 139      19.881 -15.939  14.879  1.00 50.04           H  
ATOM   2166  OD1 ASN A 139      16.897 -16.775  14.895  1.00 50.04           O  
ATOM   2167  N   SER A 140      15.335 -12.170  12.910  1.00 51.83           N  
ATOM   2168  H   SER A 140      14.803 -12.837  12.371  1.00 51.83           H  
ATOM   2169  CA  SER A 140      15.029 -10.755  12.732  1.00 51.83           C  
ATOM   2170  HA  SER A 140      15.959 -10.214  12.562  1.00 51.83           H  
ATOM   2171  C   SER A 140      14.359 -10.222  13.993  1.00 51.83           C  
ATOM   2172  CB  SER A 140      14.123 -10.554  11.516  1.00 51.83           C  
ATOM   2173  HB2 SER A 140      14.008  -9.487  11.329  1.00 51.83           H  
ATOM   2174  HB3 SER A 140      14.589 -10.997  10.635  1.00 51.83           H  
ATOM   2175  O   SER A 140      13.382 -10.793  14.479  1.00 51.83           O  
ATOM   2176  OG  SER A 140      12.862 -11.165  11.740  1.00 51.83           O  
ATOM   2177  HG  SER A 140      12.679 -11.146  12.682  1.00 51.83           H  
ATOM   2178  N   THR A 141      14.884  -9.132  14.529  1.00 61.75           N  
ATOM   2179  H   THR A 141      15.695  -8.716  14.093  1.00 61.75           H  
ATOM   2180  CA  THR A 141      14.383  -8.561  15.775  1.00 61.75           C  
ATOM   2181  HA  THR A 141      14.435  -9.335  16.541  1.00 61.75           H  
ATOM   2182  C   THR A 141      12.917  -8.148  15.609  1.00 61.75           C  
ATOM   2183  CB  THR A 141      15.279  -7.400  16.227  1.00 61.75           C  
ATOM   2184  HB  THR A 141      15.062  -7.200  17.277  1.00 61.75           H  
ATOM   2185  O   THR A 141      12.551  -7.580  14.580  1.00 61.75           O  
ATOM   2186  CG2 THR A 141      16.758  -7.741  16.084  1.00 61.75           C  
ATOM   2187 HG21 THR A 141      17.335  -6.965  16.587  1.00 61.75           H  
ATOM   2188 HG22 THR A 141      17.059  -7.759  15.037  1.00 61.75           H  
ATOM   2189 HG23 THR A 141      16.968  -8.711  16.535  1.00 61.75           H  
ATOM   2190  OG1 THR A 141      15.075  -6.212  15.504  1.00 61.75           O  
ATOM   2191  HG1 THR A 141      15.302  -6.305  14.576  1.00 61.75           H  
ATOM   2192  N   ASN A 142      12.058  -8.395  16.604  1.00 71.03           N  
ATOM   2193  H   ASN A 142      12.384  -8.923  17.401  1.00 71.03           H  
ATOM   2194  CA  ASN A 142      10.680  -7.870  16.625  1.00 71.03           C  
ATOM   2195  HA  ASN A 142      10.267  -7.951  15.620  1.00 71.03           H  
ATOM   2196  C   ASN A 142      10.650  -6.360  16.953  1.00 71.03           C  
ATOM   2197  CB  ASN A 142       9.804  -8.715  17.579  1.00 71.03           C  
ATOM   2198  HB2 ASN A 142      10.354  -8.920  18.497  1.00 71.03           H  
ATOM   2199  HB3 ASN A 142       8.907  -8.158  17.848  1.00 71.03           H  
ATOM   2200  O   ASN A 142       9.714  -5.866  17.583  1.00 71.03           O  
ATOM   2201  CG  ASN A 142       9.309 -10.013  16.970  1.00 71.03           C  
ATOM   2202  ND2 ASN A 142       8.899 -10.953  17.788  1.00 71.03           N  
ATOM   2203 HD21 ASN A 142       8.623 -11.816  17.343  1.00 71.03           H  
ATOM   2204 HD22 ASN A 142       8.977 -10.839  18.789  1.00 71.03           H  
ATOM   2205  OD1 ASN A 142       9.228 -10.195  15.771  1.00 71.03           O  
ATOM   2206  N   LEU A 143      11.699  -5.632  16.571  1.00 83.16           N  
ATOM   2207  H   LEU A 143      12.361  -6.053  15.934  1.00 83.16           H  
ATOM   2208  CA  LEU A 143      11.871  -4.216  16.837  1.00 83.16           C  
ATOM   2209  HA  LEU A 143      11.177  -3.907  17.619  1.00 83.16           H  
ATOM   2210  C   LEU A 143      11.529  -3.438  15.576  1.00 83.16           C  
ATOM   2211  CB  LEU A 143      13.295  -3.924  17.327  1.00 83.16           C  
ATOM   2212  HB2 LEU A 143      13.999  -4.200  16.541  1.00 83.16           H  
ATOM   2213  HB3 LEU A 143      13.398  -2.851  17.488  1.00 83.16           H  
ATOM   2214  O   LEU A 143      12.035  -3.708  14.486  1.00 83.16           O  
ATOM   2215  CG  LEU A 143      13.662  -4.662  18.625  1.00 83.16           C  
ATOM   2216  HG  LEU A 143      13.476  -5.732  18.524  1.00 83.16           H  
ATOM   2217  CD1 LEU A 143      15.141  -4.471  18.929  1.00 83.16           C  
ATOM   2218 HD11 LEU A 143      15.715  -5.008  18.174  1.00 83.16           H  
ATOM   2219 HD12 LEU A 143      15.391  -4.881  19.907  1.00 83.16           H  
ATOM   2220 HD13 LEU A 143      15.385  -3.409  18.894  1.00 83.16           H  
ATOM   2221  CD2 LEU A 143      12.878  -4.137  19.822  1.00 83.16           C  
ATOM   2222 HD21 LEU A 143      13.024  -3.061  19.920  1.00 83.16           H  
ATOM   2223 HD22 LEU A 143      13.240  -4.633  20.722  1.00 83.16           H  
ATOM   2224 HD23 LEU A 143      11.816  -4.353  19.706  1.00 83.16           H  
ATOM   2225  N   PHE A 144      10.650  -2.463  15.754  1.00 87.27           N  
ATOM   2226  H   PHE A 144      10.339  -2.251  16.691  1.00 87.27           H  
ATOM   2227  CA  PHE A 144      10.170  -1.612  14.684  1.00 87.27           C  
ATOM   2228  HA  PHE A 144      10.769  -1.779  13.789  1.00 87.27           H  
ATOM   2229  C   PHE A 144      10.331  -0.156  15.083  1.00 87.27           C  
ATOM   2230  CB  PHE A 144       8.714  -1.939  14.350  1.00 87.27           C  
ATOM   2231  HB2 PHE A 144       8.341  -1.183  13.658  1.00 87.27           H  
ATOM   2232  HB3 PHE A 144       8.118  -1.865  15.259  1.00 87.27           H  
ATOM   2233  O   PHE A 144      10.184   0.215  16.253  1.00 87.27           O  
ATOM   2234  CG  PHE A 144       8.499  -3.305  13.728  1.00 87.27           C  
ATOM   2235  CD1 PHE A 144       8.366  -3.427  12.332  1.00 87.27           C  
ATOM   2236  HD1 PHE A 144       8.471  -2.560  11.697  1.00 87.27           H  
ATOM   2237  CD2 PHE A 144       8.378  -4.448  14.544  1.00 87.27           C  
ATOM   2238  HD2 PHE A 144       8.504  -4.366  15.614  1.00 87.27           H  
ATOM   2239  CE1 PHE A 144       8.093  -4.680  11.756  1.00 87.27           C  
ATOM   2240  HE1 PHE A 144       7.993  -4.777  10.685  1.00 87.27           H  
ATOM   2241  CE2 PHE A 144       8.119  -5.703  13.966  1.00 87.27           C  
ATOM   2242  HE2 PHE A 144       8.062  -6.586  14.586  1.00 87.27           H  
ATOM   2243  CZ  PHE A 144       7.972  -5.817  12.572  1.00 87.27           C  
ATOM   2244  HZ  PHE A 144       7.797  -6.781  12.117  1.00 87.27           H  
ATOM   2245  N   ILE A 145      10.597   0.659  14.076  1.00 90.94           N  
ATOM   2246  H   ILE A 145      10.682   0.263  13.151  1.00 90.94           H  
ATOM   2247  CA  ILE A 145      10.670   2.106  14.179  1.00 90.94           C  
ATOM   2248  HA  ILE A 145      10.354   2.416  15.175  1.00 90.94           H  
ATOM   2249  C   ILE A 145       9.701   2.724  13.183  1.00 90.94           C  
ATOM   2250  CB  ILE A 145      12.107   2.608  13.952  1.00 90.94           C  
ATOM   2251  HB  ILE A 145      12.067   3.697  13.904  1.00 90.94           H  
ATOM   2252  O   ILE A 145       9.528   2.214  12.081  1.00 90.94           O  
ATOM   2253  CG1 ILE A 145      12.690   2.088  12.618  1.00 90.94           C  
ATOM   2254 HG12 ILE A 145      11.995   2.282  11.801  1.00 90.94           H  
ATOM   2255 HG13 ILE A 145      12.862   1.013  12.672  1.00 90.94           H  
ATOM   2256  CG2 ILE A 145      12.972   2.230  15.166  1.00 90.94           C  
ATOM   2257 HG21 ILE A 145      13.054   1.147  15.259  1.00 90.94           H  
ATOM   2258 HG22 ILE A 145      13.969   2.664  15.080  1.00 90.94           H  
ATOM   2259 HG23 ILE A 145      12.503   2.630  16.065  1.00 90.94           H  
ATOM   2260  CD1 ILE A 145      13.994   2.775  12.255  1.00 90.94           C  
ATOM   2261 HD11 ILE A 145      14.749   2.500  12.991  1.00 90.94           H  
ATOM   2262 HD12 ILE A 145      13.856   3.856  12.261  1.00 90.94           H  
ATOM   2263 HD13 ILE A 145      14.309   2.451  11.263  1.00 90.94           H  
ATOM   2264  N   ASN A 146       9.094   3.839  13.558  1.00 91.72           N  
ATOM   2265  H   ASN A 146       9.280   4.189  14.487  1.00 91.72           H  
ATOM   2266  CA  ASN A 146       8.440   4.735  12.623  1.00 91.72           C  
ATOM   2267  HA  ASN A 146       8.234   4.215  11.688  1.00 91.72           H  
ATOM   2268  C   ASN A 146       9.403   5.877  12.330  1.00 91.72           C  
ATOM   2269  CB  ASN A 146       7.103   5.221  13.192  1.00 91.72           C  
ATOM   2270  HB2 ASN A 146       6.666   5.952  12.512  1.00 91.72           H  
ATOM   2271  HB3 ASN A 146       7.278   5.703  14.154  1.00 91.72           H  
ATOM   2272  O   ASN A 146       9.855   6.567  13.248  1.00 91.72           O  
ATOM   2273  CG  ASN A 146       6.114   4.088  13.360  1.00 91.72           C  
ATOM   2274  ND2 ASN A 146       5.371   4.077  14.438  1.00 91.72           N  
ATOM   2275 HD21 ASN A 146       5.585   4.743  15.167  1.00 91.72           H  
ATOM   2276 HD22 ASN A 146       5.045   3.161  14.712  1.00 91.72           H  
ATOM   2277  OD1 ASN A 146       6.007   3.192  12.548  1.00 91.72           O  
ATOM   2278  N   LEU A 147       9.704   6.052  11.051  1.00 94.10           N  
ATOM   2279  H   LEU A 147       9.272   5.447  10.368  1.00 94.10           H  
ATOM   2280  CA  LEU A 147      10.452   7.190  10.547  1.00 94.10           C  
ATOM   2281  HA  LEU A 147      11.023   7.655  11.350  1.00 94.10           H  
ATOM   2282  C   LEU A 147       9.463   8.225  10.007  1.00 94.10           C  
ATOM   2283  CB  LEU A 147      11.420   6.705   9.459  1.00 94.10           C  
ATOM   2284  HB2 LEU A 147      10.819   6.222   8.688  1.00 94.10           H  
ATOM   2285  HB3 LEU A 147      11.906   7.576   9.021  1.00 94.10           H  
ATOM   2286  O   LEU A 147       8.466   7.875   9.375  1.00 94.10           O  
ATOM   2287  CG  LEU A 147      12.495   5.700   9.910  1.00 94.10           C  
ATOM   2288  HG  LEU A 147      12.022   4.814  10.333  1.00 94.10           H  
ATOM   2289  CD1 LEU A 147      13.344   5.261   8.716  1.00 94.10           C  
ATOM   2290 HD11 LEU A 147      12.698   4.857   7.936  1.00 94.10           H  
ATOM   2291 HD12 LEU A 147      14.042   4.484   9.028  1.00 94.10           H  
ATOM   2292 HD13 LEU A 147      13.902   6.108   8.316  1.00 94.10           H  
ATOM   2293  CD2 LEU A 147      13.418   6.320  10.957  1.00 94.10           C  
ATOM   2294 HD21 LEU A 147      14.298   5.694  11.110  1.00 94.10           H  
ATOM   2295 HD22 LEU A 147      13.749   7.304  10.626  1.00 94.10           H  
ATOM   2296 HD23 LEU A 147      12.880   6.414  11.900  1.00 94.10           H  
ATOM   2297  N   SER A 148       9.738   9.504  10.233  1.00 92.95           N  
ATOM   2298  H   SER A 148      10.514   9.733  10.838  1.00 92.95           H  
ATOM   2299  CA  SER A 148       8.981  10.603   9.627  1.00 92.95           C  
ATOM   2300  HA  SER A 148       8.564  10.246   8.685  1.00 92.95           H  
ATOM   2301  C   SER A 148       9.881  11.796   9.298  1.00 92.95           C  
ATOM   2302  CB  SER A 148       7.782  10.996  10.499  1.00 92.95           C  
ATOM   2303  HB2 SER A 148       7.251  11.825  10.030  1.00 92.95           H  
ATOM   2304  HB3 SER A 148       7.098  10.149  10.555  1.00 92.95           H  
ATOM   2305  O   SER A 148      11.007  11.878   9.785  1.00 92.95           O  
ATOM   2306  OG  SER A 148       8.143  11.364  11.809  1.00 92.95           O  
ATOM   2307  HG  SER A 148       8.940  11.900  11.781  1.00 92.95           H  
ATOM   2308  N   ASN A 149       9.364  12.742   8.506  1.00 92.90           N  
ATOM   2309  H   ASN A 149       8.440  12.575   8.134  1.00 92.90           H  
ATOM   2310  CA  ASN A 149      10.049  13.962   8.047  1.00 92.90           C  
ATOM   2311  HA  ASN A 149       9.319  14.515   7.456  1.00 92.90           H  
ATOM   2312  C   ASN A 149      11.228  13.741   7.074  1.00 92.90           C  
ATOM   2313  CB  ASN A 149      10.392  14.856   9.252  1.00 92.90           C  
ATOM   2314  HB2 ASN A 149      11.097  14.337   9.901  1.00 92.90           H  
ATOM   2315  HB3 ASN A 149      10.872  15.772   8.908  1.00 92.90           H  
ATOM   2316  O   ASN A 149      12.044  14.637   6.862  1.00 92.90           O  
ATOM   2317  CG  ASN A 149       9.185  15.253  10.071  1.00 92.90           C  
ATOM   2318  ND2 ASN A 149       9.320  15.359  11.371  1.00 92.90           N  
ATOM   2319 HD21 ASN A 149       8.497  15.595  11.907  1.00 92.90           H  
ATOM   2320 HD22 ASN A 149      10.169  15.083  11.844  1.00 92.90           H  
ATOM   2321  OD1 ASN A 149       8.098  15.465   9.557  1.00 92.90           O  
ATOM   2322  N   ILE A 150      11.293  12.574   6.431  1.00 94.53           N  
ATOM   2323  H   ILE A 150      10.600  11.874   6.654  1.00 94.53           H  
ATOM   2324  CA  ILE A 150      12.228  12.270   5.346  1.00 94.53           C  
ATOM   2325  HA  ILE A 150      13.195  12.707   5.599  1.00 94.53           H  
ATOM   2326  C   ILE A 150      11.736  12.919   4.050  1.00 94.53           C  
ATOM   2327  CB  ILE A 150      12.426  10.745   5.178  1.00 94.53           C  
ATOM   2328  HB  ILE A 150      11.478  10.288   4.897  1.00 94.53           H  
ATOM   2329  O   ILE A 150      10.603  12.711   3.617  1.00 94.53           O  
ATOM   2330  CG1 ILE A 150      12.893  10.123   6.514  1.00 94.53           C  
ATOM   2331 HG12 ILE A 150      12.195  10.387   7.308  1.00 94.53           H  
ATOM   2332 HG13 ILE A 150      13.863  10.547   6.774  1.00 94.53           H  
ATOM   2333  CG2 ILE A 150      13.440  10.482   4.046  1.00 94.53           C  
ATOM   2334 HG21 ILE A 150      14.385  10.980   4.264  1.00 94.53           H  
ATOM   2335 HG22 ILE A 150      13.060  10.848   3.092  1.00 94.53           H  
ATOM   2336 HG23 ILE A 150      13.619   9.413   3.931  1.00 94.53           H  
ATOM   2337  CD1 ILE A 150      13.000   8.596   6.535  1.00 94.53           C  
ATOM   2338 HD11 ILE A 150      12.012   8.158   6.391  1.00 94.53           H  
ATOM   2339 HD12 ILE A 150      13.687   8.232   5.771  1.00 94.53           H  
ATOM   2340 HD13 ILE A 150      13.391   8.290   7.505  1.00 94.53           H  
ATOM   2341  N   LEU A 151      12.608  13.676   3.403  1.00 92.07           N  
ATOM   2342  H   LEU A 151      13.510  13.823   3.833  1.00 92.07           H  
ATOM   2343  CA  LEU A 151      12.396  14.342   2.128  1.00 92.07           C  
ATOM   2344  HA  LEU A 151      11.373  14.176   1.789  1.00 92.07           H  
ATOM   2345  C   LEU A 151      13.343  13.761   1.073  1.00 92.07           C  
ATOM   2346  CB  LEU A 151      12.624  15.851   2.302  1.00 92.07           C  
ATOM   2347  HB2 LEU A 151      12.486  16.334   1.334  1.00 92.07           H  
ATOM   2348  HB3 LEU A 151      13.663  15.993   2.599  1.00 92.07           H  
ATOM   2349  O   LEU A 151      14.480  13.385   1.364  1.00 92.07           O  
ATOM   2350  CG  LEU A 151      11.737  16.560   3.337  1.00 92.07           C  
ATOM   2351  HG  LEU A 151      11.846  16.089   4.314  1.00 92.07           H  
ATOM   2352  CD1 LEU A 151      12.181  18.021   3.456  1.00 92.07           C  
ATOM   2353 HD11 LEU A 151      11.580  18.514   4.221  1.00 92.07           H  
ATOM   2354 HD12 LEU A 151      12.044  18.531   2.502  1.00 92.07           H  
ATOM   2355 HD13 LEU A 151      13.226  18.054   3.765  1.00 92.07           H  
ATOM   2356  CD2 LEU A 151      10.265  16.537   2.928  1.00 92.07           C  
ATOM   2357 HD21 LEU A 151       9.674  17.103   3.648  1.00 92.07           H  
ATOM   2358 HD22 LEU A 151      10.137  16.962   1.932  1.00 92.07           H  
ATOM   2359 HD23 LEU A 151       9.903  15.509   2.928  1.00 92.07           H  
ATOM   2360  N   GLY A 152      12.860  13.718  -0.165  1.00 90.97           N  
ATOM   2361  H   GLY A 152      11.917  14.050  -0.312  1.00 90.97           H  
ATOM   2362  CA  GLY A 152      13.559  13.134  -1.305  1.00 90.97           C  
ATOM   2363  HA2 GLY A 152      13.934  12.147  -1.035  1.00 90.97           H  
ATOM   2364  HA3 GLY A 152      12.860  13.023  -2.133  1.00 90.97           H  
ATOM   2365  C   GLY A 152      14.727  13.990  -1.779  1.00 90.97           C  
ATOM   2366  O   GLY A 152      14.867  15.137  -1.361  1.00 90.97           O  
ATOM   2367  N   ASN A 153      15.548  13.461  -2.681  1.00 91.02           N  
ATOM   2368  H   ASN A 153      15.339  12.538  -3.032  1.00 91.02           H  
ATOM   2369  CA  ASN A 153      16.544  14.246  -3.406  1.00 91.02           C  
ATOM   2370  HA  ASN A 153      16.777  15.141  -2.830  1.00 91.02           H  
ATOM   2371  C   ASN A 153      16.020  14.728  -4.765  1.00 91.02           C  
ATOM   2372  CB  ASN A 153      17.845  13.442  -3.530  1.00 91.02           C  
ATOM   2373  HB2 ASN A 153      17.975  12.838  -2.633  1.00 91.02           H  
ATOM   2374  HB3 ASN A 153      18.685  14.130  -3.629  1.00 91.02           H  
ATOM   2375  O   ASN A 153      16.626  15.619  -5.338  1.00 91.02           O  
ATOM   2376  CG  ASN A 153      17.834  12.496  -4.712  1.00 91.02           C  
ATOM   2377  ND2 ASN A 153      18.612  12.742  -5.733  1.00 91.02           N  
ATOM   2378 HD21 ASN A 153      18.394  12.231  -6.576  1.00 91.02           H  
ATOM   2379 HD22 ASN A 153      19.145  13.600  -5.770  1.00 91.02           H  
ATOM   2380  OD1 ASN A 153      17.089  11.542  -4.739  1.00 91.02           O  
ATOM   2381  N   ASN A 154      14.913  14.189  -5.279  1.00 84.60           N  
ATOM   2382  H   ASN A 154      14.465  13.416  -4.808  1.00 84.60           H  
ATOM   2383  CA  ASN A 154      14.313  14.693  -6.512  1.00 84.60           C  
ATOM   2384  HA  ASN A 154      15.107  14.745  -7.258  1.00 84.60           H  
ATOM   2385  C   ASN A 154      13.766  16.123  -6.358  1.00 84.60           C  
ATOM   2386  CB  ASN A 154      13.264  13.703  -7.039  1.00 84.60           C  
ATOM   2387  HB2 ASN A 154      13.686  12.698  -7.053  1.00 84.60           H  
ATOM   2388  HB3 ASN A 154      13.034  13.965  -8.071  1.00 84.60           H  
ATOM   2389  O   ASN A 154      13.577  16.616  -5.240  1.00 84.60           O  
ATOM   2390  CG  ASN A 154      11.981  13.692  -6.231  1.00 84.60           C  
ATOM   2391  ND2 ASN A 154      10.853  13.469  -6.860  1.00 84.60           N  
ATOM   2392 HD21 ASN A 154      10.000  13.412  -6.321  1.00 84.60           H  
ATOM   2393 HD22 ASN A 154      10.852  13.314  -7.858  1.00 84.60           H  
ATOM   2394  OD1 ASN A 154      11.967  13.886  -5.026  1.00 84.60           O  
ATOM   2395  N   SER A 155      13.483  16.793  -7.480  1.00 77.27           N  
ATOM   2396  H   SER A 155      13.694  16.360  -8.367  1.00 77.27           H  
ATOM   2397  CA  SER A 155      13.024  18.193  -7.477  1.00 77.27           C  
ATOM   2398  HA  SER A 155      13.812  18.802  -7.035  1.00 77.27           H  
ATOM   2399  C   SER A 155      11.763  18.419  -6.621  1.00 77.27           C  
ATOM   2400  CB  SER A 155      12.805  18.684  -8.913  1.00 77.27           C  
ATOM   2401  HB2 SER A 155      12.027  18.091  -9.392  1.00 77.27           H  
ATOM   2402  HB3 SER A 155      12.482  19.725  -8.887  1.00 77.27           H  
ATOM   2403  O   SER A 155      11.687  19.426  -5.917  1.00 77.27           O  
ATOM   2404  OG  SER A 155      14.011  18.589  -9.666  1.00 77.27           O  
ATOM   2405  HG  SER A 155      14.755  18.818  -9.105  1.00 77.27           H  
ATOM   2406  N   ASP A 156      10.843  17.448  -6.584  1.00 78.99           N  
ATOM   2407  H   ASP A 156      10.942  16.676  -7.228  1.00 78.99           H  
ATOM   2408  CA  ASP A 156       9.603  17.508  -5.789  1.00 78.99           C  
ATOM   2409  HA  ASP A 156       9.272  18.546  -5.744  1.00 78.99           H  
ATOM   2410  C   ASP A 156       9.764  17.035  -4.333  1.00 78.99           C  
ATOM   2411  CB  ASP A 156       8.497  16.704  -6.489  1.00 78.99           C  
ATOM   2412  HB2 ASP A 156       7.595  16.728  -5.878  1.00 78.99           H  
ATOM   2413  HB3 ASP A 156       8.817  15.666  -6.575  1.00 78.99           H  
ATOM   2414  O   ASP A 156       8.816  17.088  -3.550  1.00 78.99           O  
ATOM   2415  CG  ASP A 156       8.139  17.248  -7.873  1.00 78.99           C  
ATOM   2416  OD1 ASP A 156       8.272  18.476  -8.077  1.00 78.99           O  
ATOM   2417  OD2 ASP A 156       7.739  16.413  -8.711  1.00 78.99           O  
ATOM   2418  N   ARG A 157      10.960  16.578  -3.936  1.00 87.61           N  
ATOM   2419  H   ARG A 157      11.701  16.581  -4.622  1.00 87.61           H  
ATOM   2420  CA  ARG A 157      11.270  16.044  -2.595  1.00 87.61           C  
ATOM   2421  HA  ARG A 157      12.295  15.676  -2.642  1.00 87.61           H  
ATOM   2422  C   ARG A 157      10.423  14.823  -2.185  1.00 87.61           C  
ATOM   2423  CB  ARG A 157      11.210  17.168  -1.539  1.00 87.61           C  
ATOM   2424  HB2 ARG A 157      10.165  17.418  -1.358  1.00 87.61           H  
ATOM   2425  HB3 ARG A 157      11.607  16.779  -0.601  1.00 87.61           H  
ATOM   2426  O   ARG A 157      10.249  14.568  -0.992  1.00 87.61           O  
ATOM   2427  CG  ARG A 157      11.947  18.476  -1.878  1.00 87.61           C  
ATOM   2428  HG2 ARG A 157      11.778  19.178  -1.062  1.00 87.61           H  
ATOM   2429  HG3 ARG A 157      11.507  18.915  -2.774  1.00 87.61           H  
ATOM   2430  CD  ARG A 157      13.457  18.329  -2.103  1.00 87.61           C  
ATOM   2431  HD2 ARG A 157      13.613  17.711  -2.987  1.00 87.61           H  
ATOM   2432  HD3 ARG A 157      13.879  19.310  -2.320  1.00 87.61           H  
ATOM   2433  NE  ARG A 157      14.169  17.708  -0.970  1.00 87.61           N  
ATOM   2434  HE  ARG A 157      14.511  16.776  -1.158  1.00 87.61           H  
ATOM   2435  NH1 ARG A 157      14.068  19.336   0.629  1.00 87.61           N  
ATOM   2436 HH11 ARG A 157      14.241  19.609   1.586  1.00 87.61           H  
ATOM   2437 HH12 ARG A 157      13.473  19.862   0.005  1.00 87.61           H  
ATOM   2438  NH2 ARG A 157      15.166  17.425   1.042  1.00 87.61           N  
ATOM   2439 HH21 ARG A 157      15.358  17.675   2.001  1.00 87.61           H  
ATOM   2440 HH22 ARG A 157      15.497  16.529   0.712  1.00 87.61           H  
ATOM   2441  CZ  ARG A 157      14.463  18.162   0.228  1.00 87.61           C  
ATOM   2442  N   THR A 158       9.934  14.044  -3.146  1.00 82.67           N  
ATOM   2443  H   THR A 158      10.165  14.302  -4.094  1.00 82.67           H  
ATOM   2444  CA  THR A 158       9.107  12.834  -2.959  1.00 82.67           C  
ATOM   2445  HA  THR A 158       8.692  12.837  -1.951  1.00 82.67           H  
ATOM   2446  C   THR A 158       9.868  11.513  -3.110  1.00 82.67           C  
ATOM   2447  CB  THR A 158       7.923  12.828  -3.937  1.00 82.67           C  
ATOM   2448  HB  THR A 158       7.383  11.886  -3.841  1.00 82.67           H  
ATOM   2449  O   THR A 158       9.363  10.477  -2.685  1.00 82.67           O  
ATOM   2450  CG2 THR A 158       6.948  13.972  -3.666  1.00 82.67           C  
ATOM   2451 HG21 THR A 158       6.076  13.866  -4.311  1.00 82.67           H  
ATOM   2452 HG22 THR A 158       7.422  14.932  -3.867  1.00 82.67           H  
ATOM   2453 HG23 THR A 158       6.622  13.942  -2.626  1.00 82.67           H  
ATOM   2454  OG1 THR A 158       8.379  12.968  -5.265  1.00 82.67           O  
ATOM   2455  HG1 THR A 158       7.598  12.952  -5.823  1.00 82.67           H  
ATOM   2456  N   MET A 159      11.080  11.521  -3.672  1.00 86.32           N  
ATOM   2457  H   MET A 159      11.436  12.400  -4.021  1.00 86.32           H  
ATOM   2458  CA  MET A 159      11.864  10.318  -3.981  1.00 86.32           C  
ATOM   2459  HA  MET A 159      11.498   9.474  -3.397  1.00 86.32           H  
ATOM   2460  C   MET A 159      13.353  10.517  -3.667  1.00 86.32           C  
ATOM   2461  CB  MET A 159      11.727   9.972  -5.473  1.00 86.32           C  
ATOM   2462  HB2 MET A 159      12.129  10.801  -6.057  1.00 86.32           H  
ATOM   2463  HB3 MET A 159      12.348   9.101  -5.683  1.00 86.32           H  
ATOM   2464  O   MET A 159      13.902  11.588  -3.927  1.00 86.32           O  
ATOM   2465  CG  MET A 159      10.301   9.694  -5.972  1.00 86.32           C  
ATOM   2466  HG2 MET A 159      10.325   9.707  -7.061  1.00 86.32           H  
ATOM   2467  HG3 MET A 159       9.646  10.507  -5.660  1.00 86.32           H  
ATOM   2468  SD  MET A 159       9.548   8.123  -5.468  1.00 86.32           S  
ATOM   2469  CE  MET A 159      10.601   6.945  -6.353  1.00 86.32           C  
ATOM   2470  HE1 MET A 159      10.230   5.932  -6.195  1.00 86.32           H  
ATOM   2471  HE2 MET A 159      11.622   7.015  -5.977  1.00 86.32           H  
ATOM   2472  HE3 MET A 159      10.592   7.172  -7.419  1.00 86.32           H  
ATOM   2473  N   ILE A 160      14.014   9.481  -3.145  1.00 90.73           N  
ATOM   2474  H   ILE A 160      13.480   8.647  -2.947  1.00 90.73           H  
ATOM   2475  CA  ILE A 160      15.474   9.328  -3.125  1.00 90.73           C  
ATOM   2476  HA  ILE A 160      15.926  10.300  -3.322  1.00 90.73           H  
ATOM   2477  C   ILE A 160      15.860   8.357  -4.246  1.00 90.73           C  
ATOM   2478  CB  ILE A 160      16.007   8.883  -1.746  1.00 90.73           C  
ATOM   2479  HB  ILE A 160      15.545   7.935  -1.470  1.00 90.73           H  
ATOM   2480  O   ILE A 160      15.748   7.143  -4.076  1.00 90.73           O  
ATOM   2481  CG1 ILE A 160      15.644   9.937  -0.675  1.00 90.73           C  
ATOM   2482 HG12 ILE A 160      14.558  10.028  -0.633  1.00 90.73           H  
ATOM   2483 HG13 ILE A 160      16.062  10.903  -0.955  1.00 90.73           H  
ATOM   2484  CG2 ILE A 160      17.532   8.684  -1.829  1.00 90.73           C  
ATOM   2485 HG21 ILE A 160      17.784   7.898  -2.541  1.00 90.73           H  
ATOM   2486 HG22 ILE A 160      17.930   8.372  -0.864  1.00 90.73           H  
ATOM   2487 HG23 ILE A 160      18.005   9.615  -2.141  1.00 90.73           H  
ATOM   2488  CD1 ILE A 160      16.113   9.594   0.743  1.00 90.73           C  
ATOM   2489 HD11 ILE A 160      17.197   9.682   0.816  1.00 90.73           H  
ATOM   2490 HD12 ILE A 160      15.661  10.287   1.452  1.00 90.73           H  
ATOM   2491 HD13 ILE A 160      15.821   8.575   0.998  1.00 90.73           H  
ATOM   2492  N   GLY A 161      16.246   8.868  -5.415  1.00 86.17           N  
ATOM   2493  H   GLY A 161      16.351   9.870  -5.490  1.00 86.17           H  
ATOM   2494  CA  GLY A 161      16.378   8.054  -6.626  1.00 86.17           C  
ATOM   2495  HA2 GLY A 161      16.611   8.696  -7.475  1.00 86.17           H  
ATOM   2496  HA3 GLY A 161      17.185   7.331  -6.501  1.00 86.17           H  
ATOM   2497  C   GLY A 161      15.077   7.306  -6.925  1.00 86.17           C  
ATOM   2498  O   GLY A 161      14.039   7.917  -7.165  1.00 86.17           O  
ATOM   2499  N   ASN A 162      15.105   5.975  -6.864  1.00 79.70           N  
ATOM   2500  H   ASN A 162      15.980   5.521  -6.646  1.00 79.70           H  
ATOM   2501  CA  ASN A 162      13.925   5.127  -7.042  1.00 79.70           C  
ATOM   2502  HA  ASN A 162      13.201   5.684  -7.636  1.00 79.70           H  
ATOM   2503  C   ASN A 162      13.198   4.759  -5.730  1.00 79.70           C  
ATOM   2504  CB  ASN A 162      14.322   3.886  -7.862  1.00 79.70           C  
ATOM   2505  HB2 ASN A 162      13.414   3.383  -8.195  1.00 79.70           H  
ATOM   2506  HB3 ASN A 162      14.869   4.195  -8.753  1.00 79.70           H  
ATOM   2507  O   ASN A 162      12.250   3.972  -5.792  1.00 79.70           O  
ATOM   2508  CG  ASN A 162      15.173   2.898  -7.080  1.00 79.70           C  
ATOM   2509  ND2 ASN A 162      15.245   1.665  -7.522  1.00 79.70           N  
ATOM   2510 HD21 ASN A 162      14.924   1.421  -8.448  1.00 79.70           H  
ATOM   2511 HD22 ASN A 162      15.848   1.044  -7.002  1.00 79.70           H  
ATOM   2512  OD1 ASN A 162      15.789   3.215  -6.080  1.00 79.70           O  
ATOM   2513  N   ILE A 163      13.621   5.294  -4.578  1.00 88.48           N  
ATOM   2514  H   ILE A 163      14.418   5.914  -4.609  1.00 88.48           H  
ATOM   2515  CA  ILE A 163      13.072   5.000  -3.247  1.00 88.48           C  
ATOM   2516  HA  ILE A 163      12.579   4.028  -3.285  1.00 88.48           H  
ATOM   2517  C   ILE A 163      12.076   6.097  -2.838  1.00 88.48           C  
ATOM   2518  CB  ILE A 163      14.176   4.871  -2.176  1.00 88.48           C  
ATOM   2519  HB  ILE A 163      14.626   5.852  -2.023  1.00 88.48           H  
ATOM   2520  O   ILE A 163      12.478   7.237  -2.606  1.00 88.48           O  
ATOM   2521  CG1 ILE A 163      15.294   3.891  -2.592  1.00 88.48           C  
ATOM   2522 HG12 ILE A 163      15.628   4.116  -3.605  1.00 88.48           H  
ATOM   2523 HG13 ILE A 163      14.924   2.866  -2.576  1.00 88.48           H  
ATOM   2524  CG2 ILE A 163      13.538   4.415  -0.847  1.00 88.48           C  
ATOM   2525 HG21 ILE A 163      14.298   4.352  -0.069  1.00 88.48           H  
ATOM   2526 HG22 ILE A 163      13.073   3.437  -0.968  1.00 88.48           H  
ATOM   2527 HG23 ILE A 163      12.784   5.130  -0.518  1.00 88.48           H  
ATOM   2528  CD1 ILE A 163      16.536   4.010  -1.704  1.00 88.48           C  
ATOM   2529 HD11 ILE A 163      17.331   3.392  -2.121  1.00 88.48           H  
ATOM   2530 HD12 ILE A 163      16.326   3.673  -0.689  1.00 88.48           H  
ATOM   2531 HD13 ILE A 163      16.873   5.046  -1.683  1.00 88.48           H  
ATOM   2532  N   PRO A 164      10.786   5.786  -2.691  1.00 84.20           N  
ATOM   2533  CA  PRO A 164       9.789   6.772  -2.292  1.00 84.20           C  
ATOM   2534  HA  PRO A 164       9.852   7.640  -2.948  1.00 84.20           H  
ATOM   2535  C   PRO A 164       9.928   7.248  -0.847  1.00 84.20           C  
ATOM   2536  CB  PRO A 164       8.458   6.071  -2.497  1.00 84.20           C  
ATOM   2537  HB2 PRO A 164       7.677   6.750  -2.838  1.00 84.20           H  
ATOM   2538  HB3 PRO A 164       8.199   5.570  -1.565  1.00 84.20           H  
ATOM   2539  O   PRO A 164      10.116   6.453   0.076  1.00 84.20           O  
ATOM   2540  CG  PRO A 164       8.741   4.965  -3.490  1.00 84.20           C  
ATOM   2541  HG2 PRO A 164       8.050   4.138  -3.326  1.00 84.20           H  
ATOM   2542  HG3 PRO A 164       8.711   5.346  -4.511  1.00 84.20           H  
ATOM   2543  CD  PRO A 164      10.147   4.552  -3.113  1.00 84.20           C  
ATOM   2544  HD2 PRO A 164      10.120   3.852  -2.279  1.00 84.20           H  
ATOM   2545  HD3 PRO A 164      10.625   4.096  -3.979  1.00 84.20           H  
ATOM   2546  N   THR A 165       9.738   8.545  -0.604  1.00 88.39           N  
ATOM   2547  H   THR A 165       9.553   9.175  -1.372  1.00 88.39           H  
ATOM   2548  CA  THR A 165       9.749   9.080   0.764  1.00 88.39           C  
ATOM   2549  HA  THR A 165      10.646   8.717   1.266  1.00 88.39           H  
ATOM   2550  C   THR A 165       8.555   8.614   1.580  1.00 88.39           C  
ATOM   2551  CB  THR A 165       9.776  10.607   0.821  1.00 88.39           C  
ATOM   2552  HB  THR A 165       9.766  10.917   1.866  1.00 88.39           H  
ATOM   2553  O   THR A 165       8.637   8.641   2.797  1.00 88.39           O  
ATOM   2554  CG2 THR A 165      11.025  11.186   0.183  1.00 88.39           C  
ATOM   2555 HG21 THR A 165      10.862  12.256   0.052  1.00 88.39           H  
ATOM   2556 HG22 THR A 165      11.226  10.729  -0.786  1.00 88.39           H  
ATOM   2557 HG23 THR A 165      11.881  11.019   0.837  1.00 88.39           H  
ATOM   2558  OG1 THR A 165       8.646  11.168   0.197  1.00 88.39           O  
ATOM   2559  HG1 THR A 165       8.777  12.119   0.194  1.00 88.39           H  
ATOM   2560  N   ASN A 166       7.450   8.176   0.973  1.00 78.37           N  
ATOM   2561  H   ASN A 166       7.444   8.129  -0.036  1.00 78.37           H  
ATOM   2562  CA  ASN A 166       6.310   7.620   1.712  1.00 78.37           C  
ATOM   2563  HA  ASN A 166       6.104   8.265   2.565  1.00 78.37           H  
ATOM   2564  C   ASN A 166       6.603   6.237   2.283  1.00 78.37           C  
ATOM   2565  CB  ASN A 166       5.067   7.619   0.819  1.00 78.37           C  
ATOM   2566  HB2 ASN A 166       4.199   7.323   1.409  1.00 78.37           H  
ATOM   2567  HB3 ASN A 166       4.960   8.654   0.494  1.00 78.37           H  
ATOM   2568  O   ASN A 166       6.253   5.964   3.426  1.00 78.37           O  
ATOM   2569  CG  ASN A 166       5.114   6.750  -0.429  1.00 78.37           C  
ATOM   2570  ND2 ASN A 166       4.050   6.644  -1.178  1.00 78.37           N  
ATOM   2571 HD21 ASN A 166       3.238   7.216  -0.996  1.00 78.37           H  
ATOM   2572 HD22 ASN A 166       4.169   6.181  -2.068  1.00 78.37           H  
ATOM   2573  OD1 ASN A 166       6.124   6.190  -0.779  1.00 78.37           O  
ATOM   2574  N   PHE A 167       7.298   5.411   1.508  1.00 85.29           N  
ATOM   2575  H   PHE A 167       7.430   5.669   0.540  1.00 85.29           H  
ATOM   2576  CA  PHE A 167       7.857   4.158   1.957  1.00 85.29           C  
ATOM   2577  HA  PHE A 167       7.061   3.516   2.333  1.00 85.29           H  
ATOM   2578  C   PHE A 167       8.812   4.436   3.116  1.00 85.29           C  
ATOM   2579  CB  PHE A 167       8.535   3.462   0.771  1.00 85.29           C  
ATOM   2580  HB2 PHE A 167       7.772   3.104   0.080  1.00 85.29           H  
ATOM   2581  HB3 PHE A 167       9.165   4.168   0.229  1.00 85.29           H  
ATOM   2582  O   PHE A 167       8.656   3.849   4.180  1.00 85.29           O  
ATOM   2583  CG  PHE A 167       9.389   2.304   1.215  1.00 85.29           C  
ATOM   2584  CD1 PHE A 167      10.777   2.474   1.366  1.00 85.29           C  
ATOM   2585  HD1 PHE A 167      11.242   3.412   1.097  1.00 85.29           H  
ATOM   2586  CD2 PHE A 167       8.778   1.092   1.580  1.00 85.29           C  
ATOM   2587  HD2 PHE A 167       7.714   0.956   1.461  1.00 85.29           H  
ATOM   2588  CE1 PHE A 167      11.553   1.435   1.902  1.00 85.29           C  
ATOM   2589  HE1 PHE A 167      12.613   1.571   2.055  1.00 85.29           H  
ATOM   2590  CE2 PHE A 167       9.556   0.058   2.119  1.00 85.29           C  
ATOM   2591  HE2 PHE A 167       9.093  -0.873   2.412  1.00 85.29           H  
ATOM   2592  CZ  PHE A 167      10.939   0.230   2.279  1.00 85.29           C  
ATOM   2593  HZ  PHE A 167      11.522  -0.563   2.725  1.00 85.29           H  
ATOM   2594  N   LEU A 168       9.727   5.401   2.975  1.00 91.62           N  
ATOM   2595  H   LEU A 168       9.829   5.831   2.067  1.00 91.62           H  
ATOM   2596  CA  LEU A 168      10.656   5.761   4.050  1.00 91.62           C  
ATOM   2597  HA  LEU A 168      11.151   4.852   4.391  1.00 91.62           H  
ATOM   2598  C   LEU A 168       9.960   6.340   5.291  1.00 91.62           C  
ATOM   2599  CB  LEU A 168      11.722   6.726   3.514  1.00 91.62           C  
ATOM   2600  HB2 LEU A 168      11.235   7.624   3.134  1.00 91.62           H  
ATOM   2601  HB3 LEU A 168      12.360   7.017   4.348  1.00 91.62           H  
ATOM   2602  O   LEU A 168      10.273   5.910   6.393  1.00 91.62           O  
ATOM   2603  CG  LEU A 168      12.621   6.128   2.421  1.00 91.62           C  
ATOM   2604  HG  LEU A 168      12.019   5.843   1.558  1.00 91.62           H  
ATOM   2605  CD1 LEU A 168      13.649   7.163   1.969  1.00 91.62           C  
ATOM   2606 HD11 LEU A 168      14.318   7.413   2.793  1.00 91.62           H  
ATOM   2607 HD12 LEU A 168      13.143   8.062   1.617  1.00 91.62           H  
ATOM   2608 HD13 LEU A 168      14.233   6.753   1.146  1.00 91.62           H  
ATOM   2609  CD2 LEU A 168      13.357   4.891   2.927  1.00 91.62           C  
ATOM   2610 HD21 LEU A 168      14.121   4.590   2.210  1.00 91.62           H  
ATOM   2611 HD22 LEU A 168      13.809   5.111   3.894  1.00 91.62           H  
ATOM   2612 HD23 LEU A 168      12.662   4.060   3.043  1.00 91.62           H  
ATOM   2613  N   ASN A 169       8.996   7.250   5.129  1.00 91.33           N  
ATOM   2614  H   ASN A 169       8.782   7.525   4.181  1.00 91.33           H  
ATOM   2615  CA  ASN A 169       8.189   7.862   6.194  1.00 91.33           C  
ATOM   2616  HA  ASN A 169       8.848   8.064   7.039  1.00 91.33           H  
ATOM   2617  C   ASN A 169       7.089   6.917   6.696  1.00 91.33           C  
ATOM   2618  CB  ASN A 169       7.585   9.194   5.727  1.00 91.33           C  
ATOM   2619  HB2 ASN A 169       7.029   9.042   4.802  1.00 91.33           H  
ATOM   2620  HB3 ASN A 169       6.882   9.550   6.480  1.00 91.33           H  
ATOM   2621  O   ASN A 169       5.900   7.250   6.706  1.00 91.33           O  
ATOM   2622  CG  ASN A 169       8.607  10.285   5.568  1.00 91.33           C  
ATOM   2623  ND2 ASN A 169       8.642  10.923   4.430  1.00 91.33           N  
ATOM   2624 HD21 ASN A 169       9.348  11.633   4.298  1.00 91.33           H  
ATOM   2625 HD22 ASN A 169       8.212  10.471   3.635  1.00 91.33           H  
ATOM   2626  OD1 ASN A 169       9.337  10.611   6.483  1.00 91.33           O  
ATOM   2627  N   SER A 170       7.482   5.706   7.058  1.00 85.89           N  
ATOM   2628  H   SER A 170       8.474   5.517   7.086  1.00 85.89           H  
ATOM   2629  CA  SER A 170       6.575   4.684   7.541  1.00 85.89           C  
ATOM   2630  HA  SER A 170       5.734   5.169   8.037  1.00 85.89           H  
ATOM   2631  C   SER A 170       7.252   3.815   8.598  1.00 85.89           C  
ATOM   2632  CB  SER A 170       6.005   3.895   6.352  1.00 85.89           C  
ATOM   2633  HB2 SER A 170       5.082   3.412   6.674  1.00 85.89           H  
ATOM   2634  HB3 SER A 170       5.756   4.574   5.536  1.00 85.89           H  
ATOM   2635  O   SER A 170       8.295   4.169   9.162  1.00 85.89           O  
ATOM   2636  OG  SER A 170       6.887   2.899   5.897  1.00 85.89           O  
ATOM   2637  HG  SER A 170       7.521   3.279   5.285  1.00 85.89           H  
ATOM   2638  N   ARG A 171       6.601   2.700   8.914  1.00 86.72           N  
ATOM   2639  H   ARG A 171       5.863   2.415   8.287  1.00 86.72           H  
ATOM   2640  CA  ARG A 171       7.060   1.720   9.883  1.00 86.72           C  
ATOM   2641  HA  ARG A 171       7.554   2.234  10.708  1.00 86.72           H  
ATOM   2642  C   ARG A 171       8.044   0.765   9.221  1.00 86.72           C  
ATOM   2643  CB  ARG A 171       5.835   0.982  10.414  1.00 86.72           C  
ATOM   2644  HB2 ARG A 171       5.084   1.710  10.722  1.00 86.72           H  
ATOM   2645  HB3 ARG A 171       5.403   0.376   9.617  1.00 86.72           H  
ATOM   2646  O   ARG A 171       7.679   0.095   8.262  1.00 86.72           O  
ATOM   2647  CG  ARG A 171       6.187   0.089  11.601  1.00 86.72           C  
ATOM   2648  HG2 ARG A 171       6.897  -0.682  11.300  1.00 86.72           H  
ATOM   2649  HG3 ARG A 171       6.618   0.684  12.406  1.00 86.72           H  
ATOM   2650  CD  ARG A 171       4.888  -0.561  12.067  1.00 86.72           C  
ATOM   2651  HD2 ARG A 171       4.507  -1.219  11.286  1.00 86.72           H  
ATOM   2652  HD3 ARG A 171       4.151   0.221  12.246  1.00 86.72           H  
ATOM   2653  NE  ARG A 171       5.096  -1.285  13.314  1.00 86.72           N  
ATOM   2654  HE  ARG A 171       5.190  -0.708  14.138  1.00 86.72           H  
ATOM   2655  NH1 ARG A 171       5.241  -3.448  12.553  1.00 86.72           N  
ATOM   2656 HH11 ARG A 171       5.635  -4.369  12.680  1.00 86.72           H  
ATOM   2657 HH12 ARG A 171       5.085  -3.136  11.605  1.00 86.72           H  
ATOM   2658  NH2 ARG A 171       5.579  -2.941  14.721  1.00 86.72           N  
ATOM   2659 HH21 ARG A 171       5.959  -3.862  14.886  1.00 86.72           H  
ATOM   2660 HH22 ARG A 171       5.656  -2.187  15.388  1.00 86.72           H  
ATOM   2661  CZ  ARG A 171       5.300  -2.565  13.510  1.00 86.72           C  
ATOM   2662  N   HIS A 172       9.236   0.632   9.787  1.00 88.95           N  
ATOM   2663  H   HIS A 172       9.445   1.215  10.585  1.00 88.95           H  
ATOM   2664  CA  HIS A 172      10.284  -0.263   9.300  1.00 88.95           C  
ATOM   2665  HA  HIS A 172       9.892  -0.865   8.479  1.00 88.95           H  
ATOM   2666  C   HIS A 172      10.759  -1.209  10.389  1.00 88.95           C  
ATOM   2667  CB  HIS A 172      11.454   0.550   8.747  1.00 88.95           C  
ATOM   2668  HB2 HIS A 172      11.815   1.247   9.504  1.00 88.95           H  
ATOM   2669  HB3 HIS A 172      12.266  -0.129   8.488  1.00 88.95           H  
ATOM   2670  O   HIS A 172      10.863  -0.833  11.560  1.00 88.95           O  
ATOM   2671  CG  HIS A 172      11.064   1.302   7.512  1.00 88.95           C  
ATOM   2672  CD2 HIS A 172      10.691   2.611   7.457  1.00 88.95           C  
ATOM   2673  HD2 HIS A 172      10.645   3.308   8.281  1.00 88.95           H  
ATOM   2674  ND1 HIS A 172      10.889   0.714   6.262  1.00 88.95           N  
ATOM   2675  CE1 HIS A 172      10.400   1.682   5.477  1.00 88.95           C  
ATOM   2676  HE1 HIS A 172      10.099   1.548   4.448  1.00 88.95           H  
ATOM   2677  NE2 HIS A 172      10.290   2.829   6.164  1.00 88.95           N  
ATOM   2678  HE2 HIS A 172       9.862   3.668   5.800  1.00 88.95           H  
ATOM   2679  N   GLN A 173      11.081  -2.438   9.995  1.00 86.54           N  
ATOM   2680  H   GLN A 173      10.982  -2.678   9.019  1.00 86.54           H  
ATOM   2681  CA  GLN A 173      11.760  -3.383  10.870  1.00 86.54           C  
ATOM   2682  HA  GLN A 173      11.318  -3.316  11.863  1.00 86.54           H  
ATOM   2683  C   GLN A 173      13.248  -3.039  10.974  1.00 86.54           C  
ATOM   2684  CB  GLN A 173      11.551  -4.810  10.359  1.00 86.54           C  
ATOM   2685  HB2 GLN A 173      12.066  -4.937   9.407  1.00 86.54           H  
ATOM   2686  HB3 GLN A 173      10.486  -4.983  10.203  1.00 86.54           H  
ATOM   2687  O   GLN A 173      13.929  -2.827   9.966  1.00 86.54           O  
ATOM   2688  CG  GLN A 173      12.074  -5.833  11.377  1.00 86.54           C  
ATOM   2689  HG2 GLN A 173      11.578  -5.671  12.334  1.00 86.54           H  
ATOM   2690  HG3 GLN A 173      13.148  -5.709  11.520  1.00 86.54           H  
ATOM   2691  CD  GLN A 173      11.830  -7.269  10.942  1.00 86.54           C  
ATOM   2692  NE2 GLN A 173      11.947  -8.210  11.849  1.00 86.54           N  
ATOM   2693 HE21 GLN A 173      12.136  -7.969  12.811  1.00 86.54           H  
ATOM   2694 HE22 GLN A 173      11.791  -9.155  11.530  1.00 86.54           H  
ATOM   2695  OE1 GLN A 173      11.541  -7.577   9.801  1.00 86.54           O  
ATOM   2696  N   VAL A 174      13.764  -3.041  12.201  1.00 88.84           N  
ATOM   2697  H   VAL A 174      13.160  -3.271  12.978  1.00 88.84           H  
ATOM   2698  CA  VAL A 174      15.174  -2.770  12.485  1.00 88.84           C  
ATOM   2699  HA  VAL A 174      15.517  -1.978  11.819  1.00 88.84           H  
ATOM   2700  C   VAL A 174      16.013  -4.016  12.217  1.00 88.84           C  
ATOM   2701  CB  VAL A 174      15.352  -2.269  13.929  1.00 88.84           C  
ATOM   2702  HB  VAL A 174      14.963  -3.015  14.622  1.00 88.84           H  
ATOM   2703  O   VAL A 174      15.849  -5.056  12.864  1.00 88.84           O  
ATOM   2704  CG1 VAL A 174      16.823  -2.007  14.268  1.00 88.84           C  
ATOM   2705 HG11 VAL A 174      16.904  -1.637  15.290  1.00 88.84           H  
ATOM   2706 HG12 VAL A 174      17.231  -1.261  13.586  1.00 88.84           H  
ATOM   2707 HG13 VAL A 174      17.407  -2.925  14.199  1.00 88.84           H  
ATOM   2708  CG2 VAL A 174      14.582  -0.959  14.130  1.00 88.84           C  
ATOM   2709 HG21 VAL A 174      14.701  -0.623  15.160  1.00 88.84           H  
ATOM   2710 HG22 VAL A 174      14.962  -0.191  13.457  1.00 88.84           H  
ATOM   2711 HG23 VAL A 174      13.518  -1.107  13.947  1.00 88.84           H  
ATOM   2712  N   HIS A 175      16.957  -3.893  11.286  1.00 89.04           N  
ATOM   2713  H   HIS A 175      17.008  -3.038  10.751  1.00 89.04           H  
ATOM   2714  CA  HIS A 175      17.966  -4.908  11.010  1.00 89.04           C  
ATOM   2715  HA  HIS A 175      17.688  -5.849  11.486  1.00 89.04           H  
ATOM   2716  C   HIS A 175      19.303  -4.451  11.592  1.00 89.04           C  
ATOM   2717  CB  HIS A 175      18.043  -5.170   9.503  1.00 89.04           C  
ATOM   2718  HB2 HIS A 175      18.873  -5.846   9.300  1.00 89.04           H  
ATOM   2719  HB3 HIS A 175      18.234  -4.232   8.981  1.00 89.04           H  
ATOM   2720  O   HIS A 175      19.917  -3.504  11.103  1.00 89.04           O  
ATOM   2721  CG  HIS A 175      16.782  -5.760   8.934  1.00 89.04           C  
ATOM   2722  CD2 HIS A 175      16.621  -7.044   8.490  1.00 89.04           C  
ATOM   2723  HD2 HIS A 175      17.377  -7.814   8.482  1.00 89.04           H  
ATOM   2724  ND1 HIS A 175      15.577  -5.111   8.758  1.00 89.04           N  
ATOM   2725  HD1 HIS A 175      15.350  -4.169   9.042  1.00 89.04           H  
ATOM   2726  CE1 HIS A 175      14.712  -5.991   8.226  1.00 89.04           C  
ATOM   2727  HE1 HIS A 175      13.678  -5.787   7.992  1.00 89.04           H  
ATOM   2728  NE2 HIS A 175      15.306  -7.181   8.046  1.00 89.04           N  
ATOM   2729  N   PHE A 176      19.756  -5.115  12.653  1.00 88.69           N  
ATOM   2730  H   PHE A 176      19.220  -5.888  13.022  1.00 88.69           H  
ATOM   2731  CA  PHE A 176      21.052  -4.810  13.256  1.00 88.69           C  
ATOM   2732  HA  PHE A 176      21.106  -3.737  13.440  1.00 88.69           H  
ATOM   2733  C   PHE A 176      22.181  -5.176  12.297  1.00 88.69           C  
ATOM   2734  CB  PHE A 176      21.221  -5.523  14.600  1.00 88.69           C  
ATOM   2735  HB2 PHE A 176      20.924  -6.567  14.502  1.00 88.69           H  
ATOM   2736  HB3 PHE A 176      22.276  -5.508  14.875  1.00 88.69           H  
ATOM   2737  O   PHE A 176      22.162  -6.241  11.675  1.00 88.69           O  
ATOM   2738  CG  PHE A 176      20.429  -4.876  15.712  1.00 88.69           C  
ATOM   2739  CD1 PHE A 176      21.070  -4.054  16.657  1.00 88.69           C  
ATOM   2740  HD1 PHE A 176      22.135  -3.882  16.600  1.00 88.69           H  
ATOM   2741  CD2 PHE A 176      19.038  -5.058  15.777  1.00 88.69           C  
ATOM   2742  HD2 PHE A 176      18.530  -5.653  15.033  1.00 88.69           H  
ATOM   2743  CE1 PHE A 176      20.325  -3.461  17.689  1.00 88.69           C  
ATOM   2744  HE1 PHE A 176      20.826  -2.856  18.431  1.00 88.69           H  
ATOM   2745  CE2 PHE A 176      18.292  -4.430  16.784  1.00 88.69           C  
ATOM   2746  HE2 PHE A 176      17.216  -4.530  16.784  1.00 88.69           H  
ATOM   2747  CZ  PHE A 176      18.937  -3.653  17.758  1.00 88.69           C  
ATOM   2748  HZ  PHE A 176      18.368  -3.190  18.550  1.00 88.69           H  
ATOM   2749  N   ILE A 177      23.162  -4.284  12.213  1.00 89.11           N  
ATOM   2750  H   ILE A 177      23.116  -3.460  12.796  1.00 89.11           H  
ATOM   2751  CA  ILE A 177      24.398  -4.486  11.466  1.00 89.11           C  
ATOM   2752  HA  ILE A 177      24.255  -5.327  10.789  1.00 89.11           H  
ATOM   2753  C   ILE A 177      25.510  -4.859  12.447  1.00 89.11           C  
ATOM   2754  CB  ILE A 177      24.688  -3.247  10.595  1.00 89.11           C  
ATOM   2755  HB  ILE A 177      23.769  -3.021  10.055  1.00 89.11           H  
ATOM   2756  O   ILE A 177      25.592  -4.311  13.545  1.00 89.11           O  
ATOM   2757  CG1 ILE A 177      25.773  -3.540   9.543  1.00 89.11           C  
ATOM   2758 HG12 ILE A 177      25.444  -4.380   8.931  1.00 89.11           H  
ATOM   2759 HG13 ILE A 177      26.703  -3.818  10.038  1.00 89.11           H  
ATOM   2760  CG2 ILE A 177      25.049  -2.008  11.423  1.00 89.11           C  
ATOM   2761 HG21 ILE A 177      24.402  -1.923  12.296  1.00 89.11           H  
ATOM   2762 HG22 ILE A 177      26.089  -2.080  11.743  1.00 89.11           H  
ATOM   2763 HG23 ILE A 177      24.924  -1.103  10.829  1.00 89.11           H  
ATOM   2764  CD1 ILE A 177      26.033  -2.339   8.620  1.00 89.11           C  
ATOM   2765 HD11 ILE A 177      26.587  -1.567   9.153  1.00 89.11           H  
ATOM   2766 HD12 ILE A 177      25.086  -1.930   8.269  1.00 89.11           H  
ATOM   2767 HD13 ILE A 177      26.613  -2.645   7.749  1.00 89.11           H  
ATOM   2768  N   PHE A 178      26.350  -5.814  12.066  1.00 89.92           N  
ATOM   2769  H   PHE A 178      26.178  -6.265  11.179  1.00 89.92           H  
ATOM   2770  CA  PHE A 178      27.389  -6.382  12.919  1.00 89.92           C  
ATOM   2771  HA  PHE A 178      27.426  -5.829  13.858  1.00 89.92           H  
ATOM   2772  C   PHE A 178      28.758  -6.277  12.260  1.00 89.92           C  
ATOM   2773  CB  PHE A 178      27.072  -7.847  13.241  1.00 89.92           C  
ATOM   2774  HB2 PHE A 178      27.002  -8.406  12.308  1.00 89.92           H  
ATOM   2775  HB3 PHE A 178      27.904  -8.265  13.808  1.00 89.92           H  
ATOM   2776  O   PHE A 178      28.875  -6.415  11.042  1.00 89.92           O  
ATOM   2777  CG  PHE A 178      25.795  -8.070  14.020  1.00 89.92           C  
ATOM   2778  CD1 PHE A 178      25.847  -8.293  15.407  1.00 89.92           C  
ATOM   2779  HD1 PHE A 178      26.795  -8.292  15.924  1.00 89.92           H  
ATOM   2780  CD2 PHE A 178      24.555  -8.089  13.355  1.00 89.92           C  
ATOM   2781  HD2 PHE A 178      24.504  -7.911  12.291  1.00 89.92           H  
ATOM   2782  CE1 PHE A 178      24.665  -8.548  16.120  1.00 89.92           C  
ATOM   2783  HE1 PHE A 178      24.703  -8.735  17.183  1.00 89.92           H  
ATOM   2784  CE2 PHE A 178      23.374  -8.340  14.069  1.00 89.92           C  
ATOM   2785  HE2 PHE A 178      22.426  -8.353  13.552  1.00 89.92           H  
ATOM   2786  CZ  PHE A 178      23.432  -8.588  15.449  1.00 89.92           C  
ATOM   2787  HZ  PHE A 178      22.533  -8.835  15.995  1.00 89.92           H  
ATOM   2788  N   ILE A 179      29.793  -6.104  13.081  1.00 89.35           N  
ATOM   2789  H   ILE A 179      29.592  -6.002  14.066  1.00 89.35           H  
ATOM   2790  CA  ILE A 179      31.202  -6.204  12.689  1.00 89.35           C  
ATOM   2791  HA  ILE A 179      31.270  -6.305  11.605  1.00 89.35           H  
ATOM   2792  C   ILE A 179      31.783  -7.466  13.327  1.00 89.35           C  
ATOM   2793  CB  ILE A 179      31.990  -4.939  13.097  1.00 89.35           C  
ATOM   2794  HB  ILE A 179      31.925  -4.829  14.179  1.00 89.35           H  
ATOM   2795  O   ILE A 179      31.609  -7.697  14.527  1.00 89.35           O  
ATOM   2796  CG1 ILE A 179      31.383  -3.677  12.439  1.00 89.35           C  
ATOM   2797 HG12 ILE A 179      30.315  -3.631  12.657  1.00 89.35           H  
ATOM   2798 HG13 ILE A 179      31.504  -3.743  11.358  1.00 89.35           H  
ATOM   2799  CG2 ILE A 179      33.477  -5.082  12.709  1.00 89.35           C  
ATOM   2800 HG21 ILE A 179      33.571  -5.218  11.632  1.00 89.35           H  
ATOM   2801 HG22 ILE A 179      33.931  -5.932  13.218  1.00 89.35           H  
ATOM   2802 HG23 ILE A 179      34.039  -4.196  13.006  1.00 89.35           H  
ATOM   2803  CD1 ILE A 179      31.991  -2.359  12.937  1.00 89.35           C  
ATOM   2804 HD11 ILE A 179      31.981  -2.335  14.027  1.00 89.35           H  
ATOM   2805 HD12 ILE A 179      31.400  -1.522  12.564  1.00 89.35           H  
ATOM   2806 HD13 ILE A 179      33.013  -2.248  12.575  1.00 89.35           H  
ATOM   2807  N   LYS A 180      32.501  -8.269  12.536  1.00 87.59           N  
ATOM   2808  H   LYS A 180      32.614  -8.009  11.567  1.00 87.59           H  
ATOM   2809  CA  LYS A 180      33.244  -9.427  13.045  1.00 87.59           C  
ATOM   2810  HA  LYS A 180      32.684  -9.856  13.876  1.00 87.59           H  
ATOM   2811  C   LYS A 180      34.604  -8.972  13.585  1.00 87.59           C  
ATOM   2812  CB  LYS A 180      33.340 -10.509  11.952  1.00 87.59           C  
ATOM   2813  HB2 LYS A 180      32.348 -10.663  11.526  1.00 87.59           H  
ATOM   2814  HB3 LYS A 180      34.013 -10.184  11.160  1.00 87.59           H  
ATOM   2815  O   LYS A 180      35.447  -8.507  12.822  1.00 87.59           O  
ATOM   2816  CG  LYS A 180      33.826 -11.844  12.539  1.00 87.59           C  
ATOM   2817  HG2 LYS A 180      33.176 -12.111  13.371  1.00 87.59           H  
ATOM   2818  HG3 LYS A 180      34.842 -11.721  12.916  1.00 87.59           H  
ATOM   2819  CD  LYS A 180      33.806 -12.988  11.512  1.00 87.59           C  
ATOM   2820  HD2 LYS A 180      32.839 -12.994  11.010  1.00 87.59           H  
ATOM   2821  HD3 LYS A 180      34.593 -12.836  10.772  1.00 87.59           H  
ATOM   2822  CE  LYS A 180      34.007 -14.329  12.238  1.00 87.59           C  
ATOM   2823  HE2 LYS A 180      35.007 -14.376  12.670  1.00 87.59           H  
ATOM   2824  HE3 LYS A 180      33.297 -14.361  13.065  1.00 87.59           H  
ATOM   2825  NZ  LYS A 180      33.740 -15.503  11.367  1.00 87.59           N  
ATOM   2826  HZ1 LYS A 180      33.480 -16.308  11.919  1.00 87.59           H  
ATOM   2827  HZ2 LYS A 180      32.892 -15.362  10.838  1.00 87.59           H  
ATOM   2828  HZ3 LYS A 180      34.514 -15.754  10.768  1.00 87.59           H  
ATOM   2829  N   SER A 181      34.815  -9.095  14.895  1.00 86.88           N  
ATOM   2830  H   SER A 181      34.075  -9.507  15.445  1.00 86.88           H  
ATOM   2831  CA  SER A 181      36.088  -8.809  15.571  1.00 86.88           C  
ATOM   2832  HA  SER A 181      36.812  -8.431  14.850  1.00 86.88           H  
ATOM   2833  C   SER A 181      36.639 -10.099  16.181  1.00 86.88           C  
ATOM   2834  CB  SER A 181      35.893  -7.725  16.633  1.00 86.88           C  
ATOM   2835  HB2 SER A 181      35.414  -6.859  16.177  1.00 86.88           H  
ATOM   2836  HB3 SER A 181      35.253  -8.104  17.430  1.00 86.88           H  
ATOM   2837  O   SER A 181      36.146 -10.576  17.205  1.00 86.88           O  
ATOM   2838  OG  SER A 181      37.147  -7.334  17.165  1.00 86.88           O  
ATOM   2839  HG  SER A 181      36.985  -6.727  17.891  1.00 86.88           H  
ATOM   2840  N   GLY A 182      37.630 -10.707  15.522  1.00 86.51           N  
ATOM   2841  H   GLY A 182      37.944 -10.301  14.652  1.00 86.51           H  
ATOM   2842  CA  GLY A 182      38.067 -12.070  15.846  1.00 86.51           C  
ATOM   2843  HA2 GLY A 182      38.924 -12.343  15.231  1.00 86.51           H  
ATOM   2844  HA3 GLY A 182      38.361 -12.118  16.895  1.00 86.51           H  
ATOM   2845  C   GLY A 182      36.947 -13.085  15.584  1.00 86.51           C  
ATOM   2846  O   GLY A 182      36.389 -13.109  14.489  1.00 86.51           O  
ATOM   2847  N   ASP A 183      36.591 -13.873  16.600  1.00 85.79           N  
ATOM   2848  H   ASP A 183      37.137 -13.842  17.449  1.00 85.79           H  
ATOM   2849  CA  ASP A 183      35.514 -14.879  16.538  1.00 85.79           C  
ATOM   2850  HA  ASP A 183      35.386 -15.196  15.503  1.00 85.79           H  
ATOM   2851  C   ASP A 183      34.149 -14.342  17.011  1.00 85.79           C  
ATOM   2852  CB  ASP A 183      35.919 -16.124  17.347  1.00 85.79           C  
ATOM   2853  HB2 ASP A 183      36.026 -15.841  18.394  1.00 85.79           H  
ATOM   2854  HB3 ASP A 183      35.129 -16.871  17.279  1.00 85.79           H  
ATOM   2855  O   ASP A 183      33.209 -15.110  17.194  1.00 85.79           O  
ATOM   2856  CG  ASP A 183      37.217 -16.766  16.853  1.00 85.79           C  
ATOM   2857  OD1 ASP A 183      37.423 -16.814  15.620  1.00 85.79           O  
ATOM   2858  OD2 ASP A 183      38.017 -17.167  17.729  1.00 85.79           O  
ATOM   2859  N   MET A 184      34.035 -13.033  17.268  1.00 89.41           N  
ATOM   2860  H   MET A 184      34.822 -12.434  17.065  1.00 89.41           H  
ATOM   2861  CA  MET A 184      32.837 -12.424  17.851  1.00 89.41           C  
ATOM   2862  HA  MET A 184      32.122 -13.212  18.089  1.00 89.41           H  
ATOM   2863  C   MET A 184      32.153 -11.449  16.890  1.00 89.41           C  
ATOM   2864  CB  MET A 184      33.209 -11.738  19.172  1.00 89.41           C  
ATOM   2865  HB2 MET A 184      33.914 -10.931  18.974  1.00 89.41           H  
ATOM   2866  HB3 MET A 184      33.693 -12.476  19.812  1.00 89.41           H  
ATOM   2867  O   MET A 184      32.796 -10.544  16.354  1.00 89.41           O  
ATOM   2868  CG  MET A 184      31.982 -11.166  19.897  1.00 89.41           C  
ATOM   2869  HG2 MET A 184      31.296 -11.987  20.103  1.00 89.41           H  
ATOM   2870  HG3 MET A 184      31.474 -10.464  19.236  1.00 89.41           H  
ATOM   2871  SD  MET A 184      32.320 -10.284  21.453  1.00 89.41           S  
ATOM   2872  CE  MET A 184      33.170 -11.581  22.379  1.00 89.41           C  
ATOM   2873  HE1 MET A 184      32.577 -12.494  22.336  1.00 89.41           H  
ATOM   2874  HE2 MET A 184      33.308 -11.265  23.413  1.00 89.41           H  
ATOM   2875  HE3 MET A 184      34.148 -11.766  21.933  1.00 89.41           H  
ATOM   2876  N   TYR A 185      30.830 -11.564  16.765  1.00 89.64           N  
ATOM   2877  H   TYR A 185      30.385 -12.377  17.166  1.00 89.64           H  
ATOM   2878  CA  TYR A 185      29.979 -10.561  16.122  1.00 89.64           C  
ATOM   2879  HA  TYR A 185      30.555 -10.057  15.346  1.00 89.64           H  
ATOM   2880  C   TYR A 185      29.517  -9.512  17.130  1.00 89.64           C  
ATOM   2881  CB  TYR A 185      28.780 -11.216  15.437  1.00 89.64           C  
ATOM   2882  HB2 TYR A 185      28.108 -10.439  15.070  1.00 89.64           H  
ATOM   2883  HB3 TYR A 185      28.230 -11.813  16.164  1.00 89.64           H  
ATOM   2884  O   TYR A 185      28.838  -9.818  18.115  1.00 89.64           O  
ATOM   2885  CG  TYR A 185      29.190 -12.085  14.275  1.00 89.64           C  
ATOM   2886  CD1 TYR A 185      29.286 -11.553  12.974  1.00 89.64           C  
ATOM   2887  HD1 TYR A 185      29.032 -10.520  12.789  1.00 89.64           H  
ATOM   2888  CD2 TYR A 185      29.516 -13.429  14.516  1.00 89.64           C  
ATOM   2889  HD2 TYR A 185      29.427 -13.848  15.507  1.00 89.64           H  
ATOM   2890  CE1 TYR A 185      29.716 -12.374  11.913  1.00 89.64           C  
ATOM   2891  HE1 TYR A 185      29.805 -11.985  10.910  1.00 89.64           H  
ATOM   2892  CE2 TYR A 185      29.941 -14.246  13.463  1.00 89.64           C  
ATOM   2893  HE2 TYR A 185      30.170 -15.280  13.674  1.00 89.64           H  
ATOM   2894  OH  TYR A 185      30.509 -14.509  11.156  1.00 89.64           O  
ATOM   2895  HH  TYR A 185      30.728 -15.363  11.535  1.00 89.64           H  
ATOM   2896  CZ  TYR A 185      30.046 -13.722  12.159  1.00 89.64           C  
ATOM   2897  N   ILE A 186      29.876  -8.259  16.863  1.00 87.62           N  
ATOM   2898  H   ILE A 186      30.438  -8.084  16.042  1.00 87.62           H  
ATOM   2899  CA  ILE A 186      29.534  -7.113  17.705  1.00 87.62           C  
ATOM   2900  HA  ILE A 186      29.082  -7.480  18.626  1.00 87.62           H  
ATOM   2901  C   ILE A 186      28.529  -6.242  16.942  1.00 87.62           C  
ATOM   2902  CB  ILE A 186      30.803  -6.332  18.108  1.00 87.62           C  
ATOM   2903  HB  ILE A 186      31.266  -5.933  17.205  1.00 87.62           H  
ATOM   2904  O   ILE A 186      28.833  -5.849  15.813  1.00 87.62           O  
ATOM   2905  CG1 ILE A 186      31.820  -7.265  18.811  1.00 87.62           C  
ATOM   2906 HG12 ILE A 186      32.050  -8.111  18.163  1.00 87.62           H  
ATOM   2907 HG13 ILE A 186      31.381  -7.656  19.729  1.00 87.62           H  
ATOM   2908  CG2 ILE A 186      30.422  -5.154  19.026  1.00 87.62           C  
ATOM   2909 HG21 ILE A 186      29.973  -5.519  19.950  1.00 87.62           H  
ATOM   2910 HG22 ILE A 186      31.301  -4.555  19.264  1.00 87.62           H  
ATOM   2911 HG23 ILE A 186      29.717  -4.490  18.526  1.00 87.62           H  
ATOM   2912  CD1 ILE A 186      33.161  -6.600  19.142  1.00 87.62           C  
ATOM   2913 HD11 ILE A 186      33.577  -6.138  18.246  1.00 87.62           H  
ATOM   2914 HD12 ILE A 186      33.034  -5.847  19.920  1.00 87.62           H  
ATOM   2915 HD13 ILE A 186      33.855  -7.358  19.506  1.00 87.62           H  
ATOM   2916  N   PRO A 187      27.346  -5.945  17.512  1.00 86.50           N  
ATOM   2917  CA  PRO A 187      26.386  -5.047  16.886  1.00 86.50           C  
ATOM   2918  HA  PRO A 187      26.174  -5.374  15.868  1.00 86.50           H  
ATOM   2919  C   PRO A 187      26.949  -3.621  16.847  1.00 86.50           C  
ATOM   2920  CB  PRO A 187      25.107  -5.156  17.723  1.00 86.50           C  
ATOM   2921  HB2 PRO A 187      24.551  -4.219  17.748  1.00 86.50           H  
ATOM   2922  HB3 PRO A 187      24.480  -5.954  17.326  1.00 86.50           H  
ATOM   2923  O   PRO A 187      27.553  -3.154  17.813  1.00 86.50           O  
ATOM   2924  CG  PRO A 187      25.616  -5.549  19.110  1.00 86.50           C  
ATOM   2925  HG2 PRO A 187      24.871  -6.117  19.668  1.00 86.50           H  
ATOM   2926  HG3 PRO A 187      25.903  -4.653  19.659  1.00 86.50           H  
ATOM   2927  CD  PRO A 187      26.861  -6.384  18.811  1.00 86.50           C  
ATOM   2928  HD2 PRO A 187      27.602  -6.224  19.594  1.00 86.50           H  
ATOM   2929  HD3 PRO A 187      26.599  -7.440  18.739  1.00 86.50           H  
ATOM   2930  N   ASP A 188      26.754  -2.925  15.730  1.00 86.53           N  
ATOM   2931  H   ASP A 188      26.241  -3.354  14.974  1.00 86.53           H  
ATOM   2932  CA  ASP A 188      27.075  -1.504  15.605  1.00 86.53           C  
ATOM   2933  HA  ASP A 188      28.078  -1.323  15.992  1.00 86.53           H  
ATOM   2934  C   ASP A 188      26.071  -0.684  16.423  1.00 86.53           C  
ATOM   2935  CB  ASP A 188      27.046  -1.100  14.124  1.00 86.53           C  
ATOM   2936  HB2 ASP A 188      26.028  -1.258  13.769  1.00 86.53           H  
ATOM   2937  HB3 ASP A 188      27.724  -1.744  13.564  1.00 86.53           H  
ATOM   2938  O   ASP A 188      24.889  -0.624  16.097  1.00 86.53           O  
ATOM   2939  CG  ASP A 188      27.417   0.363  13.851  1.00 86.53           C  
ATOM   2940  OD1 ASP A 188      27.842   1.069  14.792  1.00 86.53           O  
ATOM   2941  OD2 ASP A 188      27.285   0.801  12.680  1.00 86.53           O  
ATOM   2942  N   ASN A 189      26.538  -0.026  17.482  1.00 82.45           N  
ATOM   2943  H   ASN A 189      27.525  -0.080  17.690  1.00 82.45           H  
ATOM   2944  CA  ASN A 189      25.697   0.813  18.338  1.00 82.45           C  
ATOM   2945  HA  ASN A 189      24.727   0.325  18.436  1.00 82.45           H  
ATOM   2946  C   ASN A 189      25.410   2.207  17.748  1.00 82.45           C  
ATOM   2947  CB  ASN A 189      26.327   0.893  19.738  1.00 82.45           C  
ATOM   2948  HB2 ASN A 189      25.593   1.334  20.412  1.00 82.45           H  
ATOM   2949  HB3 ASN A 189      26.548  -0.110  20.103  1.00 82.45           H  
ATOM   2950  O   ASN A 189      24.786   3.039  18.410  1.00 82.45           O  
ATOM   2951  CG  ASN A 189      27.597   1.729  19.806  1.00 82.45           C  
ATOM   2952  ND2 ASN A 189      27.868   2.320  20.944  1.00 82.45           N  
ATOM   2953 HD21 ASN A 189      27.142   2.395  21.642  1.00 82.45           H  
ATOM   2954 HD22 ASN A 189      28.649   2.959  20.962  1.00 82.45           H  
ATOM   2955  OD1 ASN A 189      28.372   1.867  18.869  1.00 82.45           O  
ATOM   2956  N   LYS A 190      25.903   2.494  16.536  1.00 88.22           N  
ATOM   2957  H   LYS A 190      26.480   1.796  16.088  1.00 88.22           H  
ATOM   2958  CA  LYS A 190      25.744   3.791  15.863  1.00 88.22           C  
ATOM   2959  HA  LYS A 190      25.317   4.512  16.560  1.00 88.22           H  
ATOM   2960  C   LYS A 190      24.793   3.746  14.684  1.00 88.22           C  
ATOM   2961  CB  LYS A 190      27.102   4.318  15.390  1.00 88.22           C  
ATOM   2962  HB2 LYS A 190      26.965   5.316  14.972  1.00 88.22           H  
ATOM   2963  HB3 LYS A 190      27.488   3.666  14.606  1.00 88.22           H  
ATOM   2964  O   LYS A 190      24.470   4.802  14.139  1.00 88.22           O  
ATOM   2965  CG  LYS A 190      28.115   4.399  16.529  1.00 88.22           C  
ATOM   2966  HG2 LYS A 190      28.299   3.396  16.914  1.00 88.22           H  
ATOM   2967  HG3 LYS A 190      27.727   5.032  17.327  1.00 88.22           H  
ATOM   2968  CD  LYS A 190      29.437   4.954  16.015  1.00 88.22           C  
ATOM   2969  HD2 LYS A 190      29.784   4.331  15.191  1.00 88.22           H  
ATOM   2970  HD3 LYS A 190      29.294   5.980  15.674  1.00 88.22           H  
ATOM   2971  CE  LYS A 190      30.432   4.903  17.169  1.00 88.22           C  
ATOM   2972  HE2 LYS A 190      30.083   5.571  17.958  1.00 88.22           H  
ATOM   2973  HE3 LYS A 190      30.429   3.890  17.571  1.00 88.22           H  
ATOM   2974  NZ  LYS A 190      31.787   5.276  16.710  1.00 88.22           N  
ATOM   2975  HZ1 LYS A 190      32.078   4.630  15.990  1.00 88.22           H  
ATOM   2976  HZ2 LYS A 190      31.775   6.212  16.332  1.00 88.22           H  
ATOM   2977  HZ3 LYS A 190      32.437   5.224  17.482  1.00 88.22           H  
ATOM   2978  N   SER A 191      24.393   2.563  14.223  1.00 91.64           N  
ATOM   2979  H   SER A 191      24.645   1.720  14.718  1.00 91.64           H  
ATOM   2980  CA  SER A 191      23.508   2.454  13.070  1.00 91.64           C  
ATOM   2981  HA  SER A 191      22.718   3.195  13.188  1.00 91.64           H  
ATOM   2982  C   SER A 191      22.831   1.100  12.954  1.00 91.64           C  
ATOM   2983  CB  SER A 191      24.271   2.765  11.774  1.00 91.64           C  
ATOM   2984  HB2 SER A 191      24.808   3.708  11.881  1.00 91.64           H  
ATOM   2985  HB3 SER A 191      23.555   2.885  10.960  1.00 91.64           H  
ATOM   2986  O   SER A 191      23.270   0.101  13.511  1.00 91.64           O  
ATOM   2987  OG  SER A 191      25.186   1.754  11.403  1.00 91.64           O  
ATOM   2988  HG  SER A 191      25.720   1.487  12.156  1.00 91.64           H  
ATOM   2989  N   TYR A 192      21.770   1.077  12.164  1.00 92.15           N  
ATOM   2990  H   TYR A 192      21.457   1.947  11.759  1.00 92.15           H  
ATOM   2991  CA  TYR A 192      21.064  -0.129  11.758  1.00 92.15           C  
ATOM   2992  HA  TYR A 192      21.751  -0.976  11.763  1.00 92.15           H  
ATOM   2993  C   TYR A 192      20.559   0.038  10.322  1.00 92.15           C  
ATOM   2994  CB  TYR A 192      19.939  -0.419  12.761  1.00 92.15           C  
ATOM   2995  HB2 TYR A 192      19.317  -1.235  12.392  1.00 92.15           H  
ATOM   2996  HB3 TYR A 192      20.391  -0.763  13.692  1.00 92.15           H  
ATOM   2997  O   TYR A 192      20.693   1.101   9.710  1.00 92.15           O  
ATOM   2998  CG  TYR A 192      19.063   0.778  13.059  1.00 92.15           C  
ATOM   2999  CD1 TYR A 192      19.304   1.544  14.215  1.00 92.15           C  
ATOM   3000  HD1 TYR A 192      20.089   1.252  14.896  1.00 92.15           H  
ATOM   3001  CD2 TYR A 192      18.052   1.156  12.157  1.00 92.15           C  
ATOM   3002  HD2 TYR A 192      17.880   0.584  11.257  1.00 92.15           H  
ATOM   3003  CE1 TYR A 192      18.524   2.681  14.481  1.00 92.15           C  
ATOM   3004  HE1 TYR A 192      18.696   3.254  15.381  1.00 92.15           H  
ATOM   3005  CE2 TYR A 192      17.292   2.310  12.410  1.00 92.15           C  
ATOM   3006  HE2 TYR A 192      16.560   2.641  11.689  1.00 92.15           H  
ATOM   3007  OH  TYR A 192      16.744   4.150  13.853  1.00 92.15           O  
ATOM   3008  HH  TYR A 192      16.996   4.559  14.684  1.00 92.15           H  
ATOM   3009  CZ  TYR A 192      17.511   3.065  13.581  1.00 92.15           C  
ATOM   3010  N   LEU A 193      20.005  -1.032   9.766  1.00 92.93           N  
ATOM   3011  H   LEU A 193      19.917  -1.870  10.323  1.00 92.93           H  
ATOM   3012  CA  LEU A 193      19.519  -1.098   8.395  1.00 92.93           C  
ATOM   3013  HA  LEU A 193      19.779  -0.178   7.873  1.00 92.93           H  
ATOM   3014  C   LEU A 193      17.991  -1.219   8.366  1.00 92.93           C  
ATOM   3015  CB  LEU A 193      20.206  -2.269   7.665  1.00 92.93           C  
ATOM   3016  HB2 LEU A 193      19.899  -3.200   8.142  1.00 92.93           H  
ATOM   3017  HB3 LEU A 193      19.849  -2.293   6.635  1.00 92.93           H  
ATOM   3018  O   LEU A 193      17.382  -1.834   9.246  1.00 92.93           O  
ATOM   3019  CG  LEU A 193      21.746  -2.243   7.664  1.00 92.93           C  
ATOM   3020  HG  LEU A 193      22.111  -2.215   8.690  1.00 92.93           H  
ATOM   3021  CD1 LEU A 193      22.281  -3.516   7.017  1.00 92.93           C  
ATOM   3022 HD11 LEU A 193      21.943  -3.586   5.983  1.00 92.93           H  
ATOM   3023 HD12 LEU A 193      21.912  -4.380   7.570  1.00 92.93           H  
ATOM   3024 HD13 LEU A 193      23.370  -3.523   7.049  1.00 92.93           H  
ATOM   3025  CD2 LEU A 193      22.309  -1.036   6.918  1.00 92.93           C  
ATOM   3026 HD21 LEU A 193      21.879  -0.972   5.918  1.00 92.93           H  
ATOM   3027 HD22 LEU A 193      22.066  -0.136   7.482  1.00 92.93           H  
ATOM   3028 HD23 LEU A 193      23.393  -1.118   6.840  1.00 92.93           H  
ATOM   3029  N   ILE A 194      17.389  -0.670   7.314  1.00 91.89           N  
ATOM   3030  H   ILE A 194      17.955  -0.131   6.676  1.00 91.89           H  
ATOM   3031  CA  ILE A 194      16.025  -0.987   6.881  1.00 91.89           C  
ATOM   3032  HA  ILE A 194      15.607  -1.730   7.559  1.00 91.89           H  
ATOM   3033  C   ILE A 194      16.091  -1.635   5.493  1.00 91.89           C  
ATOM   3034  CB  ILE A 194      15.085   0.240   6.935  1.00 91.89           C  
ATOM   3035  HB  ILE A 194      14.082  -0.122   6.706  1.00 91.89           H  
ATOM   3036  O   ILE A 194      16.932  -1.263   4.670  1.00 91.89           O  
ATOM   3037  CG1 ILE A 194      15.444   1.315   5.893  1.00 91.89           C  
ATOM   3038 HG12 ILE A 194      16.403   1.763   6.150  1.00 91.89           H  
ATOM   3039 HG13 ILE A 194      15.514   0.846   4.911  1.00 91.89           H  
ATOM   3040  CG2 ILE A 194      15.056   0.837   8.355  1.00 91.89           C  
ATOM   3041 HG21 ILE A 194      16.013   1.300   8.593  1.00 91.89           H  
ATOM   3042 HG22 ILE A 194      14.851   0.049   9.080  1.00 91.89           H  
ATOM   3043 HG23 ILE A 194      14.270   1.588   8.430  1.00 91.89           H  
ATOM   3044  CD1 ILE A 194      14.388   2.415   5.766  1.00 91.89           C  
ATOM   3045 HD11 ILE A 194      14.447   3.102   6.611  1.00 91.89           H  
ATOM   3046 HD12 ILE A 194      13.393   1.972   5.726  1.00 91.89           H  
ATOM   3047 HD13 ILE A 194      14.542   2.961   4.835  1.00 91.89           H  
ATOM   3048  N   LEU A 195      15.230  -2.619   5.240  1.00 89.30           N  
ATOM   3049  H   LEU A 195      14.520  -2.835   5.926  1.00 89.30           H  
ATOM   3050  CA  LEU A 195      15.167  -3.320   3.958  1.00 89.30           C  
ATOM   3051  HA  LEU A 195      16.180  -3.427   3.569  1.00 89.30           H  
ATOM   3052  C   LEU A 195      14.348  -2.501   2.956  1.00 89.30           C  
ATOM   3053  CB  LEU A 195      14.570  -4.721   4.184  1.00 89.30           C  
ATOM   3054  HB2 LEU A 195      13.539  -4.601   4.519  1.00 89.30           H  
ATOM   3055  HB3 LEU A 195      15.123  -5.224   4.976  1.00 89.30           H  
ATOM   3056  O   LEU A 195      13.229  -2.103   3.260  1.00 89.30           O  
ATOM   3057  CG  LEU A 195      14.579  -5.616   2.930  1.00 89.30           C  
ATOM   3058  HG  LEU A 195      14.141  -5.080   2.088  1.00 89.30           H  
ATOM   3059  CD1 LEU A 195      15.992  -6.074   2.559  1.00 89.30           C  
ATOM   3060 HD11 LEU A 195      15.951  -6.676   1.652  1.00 89.30           H  
ATOM   3061 HD12 LEU A 195      16.631  -5.213   2.365  1.00 89.30           H  
ATOM   3062 HD13 LEU A 195      16.421  -6.662   3.369  1.00 89.30           H  
ATOM   3063  CD2 LEU A 195      13.742  -6.870   3.184  1.00 89.30           C  
ATOM   3064 HD21 LEU A 195      14.150  -7.430   4.026  1.00 89.30           H  
ATOM   3065 HD22 LEU A 195      13.740  -7.496   2.292  1.00 89.30           H  
ATOM   3066 HD23 LEU A 195      12.716  -6.581   3.409  1.00 89.30           H  
ATOM   3067  N   LEU A 196      14.894  -2.269   1.767  1.00 87.14           N  
ATOM   3068  H   LEU A 196      15.798  -2.674   1.573  1.00 87.14           H  
ATOM   3069  CA  LEU A 196      14.215  -1.594   0.664  1.00 87.14           C  
ATOM   3070  HA  LEU A 196      13.540  -0.839   1.067  1.00 87.14           H  
ATOM   3071  C   LEU A 196      13.370  -2.587  -0.145  1.00 87.14           C  
ATOM   3072  CB  LEU A 196      15.260  -0.907  -0.232  1.00 87.14           C  
ATOM   3073  HB2 LEU A 196      14.741  -0.427  -1.062  1.00 87.14           H  
ATOM   3074  HB3 LEU A 196      15.913  -1.672  -0.651  1.00 87.14           H  
ATOM   3075  O   LEU A 196      13.745  -3.747  -0.300  1.00 87.14           O  
ATOM   3076  CG  LEU A 196      16.127   0.148   0.476  1.00 87.14           C  
ATOM   3077  HG  LEU A 196      16.668  -0.304   1.308  1.00 87.14           H  
ATOM   3078  CD1 LEU A 196      17.156   0.705  -0.501  1.00 87.14           C  
ATOM   3079 HD11 LEU A 196      17.806  -0.102  -0.841  1.00 87.14           H  
ATOM   3080 HD12 LEU A 196      17.764   1.453   0.006  1.00 87.14           H  
ATOM   3081 HD13 LEU A 196      16.656   1.142  -1.365  1.00 87.14           H  
ATOM   3082  CD2 LEU A 196      15.270   1.297   1.011  1.00 87.14           C  
ATOM   3083 HD21 LEU A 196      15.894   2.150   1.275  1.00 87.14           H  
ATOM   3084 HD22 LEU A 196      14.551   1.612   0.254  1.00 87.14           H  
ATOM   3085 HD23 LEU A 196      14.750   0.959   1.908  1.00 87.14           H  
ATOM   3086  N   GLU A 197      12.257  -2.125  -0.724  1.00 78.00           N  
ATOM   3087  H   GLU A 197      11.939  -1.192  -0.506  1.00 78.00           H  
ATOM   3088  CA  GLU A 197      11.418  -2.966  -1.600  1.00 78.00           C  
ATOM   3089  HA  GLU A 197      11.160  -3.887  -1.077  1.00 78.00           H  
ATOM   3090  C   GLU A 197      12.115  -3.369  -2.905  1.00 78.00           C  
ATOM   3091  CB  GLU A 197      10.128  -2.232  -1.975  1.00 78.00           C  
ATOM   3092  HB2 GLU A 197       9.567  -2.858  -2.669  1.00 78.00           H  
ATOM   3093  HB3 GLU A 197      10.379  -1.297  -2.476  1.00 78.00           H  
ATOM   3094  O   GLU A 197      11.797  -4.400  -3.496  1.00 78.00           O  
ATOM   3095  CG  GLU A 197       9.245  -1.947  -0.761  1.00 78.00           C  
ATOM   3096  HG2 GLU A 197       9.151  -2.856  -0.167  1.00 78.00           H  
ATOM   3097  HG3 GLU A 197       9.728  -1.180  -0.157  1.00 78.00           H  
ATOM   3098  CD  GLU A 197       7.863  -1.468  -1.200  1.00 78.00           C  
ATOM   3099  OE1 GLU A 197       6.864  -1.944  -0.606  1.00 78.00           O  
ATOM   3100  OE2 GLU A 197       7.809  -0.654  -2.149  1.00 78.00           O  
ATOM   3101  N   LYS A 198      13.064  -2.546  -3.356  1.00 74.81           N  
ATOM   3102  H   LYS A 198      13.301  -1.756  -2.774  1.00 74.81           H  
ATOM   3103  CA  LYS A 198      13.905  -2.780  -4.529  1.00 74.81           C  
ATOM   3104  HA  LYS A 198      14.014  -3.859  -4.639  1.00 74.81           H  
ATOM   3105  C   LYS A 198      15.296  -2.180  -4.303  1.00 74.81           C  
ATOM   3106  CB  LYS A 198      13.218  -2.227  -5.793  1.00 74.81           C  
ATOM   3107  HB2 LYS A 198      13.835  -2.456  -6.662  1.00 74.81           H  
ATOM   3108  HB3 LYS A 198      12.268  -2.747  -5.916  1.00 74.81           H  
ATOM   3109  O   LYS A 198      15.409  -1.232  -3.521  1.00 74.81           O  
ATOM   3110  CG  LYS A 198      12.952  -0.711  -5.761  1.00 74.81           C  
ATOM   3111  HG2 LYS A 198      13.899  -0.174  -5.704  1.00 74.81           H  
ATOM   3112  HG3 LYS A 198      12.355  -0.464  -4.883  1.00 74.81           H  
ATOM   3113  CD  LYS A 198      12.190  -0.266  -7.017  1.00 74.81           C  
ATOM   3114  HD2 LYS A 198      11.265  -0.837  -7.094  1.00 74.81           H  
ATOM   3115  HD3 LYS A 198      12.804  -0.451  -7.898  1.00 74.81           H  
ATOM   3116  CE  LYS A 198      11.862   1.226  -6.909  1.00 74.81           C  
ATOM   3117  HE2 LYS A 198      12.794   1.784  -6.817  1.00 74.81           H  
ATOM   3118  HE3 LYS A 198      11.309   1.392  -5.984  1.00 74.81           H  
ATOM   3119  NZ  LYS A 198      11.066   1.724  -8.060  1.00 74.81           N  
ATOM   3120  HZ1 LYS A 198      11.546   1.583  -8.938  1.00 74.81           H  
ATOM   3121  HZ2 LYS A 198      10.176   1.250  -8.105  1.00 74.81           H  
ATOM   3122  HZ3 LYS A 198      10.881   2.709  -7.940  1.00 74.81           H  
ATOM   3123  N   PRO A 199      16.335  -2.678  -4.998  1.00 83.05           N  
ATOM   3124  CA  PRO A 199      17.664  -2.090  -4.927  1.00 83.05           C  
ATOM   3125  HA  PRO A 199      18.043  -2.241  -3.916  1.00 83.05           H  
ATOM   3126  C   PRO A 199      17.646  -0.598  -5.277  1.00 83.05           C  
ATOM   3127  CB  PRO A 199      18.533  -2.870  -5.917  1.00 83.05           C  
ATOM   3128  HB2 PRO A 199      18.588  -2.342  -6.869  1.00 83.05           H  
ATOM   3129  HB3 PRO A 199      19.534  -3.036  -5.520  1.00 83.05           H  
ATOM   3130  O   PRO A 199      16.949  -0.187  -6.210  1.00 83.05           O  
ATOM   3131  CG  PRO A 199      17.799  -4.191  -6.124  1.00 83.05           C  
ATOM   3132  HG2 PRO A 199      18.152  -4.927  -5.403  1.00 83.05           H  
ATOM   3133  HG3 PRO A 199      17.942  -4.570  -7.136  1.00 83.05           H  
ATOM   3134  CD  PRO A 199      16.333  -3.850  -5.862  1.00 83.05           C  
ATOM   3135  HD2 PRO A 199      15.843  -4.699  -5.385  1.00 83.05           H  
ATOM   3136  HD3 PRO A 199      15.842  -3.608  -6.804  1.00 83.05           H  
ATOM   3137  N   SER A 200      18.436   0.206  -4.567  1.00 88.36           N  
ATOM   3138  H   SER A 200      18.935  -0.184  -3.781  1.00 88.36           H  
ATOM   3139  CA  SER A 200      18.568   1.636  -4.868  1.00 88.36           C  
ATOM   3140  HA  SER A 200      17.585   2.101  -4.786  1.00 88.36           H  
ATOM   3141  C   SER A 200      19.128   1.875  -6.270  1.00 88.36           C  
ATOM   3142  CB  SER A 200      19.491   2.308  -3.864  1.00 88.36           C  
ATOM   3143  HB2 SER A 200      19.111   2.098  -2.865  1.00 88.36           H  
ATOM   3144  HB3 SER A 200      20.494   1.895  -3.969  1.00 88.36           H  
ATOM   3145  O   SER A 200      20.121   1.257  -6.659  1.00 88.36           O  
ATOM   3146  OG  SER A 200      19.517   3.704  -4.097  1.00 88.36           O  
ATOM   3147  HG  SER A 200      20.417   4.028  -4.019  1.00 88.36           H  
ATOM   3148  N   SER A 201      18.548   2.816  -7.014  1.00 84.77           N  
ATOM   3149  H   SER A 201      17.728   3.278  -6.648  1.00 84.77           H  
ATOM   3150  CA  SER A 201      19.070   3.240  -8.321  1.00 84.77           C  
ATOM   3151  HA  SER A 201      19.417   2.358  -8.859  1.00 84.77           H  
ATOM   3152  C   SER A 201      20.263   4.194  -8.225  1.00 84.77           C  
ATOM   3153  CB  SER A 201      17.967   3.882  -9.165  1.00 84.77           C  
ATOM   3154  HB2 SER A 201      18.380   4.165 -10.134  1.00 84.77           H  
ATOM   3155  HB3 SER A 201      17.170   3.157  -9.330  1.00 84.77           H  
ATOM   3156  O   SER A 201      20.954   4.396  -9.225  1.00 84.77           O  
ATOM   3157  OG  SER A 201      17.439   5.031  -8.529  1.00 84.77           O  
ATOM   3158  HG  SER A 201      17.239   5.669  -9.218  1.00 84.77           H  
ATOM   3159  N   ILE A 202      20.523   4.764  -7.041  1.00 86.39           N  
ATOM   3160  H   ILE A 202      19.929   4.527  -6.260  1.00 86.39           H  
ATOM   3161  CA  ILE A 202      21.567   5.774  -6.826  1.00 86.39           C  
ATOM   3162  HA  ILE A 202      22.284   5.695  -7.644  1.00 86.39           H  
ATOM   3163  C   ILE A 202      22.358   5.557  -5.531  1.00 86.39           C  
ATOM   3164  CB  ILE A 202      20.981   7.209  -6.855  1.00 86.39           C  
ATOM   3165  HB  ILE A 202      21.825   7.895  -6.777  1.00 86.39           H  
ATOM   3166  O   ILE A 202      21.891   4.902  -4.596  1.00 86.39           O  
ATOM   3167  CG1 ILE A 202      20.049   7.497  -5.653  1.00 86.39           C  
ATOM   3168 HG12 ILE A 202      20.560   7.244  -4.724  1.00 86.39           H  
ATOM   3169 HG13 ILE A 202      19.159   6.871  -5.719  1.00 86.39           H  
ATOM   3170  CG2 ILE A 202      20.291   7.502  -8.200  1.00 86.39           C  
ATOM   3171 HG21 ILE A 202      20.940   7.195  -9.020  1.00 86.39           H  
ATOM   3172 HG22 ILE A 202      20.099   8.570  -8.304  1.00 86.39           H  
ATOM   3173 HG23 ILE A 202      19.346   6.964  -8.271  1.00 86.39           H  
ATOM   3174  CD1 ILE A 202      19.636   8.970  -5.537  1.00 86.39           C  
ATOM   3175 HD11 ILE A 202      19.044   9.108  -4.632  1.00 86.39           H  
ATOM   3176 HD12 ILE A 202      20.524   9.599  -5.474  1.00 86.39           H  
ATOM   3177 HD13 ILE A 202      19.037   9.274  -6.395  1.00 86.39           H  
ATOM   3178  N   ASN A 203      23.528   6.189  -5.446  1.00 89.86           N  
ATOM   3179  H   ASN A 203      23.859   6.661  -6.275  1.00 89.86           H  
ATOM   3180  CA  ASN A 203      24.160   6.516  -4.171  1.00 89.86           C  
ATOM   3181  HA  ASN A 203      24.017   5.690  -3.475  1.00 89.86           H  
ATOM   3182  C   ASN A 203      23.527   7.776  -3.584  1.00 89.86           C  
ATOM   3183  CB  ASN A 203      25.660   6.754  -4.348  1.00 89.86           C  
ATOM   3184  HB2 ASN A 203      26.115   7.004  -3.390  1.00 89.86           H  
ATOM   3185  HB3 ASN A 203      25.801   7.598  -5.024  1.00 89.86           H  
ATOM   3186  O   ASN A 203      23.405   8.799  -4.261  1.00 89.86           O  
ATOM   3187  CG  ASN A 203      26.371   5.551  -4.897  1.00 89.86           C  
ATOM   3188  ND2 ASN A 203      27.091   5.760  -5.959  1.00 89.86           N  
ATOM   3189 HD21 ASN A 203      27.400   4.956  -6.487  1.00 89.86           H  
ATOM   3190 HD22 ASN A 203      27.159   6.679  -6.373  1.00 89.86           H  
ATOM   3191  OD1 ASN A 203      26.267   4.444  -4.388  1.00 89.86           O  
ATOM   3192  N   TYR A 204      23.188   7.727  -2.304  1.00 94.93           N  
ATOM   3193  H   TYR A 204      23.306   6.858  -1.802  1.00 94.93           H  
ATOM   3194  CA  TYR A 204      22.632   8.855  -1.580  1.00 94.93           C  
ATOM   3195  HA  TYR A 204      22.942   9.775  -2.075  1.00 94.93           H  
ATOM   3196  C   TYR A 204      23.145   8.899  -0.142  1.00 94.93           C  
ATOM   3197  CB  TYR A 204      21.106   8.798  -1.639  1.00 94.93           C  
ATOM   3198  HB2 TYR A 204      20.764   7.842  -1.243  1.00 94.93           H  
ATOM   3199  HB3 TYR A 204      20.787   8.856  -2.680  1.00 94.93           H  
ATOM   3200  O   TYR A 204      23.230   7.876   0.541  1.00 94.93           O  
ATOM   3201  CG  TYR A 204      20.450   9.912  -0.857  1.00 94.93           C  
ATOM   3202  CD1 TYR A 204      20.128   9.725   0.501  1.00 94.93           C  
ATOM   3203  HD1 TYR A 204      20.316   8.776   0.981  1.00 94.93           H  
ATOM   3204  CD2 TYR A 204      20.216  11.151  -1.479  1.00 94.93           C  
ATOM   3205  HD2 TYR A 204      20.475  11.290  -2.518  1.00 94.93           H  
ATOM   3206  CE1 TYR A 204      19.572  10.783   1.242  1.00 94.93           C  
ATOM   3207  HE1 TYR A 204      19.327  10.650   2.286  1.00 94.93           H  
ATOM   3208  CE2 TYR A 204      19.659  12.208  -0.736  1.00 94.93           C  
ATOM   3209  HE2 TYR A 204      19.516  13.181  -1.181  1.00 94.93           H  
ATOM   3210  OH  TYR A 204      18.810  13.064   1.321  1.00 94.93           O  
ATOM   3211  HH  TYR A 204      18.868  12.872   2.260  1.00 94.93           H  
ATOM   3212  CZ  TYR A 204      19.323  12.023   0.618  1.00 94.93           C  
ATOM   3213  N   LYS A 205      23.452  10.103   0.337  1.00 95.65           N  
ATOM   3214  H   LYS A 205      23.348  10.893  -0.284  1.00 95.65           H  
ATOM   3215  CA  LYS A 205      23.819  10.377   1.725  1.00 95.65           C  
ATOM   3216  HA  LYS A 205      23.353   9.637   2.376  1.00 95.65           H  
ATOM   3217  C   LYS A 205      23.301  11.750   2.123  1.00 95.65           C  
ATOM   3218  CB  LYS A 205      25.342  10.276   1.856  1.00 95.65           C  
ATOM   3219  HB2 LYS A 205      25.658   9.316   1.448  1.00 95.65           H  
ATOM   3220  HB3 LYS A 205      25.804  11.059   1.255  1.00 95.65           H  
ATOM   3221  O   LYS A 205      23.627  12.745   1.468  1.00 95.65           O  
ATOM   3222  CG  LYS A 205      25.848  10.391   3.301  1.00 95.65           C  
ATOM   3223  HG2 LYS A 205      25.365   9.638   3.923  1.00 95.65           H  
ATOM   3224  HG3 LYS A 205      25.636  11.385   3.696  1.00 95.65           H  
ATOM   3225  CD  LYS A 205      27.361  10.156   3.281  1.00 95.65           C  
ATOM   3226  HD2 LYS A 205      27.549   9.181   2.831  1.00 95.65           H  
ATOM   3227  HD3 LYS A 205      27.830  10.917   2.658  1.00 95.65           H  
ATOM   3228  CE  LYS A 205      27.994  10.169   4.670  1.00 95.65           C  
ATOM   3229  HE2 LYS A 205      27.827  11.144   5.127  1.00 95.65           H  
ATOM   3230  HE3 LYS A 205      27.501   9.409   5.276  1.00 95.65           H  
ATOM   3231  NZ  LYS A 205      29.447   9.874   4.542  1.00 95.65           N  
ATOM   3232  HZ1 LYS A 205      29.897  10.567   3.962  1.00 95.65           H  
ATOM   3233  HZ2 LYS A 205      29.598   9.002   4.055  1.00 95.65           H  
ATOM   3234  HZ3 LYS A 205      29.916   9.829   5.435  1.00 95.65           H  
ATOM   3235  N   ASP A 206      22.535  11.806   3.207  1.00 93.81           N  
ATOM   3236  H   ASP A 206      22.303  10.952   3.694  1.00 93.81           H  
ATOM   3237  CA  ASP A 206      22.071  13.077   3.758  1.00 93.81           C  
ATOM   3238  HA  ASP A 206      21.426  13.570   3.030  1.00 93.81           H  
ATOM   3239  C   ASP A 206      23.254  14.006   4.066  1.00 93.81           C  
ATOM   3240  CB  ASP A 206      21.288  12.871   5.053  1.00 93.81           C  
ATOM   3241  HB2 ASP A 206      21.240  13.851   5.526  1.00 93.81           H  
ATOM   3242  HB3 ASP A 206      21.833  12.193   5.708  1.00 93.81           H  
ATOM   3243  O   ASP A 206      24.306  13.580   4.549  1.00 93.81           O  
ATOM   3244  CG  ASP A 206      19.839  12.419   4.920  1.00 93.81           C  
ATOM   3245  OD1 ASP A 206      19.223  12.622   3.847  1.00 93.81           O  
ATOM   3246  OD2 ASP A 206      19.313  11.948   5.951  1.00 93.81           O  
ATOM   3247  N   GLY A 207      23.087  15.299   3.787  1.00 91.36           N  
ATOM   3248  H   GLY A 207      22.215  15.601   3.377  1.00 91.36           H  
ATOM   3249  CA  GLY A 207      24.133  16.294   4.026  1.00 91.36           C  
ATOM   3250  HA2 GLY A 207      23.684  17.287   4.008  1.00 91.36           H  
ATOM   3251  HA3 GLY A 207      24.562  16.127   5.014  1.00 91.36           H  
ATOM   3252  C   GLY A 207      25.289  16.276   3.024  1.00 91.36           C  
ATOM   3253  O   GLY A 207      26.185  17.110   3.140  1.00 91.36           O  
ATOM   3254  N   VAL A 208      25.270  15.371   2.040  1.00 92.59           N  
ATOM   3255  H   VAL A 208      24.523  14.691   2.047  1.00 92.59           H  
ATOM   3256  CA  VAL A 208      26.274  15.291   0.965  1.00 92.59           C  
ATOM   3257  HA  VAL A 208      26.931  16.159   1.017  1.00 92.59           H  
ATOM   3258  C   VAL A 208      25.610  15.333  -0.409  1.00 92.59           C  
ATOM   3259  CB  VAL A 208      27.150  14.032   1.118  1.00 92.59           C  
ATOM   3260  HB  VAL A 208      26.521  13.147   1.028  1.00 92.59           H  
ATOM   3261  O   VAL A 208      26.010  16.124  -1.260  1.00 92.59           O  
ATOM   3262  CG1 VAL A 208      28.235  13.959   0.036  1.00 92.59           C  
ATOM   3263 HG11 VAL A 208      28.877  13.092   0.196  1.00 92.59           H  
ATOM   3264 HG12 VAL A 208      28.849  14.859   0.055  1.00 92.59           H  
ATOM   3265 HG13 VAL A 208      27.784  13.860  -0.951  1.00 92.59           H  
ATOM   3266  CG2 VAL A 208      27.847  13.989   2.487  1.00 92.59           C  
ATOM   3267 HG21 VAL A 208      28.549  13.156   2.524  1.00 92.59           H  
ATOM   3268 HG22 VAL A 208      27.106  13.862   3.275  1.00 92.59           H  
ATOM   3269 HG23 VAL A 208      28.388  14.921   2.650  1.00 92.59           H  
ATOM   3270  N   SER A 209      24.576  14.520  -0.632  1.00 93.45           N  
ATOM   3271  H   SER A 209      24.276  13.892   0.100  1.00 93.45           H  
ATOM   3272  CA  SER A 209      23.864  14.467  -1.910  1.00 93.45           C  
ATOM   3273  HA  SER A 209      24.598  14.334  -2.704  1.00 93.45           H  
ATOM   3274  C   SER A 209      23.094  15.757  -2.195  1.00 93.45           C  
ATOM   3275  CB  SER A 209      22.913  13.271  -1.931  1.00 93.45           C  
ATOM   3276  HB2 SER A 209      22.228  13.337  -1.086  1.00 93.45           H  
ATOM   3277  HB3 SER A 209      22.338  13.270  -2.857  1.00 93.45           H  
ATOM   3278  O   SER A 209      22.533  16.376  -1.292  1.00 93.45           O  
ATOM   3279  OG  SER A 209      23.664  12.076  -1.842  1.00 93.45           O  
ATOM   3280  HG  SER A 209      24.205  11.995  -2.632  1.00 93.45           H  
ATOM   3281  N   LEU A 210      23.041  16.156  -3.467  1.00 91.56           N  
ATOM   3282  H   LEU A 210      23.501  15.595  -4.169  1.00 91.56           H  
ATOM   3283  CA  LEU A 210      22.310  17.338  -3.922  1.00 91.56           C  
ATOM   3284  HA  LEU A 210      22.309  18.082  -3.125  1.00 91.56           H  
ATOM   3285  C   LEU A 210      20.844  17.018  -4.229  1.00 91.56           C  
ATOM   3286  CB  LEU A 210      23.013  17.949  -5.148  1.00 91.56           C  
ATOM   3287  HB2 LEU A 210      23.030  17.203  -5.942  1.00 91.56           H  
ATOM   3288  HB3 LEU A 210      22.422  18.792  -5.506  1.00 91.56           H  
ATOM   3289  O   LEU A 210      20.495  15.888  -4.572  1.00 91.56           O  
ATOM   3290  CG  LEU A 210      24.451  18.436  -4.891  1.00 91.56           C  
ATOM   3291  HG  LEU A 210      25.064  17.604  -4.545  1.00 91.56           H  
ATOM   3292  CD1 LEU A 210      25.053  18.954  -6.197  1.00 91.56           C  
ATOM   3293 HD11 LEU A 210      24.469  19.794  -6.573  1.00 91.56           H  
ATOM   3294 HD12 LEU A 210      26.084  19.267  -6.032  1.00 91.56           H  
ATOM   3295 HD13 LEU A 210      25.048  18.158  -6.941  1.00 91.56           H  
ATOM   3296  CD2 LEU A 210      24.509  19.557  -3.849  1.00 91.56           C  
ATOM   3297 HD21 LEU A 210      23.818  20.354  -4.124  1.00 91.56           H  
ATOM   3298 HD22 LEU A 210      24.251  19.157  -2.869  1.00 91.56           H  
ATOM   3299 HD23 LEU A 210      25.522  19.956  -3.795  1.00 91.56           H  
ATOM   3300  N   ILE A 211      20.000  18.043  -4.135  1.00 90.92           N  
ATOM   3301  H   ILE A 211      20.380  18.938  -3.862  1.00 90.92           H  
ATOM   3302  CA  ILE A 211      18.661  18.023  -4.718  1.00 90.92           C  
ATOM   3303  HA  ILE A 211      18.200  17.072  -4.451  1.00 90.92           H  
ATOM   3304  C   ILE A 211      18.814  18.088  -6.245  1.00 90.92           C  
ATOM   3305  CB  ILE A 211      17.778  19.160  -4.150  1.00 90.92           C  
ATOM   3306  HB  ILE A 211      18.276  20.110  -4.342  1.00 90.92           H  
ATOM   3307  O   ILE A 211      19.560  18.918  -6.761  1.00 90.92           O  
ATOM   3308  CG1 ILE A 211      17.610  19.023  -2.618  1.00 90.92           C  
ATOM   3309 HG12 ILE A 211      17.020  18.134  -2.396  1.00 90.92           H  
ATOM   3310 HG13 ILE A 211      18.589  18.895  -2.156  1.00 90.92           H  
ATOM   3311  CG2 ILE A 211      16.399  19.182  -4.841  1.00 90.92           C  
ATOM   3312 HG21 ILE A 211      16.513  19.335  -5.914  1.00 90.92           H  
ATOM   3313 HG22 ILE A 211      15.780  19.997  -4.464  1.00 90.92           H  
ATOM   3314 HG23 ILE A 211      15.884  18.235  -4.681  1.00 90.92           H  
ATOM   3315  CD1 ILE A 211      16.960  20.241  -1.946  1.00 90.92           C  
ATOM   3316 HD11 ILE A 211      15.924  20.354  -2.267  1.00 90.92           H  
ATOM   3317 HD12 ILE A 211      16.975  20.101  -0.865  1.00 90.92           H  
ATOM   3318 HD13 ILE A 211      17.519  21.143  -2.194  1.00 90.92           H  
ATOM   3319  N   GLU A 212      18.111  17.229  -6.975  1.00 82.34           N  
ATOM   3320  H   GLU A 212      17.518  16.570  -6.490  1.00 82.34           H  
ATOM   3321  CA  GLU A 212      18.117  17.182  -8.435  1.00 82.34           C  
ATOM   3322  HA  GLU A 212      19.109  16.879  -8.772  1.00 82.34           H  
ATOM   3323  C   GLU A 212      17.795  18.547  -9.037  1.00 82.34           C  
ATOM   3324  CB  GLU A 212      17.096  16.168  -8.953  1.00 82.34           C  
ATOM   3325  HB2 GLU A 212      16.973  16.311 -10.026  1.00 82.34           H  
ATOM   3326  HB3 GLU A 212      16.139  16.358  -8.466  1.00 82.34           H  
ATOM   3327  O   GLU A 212      16.897  19.262  -8.577  1.00 82.34           O  
ATOM   3328  CG  GLU A 212      17.542  14.722  -8.709  1.00 82.34           C  
ATOM   3329  HG2 GLU A 212      18.465  14.543  -9.261  1.00 82.34           H  
ATOM   3330  HG3 GLU A 212      17.756  14.592  -7.648  1.00 82.34           H  
ATOM   3331  CD  GLU A 212      16.483  13.695  -9.131  1.00 82.34           C  
ATOM   3332  OE1 GLU A 212      16.746  12.500  -8.879  1.00 82.34           O  
ATOM   3333  OE2 GLU A 212      15.399  14.117  -9.600  1.00 82.34           O  
ATOM   3334  N   ASN A 213      18.534  18.900 -10.091  1.00 78.40           N  
ATOM   3335  H   ASN A 213      19.183  18.223 -10.466  1.00 78.40           H  
ATOM   3336  CA  ASN A 213      18.449  20.196 -10.768  1.00 78.40           C  
ATOM   3337  HA  ASN A 213      19.256  20.221 -11.500  1.00 78.40           H  
ATOM   3338  C   ASN A 213      18.704  21.395  -9.831  1.00 78.40           C  
ATOM   3339  CB  ASN A 213      17.128  20.274 -11.556  1.00 78.40           C  
ATOM   3340  HB2 ASN A 213      17.125  21.169 -12.178  1.00 78.40           H  
ATOM   3341  HB3 ASN A 213      16.288  20.340 -10.865  1.00 78.40           H  
ATOM   3342  O   ASN A 213      18.266  22.515 -10.099  1.00 78.40           O  
ATOM   3343  CG  ASN A 213      16.945  19.073 -12.465  1.00 78.40           C  
ATOM   3344  ND2 ASN A 213      15.804  18.426 -12.426  1.00 78.40           N  
ATOM   3345 HD21 ASN A 213      15.098  18.647 -11.738  1.00 78.40           H  
ATOM   3346 HD22 ASN A 213      15.745  17.587 -12.986  1.00 78.40           H  
ATOM   3347  OD1 ASN A 213      17.846  18.691 -13.191  1.00 78.40           O  
ATOM   3348  N   SER A 214      19.413  21.178  -8.718  1.00 79.76           N  
ATOM   3349  H   SER A 214      19.693  20.232  -8.499  1.00 79.76           H  
ATOM   3350  CA  SER A 214      19.726  22.198  -7.725  1.00 79.76           C  
ATOM   3351  HA  SER A 214      19.597  23.183  -8.174  1.00 79.76           H  
ATOM   3352  C   SER A 214      21.162  22.079  -7.217  1.00 79.76           C  
ATOM   3353  CB  SER A 214      18.770  22.060  -6.540  1.00 79.76           C  
ATOM   3354  HB2 SER A 214      17.760  21.861  -6.897  1.00 79.76           H  
ATOM   3355  HB3 SER A 214      19.100  21.227  -5.918  1.00 79.76           H  
ATOM   3356  O   SER A 214      21.690  20.991  -7.026  1.00 79.76           O  
ATOM   3357  OG  SER A 214      18.776  23.253  -5.777  1.00 79.76           O  
ATOM   3358  HG  SER A 214      18.189  23.844  -6.255  1.00 79.76           H  
ATOM   3359  N   ASN A 215      21.768  23.216  -6.874  1.00 85.56           N  
ATOM   3360  H   ASN A 215      21.302  24.086  -7.087  1.00 85.56           H  
ATOM   3361  CA  ASN A 215      23.043  23.255  -6.144  1.00 85.56           C  
ATOM   3362  HA  ASN A 215      23.633  22.382  -6.424  1.00 85.56           H  
ATOM   3363  C   ASN A 215      22.844  23.158  -4.616  1.00 85.56           C  
ATOM   3364  CB  ASN A 215      23.830  24.509  -6.566  1.00 85.56           C  
ATOM   3365  HB2 ASN A 215      23.226  25.399  -6.391  1.00 85.56           H  
ATOM   3366  HB3 ASN A 215      24.734  24.584  -5.962  1.00 85.56           H  
ATOM   3367  O   ASN A 215      23.754  23.463  -3.847  1.00 85.56           O  
ATOM   3368  CG  ASN A 215      24.274  24.476  -8.019  1.00 85.56           C  
ATOM   3369  ND2 ASN A 215      24.655  25.602  -8.572  1.00 85.56           N  
ATOM   3370 HD21 ASN A 215      24.707  26.460  -8.040  1.00 85.56           H  
ATOM   3371 HD22 ASN A 215      24.962  25.519  -9.530  1.00 85.56           H  
ATOM   3372  OD1 ASN A 215      24.292  23.460  -8.683  1.00 85.56           O  
ATOM   3373  N   LYS A 216      21.636  22.810  -4.153  1.00 91.00           N  
ATOM   3374  H   LYS A 216      20.949  22.503  -4.827  1.00 91.00           H  
ATOM   3375  CA  LYS A 216      21.305  22.691  -2.729  1.00 91.00           C  
ATOM   3376  HA  LYS A 216      21.964  23.343  -2.155  1.00 91.00           H  
ATOM   3377  C   LYS A 216      21.534  21.267  -2.244  1.00 91.00           C  
ATOM   3378  CB  LYS A 216      19.853  23.109  -2.470  1.00 91.00           C  
ATOM   3379  HB2 LYS A 216      19.197  22.548  -3.136  1.00 91.00           H  
ATOM   3380  HB3 LYS A 216      19.595  22.853  -1.443  1.00 91.00           H  
ATOM   3381  O   LYS A 216      21.069  20.320  -2.868  1.00 91.00           O  
ATOM   3382  CG  LYS A 216      19.633  24.614  -2.672  1.00 91.00           C  
ATOM   3383  HG2 LYS A 216      19.868  24.888  -3.701  1.00 91.00           H  
ATOM   3384  HG3 LYS A 216      20.288  25.168  -1.999  1.00 91.00           H  
ATOM   3385  CD  LYS A 216      18.174  24.970  -2.371  1.00 91.00           C  
ATOM   3386  HD2 LYS A 216      17.944  24.697  -1.341  1.00 91.00           H  
ATOM   3387  HD3 LYS A 216      17.529  24.401  -3.042  1.00 91.00           H  
ATOM   3388  CE  LYS A 216      17.940  26.469  -2.578  1.00 91.00           C  
ATOM   3389  HE2 LYS A 216      18.596  27.020  -1.904  1.00 91.00           H  
ATOM   3390  HE3 LYS A 216      18.220  26.722  -3.600  1.00 91.00           H  
ATOM   3391  NZ  LYS A 216      16.521  26.829  -2.331  1.00 91.00           N  
ATOM   3392  HZ1 LYS A 216      16.256  26.600  -1.384  1.00 91.00           H  
ATOM   3393  HZ2 LYS A 216      16.369  27.815  -2.484  1.00 91.00           H  
ATOM   3394  HZ3 LYS A 216      15.919  26.315  -2.958  1.00 91.00           H  
ATOM   3395  N   ILE A 217      22.176  21.135  -1.089  1.00 92.21           N  
ATOM   3396  H   ILE A 217      22.548  21.964  -0.648  1.00 92.21           H  
ATOM   3397  CA  ILE A 217      22.337  19.855  -0.395  1.00 92.21           C  
ATOM   3398  HA  ILE A 217      22.716  19.116  -1.101  1.00 92.21           H  
ATOM   3399  C   ILE A 217      20.970  19.370   0.106  1.00 92.21           C  
ATOM   3400  CB  ILE A 217      23.372  19.993   0.743  1.00 92.21           C  
ATOM   3401  HB  ILE A 217      23.042  20.787   1.413  1.00 92.21           H  
ATOM   3402  O   ILE A 217      20.210  20.137   0.707  1.00 92.21           O  
ATOM   3403  CG1 ILE A 217      24.758  20.374   0.167  1.00 92.21           C  
ATOM   3404 HG12 ILE A 217      25.131  19.556  -0.449  1.00 92.21           H  
ATOM   3405 HG13 ILE A 217      24.663  21.253  -0.470  1.00 92.21           H  
ATOM   3406  CG2 ILE A 217      23.472  18.693   1.554  1.00 92.21           C  
ATOM   3407 HG21 ILE A 217      24.192  18.816   2.364  1.00 92.21           H  
ATOM   3408 HG22 ILE A 217      22.517  18.438   2.014  1.00 92.21           H  
ATOM   3409 HG23 ILE A 217      23.792  17.872   0.912  1.00 92.21           H  
ATOM   3410  CD1 ILE A 217      25.812  20.710   1.230  1.00 92.21           C  
ATOM   3411 HD11 ILE A 217      26.099  19.816   1.783  1.00 92.21           H  
ATOM   3412 HD12 ILE A 217      26.702  21.105   0.738  1.00 92.21           H  
ATOM   3413 HD13 ILE A 217      25.424  21.461   1.918  1.00 92.21           H  
ATOM   3414  N   SER A 218      20.677  18.093  -0.124  1.00 92.28           N  
ATOM   3415  H   SER A 218      21.370  17.522  -0.587  1.00 92.28           H  
ATOM   3416  CA  SER A 218      19.535  17.397   0.458  1.00 92.28           C  
ATOM   3417  HA  SER A 218      18.651  18.029   0.365  1.00 92.28           H  
ATOM   3418  C   SER A 218      19.814  17.131   1.935  1.00 92.28           C  
ATOM   3419  CB  SER A 218      19.250  16.094  -0.289  1.00 92.28           C  
ATOM   3420  HB2 SER A 218      20.059  15.383  -0.125  1.00 92.28           H  
ATOM   3421  HB3 SER A 218      19.162  16.296  -1.357  1.00 92.28           H  
ATOM   3422  O   SER A 218      20.650  16.302   2.296  1.00 92.28           O  
ATOM   3423  OG  SER A 218      18.027  15.562   0.184  1.00 92.28           O  
ATOM   3424  HG  SER A 218      18.210  14.697   0.560  1.00 92.28           H  
ATOM   3425  N   ASN A 219      19.135  17.892   2.789  1.00 93.90           N  
ATOM   3426  H   ASN A 219      18.462  18.543   2.409  1.00 93.90           H  
ATOM   3427  CA  ASN A 219      19.179  17.733   4.236  1.00 93.90           C  
ATOM   3428  HA  ASN A 219      19.920  16.977   4.495  1.00 93.90           H  
ATOM   3429  C   ASN A 219      17.825  17.246   4.747  1.00 93.90           C  
ATOM   3430  CB  ASN A 219      19.581  19.052   4.907  1.00 93.90           C  
ATOM   3431  HB2 ASN A 219      18.873  19.834   4.634  1.00 93.90           H  
ATOM   3432  HB3 ASN A 219      19.534  18.916   5.987  1.00 93.90           H  
ATOM   3433  O   ASN A 219      16.779  17.672   4.240  1.00 93.90           O  
ATOM   3434  CG  ASN A 219      20.993  19.487   4.567  1.00 93.90           C  
ATOM   3435  ND2 ASN A 219      21.168  20.609   3.913  1.00 93.90           N  
ATOM   3436 HD21 ASN A 219      22.122  20.814   3.656  1.00 93.90           H  
ATOM   3437 HD22 ASN A 219      20.371  21.085   3.515  1.00 93.90           H  
ATOM   3438  OD1 ASN A 219      21.976  18.848   4.894  1.00 93.90           O  
ATOM   3439  N   ASN A 220      17.867  16.412   5.783  1.00 93.71           N  
ATOM   3440  H   ASN A 220      18.772  16.163   6.158  1.00 93.71           H  
ATOM   3441  CA  ASN A 220      16.704  15.828   6.432  1.00 93.71           C  
ATOM   3442  HA  ASN A 220      15.807  16.364   6.121  1.00 93.71           H  
ATOM   3443  C   ASN A 220      16.802  15.962   7.954  1.00 93.71           C  
ATOM   3444  CB  ASN A 220      16.567  14.364   5.988  1.00 93.71           C  
ATOM   3445  HB2 ASN A 220      17.533  13.861   6.031  1.00 93.71           H  
ATOM   3446  HB3 ASN A 220      15.881  13.841   6.655  1.00 93.71           H  
ATOM   3447  O   ASN A 220      17.856  15.738   8.547  1.00 93.71           O  
ATOM   3448  CG  ASN A 220      15.983  14.279   4.598  1.00 93.71           C  
ATOM   3449  ND2 ASN A 220      16.630  13.658   3.646  1.00 93.71           N  
ATOM   3450 HD21 ASN A 220      17.518  13.217   3.839  1.00 93.71           H  
ATOM   3451 HD22 ASN A 220      16.162  13.547   2.758  1.00 93.71           H  
ATOM   3452  OD1 ASN A 220      14.911  14.795   4.360  1.00 93.71           O  
ATOM   3453  N   SER A 221      15.678  16.307   8.580  1.00 93.85           N  
ATOM   3454  H   SER A 221      14.841  16.406   8.024  1.00 93.85           H  
ATOM   3455  CA  SER A 221      15.493  16.241  10.031  1.00 93.85           C  
ATOM   3456  HA  SER A 221      16.435  16.013  10.530  1.00 93.85           H  
ATOM   3457  C   SER A 221      14.509  15.115  10.306  1.00 93.85           C  
ATOM   3458  CB  SER A 221      14.986  17.581  10.567  1.00 93.85           C  
ATOM   3459  HB2 SER A 221      15.683  18.366  10.271  1.00 93.85           H  
ATOM   3460  HB3 SER A 221      14.004  17.809  10.152  1.00 93.85           H  
ATOM   3461  O   SER A 221      13.304  15.320  10.214  1.00 93.85           O  
ATOM   3462  OG  SER A 221      14.917  17.549  11.977  1.00 93.85           O  
ATOM   3463  HG  SER A 221      14.173  17.005  12.244  1.00 93.85           H  
ATOM   3464  N   VAL A 222      15.026  13.919  10.563  1.00 95.03           N  
ATOM   3465  H   VAL A 222      16.015  13.860  10.758  1.00 95.03           H  
ATOM   3466  CA  VAL A 222      14.245  12.685  10.657  1.00 95.03           C  
ATOM   3467  HA  VAL A 222      13.358  12.782  10.030  1.00 95.03           H  
ATOM   3468  C   VAL A 222      13.803  12.470  12.096  1.00 95.03           C  
ATOM   3469  CB  VAL A 222      15.053  11.480  10.147  1.00 95.03           C  
ATOM   3470  HB  VAL A 222      15.908  11.324  10.804  1.00 95.03           H  
ATOM   3471  O   VAL A 222      14.635  12.402  12.999  1.00 95.03           O  
ATOM   3472  CG1 VAL A 222      14.207  10.199  10.133  1.00 95.03           C  
ATOM   3473 HG11 VAL A 222      13.316  10.344   9.523  1.00 95.03           H  
ATOM   3474 HG12 VAL A 222      14.793   9.375   9.726  1.00 95.03           H  
ATOM   3475 HG13 VAL A 222      13.907   9.934  11.147  1.00 95.03           H  
ATOM   3476  CG2 VAL A 222      15.587  11.734   8.732  1.00 95.03           C  
ATOM   3477 HG21 VAL A 222      16.373  12.489   8.762  1.00 95.03           H  
ATOM   3478 HG22 VAL A 222      14.779  12.086   8.090  1.00 95.03           H  
ATOM   3479 HG23 VAL A 222      16.016  10.820   8.320  1.00 95.03           H  
ATOM   3480  N   THR A 223      12.501  12.322  12.305  1.00 93.85           N  
ATOM   3481  H   THR A 223      11.881  12.354  11.508  1.00 93.85           H  
ATOM   3482  CA  THR A 223      11.950  11.943  13.610  1.00 93.85           C  
ATOM   3483  HA  THR A 223      12.616  12.288  14.401  1.00 93.85           H  
ATOM   3484  C   THR A 223      11.837  10.428  13.677  1.00 93.85           C  
ATOM   3485  CB  THR A 223      10.582  12.579  13.859  1.00 93.85           C  
ATOM   3486  HB  THR A 223       9.877  12.132  13.158  1.00 93.85           H  
ATOM   3487  O   THR A 223      11.270   9.808  12.775  1.00 93.85           O  
ATOM   3488  CG2 THR A 223      10.059  12.343  15.275  1.00 93.85           C  
ATOM   3489 HG21 THR A 223       9.881  11.280  15.438  1.00 93.85           H  
ATOM   3490 HG22 THR A 223       9.120  12.881  15.407  1.00 93.85           H  
ATOM   3491 HG23 THR A 223      10.785  12.707  16.002  1.00 93.85           H  
ATOM   3492  OG1 THR A 223      10.605  13.962  13.604  1.00 93.85           O  
ATOM   3493  HG1 THR A 223      11.158  14.360  14.281  1.00 93.85           H  
ATOM   3494  N   ILE A 224      12.351   9.838  14.754  1.00 92.38           N  
ATOM   3495  H   ILE A 224      12.855  10.414  15.413  1.00 92.38           H  
ATOM   3496  CA  ILE A 224      12.285   8.398  15.014  1.00 92.38           C  
ATOM   3497  HA  ILE A 224      11.833   7.903  14.156  1.00 92.38           H  
ATOM   3498  C   ILE A 224      11.396   8.150  16.230  1.00 92.38           C  
ATOM   3499  CB  ILE A 224      13.694   7.793  15.201  1.00 92.38           C  
ATOM   3500  HB  ILE A 224      14.121   8.189  16.122  1.00 92.38           H  
ATOM   3501  O   ILE A 224      11.614   8.723  17.300  1.00 92.38           O  
ATOM   3502  CG1 ILE A 224      14.622   8.205  14.034  1.00 92.38           C  
ATOM   3503 HG12 ILE A 224      14.762   9.285  14.052  1.00 92.38           H  
ATOM   3504 HG13 ILE A 224      14.160   7.947  13.081  1.00 92.38           H  
ATOM   3505  CG2 ILE A 224      13.594   6.259  15.339  1.00 92.38           C  
ATOM   3506 HG21 ILE A 224      14.576   5.830  15.540  1.00 92.38           H  
ATOM   3507 HG22 ILE A 224      13.204   5.829  14.416  1.00 92.38           H  
ATOM   3508 HG23 ILE A 224      12.943   5.985  16.169  1.00 92.38           H  
ATOM   3509  CD1 ILE A 224      16.013   7.573  14.097  1.00 92.38           C  
ATOM   3510 HD11 ILE A 224      16.419   7.649  15.106  1.00 92.38           H  
ATOM   3511 HD12 ILE A 224      15.953   6.528  13.793  1.00 92.38           H  
ATOM   3512 HD13 ILE A 224      16.681   8.094  13.411  1.00 92.38           H  
ATOM   3513  N   ILE A 225      10.412   7.266  16.071  1.00 89.80           N  
ATOM   3514  H   ILE A 225      10.275   6.884  15.146  1.00 89.80           H  
ATOM   3515  CA  ILE A 225       9.568   6.747  17.154  1.00 89.80           C  
ATOM   3516  HA  ILE A 225       9.897   7.158  18.108  1.00 89.80           H  
ATOM   3517  C   ILE A 225       9.756   5.233  17.202  1.00 89.80           C  
ATOM   3518  CB  ILE A 225       8.092   7.154  16.938  1.00 89.80           C  
ATOM   3519  HB  ILE A 225       7.785   6.796  15.956  1.00 89.80           H  
ATOM   3520  O   ILE A 225       9.615   4.559  16.187  1.00 89.80           O  
ATOM   3521  CG1 ILE A 225       7.950   8.693  16.955  1.00 89.80           C  
ATOM   3522 HG12 ILE A 225       8.626   9.130  16.220  1.00 89.80           H  
ATOM   3523 HG13 ILE A 225       8.236   9.069  17.938  1.00 89.80           H  
ATOM   3524  CG2 ILE A 225       7.162   6.516  17.990  1.00 89.80           C  
ATOM   3525 HG21 ILE A 225       7.295   5.435  18.029  1.00 89.80           H  
ATOM   3526 HG22 ILE A 225       6.120   6.699  17.729  1.00 89.80           H  
ATOM   3527 HG23 ILE A 225       7.363   6.940  18.973  1.00 89.80           H  
ATOM   3528  CD1 ILE A 225       6.542   9.200  16.619  1.00 89.80           C  
ATOM   3529 HD11 ILE A 225       6.565  10.286  16.537  1.00 89.80           H  
ATOM   3530 HD12 ILE A 225       6.214   8.780  15.668  1.00 89.80           H  
ATOM   3531 HD13 ILE A 225       5.837   8.930  17.405  1.00 89.80           H  
ATOM   3532  N   GLN A 226      10.067   4.684  18.371  1.00 89.22           N  
ATOM   3533  H   GLN A 226      10.017   5.257  19.202  1.00 89.22           H  
ATOM   3534  CA  GLN A 226      10.213   3.243  18.560  1.00 89.22           C  
ATOM   3535  HA  GLN A 226      10.511   2.777  17.620  1.00 89.22           H  
ATOM   3536  C   GLN A 226       8.875   2.635  18.978  1.00 89.22           C  
ATOM   3537  CB  GLN A 226      11.310   2.952  19.595  1.00 89.22           C  
ATOM   3538  HB2 GLN A 226      11.315   1.885  19.816  1.00 89.22           H  
ATOM   3539  HB3 GLN A 226      11.091   3.495  20.515  1.00 89.22           H  
ATOM   3540  O   GLN A 226       8.216   3.115  19.896  1.00 89.22           O  
ATOM   3541  CG  GLN A 226      12.701   3.348  19.079  1.00 89.22           C  
ATOM   3542  HG2 GLN A 226      12.943   2.725  18.218  1.00 89.22           H  
ATOM   3543  HG3 GLN A 226      12.699   4.390  18.761  1.00 89.22           H  
ATOM   3544  CD  GLN A 226      13.814   3.173  20.104  1.00 89.22           C  
ATOM   3545  NE2 GLN A 226      15.041   3.397  19.689  1.00 89.22           N  
ATOM   3546 HE21 GLN A 226      15.223   3.570  18.711  1.00 89.22           H  
ATOM   3547 HE22 GLN A 226      15.797   3.259  20.344  1.00 89.22           H  
ATOM   3548  OE1 GLN A 226      13.612   2.850  21.264  1.00 89.22           O  
ATOM   3549  N   ASP A 227       8.494   1.517  18.369  1.00 87.36           N  
ATOM   3550  H   ASP A 227       9.047   1.165  17.600  1.00 87.36           H  
ATOM   3551  CA  ASP A 227       7.266   0.798  18.736  1.00 87.36           C  
ATOM   3552  HA  ASP A 227       6.469   1.522  18.907  1.00 87.36           H  
ATOM   3553  C   ASP A 227       7.400  -0.018  20.032  1.00 87.36           C  
ATOM   3554  CB  ASP A 227       6.861  -0.108  17.576  1.00 87.36           C  
ATOM   3555  HB2 ASP A 227       7.752  -0.504  17.088  1.00 87.36           H  
ATOM   3556  HB3 ASP A 227       6.311  -0.965  17.964  1.00 87.36           H  
ATOM   3557  O   ASP A 227       6.452  -0.678  20.473  1.00 87.36           O  
ATOM   3558  CG  ASP A 227       5.959   0.558  16.542  1.00 87.36           C  
ATOM   3559  OD1 ASP A 227       5.713   1.784  16.567  1.00 87.36           O  
ATOM   3560  OD2 ASP A 227       5.435  -0.245  15.741  1.00 87.36           O  
ATOM   3561  N   SER A 228       8.576   0.016  20.654  1.00 87.88           N  
ATOM   3562  H   SER A 228       9.285   0.625  20.271  1.00 87.88           H  
ATOM   3563  CA  SER A 228       8.903  -0.723  21.866  1.00 87.88           C  
ATOM   3564  HA  SER A 228       7.978  -0.952  22.395  1.00 87.88           H  
ATOM   3565  C   SER A 228       9.792   0.089  22.798  1.00 87.88           C  
ATOM   3566  CB  SER A 228       9.608  -2.035  21.507  1.00 87.88           C  
ATOM   3567  HB2 SER A 228       8.968  -2.630  20.855  1.00 87.88           H  
ATOM   3568  HB3 SER A 228       9.801  -2.603  22.417  1.00 87.88           H  
ATOM   3569  O   SER A 228      10.616   0.871  22.334  1.00 87.88           O  
ATOM   3570  OG  SER A 228      10.839  -1.780  20.857  1.00 87.88           O  
ATOM   3571  HG  SER A 228      11.108  -0.876  21.037  1.00 87.88           H  
ATOM   3572  N   LEU A 229       9.691  -0.171  24.100  1.00 87.83           N  
ATOM   3573  H   LEU A 229       9.025  -0.875  24.385  1.00 87.83           H  
ATOM   3574  CA  LEU A 229      10.671   0.259  25.097  1.00 87.83           C  
ATOM   3575  HA  LEU A 229      11.372   0.972  24.662  1.00 87.83           H  
ATOM   3576  C   LEU A 229      11.466  -0.966  25.549  1.00 87.83           C  
ATOM   3577  CB  LEU A 229       9.949   0.923  26.283  1.00 87.83           C  
ATOM   3578  HB2 LEU A 229      10.664   1.068  27.093  1.00 87.83           H  
ATOM   3579  HB3 LEU A 229       9.179   0.240  26.644  1.00 87.83           H  
ATOM   3580  O   LEU A 229      10.872  -1.911  26.062  1.00 87.83           O  
ATOM   3581  CG  LEU A 229       9.304   2.278  25.952  1.00 87.83           C  
ATOM   3582  HG  LEU A 229       8.644   2.175  25.091  1.00 87.83           H  
ATOM   3583  CD1 LEU A 229       8.470   2.756  27.140  1.00 87.83           C  
ATOM   3584 HD11 LEU A 229       7.682   2.031  27.344  1.00 87.83           H  
ATOM   3585 HD12 LEU A 229       9.102   2.861  28.022  1.00 87.83           H  
ATOM   3586 HD13 LEU A 229       8.002   3.708  26.890  1.00 87.83           H  
ATOM   3587  CD2 LEU A 229      10.351   3.352  25.654  1.00 87.83           C  
ATOM   3588 HD21 LEU A 229      11.102   3.381  26.444  1.00 87.83           H  
ATOM   3589 HD22 LEU A 229       9.868   4.327  25.580  1.00 87.83           H  
ATOM   3590 HD23 LEU A 229      10.839   3.137  24.703  1.00 87.83           H  
ATOM   3591  N   PHE A 230      12.788  -0.963  25.350  1.00 84.37           N  
ATOM   3592  H   PHE A 230      13.213  -0.139  24.950  1.00 84.37           H  
ATOM   3593  CA  PHE A 230      13.689  -2.038  25.804  1.00 84.37           C  
ATOM   3594  HA  PHE A 230      14.647  -1.893  25.305  1.00 84.37           H  
ATOM   3595  C   PHE A 230      13.212  -3.449  25.403  1.00 84.37           C  
ATOM   3596  CB  PHE A 230      13.952  -1.893  27.315  1.00 84.37           C  
ATOM   3597  HB2 PHE A 230      14.758  -2.568  27.601  1.00 84.37           H  
ATOM   3598  HB3 PHE A 230      13.060  -2.197  27.863  1.00 84.37           H  
ATOM   3599  O   PHE A 230      13.226  -4.378  26.206  1.00 84.37           O  
ATOM   3600  CG  PHE A 230      14.328  -0.484  27.726  1.00 84.37           C  
ATOM   3601  CD1 PHE A 230      15.617   0.010  27.455  1.00 84.37           C  
ATOM   3602  HD1 PHE A 230      16.361  -0.629  27.001  1.00 84.37           H  
ATOM   3603  CD2 PHE A 230      13.364   0.357  28.310  1.00 84.37           C  
ATOM   3604  HD2 PHE A 230      12.371  -0.025  28.499  1.00 84.37           H  
ATOM   3605  CE1 PHE A 230      15.930   1.347  27.750  1.00 84.37           C  
ATOM   3606  HE1 PHE A 230      16.918   1.729  27.539  1.00 84.37           H  
ATOM   3607  CE2 PHE A 230      13.680   1.691  28.617  1.00 84.37           C  
ATOM   3608  HE2 PHE A 230      12.940   2.341  29.061  1.00 84.37           H  
ATOM   3609  CZ  PHE A 230      14.957   2.191  28.316  1.00 84.37           C  
ATOM   3610  HZ  PHE A 230      15.203   3.219  28.538  1.00 84.37           H  
ATOM   3611  N   GLY A 231      12.709  -3.604  24.173  1.00 81.65           N  
ATOM   3612  H   GLY A 231      12.716  -2.805  23.555  1.00 81.65           H  
ATOM   3613  CA  GLY A 231      12.184  -4.875  23.654  1.00 81.65           C  
ATOM   3614  HA2 GLY A 231      12.780  -5.697  24.048  1.00 81.65           H  
ATOM   3615  HA3 GLY A 231      12.284  -4.879  22.568  1.00 81.65           H  
ATOM   3616  C   GLY A 231      10.713  -5.177  23.965  1.00 81.65           C  
ATOM   3617  O   GLY A 231      10.170  -6.132  23.415  1.00 81.65           O  
ATOM   3618  N   ILE A 232      10.035  -4.366  24.783  1.00 86.38           N  
ATOM   3619  H   ILE A 232      10.526  -3.602  25.225  1.00 86.38           H  
ATOM   3620  CA  ILE A 232       8.618  -4.558  25.124  1.00 86.38           C  
ATOM   3621  HA  ILE A 232       8.374  -5.610  24.974  1.00 86.38           H  
ATOM   3622  C   ILE A 232       7.732  -3.685  24.216  1.00 86.38           C  
ATOM   3623  CB  ILE A 232       8.364  -4.283  26.621  1.00 86.38           C  
ATOM   3624  HB  ILE A 232       8.613  -3.244  26.841  1.00 86.38           H  
ATOM   3625  O   ILE A 232       7.875  -2.459  24.245  1.00 86.38           O  
ATOM   3626  CG1 ILE A 232       9.244  -5.204  27.500  1.00 86.38           C  
ATOM   3627 HG12 ILE A 232      10.291  -5.092  27.221  1.00 86.38           H  
ATOM   3628 HG13 ILE A 232       8.968  -6.245  27.335  1.00 86.38           H  
ATOM   3629  CG2 ILE A 232       6.871  -4.510  26.923  1.00 86.38           C  
ATOM   3630 HG21 ILE A 232       6.583  -5.529  26.664  1.00 86.38           H  
ATOM   3631 HG22 ILE A 232       6.260  -3.807  26.357  1.00 86.38           H  
ATOM   3632 HG23 ILE A 232       6.650  -4.346  27.977  1.00 86.38           H  
ATOM   3633  CD1 ILE A 232       9.156  -4.902  28.997  1.00 86.38           C  
ATOM   3634 HD11 ILE A 232       9.507  -3.884  29.166  1.00 86.38           H  
ATOM   3635 HD12 ILE A 232       8.137  -5.004  29.369  1.00 86.38           H  
ATOM   3636 HD13 ILE A 232       9.789  -5.602  29.542  1.00 86.38           H  
ATOM   3637  N   PRO A 233       6.789  -4.256  23.437  1.00 86.42           N  
ATOM   3638  CA  PRO A 233       5.899  -3.487  22.562  1.00 86.42           C  
ATOM   3639  HA  PRO A 233       6.505  -2.973  21.816  1.00 86.42           H  
ATOM   3640  C   PRO A 233       5.043  -2.465  23.325  1.00 86.42           C  
ATOM   3641  CB  PRO A 233       5.010  -4.524  21.861  1.00 86.42           C  
ATOM   3642  HB2 PRO A 233       4.784  -4.232  20.835  1.00 86.42           H  
ATOM   3643  HB3 PRO A 233       4.088  -4.676  22.422  1.00 86.42           H  
ATOM   3644  O   PRO A 233       4.408  -2.813  24.323  1.00 86.42           O  
ATOM   3645  CG  PRO A 233       5.834  -5.808  21.912  1.00 86.42           C  
ATOM   3646  HG2 PRO A 233       6.555  -5.816  21.095  1.00 86.42           H  
ATOM   3647  HG3 PRO A 233       5.206  -6.698  21.880  1.00 86.42           H  
ATOM   3648  CD  PRO A 233       6.571  -5.684  23.241  1.00 86.42           C  
ATOM   3649  HD2 PRO A 233       7.506  -6.242  23.187  1.00 86.42           H  
ATOM   3650  HD3 PRO A 233       5.947  -6.065  24.050  1.00 86.42           H  
ATOM   3651  N   LEU A 234       4.915  -1.236  22.814  1.00 88.87           N  
ATOM   3652  H   LEU A 234       5.462  -1.005  21.997  1.00 88.87           H  
ATOM   3653  CA  LEU A 234       4.101  -0.170  23.425  1.00 88.87           C  
ATOM   3654  HA  LEU A 234       4.491   0.049  24.419  1.00 88.87           H  
ATOM   3655  C   LEU A 234       2.625  -0.560  23.605  1.00 88.87           C  
ATOM   3656  CB  LEU A 234       4.170   1.099  22.554  1.00 88.87           C  
ATOM   3657  HB2 LEU A 234       3.926   0.825  21.528  1.00 88.87           H  
ATOM   3658  HB3 LEU A 234       3.402   1.793  22.898  1.00 88.87           H  
ATOM   3659  O   LEU A 234       1.984  -0.118  24.558  1.00 88.87           O  
ATOM   3660  CG  LEU A 234       5.509   1.857  22.551  1.00 88.87           C  
ATOM   3661  HG  LEU A 234       6.314   1.200  22.223  1.00 88.87           H  
ATOM   3662  CD1 LEU A 234       5.397   3.040  21.590  1.00 88.87           C  
ATOM   3663 HD11 LEU A 234       5.205   2.678  20.580  1.00 88.87           H  
ATOM   3664 HD12 LEU A 234       6.341   3.585  21.571  1.00 88.87           H  
ATOM   3665 HD13 LEU A 234       4.595   3.711  21.897  1.00 88.87           H  
ATOM   3666  CD2 LEU A 234       5.877   2.408  23.926  1.00 88.87           C  
ATOM   3667 HD21 LEU A 234       5.067   3.031  24.307  1.00 88.87           H  
ATOM   3668 HD22 LEU A 234       6.784   3.008  23.843  1.00 88.87           H  
ATOM   3669 HD23 LEU A 234       6.080   1.588  24.614  1.00 88.87           H  
ATOM   3670  N   SER A 235       2.076  -1.401  22.723  1.00 83.87           N  
ATOM   3671  H   SER A 235       2.658  -1.765  21.982  1.00 83.87           H  
ATOM   3672  CA  SER A 235       0.705  -1.921  22.850  1.00 83.87           C  
ATOM   3673  HA  SER A 235       0.010  -1.086  22.937  1.00 83.87           H  
ATOM   3674  C   SER A 235       0.519  -2.796  24.087  1.00 83.87           C  
ATOM   3675  CB  SER A 235       0.329  -2.744  21.617  1.00 83.87           C  
ATOM   3676  HB2 SER A 235      -0.672  -3.155  21.752  1.00 83.87           H  
ATOM   3677  HB3 SER A 235       0.328  -2.099  20.739  1.00 83.87           H  
ATOM   3678  O   SER A 235      -0.552  -2.797  24.680  1.00 83.87           O  
ATOM   3679  OG  SER A 235       1.259  -3.796  21.421  1.00 83.87           O  
ATOM   3680  HG  SER A 235       0.896  -4.425  20.793  1.00 83.87           H  
ATOM   3681  N   SER A 236       1.564  -3.517  24.498  1.00 85.90           N  
ATOM   3682  H   SER A 236       2.428  -3.447  23.981  1.00 85.90           H  
ATOM   3683  CA  SER A 236       1.535  -4.327  25.715  1.00 85.90           C  
ATOM   3684  HA  SER A 236       0.561  -4.812  25.780  1.00 85.90           H  
ATOM   3685  C   SER A 236       1.696  -3.492  26.985  1.00 85.90           C  
ATOM   3686  CB  SER A 236       2.590  -5.429  25.639  1.00 85.90           C  
ATOM   3687  HB2 SER A 236       2.521  -5.918  24.667  1.00 85.90           H  
ATOM   3688  HB3 SER A 236       2.385  -6.166  26.415  1.00 85.90           H  
ATOM   3689  O   SER A 236       1.351  -3.969  28.059  1.00 85.90           O  
ATOM   3690  OG  SER A 236       3.900  -4.942  25.823  1.00 85.90           O  
ATOM   3691  HG  SER A 236       4.071  -4.187  25.255  1.00 85.90           H  
ATOM   3692  N   LEU A 237       2.191  -2.254  26.856  1.00 90.77           N  
ATOM   3693  H   LEU A 237       2.466  -1.957  25.931  1.00 90.77           H  
ATOM   3694  CA  LEU A 237       2.350  -1.293  27.947  1.00 90.77           C  
ATOM   3695  HA  LEU A 237       2.486  -1.831  28.886  1.00 90.77           H  
ATOM   3696  C   LEU A 237       1.109  -0.408  28.130  1.00 90.77           C  
ATOM   3697  CB  LEU A 237       3.602  -0.439  27.691  1.00 90.77           C  
ATOM   3698  HB2 LEU A 237       3.476   0.109  26.757  1.00 90.77           H  
ATOM   3699  HB3 LEU A 237       3.678   0.290  28.498  1.00 90.77           H  
ATOM   3700  O   LEU A 237       0.741  -0.115  29.260  1.00 90.77           O  
ATOM   3701  CG  LEU A 237       4.923  -1.221  27.639  1.00 90.77           C  
ATOM   3702  HG  LEU A 237       4.883  -1.968  26.846  1.00 90.77           H  
ATOM   3703  CD1 LEU A 237       6.079  -0.268  27.349  1.00 90.77           C  
ATOM   3704 HD11 LEU A 237       6.169   0.461  28.155  1.00 90.77           H  
ATOM   3705 HD12 LEU A 237       7.006  -0.834  27.262  1.00 90.77           H  
ATOM   3706 HD13 LEU A 237       5.900   0.247  26.405  1.00 90.77           H  
ATOM   3707  CD2 LEU A 237       5.219  -1.904  28.969  1.00 90.77           C  
ATOM   3708 HD21 LEU A 237       6.230  -2.309  28.947  1.00 90.77           H  
ATOM   3709 HD22 LEU A 237       4.521  -2.726  29.126  1.00 90.77           H  
ATOM   3710 HD23 LEU A 237       5.131  -1.185  29.783  1.00 90.77           H  
ATOM   3711  N   ASN A 238       0.441  -0.011  27.042  1.00 89.53           N  
ATOM   3712  H   ASN A 238       0.809  -0.284  26.141  1.00 89.53           H  
ATOM   3713  CA  ASN A 238      -0.851   0.686  27.075  1.00 89.53           C  
ATOM   3714  HA  ASN A 238      -0.868   1.372  27.922  1.00 89.53           H  
ATOM   3715  C   ASN A 238      -1.989  -0.317  27.285  1.00 89.53           C  
ATOM   3716  CB  ASN A 238      -1.058   1.505  25.794  1.00 89.53           C  
ATOM   3717  HB2 ASN A 238      -0.914   0.870  24.921  1.00 89.53           H  
ATOM   3718  HB3 ASN A 238      -2.083   1.875  25.776  1.00 89.53           H  
ATOM   3719  O   ASN A 238      -2.765  -0.611  26.375  1.00 89.53           O  
ATOM   3720  CG  ASN A 238      -0.152   2.707  25.720  1.00 89.53           C  
ATOM   3721  ND2 ASN A 238       0.959   2.589  25.034  1.00 89.53           N  
ATOM   3722 HD21 ASN A 238       1.248   1.679  24.704  1.00 89.53           H  
ATOM   3723 HD22 ASN A 238       1.567   3.392  24.965  1.00 89.53           H  
ATOM   3724  OD1 ASN A 238      -0.436   3.755  26.276  1.00 89.53           O  
ATOM   3725  N   ALA A 239      -2.029  -0.904  28.473  1.00 87.73           N  
ATOM   3726  H   ALA A 239      -1.380  -0.594  29.182  1.00 87.73           H  
ATOM   3727  CA  ALA A 239      -2.911  -2.009  28.783  1.00 87.73           C  
ATOM   3728  HA  ALA A 239      -3.765  -1.990  28.106  1.00 87.73           H  
ATOM   3729  C   ALA A 239      -3.466  -1.905  30.202  1.00 87.73           C  
ATOM   3730  CB  ALA A 239      -2.139  -3.316  28.540  1.00 87.73           C  
ATOM   3731  HB1 ALA A 239      -1.298  -3.385  29.231  1.00 87.73           H  
ATOM   3732  HB2 ALA A 239      -1.759  -3.336  27.519  1.00 87.73           H  
ATOM   3733  HB3 ALA A 239      -2.790  -4.179  28.686  1.00 87.73           H  
ATOM   3734  O   ALA A 239      -3.134  -1.017  30.995  1.00 87.73           O  
ATOM   3735  N   ILE A 240      -4.342  -2.854  30.508  1.00 87.64           N  
ATOM   3736  H   ILE A 240      -4.521  -3.571  29.820  1.00 87.64           H  
ATOM   3737  CA  ILE A 240      -4.870  -3.051  31.846  1.00 87.64           C  
ATOM   3738  HA  ILE A 240      -4.873  -2.090  32.361  1.00 87.64           H  
ATOM   3739  C   ILE A 240      -3.938  -3.994  32.604  1.00 87.64           C  
ATOM   3740  CB  ILE A 240      -6.326  -3.545  31.777  1.00 87.64           C  
ATOM   3741  HB  ILE A 240      -6.367  -4.445  31.163  1.00 87.64           H  
ATOM   3742  O   ILE A 240      -3.621  -5.083  32.126  1.00 87.64           O  
ATOM   3743  CG1 ILE A 240      -7.216  -2.453  31.136  1.00 87.64           C  
ATOM   3744 HG12 ILE A 240      -6.816  -2.187  30.158  1.00 87.64           H  
ATOM   3745 HG13 ILE A 240      -7.198  -1.558  31.757  1.00 87.64           H  
ATOM   3746  CG2 ILE A 240      -6.824  -3.891  33.184  1.00 87.64           C  
ATOM   3747 HG21 ILE A 240      -6.744  -3.006  33.816  1.00 87.64           H  
ATOM   3748 HG22 ILE A 240      -6.232  -4.700  33.613  1.00 87.64           H  
ATOM   3749 HG23 ILE A 240      -7.859  -4.231  33.152  1.00 87.64           H  
ATOM   3750  CD1 ILE A 240      -8.674  -2.877  30.921  1.00 87.64           C  
ATOM   3751 HD11 ILE A 240      -8.712  -3.826  30.386  1.00 87.64           H  
ATOM   3752 HD12 ILE A 240      -9.181  -2.116  30.328  1.00 87.64           H  
ATOM   3753 HD13 ILE A 240      -9.192  -2.968  31.876  1.00 87.64           H  
ATOM   3754  N   PHE A 241      -3.551  -3.591  33.811  1.00 89.53           N  
ATOM   3755  H   PHE A 241      -3.898  -2.705  34.148  1.00 89.53           H  
ATOM   3756  CA  PHE A 241      -2.712  -4.379  34.702  1.00 89.53           C  
ATOM   3757  HA  PHE A 241      -2.536  -5.356  34.252  1.00 89.53           H  
ATOM   3758  C   PHE A 241      -3.391  -4.602  36.043  1.00 89.53           C  
ATOM   3759  CB  PHE A 241      -1.350  -3.715  34.905  1.00 89.53           C  
ATOM   3760  HB2 PHE A 241      -0.758  -4.332  35.582  1.00 89.53           H  
ATOM   3761  HB3 PHE A 241      -1.490  -2.744  35.379  1.00 89.53           H  
ATOM   3762  O   PHE A 241      -4.104  -3.743  36.564  1.00 89.53           O  
ATOM   3763  CG  PHE A 241      -0.583  -3.538  33.620  1.00 89.53           C  
ATOM   3764  CD1 PHE A 241       0.158  -4.605  33.079  1.00 89.53           C  
ATOM   3765  HD1 PHE A 241       0.200  -5.558  33.585  1.00 89.53           H  
ATOM   3766  CD2 PHE A 241      -0.674  -2.319  32.930  1.00 89.53           C  
ATOM   3767  HD2 PHE A 241      -1.280  -1.513  33.316  1.00 89.53           H  
ATOM   3768  CE1 PHE A 241       0.821  -4.439  31.853  1.00 89.53           C  
ATOM   3769  HE1 PHE A 241       1.353  -5.265  31.405  1.00 89.53           H  
ATOM   3770  CE2 PHE A 241      -0.004  -2.157  31.713  1.00 89.53           C  
ATOM   3771  HE2 PHE A 241      -0.098  -1.223  31.178  1.00 89.53           H  
ATOM   3772  CZ  PHE A 241       0.759  -3.207  31.184  1.00 89.53           C  
ATOM   3773  HZ  PHE A 241       1.276  -3.069  30.246  1.00 89.53           H  
ATOM   3774  N   ASN A 242      -3.088  -5.754  36.629  1.00 88.88           N  
ATOM   3775  H   ASN A 242      -2.453  -6.378  36.151  1.00 88.88           H  
ATOM   3776  CA  ASN A 242      -3.334  -5.994  38.039  1.00 88.88           C  
ATOM   3777  HA  ASN A 242      -4.143  -5.352  38.388  1.00 88.88           H  
ATOM   3778  C   ASN A 242      -2.078  -5.635  38.823  1.00 88.88           C  
ATOM   3779  CB  ASN A 242      -3.758  -7.449  38.252  1.00 88.88           C  
ATOM   3780  HB2 ASN A 242      -2.996  -8.114  37.844  1.00 88.88           H  
ATOM   3781  HB3 ASN A 242      -3.853  -7.644  39.320  1.00 88.88           H  
ATOM   3782  O   ASN A 242      -0.966  -6.020  38.448  1.00 88.88           O  
ATOM   3783  CG  ASN A 242      -5.102  -7.741  37.611  1.00 88.88           C  
ATOM   3784  ND2 ASN A 242      -5.270  -8.918  37.056  1.00 88.88           N  
ATOM   3785 HD21 ASN A 242      -6.172  -9.071  36.629  1.00 88.88           H  
ATOM   3786 HD22 ASN A 242      -4.527  -9.602  37.053  1.00 88.88           H  
ATOM   3787  OD1 ASN A 242      -6.016  -6.932  37.596  1.00 88.88           O  
ATOM   3788  N   ILE A 243      -2.265  -4.926  39.928  1.00 90.24           N  
ATOM   3789  H   ILE A 243      -3.196  -4.606  40.150  1.00 90.24           H  
ATOM   3790  CA  ILE A 243      -1.167  -4.572  40.822  1.00 90.24           C  
ATOM   3791  HA  ILE A 243      -0.332  -4.210  40.223  1.00 90.24           H  
ATOM   3792  C   ILE A 243      -0.704  -5.823  41.574  1.00 90.24           C  
ATOM   3793  CB  ILE A 243      -1.603  -3.435  41.764  1.00 90.24           C  
ATOM   3794  HB  ILE A 243      -2.510  -3.732  42.292  1.00 90.24           H  
ATOM   3795  O   ILE A 243      -1.489  -6.424  42.309  1.00 90.24           O  
ATOM   3796  CG1 ILE A 243      -1.919  -2.185  40.908  1.00 90.24           C  
ATOM   3797 HG12 ILE A 243      -1.008  -1.854  40.410  1.00 90.24           H  
ATOM   3798 HG13 ILE A 243      -2.635  -2.432  40.125  1.00 90.24           H  
ATOM   3799  CG2 ILE A 243      -0.479  -3.213  42.798  1.00 90.24           C  
ATOM   3800 HG21 ILE A 243      -0.603  -2.278  43.344  1.00 90.24           H  
ATOM   3801 HG22 ILE A 243      -0.468  -4.022  43.528  1.00 90.24           H  
ATOM   3802 HG23 ILE A 243       0.492  -3.231  42.303  1.00 90.24           H  
ATOM   3803  CD1 ILE A 243      -2.533  -1.028  41.693  1.00 90.24           C  
ATOM   3804 HD11 ILE A 243      -2.540  -0.130  41.075  1.00 90.24           H  
ATOM   3805 HD12 ILE A 243      -3.559  -1.282  41.959  1.00 90.24           H  
ATOM   3806 HD13 ILE A 243      -1.975  -0.835  42.610  1.00 90.24           H  
ATOM   3807  N   ILE A 244       0.568  -6.198  41.406  1.00 90.95           N  
ATOM   3808  H   ILE A 244       1.146  -5.640  40.795  1.00 90.95           H  
ATOM   3809  CA  ILE A 244       1.166  -7.406  42.007  1.00 90.95           C  
ATOM   3810  HA  ILE A 244       0.388  -8.146  42.191  1.00 90.95           H  
ATOM   3811  C   ILE A 244       1.809  -7.088  43.345  1.00 90.95           C  
ATOM   3812  CB  ILE A 244       2.213  -8.016  41.053  1.00 90.95           C  
ATOM   3813  HB  ILE A 244       2.938  -7.247  40.788  1.00 90.95           H  
ATOM   3814  O   ILE A 244       1.709  -7.862  44.293  1.00 90.95           O  
ATOM   3815  CG1 ILE A 244       1.473  -8.463  39.785  1.00 90.95           C  
ATOM   3816 HG12 ILE A 244       0.771  -9.262  40.024  1.00 90.95           H  
ATOM   3817 HG13 ILE A 244       0.909  -7.629  39.368  1.00 90.95           H  
ATOM   3818  CG2 ILE A 244       2.980  -9.199  41.683  1.00 90.95           C  
ATOM   3819 HG21 ILE A 244       3.530  -8.875  42.567  1.00 90.95           H  
ATOM   3820 HG22 ILE A 244       2.283  -9.986  41.970  1.00 90.95           H  
ATOM   3821 HG23 ILE A 244       3.715  -9.598  40.984  1.00 90.95           H  
ATOM   3822  CD1 ILE A 244       2.409  -8.929  38.693  1.00 90.95           C  
ATOM   3823 HD11 ILE A 244       2.846  -9.898  38.937  1.00 90.95           H  
ATOM   3824 HD12 ILE A 244       3.190  -8.183  38.548  1.00 90.95           H  
ATOM   3825 HD13 ILE A 244       1.801  -9.028  37.793  1.00 90.95           H  
ATOM   3826  N   ASN A 245       2.493  -5.953  43.410  1.00 91.04           N  
ATOM   3827  H   ASN A 245       2.512  -5.347  42.603  1.00 91.04           H  
ATOM   3828  CA  ASN A 245       3.134  -5.481  44.620  1.00 91.04           C  
ATOM   3829  HA  ASN A 245       2.530  -5.789  45.473  1.00 91.04           H  
ATOM   3830  C   ASN A 245       3.182  -3.952  44.608  1.00 91.04           C  
ATOM   3831  CB  ASN A 245       4.530  -6.127  44.728  1.00 91.04           C  
ATOM   3832  HB2 ASN A 245       4.478  -7.167  44.406  1.00 91.04           H  
ATOM   3833  HB3 ASN A 245       5.239  -5.598  44.092  1.00 91.04           H  
ATOM   3834  O   ASN A 245       3.032  -3.333  43.554  1.00 91.04           O  
ATOM   3835  CG  ASN A 245       5.054  -6.133  46.151  1.00 91.04           C  
ATOM   3836  ND2 ASN A 245       6.238  -6.651  46.369  1.00 91.04           N  
ATOM   3837 HD21 ASN A 245       6.802  -6.999  45.607  1.00 91.04           H  
ATOM   3838 HD22 ASN A 245       6.569  -6.593  47.321  1.00 91.04           H  
ATOM   3839  OD1 ASN A 245       4.410  -5.685  47.082  1.00 91.04           O  
ATOM   3840  N   LYS A 246       3.402  -3.341  45.767  1.00 88.24           N  
ATOM   3841  H   LYS A 246       3.584  -3.908  46.583  1.00 88.24           H  
ATOM   3842  CA  LYS A 246       3.660  -1.907  45.880  1.00 88.24           C  
ATOM   3843  HA  LYS A 246       4.130  -1.563  44.959  1.00 88.24           H  
ATOM   3844  C   LYS A 246       4.661  -1.626  46.993  1.00 88.24           C  
ATOM   3845  CB  LYS A 246       2.348  -1.124  46.054  1.00 88.24           C  
ATOM   3846  HB2 LYS A 246       1.661  -1.400  45.254  1.00 88.24           H  
ATOM   3847  HB3 LYS A 246       2.585  -0.066  45.941  1.00 88.24           H  
ATOM   3848  O   LYS A 246       4.693  -2.345  47.988  1.00 88.24           O  
ATOM   3849  CG  LYS A 246       1.646  -1.329  47.409  1.00 88.24           C  
ATOM   3850  HG2 LYS A 246       1.302  -2.359  47.504  1.00 88.24           H  
ATOM   3851  HG3 LYS A 246       2.343  -1.107  48.217  1.00 88.24           H  
ATOM   3852  CD  LYS A 246       0.459  -0.366  47.526  1.00 88.24           C  
ATOM   3853  HD2 LYS A 246       0.801   0.633  47.256  1.00 88.24           H  
ATOM   3854  HD3 LYS A 246      -0.329  -0.661  46.832  1.00 88.24           H  
ATOM   3855  CE  LYS A 246      -0.087  -0.317  48.955  1.00 88.24           C  
ATOM   3856  HE2 LYS A 246      -0.607  -1.249  49.175  1.00 88.24           H  
ATOM   3857  HE3 LYS A 246       0.754  -0.220  49.642  1.00 88.24           H  
ATOM   3858  NZ  LYS A 246      -0.994   0.846  49.112  1.00 88.24           N  
ATOM   3859  HZ1 LYS A 246      -1.750   0.799  48.444  1.00 88.24           H  
ATOM   3860  HZ2 LYS A 246      -0.517   1.710  48.897  1.00 88.24           H  
ATOM   3861  HZ3 LYS A 246      -1.388   0.904  50.040  1.00 88.24           H  
ATOM   3862  N   ASP A 247       5.432  -0.565  46.825  1.00 85.83           N  
ATOM   3863  H   ASP A 247       5.291  -0.013  45.991  1.00 85.83           H  
ATOM   3864  CA  ASP A 247       6.234   0.054  47.877  1.00 85.83           C  
ATOM   3865  HA  ASP A 247       6.062  -0.474  48.815  1.00 85.83           H  
ATOM   3866  C   ASP A 247       5.757   1.503  48.115  1.00 85.83           C  
ATOM   3867  CB  ASP A 247       7.735  -0.106  47.552  1.00 85.83           C  
ATOM   3868  HB2 ASP A 247       8.316   0.227  48.412  1.00 85.83           H  
ATOM   3869  HB3 ASP A 247       7.948  -1.166  47.409  1.00 85.83           H  
ATOM   3870  O   ASP A 247       4.724   1.931  47.589  1.00 85.83           O  
ATOM   3871  CG  ASP A 247       8.205   0.674  46.324  1.00 85.83           C  
ATOM   3872  OD1 ASP A 247       7.924   1.884  46.259  1.00 85.83           O  
ATOM   3873  OD2 ASP A 247       8.876   0.101  45.443  1.00 85.83           O  
ATOM   3874  N   ASP A 248       6.479   2.266  48.936  1.00 81.00           N  
ATOM   3875  H   ASP A 248       7.281   1.858  49.394  1.00 81.00           H  
ATOM   3876  CA  ASP A 248       6.108   3.642  49.292  1.00 81.00           C  
ATOM   3877  HA  ASP A 248       5.099   3.639  49.703  1.00 81.00           H  
ATOM   3878  C   ASP A 248       6.116   4.617  48.100  1.00 81.00           C  
ATOM   3879  CB  ASP A 248       7.067   4.165  50.372  1.00 81.00           C  
ATOM   3880  HB2 ASP A 248       6.857   5.221  50.546  1.00 81.00           H  
ATOM   3881  HB3 ASP A 248       8.090   4.088  50.004  1.00 81.00           H  
ATOM   3882  O   ASP A 248       5.518   5.691  48.179  1.00 81.00           O  
ATOM   3883  CG  ASP A 248       6.952   3.443  51.717  1.00 81.00           C  
ATOM   3884  OD1 ASP A 248       5.897   2.825  51.979  1.00 81.00           O  
ATOM   3885  OD2 ASP A 248       7.939   3.539  52.480  1.00 81.00           O  
ATOM   3886  N   LYS A 249       6.801   4.278  47.003  1.00 85.92           N  
ATOM   3887  H   LYS A 249       7.220   3.359  46.989  1.00 85.92           H  
ATOM   3888  CA  LYS A 249       7.027   5.147  45.839  1.00 85.92           C  
ATOM   3889  HA  LYS A 249       6.371   6.015  45.901  1.00 85.92           H  
ATOM   3890  C   LYS A 249       6.710   4.488  44.504  1.00 85.92           C  
ATOM   3891  CB  LYS A 249       8.487   5.617  45.827  1.00 85.92           C  
ATOM   3892  HB2 LYS A 249       8.660   6.212  44.930  1.00 85.92           H  
ATOM   3893  HB3 LYS A 249       9.144   4.748  45.797  1.00 85.92           H  
ATOM   3894  O   LYS A 249       6.764   5.175  43.490  1.00 85.92           O  
ATOM   3895  CG  LYS A 249       8.823   6.475  47.049  1.00 85.92           C  
ATOM   3896  HG2 LYS A 249       8.129   7.313  47.105  1.00 85.92           H  
ATOM   3897  HG3 LYS A 249       8.734   5.876  47.956  1.00 85.92           H  
ATOM   3898  CD  LYS A 249      10.253   7.003  46.941  1.00 85.92           C  
ATOM   3899  HD2 LYS A 249      10.939   6.158  46.867  1.00 85.92           H  
ATOM   3900  HD3 LYS A 249      10.342   7.626  46.052  1.00 85.92           H  
ATOM   3901  CE  LYS A 249      10.562   7.820  48.195  1.00 85.92           C  
ATOM   3902  HE2 LYS A 249      10.407   7.182  49.064  1.00 85.92           H  
ATOM   3903  HE3 LYS A 249       9.848   8.641  48.258  1.00 85.92           H  
ATOM   3904  NZ  LYS A 249      11.951   8.334  48.173  1.00 85.92           N  
ATOM   3905  HZ1 LYS A 249      12.138   8.856  49.017  1.00 85.92           H  
ATOM   3906  HZ2 LYS A 249      12.087   8.935  47.374  1.00 85.92           H  
ATOM   3907  HZ3 LYS A 249      12.599   7.561  48.123  1.00 85.92           H  
ATOM   3908  N   SER A 250       6.422   3.195  44.458  1.00 89.74           N  
ATOM   3909  H   SER A 250       6.533   2.653  45.303  1.00 89.74           H  
ATOM   3910  CA  SER A 250       6.256   2.465  43.211  1.00 89.74           C  
ATOM   3911  HA  SER A 250       5.874   3.175  42.478  1.00 89.74           H  
ATOM   3912  C   SER A 250       5.220   1.354  43.307  1.00 89.74           C  
ATOM   3913  CB  SER A 250       7.612   1.955  42.689  1.00 89.74           C  
ATOM   3914  HB2 SER A 250       7.581   1.996  41.601  1.00 89.74           H  
ATOM   3915  HB3 SER A 250       8.412   2.617  43.019  1.00 89.74           H  
ATOM   3916  O   SER A 250       4.910   0.827  44.376  1.00 89.74           O  
ATOM   3917  OG  SER A 250       7.917   0.621  43.055  1.00 89.74           O  
ATOM   3918  HG  SER A 250       8.254   0.578  43.953  1.00 89.74           H  
ATOM   3919  N   ILE A 251       4.669   1.004  42.153  1.00 91.62           N  
ATOM   3920  H   ILE A 251       4.973   1.496  41.324  1.00 91.62           H  
ATOM   3921  CA  ILE A 251       3.784  -0.140  41.973  1.00 91.62           C  
ATOM   3922  HA  ILE A 251       3.676  -0.677  42.915  1.00 91.62           H  
ATOM   3923  C   ILE A 251       4.435  -1.101  40.988  1.00 91.62           C  
ATOM   3924  CB  ILE A 251       2.388   0.343  41.536  1.00 91.62           C  
ATOM   3925  HB  ILE A 251       2.497   1.114  40.773  1.00 91.62           H  
ATOM   3926  O   ILE A 251       4.952  -0.686  39.956  1.00 91.62           O  
ATOM   3927  CG1 ILE A 251       1.666   0.946  42.760  1.00 91.62           C  
ATOM   3928 HG12 ILE A 251       1.571   0.186  43.536  1.00 91.62           H  
ATOM   3929 HG13 ILE A 251       2.279   1.749  43.168  1.00 91.62           H  
ATOM   3930  CG2 ILE A 251       1.574  -0.802  40.934  1.00 91.62           C  
ATOM   3931 HG21 ILE A 251       1.565  -1.633  41.640  1.00 91.62           H  
ATOM   3932 HG22 ILE A 251       0.563  -0.458  40.716  1.00 91.62           H  
ATOM   3933 HG23 ILE A 251       2.013  -1.128  39.992  1.00 91.62           H  
ATOM   3934  CD1 ILE A 251       0.270   1.504  42.464  1.00 91.62           C  
ATOM   3935 HD11 ILE A 251       0.011   2.249  43.217  1.00 91.62           H  
ATOM   3936 HD12 ILE A 251      -0.461   0.697  42.511  1.00 91.62           H  
ATOM   3937 HD13 ILE A 251       0.229   1.951  41.470  1.00 91.62           H  
ATOM   3938  N   LEU A 252       4.387  -2.393  41.290  1.00 93.29           N  
ATOM   3939  H   LEU A 252       3.905  -2.665  42.135  1.00 93.29           H  
ATOM   3940  CA  LEU A 252       4.903  -3.447  40.433  1.00 93.29           C  
ATOM   3941  HA  LEU A 252       5.603  -3.007  39.722  1.00 93.29           H  
ATOM   3942  C   LEU A 252       3.764  -4.097  39.647  1.00 93.29           C  
ATOM   3943  CB  LEU A 252       5.662  -4.466  41.295  1.00 93.29           C  
ATOM   3944  HB2 LEU A 252       4.928  -5.079  41.816  1.00 93.29           H  
ATOM   3945  HB3 LEU A 252       6.251  -3.939  42.046  1.00 93.29           H  
ATOM   3946  O   LEU A 252       2.808  -4.624  40.230  1.00 93.29           O  
ATOM   3947  CG  LEU A 252       6.597  -5.374  40.479  1.00 93.29           C  
ATOM   3948  HG  LEU A 252       6.076  -5.764  39.604  1.00 93.29           H  
ATOM   3949  CD1 LEU A 252       7.849  -4.612  40.034  1.00 93.29           C  
ATOM   3950 HD11 LEU A 252       8.297  -4.096  40.883  1.00 93.29           H  
ATOM   3951 HD12 LEU A 252       7.588  -3.879  39.270  1.00 93.29           H  
ATOM   3952 HD13 LEU A 252       8.591  -5.295  39.619  1.00 93.29           H  
ATOM   3953  CD2 LEU A 252       7.033  -6.557  41.343  1.00 93.29           C  
ATOM   3954 HD21 LEU A 252       7.681  -7.214  40.763  1.00 93.29           H  
ATOM   3955 HD22 LEU A 252       6.157  -7.123  41.659  1.00 93.29           H  
ATOM   3956 HD23 LEU A 252       7.573  -6.198  42.219  1.00 93.29           H  
ATOM   3957  N   VAL A 253       3.911  -4.117  38.326  1.00 92.85           N  
ATOM   3958  H   VAL A 253       4.720  -3.658  37.931  1.00 92.85           H  
ATOM   3959  CA  VAL A 253       3.052  -4.862  37.400  1.00 92.85           C  
ATOM   3960  HA  VAL A 253       2.319  -5.429  37.975  1.00 92.85           H  
ATOM   3961  C   VAL A 253       3.890  -5.878  36.626  1.00 92.85           C  
ATOM   3962  CB  VAL A 253       2.257  -3.929  36.465  1.00 92.85           C  
ATOM   3963  HB  VAL A 253       1.607  -4.553  35.853  1.00 92.85           H  
ATOM   3964  O   VAL A 253       5.107  -5.736  36.506  1.00 92.85           O  
ATOM   3965  CG1 VAL A 253       1.366  -2.973  37.268  1.00 92.85           C  
ATOM   3966 HG11 VAL A 253       0.751  -2.387  36.585  1.00 92.85           H  
ATOM   3967 HG12 VAL A 253       1.977  -2.290  37.859  1.00 92.85           H  
ATOM   3968 HG13 VAL A 253       0.714  -3.542  37.931  1.00 92.85           H  
ATOM   3969  CG2 VAL A 253       3.144  -3.112  35.520  1.00 92.85           C  
ATOM   3970 HG21 VAL A 253       3.729  -3.779  34.887  1.00 92.85           H  
ATOM   3971 HG22 VAL A 253       3.814  -2.466  36.086  1.00 92.85           H  
ATOM   3972 HG23 VAL A 253       2.519  -2.497  34.873  1.00 92.85           H  
ATOM   3973  N   LYS A 254       3.250  -6.922  36.101  1.00 90.75           N  
ATOM   3974  H   LYS A 254       2.244  -6.956  36.183  1.00 90.75           H  
ATOM   3975  CA  LYS A 254       3.896  -7.939  35.260  1.00 90.75           C  
ATOM   3976  HA  LYS A 254       4.954  -7.705  35.140  1.00 90.75           H  
ATOM   3977  C   LYS A 254       3.261  -7.923  33.886  1.00 90.75           C  
ATOM   3978  CB  LYS A 254       3.784  -9.317  35.915  1.00 90.75           C  
ATOM   3979  HB2 LYS A 254       4.252  -9.256  36.897  1.00 90.75           H  
ATOM   3980  HB3 LYS A 254       2.727  -9.570  35.995  1.00 90.75           H  
ATOM   3981  O   LYS A 254       2.038  -7.873  33.777  1.00 90.75           O  
ATOM   3982  CG  LYS A 254       4.465 -10.465  35.175  1.00 90.75           C  
ATOM   3983  HG2 LYS A 254       4.022 -10.587  34.186  1.00 90.75           H  
ATOM   3984  HG3 LYS A 254       5.530 -10.252  35.074  1.00 90.75           H  
ATOM   3985  CD  LYS A 254       4.263 -11.754  35.982  1.00 90.75           C  
ATOM   3986  HD2 LYS A 254       3.196 -11.958  36.073  1.00 90.75           H  
ATOM   3987  HD3 LYS A 254       4.697 -11.626  36.974  1.00 90.75           H  
ATOM   3988  CE  LYS A 254       4.954 -12.910  35.262  1.00 90.75           C  
ATOM   3989  HE2 LYS A 254       4.545 -12.986  34.254  1.00 90.75           H  
ATOM   3990  HE3 LYS A 254       6.012 -12.670  35.165  1.00 90.75           H  
ATOM   3991  NZ  LYS A 254       4.778 -14.189  35.992  1.00 90.75           N  
ATOM   3992  HZ1 LYS A 254       5.167 -14.115  36.921  1.00 90.75           H  
ATOM   3993  HZ2 LYS A 254       5.254 -14.932  35.500  1.00 90.75           H  
ATOM   3994  HZ3 LYS A 254       3.797 -14.422  36.058  1.00 90.75           H  
ATOM   3995  N   GLN A 255       4.097  -8.025  32.866  1.00 86.04           N  
ATOM   3996  H   GLN A 255       5.088  -8.072  33.055  1.00 86.04           H  
ATOM   3997  CA  GLN A 255       3.671  -8.178  31.481  1.00 86.04           C  
ATOM   3998  HA  GLN A 255       2.593  -8.339  31.461  1.00 86.04           H  
ATOM   3999  C   GLN A 255       4.267  -9.457  30.861  1.00 86.04           C  
ATOM   4000  CB  GLN A 255       3.899  -6.849  30.741  1.00 86.04           C  
ATOM   4001  HB2 GLN A 255       3.531  -6.931  29.718  1.00 86.04           H  
ATOM   4002  HB3 GLN A 255       3.284  -6.097  31.236  1.00 86.04           H  
ATOM   4003  O   GLN A 255       4.877 -10.261  31.568  1.00 86.04           O  
ATOM   4004  CG  GLN A 255       5.321  -6.289  30.738  1.00 86.04           C  
ATOM   4005  HG2 GLN A 255       5.697  -6.191  31.756  1.00 86.04           H  
ATOM   4006  HG3 GLN A 255       5.282  -5.296  30.289  1.00 86.04           H  
ATOM   4007  CD  GLN A 255       6.248  -7.121  29.898  1.00 86.04           C  
ATOM   4008  NE2 GLN A 255       7.406  -7.422  30.415  1.00 86.04           N  
ATOM   4009 HE21 GLN A 255       7.968  -8.106  29.929  1.00 86.04           H  
ATOM   4010 HE22 GLN A 255       7.629  -7.144  31.359  1.00 86.04           H  
ATOM   4011  OE1 GLN A 255       5.903  -7.515  28.799  1.00 86.04           O  
ATOM   4012  N   MET A 256       3.984  -9.717  29.583  1.00 80.99           N  
ATOM   4013  H   MET A 256       3.552  -8.991  29.030  1.00 80.99           H  
ATOM   4014  CA  MET A 256       4.273 -11.007  28.934  1.00 80.99           C  
ATOM   4015  HA  MET A 256       4.155 -11.807  29.664  1.00 80.99           H  
ATOM   4016  C   MET A 256       5.697 -11.147  28.371  1.00 80.99           C  
ATOM   4017  CB  MET A 256       3.264 -11.247  27.801  1.00 80.99           C  
ATOM   4018  HB2 MET A 256       3.284 -10.408  27.106  1.00 80.99           H  
ATOM   4019  HB3 MET A 256       3.563 -12.143  27.257  1.00 80.99           H  
ATOM   4020  O   MET A 256       6.211 -12.258  28.292  1.00 80.99           O  
ATOM   4021  CG  MET A 256       1.835 -11.466  28.307  1.00 80.99           C  
ATOM   4022  HG2 MET A 256       1.474 -10.552  28.780  1.00 80.99           H  
ATOM   4023  HG3 MET A 256       1.847 -12.262  29.051  1.00 80.99           H  
ATOM   4024  SD  MET A 256       0.687 -11.934  26.983  1.00 80.99           S  
ATOM   4025  CE  MET A 256      -0.800 -12.300  27.950  1.00 80.99           C  
ATOM   4026  HE1 MET A 256      -1.593 -12.631  27.279  1.00 80.99           H  
ATOM   4027  HE2 MET A 256      -0.585 -13.087  28.672  1.00 80.99           H  
ATOM   4028  HE3 MET A 256      -1.125 -11.401  28.474  1.00 80.99           H  
ATOM   4029  N   TYR A 257       6.316 -10.047  27.958  1.00 84.31           N  
ATOM   4030  H   TYR A 257       5.862  -9.161  28.125  1.00 84.31           H  
ATOM   4031  CA  TYR A 257       7.635  -9.973  27.329  1.00 84.31           C  
ATOM   4032  HA  TYR A 257       7.804 -10.888  26.760  1.00 84.31           H  
ATOM   4033  C   TYR A 257       8.751  -9.875  28.380  1.00 84.31           C  
ATOM   4034  CB  TYR A 257       7.638  -8.792  26.340  1.00 84.31           C  
ATOM   4035  HB2 TYR A 257       7.505  -7.858  26.886  1.00 84.31           H  
ATOM   4036  HB3 TYR A 257       8.606  -8.741  25.842  1.00 84.31           H  
ATOM   4037  O   TYR A 257       8.488  -9.684  29.560  1.00 84.31           O  
ATOM   4038  CG  TYR A 257       6.553  -8.901  25.285  1.00 84.31           C  
ATOM   4039  CD1 TYR A 257       6.792  -9.661  24.126  1.00 84.31           C  
ATOM   4040  HD1 TYR A 257       7.759 -10.116  23.968  1.00 84.31           H  
ATOM   4041  CD2 TYR A 257       5.292  -8.301  25.486  1.00 84.31           C  
ATOM   4042  HD2 TYR A 257       5.116  -7.701  26.367  1.00 84.31           H  
ATOM   4043  CE1 TYR A 257       5.772  -9.834  23.172  1.00 84.31           C  
ATOM   4044  HE1 TYR A 257       5.947 -10.415  22.279  1.00 84.31           H  
ATOM   4045  CE2 TYR A 257       4.265  -8.486  24.541  1.00 84.31           C  
ATOM   4046  HE2 TYR A 257       3.295  -8.041  24.705  1.00 84.31           H  
ATOM   4047  OH  TYR A 257       3.523  -9.432  22.461  1.00 84.31           O  
ATOM   4048  HH  TYR A 257       2.699  -9.017  22.727  1.00 84.31           H  
ATOM   4049  CZ  TYR A 257       4.506  -9.253  23.381  1.00 84.31           C  
ATOM   4050  N   PHE A 258      10.011 -10.006  27.985  1.00 84.05           N  
ATOM   4051  H   PHE A 258      10.216 -10.105  27.001  1.00 84.05           H  
ATOM   4052  CA  PHE A 258      11.153  -9.752  28.867  1.00 84.05           C  
ATOM   4053  HA  PHE A 258      10.827  -9.567  29.891  1.00 84.05           H  
ATOM   4054  C   PHE A 258      11.845  -8.486  28.374  1.00 84.05           C  
ATOM   4055  CB  PHE A 258      12.088 -10.970  28.893  1.00 84.05           C  
ATOM   4056  HB2 PHE A 258      12.216 -11.355  27.882  1.00 84.05           H  
ATOM   4057  HB3 PHE A 258      13.068 -10.632  29.230  1.00 84.05           H  
ATOM   4058  O   PHE A 258      12.057  -8.345  27.170  1.00 84.05           O  
ATOM   4059  CG  PHE A 258      11.632 -12.102  29.805  1.00 84.05           C  
ATOM   4060  CD1 PHE A 258      12.457 -12.515  30.864  1.00 84.05           C  
ATOM   4061  HD1 PHE A 258      13.421 -12.049  31.005  1.00 84.05           H  
ATOM   4062  CD2 PHE A 258      10.405 -12.764  29.599  1.00 84.05           C  
ATOM   4063  HD2 PHE A 258       9.767 -12.489  28.771  1.00 84.05           H  
ATOM   4064  CE1 PHE A 258      12.063 -13.554  31.722  1.00 84.05           C  
ATOM   4065  HE1 PHE A 258      12.727 -13.861  32.517  1.00 84.05           H  
ATOM   4066  CE2 PHE A 258      10.003 -13.803  30.457  1.00 84.05           C  
ATOM   4067  HE2 PHE A 258       9.064 -14.306  30.280  1.00 84.05           H  
ATOM   4068  CZ  PHE A 258      10.832 -14.199  31.521  1.00 84.05           C  
ATOM   4069  HZ  PHE A 258      10.537 -15.013  32.168  1.00 84.05           H  
ATOM   4070  N   ALA A 259      12.163  -7.558  29.277  1.00 84.07           N  
ATOM   4071  H   ALA A 259      11.967  -7.710  30.256  1.00 84.07           H  
ATOM   4072  CA  ALA A 259      12.953  -6.393  28.897  1.00 84.07           C  
ATOM   4073  HA  ALA A 259      12.502  -5.945  28.011  1.00 84.07           H  
ATOM   4074  C   ALA A 259      14.390  -6.816  28.539  1.00 84.07           C  
ATOM   4075  CB  ALA A 259      12.919  -5.355  30.020  1.00 84.07           C  
ATOM   4076  HB1 ALA A 259      13.326  -5.794  30.932  1.00 84.07           H  
ATOM   4077  HB2 ALA A 259      13.526  -4.495  29.736  1.00 84.07           H  
ATOM   4078  HB3 ALA A 259      11.896  -5.026  30.204  1.00 84.07           H  
ATOM   4079  O   ALA A 259      14.961  -7.680  29.202  1.00 84.07           O  
ATOM   4080  N   SER A 260      14.961  -6.194  27.508  1.00 79.73           N  
ATOM   4081  H   SER A 260      14.408  -5.505  27.018  1.00 79.73           H  
ATOM   4082  CA  SER A 260      16.350  -6.361  27.069  1.00 79.73           C  
ATOM   4083  HA  SER A 260      16.862  -7.079  27.709  1.00 79.73           H  
ATOM   4084  C   SER A 260      17.061  -5.017  27.180  1.00 79.73           C  
ATOM   4085  CB  SER A 260      16.384  -6.901  25.634  1.00 79.73           C  
ATOM   4086  HB2 SER A 260      15.844  -7.847  25.606  1.00 79.73           H  
ATOM   4087  HB3 SER A 260      15.890  -6.199  24.962  1.00 79.73           H  
ATOM   4088  O   SER A 260      16.812  -4.108  26.384  1.00 79.73           O  
ATOM   4089  OG  SER A 260      17.710  -7.124  25.191  1.00 79.73           O  
ATOM   4090  HG  SER A 260      18.037  -6.300  24.822  1.00 79.73           H  
ATOM   4091  N   VAL A 261      17.927  -4.884  28.181  1.00 74.26           N  
ATOM   4092  H   VAL A 261      18.137  -5.703  28.734  1.00 74.26           H  
ATOM   4093  CA  VAL A 261      18.727  -3.679  28.441  1.00 74.26           C  
ATOM   4094  HA  VAL A 261      18.392  -2.870  27.792  1.00 74.26           H  
ATOM   4095  C   VAL A 261      20.181  -3.995  28.092  1.00 74.26           C  
ATOM   4096  CB  VAL A 261      18.558  -3.210  29.900  1.00 74.26           C  
ATOM   4097  HB  VAL A 261      18.952  -3.978  30.565  1.00 74.26           H  
ATOM   4098  O   VAL A 261      20.671  -5.075  28.403  1.00 74.26           O  
ATOM   4099  CG1 VAL A 261      19.326  -1.914  30.173  1.00 74.26           C  
ATOM   4100 HG11 VAL A 261      19.170  -1.602  31.206  1.00 74.26           H  
ATOM   4101 HG12 VAL A 261      20.397  -2.072  30.041  1.00 74.26           H  
ATOM   4102 HG13 VAL A 261      18.993  -1.125  29.499  1.00 74.26           H  
ATOM   4103  CG2 VAL A 261      17.081  -2.965  30.261  1.00 74.26           C  
ATOM   4104 HG21 VAL A 261      16.653  -2.220  29.591  1.00 74.26           H  
ATOM   4105 HG22 VAL A 261      16.517  -3.894  30.180  1.00 74.26           H  
ATOM   4106 HG23 VAL A 261      17.008  -2.611  31.289  1.00 74.26           H  
ATOM   4107  N   ASP A 262      20.880  -3.096  27.394  1.00 67.00           N  
ATOM   4108  H   ASP A 262      20.484  -2.184  27.215  1.00 67.00           H  
ATOM   4109  CA  ASP A 262      22.276  -3.339  27.005  1.00 67.00           C  
ATOM   4110  HA  ASP A 262      22.311  -4.294  26.480  1.00 67.00           H  
ATOM   4111  C   ASP A 262      23.198  -3.395  28.244  1.00 67.00           C  
ATOM   4112  CB  ASP A 262      22.748  -2.266  26.007  1.00 67.00           C  
ATOM   4113  HB2 ASP A 262      22.022  -2.201  25.197  1.00 67.00           H  
ATOM   4114  HB3 ASP A 262      22.777  -1.297  26.506  1.00 67.00           H  
ATOM   4115  O   ASP A 262      23.309  -2.387  28.952  1.00 67.00           O  
ATOM   4116  CG  ASP A 262      24.129  -2.558  25.396  1.00 67.00           C  
ATOM   4117  OD1 ASP A 262      24.841  -3.459  25.897  1.00 67.00           O  
ATOM   4118  OD2 ASP A 262      24.478  -1.865  24.421  1.00 67.00           O  
ATOM   4119  N   PRO A 263      23.902  -4.515  28.507  1.00 58.11           N  
ATOM   4120  CA  PRO A 263      24.815  -4.630  29.644  1.00 58.11           C  
ATOM   4121  HA  PRO A 263      24.282  -4.384  30.563  1.00 58.11           H  
ATOM   4122  C   PRO A 263      26.045  -3.712  29.559  1.00 58.11           C  
ATOM   4123  CB  PRO A 263      25.226  -6.107  29.674  1.00 58.11           C  
ATOM   4124  HB2 PRO A 263      24.516  -6.664  30.285  1.00 58.11           H  
ATOM   4125  HB3 PRO A 263      26.239  -6.250  30.050  1.00 58.11           H  
ATOM   4126  O   PRO A 263      26.730  -3.532  30.566  1.00 58.11           O  
ATOM   4127  CG  PRO A 263      25.094  -6.550  28.219  1.00 58.11           C  
ATOM   4128  HG2 PRO A 263      25.972  -6.238  27.654  1.00 58.11           H  
ATOM   4129  HG3 PRO A 263      24.937  -7.625  28.132  1.00 58.11           H  
ATOM   4130  CD  PRO A 263      23.878  -5.762  27.751  1.00 58.11           C  
ATOM   4131  HD2 PRO A 263      22.969  -6.313  27.995  1.00 58.11           H  
ATOM   4132  HD3 PRO A 263      23.941  -5.603  26.675  1.00 58.11           H  
ATOM   4133  N   LEU A 264      26.366  -3.142  28.388  1.00 60.14           N  
ATOM   4134  H   LEU A 264      25.794  -3.334  27.577  1.00 60.14           H  
ATOM   4135  CA  LEU A 264      27.477  -2.189  28.248  1.00 60.14           C  
ATOM   4136  HA  LEU A 264      28.344  -2.580  28.779  1.00 60.14           H  
ATOM   4137  C   LEU A 264      27.172  -0.833  28.890  1.00 60.14           C  
ATOM   4138  CB  LEU A 264      27.829  -2.008  26.765  1.00 60.14           C  
ATOM   4139  HB2 LEU A 264      26.931  -1.699  26.229  1.00 60.14           H  
ATOM   4140  HB3 LEU A 264      28.559  -1.204  26.674  1.00 60.14           H  
ATOM   4141  O   LEU A 264      28.091  -0.100  29.267  1.00 60.14           O  
ATOM   4142  CG  LEU A 264      28.402  -3.266  26.094  1.00 60.14           C  
ATOM   4143  HG  LEU A 264      27.697  -4.092  26.179  1.00 60.14           H  
ATOM   4144  CD1 LEU A 264      28.636  -2.978  24.612  1.00 60.14           C  
ATOM   4145 HD11 LEU A 264      29.011  -3.872  24.112  1.00 60.14           H  
ATOM   4146 HD12 LEU A 264      27.686  -2.704  24.155  1.00 60.14           H  
ATOM   4147 HD13 LEU A 264      29.342  -2.157  24.488  1.00 60.14           H  
ATOM   4148  CD2 LEU A 264      29.741  -3.694  26.710  1.00 60.14           C  
ATOM   4149 HD21 LEU A 264      30.439  -2.857  26.701  1.00 60.14           H  
ATOM   4150 HD22 LEU A 264      29.585  -4.034  27.734  1.00 60.14           H  
ATOM   4151 HD23 LEU A 264      30.157  -4.522  26.135  1.00 60.14           H  
ATOM   4152  N   SER A 265      25.893  -0.512  29.081  1.00 53.18           N  
ATOM   4153  H   SER A 265      25.191  -1.181  28.798  1.00 53.18           H  
ATOM   4154  CA  SER A 265      25.516   0.523  30.026  1.00 53.18           C  
ATOM   4155  HA  SER A 265      26.168   1.383  29.878  1.00 53.18           H  
ATOM   4156  C   SER A 265      25.757  -0.042  31.430  1.00 53.18           C  
ATOM   4157  CB  SER A 265      24.078   0.992  29.757  1.00 53.18           C  
ATOM   4158  HB2 SER A 265      23.979   1.254  28.704  1.00 53.18           H  
ATOM   4159  HB3 SER A 265      23.886   1.889  30.347  1.00 53.18           H  
ATOM   4160  O   SER A 265      25.255  -1.101  31.783  1.00 53.18           O  
ATOM   4161  OG  SER A 265      23.101   0.035  30.086  1.00 53.18           O  
ATOM   4162  HG  SER A 265      23.252  -0.809  29.655  1.00 53.18           H  
ATOM   4163  N   TYR A 266      26.525   0.634  32.285  1.00 54.09           N  
ATOM   4164  H   TYR A 266      27.020   1.438  31.926  1.00 54.09           H  
ATOM   4165  CA  TYR A 266      26.760   0.223  33.686  1.00 54.09           C  
ATOM   4166  HA  TYR A 266      27.133  -0.801  33.669  1.00 54.09           H  
ATOM   4167  C   TYR A 266      25.457   0.224  34.543  1.00 54.09           C  
ATOM   4168  CB  TYR A 266      27.863   1.140  34.252  1.00 54.09           C  
ATOM   4169  HB2 TYR A 266      28.560   1.377  33.448  1.00 54.09           H  
ATOM   4170  HB3 TYR A 266      27.411   2.084  34.557  1.00 54.09           H  
ATOM   4171  O   TYR A 266      25.492   0.280  35.773  1.00 54.09           O  
ATOM   4172  CG  TYR A 266      28.699   0.594  35.398  1.00 54.09           C  
ATOM   4173  CD1 TYR A 266      28.358   0.888  36.733  1.00 54.09           C  
ATOM   4174  HD1 TYR A 266      27.457   1.446  36.943  1.00 54.09           H  
ATOM   4175  CD2 TYR A 266      29.867  -0.145  35.124  1.00 54.09           C  
ATOM   4176  HD2 TYR A 266      30.130  -0.374  34.102  1.00 54.09           H  
ATOM   4177  CE1 TYR A 266      29.174   0.444  37.791  1.00 54.09           C  
ATOM   4178  HE1 TYR A 266      28.899   0.664  38.812  1.00 54.09           H  
ATOM   4179  CE2 TYR A 266      30.692  -0.584  36.178  1.00 54.09           C  
ATOM   4180  HE2 TYR A 266      31.587  -1.153  35.973  1.00 54.09           H  
ATOM   4181  OH  TYR A 266      31.145  -0.708  38.530  1.00 54.09           O  
ATOM   4182  HH  TYR A 266      30.777  -0.473  39.385  1.00 54.09           H  
ATOM   4183  CZ  TYR A 266      30.348  -0.289  37.512  1.00 54.09           C  
ATOM   4184  N   ARG A 267      24.283   0.243  33.898  1.00 57.14           N  
ATOM   4185  H   ARG A 267      24.318  -0.010  32.921  1.00 57.14           H  
ATOM   4186  CA  ARG A 267      22.937   0.400  34.433  1.00 57.14           C  
ATOM   4187  HA  ARG A 267      22.979   0.547  35.512  1.00 57.14           H  
ATOM   4188  C   ARG A 267      22.131  -0.865  34.136  1.00 57.14           C  
ATOM   4189  CB  ARG A 267      22.274   1.622  33.772  1.00 57.14           C  
ATOM   4190  HB2 ARG A 267      21.236   1.673  34.099  1.00 57.14           H  
ATOM   4191  HB3 ARG A 267      22.276   1.501  32.689  1.00 57.14           H  
ATOM   4192  O   ARG A 267      21.773  -1.144  33.006  1.00 57.14           O  
ATOM   4193  CG  ARG A 267      22.976   2.935  34.134  1.00 57.14           C  
ATOM   4194  HG2 ARG A 267      23.008   3.034  35.220  1.00 57.14           H  
ATOM   4195  HG3 ARG A 267      23.993   2.935  33.742  1.00 57.14           H  
ATOM   4196  CD  ARG A 267      22.207   4.115  33.541  1.00 57.14           C  
ATOM   4197  HD2 ARG A 267      22.239   4.049  32.453  1.00 57.14           H  
ATOM   4198  HD3 ARG A 267      21.165   4.030  33.847  1.00 57.14           H  
ATOM   4199  NE  ARG A 267      22.785   5.399  33.991  1.00 57.14           N  
ATOM   4200  HE  ARG A 267      23.780   5.401  34.169  1.00 57.14           H  
ATOM   4201  NH1 ARG A 267      20.862   6.619  33.802  1.00 57.14           N  
ATOM   4202 HH11 ARG A 267      20.385   7.506  33.735  1.00 57.14           H  
ATOM   4203 HH12 ARG A 267      20.451   5.813  33.352  1.00 57.14           H  
ATOM   4204  NH2 ARG A 267      22.744   7.619  34.495  1.00 57.14           N  
ATOM   4205 HH21 ARG A 267      23.741   7.590  34.655  1.00 57.14           H  
ATOM   4206 HH22 ARG A 267      22.245   8.497  34.504  1.00 57.14           H  
ATOM   4207  CZ  ARG A 267      22.129   6.537  34.099  1.00 57.14           C  
ATOM   4208  N   ILE A 268      21.782  -1.601  35.189  1.00 61.44           N  
ATOM   4209  H   ILE A 268      22.188  -1.361  36.082  1.00 61.44           H  
ATOM   4210  CA  ILE A 268      20.897  -2.785  35.113  1.00 61.44           C  
ATOM   4211  HA  ILE A 268      21.162  -3.362  34.227  1.00 61.44           H  
ATOM   4212  C   ILE A 268      19.418  -2.365  34.948  1.00 61.44           C  
ATOM   4213  CB  ILE A 268      21.129  -3.675  36.365  1.00 61.44           C  
ATOM   4214  HB  ILE A 268      20.847  -3.096  37.244  1.00 61.44           H  
ATOM   4215  O   ILE A 268      18.542  -3.185  34.668  1.00 61.44           O  
ATOM   4216  CG1 ILE A 268      22.624  -4.065  36.507  1.00 61.44           C  
ATOM   4217 HG12 ILE A 268      22.902  -4.737  35.696  1.00 61.44           H  
ATOM   4218 HG13 ILE A 268      23.254  -3.179  36.430  1.00 61.44           H  
ATOM   4219  CG2 ILE A 268      20.267  -4.953  36.342  1.00 61.44           C  
ATOM   4220 HG21 ILE A 268      19.210  -4.705  36.442  1.00 61.44           H  
ATOM   4221 HG22 ILE A 268      20.419  -5.490  35.406  1.00 61.44           H  
ATOM   4222 HG23 ILE A 268      20.509  -5.615  37.174  1.00 61.44           H  
ATOM   4223  CD1 ILE A 268      22.984  -4.720  37.848  1.00 61.44           C  
ATOM   4224 HD11 ILE A 268      22.567  -5.725  37.914  1.00 61.44           H  
ATOM   4225 HD12 ILE A 268      24.068  -4.798  37.926  1.00 61.44           H  
ATOM   4226 HD13 ILE A 268      22.614  -4.111  38.673  1.00 61.44           H  
ATOM   4227  N   ILE A 269      19.123  -1.080  35.172  1.00 67.76           N  
ATOM   4228  H   ILE A 269      19.889  -0.425  35.244  1.00 67.76           H  
ATOM   4229  CA  ILE A 269      17.771  -0.529  35.201  1.00 67.76           C  
ATOM   4230  HA  ILE A 269      17.089  -1.269  34.781  1.00 67.76           H  
ATOM   4231  C   ILE A 269      17.717   0.717  34.328  1.00 67.76           C  
ATOM   4232  CB  ILE A 269      17.313  -0.215  36.644  1.00 67.76           C  
ATOM   4233  HB  ILE A 269      17.960   0.564  37.047  1.00 67.76           H  
ATOM   4234  O   ILE A 269      18.441   1.681  34.588  1.00 67.76           O  
ATOM   4235  CG1 ILE A 269      17.425  -1.455  37.562  1.00 67.76           C  
ATOM   4236 HG12 ILE A 269      18.441  -1.849  37.520  1.00 67.76           H  
ATOM   4237 HG13 ILE A 269      16.750  -2.234  37.207  1.00 67.76           H  
ATOM   4238  CG2 ILE A 269      15.865   0.314  36.631  1.00 67.76           C  
ATOM   4239 HG21 ILE A 269      15.202  -0.437  36.204  1.00 67.76           H  
ATOM   4240 HG22 ILE A 269      15.792   1.222  36.031  1.00 67.76           H  
ATOM   4241 HG23 ILE A 269      15.536   0.552  37.643  1.00 67.76           H  
ATOM   4242  CD1 ILE A 269      17.137  -1.171  39.041  1.00 67.76           C  
ATOM   4243 HD11 ILE A 269      17.744  -0.335  39.386  1.00 67.76           H  
ATOM   4244 HD12 ILE A 269      16.081  -0.950  39.193  1.00 67.76           H  
ATOM   4245 HD13 ILE A 269      17.387  -2.055  39.628  1.00 67.76           H  
ATOM   4246  N   GLU A 270      16.795   0.719  33.372  1.00 80.96           N  
ATOM   4247  H   GLU A 270      16.227  -0.108  33.253  1.00 80.96           H  
ATOM   4248  CA  GLU A 270      16.525   1.859  32.502  1.00 80.96           C  
ATOM   4249  HA  GLU A 270      17.202   2.670  32.771  1.00 80.96           H  
ATOM   4250  C   GLU A 270      15.118   2.423  32.707  1.00 80.96           C  
ATOM   4251  CB  GLU A 270      16.790   1.494  31.037  1.00 80.96           C  
ATOM   4252  HB2 GLU A 270      16.361   0.518  30.811  1.00 80.96           H  
ATOM   4253  HB3 GLU A 270      16.292   2.242  30.420  1.00 80.96           H  
ATOM   4254  O   GLU A 270      14.215   1.740  33.201  1.00 80.96           O  
ATOM   4255  CG  GLU A 270      18.285   1.512  30.672  1.00 80.96           C  
ATOM   4256  HG2 GLU A 270      18.391   1.222  29.627  1.00 80.96           H  
ATOM   4257  HG3 GLU A 270      18.803   0.777  31.288  1.00 80.96           H  
ATOM   4258  CD  GLU A 270      18.926   2.899  30.877  1.00 80.96           C  
ATOM   4259  OE1 GLU A 270      20.154   2.973  31.112  1.00 80.96           O  
ATOM   4260  OE2 GLU A 270      18.174   3.906  30.925  1.00 80.96           O  
ATOM   4261  N   ARG A 271      14.942   3.705  32.367  1.00 87.35           N  
ATOM   4262  H   ARG A 271      15.694   4.152  31.861  1.00 87.35           H  
ATOM   4263  CA  ARG A 271      13.666   4.422  32.516  1.00 87.35           C  
ATOM   4264  HA  ARG A 271      12.961   3.764  33.024  1.00 87.35           H  
ATOM   4265  C   ARG A 271      13.053   4.750  31.164  1.00 87.35           C  
ATOM   4266  CB  ARG A 271      13.812   5.693  33.360  1.00 87.35           C  
ATOM   4267  HB2 ARG A 271      14.536   6.363  32.895  1.00 87.35           H  
ATOM   4268  HB3 ARG A 271      12.844   6.194  33.385  1.00 87.35           H  
ATOM   4269  O   ARG A 271      13.750   5.184  30.255  1.00 87.35           O  
ATOM   4270  CG  ARG A 271      14.243   5.383  34.795  1.00 87.35           C  
ATOM   4271  HG2 ARG A 271      13.624   4.575  35.185  1.00 87.35           H  
ATOM   4272  HG3 ARG A 271      15.287   5.067  34.804  1.00 87.35           H  
ATOM   4273  CD  ARG A 271      14.065   6.625  35.669  1.00 87.35           C  
ATOM   4274  HD2 ARG A 271      13.015   6.915  35.625  1.00 87.35           H  
ATOM   4275  HD3 ARG A 271      14.670   7.434  35.261  1.00 87.35           H  
ATOM   4276  NE  ARG A 271      14.467   6.357  37.063  1.00 87.35           N  
ATOM   4277  HE  ARG A 271      15.111   5.591  37.195  1.00 87.35           H  
ATOM   4278  NH1 ARG A 271      13.183   7.984  38.049  1.00 87.35           N  
ATOM   4279 HH11 ARG A 271      12.941   8.559  38.843  1.00 87.35           H  
ATOM   4280 HH12 ARG A 271      12.829   8.223  37.134  1.00 87.35           H  
ATOM   4281  NH2 ARG A 271      14.506   6.693  39.311  1.00 87.35           N  
ATOM   4282 HH21 ARG A 271      14.188   7.191  40.131  1.00 87.35           H  
ATOM   4283 HH22 ARG A 271      15.160   5.929  39.398  1.00 87.35           H  
ATOM   4284  CZ  ARG A 271      14.051   7.011  38.131  1.00 87.35           C  
ATOM   4285  N   GLY A 272      11.736   4.619  31.059  1.00 88.35           N  
ATOM   4286  H   GLY A 272      11.226   4.269  31.857  1.00 88.35           H  
ATOM   4287  CA  GLY A 272      10.987   4.995  29.864  1.00 88.35           C  
ATOM   4288  HA2 GLY A 272      11.059   4.193  29.130  1.00 88.35           H  
ATOM   4289  HA3 GLY A 272      11.419   5.895  29.425  1.00 88.35           H  
ATOM   4290  C   GLY A 272       9.517   5.269  30.156  1.00 88.35           C  
ATOM   4291  O   GLY A 272       9.082   5.292  31.308  1.00 88.35           O  
ATOM   4292  N   GLY A 273       8.741   5.475  29.099  1.00 88.26           N  
ATOM   4293  H   GLY A 273       9.162   5.465  28.181  1.00 88.26           H  
ATOM   4294  CA  GLY A 273       7.291   5.658  29.166  1.00 88.26           C  
ATOM   4295  HA2 GLY A 273       6.831   4.835  28.619  1.00 88.26           H  
ATOM   4296  HA3 GLY A 273       6.941   5.617  30.198  1.00 88.26           H  
ATOM   4297  C   GLY A 273       6.795   6.965  28.557  1.00 88.26           C  
ATOM   4298  O   GLY A 273       5.603   7.075  28.291  1.00 88.26           O  
ATOM   4299  N   GLY A 274       7.693   7.917  28.299  1.00 87.09           N  
ATOM   4300  H   GLY A 274       8.657   7.782  28.568  1.00 87.09           H  
ATOM   4301  CA  GLY A 274       7.341   9.195  27.697  1.00 87.09           C  
ATOM   4302  HA2 GLY A 274       8.219   9.603  27.197  1.00 87.09           H  
ATOM   4303  HA3 GLY A 274       6.569   9.042  26.943  1.00 87.09           H  
ATOM   4304  C   GLY A 274       6.850  10.225  28.709  1.00 87.09           C  
ATOM   4305  O   GLY A 274       7.016  10.070  29.924  1.00 87.09           O  
ATOM   4306  N   VAL A 275       6.258  11.293  28.183  1.00 83.97           N  
ATOM   4307  H   VAL A 275       6.137  11.313  27.181  1.00 83.97           H  
ATOM   4308  CA  VAL A 275       5.647  12.385  28.954  1.00 83.97           C  
ATOM   4309  HA  VAL A 275       6.069  12.391  29.959  1.00 83.97           H  
ATOM   4310  C   VAL A 275       4.139  12.158  29.089  1.00 83.97           C  
ATOM   4311  CB  VAL A 275       5.968  13.761  28.330  1.00 83.97           C  
ATOM   4312  HB  VAL A 275       5.499  14.529  28.945  1.00 83.97           H  
ATOM   4313  O   VAL A 275       3.506  11.637  28.173  1.00 83.97           O  
ATOM   4314  CG1 VAL A 275       7.479  14.023  28.312  1.00 83.97           C  
ATOM   4315 HG11 VAL A 275       7.674  15.040  27.970  1.00 83.97           H  
ATOM   4316 HG12 VAL A 275       7.989  13.320  27.654  1.00 83.97           H  
ATOM   4317 HG13 VAL A 275       7.879  13.923  29.321  1.00 83.97           H  
ATOM   4318  CG2 VAL A 275       5.448  13.921  26.892  1.00 83.97           C  
ATOM   4319 HG21 VAL A 275       4.366  13.786  26.864  1.00 83.97           H  
ATOM   4320 HG22 VAL A 275       5.681  14.923  26.532  1.00 83.97           H  
ATOM   4321 HG23 VAL A 275       5.918  13.193  26.232  1.00 83.97           H  
ATOM   4322  N   ASN A 276       3.539  12.586  30.204  1.00 85.03           N  
ATOM   4323  H   ASN A 276       4.115  13.030  30.905  1.00 85.03           H  
ATOM   4324  CA  ASN A 276       2.086  12.520  30.447  1.00 85.03           C  
ATOM   4325  HA  ASN A 276       1.928  12.867  31.468  1.00 85.03           H  
ATOM   4326  C   ASN A 276       1.465  11.110  30.403  1.00 85.03           C  
ATOM   4327  CB  ASN A 276       1.339  13.495  29.516  1.00 85.03           C  
ATOM   4328  HB2 ASN A 276       0.275  13.480  29.754  1.00 85.03           H  
ATOM   4329  HB3 ASN A 276       1.453  13.170  28.482  1.00 85.03           H  
ATOM   4330  O   ASN A 276       0.334  10.940  29.934  1.00 85.03           O  
ATOM   4331  CG  ASN A 276       1.798  14.923  29.661  1.00 85.03           C  
ATOM   4332  ND2 ASN A 276       2.067  15.598  28.569  1.00 85.03           N  
ATOM   4333 HD21 ASN A 276       2.432  16.530  28.708  1.00 85.03           H  
ATOM   4334 HD22 ASN A 276       2.053  15.135  27.672  1.00 85.03           H  
ATOM   4335  OD1 ASN A 276       1.895  15.459  30.750  1.00 85.03           O  
ATOM   4336  N   VAL A 277       2.171  10.099  30.915  1.00 90.89           N  
ATOM   4337  H   VAL A 277       3.103  10.279  31.260  1.00 90.89           H  
ATOM   4338  CA  VAL A 277       1.575   8.770  31.111  1.00 90.89           C  
ATOM   4339  HA  VAL A 277       1.222   8.406  30.146  1.00 90.89           H  
ATOM   4340  C   VAL A 277       0.381   8.893  32.053  1.00 90.89           C  
ATOM   4341  CB  VAL A 277       2.588   7.757  31.661  1.00 90.89           C  
ATOM   4342  HB  VAL A 277       2.970   8.117  32.616  1.00 90.89           H  
ATOM   4343  O   VAL A 277       0.483   9.484  33.128  1.00 90.89           O  
ATOM   4344  CG1 VAL A 277       1.941   6.382  31.877  1.00 90.89           C  
ATOM   4345 HG11 VAL A 277       1.187   6.430  32.663  1.00 90.89           H  
ATOM   4346 HG12 VAL A 277       1.454   6.064  30.955  1.00 90.89           H  
ATOM   4347 HG13 VAL A 277       2.695   5.650  32.165  1.00 90.89           H  
ATOM   4348  CG2 VAL A 277       3.768   7.593  30.703  1.00 90.89           C  
ATOM   4349 HG21 VAL A 277       4.441   6.811  31.056  1.00 90.89           H  
ATOM   4350 HG22 VAL A 277       3.401   7.328  29.711  1.00 90.89           H  
ATOM   4351 HG23 VAL A 277       4.332   8.523  30.628  1.00 90.89           H  
ATOM   4352  N   LEU A 278      -0.756   8.333  31.656  1.00 90.75           N  
ATOM   4353  H   LEU A 278      -0.754   7.804  30.795  1.00 90.75           H  
ATOM   4354  CA  LEU A 278      -1.988   8.380  32.433  1.00 90.75           C  
ATOM   4355  HA  LEU A 278      -1.881   9.112  33.233  1.00 90.75           H  
ATOM   4356  C   LEU A 278      -2.261   7.029  33.080  1.00 90.75           C  
ATOM   4357  CB  LEU A 278      -3.165   8.819  31.553  1.00 90.75           C  
ATOM   4358  HB2 LEU A 278      -4.070   8.819  32.160  1.00 90.75           H  
ATOM   4359  HB3 LEU A 278      -3.281   8.072  30.768  1.00 90.75           H  
ATOM   4360  O   LEU A 278      -2.085   5.981  32.460  1.00 90.75           O  
ATOM   4361  CG  LEU A 278      -3.023  10.185  30.867  1.00 90.75           C  
ATOM   4362  HG  LEU A 278      -2.170  10.166  30.189  1.00 90.75           H  
ATOM   4363  CD1 LEU A 278      -4.279  10.453  30.038  1.00 90.75           C  
ATOM   4364 HD11 LEU A 278      -4.177  11.405  29.516  1.00 90.75           H  
ATOM   4365 HD12 LEU A 278      -4.403   9.661  29.300  1.00 90.75           H  
ATOM   4366 HD13 LEU A 278      -5.157  10.485  30.683  1.00 90.75           H  
ATOM   4367  CD2 LEU A 278      -2.840  11.325  31.869  1.00 90.75           C  
ATOM   4368 HD21 LEU A 278      -3.626  11.300  32.624  1.00 90.75           H  
ATOM   4369 HD22 LEU A 278      -2.859  12.281  31.345  1.00 90.75           H  
ATOM   4370 HD23 LEU A 278      -1.864  11.226  32.344  1.00 90.75           H  
ATOM   4371  N   MET A 279      -2.753   7.078  34.313  1.00 90.13           N  
ATOM   4372  H   MET A 279      -2.830   7.984  34.753  1.00 90.13           H  
ATOM   4373  CA  MET A 279      -3.186   5.919  35.080  1.00 90.13           C  
ATOM   4374  HA  MET A 279      -3.241   5.057  34.414  1.00 90.13           H  
ATOM   4375  C   MET A 279      -4.574   6.175  35.673  1.00 90.13           C  
ATOM   4376  CB  MET A 279      -2.136   5.617  36.156  1.00 90.13           C  
ATOM   4377  HB2 MET A 279      -2.079   6.458  36.848  1.00 90.13           H  
ATOM   4378  HB3 MET A 279      -1.164   5.496  35.679  1.00 90.13           H  
ATOM   4379  O   MET A 279      -4.818   7.238  36.247  1.00 90.13           O  
ATOM   4380  CG  MET A 279      -2.462   4.334  36.929  1.00 90.13           C  
ATOM   4381  HG2 MET A 279      -3.417   4.454  37.441  1.00 90.13           H  
ATOM   4382  HG3 MET A 279      -2.565   3.516  36.216  1.00 90.13           H  
ATOM   4383  SD  MET A 279      -1.220   3.853  38.159  1.00 90.13           S  
ATOM   4384  CE  MET A 279      -1.355   5.243  39.309  1.00 90.13           C  
ATOM   4385  HE1 MET A 279      -0.820   6.107  38.915  1.00 90.13           H  
ATOM   4386  HE2 MET A 279      -2.404   5.516  39.422  1.00 90.13           H  
ATOM   4387  HE3 MET A 279      -0.930   4.962  40.273  1.00 90.13           H  
ATOM   4388  N   ARG A 280      -5.496   5.210  35.575  1.00 86.58           N  
ATOM   4389  H   ARG A 280      -5.262   4.381  35.048  1.00 86.58           H  
ATOM   4390  CA  ARG A 280      -6.821   5.304  36.222  1.00 86.58           C  
ATOM   4391  HA  ARG A 280      -6.721   5.949  37.094  1.00 86.58           H  
ATOM   4392  C   ARG A 280      -7.338   3.963  36.736  1.00 86.58           C  
ATOM   4393  CB  ARG A 280      -7.834   5.980  35.279  1.00 86.58           C  
ATOM   4394  HB2 ARG A 280      -8.738   6.210  35.843  1.00 86.58           H  
ATOM   4395  HB3 ARG A 280      -7.410   6.920  34.926  1.00 86.58           H  
ATOM   4396  O   ARG A 280      -6.962   2.908  36.232  1.00 86.58           O  
ATOM   4397  CG  ARG A 280      -8.212   5.137  34.054  1.00 86.58           C  
ATOM   4398  HG2 ARG A 280      -8.646   4.189  34.370  1.00 86.58           H  
ATOM   4399  HG3 ARG A 280      -7.320   4.940  33.458  1.00 86.58           H  
ATOM   4400  CD  ARG A 280      -9.234   5.890  33.199  1.00 86.58           C  
ATOM   4401  HD2 ARG A 280     -10.126   6.086  33.794  1.00 86.58           H  
ATOM   4402  HD3 ARG A 280      -8.799   6.838  32.883  1.00 86.58           H  
ATOM   4403  NE  ARG A 280      -9.592   5.096  32.020  1.00 86.58           N  
ATOM   4404  HE  ARG A 280      -9.149   4.195  31.910  1.00 86.58           H  
ATOM   4405  NH1 ARG A 280     -10.924   6.587  30.905  1.00 86.58           N  
ATOM   4406 HH11 ARG A 280     -10.810   7.235  31.672  1.00 86.58           H  
ATOM   4407 HH12 ARG A 280     -11.454   6.827  30.079  1.00 86.58           H  
ATOM   4408  NH2 ARG A 280     -10.385   4.620  29.968  1.00 86.58           N  
ATOM   4409 HH21 ARG A 280      -9.791   3.806  30.028  1.00 86.58           H  
ATOM   4410 HH22 ARG A 280     -10.758   4.883  29.066  1.00 86.58           H  
ATOM   4411  CZ  ARG A 280     -10.304   5.442  30.971  1.00 86.58           C  
ATOM   4412  N   ARG A 281      -8.245   4.025  37.717  1.00 85.21           N  
ATOM   4413  H   ARG A 281      -8.514   4.950  38.023  1.00 85.21           H  
ATOM   4414  CA  ARG A 281      -8.997   2.876  38.255  1.00 85.21           C  
ATOM   4415  HA  ARG A 281      -8.414   1.970  38.090  1.00 85.21           H  
ATOM   4416  C   ARG A 281     -10.335   2.707  37.522  1.00 85.21           C  
ATOM   4417  CB  ARG A 281      -9.188   3.067  39.769  1.00 85.21           C  
ATOM   4418  HB2 ARG A 281      -8.219   3.291  40.216  1.00 85.21           H  
ATOM   4419  HB3 ARG A 281      -9.850   3.916  39.942  1.00 85.21           H  
ATOM   4420  O   ARG A 281     -10.991   3.698  37.203  1.00 85.21           O  
ATOM   4421  CG  ARG A 281      -9.761   1.821  40.460  1.00 85.21           C  
ATOM   4422  HG2 ARG A 281      -9.076   0.985  40.313  1.00 85.21           H  
ATOM   4423  HG3 ARG A 281     -10.731   1.565  40.035  1.00 85.21           H  
ATOM   4424  CD  ARG A 281      -9.943   2.081  41.957  1.00 85.21           C  
ATOM   4425  HD2 ARG A 281     -10.698   2.856  42.087  1.00 85.21           H  
ATOM   4426  HD3 ARG A 281      -8.999   2.434  42.371  1.00 85.21           H  
ATOM   4427  NE  ARG A 281     -10.332   0.851  42.663  1.00 85.21           N  
ATOM   4428  HE  ARG A 281      -9.929  -0.014  42.334  1.00 85.21           H  
ATOM   4429  NH1 ARG A 281     -11.447   1.787  44.445  1.00 85.21           N  
ATOM   4430 HH11 ARG A 281     -11.272   2.702  44.054  1.00 85.21           H  
ATOM   4431 HH12 ARG A 281     -11.858   1.677  45.361  1.00 85.21           H  
ATOM   4432  NH2 ARG A 281     -11.057  -0.420  44.367  1.00 85.21           N  
ATOM   4433 HH21 ARG A 281     -10.356  -1.090  44.084  1.00 85.21           H  
ATOM   4434 HH22 ARG A 281     -11.474  -0.542  45.278  1.00 85.21           H  
ATOM   4435  CZ  ARG A 281     -10.959   0.751  43.816  1.00 85.21           C  
ATOM   4436  N   VAL A 282     -10.772   1.466  37.313  1.00 77.35           N  
ATOM   4437  H   VAL A 282     -10.186   0.702  37.614  1.00 77.35           H  
ATOM   4438  CA  VAL A 282     -12.014   1.123  36.585  1.00 77.35           C  
ATOM   4439  HA  VAL A 282     -12.345   1.994  36.019  1.00 77.35           H  
ATOM   4440  C   VAL A 282     -13.162   0.735  37.558  1.00 77.35           C  
ATOM   4441  CB  VAL A 282     -11.690   0.011  35.557  1.00 77.35           C  
ATOM   4442  HB  VAL A 282     -11.398  -0.892  36.092  1.00 77.35           H  
ATOM   4443  O   VAL A 282     -12.934  -0.086  38.443  1.00 77.35           O  
ATOM   4444  CG1 VAL A 282     -12.906  -0.316  34.684  1.00 77.35           C  
ATOM   4445 HG11 VAL A 282     -12.644  -1.097  33.970  1.00 77.35           H  
ATOM   4446 HG12 VAL A 282     -13.727  -0.683  35.300  1.00 77.35           H  
ATOM   4447 HG13 VAL A 282     -13.228   0.570  34.138  1.00 77.35           H  
ATOM   4448  CG2 VAL A 282     -10.537   0.407  34.613  1.00 77.35           C  
ATOM   4449 HG21 VAL A 282     -10.382  -0.371  33.866  1.00 77.35           H  
ATOM   4450 HG22 VAL A 282      -9.605   0.520  35.166  1.00 77.35           H  
ATOM   4451 HG23 VAL A 282     -10.767   1.343  34.103  1.00 77.35           H  
ATOM   4452  N   ALA A 283     -14.385   1.301  37.412  1.00 63.36           N  
ATOM   4453  H   ALA A 283     -14.517   1.933  36.635  1.00 63.36           H  
ATOM   4454  CA  ALA A 283     -15.631   0.991  38.174  1.00 63.36           C  
ATOM   4455  HA  ALA A 283     -15.562  -0.037  38.532  1.00 63.36           H  
ATOM   4456  C   ALA A 283     -16.922   1.076  37.275  1.00 63.36           C  
ATOM   4457  CB  ALA A 283     -15.704   1.913  39.404  1.00 63.36           C  
ATOM   4458  HB1 ALA A 283     -15.774   2.951  39.079  1.00 63.36           H  
ATOM   4459  HB2 ALA A 283     -14.810   1.784  40.014  1.00 63.36           H  
ATOM   4460  HB3 ALA A 283     -16.582   1.667  40.001  1.00 63.36           H  
ATOM   4461  O   ALA A 283     -16.835   1.633  36.191  1.00 63.36           O  
ATOM   4462  N   ILE A 284     -18.084   0.484  37.653  1.00 51.38           N  
ATOM   4463  H   ILE A 284     -18.137   0.197  38.620  1.00 51.38           H  
ATOM   4464  CA  ILE A 284     -19.190  -0.041  36.760  1.00 51.38           C  
ATOM   4465  HA  ILE A 284     -18.779  -0.097  35.752  1.00 51.38           H  
ATOM   4466  C   ILE A 284     -20.495   0.850  36.615  1.00 51.38           C  
ATOM   4467  CB  ILE A 284     -19.486  -1.512  37.209  1.00 51.38           C  
ATOM   4468  HB  ILE A 284     -19.737  -1.481  38.270  1.00 51.38           H  
ATOM   4469  O   ILE A 284     -20.701   1.746  37.426  1.00 51.38           O  
ATOM   4470  CG1 ILE A 284     -18.230  -2.415  37.044  1.00 51.38           C  
ATOM   4471 HG12 ILE A 284     -17.992  -2.511  35.985  1.00 51.38           H  
ATOM   4472 HG13 ILE A 284     -17.375  -1.942  37.528  1.00 51.38           H  
ATOM   4473  CG2 ILE A 284     -20.674  -2.182  36.487  1.00 51.38           C  
ATOM   4474 HG21 ILE A 284     -21.608  -1.682  36.743  1.00 51.38           H  
ATOM   4475 HG22 ILE A 284     -20.519  -2.176  35.408  1.00 51.38           H  
ATOM   4476 HG23 ILE A 284     -20.800  -3.212  36.819  1.00 51.38           H  
ATOM   4477  CD1 ILE A 284     -18.344  -3.820  37.658  1.00 51.38           C  
ATOM   4478 HD11 ILE A 284     -19.009  -4.449  37.065  1.00 51.38           H  
ATOM   4479 HD12 ILE A 284     -17.359  -4.286  37.668  1.00 51.38           H  
ATOM   4480 HD13 ILE A 284     -18.712  -3.753  38.682  1.00 51.38           H  
ATOM   4481  N   ILE A 285     -21.374   0.562  35.602  1.00 54.39           N  
ATOM   4482  H   ILE A 285     -21.180  -0.330  35.169  1.00 54.39           H  
ATOM   4483  CA  ILE A 285     -22.379   1.362  34.792  1.00 54.39           C  
ATOM   4484  HA  ILE A 285     -22.281   2.421  35.031  1.00 54.39           H  
ATOM   4485  C   ILE A 285     -23.901   0.967  34.933  1.00 54.39           C  
ATOM   4486  CB  ILE A 285     -21.968   1.128  33.298  1.00 54.39           C  
ATOM   4487  HB  ILE A 285     -21.925   0.047  33.160  1.00 54.39           H  
ATOM   4488  O   ILE A 285     -24.190  -0.187  35.253  1.00 54.39           O  
ATOM   4489  CG1 ILE A 285     -20.559   1.685  32.978  1.00 54.39           C  
ATOM   4490 HG12 ILE A 285     -19.882   1.527  33.817  1.00 54.39           H  
ATOM   4491 HG13 ILE A 285     -20.622   2.761  32.815  1.00 54.39           H  
ATOM   4492  CG2 ILE A 285     -22.953   1.651  32.232  1.00 54.39           C  
ATOM   4493 HG21 ILE A 285     -23.879   1.075  32.252  1.00 54.39           H  
ATOM   4494 HG22 ILE A 285     -22.551   1.537  31.225  1.00 54.39           H  
ATOM   4495 HG23 ILE A 285     -23.168   2.707  32.394  1.00 54.39           H  
ATOM   4496  CD1 ILE A 285     -19.902   1.023  31.755  1.00 54.39           C  
ATOM   4497 HD11 ILE A 285     -20.433   1.275  30.836  1.00 54.39           H  
ATOM   4498 HD12 ILE A 285     -19.883  -0.059  31.882  1.00 54.39           H  
ATOM   4499 HD13 ILE A 285     -18.878   1.384  31.664  1.00 54.39           H  
ATOM   4500  N   GLN A 286     -24.873   1.849  34.568  1.00 52.86           N  
ATOM   4501  H   GLN A 286     -24.578   2.772  34.282  1.00 52.86           H  
ATOM   4502  CA  GLN A 286     -26.298   1.525  34.237  1.00 52.86           C  
ATOM   4503  HA  GLN A 286     -26.474   0.489  34.527  1.00 52.86           H  
ATOM   4504  C   GLN A 286     -26.585   1.626  32.709  1.00 52.86           C  
ATOM   4505  CB  GLN A 286     -27.290   2.419  35.031  1.00 52.86           C  
ATOM   4506  HB2 GLN A 286     -26.740   3.139  35.637  1.00 52.86           H  
ATOM   4507  HB3 GLN A 286     -27.898   2.987  34.327  1.00 52.86           H  
ATOM   4508  O   GLN A 286     -26.258   2.622  32.069  1.00 52.86           O  
ATOM   4509  CG  GLN A 286     -28.231   1.614  35.951  1.00 52.86           C  
ATOM   4510  HG2 GLN A 286     -28.682   0.805  35.375  1.00 52.86           H  
ATOM   4511  HG3 GLN A 286     -27.643   1.172  36.756  1.00 52.86           H  
ATOM   4512  CD  GLN A 286     -29.370   2.435  36.570  1.00 52.86           C  
ATOM   4513  NE2 GLN A 286     -30.228   1.835  37.367  1.00 52.86           N  
ATOM   4514 HE21 GLN A 286     -30.933   2.454  37.741  1.00 52.86           H  
ATOM   4515 HE22 GLN A 286     -30.122   0.865  37.626  1.00 52.86           H  
ATOM   4516  OE1 GLN A 286     -29.545   3.613  36.349  1.00 52.86           O  
ATOM   4517  N   PHE A 287     -27.180   0.589  32.097  1.00 64.75           N  
ATOM   4518  H   PHE A 287     -27.520  -0.170  32.671  1.00 64.75           H  
ATOM   4519  CA  PHE A 287     -27.145   0.368  30.634  1.00 64.75           C  
ATOM   4520  HA  PHE A 287     -26.280   0.900  30.238  1.00 64.75           H  
ATOM   4521  C   PHE A 287     -28.371   0.861  29.842  1.00 64.75           C  
ATOM   4522  CB  PHE A 287     -26.938  -1.128  30.345  1.00 64.75           C  
ATOM   4523  HB2 PHE A 287     -27.769  -1.686  30.777  1.00 64.75           H  
ATOM   4524  HB3 PHE A 287     -26.973  -1.284  29.267  1.00 64.75           H  
ATOM   4525  O   PHE A 287     -29.510   0.752  30.297  1.00 64.75           O  
ATOM   4526  CG  PHE A 287     -25.630  -1.695  30.856  1.00 64.75           C  
ATOM   4527  CD1 PHE A 287     -24.446  -1.500  30.120  1.00 64.75           C  
ATOM   4528  HD1 PHE A 287     -24.471  -0.950  29.191  1.00 64.75           H  
ATOM   4529  CD2 PHE A 287     -25.586  -2.397  32.076  1.00 64.75           C  
ATOM   4530  HD2 PHE A 287     -26.488  -2.532  32.655  1.00 64.75           H  
ATOM   4531  CE1 PHE A 287     -23.224  -1.997  30.604  1.00 64.75           C  
ATOM   4532  HE1 PHE A 287     -22.315  -1.826  30.047  1.00 64.75           H  
ATOM   4533  CE2 PHE A 287     -24.362  -2.889  32.563  1.00 64.75           C  
ATOM   4534  HE2 PHE A 287     -24.323  -3.390  33.519  1.00 64.75           H  
ATOM   4535  CZ  PHE A 287     -23.181  -2.690  31.827  1.00 64.75           C  
ATOM   4536  HZ  PHE A 287     -22.237  -3.047  32.210  1.00 64.75           H  
ATOM   4537  N   SER A 288     -28.123   1.263  28.590  1.00 76.06           N  
ATOM   4538  H   SER A 288     -27.160   1.316  28.290  1.00 76.06           H  
ATOM   4539  CA  SER A 288     -29.117   1.487  27.534  1.00 76.06           C  
ATOM   4540  HA  SER A 288     -30.121   1.348  27.936  1.00 76.06           H  
ATOM   4541  C   SER A 288     -28.932   0.568  26.341  1.00 76.06           C  
ATOM   4542  CB  SER A 288     -29.002   2.902  27.017  1.00 76.06           C  
ATOM   4543  HB2 SER A 288     -28.988   3.516  27.918  1.00 76.06           H  
ATOM   4544  HB3 SER A 288     -29.872   3.124  26.400  1.00 76.06           H  
ATOM   4545  O   SER A 288     -27.830   0.084  26.095  1.00 76.06           O  
ATOM   4546  OG  SER A 288     -27.822   3.136  26.268  1.00 76.06           O  
ATOM   4547  HG  SER A 288     -27.718   2.463  25.592  1.00 76.06           H  
ATOM   4548  N   TYR A 289     -29.991   0.423  25.551  1.00 84.11           N  
ATOM   4549  H   TYR A 289     -30.860   0.852  25.836  1.00 84.11           H  
ATOM   4550  CA  TYR A 289     -30.077  -0.489  24.418  1.00 84.11           C  
ATOM   4551  HA  TYR A 289     -29.082  -0.823  24.123  1.00 84.11           H  
ATOM   4552  C   TYR A 289     -30.730   0.209  23.212  1.00 84.11           C  
ATOM   4553  CB  TYR A 289     -30.857  -1.724  24.884  1.00 84.11           C  
ATOM   4554  HB2 TYR A 289     -31.888  -1.440  25.096  1.00 84.11           H  
ATOM   4555  HB3 TYR A 289     -30.881  -2.445  24.067  1.00 84.11           H  
ATOM   4556  O   TYR A 289     -31.918   0.015  22.953  1.00 84.11           O  
ATOM   4557  CG  TYR A 289     -30.267  -2.376  26.123  1.00 84.11           C  
ATOM   4558  CD1 TYR A 289     -29.030  -3.042  26.042  1.00 84.11           C  
ATOM   4559  HD1 TYR A 289     -28.501  -3.068  25.101  1.00 84.11           H  
ATOM   4560  CD2 TYR A 289     -30.928  -2.277  27.362  1.00 84.11           C  
ATOM   4561  HD2 TYR A 289     -31.852  -1.722  27.432  1.00 84.11           H  
ATOM   4562  CE1 TYR A 289     -28.470  -3.649  27.177  1.00 84.11           C  
ATOM   4563  HE1 TYR A 289     -27.521  -4.156  27.092  1.00 84.11           H  
ATOM   4564  CE2 TYR A 289     -30.363  -2.864  28.510  1.00 84.11           C  
ATOM   4565  HE2 TYR A 289     -30.844  -2.764  29.472  1.00 84.11           H  
ATOM   4566  OH  TYR A 289     -28.558  -4.094  29.518  1.00 84.11           O  
ATOM   4567  HH  TYR A 289     -27.654  -4.350  29.319  1.00 84.11           H  
ATOM   4568  CZ  TYR A 289     -29.134  -3.552  28.415  1.00 84.11           C  
ATOM   4569  N   PRO A 290     -30.001   1.083  22.492  1.00 82.52           N  
ATOM   4570  CA  PRO A 290     -30.523   1.723  21.282  1.00 82.52           C  
ATOM   4571  HA  PRO A 290     -31.429   2.281  21.518  1.00 82.52           H  
ATOM   4572  C   PRO A 290     -30.865   0.690  20.196  1.00 82.52           C  
ATOM   4573  CB  PRO A 290     -29.433   2.706  20.840  1.00 82.52           C  
ATOM   4574  HB2 PRO A 290     -29.362   2.781  19.755  1.00 82.52           H  
ATOM   4575  HB3 PRO A 290     -29.635   3.685  21.273  1.00 82.52           H  
ATOM   4576  O   PRO A 290     -31.927   0.775  19.574  1.00 82.52           O  
ATOM   4577  CG  PRO A 290     -28.149   2.140  21.448  1.00 82.52           C  
ATOM   4578  HG2 PRO A 290     -27.738   1.376  20.788  1.00 82.52           H  
ATOM   4579  HG3 PRO A 290     -27.410   2.920  21.633  1.00 82.52           H  
ATOM   4580  CD  PRO A 290     -28.628   1.494  22.745  1.00 82.52           C  
ATOM   4581  HD2 PRO A 290     -27.985   0.649  22.993  1.00 82.52           H  
ATOM   4582  HD3 PRO A 290     -28.615   2.231  23.548  1.00 82.52           H  
ATOM   4583  N   ASP A 291     -30.044  -0.348  20.056  1.00 88.11           N  
ATOM   4584  H   ASP A 291     -29.174  -0.345  20.567  1.00 88.11           H  
ATOM   4585  CA  ASP A 291     -30.199  -1.394  19.044  1.00 88.11           C  
ATOM   4586  HA  ASP A 291     -30.648  -0.948  18.156  1.00 88.11           H  
ATOM   4587  C   ASP A 291     -31.108  -2.534  19.523  1.00 88.11           C  
ATOM   4588  CB  ASP A 291     -28.815  -1.911  18.631  1.00 88.11           C  
ATOM   4589  HB2 ASP A 291     -28.361  -2.418  19.482  1.00 88.11           H  
ATOM   4590  HB3 ASP A 291     -28.930  -2.630  17.820  1.00 88.11           H  
ATOM   4591  O   ASP A 291     -31.133  -2.886  20.704  1.00 88.11           O  
ATOM   4592  CG  ASP A 291     -27.906  -0.770  18.168  1.00 88.11           C  
ATOM   4593  OD1 ASP A 291     -28.404   0.083  17.404  1.00 88.11           O  
ATOM   4594  OD2 ASP A 291     -26.758  -0.720  18.659  1.00 88.11           O  
ATOM   4595  N   SER A 292     -31.873  -3.133  18.607  1.00 91.47           N  
ATOM   4596  H   SER A 292     -31.805  -2.850  17.640  1.00 91.47           H  
ATOM   4597  CA  SER A 292     -32.779  -4.253  18.913  1.00 91.47           C  
ATOM   4598  HA  SER A 292     -33.266  -4.050  19.867  1.00 91.47           H  
ATOM   4599  C   SER A 292     -32.048  -5.590  19.084  1.00 91.47           C  
ATOM   4600  CB  SER A 292     -33.887  -4.359  17.851  1.00 91.47           C  
ATOM   4601  HB2 SER A 292     -34.535  -3.486  17.917  1.00 91.47           H  
ATOM   4602  HB3 SER A 292     -34.485  -5.253  18.026  1.00 91.47           H  
ATOM   4603  O   SER A 292     -32.670  -6.577  19.444  1.00 91.47           O  
ATOM   4604  OG  SER A 292     -33.320  -4.411  16.560  1.00 91.47           O  
ATOM   4605  HG  SER A 292     -34.008  -4.289  15.902  1.00 91.47           H  
ATOM   4606  N   ASN A 293     -30.734  -5.659  18.873  1.00 92.01           N  
ATOM   4607  H   ASN A 293     -30.245  -4.806  18.638  1.00 92.01           H  
ATOM   4608  CA  ASN A 293     -29.961  -6.906  18.907  1.00 92.01           C  
ATOM   4609  HA  ASN A 293     -30.611  -7.720  18.587  1.00 92.01           H  
ATOM   4610  C   ASN A 293     -29.437  -7.315  20.291  1.00 92.01           C  
ATOM   4611  CB  ASN A 293     -28.835  -6.784  17.878  1.00 92.01           C  
ATOM   4612  HB2 ASN A 293     -29.295  -6.581  16.911  1.00 92.01           H  
ATOM   4613  HB3 ASN A 293     -28.292  -7.726  17.807  1.00 92.01           H  
ATOM   4614  O   ASN A 293     -29.021  -8.459  20.464  1.00 92.01           O  
ATOM   4615  CG  ASN A 293     -27.839  -5.671  18.167  1.00 92.01           C  
ATOM   4616  ND2 ASN A 293     -27.016  -5.335  17.210  1.00 92.01           N  
ATOM   4617 HD21 ASN A 293     -27.079  -5.814  16.323  1.00 92.01           H  
ATOM   4618 HD22 ASN A 293     -26.429  -4.525  17.348  1.00 92.01           H  
ATOM   4619  OD1 ASN A 293     -27.808  -5.087  19.236  1.00 92.01           O  
ATOM   4620  N   ASN A 294     -29.453  -6.412  21.272  1.00 92.40           N  
ATOM   4621  H   ASN A 294     -29.713  -5.468  21.026  1.00 92.40           H  
ATOM   4622  CA  ASN A 294     -29.023  -6.655  22.645  1.00 92.40           C  
ATOM   4623  HA  ASN A 294     -29.197  -7.698  22.910  1.00 92.40           H  
ATOM   4624  C   ASN A 294     -29.833  -5.754  23.570  1.00 92.40           C  
ATOM   4625  CB  ASN A 294     -27.519  -6.362  22.749  1.00 92.40           C  
ATOM   4626  HB2 ASN A 294     -27.336  -5.359  22.363  1.00 92.40           H  
ATOM   4627  HB3 ASN A 294     -26.976  -7.063  22.115  1.00 92.40           H  
ATOM   4628  O   ASN A 294     -29.621  -4.548  23.573  1.00 92.40           O  
ATOM   4629  CG  ASN A 294     -26.948  -6.444  24.158  1.00 92.40           C  
ATOM   4630  ND2 ASN A 294     -25.749  -5.941  24.323  1.00 92.40           N  
ATOM   4631 HD21 ASN A 294     -25.331  -5.448  23.546  1.00 92.40           H  
ATOM   4632 HD22 ASN A 294     -25.384  -5.880  25.262  1.00 92.40           H  
ATOM   4633  OD1 ASN A 294     -27.502  -6.977  25.112  1.00 92.40           O  
ATOM   4634  N   TYR A 295     -30.757  -6.321  24.342  1.00 93.05           N  
ATOM   4635  H   TYR A 295     -30.881  -7.323  24.304  1.00 93.05           H  
ATOM   4636  CA  TYR A 295     -31.619  -5.542  25.226  1.00 93.05           C  
ATOM   4637  HA  TYR A 295     -31.030  -4.715  25.620  1.00 93.05           H  
ATOM   4638  C   TYR A 295     -32.104  -6.332  26.437  1.00 93.05           C  
ATOM   4639  CB  TYR A 295     -32.797  -4.938  24.441  1.00 93.05           C  
ATOM   4640  HB2 TYR A 295     -32.401  -4.300  23.651  1.00 93.05           H  
ATOM   4641  HB3 TYR A 295     -33.366  -4.295  25.112  1.00 93.05           H  
ATOM   4642  O   TYR A 295     -32.054  -7.563  26.484  1.00 93.05           O  
ATOM   4643  CG  TYR A 295     -33.740  -5.942  23.809  1.00 93.05           C  
ATOM   4644  CD1 TYR A 295     -33.396  -6.533  22.579  1.00 93.05           C  
ATOM   4645  HD1 TYR A 295     -32.468  -6.274  22.091  1.00 93.05           H  
ATOM   4646  CD2 TYR A 295     -34.967  -6.268  24.424  1.00 93.05           C  
ATOM   4647  HD2 TYR A 295     -35.254  -5.798  25.353  1.00 93.05           H  
ATOM   4648  CE1 TYR A 295     -34.261  -7.458  21.970  1.00 93.05           C  
ATOM   4649  HE1 TYR A 295     -33.997  -7.915  21.028  1.00 93.05           H  
ATOM   4650  CE2 TYR A 295     -35.839  -7.188  23.805  1.00 93.05           C  
ATOM   4651  HE2 TYR A 295     -36.802  -7.424  24.234  1.00 93.05           H  
ATOM   4652  OH  TYR A 295     -36.327  -8.657  21.964  1.00 93.05           O  
ATOM   4653  HH  TYR A 295     -36.034  -8.880  21.077  1.00 93.05           H  
ATOM   4654  CZ  TYR A 295     -35.486  -7.785  22.576  1.00 93.05           C  
ATOM   4655  N   ILE A 296     -32.582  -5.601  27.443  1.00 90.51           N  
ATOM   4656  H   ILE A 296     -32.591  -4.596  27.336  1.00 90.51           H  
ATOM   4657  CA  ILE A 296     -33.319  -6.174  28.567  1.00 90.51           C  
ATOM   4658  HA  ILE A 296     -33.168  -7.253  28.574  1.00 90.51           H  
ATOM   4659  C   ILE A 296     -34.809  -5.922  28.356  1.00 90.51           C  
ATOM   4660  CB  ILE A 296     -32.801  -5.647  29.921  1.00 90.51           C  
ATOM   4661  HB  ILE A 296     -32.837  -4.558  29.916  1.00 90.51           H  
ATOM   4662  O   ILE A 296     -35.238  -4.779  28.214  1.00 90.51           O  
ATOM   4663  CG1 ILE A 296     -31.339  -6.108  30.126  1.00 90.51           C  
ATOM   4664 HG12 ILE A 296     -31.304  -7.197  30.158  1.00 90.51           H  
ATOM   4665 HG13 ILE A 296     -30.737  -5.785  29.276  1.00 90.51           H  
ATOM   4666  CG2 ILE A 296     -33.688  -6.167  31.070  1.00 90.51           C  
ATOM   4667 HG21 ILE A 296     -33.342  -5.784  32.030  1.00 90.51           H  
ATOM   4668 HG22 ILE A 296     -33.684  -7.257  31.083  1.00 90.51           H  
ATOM   4669 HG23 ILE A 296     -34.713  -5.814  30.953  1.00 90.51           H  
ATOM   4670  CD1 ILE A 296     -30.677  -5.554  31.395  1.00 90.51           C  
ATOM   4671 HD11 ILE A 296     -31.141  -5.975  32.287  1.00 90.51           H  
ATOM   4672 HD12 ILE A 296     -30.761  -4.468  31.415  1.00 90.51           H  
ATOM   4673 HD13 ILE A 296     -29.623  -5.830  31.399  1.00 90.51           H  
ATOM   4674  N   PHE A 297     -35.587  -6.999  28.381  1.00 90.15           N  
ATOM   4675  H   PHE A 297     -35.140  -7.901  28.463  1.00 90.15           H  
ATOM   4676  CA  PHE A 297     -37.041  -6.976  28.392  1.00 90.15           C  
ATOM   4677  HA  PHE A 297     -37.397  -5.996  28.075  1.00 90.15           H  
ATOM   4678  C   PHE A 297     -37.540  -7.250  29.812  1.00 90.15           C  
ATOM   4679  CB  PHE A 297     -37.557  -8.009  27.391  1.00 90.15           C  
ATOM   4680  HB2 PHE A 297     -37.261  -9.008  27.712  1.00 90.15           H  
ATOM   4681  HB3 PHE A 297     -37.089  -7.827  26.424  1.00 90.15           H  
ATOM   4682  O   PHE A 297     -37.273  -8.314  30.378  1.00 90.15           O  
ATOM   4683  CG  PHE A 297     -39.056  -7.966  27.218  1.00 90.15           C  
ATOM   4684  CD1 PHE A 297     -39.883  -8.823  27.967  1.00 90.15           C  
ATOM   4685  HD1 PHE A 297     -39.444  -9.518  28.667  1.00 90.15           H  
ATOM   4686  CD2 PHE A 297     -39.623  -7.066  26.300  1.00 90.15           C  
ATOM   4687  HD2 PHE A 297     -38.997  -6.415  25.707  1.00 90.15           H  
ATOM   4688  CE1 PHE A 297     -41.278  -8.782  27.793  1.00 90.15           C  
ATOM   4689  HE1 PHE A 297     -41.922  -9.446  28.350  1.00 90.15           H  
ATOM   4690  CE2 PHE A 297     -41.014  -7.031  26.125  1.00 90.15           C  
ATOM   4691  HE2 PHE A 297     -41.438  -6.358  25.394  1.00 90.15           H  
ATOM   4692  CZ  PHE A 297     -41.843  -7.885  26.871  1.00 90.15           C  
ATOM   4693  HZ  PHE A 297     -42.912  -7.869  26.714  1.00 90.15           H  
ATOM   4694  N   ASN A 298     -38.243  -6.292  30.409  1.00 87.58           N  
ATOM   4695  H   ASN A 298     -38.501  -5.474  29.876  1.00 87.58           H  
ATOM   4696  CA  ASN A 298     -38.792  -6.448  31.754  1.00 87.58           C  
ATOM   4697  HA  ASN A 298     -38.134  -7.087  32.342  1.00 87.58           H  
ATOM   4698  C   ASN A 298     -40.152  -7.135  31.684  1.00 87.58           C  
ATOM   4699  CB  ASN A 298     -38.860  -5.084  32.451  1.00 87.58           C  
ATOM   4700  HB2 ASN A 298     -39.380  -5.191  33.403  1.00 87.58           H  
ATOM   4701  HB3 ASN A 298     -39.426  -4.389  31.831  1.00 87.58           H  
ATOM   4702  O   ASN A 298     -41.036  -6.703  30.948  1.00 87.58           O  
ATOM   4703  CG  ASN A 298     -37.479  -4.527  32.739  1.00 87.58           C  
ATOM   4704  ND2 ASN A 298     -37.292  -3.239  32.571  1.00 87.58           N  
ATOM   4705 HD21 ASN A 298     -36.365  -2.886  32.759  1.00 87.58           H  
ATOM   4706 HD22 ASN A 298     -38.046  -2.650  32.248  1.00 87.58           H  
ATOM   4707  OD1 ASN A 298     -36.555  -5.233  33.115  1.00 87.58           O  
ATOM   4708  N   LEU A 299     -40.325  -8.195  32.471  1.00 86.63           N  
ATOM   4709  H   LEU A 299     -39.612  -8.446  33.140  1.00 86.63           H  
ATOM   4710  CA  LEU A 299     -41.604  -8.880  32.562  1.00 86.63           C  
ATOM   4711  HA  LEU A 299     -42.063  -8.909  31.574  1.00 86.63           H  
ATOM   4712  C   LEU A 299     -42.530  -8.087  33.479  1.00 86.63           C  
ATOM   4713  CB  LEU A 299     -41.408 -10.324  33.056  1.00 86.63           C  
ATOM   4714  HB2 LEU A 299     -41.027 -10.301  34.077  1.00 86.63           H  
ATOM   4715  HB3 LEU A 299     -42.382 -10.811  33.079  1.00 86.63           H  
ATOM   4716  O   LEU A 299     -42.142  -7.707  34.582  1.00 86.63           O  
ATOM   4717  CG  LEU A 299     -40.457 -11.167  32.187  1.00 86.63           C  
ATOM   4718  HG  LEU A 299     -39.457 -10.734  32.196  1.00 86.63           H  
ATOM   4719  CD1 LEU A 299     -40.364 -12.584  32.741  1.00 86.63           C  
ATOM   4720 HD11 LEU A 299     -39.651 -13.166  32.157  1.00 86.63           H  
ATOM   4721 HD12 LEU A 299     -40.036 -12.542  33.779  1.00 86.63           H  
ATOM   4722 HD13 LEU A 299     -41.344 -13.058  32.694  1.00 86.63           H  
ATOM   4723  CD2 LEU A 299     -40.947 -11.259  30.744  1.00 86.63           C  
ATOM   4724 HD21 LEU A 299     -40.332 -11.960  30.180  1.00 86.63           H  
ATOM   4725 HD22 LEU A 299     -41.988 -11.583  30.722  1.00 86.63           H  
ATOM   4726 HD23 LEU A 299     -40.871 -10.277  30.276  1.00 86.63           H  
ATOM   4727  N   SER A 300     -43.774  -7.879  33.048  1.00 82.74           N  
ATOM   4728  H   SER A 300     -44.014  -8.088  32.090  1.00 82.74           H  
ATOM   4729  CA  SER A 300     -44.794  -7.254  33.900  1.00 82.74           C  
ATOM   4730  HA  SER A 300     -44.426  -6.288  34.246  1.00 82.74           H  
ATOM   4731  C   SER A 300     -45.098  -8.106  35.134  1.00 82.74           C  
ATOM   4732  CB  SER A 300     -46.090  -7.038  33.117  1.00 82.74           C  
ATOM   4733  HB2 SER A 300     -46.571  -7.999  32.939  1.00 82.74           H  
ATOM   4734  HB3 SER A 300     -46.766  -6.411  33.699  1.00 82.74           H  
ATOM   4735  O   SER A 300     -45.376  -7.564  36.197  1.00 82.74           O  
ATOM   4736  OG  SER A 300     -45.827  -6.429  31.868  1.00 82.74           O  
ATOM   4737  HG  SER A 300     -45.447  -5.558  32.010  1.00 82.74           H  
ATOM   4738  N   ASN A 301     -45.015  -9.433  34.993  1.00 83.85           N  
ATOM   4739  H   ASN A 301     -44.704  -9.796  34.103  1.00 83.85           H  
ATOM   4740  CA  ASN A 301     -45.213 -10.397  36.068  1.00 83.85           C  
ATOM   4741  HA  ASN A 301     -45.304  -9.863  37.014  1.00 83.85           H  
ATOM   4742  C   ASN A 301     -44.024 -11.368  36.126  1.00 83.85           C  
ATOM   4743  CB  ASN A 301     -46.529 -11.155  35.840  1.00 83.85           C  
ATOM   4744  HB2 ASN A 301     -46.629 -11.935  36.594  1.00 83.85           H  
ATOM   4745  HB3 ASN A 301     -46.509 -11.631  34.860  1.00 83.85           H  
ATOM   4746  O   ASN A 301     -43.697 -11.968  35.097  1.00 83.85           O  
ATOM   4747  CG  ASN A 301     -47.739 -10.250  35.955  1.00 83.85           C  
ATOM   4748  ND2 ASN A 301     -48.644 -10.296  35.005  1.00 83.85           N  
ATOM   4749 HD21 ASN A 301     -48.536 -10.916  34.215  1.00 83.85           H  
ATOM   4750 HD22 ASN A 301     -49.431  -9.674  35.122  1.00 83.85           H  
ATOM   4751  OD1 ASN A 301     -47.902  -9.501  36.899  1.00 83.85           O  
ATOM   4752  N   PRO A 302     -43.402 -11.565  37.302  1.00 85.31           N  
ATOM   4753  CA  PRO A 302     -42.376 -12.580  37.489  1.00 85.31           C  
ATOM   4754  HA  PRO A 302     -41.514 -12.309  36.880  1.00 85.31           H  
ATOM   4755  C   PRO A 302     -42.862 -13.983  37.122  1.00 85.31           C  
ATOM   4756  CB  PRO A 302     -41.994 -12.510  38.968  1.00 85.31           C  
ATOM   4757  HB2 PRO A 302     -40.958 -12.805  39.135  1.00 85.31           H  
ATOM   4758  HB3 PRO A 302     -42.657 -13.140  39.561  1.00 85.31           H  
ATOM   4759  O   PRO A 302     -43.927 -14.422  37.557  1.00 85.31           O  
ATOM   4760  CG  PRO A 302     -42.262 -11.047  39.316  1.00 85.31           C  
ATOM   4761  HG2 PRO A 302     -42.424 -10.905  40.384  1.00 85.31           H  
ATOM   4762  HG3 PRO A 302     -41.443 -10.422  38.960  1.00 85.31           H  
ATOM   4763  CD  PRO A 302     -43.520 -10.751  38.504  1.00 85.31           C  
ATOM   4764  HD2 PRO A 302     -44.406 -11.054  39.063  1.00 85.31           H  
ATOM   4765  HD3 PRO A 302     -43.562  -9.688  38.269  1.00 85.31           H  
ATOM   4766  N   VAL A 303     -42.045 -14.718  36.374  1.00 85.10           N  
ATOM   4767  H   VAL A 303     -41.176 -14.296  36.078  1.00 85.10           H  
ATOM   4768  CA  VAL A 303     -42.276 -16.132  36.061  1.00 85.10           C  
ATOM   4769  HA  VAL A 303     -43.345 -16.346  36.092  1.00 85.10           H  
ATOM   4770  C   VAL A 303     -41.569 -16.972  37.114  1.00 85.10           C  
ATOM   4771  CB  VAL A 303     -41.764 -16.461  34.653  1.00 85.10           C  
ATOM   4772  HB  VAL A 303     -40.716 -16.169  34.592  1.00 85.10           H  
ATOM   4773  O   VAL A 303     -40.359 -16.842  37.290  1.00 85.10           O  
ATOM   4774  CG1 VAL A 303     -41.858 -17.945  34.290  1.00 85.10           C  
ATOM   4775 HG11 VAL A 303     -41.417 -18.571  35.065  1.00 85.10           H  
ATOM   4776 HG12 VAL A 303     -42.897 -18.228  34.118  1.00 85.10           H  
ATOM   4777 HG13 VAL A 303     -41.293 -18.105  33.372  1.00 85.10           H  
ATOM   4778  CG2 VAL A 303     -42.538 -15.684  33.589  1.00 85.10           C  
ATOM   4779 HG21 VAL A 303     -43.570 -16.029  33.539  1.00 85.10           H  
ATOM   4780 HG22 VAL A 303     -42.539 -14.618  33.816  1.00 85.10           H  
ATOM   4781 HG23 VAL A 303     -42.047 -15.834  32.627  1.00 85.10           H  
ATOM   4782  N   GLN A 304     -42.310 -17.838  37.805  1.00 85.09           N  
ATOM   4783  H   GLN A 304     -43.301 -17.887  37.616  1.00 85.09           H  
ATOM   4784  CA  GLN A 304     -41.765 -18.722  38.837  1.00 85.09           C  
ATOM   4785  HA  GLN A 304     -40.723 -18.453  39.012  1.00 85.09           H  
ATOM   4786  C   GLN A 304     -41.798 -20.193  38.409  1.00 85.09           C  
ATOM   4787  CB  GLN A 304     -42.501 -18.525  40.168  1.00 85.09           C  
ATOM   4788  HB2 GLN A 304     -42.123 -19.259  40.880  1.00 85.09           H  
ATOM   4789  HB3 GLN A 304     -43.567 -18.702  40.023  1.00 85.09           H  
ATOM   4790  O   GLN A 304     -42.769 -20.646  37.798  1.00 85.09           O  
ATOM   4791  CG  GLN A 304     -42.288 -17.123  40.757  1.00 85.09           C  
ATOM   4792  HG2 GLN A 304     -42.697 -16.374  40.079  1.00 85.09           H  
ATOM   4793  HG3 GLN A 304     -41.219 -16.939  40.868  1.00 85.09           H  
ATOM   4794  CD  GLN A 304     -42.949 -16.951  42.122  1.00 85.09           C  
ATOM   4795  NE2 GLN A 304     -42.916 -15.762  42.681  1.00 85.09           N  
ATOM   4796 HE21 GLN A 304     -42.460 -14.990  42.216  1.00 85.09           H  
ATOM   4797 HE22 GLN A 304     -43.369 -15.679  43.580  1.00 85.09           H  
ATOM   4798  OE1 GLN A 304     -43.499 -17.866  42.716  1.00 85.09           O  
ATOM   4799  N   LYS A 305     -40.758 -20.945  38.788  1.00 83.91           N  
ATOM   4800  H   LYS A 305     -39.983 -20.455  39.211  1.00 83.91           H  
ATOM   4801  CA  LYS A 305     -40.626 -22.403  38.629  1.00 83.91           C  
ATOM   4802  HA  LYS A 305     -39.582 -22.662  38.802  1.00 83.91           H  
ATOM   4803  C   LYS A 305     -40.927 -22.890  37.207  1.00 83.91           C  
ATOM   4804  CB  LYS A 305     -41.469 -23.134  39.688  1.00 83.91           C  
ATOM   4805  HB2 LYS A 305     -41.349 -24.207  39.544  1.00 83.91           H  
ATOM   4806  HB3 LYS A 305     -42.521 -22.887  39.546  1.00 83.91           H  
ATOM   4807  O   LYS A 305     -41.684 -23.836  37.012  1.00 83.91           O  
ATOM   4808  CG  LYS A 305     -41.051 -22.792  41.122  1.00 83.91           C  
ATOM   4809  HG2 LYS A 305     -39.993 -23.020  41.253  1.00 83.91           H  
ATOM   4810  HG3 LYS A 305     -41.216 -21.732  41.316  1.00 83.91           H  
ATOM   4811  CD  LYS A 305     -41.880 -23.618  42.109  1.00 83.91           C  
ATOM   4812  HD2 LYS A 305     -42.934 -23.369  41.987  1.00 83.91           H  
ATOM   4813  HD3 LYS A 305     -41.731 -24.678  41.902  1.00 83.91           H  
ATOM   4814  CE  LYS A 305     -41.427 -23.298  43.533  1.00 83.91           C  
ATOM   4815  HE2 LYS A 305     -40.360 -23.507  43.611  1.00 83.91           H  
ATOM   4816  HE3 LYS A 305     -41.565 -22.231  43.708  1.00 83.91           H  
ATOM   4817  NZ  LYS A 305     -42.184 -24.090  44.531  1.00 83.91           N  
ATOM   4818  HZ1 LYS A 305     -43.170 -23.882  44.465  1.00 83.91           H  
ATOM   4819  HZ2 LYS A 305     -42.037 -25.076  44.372  1.00 83.91           H  
ATOM   4820  HZ3 LYS A 305     -41.863 -23.863  45.461  1.00 83.91           H  
ATOM   4821  N   ALA A 306     -40.367 -22.216  36.208  1.00 84.51           N  
ATOM   4822  H   ALA A 306     -39.713 -21.479  36.430  1.00 84.51           H  
ATOM   4823  CA  ALA A 306     -40.500 -22.631  34.818  1.00 84.51           C  
ATOM   4824  HA  ALA A 306     -41.551 -22.817  34.597  1.00 84.51           H  
ATOM   4825  C   ALA A 306     -39.716 -23.934  34.571  1.00 84.51           C  
ATOM   4826  CB  ALA A 306     -40.022 -21.478  33.938  1.00 84.51           C  
ATOM   4827  HB1 ALA A 306     -40.010 -21.802  32.897  1.00 84.51           H  
ATOM   4828  HB2 ALA A 306     -39.019 -21.174  34.237  1.00 84.51           H  
ATOM   4829  HB3 ALA A 306     -40.700 -20.631  34.044  1.00 84.51           H  
ATOM   4830  O   ALA A 306     -38.516 -23.991  34.822  1.00 84.51           O  
ATOM   4831  N   LYS A 307     -40.390 -24.976  34.071  1.00 86.88           N  
ATOM   4832  H   LYS A 307     -41.370 -24.846  33.865  1.00 86.88           H  
ATOM   4833  CA  LYS A 307     -39.788 -26.283  33.753  1.00 86.88           C  
ATOM   4834  HA  LYS A 307     -38.966 -26.483  34.442  1.00 86.88           H  
ATOM   4835  C   LYS A 307     -39.192 -26.333  32.355  1.00 86.88           C  
ATOM   4836  CB  LYS A 307     -40.833 -27.397  33.871  1.00 86.88           C  
ATOM   4837  HB2 LYS A 307     -41.712 -27.137  33.281  1.00 86.88           H  
ATOM   4838  HB3 LYS A 307     -40.408 -28.312  33.458  1.00 86.88           H  
ATOM   4839  O   LYS A 307     -38.149 -26.949  32.157  1.00 86.88           O  
ATOM   4840  CG  LYS A 307     -41.244 -27.674  35.317  1.00 86.88           C  
ATOM   4841  HG2 LYS A 307     -41.693 -26.780  35.751  1.00 86.88           H  
ATOM   4842  HG3 LYS A 307     -40.368 -27.955  35.901  1.00 86.88           H  
ATOM   4843  CD  LYS A 307     -42.254 -28.824  35.319  1.00 86.88           C  
ATOM   4844  HD2 LYS A 307     -43.093 -28.537  34.685  1.00 86.88           H  
ATOM   4845  HD3 LYS A 307     -41.794 -29.721  34.903  1.00 86.88           H  
ATOM   4846  CE  LYS A 307     -42.734 -29.113  36.741  1.00 86.88           C  
ATOM   4847  HE2 LYS A 307     -42.287 -30.043  37.095  1.00 86.88           H  
ATOM   4848  HE3 LYS A 307     -42.403 -28.296  37.382  1.00 86.88           H  
ATOM   4849  NZ  LYS A 307     -44.207 -29.171  36.770  1.00 86.88           N  
ATOM   4850  HZ1 LYS A 307     -44.518 -28.244  36.518  1.00 86.88           H  
ATOM   4851  HZ2 LYS A 307     -44.567 -29.360  37.694  1.00 86.88           H  
ATOM   4852  HZ3 LYS A 307     -44.579 -29.799  36.071  1.00 86.88           H  
ATOM   4853  N   SER A 308     -39.863 -25.719  31.387  1.00 89.02           N  
ATOM   4854  H   SER A 308     -40.732 -25.258  31.615  1.00 89.02           H  
ATOM   4855  CA  SER A 308     -39.400 -25.678  30.002  1.00 89.02           C  
ATOM   4856  HA  SER A 308     -38.310 -25.668  30.004  1.00 89.02           H  
ATOM   4857  C   SER A 308     -39.872 -24.421  29.294  1.00 89.02           C  
ATOM   4858  CB  SER A 308     -39.850 -26.918  29.221  1.00 89.02           C  
ATOM   4859  HB2 SER A 308     -39.412 -27.804  29.681  1.00 89.02           H  
ATOM   4860  HB3 SER A 308     -39.478 -26.846  28.199  1.00 89.02           H  
ATOM   4861  O   SER A 308     -40.947 -23.901  29.590  1.00 89.02           O  
ATOM   4862  OG  SER A 308     -41.256 -27.064  29.192  1.00 89.02           O  
ATOM   4863  HG  SER A 308     -41.660 -26.301  28.771  1.00 89.02           H  
ATOM   4864  N   VAL A 309     -39.076 -23.961  28.335  1.00 90.36           N  
ATOM   4865  H   VAL A 309     -38.186 -24.415  28.189  1.00 90.36           H  
ATOM   4866  CA  VAL A 309     -39.365 -22.801  27.493  1.00 90.36           C  
ATOM   4867  HA  VAL A 309     -40.418 -22.540  27.593  1.00 90.36           H  
ATOM   4868  C   VAL A 309     -39.098 -23.162  26.039  1.00 90.36           C  
ATOM   4869  CB  VAL A 309     -38.528 -21.584  27.926  1.00 90.36           C  
ATOM   4870  HB  VAL A 309     -37.467 -21.818  27.840  1.00 90.36           H  
ATOM   4871  O   VAL A 309     -38.117 -23.841  25.741  1.00 90.36           O  
ATOM   4872  CG1 VAL A 309     -38.830 -20.354  27.059  1.00 90.36           C  
ATOM   4873 HG11 VAL A 309     -38.480 -20.523  26.040  1.00 90.36           H  
ATOM   4874 HG12 VAL A 309     -38.304 -19.482  27.448  1.00 90.36           H  
ATOM   4875 HG13 VAL A 309     -39.901 -20.154  27.045  1.00 90.36           H  
ATOM   4876  CG2 VAL A 309     -38.828 -21.233  29.388  1.00 90.36           C  
ATOM   4877 HG21 VAL A 309     -39.899 -21.077  29.516  1.00 90.36           H  
ATOM   4878 HG22 VAL A 309     -38.282 -20.339  29.688  1.00 90.36           H  
ATOM   4879 HG23 VAL A 309     -38.522 -22.055  30.036  1.00 90.36           H  
ATOM   4880  N   LYS A 310     -39.963 -22.701  25.136  1.00 92.31           N  
ATOM   4881  H   LYS A 310     -40.777 -22.203  25.466  1.00 92.31           H  
ATOM   4882  CA  LYS A 310     -39.743 -22.759  23.685  1.00 92.31           C  
ATOM   4883  HA  LYS A 310     -38.670 -22.756  23.492  1.00 92.31           H  
ATOM   4884  C   LYS A 310     -40.328 -21.529  22.996  1.00 92.31           C  
ATOM   4885  CB  LYS A 310     -40.309 -24.066  23.101  1.00 92.31           C  
ATOM   4886  HB2 LYS A 310     -40.042 -24.125  22.045  1.00 92.31           H  
ATOM   4887  HB3 LYS A 310     -39.852 -24.912  23.614  1.00 92.31           H  
ATOM   4888  O   LYS A 310     -41.245 -20.898  23.522  1.00 92.31           O  
ATOM   4889  CG  LYS A 310     -41.832 -24.148  23.238  1.00 92.31           C  
ATOM   4890  HG2 LYS A 310     -42.092 -24.143  24.296  1.00 92.31           H  
ATOM   4891  HG3 LYS A 310     -42.277 -23.271  22.767  1.00 92.31           H  
ATOM   4892  CD  LYS A 310     -42.432 -25.393  22.579  1.00 92.31           C  
ATOM   4893  HD2 LYS A 310     -42.216 -25.396  21.511  1.00 92.31           H  
ATOM   4894  HD3 LYS A 310     -42.063 -26.299  23.059  1.00 92.31           H  
ATOM   4895  CE  LYS A 310     -43.920 -25.202  22.833  1.00 92.31           C  
ATOM   4896  HE2 LYS A 310     -44.079 -25.141  23.909  1.00 92.31           H  
ATOM   4897  HE3 LYS A 310     -44.215 -24.229  22.439  1.00 92.31           H  
ATOM   4898  NZ  LYS A 310     -44.823 -26.224  22.278  1.00 92.31           N  
ATOM   4899  HZ1 LYS A 310     -45.741 -25.926  22.577  1.00 92.31           H  
ATOM   4900  HZ2 LYS A 310     -44.791 -26.220  21.269  1.00 92.31           H  
ATOM   4901  HZ3 LYS A 310     -44.629 -27.137  22.664  1.00 92.31           H  
ATOM   4902  N   ILE A 311     -39.818 -21.216  21.810  1.00 93.93           N  
ATOM   4903  H   ILE A 311     -39.116 -21.827  21.418  1.00 93.93           H  
ATOM   4904  CA  ILE A 311     -40.439 -20.239  20.908  1.00 93.93           C  
ATOM   4905  HA  ILE A 311     -40.866 -19.431  21.503  1.00 93.93           H  
ATOM   4906  C   ILE A 311     -41.592 -20.933  20.168  1.00 93.93           C  
ATOM   4907  CB  ILE A 311     -39.388 -19.611  19.964  1.00 93.93           C  
ATOM   4908  HB  ILE A 311     -38.930 -20.404  19.373  1.00 93.93           H  
ATOM   4909  O   ILE A 311     -41.474 -22.101  19.805  1.00 93.93           O  
ATOM   4910  CG1 ILE A 311     -38.287 -18.914  20.799  1.00 93.93           C  
ATOM   4911 HG12 ILE A 311     -37.798 -19.652  21.435  1.00 93.93           H  
ATOM   4912 HG13 ILE A 311     -38.740 -18.154  21.436  1.00 93.93           H  
ATOM   4913  CG2 ILE A 311     -40.050 -18.611  18.999  1.00 93.93           C  
ATOM   4914 HG21 ILE A 311     -40.544 -17.814  19.554  1.00 93.93           H  
ATOM   4915 HG22 ILE A 311     -39.311 -18.180  18.324  1.00 93.93           H  
ATOM   4916 HG23 ILE A 311     -40.781 -19.118  18.370  1.00 93.93           H  
ATOM   4917  CD1 ILE A 311     -37.194 -18.243  19.966  1.00 93.93           C  
ATOM   4918 HD11 ILE A 311     -36.928 -18.878  19.121  1.00 93.93           H  
ATOM   4919 HD12 ILE A 311     -37.541 -17.278  19.596  1.00 93.93           H  
ATOM   4920 HD13 ILE A 311     -36.316 -18.091  20.594  1.00 93.93           H  
ATOM   4921  N   VAL A 312     -42.719 -20.235  20.015  1.00 93.21           N  
ATOM   4922  H   VAL A 312     -42.745 -19.309  20.419  1.00 93.21           H  
ATOM   4923  CA  VAL A 312     -43.912 -20.714  19.289  1.00 93.21           C  
ATOM   4924  HA  VAL A 312     -43.794 -21.769  19.043  1.00 93.21           H  
ATOM   4925  C   VAL A 312     -44.100 -19.979  17.969  1.00 93.21           C  
ATOM   4926  CB  VAL A 312     -45.181 -20.547  20.146  1.00 93.21           C  
ATOM   4927  HB  VAL A 312     -45.308 -19.495  20.400  1.00 93.21           H  
ATOM   4928  O   VAL A 312     -44.527 -20.579  16.991  1.00 93.21           O  
ATOM   4929  CG1 VAL A 312     -46.456 -21.033  19.440  1.00 93.21           C  
ATOM   4930 HG11 VAL A 312     -46.333 -22.066  19.117  1.00 93.21           H  
ATOM   4931 HG12 VAL A 312     -47.311 -20.960  20.112  1.00 93.21           H  
ATOM   4932 HG13 VAL A 312     -46.664 -20.414  18.567  1.00 93.21           H  
ATOM   4933  CG2 VAL A 312     -45.053 -21.342  21.445  1.00 93.21           C  
ATOM   4934 HG21 VAL A 312     -46.000 -21.295  21.983  1.00 93.21           H  
ATOM   4935 HG22 VAL A 312     -44.820 -22.383  21.223  1.00 93.21           H  
ATOM   4936 HG23 VAL A 312     -44.266 -20.918  22.068  1.00 93.21           H  
ATOM   4937  N   ASN A 313     -43.815 -18.679  17.961  1.00 93.54           N  
ATOM   4938  H   ASN A 313     -43.412 -18.265  18.789  1.00 93.54           H
[truncated: 643,635 more chars]
