# Supplementary material for: Widespread Horizontal Gene Transfer Among Animal Viruses
Source: bioRxiv. 2024 Mar 26:2024.03.25.586562. Preprint. [Version 2] doi: 10.1101/2024.03.25.586562 (PMC11071296; doi:10.1101/2024.03.25.586562)
Supplement: Supplement 7 [file media-7.zip › File7_PDB/Adeno38640_HexinIIIa.pdb]

ATOM      1  N   MET A   1     -20.158 -24.584  -6.114  1.00 36.70           N  
ATOM      2  H   MET A   1     -19.770 -23.875  -6.720  1.00 36.70           H  
ATOM      3  H2  MET A   1     -19.403 -25.162  -5.775  1.00 36.70           H  
ATOM      4  H3  MET A   1     -20.796 -25.162  -6.642  1.00 36.70           H  
ATOM      5  CA  MET A   1     -20.852 -23.966  -4.963  1.00 36.70           C  
ATOM      6  HA  MET A   1     -21.653 -23.313  -5.311  1.00 36.70           H  
ATOM      7  C   MET A   1     -19.849 -23.109  -4.203  1.00 36.70           C  
ATOM      8  CB  MET A   1     -21.463 -25.041  -4.045  1.00 36.70           C  
ATOM      9  HB2 MET A   1     -21.752 -24.577  -3.102  1.00 36.70           H  
ATOM     10  HB3 MET A   1     -20.721 -25.811  -3.834  1.00 36.70           H  
ATOM     11  O   MET A   1     -19.220 -23.594  -3.276  1.00 36.70           O  
ATOM     12  CG  MET A   1     -22.713 -25.696  -4.639  1.00 36.70           C  
ATOM     13  HG2 MET A   1     -23.471 -24.926  -4.783  1.00 36.70           H  
ATOM     14  HG3 MET A   1     -22.481 -26.144  -5.605  1.00 36.70           H  
ATOM     15  SD  MET A   1     -23.390 -26.978  -3.557  1.00 36.70           S  
ATOM     16  CE  MET A   1     -25.101 -27.051  -4.152  1.00 36.70           C  
ATOM     17  HE1 MET A   1     -25.647 -27.806  -3.586  1.00 36.70           H  
ATOM     18  HE2 MET A   1     -25.113 -27.320  -5.208  1.00 36.70           H  
ATOM     19  HE3 MET A   1     -25.583 -26.084  -4.015  1.00 36.70           H  
ATOM     20  N   ALA A   2     -19.624 -21.873  -4.651  1.00 32.44           N  
ATOM     21  H   ALA A   2     -20.174 -21.486  -5.404  1.00 32.44           H  
ATOM     22  CA  ALA A   2     -18.800 -20.907  -3.932  1.00 32.44           C  
ATOM     23  HA  ALA A   2     -18.199 -21.400  -3.168  1.00 32.44           H  
ATOM     24  C   ALA A   2     -19.759 -19.939  -3.242  1.00 32.44           C  
ATOM     25  CB  ALA A   2     -17.832 -20.226  -4.909  1.00 32.44           C  
ATOM     26  HB1 ALA A   2     -17.233 -19.491  -4.372  1.00 32.44           H  
ATOM     27  HB2 ALA A   2     -18.384 -19.715  -5.698  1.00 32.44           H  
ATOM     28  HB3 ALA A   2     -17.165 -20.966  -5.352  1.00 32.44           H  
ATOM     29  O   ALA A   2     -20.369 -19.090  -3.889  1.00 32.44           O  
ATOM     30  N   SER A   3     -19.978 -20.149  -1.948  1.00 32.78           N  
ATOM     31  H   SER A   3     -19.518 -20.920  -1.485  1.00 32.78           H  
ATOM     32  CA  SER A   3     -20.709 -19.210  -1.108  1.00 32.78           C  
ATOM     33  HA  SER A   3     -21.724 -19.089  -1.486  1.00 32.78           H  
ATOM     34  C   SER A   3     -19.975 -17.873  -1.160  1.00 32.78           C  
ATOM     35  CB  SER A   3     -20.772 -19.737   0.330  1.00 32.78           C  
ATOM     36  HB2 SER A   3     -21.354 -19.048   0.943  1.00 32.78           H  
ATOM     37  HB3 SER A   3     -19.765 -19.812   0.739  1.00 32.78           H  
ATOM     38  O   SER A   3     -18.831 -17.792  -0.716  1.00 32.78           O  
ATOM     39  OG  SER A   3     -21.380 -21.017   0.342  1.00 32.78           O  
ATOM     40  HG  SER A   3     -21.421 -21.328   1.249  1.00 32.78           H  
ATOM     41  N   ASN A   4     -20.619 -16.848  -1.724  1.00 36.26           N  
ATOM     42  H   ASN A   4     -21.494 -17.037  -2.192  1.00 36.26           H  
ATOM     43  CA  ASN A   4     -20.195 -15.457  -1.608  1.00 36.26           C  
ATOM     44  HA  ASN A   4     -19.230 -15.322  -2.097  1.00 36.26           H  
ATOM     45  C   ASN A   4     -20.025 -15.140  -0.118  1.00 36.26           C  
ATOM     46  CB  ASN A   4     -21.252 -14.530  -2.256  1.00 36.26           C  
ATOM     47  HB2 ASN A   4     -21.268 -13.583  -1.715  1.00 36.26           H  
ATOM     48  HB3 ASN A   4     -22.246 -14.969  -2.167  1.00 36.26           H  
ATOM     49  O   ASN A   4     -21.000 -14.877   0.587  1.00 36.26           O  
ATOM     50  CG  ASN A   4     -20.978 -14.169  -3.705  1.00 36.26           C  
ATOM     51  ND2 ASN A   4     -21.948 -13.614  -4.393  1.00 36.26           N  
ATOM     52 HD21 ASN A   4     -22.845 -13.419  -3.972  1.00 36.26           H  
ATOM     53 HD22 ASN A   4     -21.714 -13.355  -5.341  1.00 36.26           H  
ATOM     54  OD1 ASN A   4     -19.895 -14.338  -4.229  1.00 36.26           O  
ATOM     55  N   ALA A   5     -18.787 -15.194   0.367  1.00 34.27           N  
ATOM     56  H   ALA A   5     -18.051 -15.551  -0.226  1.00 34.27           H  
ATOM     57  CA  ALA A   5     -18.418 -14.614   1.639  1.00 34.27           C  
ATOM     58  HA  ALA A   5     -19.105 -14.955   2.413  1.00 34.27           H  
ATOM     59  C   ALA A   5     -18.565 -13.102   1.470  1.00 34.27           C  
ATOM     60  CB  ALA A   5     -16.998 -15.060   2.013  1.00 34.27           C  
ATOM     61  HB1 ALA A   5     -16.712 -14.605   2.961  1.00 34.27           H  
ATOM     62  HB2 ALA A   5     -16.965 -16.145   2.114  1.00 34.27           H  
ATOM     63  HB3 ALA A   5     -16.290 -14.750   1.245  1.00 34.27           H  
ATOM     64  O   ALA A   5     -17.666 -12.423   0.979  1.00 34.27           O  
ATOM     65  N   ILE A   6     -19.737 -12.580   1.832  1.00 40.94           N  
ATOM     66  H   ILE A   6     -20.479 -13.217   2.086  1.00 40.94           H  
ATOM     67  CA  ILE A   6     -19.880 -11.171   2.172  1.00 40.94           C  
ATOM     68  HA  ILE A   6     -19.632 -10.553   1.309  1.00 40.94           H  
ATOM     69  C   ILE A   6     -18.846 -10.954   3.271  1.00 40.94           C  
ATOM     70  CB  ILE A   6     -21.321 -10.852   2.639  1.00 40.94           C  
ATOM     71  HB  ILE A   6     -21.570 -11.513   3.469  1.00 40.94           H  
ATOM     72  O   ILE A   6     -19.020 -11.443   4.387  1.00 40.94           O  
ATOM     73  CG1 ILE A   6     -22.325 -11.111   1.490  1.00 40.94           C  
ATOM     74 HG12 ILE A   6     -22.146 -10.400   0.684  1.00 40.94           H  
ATOM     75 HG13 ILE A   6     -22.170 -12.114   1.091  1.00 40.94           H  
ATOM     76  CG2 ILE A   6     -21.420  -9.396   3.135  1.00 40.94           C  
ATOM     77 HG21 ILE A   6     -21.190  -8.705   2.324  1.00 40.94           H  
ATOM     78 HG22 ILE A   6     -22.422  -9.189   3.511  1.00 40.94           H  
ATOM     79 HG23 ILE A   6     -20.724  -9.223   3.956  1.00 40.94           H  
ATOM     80  CD1 ILE A   6     -23.796 -11.027   1.916  1.00 40.94           C  
ATOM     81 HD11 ILE A   6     -23.976 -11.687   2.764  1.00 40.94           H  
ATOM     82 HD12 ILE A   6     -24.060 -10.004   2.184  1.00 40.94           H  
ATOM     83 HD13 ILE A   6     -24.428 -11.339   1.085  1.00 40.94           H  
ATOM     84  N   VAL A   7     -17.731 -10.309   2.928  1.00 41.94           N  
ATOM     85  H   VAL A   7     -17.590 -10.089   1.952  1.00 41.94           H  
ATOM     86  CA  VAL A   7     -16.755  -9.827   3.899  1.00 41.94           C  
ATOM     87  HA  VAL A   7     -16.359 -10.665   4.473  1.00 41.94           H  
ATOM     88  C   VAL A   7     -17.547  -8.913   4.817  1.00 41.94           C  
ATOM     89  CB  VAL A   7     -15.590  -9.090   3.206  1.00 41.94           C  
ATOM     90  HB  VAL A   7     -15.985  -8.284   2.589  1.00 41.94           H  
ATOM     91  O   VAL A   7     -17.889  -7.791   4.446  1.00 41.94           O  
ATOM     92  CG1 VAL A   7     -14.608  -8.492   4.223  1.00 41.94           C  
ATOM     93 HG11 VAL A   7     -15.108  -7.737   4.830  1.00 41.94           H  
ATOM     94 HG12 VAL A   7     -14.214  -9.275   4.870  1.00 41.94           H  
ATOM     95 HG13 VAL A   7     -13.783  -8.012   3.697  1.00 41.94           H  
ATOM     96  CG2 VAL A   7     -14.806 -10.049   2.300  1.00 41.94           C  
ATOM     97 HG21 VAL A   7     -14.401 -10.875   2.886  1.00 41.94           H  
ATOM     98 HG22 VAL A   7     -15.453 -10.452   1.521  1.00 41.94           H  
ATOM     99 HG23 VAL A   7     -13.986  -9.516   1.818  1.00 41.94           H  
ATOM    100  N   THR A   8     -17.942  -9.430   5.978  1.00 40.23           N  
ATOM    101  H   THR A   8     -17.780 -10.409   6.164  1.00 40.23           H  
ATOM    102  CA  THR A   8     -18.629  -8.639   6.985  1.00 40.23           C  
ATOM    103  HA  THR A   8     -19.492  -8.145   6.538  1.00 40.23           H  
ATOM    104  C   THR A   8     -17.626  -7.586   7.423  1.00 40.23           C  
ATOM    105  CB  THR A   8     -19.115  -9.494   8.167  1.00 40.23           C  
ATOM    106  HB  THR A   8     -19.483  -8.831   8.950  1.00 40.23           H  
ATOM    107  O   THR A   8     -16.688  -7.888   8.164  1.00 40.23           O  
ATOM    108  CG2 THR A   8     -20.240 -10.449   7.765  1.00 40.23           C  
ATOM    109 HG21 THR A   8     -20.575 -11.003   8.641  1.00 40.23           H  
ATOM    110 HG22 THR A   8     -21.079  -9.882   7.359  1.00 40.23           H  
ATOM    111 HG23 THR A   8     -19.886 -11.154   7.013  1.00 40.23           H  
ATOM    112  OG1 THR A   8     -18.057 -10.269   8.681  1.00 40.23           O  
ATOM    113  HG1 THR A   8     -17.310  -9.671   8.762  1.00 40.23           H  
ATOM    114  N   THR A   9     -17.799  -6.362   6.921  1.00 52.06           N  
ATOM    115  H   THR A   9     -18.499  -6.243   6.203  1.00 52.06           H  
ATOM    116  CA  THR A   9     -17.249  -5.142   7.520  1.00 52.06           C  
ATOM    117  HA  THR A   9     -16.202  -5.022   7.243  1.00 52.06           H  
ATOM    118  C   THR A   9     -17.368  -5.280   9.032  1.00 52.06           C  
ATOM    119  CB  THR A   9     -18.057  -3.918   7.061  1.00 52.06           C  
ATOM    120  HB  THR A   9     -17.742  -3.043   7.629  1.00 52.06           H  
ATOM    121  O   THR A   9     -18.416  -5.749   9.491  1.00 52.06           O  
ATOM    122  CG2 THR A   9     -17.865  -3.643   5.569  1.00 52.06           C  
ATOM    123 HG21 THR A   9     -18.220  -4.485   4.974  1.00 52.06           H  
ATOM    124 HG22 THR A   9     -18.426  -2.751   5.293  1.00 52.06           H  
ATOM    125 HG23 THR A   9     -16.808  -3.474   5.360  1.00 52.06           H  
ATOM    126  OG1 THR A   9     -19.436  -4.148   7.271  1.00 52.06           O  
ATOM    127  HG1 THR A   9     -19.518  -4.497   8.161  1.00 52.06           H  
ATOM    128  N   SER A  10     -16.302  -4.972   9.776  1.00 59.71           N  
ATOM    129  H   SER A  10     -15.529  -4.477   9.355  1.00 59.71           H  
ATOM    130  CA  SER A  10     -16.180  -5.241  11.214  1.00 59.71           C  
ATOM    131  HA  SER A  10     -15.843  -6.271  11.328  1.00 59.71           H  
ATOM    132  C   SER A  10     -17.518  -5.087  11.925  1.00 59.71           C  
ATOM    133  CB  SER A  10     -15.151  -4.326  11.895  1.00 59.71           C  
ATOM    134  HB2 SER A  10     -15.608  -3.787  12.724  1.00 59.71           H  
ATOM    135  HB3 SER A  10     -14.348  -4.946  12.294  1.00 59.71           H  
ATOM    136  O   SER A  10     -18.174  -4.052  11.833  1.00 59.71           O  
ATOM    137  OG  SER A  10     -14.596  -3.397  11.008  1.00 59.71           O  
ATOM    138  HG  SER A  10     -15.010  -2.553  11.201  1.00 59.71           H  
ATOM    139  N   THR A  11     -17.952  -6.156  12.595  1.00 67.40           N  
ATOM    140  H   THR A  11     -17.392  -6.997  12.571  1.00 67.40           H  
ATOM    141  CA  THR A  11     -19.241  -6.221  13.295  1.00 67.40           C  
ATOM    142  HA  THR A  11     -20.040  -6.351  12.566  1.00 67.40           H  
ATOM    143  C   THR A  11     -19.481  -4.937  14.080  1.00 67.40           C  
ATOM    144  CB  THR A  11     -19.262  -7.394  14.286  1.00 67.40           C  
ATOM    145  HB  THR A  11     -20.084  -7.254  14.988  1.00 67.40           H  
ATOM    146  O   THR A  11     -18.696  -4.622  14.978  1.00 67.40           O  
ATOM    147  CG2 THR A  11     -19.456  -8.732  13.583  1.00 67.40           C  
ATOM    148 HG21 THR A  11     -19.474  -9.531  14.324  1.00 67.40           H  
ATOM    149 HG22 THR A  11     -18.644  -8.915  12.879  1.00 67.40           H  
ATOM    150 HG23 THR A  11     -20.405  -8.734  13.048  1.00 67.40           H  
ATOM    151  OG1 THR A  11     -18.037  -7.403  14.999  1.00 67.40           O  
ATOM    152  HG1 THR A  11     -17.851  -6.470  15.128  1.00 67.40           H  
ATOM    153  N   ASN A  12     -20.551  -4.215  13.740  1.00 72.34           N  
ATOM    154  H   ASN A  12     -21.074  -4.519  12.931  1.00 72.34           H  
ATOM    155  CA  ASN A  12     -20.914  -2.941  14.352  1.00 72.34           C  
ATOM    156  HA  ASN A  12     -20.227  -2.187  13.968  1.00 72.34           H  
ATOM    157  C   ASN A  12     -20.797  -3.032  15.890  1.00 72.34           C  
ATOM    158  CB  ASN A  12     -22.338  -2.614  13.875  1.00 72.34           C  
ATOM    159  HB2 ASN A  12     -22.314  -2.498  12.791  1.00 72.34           H  
ATOM    160  HB3 ASN A  12     -22.990  -3.456  14.106  1.00 72.34           H  
ATOM    161  O   ASN A  12     -21.426  -3.908  16.493  1.00 72.34           O  
ATOM    162  CG  ASN A  12     -22.971  -1.370  14.468  1.00 72.34           C  
ATOM    163  ND2 ASN A  12     -24.101  -0.989  13.928  1.00 72.34           N  
ATOM    164 HD21 ASN A  12     -24.516  -1.588  13.228  1.00 72.34           H  
ATOM    165 HD22 ASN A  12     -24.636  -0.331  14.476  1.00 72.34           H  
ATOM    166  OD1 ASN A  12     -22.548  -0.763  15.437  1.00 72.34           O  
ATOM    167  N   PRO A  13     -20.012  -2.154  16.541  1.00 70.35           N  
ATOM    168  CA  PRO A  13     -19.674  -2.289  17.960  1.00 70.35           C  
ATOM    169  HA  PRO A  13     -19.159  -3.233  18.136  1.00 70.35           H  
ATOM    170  C   PRO A  13     -20.897  -2.218  18.870  1.00 70.35           C  
ATOM    171  CB  PRO A  13     -18.737  -1.123  18.270  1.00 70.35           C  
ATOM    172  HB2 PRO A  13     -17.700  -1.446  18.175  1.00 70.35           H  
ATOM    173  HB3 PRO A  13     -18.906  -0.734  19.274  1.00 70.35           H  
ATOM    174  O   PRO A  13     -20.920  -2.862  19.917  1.00 70.35           O  
ATOM    175  CG  PRO A  13     -19.072  -0.088  17.194  1.00 70.35           C  
ATOM    176  HG2 PRO A  13     -18.232   0.574  16.985  1.00 70.35           H  
ATOM    177  HG3 PRO A  13     -19.942   0.493  17.500  1.00 70.35           H  
ATOM    178  CD  PRO A  13     -19.427  -0.943  15.985  1.00 70.35           C  
ATOM    179  HD2 PRO A  13     -18.534  -1.190  15.411  1.00 70.35           H  
ATOM    180  HD3 PRO A  13     -20.123  -0.400  15.345  1.00 70.35           H  
ATOM    181  N   ALA A  14     -21.915  -1.454  18.464  1.00 72.21           N  
ATOM    182  H   ALA A  14     -21.841  -0.990  17.570  1.00 72.21           H  
ATOM    183  CA  ALA A  14     -23.163  -1.340  19.200  1.00 72.21           C  
ATOM    184  HA  ALA A  14     -22.939  -1.152  20.250  1.00 72.21           H  
ATOM    185  C   ALA A  14     -23.966  -2.645  19.136  1.00 72.21           C  
ATOM    186  CB  ALA A  14     -23.951  -0.146  18.650  1.00 72.21           C  
ATOM    187  HB1 ALA A  14     -24.196  -0.308  17.600  1.00 72.21           H  
ATOM    188  HB2 ALA A  14     -24.874  -0.032  19.217  1.00 72.21           H  
ATOM    189  HB3 ALA A  14     -23.360   0.765  18.749  1.00 72.21           H  
ATOM    190  O   ALA A  14     -24.446  -3.102  20.164  1.00 72.21           O  
ATOM    191  N   VAL A  15     -24.043  -3.280  17.961  1.00 76.17           N  
ATOM    192  H   VAL A  15     -23.525  -2.904  17.179  1.00 76.17           H  
ATOM    193  CA  VAL A  15     -24.734  -4.570  17.784  1.00 76.17           C  
ATOM    194  HA  VAL A  15     -25.738  -4.499  18.203  1.00 76.17           H  
ATOM    195  C   VAL A  15     -24.006  -5.663  18.556  1.00 76.17           C  
ATOM    196  CB  VAL A  15     -24.858  -4.944  16.296  1.00 76.17           C  
ATOM    197  HB  VAL A  15     -23.863  -4.987  15.852  1.00 76.17           H  
ATOM    198  O   VAL A  15     -24.623  -6.369  19.341  1.00 76.17           O  
ATOM    199  CG1 VAL A  15     -25.538  -6.301  16.093  1.00 76.17           C  
ATOM    200 HG11 VAL A  15     -24.932  -7.106  16.509  1.00 76.17           H  
ATOM    201 HG12 VAL A  15     -25.669  -6.507  15.031  1.00 76.17           H  
ATOM    202 HG13 VAL A  15     -26.512  -6.317  16.582  1.00 76.17           H  
ATOM    203  CG2 VAL A  15     -25.679  -3.886  15.544  1.00 76.17           C  
ATOM    204 HG21 VAL A  15     -26.686  -3.849  15.958  1.00 76.17           H  
ATOM    205 HG22 VAL A  15     -25.218  -2.903  15.638  1.00 76.17           H  
ATOM    206 HG23 VAL A  15     -25.741  -4.156  14.490  1.00 76.17           H  
ATOM    207  N   ARG A  16     -22.675  -5.716  18.446  1.00 77.40           N  
ATOM    208  H   ARG A  16     -22.229  -5.114  17.769  1.00 77.40           H  
ATOM    209  CA  ARG A  16     -21.852  -6.658  19.214  1.00 77.40           C  
ATOM    210  HA  ARG A  16     -22.183  -7.671  18.985  1.00 77.40           H  
ATOM    211  C   ARG A  16     -22.023  -6.479  20.725  1.00 77.40           C  
ATOM    212  CB  ARG A  16     -20.393  -6.484  18.784  1.00 77.40           C  
ATOM    213  HB2 ARG A  16     -20.052  -5.480  19.035  1.00 77.40           H  
ATOM    214  HB3 ARG A  16     -20.330  -6.614  17.704  1.00 77.40           H  
ATOM    215  O   ARG A  16     -22.025  -7.452  21.467  1.00 77.40           O  
ATOM    216  CG  ARG A  16     -19.489  -7.517  19.463  1.00 77.40           C  
ATOM    217  HG2 ARG A  16     -19.475  -7.350  20.540  1.00 77.40           H  
ATOM    218  HG3 ARG A  16     -19.865  -8.520  19.259  1.00 77.40           H  
ATOM    219  CD  ARG A  16     -18.066  -7.389  18.926  1.00 77.40           C  
ATOM    220  HD2 ARG A  16     -17.711  -6.374  19.105  1.00 77.40           H  
ATOM    221  HD3 ARG A  16     -18.086  -7.581  17.854  1.00 77.40           H  
ATOM    222  NE  ARG A  16     -17.172  -8.350  19.591  1.00 77.40           N  
ATOM    223  HE  ARG A  16     -17.568  -8.856  20.371  1.00 77.40           H  
ATOM    224  NH1 ARG A  16     -15.345  -8.002  18.254  1.00 77.40           N  
ATOM    225 HH11 ARG A  16     -14.406  -8.253  17.977  1.00 77.40           H  
ATOM    226 HH12 ARG A  16     -15.940  -7.480  17.627  1.00 77.40           H  
ATOM    227  NH2 ARG A  16     -15.222  -9.481  19.921  1.00 77.40           N  
ATOM    228 HH21 ARG A  16     -15.654  -9.998  20.673  1.00 77.40           H  
ATOM    229 HH22 ARG A  16     -14.271  -9.688  19.651  1.00 77.40           H  
ATOM    230  CZ  ARG A  16     -15.920  -8.603  19.259  1.00 77.40           C  
ATOM    231  N   ALA A  17     -22.145  -5.240  21.197  1.00 71.72           N  
ATOM    232  H   ALA A  17     -22.120  -4.465  20.550  1.00 71.72           H  
ATOM    233  CA  ALA A  17     -22.408  -4.976  22.606  1.00 71.72           C  
ATOM    234  HA  ALA A  17     -21.740  -5.589  23.211  1.00 71.72           H  
ATOM    235  C   ALA A  17     -23.838  -5.328  23.029  1.00 71.72           C  
ATOM    236  CB  ALA A  17     -22.103  -3.515  22.895  1.00 71.72           C  
ATOM    237  HB1 ALA A  17     -22.355  -3.292  23.932  1.00 71.72           H  
ATOM    238  HB2 ALA A  17     -22.691  -2.874  22.238  1.00 71.72           H  
ATOM    239  HB3 ALA A  17     -21.039  -3.343  22.735  1.00 71.72           H  
ATOM    240  O   ALA A  17     -24.026  -5.764  24.158  1.00 71.72           O  
ATOM    241  N   MET A  18     -24.833  -5.169  22.155  1.00 72.00           N  
ATOM    242  H   MET A  18     -24.642  -4.778  21.244  1.00 72.00           H  
ATOM    243  CA  MET A  18     -26.190  -5.653  22.425  1.00 72.00           C  
ATOM    244  HA  MET A  18     -26.524  -5.276  23.392  1.00 72.00           H  
ATOM    245  C   MET A  18     -26.200  -7.181  22.536  1.00 72.00           C  
ATOM    246  CB  MET A  18     -27.171  -5.148  21.360  1.00 72.00           C  
ATOM    247  HB2 MET A  18     -28.116  -5.678  21.482  1.00 72.00           H  
ATOM    248  HB3 MET A  18     -26.787  -5.356  20.361  1.00 72.00           H  
ATOM    249  O   MET A  18     -26.662  -7.700  23.541  1.00 72.00           O  
ATOM    250  CG  MET A  18     -27.429  -3.644  21.515  1.00 72.00           C  
ATOM    251  HG2 MET A  18     -26.478  -3.112  21.492  1.00 72.00           H  
ATOM    252  HG3 MET A  18     -27.880  -3.473  22.492  1.00 72.00           H  
ATOM    253  SD  MET A  18     -28.514  -2.917  20.256  1.00 72.00           S  
ATOM    254  CE  MET A  18     -30.085  -3.673  20.780  1.00 72.00           C  
ATOM    255  HE1 MET A  18     -30.046  -4.755  20.654  1.00 72.00           H  
ATOM    256  HE2 MET A  18     -30.906  -3.281  20.178  1.00 72.00           H  
ATOM    257  HE3 MET A  18     -30.277  -3.457  21.831  1.00 72.00           H  
ATOM    258  N   GLU A  19     -25.560  -7.892  21.606  1.00 78.54           N  
ATOM    259  H   GLU A  19     -25.219  -7.414  20.784  1.00 78.54           H  
ATOM    260  CA  GLU A  19     -25.445  -9.361  21.635  1.00 78.54           C  
ATOM    261  HA  GLU A  19     -26.439  -9.808  21.622  1.00 78.54           H  
ATOM    262  C   GLU A  19     -24.721  -9.898  22.879  1.00 78.54           C  
ATOM    263  CB  GLU A  19     -24.664  -9.821  20.396  1.00 78.54           C  
ATOM    264  HB2 GLU A  19     -24.404 -10.873  20.512  1.00 78.54           H  
ATOM    265  HB3 GLU A  19     -23.740  -9.246  20.341  1.00 78.54           H  
ATOM    266  O   GLU A  19     -25.014 -10.992  23.351  1.00 78.54           O  
ATOM    267  CG  GLU A  19     -25.450  -9.667  19.086  1.00 78.54           C  
ATOM    268  HG2 GLU A  19     -25.833  -8.650  19.005  1.00 78.54           H  
ATOM    269  HG3 GLU A  19     -26.305 -10.342  19.117  1.00 78.54           H  
ATOM    270  CD  GLU A  19     -24.599  -9.977  17.842  1.00 78.54           C  
ATOM    271  OE1 GLU A  19     -25.185  -9.993  16.737  1.00 78.54           O  
ATOM    272  OE2 GLU A  19     -23.360 -10.141  17.974  1.00 78.54           O  
ATOM    273  N   GLN A  20     -23.755  -9.145  23.408  1.00 79.07           N  
ATOM    274  H   GLN A  20     -23.514  -8.292  22.924  1.00 79.07           H  
ATOM    275  CA  GLN A  20     -23.002  -9.524  24.607  1.00 79.07           C  
ATOM    276  HA  GLN A  20     -22.895 -10.608  24.648  1.00 79.07           H  
ATOM    277  C   GLN A  20     -23.676  -9.089  25.914  1.00 79.07           C  
ATOM    278  CB  GLN A  20     -21.615  -8.881  24.524  1.00 79.07           C  
ATOM    279  HB2 GLN A  20     -21.739  -7.828  24.271  1.00 79.07           H  
ATOM    280  HB3 GLN A  20     -21.129  -8.952  25.497  1.00 79.07           H  
ATOM    281  O   GLN A  20     -23.443  -9.698  26.957  1.00 79.07           O  
ATOM    282  CG  GLN A  20     -20.701  -9.546  23.490  1.00 79.07           C  
ATOM    283  HG2 GLN A  20     -20.514 -10.573  23.804  1.00 79.07           H  
ATOM    284  HG3 GLN A  20     -21.186  -9.583  22.515  1.00 79.07           H  
ATOM    285  CD  GLN A  20     -19.367  -8.818  23.351  1.00 79.07           C  
ATOM    286  NE2 GLN A  20     -18.346  -9.476  22.843  1.00 79.07           N  
ATOM    287 HE21 GLN A  20     -18.469 -10.464  22.676  1.00 79.07           H  
ATOM    288 HE22 GLN A  20     -17.458  -9.031  23.026  1.00 79.07           H  
ATOM    289  OE1 GLN A  20     -19.172  -7.666  23.712  1.00 79.07           O  
ATOM    290  N   GLY A  21     -24.417  -7.982  25.883  1.00 71.02           N  
ATOM    291  H   GLY A  21     -24.572  -7.538  24.988  1.00 71.02           H  
ATOM    292  CA  GLY A  21     -24.983  -7.336  27.064  1.00 71.02           C  
ATOM    293  HA2 GLY A  21     -24.947  -6.258  26.909  1.00 71.02           H  
ATOM    294  HA3 GLY A  21     -24.387  -7.581  27.944  1.00 71.02           H  
ATOM    295  C   GLY A  21     -26.432  -7.719  27.348  1.00 71.02           C  
ATOM    296  O   GLY A  21     -26.865  -7.617  28.495  1.00 71.02           O  
ATOM    297  N   GLU A  22     -27.176  -8.152  26.334  1.00 71.31           N  
ATOM    298  H   GLU A  22     -26.776  -8.211  25.408  1.00 71.31           H  
ATOM    299  CA  GLU A  22     -28.532  -8.665  26.484  1.00 71.31           C  
ATOM    300  HA  GLU A  22     -28.987  -8.207  27.362  1.00 71.31           H  
ATOM    301  C   GLU A  22     -28.491 -10.174  26.737  1.00 71.31           C  
ATOM    302  CB  GLU A  22     -29.401  -8.272  25.278  1.00 71.31           C  
ATOM    303  HB2 GLU A  22     -28.949  -8.634  24.354  1.00 71.31           H  
ATOM    304  HB3 GLU A  22     -30.378  -8.741  25.394  1.00 71.31           H  
ATOM    305  O   GLU A  22     -27.697 -10.910  26.148  1.00 71.31           O  
ATOM    306  CG  GLU A  22     -29.585  -6.743  25.233  1.00 71.31           C  
ATOM    307  HG2 GLU A  22     -28.616  -6.267  25.086  1.00 71.31           H  
ATOM    308  HG3 GLU A  22     -29.963  -6.417  26.202  1.00 71.31           H  
ATOM    309  CD  GLU A  22     -30.540  -6.237  24.143  1.00 71.31           C  
ATOM    310  OE1 GLU A  22     -30.833  -5.017  24.198  1.00 71.31           O  
ATOM    311  OE2 GLU A  22     -30.934  -7.025  23.258  1.00 71.31           O  
ATOM    312  N   ALA A  23     -29.330 -10.659  27.656  1.00 62.73           N  
ATOM    313  H   ALA A  23     -30.036 -10.051  28.046  1.00 62.73           H  
ATOM    314  CA  ALA A  23     -29.455 -12.097  27.832  1.00 62.73           C  
ATOM    315  HA  ALA A  23     -28.459 -12.515  27.982  1.00 62.73           H  
ATOM    316  C   ALA A  23     -30.035 -12.673  26.536  1.00 62.73           C  
ATOM    317  CB  ALA A  23     -30.306 -12.415  29.069  1.00 62.73           C  
ATOM    318  HB1 ALA A  23     -29.855 -11.960  29.951  1.00 62.73           H  
ATOM    319  HB2 ALA A  23     -31.319 -12.032  28.946  1.00 62.73           H  
ATOM    320  HB3 ALA A  23     -30.353 -13.495  29.212  1.00 62.73           H  
ATOM    321  O   ALA A  23     -31.023 -12.154  26.031  1.00 62.73           O  
ATOM    322  N   ALA A  24     -29.477 -13.774  26.030  1.00 57.53           N  
ATOM    323  H   ALA A  24     -28.612 -14.090  26.445  1.00 57.53           H  
ATOM    324  CA  ALA A  24     -29.864 -14.377  24.747  1.00 57.53           C  
ATOM    325  HA  ALA A  24     -29.627 -13.664  23.957  1.00 57.53           H  
ATOM    326  C   ALA A  24     -31.372 -14.720  24.598  1.00 57.53           C  
ATOM    327  CB  ALA A  24     -28.989 -15.625  24.555  1.00 57.53           C  
ATOM    328  HB1 ALA A  24     -29.203 -16.358  25.332  1.00 57.53           H  
ATOM    329  HB2 ALA A  24     -27.936 -15.347  24.591  1.00 57.53           H  
ATOM    330  HB3 ALA A  24     -29.198 -16.066  23.580  1.00 57.53           H  
ATOM    331  O   ALA A  24     -31.810 -15.127  23.525  1.00 57.53           O  
ATOM    332  N   GLY A  25     -32.164 -14.584  25.669  1.00 57.60           N  
ATOM    333  H   GLY A  25     -31.740 -14.144  26.474  1.00 57.60           H  
ATOM    334  CA  GLY A  25     -33.613 -14.764  25.699  1.00 57.60           C  
ATOM    335  HA2 GLY A  25     -33.860 -15.421  26.533  1.00 57.60           H  
ATOM    336  HA3 GLY A  25     -33.938 -15.254  24.781  1.00 57.60           H  
ATOM    337  C   GLY A  25     -34.454 -13.489  25.854  1.00 57.60           C  
ATOM    338  O   GLY A  25     -35.671 -13.627  25.957  1.00 57.60           O  
ATOM    339  N   THR A  26     -33.885 -12.275  25.887  1.00 60.66           N  
ATOM    340  H   THR A  26     -32.887 -12.172  25.769  1.00 60.66           H  
ATOM    341  CA  THR A  26     -34.687 -11.039  25.956  1.00 60.66           C  
ATOM    342  HA  THR A  26     -35.484 -11.183  26.686  1.00 60.66           H  
ATOM    343  C   THR A  26     -35.351 -10.779  24.611  1.00 60.66           C  
ATOM    344  CB  THR A  26     -33.894  -9.804  26.415  1.00 60.66           C  
ATOM    345  HB  THR A  26     -34.526  -8.920  26.326  1.00 60.66           H  
ATOM    346  O   THR A  26     -34.775 -10.184  23.706  1.00 60.66           O  
ATOM    347  CG2 THR A  26     -33.445  -9.935  27.867  1.00 60.66           C  
ATOM    348 HG21 THR A  26     -32.881  -9.047  28.153  1.00 60.66           H  
ATOM    349 HG22 THR A  26     -32.812 -10.816  27.972  1.00 60.66           H  
ATOM    350 HG23 THR A  26     -34.316 -10.032  28.515  1.00 60.66           H  
ATOM    351  OG1 THR A  26     -32.731  -9.610  25.659  1.00 60.66           O  
ATOM    352  HG1 THR A  26     -32.980  -9.410  24.754  1.00 60.66           H  
ATOM    353  N   THR A  27     -36.577 -11.266  24.452  1.00 63.67           N  
ATOM    354  H   THR A  27     -36.953 -11.872  25.166  1.00 63.67           H  
ATOM    355  CA  THR A  27     -37.425 -10.902  23.316  1.00 63.67           C  
ATOM    356  HA  THR A  27     -36.842 -10.997  22.401  1.00 63.67           H  
ATOM    357  C   THR A  27     -37.869  -9.451  23.431  1.00 63.67           C  
ATOM    358  CB  THR A  27     -38.671 -11.800  23.212  1.00 63.67           C  
ATOM    359  HB  THR A  27     -39.503 -11.221  22.811  1.00 63.67           H  
ATOM    360  O   THR A  27     -38.381  -9.055  24.478  1.00 63.67           O  
ATOM    361  CG2 THR A  27     -38.424 -12.975  22.270  1.00 63.67           C  
ATOM    362 HG21 THR A  27     -38.189 -12.602  21.273  1.00 63.67           H  
ATOM    363 HG22 THR A  27     -37.589 -13.569  22.641  1.00 63.67           H  
ATOM    364 HG23 THR A  27     -39.322 -13.592  22.219  1.00 63.67           H  
ATOM    365  OG1 THR A  27     -39.053 -12.355  24.454  1.00 63.67           O  
ATOM    366  HG1 THR A  27     -39.151 -11.623  25.068  1.00 63.67           H  
ATOM    367  N   ASP A  28     -37.757  -8.693  22.335  1.00 76.93           N  
ATOM    368  H   ASP A  28     -37.152  -8.994  21.585  1.00 76.93           H  
ATOM    369  CA  ASP A  28     -38.425  -7.396  22.197  1.00 76.93           C  
ATOM    370  HA  ASP A  28     -37.912  -6.660  22.817  1.00 76.93           H  
ATOM    371  C   ASP A  28     -39.885  -7.504  22.642  1.00 76.93           C  
ATOM    372  CB  ASP A  28     -38.425  -6.921  20.737  1.00 76.93           C  
ATOM    373  HB2 ASP A  28     -38.786  -7.732  20.104  1.00 76.93           H  
ATOM    374  HB3 ASP A  28     -39.126  -6.092  20.640  1.00 76.93           H  
ATOM    375  O   ASP A  28     -40.584  -8.453  22.270  1.00 76.93           O  
ATOM    376  CG  ASP A  28     -37.069  -6.434  20.242  1.00 76.93           C  
ATOM    377  OD1 ASP A  28     -36.389  -5.750  21.031  1.00 76.93           O  
ATOM    378  OD2 ASP A  28     -36.779  -6.734  19.063  1.00 76.93           O  
ATOM    379  N   TRP A  29     -40.359  -6.516  23.403  1.00 84.97           N  
ATOM    380  H   TRP A  29     -39.714  -5.799  23.702  1.00 84.97           H  
ATOM    381  CA  TRP A  29     -41.712  -6.520  23.964  1.00 84.97           C  
ATOM    382  HA  TRP A  29     -41.791  -7.337  24.682  1.00 84.97           H  
ATOM    383  C   TRP A  29     -42.796  -6.755  22.899  1.00 84.97           C  
ATOM    384  CB  TRP A  29     -41.946  -5.202  24.707  1.00 84.97           C  
ATOM    385  HB2 TRP A  29     -41.261  -5.145  25.553  1.00 84.97           H  
ATOM    386  HB3 TRP A  29     -41.722  -4.370  24.039  1.00 84.97           H  
ATOM    387  O   TRP A  29     -43.705  -7.551  23.122  1.00 84.97           O  
ATOM    388  CG  TRP A  29     -43.343  -5.033  25.207  1.00 84.97           C  
ATOM    389  CD1 TRP A  29     -43.841  -5.561  26.346  1.00 84.97           C  
ATOM    390  HD1 TRP A  29     -43.282  -6.155  27.054  1.00 84.97           H  
ATOM    391  CD2 TRP A  29     -44.469  -4.379  24.543  1.00 84.97           C  
ATOM    392  CE2 TRP A  29     -45.624  -4.531  25.365  1.00 84.97           C  
ATOM    393  CE3 TRP A  29     -44.637  -3.705  23.313  1.00 84.97           C  
ATOM    394  HE3 TRP A  29     -43.791  -3.591  22.652  1.00 84.97           H  
ATOM    395  NE1 TRP A  29     -45.183  -5.254  26.448  1.00 84.97           N  
ATOM    396  HE1 TRP A  29     -45.775  -5.602  27.189  1.00 84.97           H  
ATOM    397  CH2 TRP A  29     -47.013  -3.359  23.770  1.00 84.97           C  
ATOM    398  HH2 TRP A  29     -47.978  -2.983  23.463  1.00 84.97           H  
ATOM    399  CZ2 TRP A  29     -46.879  -4.027  24.999  1.00 84.97           C  
ATOM    400  HZ2 TRP A  29     -47.731  -4.177  25.646  1.00 84.97           H  
ATOM    401  CZ3 TRP A  29     -45.896  -3.203  22.929  1.00 84.97           C  
ATOM    402  HZ3 TRP A  29     -46.009  -2.709  21.976  1.00 84.97           H  
ATOM    403  N   ASP A  30     -42.664  -6.147  21.713  1.00 84.81           N  
ATOM    404  H   ASP A  30     -41.874  -5.532  21.575  1.00 84.81           H  
ATOM    405  CA  ASP A  30     -43.606  -6.343  20.599  1.00 84.81           C  
ATOM    406  HA  ASP A  30     -44.612  -6.106  20.946  1.00 84.81           H  
ATOM    407  C   ASP A  30     -43.617  -7.810  20.123  1.00 84.81           C  
ATOM    408  CB  ASP A  30     -43.249  -5.368  19.455  1.00 84.81           C  
ATOM    409  HB2 ASP A  30     -43.183  -4.360  19.867  1.00 84.81           H  
ATOM    410  HB3 ASP A  30     -42.270  -5.632  19.057  1.00 84.81           H  
ATOM    411  O   ASP A  30     -44.669  -8.429  19.960  1.00 84.81           O  
ATOM    412  CG  ASP A  30     -44.273  -5.344  18.304  1.00 84.81           C  
ATOM    413  OD1 ASP A  30     -45.402  -5.855  18.456  1.00 84.81           O  
ATOM    414  OD2 ASP A  30     -43.952  -4.847  17.201  1.00 84.81           O  
ATOM    415  N   ASN A  31     -42.442  -8.431  19.998  1.00 84.71           N  
ATOM    416  H   ASN A  31     -41.609  -7.934  20.281  1.00 84.71           H  
ATOM    417  CA  ASN A  31     -42.327  -9.838  19.613  1.00 84.71           C  
ATOM    418  HA  ASN A  31     -42.929 -10.001  18.719  1.00 84.71           H  
ATOM    419  C   ASN A  31     -42.888 -10.780  20.690  1.00 84.71           C  
ATOM    420  CB  ASN A  31     -40.856 -10.147  19.282  1.00 84.71           C  
ATOM    421  HB2 ASN A  31     -40.210  -9.798  20.089  1.00 84.71           H  
ATOM    422  HB3 ASN A  31     -40.725 -11.224  19.187  1.00 84.71           H  
ATOM    423  O   ASN A  31     -43.561 -11.762  20.360  1.00 84.71           O  
ATOM    424  CG  ASN A  31     -40.418  -9.525  17.967  1.00 84.71           C  
ATOM    425  ND2 ASN A  31     -39.182  -9.101  17.849  1.00 84.71           N  
ATOM    426 HD21 ASN A  31     -38.562  -9.018  18.643  1.00 84.71           H  
ATOM    427 HD22 ASN A  31     -38.943  -8.617  16.995  1.00 84.71           H  
ATOM    428  OD1 ASN A  31     -41.178  -9.451  17.015  1.00 84.71           O  
ATOM    429  N   ALA A  32     -42.656 -10.476  21.971  1.00 83.52           N  
ATOM    430  H   ALA A  32     -42.098  -9.660  22.174  1.00 83.52           H  
ATOM    431  CA  ALA A  32     -43.232 -11.217  23.090  1.00 83.52           C  
ATOM    432  HA  ALA A  32     -42.981 -12.272  22.978  1.00 83.52           H  
ATOM    433  C   ALA A  32     -44.767 -11.104  23.108  1.00 83.52           C  
ATOM    434  CB  ALA A  32     -42.601 -10.711  24.393  1.00 83.52           C  
ATOM    435  HB1 ALA A  32     -42.848  -9.661  24.551  1.00 83.52           H  
ATOM    436  HB2 ALA A  32     -41.517 -10.815  24.350  1.00 83.52           H  
ATOM    437  HB3 ALA A  32     -42.979 -11.290  25.236  1.00 83.52           H  
ATOM    438  O   ALA A  32     -45.461 -12.118  23.205  1.00 83.52           O  
ATOM    439  N   PHE A  33     -45.304  -9.897  22.918  1.00 86.47           N  
ATOM    440  H   PHE A  33     -44.687  -9.100  22.855  1.00 86.47           H  
ATOM    441  CA  PHE A  33     -46.743  -9.640  22.895  1.00 86.47           C  
ATOM    442  HA  PHE A  33     -47.178 -10.029  23.815  1.00 86.47           H  
ATOM    443  C   PHE A  33     -47.435 -10.347  21.721  1.00 86.47           C  
ATOM    444  CB  PHE A  33     -46.974  -8.124  22.859  1.00 86.47           C  
ATOM    445  HB2 PHE A  33     -46.621  -7.719  21.911  1.00 86.47           H  
ATOM    446  HB3 PHE A  33     -46.389  -7.656  23.652  1.00 86.47           H  
ATOM    447  O   PHE A  33     -48.425 -11.058  21.910  1.00 86.47           O  
ATOM    448  CG  PHE A  33     -48.425  -7.754  23.067  1.00 86.47           C  
ATOM    449  CD1 PHE A  33     -49.257  -7.469  21.968  1.00 86.47           C  
ATOM    450  HD1 PHE A  33     -48.852  -7.479  20.967  1.00 86.47           H  
ATOM    451  CD2 PHE A  33     -48.952  -7.727  24.372  1.00 86.47           C  
ATOM    452  HD2 PHE A  33     -48.313  -7.933  25.218  1.00 86.47           H  
ATOM    453  CE1 PHE A  33     -50.615  -7.164  22.176  1.00 86.47           C  
ATOM    454  HE1 PHE A  33     -51.253  -6.940  21.334  1.00 86.47           H  
ATOM    455  CE2 PHE A  33     -50.308  -7.423  24.578  1.00 86.47           C  
ATOM    456  HE2 PHE A  33     -50.708  -7.400  25.581  1.00 86.47           H  
ATOM    457  CZ  PHE A  33     -51.140  -7.145  23.480  1.00 86.47           C  
ATOM    458  HZ  PHE A  33     -52.182  -6.912  23.640  1.00 86.47           H  
ATOM    459  N   ARG A  34     -46.866 -10.254  20.511  1.00 87.21           N  
ATOM    460  H   ARG A  34     -46.075  -9.634  20.411  1.00 87.21           H  
ATOM    461  CA  ARG A  34     -47.361 -10.980  19.326  1.00 87.21           C  
ATOM    462  HA  ARG A  34     -48.395 -10.693  19.138  1.00 87.21           H  
ATOM    463  C   ARG A  34     -47.361 -12.491  19.533  1.00 87.21           C  
ATOM    464  CB  ARG A  34     -46.500 -10.633  18.107  1.00 87.21           C  
ATOM    465  HB2 ARG A  34     -45.449 -10.754  18.367  1.00 87.21           H  
ATOM    466  HB3 ARG A  34     -46.733 -11.323  17.296  1.00 87.21           H  
ATOM    467  O   ARG A  34     -48.291 -13.167  19.096  1.00 87.21           O  
ATOM    468  CG  ARG A  34     -46.748  -9.206  17.607  1.00 87.21           C  
ATOM    469  HG2 ARG A  34     -46.604  -8.489  18.416  1.00 87.21           H  
ATOM    470  HG3 ARG A  34     -47.770  -9.112  17.243  1.00 87.21           H  
ATOM    471  CD  ARG A  34     -45.769  -8.905  16.473  1.00 87.21           C  
ATOM    472  HD2 ARG A  34     -46.042  -9.504  15.604  1.00 87.21           H  
ATOM    473  HD3 ARG A  34     -44.764  -9.181  16.791  1.00 87.21           H  
ATOM    474  NE  ARG A  34     -45.760  -7.474  16.156  1.00 87.21           N  
ATOM    475  HE  ARG A  34     -45.719  -6.848  16.947  1.00 87.21           H  
ATOM    476  NH1 ARG A  34     -45.556  -7.590  13.867  1.00 87.21           N  
ATOM    477 HH11 ARG A  34     -45.383  -7.114  12.993  1.00 87.21           H  
ATOM    478 HH12 ARG A  34     -45.683  -8.591  13.917  1.00 87.21           H  
ATOM    479  NH2 ARG A  34     -45.373  -5.630  14.930  1.00 87.21           N  
ATOM    480 HH21 ARG A  34     -45.139  -5.156  14.069  1.00 87.21           H  
ATOM    481 HH22 ARG A  34     -45.092  -5.200  15.799  1.00 87.21           H  
ATOM    482  CZ  ARG A  34     -45.574  -6.909  14.982  1.00 87.21           C  
ATOM    483  N   ARG A  35     -46.342 -13.028  20.208  1.00 85.26           N  
ATOM    484  H   ARG A  35     -45.604 -12.408  20.512  1.00 85.26           H  
ATOM    485  CA  ARG A  35     -46.246 -14.457  20.530  1.00 85.26           C  
ATOM    486  HA  ARG A  35     -46.411 -15.036  19.621  1.00 85.26           H  
ATOM    487  C   ARG A  35     -47.338 -14.910  21.497  1.00 85.26           C  
ATOM    488  CB  ARG A  35     -44.833 -14.738  21.050  1.00 85.26           C  
ATOM    489  HB2 ARG A  35     -44.118 -14.467  20.273  1.00 85.26           H  
ATOM    490  HB3 ARG A  35     -44.639 -14.118  21.925  1.00 85.26           H  
ATOM    491  O   ARG A  35     -47.894 -15.988  21.299  1.00 85.26           O  
ATOM    492  CG  ARG A  35     -44.620 -16.205  21.431  1.00 85.26           C  
ATOM    493  HG2 ARG A  35     -45.303 -16.481  22.234  1.00 85.26           H  
ATOM    494  HG3 ARG A  35     -44.793 -16.844  20.565  1.00 85.26           H  
ATOM    495  CD  ARG A  35     -43.186 -16.369  21.929  1.00 85.26           C  
ATOM    496  HD2 ARG A  35     -43.011 -15.640  22.720  1.00 85.26           H  
ATOM    497  HD3 ARG A  35     -42.502 -16.161  21.106  1.00 85.26           H  
ATOM    498  NE  ARG A  35     -42.945 -17.722  22.458  1.00 85.26           N  
ATOM    499  HE  ARG A  35     -43.739 -18.345  22.498  1.00 85.26           H  
ATOM    500  NH1 ARG A  35     -40.756 -17.355  23.045  1.00 85.26           N  
ATOM    501 HH11 ARG A  35     -40.851 -16.391  22.761  1.00 85.26           H  
ATOM    502 HH12 ARG A  35     -39.917 -17.615  23.543  1.00 85.26           H  
ATOM    503  NH2 ARG A  35     -41.681 -19.332  23.460  1.00 85.26           N  
ATOM    504 HH21 ARG A  35     -42.511 -19.864  23.679  1.00 85.26           H  
ATOM    505 HH22 ARG A  35     -40.809 -19.569  23.910  1.00 85.26           H  
ATOM    506  CZ  ARG A  35     -41.803 -18.129  22.980  1.00 85.26           C  
ATOM    507  N   ILE A  36     -47.661 -14.100  22.502  1.00 86.20           N  
ATOM    508  H   ILE A  36     -47.132 -13.246  22.613  1.00 86.20           H  
ATOM    509  CA  ILE A  36     -48.712 -14.397  23.489  1.00 86.20           C  
ATOM    510  HA  ILE A  36     -48.575 -15.414  23.856  1.00 86.20           H  
ATOM    511  C   ILE A  36     -50.104 -14.342  22.847  1.00 86.20           C  
ATOM    512  CB  ILE A  36     -48.572 -13.437  24.689  1.00 86.20           C  
ATOM    513  HB  ILE A  36     -48.516 -12.417  24.307  1.00 86.20           H  
ATOM    514  O   ILE A  36     -50.939 -15.200  23.123  1.00 86.20           O  
ATOM    515  CG1 ILE A  36     -47.266 -13.766  25.446  1.00 86.20           C  
ATOM    516 HG12 ILE A  36     -46.456 -13.978  24.748  1.00 86.20           H  
ATOM    517 HG13 ILE A  36     -47.410 -14.655  26.059  1.00 86.20           H  
ATOM    518  CG2 ILE A  36     -49.770 -13.522  25.651  1.00 86.20           C  
ATOM    519 HG21 ILE A  36     -50.687 -13.214  25.149  1.00 86.20           H  
ATOM    520 HG22 ILE A  36     -49.624 -12.848  26.495  1.00 86.20           H  
ATOM    521 HG23 ILE A  36     -49.889 -14.541  26.021  1.00 86.20           H  
ATOM    522  CD1 ILE A  36     -46.800 -12.625  26.340  1.00 86.20           C  
ATOM    523 HD11 ILE A  36     -47.510 -12.461  27.150  1.00 86.20           H  
ATOM    524 HD12 ILE A  36     -46.701 -11.719  25.741  1.00 86.20           H  
ATOM    525 HD13 ILE A  36     -45.829 -12.878  26.765  1.00 86.20           H  
ATOM    526  N   MET A  37     -50.325 -13.400  21.926  1.00 85.57           N  
ATOM    527  H   MET A  37     -49.613 -12.696  21.798  1.00 85.57           H  
ATOM    528  CA  MET A  37     -51.581 -13.245  21.177  1.00 85.57           C  
ATOM    529  HA  MET A  37     -52.409 -13.456  21.853  1.00 85.57           H  
ATOM    530  C   MET A  37     -51.744 -14.230  20.005  1.00 85.57           C  
ATOM    531  CB  MET A  37     -51.709 -11.785  20.705  1.00 85.57           C  
ATOM    532  HB2 MET A  37     -50.814 -11.508  20.148  1.00 85.57           H  
ATOM    533  HB3 MET A  37     -52.564 -11.684  20.037  1.00 85.57           H  
ATOM    534  O   MET A  37     -52.688 -14.102  19.229  1.00 85.57           O  
ATOM    535  CG  MET A  37     -51.897 -10.806  21.871  1.00 85.57           C  
ATOM    536  HG2 MET A  37     -51.908  -9.792  21.473  1.00 85.57           H  
ATOM    537  HG3 MET A  37     -51.038 -10.882  22.538  1.00 85.57           H  
ATOM    538  SD  MET A  37     -53.405 -11.049  22.858  1.00 85.57           S  
ATOM    539  CE  MET A  37     -54.677 -10.539  21.670  1.00 85.57           C  
ATOM    540  HE1 MET A  37     -55.653 -10.566  22.154  1.00 85.57           H  
ATOM    541  HE2 MET A  37     -54.683 -11.220  20.818  1.00 85.57           H  
ATOM    542  HE3 MET A  37     -54.473  -9.525  21.327  1.00 85.57           H  
ATOM    543  N   ALA A  38     -50.833 -15.200  19.852  1.00 82.84           N  
ATOM    544  H   ALA A  38     -50.113 -15.279  20.556  1.00 82.84           H  
ATOM    545  CA  ALA A  38     -50.814 -16.163  18.746  1.00 82.84           C  
ATOM    546  HA  ALA A  38     -49.896 -16.739  18.862  1.00 82.84           H  
ATOM    547  C   ALA A  38     -50.720 -15.521  17.341  1.00 82.84           C  
ATOM    548  CB  ALA A  38     -51.974 -17.156  18.912  1.00 82.84           C  
ATOM    549  HB1 ALA A  38     -51.879 -17.960  18.182  1.00 82.84           H  
ATOM    550  HB2 ALA A  38     -51.953 -17.587  19.913  1.00 82.84           H  
ATOM    551  HB3 ALA A  38     -52.928 -16.653  18.754  1.00 82.84           H  
ATOM    552  O   ALA A  38     -51.125 -16.119  16.348  1.00 82.84           O  
ATOM    553  N   LEU A  39     -50.129 -14.325  17.243  1.00 84.35           N  
ATOM    554  H   LEU A  39     -49.791 -13.899  18.093  1.00 84.35           H  
ATOM    555  CA  LEU A  39     -49.920 -13.593  15.985  1.00 84.35           C  
ATOM    556  HA  LEU A  39     -50.708 -13.870  15.286  1.00 84.35           H  
ATOM    557  C   LEU A  39     -48.595 -13.957  15.289  1.00 84.35           C  
ATOM    558  CB  LEU A  39     -50.018 -12.078  16.253  1.00 84.35           C  
ATOM    559  HB2 LEU A  39     -49.238 -11.803  16.963  1.00 84.35           H  
ATOM    560  HB3 LEU A  39     -49.820 -11.545  15.323  1.00 84.35           H  
ATOM    561  O   LEU A  39     -48.247 -13.384  14.257  1.00 84.35           O  
ATOM    562  CG  LEU A  39     -51.376 -11.598  16.799  1.00 84.35           C  
ATOM    563  HG  LEU A  39     -51.610 -12.132  17.720  1.00 84.35           H  
ATOM    564  CD1 LEU A  39     -51.288 -10.107  17.130  1.00 84.35           C  
ATOM    565 HD11 LEU A  39     -52.238  -9.770  17.546  1.00 84.35           H  
ATOM    566 HD12 LEU A  39     -50.507  -9.936  17.870  1.00 84.35           H  
ATOM    567 HD13 LEU A  39     -51.069  -9.534  16.230  1.00 84.35           H  
ATOM    568  CD2 LEU A  39     -52.511 -11.807  15.796  1.00 84.35           C  
ATOM    569 HD21 LEU A  39     -52.672 -12.873  15.635  1.00 84.35           H  
ATOM    570 HD22 LEU A  39     -52.275 -11.324  14.848  1.00 84.35           H  
ATOM    571 HD23 LEU A  39     -53.434 -11.388  16.196  1.00 84.35           H  
ATOM    572  N   THR A  40     -47.815 -14.888  15.841  1.00 81.76           N  
ATOM    573  H   THR A  40     -48.125 -15.316  16.702  1.00 81.76           H  
ATOM    574  CA  THR A  40     -46.554 -15.334  15.235  1.00 81.76           C  
ATOM    575  HA  THR A  40     -46.029 -14.458  14.855  1.00 81.76           H  
ATOM    576  C   THR A  40     -46.817 -16.282  14.062  1.00 81.76           C  
ATOM    577  CB  THR A  40     -45.645 -16.014  16.268  1.00 81.76           C  
ATOM    578  HB  THR A  40     -46.089 -16.958  16.584  1.00 81.76           H  
ATOM    579  O   THR A  40     -47.296 -17.396  14.263  1.00 81.76           O  
ATOM    580  CG2 THR A  40     -44.242 -16.276  15.722  1.00 81.76           C  
ATOM    581 HG21 THR A  40     -44.285 -17.007  14.915  1.00 81.76           H  
ATOM    582 HG22 THR A  40     -43.800 -15.350  15.352  1.00 81.76           H  
ATOM    583 HG23 THR A  40     -43.614 -16.677  16.517  1.00 81.76           H  
ATOM    584  OG1 THR A  40     -45.479 -15.199  17.402  1.00 81.76           O  
ATOM    585  HG1 THR A  40     -45.218 -14.320  17.115  1.00 81.76           H  
ATOM    586  N   ALA A  41     -46.415 -15.877  12.851  1.00 74.38           N  
ATOM    587  H   ALA A  41     -46.116 -14.917  12.754  1.00 74.38           H  
ATOM    588  CA  ALA A  41     -46.645 -16.626  11.608  1.00 74.38           C  
ATOM    589  HA  ALA A  41     -47.719 -16.698  11.440  1.00 74.38           H  
ATOM    590  C   ALA A  41     -46.089 -18.061  11.613  1.00 74.38           C  
ATOM    591  CB  ALA A  41     -46.023 -15.824  10.456  1.00 74.38           C  
ATOM    592  HB1 ALA A  41     -46.471 -14.832  10.409  1.00 74.38           H  
ATOM    593  HB2 ALA A  41     -44.946 -15.732  10.592  1.00 74.38           H  
ATOM    594  HB3 ALA A  41     -46.217 -16.336   9.513  1.00 74.38           H  
ATOM    595  O   ALA A  41     -46.643 -18.939  10.963  1.00 74.38           O  
ATOM    596  N   GLN A  42     -44.997 -18.313  12.342  1.00 75.82           N  
ATOM    597  H   GLN A  42     -44.569 -17.549  12.845  1.00 75.82           H  
ATOM    598  CA  GLN A  42     -44.336 -19.618  12.313  1.00 75.82           C  
ATOM    599  HA  GLN A  42     -44.274 -19.954  11.278  1.00 75.82           H  
ATOM    600  C   GLN A  42     -45.104 -20.706  13.071  1.00 75.82           C  
ATOM    601  CB  GLN A  42     -42.909 -19.499  12.861  1.00 75.82           C  
ATOM    602  HB2 GLN A  42     -42.937 -19.041  13.850  1.00 75.82           H  
ATOM    603  HB3 GLN A  42     -42.492 -20.502  12.959  1.00 75.82           H  
ATOM    604  O   GLN A  42     -45.108 -21.838  12.613  1.00 75.82           O  
ATOM    605  CG  GLN A  42     -41.987 -18.685  11.939  1.00 75.82           C  
ATOM    606  HG2 GLN A  42     -42.375 -17.673  11.827  1.00 75.82           H  
ATOM    607  HG3 GLN A  42     -41.960 -19.153  10.955  1.00 75.82           H  
ATOM    608  CD  GLN A  42     -40.559 -18.597  12.473  1.00 75.82           C  
ATOM    609  NE2 GLN A  42     -39.671 -17.931  11.769  1.00 75.82           N  
ATOM    610 HE21 GLN A  42     -38.734 -17.895  12.146  1.00 75.82           H  
ATOM    611 HE22 GLN A  42     -39.907 -17.522  10.876  1.00 75.82           H  
ATOM    612  OE1 GLN A  42     -40.222 -19.105  13.532  1.00 75.82           O  
ATOM    613  N   ASN A  43     -45.699 -20.397  14.234  1.00 79.69           N  
ATOM    614  H   ASN A  43     -45.770 -19.420  14.479  1.00 79.69           H  
ATOM    615  CA  ASN A  43     -46.404 -21.376  15.074  1.00 79.69           C  
ATOM    616  HA  ASN A  43     -47.009 -22.019  14.435  1.00 79.69           H  
ATOM    617  C   ASN A  43     -47.320 -20.676  16.103  1.00 79.69           C  
ATOM    618  CB  ASN A  43     -45.384 -22.273  15.807  1.00 79.69           C  
ATOM    619  HB2 ASN A  43     -44.560 -21.673  16.194  1.00 79.69           H  
ATOM    620  HB3 ASN A  43     -45.893 -22.758  16.640  1.00 79.69           H  
ATOM    621  O   ASN A  43     -46.877 -20.421  17.231  1.00 79.69           O  
ATOM    622  CG  ASN A  43     -44.869 -23.416  14.958  1.00 79.69           C  
ATOM    623  ND2 ASN A  43     -43.577 -23.635  14.901  1.00 79.69           N  
ATOM    624 HD21 ASN A  43     -43.337 -24.353  14.232  1.00 79.69           H  
ATOM    625 HD22 ASN A  43     -42.926 -22.909  15.164  1.00 79.69           H  
ATOM    626  OD1 ASN A  43     -45.628 -24.166  14.384  1.00 79.69           O  
ATOM    627  N   PRO A  44     -48.597 -20.408  15.776  1.00 82.44           N  
ATOM    628  CA  PRO A  44     -49.510 -19.685  16.668  1.00 82.44           C  
ATOM    629  HA  PRO A  44     -49.085 -18.713  16.920  1.00 82.44           H  
ATOM    630  C   PRO A  44     -49.786 -20.440  17.980  1.00 82.44           C  
ATOM    631  CB  PRO A  44     -50.782 -19.467  15.838  1.00 82.44           C  
ATOM    632  HB2 PRO A  44     -51.689 -19.516  16.441  1.00 82.44           H  
ATOM    633  HB3 PRO A  44     -50.718 -18.503  15.333  1.00 82.44           H  
ATOM    634  O   PRO A  44     -49.935 -19.836  19.037  1.00 82.44           O  
ATOM    635  CG  PRO A  44     -50.749 -20.574  14.787  1.00 82.44           C  
ATOM    636  HG2 PRO A  44     -51.292 -20.293  13.885  1.00 82.44           H  
ATOM    637  HG3 PRO A  44     -51.153 -21.495  15.207  1.00 82.44           H  
ATOM    638  CD  PRO A  44     -49.257 -20.740  14.519  1.00 82.44           C  
ATOM    639  HD2 PRO A  44     -48.939 -20.039  13.748  1.00 82.44           H  
ATOM    640  HD3 PRO A  44     -49.058 -21.764  14.204  1.00 82.44           H  
ATOM    641  N   GLN A  45     -49.779 -21.777  17.951  1.00 84.30           N  
ATOM    642  H   GLN A  45     -49.655 -22.230  17.057  1.00 84.30           H  
ATOM    643  CA  GLN A  45     -50.090 -22.613  19.119  1.00 84.30           C  
ATOM    644  HA  GLN A  45     -50.841 -22.102  19.721  1.00 84.30           H  
ATOM    645  C   GLN A  45     -48.893 -22.865  20.052  1.00 84.30           C  
ATOM    646  CB  GLN A  45     -50.700 -23.938  18.646  1.00 84.30           C  
ATOM    647  HB2 GLN A  45     -50.006 -24.436  17.969  1.00 84.30           H  
ATOM    648  HB3 GLN A  45     -50.858 -24.581  19.511  1.00 84.30           H  
ATOM    649  O   GLN A  45     -49.068 -23.418  21.139  1.00 84.30           O  
ATOM    650  CG  GLN A  45     -52.054 -23.738  17.942  1.00 84.30           C  
ATOM    651  HG2 GLN A  45     -51.924 -23.132  17.046  1.00 84.30           H  
ATOM    652  HG3 GLN A  45     -52.734 -23.217  18.616  1.00 84.30           H  
ATOM    653  CD  GLN A  45     -52.697 -25.059  17.533  1.00 84.30           C  
ATOM    654  NE2 GLN A  45     -53.909 -25.036  17.026  1.00 84.30           N  
ATOM    655 HE21 GLN A  45     -54.418 -24.172  16.907  1.00 84.30           H  
ATOM    656 HE22 GLN A  45     -54.285 -25.935  16.762  1.00 84.30           H  
ATOM    657  OE1 GLN A  45     -52.129 -26.129  17.652  1.00 84.30           O  
ATOM    658  N   LYS A  46     -47.673 -22.446  19.679  1.00 87.37           N  
ATOM    659  H   LYS A  46     -47.592 -21.931  18.814  1.00 87.37           H  
ATOM    660  CA  LYS A  46     -46.456 -22.738  20.459  1.00 87.37           C  
ATOM    661  HA  LYS A  46     -46.375 -23.819  20.575  1.00 87.37           H  
ATOM    662  C   LYS A  46     -46.515 -22.161  21.870  1.00 87.37           C  
ATOM    663  CB  LYS A  46     -45.223 -22.224  19.701  1.00 87.37           C  
ATOM    664  HB2 LYS A  46     -45.234 -22.665  18.704  1.00 87.37           H  
ATOM    665  HB3 LYS A  46     -45.280 -21.140  19.601  1.00 87.37           H  
ATOM    666  O   LYS A  46     -46.006 -22.782  22.794  1.00 87.37           O  
ATOM    667  CG  LYS A  46     -43.892 -22.612  20.370  1.00 87.37           C  
ATOM    668  HG2 LYS A  46     -43.813 -22.131  21.345  1.00 87.37           H  
ATOM    669  HG3 LYS A  46     -43.860 -23.693  20.502  1.00 87.37           H  
ATOM    670  CD  LYS A  46     -42.701 -22.173  19.504  1.00 87.37           C  
ATOM    671  HD2 LYS A  46     -42.794 -22.632  18.520  1.00 87.37           H  
ATOM    672  HD3 LYS A  46     -42.721 -21.089  19.391  1.00 87.37           H  
ATOM    673  CE  LYS A  46     -41.375 -22.606  20.145  1.00 87.37           C  
ATOM    674  HE2 LYS A  46     -41.293 -22.143  21.128  1.00 87.37           H  
ATOM    675  HE3 LYS A  46     -41.400 -23.686  20.288  1.00 87.37           H  
ATOM    676  NZ  LYS A  46     -40.205 -22.237  19.303  1.00 87.37           N  
ATOM    677  HZ1 LYS A  46     -39.341 -22.534  19.734  1.00 87.37           H  
ATOM    678  HZ2 LYS A  46     -40.259 -22.687  18.401  1.00 87.37           H  
ATOM    679  HZ3 LYS A  46     -40.157 -21.239  19.150  1.00 87.37           H  
ATOM    680  N   PHE A  47     -47.120 -20.984  22.035  1.00 87.09           N  
ATOM    681  H   PHE A  47     -47.531 -20.534  21.230  1.00 87.09           H  
ATOM    682  CA  PHE A  47     -47.300 -20.371  23.350  1.00 87.09           C  
ATOM    683  HA  PHE A  47     -46.358 -20.417  23.897  1.00 87.09           H  
ATOM    684  C   PHE A  47     -48.335 -21.127  24.196  1.00 87.09           C  
ATOM    685  CB  PHE A  47     -47.674 -18.896  23.167  1.00 87.09           C  
ATOM    686  HB2 PHE A  47     -46.907 -18.401  22.571  1.00 87.09           H  
ATOM    687  HB3 PHE A  47     -48.617 -18.820  22.626  1.00 87.09           H  
ATOM    688  O   PHE A  47     -48.088 -21.417  25.364  1.00 87.09           O  
ATOM    689  CG  PHE A  47     -47.789 -18.178  24.491  1.00 87.09           C  
ATOM    690  CD1 PHE A  47     -49.049 -17.804  24.995  1.00 87.09           C  
ATOM    691  HD1 PHE A  47     -49.941 -17.948  24.404  1.00 87.09           H  
ATOM    692  CD2 PHE A  47     -46.631 -17.959  25.259  1.00 87.09           C  
ATOM    693  HD2 PHE A  47     -45.660 -18.258  24.892  1.00 87.09           H  
ATOM    694  CE1 PHE A  47     -49.148 -17.230  26.274  1.00 87.09           C  
ATOM    695  HE1 PHE A  47     -50.111 -16.935  26.662  1.00 87.09           H  
ATOM    696  CE2 PHE A  47     -46.732 -17.391  26.535  1.00 87.09           C  
ATOM    697  HE2 PHE A  47     -45.843 -17.252  27.132  1.00 87.09           H  
ATOM    698  CZ  PHE A  47     -47.990 -17.036  27.046  1.00 87.09           C  
ATOM    699  HZ  PHE A  47     -48.056 -16.609  28.036  1.00 87.09           H  
ATOM    700  N   ALA A  48     -49.454 -21.539  23.591  1.00 87.40           N  
ATOM    701  H   ALA A  48     -49.594 -21.314  22.617  1.00 87.40           H  
ATOM    702  CA  ALA A  48     -50.503 -22.291  24.278  1.00 87.40           C  
ATOM    703  HA  ALA A  48     -50.833 -21.709  25.139  1.00 87.40           H  
ATOM    704  C   ALA A  48     -50.015 -23.654  24.803  1.00 87.40           C  
ATOM    705  CB  ALA A  48     -51.692 -22.449  23.324  1.00 87.40           C  
ATOM    706  HB1 ALA A  48     -51.404 -23.039  22.454  1.00 87.40           H  
ATOM    707  HB2 ALA A  48     -52.507 -22.957  23.838  1.00 87.40           H  
ATOM    708  HB3 ALA A  48     -52.041 -21.469  22.997  1.00 87.40           H  
ATOM    709  O   ALA A  48     -50.461 -24.078  25.868  1.00 87.40           O  
ATOM    710  N   ALA A  49     -49.074 -24.297  24.104  1.00 89.93           N  
ATOM    711  H   ALA A  49     -48.811 -23.913  23.207  1.00 89.93           H  
ATOM    712  CA  ALA A  49     -48.495 -25.590  24.477  1.00 89.93           C  
ATOM    713  HA  ALA A  49     -49.301 -26.242  24.814  1.00 89.93           H  
ATOM    714  C   ALA A  49     -47.464 -25.536  25.628  1.00 89.93           C  
ATOM    715  CB  ALA A  49     -47.888 -26.206  23.209  1.00 89.93           C  
ATOM    716  HB1 ALA A  49     -48.648 -26.281  22.431  1.00 89.93           H  
ATOM    717  HB2 ALA A  49     -47.514 -27.206  23.431  1.00 89.93           H  
ATOM    718  HB3 ALA A  49     -47.064 -25.588  22.852  1.00 89.93           H  
ATOM    719  O   ALA A  49     -46.989 -26.580  26.068  1.00 89.93           O  
ATOM    720  N   GLN A  50     -47.080 -24.350  26.115  1.00 89.81           N  
ATOM    721  H   GLN A  50     -47.517 -23.510  25.763  1.00 89.81           H  
ATOM    722  CA  GLN A  50     -46.104 -24.228  27.204  1.00 89.81           C  
ATOM    723  HA  GLN A  50     -45.298 -24.933  26.998  1.00 89.81           H  
ATOM    724  C   GLN A  50     -46.706 -24.583  28.577  1.00 89.81           C  
ATOM    725  CB  GLN A  50     -45.504 -22.816  27.228  1.00 89.81           C  
ATOM    726  HB2 GLN A  50     -44.861 -22.709  28.102  1.00 89.81           H  
ATOM    727  HB3 GLN A  50     -46.307 -22.082  27.299  1.00 89.81           H  
ATOM    728  O   GLN A  50     -47.913 -24.410  28.779  1.00 89.81           O  
ATOM    729  CG  GLN A  50     -44.676 -22.534  25.973  1.00 89.81           C  
ATOM    730  HG2 GLN A  50     -43.923 -23.313  25.860  1.00 89.81           H  
ATOM    731  HG3 GLN A  50     -45.332 -22.551  25.103  1.00 89.81           H  
ATOM    732  CD  GLN A  50     -43.996 -21.176  26.021  1.00 89.81           C  
ATOM    733  NE2 GLN A  50     -42.799 -21.051  25.500  1.00 89.81           N  
ATOM    734 HE21 GLN A  50     -42.340 -20.240  25.889  1.00 89.81           H  
ATOM    735 HE22 GLN A  50     -42.301 -21.904  25.289  1.00 89.81           H  
ATOM    736  OE1 GLN A  50     -44.474 -20.194  26.545  1.00 89.81           O  
ATOM    737  N   PRO A  51     -45.879 -25.015  29.555  1.00 92.63           N  
ATOM    738  CA  PRO A  51     -46.317 -25.206  30.934  1.00 92.63           C  
ATOM    739  HA  PRO A  51     -47.008 -26.049  30.958  1.00 92.63           H  
ATOM    740  C   PRO A  51     -47.005 -23.961  31.498  1.00 92.63           C  
ATOM    741  CB  PRO A  51     -45.060 -25.560  31.734  1.00 92.63           C  
ATOM    742  HB2 PRO A  51     -44.588 -24.655  32.117  1.00 92.63           H  
ATOM    743  HB3 PRO A  51     -45.278 -26.251  32.549  1.00 92.63           H  
ATOM    744  O   PRO A  51     -46.608 -22.830  31.211  1.00 92.63           O  
ATOM    745  CG  PRO A  51     -44.151 -26.193  30.684  1.00 92.63           C  
ATOM    746  HG2 PRO A  51     -44.432 -27.236  30.535  1.00 92.63           H  
ATOM    747  HG3 PRO A  51     -43.099 -26.112  30.956  1.00 92.63           H  
ATOM    748  CD  PRO A  51     -44.476 -25.388  29.427  1.00 92.63           C  
ATOM    749  HD2 PRO A  51     -43.860 -24.489  29.397  1.00 92.63           H  
ATOM    750  HD3 PRO A  51     -44.300 -26.003  28.544  1.00 92.63           H  
ATOM    751  N   GLN A  52     -48.029 -24.175  32.326  1.00 90.71           N  
ATOM    752  H   GLN A  52     -48.292 -25.130  32.523  1.00 90.71           H  
ATOM    753  CA  GLN A  52     -48.864 -23.105  32.876  1.00 90.71           C  
ATOM    754  HA  GLN A  52     -49.405 -22.636  32.053  1.00 90.71           H  
ATOM    755  C   GLN A  52     -48.047 -22.000  33.562  1.00 90.71           C  
ATOM    756  CB  GLN A  52     -49.881 -23.738  33.834  1.00 90.71           C  
ATOM    757  HB2 GLN A  52     -49.344 -24.253  34.630  1.00 90.71           H  
ATOM    758  HB3 GLN A  52     -50.470 -24.472  33.285  1.00 90.71           H  
ATOM    759  O   GLN A  52     -48.334 -20.829  33.325  1.00 90.71           O  
ATOM    760  CG  GLN A  52     -50.836 -22.714  34.464  1.00 90.71           C  
ATOM    761  HG2 GLN A  52     -50.258 -22.017  35.071  1.00 90.71           H  
ATOM    762  HG3 GLN A  52     -51.347 -22.158  33.677  1.00 90.71           H  
ATOM    763  CD  GLN A  52     -51.873 -23.368  35.373  1.00 90.71           C  
ATOM    764  NE2 GLN A  52     -52.956 -22.701  35.697  1.00 90.71           N  
ATOM    765 HE21 GLN A  52     -53.080 -21.741  35.408  1.00 90.71           H  
ATOM    766 HE22 GLN A  52     -53.585 -23.175  36.329  1.00 90.71           H  
ATOM    767  OE1 GLN A  52     -51.743 -24.501  35.793  1.00 90.71           O  
ATOM    768  N   ALA A  53     -47.021 -22.369  34.337  1.00 91.55           N  
ATOM    769  H   ALA A  53     -46.849 -23.354  34.480  1.00 91.55           H  
ATOM    770  CA  ALA A  53     -46.127 -21.426  35.010  1.00 91.55           C  
ATOM    771  HA  ALA A  53     -46.709 -20.826  35.711  1.00 91.55           H  
ATOM    772  C   ALA A  53     -45.472 -20.448  34.018  1.00 91.55           C  
ATOM    773  CB  ALA A  53     -45.091 -22.226  35.810  1.00 91.55           C  
ATOM    774  HB1 ALA A  53     -44.427 -21.534  36.328  1.00 91.55           H  
ATOM    775  HB2 ALA A  53     -44.490 -22.850  35.147  1.00 91.55           H  
ATOM    776  HB3 ALA A  53     -45.588 -22.851  36.551  1.00 91.55           H  
ATOM    777  O   ALA A  53     -45.687 -19.244  34.116  1.00 91.55           O  
ATOM    778  N   ASN A  54     -44.798 -20.965  32.985  1.00 90.91           N  
ATOM    779  H   ASN A  54     -44.590 -21.953  33.006  1.00 90.91           H  
ATOM    780  CA  ASN A  54     -44.109 -20.145  31.983  1.00 90.91           C  
ATOM    781  HA  ASN A  54     -43.401 -19.492  32.493  1.00 90.91           H  
ATOM    782  C   ASN A  54     -45.073 -19.252  31.189  1.00 90.91           C  
ATOM    783  CB  ASN A  54     -43.341 -21.056  31.005  1.00 90.91           C  
ATOM    784  HB2 ASN A  54     -44.041 -21.725  30.504  1.00 90.91           H  
ATOM    785  HB3 ASN A  54     -42.871 -20.423  30.253  1.00 90.91           H  
ATOM    786  O   ASN A  54     -44.721 -18.132  30.831  1.00 90.91           O  
ATOM    787  CG  ASN A  54     -42.250 -21.894  31.647  1.00 90.91           C  
ATOM    788  ND2 ASN A  54     -41.496 -22.626  30.863  1.00 90.91           N  
ATOM    789 HD21 ASN A  54     -41.533 -22.510  29.860  1.00 90.91           H  
ATOM    790 HD22 ASN A  54     -40.748 -23.103  31.346  1.00 90.91           H  
ATOM    791  OD1 ASN A  54     -42.084 -21.976  32.844  1.00 90.91           O  
ATOM    792  N   ARG A  55     -46.295 -19.731  30.902  1.00 90.50           N  
ATOM    793  H   ARG A  55     -46.524 -20.663  31.218  1.00 90.50           H  
ATOM    794  CA  ARG A  55     -47.309 -18.908  30.220  1.00 90.50           C  
ATOM    795  HA  ARG A  55     -46.868 -18.477  29.321  1.00 90.50           H  
ATOM    796  C   ARG A  55     -47.732 -17.731  31.085  1.00 90.50           C  
ATOM    797  CB  ARG A  55     -48.550 -19.719  29.834  1.00 90.50           C  
ATOM    798  HB2 ARG A  55     -49.298 -19.034  29.435  1.00 90.50           H  
ATOM    799  HB3 ARG A  55     -48.955 -20.189  30.731  1.00 90.50           H  
ATOM    800  O   ARG A  55     -47.826 -16.620  30.580  1.00 90.50           O  
ATOM    801  CG  ARG A  55     -48.257 -20.782  28.769  1.00 90.50           C  
ATOM    802  HG2 ARG A  55     -47.580 -21.528  29.184  1.00 90.50           H  
ATOM    803  HG3 ARG A  55     -47.773 -20.307  27.916  1.00 90.50           H  
ATOM    804  CD  ARG A  55     -49.529 -21.487  28.278  1.00 90.50           C  
ATOM    805  HD2 ARG A  55     -50.126 -20.776  27.708  1.00 90.50           H  
ATOM    806  HD3 ARG A  55     -49.231 -22.300  27.616  1.00 90.50           H  
ATOM    807  NE  ARG A  55     -50.327 -22.020  29.399  1.00 90.50           N  
ATOM    808  HE  ARG A  55     -50.035 -21.728  30.321  1.00 90.50           H  
ATOM    809  NH1 ARG A  55     -51.813 -23.291  28.189  1.00 90.50           N  
ATOM    810 HH11 ARG A  55     -51.183 -23.289  27.400  1.00 90.50           H  
ATOM    811 HH12 ARG A  55     -52.600 -23.924  28.157  1.00 90.50           H  
ATOM    812  NH2 ARG A  55     -52.055 -23.110  30.392  1.00 90.50           N  
ATOM    813 HH21 ARG A  55     -52.864 -23.711  30.321  1.00 90.50           H  
ATOM    814 HH22 ARG A  55     -51.792 -22.711  31.281  1.00 90.50           H  
ATOM    815  CZ  ARG A  55     -51.386 -22.801  29.316  1.00 90.50           C  
ATOM    816  N   PHE A  56     -48.000 -17.971  32.367  1.00 91.01           N  
ATOM    817  H   PHE A  56     -47.862 -18.900  32.739  1.00 91.01           H  
ATOM    818  CA  PHE A  56     -48.402 -16.905  33.278  1.00 91.01           C  
ATOM    819  HA  PHE A  56     -49.202 -16.326  32.817  1.00 91.01           H  
ATOM    820  C   PHE A  56     -47.281 -15.902  33.512  1.00 91.01           C  
ATOM    821  CB  PHE A  56     -48.901 -17.491  34.599  1.00 91.01           C  
ATOM    822  HB2 PHE A  56     -48.134 -18.154  34.998  1.00 91.01           H  
ATOM    823  HB3 PHE A  56     -49.021 -16.672  35.307  1.00 91.01           H  
ATOM    824  O   PHE A  56     -47.545 -14.709  33.434  1.00 91.01           O  
ATOM    825  CG  PHE A  56     -50.227 -18.229  34.547  1.00 91.01           C  
ATOM    826  CD1 PHE A  56     -51.266 -17.842  33.673  1.00 91.01           C  
ATOM    827  HD1 PHE A  56     -51.129 -17.034  32.970  1.00 91.01           H  
ATOM    828  CD2 PHE A  56     -50.464 -19.240  35.490  1.00 91.01           C  
ATOM    829  HD2 PHE A  56     -49.692 -19.504  36.197  1.00 91.01           H  
ATOM    830  CE1 PHE A  56     -52.518 -18.477  33.731  1.00 91.01           C  
ATOM    831  HE1 PHE A  56     -53.312 -18.158  33.072  1.00 91.01           H  
ATOM    832  CE2 PHE A  56     -51.732 -19.831  35.587  1.00 91.01           C  
ATOM    833  HE2 PHE A  56     -51.918 -20.512  36.404  1.00 91.01           H  
ATOM    834  CZ  PHE A  56     -52.757 -19.471  34.693  1.00 91.01           C  
ATOM    835  HZ  PHE A  56     -53.745 -19.897  34.785  1.00 91.01           H  
ATOM    836  N   GLU A  57     -46.044 -16.354  33.711  1.00 89.44           N  
ATOM    837  H   GLU A  57     -45.882 -17.347  33.809  1.00 89.44           H  
ATOM    838  CA  GLU A  57     -44.892 -15.456  33.835  1.00 89.44           C  
ATOM    839  HA  GLU A  57     -45.052 -14.769  34.666  1.00 89.44           H  
ATOM    840  C   GLU A  57     -44.706 -14.594  32.582  1.00 89.44           C  
ATOM    841  CB  GLU A  57     -43.625 -16.268  34.121  1.00 89.44           C  
ATOM    842  HB2 GLU A  57     -43.551 -17.086  33.405  1.00 89.44           H  
ATOM    843  HB3 GLU A  57     -42.761 -15.614  34.000  1.00 89.44           H  
ATOM    844  O   GLU A  57     -44.615 -13.374  32.693  1.00 89.44           O  
ATOM    845  CG  GLU A  57     -43.622 -16.817  35.555  1.00 89.44           C  
ATOM    846  HG2 GLU A  57     -43.715 -15.978  36.246  1.00 89.44           H  
ATOM    847  HG3 GLU A  57     -44.489 -17.461  35.698  1.00 89.44           H  
ATOM    848  CD  GLU A  57     -42.349 -17.607  35.894  1.00 89.44           C  
ATOM    849  OE1 GLU A  57     -42.231 -18.002  37.075  1.00 89.44           O  
ATOM    850  OE2 GLU A  57     -41.528 -17.844  34.978  1.00 89.44           O  
ATOM    851  N   ALA A  58     -44.764 -15.193  31.387  1.00 86.43           N  
ATOM    852  H   ALA A  58     -44.805 -16.201  31.351  1.00 86.43           H  
ATOM    853  CA  ALA A  58     -44.655 -14.452  30.131  1.00 86.43           C  
ATOM    854  HA  ALA A  58     -43.727 -13.880  30.144  1.00 86.43           H  
ATOM    855  C   ALA A  58     -45.810 -13.456  29.924  1.00 86.43           C  
ATOM    856  CB  ALA A  58     -44.595 -15.464  28.985  1.00 86.43           C  
ATOM    857  HB1 ALA A  58     -44.517 -14.934  28.035  1.00 86.43           H  
ATOM    858  HB2 ALA A  58     -45.501 -16.070  28.995  1.00 86.43           H  
ATOM    859  HB3 ALA A  58     -43.725 -16.108  29.111  1.00 86.43           H  
ATOM    860  O   ALA A  58     -45.587 -12.356  29.423  1.00 86.43           O  
ATOM    861  N   ILE A  59     -47.041 -13.813  30.314  1.00 87.97           N  
ATOM    862  H   ILE A  59     -47.169 -14.735  30.706  1.00 87.97           H  
ATOM    863  CA  ILE A  59     -48.186 -12.889  30.280  1.00 87.97           C  
ATOM    864  HA  ILE A  59     -48.259 -12.453  29.283  1.00 87.97           H  
ATOM    865  C   ILE A  59     -47.952 -11.726  31.241  1.00 87.97           C  
ATOM    866  CB  ILE A  59     -49.516 -13.618  30.585  1.00 87.97           C  
ATOM    867  HB  ILE A  59     -49.376 -14.241  31.468  1.00 87.97           H  
ATOM    868  O   ILE A  59     -48.159 -10.581  30.851  1.00 87.97           O  
ATOM    869  CG1 ILE A  59     -49.916 -14.509  29.392  1.00 87.97           C  
ATOM    870 HG12 ILE A  59     -50.317 -13.887  28.592  1.00 87.97           H  
ATOM    871 HG13 ILE A  59     -49.026 -14.999  28.999  1.00 87.97           H  
ATOM    872  CG2 ILE A  59     -50.667 -12.628  30.865  1.00 87.97           C  
ATOM    873 HG21 ILE A  59     -51.609 -13.159  31.008  1.00 87.97           H  
ATOM    874 HG22 ILE A  59     -50.473 -12.067  31.779  1.00 87.97           H  
ATOM    875 HG23 ILE A  59     -50.770 -11.929  30.036  1.00 87.97           H  
ATOM    876  CD1 ILE A  59     -50.944 -15.594  29.743  1.00 87.97           C  
ATOM    877 HD11 ILE A  59     -51.100 -16.233  28.874  1.00 87.97           H  
ATOM    878 HD12 ILE A  59     -51.899 -15.147  30.021  1.00 87.97           H  
ATOM    879 HD13 ILE A  59     -50.575 -16.204  30.567  1.00 87.97           H  
ATOM    880  N   LEU A  60     -47.513 -12.000  32.471  1.00 89.69           N  
ATOM    881  H   LEU A  60     -47.322 -12.961  32.717  1.00 89.69           H  
ATOM    882  CA  LEU A  60     -47.253 -10.966  33.472  1.00 89.69           C  
ATOM    883  HA  LEU A  60     -48.148 -10.356  33.589  1.00 89.69           H  
ATOM    884  C   LEU A  60     -46.146 -10.008  33.012  1.00 89.69           C  
ATOM    885  CB  LEU A  60     -46.907 -11.629  34.818  1.00 89.69           C  
ATOM    886  HB2 LEU A  60     -46.499 -10.869  35.485  1.00 89.69           H  
ATOM    887  HB3 LEU A  60     -46.123 -12.368  34.650  1.00 89.69           H  
ATOM    888  O   LEU A  60     -46.321  -8.795  33.113  1.00 89.69           O  
ATOM    889  CG  LEU A  60     -48.096 -12.307  35.525  1.00 89.69           C  
ATOM    890  HG  LEU A  60     -48.606 -12.988  34.843  1.00 89.69           H  
ATOM    891  CD1 LEU A  60     -47.593 -13.106  36.728  1.00 89.69           C  
ATOM    892 HD11 LEU A  60     -46.891 -13.866  36.387  1.00 89.69           H  
ATOM    893 HD12 LEU A  60     -48.429 -13.601  37.222  1.00 89.69           H  
ATOM    894 HD13 LEU A  60     -47.090 -12.445  37.434  1.00 89.69           H  
ATOM    895  CD2 LEU A  60     -49.131 -11.294  36.022  1.00 89.69           C  
ATOM    896 HD21 LEU A  60     -48.654 -10.567  36.678  1.00 89.69           H  
ATOM    897 HD22 LEU A  60     -49.585 -10.777  35.176  1.00 89.69           H  
ATOM    898 HD23 LEU A  60     -49.918 -11.813  36.569  1.00 89.69           H  
ATOM    899  N   GLU A  61     -45.058 -10.532  32.445  1.00 86.81           N  
ATOM    900  H   GLU A  61     -44.958 -11.536  32.426  1.00 86.81           H  
ATOM    901  CA  GLU A  61     -43.959  -9.726  31.903  1.00 86.81           C  
ATOM    902  HA  GLU A  61     -43.645  -9.007  32.659  1.00 86.81           H  
ATOM    903  C   GLU A  61     -44.376  -8.914  30.666  1.00 86.81           C  
ATOM    904  CB  GLU A  61     -42.772 -10.653  31.594  1.00 86.81           C  
ATOM    905  HB2 GLU A  61     -43.063 -11.380  30.836  1.00 86.81           H  
ATOM    906  HB3 GLU A  61     -42.503 -11.185  32.507  1.00 86.81           H  
ATOM    907  O   GLU A  61     -43.987  -7.756  30.518  1.00 86.81           O  
ATOM    908  CG  GLU A  61     -41.553  -9.857  31.105  1.00 86.81           C  
ATOM    909  HG2 GLU A  61     -41.769  -9.443  30.121  1.00 86.81           H  
ATOM    910  HG3 GLU A  61     -41.387  -9.025  31.790  1.00 86.81           H  
ATOM    911  CD  GLU A  61     -40.270 -10.690  31.014  1.00 86.81           C  
ATOM    912  OE1 GLU A  61     -39.194 -10.053  31.124  1.00 86.81           O  
ATOM    913  OE2 GLU A  61     -40.362 -11.925  30.828  1.00 86.81           O  
ATOM    914  N   ALA A  62     -45.205  -9.474  29.782  1.00 85.07           N  
ATOM    915  H   ALA A  62     -45.462 -10.444  29.897  1.00 85.07           H  
ATOM    916  CA  ALA A  62     -45.693  -8.743  28.616  1.00 85.07           C  
ATOM    917  HA  ALA A  62     -44.849  -8.237  28.147  1.00 85.07           H  
ATOM    918  C   ALA A  62     -46.725  -7.666  28.978  1.00 85.07           C  
ATOM    919  CB  ALA A  62     -46.262  -9.739  27.614  1.00 85.07           C  
ATOM    920  HB1 ALA A  62     -45.476 -10.443  27.342  1.00 85.07           H  
ATOM    921  HB2 ALA A  62     -47.101 -10.272  28.062  1.00 85.07           H  
ATOM    922  HB3 ALA A  62     -46.597  -9.213  26.720  1.00 85.07           H  
ATOM    923  O   ALA A  62     -46.769  -6.622  28.327  1.00 85.07           O  
ATOM    924  N   PHE A  63     -47.554  -7.894  30.001  1.00 85.95           N  
ATOM    925  H   PHE A  63     -47.501  -8.784  30.476  1.00 85.95           H  
ATOM    926  CA  PHE A  63     -48.546  -6.913  30.448  1.00 85.95           C  
ATOM    927  HA  PHE A  63     -49.022  -6.486  29.566  1.00 85.95           H  
ATOM    928  C   PHE A  63     -47.898  -5.754  31.214  1.00 85.95           C  
ATOM    929  CB  PHE A  63     -49.627  -7.606  31.291  1.00 85.95           C  
ATOM    930  HB2 PHE A  63     -49.403  -7.496  32.352  1.00 85.95           H  
ATOM    931  HB3 PHE A  63     -49.634  -8.675  31.078  1.00 85.95           H  
ATOM    932  O   PHE A  63     -48.331  -4.608  31.087  1.00 85.95           O  
ATOM    933  CG  PHE A  63     -51.024  -7.105  31.000  1.00 85.95           C  
ATOM    934  CD1 PHE A  63     -51.573  -6.038  31.733  1.00 85.95           C  
ATOM    935  HD1 PHE A  63     -50.991  -5.560  32.507  1.00 85.95           H  
ATOM    936  CD2 PHE A  63     -51.772  -7.711  29.974  1.00 85.95           C  
ATOM    937  HD2 PHE A  63     -51.345  -8.524  29.405  1.00 85.95           H  
ATOM    938  CE1 PHE A  63     -52.875  -5.588  31.447  1.00 85.95           C  
ATOM    939  HE1 PHE A  63     -53.295  -4.766  32.007  1.00 85.95           H  
ATOM    940  CE2 PHE A  63     -53.071  -7.259  29.685  1.00 85.95           C  
ATOM    941  HE2 PHE A  63     -53.642  -7.724  28.896  1.00 85.95           H  
ATOM    942  CZ  PHE A  63     -53.623  -6.198  30.424  1.00 85.95           C  
ATOM    943  HZ  PHE A  63     -54.620  -5.848  30.202  1.00 85.95           H  
ATOM    944  N   VAL A  64     -46.845  -6.038  31.987  1.00 87.17           N  
ATOM    945  H   VAL A  64     -46.556  -7.002  32.070  1.00 87.17           H  
ATOM    946  CA  VAL A  64     -46.055  -5.038  32.712  1.00 87.17           C  
ATOM    947  HA  VAL A  64     -46.347  -4.041  32.383  1.00 87.17           H  
ATOM    948  C   VAL A  64     -44.572  -5.246  32.390  1.00 87.17           C  
ATOM    949  CB  VAL A  64     -46.323  -5.088  34.228  1.00 87.17           C  
ATOM    950  HB  VAL A  64     -46.012  -6.051  34.634  1.00 87.17           H  
ATOM    951  O   VAL A  64     -43.911  -6.046  33.053  1.00 87.17           O  
ATOM    952  CG1 VAL A  64     -45.556  -3.967  34.947  1.00 87.17           C  
ATOM    953 HG11 VAL A  64     -44.482  -4.106  34.822  1.00 87.17           H  
ATOM    954 HG12 VAL A  64     -45.845  -2.996  34.545  1.00 87.17           H  
ATOM    955 HG13 VAL A  64     -45.777  -3.999  36.014  1.00 87.17           H  
ATOM    956  CG2 VAL A  64     -47.814  -4.893  34.538  1.00 87.17           C  
ATOM    957 HG21 VAL A  64     -48.176  -3.971  34.083  1.00 87.17           H  
ATOM    958 HG22 VAL A  64     -47.968  -4.855  35.617  1.00 87.17           H  
ATOM    959 HG23 VAL A  64     -48.385  -5.734  34.145  1.00 87.17           H  
ATOM    960  N   PRO A  65     -44.026  -4.505  31.406  1.00 83.41           N  
ATOM    961  CA  PRO A  65     -42.634  -4.651  31.004  1.00 83.41           C  
ATOM    962  HA  PRO A  65     -42.493  -5.662  30.624  1.00 83.41           H  
ATOM    963  C   PRO A  65     -41.680  -4.402  32.169  1.00 83.41           C  
ATOM    964  CB  PRO A  65     -42.409  -3.653  29.864  1.00 83.41           C  
ATOM    965  HB2 PRO A  65     -41.717  -4.045  29.118  1.00 83.41           H  
ATOM    966  HB3 PRO A  65     -42.053  -2.699  30.253  1.00 83.41           H  
ATOM    967  O   PRO A  65     -41.736  -3.362  32.839  1.00 83.41           O  
ATOM    968  CG  PRO A  65     -43.811  -3.471  29.291  1.00 83.41           C  
ATOM    969  HG2 PRO A  65     -44.030  -4.301  28.620  1.00 83.41           H  
ATOM    970  HG3 PRO A  65     -43.929  -2.515  28.781  1.00 83.41           H  
ATOM    971  CD  PRO A  65     -44.715  -3.588  30.511  1.00 83.41           C  
ATOM    972  HD2 PRO A  65     -45.689  -3.973  30.209  1.00 83.41           H  
ATOM    973  HD3 PRO A  65     -44.819  -2.617  30.994  1.00 83.41           H  
ATOM    974  N   SER A  66     -40.764  -5.340  32.382  1.00 82.95           N  
ATOM    975  H   SER A  66     -40.754  -6.164  31.798  1.00 82.95           H  
ATOM    976  CA  SER A  66     -39.685  -5.171  33.344  1.00 82.95           C  
ATOM    977  HA  SER A  66     -40.127  -4.844  34.284  1.00 82.95           H  
ATOM    978  C   SER A  66     -38.729  -4.071  32.852  1.00 82.95           C  
ATOM    979  CB  SER A  66     -39.006  -6.525  33.611  1.00 82.95           C  
ATOM    980  HB2 SER A  66     -39.752  -7.232  33.975  1.00 82.95           H  
ATOM    981  HB3 SER A  66     -38.241  -6.400  34.377  1.00 82.95           H  
ATOM    982  O   SER A  66     -38.316  -4.025  31.693  1.00 82.95           O  
ATOM    983  OG  SER A  66     -38.410  -7.044  32.441  1.00 82.95           O  
ATOM    984  HG  SER A  66     -38.686  -7.948  32.269  1.00 82.95           H  
ATOM    985  N   ARG A  67     -38.393  -3.109  33.723  1.00 82.01           N  
ATOM    986  H   ARG A  67     -38.750  -3.174  34.665  1.00 82.01           H  
ATOM    987  CA  ARG A  67     -37.426  -2.055  33.377  1.00 82.01           C  
ATOM    988  HA  ARG A  67     -37.571  -1.770  32.335  1.00 82.01           H  
ATOM    989  C   ARG A  67     -36.013  -2.614  33.497  1.00 82.01           C  
ATOM    990  CB  ARG A  67     -37.602  -0.805  34.252  1.00 82.01           C  
ATOM    991  HB2 ARG A  67     -37.575  -1.092  35.303  1.00 82.01           H  
ATOM    992  HB3 ARG A  67     -36.764  -0.136  34.059  1.00 82.01           H  
ATOM    993  O   ARG A  67     -35.526  -2.809  34.608  1.00 82.01           O  
ATOM    994  CG  ARG A  67     -38.904  -0.051  33.958  1.00 82.01           C  
ATOM    995  HG2 ARG A  67     -38.948   0.200  32.898  1.00 82.01           H  
ATOM    996  HG3 ARG A  67     -39.758  -0.680  34.211  1.00 82.01           H  
ATOM    997  CD  ARG A  67     -38.945   1.234  34.792  1.00 82.01           C  
ATOM    998  HD2 ARG A  67     -38.089   1.851  34.521  1.00 82.01           H  
ATOM    999  HD3 ARG A  67     -38.870   0.966  35.846  1.00 82.01           H  
ATOM   1000  NE  ARG A  67     -40.191   1.988  34.568  1.00 82.01           N  
ATOM   1001  HE  ARG A  67     -40.889   1.536  33.994  1.00 82.01           H  
ATOM   1002  NH1 ARG A  67     -39.669   3.822  35.847  1.00 82.01           N  
ATOM   1003 HH11 ARG A  67     -38.790   3.383  36.082  1.00 82.01           H  
ATOM   1004 HH12 ARG A  67     -39.934   4.707  36.255  1.00 82.01           H  
ATOM   1005  NH2 ARG A  67     -41.646   3.722  34.815  1.00 82.01           N  
ATOM   1006 HH21 ARG A  67     -41.892   4.617  35.214  1.00 82.01           H  
ATOM   1007 HH22 ARG A  67     -42.317   3.233  34.240  1.00 82.01           H  
ATOM   1008  CZ  ARG A  67     -40.495   3.170  35.075  1.00 82.01           C  
ATOM   1009  N   SER A  68     -35.337  -2.815  32.372  1.00 81.76           N  
ATOM   1010  H   SER A  68     -35.812  -2.718  31.486  1.00 81.76           H  
ATOM   1011  CA  SER A  68     -33.909  -3.130  32.350  1.00 81.76           C  
ATOM   1012  HA  SER A  68     -33.683  -3.756  33.214  1.00 81.76           H  
ATOM   1013  C   SER A  68     -33.063  -1.855  32.464  1.00 81.76           C  
ATOM   1014  CB  SER A  68     -33.570  -3.960  31.107  1.00 81.76           C  
ATOM   1015  HB2 SER A  68     -32.517  -4.243  31.128  1.00 81.76           H  
ATOM   1016  HB3 SER A  68     -34.177  -4.865  31.106  1.00 81.76           H  
ATOM   1017  O   SER A  68     -33.477  -0.764  32.066  1.00 81.76           O  
ATOM   1018  OG  SER A  68     -33.834  -3.220  29.934  1.00 81.76           O  
ATOM   1019  HG  SER A  68     -33.851  -3.821  29.186  1.00 81.76           H  
ATOM   1020  N   ASN A  69     -31.864  -1.967  33.045  1.00 84.00           N  
ATOM   1021  H   ASN A  69     -31.557  -2.881  33.344  1.00 84.00           H  
ATOM   1022  CA  ASN A  69     -30.914  -0.857  33.093  1.00 84.00           C  
ATOM   1023  HA  ASN A  69     -31.474   0.076  33.148  1.00 84.00           H  
ATOM   1024  C   ASN A  69     -30.046  -0.858  31.817  1.00 84.00           C  
ATOM   1025  CB  ASN A  69     -30.078  -0.946  34.382  1.00 84.00           C  
ATOM   1026  HB2 ASN A  69     -30.750  -0.958  35.239  1.00 84.00           H  
ATOM   1027  HB3 ASN A  69     -29.504  -1.873  34.384  1.00 84.00           H  
ATOM   1028  O   ASN A  69     -29.158  -1.704  31.700  1.00 84.00           O  
ATOM   1029  CG  ASN A  69     -29.112   0.218  34.547  1.00 84.00           C  
ATOM   1030  ND2 ASN A  69     -28.476   0.317  35.688  1.00 84.00           N  
ATOM   1031 HD21 ASN A  69     -27.799   1.059  35.795  1.00 84.00           H  
ATOM   1032 HD22 ASN A  69     -28.586  -0.405  36.385  1.00 84.00           H  
ATOM   1033  OD1 ASN A  69     -28.904   1.049  33.670  1.00 84.00           O  
ATOM   1034  N   PRO A  70     -30.207   0.111  30.893  1.00 86.32           N  
ATOM   1035  CA  PRO A  70     -29.466   0.127  29.631  1.00 86.32           C  
ATOM   1036  HA  PRO A  70     -29.460  -0.869  29.188  1.00 86.32           H  
ATOM   1037  C   PRO A  70     -28.011   0.595  29.788  1.00 86.32           C  
ATOM   1038  CB  PRO A  70     -30.270   1.073  28.736  1.00 86.32           C  
ATOM   1039  HB2 PRO A  70     -31.102   0.529  28.288  1.00 86.32           H  
ATOM   1040  HB3 PRO A  70     -29.657   1.527  27.957  1.00 86.32           H  
ATOM   1041  O   PRO A  70     -27.255   0.608  28.816  1.00 86.32           O  
ATOM   1042  CG  PRO A  70     -30.806   2.103  29.729  1.00 86.32           C  
ATOM   1043  HG2 PRO A  70     -30.025   2.820  29.981  1.00 86.32           H  
ATOM   1044  HG3 PRO A  70     -31.692   2.611  29.348  1.00 86.32           H  
ATOM   1045  CD  PRO A  70     -31.131   1.239  30.946  1.00 86.32           C  
ATOM   1046  HD2 PRO A  70     -31.008   1.817  31.862  1.00 86.32           H  
ATOM   1047  HD3 PRO A  70     -32.155   0.877  30.858  1.00 86.32           H  
ATOM   1048  N   THR A  71     -27.600   1.030  30.986  1.00 89.11           N  
ATOM   1049  H   THR A  71     -28.251   0.988  31.758  1.00 89.11           H  
ATOM   1050  CA  THR A  71     -26.271   1.618  31.217  1.00 89.11           C  
ATOM   1051  HA  THR A  71     -26.152   2.480  30.561  1.00 89.11           H  
ATOM   1052  C   THR A  71     -25.157   0.629  30.882  1.00 89.11           C  
ATOM   1053  CB  THR A  71     -26.113   2.100  32.669  1.00 89.11           C  
ATOM   1054  HB  THR A  71     -26.137   1.246  33.346  1.00 89.11           H  
ATOM   1055  O   THR A  71     -24.178   1.009  30.244  1.00 89.11           O  
ATOM   1056  CG2 THR A  71     -24.813   2.869  32.884  1.00 89.11           C  
ATOM   1057 HG21 THR A  71     -23.956   2.207  32.761  1.00 89.11           H  
ATOM   1058 HG22 THR A  71     -24.794   3.270  33.897  1.00 89.11           H  
ATOM   1059 HG23 THR A  71     -24.745   3.684  32.164  1.00 89.11           H  
ATOM   1060  OG1 THR A  71     -27.153   2.987  33.016  1.00 89.11           O  
ATOM   1061  HG1 THR A  71     -27.902   2.437  33.257  1.00 89.11           H  
ATOM   1062  N   HIS A  72     -25.322  -0.645  31.250  1.00 89.45           N  
ATOM   1063  H   HIS A  72     -26.177  -0.911  31.716  1.00 89.45           H  
ATOM   1064  CA  HIS A  72     -24.318  -1.683  31.008  1.00 89.45           C  
ATOM   1065  HA  HIS A  72     -23.371  -1.367  31.445  1.00 89.45           H  
ATOM   1066  C   HIS A  72     -24.074  -1.912  29.515  1.00 89.45           C  
ATOM   1067  CB  HIS A  72     -24.754  -2.981  31.695  1.00 89.45           C  
ATOM   1068  HB2 HIS A  72     -25.749  -3.266  31.354  1.00 89.45           H  
ATOM   1069  HB3 HIS A  72     -24.068  -3.782  31.417  1.00 89.45           H  
ATOM   1070  O   HIS A  72     -22.920  -1.938  29.094  1.00 89.45           O  
ATOM   1071  CG  HIS A  72     -24.756  -2.856  33.192  1.00 89.45           C  
ATOM   1072  CD2 HIS A  72     -25.827  -2.537  33.982  1.00 89.45           C  
ATOM   1073  HD2 HIS A  72     -26.833  -2.348  33.639  1.00 89.45           H  
ATOM   1074  ND1 HIS A  72     -23.673  -3.042  34.020  1.00 89.45           N  
ATOM   1075  HD1 HIS A  72     -22.769  -3.397  33.743  1.00 89.45           H  
ATOM   1076  CE1 HIS A  72     -24.092  -2.854  35.283  1.00 89.45           C  
ATOM   1077  HE1 HIS A  72     -23.495  -3.012  36.169  1.00 89.45           H  
ATOM   1078  NE2 HIS A  72     -25.389  -2.508  35.308  1.00 89.45           N  
ATOM   1079  N   VAL A  73     -25.145  -1.995  28.720  1.00 89.30           N  
ATOM   1080  H   VAL A  73     -26.061  -1.979  29.145  1.00 89.30           H  
ATOM   1081  CA  VAL A  73     -25.078  -2.192  27.263  1.00 89.30           C  
ATOM   1082  HA  VAL A  73     -24.457  -3.062  27.047  1.00 89.30           H  
ATOM   1083  C   VAL A  73     -24.435  -0.984  26.583  1.00 89.30           C  
ATOM   1084  CB  VAL A  73     -26.485  -2.454  26.685  1.00 89.30           C  
ATOM   1085  HB  VAL A  73     -27.114  -1.585  26.875  1.00 89.30           H  
ATOM   1086  O   VAL A  73     -23.545  -1.135  25.750  1.00 89.30           O  
ATOM   1087  CG1 VAL A  73     -26.435  -2.695  25.173  1.00 89.30           C  
ATOM   1088 HG11 VAL A  73     -27.433  -2.938  24.808  1.00 89.30           H  
ATOM   1089 HG12 VAL A  73     -26.086  -1.808  24.644  1.00 89.30           H  
ATOM   1090 HG13 VAL A  73     -25.774  -3.532  24.950  1.00 89.30           H  
ATOM   1091  CG2 VAL A  73     -27.140  -3.675  27.342  1.00 89.30           C  
ATOM   1092 HG21 VAL A  73     -27.301  -3.516  28.409  1.00 89.30           H  
ATOM   1093 HG22 VAL A  73     -26.520  -4.560  27.199  1.00 89.30           H  
ATOM   1094 HG23 VAL A  73     -28.110  -3.867  26.882  1.00 89.30           H  
ATOM   1095  N   LYS A  74     -24.815   0.235  26.984  1.00 90.30           N  
ATOM   1096  H   LYS A  74     -25.556   0.296  27.668  1.00 90.30           H  
ATOM   1097  CA  LYS A  74     -24.244   1.472  26.426  1.00 90.30           C  
ATOM   1098  HA  LYS A  74     -24.329   1.441  25.340  1.00 90.30           H  
ATOM   1099  C   LYS A  74     -22.751   1.613  26.727  1.00 90.30           C  
ATOM   1100  CB  LYS A  74     -25.013   2.683  26.960  1.00 90.30           C  
ATOM   1101  HB2 LYS A  74     -24.465   3.588  26.700  1.00 90.30           H  
ATOM   1102  HB3 LYS A  74     -25.075   2.606  28.045  1.00 90.30           H  
ATOM   1103  O   LYS A  74     -21.979   1.950  25.834  1.00 90.30           O  
ATOM   1104  CG  LYS A  74     -26.427   2.792  26.379  1.00 90.30           C  
ATOM   1105  HG2 LYS A  74     -26.983   1.875  26.572  1.00 90.30           H  
ATOM   1106  HG3 LYS A  74     -26.366   2.940  25.300  1.00 90.30           H  
ATOM   1107  CD  LYS A  74     -27.159   3.977  27.016  1.00 90.30           C  
ATOM   1108  HD2 LYS A  74     -26.644   4.902  26.756  1.00 90.30           H  
ATOM   1109  HD3 LYS A  74     -27.162   3.851  28.099  1.00 90.30           H  
ATOM   1110  CE  LYS A  74     -28.603   4.032  26.519  1.00 90.30           C  
ATOM   1111  HE2 LYS A  74     -28.599   4.121  25.433  1.00 90.30           H  
ATOM   1112  HE3 LYS A  74     -29.090   3.090  26.769  1.00 90.30           H  
ATOM   1113  NZ  LYS A  74     -29.333   5.170  27.122  1.00 90.30           N  
ATOM   1114  HZ1 LYS A  74     -30.315   5.123  26.889  1.00 90.30           H  
ATOM   1115  HZ2 LYS A  74     -28.978   6.036  26.741  1.00 90.30           H  
ATOM   1116  HZ3 LYS A  74     -29.221   5.183  28.126  1.00 90.30           H  
ATOM   1117  N   VAL A  75     -22.326   1.343  27.963  1.00 92.59           N  
ATOM   1118  H   VAL A  75     -23.006   1.068  28.658  1.00 92.59           H  
ATOM   1119  CA  VAL A  75     -20.900   1.380  28.333  1.00 92.59           C  
ATOM   1120  HA  VAL A  75     -20.478   2.331  28.007  1.00 92.59           H  
ATOM   1121  C   VAL A  75     -20.125   0.287  27.595  1.00 92.59           C  
ATOM   1122  CB  VAL A  75     -20.712   1.277  29.860  1.00 92.59           C  
ATOM   1123  HB  VAL A  75     -21.241   0.399  30.230  1.00 92.59           H  
ATOM   1124  O   VAL A  75     -19.039   0.556  27.087  1.00 92.59           O  
ATOM   1125  CG1 VAL A  75     -19.235   1.168  30.263  1.00 92.59           C  
ATOM   1126 HG11 VAL A  75     -18.666   1.997  29.842  1.00 92.59           H  
ATOM   1127 HG12 VAL A  75     -18.811   0.230  29.904  1.00 92.59           H  
ATOM   1128 HG13 VAL A  75     -19.141   1.176  31.349  1.00 92.59           H  
ATOM   1129  CG2 VAL A  75     -21.264   2.528  30.560  1.00 92.59           C  
ATOM   1130 HG21 VAL A  75     -20.686   3.404  30.267  1.00 92.59           H  
ATOM   1131 HG22 VAL A  75     -22.309   2.690  30.294  1.00 92.59           H  
ATOM   1132 HG23 VAL A  75     -21.199   2.400  31.640  1.00 92.59           H  
ATOM   1133  N   LEU A  76     -20.694  -0.914  27.463  1.00 91.34           N  
ATOM   1134  H   LEU A  76     -21.589  -1.091  27.896  1.00 91.34           H  
ATOM   1135  CA  LEU A  76     -20.083  -2.002  26.699  1.00 91.34           C  
ATOM   1136  HA  LEU A  76     -19.088  -2.184  27.103  1.00 91.34           H  
ATOM   1137  C   LEU A  76     -19.918  -1.636  25.215  1.00 91.34           C  
ATOM   1138  CB  LEU A  76     -20.937  -3.267  26.880  1.00 91.34           C  
ATOM   1139  HB2 LEU A  76     -21.886  -3.124  26.363  1.00 91.34           H  
ATOM   1140  HB3 LEU A  76     -21.153  -3.419  27.937  1.00 91.34           H  
ATOM   1141  O   LEU A  76     -18.860  -1.887  24.646  1.00 91.34           O  
ATOM   1142  CG  LEU A  76     -20.263  -4.541  26.347  1.00 91.34           C  
ATOM   1143  HG  LEU A  76     -19.873  -4.370  25.344  1.00 91.34           H  
ATOM   1144  CD1 LEU A  76     -19.133  -5.010  27.267  1.00 91.34           C  
ATOM   1145 HD11 LEU A  76     -18.336  -4.267  27.295  1.00 91.34           H  
ATOM   1146 HD12 LEU A  76     -19.508  -5.185  28.275  1.00 91.34           H  
ATOM   1147 HD13 LEU A  76     -18.714  -5.938  26.877  1.00 91.34           H  
ATOM   1148  CD2 LEU A  76     -21.290  -5.658  26.277  1.00 91.34           C  
ATOM   1149 HD21 LEU A  76     -22.107  -5.372  25.615  1.00 91.34           H  
ATOM   1150 HD22 LEU A  76     -21.695  -5.875  27.266  1.00 91.34           H  
ATOM   1151 HD23 LEU A  76     -20.811  -6.556  25.886  1.00 91.34           H  
ATOM   1152  N   ALA A  77     -20.908  -0.973  24.606  1.00 88.88           N  
ATOM   1153  H   ALA A  77     -21.781  -0.860  25.101  1.00 88.88           H  
ATOM   1154  CA  ALA A  77     -20.831  -0.481  23.228  1.00 88.88           C  
ATOM   1155  HA  ALA A  77     -20.634  -1.312  22.550  1.00 88.88           H  
ATOM   1156  C   ALA A  77     -19.674   0.503  23.028  1.00 88.88           C  
ATOM   1157  CB  ALA A  77     -22.180   0.140  22.844  1.00 88.88           C  
ATOM   1158  HB1 ALA A  77     -22.396   1.001  23.476  1.00 88.88           H  
ATOM   1159  HB2 ALA A  77     -22.977  -0.595  22.961  1.00 88.88           H  
ATOM   1160  HB3 ALA A  77     -22.146   0.465  21.804  1.00 88.88           H  
ATOM   1161  O   ALA A  77     -18.949   0.408  22.037  1.00 88.88           O  
ATOM   1162  N   LEU A  78     -19.455   1.402  23.993  1.00 91.12           N  
ATOM   1163  H   LEU A  78     -20.092   1.424  24.776  1.00 91.12           H  
ATOM   1164  CA  LEU A  78     -18.318   2.323  23.970  1.00 91.12           C  
ATOM   1165  HA  LEU A  78     -18.297   2.828  23.005  1.00 91.12           H  
ATOM   1166  C   LEU A  78     -16.984   1.582  24.088  1.00 91.12           C  
ATOM   1167  CB  LEU A  78     -18.459   3.368  25.090  1.00 91.12           C  
ATOM   1168  HB2 LEU A  78     -17.541   3.953  25.138  1.00 91.12           H  
ATOM   1169  HB3 LEU A  78     -18.569   2.852  26.044  1.00 91.12           H  
ATOM   1170  O   LEU A  78     -16.084   1.842  23.294  1.00 91.12           O  
ATOM   1171  CG  LEU A  78     -19.640   4.331  24.906  1.00 91.12           C  
ATOM   1172  HG  LEU A  78     -20.562   3.766  24.776  1.00 91.12           H  
ATOM   1173  CD1 LEU A  78     -19.788   5.217  26.143  1.00 91.12           C  
ATOM   1174 HD11 LEU A  78     -18.886   5.811  26.289  1.00 91.12           H  
ATOM   1175 HD12 LEU A  78     -19.955   4.589  27.018  1.00 91.12           H  
ATOM   1176 HD13 LEU A  78     -20.645   5.879  26.012  1.00 91.12           H  
ATOM   1177  CD2 LEU A  78     -19.452   5.241  23.695  1.00 91.12           C  
ATOM   1178 HD21 LEU A  78     -19.419   4.656  22.776  1.00 91.12           H  
ATOM   1179 HD22 LEU A  78     -20.306   5.916  23.628  1.00 91.12           H  
ATOM   1180 HD23 LEU A  78     -18.535   5.821  23.797  1.00 91.12           H  
ATOM   1181  N   VAL A  79     -16.854   0.642  25.030  1.00 92.21           N  
ATOM   1182  H   VAL A  79     -17.638   0.460  25.640  1.00 92.21           H  
ATOM   1183  CA  VAL A  79     -15.626  -0.160  25.185  1.00 92.21           C  
ATOM   1184  HA  VAL A  79     -14.782   0.511  25.345  1.00 92.21           H  
ATOM   1185  C   VAL A  79     -15.335  -0.951  23.912  1.00 92.21           C  
ATOM   1186  CB  VAL A  79     -15.710  -1.122  26.385  1.00 92.21           C  
ATOM   1187  HB  VAL A  79     -16.589  -1.758  26.280  1.00 92.21           H  
ATOM   1188  O   VAL A  79     -14.227  -0.870  23.388  1.00 92.21           O  
ATOM   1189  CG1 VAL A  79     -14.465  -2.010  26.504  1.00 92.21           C  
ATOM   1190 HG11 VAL A  79     -14.395  -2.684  25.650  1.00 92.21           H  
ATOM   1191 HG12 VAL A  79     -14.532  -2.624  27.401  1.00 92.21           H  
ATOM   1192 HG13 VAL A  79     -13.562  -1.400  26.555  1.00 92.21           H  
ATOM   1193  CG2 VAL A  79     -15.809  -0.367  27.708  1.00 92.21           C  
ATOM   1194 HG21 VAL A  79     -16.630   0.350  27.682  1.00 92.21           H  
ATOM   1195 HG22 VAL A  79     -16.005  -1.081  28.508  1.00 92.21           H  
ATOM   1196 HG23 VAL A  79     -14.863   0.135  27.908  1.00 92.21           H  
ATOM   1197  N   ASN A  80     -16.329  -1.658  23.370  1.00 89.94           N  
ATOM   1198  H   ASN A  80     -17.216  -1.692  23.851  1.00 89.94           H  
ATOM   1199  CA  ASN A  80     -16.175  -2.449  22.151  1.00 89.94           C  
ATOM   1200  HA  ASN A  80     -15.384  -3.183  22.303  1.00 89.94           H  
ATOM   1201  C   ASN A  80     -15.733  -1.587  20.968  1.00 89.94           C  
ATOM   1202  CB  ASN A  80     -17.500  -3.178  21.850  1.00 89.94           C  
ATOM   1203  HB2 ASN A  80     -17.518  -3.472  20.801  1.00 89.94           H  
ATOM   1204  HB3 ASN A  80     -18.345  -2.511  22.024  1.00 89.94           H  
ATOM   1205  O   ASN A  80     -14.841  -1.978  20.217  1.00 89.94           O  
ATOM   1206  CG  ASN A  80     -17.673  -4.447  22.667  1.00 89.94           C  
ATOM   1207  ND2 ASN A  80     -18.853  -5.017  22.666  1.00 89.94           N  
ATOM   1208 HD21 ASN A  80     -18.943  -5.879  23.184  1.00 89.94           H  
ATOM   1209 HD22 ASN A  80     -19.641  -4.594  22.195  1.00 89.94           H  
ATOM   1210  OD1 ASN A  80     -16.740  -4.975  23.246  1.00 89.94           O  
ATOM   1211  N   ALA A  81     -16.296  -0.392  20.826  1.00 88.05           N  
ATOM   1212  H   ALA A  81     -17.042  -0.114  21.448  1.00 88.05           H  
ATOM   1213  CA  ALA A  81     -15.880   0.526  19.781  1.00 88.05           C  
ATOM   1214  HA  ALA A  81     -15.878   0.006  18.823  1.00 88.05           H  
ATOM   1215  C   ALA A  81     -14.475   1.114  20.000  1.00 88.05           C  
ATOM   1216  CB  ALA A  81     -16.908   1.625  19.726  1.00 88.05           C  
ATOM   1217  HB1 ALA A  81     -16.618   2.295  18.918  1.00 88.05           H  
ATOM   1218  HB2 ALA A  81     -16.923   2.138  20.688  1.00 88.05           H  
ATOM   1219  HB3 ALA A  81     -17.904   1.230  19.524  1.00 88.05           H  
ATOM   1220  O   ALA A  81     -13.748   1.328  19.031  1.00 88.05           O  
ATOM   1221  N   LEU A  82     -14.053   1.345  21.248  1.00 89.74           N  
ATOM   1222  H   LEU A  82     -14.697   1.192  22.011  1.00 89.74           H  
ATOM   1223  CA  LEU A  82     -12.678   1.754  21.558  1.00 89.74           C  
ATOM   1224  HA  LEU A  82     -12.419   2.615  20.940  1.00 89.74           H  
ATOM   1225  C   LEU A  82     -11.669   0.653  21.204  1.00 89.74           C  
ATOM   1226  CB  LEU A  82     -12.556   2.146  23.042  1.00 89.74           C  
ATOM   1227  HB2 LEU A  82     -12.974   1.345  23.652  1.00 89.74           H  
ATOM   1228  HB3 LEU A  82     -11.499   2.228  23.295  1.00 89.74           H  
ATOM   1229  O   LEU A  82     -10.618   0.959  20.635  1.00 89.74           O  
ATOM   1230  CG  LEU A  82     -13.230   3.475  23.423  1.00 89.74           C  
ATOM   1231  HG  LEU A  82     -14.262   3.493  23.073  1.00 89.74           H  
ATOM   1232  CD1 LEU A  82     -13.220   3.623  24.945  1.00 89.74           C  
ATOM   1233 HD11 LEU A  82     -12.194   3.622  25.313  1.00 89.74           H  
ATOM   1234 HD12 LEU A  82     -13.767   2.794  25.394  1.00 89.74           H  
ATOM   1235 HD13 LEU A  82     -13.708   4.556  25.228  1.00 89.74           H  
ATOM   1236  CD2 LEU A  82     -12.507   4.681  22.819  1.00 89.74           C  
ATOM   1237 HD21 LEU A  82     -12.560   4.646  21.730  1.00 89.74           H  
ATOM   1238 HD22 LEU A  82     -12.990   5.599  23.154  1.00 89.74           H  
ATOM   1239 HD23 LEU A  82     -11.464   4.690  23.135  1.00 89.74           H  
ATOM   1240  N   VAL A  83     -12.003  -0.614  21.472  1.00 90.23           N  
ATOM   1241  H   VAL A  83     -12.857  -0.782  21.985  1.00 90.23           H  
ATOM   1242  CA  VAL A  83     -11.193  -1.770  21.050  1.00 90.23           C  
ATOM   1243  HA  VAL A  83     -10.175  -1.640  21.416  1.00 90.23           H  
ATOM   1244  C   VAL A  83     -11.120  -1.843  19.523  1.00 90.23           C  
ATOM   1245  CB  VAL A  83     -11.740  -3.097  21.620  1.00 90.23           C  
ATOM   1246  HB  VAL A  83     -12.775  -3.226  21.307  1.00 90.23           H  
ATOM   1247  O   VAL A  83     -10.031  -1.967  18.968  1.00 90.23           O  
ATOM   1248  CG1 VAL A  83     -10.933  -4.306  21.128  1.00 90.23           C  
ATOM   1249 HG11 VAL A  83     -11.298  -5.216  21.604  1.00 90.23           H  
ATOM   1250 HG12 VAL A  83      -9.879  -4.174  21.374  1.00 90.23           H  
ATOM   1251 HG13 VAL A  83     -11.037  -4.424  20.050  1.00 90.23           H  
ATOM   1252  CG2 VAL A  83     -11.689  -3.145  23.149  1.00 90.23           C  
ATOM   1253 HG21 VAL A  83     -10.659  -3.068  23.497  1.00 90.23           H  
ATOM   1254 HG22 VAL A  83     -12.281  -2.333  23.571  1.00 90.23           H  
ATOM   1255 HG23 VAL A  83     -12.115  -4.084  23.503  1.00 90.23           H  
ATOM   1256  N   GLN A  84     -12.251  -1.709  18.822  1.00 86.29           N  
ATOM   1257  H   GLN A  84     -13.123  -1.623  19.324  1.00 86.29           H  
ATOM   1258  CA  GLN A  84     -12.286  -1.736  17.352  1.00 86.29           C  
ATOM   1259  HA  GLN A  84     -11.843  -2.668  16.999  1.00 86.29           H  
ATOM   1260  C   GLN A  84     -11.475  -0.599  16.725  1.00 86.29           C  
ATOM   1261  CB  GLN A  84     -13.733  -1.660  16.864  1.00 86.29           C  
ATOM   1262  HB2 GLN A  84     -14.256  -0.856  17.383  1.00 86.29           H  
ATOM   1263  HB3 GLN A  84     -13.735  -1.436  15.798  1.00 86.29           H  
ATOM   1264  O   GLN A  84     -10.721  -0.811  15.778  1.00 86.29           O  
ATOM   1265  CG  GLN A  84     -14.465  -2.990  17.076  1.00 86.29           C  
ATOM   1266  HG2 GLN A  84     -13.959  -3.768  16.505  1.00 86.29           H  
ATOM   1267  HG3 GLN A  84     -14.444  -3.275  18.128  1.00 86.29           H  
ATOM   1268  CD  GLN A  84     -15.910  -2.922  16.612  1.00 86.29           C  
ATOM   1269  NE2 GLN A  84     -16.664  -3.981  16.784  1.00 86.29           N  
ATOM   1270 HE21 GLN A  84     -16.273  -4.820  17.188  1.00 86.29           H  
ATOM   1271 HE22 GLN A  84     -17.532  -3.968  16.267  1.00 86.29           H  
ATOM   1272  OE1 GLN A  84     -16.386  -1.934  16.095  1.00 86.29           O  
ATOM   1273  N   ASN A  85     -11.541   0.595  17.313  1.00 85.74           N  
ATOM   1274  H   ASN A  85     -12.216   0.727  18.052  1.00 85.74           H  
ATOM   1275  CA  ASN A  85     -10.724   1.729  16.902  1.00 85.74           C  
ATOM   1276  HA  ASN A  85     -10.741   1.771  15.813  1.00 85.74           H  
ATOM   1277  C   ASN A  85      -9.242   1.590  17.281  1.00 85.74           C  
ATOM   1278  CB  ASN A  85     -11.349   3.022  17.460  1.00 85.74           C  
ATOM   1279  HB2 ASN A  85     -11.650   2.870  18.496  1.00 85.74           H  
ATOM   1280  HB3 ASN A  85     -10.618   3.831  17.442  1.00 85.74           H  
ATOM   1281  O   ASN A  85      -8.468   2.487  16.939  1.00 85.74           O  
ATOM   1282  CG  ASN A  85     -12.534   3.490  16.638  1.00 85.74           C  
ATOM   1283  ND2 ASN A  85     -13.437   4.243  17.216  1.00 85.74           N  
ATOM   1284 HD21 ASN A  85     -14.233   4.475  16.640  1.00 85.74           H  
ATOM   1285 HD22 ASN A  85     -13.437   4.360  18.219  1.00 85.74           H  
ATOM   1286  OD1 ASN A  85     -12.628   3.244  15.451  1.00 85.74           O  
ATOM   1287  N   LYS A  86      -8.823   0.507  17.950  1.00 86.96           N  
ATOM   1288  H   LYS A  86      -9.501  -0.211  18.159  1.00 86.96           H  
ATOM   1289  CA  LYS A  86      -7.464   0.311  18.485  1.00 86.96           C  
ATOM   1290  HA  LYS A  86      -7.492  -0.579  19.114  1.00 86.96           H  
ATOM   1291  C   LYS A  86      -7.023   1.446  19.421  1.00 86.96           C  
ATOM   1292  CB  LYS A  86      -6.447   0.050  17.354  1.00 86.96           C  
ATOM   1293  HB2 LYS A  86      -6.327   0.961  16.766  1.00 86.96           H  
ATOM   1294  HB3 LYS A  86      -5.483  -0.179  17.807  1.00 86.96           H  
ATOM   1295  O   LYS A  86      -5.843   1.773  19.482  1.00 86.96           O  
ATOM   1296  CG  LYS A  86      -6.817  -1.107  16.414  1.00 86.96           C  
ATOM   1297  HG2 LYS A  86      -6.898  -2.028  16.990  1.00 86.96           H  
ATOM   1298  HG3 LYS A  86      -7.774  -0.903  15.933  1.00 86.96           H  
ATOM   1299  CD  LYS A  86      -5.740  -1.268  15.330  1.00 86.96           C  
ATOM   1300  HD2 LYS A  86      -5.665  -0.339  14.765  1.00 86.96           H  
ATOM   1301  HD3 LYS A  86      -4.781  -1.472  15.806  1.00 86.96           H  
ATOM   1302  CE  LYS A  86      -6.099  -2.417  14.382  1.00 86.96           C  
ATOM   1303  HE2 LYS A  86      -6.153  -3.340  14.960  1.00 86.96           H  
ATOM   1304  HE3 LYS A  86      -7.091  -2.230  13.971  1.00 86.96           H  
ATOM   1305  NZ  LYS A  86      -5.110  -2.560  13.280  1.00 86.96           N  
ATOM   1306  HZ1 LYS A  86      -5.074  -1.723  12.716  1.00 86.96           H  
ATOM   1307  HZ2 LYS A  86      -4.186  -2.743  13.644  1.00 86.96           H  
ATOM   1308  HZ3 LYS A  86      -5.366  -3.325  12.672  1.00 86.96           H  
ATOM   1309  N   ALA A  87      -7.973   2.078  20.112  1.00 88.24           N  
ATOM   1310  H   ALA A  87      -8.919   1.730  20.046  1.00 88.24           H  
ATOM   1311  CA  ALA A  87      -7.681   3.101  21.117  1.00 88.24           C  
ATOM   1312  HA  ALA A  87      -6.888   3.753  20.751  1.00 88.24           H  
ATOM   1313  C   ALA A  87      -7.192   2.477  22.431  1.00 88.24           C  
ATOM   1314  CB  ALA A  87      -8.945   3.939  21.338  1.00 88.24           C  
ATOM   1315  HB1 ALA A  87      -9.262   4.390  20.398  1.00 88.24           H  
ATOM   1316  HB2 ALA A  87      -8.734   4.729  22.059  1.00 88.24           H  
ATOM   1317  HB3 ALA A  87      -9.746   3.310  21.727  1.00 88.24           H  
ATOM   1318  O   ALA A  87      -6.440   3.103  23.170  1.00 88.24           O  
ATOM   1319  N   ILE A  88      -7.623   1.244  22.696  1.00 89.76           N  
ATOM   1320  H   ILE A  88      -8.216   0.793  22.014  1.00 89.76           H  
ATOM   1321  CA  ILE A  88      -7.192   0.417  23.820  1.00 89.76           C  
ATOM   1322  HA  ILE A  88      -6.302   0.852  24.275  1.00 89.76           H  
ATOM   1323  C   ILE A  88      -6.800  -0.963  23.317  1.00 89.76           C  
ATOM   1324  CB  ILE A  88      -8.281   0.320  24.904  1.00 89.76           C  
ATOM   1325  HB  ILE A  88      -7.917  -0.358  25.677  1.00 89.76           H  
ATOM   1326  O   ILE A  88      -7.281  -1.417  22.271  1.00 89.76           O  
ATOM   1327  CG1 ILE A  88      -9.612  -0.240  24.350  1.00 89.76           C  
ATOM   1328 HG12 ILE A  88     -10.056   0.485  23.667  1.00 89.76           H  
ATOM   1329 HG13 ILE A  88      -9.420  -1.156  23.792  1.00 89.76           H  
ATOM   1330  CG2 ILE A  88      -8.462   1.705  25.545  1.00 89.76           C  
ATOM   1331 HG21 ILE A  88      -9.027   2.368  24.890  1.00 89.76           H  
ATOM   1332 HG22 ILE A  88      -7.485   2.146  25.744  1.00 89.76           H  
ATOM   1333 HG23 ILE A  88      -8.965   1.597  26.506  1.00 89.76           H  
ATOM   1334  CD1 ILE A  88     -10.624  -0.574  25.446  1.00 89.76           C  
ATOM   1335 HD11 ILE A  88     -10.243  -1.394  26.054  1.00 89.76           H  
ATOM   1336 HD12 ILE A  88     -11.578  -0.856  25.001  1.00 89.76           H  
ATOM   1337 HD13 ILE A  88     -10.793   0.299  26.078  1.00 89.76           H  
ATOM   1338  N   ARG A  89      -5.942  -1.642  24.073  1.00 90.68           N  
ATOM   1339  H   ARG A  89      -5.632  -1.234  24.944  1.00 90.68           H  
ATOM   1340  CA  ARG A  89      -5.616  -3.040  23.805  1.00 90.68           C  
ATOM   1341  HA  ARG A  89      -5.513  -3.162  22.727  1.00 90.68           H  
ATOM   1342  C   ARG A  89      -6.784  -3.929  24.268  1.00 90.68           C  
ATOM   1343  CB  ARG A  89      -4.274  -3.390  24.461  1.00 90.68           C  
ATOM   1344  HB2 ARG A  89      -4.021  -4.417  24.199  1.00 90.68           H  
ATOM   1345  HB3 ARG A  89      -4.373  -3.306  25.544  1.00 90.68           H  
ATOM   1346  O   ARG A  89      -7.517  -3.559  25.189  1.00 90.68           O  
ATOM   1347  CG  ARG A  89      -3.115  -2.496  23.992  1.00 90.68           C  
ATOM   1348  HG2 ARG A  89      -3.359  -1.453  24.193  1.00 90.68           H  
ATOM   1349  HG3 ARG A  89      -2.970  -2.616  22.919  1.00 90.68           H  
ATOM   1350  CD  ARG A  89      -1.803  -2.799  24.727  1.00 90.68           C  
ATOM   1351  HD2 ARG A  89      -1.076  -2.036  24.448  1.00 90.68           H  
ATOM   1352  HD3 ARG A  89      -1.983  -2.690  25.796  1.00 90.68           H  
ATOM   1353  NE  ARG A  89      -1.245  -4.129  24.388  1.00 90.68           N  
ATOM   1354  HE  ARG A  89      -1.031  -4.303  23.416  1.00 90.68           H  
ATOM   1355  NH1 ARG A  89      -1.267  -5.004  26.504  1.00 90.68           N  
ATOM   1356 HH11 ARG A  89      -1.640  -4.121  26.823  1.00 90.68           H  
ATOM   1357 HH12 ARG A  89      -1.692  -5.772  27.004  1.00 90.68           H  
ATOM   1358  NH2 ARG A  89      -0.615  -6.285  24.817  1.00 90.68           N  
ATOM   1359 HH21 ARG A  89      -0.518  -7.003  25.520  1.00 90.68           H  
ATOM   1360 HH22 ARG A  89      -0.444  -6.467  23.838  1.00 90.68           H  
ATOM   1361  CZ  ARG A  89      -1.050  -5.129  25.232  1.00 90.68           C  
ATOM   1362  N   PRO A  90      -7.019  -5.090  23.631  1.00 89.56           N  
ATOM   1363  CA  PRO A  90      -8.160  -5.945  23.971  1.00 89.56           C  
ATOM   1364  HA  PRO A  90      -9.084  -5.379  23.857  1.00 89.56           H  
ATOM   1365  C   PRO A  90      -8.117  -6.478  25.414  1.00 89.56           C  
ATOM   1366  CB  PRO A  90      -8.134  -7.074  22.934  1.00 89.56           C  
ATOM   1367  HB2 PRO A  90      -8.762  -6.798  22.088  1.00 89.56           H  
ATOM   1368  HB3 PRO A  90      -8.462  -8.025  23.352  1.00 89.56           H  
ATOM   1369  O   PRO A  90      -9.168  -6.733  25.994  1.00 89.56           O  
ATOM   1370  CG  PRO A  90      -6.673  -7.128  22.484  1.00 89.56           C  
ATOM   1371  HG2 PRO A  90      -6.092  -7.711  23.197  1.00 89.56           H  
ATOM   1372  HG3 PRO A  90      -6.573  -7.537  21.479  1.00 89.56           H  
ATOM   1373  CD  PRO A  90      -6.242  -5.667  22.547  1.00 89.56           C  
ATOM   1374  HD2 PRO A  90      -5.170  -5.605  22.735  1.00 89.56           H  
ATOM   1375  HD3 PRO A  90      -6.495  -5.164  21.613  1.00 89.56           H  
ATOM   1376  N   ASP A  91      -6.933  -6.602  26.016  1.00 92.24           N  
ATOM   1377  H   ASP A  91      -6.097  -6.307  25.531  1.00 92.24           H  
ATOM   1378  CA  ASP A  91      -6.728  -6.998  27.414  1.00 92.24           C  
ATOM   1379  HA  ASP A  91      -7.374  -7.849  27.626  1.00 92.24           H  
ATOM   1380  C   ASP A  91      -7.117  -5.904  28.426  1.00 92.24           C  
ATOM   1381  CB  ASP A  91      -5.271  -7.470  27.609  1.00 92.24           C  
ATOM   1382  HB2 ASP A  91      -5.128  -7.722  28.660  1.00 92.24           H  
ATOM   1383  HB3 ASP A  91      -5.135  -8.387  27.036  1.00 92.24           H  
ATOM   1384  O   ASP A  91      -7.532  -6.206  29.544  1.00 92.24           O  
ATOM   1385  CG  ASP A  91      -4.178  -6.480  27.175  1.00 92.24           C  
ATOM   1386  OD1 ASP A  91      -4.328  -5.855  26.103  1.00 92.24           O  
ATOM   1387  OD2 ASP A  91      -3.113  -6.434  27.829  1.00 92.24           O  
ATOM   1388  N   GLU A  92      -7.081  -4.632  28.027  1.00 93.22           N  
ATOM   1389  H   GLU A  92      -6.743  -4.433  27.096  1.00 93.22           H  
ATOM   1390  CA  GLU A  92      -7.460  -3.490  28.873  1.00 93.22           C  
ATOM   1391  HA  GLU A  92      -7.122  -3.672  29.893  1.00 93.22           H  
ATOM   1392  C   GLU A  92      -8.984  -3.273  28.923  1.00 93.22           C  
ATOM   1393  CB  GLU A  92      -6.756  -2.226  28.357  1.00 93.22           C  
ATOM   1394  HB2 GLU A  92      -7.072  -2.061  27.327  1.00 93.22           H  
ATOM   1395  HB3 GLU A  92      -7.072  -1.369  28.952  1.00 93.22           H  
ATOM   1396  O   GLU A  92      -9.496  -2.557  29.790  1.00 93.22           O  
ATOM   1397  CG  GLU A  92      -5.222  -2.336  28.430  1.00 93.22           C  
ATOM   1398  HG2 GLU A  92      -4.928  -2.349  29.479  1.00 93.22           H  
ATOM   1399  HG3 GLU A  92      -4.895  -3.275  27.982  1.00 93.22           H  
ATOM   1400  CD  GLU A  92      -4.500  -1.198  27.695  1.00 93.22           C  
ATOM   1401  OE1 GLU A  92      -3.352  -0.901  28.090  1.00 93.22           O  
ATOM   1402  OE2 GLU A  92      -5.053  -0.687  26.688  1.00 93.22           O  
ATOM   1403  N   ALA A  93      -9.734  -3.917  28.020  1.00 90.39           N  
ATOM   1404  H   ALA A  93      -9.252  -4.503  27.354  1.00 90.39           H  
ATOM   1405  CA  ALA A  93     -11.170  -3.709  27.846  1.00 90.39           C  
ATOM   1406  HA  ALA A  93     -11.339  -2.665  27.583  1.00 90.39           H  
ATOM   1407  C   ALA A  93     -11.980  -3.989  29.123  1.00 90.39           C  
ATOM   1408  CB  ALA A  93     -11.638  -4.586  26.679  1.00 90.39           C  
ATOM   1409  HB1 ALA A  93     -11.498  -5.640  26.919  1.00 90.39           H  
ATOM   1410  HB2 ALA A  93     -11.059  -4.347  25.787  1.00 90.39           H  
ATOM   1411  HB3 ALA A  93     -12.694  -4.405  26.478  1.00 90.39           H  
ATOM   1412  O   ALA A  93     -12.866  -3.209  29.475  1.00 90.39           O  
ATOM   1413  N   GLY A  94     -11.655  -5.062  29.854  1.00 90.63           N  
ATOM   1414  H   GLY A  94     -10.900  -5.646  29.524  1.00 90.63           H  
ATOM   1415  CA  GLY A  94     -12.354  -5.420  31.094  1.00 90.63           C  
ATOM   1416  HA2 GLY A  94     -13.425  -5.482  30.903  1.00 90.63           H  
ATOM   1417  HA3 GLY A  94     -12.004  -6.397  31.426  1.00 90.63           H  
ATOM   1418  C   GLY A  94     -12.118  -4.416  32.227  1.00 90.63           C  
ATOM   1419  O   GLY A  94     -13.055  -4.038  32.937  1.00 90.63           O  
ATOM   1420  N   GLN A  95     -10.881  -3.928  32.364  1.00 92.03           N  
ATOM   1421  H   GLN A  95     -10.177  -4.197  31.691  1.00 92.03           H  
ATOM   1422  CA  GLN A  95     -10.535  -2.913  33.364  1.00 92.03           C  
ATOM   1423  HA  GLN A  95     -10.881  -3.243  34.344  1.00 92.03           H  
ATOM   1424  C   GLN A  95     -11.230  -1.586  33.051  1.00 92.03           C  
ATOM   1425  CB  GLN A  95      -9.016  -2.706  33.425  1.00 92.03           C  
ATOM   1426  HB2 GLN A  95      -8.649  -2.402  32.444  1.00 92.03           H  
ATOM   1427  HB3 GLN A  95      -8.814  -1.898  34.129  1.00 92.03           H  
ATOM   1428  O   GLN A  95     -11.838  -0.983  33.938  1.00 92.03           O  
ATOM   1429  CG  GLN A  95      -8.248  -3.955  33.882  1.00 92.03           C  
ATOM   1430  HG2 GLN A  95      -8.630  -4.286  34.847  1.00 92.03           H  
ATOM   1431  HG3 GLN A  95      -8.393  -4.757  33.158  1.00 92.03           H  
ATOM   1432  CD  GLN A  95      -6.749  -3.695  34.019  1.00 92.03           C  
ATOM   1433  NE2 GLN A  95      -5.949  -4.718  34.213  1.00 92.03           N  
ATOM   1434 HE21 GLN A  95      -6.292  -5.668  34.184  1.00 92.03           H  
ATOM   1435 HE22 GLN A  95      -4.964  -4.497  34.233  1.00 92.03           H  
ATOM   1436  OE1 GLN A  95      -6.271  -2.577  33.973  1.00 92.03           O  
ATOM   1437  N   LEU A  96     -11.206  -1.165  31.782  1.00 92.05           N  
ATOM   1438  H   LEU A  96     -10.672  -1.689  31.103  1.00 92.05           H  
ATOM   1439  CA  LEU A  96     -11.857   0.068  31.356  1.00 92.05           C  
ATOM   1440  HA  LEU A  96     -11.513   0.858  32.023  1.00 92.05           H  
ATOM   1441  C   LEU A  96     -13.382  -0.012  31.484  1.00 92.05           C  
ATOM   1442  CB  LEU A  96     -11.430   0.408  29.920  1.00 92.05           C  
ATOM   1443  HB2 LEU A  96     -10.344   0.361  29.841  1.00 92.05           H  
ATOM   1444  HB3 LEU A  96     -11.850  -0.334  29.242  1.00 92.05           H  
ATOM   1445  O   LEU A  96     -13.999   0.962  31.911  1.00 92.05           O  
ATOM   1446  CG  LEU A  96     -11.903   1.813  29.501  1.00 92.05           C  
ATOM   1447  HG  LEU A  96     -12.972   1.908  29.691  1.00 92.05           H  
ATOM   1448  CD1 LEU A  96     -11.174   2.931  30.250  1.00 92.05           C  
ATOM   1449 HD11 LEU A  96     -11.412   2.895  31.313  1.00 92.05           H  
ATOM   1450 HD12 LEU A  96     -10.097   2.826  30.116  1.00 92.05           H  
ATOM   1451 HD13 LEU A  96     -11.489   3.900  29.863  1.00 92.05           H  
ATOM   1452  CD2 LEU A  96     -11.682   2.025  28.011  1.00 92.05           C  
ATOM   1453 HD21 LEU A  96     -10.620   1.909  27.794  1.00 92.05           H  
ATOM   1454 HD22 LEU A  96     -12.264   1.295  27.448  1.00 92.05           H  
ATOM   1455 HD23 LEU A  96     -11.995   3.028  27.723  1.00 92.05           H  
ATOM   1456  N   TYR A  97     -13.992  -1.159  31.172  1.00 93.78           N  
ATOM   1457  H   TYR A  97     -13.443  -1.908  30.774  1.00 93.78           H  
ATOM   1458  CA  TYR A  97     -15.425  -1.383  31.370  1.00 93.78           C  
ATOM   1459  HA  TYR A  97     -15.980  -0.663  30.769  1.00 93.78           H  
ATOM   1460  C   TYR A  97     -15.832  -1.156  32.832  1.00 93.78           C  
ATOM   1461  CB  TYR A  97     -15.800  -2.799  30.908  1.00 93.78           C  
ATOM   1462  HB2 TYR A  97     -15.169  -3.524  31.420  1.00 93.78           H  
ATOM   1463  HB3 TYR A  97     -15.602  -2.898  29.841  1.00 93.78           H  
ATOM   1464  O   TYR A  97     -16.736  -0.363  33.103  1.00 93.78           O  
ATOM   1465  CG  TYR A  97     -17.253  -3.141  31.171  1.00 93.78           C  
ATOM   1466  CD1 TYR A  97     -17.599  -3.950  32.272  1.00 93.78           C  
ATOM   1467  HD1 TYR A  97     -16.827  -4.363  32.904  1.00 93.78           H  
ATOM   1468  CD2 TYR A  97     -18.261  -2.613  30.342  1.00 93.78           C  
ATOM   1469  HD2 TYR A  97     -17.995  -2.006  29.489  1.00 93.78           H  
ATOM   1470  CE1 TYR A  97     -18.953  -4.221  32.551  1.00 93.78           C  
ATOM   1471  HE1 TYR A  97     -19.228  -4.847  33.386  1.00 93.78           H  
ATOM   1472  CE2 TYR A  97     -19.615  -2.887  30.614  1.00 93.78           C  
ATOM   1473  HE2 TYR A  97     -20.387  -2.484  29.975  1.00 93.78           H  
ATOM   1474  OH  TYR A  97     -21.272  -3.944  31.982  1.00 93.78           O  
ATOM   1475  HH  TYR A  97     -21.809  -3.712  31.221  1.00 93.78           H  
ATOM   1476  CZ  TYR A  97     -19.962  -3.689  31.721  1.00 93.78           C  
ATOM   1477  N   ASN A  98     -15.124  -1.778  33.783  1.00 94.11           N  
ATOM   1478  H   ASN A  98     -14.383  -2.402  33.499  1.00 94.11           H  
ATOM   1479  CA  ASN A  98     -15.391  -1.599  35.212  1.00 94.11           C  
ATOM   1480  HA  ASN A  98     -16.442  -1.821  35.401  1.00 94.11           H  
ATOM   1481  C   ASN A  98     -15.145  -0.145  35.657  1.00 94.11           C  
ATOM   1482  CB  ASN A  98     -14.530  -2.605  35.995  1.00 94.11           C  
ATOM   1483  HB2 ASN A  98     -14.688  -3.603  35.584  1.00 94.11           H  
ATOM   1484  HB3 ASN A  98     -13.477  -2.354  35.869  1.00 94.11           H  
ATOM   1485  O   ASN A  98     -15.983   0.454  36.331  1.00 94.11           O  
ATOM   1486  CG  ASN A  98     -14.844  -2.667  37.483  1.00 94.11           C  
ATOM   1487  ND2 ASN A  98     -14.055  -3.399  38.233  1.00 94.11           N  
ATOM   1488 HD21 ASN A  98     -13.295  -3.914  37.812  1.00 94.11           H  
ATOM   1489 HD22 ASN A  98     -14.314  -3.519  39.201  1.00 94.11           H  
ATOM   1490  OD1 ASN A  98     -15.781  -2.083  38.006  1.00 94.11           O  
ATOM   1491  N   ALA A  99     -14.040   0.465  35.223  1.00 93.43           N  
ATOM   1492  H   ALA A  99     -13.378  -0.060  34.669  1.00 93.43           H  
ATOM   1493  CA  ALA A  99     -13.718   1.852  35.552  1.00 93.43           C  
ATOM   1494  HA  ALA A  99     -13.687   1.953  36.637  1.00 93.43           H  
ATOM   1495  C   ALA A  99     -14.773   2.842  35.023  1.00 93.43           C  
ATOM   1496  CB  ALA A  99     -12.325   2.169  34.998  1.00 93.43           C  
ATOM   1497  HB1 ALA A  99     -12.042   3.185  35.271  1.00 93.43           H  
ATOM   1498  HB2 ALA A  99     -11.594   1.475  35.414  1.00 93.43           H  
ATOM   1499  HB3 ALA A  99     -12.322   2.077  33.911  1.00 93.43           H  
ATOM   1500  O   ALA A  99     -15.210   3.737  35.753  1.00 93.43           O  
ATOM   1501  N   MET A 100     -15.231   2.668  33.779  1.00 92.57           N  
ATOM   1502  H   MET A 100     -14.837   1.923  33.221  1.00 92.57           H  
ATOM   1503  CA  MET A 100     -16.296   3.484  33.196  1.00 92.57           C  
ATOM   1504  HA  MET A 100     -16.045   4.536  33.336  1.00 92.57           H  
ATOM   1505  C   MET A 100     -17.627   3.260  33.905  1.00 92.57           C  
ATOM   1506  CB  MET A 100     -16.449   3.220  31.692  1.00 92.57           C  
ATOM   1507  HB2 MET A 100     -16.434   2.151  31.481  1.00 92.57           H  
ATOM   1508  HB3 MET A 100     -17.415   3.615  31.378  1.00 92.57           H  
ATOM   1509  O   MET A 100     -18.326   4.231  34.189  1.00 92.57           O  
ATOM   1510  CG  MET A 100     -15.371   3.942  30.877  1.00 92.57           C  
ATOM   1511  HG2 MET A 100     -15.187   4.914  31.334  1.00 92.57           H  
ATOM   1512  HG3 MET A 100     -14.440   3.376  30.905  1.00 92.57           H  
ATOM   1513  SD  MET A 100     -15.863   4.255  29.160  1.00 92.57           S  
ATOM   1514  CE  MET A 100     -15.328   2.719  28.390  1.00 92.57           C  
ATOM   1515  HE1 MET A 100     -14.266   2.782  28.155  1.00 92.57           H  
ATOM   1516  HE2 MET A 100     -15.514   1.896  29.080  1.00 92.57           H  
ATOM   1517  HE3 MET A 100     -15.883   2.567  27.464  1.00 92.57           H  
ATOM   1518  N   LEU A 101     -17.961   2.020  34.263  1.00 94.20           N  
ATOM   1519  H   LEU A 101     -17.368   1.250  33.987  1.00 94.20           H  
ATOM   1520  CA  LEU A 101     -19.185   1.722  34.999  1.00 94.20           C  
ATOM   1521  HA  LEU A 101     -20.017   2.150  34.439  1.00 94.20           H  
ATOM   1522  C   LEU A 101     -19.181   2.375  36.390  1.00 94.20           C  
ATOM   1523  CB  LEU A 101     -19.356   0.199  35.064  1.00 94.20           C  
ATOM   1524  HB2 LEU A 101     -18.564  -0.214  35.689  1.00 94.20           H  
ATOM   1525  HB3 LEU A 101     -19.243  -0.218  34.063  1.00 94.20           H  
ATOM   1526  O   LEU A 101     -20.156   3.026  36.761  1.00 94.20           O  
ATOM   1527  CG  LEU A 101     -20.719  -0.241  35.620  1.00 94.20           C  
ATOM   1528  HG  LEU A 101     -20.885   0.223  36.592  1.00 94.20           H  
ATOM   1529  CD1 LEU A 101     -21.871   0.133  34.679  1.00 94.20           C  
ATOM   1530 HD11 LEU A 101     -21.692  -0.278  33.686  1.00 94.20           H  
ATOM   1531 HD12 LEU A 101     -22.805  -0.271  35.070  1.00 94.20           H  
ATOM   1532 HD13 LEU A 101     -21.973   1.216  34.617  1.00 94.20           H  
ATOM   1533  CD2 LEU A 101     -20.706  -1.754  35.811  1.00 94.20           C  
ATOM   1534 HD21 LEU A 101     -21.606  -2.059  36.345  1.00 94.20           H  
ATOM   1535 HD22 LEU A 101     -20.648  -2.259  34.847  1.00 94.20           H  
ATOM   1536 HD23 LEU A 101     -19.846  -2.044  36.415  1.00 94.20           H  
ATOM   1537  N   GLN A 102     -18.068   2.300  37.127  1.00 93.82           N  
ATOM   1538  H   GLN A 102     -17.309   1.729  36.785  1.00 93.82           H  
ATOM   1539  CA  GLN A 102     -17.906   2.995  38.409  1.00 93.82           C  
ATOM   1540  HA  GLN A 102     -18.704   2.687  39.085  1.00 93.82           H  
ATOM   1541  C   GLN A 102     -17.993   4.517  38.252  1.00 93.82           C  
ATOM   1542  CB  GLN A 102     -16.554   2.639  39.038  1.00 93.82           C  
ATOM   1543  HB2 GLN A 102     -15.760   2.793  38.307  1.00 93.82           H  
ATOM   1544  HB3 GLN A 102     -16.378   3.307  39.881  1.00 93.82           H  
ATOM   1545  O   GLN A 102     -18.601   5.197  39.082  1.00 93.82           O  
ATOM   1546  CG  GLN A 102     -16.499   1.195  39.550  1.00 93.82           C  
ATOM   1547  HG2 GLN A 102     -16.712   0.502  38.737  1.00 93.82           H  
ATOM   1548  HG3 GLN A 102     -17.258   1.051  40.319  1.00 93.82           H  
ATOM   1549  CD  GLN A 102     -15.139   0.855  40.147  1.00 93.82           C  
ATOM   1550  NE2 GLN A 102     -14.808  -0.410  40.241  1.00 93.82           N  
ATOM   1551 HE21 GLN A 102     -13.888  -0.612  40.607  1.00 93.82           H  
ATOM   1552 HE22 GLN A 102     -15.351  -1.092  39.732  1.00 93.82           H  
ATOM   1553  OE1 GLN A 102     -14.371   1.714  40.559  1.00 93.82           O  
ATOM   1554  N   ARG A 103     -17.416   5.073  37.179  1.00 93.65           N  
ATOM   1555  H   ARG A 103     -16.893   4.471  36.558  1.00 93.65           H  
ATOM   1556  CA  ARG A 103     -17.491   6.508  36.885  1.00 93.65           C  
ATOM   1557  HA  ARG A 103     -17.179   7.046  37.780  1.00 93.65           H  
ATOM   1558  C   ARG A 103     -18.927   6.944  36.598  1.00 93.65           C  
ATOM   1559  CB  ARG A 103     -16.546   6.841  35.717  1.00 93.65           C  
ATOM   1560  HB2 ARG A 103     -16.907   6.346  34.815  1.00 93.65           H  
ATOM   1561  HB3 ARG A 103     -15.553   6.446  35.932  1.00 93.65           H  
ATOM   1562  O   ARG A 103     -19.370   7.943  37.159  1.00 93.65           O  
ATOM   1563  CG  ARG A 103     -16.423   8.344  35.424  1.00 93.65           C  
ATOM   1564  HG2 ARG A 103     -15.872   8.467  34.491  1.00 93.65           H  
ATOM   1565  HG3 ARG A 103     -17.413   8.781  35.292  1.00 93.65           H  
ATOM   1566  CD  ARG A 103     -15.670   9.083  36.536  1.00 93.65           C  
ATOM   1567  HD2 ARG A 103     -16.185   8.926  37.484  1.00 93.65           H  
ATOM   1568  HD3 ARG A 103     -14.665   8.666  36.607  1.00 93.65           H  
ATOM   1569  NE  ARG A 103     -15.593  10.531  36.270  1.00 93.65           N  
ATOM   1570  HE  ARG A 103     -16.123  10.877  35.483  1.00 93.65           H  
ATOM   1571  NH1 ARG A 103     -14.216  11.091  38.022  1.00 93.65           N  
ATOM   1572 HH11 ARG A 103     -13.760  11.800  38.580  1.00 93.65           H  
ATOM   1573 HH12 ARG A 103     -14.053  10.111  38.203  1.00 93.65           H  
ATOM   1574  NH2 ARG A 103     -15.040  12.696  36.718  1.00 93.65           N  
ATOM   1575 HH21 ARG A 103     -15.617  13.009  35.950  1.00 93.65           H  
ATOM   1576 HH22 ARG A 103     -14.565  13.377  37.293  1.00 93.65           H  
ATOM   1577  CZ  ARG A 103     -14.952  11.428  37.000  1.00 93.65           C  
ATOM   1578  N   VAL A 104     -19.653   6.196  35.766  1.00 93.47           N  
ATOM   1579  H   VAL A 104     -19.212   5.395  35.337  1.00 93.47           H  
ATOM   1580  CA  VAL A 104     -21.059   6.477  35.443  1.00 93.47           C  
ATOM   1581  HA  VAL A 104     -21.146   7.521  35.143  1.00 93.47           H  
ATOM   1582  C   VAL A 104     -21.941   6.307  36.677  1.00 93.47           C  
ATOM   1583  CB  VAL A 104     -21.550   5.610  34.266  1.00 93.47           C  
ATOM   1584  HB  VAL A 104     -21.355   4.559  34.479  1.00 93.47           H  
ATOM   1585  O   VAL A 104     -22.823   7.130  36.885  1.00 93.47           O  
ATOM   1586  CG1 VAL A 104     -23.051   5.795  34.008  1.00 93.47           C  
ATOM   1587 HG11 VAL A 104     -23.293   6.854  33.923  1.00 93.47           H  
ATOM   1588 HG12 VAL A 104     -23.330   5.296  33.079  1.00 93.47           H  
ATOM   1589 HG13 VAL A 104     -23.632   5.358  34.820  1.00 93.47           H  
ATOM   1590  CG2 VAL A 104     -20.835   6.002  32.965  1.00 93.47           C  
ATOM   1591 HG21 VAL A 104     -19.753   5.941  33.081  1.00 93.47           H  
ATOM   1592 HG22 VAL A 104     -21.098   7.021  32.682  1.00 93.47           H  
ATOM   1593 HG23 VAL A 104     -21.128   5.320  32.166  1.00 93.47           H  
ATOM   1594  N   ALA A 105     -21.672   5.320  37.536  1.00 91.74           N  
ATOM   1595  H   ALA A 105     -20.979   4.630  37.285  1.00 91.74           H  
ATOM   1596  CA  ALA A 105     -22.408   5.123  38.783  1.00 91.74           C  
ATOM   1597  HA  ALA A 105     -23.472   5.063  38.552  1.00 91.74           H  
ATOM   1598  C   ALA A 105     -22.223   6.292  39.768  1.00 91.74           C  
ATOM   1599  CB  ALA A 105     -21.979   3.786  39.399  1.00 91.74           C  
ATOM   1600  HB1 ALA A 105     -20.916   3.802  39.638  1.00 91.74           H  
ATOM   1601  HB2 ALA A 105     -22.177   2.975  38.698  1.00 91.74           H  
ATOM   1602  HB3 ALA A 105     -22.546   3.606  40.312  1.00 91.74           H  
ATOM   1603  O   ALA A 105     -23.201   6.767  40.338  1.00 91.74           O  
ATOM   1604  N   ARG A 106     -20.991   6.803  39.931  1.00 94.52           N  
ATOM   1605  H   ARG A 106     -20.229   6.344  39.453  1.00 94.52           H  
ATOM   1606  CA  ARG A 106     -20.697   7.944  40.823  1.00 94.52           C  
ATOM   1607  HA  ARG A 106     -21.139   7.756  41.801  1.00 94.52           H  
ATOM   1608  C   ARG A 106     -21.319   9.262  40.353  1.00 94.52           C  
ATOM   1609  CB  ARG A 106     -19.179   8.123  40.976  1.00 94.52           C  
ATOM   1610  HB2 ARG A 106     -18.985   9.088  41.444  1.00 94.52           H  
ATOM   1611  HB3 ARG A 106     -18.718   8.126  39.988  1.00 94.52           H  
ATOM   1612  O   ARG A 106     -21.678  10.085  41.185  1.00 94.52           O  
ATOM   1613  CG  ARG A 106     -18.536   7.034  41.847  1.00 94.52           C  
ATOM   1614  HG2 ARG A 106     -18.957   7.077  42.851  1.00 94.52           H  
ATOM   1615  HG3 ARG A 106     -18.741   6.049  41.428  1.00 94.52           H  
ATOM   1616  CD  ARG A 106     -17.022   7.260  41.920  1.00 94.52           C  
ATOM   1617  HD2 ARG A 106     -16.838   8.189  42.460  1.00 94.52           H  
ATOM   1618  HD3 ARG A 106     -16.634   7.355  40.906  1.00 94.52           H  
ATOM   1619  NE  ARG A 106     -16.331   6.141  42.588  1.00 94.52           N  
ATOM   1620  HE  ARG A 106     -16.868   5.297  42.728  1.00 94.52           H  
ATOM   1621  NH1 ARG A 106     -14.280   7.144  42.858  1.00 94.52           N  
ATOM   1622 HH11 ARG A 106     -13.325   7.090  43.184  1.00 94.52           H  
ATOM   1623 HH12 ARG A 106     -14.677   8.022  42.558  1.00 94.52           H  
ATOM   1624  NH2 ARG A 106     -14.550   5.014  43.455  1.00 94.52           N  
ATOM   1625 HH21 ARG A 106     -13.576   4.973  43.720  1.00 94.52           H  
ATOM   1626 HH22 ARG A 106     -15.095   4.164  43.497  1.00 94.52           H  
ATOM   1627  CZ  ARG A 106     -15.063   6.105  42.964  1.00 94.52           C  
ATOM   1628  N   TYR A 107     -21.427   9.467  39.041  1.00 93.48           N  
ATOM   1629  H   TYR A 107     -21.096   8.738  38.426  1.00 93.48           H  
ATOM   1630  CA  TYR A 107     -21.926  10.711  38.436  1.00 93.48           C  
ATOM   1631  HA  TYR A 107     -22.222  11.394  39.232  1.00 93.48           H  
ATOM   1632  C   TYR A 107     -23.193  10.483  37.603  1.00 93.48           C  
ATOM   1633  CB  TYR A 107     -20.804  11.398  37.644  1.00 93.48           C  
ATOM   1634  HB2 TYR A 107     -20.492  10.743  36.832  1.00 93.48           H  
ATOM   1635  HB3 TYR A 107     -21.196  12.312  37.196  1.00 93.48           H  
ATOM   1636  O   TYR A 107     -23.386  11.108  36.552  1.00 93.48           O  
ATOM   1637  CG  TYR A 107     -19.599  11.778  38.481  1.00 93.48           C  
ATOM   1638  CD1 TYR A 107     -19.636  12.926  39.296  1.00 93.48           C  
ATOM   1639  HD1 TYR A 107     -20.529  13.533  39.329  1.00 93.48           H  
ATOM   1640  CD2 TYR A 107     -18.449  10.968  38.462  1.00 93.48           C  
ATOM   1641  HD2 TYR A 107     -18.438  10.071  37.861  1.00 93.48           H  
ATOM   1642  CE1 TYR A 107     -18.516  13.281  40.072  1.00 93.48           C  
ATOM   1643  HE1 TYR A 107     -18.551  14.164  40.693  1.00 93.48           H  
ATOM   1644  CE2 TYR A 107     -17.340  11.305  39.256  1.00 93.48           C  
ATOM   1645  HE2 TYR A 107     -16.474  10.660  39.294  1.00 93.48           H  
ATOM   1646  OH  TYR A 107     -16.259  12.803  40.765  1.00 93.48           O  
ATOM   1647  HH  TYR A 107     -16.418  13.573  41.315  1.00 93.48           H  
ATOM   1648  CZ  TYR A 107     -17.361  12.472  40.043  1.00 93.48           C  
ATOM   1649  N   ASN A 108     -24.051   9.556  38.037  1.00 92.74           N  
ATOM   1650  H   ASN A 108     -23.852   9.050  38.887  1.00 92.74           H  
ATOM   1651  CA  ASN A 108     -25.256   9.228  37.291  1.00 92.74           C  
ATOM   1652  HA  ASN A 108     -24.960   9.078  36.252  1.00 92.74           H  
ATOM   1653  C   ASN A 108     -26.245  10.396  37.355  1.00 92.74           C  
ATOM   1654  CB  ASN A 108     -25.878   7.918  37.794  1.00 92.74           C  
ATOM   1655  HB2 ASN A 108     -26.356   8.093  38.758  1.00 92.74           H  
ATOM   1656  HB3 ASN A 108     -25.104   7.163  37.936  1.00 92.74           H  
ATOM   1657  O   ASN A 108     -26.609  10.870  38.428  1.00 92.74           O  
ATOM   1658  CG  ASN A 108     -26.898   7.359  36.815  1.00 92.74           C  
ATOM   1659  ND2 ASN A 108     -27.705   6.424  37.252  1.00 92.74           N  
ATOM   1660 HD21 ASN A 108     -28.395   6.060  36.610  1.00 92.74           H  
ATOM   1661 HD22 ASN A 108     -27.650   6.120  38.214  1.00 92.74           H  
ATOM   1662  OD1 ASN A 108     -26.978   7.728  35.649  1.00 92.74           O  
ATOM   1663  N   SER A 109     -26.679  10.866  36.193  1.00 92.72           N  
ATOM   1664  H   SER A 109     -26.409  10.381  35.350  1.00 92.72           H  
ATOM   1665  CA  SER A 109     -27.679  11.922  36.064  1.00 92.72           C  
ATOM   1666  HA  SER A 109     -28.409  11.816  36.866  1.00 92.72           H  
ATOM   1667  C   SER A 109     -28.403  11.771  34.731  1.00 92.72           C  
ATOM   1668  CB  SER A 109     -27.027  13.310  36.181  1.00 92.72           C  
ATOM   1669  HB2 SER A 109     -27.812  14.047  36.350  1.00 92.72           H  
ATOM   1670  HB3 SER A 109     -26.352  13.332  37.036  1.00 92.72           H  
ATOM   1671  O   SER A 109     -27.880  11.147  33.802  1.00 92.72           O  
ATOM   1672  OG  SER A 109     -26.326  13.667  35.001  1.00 92.72           O  
ATOM   1673  HG  SER A 109     -25.484  13.207  34.988  1.00 92.72           H  
ATOM   1674  N   THR A 110     -29.577  12.389  34.594  1.00 92.51           N  
ATOM   1675  H   THR A 110     -30.029  12.793  35.402  1.00 92.51           H  
ATOM   1676  CA  THR A 110     -30.316  12.429  33.320  1.00 92.51           C  
ATOM   1677  HA  THR A 110     -30.611  11.415  33.052  1.00 92.51           H  
ATOM   1678  C   THR A 110     -29.448  12.985  32.185  1.00 92.51           C  
ATOM   1679  CB  THR A 110     -31.587  13.279  33.476  1.00 92.51           C  
ATOM   1680  HB  THR A 110     -31.314  14.328  33.586  1.00 92.51           H  
ATOM   1681  O   THR A 110     -29.447  12.449  31.078  1.00 92.51           O  
ATOM   1682  CG2 THR A 110     -32.542  13.128  32.296  1.00 92.51           C  
ATOM   1683 HG21 THR A 110     -33.439  13.723  32.469  1.00 92.51           H  
ATOM   1684 HG22 THR A 110     -32.068  13.480  31.380  1.00 92.51           H  
ATOM   1685 HG23 THR A 110     -32.824  12.082  32.175  1.00 92.51           H  
ATOM   1686  OG1 THR A 110     -32.276  12.866  34.634  1.00 92.51           O  
ATOM   1687  HG1 THR A 110     -33.127  13.310  34.650  1.00 92.51           H  
ATOM   1688  N   ASN A 111     -28.621  13.995  32.480  1.00 93.32           N  
ATOM   1689  H   ASN A 111     -28.632  14.362  33.421  1.00 93.32           H  
ATOM   1690  CA  ASN A 111     -27.681  14.579  31.521  1.00 93.32           C  
ATOM   1691  HA  ASN A 111     -28.218  14.824  30.604  1.00 93.32           H  
ATOM   1692  C   ASN A 111     -26.563  13.600  31.141  1.00 93.32           C  
ATOM   1693  CB  ASN A 111     -27.104  15.875  32.118  1.00 93.32           C  
ATOM   1694  HB2 ASN A 111     -26.664  15.668  33.094  1.00 93.32           H  
ATOM   1695  HB3 ASN A 111     -26.317  16.252  31.464  1.00 93.32           H  
ATOM   1696  O   ASN A 111     -26.220  13.486  29.964  1.00 93.32           O  
ATOM   1697  CG  ASN A 111     -28.141  16.974  32.258  1.00 93.32           C  
ATOM   1698  ND2 ASN A 111     -27.910  17.934  33.120  1.00 93.32           N  
ATOM   1699 HD21 ASN A 111     -27.071  17.948  33.682  1.00 93.32           H  
ATOM   1700 HD22 ASN A 111     -28.620  18.650  33.188  1.00 93.32           H  
ATOM   1701  OD1 ASN A 111     -29.164  16.986  31.598  1.00 93.32           O  
ATOM   1702  N   THR A 112     -26.024  12.859  32.114  1.00 92.45           N  
ATOM   1703  H   THR A 112     -26.335  13.010  33.063  1.00 92.45           H  
ATOM   1704  CA  THR A 112     -25.003  11.825  31.882  1.00 92.45           C  
ATOM   1705  HA  THR A 112     -24.155  12.283  31.372  1.00 92.45           H  
ATOM   1706  C   THR A 112     -25.550  10.719  30.980  1.00 92.45           C  
ATOM   1707  CB  THR A 112     -24.493  11.214  33.203  1.00 92.45           C  
ATOM   1708  HB  THR A 112     -25.284  10.616  33.654  1.00 92.45           H  
ATOM   1709  O   THR A 112     -24.882  10.328  30.030  1.00 92.45           O  
ATOM   1710  CG2 THR A 112     -23.265  10.329  32.993  1.00 92.45           C  
ATOM   1711 HG21 THR A 112     -23.514   9.481  32.356  1.00 92.45           H  
ATOM   1712 HG22 THR A 112     -22.922   9.946  33.954  1.00 92.45           H  
ATOM   1713 HG23 THR A 112     -22.464  10.906  32.529  1.00 92.45           H  
ATOM   1714  OG1 THR A 112     -24.117  12.222  34.118  1.00 92.45           O  
ATOM   1715  HG1 THR A 112     -23.741  11.792  34.890  1.00 92.45           H  
ATOM   1716  N   GLN A 113     -26.783  10.260  31.213  1.00 91.82           N  
ATOM   1717  H   GLN A 113     -27.286  10.625  32.009  1.00 91.82           H  
ATOM   1718  CA  GLN A 113     -27.432   9.220  30.403  1.00 91.82           C  
ATOM   1719  HA  GLN A 113     -26.755   8.371  30.309  1.00 91.82           H  
ATOM   1720  C   GLN A 113     -27.750   9.692  28.976  1.00 91.82           C  
ATOM   1721  CB  GLN A 113     -28.714   8.760  31.116  1.00 91.82           C  
ATOM   1722  HB2 GLN A 113     -29.293   8.124  30.445  1.00 91.82           H  
ATOM   1723  HB3 GLN A 113     -29.323   9.631  31.358  1.00 91.82           H  
ATOM   1724  O   GLN A 113     -27.565   8.941  28.011  1.00 91.82           O  
ATOM   1725  CG  GLN A 113     -28.418   7.981  32.409  1.00 91.82           C  
ATOM   1726  HG2 GLN A 113     -29.358   7.782  32.923  1.00 91.82           H  
ATOM   1727  HG3 GLN A 113     -27.804   8.589  33.074  1.00 91.82           H  
ATOM   1728  CD  GLN A 113     -27.720   6.644  32.168  1.00 91.82           C  
ATOM   1729  NE2 GLN A 113     -27.053   6.110  33.166  1.00 91.82           N  
ATOM   1730 HE21 GLN A 113     -26.763   5.150  33.051  1.00 91.82           H  
ATOM   1731 HE22 GLN A 113     -26.997   6.589  34.054  1.00 91.82           H  
ATOM   1732  OE1 GLN A 113     -27.779   6.064  31.092  1.00 91.82           O  
ATOM   1733  N   ALA A 114     -28.178  10.946  28.814  1.00 92.62           N  
ATOM   1734  H   ALA A 114     -28.387  11.501  29.631  1.00 92.62           H  
ATOM   1735  CA  ALA A 114     -28.369  11.551  27.499  1.00 92.62           C  
ATOM   1736  HA  ALA A 114     -29.024  10.910  26.908  1.00 92.62           H  
ATOM   1737  C   ALA A 114     -27.037  11.680  26.737  1.00 92.62           C  
ATOM   1738  CB  ALA A 114     -29.063  12.905  27.681  1.00 92.62           C  
ATOM   1739  HB1 ALA A 114     -30.016  12.766  28.191  1.00 92.62           H  
ATOM   1740  HB2 ALA A 114     -29.249  13.357  26.706  1.00 92.62           H  
ATOM   1741  HB3 ALA A 114     -28.438  13.573  28.273  1.00 92.62           H  
ATOM   1742  O   ALA A 114     -26.968  11.337  25.558  1.00 92.62           O  
ATOM   1743  N   ASN A 115     -25.963  12.108  27.411  1.00 93.72           N  
ATOM   1744  H   ASN A 115     -26.077  12.385  28.376  1.00 93.72           H  
ATOM   1745  CA  ASN A 115     -24.628  12.204  26.818  1.00 93.72           C  
ATOM   1746  HA  ASN A 115     -24.703  12.764  25.885  1.00 93.72           H  
ATOM   1747  C   ASN A 115     -24.061  10.823  26.452  1.00 93.72           C  
ATOM   1748  CB  ASN A 115     -23.706  12.981  27.774  1.00 93.72           C  
ATOM   1749  HB2 ASN A 115     -24.204  13.899  28.088  1.00 93.72           H  
ATOM   1750  HB3 ASN A 115     -23.502  12.380  28.660  1.00 93.72           H  
ATOM   1751  O   ASN A 115     -23.602  10.635  25.334  1.00 93.72           O  
ATOM   1752  CG  ASN A 115     -22.382  13.370  27.132  1.00 93.72           C  
ATOM   1753  ND2 ASN A 115     -21.545  14.089  27.837  1.00 93.72           N  
ATOM   1754 HD21 ASN A 115     -20.675  14.315  27.376  1.00 93.72           H  
ATOM   1755 HD22 ASN A 115     -21.744  14.335  28.796  1.00 93.72           H  
ATOM   1756  OD1 ASN A 115     -22.091  13.082  25.990  1.00 93.72           O  
ATOM   1757  N   LEU A 116     -24.188   9.828  27.335  1.00 92.45           N  
ATOM   1758  H   LEU A 116     -24.552  10.042  28.253  1.00 92.45           H  
ATOM   1759  CA  LEU A 116     -23.789   8.442  27.066  1.00 92.45           C  
ATOM   1760  HA  LEU A 116     -22.710   8.408  26.917  1.00 92.45           H  
ATOM   1761  C   LEU A 116     -24.465   7.907  25.793  1.00 92.45           C  
ATOM   1762  CB  LEU A 116     -24.171   7.585  28.288  1.00 92.45           C  
ATOM   1763  HB2 LEU A 116     -25.258   7.520  28.331  1.00 92.45           H  
ATOM   1764  HB3 LEU A 116     -23.837   8.081  29.199  1.00 92.45           H  
ATOM   1765  O   LEU A 116     -23.824   7.265  24.971  1.00 92.45           O  
ATOM   1766  CG  LEU A 116     -23.579   6.164  28.270  1.00 92.45           C  
ATOM   1767  HG  LEU A 116     -23.606   5.754  27.261  1.00 92.45           H  
ATOM   1768  CD1 LEU A 116     -22.142   6.155  28.791  1.00 92.45           C  
ATOM   1769 HD11 LEU A 116     -21.743   5.143  28.739  1.00 92.45           H  
ATOM   1770 HD12 LEU A 116     -22.107   6.502  29.824  1.00 92.45           H  
ATOM   1771 HD13 LEU A 116     -21.520   6.803  28.173  1.00 92.45           H  
ATOM   1772  CD2 LEU A 116     -24.397   5.256  29.184  1.00 92.45           C  
ATOM   1773 HD21 LEU A 116     -25.431   5.210  28.843  1.00 92.45           H  
ATOM   1774 HD22 LEU A 116     -23.966   4.255  29.193  1.00 92.45           H  
ATOM   1775 HD23 LEU A 116     -24.388   5.647  30.202  1.00 92.45           H  
ATOM   1776  N   SER A 117     -25.749   8.220  25.605  1.00 91.55           N  
ATOM   1777  H   SER A 117     -26.207   8.774  26.315  1.00 91.55           H  
ATOM   1778  CA  SER A 117     -26.507   7.806  24.417  1.00 91.55           C  
ATOM   1779  HA  SER A 117     -26.372   6.733  24.275  1.00 91.55           H  
ATOM   1780  C   SER A 117     -26.006   8.493  23.141  1.00 91.55           C  
ATOM   1781  CB  SER A 117     -28.003   8.073  24.611  1.00 91.55           C  
ATOM   1782  HB2 SER A 117     -28.190   9.147  24.590  1.00 91.55           H  
ATOM   1783  HB3 SER A 117     -28.555   7.608  23.794  1.00 91.55           H  
ATOM   1784  O   SER A 117     -25.889   7.840  22.109  1.00 91.55           O  
ATOM   1785  OG  SER A 117     -28.454   7.545  25.853  1.00 91.55           O  
ATOM   1786  HG  SER A 117     -28.135   8.132  26.542  1.00 91.55           H  
ATOM   1787  N   ARG A 118     -25.657   9.787  23.211  1.00 93.09           N  
ATOM   1788  H   ARG A 118     -25.748  10.260  24.099  1.00 93.09           H  
ATOM   1789  CA  ARG A 118     -25.021  10.506  22.091  1.00 93.09           C  
ATOM   1790  HA  ARG A 118     -25.602  10.356  21.181  1.00 93.09           H  
ATOM   1791  C   ARG A 118     -23.637   9.946  21.778  1.00 93.09           C  
ATOM   1792  CB  ARG A 118     -24.915  12.008  22.379  1.00 93.09           C  
ATOM   1793  HB2 ARG A 118     -24.299  12.466  21.604  1.00 93.09           H  
ATOM   1794  HB3 ARG A 118     -24.420  12.160  23.338  1.00 93.09           H  
ATOM   1795  O   ARG A 118     -23.350   9.693  20.620  1.00 93.09           O  
ATOM   1796  CG  ARG A 118     -26.280  12.701  22.381  1.00 93.09           C  
ATOM   1797  HG2 ARG A 118     -26.752  12.591  21.405  1.00 93.09           H  
ATOM   1798  HG3 ARG A 118     -26.921  12.249  23.139  1.00 93.09           H  
ATOM   1799  CD  ARG A 118     -26.085  14.185  22.696  1.00 93.09           C  
ATOM   1800  HD2 ARG A 118     -25.449  14.257  23.579  1.00 93.09           H  
ATOM   1801  HD3 ARG A 118     -25.572  14.659  21.860  1.00 93.09           H  
ATOM   1802  NE  ARG A 118     -27.375  14.859  22.941  1.00 93.09           N  
ATOM   1803  HE  ARG A 118     -28.163  14.518  22.409  1.00 93.09           H  
ATOM   1804  NH1 ARG A 118     -26.641  16.363  24.516  1.00 93.09           N  
ATOM   1805 HH11 ARG A 118     -26.829  17.115  25.163  1.00 93.09           H  
ATOM   1806 HH12 ARG A 118     -25.702  16.015  24.386  1.00 93.09           H  
ATOM   1807  NH2 ARG A 118     -28.800  16.318  23.955  1.00 93.09           N  
ATOM   1808 HH21 ARG A 118     -29.566  15.945  23.413  1.00 93.09           H  
ATOM   1809 HH22 ARG A 118     -28.973  17.070  24.607  1.00 93.09           H  
ATOM   1810  CZ  ARG A 118     -27.598  15.839  23.799  1.00 93.09           C  
ATOM   1811  N   LEU A 119     -22.826   9.675  22.801  1.00 92.53           N  
ATOM   1812  H   LEU A 119     -23.128   9.937  23.728  1.00 92.53           H  
ATOM   1813  CA  LEU A 119     -21.498   9.082  22.644  1.00 92.53           C  
ATOM   1814  HA  LEU A 119     -20.909   9.726  21.991  1.00 92.53           H  
ATOM   1815  C   LEU A 119     -21.554   7.716  21.963  1.00 92.53           C  
ATOM   1816  CB  LEU A 119     -20.809   8.966  24.015  1.00 92.53           C  
ATOM   1817  HB2 LEU A 119     -20.080   8.157  23.983  1.00 92.53           H  
ATOM   1818  HB3 LEU A 119     -21.554   8.704  24.767  1.00 92.53           H  
ATOM   1819  O   LEU A 119     -20.726   7.454  21.105  1.00 92.53           O  
ATOM   1820  CG  LEU A 119     -20.064  10.239  24.439  1.00 92.53           C  
ATOM   1821  HG  LEU A 119     -20.702  11.110  24.288  1.00 92.53           H  
ATOM   1822  CD1 LEU A 119     -19.707  10.142  25.924  1.00 92.53           C  
ATOM   1823 HD11 LEU A 119     -19.177  11.045  26.228  1.00 92.53           H  
ATOM   1824 HD12 LEU A 119     -20.623  10.061  26.510  1.00 92.53           H  
ATOM   1825 HD13 LEU A 119     -19.077   9.270  26.102  1.00 92.53           H  
ATOM   1826  CD2 LEU A 119     -18.762  10.412  23.649  1.00 92.53           C  
ATOM   1827 HD21 LEU A 119     -18.237  11.302  23.996  1.00 92.53           H  
ATOM   1828 HD22 LEU A 119     -18.980  10.542  22.588  1.00 92.53           H  
ATOM   1829 HD23 LEU A 119     -18.120   9.540  23.775  1.00 92.53           H  
ATOM   1830  N   VAL A 120     -22.518   6.852  22.298  1.00 90.44           N  
ATOM   1831  H   VAL A 120     -23.146   7.092  23.052  1.00 90.44           H  
ATOM   1832  CA  VAL A 120     -22.667   5.550  21.621  1.00 90.44           C  
ATOM   1833  HA  VAL A 120     -21.732   4.997  21.710  1.00 90.44           H  
ATOM   1834  C   VAL A 120     -22.916   5.737  20.121  1.00 90.44           C  
ATOM   1835  CB  VAL A 120     -23.782   4.712  22.278  1.00 90.44           C  
ATOM   1836  HB  VAL A 120     -24.678   5.323  22.381  1.00 90.44           H  
ATOM   1837  O   VAL A 120     -22.328   5.020  19.313  1.00 90.44           O  
ATOM   1838  CG1 VAL A 120     -24.139   3.452  21.477  1.00 90.44           C  
ATOM   1839 HG11 VAL A 120     -23.243   2.864  21.283  1.00 90.44           H  
ATOM   1840 HG12 VAL A 120     -24.853   2.844  22.034  1.00 90.44           H  
ATOM   1841 HG13 VAL A 120     -24.600   3.725  20.528  1.00 90.44           H  
ATOM   1842  CG2 VAL A 120     -23.349   4.233  23.669  1.00 90.44           C  
ATOM   1843 HG21 VAL A 120     -22.981   5.062  24.274  1.00 90.44           H  
ATOM   1844 HG22 VAL A 120     -22.548   3.500  23.572  1.00 90.44           H  
ATOM   1845 HG23 VAL A 120     -24.195   3.770  24.177  1.00 90.44           H  
ATOM   1846  N   GLN A 121     -23.733   6.723  19.741  1.00 89.63           N  
ATOM   1847  H   GLN A 121     -24.154   7.310  20.448  1.00 89.63           H  
ATOM   1848  CA  GLN A 121     -23.989   7.043  18.337  1.00 89.63           C  
ATOM   1849  HA  GLN A 121     -24.202   6.109  17.817  1.00 89.63           H  
ATOM   1850  C   GLN A 121     -22.762   7.665  17.652  1.00 89.63           C  
ATOM   1851  CB  GLN A 121     -25.230   7.945  18.244  1.00 89.63           C  
ATOM   1852  HB2 GLN A 121     -25.029   8.889  18.751  1.00 89.63           H  
ATOM   1853  HB3 GLN A 121     -26.065   7.461  18.752  1.00 89.63           H  
ATOM   1854  O   GLN A 121     -22.369   7.194  16.587  1.00 89.63           O  
ATOM   1855  CG  GLN A 121     -25.640   8.251  16.796  1.00 89.63           C  
ATOM   1856  HG2 GLN A 121     -26.487   8.938  16.813  1.00 89.63           H  
ATOM   1857  HG3 GLN A 121     -24.823   8.762  16.287  1.00 89.63           H  
ATOM   1858  CD  GLN A 121     -26.047   7.025  15.978  1.00 89.63           C  
ATOM   1859  NE2 GLN A 121     -26.123   7.167  14.675  1.00 89.63           N  
ATOM   1860 HE21 GLN A 121     -25.832   8.035  14.248  1.00 89.63           H  
ATOM   1861 HE22 GLN A 121     -26.413   6.369  14.129  1.00 89.63           H  
ATOM   1862  OE1 GLN A 121     -26.318   5.936  16.470  1.00 89.63           O  
ATOM   1863  N   ASP A 122     -22.125   8.656  18.282  1.00 91.37           N  
ATOM   1864  H   ASP A 122     -22.540   9.035  19.121  1.00 91.37           H  
ATOM   1865  CA  ASP A 122     -20.924   9.324  17.765  1.00 91.37           C  
ATOM   1866  HA  ASP A 122     -21.141   9.776  16.797  1.00 91.37           H  
ATOM   1867  C   ASP A 122     -19.775   8.327  17.579  1.00 91.37           C  
ATOM   1868  CB  ASP A 122     -20.456  10.423  18.743  1.00 91.37           C  
ATOM   1869  HB2 ASP A 122     -20.431  10.013  19.753  1.00 91.37           H  
ATOM   1870  HB3 ASP A 122     -19.433  10.694  18.481  1.00 91.37           H  
ATOM   1871  O   ASP A 122     -19.055   8.367  16.589  1.00 91.37           O  
ATOM   1872  CG  ASP A 122     -21.273  11.725  18.749  1.00 91.37           C  
ATOM   1873  OD1 ASP A 122     -22.160  11.914  17.891  1.00 91.37           O  
ATOM   1874  OD2 ASP A 122     -20.978  12.586  19.614  1.00 91.37           O  
ATOM   1875  N   VAL A 123     -19.599   7.399  18.519  1.00 87.67           N  
ATOM   1876  H   VAL A 123     -20.200   7.433  19.330  1.00 87.67           H  
ATOM   1877  CA  VAL A 123     -18.537   6.396  18.476  1.00 87.67           C  
ATOM   1878  HA  VAL A 123     -17.615   6.887  18.162  1.00 87.67           H  
ATOM   1879  C   VAL A 123     -18.833   5.313  17.433  1.00 87.67           C  
ATOM   1880  CB  VAL A 123     -18.306   5.843  19.890  1.00 87.67           C  
ATOM   1881  HB  VAL A 123     -19.258   5.548  20.331  1.00 87.67           H  
ATOM   1882  O   VAL A 123     -17.916   4.876  16.738  1.00 87.67           O  
ATOM   1883  CG1 VAL A 123     -17.418   4.623  19.867  1.00 87.67           C  
ATOM   1884 HG11 VAL A 123     -18.018   3.837  19.409  1.00 87.67           H  
ATOM   1885 HG12 VAL A 123     -16.513   4.809  19.289  1.00 87.67           H  
ATOM   1886 HG13 VAL A 123     -17.161   4.335  20.886  1.00 87.67           H  
ATOM   1887  CG2 VAL A 123     -17.613   6.874  20.788  1.00 87.67           C  
ATOM   1888 HG21 VAL A 123     -16.632   7.123  20.383  1.00 87.67           H  
ATOM   1889 HG22 VAL A 123     -18.207   7.786  20.842  1.00 87.67           H  
ATOM   1890 HG23 VAL A 123     -17.496   6.476  21.796  1.00 87.67           H  
ATOM   1891  N   ARG A 124     -20.099   4.916  17.256  1.00 85.50           N  
ATOM   1892  H   ARG A 124     -20.810   5.303  17.860  1.00 85.50           H  
ATOM   1893  CA  ARG A 124     -20.520   4.050  16.142  1.00 85.50           C  
ATOM   1894  HA  ARG A 124     -19.946   3.124  16.169  1.00 85.50           H  
ATOM   1895  C   ARG A 124     -20.221   4.708  14.793  1.00 85.50           C  
ATOM   1896  CB  ARG A 124     -22.014   3.732  16.304  1.00 85.50           C  
ATOM   1897  HB2 ARG A 124     -22.575   4.664  16.364  1.00 85.50           H  
ATOM   1898  HB3 ARG A 124     -22.158   3.189  17.238  1.00 85.50           H  
ATOM   1899  O   ARG A 124     -19.674   4.060  13.901  1.00 85.50           O  
ATOM   1900  CG  ARG A 124     -22.578   2.896  15.150  1.00 85.50           C  
ATOM   1901  HG2 ARG A 124     -22.421   3.412  14.203  1.00 85.50           H  
ATOM   1902  HG3 ARG A 124     -22.076   1.929  15.119  1.00 85.50           H  
ATOM   1903  CD  ARG A 124     -24.082   2.701  15.346  1.00 85.50           C  
ATOM   1904  HD2 ARG A 124     -24.246   2.136  16.264  1.00 85.50           H  
ATOM   1905  HD3 ARG A 124     -24.549   3.680  15.448  1.00 85.50           H  
ATOM   1906  NE  ARG A 124     -24.677   1.986  14.203  1.00 85.50           N  
ATOM   1907  HE  ARG A 124     -24.033   1.647  13.503  1.00 85.50           H  
ATOM   1908  NH1 ARG A 124     -26.867   2.156  14.865  1.00 85.50           N  
ATOM   1909 HH11 ARG A 124     -26.585   2.754  15.628  1.00 85.50           H  
ATOM   1910 HH12 ARG A 124     -27.847   1.955  14.724  1.00 85.50           H  
ATOM   1911  NH2 ARG A 124     -26.361   1.057  12.987  1.00 85.50           N  
ATOM   1912 HH21 ARG A 124     -25.701   0.783  12.273  1.00 85.50           H  
ATOM   1913 HH22 ARG A 124     -27.347   0.889  12.843  1.00 85.50           H  
ATOM   1914  CZ  ARG A 124     -25.963   1.744  14.021  1.00 85.50           C  
ATOM   1915  N   GLU A 125     -20.544   5.990  14.654  1.00 87.97           N  
ATOM   1916  H   GLU A 125     -21.020   6.460  15.410  1.00 87.97           H  
ATOM   1917  CA  GLU A 125     -20.211   6.768  13.462  1.00 87.97           C  
ATOM   1918  HA  GLU A 125     -20.608   6.250  12.588  1.00 87.97           H  
ATOM   1919  C   GLU A 125     -18.688   6.884  13.290  1.00 87.97           C  
ATOM   1920  CB  GLU A 125     -20.897   8.138  13.538  1.00 87.97           C  
ATOM   1921  HB2 GLU A 125     -21.956   7.980  13.738  1.00 87.97           H  
ATOM   1922  HB3 GLU A 125     -20.466   8.720  14.353  1.00 87.97           H  
ATOM   1923  O   GLU A 125     -18.175   6.650  12.197  1.00 87.97           O  
ATOM   1924  CG  GLU A 125     -20.752   8.915  12.220  1.00 87.97           C  
ATOM   1925  HG2 GLU A 125     -19.692   9.074  12.022  1.00 87.97           H  
ATOM   1926  HG3 GLU A 125     -21.157   8.308  11.411  1.00 87.97           H  
ATOM   1927  CD  GLU A 125     -21.464  10.277  12.234  1.00 87.97           C  
ATOM   1928  OE1 GLU A 125     -21.211  11.053  11.286  1.00 87.97           O  
ATOM   1929  OE2 GLU A 125     -22.254  10.538  13.169  1.00 87.97           O  
ATOM   1930  N   ALA A 126     -17.941   7.134  14.367  1.00 86.20           N  
ATOM   1931  H   ALA A 126     -18.417   7.378  15.223  1.00 86.20           H  
ATOM   1932  CA  ALA A 126     -16.482   7.219  14.355  1.00 86.20           C  
ATOM   1933  HA  ALA A 126     -16.191   8.012  13.666  1.00 86.20           H  
ATOM   1934  C   ALA A 126     -15.813   5.913  13.895  1.00 86.20           C  
ATOM   1935  CB  ALA A 126     -15.978   7.633  15.740  1.00 86.20           C  
ATOM   1936  HB1 ALA A 126     -16.457   8.562  16.049  1.00 86.20           H  
ATOM   1937  HB2 ALA A 126     -14.901   7.790  15.698  1.00 86.20           H  
ATOM   1938  HB3 ALA A 126     -16.192   6.848  16.466  1.00 86.20           H  
ATOM   1939  O   ALA A 126     -14.879   5.955  13.101  1.00 86.20           O  
ATOM   1940  N   VAL A 127     -16.299   4.750  14.342  1.00 85.61           N  
ATOM   1941  H   VAL A 127     -17.047   4.767  15.021  1.00 85.61           H  
ATOM   1942  CA  VAL A 127     -15.811   3.449  13.853  1.00 85.61           C  
ATOM   1943  HA  VAL A 127     -14.727   3.411  13.958  1.00 85.61           H  
ATOM   1944  C   VAL A 127     -16.107   3.298  12.361  1.00 85.61           C  
ATOM   1945  CB  VAL A 127     -16.406   2.283  14.665  1.00 85.61           C  
ATOM   1946  HB  VAL A 127     -17.491   2.385  14.705  1.00 85.61           H  
ATOM   1947  O   VAL A 127     -15.198   3.019  11.585  1.00 85.61           O  
ATOM   1948  CG1 VAL A 127     -16.063   0.923  14.055  1.00 85.61           C  
ATOM   1949 HG11 VAL A 127     -16.441   0.122  14.690  1.00 85.61           H  
ATOM   1950 HG12 VAL A 127     -16.533   0.805  13.078  1.00 85.61           H  
ATOM   1951 HG13 VAL A 127     -14.985   0.810  13.940  1.00 85.61           H  
ATOM   1952  CG2 VAL A 127     -15.856   2.274  16.095  1.00 85.61           C  
ATOM   1953 HG21 VAL A 127     -14.786   2.066  16.070  1.00 85.61           H  
ATOM   1954 HG22 VAL A 127     -16.042   3.225  16.594  1.00 85.61           H  
ATOM   1955 HG23 VAL A 127     -16.323   1.471  16.666  1.00 85.61           H  
ATOM   1956  N   SER A 128     -17.339   3.584  11.930  1.00 81.65           N  
ATOM   1957  H   SER A 128     -18.053   3.802  12.610  1.00 81.65           H  
ATOM   1958  CA  SER A 128     -17.709   3.468  10.512  1.00 81.65           C  
ATOM   1959  HA  SER A 128     -17.474   2.455  10.186  1.00 81.65           H  
ATOM   1960  C   SER A 128     -16.928   4.429   9.603  1.00 81.65           C  
ATOM   1961  CB  SER A 128     -19.217   3.672  10.352  1.00 81.65           C  
ATOM   1962  HB2 SER A 128     -19.740   3.077  11.101  1.00 81.65           H  
ATOM   1963  HB3 SER A 128     -19.516   3.317   9.365  1.00 81.65           H  
ATOM   1964  O   SER A 128     -16.546   4.078   8.488  1.00 81.65           O  
ATOM   1965  OG  SER A 128     -19.602   5.031  10.476  1.00 81.65           O  
ATOM   1966  HG  SER A 128     -19.107   5.446  11.187  1.00 81.65           H  
ATOM   1967  N   THR A 129     -16.647   5.646  10.074  1.00 86.04           N  
ATOM   1968  H   THR A 129     -16.974   5.885  11.000  1.00 86.04           H  
ATOM   1969  CA  THR A 129     -15.857   6.643   9.340  1.00 86.04           C  
ATOM   1970  HA  THR A 129     -16.196   6.669   8.304  1.00 86.04           H  
ATOM   1971  C   THR A 129     -14.386   6.259   9.310  1.00 86.04           C  
ATOM   1972  CB  THR A 129     -16.006   8.057   9.916  1.00 86.04           C  
ATOM   1973  HB  THR A 129     -15.271   8.707   9.441  1.00 86.04           H  
ATOM   1974  O   THR A 129     -13.757   6.390   8.261  1.00 86.04           O  
ATOM   1975  CG2 THR A 129     -17.394   8.646   9.682  1.00 86.04           C  
ATOM   1976 HG21 THR A 129     -17.535   8.828   8.617  1.00 86.04           H  
ATOM   1977 HG22 THR A 129     -18.173   7.964  10.024  1.00 86.04           H  
ATOM   1978 HG23 THR A 129     -17.491   9.593  10.213  1.00 86.04           H  
ATOM   1979  OG1 THR A 129     -15.792   8.071  11.297  1.00 86.04           O  
ATOM   1980  HG1 THR A 129     -16.592   7.725  11.701  1.00 86.04           H  
ATOM   1981  N   LYS A 130     -13.851   5.712  10.407  1.00 83.12           N  
ATOM   1982  H   LYS A 130     -14.410   5.674  11.248  1.00 83.12           H  
ATOM   1983  CA  LYS A 130     -12.490   5.181  10.454  1.00 83.12           C  
ATOM   1984  HA  LYS A 130     -11.817   5.975  10.129  1.00 83.12           H  
ATOM   1985  C   LYS A 130     -12.315   4.006   9.498  1.00 83.12           C  
ATOM   1986  CB  LYS A 130     -12.112   4.802  11.889  1.00 83.12           C  
ATOM   1987  HB2 LYS A 130     -12.744   3.987  12.243  1.00 83.12           H  
ATOM   1988  HB3 LYS A 130     -12.261   5.668  12.533  1.00 83.12           H  
ATOM   1989  O   LYS A 130     -11.344   3.993   8.751  1.00 83.12           O  
ATOM   1990  CG  LYS A 130     -10.638   4.380  11.947  1.00 83.12           C  
ATOM   1991  HG2 LYS A 130     -10.028   5.163  11.498  1.00 83.12           H  
ATOM   1992  HG3 LYS A 130     -10.494   3.456  11.385  1.00 83.12           H  
ATOM   1993  CD  LYS A 130     -10.175   4.155  13.385  1.00 83.12           C  
ATOM   1994  HD2 LYS A 130     -10.364   5.058  13.966  1.00 83.12           H  
ATOM   1995  HD3 LYS A 130     -10.724   3.317  13.815  1.00 83.12           H  
ATOM   1996  CE  LYS A 130      -8.679   3.834  13.363  1.00 83.12           C  
ATOM   1997  HE2 LYS A 130      -8.192   4.531  12.682  1.00 83.12           H  
ATOM   1998  HE3 LYS A 130      -8.544   2.830  12.961  1.00 83.12           H  
ATOM   1999  NZ  LYS A 130      -8.070   3.948  14.707  1.00 83.12           N  
ATOM   2000  HZ1 LYS A 130      -8.461   3.282  15.358  1.00 83.12           H  
ATOM   2001  HZ2 LYS A 130      -8.221   4.868  15.096  1.00 83.12           H  
ATOM   2002  HZ3 LYS A 130      -7.076   3.774  14.674  1.00 83.12           H  
ATOM   2003  N   GLU A 131     -13.251   3.064   9.469  1.00 79.52           N  
ATOM   2004  H   GLU A 131     -13.998   3.106  10.147  1.00 79.52           H  
ATOM   2005  CA  GLU A 131     -13.222   1.927   8.540  1.00 79.52           C  
ATOM   2006  HA  GLU A 131     -12.313   1.346   8.688  1.00 79.52           H  
ATOM   2007  C   GLU A 131     -13.233   2.388   7.085  1.00 79.52           C  
ATOM   2008  CB  GLU A 131     -14.429   1.025   8.791  1.00 79.52           C  
ATOM   2009  HB2 GLU A 131     -15.326   1.641   8.864  1.00 79.52           H  
ATOM   2010  HB3 GLU A 131     -14.542   0.343   7.948  1.00 79.52           H  
ATOM   2011  O   GLU A 131     -12.384   1.968   6.300  1.00 79.52           O  
ATOM   2012  CG  GLU A 131     -14.257   0.195  10.064  1.00 79.52           C  
ATOM   2013  HG2 GLU A 131     -13.438  -0.509   9.913  1.00 79.52           H  
ATOM   2014  HG3 GLU A 131     -13.983   0.844  10.896  1.00 79.52           H  
ATOM   2015  CD  GLU A 131     -15.530  -0.576  10.419  1.00 79.52           C  
ATOM   2016  OE1 GLU A 131     -15.544  -1.148  11.531  1.00 79.52           O  
ATOM   2017  OE2 GLU A 131     -16.468  -0.635   9.594  1.00 79.52           O  
ATOM   2018  N   ARG A 132     -14.118   3.333   6.741  1.00 79.04           N  
ATOM   2019  H   ARG A 132     -14.806   3.612   7.427  1.00 79.04           H  
ATOM   2020  CA  ARG A 132     -14.125   3.956   5.410  1.00 79.04           C  
ATOM   2021  HA  ARG A 132     -14.238   3.180   4.652  1.00 79.04           H  
ATOM   2022  C   ARG A 132     -12.797   4.646   5.104  1.00 79.04           C  
ATOM   2023  CB  ARG A 132     -15.283   4.953   5.299  1.00 79.04           C  
ATOM   2024  HB2 ARG A 132     -15.248   5.630   6.152  1.00 79.04           H  
ATOM   2025  HB3 ARG A 132     -15.158   5.541   4.390  1.00 79.04           H  
ATOM   2026  O   ARG A 132     -12.276   4.495   4.006  1.00 79.04           O  
ATOM   2027  CG  ARG A 132     -16.651   4.260   5.241  1.00 79.04           C  
ATOM   2028  HG2 ARG A 132     -16.746   3.716   4.301  1.00 79.04           H  
ATOM   2029  HG3 ARG A 132     -16.754   3.552   6.063  1.00 79.04           H  
ATOM   2030  CD  ARG A 132     -17.745   5.325   5.337  1.00 79.04           C  
ATOM   2031  HD2 ARG A 132     -17.707   5.951   4.445  1.00 79.04           H  
ATOM   2032  HD3 ARG A 132     -17.546   5.941   6.214  1.00 79.04           H  
ATOM   2033  NE  ARG A 132     -19.084   4.729   5.473  1.00 79.04           N  
ATOM   2034  HE  ARG A 132     -19.137   3.722   5.423  1.00 79.04           H  
ATOM   2035  NH1 ARG A 132     -20.229   6.691   5.813  1.00 79.04           N  
ATOM   2036 HH11 ARG A 132     -19.364   7.201   5.702  1.00 79.04           H  
ATOM   2037 HH12 ARG A 132     -21.090   7.177   6.019  1.00 79.04           H  
ATOM   2038  NH2 ARG A 132     -21.329   4.753   5.855  1.00 79.04           N  
ATOM   2039 HH21 ARG A 132     -22.185   5.267   6.013  1.00 79.04           H  
ATOM   2040 HH22 ARG A 132     -21.355   3.749   5.757  1.00 79.04           H  
ATOM   2041  CZ  ARG A 132     -20.203   5.390   5.714  1.00 79.04           C  
ATOM   2042  N   SER A 133     -12.227   5.364   6.073  1.00 77.09           N  
ATOM   2043  H   SER A 133     -12.731   5.482   6.941  1.00 77.09           H  
ATOM   2044  CA  SER A 133     -10.937   6.041   5.902  1.00 77.09           C  
ATOM   2045  HA  SER A 133     -10.974   6.595   4.965  1.00 77.09           H  
ATOM   2046  C   SER A 133      -9.754   5.078   5.797  1.00 77.09           C  
ATOM   2047  CB  SER A 133     -10.698   7.064   7.016  1.00 77.09           C  
ATOM   2048  HB2 SER A 133     -11.593   7.673   7.141  1.00 77.09           H  
ATOM   2049  HB3 SER A 133      -9.877   7.717   6.720  1.00 77.09           H  
ATOM   2050  O   SER A 133      -8.765   5.421   5.170  1.00 77.09           O  
ATOM   2051  OG  SER A 133     -10.367   6.462   8.251  1.00 77.09           O  
ATOM   2052  HG  SER A 133     -10.731   5.574   8.283  1.00 77.09           H  
ATOM   2053  N   SER A 134      -9.860   3.874   6.368  1.00 71.19           N  
ATOM   2054  H   SER A 134     -10.702   3.654   6.879  1.00 71.19           H  
ATOM   2055  CA  SER A 134      -8.816   2.850   6.297  1.00 71.19           C  
ATOM   2056  HA  SER A 134      -7.850   3.318   6.486  1.00 71.19           H  
ATOM   2057  C   SER A 134      -8.743   2.176   4.926  1.00 71.19           C  
ATOM   2058  CB  SER A 134      -9.060   1.780   7.364  1.00 71.19           C  
ATOM   2059  HB2 SER A 134      -9.968   1.227   7.124  1.00 71.19           H  
ATOM   2060  HB3 SER A 134      -9.181   2.254   8.338  1.00 71.19           H  
ATOM   2061  O   SER A 134      -7.706   1.606   4.605  1.00 71.19           O  
ATOM   2062  OG  SER A 134      -7.964   0.887   7.416  1.00 71.19           O  
ATOM   2063  HG  SER A 134      -7.615   0.802   6.526  1.00 71.19           H  
ATOM   2064  N   GLY A 135      -9.835   2.189   4.153  1.00 64.70           N  
ATOM   2065  H   GLY A 135     -10.681   2.595   4.525  1.00 64.70           H  
ATOM   2066  CA  GLY A 135      -9.844   1.747   2.753  1.00 64.70           C  
ATOM   2067  HA2 GLY A 135     -10.817   1.310   2.529  1.00 64.70           H  
ATOM   2068  HA3 GLY A 135      -9.080   0.986   2.595  1.00 64.70           H  
ATOM   2069  C   GLY A 135      -9.597   2.879   1.750  1.00 64.70           C  
ATOM   2070  O   GLY A 135      -9.310   2.615   0.587  1.00 64.70           O  
ATOM   2071  N   ALA A 136      -9.717   4.131   2.192  1.00 65.46           N  
ATOM   2072  H   ALA A 136      -9.890   4.268   3.177  1.00 65.46           H  
ATOM   2073  CA  ALA A 136      -9.437   5.322   1.401  1.00 65.46           C  
ATOM   2074  HA  ALA A 136      -9.724   5.129   0.367  1.00 65.46           H  
ATOM   2075  C   ALA A 136      -7.931   5.663   1.431  1.00 65.46           C  
ATOM   2076  CB  ALA A 136     -10.312   6.457   1.953  1.00 65.46           C  
ATOM   2077  HB1 ALA A 136     -11.359   6.153   1.947  1.00 65.46           H  
ATOM   2078  HB2 ALA A 136     -10.001   6.683   2.973  1.00 65.46           H  
ATOM   2079  HB3 ALA A 136     -10.202   7.361   1.355  1.00 65.46           H  
ATOM   2080  O   ALA A 136      -7.229   5.233   2.348  1.00 65.46           O  
ATOM   2081  N   PRO A 137      -7.416   6.451   0.468  1.00 64.83           N  
ATOM   2082  CA  PRO A 137      -6.041   6.941   0.516  1.00 64.83           C  
ATOM   2083  HA  PRO A 137      -5.351   6.104   0.408  1.00 64.83           H  
ATOM   2084  C   PRO A 137      -5.751   7.648   1.842  1.00 64.83           C  
ATOM   2085  CB  PRO A 137      -5.879   7.872  -0.688  1.00 64.83           C  
ATOM   2086  HB2 PRO A 137      -5.462   7.295  -1.514  1.00 64.83           H  
ATOM   2087  HB3 PRO A 137      -5.244   8.731  -0.472  1.00 64.83           H  
ATOM   2088  O   PRO A 137      -6.529   8.492   2.300  1.00 64.83           O  
ATOM   2089  CG  PRO A 137      -7.314   8.289  -1.013  1.00 64.83           C  
ATOM   2090  HG2 PRO A 137      -7.436   8.578  -2.057  1.00 64.83           H  
ATOM   2091  HG3 PRO A 137      -7.619   9.101  -0.353  1.00 64.83           H  
ATOM   2092  CD  PRO A 137      -8.103   7.029  -0.677  1.00 64.83           C  
ATOM   2093  HD2 PRO A 137      -9.143   7.285  -0.473  1.00 64.83           H  
ATOM   2094  HD3 PRO A 137      -8.051   6.332  -1.514  1.00 64.83           H  
ATOM   2095  N   SER A 138      -4.620   7.295   2.458  1.00 72.52           N  
ATOM   2096  H   SER A 138      -4.049   6.580   2.030  1.00 72.52           H  
ATOM   2097  CA  SER A 138      -4.185   7.843   3.740  1.00 72.52           C  
ATOM   2098  HA  SER A 138      -4.947   7.622   4.487  1.00 72.52           H  
ATOM   2099  C   SER A 138      -4.017   9.361   3.630  1.00 72.52           C  
ATOM   2100  CB  SER A 138      -2.887   7.157   4.181  1.00 72.52           C  
ATOM   2101  HB2 SER A 138      -3.074   6.093   4.327  1.00 72.52           H  
ATOM   2102  HB3 SER A 138      -2.136   7.264   3.398  1.00 72.52           H  
ATOM   2103  O   SER A 138      -3.023   9.880   3.118  1.00 72.52           O  
ATOM   2104  OG  SER A 138      -2.385   7.712   5.385  1.00 72.52           O  
ATOM   2105  HG  SER A 138      -1.575   7.219   5.533  1.00 72.52           H  
ATOM   2106  N   LEU A 139      -5.006  10.106   4.136  1.00 79.06           N  
ATOM   2107  H   LEU A 139      -5.869   9.626   4.347  1.00 79.06           H  
ATOM   2108  CA  LEU A 139      -4.960  11.572   4.191  1.00 79.06           C  
ATOM   2109  HA  LEU A 139      -4.909  11.965   3.175  1.00 79.06           H  
ATOM   2110  C   LEU A 139      -3.706  12.058   4.929  1.00 79.06           C  
ATOM   2111  CB  LEU A 139      -6.215  12.108   4.903  1.00 79.06           C  
ATOM   2112  HB2 LEU A 139      -6.085  13.177   5.071  1.00 79.06           H  
ATOM   2113  HB3 LEU A 139      -6.285  11.628   5.880  1.00 79.06           H  
ATOM   2114  O   LEU A 139      -3.128  13.077   4.558  1.00 79.06           O  
ATOM   2115  CG  LEU A 139      -7.542  11.897   4.153  1.00 79.06           C  
ATOM   2116  HG  LEU A 139      -7.675  10.838   3.929  1.00 79.06           H  
ATOM   2117  CD1 LEU A 139      -8.698  12.351   5.048  1.00 79.06           C  
ATOM   2118 HD11 LEU A 139      -8.696  11.769   5.969  1.00 79.06           H  
ATOM   2119 HD12 LEU A 139      -8.598  13.411   5.282  1.00 79.06           H  
ATOM   2120 HD13 LEU A 139      -9.643  12.180   4.532  1.00 79.06           H  
ATOM   2121  CD2 LEU A 139      -7.601  12.701   2.853  1.00 79.06           C  
ATOM   2122 HD21 LEU A 139      -8.582  12.582   2.393  1.00 79.06           H  
ATOM   2123 HD22 LEU A 139      -6.859  12.319   2.151  1.00 79.06           H  
ATOM   2124 HD23 LEU A 139      -7.413  13.757   3.046  1.00 79.06           H  
ATOM   2125  N   GLY A 140      -3.263  11.307   5.945  1.00 82.35           N  
ATOM   2126  H   GLY A 140      -3.739  10.435   6.124  1.00 82.35           H  
ATOM   2127  CA  GLY A 140      -2.021  11.580   6.663  1.00 82.35           C  
ATOM   2128  HA2 GLY A 140      -1.879  10.822   7.434  1.00 82.35           H  
ATOM   2129  HA3 GLY A 140      -2.073  12.562   7.132  1.00 82.35           H  
ATOM   2130  C   GLY A 140      -0.810  11.547   5.733  1.00 82.35           C  
ATOM   2131  O   GLY A 140      -0.015  12.484   5.735  1.00 82.35           O  
ATOM   2132  N   SER A 141      -0.723  10.537   4.869  1.00 85.08           N  
ATOM   2133  H   SER A 141      -1.427   9.812   4.869  1.00 85.08           H  
ATOM   2134  CA  SER A 141       0.363  10.412   3.895  1.00 85.08           C  
ATOM   2135  HA  SER A 141       1.313  10.470   4.427  1.00 85.08           H  
ATOM   2136  C   SER A 141       0.365  11.538   2.868  1.00 85.08           C  
ATOM   2137  CB  SER A 141       0.288   9.053   3.208  1.00 85.08           C  
ATOM   2138  HB2 SER A 141       1.117   8.944   2.509  1.00 85.08           H  
ATOM   2139  HB3 SER A 141      -0.651   8.944   2.666  1.00 85.08           H  
ATOM   2140  O   SER A 141       1.429  12.073   2.568  1.00 85.08           O  
ATOM   2141  OG  SER A 141       0.380   8.075   4.222  1.00 85.08           O  
ATOM   2142  HG  SER A 141       0.944   8.391   4.933  1.00 85.08           H  
ATOM   2143  N   LEU A 142      -0.803  11.988   2.397  1.00 86.81           N  
ATOM   2144  H   LEU A 142      -1.643  11.488   2.651  1.00 86.81           H  
ATOM   2145  CA  LEU A 142      -0.892  13.161   1.519  1.00 86.81           C  
ATOM   2146  HA  LEU A 142      -0.221  13.015   0.673  1.00 86.81           H  
ATOM   2147  C   LEU A 142      -0.431  14.450   2.216  1.00 86.81           C  
ATOM   2148  CB  LEU A 142      -2.332  13.321   1.001  1.00 86.81           C  
ATOM   2149  HB2 LEU A 142      -2.425  14.297   0.525  1.00 86.81           H  
ATOM   2150  HB3 LEU A 142      -3.012  13.302   1.853  1.00 86.81           H  
ATOM   2151  O   LEU A 142       0.245  15.278   1.602  1.00 86.81           O  
ATOM   2152  CG  LEU A 142      -2.772  12.251  -0.014  1.00 86.81           C  
ATOM   2153  HG  LEU A 142      -2.642  11.258   0.416  1.00 86.81           H  
ATOM   2154  CD1 LEU A 142      -4.252  12.456  -0.339  1.00 86.81           C  
ATOM   2155 HD11 LEU A 142      -4.416  13.439  -0.781  1.00 86.81           H  
ATOM   2156 HD12 LEU A 142      -4.574  11.688  -1.042  1.00 86.81           H  
ATOM   2157 HD13 LEU A 142      -4.844  12.353   0.570  1.00 86.81           H  
ATOM   2158  CD2 LEU A 142      -1.984  12.345  -1.325  1.00 86.81           C  
ATOM   2159 HD21 LEU A 142      -2.089  13.335  -1.767  1.00 86.81           H  
ATOM   2160 HD22 LEU A 142      -2.363  11.601  -2.026  1.00 86.81           H  
ATOM   2161 HD23 LEU A 142      -0.930  12.124  -1.156  1.00 86.81           H  
ATOM   2162  N   VAL A 143      -0.766  14.641   3.495  1.00 89.68           N  
ATOM   2163  H   VAL A 143      -1.333  13.941   3.952  1.00 89.68           H  
ATOM   2164  CA  VAL A 143      -0.306  15.806   4.271  1.00 89.68           C  
ATOM   2165  HA  VAL A 143      -0.536  16.712   3.711  1.00 89.68           H  
ATOM   2166  C   VAL A 143       1.214  15.773   4.444  1.00 89.68           C  
ATOM   2167  CB  VAL A 143      -1.036  15.897   5.626  1.00 89.68           C  
ATOM   2168  HB  VAL A 143      -0.962  14.943   6.148  1.00 89.68           H  
ATOM   2169  O   VAL A 143       1.878  16.777   4.180  1.00 89.68           O  
ATOM   2170  CG1 VAL A 143      -0.456  16.994   6.530  1.00 89.68           C  
ATOM   2171 HG11 VAL A 143       0.561  16.737   6.828  1.00 89.68           H  
ATOM   2172 HG12 VAL A 143      -0.446  17.950   6.006  1.00 89.68           H  
ATOM   2173 HG13 VAL A 143      -1.057  17.083   7.435  1.00 89.68           H  
ATOM   2174  CG2 VAL A 143      -2.518  16.237   5.420  1.00 89.68           C  
ATOM   2175 HG21 VAL A 143      -3.044  16.184   6.373  1.00 89.68           H  
ATOM   2176 HG22 VAL A 143      -2.619  17.240   5.005  1.00 89.68           H  
ATOM   2177 HG23 VAL A 143      -2.983  15.532   4.731  1.00 89.68           H  
ATOM   2178  N   THR A 144       1.783  14.625   4.815  1.00 89.90           N  
ATOM   2179  H   THR A 144       1.195  13.841   5.060  1.00 89.90           H  
ATOM   2180  CA  THR A 144       3.235  14.464   4.973  1.00 89.90           C  
ATOM   2181  HA  THR A 144       3.601  15.247   5.637  1.00 89.90           H  
ATOM   2182  C   THR A 144       3.981  14.613   3.646  1.00 89.90           C  
ATOM   2183  CB  THR A 144       3.554  13.107   5.613  1.00 89.90           C  
ATOM   2184  HB  THR A 144       3.236  12.301   4.953  1.00 89.90           H  
ATOM   2185  O   THR A 144       5.037  15.238   3.599  1.00 89.90           O  
ATOM   2186  CG2 THR A 144       5.038  12.961   5.937  1.00 89.90           C  
ATOM   2187 HG21 THR A 144       5.202  12.022   6.464  1.00 89.90           H  
ATOM   2188 HG22 THR A 144       5.378  13.791   6.557  1.00 89.90           H  
ATOM   2189 HG23 THR A 144       5.616  12.942   5.013  1.00 89.90           H  
ATOM   2190  OG1 THR A 144       2.880  13.000   6.843  1.00 89.90           O  
ATOM   2191  HG1 THR A 144       3.423  13.416   7.516  1.00 89.90           H  
ATOM   2192  N   LEU A 145       3.421  14.115   2.546  1.00 89.39           N  
ATOM   2193  H   LEU A 145       2.585  13.556   2.643  1.00 89.39           H  
ATOM   2194  CA  LEU A 145       3.983  14.267   1.206  1.00 89.39           C  
ATOM   2195  HA  LEU A 145       5.026  13.949   1.222  1.00 89.39           H  
ATOM   2196  C   LEU A 145       3.968  15.729   0.730  1.00 89.39           C  
ATOM   2197  CB  LEU A 145       3.208  13.303   0.303  1.00 89.39           C  
ATOM   2198  HB2 LEU A 145       3.452  12.293   0.632  1.00 89.39           H  
ATOM   2199  HB3 LEU A 145       2.140  13.431   0.479  1.00 89.39           H  
ATOM   2200  O   LEU A 145       4.939  16.195   0.138  1.00 89.39           O  
ATOM   2201  CG  LEU A 145       3.495  13.416  -1.201  1.00 89.39           C  
ATOM   2202  HG  LEU A 145       4.464  13.880  -1.388  1.00 89.39           H  
ATOM   2203  CD1 LEU A 145       3.474  12.041  -1.853  1.00 89.39           C  
ATOM   2204 HD11 LEU A 145       3.644  12.130  -2.926  1.00 89.39           H  
ATOM   2205 HD12 LEU A 145       4.259  11.414  -1.432  1.00 89.39           H  
ATOM   2206 HD13 LEU A 145       2.499  11.581  -1.689  1.00 89.39           H  
ATOM   2207  CD2 LEU A 145       2.373  14.212  -1.863  1.00 89.39           C  
ATOM   2208 HD21 LEU A 145       2.401  14.028  -2.937  1.00 89.39           H  
ATOM   2209 HD22 LEU A 145       1.401  13.857  -1.521  1.00 89.39           H  
ATOM   2210 HD23 LEU A 145       2.470  15.272  -1.626  1.00 89.39           H  
ATOM   2211  N   ASN A 146       2.925  16.497   1.051  1.00 91.15           N  
ATOM   2212  H   ASN A 146       2.134  16.073   1.515  1.00 91.15           H  
ATOM   2213  CA  ASN A 146       2.936  17.940   0.799  1.00 91.15           C  
ATOM   2214  HA  ASN A 146       3.239  18.113  -0.234  1.00 91.15           H  
ATOM   2215  C   ASN A 146       3.972  18.670   1.669  1.00 91.15           C  
ATOM   2216  CB  ASN A 146       1.526  18.513   0.989  1.00 91.15           C  
ATOM   2217  HB2 ASN A 146       1.587  19.600   1.037  1.00 91.15           H  
ATOM   2218  HB3 ASN A 146       1.103  18.155   1.927  1.00 91.15           H  
ATOM   2219  O   ASN A 146       4.628  19.591   1.184  1.00 91.15           O  
ATOM   2220  CG  ASN A 146       0.607  18.174  -0.171  1.00 91.15           C  
ATOM   2221  ND2 ASN A 146      -0.515  17.555   0.096  1.00 91.15           N  
ATOM   2222 HD21 ASN A 146      -0.567  17.045   0.966  1.00 91.15           H  
ATOM   2223 HD22 ASN A 146      -1.075  17.278  -0.697  1.00 91.15           H  
ATOM   2224  OD1 ASN A 146       0.876  18.464  -1.329  1.00 91.15           O  
ATOM   2225  N   ALA A 147       4.172  18.244   2.921  1.00 90.43           N  
ATOM   2226  H   ALA A 147       3.590  17.504   3.288  1.00 90.43           H  
ATOM   2227  CA  ALA A 147       5.255  18.766   3.754  1.00 90.43           C  
ATOM   2228  HA  ALA A 147       5.155  19.851   3.801  1.00 90.43           H  
ATOM   2229  C   ALA A 147       6.635  18.469   3.142  1.00 90.43           C  
ATOM   2230  CB  ALA A 147       5.121  18.220   5.181  1.00 90.43           C  
ATOM   2231  HB1 ALA A 147       5.864  18.696   5.820  1.00 90.43           H  
ATOM   2232  HB2 ALA A 147       5.294  17.144   5.199  1.00 90.43           H  
ATOM   2233  HB3 ALA A 147       4.125  18.432   5.570  1.00 90.43           H  
ATOM   2234  O   ALA A 147       7.477  19.363   3.098  1.00 90.43           O  
ATOM   2235  N   PHE A 148       6.837  17.270   2.586  1.00 91.22           N  
ATOM   2236  H   PHE A 148       6.128  16.562   2.708  1.00 91.22           H  
ATOM   2237  CA  PHE A 148       8.047  16.915   1.844  1.00 91.22           C  
ATOM   2238  HA  PHE A 148       8.908  17.059   2.497  1.00 91.22           H  
ATOM   2239  C   PHE A 148       8.263  17.807   0.613  1.00 91.22           C  
ATOM   2240  CB  PHE A 148       7.992  15.435   1.449  1.00 91.22           C  
ATOM   2241  HB2 PHE A 148       8.054  14.825   2.350  1.00 91.22           H  
ATOM   2242  HB3 PHE A 148       7.030  15.218   0.985  1.00 91.22           H  
ATOM   2243  O   PHE A 148       9.357  18.343   0.442  1.00 91.22           O  
ATOM   2244  CG  PHE A 148       9.090  15.013   0.494  1.00 91.22           C  
ATOM   2245  CD1 PHE A 148       8.771  14.569  -0.803  1.00 91.22           C  
ATOM   2246  HD1 PHE A 148       7.742  14.522  -1.126  1.00 91.22           H  
ATOM   2247  CD2 PHE A 148      10.437  15.113   0.885  1.00 91.22           C  
ATOM   2248  HD2 PHE A 148      10.687  15.530   1.849  1.00 91.22           H  
ATOM   2249  CE1 PHE A 148       9.798  14.193  -1.685  1.00 91.22           C  
ATOM   2250  HE1 PHE A 148       9.555  13.864  -2.685  1.00 91.22           H  
ATOM   2251  CE2 PHE A 148      11.462  14.730   0.008  1.00 91.22           C  
ATOM   2252  HE2 PHE A 148      12.496  14.834   0.302  1.00 91.22           H  
ATOM   2253  CZ  PHE A 148      11.142  14.264  -1.275  1.00 91.22           C  
ATOM   2254  HZ  PHE A 148      11.935  13.994  -1.957  1.00 91.22           H  
ATOM   2255  N   PHE A 149       7.241  18.047  -0.213  1.00 90.43           N  
ATOM   2256  H   PHE A 149       6.370  17.554  -0.072  1.00 90.43           H  
ATOM   2257  CA  PHE A 149       7.388  18.925  -1.382  1.00 90.43           C  
ATOM   2258  HA  PHE A 149       8.217  18.562  -1.990  1.00 90.43           H  
ATOM   2259  C   PHE A 149       7.763  20.361  -1.029  1.00 90.43           C  
ATOM   2260  CB  PHE A 149       6.116  18.920  -2.227  1.00 90.43           C  
ATOM   2261  HB2 PHE A 149       6.219  19.669  -3.011  1.00 90.43           H  
ATOM   2262  HB3 PHE A 149       5.278  19.216  -1.595  1.00 90.43           H  
ATOM   2263  O   PHE A 149       8.509  20.984  -1.774  1.00 90.43           O  
ATOM   2264  CG  PHE A 149       5.806  17.604  -2.902  1.00 90.43           C  
ATOM   2265  CD1 PHE A 149       6.818  16.826  -3.501  1.00 90.43           C  
ATOM   2266  HD1 PHE A 149       7.847  17.153  -3.493  1.00 90.43           H  
ATOM   2267  CD2 PHE A 149       4.472  17.188  -2.990  1.00 90.43           C  
ATOM   2268  HD2 PHE A 149       3.686  17.778  -2.543  1.00 90.43           H  
ATOM   2269  CE1 PHE A 149       6.507  15.615  -4.140  1.00 90.43           C  
ATOM   2270  HE1 PHE A 149       7.293  15.026  -4.590  1.00 90.43           H  
ATOM   2271  CE2 PHE A 149       4.167  16.011  -3.679  1.00 90.43           C  
ATOM   2272  HE2 PHE A 149       3.131  15.726  -3.787  1.00 90.43           H  
ATOM   2273  CZ  PHE A 149       5.170  15.202  -4.231  1.00 90.43           C  
ATOM   2274  HZ  PHE A 149       4.911  14.292  -4.752  1.00 90.43           H  
ATOM   2275  N   ASN A 150       7.327  20.864   0.126  1.00 89.24           N  
ATOM   2276  H   ASN A 150       6.683  20.320   0.681  1.00 89.24           H  
ATOM   2277  CA  ASN A 150       7.743  22.185   0.600  1.00 89.24           C  
ATOM   2278  HA  ASN A 150       7.608  22.905  -0.207  1.00 89.24           H  
ATOM   2279  C   ASN A 150       9.231  22.246   0.989  1.00 89.24           C  
ATOM   2280  CB  ASN A 150       6.853  22.590   1.783  1.00 89.24           C  
ATOM   2281  HB2 ASN A 150       6.918  21.830   2.561  1.00 89.24           H  
ATOM   2282  HB3 ASN A 150       7.222  23.528   2.197  1.00 89.24           H  
ATOM   2283  O   ASN A 150       9.781  23.339   1.092  1.00 89.24           O  
ATOM   2284  CG  ASN A 150       5.399  22.802   1.406  1.00 89.24           C  
ATOM   2285  ND2 ASN A 150       4.506  22.678   2.360  1.00 89.24           N  
ATOM   2286 HD21 ASN A 150       3.544  22.753   2.060  1.00 89.24           H  
ATOM   2287 HD22 ASN A 150       4.792  22.366   3.277  1.00 89.24           H  
ATOM   2288  OD1 ASN A 150       5.031  23.110   0.285  1.00 89.24           O  
ATOM   2289  N   THR A 151       9.883  21.100   1.224  1.00 88.43           N  
ATOM   2290  H   THR A 151       9.373  20.233   1.130  1.00 88.43           H  
ATOM   2291  CA  THR A 151      11.328  21.035   1.512  1.00 88.43           C  
ATOM   2292  HA  THR A 151      11.620  21.959   2.011  1.00 88.43           H  
ATOM   2293  C   THR A 151      12.199  20.950   0.260  1.00 88.43           C  
ATOM   2294  CB  THR A 151      11.697  19.881   2.459  1.00 88.43           C  
ATOM   2295  HB  THR A 151      12.751  19.990   2.714  1.00 88.43           H  
ATOM   2296  O   THR A 151      13.404  21.181   0.342  1.00 88.43           O  
ATOM   2297  CG2 THR A 151      10.912  19.916   3.769  1.00 88.43           C  
ATOM   2298 HG21 THR A 151      10.971  20.913   4.205  1.00 88.43           H  
ATOM   2299 HG22 THR A 151       9.868  19.658   3.590  1.00 88.43           H  
ATOM   2300 HG23 THR A 151      11.347  19.198   4.464  1.00 88.43           H  
ATOM   2301  OG1 THR A 151      11.526  18.596   1.899  1.00 88.43           O  
ATOM   2302  HG1 THR A 151      10.748  18.590   1.337  1.00 88.43           H  
ATOM   2303  N   LEU A 152      11.611  20.615  -0.888  1.00 87.03           N  
ATOM   2304  H   LEU A 152      10.603  20.557  -0.913  1.00 87.03           H  
ATOM   2305  CA  LEU A 152      12.315  20.507  -2.161  1.00 87.03           C  
ATOM   2306  HA  LEU A 152      13.324  20.139  -1.971  1.00 87.03           H  
ATOM   2307  C   LEU A 152      12.430  21.881  -2.844  1.00 87.03           C  
ATOM   2308  CB  LEU A 152      11.571  19.494  -3.044  1.00 87.03           C  
ATOM   2309  HB2 LEU A 152      11.873  19.640  -4.081  1.00 87.03           H  
ATOM   2310  HB3 LEU A 152      10.503  19.703  -2.988  1.00 87.03           H  
ATOM   2311  O   LEU A 152      11.557  22.735  -2.665  1.00 87.03           O  
ATOM   2312  CG  LEU A 152      11.836  18.028  -2.661  1.00 87.03           C  
ATOM   2313  HG  LEU A 152      11.902  17.923  -1.578  1.00 87.03           H  
ATOM   2314  CD1 LEU A 152      10.692  17.150  -3.159  1.00 87.03           C  
ATOM   2315 HD11 LEU A 152      10.385  17.463  -4.156  1.00 87.03           H  
ATOM   2316 HD12 LEU A 152       9.860  17.225  -2.458  1.00 87.03           H  
ATOM   2317 HD13 LEU A 152      11.011  16.109  -3.212  1.00 87.03           H  
ATOM   2318  CD2 LEU A 152      13.133  17.518  -3.289  1.00 87.03           C  
ATOM   2319 HD21 LEU A 152      13.972  18.131  -2.959  1.00 87.03           H  
ATOM   2320 HD22 LEU A 152      13.064  17.557  -4.376  1.00 87.03           H  
ATOM   2321 HD23 LEU A 152      13.308  16.491  -2.967  1.00 87.03           H  
ATOM   2322  N   PRO A 153      13.471  22.115  -3.664  1.00 82.49           N  
ATOM   2323  CA  PRO A 153      13.534  23.315  -4.485  1.00 82.49           C  
ATOM   2324  HA  PRO A 153      13.464  24.198  -3.850  1.00 82.49           H  
ATOM   2325  C   PRO A 153      12.373  23.324  -5.491  1.00 82.49           C  
ATOM   2326  CB  PRO A 153      14.912  23.287  -5.153  1.00 82.49           C  
ATOM   2327  HB2 PRO A 153      15.636  23.788  -4.510  1.00 82.49           H  
ATOM   2328  HB3 PRO A 153      14.903  23.745  -6.142  1.00 82.49           H  
ATOM   2329  O   PRO A 153      12.075  22.321  -6.145  1.00 82.49           O  
ATOM   2330  CG  PRO A 153      15.245  21.797  -5.223  1.00 82.49           C  
ATOM   2331  HG2 PRO A 153      14.785  21.361  -6.110  1.00 82.49           H  
ATOM   2332  HG3 PRO A 153      16.321  21.622  -5.228  1.00 82.49           H  
ATOM   2333  CD  PRO A 153      14.582  21.223  -3.970  1.00 82.49           C  
ATOM   2334  HD2 PRO A 153      14.240  20.208  -4.170  1.00 82.49           H  
ATOM   2335  HD3 PRO A 153      15.291  21.229  -3.142  1.00 82.49           H  
ATOM   2336  N   ALA A 154      11.708  24.476  -5.619  1.00 75.14           N  
ATOM   2337  H   ALA A 154      11.937  25.235  -4.993  1.00 75.14           H  
ATOM   2338  CA  ALA A 154      10.573  24.639  -6.532  1.00 75.14           C  
ATOM   2339  HA  ALA A 154       9.864  23.830  -6.357  1.00 75.14           H  
ATOM   2340  C   ALA A 154      10.988  24.574  -8.015  1.00 75.14           C  
ATOM   2341  CB  ALA A 154       9.886  25.971  -6.203  1.00 75.14           C  
ATOM   2342  HB1 ALA A 154      10.574  26.800  -6.370  1.00 75.14           H  
ATOM   2343  HB2 ALA A 154       9.018  26.097  -6.850  1.00 75.14           H  
ATOM   2344  HB3 ALA A 154       9.556  25.972  -5.164  1.00 75.14           H  
ATOM   2345  O   ALA A 154      10.194  24.172  -8.867  1.00 75.14           O  
ATOM   2346  N   ASN A 155      12.236  24.947  -8.311  1.00 82.89           N  
ATOM   2347  H   ASN A 155      12.871  25.138  -7.548  1.00 82.89           H  
ATOM   2348  CA  ASN A 155      12.780  25.030  -9.660  1.00 82.89           C  
ATOM   2349  HA  ASN A 155      12.062  24.619 -10.371  1.00 82.89           H  
ATOM   2350  C   ASN A 155      14.071  24.213  -9.761  1.00 82.89           C  
ATOM   2351  CB  ASN A 155      13.025  26.505 -10.022  1.00 82.89           C  
ATOM   2352  HB2 ASN A 155      13.776  26.911  -9.344  1.00 82.89           H  
ATOM   2353  HB3 ASN A 155      13.420  26.560 -11.036  1.00 82.89           H  
ATOM   2354  O   ASN A 155      14.931  24.305  -8.884  1.00 82.89           O  
ATOM   2355  CG  ASN A 155      11.781  27.377  -9.963  1.00 82.89           C  
ATOM   2356  ND2 ASN A 155      11.947  28.657  -9.726  1.00 82.89           N  
ATOM   2357 HD21 ASN A 155      12.875  29.040  -9.621  1.00 82.89           H  
ATOM   2358 HD22 ASN A 155      11.105  29.215  -9.727  1.00 82.89           H  
ATOM   2359  OD1 ASN A 155      10.652  26.954 -10.132  1.00 82.89           O  
ATOM   2360  N   VAL A 156      14.214  23.466 -10.852  1.00 84.18           N  
ATOM   2361  H   VAL A 156      13.451  23.443 -11.513  1.00 84.18           H  
ATOM   2362  CA  VAL A 156      15.397  22.672 -11.202  1.00 84.18           C  
ATOM   2363  HA  VAL A 156      16.078  22.669 -10.351  1.00 84.18           H  
ATOM   2364  C   VAL A 156      16.084  23.328 -12.410  1.00 84.18           C  
ATOM   2365  CB  VAL A 156      14.990  21.213 -11.487  1.00 84.18           C  
ATOM   2366  HB  VAL A 156      14.303  21.193 -12.333  1.00 84.18           H  
ATOM   2367  O   VAL A 156      15.393  23.757 -13.338  1.00 84.18           O  
ATOM   2368  CG1 VAL A 156      16.181  20.310 -11.809  1.00 84.18           C  
ATOM   2369 HG11 VAL A 156      16.749  20.692 -12.658  1.00 84.18           H  
ATOM   2370 HG12 VAL A 156      15.794  19.329 -12.083  1.00 84.18           H  
ATOM   2371 HG13 VAL A 156      16.830  20.197 -10.940  1.00 84.18           H  
ATOM   2372  CG2 VAL A 156      14.293  20.583 -10.272  1.00 84.18           C  
ATOM   2373 HG21 VAL A 156      13.359  21.104 -10.061  1.00 84.18           H  
ATOM   2374 HG22 VAL A 156      14.938  20.637  -9.395  1.00 84.18           H  
ATOM   2375 HG23 VAL A 156      14.058  19.539 -10.478  1.00 84.18           H  
ATOM   2376  N   PRO A 157      17.428  23.436 -12.441  1.00 76.39           N  
ATOM   2377  CA  PRO A 157      18.154  24.164 -13.490  1.00 76.39           C  
ATOM   2378  HA  PRO A 157      17.815  25.200 -13.511  1.00 76.39           H  
ATOM   2379  C   PRO A 157      17.977  23.591 -14.905  1.00 76.39           C  
ATOM   2380  CB  PRO A 157      19.627  24.125 -13.059  1.00 76.39           C  
ATOM   2381  HB2 PRO A 157      20.307  24.035 -13.906  1.00 76.39           H  
ATOM   2382  HB3 PRO A 157      19.858  25.026 -12.491  1.00 76.39           H  
ATOM   2383  O   PRO A 157      18.143  24.316 -15.884  1.00 76.39           O  
ATOM   2384  CG  PRO A 157      19.715  22.911 -12.134  1.00 76.39           C  
ATOM   2385  HG2 PRO A 157      20.539  22.996 -11.426  1.00 76.39           H  
ATOM   2386  HG3 PRO A 157      19.803  21.999 -12.724  1.00 76.39           H  
ATOM   2387  CD  PRO A 157      18.362  22.946 -11.437  1.00 76.39           C  
ATOM   2388  HD2 PRO A 157      18.113  21.950 -11.073  1.00 76.39           H  
ATOM   2389  HD3 PRO A 157      18.396  23.646 -10.601  1.00 76.39           H  
ATOM   2390  N   ARG A 158      17.657  22.298 -15.038  1.00 76.98           N  
ATOM   2391  H   ARG A 158      17.495  21.765 -14.195  1.00 76.98           H  
ATOM   2392  CA  ARG A 158      17.397  21.614 -16.312  1.00 76.98           C  
ATOM   2393  HA  ARG A 158      17.135  22.354 -17.069  1.00 76.98           H  
ATOM   2394  C   ARG A 158      16.205  20.669 -16.145  1.00 76.98           C  
ATOM   2395  CB  ARG A 158      18.655  20.850 -16.769  1.00 76.98           C  
ATOM   2396  HB2 ARG A 158      18.946  20.149 -15.986  1.00 76.98           H  
ATOM   2397  HB3 ARG A 158      18.415  20.278 -17.665  1.00 76.98           H  
ATOM   2398  O   ARG A 158      16.039  20.076 -15.087  1.00 76.98           O  
ATOM   2399  CG  ARG A 158      19.846  21.774 -17.076  1.00 76.98           C  
ATOM   2400  HG2 ARG A 158      19.558  22.492 -17.843  1.00 76.98           H  
ATOM   2401  HG3 ARG A 158      20.131  22.314 -16.173  1.00 76.98           H  
ATOM   2402  CD  ARG A 158      21.058  20.969 -17.559  1.00 76.98           C  
ATOM   2403  HD2 ARG A 158      21.311  20.232 -16.798  1.00 76.98           H  
ATOM   2404  HD3 ARG A 158      20.788  20.446 -18.477  1.00 76.98           H  
ATOM   2405  NE  ARG A 158      22.221  21.846 -17.806  1.00 76.98           N  
ATOM   2406  HE  ARG A 158      22.089  22.832 -17.633  1.00 76.98           H  
ATOM   2407  NH1 ARG A 158      23.685  20.210 -18.479  1.00 76.98           N  
ATOM   2408 HH11 ARG A 158      22.968  19.517 -18.316  1.00 76.98           H  
ATOM   2409 HH12 ARG A 158      24.602  19.925 -18.791  1.00 76.98           H  
ATOM   2410  NH2 ARG A 158      24.368  22.332 -18.408  1.00 76.98           N  
ATOM   2411 HH21 ARG A 158      25.273  22.027 -18.739  1.00 76.98           H  
ATOM   2412 HH22 ARG A 158      24.204  23.313 -18.234  1.00 76.98           H  
ATOM   2413  CZ  ARG A 158      23.414  21.460 -18.228  1.00 76.98           C  
ATOM   2414  N   GLY A 159      15.370  20.533 -17.178  1.00 78.49           N  
ATOM   2415  H   GLY A 159      15.574  21.036 -18.029  1.00 78.49           H  
ATOM   2416  CA  GLY A 159      14.274  19.551 -17.183  1.00 78.49           C  
ATOM   2417  HA2 GLY A 159      14.675  18.570 -16.925  1.00 78.49           H  
ATOM   2418  HA3 GLY A 159      13.864  19.486 -18.191  1.00 78.49           H  
ATOM   2419  C   GLY A 159      13.111  19.843 -16.221  1.00 78.49           C  
ATOM   2420  O   GLY A 159      12.561  18.914 -15.636  1.00 78.49           O  
ATOM   2421  N   GLN A 160      12.709  21.111 -16.059  1.00 84.47           N  
ATOM   2422  H   GLN A 160      13.243  21.843 -16.506  1.00 84.47           H  
ATOM   2423  CA  GLN A 160      11.612  21.507 -15.155  1.00 84.47           C  
ATOM   2424  HA  GLN A 160      11.898  21.238 -14.139  1.00 84.47           H  
ATOM   2425  C   GLN A 160      10.278  20.799 -15.463  1.00 84.47           C  
ATOM   2426  CB  GLN A 160      11.428  23.036 -15.231  1.00 84.47           C  
ATOM   2427  HB2 GLN A 160      12.382  23.520 -15.025  1.00 84.47           H  
ATOM   2428  HB3 GLN A 160      11.134  23.302 -16.246  1.00 84.47           H  
ATOM   2429  O   GLN A 160       9.533  20.474 -14.539  1.00 84.47           O  
ATOM   2430  CG  GLN A 160      10.368  23.600 -14.259  1.00 84.47           C  
ATOM   2431  HG2 GLN A 160       9.404  23.122 -14.434  1.00 84.47           H  
ATOM   2432  HG3 GLN A 160      10.242  24.662 -14.470  1.00 84.47           H  
ATOM   2433  CD  GLN A 160      10.735  23.466 -12.781  1.00 84.47           C  
ATOM   2434  NE2 GLN A 160       9.803  23.670 -11.875  1.00 84.47           N  
ATOM   2435 HE21 GLN A 160       8.860  23.908 -12.150  1.00 84.47           H  
ATOM   2436 HE22 GLN A 160      10.078  23.685 -10.903  1.00 84.47           H  
ATOM   2437  OE1 GLN A 160      11.870  23.220 -12.413  1.00 84.47           O  
ATOM   2438  N   SER A 161       9.968  20.555 -16.741  1.00 84.14           N  
ATOM   2439  H   SER A 161      10.635  20.782 -17.465  1.00 84.14           H  
ATOM   2440  CA  SER A 161       8.753  19.835 -17.151  1.00 84.14           C  
ATOM   2441  HA  SER A 161       7.880  20.347 -16.747  1.00 84.14           H  
ATOM   2442  C   SER A 161       8.735  18.407 -16.612  1.00 84.14           C  
ATOM   2443  CB  SER A 161       8.633  19.811 -18.680  1.00 84.14           C  
ATOM   2444  HB2 SER A 161       7.779  19.201 -18.974  1.00 84.14           H  
ATOM   2445  HB3 SER A 161       8.472  20.829 -19.036  1.00 84.14           H  
ATOM   2446  O   SER A 161       7.753  18.003 -15.995  1.00 84.14           O  
ATOM   2447  OG  SER A 161       9.816  19.299 -19.274  1.00 84.14           O  
ATOM   2448  HG  SER A 161       9.719  18.354 -19.408  1.00 84.14           H  
ATOM   2449  N   ASP A 162       9.847  17.685 -16.774  1.00 84.68           N  
ATOM   2450  H   ASP A 162      10.606  18.093 -17.302  1.00 84.68           H  
ATOM   2451  CA  ASP A 162       9.994  16.293 -16.345  1.00 84.68           C  
ATOM   2452  HA  ASP A 162       9.176  15.703 -16.759  1.00 84.68           H  
ATOM   2453  C   ASP A 162       9.925  16.192 -14.810  1.00 84.68           C  
ATOM   2454  CB  ASP A 162      11.327  15.716 -16.875  1.00 84.68           C  
ATOM   2455  HB2 ASP A 162      12.150  16.311 -16.480  1.00 84.68           H  
ATOM   2456  HB3 ASP A 162      11.438  14.706 -16.481  1.00 84.68           H  
ATOM   2457  O   ASP A 162       9.293  15.289 -14.265  1.00 84.68           O  
ATOM   2458  CG  ASP A 162      11.464  15.642 -18.409  1.00 84.68           C  
ATOM   2459  OD1 ASP A 162      10.459  15.839 -19.127  1.00 84.68           O  
ATOM   2460  OD2 ASP A 162      12.603  15.392 -18.876  1.00 84.68           O  
ATOM   2461  N   TYR A 163      10.507  17.163 -14.097  1.00 88.89           N  
ATOM   2462  H   TYR A 163      11.042  17.859 -14.596  1.00 88.89           H  
ATOM   2463  CA  TYR A 163      10.434  17.244 -12.636  1.00 88.89           C  
ATOM   2464  HA  TYR A 163      10.785  16.301 -12.217  1.00 88.89           H  
ATOM   2465  C   TYR A 163       9.001  17.470 -12.124  1.00 88.89           C  
ATOM   2466  CB  TYR A 163      11.364  18.364 -12.159  1.00 88.89           C  
ATOM   2467  HB2 TYR A 163      11.124  19.282 -12.696  1.00 88.89           H  
ATOM   2468  HB3 TYR A 163      12.391  18.099 -12.411  1.00 88.89           H  
ATOM   2469  O   TYR A 163       8.541  16.769 -11.219  1.00 88.89           O  
ATOM   2470  CG  TYR A 163      11.289  18.634 -10.669  1.00 88.89           C  
ATOM   2471  CD1 TYR A 163      10.782  19.860 -10.195  1.00 88.89           C  
ATOM   2472  HD1 TYR A 163      10.426  20.604 -10.892  1.00 88.89           H  
ATOM   2473  CD2 TYR A 163      11.758  17.666  -9.762  1.00 88.89           C  
ATOM   2474  HD2 TYR A 163      12.139  16.726 -10.133  1.00 88.89           H  
ATOM   2475  CE1 TYR A 163      10.804  20.144  -8.816  1.00 88.89           C  
ATOM   2476  HE1 TYR A 163      10.464  21.103  -8.453  1.00 88.89           H  
ATOM   2477  CE2 TYR A 163      11.760  17.937  -8.381  1.00 88.89           C  
ATOM   2478  HE2 TYR A 163      12.148  17.216  -7.677  1.00 88.89           H  
ATOM   2479  OH  TYR A 163      11.377  19.475  -6.585  1.00 88.89           O  
ATOM   2480  HH  TYR A 163      11.320  20.422  -6.436  1.00 88.89           H  
ATOM   2481  CZ  TYR A 163      11.313  19.189  -7.911  1.00 88.89           C  
ATOM   2482  N   LEU A 164       8.263  18.417 -12.715  1.00 87.30           N  
ATOM   2483  H   LEU A 164       8.678  18.950 -13.465  1.00 87.30           H  
ATOM   2484  CA  LEU A 164       6.870  18.679 -12.338  1.00 87.30           C  
ATOM   2485  HA  LEU A 164       6.816  18.796 -11.255  1.00 87.30           H  
ATOM   2486  C   LEU A 164       5.955  17.499 -12.683  1.00 87.30           C  
ATOM   2487  CB  LEU A 164       6.375  19.965 -13.020  1.00 87.30           C  
ATOM   2488  HB2 LEU A 164       6.595  19.899 -14.085  1.00 87.30           H  
ATOM   2489  HB3 LEU A 164       5.292  20.018 -12.910  1.00 87.30           H  
ATOM   2490  O   LEU A 164       5.098  17.135 -11.872  1.00 87.30           O  
ATOM   2491  CG  LEU A 164       6.979  21.264 -12.460  1.00 87.30           C  
ATOM   2492  HG  LEU A 164       8.067  21.233 -12.531  1.00 87.30           H  
ATOM   2493  CD1 LEU A 164       6.467  22.445 -13.288  1.00 87.30           C  
ATOM   2494 HD11 LEU A 164       5.378  22.490 -13.243  1.00 87.30           H  
ATOM   2495 HD12 LEU A 164       6.883  23.378 -12.907  1.00 87.30           H  
ATOM   2496 HD13 LEU A 164       6.778  22.318 -14.325  1.00 87.30           H  
ATOM   2497  CD2 LEU A 164       6.596  21.509 -10.998  1.00 87.30           C  
ATOM   2498 HD21 LEU A 164       6.970  22.482 -10.678  1.00 87.30           H  
ATOM   2499 HD22 LEU A 164       5.513  21.478 -10.882  1.00 87.30           H  
ATOM   2500 HD23 LEU A 164       7.057  20.753 -10.362  1.00 87.30           H  
ATOM   2501  N   ALA A 165       6.171  16.868 -13.840  1.00 86.52           N  
ATOM   2502  H   ALA A 165       6.869  17.230 -14.475  1.00 86.52           H  
ATOM   2503  CA  ALA A 165       5.487  15.639 -14.223  1.00 86.52           C  
ATOM   2504  HA  ALA A 165       4.415  15.829 -14.268  1.00 86.52           H  
ATOM   2505  C   ALA A 165       5.734  14.533 -13.186  1.00 86.52           C  
ATOM   2506  CB  ALA A 165       5.960  15.221 -15.619  1.00 86.52           C  
ATOM   2507  HB1 ALA A 165       5.699  15.986 -16.350  1.00 86.52           H  
ATOM   2508  HB2 ALA A 165       5.485  14.281 -15.900  1.00 86.52           H  
ATOM   2509  HB3 ALA A 165       7.040  15.076 -15.632  1.00 86.52           H  
ATOM   2510  O   ALA A 165       4.784  13.908 -12.714  1.00 86.52           O  
ATOM   2511  N   PHE A 166       6.979  14.359 -12.738  1.00 89.18           N  
ATOM   2512  H   PHE A 166       7.726  14.873 -13.183  1.00 89.18           H  
ATOM   2513  CA  PHE A 166       7.331  13.372 -11.720  1.00 89.18           C  
ATOM   2514  HA  PHE A 166       6.974  12.395 -12.046  1.00 89.18           H  
ATOM   2515  C   PHE A 166       6.670  13.637 -10.361  1.00 89.18           C  
ATOM   2516  CB  PHE A 166       8.855  13.310 -11.599  1.00 89.18           C  
ATOM   2517  HB2 PHE A 166       9.290  13.194 -12.591  1.00 89.18           H  
ATOM   2518  HB3 PHE A 166       9.234  14.241 -11.177  1.00 89.18           H  
ATOM   2519  O   PHE A 166       6.121  12.721  -9.749  1.00 89.18           O  
ATOM   2520  CG  PHE A 166       9.302  12.147 -10.751  1.00 89.18           C  
ATOM   2521  CD1 PHE A 166       9.693  12.343  -9.414  1.00 89.18           C  
ATOM   2522  HD1 PHE A 166       9.710  13.338  -8.994  1.00 89.18           H  
ATOM   2523  CD2 PHE A 166       9.281  10.854 -11.302  1.00 89.18           C  
ATOM   2524  HD2 PHE A 166       8.972  10.704 -12.326  1.00 89.18           H  
ATOM   2525  CE1 PHE A 166      10.053  11.237  -8.625  1.00 89.18           C  
ATOM   2526  HE1 PHE A 166      10.350  11.382  -7.597  1.00 89.18           H  
ATOM   2527  CE2 PHE A 166       9.627   9.751 -10.511  1.00 89.18           C  
ATOM   2528  HE2 PHE A 166       9.570   8.755 -10.925  1.00 89.18           H  
ATOM   2529  CZ  PHE A 166      10.006   9.942  -9.174  1.00 89.18           C  
ATOM   2530  HZ  PHE A 166      10.240   9.077  -8.572  1.00 89.18           H  
ATOM   2531  N   ILE A 167       6.645  14.892  -9.903  1.00 89.67           N  
ATOM   2532  H   ILE A 167       7.140  15.598 -10.431  1.00 89.67           H  
ATOM   2533  CA  ILE A 167       5.927  15.278  -8.677  1.00 89.67           C  
ATOM   2534  HA  ILE A 167       6.302  14.678  -7.848  1.00 89.67           H  
ATOM   2535  C   ILE A 167       4.432  14.974  -8.799  1.00 89.67           C  
ATOM   2536  CB  ILE A 167       6.176  16.771  -8.362  1.00 89.67           C  
ATOM   2537  HB  ILE A 167       6.068  17.347  -9.281  1.00 89.67           H  
ATOM   2538  O   ILE A 167       3.823  14.479  -7.848  1.00 89.67           O  
ATOM   2539  CG1 ILE A 167       7.619  16.926  -7.843  1.00 89.67           C  
ATOM   2540 HG12 ILE A 167       8.317  16.469  -8.545  1.00 89.67           H  
ATOM   2541 HG13 ILE A 167       7.714  16.402  -6.892  1.00 89.67           H  
ATOM   2542  CG2 ILE A 167       5.168  17.327  -7.329  1.00 89.67           C  
ATOM   2543 HG21 ILE A 167       4.148  17.248  -7.705  1.00 89.67           H  
ATOM   2544 HG22 ILE A 167       5.349  18.386  -7.147  1.00 89.67           H  
ATOM   2545 HG23 ILE A 167       5.258  16.778  -6.392  1.00 89.67           H  
ATOM   2546  CD1 ILE A 167       8.054  18.378  -7.642  1.00 89.67           C  
ATOM   2547 HD11 ILE A 167       9.044  18.361  -7.188  1.00 89.67           H  
ATOM   2548 HD12 ILE A 167       7.401  18.907  -6.949  1.00 89.67           H  
ATOM   2549 HD13 ILE A 167       8.087  18.897  -8.600  1.00 89.67           H  
ATOM   2550  N   SER A 168       3.829  15.273  -9.953  1.00 87.46           N  
ATOM   2551  H   SER A 168       4.374  15.701 -10.688  1.00 87.46           H  
ATOM   2552  CA  SER A 168       2.408  15.006 -10.188  1.00 87.46           C  
ATOM   2553  HA  SER A 168       1.846  15.441  -9.361  1.00 87.46           H  
ATOM   2554  C   SER A 168       2.093  13.507 -10.188  1.00 87.46           C  
ATOM   2555  CB  SER A 168       1.931  15.705 -11.464  1.00 87.46           C  
ATOM   2556  HB2 SER A 168       2.283  16.736 -11.462  1.00 87.46           H  
ATOM   2557  HB3 SER A 168       0.841  15.719 -11.467  1.00 87.46           H  
ATOM   2558  O   SER A 168       1.119  13.099  -9.558  1.00 87.46           O  
ATOM   2559  OG  SER A 168       2.362  15.072 -12.648  1.00 87.46           O  
ATOM   2560  HG  SER A 168       3.268  14.762 -12.577  1.00 87.46           H  
ATOM   2561  N   ALA A 169       2.967  12.680 -10.771  1.00 88.09           N  
ATOM   2562  H   ALA A 169       3.737  13.072 -11.293  1.00 88.09           H  
ATOM   2563  CA  ALA A 169       2.840  11.226 -10.754  1.00 88.09           C  
ATOM   2564  HA  ALA A 169       1.852  10.950 -11.123  1.00 88.09           H  
ATOM   2565  C   ALA A 169       2.986  10.654  -9.336  1.00 88.09           C  
ATOM   2566  CB  ALA A 169       3.885  10.642 -11.708  1.00 88.09           C  
ATOM   2567  HB1 ALA A 169       3.766   9.559 -11.752  1.00 88.09           H  
ATOM   2568  HB2 ALA A 169       3.736  11.049 -12.708  1.00 88.09           H  
ATOM   2569  HB3 ALA A 169       4.893  10.879 -11.365  1.00 88.09           H  
ATOM   2570  O   ALA A 169       2.214   9.787  -8.937  1.00 88.09           O  
ATOM   2571  N   LEU A 170       3.910  11.186  -8.526  1.00 89.29           N  
ATOM   2572  H   LEU A 170       4.566  11.848  -8.916  1.00 89.29           H  
ATOM   2573  CA  LEU A 170       4.053  10.776  -7.127  1.00 89.29           C  
ATOM   2574  HA  LEU A 170       4.129   9.689  -7.113  1.00 89.29           H  
ATOM   2575  C   LEU A 170       2.821  11.156  -6.284  1.00 89.29           C  
ATOM   2576  CB  LEU A 170       5.351  11.378  -6.559  1.00 89.29           C  
ATOM   2577  HB2 LEU A 170       5.245  12.462  -6.524  1.00 89.29           H  
ATOM   2578  HB3 LEU A 170       6.174  11.144  -7.235  1.00 89.29           H  
ATOM   2579  O   LEU A 170       2.414  10.394  -5.409  1.00 89.29           O  
ATOM   2580  CG  LEU A 170       5.711  10.860  -5.151  1.00 89.29           C  
ATOM   2581  HG  LEU A 170       4.877  11.037  -4.471  1.00 89.29           H  
ATOM   2582  CD1 LEU A 170       6.045   9.367  -5.147  1.00 89.29           C  
ATOM   2583 HD11 LEU A 170       5.157   8.786  -5.397  1.00 89.29           H  
ATOM   2584 HD12 LEU A 170       6.373   9.060  -4.154  1.00 89.29           H  
ATOM   2585 HD13 LEU A 170       6.830   9.153  -5.871  1.00 89.29           H  
ATOM   2586  CD2 LEU A 170       6.925  11.616  -4.608  1.00 89.29           C  
ATOM   2587 HD21 LEU A 170       7.140  11.283  -3.593  1.00 89.29           H  
ATOM   2588 HD22 LEU A 170       6.715  12.685  -4.591  1.00 89.29           H  
ATOM   2589 HD23 LEU A 170       7.789  11.426  -5.245  1.00 89.29           H  
ATOM   2590  N   LYS A 171       2.199  12.313  -6.554  1.00 88.89           N  
ATOM   2591  H   LYS A 171       2.592  12.898  -7.277  1.00 88.89           H  
ATOM   2592  CA  LYS A 171       0.915  12.693  -5.935  1.00 88.89           C  
ATOM   2593  HA  LYS A 171       1.001  12.614  -4.852  1.00 88.89           H  
ATOM   2594  C   LYS A 171      -0.204  11.737  -6.327  1.00 88.89           C  
ATOM   2595  CB  LYS A 171       0.506  14.121  -6.323  1.00 88.89           C  
ATOM   2596  HB2 LYS A 171       0.644  14.277  -7.393  1.00 88.89           H  
ATOM   2597  HB3 LYS A 171      -0.551  14.259  -6.093  1.00 88.89           H  
ATOM   2598  O   LYS A 171      -0.970  11.340  -5.454  1.00 88.89           O  
ATOM   2599  CG  LYS A 171       1.301  15.161  -5.544  1.00 88.89           C  
ATOM   2600  HG2 LYS A 171       1.103  15.010  -4.483  1.00 88.89           H  
ATOM   2601  HG3 LYS A 171       2.363  15.024  -5.747  1.00 88.89           H  
ATOM   2602  CD  LYS A 171       0.894  16.591  -5.912  1.00 88.89           C  
ATOM   2603  HD2 LYS A 171       1.114  16.765  -6.965  1.00 88.89           H  
ATOM   2604  HD3 LYS A 171      -0.175  16.713  -5.739  1.00 88.89           H  
ATOM   2605  CE  LYS A 171       1.684  17.572  -5.040  1.00 88.89           C  
ATOM   2606  HE2 LYS A 171       2.745  17.439  -5.249  1.00 88.89           H  
ATOM   2607  HE3 LYS A 171       1.516  17.320  -3.993  1.00 88.89           H  
ATOM   2608  NZ  LYS A 171       1.293  18.979  -5.281  1.00 88.89           N  
ATOM   2609  HZ1 LYS A 171       1.472  19.232  -6.242  1.00 88.89           H  
ATOM   2610  HZ2 LYS A 171       1.824  19.588  -4.676  1.00 88.89           H  
ATOM   2611  HZ3 LYS A 171       0.312  19.106  -5.078  1.00 88.89           H  
ATOM   2612  N   LEU A 172      -0.289  11.388  -7.611  1.00 88.90           N  
ATOM   2613  H   LEU A 172       0.366  11.787  -8.269  1.00 88.90           H  
ATOM   2614  CA  LEU A 172      -1.288  10.455  -8.122  1.00 88.90           C  
ATOM   2615  HA  LEU A 172      -2.276  10.834  -7.861  1.00 88.90           H  
ATOM   2616  C   LEU A 172      -1.133   9.084  -7.460  1.00 88.90           C  
ATOM   2617  CB  LEU A 172      -1.165  10.374  -9.653  1.00 88.90           C  
ATOM   2618  HB2 LEU A 172      -1.199  11.380 -10.071  1.00 88.90           H  
ATOM   2619  HB3 LEU A 172      -0.199   9.938  -9.907  1.00 88.90           H  
ATOM   2620  O   LEU A 172      -2.103   8.556  -6.933  1.00 88.90           O  
ATOM   2621  CG  LEU A 172      -2.268   9.526 -10.314  1.00 88.90           C  
ATOM   2622  HG  LEU A 172      -2.289   8.534  -9.862  1.00 88.90           H  
ATOM   2623  CD1 LEU A 172      -3.644  10.182 -10.171  1.00 88.90           C  
ATOM   2624 HD11 LEU A 172      -3.632  11.193 -10.578  1.00 88.90           H  
ATOM   2625 HD12 LEU A 172      -3.947  10.191  -9.124  1.00 88.90           H  
ATOM   2626 HD13 LEU A 172      -4.373   9.580 -10.714  1.00 88.90           H  
ATOM   2627  CD2 LEU A 172      -1.959   9.372 -11.802  1.00 88.90           C  
ATOM   2628 HD21 LEU A 172      -0.983   8.908 -11.938  1.00 88.90           H  
ATOM   2629 HD22 LEU A 172      -1.973  10.341 -12.301  1.00 88.90           H  
ATOM   2630 HD23 LEU A 172      -2.706   8.722 -12.256  1.00 88.90           H  
ATOM   2631  N   LEU A 173       0.099   8.583  -7.366  1.00 87.58           N  
ATOM   2632  H   LEU A 173       0.840   9.056  -7.863  1.00 87.58           H  
ATOM   2633  CA  LEU A 173       0.410   7.310  -6.727  1.00 87.58           C  
ATOM   2634  HA  LEU A 173      -0.074   6.516  -7.296  1.00 87.58           H  
ATOM   2635  C   LEU A 173      -0.120   7.232  -5.290  1.00 87.58           C  
ATOM   2636  CB  LEU A 173       1.931   7.119  -6.809  1.00 87.58           C  
ATOM   2637  HB2 LEU A 173       2.447   7.909  -6.263  1.00 87.58           H  
ATOM   2638  HB3 LEU A 173       2.204   7.206  -7.861  1.00 87.58           H  
ATOM   2639  O   LEU A 173      -0.806   6.276  -4.934  1.00 87.58           O  
ATOM   2640  CG  LEU A 173       2.391   5.750  -6.294  1.00 87.58           C  
ATOM   2641  HG  LEU A 173       1.672   4.986  -6.588  1.00 87.58           H  
ATOM   2642  CD1 LEU A 173       3.741   5.403  -6.905  1.00 87.58           C  
ATOM   2643 HD11 LEU A 173       4.540   5.999  -6.464  1.00 87.58           H  
ATOM   2644 HD12 LEU A 173       3.912   4.338  -6.750  1.00 87.58           H  
ATOM   2645 HD13 LEU A 173       3.712   5.571  -7.982  1.00 87.58           H  
ATOM   2646  CD2 LEU A 173       2.596   5.691  -4.781  1.00 87.58           C  
ATOM   2647 HD21 LEU A 173       3.270   6.485  -4.459  1.00 87.58           H  
ATOM   2648 HD22 LEU A 173       3.025   4.718  -4.544  1.00 87.58           H  
ATOM   2649 HD23 LEU A 173       1.651   5.768  -4.244  1.00 87.58           H  
ATOM   2650  N   VAL A 174       0.177   8.238  -4.461  1.00 85.91           N  
ATOM   2651  H   VAL A 174       0.749   8.993  -4.812  1.00 85.91           H  
ATOM   2652  CA  VAL A 174      -0.251   8.247  -3.048  1.00 85.91           C  
ATOM   2653  HA  VAL A 174      -0.081   7.253  -2.635  1.00 85.91           H  
ATOM   2654  C   VAL A 174      -1.757   8.499  -2.906  1.00 85.91           C  
ATOM   2655  CB  VAL A 174       0.595   9.243  -2.229  1.00 85.91           C  
ATOM   2656  HB  VAL A 174       0.512  10.239  -2.664  1.00 85.91           H  
ATOM   2657  O   VAL A 174      -2.368   8.077  -1.927  1.00 85.91           O  
ATOM   2658  CG1 VAL A 174       0.194   9.322  -0.748  1.00 85.91           C  
ATOM   2659 HG11 VAL A 174       0.868   9.987  -0.208  1.00 85.91           H  
ATOM   2660 HG12 VAL A 174       0.233   8.327  -0.305  1.00 85.91           H  
ATOM   2661 HG13 VAL A 174      -0.822   9.705  -0.649  1.00 85.91           H  
ATOM   2662  CG2 VAL A 174       2.066   8.800  -2.264  1.00 85.91           C  
ATOM   2663 HG21 VAL A 174       2.674   9.391  -1.579  1.00 85.91           H  
ATOM   2664 HG22 VAL A 174       2.472   8.898  -3.271  1.00 85.91           H  
ATOM   2665 HG23 VAL A 174       2.129   7.756  -1.956  1.00 85.91           H  
ATOM   2666  N   ALA A 175      -2.377   9.171  -3.877  1.00 85.74           N  
ATOM   2667  H   ALA A 175      -1.842   9.483  -4.674  1.00 85.74           H  
ATOM   2668  CA  ALA A 175      -3.820   9.391  -3.894  1.00 85.74           C  
ATOM   2669  HA  ALA A 175      -4.157   9.608  -2.880  1.00 85.74           H  
ATOM   2670  C   ALA A 175      -4.612   8.163  -4.375  1.00 85.74           C  
ATOM   2671  CB  ALA A 175      -4.109  10.616  -4.767  1.00 85.74           C  
ATOM   2672  HB1 ALA A 175      -3.793  10.422  -5.792  1.00 85.74           H  
ATOM   2673  HB2 ALA A 175      -5.180  10.822  -4.761  1.00 85.74           H  
ATOM   2674  HB3 ALA A 175      -3.572  11.483  -4.382  1.00 85.74           H  
ATOM   2675  O   ALA A 175      -5.741   7.962  -3.934  1.00 85.74           O  
ATOM   2676  N   GLU A 176      -4.047   7.358  -5.270  1.00 85.19           N  
ATOM   2677  H   GLU A 176      -3.161   7.630  -5.670  1.00 85.19           H  
ATOM   2678  CA  GLU A 176      -4.743   6.234  -5.898  1.00 85.19           C  
ATOM   2679  HA  GLU A 176      -5.817   6.419  -5.870  1.00 85.19           H  
ATOM   2680  C   GLU A 176      -4.502   4.908  -5.167  1.00 85.19           C  
ATOM   2681  CB  GLU A 176      -4.325   6.189  -7.373  1.00 85.19           C  
ATOM   2682  HB2 GLU A 176      -4.431   7.196  -7.777  1.00 85.19           H  
ATOM   2683  HB3 GLU A 176      -3.280   5.887  -7.449  1.00 85.19           H  
ATOM   2684  O   GLU A 176      -5.394   4.062  -5.113  1.00 85.19           O  
ATOM   2685  CG  GLU A 176      -5.203   5.244  -8.203  1.00 85.19           C  
ATOM   2686  HG2 GLU A 176      -4.980   4.216  -7.919  1.00 85.19           H  
ATOM   2687  HG3 GLU A 176      -6.248   5.444  -7.964  1.00 85.19           H  
ATOM   2688  CD  GLU A 176      -5.003   5.409  -9.717  1.00 85.19           C  
ATOM   2689  OE1 GLU A 176      -5.787   4.773 -10.455  1.00 85.19           O  
ATOM   2690  OE2 GLU A 176      -4.082   6.154 -10.125  1.00 85.19           O  
ATOM   2691  N   VAL A 177      -3.330   4.725  -4.547  1.00 82.94           N  
ATOM   2692  H   VAL A 177      -2.628   5.447  -4.623  1.00 82.94           H  
ATOM   2693  CA  VAL A 177      -2.979   3.474  -3.862  1.00 82.94           C  
ATOM   2694  HA  VAL A 177      -3.642   2.695  -4.238  1.00 82.94           H  
ATOM   2695  C   VAL A 177      -3.170   3.606  -2.342  1.00 82.94           C  
ATOM   2696  CB  VAL A 177      -1.559   3.005  -4.227  1.00 82.94           C  
ATOM   2697  HB  VAL A 177      -0.820   3.676  -3.788  1.00 82.94           H  
ATOM   2698  O   VAL A 177      -2.294   4.147  -1.662  1.00 82.94           O  
ATOM   2699  CG1 VAL A 177      -1.333   1.576  -3.703  1.00 82.94           C  
ATOM   2700 HG11 VAL A 177      -1.442   1.547  -2.619  1.00 82.94           H  
ATOM   2701 HG12 VAL A 177      -2.053   0.895  -4.157  1.00 82.94           H  
ATOM   2702 HG13 VAL A 177      -0.324   1.251  -3.957  1.00 82.94           H  
ATOM   2703  CG2 VAL A 177      -1.332   2.960  -5.741  1.00 82.94           C  
ATOM   2704 HG21 VAL A 177      -1.391   3.967  -6.154  1.00 82.94           H  
ATOM   2705 HG22 VAL A 177      -0.337   2.570  -5.956  1.00 82.94           H  
ATOM   2706 HG23 VAL A 177      -2.088   2.339  -6.222  1.00 82.94           H  
ATOM   2707  N   PRO A 178      -4.251   3.048  -1.750  1.00 74.24           N  
ATOM   2708  CA  PRO A 178      -4.554   3.206  -0.319  1.00 74.24           C  
ATOM   2709  HA  PRO A 178      -4.532   4.264  -0.058  1.00 74.24           H  
ATOM   2710  C   PRO A 178      -3.564   2.490   0.610  1.00 74.24           C  
ATOM   2711  CB  PRO A 178      -5.981   2.668  -0.150  1.00 74.24           C  
ATOM   2712  HB2 PRO A 178      -6.695   3.473  -0.324  1.00 74.24           H  
ATOM   2713  HB3 PRO A 178      -6.146   2.230   0.835  1.00 74.24           H  
ATOM   2714  O   PRO A 178      -3.490   2.791   1.794  1.00 74.24           O  
ATOM   2715  CG  PRO A 178      -6.104   1.633  -1.267  1.00 74.24           C  
ATOM   2716  HG2 PRO A 178      -7.142   1.466  -1.554  1.00 74.24           H  
ATOM   2717  HG3 PRO A 178      -5.633   0.700  -0.958  1.00 74.24           H  
ATOM   2718  CD  PRO A 178      -5.301   2.270  -2.397  1.00 74.24           C  
ATOM   2719  HD2 PRO A 178      -4.898   1.492  -3.046  1.00 74.24           H  
ATOM   2720  HD3 PRO A 178      -5.950   2.938  -2.964  1.00 74.24           H  
ATOM   2721  N   GLN A 179      -2.783   1.553   0.072  1.00 80.10           N  
ATOM   2722  H   GLN A 179      -2.892   1.388  -0.918  1.00 80.10           H  
ATOM   2723  CA  GLN A 179      -1.760   0.778   0.783  1.00 80.10           C  
ATOM   2724  HA  GLN A 179      -2.055   0.678   1.827  1.00 80.10           H  
ATOM   2725  C   GLN A 179      -0.373   1.444   0.799  1.00 80.10           C  
ATOM   2726  CB  GLN A 179      -1.707  -0.615   0.142  1.00 80.10           C  
ATOM   2727  HB2 GLN A 179      -1.684  -0.517  -0.943  1.00 80.10           H  
ATOM   2728  HB3 GLN A 179      -0.797  -1.136   0.439  1.00 80.10           H  
ATOM   2729  O   GLN A 179       0.629   0.769   1.072  1.00 80.10           O  
ATOM   2730  CG  GLN A 179      -2.898  -1.480   0.562  1.00 80.10           C  
ATOM   2731  HG2 GLN A 179      -3.828  -1.048   0.193  1.00 80.10           H  
ATOM   2732  HG3 GLN A 179      -2.939  -1.518   1.651  1.00 80.10           H  
ATOM   2733  CD  GLN A 179      -2.771  -2.901   0.027  1.00 80.10           C  
ATOM   2734  NE2 GLN A 179      -3.343  -3.873   0.701  1.00 80.10           N  
ATOM   2735 HE21 GLN A 179      -3.210  -4.803   0.329  1.00 80.10           H  
ATOM   2736 HE22 GLN A 179      -3.821  -3.685   1.570  1.00 80.10           H  
ATOM   2737  OE1 GLN A 179      -2.178  -3.166  -1.008  1.00 80.10           O  
ATOM   2738  N   THR A 180      -0.304   2.731   0.452  1.00 86.29           N  
ATOM   2739  H   THR A 180      -1.163   3.245   0.317  1.00 86.29           H  
ATOM   2740  CA  THR A 180       0.938   3.505   0.457  1.00 86.29           C  
ATOM   2741  HA  THR A 180       1.770   2.818   0.604  1.00 86.29           H  
ATOM   2742  C   THR A 180       0.971   4.485   1.615  1.00 86.29           C  
ATOM   2743  CB  THR A 180       1.213   4.224  -0.866  1.00 86.29           C  
ATOM   2744  HB  THR A 180       2.154   4.761  -0.741  1.00 86.29           H  
ATOM   2745  O   THR A 180       0.042   5.264   1.818  1.00 86.29           O  
ATOM   2746  CG2 THR A 180       1.393   3.230  -2.007  1.00 86.29           C  
ATOM   2747 HG21 THR A 180       1.503   3.765  -2.950  1.00 86.29           H  
ATOM   2748 HG22 THR A 180       0.530   2.567  -2.063  1.00 86.29           H  
ATOM   2749 HG23 THR A 180       2.284   2.630  -1.822  1.00 86.29           H  
ATOM   2750  OG1 THR A 180       0.238   5.169  -1.236  1.00 86.29           O  
ATOM   2751  HG1 THR A 180      -0.623   4.753  -1.322  1.00 86.29           H  
ATOM   2752  N   ASP A 181       2.074   4.452   2.355  1.00 87.82           N  
ATOM   2753  H   ASP A 181       2.799   3.793   2.110  1.00 87.82           H  
ATOM   2754  CA  ASP A 181       2.295   5.294   3.517  1.00 87.82           C  
ATOM   2755  HA  ASP A 181       1.421   5.928   3.669  1.00 87.82           H  
ATOM   2756  C   ASP A 181       3.502   6.197   3.288  1.00 87.82           C  
ATOM   2757  CB  ASP A 181       2.466   4.448   4.784  1.00 87.82           C  
ATOM   2758  HB2 ASP A 181       2.862   5.086   5.575  1.00 87.82           H  
ATOM   2759  HB3 ASP A 181       3.193   3.658   4.597  1.00 87.82           H  
ATOM   2760  O   ASP A 181       4.610   5.744   3.006  1.00 87.82           O  
ATOM   2761  CG  ASP A 181       1.149   3.848   5.288  1.00 87.82           C  
ATOM   2762  OD1 ASP A 181       0.141   4.591   5.316  1.00 87.82           O  
ATOM   2763  OD2 ASP A 181       1.189   2.682   5.740  1.00 87.82           O  
ATOM   2764  N   VAL A 182       3.296   7.499   3.459  1.00 89.82           N  
ATOM   2765  H   VAL A 182       2.348   7.787   3.656  1.00 89.82           H  
ATOM   2766  CA  VAL A 182       4.375   8.486   3.533  1.00 89.82           C  
ATOM   2767  HA  VAL A 182       5.314   7.999   3.268  1.00 89.82           H  
ATOM   2768  C   VAL A 182       4.482   8.968   4.966  1.00 89.82           C  
ATOM   2769  CB  VAL A 182       4.185   9.653   2.553  1.00 89.82           C  
ATOM   2770  HB  VAL A 182       3.271  10.192   2.799  1.00 89.82           H  
ATOM   2771  O   VAL A 182       3.510   9.470   5.530  1.00 89.82           O  
ATOM   2772  CG1 VAL A 182       5.374  10.623   2.614  1.00 89.82           C  
ATOM   2773 HG11 VAL A 182       6.303  10.091   2.407  1.00 89.82           H  
ATOM   2774 HG12 VAL A 182       5.436  11.079   3.603  1.00 89.82           H  
ATOM   2775 HG13 VAL A 182       5.248  11.417   1.878  1.00 89.82           H  
ATOM   2776  CG2 VAL A 182       4.091   9.143   1.114  1.00 89.82           C  
ATOM   2777 HG21 VAL A 182       5.021   8.636   0.861  1.00 89.82           H  
ATOM   2778 HG22 VAL A 182       3.255   8.453   1.003  1.00 89.82           H  
ATOM   2779 HG23 VAL A 182       3.937   9.980   0.433  1.00 89.82           H  
ATOM   2780  N   TYR A 183       5.666   8.831   5.552  1.00 91.46           N  
ATOM   2781  H   TYR A 183       6.422   8.428   5.018  1.00 91.46           H  
ATOM   2782  CA  TYR A 183       5.941   9.248   6.921  1.00 91.46           C  
ATOM   2783  HA  TYR A 183       5.193   9.982   7.220  1.00 91.46           H  
ATOM   2784  C   TYR A 183       7.306   9.927   7.021  1.00 91.46           C  
ATOM   2785  CB  TYR A 183       5.797   8.065   7.888  1.00 91.46           C  
ATOM   2786  HB2 TYR A 183       5.961   8.418   8.906  1.00 91.46           H  
ATOM   2787  HB3 TYR A 183       4.770   7.705   7.839  1.00 91.46           H  
ATOM   2788  O   TYR A 183       8.193   9.753   6.185  1.00 91.46           O  
ATOM   2789  CG  TYR A 183       6.728   6.901   7.618  1.00 91.46           C  
ATOM   2790  CD1 TYR A 183       6.324   5.876   6.742  1.00 91.46           C  
ATOM   2791  HD1 TYR A 183       5.359   5.917   6.260  1.00 91.46           H  
ATOM   2792  CD2 TYR A 183       7.989   6.839   8.246  1.00 91.46           C  
ATOM   2793  HD2 TYR A 183       8.294   7.623   8.923  1.00 91.46           H  
ATOM   2794  CE1 TYR A 183       7.180   4.791   6.487  1.00 91.46           C  
ATOM   2795  HE1 TYR A 183       6.873   4.000   5.818  1.00 91.46           H  
ATOM   2796  CE2 TYR A 183       8.848   5.751   7.993  1.00 91.46           C  
ATOM   2797  HE2 TYR A 183       9.817   5.702   8.468  1.00 91.46           H  
ATOM   2798  OH  TYR A 183       9.270   3.682   6.844  1.00 91.46           O  
ATOM   2799  HH  TYR A 183      10.089   3.731   7.341  1.00 91.46           H  
ATOM   2800  CZ  TYR A 183       8.442   4.726   7.109  1.00 91.46           C  
ATOM   2801  N   GLN A 184       7.472  10.728   8.065  1.00 92.18           N  
ATOM   2802  H   GLN A 184       6.726  10.804   8.742  1.00 92.18           H  
ATOM   2803  CA  GLN A 184       8.742  11.354   8.397  1.00 92.18           C  
ATOM   2804  HA  GLN A 184       9.402  11.346   7.530  1.00 92.18           H  
ATOM   2805  C   GLN A 184       9.401  10.555   9.522  1.00 92.18           C  
ATOM   2806  CB  GLN A 184       8.481  12.816   8.772  1.00 92.18           C  
ATOM   2807  HB2 GLN A 184       7.936  13.300   7.962  1.00 92.18           H  
ATOM   2808  HB3 GLN A 184       7.872  12.854   9.675  1.00 92.18           H  
ATOM   2809  O   GLN A 184       8.790  10.345  10.569  1.00 92.18           O  
ATOM   2810  CG  GLN A 184       9.790  13.576   9.005  1.00 92.18           C  
ATOM   2811  HG2 GLN A 184      10.381  13.567   8.089  1.00 92.18           H  
ATOM   2812  HG3 GLN A 184      10.366  13.085   9.790  1.00 92.18           H  
ATOM   2813  CD  GLN A 184       9.569  15.024   9.424  1.00 92.18           C  
ATOM   2814  NE2 GLN A 184      10.635  15.745   9.678  1.00 92.18           N  
ATOM   2815 HE21 GLN A 184      11.541  15.299   9.689  1.00 92.18           H  
ATOM   2816 HE22 GLN A 184      10.475  16.703   9.954  1.00 92.18           H  
ATOM   2817  OE1 GLN A 184       8.462  15.523   9.556  1.00 92.18           O  
ATOM   2818  N   ALA A 185      10.645  10.125   9.321  1.00 90.55           N  
ATOM   2819  H   ALA A 185      11.108  10.372   8.458  1.00 90.55           H  
ATOM   2820  CA  ALA A 185      11.454   9.512  10.370  1.00 90.55           C  
ATOM   2821  HA  ALA A 185      10.937   9.607  11.324  1.00 90.55           H  
ATOM   2822  C   ALA A 185      12.775  10.282  10.494  1.00 90.55           C  
ATOM   2823  CB  ALA A 185      11.615   8.010  10.113  1.00 90.55           C  
ATOM   2824  HB1 ALA A 185      12.205   7.561  10.912  1.00 90.55           H  
ATOM   2825  HB2 ALA A 185      10.634   7.536  10.089  1.00 90.55           H  
ATOM   2826  HB3 ALA A 185      12.120   7.835   9.162  1.00 90.55           H  
ATOM   2827  O   ALA A 185      13.638  10.249   9.613  1.00 90.55           O  
ATOM   2828  N   GLY A 186      12.908  11.029  11.593  1.00 89.11           N  
ATOM   2829  H   GLY A 186      12.142  11.053  12.251  1.00 89.11           H  
ATOM   2830  CA  GLY A 186      14.012  11.967  11.785  1.00 89.11           C  
ATOM   2831  HA2 GLY A 186      13.946  12.411  12.779  1.00 89.11           H  
ATOM   2832  HA3 GLY A 186      14.947  11.410  11.726  1.00 89.11           H  
ATOM   2833  C   GLY A 186      13.983  13.106  10.748  1.00 89.11           C  
ATOM   2834  O   GLY A 186      12.922  13.696  10.525  1.00 89.11           O  
ATOM   2835  N   PRO A 187      15.120  13.446  10.110  1.00 88.23           N  
ATOM   2836  CA  PRO A 187      15.181  14.514   9.110  1.00 88.23           C  
ATOM   2837  HA  PRO A 187      14.571  15.361   9.423  1.00 88.23           H  
ATOM   2838  C   PRO A 187      14.710  14.081   7.711  1.00 88.23           C  
ATOM   2839  CB  PRO A 187      16.653  14.936   9.095  1.00 88.23           C  
ATOM   2840  HB2 PRO A 187      16.954  15.375   8.144  1.00 88.23           H  
ATOM   2841  HB3 PRO A 187      16.837  15.639   9.909  1.00 88.23           H  
ATOM   2842  O   PRO A 187      14.580  14.930   6.832  1.00 88.23           O  
ATOM   2843  CG  PRO A 187      17.386  13.626   9.379  1.00 88.23           C  
ATOM   2844  HG2 PRO A 187      17.475  13.050   8.458  1.00 88.23           H  
ATOM   2845  HG3 PRO A 187      18.369  13.801   9.818  1.00 88.23           H  
ATOM   2846  CD  PRO A 187      16.452  12.903  10.351  1.00 88.23           C  
ATOM   2847  HD2 PRO A 187      16.752  13.120  11.376  1.00 88.23           H  
ATOM   2848  HD3 PRO A 187      16.480  11.830  10.166  1.00 88.23           H  
ATOM   2849  N   ASN A 188      14.480  12.783   7.487  1.00 91.87           N  
ATOM   2850  H   ASN A 188      14.472  12.144   8.269  1.00 91.87           H  
ATOM   2851  CA  ASN A 188      14.182  12.236   6.167  1.00 91.87           C  
ATOM   2852  HA  ASN A 188      14.364  13.001   5.412  1.00 91.87           H  
ATOM   2853  C   ASN A 188      12.711  11.823   6.047  1.00 91.87           C  
ATOM   2854  CB  ASN A 188      15.123  11.058   5.872  1.00 91.87           C  
ATOM   2855  HB2 ASN A 188      14.991  10.308   6.653  1.00 91.87           H  
ATOM   2856  HB3 ASN A 188      14.846  10.605   4.921  1.00 91.87           H  
ATOM   2857  O   ASN A 188      12.078  11.384   7.012  1.00 91.87           O  
ATOM   2858  CG  ASN A 188      16.589  11.444   5.792  1.00 91.87           C  
ATOM   2859  ND2 ASN A 188      17.472  10.546   6.165  1.00 91.87           N  
ATOM   2860 HD21 ASN A 188      18.437  10.843   6.160  1.00 91.87           H  
ATOM   2861 HD22 ASN A 188      17.164   9.678   6.579  1.00 91.87           H  
ATOM   2862  OD1 ASN A 188      16.980  12.524   5.384  1.00 91.87           O  
ATOM   2863  N   TYR A 189      12.199  11.918   4.824  1.00 93.67           N  
ATOM   2864  H   TYR A 189      12.790  12.265   4.083  1.00 93.67           H  
ATOM   2865  CA  TYR A 189      10.881  11.422   4.451  1.00 93.67           C  
ATOM   2866  HA  TYR A 189      10.267  11.310   5.345  1.00 93.67           H  
ATOM   2867  C   TYR A 189      11.006  10.051   3.794  1.00 93.67           C  
ATOM   2868  CB  TYR A 189      10.182  12.432   3.542  1.00 93.67           C  
ATOM   2869  HB2 TYR A 189       9.258  11.987   3.172  1.00 93.67           H  
ATOM   2870  HB3 TYR A 189      10.813  12.641   2.678  1.00 93.67           H  
ATOM   2871  O   TYR A 189      11.872   9.830   2.944  1.00 93.67           O  
ATOM   2872  CG  TYR A 189       9.842  13.729   4.246  1.00 93.67           C  
ATOM   2873  CD1 TYR A 189       8.589  13.881   4.866  1.00 93.67           C  
ATOM   2874  HD1 TYR A 189       7.884  13.063   4.859  1.00 93.67           H  
ATOM   2875  CD2 TYR A 189      10.772  14.785   4.277  1.00 93.67           C  
ATOM   2876  HD2 TYR A 189      11.747  14.659   3.829  1.00 93.67           H  
ATOM   2877  CE1 TYR A 189       8.244  15.108   5.466  1.00 93.67           C  
ATOM   2878  HE1 TYR A 189       7.275  15.249   5.922  1.00 93.67           H  
ATOM   2879  CE2 TYR A 189      10.428  16.016   4.863  1.00 93.67           C  
ATOM   2880  HE2 TYR A 189      11.136  16.832   4.857  1.00 93.67           H  
ATOM   2881  OH  TYR A 189       8.802  17.377   5.989  1.00 93.67           O  
ATOM   2882  HH  TYR A 189       9.489  18.037   5.870  1.00 93.67           H  
ATOM   2883  CZ  TYR A 189       9.156  16.182   5.451  1.00 93.67           C  
ATOM   2884  N   PHE A 190      10.122   9.141   4.182  1.00 92.78           N  
ATOM   2885  H   PHE A 190       9.412   9.402   4.851  1.00 92.78           H  
ATOM   2886  CA  PHE A 190      10.071   7.777   3.686  1.00 92.78           C  
ATOM   2887  HA  PHE A 190      10.830   7.641   2.916  1.00 92.78           H  
ATOM   2888  C   PHE A 190       8.714   7.507   3.056  1.00 92.78           C  
ATOM   2889  CB  PHE A 190      10.372   6.788   4.815  1.00 92.78           C  
ATOM   2890  HB2 PHE A 190      10.209   5.774   4.450  1.00 92.78           H  
ATOM   2891  HB3 PHE A 190       9.667   6.962   5.628  1.00 92.78           H  
ATOM   2892  O   PHE A 190       7.684   7.994   3.517  1.00 92.78           O  
ATOM   2893  CG  PHE A 190      11.787   6.895   5.343  1.00 92.78           C  
ATOM   2894  CD1 PHE A 190      12.812   6.106   4.789  1.00 92.78           C  
ATOM   2895  HD1 PHE A 190      12.585   5.406   3.998  1.00 92.78           H  
ATOM   2896  CD2 PHE A 190      12.086   7.803   6.374  1.00 92.78           C  
ATOM   2897  HD2 PHE A 190      11.304   8.422   6.790  1.00 92.78           H  
ATOM   2898  CE1 PHE A 190      14.126   6.209   5.281  1.00 92.78           C  
ATOM   2899  HE1 PHE A 190      14.900   5.572   4.881  1.00 92.78           H  
ATOM   2900  CE2 PHE A 190      13.403   7.919   6.852  1.00 92.78           C  
ATOM   2901  HE2 PHE A 190      13.628   8.624   7.639  1.00 92.78           H  
ATOM   2902  CZ  PHE A 190      14.421   7.116   6.313  1.00 92.78           C  
ATOM   2903  HZ  PHE A 190      15.427   7.186   6.701  1.00 92.78           H  
ATOM   2904  N   PHE A 191       8.745   6.717   1.997  1.00 91.66           N  
ATOM   2905  H   PHE A 191       9.642   6.373   1.686  1.00 91.66           H  
ATOM   2906  CA  PHE A 191       7.583   6.163   1.333  1.00 91.66           C  
ATOM   2907  HA  PHE A 191       6.663   6.542   1.778  1.00 91.66           H  
ATOM   2908  C   PHE A 191       7.622   4.650   1.515  1.00 91.66           C  
ATOM   2909  CB  PHE A 191       7.625   6.586  -0.138  1.00 91.66           C  
ATOM   2910  HB2 PHE A 191       7.391   7.649  -0.198  1.00 91.66           H  
ATOM   2911  HB3 PHE A 191       8.632   6.444  -0.530  1.00 91.66           H  
ATOM   2912  O   PHE A 191       8.657   4.031   1.271  1.00 91.66           O  
ATOM   2913  CG  PHE A 191       6.658   5.828  -1.012  1.00 91.66           C  
ATOM   2914  CD1 PHE A 191       7.062   4.623  -1.613  1.00 91.66           C  
ATOM   2915  HD1 PHE A 191       8.068   4.254  -1.476  1.00 91.66           H  
ATOM   2916  CD2 PHE A 191       5.341   6.287  -1.176  1.00 91.66           C  
ATOM   2917  HD2 PHE A 191       5.017   7.215  -0.730  1.00 91.66           H  
ATOM   2918  CE1 PHE A 191       6.141   3.860  -2.342  1.00 91.66           C  
ATOM   2919  HE1 PHE A 191       6.443   2.910  -2.757  1.00 91.66           H  
ATOM   2920  CE2 PHE A 191       4.426   5.533  -1.924  1.00 91.66           C  
ATOM   2921  HE2 PHE A 191       3.413   5.886  -2.055  1.00 91.66           H  
ATOM   2922  CZ  PHE A 191       4.822   4.311  -2.491  1.00 91.66           C  
ATOM   2923  HZ  PHE A 191       4.113   3.701  -3.031  1.00 91.66           H  
ATOM   2924  N   SER A 192       6.519   4.048   1.937  1.00 89.44           N  
ATOM   2925  H   SER A 192       5.704   4.608   2.142  1.00 89.44           H  
ATOM   2926  CA  SER A 192       6.372   2.604   2.013  1.00 89.44           C  
ATOM   2927  HA  SER A 192       7.246   2.161   1.535  1.00 89.44           H  
ATOM   2928  C   SER A 192       5.149   2.146   1.237  1.00 89.44           C  
ATOM   2929  CB  SER A 192       6.334   2.124   3.463  1.00 89.44           C  
ATOM   2930  HB2 SER A 192       5.405   2.445   3.936  1.00 89.44           H  
ATOM   2931  HB3 SER A 192       7.175   2.556   4.005  1.00 89.44           H  
ATOM   2932  O   SER A 192       4.105   2.788   1.269  1.00 89.44           O  
ATOM   2933  OG  SER A 192       6.434   0.713   3.501  1.00 89.44           O  
ATOM   2934  HG  SER A 192       7.075   0.427   2.846  1.00 89.44           H  
ATOM   2935  N   THR A 193       5.281   1.023   0.538  1.00 87.00           N  
ATOM   2936  H   THR A 193       6.164   0.535   0.590  1.00 87.00           H  
ATOM   2937  CA  THR A 193       4.167   0.316  -0.097  1.00 87.00           C  
ATOM   2938  HA  THR A 193       3.231   0.811   0.162  1.00 87.00           H  
ATOM   2939  C   THR A 193       4.102  -1.096   0.461  1.00 87.00           C  
ATOM   2940  CB  THR A 193       4.276   0.339  -1.628  1.00 87.00           C  
ATOM   2941  HB  THR A 193       4.226   1.377  -1.958  1.00 87.00           H  
ATOM   2942  O   THR A 193       5.141  -1.716   0.692  1.00 87.00           O  
ATOM   2943  CG2 THR A 193       5.557  -0.277  -2.190  1.00 87.00           C  
ATOM   2944 HG21 THR A 193       5.618  -1.333  -1.927  1.00 87.00           H  
ATOM   2945 HG22 THR A 193       5.567  -0.182  -3.276  1.00 87.00           H  
ATOM   2946 HG23 THR A 193       6.426   0.247  -1.794  1.00 87.00           H  
ATOM   2947  OG1 THR A 193       3.192  -0.364  -2.196  1.00 87.00           O  
ATOM   2948  HG1 THR A 193       3.249  -0.235  -3.146  1.00 87.00           H  
ATOM   2949  N   SER A 194       2.888  -1.592   0.704  1.00 81.09           N  
ATOM   2950  H   SER A 194       2.093  -0.990   0.542  1.00 81.09           H  
ATOM   2951  CA  SER A 194       2.645  -2.931   1.260  1.00 81.09           C  
ATOM   2952  HA  SER A 194       3.598  -3.346   1.591  1.00 81.09           H  
ATOM   2953  C   SER A 194       2.100  -3.945   0.244  1.00 81.09           C  
ATOM   2954  CB  SER A 194       1.763  -2.835   2.511  1.00 81.09           C  
ATOM   2955  HB2 SER A 194       2.300  -2.284   3.284  1.00 81.09           H  
ATOM   2956  HB3 SER A 194       1.557  -3.838   2.884  1.00 81.09           H  
ATOM   2957  O   SER A 194       1.908  -5.108   0.595  1.00 81.09           O  
ATOM   2958  OG  SER A 194       0.542  -2.176   2.245  1.00 81.09           O  
ATOM   2959  HG  SER A 194       0.693  -1.228   2.223  1.00 81.09           H  
ATOM   2960  N   ARG A 195       1.891  -3.547  -1.023  1.00 67.79           N  
ATOM   2961  H   ARG A 195       2.111  -2.587  -1.245  1.00 67.79           H  
ATOM   2962  CA  ARG A 195       1.202  -4.369  -2.041  1.00 67.79           C  
ATOM   2963  HA  ARG A 195       0.219  -4.625  -1.644  1.00 67.79           H  
ATOM   2964  C   ARG A 195       1.906  -5.701  -2.339  1.00 67.79           C  
ATOM   2965  CB  ARG A 195       1.015  -3.536  -3.325  1.00 67.79           C  
ATOM   2966  HB2 ARG A 195       1.899  -3.634  -3.956  1.00 67.79           H  
ATOM   2967  HB3 ARG A 195       0.906  -2.485  -3.056  1.00 67.79           H  
ATOM   2968  O   ARG A 195       1.241  -6.707  -2.565  1.00 67.79           O  
ATOM   2969  CG  ARG A 195      -0.240  -3.940  -4.117  1.00 67.79           C  
ATOM   2970  HG2 ARG A 195      -0.213  -5.005  -4.349  1.00 67.79           H  
ATOM   2971  HG3 ARG A 195      -1.117  -3.734  -3.504  1.00 67.79           H  
ATOM   2972  CD  ARG A 195      -0.329  -3.141  -5.427  1.00 67.79           C  
ATOM   2973  HD2 ARG A 195      -0.014  -2.116  -5.231  1.00 67.79           H  
ATOM   2974  HD3 ARG A 195       0.369  -3.566  -6.148  1.00 67.79           H  
ATOM   2975  NE  ARG A 195      -1.707  -3.091  -5.960  1.00 67.79           N  
ATOM   2976  HE  ARG A 195      -2.389  -2.622  -5.381  1.00 67.79           H  
ATOM   2977  NH1 ARG A 195      -1.388  -4.208  -7.954  1.00 67.79           N  
ATOM   2978 HH11 ARG A 195      -0.434  -4.423  -7.701  1.00 67.79           H  
ATOM   2979 HH12 ARG A 195      -1.743  -4.548  -8.836  1.00 67.79           H  
ATOM   2980  NH2 ARG A 195      -3.371  -3.298  -7.499  1.00 67.79           N  
ATOM   2981 HH21 ARG A 195      -3.686  -3.619  -8.403  1.00 67.79           H  
ATOM   2982 HH22 ARG A 195      -3.987  -2.740  -6.925  1.00 67.79           H  
ATOM   2983  CZ  ARG A 195      -2.142  -3.533  -7.130  1.00 67.79           C  
ATOM   2984  N   HIS A 196       3.241  -5.715  -2.323  1.00 63.53           N  
ATOM   2985  H   HIS A 196       3.708  -4.850  -2.089  1.00 63.53           H  
ATOM   2986  CA  HIS A 196       4.082  -6.875  -2.667  1.00 63.53           C  
ATOM   2987  HA  HIS A 196       3.463  -7.771  -2.671  1.00 63.53           H  
ATOM   2988  C   HIS A 196       5.158  -7.133  -1.599  1.00 63.53           C  
ATOM   2989  CB  HIS A 196       4.654  -6.704  -4.086  1.00 63.53           C  
ATOM   2990  HB2 HIS A 196       5.288  -7.560  -4.319  1.00 63.53           H  
ATOM   2991  HB3 HIS A 196       5.271  -5.806  -4.119  1.00 63.53           H  
ATOM   2992  O   HIS A 196       6.312  -7.429  -1.901  1.00 63.53           O  
ATOM   2993  CG  HIS A 196       3.593  -6.618  -5.157  1.00 63.53           C  
ATOM   2994  CD2 HIS A 196       3.656  -5.903  -6.322  1.00 63.53           C  
ATOM   2995  HD2 HIS A 196       4.488  -5.300  -6.654  1.00 63.53           H  
ATOM   2996  ND1 HIS A 196       2.364  -7.241  -5.139  1.00 63.53           N  
ATOM   2997  HD1 HIS A 196       1.981  -7.787  -4.380  1.00 63.53           H  
ATOM   2998  CE1 HIS A 196       1.706  -6.913  -6.258  1.00 63.53           C  
ATOM   2999  HE1 HIS A 196       0.720  -7.265  -6.524  1.00 63.53           H  
ATOM   3000  NE2 HIS A 196       2.437  -6.063  -6.992  1.00 63.53           N  
ATOM   3001  N   GLY A 197       4.774  -6.973  -0.331  1.00 71.20           N  
ATOM   3002  H   GLY A 197       3.814  -6.705  -0.165  1.00 71.20           H  
ATOM   3003  CA  GLY A 197       5.703  -6.893   0.793  1.00 71.20           C  
ATOM   3004  HA2 GLY A 197       5.246  -7.365   1.663  1.00 71.20           H  
ATOM   3005  HA3 GLY A 197       6.628  -7.422   0.565  1.00 71.20           H  
ATOM   3006  C   GLY A 197       6.041  -5.445   1.140  1.00 71.20           C  
ATOM   3007  O   GLY A 197       5.742  -4.527   0.380  1.00 71.20           O  
ATOM   3008  N   GLN A 198       6.625  -5.239   2.323  1.00 80.08           N  
ATOM   3009  H   GLN A 198       6.887  -6.037   2.885  1.00 80.08           H  
ATOM   3010  CA  GLN A 198       6.994  -3.910   2.807  1.00 80.08           C  
ATOM   3011  HA  GLN A 198       6.191  -3.209   2.583  1.00 80.08           H  
ATOM   3012  C   GLN A 198       8.248  -3.429   2.078  1.00 80.08           C  
ATOM   3013  CB  GLN A 198       7.201  -3.924   4.329  1.00 80.08           C  
ATOM   3014  HB2 GLN A 198       7.606  -2.958   4.632  1.00 80.08           H  
ATOM   3015  HB3 GLN A 198       7.921  -4.698   4.592  1.00 80.08           H  
ATOM   3016  O   GLN A 198       9.373  -3.753   2.457  1.00 80.08           O  
ATOM   3017  CG  GLN A 198       5.891  -4.162   5.095  1.00 80.08           C  
ATOM   3018  HG2 GLN A 198       5.463  -5.120   4.800  1.00 80.08           H  
ATOM   3019  HG3 GLN A 198       5.180  -3.376   4.840  1.00 80.08           H  
ATOM   3020  CD  GLN A 198       6.081  -4.169   6.610  1.00 80.08           C  
ATOM   3021  NE2 GLN A 198       5.037  -4.433   7.364  1.00 80.08           N  
ATOM   3022 HE21 GLN A 198       4.127  -4.582   6.954  1.00 80.08           H  
ATOM   3023 HE22 GLN A 198       5.209  -4.413   8.359  1.00 80.08           H  
ATOM   3024  OE1 GLN A 198       7.149  -3.953   7.154  1.00 80.08           O  
ATOM   3025  N   GLN A 199       8.054  -2.653   1.019  1.00 84.76           N  
ATOM   3026  H   GLN A 199       7.104  -2.463   0.734  1.00 84.76           H  
ATOM   3027  CA  GLN A 199       9.139  -1.931   0.366  1.00 84.76           C  
ATOM   3028  HA  GLN A 199      10.090  -2.416   0.589  1.00 84.76           H  
ATOM   3029  C   GLN A 199       9.185  -0.521   0.939  1.00 84.76           C  
ATOM   3030  CB  GLN A 199       8.961  -1.950  -1.152  1.00 84.76           C  
ATOM   3031  HB2 GLN A 199       7.979  -1.552  -1.405  1.00 84.76           H  
ATOM   3032  HB3 GLN A 199       9.722  -1.315  -1.605  1.00 84.76           H  
ATOM   3033  O   GLN A 199       8.146   0.119   1.102  1.00 84.76           O  
ATOM   3034  CG  GLN A 199       9.097  -3.376  -1.713  1.00 84.76           C  
ATOM   3035  HG2 GLN A 199      10.081  -3.772  -1.461  1.00 84.76           H  
ATOM   3036  HG3 GLN A 199       8.342  -4.021  -1.265  1.00 84.76           H  
ATOM   3037  CD  GLN A 199       8.925  -3.431  -3.225  1.00 84.76           C  
ATOM   3038  NE2 GLN A 199       9.013  -4.599  -3.821  1.00 84.76           N  
ATOM   3039 HE21 GLN A 199       8.867  -4.598  -4.820  1.00 84.76           H  
ATOM   3040 HE22 GLN A 199       9.112  -5.451  -3.288  1.00 84.76           H  
ATOM   3041  OE1 GLN A 199       8.706  -2.439  -3.898  1.00 84.76           O  
ATOM   3042  N   THR A 200      10.382  -0.046   1.275  1.00 89.46           N  
ATOM   3043  H   THR A 200      11.205  -0.593   1.063  1.00 89.46           H  
ATOM   3044  CA  THR A 200      10.597   1.302   1.809  1.00 89.46           C  
ATOM   3045  HA  THR A 200       9.654   1.848   1.786  1.00 89.46           H  
ATOM   3046  C   THR A 200      11.571   2.051   0.913  1.00 89.46           C  
ATOM   3047  CB  THR A 200      11.066   1.309   3.273  1.00 89.46           C  
ATOM   3048  HB  THR A 200      11.251   2.342   3.569  1.00 89.46           H  
ATOM   3049  O   THR A 200      12.592   1.518   0.487  1.00 89.46           O  
ATOM   3050  CG2 THR A 200      10.031   0.713   4.225  1.00 89.46           C  
ATOM   3051 HG21 THR A 200       9.116   1.302   4.181  1.00 89.46           H  
ATOM   3052 HG22 THR A 200       9.807  -0.321   3.960  1.00 89.46           H  
ATOM   3053 HG23 THR A 200      10.412   0.747   5.246  1.00 89.46           H  
ATOM   3054  OG1 THR A 200      12.253   0.576   3.448  1.00 89.46           O  
ATOM   3055  HG1 THR A 200      12.033  -0.355   3.370  1.00 89.46           H  
ATOM   3056  N   VAL A 201      11.229   3.296   0.606  1.00 88.43           N  
ATOM   3057  H   VAL A 201      10.343   3.637   0.952  1.00 88.43           H  
ATOM   3058  CA  VAL A 201      12.000   4.202  -0.236  1.00 88.43           C  
ATOM   3059  HA  VAL A 201      12.944   3.731  -0.509  1.00 88.43           H  
ATOM   3060  C   VAL A 201      12.283   5.454   0.574  1.00 88.43           C  
ATOM   3061  CB  VAL A 201      11.243   4.540  -1.531  1.00 88.43           C  
ATOM   3062  HB  VAL A 201      10.293   5.011  -1.278  1.00 88.43           H  
ATOM   3063  O   VAL A 201      11.368   6.114   1.066  1.00 88.43           O  
ATOM   3064  CG1 VAL A 201      12.044   5.507  -2.405  1.00 88.43           C  
ATOM   3065 HG11 VAL A 201      13.014   5.079  -2.657  1.00 88.43           H  
ATOM   3066 HG12 VAL A 201      11.484   5.670  -3.326  1.00 88.43           H  
ATOM   3067 HG13 VAL A 201      12.176   6.467  -1.905  1.00 88.43           H  
ATOM   3068  CG2 VAL A 201      10.954   3.295  -2.378  1.00 88.43           C  
ATOM   3069 HG21 VAL A 201      11.896   2.837  -2.681  1.00 88.43           H  
ATOM   3070 HG22 VAL A 201      10.364   2.574  -1.812  1.00 88.43           H  
ATOM   3071 HG23 VAL A 201      10.391   3.571  -3.270  1.00 88.43           H  
ATOM   3072  N   ASN A 202      13.555   5.810   0.708  1.00 92.67           N  
ATOM   3073  H   ASN A 202      14.250   5.248   0.237  1.00 92.67           H  
ATOM   3074  CA  ASN A 202      13.934   7.089   1.295  1.00 92.67           C  
ATOM   3075  HA  ASN A 202      13.266   7.323   2.123  1.00 92.67           H  
ATOM   3076  C   ASN A 202      13.763   8.181   0.232  1.00 92.67           C  
ATOM   3077  CB  ASN A 202      15.356   6.977   1.865  1.00 92.67           C  
ATOM   3078  HB2 ASN A 202      15.373   6.161   2.587  1.00 92.67           H  
ATOM   3079  HB3 ASN A 202      16.062   6.736   1.071  1.00 92.67           H  
ATOM   3080  O   ASN A 202      14.599   8.300  -0.668  1.00 92.67           O  
ATOM   3081  CG  ASN A 202      15.827   8.245   2.558  1.00 92.67           C  
ATOM   3082  ND2 ASN A 202      16.817   8.136   3.411  1.00 92.67           N  
ATOM   3083 HD21 ASN A 202      17.217   7.231   3.612  1.00 92.67           H  
ATOM   3084 HD22 ASN A 202      17.123   8.989   3.859  1.00 92.67           H  
ATOM   3085  OD1 ASN A 202      15.373   9.353   2.320  1.00 92.67           O  
ATOM   3086  N   LEU A 203      12.687   8.966   0.334  1.00 91.77           N  
ATOM   3087  H   LEU A 203      12.097   8.859   1.147  1.00 91.77           H  
ATOM   3088  CA  LEU A 203      12.352  10.024  -0.620  1.00 91.77           C  
ATOM   3089  HA  LEU A 203      12.315   9.604  -1.625  1.00 91.77           H  
ATOM   3090  C   LEU A 203      13.423  11.116  -0.627  1.00 91.77           C  
ATOM   3091  CB  LEU A 203      10.983  10.641  -0.273  1.00 91.77           C  
ATOM   3092  HB2 LEU A 203      11.015  11.019   0.748  1.00 91.77           H  
ATOM   3093  HB3 LEU A 203      10.829  11.498  -0.928  1.00 91.77           H  
ATOM   3094  O   LEU A 203      13.869  11.537  -1.690  1.00 91.77           O  
ATOM   3095  CG  LEU A 203       9.763   9.715  -0.419  1.00 91.77           C  
ATOM   3096  HG  LEU A 203       9.881   8.845   0.227  1.00 91.77           H  
ATOM   3097  CD1 LEU A 203       8.511  10.481   0.011  1.00 91.77           C  
ATOM   3098 HD11 LEU A 203       7.623   9.860  -0.110  1.00 91.77           H  
ATOM   3099 HD12 LEU A 203       8.595  10.761   1.061  1.00 91.77           H  
ATOM   3100 HD13 LEU A 203       8.395  11.381  -0.593  1.00 91.77           H  
ATOM   3101  CD2 LEU A 203       9.587   9.252  -1.865  1.00 91.77           C  
ATOM   3102 HD21 LEU A 203      10.397   8.571  -2.124  1.00 91.77           H  
ATOM   3103 HD22 LEU A 203       8.646   8.712  -1.973  1.00 91.77           H  
ATOM   3104 HD23 LEU A 203       9.583  10.106  -2.541  1.00 91.77           H  
ATOM   3105  N   THR A 204      13.898  11.535   0.547  1.00 90.78           N  
ATOM   3106  H   THR A 204      13.519  11.131   1.391  1.00 90.78           H  
ATOM   3107  CA  THR A 204      14.904  12.600   0.661  1.00 90.78           C  
ATOM   3108  HA  THR A 204      14.529  13.490   0.157  1.00 90.78           H  
ATOM   3109  C   THR A 204      16.219  12.215  -0.017  1.00 90.78           C  
ATOM   3110  CB  THR A 204      15.155  12.939   2.137  1.00 90.78           C  
ATOM   3111  HB  THR A 204      15.606  12.081   2.636  1.00 90.78           H  
ATOM   3112  O   THR A 204      16.794  13.017  -0.749  1.00 90.78           O  
ATOM   3113  CG2 THR A 204      16.059  14.158   2.313  1.00 90.78           C  
ATOM   3114 HG21 THR A 204      16.127  14.404   3.373  1.00 90.78           H  
ATOM   3115 HG22 THR A 204      15.655  15.011   1.767  1.00 90.78           H  
ATOM   3116 HG23 THR A 204      17.060  13.933   1.946  1.00 90.78           H  
ATOM   3117  OG1 THR A 204      13.934  13.241   2.777  1.00 90.78           O  
ATOM   3118  HG1 THR A 204      13.695  14.133   2.517  1.00 90.78           H  
ATOM   3119  N   ALA A 205      16.691  10.983   0.187  1.00 89.86           N  
ATOM   3120  H   ALA A 205      16.171  10.362   0.790  1.00 89.86           H  
ATOM   3121  CA  ALA A 205      17.897  10.488  -0.476  1.00 89.86           C  
ATOM   3122  HA  ALA A 205      18.687  11.233  -0.380  1.00 89.86           H  
ATOM   3123  C   ALA A 205      17.675  10.252  -1.977  1.00 89.86           C  
ATOM   3124  CB  ALA A 205      18.354   9.207   0.229  1.00 89.86           C  
ATOM   3125  HB1 ALA A 205      17.591   8.435   0.134  1.00 89.86           H  
ATOM   3126  HB2 ALA A 205      18.537   9.410   1.284  1.00 89.86           H  
ATOM   3127  HB3 ALA A 205      19.278   8.852  -0.227  1.00 89.86           H  
ATOM   3128  O   ALA A 205      18.568  10.515  -2.781  1.00 89.86           O  
ATOM   3129  N   ALA A 206      16.483   9.783  -2.362  1.00 90.12           N  
ATOM   3130  H   ALA A 206      15.776   9.585  -1.668  1.00 90.12           H  
ATOM   3131  CA  ALA A 206      16.164   9.526  -3.756  1.00 90.12           C  
ATOM   3132  HA  ALA A 206      16.962   8.898  -4.154  1.00 90.12           H  
ATOM   3133  C   ALA A 206      16.138  10.817  -4.589  1.00 90.12           C  
ATOM   3134  CB  ALA A 206      14.846   8.748  -3.846  1.00 90.12           C  
ATOM   3135  HB1 ALA A 206      14.924   7.804  -3.307  1.00 90.12           H  
ATOM   3136  HB2 ALA A 206      14.626   8.528  -4.891  1.00 90.12           H  
ATOM   3137  HB3 ALA A 206      14.029   9.336  -3.428  1.00 90.12           H  
ATOM   3138  O   ALA A 206      16.780  10.888  -5.633  1.00 90.12           O  
ATOM   3139  N   PHE A 207      15.471  11.865  -4.101  1.00 89.92           N  
ATOM   3140  H   PHE A 207      14.955  11.761  -3.239  1.00 89.92           H  
ATOM   3141  CA  PHE A 207      15.405  13.146  -4.807  1.00 89.92           C  
ATOM   3142  HA  PHE A 207      15.082  12.961  -5.831  1.00 89.92           H  
ATOM   3143  C   PHE A 207      16.772  13.835  -4.919  1.00 89.92           C  
ATOM   3144  CB  PHE A 207      14.361  14.053  -4.151  1.00 89.92           C  
ATOM   3145  HB2 PHE A 207      14.355  13.904  -3.071  1.00 89.92           H  
ATOM   3146  HB3 PHE A 207      14.651  15.088  -4.329  1.00 89.92           H  
ATOM   3147  O   PHE A 207      17.069  14.385  -5.975  1.00 89.92           O  
ATOM   3148  CG  PHE A 207      12.962  13.859  -4.709  1.00 89.92           C  
ATOM   3149  CD1 PHE A 207      12.479  14.743  -5.692  1.00 89.92           C  
ATOM   3150  HD1 PHE A 207      13.101  15.552  -6.046  1.00 89.92           H  
ATOM   3151  CD2 PHE A 207      12.145  12.797  -4.276  1.00 89.92           C  
ATOM   3152  HD2 PHE A 207      12.511  12.086  -3.550  1.00 89.92           H  
ATOM   3153  CE1 PHE A 207      11.181  14.586  -6.209  1.00 89.92           C  
ATOM   3154  HE1 PHE A 207      10.811  15.272  -6.957  1.00 89.92           H  
ATOM   3155  CE2 PHE A 207      10.844  12.645  -4.783  1.00 89.92           C  
ATOM   3156  HE2 PHE A 207      10.221  11.831  -4.442  1.00 89.92           H  
ATOM   3157  CZ  PHE A 207      10.358  13.546  -5.745  1.00 89.92           C  
ATOM   3158  HZ  PHE A 207       9.361  13.430  -6.143  1.00 89.92           H  
ATOM   3159  N   LYS A 208      17.638  13.729  -3.899  1.00 88.64           N  
ATOM   3160  H   LYS A 208      17.326  13.284  -3.048  1.00 88.64           H  
ATOM   3161  CA  LYS A 208      19.026  14.228  -3.977  1.00 88.64           C  
ATOM   3162  HA  LYS A 208      19.021  15.286  -4.238  1.00 88.64           H  
ATOM   3163  C   LYS A 208      19.845  13.548  -5.076  1.00 88.64           C  
ATOM   3164  CB  LYS A 208      19.732  14.040  -2.628  1.00 88.64           C  
ATOM   3165  HB2 LYS A 208      20.806  14.151  -2.780  1.00 88.64           H  
ATOM   3166  HB3 LYS A 208      19.542  13.036  -2.249  1.00 88.64           H  
ATOM   3167  O   LYS A 208      20.670  14.191  -5.707  1.00 88.64           O  
ATOM   3168  CG  LYS A 208      19.288  15.085  -1.600  1.00 88.64           C  
ATOM   3169  HG2 LYS A 208      18.211  15.028  -1.445  1.00 88.64           H  
ATOM   3170  HG3 LYS A 208      19.532  16.078  -1.978  1.00 88.64           H  
ATOM   3171  CD  LYS A 208      20.018  14.858  -0.273  1.00 88.64           C  
ATOM   3172  HD2 LYS A 208      19.767  13.869   0.111  1.00 88.64           H  
ATOM   3173  HD3 LYS A 208      21.092  14.921  -0.445  1.00 88.64           H  
ATOM   3174  CE  LYS A 208      19.589  15.931   0.729  1.00 88.64           C  
ATOM   3175  HE2 LYS A 208      18.518  15.831   0.909  1.00 88.64           H  
ATOM   3176  HE3 LYS A 208      19.755  16.907   0.272  1.00 88.64           H  
ATOM   3177  NZ  LYS A 208      20.349  15.825   1.997  1.00 88.64           N  
ATOM   3178  HZ1 LYS A 208      20.063  16.555   2.634  1.00 88.64           H  
ATOM   3179  HZ2 LYS A 208      20.190  14.928   2.432  1.00 88.64           H  
ATOM   3180  HZ3 LYS A 208      21.336  15.933   1.813  1.00 88.64           H  
ATOM   3181  N   ASN A 209      19.620  12.256  -5.318  1.00 89.20           N  
ATOM   3182  H   ASN A 209      18.938  11.767  -4.755  1.00 89.20           H  
ATOM   3183  CA  ASN A 209      20.315  11.533  -6.383  1.00 89.20           C  
ATOM   3184  HA  ASN A 209      21.339  11.900  -6.445  1.00 89.20           H  
ATOM   3185  C   ASN A 209      19.693  11.770  -7.776  1.00 89.20           C  
ATOM   3186  CB  ASN A 209      20.366  10.050  -5.995  1.00 89.20           C  
ATOM   3187  HB2 ASN A 209      19.354   9.646  -5.977  1.00 89.20           H  
ATOM   3188  HB3 ASN A 209      20.786   9.954  -4.993  1.00 89.20           H  
ATOM   3189  O   ASN A 209      20.371  11.637  -8.789  1.00 89.20           O  
ATOM   3190  CG  ASN A 209      21.257   9.260  -6.935  1.00 89.20           C  
ATOM   3191  ND2 ASN A 209      20.984   8.015  -7.230  1.00 89.20           N  
ATOM   3192 HD21 ASN A 209      20.034   7.676  -7.183  1.00 89.20           H  
ATOM   3193 HD22 ASN A 209      21.664   7.691  -7.903  1.00 89.20           H  
ATOM   3194  OD1 ASN A 209      22.266   9.731  -7.406  1.00 89.20           O  
ATOM   3195  N   LEU A 210      18.408  12.137  -7.845  1.00 87.12           N  
ATOM   3196  H   LEU A 210      17.876  12.191  -6.988  1.00 87.12           H  
ATOM   3197  CA  LEU A 210      17.748  12.513  -9.102  1.00 87.12           C  
ATOM   3198  HA  LEU A 210      18.122  11.877  -9.904  1.00 87.12           H  
ATOM   3199  C   LEU A 210      18.064  13.949  -9.538  1.00 87.12           C  
ATOM   3200  CB  LEU A 210      16.230  12.310  -8.972  1.00 87.12           C  
ATOM   3201  HB2 LEU A 210      15.743  12.775  -9.829  1.00 87.12           H  
ATOM   3202  HB3 LEU A 210      15.886  12.827  -8.076  1.00 87.12           H  
ATOM   3203  O   LEU A 210      18.012  14.232 -10.730  1.00 87.12           O  
ATOM   3204  CG  LEU A 210      15.789  10.837  -8.916  1.00 87.12           C  
ATOM   3205  HG  LEU A 210      16.347  10.311  -8.142  1.00 87.12           H  
ATOM   3206  CD1 LEU A 210      14.302  10.760  -8.569  1.00 87.12           C  
ATOM   3207 HD11 LEU A 210      14.126  11.212  -7.593  1.00 87.12           H  
ATOM   3208 HD12 LEU A 210      13.989   9.717  -8.540  1.00 87.12           H  
ATOM   3209 HD13 LEU A 210      13.715  11.286  -9.322  1.00 87.12           H  
ATOM   3210  CD2 LEU A 210      16.004  10.110 -10.247  1.00 87.12           C  
ATOM   3211 HD21 LEU A 210      15.483  10.637 -11.046  1.00 87.12           H  
ATOM   3212 HD22 LEU A 210      15.621   9.092 -10.178  1.00 87.12           H  
ATOM   3213 HD23 LEU A 210      17.067  10.062 -10.482  1.00 87.12           H  
ATOM   3214  N   GLU A 211      18.414  14.835  -8.601  1.00 85.69           N  
ATOM   3215  H   GLU A 211      18.395  14.538  -7.636  1.00 85.69           H  
ATOM   3216  CA  GLU A 211      18.734  16.247  -8.852  1.00 85.69           C  
ATOM   3217  HA  GLU A 211      17.798  16.754  -9.083  1.00 85.69           H  
ATOM   3218  C   GLU A 211      19.670  16.493 -10.058  1.00 85.69           C  
ATOM   3219  CB  GLU A 211      19.253  16.887  -7.553  1.00 85.69           C  
ATOM   3220  HB2 GLU A 211      18.531  16.678  -6.764  1.00 85.69           H  
ATOM   3221  HB3 GLU A 211      20.208  16.445  -7.270  1.00 85.69           H  
ATOM   3222  O   GLU A 211      19.300  17.294 -10.919  1.00 85.69           O  
ATOM   3223  CG  GLU A 211      19.412  18.411  -7.675  1.00 85.69           C  
ATOM   3224  HG2 GLU A 211      20.157  18.627  -8.440  1.00 85.69           H  
ATOM   3225  HG3 GLU A 211      18.461  18.833  -8.000  1.00 85.69           H  
ATOM   3226  CD  GLU A 211      19.838  19.088  -6.360  1.00 85.69           C  
ATOM   3227  OE1 GLU A 211      20.048  20.321  -6.405  1.00 85.69           O  
ATOM   3228  OE2 GLU A 211      19.925  18.397  -5.316  1.00 85.69           O  
ATOM   3229  N   PRO A 212      20.821  15.800 -10.209  1.00 83.58           N  
ATOM   3230  CA  PRO A 212      21.712  16.010 -11.354  1.00 83.58           C  
ATOM   3231  HA  PRO A 212      21.849  17.079 -11.522  1.00 83.58           H  
ATOM   3232  C   PRO A 212      21.216  15.390 -12.671  1.00 83.58           C  
ATOM   3233  CB  PRO A 212      23.050  15.397 -10.926  1.00 83.58           C  
ATOM   3234  HB2 PRO A 212      23.622  15.013 -11.770  1.00 83.58           H  
ATOM   3235  HB3 PRO A 212      23.632  16.143 -10.385  1.00 83.58           H  
ATOM   3236  O   PRO A 212      21.756  15.704 -13.730  1.00 83.58           O  
ATOM   3237  CG  PRO A 212      22.641  14.282  -9.966  1.00 83.58           C  
ATOM   3238  HG2 PRO A 212      22.328  13.402 -10.528  1.00 83.58           H  
ATOM   3239  HG3 PRO A 212      23.441  14.029  -9.271  1.00 83.58           H  
ATOM   3240  CD  PRO A 212      21.443  14.892  -9.250  1.00 83.58           C  
ATOM   3241  HD2 PRO A 212      20.770  14.098  -8.928  1.00 83.58           H  
ATOM   3242  HD3 PRO A 212      21.797  15.457  -8.388  1.00 83.58           H  
ATOM   3243  N   LEU A 213      20.224  14.495 -12.629  1.00 83.75           N  
ATOM   3244  H   LEU A 213      19.754  14.347 -11.747  1.00 83.75           H  
ATOM   3245  CA  LEU A 213      19.766  13.719 -13.789  1.00 83.75           C  
ATOM   3246  HA  LEU A 213      20.568  13.681 -14.527  1.00 83.75           H  
ATOM   3247  C   LEU A 213      18.577  14.363 -14.517  1.00 83.75           C  
ATOM   3248  CB  LEU A 213      19.450  12.279 -13.343  1.00 83.75           C  
ATOM   3249  HB2 LEU A 213      19.035  11.736 -14.192  1.00 83.75           H  
ATOM   3250  HB3 LEU A 213      18.683  12.319 -12.569  1.00 83.75           H  
ATOM   3251  O   LEU A 213      18.210  13.918 -15.609  1.00 83.75           O  
ATOM   3252  CG  LEU A 213      20.659  11.490 -12.805  1.00 83.75           C  
ATOM   3253  HG  LEU A 213      21.103  12.023 -11.965  1.00 83.75           H  
ATOM   3254  CD1 LEU A 213      20.193  10.123 -12.305  1.00 83.75           C  
ATOM   3255 HD11 LEU A 213      19.467  10.263 -11.504  1.00 83.75           H  
ATOM   3256 HD12 LEU A 213      19.744   9.556 -13.121  1.00 83.75           H  
ATOM   3257 HD13 LEU A 213      21.045   9.576 -11.902  1.00 83.75           H  
ATOM   3258  CD2 LEU A 213      21.733  11.263 -13.874  1.00 83.75           C  
ATOM   3259 HD21 LEU A 213      22.174  12.216 -14.168  1.00 83.75           H  
ATOM   3260 HD22 LEU A 213      21.302  10.776 -14.748  1.00 83.75           H  
ATOM   3261 HD23 LEU A 213      22.527  10.637 -13.469  1.00 83.75           H  
ATOM   3262  N   TRP A 214      17.976  15.411 -13.950  1.00 85.29           N  
ATOM   3263  H   TRP A 214      18.302  15.731 -13.049  1.00 85.29           H  
ATOM   3264  CA  TRP A 214      16.870  16.120 -14.587  1.00 85.29           C  
ATOM   3265  HA  TRP A 214      16.109  15.385 -14.850  1.00 85.29           H  
ATOM   3266  C   TRP A 214      17.320  16.815 -15.880  1.00 85.29           C  
ATOM   3267  CB  TRP A 214      16.236  17.105 -13.605  1.00 85.29           C  
ATOM   3268  HB2 TRP A 214      15.463  17.668 -14.129  1.00 85.29           H  
ATOM   3269  HB3 TRP A 214      17.004  17.807 -13.281  1.00 85.29           H  
ATOM   3270  O   TRP A 214      18.243  17.629 -15.895  1.00 85.29           O  
ATOM   3271  CG  TRP A 214      15.598  16.473 -12.407  1.00 85.29           C  
ATOM   3272  CD1 TRP A 214      15.975  16.662 -11.126  1.00 85.29           C  
ATOM   3273  HD1 TRP A 214      16.786  17.311 -10.832  1.00 85.29           H  
ATOM   3274  CD2 TRP A 214      14.482  15.535 -12.357  1.00 85.29           C  
ATOM   3275  CE2 TRP A 214      14.286  15.139 -11.000  1.00 85.29           C  
ATOM   3276  CE3 TRP A 214      13.614  14.983 -13.324  1.00 85.29           C  
ATOM   3277  HE3 TRP A 214      13.706  15.291 -14.355  1.00 85.29           H  
ATOM   3278  NE1 TRP A 214      15.208  15.875 -10.288  1.00 85.29           N  
ATOM   3279  HE1 TRP A 214      15.360  15.825  -9.290  1.00 85.29           H  
ATOM   3280  CH2 TRP A 214      12.496  13.638 -11.622  1.00 85.29           C  
ATOM   3281  HH2 TRP A 214      11.757  12.895 -11.359  1.00 85.29           H  
ATOM   3282  CZ2 TRP A 214      13.315  14.198 -10.627  1.00 85.29           C  
ATOM   3283  HZ2 TRP A 214      13.201  13.907  -9.593  1.00 85.29           H  
ATOM   3284  CZ3 TRP A 214      12.630  14.045 -12.961  1.00 85.29           C  
ATOM   3285  HZ3 TRP A 214      11.974  13.634 -13.715  1.00 85.29           H  
ATOM   3286  N   GLY A 215      16.657  16.487 -16.993  1.00 77.00           N  
ATOM   3287  H   GLY A 215      15.920  15.799 -16.927  1.00 77.00           H  
ATOM   3288  CA  GLY A 215      16.928  17.076 -18.309  1.00 77.00           C  
ATOM   3289  HA2 GLY A 215      16.985  18.160 -18.208  1.00 77.00           H  
ATOM   3290  HA3 GLY A 215      16.096  16.836 -18.970  1.00 77.00           H  
ATOM   3291  C   GLY A 215      18.215  16.600 -18.996  1.00 77.00           C  
ATOM   3292  O   GLY A 215      18.613  17.197 -19.997  1.00 77.00           O  
ATOM   3293  N   VAL A 216      18.875  15.550 -18.495  1.00 81.84           N  
ATOM   3294  H   VAL A 216      18.530  15.113 -17.652  1.00 81.84           H  
ATOM   3295  CA  VAL A 216      20.014  14.925 -19.187  1.00 81.84           C  
ATOM   3296  HA  VAL A 216      20.621  15.711 -19.637  1.00 81.84           H  
ATOM   3297  C   VAL A 216      19.489  14.027 -20.308  1.00 81.84           C  
ATOM   3298  CB  VAL A 216      20.923  14.149 -18.213  1.00 81.84           C  
ATOM   3299  HB  VAL A 216      20.353  13.350 -17.739  1.00 81.84           H  
ATOM   3300  O   VAL A 216      18.757  13.067 -20.050  1.00 81.84           O  
ATOM   3301  CG1 VAL A 216      22.126  13.533 -18.943  1.00 81.84           C  
ATOM   3302 HG11 VAL A 216      22.775  13.033 -18.225  1.00 81.84           H  
ATOM   3303 HG12 VAL A 216      22.696  14.305 -19.460  1.00 81.84           H  
ATOM   3304 HG13 VAL A 216      21.792  12.787 -19.664  1.00 81.84           H  
ATOM   3305  CG2 VAL A 216      21.470  15.078 -17.121  1.00 81.84           C  
ATOM   3306 HG21 VAL A 216      22.122  14.519 -16.450  1.00 81.84           H  
ATOM   3307 HG22 VAL A 216      20.655  15.487 -16.523  1.00 81.84           H  
ATOM   3308 HG23 VAL A 216      22.034  15.898 -17.566  1.00 81.84           H  
ATOM   3309  N   LYS A 217      19.859  14.335 -21.557  1.00 78.43           N  
ATOM   3310  H   LYS A 217      20.469  15.128 -21.693  1.00 78.43           H  
ATOM   3311  CA  LYS A 217      19.540  13.492 -22.716  1.00 78.43           C  
ATOM   3312  HA  LYS A 217      18.490  13.204 -22.656  1.00 78.43           H  
ATOM   3313  C   LYS A 217      20.367  12.208 -22.672  1.00 78.43           C  
ATOM   3314  CB  LYS A 217      19.755  14.239 -24.041  1.00 78.43           C  
ATOM   3315  HB2 LYS A 217      19.588  13.530 -24.852  1.00 78.43           H  
ATOM   3316  HB3 LYS A 217      20.784  14.591 -24.103  1.00 78.43           H  
ATOM   3317  O   LYS A 217      21.560  12.262 -22.386  1.00 78.43           O  
ATOM   3318  CG  LYS A 217      18.789  15.422 -24.218  1.00 78.43           C  
ATOM   3319  HG2 LYS A 217      19.052  16.221 -23.525  1.00 78.43           H  
ATOM   3320  HG3 LYS A 217      17.773  15.087 -24.005  1.00 78.43           H  
ATOM   3321  CD  LYS A 217      18.846  15.943 -25.660  1.00 78.43           C  
ATOM   3322  HD2 LYS A 217      19.854  16.297 -25.880  1.00 78.43           H  
ATOM   3323  HD3 LYS A 217      18.610  15.118 -26.332  1.00 78.43           H  
ATOM   3324  CE  LYS A 217      17.835  17.074 -25.882  1.00 78.43           C  
ATOM   3325  HE2 LYS A 217      18.155  17.950 -25.319  1.00 78.43           H  
ATOM   3326  HE3 LYS A 217      16.871  16.750 -25.491  1.00 78.43           H  
ATOM   3327  NZ  LYS A 217      17.703  17.392 -27.327  1.00 78.43           N  
ATOM   3328  HZ1 LYS A 217      17.045  18.143 -27.481  1.00 78.43           H  
ATOM   3329  HZ2 LYS A 217      17.354  16.584 -27.823  1.00 78.43           H  
ATOM   3330  HZ3 LYS A 217      18.594  17.642 -27.732  1.00 78.43           H  
ATOM   3331  N   ALA A 218      19.748  11.066 -22.946  1.00 63.76           N  
ATOM   3332  H   ALA A 218      18.779  11.100 -23.229  1.00 63.76           H  
ATOM   3333  CA  ALA A 218      20.439   9.787 -23.003  1.00 63.76           C  
ATOM   3334  HA  ALA A 218      21.065   9.691 -22.116  1.00 63.76           H  
ATOM   3335  C   ALA A 218      21.315   9.723 -24.273  1.00 63.76           C  
ATOM   3336  CB  ALA A 218      19.392   8.665 -22.965  1.00 63.76           C  
ATOM   3337  HB1 ALA A 218      18.721   8.753 -23.820  1.00 63.76           H  
ATOM   3338  HB2 ALA A 218      18.807   8.735 -22.047  1.00 63.76           H  
ATOM   3339  HB3 ALA A 218      19.891   7.697 -23.003  1.00 63.76           H  
ATOM   3340  O   ALA A 218      20.762   9.770 -25.374  1.00 63.76           O  
ATOM   3341  N   PRO A 219      22.655   9.602 -24.173  1.00 60.76           N  
ATOM   3342  CA  PRO A 219      23.464   9.269 -25.337  1.00 60.76           C  
ATOM   3343  HA  PRO A 219      23.284   9.986 -26.139  1.00 60.76           H  
ATOM   3344  C   PRO A 219      23.065   7.866 -25.805  1.00 60.76           C  
ATOM   3345  CB  PRO A 219      24.923   9.372 -24.884  1.00 60.76           C  
ATOM   3346  HB2 PRO A 219      25.280  10.389 -25.046  1.00 60.76           H  
ATOM   3347  HB3 PRO A 219      25.569   8.659 -25.396  1.00 60.76           H  
ATOM   3348  O   PRO A 219      23.015   6.926 -25.009  1.00 60.76           O  
ATOM   3349  CG  PRO A 219      24.853   9.096 -23.382  1.00 60.76           C  
ATOM   3350  HG2 PRO A 219      24.889   8.021 -23.207  1.00 60.76           H  
ATOM   3351  HG3 PRO A 219      25.659   9.594 -22.843  1.00 60.76           H  
ATOM   3352  CD  PRO A 219      23.480   9.629 -22.972  1.00 60.76           C  
ATOM   3353  HD2 PRO A 219      23.065   8.994 -22.189  1.00 60.76           H  
ATOM   3354  HD3 PRO A 219      23.577  10.655 -22.618  1.00 60.76           H  
ATOM   3355  N   VAL A 220      22.755   7.727 -27.097  1.00 61.81           N  
ATOM   3356  H   VAL A 220      22.784   8.550 -27.683  1.00 61.81           H  
ATOM   3357  CA  VAL A 220      22.257   6.474 -27.696  1.00 61.81           C  
ATOM   3358  HA  VAL A 220      21.314   6.224 -27.211  1.00 61.81           H  
ATOM   3359  C   VAL A 220      23.221   5.304 -27.435  1.00 61.81           C  
ATOM   3360  CB  VAL A 220      21.987   6.685 -29.206  1.00 61.81           C  
ATOM   3361  HB  VAL A 220      22.913   6.995 -29.688  1.00 61.81           H  
ATOM   3362  O   VAL A 220      22.755   4.170 -27.294  1.00 61.81           O  
ATOM   3363  CG1 VAL A 220      21.466   5.432 -29.922  1.00 61.81           C  
ATOM   3364 HG11 VAL A 220      20.513   5.110 -29.503  1.00 61.81           H  
ATOM   3365 HG12 VAL A 220      22.195   4.624 -29.854  1.00 61.81           H  
ATOM   3366 HG13 VAL A 220      21.326   5.651 -30.981  1.00 61.81           H  
ATOM   3367  CG2 VAL A 220      20.931   7.784 -29.416  1.00 61.81           C  
ATOM   3368 HG21 VAL A 220      20.729   7.902 -30.480  1.00 61.81           H  
ATOM   3369 HG22 VAL A 220      21.290   8.743 -29.041  1.00 61.81           H  
ATOM   3370 HG23 VAL A 220      20.004   7.526 -28.904  1.00 61.81           H  
ATOM   3371  N   SER A 221      24.514   5.607 -27.270  1.00 57.49           N  
ATOM   3372  H   SER A 221      24.775   6.563 -27.467  1.00 57.49           H  
ATOM   3373  CA  SER A 221      25.633   4.659 -27.259  1.00 57.49           C  
ATOM   3374  HA  SER A 221      25.312   3.746 -27.760  1.00 57.49           H  
ATOM   3375  C   SER A 221      26.153   4.244 -25.866  1.00 57.49           C  
ATOM   3376  CB  SER A 221      26.781   5.251 -28.096  1.00 57.49           C  
ATOM   3377  HB2 SER A 221      27.343   5.961 -27.490  1.00 57.49           H  
ATOM   3378  HB3 SER A 221      27.452   4.446 -28.399  1.00 57.49           H  
ATOM   3379  O   SER A 221      26.734   3.173 -25.752  1.00 57.49           O  
ATOM   3380  OG  SER A 221      26.283   5.926 -29.246  1.00 57.49           O  
ATOM   3381  HG  SER A 221      26.998   5.997 -29.883  1.00 57.49           H  
ATOM   3382  N   GLU A 222      25.923   5.010 -24.786  1.00 57.17           N  
ATOM   3383  H   GLU A 222      25.393   5.861 -24.916  1.00 57.17           H  
ATOM   3384  CA  GLU A 222      26.551   4.772 -23.457  1.00 57.17           C  
ATOM   3385  HA  GLU A 222      27.109   3.837 -23.497  1.00 57.17           H  
ATOM   3386  C   GLU A 222      25.538   4.584 -22.307  1.00 57.17           C  
ATOM   3387  CB  GLU A 222      27.583   5.857 -23.118  1.00 57.17           C  
ATOM   3388  HB2 GLU A 222      27.921   5.689 -22.095  1.00 57.17           H  
ATOM   3389  HB3 GLU A 222      27.109   6.836 -23.176  1.00 57.17           H  
ATOM   3390  O   GLU A 222      25.645   5.141 -21.211  1.00 57.17           O  
ATOM   3391  CG  GLU A 222      28.825   5.824 -24.017  1.00 57.17           C  
ATOM   3392  HG2 GLU A 222      28.531   6.079 -25.035  1.00 57.17           H  
ATOM   3393  HG3 GLU A 222      29.227   4.811 -24.018  1.00 57.17           H  
ATOM   3394  CD  GLU A 222      29.912   6.800 -23.533  1.00 57.17           C  
ATOM   3395  OE1 GLU A 222      30.970   6.841 -24.193  1.00 57.17           O  
ATOM   3396  OE2 GLU A 222      29.676   7.497 -22.518  1.00 57.17           O  
ATOM   3397  N   ARG A 223      24.501   3.778 -22.545  1.00 57.43           N  
ATOM   3398  H   ARG A 223      24.459   3.358 -23.462  1.00 57.43           H  
ATOM   3399  CA  ARG A 223      23.357   3.625 -21.620  1.00 57.43           C  
ATOM   3400  HA  ARG A 223      22.988   4.621 -21.374  1.00 57.43           H  
ATOM   3401  C   ARG A 223      23.717   2.976 -20.275  1.00 57.43           C  
ATOM   3402  CB  ARG A 223      22.238   2.846 -22.328  1.00 57.43           C  
ATOM   3403  HB2 ARG A 223      22.604   1.854 -22.593  1.00 57.43           H  
ATOM   3404  HB3 ARG A 223      21.398   2.733 -21.643  1.00 57.43           H  
ATOM   3405  O   ARG A 223      23.060   3.239 -19.268  1.00 57.43           O  
ATOM   3406  CG  ARG A 223      21.753   3.566 -23.595  1.00 57.43           C  
ATOM   3407  HG2 ARG A 223      21.367   4.552 -23.334  1.00 57.43           H  
ATOM   3408  HG3 ARG A 223      22.583   3.691 -24.292  1.00 57.43           H  
ATOM   3409  CD  ARG A 223      20.660   2.760 -24.297  1.00 57.43           C  
ATOM   3410  HD2 ARG A 223      19.778   2.710 -23.658  1.00 57.43           H  
ATOM   3411  HD3 ARG A 223      21.019   1.745 -24.464  1.00 57.43           H  
ATOM   3412  NE  ARG A 223      20.349   3.364 -25.602  1.00 57.43           N  
ATOM   3413  HE  ARG A 223      21.116   3.412 -26.257  1.00 57.43           H  
ATOM   3414  NH1 ARG A 223      18.152   3.994 -25.233  1.00 57.43           N  
ATOM   3415 HH11 ARG A 223      18.115   3.539 -24.332  1.00 57.43           H  
ATOM   3416 HH12 ARG A 223      17.321   4.460 -25.566  1.00 57.43           H  
ATOM   3417  NH2 ARG A 223      19.127   4.413 -27.183  1.00 57.43           N  
ATOM   3418 HH21 ARG A 223      19.915   4.305 -27.805  1.00 57.43           H  
ATOM   3419 HH22 ARG A 223      18.266   4.821 -27.517  1.00 57.43           H  
ATOM   3420  CZ  ARG A 223      19.213   3.914 -25.986  1.00 57.43           C  
ATOM   3421  N   THR A 224      24.756   2.145 -20.233  1.00 62.46           N  
ATOM   3422  H   THR A 224      25.290   1.996 -21.077  1.00 62.46           H  
ATOM   3423  CA  THR A 224      25.186   1.412 -19.029  1.00 62.46           C  
ATOM   3424  HA  THR A 224      24.302   1.045 -18.507  1.00 62.46           H  
ATOM   3425  C   THR A 224      25.953   2.291 -18.042  1.00 62.46           C  
ATOM   3426  CB  THR A 224      26.042   0.196 -19.412  1.00 62.46           C  
ATOM   3427  HB  THR A 224      26.557  -0.185 -18.530  1.00 62.46           H  
ATOM   3428  O   THR A 224      25.742   2.156 -16.835  1.00 62.46           O  
ATOM   3429  CG2 THR A 224      25.187  -0.920 -20.008  1.00 62.46           C  
ATOM   3430 HG21 THR A 224      24.431  -1.232 -19.287  1.00 62.46           H  
ATOM   3431 HG22 THR A 224      24.697  -0.578 -20.919  1.00 62.46           H  
ATOM   3432 HG23 THR A 224      25.817  -1.778 -20.244  1.00 62.46           H  
ATOM   3433  OG1 THR A 224      26.983   0.584 -20.385  1.00 62.46           O  
ATOM   3434  HG1 THR A 224      27.510  -0.180 -20.631  1.00 62.46           H  
ATOM   3435  N   ALA A 225      26.767   3.236 -18.524  1.00 59.22           N  
ATOM   3436  H   ALA A 225      26.883   3.307 -19.525  1.00 59.22           H  
ATOM   3437  CA  ALA A 225      27.609   4.086 -17.682  1.00 59.22           C  
ATOM   3438  HA  ALA A 225      28.233   3.448 -17.055  1.00 59.22           H  
ATOM   3439  C   ALA A 225      26.775   4.978 -16.746  1.00 59.22           C  
ATOM   3440  CB  ALA A 225      28.532   4.905 -18.593  1.00 59.22           C  
ATOM   3441  HB1 ALA A 225      29.187   5.532 -17.988  1.00 59.22           H  
ATOM   3442  HB2 ALA A 225      27.949   5.542 -19.258  1.00 59.22           H  
ATOM   3443  HB3 ALA A 225      29.149   4.239 -19.196  1.00 59.22           H  
ATOM   3444  O   ALA A 225      26.989   4.988 -15.534  1.00 59.22           O  
ATOM   3445  N   ILE A 226      25.741   5.637 -17.276  1.00 57.70           N  
ATOM   3446  H   ILE A 226      25.632   5.602 -18.280  1.00 57.70           H  
ATOM   3447  CA  ILE A 226      24.849   6.516 -16.497  1.00 57.70           C  
ATOM   3448  HA  ILE A 226      25.468   7.139 -15.852  1.00 57.70           H  
ATOM   3449  C   ILE A 226      23.929   5.695 -15.572  1.00 57.70           C  
ATOM   3450  CB  ILE A 226      24.073   7.456 -17.454  1.00 57.70           C  
ATOM   3451  HB  ILE A 226      23.434   6.842 -18.088  1.00 57.70           H  
ATOM   3452  O   ILE A 226      23.539   6.152 -14.496  1.00 57.70           O  
ATOM   3453  CG1 ILE A 226      25.053   8.245 -18.361  1.00 57.70           C  
ATOM   3454 HG12 ILE A 226      25.679   8.892 -17.747  1.00 57.70           H  
ATOM   3455 HG13 ILE A 226      25.708   7.554 -18.892  1.00 57.70           H  
ATOM   3456  CG2 ILE A 226      23.177   8.439 -16.674  1.00 57.70           C  
ATOM   3457 HG21 ILE A 226      22.572   9.028 -17.363  1.00 57.70           H  
ATOM   3458 HG22 ILE A 226      22.485   7.904 -16.024  1.00 57.70           H  
ATOM   3459 HG23 ILE A 226      23.788   9.112 -16.072  1.00 57.70           H  
ATOM   3460  CD1 ILE A 226      24.372   9.093 -19.441  1.00 57.70           C  
ATOM   3461 HD11 ILE A 226      23.675   8.475 -20.007  1.00 57.70           H  
ATOM   3462 HD12 ILE A 226      23.840   9.934 -18.995  1.00 57.70           H  
ATOM   3463 HD13 ILE A 226      25.129   9.486 -20.120  1.00 57.70           H  
ATOM   3464  N   SER A 227      23.646   4.433 -15.921  1.00 60.32           N  
ATOM   3465  H   SER A 227      23.987   4.100 -16.811  1.00 60.32           H  
ATOM   3466  CA  SER A 227      22.842   3.526 -15.088  1.00 60.32           C  
ATOM   3467  HA  SER A 227      21.954   4.063 -14.754  1.00 60.32           H  
ATOM   3468  C   SER A 227      23.466   3.138 -13.758  1.00 60.32           C  
ATOM   3469  CB  SER A 227      22.382   2.311 -15.894  1.00 60.32           C  
ATOM   3470  HB2 SER A 227      22.149   2.612 -16.916  1.00 60.32           H  
ATOM   3471  HB3 SER A 227      21.474   1.915 -15.439  1.00 60.32           H  
ATOM   3472  O   SER A 227      22.728   2.821 -12.824  1.00 60.32           O  
ATOM   3473  OG  SER A 227      23.359   1.291 -15.894  1.00 60.32           O  
ATOM   3474  HG  SER A 227      24.194   1.634 -16.222  1.00 60.32           H  
ATOM   3475  N   SER A 228      24.789   3.246 -13.650  1.00 69.49           N  
ATOM   3476  H   SER A 228      25.315   3.525 -14.466  1.00 69.49           H  
ATOM   3477  CA  SER A 228      25.523   3.020 -12.404  1.00 69.49           C  
ATOM   3478  HA  SER A 228      25.138   2.113 -11.936  1.00 69.49           H  
ATOM   3479  C   SER A 228      25.358   4.154 -11.380  1.00 69.49           C  
ATOM   3480  CB  SER A 228      27.000   2.782 -12.726  1.00 69.49           C  
ATOM   3481  HB2 SER A 228      27.495   2.416 -11.826  1.00 69.49           H  
ATOM   3482  HB3 SER A 228      27.094   2.025 -13.505  1.00 69.49           H  
ATOM   3483  O   SER A 228      25.527   3.923 -10.186  1.00 69.49           O  
ATOM   3484  OG  SER A 228      27.643   3.974 -13.132  1.00 69.49           O  
ATOM   3485  HG  SER A 228      27.426   4.217 -14.036  1.00 69.49           H  
ATOM   3486  N   ILE A 229      24.966   5.358 -11.822  1.00 76.12           N  
ATOM   3487  H   ILE A 229      24.846   5.480 -12.818  1.00 76.12           H  
ATOM   3488  CA  ILE A 229      24.801   6.546 -10.963  1.00 76.12           C  
ATOM   3489  HA  ILE A 229      25.639   6.592 -10.268  1.00 76.12           H  
ATOM   3490  C   ILE A 229      23.518   6.443 -10.117  1.00 76.12           C  
ATOM   3491  CB  ILE A 229      24.821   7.831 -11.834  1.00 76.12           C  
ATOM   3492  HB  ILE A 229      23.981   7.788 -12.527  1.00 76.12           H  
ATOM   3493  O   ILE A 229      23.418   6.985  -9.014  1.00 76.12           O  
ATOM   3494  CG1 ILE A 229      26.132   7.916 -12.658  1.00 76.12           C  
ATOM   3495 HG12 ILE A 229      26.983   7.996 -11.980  1.00 76.12           H  
ATOM   3496 HG13 ILE A 229      26.258   7.004 -13.241  1.00 76.12           H  
ATOM   3497  CG2 ILE A 229      24.647   9.097 -10.972  1.00 76.12           C  
ATOM   3498 HG21 ILE A 229      24.645   9.991 -11.596  1.00 76.12           H  
ATOM   3499 HG22 ILE A 229      25.454   9.169 -10.244  1.00 76.12           H  
ATOM   3500 HG23 ILE A 229      23.693   9.083 -10.444  1.00 76.12           H  
ATOM   3501  CD1 ILE A 229      26.182   9.076 -13.659  1.00 76.12           C  
ATOM   3502 HD11 ILE A 229      26.281  10.029 -13.138  1.00 76.12           H  
ATOM   3503 HD12 ILE A 229      27.046   8.950 -14.312  1.00 76.12           H  
ATOM   3504 HD13 ILE A 229      25.276   9.083 -14.265  1.00 76.12           H  
ATOM   3505  N   LEU A 230      22.511   5.715 -10.604  1.00 82.13           N  
ATOM   3506  H   LEU A 230      22.669   5.200 -11.458  1.00 82.13           H  
ATOM   3507  CA  LEU A 230      21.272   5.513  -9.860  1.00 82.13           C  
ATOM   3508  HA  LEU A 230      20.967   6.467  -9.431  1.00 82.13           H  
ATOM   3509  C   LEU A 230      21.486   4.535  -8.702  1.00 82.13           C  
ATOM   3510  CB  LEU A 230      20.159   5.036 -10.798  1.00 82.13           C  
ATOM   3511  HB2 LEU A 230      20.556   4.237 -11.425  1.00 82.13           H  
ATOM   3512  HB3 LEU A 230      19.352   4.616 -10.198  1.00 82.13           H  
ATOM   3513  O   LEU A 230      21.666   3.335  -8.900  1.00 82.13           O  
ATOM   3514  CG  LEU A 230      19.577   6.149 -11.681  1.00 82.13           C  
ATOM   3515  HG  LEU A 230      20.372   6.661 -12.224  1.00 82.13           H  
ATOM   3516  CD1 LEU A 230      18.637   5.492 -12.682  1.00 82.13           C  
ATOM   3517 HD11 LEU A 230      19.196   4.809 -13.322  1.00 82.13           H  
ATOM   3518 HD12 LEU A 230      18.158   6.264 -13.283  1.00 82.13           H  
ATOM   3519 HD13 LEU A 230      17.860   4.937 -12.156  1.00 82.13           H  
ATOM   3520  CD2 LEU A 230      18.747   7.166 -10.891  1.00 82.13           C  
ATOM   3521 HD21 LEU A 230      18.288   7.879 -11.577  1.00 82.13           H  
ATOM   3522 HD22 LEU A 230      17.964   6.659 -10.328  1.00 82.13           H  
ATOM   3523 HD23 LEU A 230      19.384   7.728 -10.209  1.00 82.13           H  
ATOM   3524  N   THR A 231      21.355   5.034  -7.472  1.00 87.75           N  
ATOM   3525  H   THR A 231      21.239   6.032  -7.364  1.00 87.75           H  
ATOM   3526  CA  THR A 231      21.291   4.185  -6.283  1.00 87.75           C  
ATOM   3527  HA  THR A 231      22.207   3.595  -6.278  1.00 87.75           H  
ATOM   3528  C   THR A 231      20.082   3.241  -6.368  1.00 87.75           C  
ATOM   3529  CB  THR A 231      21.241   4.983  -4.968  1.00 87.75           C  
ATOM   3530  HB  THR A 231      21.194   4.272  -4.144  1.00 87.75           H  
ATOM   3531  O   THR A 231      19.033   3.619  -6.912  1.00 87.75           O  
ATOM   3532  CG2 THR A 231      22.473   5.862  -4.762  1.00 87.75           C  
ATOM   3533 HG21 THR A 231      22.399   6.388  -3.811  1.00 87.75           H  
ATOM   3534 HG22 THR A 231      23.365   5.235  -4.743  1.00 87.75           H  
ATOM   3535 HG23 THR A 231      22.583   6.586  -5.569  1.00 87.75           H  
ATOM   3536  OG1 THR A 231      20.105   5.814  -4.888  1.00 87.75           O  
ATOM   3537  HG1 THR A 231      20.380   6.659  -5.251  1.00 87.75           H  
ATOM   3538  N   PRO A 232      20.158   2.031  -5.785  1.00 85.89           N  
ATOM   3539  CA  PRO A 232      19.033   1.095  -5.759  1.00 85.89           C  
ATOM   3540  HA  PRO A 232      18.843   0.750  -6.775  1.00 85.89           H  
ATOM   3541  C   PRO A 232      17.743   1.708  -5.192  1.00 85.89           C  
ATOM   3542  CB  PRO A 232      19.517  -0.086  -4.915  1.00 85.89           C  
ATOM   3543  HB2 PRO A 232      19.309   0.089  -3.859  1.00 85.89           H  
ATOM   3544  HB3 PRO A 232      19.065  -1.024  -5.239  1.00 85.89           H  
ATOM   3545  O   PRO A 232      16.661   1.449  -5.707  1.00 85.89           O  
ATOM   3546  CG  PRO A 232      21.028  -0.080  -5.138  1.00 85.89           C  
ATOM   3547  HG2 PRO A 232      21.260  -0.569  -6.084  1.00 85.89           H  
ATOM   3548  HG3 PRO A 232      21.563  -0.559  -4.318  1.00 85.89           H  
ATOM   3549  CD  PRO A 232      21.356   1.407  -5.237  1.00 85.89           C  
ATOM   3550  HD2 PRO A 232      22.219   1.540  -5.889  1.00 85.89           H  
ATOM   3551  HD3 PRO A 232      21.561   1.809  -4.245  1.00 85.89           H  
ATOM   3552  N   ASN A 233      17.863   2.599  -4.200  1.00 90.04           N  
ATOM   3553  H   ASN A 233      18.786   2.768  -3.827  1.00 90.04           H  
ATOM   3554  CA  ASN A 233      16.738   3.345  -3.629  1.00 90.04           C  
ATOM   3555  HA  ASN A 233      15.990   2.639  -3.270  1.00 90.04           H  
ATOM   3556  C   ASN A 233      16.041   4.245  -4.672  1.00 90.04           C  
ATOM   3557  CB  ASN A 233      17.276   4.143  -2.430  1.00 90.04           C  
ATOM   3558  HB2 ASN A 233      18.070   4.811  -2.765  1.00 90.04           H  
ATOM   3559  HB3 ASN A 233      17.692   3.453  -1.695  1.00 90.04           H  
ATOM   3560  O   ASN A 233      14.817   4.230  -4.777  1.00 90.04           O  
ATOM   3561  CG  ASN A 233      16.195   4.950  -1.734  1.00 90.04           C  
ATOM   3562  ND2 ASN A 233      16.403   6.235  -1.570  1.00 90.04           N  
ATOM   3563 HD21 ASN A 233      17.234   6.666  -1.949  1.00 90.04           H  
ATOM   3564 HD22 ASN A 233      15.633   6.792  -1.229  1.00 90.04           H  
ATOM   3565  OD1 ASN A 233      15.171   4.447  -1.319  1.00 90.04           O  
ATOM   3566  N   THR A 234      16.801   4.987  -5.493  1.00 91.22           N  
ATOM   3567  H   THR A 234      17.806   4.966  -5.394  1.00 91.22           H  
ATOM   3568  CA  THR A 234      16.216   5.757  -6.610  1.00 91.22           C  
ATOM   3569  HA  THR A 234      15.395   6.363  -6.227  1.00 91.22           H  
ATOM   3570  C   THR A 234      15.617   4.878  -7.694  1.00 91.22           C  
ATOM   3571  CB  THR A 234      17.213   6.686  -7.317  1.00 91.22           C  
ATOM   3572  HB  THR A 234      16.819   6.946  -8.299  1.00 91.22           H  
ATOM   3573  O   THR A 234      14.566   5.207  -8.235  1.00 91.22           O  
ATOM   3574  CG2 THR A 234      17.395   7.966  -6.546  1.00 91.22           C  
ATOM   3575 HG21 THR A 234      17.955   7.776  -5.630  1.00 91.22           H  
ATOM   3576 HG22 THR A 234      16.415   8.394  -6.334  1.00 91.22           H  
ATOM   3577 HG23 THR A 234      17.922   8.670  -7.190  1.00 91.22           H  
ATOM   3578  OG1 THR A 234      18.522   6.183  -7.463  1.00 91.22           O  
ATOM   3579  HG1 THR A 234      18.527   5.225  -7.415  1.00 91.22           H  
ATOM   3580  N   ARG A 235      16.265   3.754  -8.012  1.00 88.45           N  
ATOM   3581  H   ARG A 235      17.116   3.526  -7.518  1.00 88.45           H  
ATOM   3582  CA  ARG A 235      15.757   2.810  -9.010  1.00 88.45           C  
ATOM   3583  HA  ARG A 235      15.554   3.347  -9.936  1.00 88.45           H  
ATOM   3584  C   ARG A 235      14.412   2.224  -8.572  1.00 88.45           C  
ATOM   3585  CB  ARG A 235      16.836   1.747  -9.280  1.00 88.45           C  
ATOM   3586  HB2 ARG A 235      17.704   2.237  -9.720  1.00 88.45           H  
ATOM   3587  HB3 ARG A 235      17.140   1.281  -8.342  1.00 88.45           H  
ATOM   3588  O   ARG A 235      13.498   2.148  -9.385  1.00 88.45           O  
ATOM   3589  CG  ARG A 235      16.330   0.655 -10.228  1.00 88.45           C  
ATOM   3590  HG2 ARG A 235      15.593   0.053  -9.697  1.00 88.45           H  
ATOM   3591  HG3 ARG A 235      15.819   1.122 -11.070  1.00 88.45           H  
ATOM   3592  CD  ARG A 235      17.430  -0.298 -10.723  1.00 88.45           C  
ATOM   3593  HD2 ARG A 235      18.016  -0.621  -9.863  1.00 88.45           H  
ATOM   3594  HD3 ARG A 235      16.943  -1.173 -11.151  1.00 88.45           H  
ATOM   3595  NE  ARG A 235      18.309   0.291 -11.757  1.00 88.45           N  
ATOM   3596  HE  ARG A 235      17.899   1.003 -12.344  1.00 88.45           H  
ATOM   3597  NH1 ARG A 235      20.073  -1.167 -11.519  1.00 88.45           N  
ATOM   3598 HH11 ARG A 235      20.993  -1.470 -11.808  1.00 88.45           H  
ATOM   3599 HH12 ARG A 235      19.544  -1.698 -10.842  1.00 88.45           H  
ATOM   3600  NH2 ARG A 235      20.215   0.477 -13.009  1.00 88.45           N  
ATOM   3601 HH21 ARG A 235      21.173   0.215 -13.190  1.00 88.45           H  
ATOM   3602 HH22 ARG A 235      19.857   1.309 -13.458  1.00 88.45           H  
ATOM   3603  CZ  ARG A 235      19.522  -0.132 -12.089  1.00 88.45           C  
ATOM   3604  N   LEU A 236      14.276   1.889  -7.289  1.00 88.43           N  
ATOM   3605  H   LEU A 236      15.088   1.936  -6.691  1.00 88.43           H  
ATOM   3606  CA  LEU A 236      13.026   1.406  -6.709  1.00 88.43           C  
ATOM   3607  HA  LEU A 236      12.694   0.549  -7.295  1.00 88.43           H  
ATOM   3608  C   LEU A 236      11.914   2.463  -6.776  1.00 88.43           C  
ATOM   3609  CB  LEU A 236      13.304   0.954  -5.266  1.00 88.43           C  
ATOM   3610  HB2 LEU A 236      14.121   0.233  -5.273  1.00 88.43           H  
ATOM   3611  HB3 LEU A 236      13.622   1.817  -4.681  1.00 88.43           H  
ATOM   3612  O   LEU A 236      10.800   2.139  -7.173  1.00 88.43           O  
ATOM   3613  CG  LEU A 236      12.092   0.311  -4.569  1.00 88.43           C  
ATOM   3614  HG  LEU A 236      11.263   1.019  -4.540  1.00 88.43           H  
ATOM   3615  CD1 LEU A 236      11.647  -0.966  -5.281  1.00 88.43           C  
ATOM   3616 HD11 LEU A 236      12.485  -1.653  -5.401  1.00 88.43           H  
ATOM   3617 HD12 LEU A 236      10.867  -1.453  -4.696  1.00 88.43           H  
ATOM   3618 HD13 LEU A 236      11.222  -0.726  -6.256  1.00 88.43           H  
ATOM   3619  CD2 LEU A 236      12.466  -0.052  -3.132  1.00 88.43           C  
ATOM   3620 HD21 LEU A 236      12.866   0.815  -2.606  1.00 88.43           H  
ATOM   3621 HD22 LEU A 236      11.578  -0.400  -2.605  1.00 88.43           H  
ATOM   3622 HD23 LEU A 236      13.217  -0.842  -3.128  1.00 88.43           H  
ATOM   3623  N   LEU A 237      12.220   3.729  -6.462  1.00 90.48           N  
ATOM   3624  H   LEU A 237      13.143   3.927  -6.102  1.00 90.48           H  
ATOM   3625  CA  LEU A 237      11.268   4.835  -6.620  1.00 90.48           C  
ATOM   3626  HA  LEU A 237      10.416   4.664  -5.963  1.00 90.48           H  
ATOM   3627  C   LEU A 237      10.743   4.917  -8.063  1.00 90.48           C  
ATOM   3628  CB  LEU A 237      11.952   6.162  -6.242  1.00 90.48           C  
ATOM   3629  HB2 LEU A 237      12.439   6.075  -5.271  1.00 90.48           H  
ATOM   3630  HB3 LEU A 237      12.739   6.353  -6.972  1.00 90.48           H  
ATOM   3631  O   LEU A 237       9.537   4.994  -8.270  1.00 90.48           O  
ATOM   3632  CG  LEU A 237      10.992   7.370  -6.243  1.00 90.48           C  
ATOM   3633  HG  LEU A 237      10.259   7.281  -7.046  1.00 90.48           H  
ATOM   3634  CD1 LEU A 237      10.255   7.534  -4.918  1.00 90.48           C  
ATOM   3635 HD11 LEU A 237       9.553   8.364  -4.990  1.00 90.48           H  
ATOM   3636 HD12 LEU A 237       9.691   6.628  -4.697  1.00 90.48           H  
ATOM   3637 HD13 LEU A 237      10.973   7.733  -4.122  1.00 90.48           H  
ATOM   3638  CD2 LEU A 237      11.788   8.650  -6.477  1.00 90.48           C  
ATOM   3639 HD21 LEU A 237      11.121   9.511  -6.440  1.00 90.48           H  
ATOM   3640 HD22 LEU A 237      12.266   8.610  -7.456  1.00 90.48           H  
ATOM   3641 HD23 LEU A 237      12.548   8.767  -5.704  1.00 90.48           H  
ATOM   3642  N   LEU A 238      11.642   4.887  -9.053  1.00 89.03           N  
ATOM   3643  H   LEU A 238      12.621   4.817  -8.814  1.00 89.03           H  
ATOM   3644  CA  LEU A 238      11.261   4.967 -10.466  1.00 89.03           C  
ATOM   3645  HA  LEU A 238      10.641   5.851 -10.615  1.00 89.03           H  
ATOM   3646  C   LEU A 238      10.400   3.776 -10.894  1.00 89.03           C  
ATOM   3647  CB  LEU A 238      12.513   5.068 -11.355  1.00 89.03           C  
ATOM   3648  HB2 LEU A 238      13.179   4.239 -11.114  1.00 89.03           H  
ATOM   3649  HB3 LEU A 238      12.201   4.949 -12.393  1.00 89.03           H  
ATOM   3650  O   LEU A 238       9.416   3.979 -11.596  1.00 89.03           O  
ATOM   3651  CG  LEU A 238      13.294   6.390 -11.244  1.00 89.03           C  
ATOM   3652  HG  LEU A 238      13.603   6.553 -10.211  1.00 89.03           H  
ATOM   3653  CD1 LEU A 238      14.548   6.307 -12.117  1.00 89.03           C  
ATOM   3654 HD11 LEU A 238      15.171   5.475 -11.787  1.00 89.03           H  
ATOM   3655 HD12 LEU A 238      15.120   7.230 -12.026  1.00 89.03           H  
ATOM   3656 HD13 LEU A 238      14.267   6.164 -13.161  1.00 89.03           H  
ATOM   3657  CD2 LEU A 238      12.477   7.598 -11.700  1.00 89.03           C  
ATOM   3658 HD21 LEU A 238      12.108   7.444 -12.714  1.00 89.03           H  
ATOM   3659 HD22 LEU A 238      13.094   8.495 -11.676  1.00 89.03           H  
ATOM   3660 HD23 LEU A 238      11.636   7.751 -11.023  1.00 89.03           H  
ATOM   3661  N   LEU A 239      10.724   2.563 -10.438  1.00 87.46           N  
ATOM   3662  H   LEU A 239      11.563   2.463  -9.885  1.00 87.46           H  
ATOM   3663  CA  LEU A 239       9.928   1.364 -10.713  1.00 87.46           C  
ATOM   3664  HA  LEU A 239       9.850   1.238 -11.793  1.00 87.46           H  
ATOM   3665  C   LEU A 239       8.502   1.488 -10.154  1.00 87.46           C  
ATOM   3666  CB  LEU A 239      10.659   0.152 -10.107  1.00 87.46           C  
ATOM   3667  HB2 LEU A 239      10.728   0.294  -9.029  1.00 87.46           H  
ATOM   3668  HB3 LEU A 239      11.674   0.114 -10.505  1.00 87.46           H  
ATOM   3669  O   LEU A 239       7.538   1.156 -10.835  1.00 87.46           O  
ATOM   3670  CG  LEU A 239       9.969  -1.199 -10.375  1.00 87.46           C  
ATOM   3671  HG  LEU A 239       8.920  -1.151 -10.082  1.00 87.46           H  
ATOM   3672  CD1 LEU A 239      10.064  -1.598 -11.848  1.00 87.46           C  
ATOM   3673 HD11 LEU A 239       9.629  -2.587 -11.990  1.00 87.46           H  
ATOM   3674 HD12 LEU A 239       9.493  -0.896 -12.456  1.00 87.46           H  
ATOM   3675 HD13 LEU A 239      11.103  -1.608 -12.175  1.00 87.46           H  
ATOM   3676  CD2 LEU A 239      10.637  -2.286  -9.533  1.00 87.46           C  
ATOM   3677 HD21 LEU A 239      10.543  -2.042  -8.475  1.00 87.46           H  
ATOM   3678 HD22 LEU A 239      10.142  -3.240  -9.714  1.00 87.46           H  
ATOM   3679 HD23 LEU A 239      11.691  -2.372  -9.799  1.00 87.46           H  
ATOM   3680  N   VAL A 240       8.370   1.997  -8.927  1.00 86.98           N  
ATOM   3681  H   VAL A 240       9.211   2.230  -8.418  1.00 86.98           H  
ATOM   3682  CA  VAL A 240       7.076   2.155  -8.247  1.00 86.98           C  
ATOM   3683  HA  VAL A 240       6.501   1.238  -8.373  1.00 86.98           H  
ATOM   3684  C   VAL A 240       6.235   3.276  -8.873  1.00 86.98           C  
ATOM   3685  CB  VAL A 240       7.320   2.364  -6.738  1.00 86.98           C  
ATOM   3686  HB  VAL A 240       8.056   3.156  -6.599  1.00 86.98           H  
ATOM   3687  O   VAL A 240       5.013   3.163  -8.936  1.00 86.98           O  
ATOM   3688  CG1 VAL A 240       6.056   2.754  -5.972  1.00 86.98           C  
ATOM   3689 HG11 VAL A 240       6.193   2.587  -4.904  1.00 86.98           H  
ATOM   3690 HG12 VAL A 240       5.882   3.819  -6.123  1.00 86.98           H  
ATOM   3691 HG13 VAL A 240       5.202   2.172  -6.319  1.00 86.98           H  
ATOM   3692  CG2 VAL A 240       7.863   1.084  -6.089  1.00 86.98           C  
ATOM   3693 HG21 VAL A 240       8.135   1.275  -5.051  1.00 86.98           H  
ATOM   3694 HG22 VAL A 240       8.751   0.731  -6.613  1.00 86.98           H  
ATOM   3695 HG23 VAL A 240       7.109   0.297  -6.124  1.00 86.98           H  
ATOM   3696  N   VAL A 241       6.875   4.336  -9.375  1.00 88.15           N  
ATOM   3697  H   VAL A 241       7.878   4.375  -9.262  1.00 88.15           H  
ATOM   3698  CA  VAL A 241       6.199   5.484 -10.005  1.00 88.15           C  
ATOM   3699  HA  VAL A 241       5.231   5.621  -9.523  1.00 88.15           H  
ATOM   3700  C   VAL A 241       5.880   5.247 -11.489  1.00 88.15           C  
ATOM   3701  CB  VAL A 241       7.009   6.774  -9.755  1.00 88.15           C  
ATOM   3702  HB  VAL A 241       8.032   6.630 -10.101  1.00 88.15           H  
ATOM   3703  O   VAL A 241       4.910   5.814 -11.985  1.00 88.15           O  
ATOM   3704  CG1 VAL A 241       6.428   8.003 -10.461  1.00 88.15           C  
ATOM   3705 HG11 VAL A 241       6.907   8.915 -10.104  1.00 88.15           H  
ATOM   3706 HG12 VAL A 241       5.354   8.068 -10.284  1.00 88.15           H  
ATOM   3707 HG13 VAL A 241       6.620   7.921 -11.531  1.00 88.15           H  
ATOM   3708  CG2 VAL A 241       7.037   7.119  -8.257  1.00 88.15           C  
ATOM   3709 HG21 VAL A 241       7.692   7.974  -8.087  1.00 88.15           H  
ATOM   3710 HG22 VAL A 241       7.409   6.277  -7.673  1.00 88.15           H  
ATOM   3711 HG23 VAL A 241       6.030   7.363  -7.917  1.00 88.15           H  
ATOM   3712  N   ALA A 242       6.615   4.372 -12.186  1.00 84.43           N  
ATOM   3713  H   ALA A 242       7.404   3.943 -11.724  1.00 84.43           H  
ATOM   3714  CA  ALA A 242       6.449   4.079 -13.616  1.00 84.43           C  
ATOM   3715  HA  ALA A 242       6.822   4.941 -14.168  1.00 84.43           H  
ATOM   3716  C   ALA A 242       4.999   3.854 -14.109  1.00 84.43           C  
ATOM   3717  CB  ALA A 242       7.340   2.885 -13.986  1.00 84.43           C  
ATOM   3718  HB1 ALA A 242       7.061   2.005 -13.406  1.00 84.43           H  
ATOM   3719  HB2 ALA A 242       8.385   3.126 -13.792  1.00 84.43           H  
ATOM   3720  HB3 ALA A 242       7.230   2.664 -15.048  1.00 84.43           H  
ATOM   3721  O   ALA A 242       4.640   4.457 -15.125  1.00 84.43           O  
ATOM   3722  N   PRO A 243       4.133   3.060 -13.442  1.00 83.77           N  
ATOM   3723  CA  PRO A 243       2.761   2.852 -13.916  1.00 83.77           C  
ATOM   3724  HA  PRO A 243       2.781   2.533 -14.958  1.00 83.77           H  
ATOM   3725  C   PRO A 243       1.884   4.112 -13.837  1.00 83.77           C  
ATOM   3726  CB  PRO A 243       2.200   1.709 -13.065  1.00 83.77           C  
ATOM   3727  HB2 PRO A 243       1.134   1.827 -12.867  1.00 83.77           H  
ATOM   3728  HB3 PRO A 243       2.386   0.760 -13.568  1.00 83.77           H  
ATOM   3729  O   PRO A 243       0.907   4.211 -14.570  1.00 83.77           O  
ATOM   3730  CG  PRO A 243       3.021   1.766 -11.781  1.00 83.77           C  
ATOM   3731  HG2 PRO A 243       3.083   0.793 -11.294  1.00 83.77           H  
ATOM   3732  HG3 PRO A 243       2.591   2.506 -11.105  1.00 83.77           H  
ATOM   3733  CD  PRO A 243       4.386   2.246 -12.259  1.00 83.77           C  
ATOM   3734  HD2 PRO A 243       5.003   1.389 -12.528  1.00 83.77           H  
ATOM   3735  HD3 PRO A 243       4.860   2.806 -11.453  1.00 83.77           H  
ATOM   3736  N   PHE A 244       2.249   5.090 -13.004  1.00 82.95           N  
ATOM   3737  H   PHE A 244       3.095   4.973 -12.464  1.00 82.95           H  
ATOM   3738  CA  PHE A 244       1.537   6.367 -12.857  1.00 82.95           C  
ATOM   3739  HA  PHE A 244       0.495   6.223 -13.140  1.00 82.95           H  
ATOM   3740  C   PHE A 244       2.093   7.465 -13.773  1.00 82.95           C  
ATOM   3741  CB  PHE A 244       1.566   6.794 -11.383  1.00 82.95           C  
ATOM   3742  HB2 PHE A 244       2.597   6.975 -11.077  1.00 82.95           H  
ATOM   3743  HB3 PHE A 244       1.024   7.733 -11.271  1.00 82.95           H  
ATOM   3744  O   PHE A 244       1.629   8.604 -13.740  1.00 82.95           O  
ATOM   3745  CG  PHE A 244       0.939   5.769 -10.463  1.00 82.95           C  
ATOM   3746  CD1 PHE A 244      -0.457   5.732 -10.299  1.00 82.95           C  
ATOM   3747  HD1 PHE A 244      -1.095   6.449 -10.795  1.00 82.95           H  
ATOM   3748  CD2 PHE A 244       1.746   4.807  -9.830  1.00 82.95           C  
ATOM   3749  HD2 PHE A 244       2.816   4.818  -9.974  1.00 82.95           H  
ATOM   3750  CE1 PHE A 244      -1.043   4.727  -9.514  1.00 82.95           C  
ATOM   3751  HE1 PHE A 244      -2.118   4.691  -9.418  1.00 82.95           H  
ATOM   3752  CE2 PHE A 244       1.159   3.802  -9.043  1.00 82.95           C  
ATOM   3753  HE2 PHE A 244       1.783   3.053  -8.577  1.00 82.95           H  
ATOM   3754  CZ  PHE A 244      -0.237   3.757  -8.897  1.00 82.95           C  
ATOM   3755  HZ  PHE A 244      -0.701   2.960  -8.334  1.00 82.95           H  
ATOM   3756  N   THR A 245       3.109   7.147 -14.582  1.00 82.03           N  
ATOM   3757  H   THR A 245       3.437   6.192 -14.574  1.00 82.03           H  
ATOM   3758  CA  THR A 245       3.709   8.081 -15.537  1.00 82.03           C  
ATOM   3759  HA  THR A 245       3.365   9.089 -15.303  1.00 82.03           H  
ATOM   3760  C   THR A 245       3.253   7.775 -16.956  1.00 82.03           C  
ATOM   3761  CB  THR A 245       5.240   8.130 -15.440  1.00 82.03           C  
ATOM   3762  HB  THR A 245       5.611   8.813 -16.204  1.00 82.03           H  
ATOM   3763  O   THR A 245       3.523   6.709 -17.511  1.00 82.03           O  
ATOM   3764  CG2 THR A 245       5.683   8.648 -14.073  1.00 82.03           C  
ATOM   3765 HG21 THR A 245       5.269   8.016 -13.287  1.00 82.03           H  
ATOM   3766 HG22 THR A 245       5.325   9.667 -13.930  1.00 82.03           H  
ATOM   3767 HG23 THR A 245       6.772   8.638 -14.013  1.00 82.03           H  
ATOM   3768  OG1 THR A 245       5.873   6.891 -15.643  1.00 82.03           O  
ATOM   3769  HG1 THR A 245       5.208   6.204 -15.729  1.00 82.03           H  
ATOM   3770  N   GLU A 246       2.571   8.730 -17.580  1.00 73.11           N  
ATOM   3771  H   GLU A 246       2.273   9.546 -17.064  1.00 73.11           H  
ATOM   3772  CA  GLU A 246       2.229   8.640 -18.995  1.00 73.11           C  
ATOM   3773  HA  GLU A 246       1.963   7.608 -19.224  1.00 73.11           H  
ATOM   3774  C   GLU A 246       3.420   9.039 -19.873  1.00 73.11           C  
ATOM   3775  CB  GLU A 246       1.012   9.507 -19.316  1.00 73.11           C  
ATOM   3776  HB2 GLU A 246       1.209  10.530 -18.995  1.00 73.11           H  
ATOM   3777  HB3 GLU A 246       0.872   9.499 -20.397  1.00 73.11           H  
ATOM   3778  O   GLU A 246       4.138   9.996 -19.582  1.00 73.11           O  
ATOM   3779  CG  GLU A 246      -0.267   8.986 -18.643  1.00 73.11           C  
ATOM   3780  HG2 GLU A 246      -0.416   7.946 -18.936  1.00 73.11           H  
ATOM   3781  HG3 GLU A 246      -0.141   9.024 -17.561  1.00 73.11           H  
ATOM   3782  CD  GLU A 246      -1.504   9.806 -19.038  1.00 73.11           C  
ATOM   3783  OE1 GLU A 246      -2.599   9.461 -18.550  1.00 73.11           O  
ATOM   3784  OE2 GLU A 246      -1.340  10.764 -19.828  1.00 73.11           O  
ATOM   3785  N   ALA A 247       3.587   8.352 -21.007  1.00 66.72           N  
ATOM   3786  H   ALA A 247       2.954   7.588 -21.195  1.00 66.72           H  
ATOM   3787  CA  ALA A 247       4.660   8.626 -21.970  1.00 66.72           C  
ATOM   3788  HA  ALA A 247       5.610   8.611 -21.436  1.00 66.72           H  
ATOM   3789  C   ALA A 247       4.558  10.007 -22.649  1.00 66.72           C  
ATOM   3790  CB  ALA A 247       4.671   7.505 -23.018  1.00 66.72           C  
ATOM   3791  HB1 ALA A 247       5.468   7.692 -23.737  1.00 66.72           H  
ATOM   3792  HB2 ALA A 247       3.714   7.465 -23.539  1.00 66.72           H  
ATOM   3793  HB3 ALA A 247       4.876   6.555 -22.523  1.00 66.72           H  
ATOM   3794  O   ALA A 247       5.462  10.379 -23.388  1.00 66.72           O  
ATOM   3795  N   ILE A 248       3.453  10.730 -22.442  1.00 68.12           N  
ATOM   3796  H   ILE A 248       2.754  10.354 -21.817  1.00 68.12           H  
ATOM   3797  CA  ILE A 248       3.214  12.074 -22.982  1.00 68.12           C  
ATOM   3798  HA  ILE A 248       3.671  12.155 -23.969  1.00 68.12           H  
ATOM   3799  C   ILE A 248       3.873  13.138 -22.094  1.00 68.12           C  
ATOM   3800  CB  ILE A 248       1.689  12.307 -23.129  1.00 68.12           C  
ATOM   3801  HB  ILE A 248       1.232  12.217 -22.144  1.00 68.12           H  
ATOM   3802  O   ILE A 248       4.332  14.162 -22.590  1.00 68.12           O  
ATOM   3803  CG1 ILE A 248       1.059  11.240 -24.061  1.00 68.12           C  
ATOM   3804 HG12 ILE A 248       1.345  10.242 -23.730  1.00 68.12           H  
ATOM   3805 HG13 ILE A 248       1.434  11.377 -25.075  1.00 68.12           H  
ATOM   3806  CG2 ILE A 248       1.398  13.721 -23.667  1.00 68.12           C  
ATOM   3807 HG21 ILE A 248       0.324  13.880 -23.766  1.00 68.12           H  
ATOM   3808 HG22 ILE A 248       1.880  13.867 -24.634  1.00 68.12           H  
ATOM   3809 HG23 ILE A 248       1.761  14.475 -22.968  1.00 68.12           H  
ATOM   3810  CD1 ILE A 248      -0.474  11.255 -24.089  1.00 68.12           C  
ATOM   3811 HD11 ILE A 248      -0.832  10.395 -24.655  1.00 68.12           H  
ATOM   3812 HD12 ILE A 248      -0.865  11.196 -23.073  1.00 68.12           H  
ATOM   3813 HD13 ILE A 248      -0.844  12.160 -24.571  1.00 68.12           H  
ATOM   3814  N   ASN A 249       3.964  12.883 -20.786  1.00 75.47           N  
ATOM   3815  H   ASN A 249       3.641  11.991 -20.439  1.00 75.47           H  
ATOM   3816  CA  ASN A 249       4.415  13.879 -19.813  1.00 75.47           C  
ATOM   3817  HA  ASN A 249       4.123  14.869 -20.164  1.00 75.47           H  
ATOM   3818  C   ASN A 249       5.941  13.926 -19.653  1.00 75.47           C  
ATOM   3819  CB  ASN A 249       3.697  13.616 -18.479  1.00 75.47           C  
ATOM   3820  HB2 ASN A 249       3.909  12.601 -18.143  1.00 75.47           H  
ATOM   3821  HB3 ASN A 249       4.071  14.316 -17.731  1.00 75.47           H  
ATOM   3822  O   ASN A 249       6.455  14.850 -19.028  1.00 75.47           O  
ATOM   3823  CG  ASN A 249       2.196  13.824 -18.573  1.00 75.47           C  
ATOM   3824  ND2 ASN A 249       1.430  13.219 -17.697  1.00 75.47           N  
ATOM   3825 HD21 ASN A 249       0.438  13.273 -17.875  1.00 75.47           H  
ATOM   3826 HD22 ASN A 249       1.815  12.621 -16.979  1.00 75.47           H  
ATOM   3827  OD1 ASN A 249       1.690  14.531 -19.426  1.00 75.47           O  
ATOM   3828  N   PHE A 250       6.655  12.945 -20.208  1.00 75.92           N  
ATOM   3829  H   PHE A 250       6.168  12.264 -20.773  1.00 75.92           H  
ATOM   3830  CA  PHE A 250       8.108  12.837 -20.128  1.00 75.92           C  
ATOM   3831  HA  PHE A 250       8.515  13.694 -19.590  1.00 75.92           H  
ATOM   3832  C   PHE A 250       8.721  12.832 -21.519  1.00 75.92           C  
ATOM   3833  CB  PHE A 250       8.503  11.567 -19.368  1.00 75.92           C  
ATOM   3834  HB2 PHE A 250       9.577  11.416 -19.475  1.00 75.92           H  
ATOM   3835  HB3 PHE A 250       8.005  10.706 -19.813  1.00 75.92           H  
ATOM   3836  O   PHE A 250       8.284  12.086 -22.398  1.00 75.92           O  
ATOM   3837  CG  PHE A 250       8.176  11.639 -17.896  1.00 75.92           C  
ATOM   3838  CD1 PHE A 250       9.104  12.204 -17.003  1.00 75.92           C  
ATOM   3839  HD1 PHE A 250      10.052  12.571 -17.368  1.00 75.92           H  
ATOM   3840  CD2 PHE A 250       6.923  11.203 -17.428  1.00 75.92           C  
ATOM   3841  HD2 PHE A 250       6.199  10.796 -18.119  1.00 75.92           H  
ATOM   3842  CE1 PHE A 250       8.791  12.310 -15.638  1.00 75.92           C  
ATOM   3843  HE1 PHE A 250       9.501  12.751 -14.955  1.00 75.92           H  
ATOM   3844  CE2 PHE A 250       6.601  11.337 -16.069  1.00 75.92           C  
ATOM   3845  HE2 PHE A 250       5.621  11.049 -15.719  1.00 75.92           H  
ATOM   3846  CZ  PHE A 250       7.541  11.867 -15.173  1.00 75.92           C  
ATOM   3847  HZ  PHE A 250       7.291  11.953 -14.126  1.00 75.92           H  
ATOM   3848  N   ASN A 251       9.787  13.609 -21.704  1.00 77.68           N  
ATOM   3849  H   ASN A 251      10.106  14.210 -20.958  1.00 77.68           H  
ATOM   3850  CA  ASN A 251      10.568  13.506 -22.925  1.00 77.68           C  
ATOM   3851  HA  ASN A 251       9.877  13.542 -23.768  1.00 77.68           H  
ATOM   3852  C   ASN A 251      11.297  12.148 -22.970  1.00 77.68           C  
ATOM   3853  CB  ASN A 251      11.502  14.718 -23.039  1.00 77.68           C  
ATOM   3854  HB2 ASN A 251      10.925  15.632 -22.897  1.00 77.68           H  
ATOM   3855  HB3 ASN A 251      12.268  14.669 -22.265  1.00 77.68           H  
ATOM   3856  O   ASN A 251      12.065  11.815 -22.064  1.00 77.68           O  
ATOM   3857  CG  ASN A 251      12.169  14.782 -24.399  1.00 77.68           C  
ATOM   3858  ND2 ASN A 251      12.904  15.825 -24.690  1.00 77.68           N  
ATOM   3859 HD21 ASN A 251      13.308  15.803 -25.615  1.00 77.68           H  
ATOM   3860 HD22 ASN A 251      13.042  16.557 -24.008  1.00 77.68           H  
ATOM   3861  OD1 ASN A 251      12.031  13.901 -25.229  1.00 77.68           O  
ATOM   3862  N   ARG A 252      11.065  11.362 -24.030  1.00 73.74           N  
ATOM   3863  H   ARG A 252      10.472  11.735 -24.758  1.00 73.74           H  
ATOM   3864  CA  ARG A 252      11.682  10.035 -24.230  1.00 73.74           C  
ATOM   3865  HA  ARG A 252      11.514   9.423 -23.343  1.00 73.74           H  
ATOM   3866  C   ARG A 252      13.195  10.110 -24.403  1.00 73.74           C  
ATOM   3867  CB  ARG A 252      11.073   9.342 -25.454  1.00 73.74           C  
ATOM   3868  HB2 ARG A 252      11.607   8.407 -25.623  1.00 73.74           H  
ATOM   3869  HB3 ARG A 252      11.208   9.974 -26.331  1.00 73.74           H  
ATOM   3870  O   ARG A 252      13.885   9.144 -24.089  1.00 73.74           O  
ATOM   3871  CG  ARG A 252       9.584   9.028 -25.268  1.00 73.74           C  
ATOM   3872  HG2 ARG A 252       9.022   9.955 -25.161  1.00 73.74           H  
ATOM   3873  HG3 ARG A 252       9.447   8.420 -24.373  1.00 73.74           H  
ATOM   3874  CD  ARG A 252       9.073   8.263 -26.491  1.00 73.74           C  
ATOM   3875  HD2 ARG A 252       9.290   8.848 -27.385  1.00 73.74           H  
ATOM   3876  HD3 ARG A 252       9.601   7.312 -26.554  1.00 73.74           H  
ATOM   3877  NE  ARG A 252       7.622   8.028 -26.403  1.00 73.74           N  
ATOM   3878  HE  ARG A 252       7.136   8.510 -25.661  1.00 73.74           H  
ATOM   3879  NH1 ARG A 252       7.447   6.676 -28.253  1.00 73.74           N  
ATOM   3880 HH11 ARG A 252       8.443   6.762 -28.399  1.00 73.74           H  
ATOM   3881 HH12 ARG A 252       6.893   6.126 -28.895  1.00 73.74           H  
ATOM   3882  NH2 ARG A 252       5.617   7.202 -27.087  1.00 73.74           N  
ATOM   3883 HH21 ARG A 252       5.073   6.689 -27.766  1.00 73.74           H  
ATOM   3884 HH22 ARG A 252       5.162   7.766 -26.384  1.00 73.74           H  
ATOM   3885  CZ  ARG A 252       6.907   7.302 -27.244  1.00 73.74           C  
ATOM   3886  N   ASP A 253      13.690  11.257 -24.857  1.00 74.66           N  
ATOM   3887  H   ASP A 253      13.046  11.965 -25.181  1.00 74.66           H  
ATOM   3888  CA  ASP A 253      15.118  11.504 -25.032  1.00 74.66           C  
ATOM   3889  HA  ASP A 253      15.574  10.647 -25.527  1.00 74.66           H  
ATOM   3890  C   ASP A 253      15.825  11.718 -23.689  1.00 74.66           C  
ATOM   3891  CB  ASP A 253      15.325  12.744 -25.911  1.00 74.66           C  
ATOM   3892  HB2 ASP A 253      16.395  12.920 -26.013  1.00 74.66           H  
ATOM   3893  HB3 ASP A 253      14.898  13.608 -25.403  1.00 74.66           H  
ATOM   3894  O   ASP A 253      17.039  11.538 -23.595  1.00 74.66           O  
ATOM   3895  CG  ASP A 253      14.725  12.646 -27.316  1.00 74.66           C  
ATOM   3896  OD1 ASP A 253      14.400  11.522 -27.758  1.00 74.66           O  
ATOM   3897  OD2 ASP A 253      14.629  13.737 -27.925  1.00 74.66           O  
ATOM   3898  N   THR A 254      15.091  12.105 -22.638  1.00 81.72           N  
ATOM   3899  H   THR A 254      14.091  12.189 -22.749  1.00 81.72           H  
ATOM   3900  CA  THR A 254      15.647  12.251 -21.292  1.00 81.72           C  
ATOM   3901  HA  THR A 254      16.594  12.785 -21.372  1.00 81.72           H  
ATOM   3902  C   THR A 254      15.915  10.867 -20.704  1.00 81.72           C  
ATOM   3903  CB  THR A 254      14.734  13.063 -20.351  1.00 81.72           C  
ATOM   3904  HB  THR A 254      13.811  12.512 -20.172  1.00 81.72           H  
ATOM   3905  O   THR A 254      15.088   9.960 -20.787  1.00 81.72           O  
ATOM   3906  CG2 THR A 254      15.413  13.360 -19.010  1.00 81.72           C  
ATOM   3907 HG21 THR A 254      16.355  13.882 -19.178  1.00 81.72           H  
ATOM   3908 HG22 THR A 254      14.762  13.989 -18.403  1.00 81.72           H  
ATOM   3909 HG23 THR A 254      15.597  12.438 -18.460  1.00 81.72           H  
ATOM   3910  OG1 THR A 254      14.415  14.331 -20.876  1.00 81.72           O  
ATOM   3911  HG1 THR A 254      13.768  14.714 -20.279  1.00 81.72           H  
ATOM   3912  N   TYR A 255      17.046  10.714 -20.019  1.00 81.32           N  
ATOM   3913  H   TYR A 255      17.696  11.486 -20.001  1.00 81.32           H  
ATOM   3914  CA  TYR A 255      17.433   9.466 -19.362  1.00 81.32           C  
ATOM   3915  HA  TYR A 255      17.616   8.709 -20.125  1.00 81.32           H  
ATOM   3916  C   TYR A 255      16.348   8.902 -18.419  1.00 81.32           C  
ATOM   3917  CB  TYR A 255      18.742   9.748 -18.620  1.00 81.32           C  
ATOM   3918  HB2 TYR A 255      19.503  10.049 -19.340  1.00 81.32           H  
ATOM   3919  HB3 TYR A 255      18.596  10.578 -17.929  1.00 81.32           H  
ATOM   3920  O   TYR A 255      16.032   7.712 -18.464  1.00 81.32           O  
ATOM   3921  CG  TYR A 255      19.247   8.550 -17.862  1.00 81.32           C  
ATOM   3922  CD1 TYR A 255      19.123   8.511 -16.462  1.00 81.32           C  
ATOM   3923  HD1 TYR A 255      18.718   9.358 -15.926  1.00 81.32           H  
ATOM   3924  CD2 TYR A 255      19.795   7.465 -18.571  1.00 81.32           C  
ATOM   3925  HD2 TYR A 255      19.892   7.510 -19.645  1.00 81.32           H  
ATOM   3926  CE1 TYR A 255      19.541   7.371 -15.765  1.00 81.32           C  
ATOM   3927  HE1 TYR A 255      19.477   7.347 -14.687  1.00 81.32           H  
ATOM   3928  CE2 TYR A 255      20.187   6.309 -17.879  1.00 81.32           C  
ATOM   3929  HE2 TYR A 255      20.589   5.454 -18.403  1.00 81.32           H  
ATOM   3930  OH  TYR A 255      20.353   5.145 -15.812  1.00 81.32           O  
ATOM   3931  HH  TYR A 255      20.338   5.323 -14.869  1.00 81.32           H  
ATOM   3932  CZ  TYR A 255      20.041   6.266 -16.483  1.00 81.32           C  
ATOM   3933  N   ILE A 256      15.717   9.764 -17.613  1.00 84.29           N  
ATOM   3934  H   ILE A 256      16.025  10.726 -17.624  1.00 84.29           H  
ATOM   3935  CA  ILE A 256      14.609   9.386 -16.720  1.00 84.29           C  
ATOM   3936  HA  ILE A 256      14.925   8.533 -16.119  1.00 84.29           H  
ATOM   3937  C   ILE A 256      13.384   8.925 -17.524  1.00 84.29           C  
ATOM   3938  CB  ILE A 256      14.266  10.551 -15.758  1.00 84.29           C  
ATOM   3939  HB  ILE A 256      14.054  11.440 -16.353  1.00 84.29           H  
ATOM   3940  O   ILE A 256      12.785   7.908 -17.183  1.00 84.29           O  
ATOM   3941  CG1 ILE A 256      15.480  10.848 -14.843  1.00 84.29           C  
ATOM   3942 HG12 ILE A 256      15.667   9.989 -14.198  1.00 84.29           H  
ATOM   3943 HG13 ILE A 256      16.369  11.005 -15.454  1.00 84.29           H  
ATOM   3944  CG2 ILE A 256      13.016  10.232 -14.915  1.00 84.29           C  
ATOM   3945 HG21 ILE A 256      12.143  10.105 -15.555  1.00 84.29           H  
ATOM   3946 HG22 ILE A 256      13.171   9.320 -14.338  1.00 84.29           H  
ATOM   3947 HG23 ILE A 256      12.789  11.053 -14.235  1.00 84.29           H  
ATOM   3948  CD1 ILE A 256      15.324  12.097 -13.970  1.00 84.29           C  
ATOM   3949 HD11 ILE A 256      15.065  12.952 -14.596  1.00 84.29           H  
ATOM   3950 HD12 ILE A 256      16.267  12.306 -13.466  1.00 84.29           H  
ATOM   3951 HD13 ILE A 256      14.559  11.943 -13.209  1.00 84.29           H  
ATOM   3952  N   GLY A 257      13.038   9.625 -18.609  1.00 84.05           N  
ATOM   3953  H   GLY A 257      13.627  10.390 -18.907  1.00 84.05           H  
ATOM   3954  CA  GLY A 257      11.914   9.260 -19.475  1.00 84.05           C  
ATOM   3955  HA2 GLY A 257      10.995   9.223 -18.890  1.00 84.05           H  
ATOM   3956  HA3 GLY A 257      11.805  10.017 -20.251  1.00 84.05           H  
ATOM   3957  C   GLY A 257      12.117   7.906 -20.157  1.00 84.05           C  
ATOM   3958  O   GLY A 257      11.197   7.083 -20.203  1.00 84.05           O  
ATOM   3959  N   HIS A 258      13.340   7.625 -20.610  1.00 82.27           N  
ATOM   3960  H   HIS A 258      14.035   8.358 -20.611  1.00 82.27           H  
ATOM   3961  CA  HIS A 258      13.695   6.323 -21.167  1.00 82.27           C  
ATOM   3962  HA  HIS A 258      12.994   6.095 -21.969  1.00 82.27           H  
ATOM   3963  C   HIS A 258      13.576   5.201 -20.124  1.00 82.27           C  
ATOM   3964  CB  HIS A 258      15.103   6.385 -21.770  1.00 82.27           C  
ATOM   3965  HB2 HIS A 258      15.140   7.188 -22.506  1.00 82.27           H  
ATOM   3966  HB3 HIS A 258      15.827   6.610 -20.988  1.00 82.27           H  
ATOM   3967  O   HIS A 258      12.937   4.186 -20.392  1.00 82.27           O  
ATOM   3968  CG  HIS A 258      15.486   5.095 -22.450  1.00 82.27           C  
ATOM   3969  CD2 HIS A 258      16.526   4.272 -22.118  1.00 82.27           C  
ATOM   3970  HD2 HIS A 258      17.240   4.442 -21.325  1.00 82.27           H  
ATOM   3971  ND1 HIS A 258      14.808   4.494 -23.486  1.00 82.27           N  
ATOM   3972  HD1 HIS A 258      13.955   4.829 -23.911  1.00 82.27           H  
ATOM   3973  CE1 HIS A 258      15.410   3.326 -23.759  1.00 82.27           C  
ATOM   3974  HE1 HIS A 258      15.074   2.609 -24.493  1.00 82.27           H  
ATOM   3975  NE2 HIS A 258      16.495   3.170 -22.980  1.00 82.27           N  
ATOM   3976  N   LEU A 259      14.110   5.395 -18.912  1.00 85.36           N  
ATOM   3977  H   LEU A 259      14.620   6.249 -18.739  1.00 85.36           H  
ATOM   3978  CA  LEU A 259      13.990   4.406 -17.836  1.00 85.36           C  
ATOM   3979  HA  LEU A 259      14.373   3.449 -18.189  1.00 85.36           H  
ATOM   3980  C   LEU A 259      12.544   4.153 -17.411  1.00 85.36           C  
ATOM   3981  CB  LEU A 259      14.779   4.864 -16.608  1.00 85.36           C  
ATOM   3982  HB2 LEU A 259      14.437   4.276 -15.756  1.00 85.36           H  
ATOM   3983  HB3 LEU A 259      14.541   5.908 -16.405  1.00 85.36           H  
ATOM   3984  O   LEU A 259      12.171   3.003 -17.214  1.00 85.36           O  
ATOM   3985  CG  LEU A 259      16.297   4.702 -16.711  1.00 85.36           C  
ATOM   3986  HG  LEU A 259      16.697   5.314 -17.520  1.00 85.36           H  
ATOM   3987  CD1 LEU A 259      16.857   5.188 -15.382  1.00 85.36           C  
ATOM   3988 HD11 LEU A 259      16.693   6.262 -15.296  1.00 85.36           H  
ATOM   3989 HD12 LEU A 259      17.928   4.985 -15.360  1.00 85.36           H  
ATOM   3990 HD13 LEU A 259      16.379   4.671 -14.549  1.00 85.36           H  
ATOM   3991  CD2 LEU A 259      16.742   3.251 -16.912  1.00 85.36           C  
ATOM   3992 HD21 LEU A 259      16.280   2.602 -16.168  1.00 85.36           H  
ATOM   3993 HD22 LEU A 259      17.828   3.184 -16.841  1.00 85.36           H  
ATOM   3994 HD23 LEU A 259      16.458   2.913 -17.908  1.00 85.36           H  
ATOM   3995  N   LEU A 260      11.726   5.199 -17.278  1.00 85.94           N  
ATOM   3996  H   LEU A 260      12.096   6.128 -17.420  1.00 85.94           H  
ATOM   3997  CA  LEU A 260      10.304   5.047 -16.961  1.00 85.94           C  
ATOM   3998  HA  LEU A 260      10.197   4.474 -16.040  1.00 85.94           H  
ATOM   3999  C   LEU A 260       9.578   4.253 -18.051  1.00 85.94           C  
ATOM   4000  CB  LEU A 260       9.660   6.432 -16.785  1.00 85.94           C  
ATOM   4001  HB2 LEU A 260       9.929   7.052 -17.640  1.00 85.94           H  
ATOM   4002  HB3 LEU A 260       8.576   6.317 -16.792  1.00 85.94           H  
ATOM   4003  O   LEU A 260       8.754   3.400 -17.736  1.00 85.94           O  
ATOM   4004  CG  LEU A 260      10.054   7.160 -15.488  1.00 85.94           C  
ATOM   4005  HG  LEU A 260      11.139   7.187 -15.385  1.00 85.94           H  
ATOM   4006  CD1 LEU A 260       9.530   8.595 -15.546  1.00 85.94           C  
ATOM   4007 HD11 LEU A 260       8.449   8.592 -15.684  1.00 85.94           H  
ATOM   4008 HD12 LEU A 260       9.778   9.123 -14.625  1.00 85.94           H  
ATOM   4009 HD13 LEU A 260       9.987   9.118 -16.386  1.00 85.94           H  
ATOM   4010  CD2 LEU A 260       9.476   6.491 -14.239  1.00 85.94           C  
ATOM   4011 HD21 LEU A 260       8.389   6.468 -14.313  1.00 85.94           H  
ATOM   4012 HD22 LEU A 260       9.752   7.060 -13.352  1.00 85.94           H  
ATOM   4013 HD23 LEU A 260       9.853   5.474 -14.132  1.00 85.94           H  
ATOM   4014  N   THR A 261       9.932   4.474 -19.320  1.00 84.61           N  
ATOM   4015  H   THR A 261      10.621   5.189 -19.507  1.00 84.61           H  
ATOM   4016  CA  THR A 261       9.388   3.697 -20.441  1.00 84.61           C  
ATOM   4017  HA  THR A 261       8.300   3.742 -20.390  1.00 84.61           H  
ATOM   4018  C   THR A 261       9.784   2.225 -20.339  1.00 84.61           C  
ATOM   4019  CB  THR A 261       9.817   4.281 -21.795  1.00 84.61           C  
ATOM   4020  HB  THR A 261      10.897   4.198 -21.914  1.00 84.61           H  
ATOM   4021  O   THR A 261       8.909   1.370 -20.442  1.00 84.61           O  
ATOM   4022  CG2 THR A 261       9.130   3.577 -22.966  1.00 84.61           C  
ATOM   4023 HG21 THR A 261       8.048   3.615 -22.842  1.00 84.61           H  
ATOM   4024 HG22 THR A 261       9.406   4.071 -23.897  1.00 84.61           H  
ATOM   4025 HG23 THR A 261       9.452   2.537 -23.022  1.00 84.61           H  
ATOM   4026  OG1 THR A 261       9.447   5.642 -21.876  1.00 84.61           O  
ATOM   4027  HG1 THR A 261      10.002   6.138 -21.271  1.00 84.61           H  
ATOM   4028  N   LEU A 262      11.059   1.928 -20.057  1.00 84.18           N  
ATOM   4029  H   LEU A 262      11.726   2.684 -19.992  1.00 84.18           H  
ATOM   4030  CA  LEU A 262      11.545   0.557 -19.865  1.00 84.18           C  
ATOM   4031  HA  LEU A 262      11.284  -0.041 -20.738  1.00 84.18           H  
ATOM   4032  C   LEU A 262      10.893  -0.131 -18.658  1.00 84.18           C  
ATOM   4033  CB  LEU A 262      13.072   0.562 -19.679  1.00 84.18           C  
ATOM   4034  HB2 LEU A 262      13.372  -0.429 -19.337  1.00 84.18           H  
ATOM   4035  HB3 LEU A 262      13.326   1.270 -18.890  1.00 84.18           H  
ATOM   4036  O   LEU A 262      10.486  -1.283 -18.756  1.00 84.18           O  
ATOM   4037  CG  LEU A 262      13.900   0.894 -20.931  1.00 84.18           C  
ATOM   4038  HG  LEU A 262      13.617   1.872 -21.322  1.00 84.18           H  
ATOM   4039  CD1 LEU A 262      15.376   0.931 -20.528  1.00 84.18           C  
ATOM   4040 HD11 LEU A 262      15.540   1.744 -19.822  1.00 84.18           H  
ATOM   4041 HD12 LEU A 262      15.992   1.101 -21.411  1.00 84.18           H  
ATOM   4042 HD13 LEU A 262      15.665  -0.019 -20.078  1.00 84.18           H  
ATOM   4043  CD2 LEU A 262      13.728  -0.144 -22.039  1.00 84.18           C  
ATOM   4044 HD21 LEU A 262      13.959  -1.142 -21.666  1.00 84.18           H  
ATOM   4045 HD22 LEU A 262      14.389   0.087 -22.874  1.00 84.18           H  
ATOM   4046 HD23 LEU A 262      12.704  -0.140 -22.412  1.00 84.18           H  
ATOM   4047  N   TYR A 263      10.759   0.558 -17.521  1.00 86.48           N  
ATOM   4048  H   TYR A 263      11.151   1.487 -17.463  1.00 86.48           H  
ATOM   4049  CA  TYR A 263      10.082  -0.006 -16.350  1.00 86.48           C  
ATOM   4050  HA  TYR A 263      10.504  -0.990 -16.144  1.00 86.48           H  
ATOM   4051  C   TYR A 263       8.597  -0.235 -16.611  1.00 86.48           C  
ATOM   4052  CB  TYR A 263      10.270   0.889 -15.117  1.00 86.48           C  
ATOM   4053  HB2 TYR A 263       9.629   0.516 -14.318  1.00 86.48           H  
ATOM   4054  HB3 TYR A 263       9.927   1.893 -15.367  1.00 86.48           H  
ATOM   4055  O   TYR A 263       8.051  -1.243 -16.173  1.00 86.48           O  
ATOM   4056  CG  TYR A 263      11.686   0.959 -14.577  1.00 86.48           C  
ATOM   4057  CD1 TYR A 263      12.464  -0.210 -14.435  1.00 86.48           C  
ATOM   4058  HD1 TYR A 263      12.047  -1.176 -14.678  1.00 86.48           H  
ATOM   4059  CD2 TYR A 263      12.227   2.207 -14.219  1.00 86.48           C  
ATOM   4060  HD2 TYR A 263      11.623   3.097 -14.314  1.00 86.48           H  
ATOM   4061  CE1 TYR A 263      13.804  -0.122 -14.014  1.00 86.48           C  
ATOM   4062  HE1 TYR A 263      14.418  -1.009 -13.958  1.00 86.48           H  
ATOM   4063  CE2 TYR A 263      13.565   2.302 -13.799  1.00 86.48           C  
ATOM   4064  HE2 TYR A 263      13.982   3.271 -13.568  1.00 86.48           H  
ATOM   4065  OH  TYR A 263      15.685   1.273 -13.450  1.00 86.48           O  
ATOM   4066  HH  TYR A 263      15.896   2.209 -13.459  1.00 86.48           H  
ATOM   4067  CZ  TYR A 263      14.362   1.140 -13.731  1.00 86.48           C  
ATOM   4068  N   ARG A 264       7.943   0.656 -17.359  1.00 85.12           N  
ATOM   4069  H   ARG A 264       8.432   1.486 -17.662  1.00 85.12           H  
ATOM   4070  CA  ARG A 264       6.549   0.472 -17.764  1.00 85.12           C  
ATOM   4071  HA  ARG A 264       5.956   0.243 -16.879  1.00 85.12           H  
ATOM   4072  C   ARG A 264       6.388  -0.712 -18.710  1.00 85.12           C  
ATOM   4073  CB  ARG A 264       6.041   1.771 -18.388  1.00 85.12           C  
ATOM   4074  HB2 ARG A 264       6.576   1.958 -19.319  1.00 85.12           H  
ATOM   4075  HB3 ARG A 264       6.237   2.595 -17.702  1.00 85.12           H  
ATOM   4076  O   ARG A 264       5.428  -1.458 -18.568  1.00 85.12           O  
ATOM   4077  CG  ARG A 264       4.530   1.712 -18.644  1.00 85.12           C  
ATOM   4078  HG2 ARG A 264       4.014   1.600 -17.690  1.00 85.12           H  
ATOM   4079  HG3 ARG A 264       4.276   0.865 -19.281  1.00 85.12           H  
ATOM   4080  CD  ARG A 264       4.053   2.998 -19.315  1.00 85.12           C  
ATOM   4081  HD2 ARG A 264       4.397   3.856 -18.737  1.00 85.12           H  
ATOM   4082  HD3 ARG A 264       2.963   2.989 -19.306  1.00 85.12           H  
ATOM   4083  NE  ARG A 264       4.542   3.083 -20.704  1.00 85.12           N  
ATOM   4084  HE  ARG A 264       5.273   2.436 -20.963  1.00 85.12           H  
ATOM   4085  NH1 ARG A 264       3.127   4.746 -21.372  1.00 85.12           N  
ATOM   4086 HH11 ARG A 264       2.820   4.807 -20.412  1.00 85.12           H  
ATOM   4087 HH12 ARG A 264       2.615   5.205 -22.112  1.00 85.12           H  
ATOM   4088  NH2 ARG A 264       4.475   3.762 -22.871  1.00 85.12           N  
ATOM   4089 HH21 ARG A 264       4.060   4.318 -23.604  1.00 85.12           H  
ATOM   4090 HH22 ARG A 264       5.161   3.055 -23.094  1.00 85.12           H  
ATOM   4091  CZ  ARG A 264       4.053   3.867 -21.641  1.00 85.12           C  
ATOM   4092  N   GLU A 265       7.312  -0.895 -19.647  1.00 81.73           N  
ATOM   4093  H   GLU A 265       8.060  -0.222 -19.736  1.00 81.73           H  
ATOM   4094  CA  GLU A 265       7.329  -2.057 -20.536  1.00 81.73           C  
ATOM   4095  HA  GLU A 265       6.359  -2.151 -21.024  1.00 81.73           H  
ATOM   4096  C   GLU A 265       7.565  -3.352 -19.752  1.00 81.73           C  
ATOM   4097  CB  GLU A 265       8.386  -1.835 -21.620  1.00 81.73           C  
ATOM   4098  HB2 GLU A 265       9.376  -1.805 -21.163  1.00 81.73           H  
ATOM   4099  HB3 GLU A 265       8.188  -0.874 -22.094  1.00 81.73           H  
ATOM   4100  O   GLU A 265       6.836  -4.315 -19.955  1.00 81.73           O  
ATOM   4101  CG  GLU A 265       8.355  -2.929 -22.695  1.00 81.73           C  
ATOM   4102  HG2 GLU A 265       7.346  -2.989 -23.103  1.00 81.73           H  
ATOM   4103  HG3 GLU A 265       8.596  -3.886 -22.233  1.00 81.73           H  
ATOM   4104  CD  GLU A 265       9.348  -2.660 -23.836  1.00 81.73           C  
ATOM   4105  OE1 GLU A 265       9.391  -3.499 -24.759  1.00 81.73           O  
ATOM   4106  OE2 GLU A 265      10.042  -1.615 -23.792  1.00 81.73           O  
ATOM   4107  N   ALA A 266       8.487  -3.350 -18.785  1.00 81.30           N  
ATOM   4108  H   ALA A 266       9.093  -2.547 -18.700  1.00 81.30           H  
ATOM   4109  CA  ALA A 266       8.723  -4.494 -17.908  1.00 81.30           C  
ATOM   4110  HA  ALA A 266       8.928  -5.367 -18.526  1.00 81.30           H  
ATOM   4111  C   ALA A 266       7.496  -4.834 -17.040  1.00 81.30           C  
ATOM   4112  CB  ALA A 266       9.957  -4.197 -17.047  1.00 81.30           C  
ATOM   4113  HB1 ALA A 266       9.768  -3.336 -16.406  1.00 81.30           H  
ATOM   4114  HB2 ALA A 266      10.812  -3.989 -17.691  1.00 81.30           H  
ATOM   4115  HB3 ALA A 266      10.181  -5.064 -16.426  1.00 81.30           H  
ATOM   4116  O   ALA A 266       7.165  -6.002 -16.871  1.00 81.30           O  
ATOM   4117  N   ILE A 267       6.785  -3.836 -16.506  1.00 80.32           N  
ATOM   4118  H   ILE A 267       7.121  -2.890 -16.619  1.00 80.32           H  
ATOM   4119  CA  ILE A 267       5.542  -4.073 -15.752  1.00 80.32           C  
ATOM   4120  HA  ILE A 267       5.720  -4.873 -15.033  1.00 80.32           H  
ATOM   4121  C   ILE A 267       4.430  -4.556 -16.695  1.00 80.32           C  
ATOM   4122  CB  ILE A 267       5.134  -2.811 -14.958  1.00 80.32           C  
ATOM   4123  HB  ILE A 267       5.107  -1.966 -15.646  1.00 80.32           H  
ATOM   4124  O   ILE A 267       3.698  -5.492 -16.372  1.00 80.32           O  
ATOM   4125  CG1 ILE A 267       6.166  -2.524 -13.842  1.00 80.32           C  
ATOM   4126 HG12 ILE A 267       7.178  -2.627 -14.231  1.00 80.32           H  
ATOM   4127 HG13 ILE A 267       6.053  -3.260 -13.045  1.00 80.32           H  
ATOM   4128  CG2 ILE A 267       3.735  -2.977 -14.331  1.00 80.32           C  
ATOM   4129 HG21 ILE A 267       2.977  -3.083 -15.108  1.00 80.32           H  
ATOM   4130 HG22 ILE A 267       3.469  -2.103 -13.738  1.00 80.32           H  
ATOM   4131 HG23 ILE A 267       3.714  -3.864 -13.698  1.00 80.32           H  
ATOM   4132  CD1 ILE A 267       6.046  -1.116 -13.244  1.00 80.32           C  
ATOM   4133 HD11 ILE A 267       5.107  -1.006 -12.702  1.00 80.32           H  
ATOM   4134 HD12 ILE A 267       6.868  -0.953 -12.548  1.00 80.32           H  
ATOM   4135 HD13 ILE A 267       6.103  -0.371 -14.037  1.00 80.32           H  
ATOM   4136  N   GLY A 268       4.325  -3.955 -17.881  1.00 76.23           N  
ATOM   4137  H   GLY A 268       4.961  -3.201 -18.096  1.00 76.23           H  
ATOM   4138  CA  GLY A 268       3.376  -4.358 -18.914  1.00 76.23           C  
ATOM   4139  HA2 GLY A 268       2.358  -4.250 -18.539  1.00 76.23           H  
ATOM   4140  HA3 GLY A 268       3.506  -3.715 -19.784  1.00 76.23           H  
ATOM   4141  C   GLY A 268       3.581  -5.806 -19.354  1.00 76.23           C  
ATOM   4142  O   GLY A 268       2.605  -6.545 -19.443  1.00 76.23           O  
ATOM   4143  N   SER A 269       4.834  -6.237 -19.540  1.00 71.53           N  
ATOM   4144  H   SER A 269       5.602  -5.585 -19.468  1.00 71.53           H  
ATOM   4145  CA  SER A 269       5.147  -7.631 -19.854  1.00 71.53           C  
ATOM   4146  HA  SER A 269       4.543  -7.921 -20.714  1.00 71.53           H  
ATOM   4147  C   SER A 269       4.738  -8.547 -18.708  1.00 71.53           C  
ATOM   4148  CB  SER A 269       6.616  -7.823 -20.259  1.00 71.53           C  
ATOM   4149  HB2 SER A 269       6.885  -7.061 -20.990  1.00 71.53           H  
ATOM   4150  HB3 SER A 269       6.718  -8.800 -20.731  1.00 71.53           H  
ATOM   4151  O   SER A 269       4.021  -9.504 -18.951  1.00 71.53           O  
ATOM   4152  OG  SER A 269       7.515  -7.759 -19.168  1.00 71.53           O  
ATOM   4153  HG  SER A 269       7.376  -8.546 -18.636  1.00 71.53           H  
ATOM   4154  N   THR A 270       5.050  -8.206 -17.449  1.00 72.33           N  
ATOM   4155  H   THR A 270       5.655  -7.413 -17.296  1.00 72.33           H  
ATOM   4156  CA  THR A 270       4.663  -9.057 -16.306  1.00 72.33           C  
ATOM   4157  HA  THR A 270       5.080 -10.050 -16.477  1.00 72.33           H  
ATOM   4158  C   THR A 270       3.153  -9.248 -16.162  1.00 72.33           C  
ATOM   4159  CB  THR A 270       5.219  -8.555 -14.968  1.00 72.33           C  
ATOM   4160  HB  THR A 270       4.830  -9.198 -14.179  1.00 72.33           H  
ATOM   4161  O   THR A 270       2.716 -10.320 -15.757  1.00 72.33           O  
ATOM   4162  CG2 THR A 270       6.743  -8.642 -14.907  1.00 72.33           C  
ATOM   4163 HG21 THR A 270       7.036  -9.691 -14.897  1.00 72.33           H  
ATOM   4164 HG22 THR A 270       7.199  -8.168 -15.777  1.00 72.33           H  
ATOM   4165 HG23 THR A 270       7.101  -8.162 -13.996  1.00 72.33           H  
ATOM   4166  OG1 THR A 270       4.843  -7.231 -14.657  1.00 72.33           O  
ATOM   4167  HG1 THR A 270       4.423  -6.826 -15.419  1.00 72.33           H  
ATOM   4168  N   ALA A 271       2.340  -8.249 -16.522  1.00 73.20           N  
ATOM   4169  H   ALA A 271       2.742  -7.384 -16.856  1.00 73.20           H  
ATOM   4170  CA  ALA A 271       0.885  -8.389 -16.513  1.00 73.20           C  
ATOM   4171  HA  ALA A 271       0.576  -8.809 -15.556  1.00 73.20           H  
ATOM   4172  C   ALA A 271       0.395  -9.349 -17.613  1.00 73.20           C  
ATOM   4173  CB  ALA A 271       0.262  -6.995 -16.656  1.00 73.20           C  
ATOM   4174  HB1 ALA A 271      -0.824  -7.080 -16.637  1.00 73.20           H  
ATOM   4175  HB2 ALA A 271       0.570  -6.542 -17.599  1.00 73.20           H  
ATOM   4176  HB3 ALA A 271       0.586  -6.363 -15.829  1.00 73.20           H  
ATOM   4177  O   ALA A 271      -0.495 -10.162 -17.370  1.00 73.20           O  
ATOM   4178  N   VAL A 272       0.994  -9.289 -18.808  1.00 70.19           N  
ATOM   4179  H   VAL A 272       1.750  -8.631 -18.934  1.00 70.19           H  
ATOM   4180  CA  VAL A 272       0.723 -10.250 -19.891  1.00 70.19           C  
ATOM   4181  HA  VAL A 272      -0.353 -10.304 -20.054  1.00 70.19           H  
ATOM   4182  C   VAL A 272       1.183 -11.653 -19.487  1.00 70.19           C  
ATOM   4183  CB  VAL A 272       1.389  -9.798 -21.207  1.00 70.19           C  
ATOM   4184  HB  VAL A 272       2.460  -9.666 -21.051  1.00 70.19           H  
ATOM   4185  O   VAL A 272       0.456 -12.622 -19.716  1.00 70.19           O  
ATOM   4186  CG1 VAL A 272       1.187 -10.814 -22.338  1.00 70.19           C  
ATOM   4187 HG11 VAL A 272       0.126 -11.028 -22.471  1.00 70.19           H  
ATOM   4188 HG12 VAL A 272       1.710 -11.741 -22.105  1.00 70.19           H  
ATOM   4189 HG13 VAL A 272       1.599 -10.424 -23.269  1.00 70.19           H  
ATOM   4190  CG2 VAL A 272       0.798  -8.465 -21.689  1.00 70.19           C  
ATOM   4191 HG21 VAL A 272       0.920  -7.695 -20.927  1.00 70.19           H  
ATOM   4192 HG22 VAL A 272      -0.264  -8.585 -21.903  1.00 70.19           H  
ATOM   4193 HG23 VAL A 272       1.316  -8.139 -22.592  1.00 70.19           H  
ATOM   4194  N   ASP A 273       2.335 -11.758 -18.824  1.00 65.44           N  
ATOM   4195  H   ASP A 273       2.930 -10.943 -18.779  1.00 65.44           H  
ATOM   4196  CA  ASP A 273       2.888 -13.011 -18.309  1.00 65.44           C  
ATOM   4197  HA  ASP A 273       2.981 -13.714 -19.136  1.00 65.44           H  
ATOM   4198  C   ASP A 273       1.955 -13.630 -17.259  1.00 65.44           C  
ATOM   4199  CB  ASP A 273       4.291 -12.794 -17.704  1.00 65.44           C  
ATOM   4200  HB2 ASP A 273       4.204 -12.164 -16.819  1.00 65.44           H  
ATOM   4201  HB3 ASP A 273       4.669 -13.762 -17.374  1.00 65.44           H  
ATOM   4202  O   ASP A 273       1.705 -14.829 -17.307  1.00 65.44           O  
ATOM   4203  CG  ASP A 273       5.333 -12.178 -18.649  1.00 65.44           C  
ATOM   4204  OD1 ASP A 273       5.112 -12.196 -19.879  1.00 65.44           O  
ATOM   4205  OD2 ASP A 273       6.370 -11.693 -18.129  1.00 65.44           O  
ATOM   4206  N   GLU A 274       1.386 -12.832 -16.348  1.00 76.47           N  
ATOM   4207  H   GLU A 274       1.675 -11.864 -16.325  1.00 76.47           H  
ATOM   4208  CA  GLU A 274       0.447 -13.297 -15.318  1.00 76.47           C  
ATOM   4209  HA  GLU A 274       0.891 -14.155 -14.813  1.00 76.47           H  
ATOM   4210  C   GLU A 274      -0.885 -13.767 -15.918  1.00 76.47           C  
ATOM   4211  CB  GLU A 274       0.233 -12.189 -14.268  1.00 76.47           C  
ATOM   4212  HB2 GLU A 274      -0.199 -11.312 -14.749  1.00 76.47           H  
ATOM   4213  HB3 GLU A 274       1.203 -11.918 -13.852  1.00 76.47           H  
ATOM   4214  O   GLU A 274      -1.410 -14.804 -15.510  1.00 76.47           O  
ATOM   4215  CG  GLU A 274      -0.686 -12.645 -13.120  1.00 76.47           C  
ATOM   4216  HG2 GLU A 274      -1.685 -12.814 -13.521  1.00 76.47           H  
ATOM   4217  HG3 GLU A 274      -0.313 -13.594 -12.734  1.00 76.47           H  
ATOM   4218  CD  GLU A 274      -0.805 -11.644 -11.956  1.00 76.47           C  
ATOM   4219  OE1 GLU A 274      -1.351 -12.062 -10.907  1.00 76.47           O  
ATOM   4220  OE2 GLU A 274      -0.402 -10.468 -12.106  1.00 76.47           O  
ATOM   4221  N   VAL A 275      -1.428 -13.052 -16.909  1.00 78.30           N  
ATOM   4222  H   VAL A 275      -0.962 -12.204 -17.198  1.00 78.30           H  
ATOM   4223  CA  VAL A 275      -2.644 -13.482 -17.622  1.00 78.30           C  
ATOM   4224  HA  VAL A 275      -3.428 -13.683 -16.892  1.00 78.30           H  
ATOM   4225  C   VAL A 275      -2.386 -14.793 -18.361  1.00 78.30           C  
ATOM   4226  CB  VAL A 275      -3.156 -12.388 -18.578  1.00 78.30           C  
ATOM   4227  HB  VAL A 275      -2.344 -12.069 -19.232  1.00 78.30           H  
ATOM   4228  O   VAL A 275      -3.133 -15.751 -18.174  1.00 78.30           O  
ATOM   4229  CG1 VAL A 275      -4.327 -12.872 -19.444  1.00 78.30           C  
ATOM   4230 HG11 VAL A 275      -5.125 -13.277 -18.822  1.00 78.30           H  
ATOM   4231 HG12 VAL A 275      -3.999 -13.649 -20.134  1.00 78.30           H  
ATOM   4232 HG13 VAL A 275      -4.718 -12.049 -20.042  1.00 78.30           H  
ATOM   4233  CG2 VAL A 275      -3.662 -11.176 -17.783  1.00 78.30           C  
ATOM   4234 HG21 VAL A 275      -3.930 -10.375 -18.472  1.00 78.30           H  
ATOM   4235 HG22 VAL A 275      -2.887 -10.808 -17.110  1.00 78.30           H  
ATOM   4236 HG23 VAL A 275      -4.534 -11.455 -17.192  1.00 78.30           H  
ATOM   4237  N   THR A 276      -1.287 -14.874 -19.113  1.00 72.38           N  
ATOM   4238  H   THR A 276      -0.702 -14.054 -19.190  1.00 72.38           H  
ATOM   4239  CA  THR A 276      -0.900 -16.082 -19.857  1.00 72.38           C  
ATOM   4240  HA  THR A 276      -1.717 -16.361 -20.523  1.00 72.38           H  
ATOM   4241  C   THR A 276      -0.642 -17.251 -18.906  1.00 72.38           C  
ATOM   4242  CB  THR A 276       0.354 -15.822 -20.707  1.00 72.38           C  
ATOM   4243  HB  THR A 276       1.213 -15.671 -20.054  1.00 72.38           H  
ATOM   4244  O   THR A 276      -1.118 -18.360 -19.131  1.00 72.38           O  
ATOM   4245  CG2 THR A 276       0.650 -16.978 -21.660  1.00 72.38           C  
ATOM   4246 HG21 THR A 276       1.486 -16.710 -22.306  1.00 72.38           H  
ATOM   4247 HG22 THR A 276       0.920 -17.866 -21.089  1.00 72.38           H  
ATOM   4248 HG23 THR A 276      -0.226 -17.187 -22.273  1.00 72.38           H  
ATOM   4249  OG1 THR A 276       0.195 -14.673 -21.506  1.00 72.38           O  
ATOM   4250  HG1 THR A 276       0.289 -13.908 -20.933  1.00 72.38           H  
ATOM   4251  N   PHE A 277       0.052 -17.010 -17.793  1.00 71.75           N  
ATOM   4252  H   PHE A 277       0.448 -16.090 -17.658  1.00 71.75           H  
ATOM   4253  CA  PHE A 277       0.296 -18.008 -16.757  1.00 71.75           C  
ATOM   4254  HA  PHE A 277       0.790 -18.868 -17.208  1.00 71.75           H  
ATOM   4255  C   PHE A 277      -1.007 -18.501 -16.122  1.00 71.75           C  
ATOM   4256  CB  PHE A 277       1.223 -17.415 -15.689  1.00 71.75           C  
ATOM   4257  HB2 PHE A 277       2.181 -17.169 -16.148  1.00 71.75           H  
ATOM   4258  HB3 PHE A 277       0.788 -16.492 -15.307  1.00 71.75           H  
ATOM   4259  O   PHE A 277      -1.174 -19.705 -15.933  1.00 71.75           O  
ATOM   4260  CG  PHE A 277       1.471 -18.356 -14.531  1.00 71.75           C  
ATOM   4261  CD1 PHE A 277       0.751 -18.210 -13.329  1.00 71.75           C  
ATOM   4262  HD1 PHE A 277       0.042 -17.404 -13.216  1.00 71.75           H  
ATOM   4263  CD2 PHE A 277       2.369 -19.425 -14.685  1.00 71.75           C  
ATOM   4264  HD2 PHE A 277       2.897 -19.557 -15.619  1.00 71.75           H  
ATOM   4265  CE1 PHE A 277       0.940 -19.126 -12.280  1.00 71.75           C  
ATOM   4266  HE1 PHE A 277       0.377 -19.017 -11.365  1.00 71.75           H  
ATOM   4267  CE2 PHE A 277       2.544 -20.348 -13.641  1.00 71.75           C  
ATOM   4268  HE2 PHE A 277       3.191 -21.201 -13.780  1.00 71.75           H  
ATOM   4269  CZ  PHE A 277       1.838 -20.197 -12.436  1.00 71.75           C  
ATOM   4270  HZ  PHE A 277       1.961 -20.919 -11.643  1.00 71.75           H  
ATOM   4271  N   ASN A 278      -1.950 -17.606 -15.819  1.00 81.42           N  
ATOM   4272  H   ASN A 278      -1.751 -16.628 -15.976  1.00 81.42           H  
ATOM   4273  CA  ASN A 278      -3.253 -17.973 -15.271  1.00 81.42           C  
ATOM   4274  HA  ASN A 278      -3.101 -18.636 -14.419  1.00 81.42           H  
ATOM   4275  C   ASN A 278      -4.098 -18.752 -16.284  1.00 81.42           C  
ATOM   4276  CB  ASN A 278      -3.979 -16.707 -14.790  1.00 81.42           C  
ATOM   4277  HB2 ASN A 278      -5.033 -16.934 -14.634  1.00 81.42           H  
ATOM   4278  HB3 ASN A 278      -3.909 -15.933 -15.554  1.00 81.42           H  
ATOM   4279  O   ASN A 278      -4.757 -19.716 -15.904  1.00 81.42           O  
ATOM   4280  CG  ASN A 278      -3.437 -16.184 -13.471  1.00 81.42           C  
ATOM   4281  ND2 ASN A 278      -3.461 -14.889 -13.267  1.00 81.42           N  
ATOM   4282 HD21 ASN A 278      -3.538 -14.287 -14.074  1.00 81.42           H  
ATOM   4283 HD22 ASN A 278      -2.983 -14.560 -12.440  1.00 81.42           H  
ATOM   4284  OD1 ASN A 278      -3.048 -16.931 -12.587  1.00 81.42           O  
ATOM   4285  N   GLU A 279      -4.062 -18.391 -17.566  1.00 79.77           N  
ATOM   4286  H   GLU A 279      -3.545 -17.563 -17.824  1.00 79.77           H  
ATOM   4287  CA  GLU A 279      -4.721 -19.141 -18.639  1.00 79.77           C  
ATOM   4288  HA  GLU A 279      -5.773 -19.278 -18.389  1.00 79.77           H  
ATOM   4289  C   GLU A 279      -4.120 -20.539 -18.799  1.00 79.77           C  
ATOM   4290  CB  GLU A 279      -4.646 -18.366 -19.959  1.00 79.77           C  
ATOM   4291  HB2 GLU A 279      -3.627 -18.015 -20.121  1.00 79.77           H  
ATOM   4292  HB3 GLU A 279      -4.917 -19.043 -20.770  1.00 79.77           H  
ATOM   4293  O   GLU A 279      -4.862 -21.517 -18.741  1.00 79.77           O  
ATOM   4294  CG  GLU A 279      -5.620 -17.180 -19.970  1.00 79.77           C  
ATOM   4295  HG2 GLU A 279      -6.632 -17.567 -19.847  1.00 79.77           H  
ATOM   4296  HG3 GLU A 279      -5.417 -16.530 -19.119  1.00 79.77           H  
ATOM   4297  CD  GLU A 279      -5.555 -16.359 -21.266  1.00 79.77           C  
ATOM   4298  OE1 GLU A 279      -6.216 -15.296 -21.289  1.00 79.77           O  
ATOM   4299  OE2 GLU A 279      -4.900 -16.812 -22.231  1.00 79.77           O  
ATOM   4300  N   ILE A 280      -2.791 -20.660 -18.889  1.00 71.90           N  
ATOM   4301  H   ILE A 280      -2.241 -19.815 -18.947  1.00 71.90           H  
ATOM   4302  CA  ILE A 280      -2.093 -21.953 -18.954  1.00 71.90           C  
ATOM   4303  HA  ILE A 280      -2.485 -22.516 -19.801  1.00 71.90           H  
ATOM   4304  C   ILE A 280      -2.380 -22.778 -17.696  1.00 71.90           C  
ATOM   4305  CB  ILE A 280      -0.574 -21.755 -19.170  1.00 71.90           C  
ATOM   4306  HB  ILE A 280      -0.202 -21.073 -18.405  1.00 71.90           H  
ATOM   4307  O   ILE A 280      -2.637 -23.972 -17.802  1.00 71.90           O  
ATOM   4308  CG1 ILE A 280      -0.294 -21.148 -20.564  1.00 71.90           C  
ATOM   4309 HG12 ILE A 280      -0.513 -21.888 -21.333  1.00 71.90           H  
ATOM   4310 HG13 ILE A 280      -0.953 -20.298 -20.741  1.00 71.90           H  
ATOM   4311  CG2 ILE A 280       0.184 -23.093 -19.039  1.00 71.90           C  
ATOM   4312 HG21 ILE A 280      -0.192 -23.813 -19.766  1.00 71.90           H  
ATOM   4313 HG22 ILE A 280       1.251 -22.945 -19.204  1.00 71.90           H  
ATOM   4314 HG23 ILE A 280       0.068 -23.503 -18.036  1.00 71.90           H  
ATOM   4315  CD1 ILE A 280       1.151 -20.658 -20.741  1.00 71.90           C  
ATOM   4316 HD11 ILE A 280       1.409 -19.964 -19.941  1.00 71.90           H  
ATOM   4317 HD12 ILE A 280       1.240 -20.149 -21.700  1.00 71.90           H  
ATOM   4318 HD13 ILE A 280       1.850 -21.495 -20.738  1.00 71.90           H  
ATOM   4319  N   THR A 281      -2.404 -22.159 -16.513  1.00 76.25           N  
ATOM   4320  H   THR A 281      -2.153 -21.181 -16.490  1.00 76.25           H  
ATOM   4321  CA  THR A 281      -2.736 -22.835 -15.248  1.00 76.25           C  
ATOM   4322  HA  THR A 281      -2.113 -23.726 -15.162  1.00 76.25           H  
ATOM   4323  C   THR A 281      -4.200 -23.284 -15.205  1.00 76.25           C  
ATOM   4324  CB  THR A 281      -2.422 -21.940 -14.039  1.00 76.25           C  
ATOM   4325  HB  THR A 281      -3.012 -21.025 -14.094  1.00 76.25           H  
ATOM   4326  O   THR A 281      -4.519 -24.346 -14.677  1.00 76.25           O  
ATOM   4327  CG2 THR A 281      -2.691 -22.630 -12.700  1.00 76.25           C  
ATOM   4328 HG21 THR A 281      -3.763 -22.782 -12.567  1.00 76.25           H  
ATOM   4329 HG22 THR A 281      -2.323 -21.999 -11.891  1.00 76.25           H  
ATOM   4330 HG23 THR A 281      -2.177 -23.591 -12.672  1.00 76.25           H  
ATOM   4331  OG1 THR A 281      -1.056 -21.610 -14.024  1.00 76.25           O  
ATOM   4332  HG1 THR A 281      -0.921 -20.922 -14.679  1.00 76.25           H  
ATOM   4333  N   ASN A 282      -5.125 -22.507 -15.770  1.00 80.23           N  
ATOM   4334  H   ASN A 282      -4.839 -21.623 -16.165  1.00 80.23           H  
ATOM   4335  CA  ASN A 282      -6.532 -22.893 -15.868  1.00 80.23           C  
ATOM   4336  HA  ASN A 282      -6.864 -23.281 -14.905  1.00 80.23           H  
ATOM   4337  C   ASN A 282      -6.732 -24.026 -16.885  1.00 80.23           C  
ATOM   4338  CB  ASN A 282      -7.370 -21.654 -16.218  1.00 80.23           C  
ATOM   4339  HB2 ASN A 282      -6.924 -21.141 -17.069  1.00 80.23           H  
ATOM   4340  HB3 ASN A 282      -8.374 -21.969 -16.505  1.00 80.23           H  
ATOM   4341  O   ASN A 282      -7.499 -24.953 -16.628  1.00 80.23           O  
ATOM   4342  CG  ASN A 282      -7.515 -20.682 -15.058  1.00 80.23           C  
ATOM   4343  ND2 ASN A 282      -7.782 -19.430 -15.349  1.00 80.23           N  
ATOM   4344 HD21 ASN A 282      -7.696 -19.124 -16.308  1.00 80.23           H  
ATOM   4345 HD22 ASN A 282      -7.761 -18.779 -14.577  1.00 80.23           H  
ATOM   4346  OD1 ASN A 282      -7.456 -21.033 -13.886  1.00 80.23           O  
ATOM   4347  N   VAL A 283      -6.008 -23.985 -18.005  1.00 73.76           N  
ATOM   4348  H   VAL A 283      -5.428 -23.173 -18.164  1.00 73.76           H  
ATOM   4349  CA  VAL A 283      -5.993 -25.038 -19.026  1.00 73.76           C  
ATOM   4350  HA  VAL A 283      -7.021 -25.301 -19.275  1.00 73.76           H  
ATOM   4351  C   VAL A 283      -5.334 -26.309 -18.485  1.00 73.76           C  
ATOM   4352  CB  VAL A 283      -5.316 -24.515 -20.310  1.00 73.76           C  
ATOM   4353  HB  VAL A 283      -4.362 -24.055 -20.053  1.00 73.76           H  
ATOM   4354  O   VAL A 283      -5.864 -27.395 -18.697  1.00 73.76           O  
ATOM   4355  CG1 VAL A 283      -5.053 -25.617 -21.338  1.00 73.76           C  
ATOM   4356 HG11 VAL A 283      -4.215 -26.223 -20.994  1.00 73.76           H  
ATOM   4357 HG12 VAL A 283      -4.766 -25.178 -22.294  1.00 73.76           H  
ATOM   4358 HG13 VAL A 283      -5.940 -26.236 -21.474  1.00 73.76           H  
ATOM   4359  CG2 VAL A 283      -6.200 -23.465 -20.997  1.00 73.76           C  
ATOM   4360 HG21 VAL A 283      -7.117 -23.927 -21.362  1.00 73.76           H  
ATOM   4361 HG22 VAL A 283      -6.463 -22.665 -20.304  1.00 73.76           H  
ATOM   4362 HG23 VAL A 283      -5.661 -23.022 -21.834  1.00 73.76           H  
ATOM   4363  N   SER A 284      -4.255 -26.205 -17.706  1.00 65.04           N  
ATOM   4364  H   SER A 284      -3.831 -25.298 -17.577  1.00 65.04           H  
ATOM   4365  CA  SER A 284      -3.593 -27.358 -17.084  1.00 65.04           C  
ATOM   4366  HA  SER A 284      -3.432 -28.112 -17.854  1.00 65.04           H  
ATOM   4367  C   SER A 284      -4.456 -28.001 -15.998  1.00 65.04           C  
ATOM   4368  CB  SER A 284      -2.217 -26.975 -16.539  1.00 65.04           C  
ATOM   4369  HB2 SER A 284      -1.678 -27.886 -16.282  1.00 65.04           H  
ATOM   4370  HB3 SER A 284      -1.659 -26.449 -17.314  1.00 65.04           H  
ATOM   4371  O   SER A 284      -4.561 -29.226 -15.949  1.00 65.04           O  
ATOM   4372  OG  SER A 284      -2.309 -26.161 -15.390  1.00 65.04           O  
ATOM   4373  HG  SER A 284      -1.418 -26.017 -15.061  1.00 65.04           H  
ATOM   4374  N   ARG A 285      -5.180 -27.197 -15.203  1.00 74.60           N  
ATOM   4375  H   ARG A 285      -4.969 -26.209 -15.229  1.00 74.60           H  
ATOM   4376  CA  ARG A 285      -6.223 -27.700 -14.291  1.00 74.60           C  
ATOM   4377  HA  ARG A 285      -5.785 -28.453 -13.636  1.00 74.60           H  
ATOM   4378  C   ARG A 285      -7.350 -28.412 -15.038  1.00 74.60           C  
ATOM   4379  CB  ARG A 285      -6.808 -26.564 -13.445  1.00 74.60           C  
ATOM   4380  HB2 ARG A 285      -7.755 -26.899 -13.022  1.00 74.60           H  
ATOM   4381  HB3 ARG A 285      -7.007 -25.704 -14.083  1.00 74.60           H  
ATOM   4382  O   ARG A 285      -7.865 -29.401 -14.528  1.00 74.60           O  
ATOM   4383  CG  ARG A 285      -5.894 -26.155 -12.285  1.00 74.60           C  
ATOM   4384  HG2 ARG A 285      -5.728 -27.006 -11.624  1.00 74.60           H  
ATOM   4385  HG3 ARG A 285      -4.933 -25.814 -12.669  1.00 74.60           H  
ATOM   4386  CD  ARG A 285      -6.584 -25.028 -11.514  1.00 74.60           C  
ATOM   4387  HD2 ARG A 285      -6.899 -24.272 -12.234  1.00 74.60           H  
ATOM   4388  HD3 ARG A 285      -7.464 -25.429 -11.011  1.00 74.60           H  
ATOM   4389  NE  ARG A 285      -5.684 -24.402 -10.534  1.00 74.60           N  
ATOM   4390  HE  ARG A 285      -4.778 -24.835 -10.418  1.00 74.60           H  
ATOM   4391  NH1 ARG A 285      -7.060 -22.651  -9.988  1.00 74.60           N  
ATOM   4392 HH11 ARG A 285      -7.167 -21.724  -9.603  1.00 74.60           H  
ATOM   4393 HH12 ARG A 285      -7.715 -22.994 -10.676  1.00 74.60           H  
ATOM   4394  NH2 ARG A 285      -4.992 -22.735  -9.149  1.00 74.60           N  
ATOM   4395 HH21 ARG A 285      -4.082 -23.171  -9.108  1.00 74.60           H  
ATOM   4396 HH22 ARG A 285      -5.137 -21.831  -8.721  1.00 74.60           H  
ATOM   4397  CZ  ARG A 285      -5.917 -23.273  -9.891  1.00 74.60           C  
ATOM   4398  N   ALA A 286      -7.731 -27.937 -16.226  1.00 73.33           N  
ATOM   4399  H   ALA A 286      -7.301 -27.090 -16.568  1.00 73.33           H  
ATOM   4400  CA  ALA A 286      -8.743 -28.591 -17.056  1.00 73.33           C  
ATOM   4401  HA  ALA A 286      -9.580 -28.879 -16.420  1.00 73.33           H  
ATOM   4402  C   ALA A 286      -8.229 -29.883 -17.723  1.00 73.33           C  
ATOM   4403  CB  ALA A 286      -9.260 -27.581 -18.087  1.00 73.33           C  
ATOM   4404  HB1 ALA A 286     -10.071 -28.030 -18.660  1.00 73.33           H  
ATOM   4405  HB2 ALA A 286      -9.631 -26.689 -17.582  1.00 73.33           H  
ATOM   4406  HB3 ALA A 286      -8.461 -27.298 -18.773  1.00 73.33           H  
ATOM   4407  O   ALA A 286      -8.996 -30.828 -17.888  1.00 73.33           O  
ATOM   4408  N   LEU A 287      -6.940 -29.940 -18.072  1.00 72.04           N  
ATOM   4409  H   LEU A 287      -6.397 -29.093 -17.985  1.00 72.04           H  
ATOM   4410  CA  LEU A 287      -6.274 -31.105 -18.671  1.00 72.04           C  
ATOM   4411  HA  LEU A 287      -6.996 -31.640 -19.289  1.00 72.04           H  
ATOM   4412  C   LEU A 287      -5.779 -32.131 -17.636  1.00 72.04           C  
ATOM   4413  CB  LEU A 287      -5.131 -30.608 -19.576  1.00 72.04           C  
ATOM   4414  HB2 LEU A 287      -4.447 -31.429 -19.788  1.00 72.04           H  
ATOM   4415  HB3 LEU A 287      -4.565 -29.854 -19.028  1.00 72.04           H  
ATOM   4416  O   LEU A 287      -5.368 -33.224 -18.015  1.00 72.04           O  
ATOM   4417  CG  LEU A 287      -5.631 -30.028 -20.913  1.00 72.04           C  
ATOM   4418  HG  LEU A 287      -6.538 -29.445 -20.750  1.00 72.04           H  
ATOM   4419  CD1 LEU A 287      -4.578 -29.107 -21.516  1.00 72.04           C  
ATOM   4420 HD11 LEU A 287      -3.695 -29.681 -21.797  1.00 72.04           H  
ATOM   4421 HD12 LEU A 287      -4.981 -28.601 -22.394  1.00 72.04           H  
ATOM   4422 HD13 LEU A 287      -4.284 -28.368 -20.771  1.00 72.04           H  
ATOM   4423  CD2 LEU A 287      -5.914 -31.133 -21.934  1.00 72.04           C  
ATOM   4424 HD21 LEU A 287      -5.010 -31.713 -22.118  1.00 72.04           H  
ATOM   4425 HD22 LEU A 287      -6.254 -30.689 -22.870  1.00 72.04           H  
ATOM   4426 HD23 LEU A 287      -6.692 -31.796 -21.556  1.00 72.04           H  
ATOM   4427  N   GLY A 288      -5.839 -31.811 -16.339  1.00 62.98           N  
ATOM   4428  H   GLY A 288      -6.111 -30.868 -16.099  1.00 62.98           H  
ATOM   4429  CA  GLY A 288      -5.494 -32.730 -15.252  1.00 62.98           C  
ATOM   4430  HA2 GLY A 288      -6.030 -33.668 -15.393  1.00 62.98           H  
ATOM   4431  HA3 GLY A 288      -5.813 -32.287 -14.309  1.00 62.98           H  
ATOM   4432  C   GLY A 288      -4.000 -33.052 -15.134  1.00 62.98           C  
ATOM   4433  O   GLY A 288      -3.653 -34.072 -14.543  1.00 62.98           O  
ATOM   4434  N   GLN A 289      -3.121 -32.211 -15.687  1.00 62.07           N  
ATOM   4435  H   GLN A 289      -3.479 -31.371 -16.119  1.00 62.07           H  
ATOM   4436  CA  GLN A 289      -1.667 -32.393 -15.649  1.00 62.07           C  
ATOM   4437  HA  GLN A 289      -1.417 -33.296 -15.092  1.00 62.07           H  
ATOM   4438  C   GLN A 289      -1.014 -31.214 -14.917  1.00 62.07           C  
ATOM   4439  CB  GLN A 289      -1.119 -32.574 -17.077  1.00 62.07           C  
ATOM   4440  HB2 GLN A 289      -1.479 -31.762 -17.708  1.00 62.07           H  
ATOM   4441  HB3 GLN A 289      -0.030 -32.529 -17.046  1.00 62.07           H  
ATOM   4442  O   GLN A 289      -0.893 -30.114 -15.458  1.00 62.07           O  
ATOM   4443  CG  GLN A 289      -1.530 -33.925 -17.687  1.00 62.07           C  
ATOM   4444  HG2 GLN A 289      -2.616 -34.015 -17.680  1.00 62.07           H  
ATOM   4445  HG3 GLN A 289      -1.117 -34.727 -17.074  1.00 62.07           H  
ATOM   4446  CD  GLN A 289      -1.053 -34.120 -19.125  1.00 62.07           C  
ATOM   4447  NE2 GLN A 289      -1.256 -35.289 -19.693  1.00 62.07           N  
ATOM   4448 HE21 GLN A 289      -0.883 -35.377 -20.628  1.00 62.07           H  
ATOM   4449 HE22 GLN A 289      -1.669 -36.044 -19.165  1.00 62.07           H  
ATOM   4450  OE1 GLN A 289      -0.531 -33.241 -19.789  1.00 62.07           O  
ATOM   4451  N   GLU A 290      -0.580 -31.435 -13.674  1.00 58.26           N  
ATOM   4452  H   GLU A 290      -0.711 -32.356 -13.281  1.00 58.26           H  
ATOM   4453  CA  GLU A 290       0.207 -30.476 -12.879  1.00 58.26           C  
ATOM   4454  HA  GLU A 290      -0.135 -29.468 -13.114  1.00 58.26           H  
ATOM   4455  C   GLU A 290       1.700 -30.518 -13.258  1.00 58.26           C  
ATOM   4456  CB  GLU A 290      -0.005 -30.690 -11.366  1.00 58.26           C  
ATOM   4457  HB2 GLU A 290       0.244 -31.720 -11.111  1.00 58.26           H  
ATOM   4458  HB3 GLU A 290       0.668 -30.023 -10.828  1.00 58.26           H  
ATOM   4459  O   GLU A 290       2.579 -30.560 -12.399  1.00 58.26           O  
ATOM   4460  CG  GLU A 290      -1.430 -30.372 -10.891  1.00 58.26           C  
ATOM   4461  HG2 GLU A 290      -1.704 -29.385 -11.264  1.00 58.26           H  
ATOM   4462  HG3 GLU A 290      -2.120 -31.097 -11.323  1.00 58.26           H  
ATOM   4463  CD  GLU A 290      -1.570 -30.386  -9.356  1.00 58.26           C  
ATOM   4464  OE1 GLU A 290      -2.563 -29.793  -8.871  1.00 58.26           O  
ATOM   4465  OE2 GLU A 290      -0.704 -30.971  -8.667  1.00 58.26           O  
ATOM   4466  N   ASP A 291       2.013 -30.531 -14.555  1.00 56.31           N  
ATOM   4467  H   ASP A 291       1.271 -30.513 -15.240  1.00 56.31           H  
ATOM   4468  CA  ASP A 291       3.392 -30.708 -15.001  1.00 56.31           C  
ATOM   4469  HA  ASP A 291       3.910 -31.287 -14.237  1.00 56.31           H  
ATOM   4470  C   ASP A 291       4.147 -29.376 -15.092  1.00 56.31           C  
ATOM   4471  CB  ASP A 291       3.467 -31.553 -16.283  1.00 56.31           C  
ATOM   4472  HB2 ASP A 291       2.727 -31.195 -16.999  1.00 56.31           H  
ATOM   4473  HB3 ASP A 291       4.455 -31.423 -16.726  1.00 56.31           H  
ATOM   4474  O   ASP A 291       3.748 -28.418 -15.763  1.00 56.31           O  
ATOM   4475  CG  ASP A 291       3.269 -33.053 -16.008  1.00 56.31           C  
ATOM   4476  OD1 ASP A 291       3.746 -33.520 -14.950  1.00 56.31           O  
ATOM   4477  OD2 ASP A 291       2.691 -33.732 -16.880  1.00 56.31           O  
ATOM   4478  N   THR A 292       5.323 -29.362 -14.458  1.00 63.17           N  
ATOM   4479  H   THR A 292       5.555 -30.201 -13.946  1.00 63.17           H  
ATOM   4480  CA  THR A 292       6.374 -28.328 -14.521  1.00 63.17           C  
ATOM   4481  HA  THR A 292       6.014 -27.423 -14.032  1.00 63.17           H  
ATOM   4482  C   THR A 292       6.780 -27.955 -15.952  1.00 63.17           C  
ATOM   4483  CB  THR A 292       7.624 -28.839 -13.787  1.00 63.17           C  
ATOM   4484  HB  THR A 292       8.446 -28.138 -13.933  1.00 63.17           H  
ATOM   4485  O   THR A 292       7.378 -26.903 -16.179  1.00 63.17           O  
ATOM   4486  CG2 THR A 292       7.391 -29.014 -12.286  1.00 63.17           C  
ATOM   4487 HG21 THR A 292       7.060 -28.068 -11.856  1.00 63.17           H  
ATOM   4488 HG22 THR A 292       8.320 -29.313 -11.800  1.00 63.17           H  
ATOM   4489 HG23 THR A 292       6.630 -29.771 -12.101  1.00 63.17           H  
ATOM   4490  OG1 THR A 292       7.986 -30.103 -14.297  1.00 63.17           O  
ATOM   4491  HG1 THR A 292       8.615 -30.502 -13.692  1.00 63.17           H  
ATOM   4492  N   GLN A 293       6.394 -28.766 -16.937  1.00 62.60           N  
ATOM   4493  H   GLN A 293       5.894 -29.603 -16.675  1.00 62.60           H  
ATOM   4494  CA  GLN A 293       6.540 -28.483 -18.360  1.00 62.60           C  
ATOM   4495  HA  GLN A 293       7.601 -28.347 -18.572  1.00 62.60           H  
ATOM   4496  C   GLN A 293       5.804 -27.201 -18.779  1.00 62.60           C  
ATOM   4497  CB  GLN A 293       6.045 -29.686 -19.168  1.00 62.60           C  
ATOM   4498  HB2 GLN A 293       6.125 -29.444 -20.228  1.00 62.60           H  
ATOM   4499  HB3 GLN A 293       4.999 -29.881 -18.935  1.00 62.60           H  
ATOM   4500  O   GLN A 293       6.323 -26.451 -19.603  1.00 62.60           O  
ATOM   4501  CG  GLN A 293       6.883 -30.944 -18.881  1.00 62.60           C  
ATOM   4502  HG2 GLN A 293       6.762 -31.241 -17.840  1.00 62.60           H  
ATOM   4503  HG3 GLN A 293       7.936 -30.726 -19.056  1.00 62.60           H  
ATOM   4504  CD  GLN A 293       6.493 -32.129 -19.757  1.00 62.60           C  
ATOM   4505  NE2 GLN A 293       7.043 -33.295 -19.510  1.00 62.60           N  
ATOM   4506 HE21 GLN A 293       6.664 -34.058 -20.053  1.00 62.60           H  
ATOM   4507 HE22 GLN A 293       7.617 -33.433 -18.690  1.00 62.60           H  
ATOM   4508  OE1 GLN A 293       5.712 -32.038 -20.686  1.00 62.60           O  
ATOM   4509  N   ASN A 294       4.678 -26.859 -18.146  1.00 59.28           N  
ATOM   4510  H   ASN A 294       4.292 -27.502 -17.469  1.00 59.28           H  
ATOM   4511  CA  ASN A 294       3.960 -25.605 -18.407  1.00 59.28           C  
ATOM   4512  HA  ASN A 294       3.808 -25.501 -19.482  1.00 59.28           H  
ATOM   4513  C   ASN A 294       4.748 -24.363 -17.952  1.00 59.28           C  
ATOM   4514  CB  ASN A 294       2.587 -25.692 -17.726  1.00 59.28           C  
ATOM   4515  HB2 ASN A 294       2.111 -24.711 -17.741  1.00 59.28           H  
ATOM   4516  HB3 ASN A 294       2.706 -25.996 -16.686  1.00 59.28           H  
ATOM   4517  O   ASN A 294       4.705 -23.318 -18.607  1.00 59.28           O  
ATOM   4518  CG  ASN A 294       1.664 -26.660 -18.445  1.00 59.28           C  
ATOM   4519  ND2 ASN A 294       0.868 -27.415 -17.728  1.00 59.28           N  
ATOM   4520 HD21 ASN A 294       0.999 -27.490 -16.730  1.00 59.28           H  
ATOM   4521 HD22 ASN A 294       0.360 -28.118 -18.246  1.00 59.28           H  
ATOM   4522  OD1 ASN A 294       1.661 -26.763 -19.657  1.00 59.28           O  
ATOM   4523  N   LEU A 295       5.542 -24.488 -16.880  1.00 60.24           N  
ATOM   4524  H   LEU A 295       5.586 -25.387 -16.422  1.00 60.24           H  
ATOM   4525  CA  LEU A 295       6.486 -23.445 -16.465  1.00 60.24           C  
ATOM   4526  HA  LEU A 295       5.968 -22.486 -16.437  1.00 60.24           H  
ATOM   4527  C   LEU A 295       7.613 -23.305 -17.487  1.00 60.24           C  
ATOM   4528  CB  LEU A 295       7.067 -23.748 -15.071  1.00 60.24           C  
ATOM   4529  HB2 LEU A 295       7.501 -24.748 -15.073  1.00 60.24           H  
ATOM   4530  HB3 LEU A 295       7.885 -23.053 -14.878  1.00 60.24           H  
ATOM   4531  O   LEU A 295       7.966 -22.187 -17.846  1.00 60.24           O  
ATOM   4532  CG  LEU A 295       6.058 -23.638 -13.919  1.00 60.24           C  
ATOM   4533  HG  LEU A 295       5.141 -24.171 -14.172  1.00 60.24           H  
ATOM   4534  CD1 LEU A 295       6.648 -24.259 -12.653  1.00 60.24           C  
ATOM   4535 HD11 LEU A 295       7.564 -23.740 -12.371  1.00 60.24           H  
ATOM   4536 HD12 LEU A 295       5.926 -24.186 -11.839  1.00 60.24           H  
ATOM   4537 HD13 LEU A 295       6.869 -25.312 -12.827  1.00 60.24           H  
ATOM   4538  CD2 LEU A 295       5.735 -22.175 -13.621  1.00 60.24           C  
ATOM   4539 HD21 LEU A 295       5.276 -21.707 -14.491  1.00 60.24           H  
ATOM   4540 HD22 LEU A 295       5.045 -22.118 -12.780  1.00 60.24           H  
ATOM   4541 HD23 LEU A 295       6.645 -21.631 -13.367  1.00 60.24           H  
ATOM   4542  N   THR A 296       8.137 -24.419 -18.013  1.00 66.42           N  
ATOM   4543  H   THR A 296       7.839 -25.315 -17.655  1.00 66.42           H  
ATOM   4544  CA  THR A 296       9.156 -24.366 -19.073  1.00 66.42           C  
ATOM   4545  HA  THR A 296       9.924 -23.656 -18.765  1.00 66.42           H  
ATOM   4546  C   THR A 296       8.603 -23.848 -20.394  1.00 66.42           C  
ATOM   4547  CB  THR A 296       9.871 -25.702 -19.305  1.00 66.42           C  
ATOM   4548  HB  THR A 296      10.641 -25.545 -20.060  1.00 66.42           H  
ATOM   4549  O   THR A 296       9.312 -23.132 -21.081  1.00 66.42           O  
ATOM   4550  CG2 THR A 296      10.557 -26.211 -18.039  1.00 66.42           C  
ATOM   4551 HG21 THR A 296       9.820 -26.437 -17.268  1.00 66.42           H  
ATOM   4552 HG22 THR A 296      11.111 -27.120 -18.274  1.00 66.42           H  
ATOM   4553 HG23 THR A 296      11.254 -25.459 -17.668  1.00 66.42           H  
ATOM   4554  OG1 THR A 296       9.017 -26.722 -19.761  1.00 66.42           O  
ATOM   4555  HG1 THR A 296       8.101 -26.437 -19.758  1.00 66.42           H  
ATOM   4556  N   ALA A 297       7.341 -24.124 -20.734  1.00 59.51           N  
ATOM   4557  H   ALA A 297       6.806 -24.760 -20.159  1.00 59.51           H  
ATOM   4558  CA  ALA A 297       6.687 -23.582 -21.921  1.00 59.51           C  
ATOM   4559  HA  ALA A 297       7.328 -23.747 -22.787  1.00 59.51           H  
ATOM   4560  C   ALA A 297       6.465 -22.072 -21.787  1.00 59.51           C  
ATOM   4561  CB  ALA A 297       5.370 -24.330 -22.150  1.00 59.51           C  
ATOM   4562  HB1 ALA A 297       5.559 -25.398 -22.254  1.00 59.51           H  
ATOM   4563  HB2 ALA A 297       4.691 -24.167 -21.312  1.00 59.51           H  
ATOM   4564  HB3 ALA A 297       4.897 -23.966 -23.062  1.00 59.51           H  
ATOM   4565  O   ALA A 297       6.736 -21.338 -22.730  1.00 59.51           O  
ATOM   4566  N   THR A 298       6.071 -21.598 -20.600  1.00 61.41           N  
ATOM   4567  H   THR A 298       5.819 -22.261 -19.881  1.00 61.41           H  
ATOM   4568  CA  THR A 298       5.968 -20.161 -20.305  1.00 61.41           C  
ATOM   4569  HA  THR A 298       5.346 -19.692 -21.069  1.00 61.41           H  
ATOM   4570  C   THR A 298       7.347 -19.499 -20.360  1.00 61.41           C  
ATOM   4571  CB  THR A 298       5.304 -19.911 -18.941  1.00 61.41           C  
ATOM   4572  HB  THR A 298       5.964 -20.253 -18.144  1.00 61.41           H  
ATOM   4573  O   THR A 298       7.519 -18.496 -21.039  1.00 61.41           O  
ATOM   4574  CG2 THR A 298       4.976 -18.433 -18.725  1.00 61.41           C  
ATOM   4575 HG21 THR A 298       5.889 -17.837 -18.706  1.00 61.41           H  
ATOM   4576 HG22 THR A 298       4.458 -18.309 -17.775  1.00 61.41           H  
ATOM   4577 HG23 THR A 298       4.332 -18.076 -19.529  1.00 61.41           H  
ATOM   4578  OG1 THR A 298       4.082 -20.609 -18.847  1.00 61.41           O  
ATOM   4579  HG1 THR A 298       4.259 -21.552 -18.820  1.00 61.41           H  
ATOM   4580  N   LEU A 299       8.371 -20.086 -19.731  1.00 61.32           N  
ATOM   4581  H   LEU A 299       8.188 -20.913 -19.180  1.00 61.32           H  
ATOM   4582  CA  LEU A 299       9.745 -19.572 -19.782  1.00 61.32           C  
ATOM   4583  HA  LEU A 299       9.740 -18.523 -19.486  1.00 61.32           H  
ATOM   4584  C   LEU A 299      10.339 -19.611 -21.193  1.00 61.32           C  
ATOM   4585  CB  LEU A 299      10.636 -20.367 -18.815  1.00 61.32           C  
ATOM   4586  HB2 LEU A 299      11.679 -20.143 -19.036  1.00 61.32           H  
ATOM   4587  HB3 LEU A 299      10.484 -21.431 -19.001  1.00 61.32           H  
ATOM   4588  O   LEU A 299      11.014 -18.666 -21.589  1.00 61.32           O  
ATOM   4589  CG  LEU A 299      10.383 -20.063 -17.328  1.00 61.32           C  
ATOM   4590  HG  LEU A 299       9.321 -20.147 -17.099  1.00 61.32           H  
ATOM   4591  CD1 LEU A 299      11.149 -21.072 -16.471  1.00 61.32           C  
ATOM   4592 HD11 LEU A 299      12.218 -21.005 -16.676  1.00 61.32           H  
ATOM   4593 HD12 LEU A 299      10.966 -20.870 -15.416  1.00 61.32           H  
ATOM   4594 HD13 LEU A 299      10.799 -22.079 -16.698  1.00 61.32           H  
ATOM   4595  CD2 LEU A 299      10.848 -18.656 -16.943  1.00 61.32           C  
ATOM   4596 HD21 LEU A 299      10.252 -17.907 -17.463  1.00 61.32           H  
ATOM   4597 HD22 LEU A 299      10.716 -18.508 -15.871  1.00 61.32           H  
ATOM   4598 HD23 LEU A 299      11.899 -18.524 -17.199  1.00 61.32           H  
ATOM   4599  N   ASN A 300      10.061 -20.658 -21.967  1.00 65.48           N  
ATOM   4600  H   ASN A 300       9.549 -21.433 -21.571  1.00 65.48           H  
ATOM   4601  CA  ASN A 300      10.476 -20.746 -23.358  1.00 65.48           C  
ATOM   4602  HA  ASN A 300      11.533 -20.486 -23.421  1.00 65.48           H  
ATOM   4603  C   ASN A 300       9.740 -19.708 -24.193  1.00 65.48           C  
ATOM   4604  CB  ASN A 300      10.303 -22.171 -23.906  1.00 65.48           C  
ATOM   4605  HB2 ASN A 300      10.344 -22.135 -24.995  1.00 65.48           H  
ATOM   4606  HB3 ASN A 300       9.329 -22.567 -23.620  1.00 65.48           H  
ATOM   4607  O   ASN A 300      10.411 -18.993 -24.910  1.00 65.48           O  
ATOM   4608  CG  ASN A 300      11.406 -23.115 -23.455  1.00 65.48           C  
ATOM   4609  ND2 ASN A 300      11.211 -24.403 -23.612  1.00 65.48           N  
ATOM   4610 HD21 ASN A 300      10.340 -24.747 -23.991  1.00 65.48           H  
ATOM   4611 HD22 ASN A 300      11.968 -25.005 -23.321  1.00 65.48           H  
ATOM   4612  OD1 ASN A 300      12.467 -22.727 -22.993  1.00 65.48           O  
ATOM   4613  N   PHE A 301       8.428 -19.515 -24.030  1.00 61.91           N  
ATOM   4614  H   PHE A 301       7.915 -20.132 -23.416  1.00 61.91           H  
ATOM   4615  CA  PHE A 301       7.686 -18.435 -24.690  1.00 61.91           C  
ATOM   4616  HA  PHE A 301       7.769 -18.567 -25.769  1.00 61.91           H  
ATOM   4617  C   PHE A 301       8.275 -17.056 -24.348  1.00 61.91           C  
ATOM   4618  CB  PHE A 301       6.205 -18.541 -24.295  1.00 61.91           C  
ATOM   4619  HB2 PHE A 301       6.101 -18.345 -23.228  1.00 61.91           H  
ATOM   4620  HB3 PHE A 301       5.876 -19.566 -24.466  1.00 61.91           H  
ATOM   4621  O   PHE A 301       8.395 -16.201 -25.220  1.00 61.91           O  
ATOM   4622  CG  PHE A 301       5.255 -17.635 -25.057  1.00 61.91           C  
ATOM   4623  CD1 PHE A 301       4.734 -16.474 -24.453  1.00 61.91           C  
ATOM   4624  HD1 PHE A 301       5.038 -16.199 -23.454  1.00 61.91           H  
ATOM   4625  CD2 PHE A 301       4.831 -17.999 -26.350  1.00 61.91           C  
ATOM   4626  HD2 PHE A 301       5.221 -18.893 -26.813  1.00 61.91           H  
ATOM   4627  CE1 PHE A 301       3.774 -15.697 -25.129  1.00 61.91           C  
ATOM   4628  HE1 PHE A 301       3.350 -14.828 -24.649  1.00 61.91           H  
ATOM   4629  CE2 PHE A 301       3.881 -17.216 -27.032  1.00 61.91           C  
ATOM   4630  HE2 PHE A 301       3.547 -17.509 -28.017  1.00 61.91           H  
ATOM   4631  CZ  PHE A 301       3.344 -16.070 -26.417  1.00 61.91           C  
ATOM   4632  HZ  PHE A 301       2.595 -15.481 -26.926  1.00 61.91           H  
ATOM   4633  N   LEU A 302       8.735 -16.853 -23.111  1.00 56.14           N  
ATOM   4634  H   LEU A 302       8.556 -17.569 -22.422  1.00 56.14           H  
ATOM   4635  CA  LEU A 302       9.414 -15.625 -22.679  1.00 56.14           C  
ATOM   4636  HA  LEU A 302       8.850 -14.769 -23.049  1.00 56.14           H  
ATOM   4637  C   LEU A 302      10.834 -15.473 -23.244  1.00 56.14           C  
ATOM   4638  CB  LEU A 302       9.448 -15.585 -21.140  1.00 56.14           C  
ATOM   4639  HB2 LEU A 302      10.072 -14.751 -20.821  1.00 56.14           H  
ATOM   4640  HB3 LEU A 302       9.910 -16.503 -20.775  1.00 56.14           H  
ATOM   4641  O   LEU A 302      11.271 -14.349 -23.491  1.00 56.14           O  
ATOM   4642  CG  LEU A 302       8.066 -15.429 -20.489  1.00 56.14           C  
ATOM   4643  HG  LEU A 302       7.356 -16.135 -20.922  1.00 56.14           H  
ATOM   4644  CD1 LEU A 302       8.157 -15.678 -18.982  1.00 56.14           C  
ATOM   4645 HD11 LEU A 302       8.864 -14.984 -18.528  1.00 56.14           H  
ATOM   4646 HD12 LEU A 302       8.466 -16.707 -18.798  1.00 56.14           H  
ATOM   4647 HD13 LEU A 302       7.175 -15.522 -18.535  1.00 56.14           H  
ATOM   4648  CD2 LEU A 302       7.491 -14.046 -20.720  1.00 56.14           C  
ATOM   4649 HD21 LEU A 302       7.445 -13.794 -21.779  1.00 56.14           H  
ATOM   4650 HD22 LEU A 302       8.044 -13.283 -20.173  1.00 56.14           H  
ATOM   4651 HD23 LEU A 302       6.465 -14.068 -20.354  1.00 56.14           H  
ATOM   4652  N   LEU A 303      11.563 -16.571 -23.449  1.00 57.52           N  
ATOM   4653  H   LEU A 303      11.166 -17.457 -23.171  1.00 57.52           H  
ATOM   4654  CA  LEU A 303      12.900 -16.571 -24.051  1.00 57.52           C  
ATOM   4655  HA  LEU A 303      13.448 -15.695 -23.703  1.00 57.52           H  
ATOM   4656  C   LEU A 303      12.833 -16.448 -25.582  1.00 57.52           C  
ATOM   4657  CB  LEU A 303      13.656 -17.840 -23.605  1.00 57.52           C  
ATOM   4658  HB2 LEU A 303      12.997 -18.698 -23.737  1.00 57.52           H  
ATOM   4659  HB3 LEU A 303      14.517 -17.990 -24.257  1.00 57.52           H  
ATOM   4660  O   LEU A 303      13.632 -15.723 -26.169  1.00 57.52           O  
ATOM   4661  CG  LEU A 303      14.150 -17.792 -22.144  1.00 57.52           C  
ATOM   4662  HG  LEU A 303      13.366 -17.397 -21.498  1.00 57.52           H  
ATOM   4663  CD1 LEU A 303      14.517 -19.193 -21.654  1.00 57.52           C  
ATOM   4664 HD11 LEU A 303      13.640 -19.838 -21.712  1.00 57.52           H  
ATOM   4665 HD12 LEU A 303      15.306 -19.615 -22.277  1.00 57.52           H  
ATOM   4666 HD13 LEU A 303      14.851 -19.151 -20.617  1.00 57.52           H  
ATOM   4667  CD2 LEU A 303      15.392 -16.904 -22.000  1.00 57.52           C  
ATOM   4668 HD21 LEU A 303      15.157 -15.882 -22.295  1.00 57.52           H  
ATOM   4669 HD22 LEU A 303      16.195 -17.284 -22.632  1.00 57.52           H  
ATOM   4670 HD23 LEU A 303      15.722 -16.904 -20.961  1.00 57.52           H  
ATOM   4671  N   THR A 304      11.851 -17.082 -26.225  1.00 56.33           N  
ATOM   4672  H   THR A 304      11.231 -17.668 -25.684  1.00 56.33           H  
ATOM   4673  CA  THR A 304      11.680 -17.126 -27.684  1.00 56.33           C  
ATOM   4674  HA  THR A 304      12.663 -17.054 -28.149  1.00 56.33           H  
ATOM   4675  C   THR A 304      10.866 -15.957 -28.231  1.00 56.33           C  
ATOM   4676  CB  THR A 304      11.054 -18.449 -28.160  1.00 56.33           C  
ATOM   4677  HB  THR A 304      10.991 -18.423 -29.247  1.00 56.33           H  
ATOM   4678  O   THR A 304      11.046 -15.601 -29.387  1.00 56.33           O  
ATOM   4679  CG2 THR A 304      11.892 -19.673 -27.777  1.00 56.33           C  
ATOM   4680 HG21 THR A 304      12.015 -19.743 -26.696  1.00 56.33           H  
ATOM   4681 HG22 THR A 304      11.397 -20.574 -28.138  1.00 56.33           H  
ATOM   4682 HG23 THR A 304      12.875 -19.598 -28.243  1.00 56.33           H  
ATOM   4683  OG1 THR A 304       9.746 -18.617 -27.656  1.00 56.33           O  
ATOM   4684  HG1 THR A 304       9.159 -18.045 -28.155  1.00 56.33           H  
ATOM   4685  N   ASN A 305      10.010 -15.295 -27.443  1.00 48.50           N  
ATOM   4686  H   ASN A 305       9.767 -15.671 -26.538  1.00 48.50           H  
ATOM   4687  CA  ASN A 305       9.404 -14.028 -27.885  1.00 48.50           C  
ATOM   4688  HA  ASN A 305       9.204 -14.083 -28.955  1.00 48.50           H  
ATOM   4689  C   ASN A 305      10.333 -12.825 -27.707  1.00 48.50           C  
ATOM   4690  CB  ASN A 305       8.073 -13.781 -27.179  1.00 48.50           C  
ATOM   4691  HB2 ASN A 305       8.201 -13.870 -26.100  1.00 48.50           H  
ATOM   4692  HB3 ASN A 305       7.739 -12.765 -27.388  1.00 48.50           H  
ATOM   4693  O   ASN A 305      10.066 -11.761 -28.261  1.00 48.50           O  
ATOM   4694  CG  ASN A 305       6.980 -14.699 -27.670  1.00 48.50           C  
ATOM   4695  ND2 ASN A 305       6.055 -14.983 -26.808  1.00 48.50           N  
ATOM   4696 HD21 ASN A 305       5.353 -15.659 -27.075  1.00 48.50           H  
ATOM   4697 HD22 ASN A 305       6.178 -14.736 -25.837  1.00 48.50           H  
ATOM   4698  OD1 ASN A 305       6.911 -15.123 -28.812  1.00 48.50           O  
ATOM   4699  N   LYS A 306      11.426 -12.973 -26.945  1.00 46.86           N  
ATOM   4700  H   LYS A 306      11.572 -13.864 -26.494  1.00 46.86           H  
ATOM   4701  CA  LYS A 306      12.465 -11.939 -26.824  1.00 46.86           C  
ATOM   4702  HA  LYS A 306      11.988 -10.960 -26.863  1.00 46.86           H  
ATOM   4703  C   LYS A 306      13.440 -11.925 -27.993  1.00 46.86           C  
ATOM   4704  CB  LYS A 306      13.198 -12.073 -25.487  1.00 46.86           C  
ATOM   4705  HB2 LYS A 306      14.151 -11.547 -25.544  1.00 46.86           H  
ATOM   4706  HB3 LYS A 306      13.390 -13.122 -25.262  1.00 46.86           H  
ATOM   4707  O   LYS A 306      14.077 -10.900 -28.226  1.00 46.86           O  
ATOM   4708  CG  LYS A 306      12.354 -11.432 -24.385  1.00 46.86           C  
ATOM   4709  HG2 LYS A 306      11.394 -11.942 -24.305  1.00 46.86           H  
ATOM   4710  HG3 LYS A 306      12.167 -10.390 -24.643  1.00 46.86           H  
ATOM   4711  CD  LYS A 306      13.086 -11.479 -23.045  1.00 46.86           C  
ATOM   4712  HD2 LYS A 306      13.268 -12.519 -22.771  1.00 46.86           H  
ATOM   4713  HD3 LYS A 306      14.034 -10.947 -23.131  1.00 46.86           H  
ATOM   4714  CE  LYS A 306      12.191 -10.809 -22.005  1.00 46.86           C  
ATOM   4715  HE2 LYS A 306      11.258 -11.369 -21.950  1.00 46.86           H  
ATOM   4716  HE3 LYS A 306      11.950  -9.802 -22.346  1.00 46.86           H  
ATOM   4717  NZ  LYS A 306      12.841 -10.762 -20.677  1.00 46.86           N  
ATOM   4718  HZ1 LYS A 306      12.214 -10.334 -20.011  1.00 46.86           H  
ATOM   4719  HZ2 LYS A 306      13.039 -11.703 -20.368  1.00 46.86           H  
ATOM   4720  HZ3 LYS A 306      13.699 -10.232 -20.724  1.00 46.86           H  
ATOM   4721  N   THR A 307      13.528 -12.999 -28.771  1.00 40.78           N  
ATOM   4722  H   THR A 307      12.991 -13.826 -28.550  1.00 40.78           H  
ATOM   4723  CA  THR A 307      14.078 -12.884 -30.118  1.00 40.78           C  
ATOM   4724  HA  THR A 307      14.972 -12.261 -30.095  1.00 40.78           H  
ATOM   4725  C   THR A 307      13.027 -12.182 -30.961  1.00 40.78           C  
ATOM   4726  CB  THR A 307      14.490 -14.244 -30.703  1.00 40.78           C  
ATOM   4727  HB  THR A 307      14.739 -14.123 -31.757  1.00 40.78           H  
ATOM   4728  O   THR A 307      11.925 -12.714 -31.107  1.00 40.78           O  
ATOM   4729  CG2 THR A 307      15.706 -14.790 -29.955  1.00 40.78           C  
ATOM   4730 HG21 THR A 307      16.535 -14.085 -30.028  1.00 40.78           H  
ATOM   4731 HG22 THR A 307      16.009 -15.734 -30.408  1.00 40.78           H  
ATOM   4732 HG23 THR A 307      15.462 -14.962 -28.907  1.00 40.78           H  
ATOM   4733  OG1 THR A 307      13.495 -15.223 -30.564  1.00 40.78           O  
ATOM   4734  HG1 THR A 307      12.637 -14.843 -30.768  1.00 40.78           H  
ATOM   4735  N   LYS A 308      13.357 -10.982 -31.480  1.00 38.90           N  
ATOM   4736  H   LYS A 308      14.243 -10.592 -31.192  1.00 38.90           H  
ATOM   4737  CA  LYS A 308      12.698 -10.374 -32.653  1.00 38.90           C  
ATOM   4738  HA  LYS A 308      11.871  -9.730 -32.353  1.00 38.90           H  
ATOM   4739  C   LYS A 308      12.172 -11.532 -33.497  1.00 38.90           C  
ATOM   4740  CB  LYS A 308      13.735  -9.601 -33.514  1.00 38.90           C  
ATOM   4741  HB2 LYS A 308      14.650 -10.191 -33.571  1.00 38.90           H  
ATOM   4742  HB3 LYS A 308      13.340  -9.544 -34.529  1.00 38.90           H  
ATOM   4743  O   LYS A 308      12.989 -12.390 -33.835  1.00 38.90           O  
ATOM   4744  CG  LYS A 308      14.100  -8.156 -33.103  1.00 38.90           C  
ATOM   4745  HG2 LYS A 308      13.206  -7.535 -33.168  1.00 38.90           H  
ATOM   4746  HG3 LYS A 308      14.463  -8.147 -32.075  1.00 38.90           H  
ATOM   4747  CD  LYS A 308      15.198  -7.581 -34.043  1.00 38.90           C  
ATOM   4748  HD2 LYS A 308      14.901  -7.783 -35.073  1.00 38.90           H  
ATOM   4749  HD3 LYS A 308      16.125  -8.123 -33.859  1.00 38.90           H  
ATOM   4750  CE  LYS A 308      15.475  -6.059 -33.928  1.00 38.90           C  
ATOM   4751  HE2 LYS A 308      14.543  -5.530 -34.123  1.00 38.90           H  
ATOM   4752  HE3 LYS A 308      15.783  -5.831 -32.907  1.00 38.90           H  
ATOM   4753  NZ  LYS A 308      16.524  -5.569 -34.894  1.00 38.90           N  
ATOM   4754  HZ1 LYS A 308      16.356  -5.820 -35.858  1.00 38.90           H  
ATOM   4755  HZ2 LYS A 308      16.619  -4.567 -34.973  1.00 38.90           H  
ATOM   4756  HZ3 LYS A 308      17.456  -5.914 -34.711  1.00 38.90           H  
ATOM   4757  N   ARG A 309      10.855 -11.600 -33.759  1.00 31.92           N  
ATOM   4758  H   ARG A 309      10.252 -10.894 -33.360  1.00 31.92           H  
ATOM   4759  CA  ARG A 309      10.305 -12.548 -34.739  1.00 31.92           C  
ATOM   4760  HA  ARG A 309      10.268 -13.556 -34.326  1.00 31.92           H  
ATOM   4761  C   ARG A 309      11.280 -12.538 -35.905  1.00 31.92           C  
ATOM   4762  CB  ARG A 309       8.924 -12.114 -35.263  1.00 31.92           C  
ATOM   4763  HB2 ARG A 309       8.812 -12.526 -36.266  1.00 31.92           H  
ATOM   4764  HB3 ARG A 309       8.884 -11.028 -35.350  1.00 31.92           H  
ATOM   4765  O   ARG A 309      11.413 -11.498 -36.550  1.00 31.92           O  
ATOM   4766  CG  ARG A 309       7.739 -12.617 -34.434  1.00 31.92           C  
ATOM   4767  HG2 ARG A 309       7.833 -13.693 -34.286  1.00 31.92           H  
ATOM   4768  HG3 ARG A 309       7.722 -12.117 -33.465  1.00 31.92           H  
ATOM   4769  CD  ARG A 309       6.448 -12.324 -35.212  1.00 31.92           C  
ATOM   4770  HD2 ARG A 309       6.537 -12.766 -36.204  1.00 31.92           H  
ATOM   4771  HD3 ARG A 309       6.341 -11.244 -35.320  1.00 31.92           H  
ATOM   4772  NE  ARG A 309       5.255 -12.878 -34.548  1.00 31.92           N  
ATOM   4773  HE  ARG A 309       5.403 -13.349 -33.667  1.00 31.92           H  
ATOM   4774  NH1 ARG A 309       3.743 -12.309 -36.182  1.00 31.92           N  
ATOM   4775 HH11 ARG A 309       4.504 -11.956 -36.745  1.00 31.92           H  
ATOM   4776 HH12 ARG A 309       2.824 -12.399 -36.593  1.00 31.92           H  
ATOM   4777  NH2 ARG A 309       3.050 -13.427 -34.380  1.00 31.92           N  
ATOM   4778 HH21 ARG A 309       2.125 -13.457 -34.783  1.00 31.92           H  
ATOM   4779 HH22 ARG A 309       3.239 -13.905 -33.510  1.00 31.92           H  
ATOM   4780  CZ  ARG A 309       4.026 -12.866 -35.037  1.00 31.92           C  
ATOM   4781  N   VAL A 310      12.007 -13.639 -36.088  1.00 36.09           N  
ATOM   4782  H   VAL A 310      11.918 -14.408 -35.440  1.00 36.09           H  
ATOM   4783  CA  VAL A 310      12.767 -13.843 -37.312  1.00 36.09           C  
ATOM   4784  HA  VAL A 310      13.556 -13.094 -37.377  1.00 36.09           H  
ATOM   4785  C   VAL A 310      11.710 -13.642 -38.392  1.00 36.09           C  
ATOM   4786  CB  VAL A 310      13.408 -15.240 -37.364  1.00 36.09           C  
ATOM   4787  HB  VAL A 310      12.629 -16.002 -37.339  1.00 36.09           H  
ATOM   4788  O   VAL A 310      10.652 -14.281 -38.288  1.00 36.09           O  
ATOM   4789  CG1 VAL A 310      14.238 -15.416 -38.638  1.00 36.09           C  
ATOM   4790 HG11 VAL A 310      13.603 -15.334 -39.520  1.00 36.09           H  
ATOM   4791 HG12 VAL A 310      14.702 -16.403 -38.650  1.00 36.09           H  
ATOM   4792 HG13 VAL A 310      15.020 -14.659 -38.696  1.00 36.09           H  
ATOM   4793  CG2 VAL A 310      14.337 -15.455 -36.160  1.00 36.09           C  
ATOM   4794 HG21 VAL A 310      13.775 -15.423 -35.227  1.00 36.09           H  
ATOM   4795 HG22 VAL A 310      14.817 -16.431 -36.239  1.00 36.09           H  
ATOM   4796 HG23 VAL A 310      15.107 -14.684 -36.143  1.00 36.09           H  
ATOM   4797  N   PRO A 311      11.876 -12.659 -39.296  1.00 38.98           N  
ATOM   4798  CA  PRO A 311      10.926 -12.482 -40.376  1.00 38.98           C  
ATOM   4799  HA  PRO A 311       9.980 -12.114 -39.979  1.00 38.98           H  
ATOM   4800  C   PRO A 311      10.750 -13.855 -41.015  1.00 38.98           C  
ATOM   4801  CB  PRO A 311      11.548 -11.455 -41.332  1.00 38.98           C  
ATOM   4802  HB2 PRO A 311      10.801 -10.761 -41.718  1.00 38.98           H  
ATOM   4803  HB3 PRO A 311      12.048 -11.964 -42.156  1.00 38.98           H  
ATOM   4804  O   PRO A 311      11.744 -14.561 -41.200  1.00 38.98           O  
ATOM   4805  CG  PRO A 311      12.597 -10.741 -40.478  1.00 38.98           C  
ATOM   4806  HG2 PRO A 311      12.129  -9.912 -39.946  1.00 38.98           H  
ATOM   4807  HG3 PRO A 311      13.434 -10.387 -41.080  1.00 38.98           H  
ATOM   4808  CD  PRO A 311      13.034 -11.802 -39.476  1.00 38.98           C  
ATOM   4809  HD2 PRO A 311      13.335 -11.325 -38.543  1.00 38.98           H  
ATOM   4810  HD3 PRO A 311      13.855 -12.387 -39.891  1.00 38.98           H  
ATOM   4811  N   GLU A 312       9.505 -14.267 -41.273  1.00 47.45           N  
ATOM   4812  H   GLU A 312       8.728 -13.650 -41.084  1.00 47.45           H  
ATOM   4813  CA  GLU A 312       9.261 -15.416 -42.146  1.00 47.45           C  
ATOM   4814  HA  GLU A 312       9.463 -16.344 -41.611  1.00 47.45           H  
ATOM   4815  C   GLU A 312      10.225 -15.288 -43.322  1.00 47.45           C  
ATOM   4816  CB  GLU A 312       7.813 -15.411 -42.662  1.00 47.45           C  
ATOM   4817  HB2 GLU A 312       7.712 -16.209 -43.398  1.00 47.45           H  
ATOM   4818  HB3 GLU A 312       7.603 -14.458 -43.146  1.00 47.45           H  
ATOM   4819  O   GLU A 312      10.347 -14.182 -43.848  1.00 47.45           O  
ATOM   4820  CG  GLU A 312       6.797 -15.650 -41.536  1.00 47.45           C  
ATOM   4821  HG2 GLU A 312       7.086 -16.552 -40.997  1.00 47.45           H  
ATOM   4822  HG3 GLU A 312       6.840 -14.815 -40.837  1.00 47.45           H  
ATOM   4823  CD  GLU A 312       5.351 -15.807 -42.037  1.00 47.45           C  
ATOM   4824  OE1 GLU A 312       4.527 -16.289 -41.224  1.00 47.45           O  
ATOM   4825  OE2 GLU A 312       5.055 -15.397 -43.179  1.00 47.45           O  
ATOM   4826  N   GLN A 313      10.980 -16.349 -43.632  1.00 48.32           N  
ATOM   4827  H   GLN A 313      10.852 -17.208 -43.116  1.00 48.32           H  
ATOM   4828  CA  GLN A 313      11.948 -16.347 -44.727  1.00 48.32           C  
ATOM   4829  HA  GLN A 313      12.798 -15.714 -44.471  1.00 48.32           H  
ATOM   4830  C   GLN A 313      11.243 -15.767 -45.952  1.00 48.32           C  
ATOM   4831  CB  GLN A 313      12.436 -17.780 -45.000  1.00 48.32           C  
ATOM   4832  HB2 GLN A 313      11.572 -18.440 -45.078  1.00 48.32           H  
ATOM   4833  HB3 GLN A 313      12.966 -17.800 -45.952  1.00 48.32           H  
ATOM   4834  O   GLN A 313      10.395 -16.425 -46.556  1.00 48.32           O  
ATOM   4835  CG  GLN A 313      13.385 -18.297 -43.909  1.00 48.32           C  
ATOM   4836  HG2 GLN A 313      14.303 -17.711 -43.933  1.00 48.32           H  
ATOM   4837  HG3 GLN A 313      12.926 -18.165 -42.929  1.00 48.32           H  
ATOM   4838  CD  GLN A 313      13.736 -19.776 -44.065  1.00 48.32           C  
ATOM   4839  NE2 GLN A 313      14.713 -20.256 -43.330  1.00 48.32           N  
ATOM   4840 HE21 GLN A 313      14.963 -21.219 -43.508  1.00 48.32           H  
ATOM   4841 HE22 GLN A 313      15.289 -19.623 -42.793  1.00 48.32           H  
ATOM   4842  OE1 GLN A 313      13.138 -20.540 -44.806  1.00 48.32           O  
ATOM   4843  N   TYR A 314      11.510 -14.493 -46.244  1.00 51.99           N  
ATOM   4844  H   TYR A 314      12.109 -13.968 -45.623  1.00 51.99           H  
ATOM   4845  CA  TYR A 314      10.869 -13.801 -47.344  1.00 51.99           C  
ATOM   4846  HA  TYR A 314       9.817 -14.083 -47.393  1.00 51.99           H  
ATOM   4847  C   TYR A 314      11.559 -14.330 -48.589  1.00 51.99           C  
ATOM   4848  CB  TYR A 314      10.940 -12.271 -47.192  1.00 51.99           C  
ATOM   4849  HB2 TYR A 314      11.801 -11.994 -46.584  1.00 51.99           H  
ATOM   4850  HB3 TYR A 314      11.102 -11.842 -48.181  1.00 51.99           H  
ATOM   4851  O   TYR A 314      12.626 -13.866 -48.982  1.00 51.99           O  
ATOM   4852  CG  TYR A 314       9.681 -11.623 -46.635  1.00 51.99           C  
ATOM   4853  CD1 TYR A 314       8.644 -11.241 -47.511  1.00 51.99           C  
ATOM   4854  HD1 TYR A 314       8.742 -11.428 -48.570  1.00 51.99           H  
ATOM   4855  CD2 TYR A 314       9.546 -11.391 -45.253  1.00 51.99           C  
ATOM   4856  HD2 TYR A 314      10.330 -11.713 -44.584  1.00 51.99           H  
ATOM   4857  CE1 TYR A 314       7.482 -10.622 -47.011  1.00 51.99           C  
ATOM   4858  HE1 TYR A 314       6.684 -10.336 -47.680  1.00 51.99           H  
ATOM   4859  CE2 TYR A 314       8.381 -10.782 -44.745  1.00 51.99           C  
ATOM   4860  HE2 TYR A 314       8.278 -10.632 -43.680  1.00 51.99           H  
ATOM   4861  OH  TYR A 314       6.222  -9.807 -45.136  1.00 51.99           O  
ATOM   4862  HH  TYR A 314       6.216  -9.843 -44.177  1.00 51.99           H  
ATOM   4863  CZ  TYR A 314       7.347 -10.395 -45.626  1.00 51.99           C  
ATOM   4864  N   PHE A 315      10.970 -15.365 -49.175  1.00 58.33           N  
ATOM   4865  H   PHE A 315      10.179 -15.791 -48.714  1.00 58.33           H  
ATOM   4866  CA  PHE A 315      11.280 -15.742 -50.539  1.00 58.33           C  
ATOM   4867  HA  PHE A 315      12.362 -15.792 -50.660  1.00 58.33           H  
ATOM   4868  C   PHE A 315      10.736 -14.632 -51.443  1.00 58.33           C  
ATOM   4869  CB  PHE A 315      10.689 -17.126 -50.842  1.00 58.33           C  
ATOM   4870  HB2 PHE A 315       9.612 -17.101 -50.676  1.00 58.33           H  
ATOM   4871  HB3 PHE A 315      10.852 -17.349 -51.896  1.00 58.33           H  
ATOM   4872  O   PHE A 315       9.579 -14.232 -51.292  1.00 58.33           O  
ATOM   4873  CG  PHE A 315      11.307 -18.238 -50.010  1.00 58.33           C  
ATOM   4874  CD1 PHE A 315      12.566 -18.759 -50.364  1.00 58.33           C  
ATOM   4875  HD1 PHE A 315      13.077 -18.385 -51.239  1.00 58.33           H  
ATOM   4876  CD2 PHE A 315      10.657 -18.720 -48.856  1.00 58.33           C  
ATOM   4877  HD2 PHE A 315       9.708 -18.302 -48.556  1.00 58.33           H  
ATOM   4878  CE1 PHE A 315      13.173 -19.751 -49.571  1.00 58.33           C  
ATOM   4879  HE1 PHE A 315      14.147 -20.133 -49.838  1.00 58.33           H  
ATOM   4880  CE2 PHE A 315      11.264 -19.711 -48.063  1.00 58.33           C  
ATOM   4881  HE2 PHE A 315      10.780 -20.052 -47.160  1.00 58.33           H  
ATOM   4882  CZ  PHE A 315      12.523 -20.225 -48.418  1.00 58.33           C  
ATOM   4883  HZ  PHE A 315      12.998 -20.962 -47.789  1.00 58.33           H  
ATOM   4884  N   LEU A 316      11.567 -14.117 -52.357  1.00 65.78           N  
ATOM   4885  H   LEU A 316      12.514 -14.463 -52.412  1.00 65.78           H  
ATOM   4886  CA  LEU A 316      11.084 -13.232 -53.418  1.00 65.78           C  
ATOM   4887  HA  LEU A 316      10.673 -12.324 -52.976  1.00 65.78           H  
ATOM   4888  C   LEU A 316       9.951 -13.947 -54.155  1.00 65.78           C  
ATOM   4889  CB  LEU A 316      12.195 -12.862 -54.427  1.00 65.78           C  
ATOM   4890  HB2 LEU A 316      11.726 -12.754 -55.405  1.00 65.78           H  
ATOM   4891  HB3 LEU A 316      12.918 -13.674 -54.513  1.00 65.78           H  
ATOM   4892  O   LEU A 316      10.081 -15.117 -54.523  1.00 65.78           O  
ATOM   4893  CG  LEU A 316      12.908 -11.534 -54.135  1.00 65.78           C  
ATOM   4894  HG  LEU A 316      12.174 -10.773 -53.870  1.00 65.78           H  
ATOM   4895  CD1 LEU A 316      13.917 -11.675 -53.006  1.00 65.78           C  
ATOM   4896 HD11 LEU A 316      14.268 -10.687 -52.708  1.00 65.78           H  
ATOM   4897 HD12 LEU A 316      14.752 -12.290 -53.340  1.00 65.78           H  
ATOM   4898 HD13 LEU A 316      13.458 -12.162 -52.145  1.00 65.78           H  
ATOM   4899  CD2 LEU A 316      13.685 -11.059 -55.366  1.00 65.78           C  
ATOM   4900 HD21 LEU A 316      14.351 -11.848 -55.716  1.00 65.78           H  
ATOM   4901 HD22 LEU A 316      14.266 -10.171 -55.118  1.00 65.78           H  
ATOM   4902 HD23 LEU A 316      12.977 -10.807 -56.156  1.00 65.78           H  
ATOM   4903  N   SER A 317       8.850 -13.240 -54.398  1.00 78.06           N  
ATOM   4904  H   SER A 317       8.801 -12.287 -54.067  1.00 78.06           H  
ATOM   4905  CA  SER A 317       7.862 -13.726 -55.357  1.00 78.06           C  
ATOM   4906  HA  SER A 317       7.554 -14.726 -55.052  1.00 78.06           H  
ATOM   4907  C   SER A 317       8.496 -13.831 -56.753  1.00 78.06           C  
ATOM   4908  CB  SER A 317       6.624 -12.829 -55.355  1.00 78.06           C  
ATOM   4909  HB2 SER A 317       5.888 -13.226 -56.054  1.00 78.06           H  
ATOM   4910  HB3 SER A 317       6.188 -12.813 -54.356  1.00 78.06           H  
ATOM   4911  O   SER A 317       9.417 -13.084 -57.088  1.00 78.06           O  
ATOM   4912  OG  SER A 317       6.964 -11.517 -55.737  1.00 78.06           O  
ATOM   4913  HG  SER A 317       7.476 -11.133 -55.021  1.00 78.06           H  
ATOM   4914  N   GLU A 318       7.998 -14.736 -57.603  1.00 80.52           N  
ATOM   4915  H   GLU A 318       7.298 -15.386 -57.276  1.00 80.52           H  
ATOM   4916  CA  GLU A 318       8.516 -14.897 -58.974  1.00 80.52           C  
ATOM   4917  HA  GLU A 318       9.566 -15.184 -58.919  1.00 80.52           H  
ATOM   4918  C   GLU A 318       8.428 -13.578 -59.777  1.00 80.52           C  
ATOM   4919  CB  GLU A 318       7.724 -16.020 -59.671  1.00 80.52           C  
ATOM   4920  HB2 GLU A 318       7.604 -16.853 -58.978  1.00 80.52           H  
ATOM   4921  HB3 GLU A 318       6.734 -15.645 -59.932  1.00 80.52           H  
ATOM   4922  O   GLU A 318       9.262 -13.297 -60.640  1.00 80.52           O  
ATOM   4923  CG  GLU A 318       8.426 -16.544 -60.934  1.00 80.52           C  
ATOM   4924  HG2 GLU A 318       8.688 -15.697 -61.569  1.00 80.52           H  
ATOM   4925  HG3 GLU A 318       9.352 -17.041 -60.644  1.00 80.52           H  
ATOM   4926  CD  GLU A 318       7.570 -17.512 -61.767  1.00 80.52           C  
ATOM   4927  OE1 GLU A 318       7.838 -17.576 -62.995  1.00 80.52           O  
ATOM   4928  OE2 GLU A 318       6.612 -18.112 -61.234  1.00 80.52           O  
ATOM   4929  N   GLU A 319       7.441 -12.730 -59.468  1.00 82.18           N  
ATOM   4930  H   GLU A 319       6.815 -12.984 -58.718  1.00 82.18           H  
ATOM   4931  CA  GLU A 319       7.303 -11.394 -60.055  1.00 82.18           C  
ATOM   4932  HA  GLU A 319       7.426 -11.479 -61.135  1.00 82.18           H  
ATOM   4933  C   GLU A 319       8.399 -10.432 -59.568  1.00 82.18           C  
ATOM   4934  CB  GLU A 319       5.898 -10.823 -59.789  1.00 82.18           C  
ATOM   4935  HB2 GLU A 319       5.852  -9.834 -60.245  1.00 82.18           H  
ATOM   4936  HB3 GLU A 319       5.739 -10.725 -58.715  1.00 82.18           H  
ATOM   4937  O   GLU A 319       9.031  -9.768 -60.393  1.00 82.18           O  
ATOM   4938  CG  GLU A 319       4.785 -11.696 -60.397  1.00 82.18           C
[truncated: 320,526 more chars]
