# Supplementary material for: Widespread Horizontal Gene Transfer Among Animal Viruses
Source: bioRxiv. 2024 Mar 26:2024.03.25.586562. Preprint. [Version 2] doi: 10.1101/2024.03.25.586562 (PMC11071296; doi:10.1101/2024.03.25.586562)
Supplement: Supplement 7 [file media-7.zip › File7_PDB/Papilloma6035_E2.pdb]

ATOM      1  N   MET A   1      32.134  27.138 -14.810  1.00 40.53           N  
ATOM      2  H   MET A   1      32.425  26.911 -13.869  1.00 40.53           H  
ATOM      3  H2  MET A   1      31.966  26.270 -15.297  1.00 40.53           H  
ATOM      4  H3  MET A   1      32.865  27.646 -15.287  1.00 40.53           H  
ATOM      5  CA  MET A   1      30.873  27.911 -14.795  1.00 40.53           C  
ATOM      6  HA  MET A   1      30.984  28.810 -14.189  1.00 40.53           H  
ATOM      7  C   MET A   1      29.827  27.016 -14.156  1.00 40.53           C  
ATOM      8  CB  MET A   1      30.462  28.313 -16.223  1.00 40.53           C  
ATOM      9  HB2 MET A   1      30.494  27.436 -16.870  1.00 40.53           H  
ATOM     10  HB3 MET A   1      29.441  28.694 -16.213  1.00 40.53           H  
ATOM     11  O   MET A   1      29.714  25.883 -14.592  1.00 40.53           O  
ATOM     12  CG  MET A   1      31.381  29.401 -16.797  1.00 40.53           C  
ATOM     13  HG2 MET A   1      31.214  30.334 -16.259  1.00 40.53           H  
ATOM     14  HG3 MET A   1      32.419  29.105 -16.645  1.00 40.53           H  
ATOM     15  SD  MET A   1      31.170  29.687 -18.573  1.00 40.53           S  
ATOM     16  CE  MET A   1      30.391  31.325 -18.592  1.00 40.53           C  
ATOM     17  HE1 MET A   1      29.448  31.293 -18.047  1.00 40.53           H  
ATOM     18  HE2 MET A   1      31.058  32.055 -18.134  1.00 40.53           H  
ATOM     19  HE3 MET A   1      30.199  31.618 -19.624  1.00 40.53           H  
ATOM     20  N   ALA A   2      29.169  27.446 -13.077  1.00 39.34           N  
ATOM     21  H   ALA A   2      29.263  28.401 -12.760  1.00 39.34           H  
ATOM     22  CA  ALA A   2      28.104  26.658 -12.458  1.00 39.34           C  
ATOM     23  HA  ALA A   2      28.410  25.614 -12.384  1.00 39.34           H  
ATOM     24  C   ALA A   2      26.868  26.739 -13.362  1.00 39.34           C  
ATOM     25  CB  ALA A   2      27.847  27.186 -11.039  1.00 39.34           C  
ATOM     26  HB1 ALA A   2      28.748  27.085 -10.434  1.00 39.34           H  
ATOM     27  HB2 ALA A   2      27.544  28.232 -11.073  1.00 39.34           H  
ATOM     28  HB3 ALA A   2      27.048  26.604 -10.580  1.00 39.34           H  
ATOM     29  O   ALA A   2      26.248  27.799 -13.457  1.00 39.34           O  
ATOM     30  N   GLU A   3      26.575  25.660 -14.088  1.00 39.56           N  
ATOM     31  H   GLU A   3      27.152  24.834 -14.023  1.00 39.56           H  
ATOM     32  CA  GLU A   3      25.366  25.562 -14.901  1.00 39.56           C  
ATOM     33  HA  GLU A   3      25.358  26.384 -15.616  1.00 39.56           H  
ATOM     34  C   GLU A   3      24.144  25.713 -13.997  1.00 39.56           C  
ATOM     35  CB  GLU A   3      25.330  24.249 -15.693  1.00 39.56           C  
ATOM     36  HB2 GLU A   3      25.625  23.427 -15.040  1.00 39.56           H  
ATOM     37  HB3 GLU A   3      24.313  24.077 -16.044  1.00 39.56           H  
ATOM     38  O   GLU A   3      24.020  25.074 -12.949  1.00 39.56           O  
ATOM     39  CG  GLU A   3      26.257  24.336 -16.914  1.00 39.56           C  
ATOM     40  HG2 GLU A   3      25.933  25.173 -17.532  1.00 39.56           H  
ATOM     41  HG3 GLU A   3      27.271  24.548 -16.574  1.00 39.56           H  
ATOM     42  CD  GLU A   3      26.273  23.052 -17.753  1.00 39.56           C  
ATOM     43  OE1 GLU A   3      26.571  23.181 -18.960  1.00 39.56           O  
ATOM     44  OE2 GLU A   3      26.018  21.976 -17.172  1.00 39.56           O  
ATOM     45  N   ALA A   4      23.264  26.638 -14.377  1.00 44.27           N  
ATOM     46  H   ALA A   4      23.417  27.113 -15.255  1.00 44.27           H  
ATOM     47  CA  ALA A   4      22.026  26.885 -13.666  1.00 44.27           C  
ATOM     48  HA  ALA A   4      22.289  27.261 -12.678  1.00 44.27           H  
ATOM     49  C   ALA A   4      21.240  25.566 -13.545  1.00 44.27           C  
ATOM     50  CB  ALA A   4      21.234  27.955 -14.427  1.00 44.27           C  
ATOM     51  HB1 ALA A   4      21.823  28.869 -14.498  1.00 44.27           H  
ATOM     52  HB2 ALA A   4      20.303  28.167 -13.900  1.00 44.27           H  
ATOM     53  HB3 ALA A   4      21.001  27.598 -15.430  1.00 44.27           H  
ATOM     54  O   ALA A   4      21.151  24.836 -14.532  1.00 44.27           O  
ATOM     55  N   PRO A   5      20.646  25.257 -12.376  1.00 45.26           N  
ATOM     56  CA  PRO A   5      19.909  24.016 -12.181  1.00 45.26           C  
ATOM     57  HA  PRO A   5      20.605  23.179 -12.234  1.00 45.26           H  
ATOM     58  C   PRO A   5      18.855  23.862 -13.279  1.00 45.26           C  
ATOM     59  CB  PRO A   5      19.326  24.086 -10.763  1.00 45.26           C  
ATOM     60  HB2 PRO A   5      18.289  23.756 -10.722  1.00 45.26           H  
ATOM     61  HB3 PRO A   5      19.942  23.479 -10.099  1.00 45.26           H  
ATOM     62  O   PRO A   5      17.952  24.704 -13.390  1.00 45.26           O  
ATOM     63  CG  PRO A   5      19.472  25.550 -10.349  1.00 45.26           C  
ATOM     64  HG2 PRO A   5      19.656  25.651  -9.280  1.00 45.26           H  
ATOM     65  HG3 PRO A   5      18.583  26.110 -10.641  1.00 45.26           H  
ATOM     66  CD  PRO A   5      20.644  26.060 -11.172  1.00 45.26           C  
ATOM     67  HD2 PRO A   5      21.577  25.896 -10.632  1.00 45.26           H  
ATOM     68  HD3 PRO A   5      20.513  27.120 -11.390  1.00 45.26           H  
ATOM     69  N   ASN A   6      19.036  22.808 -14.087  1.00 58.91           N  
ATOM     70  H   ASN A   6      19.874  22.261 -13.947  1.00 58.91           H  
ATOM     71  CA  ASN A   6      18.225  22.466 -15.249  1.00 58.91           C  
ATOM     72  HA  ASN A   6      18.410  23.211 -16.023  1.00 58.91           H  
ATOM     73  C   ASN A   6      16.739  22.525 -14.854  1.00 58.91           C  
ATOM     74  CB  ASN A   6      18.696  21.086 -15.775  1.00 58.91           C  
ATOM     75  HB2 ASN A   6      18.430  20.307 -15.060  1.00 58.91           H  
ATOM     76  HB3 ASN A   6      19.780  21.092 -15.885  1.00 58.91           H  
ATOM     77  O   ASN A   6      16.368  22.103 -13.753  1.00 58.91           O  
ATOM     78  CG  ASN A   6      18.119  20.715 -17.133  1.00 58.91           C  
ATOM     79  ND2 ASN A   6      18.367  19.516 -17.605  1.00 58.91           N  
ATOM     80 HD21 ASN A   6      17.835  19.205 -18.405  1.00 58.91           H  
ATOM     81 HD22 ASN A   6      18.939  18.849 -17.107  1.00 58.91           H  
ATOM     82  OD1 ASN A   6      17.407  21.500 -17.740  1.00 58.91           O  
ATOM     83  N   ALA A   7      15.885  23.106 -15.699  1.00 53.76           N  
ATOM     84  H   ALA A   7      16.220  23.321 -16.628  1.00 53.76           H  
ATOM     85  CA  ALA A   7      14.474  23.352 -15.380  1.00 53.76           C  
ATOM     86  HA  ALA A   7      14.422  24.078 -14.569  1.00 53.76           H  
ATOM     87  C   ALA A   7      13.754  22.074 -14.907  1.00 53.76           C  
ATOM     88  CB  ALA A   7      13.806  23.947 -16.625  1.00 53.76           C  
ATOM     89  HB1 ALA A   7      13.860  23.238 -17.451  1.00 53.76           H  
ATOM     90  HB2 ALA A   7      14.307  24.871 -16.913  1.00 53.76           H  
ATOM     91  HB3 ALA A   7      12.758  24.159 -16.412  1.00 53.76           H  
ATOM     92  O   ALA A   7      12.901  22.126 -14.019  1.00 53.76           O  
ATOM     93  N   GLU A   8      14.183  20.927 -15.428  1.00 44.16           N  
ATOM     94  H   GLU A   8      14.865  20.975 -16.171  1.00 44.16           H  
ATOM     95  CA  GLU A   8      13.736  19.590 -15.044  1.00 44.16           C  
ATOM     96  HA  GLU A   8      12.656  19.514 -15.174  1.00 44.16           H  
ATOM     97  C   GLU A   8      14.057  19.235 -13.588  1.00 44.16           C  
ATOM     98  CB  GLU A   8      14.410  18.578 -15.972  1.00 44.16           C  
ATOM     99  HB2 GLU A   8      14.146  17.572 -15.646  1.00 44.16           H  
ATOM    100  HB3 GLU A   8      15.491  18.701 -15.902  1.00 44.16           H  
ATOM    101  O   GLU A   8      13.204  18.699 -12.885  1.00 44.16           O  
ATOM    102  CG  GLU A   8      13.949  18.765 -17.424  1.00 44.16           C  
ATOM    103  HG2 GLU A   8      12.863  18.679 -17.455  1.00 44.16           H  
ATOM    104  HG3 GLU A   8      14.219  19.764 -17.769  1.00 44.16           H  
ATOM    105  CD  GLU A   8      14.584  17.738 -18.362  1.00 44.16           C  
ATOM    106  OE1 GLU A   8      13.895  17.376 -19.338  1.00 44.16           O  
ATOM    107  OE2 GLU A   8      15.744  17.356 -18.091  1.00 44.16           O  
ATOM    108  N   MET A   9      15.239  19.599 -13.087  1.00 44.63           N  
ATOM    109  H   MET A   9      15.873  20.111 -13.684  1.00 44.63           H  
ATOM    110  CA  MET A   9      15.649  19.328 -11.706  1.00 44.63           C  
ATOM    111  HA  MET A   9      15.473  18.272 -11.502  1.00 44.63           H  
ATOM    112  C   MET A   9      14.809  20.148 -10.715  1.00 44.63           C  
ATOM    113  CB  MET A   9      17.152  19.610 -11.572  1.00 44.63           C  
ATOM    114  HB2 MET A   9      17.318  20.676 -11.418  1.00 44.63           H  
ATOM    115  HB3 MET A   9      17.654  19.319 -12.495  1.00 44.63           H  
ATOM    116  O   MET A   9      14.313  19.619  -9.721  1.00 44.63           O  
ATOM    117  CG  MET A   9      17.788  18.804 -10.437  1.00 44.63           C  
ATOM    118  HG2 MET A   9      17.613  17.744 -10.626  1.00 44.63           H  
ATOM    119  HG3 MET A   9      17.315  19.063  -9.490  1.00 44.63           H  
ATOM    120  SD  MET A   9      19.578  19.054 -10.296  1.00 44.63           S  
ATOM    121  CE  MET A   9      19.598  20.668  -9.484  1.00 44.63           C  
ATOM    122  HE1 MET A   9      19.116  20.590  -8.509  1.00 44.63           H  
ATOM    123  HE2 MET A   9      20.630  20.993  -9.351  1.00 44.63           H  
ATOM    124  HE3 MET A   9      19.060  21.390 -10.098  1.00 44.63           H  
ATOM    125  N   LYS A  10      14.526  21.419 -11.045  1.00 53.02           N  
ATOM    126  H   LYS A  10      14.928  21.769 -11.904  1.00 53.02           H  
ATOM    127  CA  LYS A  10      13.583  22.252 -10.275  1.00 53.02           C  
ATOM    128  HA  LYS A  10      13.892  22.252  -9.229  1.00 53.02           H  
ATOM    129  C   LYS A  10      12.158  21.698 -10.300  1.00 53.02           C  
ATOM    130  CB  LYS A  10      13.559  23.690 -10.809  1.00 53.02           C  
ATOM    131  HB2 LYS A  10      13.379  23.675 -11.883  1.00 53.02           H  
ATOM    132  HB3 LYS A  10      12.734  24.218 -10.331  1.00 53.02           H  
ATOM    133  O   LYS A  10      11.403  21.902  -9.349  1.00 53.02           O  
ATOM    134  CG  LYS A  10      14.849  24.459 -10.516  1.00 53.02           C  
ATOM    135  HG2 LYS A  10      15.673  24.002 -11.065  1.00 53.02           H  
ATOM    136  HG3 LYS A  10      15.065  24.419  -9.449  1.00 53.02           H  
ATOM    137  CD  LYS A  10      14.690  25.921 -10.951  1.00 53.02           C  
ATOM    138  HD2 LYS A  10      13.911  26.400 -10.357  1.00 53.02           H  
ATOM    139  HD3 LYS A  10      14.420  25.950 -12.007  1.00 53.02           H  
ATOM    140  CE  LYS A  10      16.023  26.635 -10.747  1.00 53.02           C  
ATOM    141  HE2 LYS A  10      16.296  26.589  -9.693  1.00 53.02           H  
ATOM    142  HE3 LYS A  10      16.766  26.073 -11.313  1.00 53.02           H  
ATOM    143  NZ  LYS A  10      16.001  28.036 -11.230  1.00 53.02           N  
ATOM    144  HZ1 LYS A  10      15.806  28.048 -12.221  1.00 53.02           H  
ATOM    145  HZ2 LYS A  10      15.309  28.585 -10.740  1.00 53.02           H  
ATOM    146  HZ3 LYS A  10      16.910  28.456 -11.101  1.00 53.02           H  
ATOM    147  N   GLU A  11      11.750  21.052 -11.388  1.00 49.79           N  
ATOM    148  H   GLU A  11      12.388  20.952 -12.165  1.00 49.79           H  
ATOM    149  CA  GLU A  11      10.441  20.408 -11.473  1.00 49.79           C  
ATOM    150  HA  GLU A  11       9.689  21.064 -11.034  1.00 49.79           H  
ATOM    151  C   GLU A  11      10.363  19.097 -10.684  1.00 49.79           C  
ATOM    152  CB  GLU A  11      10.043  20.145 -12.924  1.00 49.79           C  
ATOM    153  HB2 GLU A  11      10.862  19.688 -13.478  1.00 49.79           H  
ATOM    154  HB3 GLU A  11       9.235  19.414 -12.867  1.00 49.79           H  
ATOM    155  O   GLU A  11       9.344  18.852 -10.038  1.00 49.79           O  
ATOM    156  CG  GLU A  11       9.525  21.381 -13.675  1.00 49.79           C  
ATOM    157  HG2 GLU A  11       9.235  22.146 -12.955  1.00 49.79           H  
ATOM    158  HG3 GLU A  11      10.316  21.791 -14.303  1.00 49.79           H  
ATOM    159  CD  GLU A  11       8.311  21.014 -14.538  1.00 49.79           C  
ATOM    160  OE1 GLU A  11       7.327  21.784 -14.482  1.00 49.79           O  
ATOM    161  OE2 GLU A  11       8.276  19.883 -15.078  1.00 49.79           O  
ATOM    162  N   MET A  12      11.415  18.280 -10.697  1.00 45.82           N  
ATOM    163  H   MET A  12      12.200  18.507 -11.290  1.00 45.82           H  
ATOM    164  CA  MET A  12      11.503  17.059  -9.888  1.00 45.82           C  
ATOM    165  HA  MET A  12      10.629  16.437 -10.080  1.00 45.82           H  
ATOM    166  C   MET A  12      11.483  17.389  -8.393  1.00 45.82           C  
ATOM    167  CB  MET A  12      12.757  16.264 -10.277  1.00 45.82           C  
ATOM    168  HB2 MET A  12      13.619  16.930 -10.303  1.00 45.82           H  
ATOM    169  HB3 MET A  12      12.946  15.498  -9.525  1.00 45.82           H  
ATOM    170  O   MET A  12      10.668  16.836  -7.661  1.00 45.82           O  
ATOM    171  CG  MET A  12      12.594  15.588 -11.646  1.00 45.82           C  
ATOM    172  HG2 MET A  12      12.336  16.346 -12.386  1.00 45.82           H  
ATOM    173  HG3 MET A  12      13.555  15.164 -11.937  1.00 45.82           H  
ATOM    174  SD  MET A  12      11.341  14.271 -11.720  1.00 45.82           S  
ATOM    175  CE  MET A  12      12.220  12.972 -10.802  1.00 45.82           C  
ATOM    176  HE1 MET A  12      13.189  12.785 -11.264  1.00 45.82           H  
ATOM    177  HE2 MET A  12      11.632  12.054 -10.815  1.00 45.82           H  
ATOM    178  HE3 MET A  12      12.366  13.280  -9.767  1.00 45.82           H  
ATOM    179  N   GLU A  13      12.229  18.409  -7.956  1.00 55.66           N  
ATOM    180  H   GLU A  13      12.933  18.796  -8.569  1.00 55.66           H  
ATOM    181  CA  GLU A  13      12.150  18.898  -6.573  1.00 55.66           C  
ATOM    182  HA  GLU A  13      12.450  18.103  -5.890  1.00 55.66           H  
ATOM    183  C   GLU A  13      10.735  19.356  -6.177  1.00 55.66           C  
ATOM    184  CB  GLU A  13      13.063  20.111  -6.383  1.00 55.66           C  
ATOM    185  HB2 GLU A  13      12.743  20.606  -5.466  1.00 55.66           H  
ATOM    186  HB3 GLU A  13      12.914  20.806  -7.208  1.00 55.66           H  
ATOM    187  O   GLU A  13      10.318  19.194  -5.027  1.00 55.66           O  
ATOM    188  CG  GLU A  13      14.557  19.800  -6.237  1.00 55.66           C  
ATOM    189  HG2 GLU A  13      14.687  19.095  -5.416  1.00 55.66           H  
ATOM    190  HG3 GLU A  13      14.924  19.338  -7.154  1.00 55.66           H  
ATOM    191  CD  GLU A  13      15.351  21.083  -5.933  1.00 55.66           C  
ATOM    192  OE1 GLU A  13      16.595  21.033  -5.997  1.00 55.66           O  
ATOM    193  OE2 GLU A  13      14.709  22.118  -5.599  1.00 55.66           O  
ATOM    194  N   LYS A  14       9.976  19.963  -7.103  1.00 53.84           N  
ATOM    195  H   LYS A  14      10.365  20.064  -8.030  1.00 53.84           H  
ATOM    196  CA  LYS A  14       8.574  20.343  -6.849  1.00 53.84           C  
ATOM    197  HA  LYS A  14       8.518  20.878  -5.901  1.00 53.84           H  
ATOM    198  C   LYS A  14       7.687  19.110  -6.683  1.00 53.84           C  
ATOM    199  CB  LYS A  14       8.024  21.236  -7.969  1.00 53.84           C  
ATOM    200  HB2 LYS A  14       8.300  20.813  -8.935  1.00 53.84           H  
ATOM    201  HB3 LYS A  14       6.935  21.238  -7.909  1.00 53.84           H  
ATOM    202  O   LYS A  14       6.817  19.125  -5.813  1.00 53.84           O  
ATOM    203  CG  LYS A  14       8.503  22.690  -7.886  1.00 53.84           C  
ATOM    204  HG2 LYS A  14       8.089  23.159  -6.994  1.00 53.84           H  
ATOM    205  HG3 LYS A  14       9.591  22.724  -7.827  1.00 53.84           H  
ATOM    206  CD  LYS A  14       8.022  23.439  -9.135  1.00 53.84           C  
ATOM    207  HD2 LYS A  14       8.393  22.915 -10.017  1.00 53.84           H  
ATOM    208  HD3 LYS A  14       6.933  23.433  -9.158  1.00 53.84           H  
ATOM    209  CE  LYS A  14       8.535  24.879  -9.165  1.00 53.84           C  
ATOM    210  HE2 LYS A  14       9.623  24.852  -9.098  1.00 53.84           H  
ATOM    211  HE3 LYS A  14       8.153  25.411  -8.293  1.00 53.84           H  
ATOM    212  NZ  LYS A  14       8.116  25.555 -10.420  1.00 53.84           N  
ATOM    213  HZ1 LYS A  14       8.474  26.498 -10.467  1.00 53.84           H  
ATOM    214  HZ2 LYS A  14       8.471  25.047 -11.217  1.00 53.84           H  
ATOM    215  HZ3 LYS A  14       7.109  25.576 -10.503  1.00 53.84           H  
ATOM    216  N   ILE A  15       7.902  18.069  -7.486  1.00 47.36           N  
ATOM    217  H   ILE A  15       8.664  18.127  -8.146  1.00 47.36           H  
ATOM    218  CA  ILE A  15       7.182  16.794  -7.379  1.00 47.36           C  
ATOM    219  HA  ILE A  15       6.110  16.990  -7.405  1.00 47.36           H  
ATOM    220  C   ILE A  15       7.473  16.131  -6.037  1.00 47.36           C  
ATOM    221  CB  ILE A  15       7.532  15.865  -8.561  1.00 47.36           C  
ATOM    222  HB  ILE A  15       8.613  15.825  -8.698  1.00 47.36           H  
ATOM    223  O   ILE A  15       6.530  15.820  -5.312  1.00 47.36           O  
ATOM    224  CG1 ILE A  15       6.878  16.433  -9.827  1.00 47.36           C  
ATOM    225 HG12 ILE A  15       5.810  16.239  -9.731  1.00 47.36           H  
ATOM    226 HG13 ILE A  15       7.029  17.510  -9.889  1.00 47.36           H  
ATOM    227  CG2 ILE A  15       7.012  14.434  -8.320  1.00 47.36           C  
ATOM    228 HG21 ILE A  15       5.946  14.443  -8.094  1.00 47.36           H  
ATOM    229 HG22 ILE A  15       7.554  13.981  -7.490  1.00 47.36           H  
ATOM    230 HG23 ILE A  15       7.203  13.795  -9.182  1.00 47.36           H  
ATOM    231  CD1 ILE A  15       7.392  15.816 -11.129  1.00 47.36           C  
ATOM    232 HD11 ILE A  15       8.441  16.075 -11.272  1.00 47.36           H  
ATOM    233 HD12 ILE A  15       6.796  16.215 -11.949  1.00 47.36           H  
ATOM    234 HD13 ILE A  15       7.282  14.731 -11.131  1.00 47.36           H  
ATOM    235  N   ASP A  16       8.743  16.002  -5.664  1.00 47.53           N  
ATOM    236  H   ASP A  16       9.471  16.201  -6.336  1.00 47.53           H  
ATOM    237  CA  ASP A  16       9.147  15.359  -4.412  1.00 47.53           C  
ATOM    238  HA  ASP A  16       8.745  14.347  -4.380  1.00 47.53           H  
ATOM    239  C   ASP A  16       8.601  16.107  -3.193  1.00 47.53           C  
ATOM    240  CB  ASP A  16      10.678  15.275  -4.348  1.00 47.53           C  
ATOM    241  HB2 ASP A  16      11.101  16.262  -4.537  1.00 47.53           H  
ATOM    242  HB3 ASP A  16      10.967  14.972  -3.342  1.00 47.53           H  
ATOM    243  O   ASP A  16       8.090  15.497  -2.253  1.00 47.53           O  
ATOM    244  CG  ASP A  16      11.263  14.260  -5.334  1.00 47.53           C  
ATOM    245  OD1 ASP A  16      10.502  13.373  -5.783  1.00 47.53           O  
ATOM    246  OD2 ASP A  16      12.470  14.398  -5.619  1.00 47.53           O  
ATOM    247  N   LYS A  17       8.593  17.447  -3.229  1.00 57.46           N  
ATOM    248  H   LYS A  17       9.064  17.891  -4.004  1.00 57.46           H  
ATOM    249  CA  LYS A  17       7.952  18.267  -2.186  1.00 57.46           C  
ATOM    250  HA  LYS A  17       8.365  17.978  -1.220  1.00 57.46           H  
ATOM    251  C   LYS A  17       6.447  18.015  -2.091  1.00 57.46           C  
ATOM    252  CB  LYS A  17       8.239  19.755  -2.440  1.00 57.46           C  
ATOM    253  HB2 LYS A  17       7.545  20.362  -1.859  1.00 57.46           H  
ATOM    254  HB3 LYS A  17       8.088  19.976  -3.497  1.00 57.46           H  
ATOM    255  O   LYS A  17       5.903  18.005  -0.985  1.00 57.46           O  
ATOM    256  CG  LYS A  17       9.669  20.125  -2.021  1.00 57.46           C  
ATOM    257  HG2 LYS A  17      10.368  19.406  -2.446  1.00 57.46           H  
ATOM    258  HG3 LYS A  17       9.746  20.069  -0.936  1.00 57.46           H  
ATOM    259  CD  LYS A  17      10.064  21.534  -2.489  1.00 57.46           C  
ATOM    260  HD2 LYS A  17       9.431  22.282  -2.012  1.00 57.46           H  
ATOM    261  HD3 LYS A  17       9.945  21.585  -3.571  1.00 57.46           H  
ATOM    262  CE  LYS A  17      11.538  21.764  -2.124  1.00 57.46           C  
ATOM    263  HE2 LYS A  17      12.087  20.863  -2.398  1.00 57.46           H  
ATOM    264  HE3 LYS A  17      11.628  21.883  -1.044  1.00 57.46           H  
ATOM    265  NZ  LYS A  17      12.151  22.914  -2.837  1.00 57.46           N  
ATOM    266  HZ1 LYS A  17      13.133  22.976  -2.608  1.00 57.46           H  
ATOM    267  HZ2 LYS A  17      12.153  22.743  -3.833  1.00 57.46           H  
ATOM    268  HZ3 LYS A  17      11.698  23.792  -2.628  1.00 57.46           H  
ATOM    269  N   LEU A  18       5.759  17.831  -3.220  1.00 50.14           N  
ATOM    270  H   LEU A  18       6.274  17.810  -4.088  1.00 50.14           H  
ATOM    271  CA  LEU A  18       4.324  17.545  -3.246  1.00 50.14           C  
ATOM    272  HA  LEU A  18       3.821  18.222  -2.554  1.00 50.14           H  
ATOM    273  C   LEU A  18       4.021  16.131  -2.735  1.00 50.14           C  
ATOM    274  CB  LEU A  18       3.769  17.778  -4.664  1.00 50.14           C  
ATOM    275  HB2 LEU A  18       4.419  17.280  -5.384  1.00 50.14           H  
ATOM    276  HB3 LEU A  18       2.787  17.312  -4.740  1.00 50.14           H  
ATOM    277  O   LEU A  18       3.124  15.988  -1.905  1.00 50.14           O  
ATOM    278  CG  LEU A  18       3.604  19.252  -5.071  1.00 50.14           C  
ATOM    279  HG  LEU A  18       4.539  19.793  -4.920  1.00 50.14           H  
ATOM    280  CD1 LEU A  18       3.218  19.326  -6.550  1.00 50.14           C  
ATOM    281 HD11 LEU A  18       3.111  20.366  -6.857  1.00 50.14           H  
ATOM    282 HD12 LEU A  18       4.006  18.871  -7.150  1.00 50.14           H  
ATOM    283 HD13 LEU A  18       2.284  18.792  -6.728  1.00 50.14           H  
ATOM    284  CD2 LEU A  18       2.509  19.954  -4.260  1.00 50.14           C  
ATOM    285 HD21 LEU A  18       1.572  19.404  -4.349  1.00 50.14           H  
ATOM    286 HD22 LEU A  18       2.371  20.967  -4.640  1.00 50.14           H  
ATOM    287 HD23 LEU A  18       2.802  20.014  -3.212  1.00 50.14           H  
ATOM    288  N   ILE A  19       4.781  15.120  -3.167  1.00 46.78           N  
ATOM    289  H   ILE A  19       5.506  15.321  -3.842  1.00 46.78           H  
ATOM    290  CA  ILE A  19       4.662  13.733  -2.690  1.00 46.78           C  
ATOM    291  HA  ILE A  19       3.635  13.396  -2.834  1.00 46.78           H  
ATOM    292  C   ILE A  19       4.947  13.669  -1.190  1.00 46.78           C  
ATOM    293  CB  ILE A  19       5.591  12.784  -3.483  1.00 46.78           C  
ATOM    294  HB  ILE A  19       6.605  13.184  -3.450  1.00 46.78           H  
ATOM    295  O   ILE A  19       4.089  13.220  -0.438  1.00 46.78           O  
ATOM    296  CG1 ILE A  19       5.142  12.690  -4.959  1.00 46.78           C  
ATOM    297 HG12 ILE A  19       4.157  12.224  -5.013  1.00 46.78           H  
ATOM    298 HG13 ILE A  19       5.063  13.692  -5.381  1.00 46.78           H  
ATOM    299  CG2 ILE A  19       5.606  11.381  -2.844  1.00 46.78           C  
ATOM    300 HG21 ILE A  19       4.605  10.951  -2.818  1.00 46.78           H  
ATOM    301 HG22 ILE A  19       6.002  11.412  -1.829  1.00 46.78           H  
ATOM    302 HG23 ILE A  19       6.269  10.710  -3.390  1.00 46.78           H  
ATOM    303  CD1 ILE A  19       6.122  11.895  -5.834  1.00 46.78           C  
ATOM    304 HD11 ILE A  19       6.079  10.833  -5.593  1.00 46.78           H  
ATOM    305 HD12 ILE A  19       7.137  12.261  -5.679  1.00 46.78           H  
ATOM    306 HD13 ILE A  19       5.871  12.010  -6.889  1.00 46.78           H  
ATOM    307  N   SER A  20       6.068  14.230  -0.728  1.00 52.84           N  
ATOM    308  H   SER A  20       6.756  14.547  -1.397  1.00 52.84           H  
ATOM    309  CA  SER A  20       6.422  14.256   0.697  1.00 52.84           C  
ATOM    310  HA  SER A  20       6.515  13.228   1.046  1.00 52.84           H  
ATOM    311  C   SER A  20       5.353  14.959   1.539  1.00 52.84           C  
ATOM    312  CB  SER A  20       7.768  14.966   0.878  1.00 52.84           C  
ATOM    313  HB2 SER A  20       7.681  16.003   0.553  1.00 52.84           H  
ATOM    314  HB3 SER A  20       8.522  14.469   0.269  1.00 52.84           H  
ATOM    315  O   SER A  20       5.044  14.540   2.653  1.00 52.84           O  
ATOM    316  OG  SER A  20       8.166  14.925   2.240  1.00 52.84           O  
ATOM    317  HG  SER A  20       8.345  13.999   2.419  1.00 52.84           H  
ATOM    318  N   ARG A  21       4.725  16.021   1.012  1.00 55.44           N  
ATOM    319  H   ARG A  21       5.025  16.345   0.104  1.00 55.44           H  
ATOM    320  CA  ARG A  21       3.589  16.673   1.678  1.00 55.44           C  
ATOM    321  HA  ARG A  21       3.865  16.852   2.717  1.00 55.44           H  
ATOM    322  C   ARG A  21       2.357  15.767   1.721  1.00 55.44           C  
ATOM    323  CB  ARG A  21       3.303  18.015   0.996  1.00 55.44           C  
ATOM    324  HB2 ARG A  21       2.981  17.844  -0.031  1.00 55.44           H  
ATOM    325  HB3 ARG A  21       4.224  18.597   0.979  1.00 55.44           H  
ATOM    326  O   ARG A  21       1.667  15.761   2.736  1.00 55.44           O  
ATOM    327  CG  ARG A  21       2.231  18.821   1.740  1.00 55.44           C  
ATOM    328  HG2 ARG A  21       1.282  18.285   1.715  1.00 55.44           H  
ATOM    329  HG3 ARG A  21       2.538  18.962   2.776  1.00 55.44           H  
ATOM    330  CD  ARG A  21       2.050  20.184   1.070  1.00 55.44           C  
ATOM    331  HD2 ARG A  21       3.009  20.702   1.075  1.00 55.44           H  
ATOM    332  HD3 ARG A  21       1.738  20.026   0.038  1.00 55.44           H  
ATOM    333  NE  ARG A  21       1.042  20.995   1.775  1.00 55.44           N  
ATOM    334  HE  ARG A  21       0.544  20.541   2.528  1.00 55.44           H  
ATOM    335  NH1 ARG A  21       1.298  22.911   0.539  1.00 55.44           N  
ATOM    336 HH11 ARG A  21       1.059  23.874   0.353  1.00 55.44           H  
ATOM    337 HH12 ARG A  21       1.992  22.437  -0.021  1.00 55.44           H  
ATOM    338  NH2 ARG A  21      -0.168  22.873   2.222  1.00 55.44           N  
ATOM    339 HH21 ARG A  21      -0.634  22.391   2.977  1.00 55.44           H  
ATOM    340 HH22 ARG A  21      -0.396  23.836   2.023  1.00 55.44           H  
ATOM    341  CZ  ARG A  21       0.729  22.251   1.510  1.00 55.44           C  
ATOM    342  N   ALA A  22       2.076  15.026   0.651  1.00 49.18           N  
ATOM    343  H   ALA A  22       2.710  15.062  -0.134  1.00 49.18           H  
ATOM    344  CA  ALA A  22       0.985  14.056   0.590  1.00 49.18           C  
ATOM    345  HA  ALA A  22       0.046  14.563   0.811  1.00 49.18           H  
ATOM    346  C   ALA A  22       1.178  12.924   1.602  1.00 49.18           C  
ATOM    347  CB  ALA A  22       0.915  13.465  -0.821  1.00 49.18           C  
ATOM    348  HB1 ALA A  22      -0.086  13.073  -1.001  1.00 49.18           H  
ATOM    349  HB2 ALA A  22       1.181  14.217  -1.564  1.00 49.18           H  
ATOM    350  HB3 ALA A  22       1.624  12.644  -0.930  1.00 49.18           H  
ATOM    351  O   ALA A  22       0.254  12.607   2.343  1.00 49.18           O  
ATOM    352  N   GLU A  23       2.384  12.362   1.656  1.00 48.42           N  
ATOM    353  H   GLU A  23       3.072  12.645   0.974  1.00 48.42           H  
ATOM    354  CA  GLU A  23       2.780  11.295   2.574  1.00 48.42           C  
ATOM    355  HA  GLU A  23       2.099  10.449   2.480  1.00 48.42           H  
ATOM    356  C   GLU A  23       2.717  11.774   4.020  1.00 48.42           C  
ATOM    357  CB  GLU A  23       4.189  10.814   2.225  1.00 48.42           C  
ATOM    358  HB2 GLU A  23       4.846  11.682   2.159  1.00 48.42           H  
ATOM    359  HB3 GLU A  23       4.551  10.159   3.017  1.00 48.42           H  
ATOM    360  O   GLU A  23       2.043  11.148   4.829  1.00 48.42           O  
ATOM    361  CG  GLU A  23       4.193  10.034   0.902  1.00 48.42           C  
ATOM    362  HG2 GLU A  23       3.582   9.140   1.028  1.00 48.42           H  
ATOM    363  HG3 GLU A  23       3.733  10.635   0.117  1.00 48.42           H  
ATOM    364  CD  GLU A  23       5.605   9.643   0.455  1.00 48.42           C  
ATOM    365  OE1 GLU A  23       5.694   8.638  -0.284  1.00 48.42           O  
ATOM    366  OE2 GLU A  23       6.553  10.390   0.793  1.00 48.42           O  
ATOM    367  N   LYS A  24       3.268  12.954   4.331  1.00 58.93           N  
ATOM    368  H   LYS A  24       3.854  13.400   3.640  1.00 58.93           H  
ATOM    369  CA  LYS A  24       3.137  13.558   5.667  1.00 58.93           C  
ATOM    370  HA  LYS A  24       3.535  12.859   6.402  1.00 58.93           H  
ATOM    371  C   LYS A  24       1.684  13.800   6.054  1.00 58.93           C  
ATOM    372  CB  LYS A  24       3.914  14.876   5.738  1.00 58.93           C  
ATOM    373  HB2 LYS A  24       3.594  15.434   6.618  1.00 58.93           H  
ATOM    374  HB3 LYS A  24       3.704  15.474   4.852  1.00 58.93           H  
ATOM    375  O   LYS A  24       1.323  13.595   7.208  1.00 58.93           O  
ATOM    376  CG  LYS A  24       5.415  14.610   5.862  1.00 58.93           C  
ATOM    377  HG2 LYS A  24       5.610  14.116   6.814  1.00 58.93           H  
ATOM    378  HG3 LYS A  24       5.745  13.948   5.061  1.00 58.93           H  
ATOM    379  CD  LYS A  24       6.204  15.919   5.795  1.00 58.93           C  
ATOM    380  HD2 LYS A  24       5.913  16.567   6.622  1.00 58.93           H  
ATOM    381  HD3 LYS A  24       6.002  16.407   4.843  1.00 58.93           H  
ATOM    382  CE  LYS A  24       7.687  15.562   5.892  1.00 58.93           C  
ATOM    383  HE2 LYS A  24       7.865  15.061   6.844  1.00 58.93           H  
ATOM    384  HE3 LYS A  24       7.911  14.844   5.103  1.00 58.93           H  
ATOM    385  NZ  LYS A  24       8.561  16.749   5.752  1.00 58.93           N  
ATOM    386  HZ1 LYS A  24       8.436  17.147   4.833  1.00 58.93           H  
ATOM    387  HZ2 LYS A  24       8.363  17.432   6.469  1.00 58.93           H  
ATOM    388  HZ3 LYS A  24       9.526  16.458   5.829  1.00 58.93           H  
ATOM    389  N   LEU A  25       0.837  14.231   5.116  1.00 54.80           N  
ATOM    390  H   LEU A  25       1.194  14.383   4.184  1.00 54.80           H  
ATOM    391  CA  LEU A  25      -0.596  14.389   5.374  1.00 54.80           C  
ATOM    392  HA  LEU A  25      -0.715  14.967   6.290  1.00 54.80           H  
ATOM    393  C   LEU A  25      -1.253  13.027   5.628  1.00 54.80           C  
ATOM    394  CB  LEU A  25      -1.275  15.152   4.224  1.00 54.80           C  
ATOM    395  HB2 LEU A  25      -2.353  15.000   4.281  1.00 54.80           H  
ATOM    396  HB3 LEU A  25      -0.933  14.734   3.277  1.00 54.80           H  
ATOM    397  O   LEU A  25      -1.981  12.889   6.608  1.00 54.80           O  
ATOM    398  CG  LEU A  25      -0.994  16.666   4.247  1.00 54.80           C  
ATOM    399  HG  LEU A  25       0.068  16.846   4.412  1.00 54.80           H  
ATOM    400  CD1 LEU A  25      -1.393  17.280   2.907  1.00 54.80           C  
ATOM    401 HD11 LEU A  25      -1.191  18.351   2.913  1.00 54.80           H  
ATOM    402 HD12 LEU A  25      -0.803  16.809   2.120  1.00 54.80           H  
ATOM    403 HD13 LEU A  25      -2.451  17.108   2.712  1.00 54.80           H  
ATOM    404  CD2 LEU A  25      -1.776  17.411   5.331  1.00 54.80           C  
ATOM    405 HD21 LEU A  25      -1.638  16.933   6.301  1.00 54.80           H  
ATOM    406 HD22 LEU A  25      -2.838  17.426   5.086  1.00 54.80           H  
ATOM    407 HD23 LEU A  25      -1.415  18.437   5.400  1.00 54.80           H  
ATOM    408  N   LEU A  26      -0.955  12.017   4.809  1.00 49.94           N  
ATOM    409  H   LEU A  26      -0.304  12.193   4.058  1.00 49.94           H  
ATOM    410  CA  LEU A  26      -1.450  10.648   4.962  1.00 49.94           C  
ATOM    411  HA  LEU A  26      -2.540  10.667   4.956  1.00 49.94           H  
ATOM    412  C   LEU A  26      -1.036  10.035   6.297  1.00 49.94           C  
ATOM    413  CB  LEU A  26      -0.933   9.778   3.801  1.00 49.94           C  
ATOM    414  HB2 LEU A  26      -0.978   8.728   4.090  1.00 49.94           H  
ATOM    415  HB3 LEU A  26       0.115  10.012   3.616  1.00 49.94           H  
ATOM    416  O   LEU A  26      -1.895   9.551   7.023  1.00 49.94           O  
ATOM    417  CG  LEU A  26      -1.729   9.960   2.507  1.00 49.94           C  
ATOM    418  HG  LEU A  26      -1.902  11.019   2.316  1.00 49.94           H  
ATOM    419  CD1 LEU A  26      -0.989   9.368   1.310  1.00 49.94           C  
ATOM    420 HD11 LEU A  26      -0.808   8.304   1.463  1.00 49.94           H  
ATOM    421 HD12 LEU A  26      -0.031   9.874   1.190  1.00 49.94           H  
ATOM    422 HD13 LEU A  26      -1.574   9.515   0.402  1.00 49.94           H  
ATOM    423  CD2 LEU A  26      -3.068   9.239   2.621  1.00 49.94           C  
ATOM    424 HD21 LEU A  26      -2.906   8.172   2.777  1.00 49.94           H  
ATOM    425 HD22 LEU A  26      -3.603   9.390   1.684  1.00 49.94           H  
ATOM    426 HD23 LEU A  26      -3.662   9.639   3.443  1.00 49.94           H  
ATOM    427  N   GLU A  27       0.238  10.110   6.661  1.00 53.62           N  
ATOM    428  H   GLU A  27       0.907  10.475   5.998  1.00 53.62           H  
ATOM    429  CA  GLU A  27       0.754   9.672   7.959  1.00 53.62           C  
ATOM    430  HA  GLU A  27       0.550   8.612   8.110  1.00 53.62           H  
ATOM    431  C   GLU A  27       0.108  10.450   9.105  1.00 53.62           C  
ATOM    432  CB  GLU A  27       2.266   9.902   8.013  1.00 53.62           C  
ATOM    433  HB2 GLU A  27       2.473  10.927   7.704  1.00 53.62           H  
ATOM    434  HB3 GLU A  27       2.598   9.778   9.043  1.00 53.62           H  
ATOM    435  O   GLU A  27      -0.300   9.870  10.112  1.00 53.62           O  
ATOM    436  CG  GLU A  27       3.052   8.919   7.137  1.00 53.62           C  
ATOM    437  HG2 GLU A  27       2.676   8.955   6.114  1.00 53.62           H  
ATOM    438  HG3 GLU A  27       2.884   7.912   7.518  1.00 53.62           H  
ATOM    439  CD  GLU A  27       4.557   9.225   7.138  1.00 53.62           C  
ATOM    440  OE1 GLU A  27       5.294   8.396   6.568  1.00 53.62           O  
ATOM    441  OE2 GLU A  27       4.956  10.269   7.712  1.00 53.62           O  
ATOM    442  N   SER A  28      -0.055  11.768   8.945  1.00 53.44           N  
ATOM    443  H   SER A  28       0.354  12.207   8.132  1.00 53.44           H  
ATOM    444  CA  SER A  28      -0.665  12.601   9.978  1.00 53.44           C  
ATOM    445  HA  SER A  28      -0.144  12.377  10.910  1.00 53.44           H  
ATOM    446  C   SER A  28      -2.144  12.290  10.199  1.00 53.44           C  
ATOM    447  CB  SER A  28      -0.465  14.091   9.690  1.00 53.44           C  
ATOM    448  HB2 SER A  28      -0.642  14.650  10.609  1.00 53.44           H  
ATOM    449  HB3 SER A  28       0.569  14.272   9.395  1.00 53.44           H  
ATOM    450  O   SER A  28      -2.634  12.540  11.302  1.00 53.44           O  
ATOM    451  OG  SER A  28      -1.359  14.571   8.707  1.00 53.44           O  
ATOM    452  HG  SER A  28      -1.482  13.903   8.028  1.00 53.44           H  
ATOM    453  N   TYR A  29      -2.835  11.739   9.196  1.00 52.26           N  
ATOM    454  H   TYR A  29      -2.350  11.609   8.319  1.00 52.26           H  
ATOM    455  CA  TYR A  29      -4.272  11.477   9.212  1.00 52.26           C  
ATOM    456  HA  TYR A  29      -4.703  11.922  10.109  1.00 52.26           H  
ATOM    457  C   TYR A  29      -4.651   9.996   9.300  1.00 52.26           C  
ATOM    458  CB  TYR A  29      -4.899  12.150   7.985  1.00 52.26           C  
ATOM    459  HB2 TYR A  29      -4.398  11.778   7.091  1.00 52.26           H  
ATOM    460  HB3 TYR A  29      -5.940  11.833   7.913  1.00 52.26           H  
ATOM    461  O   TYR A  29      -5.778   9.688   9.693  1.00 52.26           O  
ATOM    462  CG  TYR A  29      -4.871  13.674   7.986  1.00 52.26           C  
ATOM    463  CD1 TYR A  29      -5.133  14.413   9.156  1.00 52.26           C  
ATOM    464  HD1 TYR A  29      -5.232  13.918  10.111  1.00 52.26           H  
ATOM    465  CD2 TYR A  29      -4.613  14.370   6.795  1.00 52.26           C  
ATOM    466  HD2 TYR A  29      -4.378  13.814   5.900  1.00 52.26           H  
ATOM    467  CE1 TYR A  29      -5.254  15.811   9.125  1.00 52.26           C  
ATOM    468  HE1 TYR A  29      -5.473  16.356  10.031  1.00 52.26           H  
ATOM    469  CE2 TYR A  29      -4.681  15.776   6.763  1.00 52.26           C  
ATOM    470  HE2 TYR A  29      -4.523  16.309   5.837  1.00 52.26           H  
ATOM    471  OH  TYR A  29      -5.112  17.854   7.897  1.00 52.26           O  
ATOM    472  HH  TYR A  29      -5.271  18.189   8.783  1.00 52.26           H  
ATOM    473  CZ  TYR A  29      -5.021  16.499   7.923  1.00 52.26           C  
ATOM    474  N   SER A  30      -3.729   9.080   9.009  1.00 44.96           N  
ATOM    475  H   SER A  30      -2.837   9.394   8.654  1.00 44.96           H  
ATOM    476  CA  SER A  30      -3.950   7.638   9.088  1.00 44.96           C  
ATOM    477  HA  SER A  30      -4.744   7.374   8.390  1.00 44.96           H  
ATOM    478  C   SER A  30      -4.375   7.235  10.501  1.00 44.96           C  
ATOM    479  CB  SER A  30      -2.689   6.883   8.665  1.00 44.96           C  
ATOM    480  HB2 SER A  30      -1.882   7.088   9.368  1.00 44.96           H  
ATOM    481  HB3 SER A  30      -2.388   7.201   7.667  1.00 44.96           H  
ATOM    482  O   SER A  30      -3.711   7.543  11.492  1.00 44.96           O  
ATOM    483  OG  SER A  30      -2.965   5.497   8.631  1.00 44.96           O  
ATOM    484  HG  SER A  30      -2.152   5.043   8.398  1.00 44.96           H  
ATOM    485  N   GLY A  31      -5.549   6.609  10.611  1.00 41.37           N  
ATOM    486  H   GLY A  31      -6.059   6.421   9.759  1.00 41.37           H  
ATOM    487  CA  GLY A  31      -6.132   6.187  11.887  1.00 41.37           C  
ATOM    488  HA2 GLY A  31      -6.948   5.493  11.683  1.00 41.37           H  
ATOM    489  HA3 GLY A  31      -5.368   5.657  12.457  1.00 41.37           H  
ATOM    490  C   GLY A  31      -6.676   7.317  12.774  1.00 41.37           C  
ATOM    491  O   GLY A  31      -7.341   7.026  13.774  1.00 41.37           O  
ATOM    492  N   LYS A  32      -6.470   8.594  12.422  1.00 48.19           N  
ATOM    493  H   LYS A  32      -5.985   8.772  11.554  1.00 48.19           H  
ATOM    494  CA  LYS A  32      -6.995   9.737  13.181  1.00 48.19           C  
ATOM    495  HA  LYS A  32      -7.068   9.431  14.224  1.00 48.19           H  
ATOM    496  C   LYS A  32      -8.406  10.098  12.728  1.00 48.19           C  
ATOM    497  CB  LYS A  32      -6.042  10.942  13.129  1.00 48.19           C  
ATOM    498  HB2 LYS A  32      -6.480  11.756  13.705  1.00 48.19           H  
ATOM    499  HB3 LYS A  32      -5.925  11.277  12.098  1.00 48.19           H  
ATOM    500  O   LYS A  32      -8.817   9.863  11.593  1.00 48.19           O  
ATOM    501  CG  LYS A  32      -4.663  10.601  13.717  1.00 48.19           C  
ATOM    502  HG2 LYS A  32      -4.113  10.016  12.981  1.00 48.19           H  
ATOM    503  HG3 LYS A  32      -4.779  10.005  14.622  1.00 48.19           H  
ATOM    504  CD  LYS A  32      -3.871  11.867  14.063  1.00 48.19           C  
ATOM    505  HD2 LYS A  32      -4.258  12.306  14.982  1.00 48.19           H  
ATOM    506  HD3 LYS A  32      -4.006  12.596  13.263  1.00 48.19           H  
ATOM    507  CE  LYS A  32      -2.387  11.515  14.240  1.00 48.19           C  
ATOM    508  HE2 LYS A  32      -2.152  10.702  13.552  1.00 48.19           H  
ATOM    509  HE3 LYS A  32      -2.209  11.157  15.254  1.00 48.19           H  
ATOM    510  NZ  LYS A  32      -1.518  12.667  13.910  1.00 48.19           N  
ATOM    511  HZ1 LYS A  32      -1.735  12.938  12.961  1.00 48.19           H  
ATOM    512  HZ2 LYS A  32      -0.545  12.396  13.935  1.00 48.19           H  
ATOM    513  HZ3 LYS A  32      -1.680  13.452  14.523  1.00 48.19           H  
ATOM    514  N   LYS A  33      -9.175  10.685  13.647  1.00 51.38           N  
ATOM    515  H   LYS A  33      -8.747  10.913  14.533  1.00 51.38           H  
ATOM    516  CA  LYS A  33     -10.471  11.275  13.312  1.00 51.38           C  
ATOM    517  HA  LYS A  33     -10.851  10.793  12.411  1.00 51.38           H  
ATOM    518  C   LYS A  33     -10.282  12.760  12.990  1.00 51.38           C  
ATOM    519  CB  LYS A  33     -11.513  11.066  14.409  1.00 51.38           C  
ATOM    520  HB2 LYS A  33     -12.457  11.290  13.913  1.00 51.38           H  
ATOM    521  HB3 LYS A  33     -11.317  11.775  15.213  1.00 51.38           H  
ATOM    522  O   LYS A  33      -9.892  13.521  13.870  1.00 51.38           O  
ATOM    523  CG  LYS A  33     -11.690   9.673  15.023  1.00 51.38           C  
ATOM    524  HG2 LYS A  33     -12.026   8.982  14.250  1.00 51.38           H  
ATOM    525  HG3 LYS A  33     -10.743   9.320  15.433  1.00 51.38           H  
ATOM    526  CD  LYS A  33     -12.736   9.748  16.153  1.00 51.38           C  
ATOM    527  HD2 LYS A  33     -12.335  10.355  16.964  1.00 51.38           H  
ATOM    528  HD3 LYS A  33     -13.644  10.217  15.772  1.00 51.38           H  
ATOM    529  CE  LYS A  33     -13.079   8.348  16.676  1.00 51.38           C  
ATOM    530  HE2 LYS A  33     -13.531   7.782  15.861  1.00 51.38           H  
ATOM    531  HE3 LYS A  33     -12.153   7.843  16.952  1.00 51.38           H  
ATOM    532  NZ  LYS A  33     -14.004   8.389  17.841  1.00 51.38           N  
ATOM    533  HZ1 LYS A  33     -13.576   8.856  18.627  1.00 51.38           H  
ATOM    534  HZ2 LYS A  33     -14.238   7.452  18.136  1.00 51.38           H  
ATOM    535  HZ3 LYS A  33     -14.863   8.864  17.603  1.00 51.38           H  
ATOM    536  N   LEU A  34     -10.579  13.139  11.757  1.00 52.67           N  
ATOM    537  H   LEU A  34     -10.906  12.422  11.125  1.00 52.67           H  
ATOM    538  CA  LEU A  34     -10.384  14.454  11.162  1.00 52.67           C  
ATOM    539  HA  LEU A  34      -9.519  14.939  11.615  1.00 52.67           H  
ATOM    540  C   LEU A  34     -11.596  15.351  11.365  1.00 52.67           C  
ATOM    541  CB  LEU A  34     -10.141  14.288   9.651  1.00 52.67           C  
ATOM    542  HB2 LEU A  34     -11.065  13.960   9.174  1.00 52.67           H  
ATOM    543  HB3 LEU A  34      -9.901  15.268   9.239  1.00 52.67           H  
ATOM    544  O   LEU A  34     -12.734  14.924  11.209  1.00 52.67           O  
ATOM    545  CG  LEU A  34      -9.035  13.304   9.256  1.00 52.67           C  
ATOM    546  HG  LEU A  34      -9.417  12.285   9.324  1.00 52.67           H  
ATOM    547  CD1 LEU A  34      -8.622  13.583   7.818  1.00 52.67           C  
ATOM    548 HD11 LEU A  34      -8.125  14.551   7.748  1.00 52.67           H  
ATOM    549 HD12 LEU A  34      -9.507  13.594   7.182  1.00 52.67           H  
ATOM    550 HD13 LEU A  34      -7.924  12.816   7.483  1.00 52.67           H  
ATOM    551  CD2 LEU A  34      -7.813  13.426  10.149  1.00 52.67           C  
ATOM    552 HD21 LEU A  34      -7.048  12.750   9.769  1.00 52.67           H  
ATOM    553 HD22 LEU A  34      -7.483  14.465  10.172  1.00 52.67           H  
ATOM    554 HD23 LEU A  34      -8.032  13.100  11.166  1.00 52.67           H  
ATOM    555  N   THR A  35     -11.380  16.623  11.634  1.00 58.32           N  
ATOM    556  H   THR A  35     -10.421  16.917  11.757  1.00 58.32           H  
ATOM    557  CA  THR A  35     -12.397  17.649  11.407  1.00 58.32           C  
ATOM    558  HA  THR A  35     -13.287  17.390  11.980  1.00 58.32           H  
ATOM    559  C   THR A  35     -12.778  17.699   9.921  1.00 58.32           C  
ATOM    560  CB  THR A  35     -11.910  19.027  11.872  1.00 58.32           C  
ATOM    561  HB  THR A  35     -12.707  19.751  11.700  1.00 58.32           H  
ATOM    562  O   THR A  35     -12.032  17.264   9.045  1.00 58.32           O  
ATOM    563  CG2 THR A  35     -11.544  19.058  13.355  1.00 58.32           C  
ATOM    564 HG21 THR A  35     -10.696  18.403  13.557  1.00 58.32           H  
ATOM    565 HG22 THR A  35     -11.273  20.075  13.637  1.00 58.32           H  
ATOM    566 HG23 THR A  35     -12.398  18.736  13.950  1.00 58.32           H  
ATOM    567  OG1 THR A  35     -10.786  19.419  11.132  1.00 58.32           O  
ATOM    568  HG1 THR A  35     -10.062  18.869  11.440  1.00 58.32           H  
ATOM    569  N   ILE A  36     -13.943  18.269   9.608  1.00 54.64           N  
ATOM    570  H   ILE A  36     -14.555  18.564  10.355  1.00 54.64           H  
ATOM    571  CA  ILE A  36     -14.372  18.488   8.213  1.00 54.64           C  
ATOM    572  HA  ILE A  36     -14.460  17.528   7.704  1.00 54.64           H  
ATOM    573  C   ILE A  36     -13.348  19.318   7.446  1.00 54.64           C  
ATOM    574  CB  ILE A  36     -15.734  19.196   8.195  1.00 54.64           C  
ATOM    575  HB  ILE A  36     -15.672  20.053   8.866  1.00 54.64           H  
ATOM    576  O   ILE A  36     -13.079  19.033   6.286  1.00 54.64           O  
ATOM    577  CG1 ILE A  36     -16.787  18.217   8.728  1.00 54.64           C  
ATOM    578 HG12 ILE A  36     -16.424  17.719   9.627  1.00 54.64           H  
ATOM    579 HG13 ILE A  36     -17.008  17.452   7.983  1.00 54.64           H  
ATOM    580  CG2 ILE A  36     -16.138  19.722   6.805  1.00 54.64           C  
ATOM    581 HG21 ILE A  36     -16.018  18.937   6.058  1.00 54.64           H  
ATOM    582 HG22 ILE A  36     -17.173  20.065   6.796  1.00 54.64           H  
ATOM    583 HG23 ILE A  36     -15.508  20.565   6.520  1.00 54.64           H  
ATOM    584  CD1 ILE A  36     -18.063  18.946   9.101  1.00 54.64           C  
ATOM    585 HD11 ILE A  36     -18.495  18.379   9.926  1.00 54.64           H  
ATOM    586 HD12 ILE A  36     -17.850  19.955   9.455  1.00 54.64           H  
ATOM    587 HD13 ILE A  36     -18.746  18.984   8.253  1.00 54.64           H  
ATOM    588  N   THR A  37     -12.755  20.315   8.103  1.00 61.84           N  
ATOM    589  H   THR A  37     -13.040  20.522   9.049  1.00 61.84           H  
ATOM    590  CA  THR A  37     -11.705  21.153   7.525  1.00 61.84           C  
ATOM    591  HA  THR A  37     -12.081  21.620   6.615  1.00 61.84           H  
ATOM    592  C   THR A  37     -10.478  20.324   7.155  1.00 61.84           C  
ATOM    593  CB  THR A  37     -11.309  22.255   8.516  1.00 61.84           C  
ATOM    594  HB  THR A  37     -10.802  21.812   9.373  1.00 61.84           H  
ATOM    595  O   THR A  37      -9.952  20.472   6.059  1.00 61.84           O  
ATOM    596  CG2 THR A  37     -10.399  23.304   7.884  1.00 61.84           C  
ATOM    597 HG21 THR A  37     -10.187  24.095   8.603  1.00 61.84           H  
ATOM    598 HG22 THR A  37      -9.455  22.846   7.590  1.00 61.84           H  
ATOM    599 HG23 THR A  37     -10.877  23.732   7.003  1.00 61.84           H  
ATOM    600  OG1 THR A  37     -12.464  22.926   8.975  1.00 61.84           O  
ATOM    601  HG1 THR A  37     -12.162  23.687   9.476  1.00 61.84           H  
ATOM    602  N   GLU A  38     -10.046  19.413   8.027  1.00 59.19           N  
ATOM    603  H   GLU A  38     -10.520  19.314   8.914  1.00 59.19           H  
ATOM    604  CA  GLU A  38      -8.924  18.506   7.756  1.00 59.19           C  
ATOM    605  HA  GLU A  38      -8.056  19.078   7.428  1.00 59.19           H  
ATOM    606  C   GLU A  38      -9.249  17.512   6.634  1.00 59.19           C  
ATOM    607  CB  GLU A  38      -8.554  17.768   9.045  1.00 59.19           C  
ATOM    608  HB2 GLU A  38      -7.907  16.922   8.812  1.00 59.19           H  
ATOM    609  HB3 GLU A  38      -9.474  17.387   9.487  1.00 59.19           H  
ATOM    610  O   GLU A  38      -8.448  17.352   5.718  1.00 59.19           O  
ATOM    611  CG  GLU A  38      -7.835  18.677  10.053  1.00 59.19           C  
ATOM    612  HG2 GLU A  38      -6.826  18.874   9.691  1.00 59.19           H  
ATOM    613  HG3 GLU A  38      -8.349  19.635  10.122  1.00 59.19           H  
ATOM    614  CD  GLU A  38      -7.786  18.042  11.446  1.00 59.19           C  
ATOM    615  OE1 GLU A  38      -6.719  18.087  12.083  1.00 59.19           O  
ATOM    616  OE2 GLU A  38      -8.848  17.548  11.887  1.00 59.19           O  
ATOM    617  N   ALA A  39     -10.445  16.915   6.638  1.00 55.67           N  
ATOM    618  H   ALA A  39     -11.063  17.082   7.419  1.00 55.67           H  
ATOM    619  CA  ALA A  39     -10.892  16.020   5.569  1.00 55.67           C  
ATOM    620  HA  ALA A  39     -10.160  15.221   5.456  1.00 55.67           H  
ATOM    621  C   ALA A  39     -10.996  16.744   4.212  1.00 55.67           C  
ATOM    622  CB  ALA A  39     -12.231  15.400   5.988  1.00 55.67           C  
ATOM    623  HB1 ALA A  39     -12.985  16.178   6.109  1.00 55.67           H  
ATOM    624  HB2 ALA A  39     -12.563  14.698   5.222  1.00 55.67           H  
ATOM    625  HB3 ALA A  39     -12.112  14.865   6.930  1.00 55.67           H  
ATOM    626  O   ALA A  39     -10.581  16.210   3.183  1.00 55.67           O  
ATOM    627  N   PHE A  40     -11.492  17.984   4.207  1.00 57.23           N  
ATOM    628  H   PHE A  40     -11.846  18.359   5.075  1.00 57.23           H  
ATOM    629  CA  PHE A  40     -11.572  18.829   3.016  1.00 57.23           C  
ATOM    630  HA  PHE A  40     -12.064  18.269   2.221  1.00 57.23           H  
ATOM    631  C   PHE A  40     -10.181  19.227   2.507  1.00 57.23           C  
ATOM    632  CB  PHE A  40     -12.423  20.065   3.338  1.00 57.23           C  
ATOM    633  HB2 PHE A  40     -11.933  20.652   4.114  1.00 57.23           H  
ATOM    634  HB3 PHE A  40     -13.384  19.735   3.732  1.00 57.23           H  
ATOM    635  O   PHE A  40      -9.902  19.105   1.315  1.00 57.23           O  
ATOM    636  CG  PHE A  40     -12.683  20.947   2.136  1.00 57.23           C  
ATOM    637  CD1 PHE A  40     -11.807  22.006   1.827  1.00 57.23           C  
ATOM    638  HD1 PHE A  40     -10.949  22.203   2.453  1.00 57.23           H  
ATOM    639  CD2 PHE A  40     -13.792  20.689   1.309  1.00 57.23           C  
ATOM    640  HD2 PHE A  40     -14.461  19.873   1.537  1.00 57.23           H  
ATOM    641  CE1 PHE A  40     -12.036  22.795   0.686  1.00 57.23           C  
ATOM    642  HE1 PHE A  40     -11.355  23.596   0.439  1.00 57.23           H  
ATOM    643  CE2 PHE A  40     -14.025  21.485   0.174  1.00 57.23           C  
ATOM    644  HE2 PHE A  40     -14.873  21.281  -0.463  1.00 57.23           H  
ATOM    645  CZ  PHE A  40     -13.143  22.534  -0.140  1.00 57.23           C  
ATOM    646  HZ  PHE A  40     -13.306  23.134  -1.023  1.00 57.23           H  
ATOM    647  N   ASN A  41      -9.278  19.645   3.399  1.00 60.60           N  
ATOM    648  H   ASN A  41      -9.567  19.750   4.361  1.00 60.60           H  
ATOM    649  CA  ASN A  41      -7.896  19.988   3.050  1.00 60.60           C  
ATOM    650  HA  ASN A  41      -7.901  20.756   2.277  1.00 60.60           H  
ATOM    651  C   ASN A  41      -7.137  18.785   2.485  1.00 60.60           C  
ATOM    652  CB  ASN A  41      -7.181  20.525   4.300  1.00 60.60           C  
ATOM    653  HB2 ASN A  41      -6.106  20.535   4.122  1.00 60.60           H  
ATOM    654  HB3 ASN A  41      -7.375  19.867   5.147  1.00 60.60           H  
ATOM    655  O   ASN A  41      -6.369  18.921   1.529  1.00 60.60           O  
ATOM    656  CG  ASN A  41      -7.588  21.942   4.657  1.00 60.60           C  
ATOM    657  ND2 ASN A  41      -7.253  22.389   5.844  1.00 60.60           N  
ATOM    658 HD21 ASN A  41      -7.517  23.343   6.049  1.00 60.60           H  
ATOM    659 HD22 ASN A  41      -6.792  21.784   6.508  1.00 60.60           H  
ATOM    660  OD1 ASN A  41      -8.154  22.681   3.869  1.00 60.60           O  
ATOM    661  N   PHE A  42      -7.378  17.606   3.051  1.00 58.42           N  
ATOM    662  H   PHE A  42      -7.965  17.575   3.873  1.00 58.42           H  
ATOM    663  CA  PHE A  42      -6.820  16.352   2.577  1.00 58.42           C  
ATOM    664  HA  PHE A  42      -5.735  16.442   2.523  1.00 58.42           H  
ATOM    665  C   PHE A  42      -7.324  15.994   1.170  1.00 58.42           C  
ATOM    666  CB  PHE A  42      -7.162  15.273   3.603  1.00 58.42           C  
ATOM    667  HB2 PHE A  42      -8.240  15.235   3.758  1.00 58.42           H  
ATOM    668  HB3 PHE A  42      -6.698  15.522   4.558  1.00 58.42           H  
ATOM    669  O   PHE A  42      -6.514  15.726   0.278  1.00 58.42           O  
ATOM    670  CG  PHE A  42      -6.680  13.919   3.168  1.00 58.42           C  
ATOM    671  CD1 PHE A  42      -7.582  13.010   2.588  1.00 58.42           C  
ATOM    672  HD1 PHE A  42      -8.629  13.257   2.499  1.00 58.42           H  
ATOM    673  CD2 PHE A  42      -5.314  13.608   3.268  1.00 58.42           C  
ATOM    674  HD2 PHE A  42      -4.620  14.323   3.684  1.00 58.42           H  
ATOM    675  CE1 PHE A  42      -7.112  11.779   2.116  1.00 58.42           C  
ATOM    676  HE1 PHE A  42      -7.800  11.076   1.669  1.00 58.42           H  
ATOM    677  CE2 PHE A  42      -4.847  12.374   2.800  1.00 58.42           C  
ATOM    678  HE2 PHE A  42      -3.796  12.133   2.865  1.00 58.42           H  
ATOM    679  CZ  PHE A  42      -5.749  11.466   2.222  1.00 58.42           C  
ATOM    680  HZ  PHE A  42      -5.392  10.522   1.839  1.00 58.42           H  
ATOM    681  N   ALA A  43      -8.639  16.066   0.937  1.00 54.53           N  
ATOM    682  H   ALA A  43      -9.256  16.266   1.711  1.00 54.53           H  
ATOM    683  CA  ALA A  43      -9.242  15.832  -0.377  1.00 54.53           C  
ATOM    684  HA  ALA A  43      -8.970  14.832  -0.716  1.00 54.53           H  
ATOM    685  C   ALA A  43      -8.737  16.835  -1.429  1.00 54.53           C  
ATOM    686  CB  ALA A  43     -10.767  15.900  -0.228  1.00 54.53           C  
ATOM    687  HB1 ALA A  43     -11.069  16.888   0.119  1.00 54.53           H  
ATOM    688  HB2 ALA A  43     -11.237  15.700  -1.191  1.00 54.53           H  
ATOM    689  HB3 ALA A  43     -11.101  15.151   0.490  1.00 54.53           H  
ATOM    690  O   ALA A  43      -8.377  16.447  -2.539  1.00 54.53           O  
ATOM    691  N   ASN A  44      -8.635  18.115  -1.059  1.00 56.27           N  
ATOM    692  H   ASN A  44      -8.994  18.378  -0.152  1.00 56.27           H  
ATOM    693  CA  ASN A  44      -8.093  19.163  -1.919  1.00 56.27           C  
ATOM    694  HA  ASN A  44      -8.640  19.176  -2.862  1.00 56.27           H  
ATOM    695  C   ASN A  44      -6.630  18.907  -2.291  1.00 56.27           C  
ATOM    696  CB  ASN A  44      -8.300  20.520  -1.231  1.00 56.27           C  
ATOM    697  HB2 ASN A  44      -7.737  20.545  -0.298  1.00 56.27           H  
ATOM    698  HB3 ASN A  44      -9.357  20.650  -1.000  1.00 56.27           H  
ATOM    699  O   ASN A  44      -6.257  18.961  -3.461  1.00 56.27           O  
ATOM    700  CG  ASN A  44      -7.875  21.684  -2.110  1.00 56.27           C  
ATOM    701  ND2 ASN A  44      -7.420  22.763  -1.522  1.00 56.27           N  
ATOM    702 HD21 ASN A  44      -7.206  23.541  -2.129  1.00 56.27           H  
ATOM    703 HD22 ASN A  44      -7.420  22.835  -0.514  1.00 56.27           H  
ATOM    704  OD1 ASN A  44      -7.920  21.653  -3.326  1.00 56.27           O  
ATOM    705  N   THR A  45      -5.796  18.567  -1.308  1.00 56.61           N  
ATOM    706  H   THR A  45      -6.154  18.512  -0.365  1.00 56.61           H  
ATOM    707  CA  THR A  45      -4.379  18.275  -1.559  1.00 56.61           C  
ATOM    708  HA  THR A  45      -3.937  19.129  -2.071  1.00 56.61           H  
ATOM    709  C   THR A  45      -4.224  17.070  -2.482  1.00 56.61           C  
ATOM    710  CB  THR A  45      -3.609  18.065  -0.250  1.00 56.61           C  
ATOM    711  HB  THR A  45      -3.984  17.189   0.279  1.00 56.61           H  
ATOM    712  O   THR A  45      -3.500  17.144  -3.473  1.00 56.61           O  
ATOM    713  CG2 THR A  45      -2.116  17.894  -0.529  1.00 56.61           C  
ATOM    714 HG21 THR A  45      -1.918  16.866  -0.829  1.00 56.61           H  
ATOM    715 HG22 THR A  45      -1.800  18.569  -1.324  1.00 56.61           H  
ATOM    716 HG23 THR A  45      -1.534  18.120   0.364  1.00 56.61           H  
ATOM    717  OG1 THR A  45      -3.770  19.198   0.575  1.00 56.61           O  
ATOM    718  HG1 THR A  45      -4.658  19.158   0.938  1.00 56.61           H  
ATOM    719  N   SER A  46      -4.973  16.002  -2.213  1.00 54.10           N  
ATOM    720  H   SER A  46      -5.550  16.020  -1.384  1.00 54.10           H  
ATOM    721  CA  SER A  46      -5.005  14.785  -3.027  1.00 54.10           C  
ATOM    722  HA  SER A  46      -4.016  14.326  -3.042  1.00 54.10           H  
ATOM    723  C   SER A  46      -5.432  15.045  -4.472  1.00 54.10           C  
ATOM    724  CB  SER A  46      -5.982  13.798  -2.400  1.00 54.10           C  
ATOM    725  HB2 SER A  46      -6.976  14.239  -2.331  1.00 54.10           H  
ATOM    726  HB3 SER A  46      -6.034  12.922  -3.046  1.00 54.10           H  
ATOM    727  O   SER A  46      -4.815  14.527  -5.404  1.00 54.10           O  
ATOM    728  OG  SER A  46      -5.536  13.428  -1.113  1.00 54.10           O  
ATOM    729  HG  SER A  46      -5.846  14.072  -0.472  1.00 54.10           H  
ATOM    730  N   TYR A  47      -6.455  15.879  -4.676  1.00 53.42           N  
ATOM    731  H   TYR A  47      -6.960  16.246  -3.882  1.00 53.42           H  
ATOM    732  CA  TYR A  47      -6.881  16.281  -6.012  1.00 53.42           C  
ATOM    733  HA  TYR A  47      -7.091  15.388  -6.600  1.00 53.42           H  
ATOM    734  C   TYR A  47      -5.801  17.074  -6.745  1.00 53.42           C  
ATOM    735  CB  TYR A  47      -8.151  17.125  -5.939  1.00 53.42           C  
ATOM    736  HB2 TYR A  47      -8.963  16.523  -5.531  1.00 53.42           H  
ATOM    737  HB3 TYR A  47      -7.985  17.970  -5.270  1.00 53.42           H  
ATOM    738  O   TYR A  47      -5.514  16.780  -7.902  1.00 53.42           O  
ATOM    739  CG  TYR A  47      -8.550  17.640  -7.306  1.00 53.42           C  
ATOM    740  CD1 TYR A  47      -8.384  18.999  -7.643  1.00 53.42           C  
ATOM    741  HD1 TYR A  47      -7.958  19.686  -6.926  1.00 53.42           H  
ATOM    742  CD2 TYR A  47      -9.013  16.730  -8.274  1.00 53.42           C  
ATOM    743  HD2 TYR A  47      -9.107  15.681  -8.035  1.00 53.42           H  
ATOM    744  CE1 TYR A  47      -8.791  19.468  -8.908  1.00 53.42           C  
ATOM    745  HE1 TYR A  47      -8.699  20.517  -9.151  1.00 53.42           H  
ATOM    746  CE2 TYR A  47      -9.383  17.190  -9.552  1.00 53.42           C  
ATOM    747  HE2 TYR A  47      -9.767  16.506 -10.294  1.00 53.42           H  
ATOM    748  OH  TYR A  47      -9.764  18.985 -11.066  1.00 53.42           O  
ATOM    749  HH  TYR A  47      -9.762  19.937 -11.187  1.00 53.42           H  
ATOM    750  CZ  TYR A  47      -9.319  18.563  -9.855  1.00 53.42           C  
ATOM    751  N   ASN A  48      -5.178  18.051  -6.083  1.00 52.70           N  
ATOM    752  H   ASN A  48      -5.479  18.266  -5.143  1.00 52.70           H  
ATOM    753  CA  ASN A  48      -4.139  18.874  -6.702  1.00 52.70           C  
ATOM    754  HA  ASN A  48      -4.541  19.318  -7.613  1.00 52.70           H  
ATOM    755  C   ASN A  48      -2.932  18.033  -7.128  1.00 52.70           C  
ATOM    756  CB  ASN A  48      -3.748  20.003  -5.736  1.00 52.70           C  
ATOM    757  HB2 ASN A  48      -3.502  19.583  -4.761  1.00 52.70           H  
ATOM    758  HB3 ASN A  48      -2.870  20.521  -6.122  1.00 52.70           H  
ATOM    759  O   ASN A  48      -2.415  18.226  -8.227  1.00 52.70           O  
ATOM    760  CG  ASN A  48      -4.860  21.027  -5.598  1.00 52.70           C  
ATOM    761  ND2 ASN A  48      -5.050  21.583  -4.428  1.00 52.70           N  
ATOM    762 HD21 ASN A  48      -5.959  22.012  -4.332  1.00 52.70           H  
ATOM    763 HD22 ASN A  48      -4.561  21.216  -3.624  1.00 52.70           H  
ATOM    764  OD1 ASN A  48      -5.582  21.328  -6.533  1.00 52.70           O  
ATOM    765  N   LEU A  49      -2.542  17.053  -6.308  1.00 50.54           N  
ATOM    766  H   LEU A  49      -3.000  16.972  -5.412  1.00 50.54           H  
ATOM    767  CA  LEU A  49      -1.544  16.045  -6.669  1.00 50.54           C  
ATOM    768  HA  LEU A  49      -0.593  16.530  -6.891  1.00 50.54           H  
ATOM    769  C   LEU A  49      -1.965  15.280  -7.922  1.00 50.54           C  
ATOM    770  CB  LEU A  49      -1.370  15.082  -5.487  1.00 50.54           C  
ATOM    771  HB2 LEU A  49      -2.349  14.855  -5.066  1.00 50.54           H  
ATOM    772  HB3 LEU A  49      -0.947  14.140  -5.838  1.00 50.54           H  
ATOM    773  O   LEU A  49      -1.233  15.258  -8.909  1.00 50.54           O  
ATOM    774  CG  LEU A  49      -0.464  15.669  -4.400  1.00 50.54           C  
ATOM    775  HG  LEU A  49      -0.545  16.756  -4.382  1.00 50.54           H  
ATOM    776  CD1 LEU A  49      -0.870  15.138  -3.033  1.00 50.54           C  
ATOM    777 HD11 LEU A  49      -0.280  15.642  -2.268  1.00 50.54           H  
ATOM    778 HD12 LEU A  49      -1.923  15.342  -2.840  1.00 50.54           H  
ATOM    779 HD13 LEU A  49      -0.715  14.059  -3.001  1.00 50.54           H  
ATOM    780  CD2 LEU A  49       0.982  15.266  -4.669  1.00 50.54           C  
ATOM    781 HD21 LEU A  49       1.315  15.660  -5.629  1.00 50.54           H  
ATOM    782 HD22 LEU A  49       1.083  14.181  -4.665  1.00 50.54           H  
ATOM    783 HD23 LEU A  49       1.608  15.662  -3.869  1.00 50.54           H  
ATOM    784  N   CYS A  50      -3.165  14.700  -7.917  1.00 49.24           N  
ATOM    785  H   CYS A  50      -3.734  14.768  -7.085  1.00 49.24           H  
ATOM    786  CA  CYS A  50      -3.661  13.916  -9.046  1.00 49.24           C  
ATOM    787  HA  CYS A  50      -2.957  13.109  -9.249  1.00 49.24           H  
ATOM    788  C   CYS A  50      -3.769  14.745 -10.333  1.00 49.24           C  
ATOM    789  CB  CYS A  50      -5.015  13.303  -8.679  1.00 49.24           C  
ATOM    790  HB2 CYS A  50      -5.440  12.837  -9.568  1.00 49.24           H  
ATOM    791  HB3 CYS A  50      -5.698  14.076  -8.326  1.00 49.24           H  
ATOM    792  O   CYS A  50      -3.371  14.271 -11.394  1.00 49.24           O  
ATOM    793  SG  CYS A  50      -4.786  12.036  -7.402  1.00 49.24           S  
ATOM    794  HG  CYS A  50      -4.565  12.881  -6.391  1.00 49.24           H  
ATOM    795  N   SER A  51      -4.263  15.980 -10.243  1.00 50.74           N  
ATOM    796  H   SER A  51      -4.578  16.291  -9.335  1.00 50.74           H  
ATOM    797  CA  SER A  51      -4.380  16.918 -11.362  1.00 50.74           C  
ATOM    798  HA  SER A  51      -4.968  16.456 -12.155  1.00 50.74           H  
ATOM    799  C   SER A  51      -3.006  17.273 -11.933  1.00 50.74           C  
ATOM    800  CB  SER A  51      -5.119  18.172 -10.888  1.00 50.74           C  
ATOM    801  HB2 SER A  51      -6.090  17.878 -10.490  1.00 50.74           H  
ATOM    802  HB3 SER A  51      -4.549  18.659 -10.097  1.00 50.74           H  
ATOM    803  O   SER A  51      -2.811  17.213 -13.148  1.00 50.74           O  
ATOM    804  OG  SER A  51      -5.317  19.081 -11.953  1.00 50.74           O  
ATOM    805  HG  SER A  51      -5.993  19.703 -11.673  1.00 50.74           H  
ATOM    806  N   TYR A  52      -2.022  17.544 -11.069  1.00 49.20           N  
ATOM    807  H   TYR A  52      -2.227  17.565 -10.080  1.00 49.20           H  
ATOM    808  CA  TYR A  52      -0.641  17.793 -11.482  1.00 49.20           C  
ATOM    809  HA  TYR A  52      -0.634  18.628 -12.183  1.00 49.20           H  
ATOM    810  C   TYR A  52      -0.040  16.583 -12.218  1.00 49.20           C  
ATOM    811  CB  TYR A  52       0.189  18.201 -10.255  1.00 49.20           C  
ATOM    812  HB2 TYR A  52      -0.259  19.084  -9.801  1.00 49.20           H  
ATOM    813  HB3 TYR A  52       0.166  17.402  -9.513  1.00 49.20           H  
ATOM    814  O   TYR A  52       0.451  16.728 -13.339  1.00 49.20           O  
ATOM    815  CG  TYR A  52       1.630  18.507 -10.598  1.00 49.20           C  
ATOM    816  CD1 TYR A  52       2.573  17.464 -10.624  1.00 49.20           C  
ATOM    817  HD1 TYR A  52       2.286  16.459 -10.351  1.00 49.20           H  
ATOM    818  CD2 TYR A  52       2.011  19.808 -10.984  1.00 49.20           C  
ATOM    819  HD2 TYR A  52       1.282  20.605 -10.980  1.00 49.20           H  
ATOM    820  CE1 TYR A  52       3.877  17.717 -11.078  1.00 49.20           C  
ATOM    821  HE1 TYR A  52       4.568  16.898 -11.208  1.00 49.20           H  
ATOM    822  CE2 TYR A  52       3.333  20.069 -11.399  1.00 49.20           C  
ATOM    823  HE2 TYR A  52       3.623  21.061 -11.712  1.00 49.20           H  
ATOM    824  OH  TYR A  52       5.541  19.226 -11.901  1.00 49.20           O  
ATOM    825  HH  TYR A  52       5.670  20.101 -12.273  1.00 49.20           H  
ATOM    826  CZ  TYR A  52       4.274  19.016 -11.448  1.00 49.20           C  
ATOM    827  N   PHE A  53      -0.150  15.374 -11.649  1.00 45.98           N  
ATOM    828  H   PHE A  53      -0.552  15.310 -10.725  1.00 45.98           H  
ATOM    829  CA  PHE A  53       0.331  14.146 -12.295  1.00 45.98           C  
ATOM    830  HA  PHE A  53       1.388  14.274 -12.526  1.00 45.98           H  
ATOM    831  C   PHE A  53      -0.382  13.876 -13.627  1.00 45.98           C  
ATOM    832  CB  PHE A  53       0.179  12.943 -11.345  1.00 45.98           C  
ATOM    833  HB2 PHE A  53      -0.817  12.953 -10.902  1.00 45.98           H  
ATOM    834  HB3 PHE A  53       0.266  12.027 -11.929  1.00 45.98           H  
ATOM    835  O   PHE A  53       0.256  13.500 -14.608  1.00 45.98           O  
ATOM    836  CG  PHE A  53       1.231  12.882 -10.252  1.00 45.98           C  
ATOM    837  CD1 PHE A  53       2.565  12.609 -10.593  1.00 45.98           C  
ATOM    838  HD1 PHE A  53       2.808  12.358 -11.615  1.00 45.98           H  
ATOM    839  CD2 PHE A  53       0.895  13.072  -8.901  1.00 45.98           C  
ATOM    840  HD2 PHE A  53      -0.138  13.183  -8.607  1.00 45.98           H  
ATOM    841  CE1 PHE A  53       3.574  12.628  -9.616  1.00 45.98           C  
ATOM    842  HE1 PHE A  53       4.601  12.427  -9.883  1.00 45.98           H  
ATOM    843  CE2 PHE A  53       1.897  13.096  -7.917  1.00 45.98           C  
ATOM    844  HE2 PHE A  53       1.641  13.255  -6.881  1.00 45.98           H  
ATOM    845  CZ  PHE A  53       3.238  12.896  -8.280  1.00 45.98           C  
ATOM    846  HZ  PHE A  53       4.008  12.925  -7.523  1.00 45.98           H  
ATOM    847  N   CYS A  54      -1.693  14.102 -13.710  1.00 44.21           N  
ATOM    848  H   CYS A  54      -2.194  14.401 -12.886  1.00 44.21           H  
ATOM    849  CA  CYS A  54      -2.435  13.884 -14.950  1.00 44.21           C  
ATOM    850  HA  CYS A  54      -2.200  12.889 -15.328  1.00 44.21           H  
ATOM    851  C   CYS A  54      -2.024  14.863 -16.054  1.00 44.21           C  
ATOM    852  CB  CYS A  54      -3.938  13.946 -14.678  1.00 44.21           C  
ATOM    853  HB2 CYS A  54      -4.194  14.855 -14.134  1.00 44.21           H  
ATOM    854  HB3 CYS A  54      -4.466  13.946 -15.632  1.00 44.21           H  
ATOM    855  O   CYS A  54      -1.824  14.430 -17.187  1.00 44.21           O  
ATOM    856  SG  CYS A  54      -4.432  12.480 -13.728  1.00 44.21           S  
ATOM    857  HG  CYS A  54      -3.917  12.911 -12.573  1.00 44.21           H  
ATOM    858  N   ARG A  55      -1.839  16.149 -15.730  1.00 49.77           N  
ATOM    859  H   ARG A  55      -2.020  16.435 -14.778  1.00 49.77           H  
ATOM    860  CA  ARG A  55      -1.355  17.157 -16.689  1.00 49.77           C  
ATOM    861  HA  ARG A  55      -1.999  17.170 -17.568  1.00 49.77           H  
ATOM    862  C   ARG A  55       0.041  16.829 -17.209  1.00 49.77           C  
ATOM    863  CB  ARG A  55      -1.354  18.546 -16.034  1.00 49.77           C  
ATOM    864  HB2 ARG A  55      -0.786  19.232 -16.661  1.00 49.77           H  
ATOM    865  HB3 ARG A  55      -0.865  18.487 -15.062  1.00 49.77           H  
ATOM    866  O   ARG A  55       0.295  16.998 -18.395  1.00 49.77           O  
ATOM    867  CG  ARG A  55      -2.772  19.106 -15.873  1.00 49.77           C  
ATOM    868  HG2 ARG A  55      -3.210  19.266 -16.859  1.00 49.77           H  
ATOM    869  HG3 ARG A  55      -3.398  18.402 -15.324  1.00 49.77           H  
ATOM    870  CD  ARG A  55      -2.716  20.434 -15.116  1.00 49.77           C  
ATOM    871  HD2 ARG A  55      -2.235  20.270 -14.152  1.00 49.77           H  
ATOM    872  HD3 ARG A  55      -2.121  21.137 -15.699  1.00 49.77           H  
ATOM    873  NE  ARG A  55      -4.067  20.978 -14.896  1.00 49.77           N  
ATOM    874  HE  ARG A  55      -4.838  20.343 -15.050  1.00 49.77           H  
ATOM    875  NH1 ARG A  55      -3.444  23.103 -14.296  1.00 49.77           N  
ATOM    876 HH11 ARG A  55      -3.696  24.075 -14.182  1.00 49.77           H  
ATOM    877 HH12 ARG A  55      -2.479  22.840 -14.432  1.00 49.77           H  
ATOM    878  NH2 ARG A  55      -5.609  22.601 -14.491  1.00 49.77           N  
ATOM    879 HH21 ARG A  55      -6.334  21.976 -14.813  1.00 49.77           H  
ATOM    880 HH22 ARG A  55      -5.818  23.587 -14.420  1.00 49.77           H  
ATOM    881  CZ  ARG A  55      -4.365  22.218 -14.557  1.00 49.77           C  
ATOM    882  N   LYS A  56       0.922  16.341 -16.333  1.00 46.52           N  
ATOM    883  H   LYS A  56       0.637  16.286 -15.366  1.00 46.52           H  
ATOM    884  CA  LYS A  56       2.330  16.095 -16.662  1.00 46.52           C  
ATOM    885  HA  LYS A  56       2.661  16.874 -17.349  1.00 46.52           H  
ATOM    886  C   LYS A  56       2.569  14.779 -17.407  1.00 46.52           C  
ATOM    887  CB  LYS A  56       3.151  16.228 -15.372  1.00 46.52           C  
ATOM    888  HB2 LYS A  56       2.881  15.440 -14.669  1.00 46.52           H  
ATOM    889  HB3 LYS A  56       2.915  17.190 -14.917  1.00 46.52           H  
ATOM    890  O   LYS A  56       3.330  14.752 -18.362  1.00 46.52           O  
ATOM    891  CG  LYS A  56       4.658  16.173 -15.651  1.00 46.52           C  
ATOM    892  HG2 LYS A  56       4.882  16.742 -16.553  1.00 46.52           H  
ATOM    893  HG3 LYS A  56       4.955  15.136 -15.807  1.00 46.52           H  
ATOM    894  CD  LYS A  56       5.463  16.772 -14.493  1.00 46.52           C  
ATOM    895  HD2 LYS A  56       5.192  16.278 -13.561  1.00 46.52           H  
ATOM    896  HD3 LYS A  56       5.236  17.836 -14.423  1.00 46.52           H  
ATOM    897  CE  LYS A  56       6.958  16.582 -14.778  1.00 46.52           C  
ATOM    898  HE2 LYS A  56       7.221  15.541 -14.592  1.00 46.52           H  
ATOM    899  HE3 LYS A  56       7.142  16.785 -15.833  1.00 46.52           H  
ATOM    900  NZ  LYS A  56       7.814  17.481 -13.974  1.00 46.52           N  
ATOM    901  HZ1 LYS A  56       8.787  17.223 -14.057  1.00 46.52           H  
ATOM    902  HZ2 LYS A  56       7.547  17.529 -13.002  1.00 46.52           H  
ATOM    903  HZ3 LYS A  56       7.783  18.412 -14.366  1.00 46.52           H  
ATOM    904  N   PHE A  57       1.914  13.690 -17.001  1.00 37.66           N  
ATOM    905  H   PHE A  57       1.319  13.773 -16.189  1.00 37.66           H  
ATOM    906  CA  PHE A  57       2.191  12.345 -17.533  1.00 37.66           C  
ATOM    907  HA  PHE A  57       3.170  12.352 -18.013  1.00 37.66           H  
ATOM    908  C   PHE A  57       1.210  11.879 -18.614  1.00 37.66           C  
ATOM    909  CB  PHE A  57       2.267  11.352 -16.367  1.00 37.66           C  
ATOM    910  HB2 PHE A  57       1.348  11.397 -15.782  1.00 37.66           H  
ATOM    911  HB3 PHE A  57       2.350  10.340 -16.764  1.00 37.66           H  
ATOM    912  O   PHE A  57       1.383  10.795 -19.184  1.00 37.66           O  
ATOM    913  CG  PHE A  57       3.465  11.597 -15.473  1.00 37.66           C  
ATOM    914  CD1 PHE A  57       4.723  11.095 -15.849  1.00 37.66           C  
ATOM    915  HD1 PHE A  57       4.833  10.519 -16.756  1.00 37.66           H  
ATOM    916  CD2 PHE A  57       3.353  12.371 -14.303  1.00 37.66           C  
ATOM    917  HD2 PHE A  57       2.397  12.776 -14.006  1.00 37.66           H  
ATOM    918  CE1 PHE A  57       5.851  11.348 -15.051  1.00 37.66           C  
ATOM    919  HE1 PHE A  57       6.816  10.960 -15.344  1.00 37.66           H  
ATOM    920  CE2 PHE A  57       4.489  12.654 -13.525  1.00 37.66           C  
ATOM    921  HE2 PHE A  57       4.424  13.293 -12.657  1.00 37.66           H  
ATOM    922  CZ  PHE A  57       5.735  12.124 -13.887  1.00 37.66           C  
ATOM    923  HZ  PHE A  57       6.610  12.329 -13.289  1.00 37.66           H  
ATOM    924  N   LYS A  58       0.158  12.663 -18.865  1.00 44.09           N  
ATOM    925  H   LYS A  58       0.071  13.511 -18.322  1.00 44.09           H  
ATOM    926  CA  LYS A  58      -0.814  12.459 -19.943  1.00 44.09           C  
ATOM    927  HA  LYS A  58      -0.346  11.918 -20.765  1.00 44.09           H  
ATOM    928  C   LYS A  58      -1.252  13.817 -20.506  1.00 44.09           C  
ATOM    929  CB  LYS A  58      -2.020  11.647 -19.431  1.00 44.09           C  
ATOM    930  HB2 LYS A  58      -2.735  11.579 -20.251  1.00 44.09           H  
ATOM    931  HB3 LYS A  58      -2.486  12.160 -18.590  1.00 44.09           H  
ATOM    932  O   LYS A  58      -2.418  14.157 -20.334  1.00 44.09           O  
ATOM    933  CG  LYS A  58      -1.652  10.223 -19.025  1.00 44.09           C  
ATOM    934  HG2 LYS A  58      -0.973  10.247 -18.172  1.00 44.09           H  
ATOM    935  HG3 LYS A  58      -1.159   9.753 -19.876  1.00 44.09           H  
ATOM    936  CD  LYS A  58      -2.874   9.393 -18.637  1.00 44.09           C  
ATOM    937  HD2 LYS A  58      -3.584   9.398 -19.464  1.00 44.09           H  
ATOM    938  HD3 LYS A  58      -3.326   9.818 -17.741  1.00 44.09           H  
ATOM    939  CE  LYS A  58      -2.381   7.968 -18.381  1.00 44.09           C  
ATOM    940  HE2 LYS A  58      -2.039   7.545 -19.326  1.00 44.09           H  
ATOM    941  HE3 LYS A  58      -1.509   8.018 -17.729  1.00 44.09           H  
ATOM    942  NZ  LYS A  58      -3.408   7.095 -17.778  1.00 44.09           N  
ATOM    943  HZ1 LYS A  58      -3.010   6.173 -17.665  1.00 44.09           H  
ATOM    944  HZ2 LYS A  58      -4.222   7.038 -18.373  1.00 44.09           H  
ATOM    945  HZ3 LYS A  58      -3.660   7.453 -16.868  1.00 44.09           H  
ATOM    946  N   PRO A  59      -0.373  14.603 -21.151  1.00 43.46           N  
ATOM    947  CA  PRO A  59      -0.727  15.927 -21.684  1.00 43.46           C  
ATOM    948  HA  PRO A  59      -1.040  16.576 -20.866  1.00 43.46           H  
ATOM    949  C   PRO A  59      -1.876  15.863 -22.708  1.00 43.46           C  
ATOM    950  CB  PRO A  59       0.574  16.479 -22.278  1.00 43.46           C  
ATOM    951  HB2 PRO A  59       0.400  17.055 -23.188  1.00 43.46           H  
ATOM    952  HB3 PRO A  59       1.067  17.103 -21.533  1.00 43.46           H  
ATOM    953  O   PRO A  59      -2.764  16.710 -22.724  1.00 43.46           O  
ATOM    954  CG  PRO A  59       1.441  15.249 -22.548  1.00 43.46           C  
ATOM    955  HG2 PRO A  59       2.503  15.479 -22.465  1.00 43.46           H  
ATOM    956  HG3 PRO A  59       1.219  14.860 -23.542  1.00 43.46           H  
ATOM    957  CD  PRO A  59       0.998  14.249 -21.486  1.00 43.46           C  
ATOM    958  HD2 PRO A  59       1.070  13.237 -21.884  1.00 43.46           H  
ATOM    959  HD3 PRO A  59       1.629  14.356 -20.604  1.00 43.46           H  
ATOM    960  N   ASP A  60      -1.950  14.768 -23.454  1.00 41.92           N  
ATOM    961  H   ASP A  60      -1.119  14.194 -23.480  1.00 41.92           H  
ATOM    962  CA  ASP A  60      -2.994  14.377 -24.409  1.00 41.92           C  
ATOM    963  HA  ASP A  60      -3.286  15.266 -24.968  1.00 41.92           H  
ATOM    964  C   ASP A  60      -4.289  13.866 -23.738  1.00 41.92           C  
ATOM    965  CB  ASP A  60      -2.391  13.385 -25.433  1.00 41.92           C  
ATOM    966  HB2 ASP A  60      -3.192  12.802 -25.888  1.00 41.92           H  
ATOM    967  HB3 ASP A  60      -1.928  13.969 -26.228  1.00 41.92           H  
ATOM    968  O   ASP A  60      -5.358  13.872 -24.349  1.00 41.92           O  
ATOM    969  CG  ASP A  60      -1.311  12.446 -24.865  1.00 41.92           C  
ATOM    970  OD1 ASP A  60      -0.264  12.958 -24.407  1.00 41.92           O  
ATOM    971  OD2 ASP A  60      -1.582  11.232 -24.774  1.00 41.92           O  
ATOM    972  N   LYS A  61      -4.247  13.543 -22.436  1.00 40.54           N  
ATOM    973  H   LYS A  61      -3.340  13.589 -21.994  1.00 40.54           H  
ATOM    974  CA  LYS A  61      -5.436  13.508 -21.557  1.00 40.54           C  
ATOM    975  HA  LYS A  61      -6.309  13.592 -22.204  1.00 40.54           H  
ATOM    976  C   LYS A  61      -5.507  14.725 -20.619  1.00 40.54           C  
ATOM    977  CB  LYS A  61      -5.581  12.178 -20.797  1.00 40.54           C  
ATOM    978  HB2 LYS A  61      -6.575  12.162 -20.350  1.00 40.54           H  
ATOM    979  HB3 LYS A  61      -4.854  12.132 -19.986  1.00 40.54           H  
ATOM    980  O   LYS A  61      -6.372  14.787 -19.751  1.00 40.54           O  
ATOM    981  CG  LYS A  61      -5.431  10.953 -21.711  1.00 40.54           C  
ATOM    982  HG2 LYS A  61      -5.929  11.154 -22.659  1.00 40.54           H  
ATOM    983  HG3 LYS A  61      -4.372  10.783 -21.907  1.00 40.54           H  
ATOM    984  CD  LYS A  61      -6.054   9.690 -21.102  1.00 40.54           C  
ATOM    985  HD2 LYS A  61      -5.668   9.516 -20.098  1.00 40.54           H  
ATOM    986  HD3 LYS A  61      -7.133   9.832 -21.049  1.00 40.54           H  
ATOM    987  CE  LYS A  61      -5.725   8.515 -22.030  1.00 40.54           C  
ATOM    988  HE2 LYS A  61      -4.649   8.337 -22.012  1.00 40.54           H  
ATOM    989  HE3 LYS A  61      -5.969   8.819 -23.048  1.00 40.54           H  
ATOM    990  NZ  LYS A  61      -6.478   7.282 -21.692  1.00 40.54           N  
ATOM    991  HZ1 LYS A  61      -6.246   6.561 -22.360  1.00 40.54           H  
ATOM    992  HZ2 LYS A  61      -7.468   7.461 -21.781  1.00 40.54           H  
ATOM    993  HZ3 LYS A  61      -6.274   6.958 -20.757  1.00 40.54           H  
ATOM    994  N   GLY A  62      -4.627  15.707 -20.797  1.00 32.37           N  
ATOM    995  H   GLY A  62      -3.949  15.593 -21.537  1.00 32.37           H  
ATOM    996  CA  GLY A  62      -4.436  16.874 -19.936  1.00 32.37           C  
ATOM    997  HA2 GLY A  62      -4.436  16.563 -18.891  1.00 32.37           H  
ATOM    998  HA3 GLY A  62      -3.470  17.324 -20.166  1.00 32.37           H  
ATOM    999  C   GLY A  62      -5.511  17.935 -20.137  1.00 32.37           C  
ATOM   1000  O   GLY A  62      -5.820  18.678 -19.209  1.00 32.37           O  
ATOM   1001  N   ALA A  63      -6.184  17.908 -21.290  1.00 29.82           N  
ATOM   1002  H   ALA A  63      -5.818  17.334 -22.035  1.00 29.82           H  
ATOM   1003  CA  ALA A  63      -7.409  18.663 -21.537  1.00 29.82           C  
ATOM   1004  HA  ALA A  63      -7.242  19.699 -21.240  1.00 29.82           H  
ATOM   1005  C   ALA A  63      -8.625  18.147 -20.734  1.00 29.82           C  
ATOM   1006  CB  ALA A  63      -7.681  18.634 -23.046  1.00 29.82           C  
ATOM   1007  HB1 ALA A  63      -7.859  17.612 -23.378  1.00 29.82           H  
ATOM   1008  HB2 ALA A  63      -8.559  19.241 -23.269  1.00 29.82           H  
ATOM   1009  HB3 ALA A  63      -6.828  19.046 -23.584  1.00 29.82           H  
ATOM   1010  O   ALA A  63      -9.629  18.854 -20.640  1.00 29.82           O  
ATOM   1011  N   PHE A  64      -8.568  16.943 -20.138  1.00 33.23           N  
ATOM   1012  H   PHE A  64      -7.726  16.391 -20.203  1.00 33.23           H  
ATOM   1013  CA  PHE A  64      -9.718  16.384 -19.410  1.00 33.23           C  
ATOM   1014  HA  PHE A  64     -10.615  16.551 -20.006  1.00 33.23           H  
ATOM   1015  C   PHE A  64      -9.984  17.096 -18.073  1.00 33.23           C  
ATOM   1016  CB  PHE A  64      -9.586  14.862 -19.223  1.00 33.23           C  
ATOM   1017  HB2 PHE A  64      -8.590  14.602 -18.865  1.00 33.23           H  
ATOM   1018  HB3 PHE A  64     -10.267  14.571 -18.424  1.00 33.23           H  
ATOM   1019  O   PHE A  64     -11.134  17.213 -17.676  1.00 33.23           O  
ATOM   1020  CG  PHE A  64      -9.950  14.036 -20.450  1.00 33.23           C  
ATOM   1021  CD1 PHE A  64     -11.214  13.419 -20.514  1.00 33.23           C  
ATOM   1022  HD1 PHE A  64     -11.910  13.534 -19.697  1.00 33.23           H  
ATOM   1023  CD2 PHE A  64      -9.069  13.906 -21.539  1.00 33.23           C  
ATOM   1024  HD2 PHE A  64      -8.127  14.435 -21.525  1.00 33.23           H  
ATOM   1025  CE1 PHE A  64     -11.584  12.671 -21.646  1.00 33.23           C  
ATOM   1026  HE1 PHE A  64     -12.561  12.214 -21.692  1.00 33.23           H  
ATOM   1027  CE2 PHE A  64      -9.427  13.144 -22.666  1.00 33.23           C  
ATOM   1028  HE2 PHE A  64      -8.749  13.069 -23.504  1.00 33.23           H  
ATOM   1029  CZ  PHE A  64     -10.689  12.527 -22.720  1.00 33.23           C  
ATOM   1030  HZ  PHE A  64     -10.978  11.966 -23.596  1.00 33.23           H  
ATOM   1031  N   TYR A  65      -8.966  17.655 -17.410  1.00 40.62           N  
ATOM   1032  H   TYR A  65      -8.039  17.578 -17.803  1.00 40.62           H  
ATOM   1033  CA  TYR A  65      -9.123  18.244 -16.069  1.00 40.62           C  
ATOM   1034  HA  TYR A  65      -9.990  17.792 -15.589  1.00 40.62           H  
ATOM   1035  C   TYR A  65      -9.392  19.757 -16.056  1.00 40.62           C  
ATOM   1036  CB  TYR A  65      -7.904  17.880 -15.214  1.00 40.62           C  
ATOM   1037  HB2 TYR A  65      -6.990  18.131 -15.752  1.00 40.62           H  
ATOM   1038  HB3 TYR A  65      -7.919  18.476 -14.301  1.00 40.62           H  
ATOM   1039  O   TYR A  65      -9.755  20.304 -15.019  1.00 40.62           O  
ATOM   1040  CG  TYR A  65      -7.883  16.419 -14.814  1.00 40.62           C  
ATOM   1041  CD1 TYR A  65      -8.605  16.004 -13.678  1.00 40.62           C  
ATOM   1042  HD1 TYR A  65      -9.163  16.727 -13.102  1.00 40.62           H  
ATOM   1043  CD2 TYR A  65      -7.190  15.473 -15.594  1.00 40.62           C  
ATOM   1044  HD2 TYR A  65      -6.658  15.784 -16.481  1.00 40.62           H  
ATOM   1045  CE1 TYR A  65      -8.625  14.646 -13.309  1.00 40.62           C  
ATOM   1046  HE1 TYR A  65      -9.193  14.332 -12.445  1.00 40.62           H  
ATOM   1047  CE2 TYR A  65      -7.220  14.112 -15.234  1.00 40.62           C  
ATOM   1048  HE2 TYR A  65      -6.714  13.372 -15.836  1.00 40.62           H  
ATOM   1049  OH  TYR A  65      -7.958  12.382 -13.738  1.00 40.62           O  
ATOM   1050  HH  TYR A  65      -8.504  12.254 -12.960  1.00 40.62           H  
ATOM   1051  CZ  TYR A  65      -7.929  13.696 -14.087  1.00 40.62           C  
ATOM   1052  N   GLU A  66      -9.224  20.460 -17.179  1.00 37.84           N  
ATOM   1053  H   GLU A  66      -8.908  19.986 -18.013  1.00 37.84           H  
ATOM   1054  CA  GLU A  66      -9.523  21.901 -17.259  1.00 37.84           C  
ATOM   1055  HA  GLU A  66      -9.235  22.366 -16.316  1.00 37.84           H  
ATOM   1056  C   GLU A  66     -11.025  22.197 -17.399  1.00 37.84           C  
ATOM   1057  CB  GLU A  66      -8.700  22.548 -18.386  1.00 37.84           C  
ATOM   1058  HB2 GLU A  66      -8.170  21.779 -18.949  1.00 37.84           H  
ATOM   1059  HB3 GLU A  66      -9.362  23.079 -19.070  1.00 37.84           H  
ATOM   1060  O   GLU A  66     -11.476  23.292 -17.059  1.00 37.84           O  
ATOM   1061  CG  GLU A  66      -7.687  23.536 -17.791  1.00 37.84           C  
ATOM   1062  HG2 GLU A  66      -7.088  23.008 -17.049  1.00 37.84           H  
ATOM   1063  HG3 GLU A  66      -8.233  24.325 -17.275  1.00 37.84           H  
ATOM   1064  CD  GLU A  66      -6.750  24.164 -18.830  1.00 37.84           C  
ATOM   1065  OE1 GLU A  66      -5.835  24.878 -18.364  1.00 37.84           O  
ATOM   1066  OE2 GLU A  66      -6.944  23.907 -20.038  1.00 37.84           O  
ATOM   1067  N   LYS A  67     -11.816  21.209 -17.843  1.00 35.90           N  
ATOM   1068  H   LYS A  67     -11.371  20.337 -18.090  1.00 35.90           H  
ATOM   1069  CA  LYS A  67     -13.278  21.318 -17.994  1.00 35.90           C  
ATOM   1070  HA  LYS A  67     -13.553  22.372 -17.948  1.00 35.90           H  
ATOM   1071  C   LYS A  67     -14.072  20.676 -16.854  1.00 35.90           C  
ATOM   1072  CB  LYS A  67     -13.697  20.786 -19.371  1.00 35.90           C  
ATOM   1073  HB2 LYS A  67     -13.280  19.791 -19.526  1.00 35.90           H  
ATOM   1074  HB3 LYS A  67     -14.784  20.716 -19.405  1.00 35.90           H  
ATOM   1075  O   LYS A  67     -15.235  21.031 -16.663  1.00 35.90           O  
ATOM   1076  CG  LYS A  67     -13.229  21.740 -20.483  1.00 35.90           C  
ATOM   1077  HG2 LYS A  67     -13.616  22.738 -20.281  1.00 35.90           H  
ATOM   1078  HG3 LYS A  67     -12.140  21.782 -20.491  1.00 35.90           H  
ATOM   1079  CD  LYS A  67     -13.720  21.287 -21.862  1.00 35.90           C  
ATOM   1080  HD2 LYS A  67     -13.312  20.299 -22.076  1.00 35.90           H  
ATOM   1081  HD3 LYS A  67     -14.808  21.238 -21.861  1.00 35.90           H  
ATOM   1082  CE  LYS A  67     -13.241  22.291 -22.919  1.00 35.90           C  
ATOM   1083  HE2 LYS A  67     -13.641  23.274 -22.673  1.00 35.90           H  
ATOM   1084  HE3 LYS A  67     -12.155  22.356 -22.859  1.00 35.90           H  
ATOM   1085  NZ  LYS A  67     -13.648  21.896 -24.290  1.00 35.90           N  
ATOM   1086  HZ1 LYS A  67     -13.304  22.568 -24.961  1.00 35.90           H  
ATOM   1087  HZ2 LYS A  67     -13.254  20.997 -24.526  1.00 35.90           H  
ATOM   1088  HZ3 LYS A  67     -14.654  21.849 -24.370  1.00 35.90           H  
ATOM   1089  N   ASP A  68     -13.443  19.829 -16.047  1.00 42.29           N  
ATOM   1090  H   ASP A  68     -12.498  19.555 -16.271  1.00 42.29           H  
ATOM   1091  CA  ASP A  68     -14.064  19.213 -14.876  1.00 42.29           C  
ATOM   1092  HA  ASP A  68     -15.137  19.125 -15.046  1.00 42.29           H  
ATOM   1093  C   ASP A  68     -13.884  20.125 -13.656  1.00 42.29           C  
ATOM   1094  CB  ASP A  68     -13.529  17.784 -14.684  1.00 42.29           C  
ATOM   1095  HB2 ASP A  68     -12.440  17.805 -14.673  1.00 42.29           H  
ATOM   1096  HB3 ASP A  68     -13.871  17.414 -13.718  1.00 42.29           H  
ATOM   1097  O   ASP A  68     -13.011  19.937 -12.806  1.00 42.29           O  
ATOM   1098  CG  ASP A  68     -14.018  16.803 -15.763  1.00 42.29           C  
ATOM   1099  OD1 ASP A  68     -15.031  17.109 -16.440  1.00 42.29           O  
ATOM   1100  OD2 ASP A  68     -13.410  15.716 -15.864  1.00 42.29           O  
ATOM   1101  N   LYS A  69     -14.718  21.171 -13.568  1.00 45.76           N  
ATOM   1102  H   LYS A  69     -15.372  21.304 -14.326  1.00 45.76           H  
ATOM   1103  CA  LYS A  69     -14.834  21.966 -12.340  1.00 45.76           C  
ATOM   1104  HA  LYS A  69     -13.849  22.338 -12.059  1.00 45.76           H  
ATOM   1105  C   LYS A  69     -15.322  21.041 -11.229  1.00 45.76           C  
ATOM   1106  CB  LYS A  69     -15.798  23.155 -12.517  1.00 45.76           C  
ATOM   1107  HB2 LYS A  69     -16.732  22.803 -12.954  1.00 45.76           H  
ATOM   1108  HB3 LYS A  69     -16.018  23.562 -11.530  1.00 45.76           H  
ATOM   1109  O   LYS A  69     -16.521  20.786 -11.125  1.00 45.76           O  
ATOM   1110  CG  LYS A  69     -15.221  24.285 -13.381  1.00 45.76           C  
ATOM   1111  HG2 LYS A  69     -15.055  23.916 -14.393  1.00 45.76           H  
ATOM   1112  HG3 LYS A  69     -14.269  24.609 -12.962  1.00 45.76           H  
ATOM   1113  CD  LYS A  69     -16.190  25.477 -13.422  1.00 45.76           C  
ATOM   1114  HD2 LYS A  69     -16.341  25.851 -12.409  1.00 45.76           H  
ATOM   1115  HD3 LYS A  69     -17.146  25.142 -13.825  1.00 45.76           H  
ATOM   1116  CE  LYS A  69     -15.621  26.592 -14.306  1.00 45.76           C  
ATOM   1117  HE2 LYS A  69     -14.655  26.897 -13.903  1.00 45.76           H  
ATOM   1118  HE3 LYS A  69     -15.445  26.186 -15.302  1.00 45.76           H  
ATOM   1119  NZ  LYS A  69     -16.536  27.760 -14.385  1.00 45.76           N  
ATOM   1120  HZ1 LYS A  69     -17.428  27.486 -14.772  1.00 45.76           H  
ATOM   1121  HZ2 LYS A  69     -16.142  28.474 -14.981  1.00 45.76           H  
ATOM   1122  HZ3 LYS A  69     -16.688  28.159 -13.470  1.00 45.76           H  
ATOM   1123  N   ILE A  70     -14.410  20.554 -10.383  1.00 42.22           N  
ATOM   1124  H   ILE A  70     -13.436  20.620 -10.642  1.00 42.22           H  
ATOM   1125  CA  ILE A  70     -14.805  19.921  -9.125  1.00 42.22           C  
ATOM   1126  HA  ILE A  70     -15.362  19.015  -9.364  1.00 42.22           H  
ATOM   1127  C   ILE A  70     -15.753  20.872  -8.409  1.00 42.22           C  
ATOM   1128  CB  ILE A  70     -13.603  19.537  -8.235  1.00 42.22           C  
ATOM   1129  HB  ILE A  70     -12.899  20.369  -8.193  1.00 42.22           H  
ATOM   1130  O   ILE A  70     -15.399  22.008  -8.083  1.00 42.22           O  
ATOM   1131  CG1 ILE A  70     -12.914  18.326  -8.894  1.00 42.22           C  
ATOM   1132 HG12 ILE A  70     -12.346  18.663  -9.761  1.00 42.22           H  
ATOM   1133 HG13 ILE A  70     -13.668  17.621  -9.242  1.00 42.22           H  
ATOM   1134  CG2 ILE A  70     -14.055  19.226  -6.788  1.00 42.22           C  
ATOM   1135 HG21 ILE A  70     -14.753  18.389  -6.776  1.00 42.22           H  
ATOM   1136 HG22 ILE A  70     -13.196  18.999  -6.157  1.00 42.22           H  
ATOM   1137 HG23 ILE A  70     -14.517  20.099  -6.327  1.00 42.22           H  
ATOM   1138  CD1 ILE A  70     -11.988  17.556  -7.959  1.00 42.22           C  
ATOM   1139 HD11 ILE A  70     -12.540  17.135  -7.118  1.00 42.22           H  
ATOM   1140 HD12 ILE A  70     -11.201  18.212  -7.588  1.00 42.22           H  
ATOM   1141 HD13 ILE A  70     -11.600  16.695  -8.502  1.00 42.22           H  
ATOM   1142  N   ASN A  71     -16.967  20.388  -8.156  1.00 52.03           N  
ATOM   1143  H   ASN A  71     -17.220  19.487  -8.534  1.00 52.03           H  
ATOM   1144  CA  ASN A  71     -17.914  21.093  -7.321  1.00 52.03           C  
ATOM   1145  HA  ASN A  71     -17.860  22.155  -7.561  1.00 52.03           H  
ATOM   1146  C   ASN A  71     -17.476  20.928  -5.859  1.00 52.03           C  
ATOM   1147  CB  ASN A  71     -19.344  20.628  -7.644  1.00 52.03           C  
ATOM   1148  HB2 ASN A  71     -19.506  20.690  -8.720  1.00 52.03           H  
ATOM   1149  HB3 ASN A  71     -19.492  19.597  -7.324  1.00 52.03           H  
ATOM   1150  O   ASN A  71     -17.956  20.061  -5.130  1.00 52.03           O  
ATOM   1151  CG  ASN A  71     -20.368  21.513  -6.960  1.00 52.03           C  
ATOM   1152  ND2 ASN A  71     -21.618  21.442  -7.346  1.00 52.03           N  
ATOM   1153 HD21 ASN A  71     -21.901  20.816  -8.086  1.00 52.03           H  
ATOM   1154 HD22 ASN A  71     -22.275  22.043  -6.868  1.00 52.03           H  
ATOM   1155  OD1 ASN A  71     -20.051  22.278  -6.067  1.00 52.03           O  
ATOM   1156  N   TRP A  72     -16.518  21.756  -5.438  1.00 49.24           N  
ATOM   1157  H   TRP A  72     -16.058  22.330  -6.129  1.00 49.24           H  
ATOM   1158  CA  TRP A  72     -16.020  21.785  -4.062  1.00 49.24           C  
ATOM   1159  HA  TRP A  72     -15.582  20.817  -3.817  1.00 49.24           H  
ATOM   1160  C   TRP A  72     -17.137  22.047  -3.055  1.00 49.24           C  
ATOM   1161  CB  TRP A  72     -14.943  22.865  -3.938  1.00 49.24           C  
ATOM   1162  HB2 TRP A  72     -15.323  23.809  -4.329  1.00 49.24           H  
ATOM   1163  HB3 TRP A  72     -14.720  23.014  -2.881  1.00 49.24           H  
ATOM   1164  O   TRP A  72     -17.065  21.554  -1.930  1.00 49.24           O  
ATOM   1165  CG  TRP A  72     -13.665  22.516  -4.622  1.00 49.24           C  
ATOM   1166  CD1 TRP A  72     -13.192  23.065  -5.764  1.00 49.24           C  
ATOM   1167  HD1 TRP A  72     -13.679  23.848  -6.326  1.00 49.24           H  
ATOM   1168  CD2 TRP A  72     -12.720  21.469  -4.253  1.00 49.24           C  
ATOM   1169  CE2 TRP A  72     -11.697  21.426  -5.244  1.00 49.24           C  
ATOM   1170  CE3 TRP A  72     -12.654  20.520  -3.209  1.00 49.24           C  
ATOM   1171  HE3 TRP A  72     -13.406  20.529  -2.433  1.00 49.24           H  
ATOM   1172  NE1 TRP A  72     -12.009  22.445  -6.115  1.00 49.24           N  
ATOM   1173  HE1 TRP A  72     -11.477  22.680  -6.941  1.00 49.24           H  
ATOM   1174  CH2 TRP A  72     -10.702  19.479  -4.230  1.00 49.24           C  
ATOM   1175  HH2 TRP A  72      -9.993  18.665  -4.272  1.00 49.24           H  
ATOM   1176  CZ2 TRP A  72     -10.691  20.457  -5.234  1.00 49.24           C  
ATOM   1177  HZ2 TRP A  72      -9.950  20.436  -6.019  1.00 49.24           H  
ATOM   1178  CZ3 TRP A  72     -11.653  19.531  -3.197  1.00 49.24           C  
ATOM   1179  HZ3 TRP A  72     -11.640  18.784  -2.417  1.00 49.24           H  
ATOM   1180  N   GLN A  73     -18.183  22.766  -3.474  1.00 48.92           N  
ATOM   1181  H   GLN A  73     -18.205  23.090  -4.430  1.00 48.92           H  
ATOM   1182  CA  GLN A  73     -19.371  22.975  -2.662  1.00 48.92           C  
ATOM   1183  HA  GLN A  73     -19.044  23.350  -1.693  1.00 48.92           H  
ATOM   1184  C   GLN A  73     -20.097  21.651  -2.413  1.00 48.92           C  
ATOM   1185  CB  GLN A  73     -20.271  24.037  -3.315  1.00 48.92           C  
ATOM   1186  HB2 GLN A  73     -19.669  24.903  -3.590  1.00 48.92           H  
ATOM   1187  HB3 GLN A  73     -20.736  23.640  -4.218  1.00 48.92           H  
ATOM   1188  O   GLN A  73     -20.404  21.357  -1.271  1.00 48.92           O  
ATOM   1189  CG  GLN A  73     -21.395  24.493  -2.383  1.00 48.92           C  
ATOM   1190  HG2 GLN A  73     -22.003  25.241  -2.892  1.00 48.92           H  
ATOM   1191  HG3 GLN A  73     -22.041  23.646  -2.155  1.00 48.92           H  
ATOM   1192  CD  GLN A  73     -20.878  25.102  -1.085  1.00 48.92           C  
ATOM   1193  NE2 GLN A  73     -21.486  24.793   0.034  1.00 48.92           N  
ATOM   1194 HE21 GLN A  73     -21.202  25.245   0.892  1.00 48.92           H  
ATOM   1195 HE22 GLN A  73     -22.157  24.039   0.065  1.00 48.92           H  
ATOM   1196  OE1 GLN A  73     -19.898  25.838  -1.039  1.00 48.92           O  
ATOM   1197  N   HIS A  74     -20.242  20.786  -3.419  1.00 49.11           N  
ATOM   1198  H   HIS A  74     -19.948  21.071  -4.343  1.00 49.11           H  
ATOM   1199  CA  HIS A  74     -20.839  19.459  -3.240  1.00 49.11           C  
ATOM   1200  HA  HIS A  74     -21.832  19.591  -2.810  1.00 49.11           H  
ATOM   1201  C   HIS A  74     -20.042  18.563  -2.274  1.00 49.11           C  
ATOM   1202  CB  HIS A  74     -20.988  18.789  -4.609  1.00 49.11           C  
ATOM   1203  HB2 HIS A  74     -21.592  19.427  -5.253  1.00 49.11           H  
ATOM   1204  HB3 HIS A  74     -20.008  18.660  -5.068  1.00 49.11           H  
ATOM   1205  O   HIS A  74     -20.630  17.898  -1.421  1.00 49.11           O  
ATOM   1206  CG  HIS A  74     -21.648  17.442  -4.528  1.00 49.11           C  
ATOM   1207  CD2 HIS A  74     -21.067  16.228  -4.780  1.00 49.11           C  
ATOM   1208  HD2 HIS A  74     -20.044  16.059  -5.082  1.00 49.11           H  
ATOM   1209  ND1 HIS A  74     -22.947  17.203  -4.146  1.00 49.11           N  
ATOM   1210  HD1 HIS A  74     -23.614  17.889  -3.824  1.00 49.11           H  
ATOM   1211  CE1 HIS A  74     -23.145  15.875  -4.171  1.00 49.11           C  
ATOM   1212  HE1 HIS A  74     -24.060  15.375  -3.890  1.00 49.11           H  
ATOM   1213  NE2 HIS A  74     -22.031  15.243  -4.569  1.00 49.11           N  
ATOM   1214  N   ILE A  75     -18.705  18.566  -2.355  1.00 47.75           N  
ATOM   1215  H   ILE A  75     -18.278  19.113  -3.089  1.00 47.75           H  
ATOM   1216  CA  ILE A  75     -17.849  17.819  -1.410  1.00 47.75           C  
ATOM   1217  HA  ILE A  75     -18.174  16.779  -1.388  1.00 47.75           H  
ATOM   1218  C   ILE A  75     -18.024  18.374   0.008  1.00 47.75           C  
ATOM   1219  CB  ILE A  75     -16.366  17.859  -1.851  1.00 47.75           C  
ATOM   1220  HB  ILE A  75     -16.070  18.899  -1.984  1.00 47.75           H  
ATOM   1221  O   ILE A  75     -18.193  17.618   0.964  1.00 47.75           O  
ATOM   1222  CG1 ILE A  75     -16.206  17.126  -3.203  1.00 47.75           C  
ATOM   1223 HG12 ILE A  75     -16.498  16.082  -3.086  1.00 47.75           H  
ATOM   1224 HG13 ILE A  75     -16.872  17.578  -3.938  1.00 47.75           H  
ATOM   1225  CG2 ILE A  75     -15.444  17.236  -0.779  1.00 47.75           C  
ATOM   1226 HG21 ILE A  75     -15.713  16.193  -0.616  1.00 47.75           H  
ATOM   1227 HG22 ILE A  75     -15.521  17.775   0.165  1.00 47.75           H  
ATOM   1228 HG23 ILE A  75     -14.401  17.294  -1.090  1.00 47.75           H  
ATOM   1229  CD1 ILE A  75     -14.790  17.176  -3.790  1.00 47.75           C  
ATOM   1230 HD11 ILE A  75     -14.447  18.209  -3.844  1.00 47.75           H  
ATOM   1231 HD12 ILE A  75     -14.804  16.754  -4.795  1.00 47.75           H  
ATOM   1232 HD13 ILE A  75     -14.098  16.589  -3.186  1.00 47.75           H  
ATOM   1233  N   LYS A  76     -18.025  19.702   0.142  1.00 51.54           N  
ATOM   1234  H   LYS A  76     -17.909  20.262  -0.690  1.00 51.54           H  
ATOM   1235  CA  LYS A  76     -18.244  20.393   1.411  1.00 51.54           C  
ATOM   1236  HA  LYS A  76     -17.511  20.034   2.134  1.00 51.54           H  
ATOM   1237  C   LYS A  76     -19.623  20.056   1.987  1.00 51.54           C  
ATOM   1238  CB  LYS A  76     -18.009  21.890   1.161  1.00 51.54           C  
ATOM   1239  HB2 LYS A  76     -17.032  22.007   0.691  1.00 51.54           H  
ATOM   1240  HB3 LYS A  76     -18.765  22.271   0.475  1.00 51.54           H  
ATOM   1241  O   LYS A  76     -19.696  19.636   3.137  1.00 51.54           O  
ATOM   1242  CG  LYS A  76     -18.025  22.736   2.431  1.00 51.54           C  
ATOM   1243  HG2 LYS A  76     -19.040  22.733   2.830  1.00 51.54           H  
ATOM   1244  HG3 LYS A  76     -17.332  22.316   3.160  1.00 51.54           H  
ATOM   1245  CD  LYS A  76     -17.628  24.181   2.107  1.00 51.54           C  
ATOM   1246  HD2 LYS A  76     -18.325  24.575   1.368  1.00 51.54           H  
ATOM   1247  HD3 LYS A  76     -16.625  24.189   1.680  1.00 51.54           H  
ATOM   1248  CE  LYS A  76     -17.659  25.060   3.362  1.00 51.54           C  
ATOM   1249  HE2 LYS A  76     -16.931  24.680   4.079  1.00 51.54           H  
ATOM   1250  HE3 LYS A  76     -18.651  24.982   3.809  1.00 51.54           H  
ATOM   1251  NZ  LYS A  76     -17.375  26.476   3.032  1.00 51.54           N  
ATOM   1252  HZ1 LYS A  76     -17.436  27.060   3.854  1.00 51.54           H  
ATOM   1253  HZ2 LYS A  76     -16.455  26.571   2.626  1.00 51.54           H  
ATOM   1254  HZ3 LYS A  76     -18.045  26.812   2.354  1.00 51.54           H  
ATOM   1255  N   ASP A  77     -20.683  20.149   1.189  1.00 51.68           N  
ATOM   1256  H   ASP A  77     -20.546  20.540   0.268  1.00 51.68           H  
ATOM   1257  CA  ASP A  77     -22.063  19.831   1.569  1.00 51.68           C  
ATOM   1258  HA  ASP A  77     -22.357  20.460   2.409  1.00 51.68           H  
ATOM   1259  C   ASP A  77     -22.198  18.371   2.006  1.00 51.68           C  
ATOM   1260  CB  ASP A  77     -23.023  20.110   0.400  1.00 51.68           C  
ATOM   1261  HB2 ASP A  77     -22.702  19.537  -0.470  1.00 51.68           H  
ATOM   1262  HB3 ASP A  77     -24.017  19.760   0.680  1.00 51.68           H  
ATOM   1263  O   ASP A  77     -22.818  18.097   3.028  1.00 51.68           O  
ATOM   1264  CG  ASP A  77     -23.137  21.590   0.017  1.00 51.68           C  
ATOM   1265  OD1 ASP A  77     -22.770  22.462   0.842  1.00 51.68           O  
ATOM   1266  OD2 ASP A  77     -23.586  21.853  -1.118  1.00 51.68           O  
ATOM   1267  N   THR A  78     -21.544  17.443   1.302  1.00 48.91           N  
ATOM   1268  H   THR A  78     -21.080  17.734   0.454  1.00 48.91           H  
ATOM   1269  CA  THR A  78     -21.513  16.019   1.670  1.00 48.91           C  
ATOM   1270  HA  THR A  78     -22.537  15.655   1.741  1.00 48.91           H  
ATOM   1271  C   THR A  78     -20.851  15.818   3.036  1.00 48.91           C  
ATOM   1272  CB  THR A  78     -20.792  15.190   0.595  1.00 48.91           C  
ATOM   1273  HB  THR A  78     -19.748  15.499   0.526  1.00 48.91           H  
ATOM   1274  O   THR A  78     -21.413  15.158   3.909  1.00 48.91           O  
ATOM   1275  CG2 THR A  78     -20.852  13.691   0.885  1.00 48.91           C  
ATOM   1276 HG21 THR A  78     -21.888  13.383   1.028  1.00 48.91           H  
ATOM   1277 HG22 THR A  78     -20.435  13.143   0.040  1.00 48.91           H  
ATOM   1278 HG23 THR A  78     -20.274  13.452   1.778  1.00 48.91           H  
ATOM   1279  OG1 THR A  78     -21.405  15.379  -0.658  1.00 48.91           O  
ATOM   1280  HG1 THR A  78     -21.194  16.259  -0.977  1.00 48.91           H  
ATOM   1281  N   LEU A  79     -19.702  16.457   3.286  1.00 48.63           N  
ATOM   1282  H   LEU A  79     -19.286  17.005   2.546  1.00 48.63           H  
ATOM   1283  CA  LEU A  79     -19.036  16.408   4.594  1.00 48.63           C  
ATOM   1284  HA  LEU A  79     -18.902  15.363   4.876  1.00 48.63           H  
ATOM   1285  C   LEU A  79     -19.886  17.058   5.706  1.00 48.63           C  
ATOM   1286  CB  LEU A  79     -17.656  17.084   4.499  1.00 48.63           C  
ATOM   1287  HB2 LEU A  79     -17.244  17.139   5.506  1.00 48.63           H  
ATOM   1288  HB3 LEU A  79     -17.797  18.102   4.137  1.00 48.63           H  
ATOM   1289  O   LEU A  79     -19.895  16.577   6.841  1.00 48.63           O  
ATOM   1290  CG  LEU A  79     -16.621  16.375   3.603  1.00 48.63           C  
ATOM   1291  HG  LEU A  79     -17.052  16.157   2.626  1.00 48.63           H  
ATOM   1292  CD1 LEU A  79     -15.400  17.280   3.413  1.00 48.63           C  
ATOM   1293 HD11 LEU A  79     -14.924  17.488   4.371  1.00 48.63           H  
ATOM   1294 HD12 LEU A  79     -14.682  16.790   2.755  1.00 48.63           H  
ATOM   1295 HD13 LEU A  79     -15.714  18.215   2.949  1.00 48.63           H  
ATOM   1296  CD2 LEU A  79     -16.136  15.060   4.212  1.00 48.63           C  
ATOM   1297 HD21 LEU A  79     -16.972  14.372   4.337  1.00 48.63           H  
ATOM   1298 HD22 LEU A  79     -15.660  15.245   5.175  1.00 48.63           H  
ATOM   1299 HD23 LEU A  79     -15.416  14.594   3.538  1.00 48.63           H  
ATOM   1300  N   TYR A  80     -20.634  18.125   5.401  1.00 54.31           N  
ATOM   1301  H   TYR A  80     -20.565  18.503   4.467  1.00 54.31           H  
ATOM   1302  CA  TYR A  80     -21.568  18.751   6.345  1.00 54.31           C  
ATOM   1303  HA  TYR A  80     -21.063  18.853   7.305  1.00 54.31           H  
ATOM   1304  C   TYR A  80     -22.814  17.898   6.610  1.00 54.31           C  
ATOM   1305  CB  TYR A  80     -21.972  20.156   5.878  1.00 54.31           C  
ATOM   1306  HB2 TYR A  80     -22.108  20.159   4.797  1.00 54.31           H  
ATOM   1307  HB3 TYR A  80     -22.936  20.410   6.319  1.00 54.31           H  
ATOM   1308  O   TYR A  80     -23.259  17.850   7.755  1.00 54.31           O  
ATOM   1309  CG  TYR A  80     -20.995  21.240   6.290  1.00 54.31           C  
ATOM   1310  CD1 TYR A  80     -20.933  21.671   7.630  1.00 54.31           C  
ATOM   1311  HD1 TYR A  80     -21.604  21.235   8.355  1.00 54.31           H  
ATOM   1312  CD2 TYR A  80     -20.167  21.841   5.332  1.00 54.31           C  
ATOM   1313  HD2 TYR A  80     -20.268  21.561   4.293  1.00 54.31           H  
ATOM   1314  CE1 TYR A  80     -20.041  22.699   8.006  1.00 54.31           C  
ATOM   1315  HE1 TYR A  80     -20.028  23.064   9.022  1.00 54.31           H  
ATOM   1316  CE2 TYR A  80     -19.237  22.819   5.713  1.00 54.31           C  
ATOM   1317  HE2 TYR A  80     -18.564  23.254   4.988  1.00 54.31           H  
ATOM   1318  OH  TYR A  80     -18.321  24.270   7.357  1.00 54.31           O  
ATOM   1319  HH  TYR A  80     -18.429  24.576   8.260  1.00 54.31           H  
ATOM   1320  CZ  TYR A  80     -19.183  23.269   7.040  1.00 54.31           C  
ATOM   1321  N   GLN A  81     -23.344  17.187   5.614  1.00 50.06           N  
ATOM   1322  H   GLN A  81     -22.973  17.311   4.683  1.00 50.06           H  
ATOM   1323  CA  GLN A  81     -24.434  16.221   5.794  1.00 50.06           C  
ATOM   1324  HA  GLN A  81     -25.275  16.714   6.282  1.00 50.06           H  
ATOM   1325  C   GLN A  81     -24.004  15.054   6.694  1.00 50.06           C  
ATOM   1326  CB  GLN A  81     -24.900  15.702   4.427  1.00 50.06           C  
ATOM   1327  HB2 GLN A  81     -24.033  15.419   3.830  1.00 50.06           H  
ATOM   1328  HB3 GLN A  81     -25.509  14.810   4.581  1.00 50.06           H  
ATOM   1329  O   GLN A  81     -24.765  14.603   7.552  1.00 50.06           O  
ATOM   1330  CG  GLN A  81     -25.748  16.727   3.657  1.00 50.06           C  
ATOM   1331  HG2 GLN A  81     -25.210  17.670   3.562  1.00 50.06           H  
ATOM   1332  HG3 GLN A  81     -26.664  16.921   4.215  1.00 50.06           H  
ATOM   1333  CD  GLN A  81     -26.129  16.240   2.261  1.00 50.06           C  
ATOM   1334  NE2 GLN A  81     -26.815  17.045   1.481  1.00 50.06           N  
ATOM   1335 HE21 GLN A  81     -27.034  17.988   1.767  1.00 50.06           H  
ATOM   1336 HE22 GLN A  81     -27.031  16.683   0.564  1.00 50.06           H  
ATOM   1337  OE1 GLN A  81     -25.844  15.129   1.847  1.00 50.06           O  
ATOM   1338  N   MET A  82     -22.748  14.614   6.573  1.00 44.21           N  
ATOM   1339  H   MET A  82     -22.194  14.948   5.798  1.00 44.21           H  
ATOM   1340  CA  MET A  82     -22.164  13.637   7.497  1.00 44.21           C  
ATOM   1341  HA  MET A  82     -22.825  12.772   7.556  1.00 44.21           H  
ATOM   1342  C   MET A  82     -22.031  14.199   8.925  1.00 44.21           C  
ATOM   1343  CB  MET A  82     -20.804  13.162   6.969  1.00 44.21           C  
ATOM   1344  HB2 MET A  82     -20.150  14.019   6.804  1.00 44.21           H  
ATOM   1345  HB3 MET A  82     -20.343  12.524   7.723  1.00 44.21           H  
ATOM   1346  O   MET A  82     -22.244  13.471   9.896  1.00 44.21           O  
ATOM   1347  CG  MET A  82     -20.924  12.364   5.667  1.00 44.21           C  
ATOM   1348  HG2 MET A  82     -21.562  11.497   5.833  1.00 44.21           H  
ATOM   1349  HG3 MET A  82     -21.401  12.981   4.905  1.00 44.21           H  
ATOM   1350  SD  MET A  82     -19.328  11.804   5.021  1.00 44.21           S  
ATOM   1351  CE  MET A  82     -19.097  10.353   6.080  1.00 44.21           C  
ATOM   1352  HE1 MET A  82     -18.177   9.844   5.793  1.00 44.21           H  
ATOM   1353  HE2 MET A  82     -19.032  10.657   7.125  1.00 44.21           H  
ATOM   1354  HE3 MET A  82     -19.935   9.668   5.952  1.00 44.21           H  
ATOM   1355  N   LYS A  83     -21.738  15.501   9.077  1.00 39.50           N  
ATOM   1356  H   LYS A  83     -21.532  16.027   8.240  1.00 39.50           H  
ATOM   1357  CA  LYS A  83     -21.697  16.193  10.382  1.00 39.50           C  
ATOM   1358  HA  LYS A  83     -21.042  15.634  11.049  1.00 39.50           H  
ATOM   1359  C   LYS A  83     -23.072  16.276  11.040  1.00 39.50           C  
ATOM   1360  CB  LYS A  83     -21.154  17.619  10.207  1.00 39.50           C  
ATOM   1361  HB2 LYS A  83     -20.361  17.590   9.460  1.00 39.50           H  
ATOM   1362  HB3 LYS A  83     -21.938  18.272   9.823  1.00 39.50           H  
ATOM   1363  O   LYS A  83     -23.204  15.986  12.233  1.00 39.50           O  
ATOM   1364  CG  LYS A  83     -20.637  18.202  11.535  1.00 39.50           C  
ATOM   1365  HG2 LYS A  83     -21.339  17.977  12.338  1.00 39.50           H  
ATOM   1366  HG3 LYS A  83     -19.686  17.726  11.774  1.00 39.50           H  
ATOM   1367  CD  LYS A  83     -20.452  19.727  11.485  1.00 39.50           C  
ATOM   1368  HD2 LYS A  83     -19.902  20.021  10.592  1.00 39.50           H  
ATOM   1369  HD3 LYS A  83     -21.434  20.198  11.446  1.00 39.50           H  
ATOM   1370  CE  LYS A  83     -19.708  20.187  12.745  1.00 39.50           C  
ATOM   1371  HE2 LYS A  83     -20.331  19.970  13.612  1.00 39.50           H  
ATOM   1372  HE3 LYS A  83     -18.799  19.594  12.845  1.00 39.50           H  
ATOM   1373  NZ  LYS A  83     -19.371  21.632  12.704  1.00 39.50           N  
ATOM   1374  HZ1 LYS A  83     -20.213  22.183  12.619  1.00 39.50           H  
ATOM   1375  HZ2 LYS A  83     -18.758  21.837  11.929  1.00 39.50           H  
ATOM   1376  HZ3 LYS A  83     -18.914  21.901  13.564  1.00 39.50           H  
ATOM   1377  N   SER A  84     -24.074  16.707  10.271  1.00 41.62           N  
ATOM   1378  H   SER A  84     -23.886  16.896   9.297  1.00 41.62           H  
ATOM   1379  CA  SER A  84     -25.425  16.993  10.760  1.00 41.62           C  
ATOM   1380  HA  SER A  84     -25.345  17.626  11.643  1.00 41.62           H  
ATOM   1381  C   SER A  84     -26.168  15.733  11.189  1.00 41.62           C  
ATOM   1382  CB  SER A  84     -26.235  17.767   9.714  1.00 41.62           C  
ATOM   1383  HB2 SER A  84     -27.218  17.996  10.123  1.00 41.62           H  
ATOM   1384  HB3 SER A  84     -25.724  18.702   9.480  1.00 41.62           H  
ATOM   1385  O   SER A  84     -27.030  15.813  12.057  1.00 41.62           O  
ATOM   1386  OG  SER A  84     -26.385  17.011   8.533  1.00 41.62           O  
ATOM   1387  HG  SER A  84     -27.024  17.445   7.963  1.00 41.62           H  
ATOM   1388  N   CYS A  85     -25.776  14.559  10.685  1.00 36.02           N  
ATOM   1389  H   CYS A  85     -25.153  14.562   9.890  1.00 36.02           H  
ATOM   1390  CA  CYS A  85     -26.388  13.304  11.098  1.00 36.02           C  
ATOM   1391  HA  CYS A  85     -27.468  13.412  10.997  1.00 36.02           H  
ATOM   1392  C   CYS A  85     -26.174  12.942  12.583  1.00 36.02           C  
ATOM   1393  CB  CYS A  85     -25.946  12.178  10.148  1.00 36.02           C  
ATOM   1394  HB2 CYS A  85     -26.009  11.222  10.668  1.00 36.02           H  
ATOM   1395  HB3 CYS A  85     -24.918  12.327   9.816  1.00 36.02           H  
ATOM   1396  O   CYS A  85     -27.011  12.208  13.100  1.00 36.02           O  
ATOM   1397  SG  CYS A  85     -27.071  12.120   8.725  1.00 36.02           S  
ATOM   1398  HG  CYS A  85     -26.611  13.222   8.126  1.00 36.02           H  
ATOM   1399  N   ARG A  86     -25.123  13.406  13.299  1.00 33.96           N  
ATOM   1400  H   ARG A  86     -24.488  14.043  12.838  1.00 33.96           H  
ATOM   1401  CA  ARG A  86     -24.817  12.895  14.669  1.00 33.96           C  
ATOM   1402  HA  ARG A  86     -25.766  12.777  15.192  1.00 33.96           H  
ATOM   1403  C   ARG A  86     -23.992  13.765  15.633  1.00 33.96           C  
ATOM   1404  CB  ARG A  86     -24.156  11.498  14.548  1.00 33.96           C  
ATOM   1405  HB2 ARG A  86     -23.439  11.504  13.727  1.00 33.96           H  
ATOM   1406  HB3 ARG A  86     -23.622  11.217  15.456  1.00 33.96           H  
ATOM   1407  O   ARG A  86     -23.413  13.210  16.563  1.00 33.96           O  
ATOM   1408  CG  ARG A  86     -25.171  10.397  14.300  1.00 33.96           C  
ATOM   1409  HG2 ARG A  86     -26.080  10.587  14.871  1.00 33.96           H  
ATOM   1410  HG3 ARG A  86     -25.365  10.394  13.227  1.00 33.96           H  
ATOM   1411  CD  ARG A  86     -24.635   9.030  14.681  1.00 33.96           C  
ATOM   1412  HD2 ARG A  86     -23.837   8.758  13.990  1.00 33.96           H  
ATOM   1413  HD3 ARG A  86     -24.236   9.077  15.694  1.00 33.96           H  
ATOM   1414  NE  ARG A  86     -25.708   8.030  14.639  1.00 33.96           N  
ATOM   1415  HE  ARG A  86     -26.618   8.341  14.329  1.00 33.96           H  
ATOM   1416  NH1 ARG A  86     -24.401   6.303  15.304  1.00 33.96           N  
ATOM   1417 HH11 ARG A  86     -24.265   5.303  15.341  1.00 33.96           H  
ATOM   1418 HH12 ARG A  86     -23.589   6.875  15.125  1.00 33.96           H  
ATOM   1419  NH2 ARG A  86     -26.577   5.971  15.076  1.00 33.96           N  
ATOM   1420 HH21 ARG A  86     -27.460   6.204  14.643  1.00 33.96           H  
ATOM   1421 HH22 ARG A  86     -26.434   5.032  15.417  1.00 33.96           H  
ATOM   1422  CZ  ARG A  86     -25.569   6.778  15.003  1.00 33.96           C  
ATOM   1423  N   ASN A  87     -23.865  15.083  15.462  1.00 36.55           N  
ATOM   1424  H   ASN A  87     -24.380  15.542  14.723  1.00 36.55           H  
ATOM   1425  CA  ASN A  87     -22.860  15.846  16.239  1.00 36.55           C  
ATOM   1426  HA  ASN A  87     -22.800  16.846  15.809  1.00 36.55           H  
ATOM   1427  C   ASN A  87     -21.438  15.256  16.065  1.00 36.55           C  
ATOM   1428  CB  ASN A  87     -23.282  15.985  17.731  1.00 36.55           C  
ATOM   1429  HB2 ASN A  87     -22.402  16.153  18.351  1.00 36.55           H  
ATOM   1430  HB3 ASN A  87     -23.755  15.073  18.096  1.00 36.55           H  
ATOM   1431  O   ASN A  87     -20.611  15.247  16.981  1.00 36.55           O  
ATOM   1432  CG  ASN A  87     -24.194  17.153  18.021  1.00 36.55           C  
ATOM   1433  ND2 ASN A  87     -24.859  17.143  19.152  1.00 36.55           N  
ATOM   1434 HD21 ASN A  87     -24.789  16.365  19.792  1.00 36.55           H  
ATOM   1435 HD22 ASN A  87     -25.451  17.942  19.328  1.00 36.55           H  
ATOM   1436  OD1 ASN A  87     -24.282  18.103  17.265  1.00 36.55           O  
ATOM   1437  N   LEU A  88     -21.137  14.724  14.875  1.00 34.41           N  
ATOM   1438  H   LEU A  88     -21.819  14.784  14.133  1.00 34.41           H  
ATOM   1439  CA  LEU A  88     -19.824  14.162  14.578  1.00 34.41           C  
ATOM   1440  HA  LEU A  88     -19.471  13.617  15.453  1.00 34.41           H  
ATOM   1441  C   LEU A  88     -18.842  15.306  14.333  1.00 34.41           C  
ATOM   1442  CB  LEU A  88     -19.912  13.175  13.398  1.00 34.41           C  
ATOM   1443  HB2 LEU A  88     -18.917  13.019  12.981  1.00 34.41           H  
ATOM   1444  HB3 LEU A  88     -20.528  13.620  12.617  1.00 34.41           H  
ATOM   1445  O   LEU A  88     -18.712  15.822  13.228  1.00 34.41           O  
ATOM   1446  CG  LEU A  88     -20.491  11.807  13.796  1.00 34.41           C  
ATOM   1447  HG  LEU A  88     -21.376  11.960  14.414  1.00 34.41           H  
ATOM   1448  CD1 LEU A  88     -20.890  11.021  12.548  1.00 34.41           C  
ATOM   1449 HD11 LEU A  88     -20.017  10.839  11.921  1.00 34.41           H  
ATOM   1450 HD12 LEU A  88     -21.341  10.069  12.827  1.00 34.41           H  
ATOM   1451 HD13 LEU A  88     -21.617  11.591  11.969  1.00 34.41           H  
ATOM   1452  CD2 LEU A  88     -19.492  10.958  14.590  1.00 34.41           C  
ATOM   1453 HD21 LEU A  88     -18.587  10.804  14.003  1.00 34.41           H  
ATOM   1454 HD22 LEU A  88     -19.946   9.996  14.826  1.00 34.41           H  
ATOM   1455 HD23 LEU A  88     -19.241  11.454  15.528  1.00 34.41           H  
ATOM   1456  N   ASN A  89     -18.107  15.686  15.375  1.00 37.26           N  
ATOM   1457  H   ASN A  89     -18.402  15.367  16.287  1.00 37.26           H  
ATOM   1458  CA  ASN A  89     -17.019  16.661  15.267  1.00 37.26           C  
ATOM   1459  HA  ASN A  89     -17.370  17.508  14.678  1.00 37.26           H  
ATOM   1460  C   ASN A  89     -15.792  16.114  14.509  1.00 37.26           C  
ATOM   1461  CB  ASN A  89     -16.673  17.159  16.687  1.00 37.26           C  
ATOM   1462  HB2 ASN A  89     -15.743  17.727  16.657  1.00 37.26           H  
ATOM   1463  HB3 ASN A  89     -16.538  16.311  17.358  1.00 37.26           H  
ATOM   1464  O   ASN A  89     -14.819  16.843  14.320  1.00 37.26           O  
ATOM   1465  CG  ASN A  89     -17.740  18.090  17.244  1.00 37.26           C  
ATOM   1466  ND2 ASN A  89     -17.834  18.225  18.546  1.00 37.26           N  
ATOM   1467 HD21 ASN A  89     -17.236  17.718  19.183  1.00 37.26           H  
ATOM   1468 HD22 ASN A  89     -18.564  18.841  18.875  1.00 37.26           H  
ATOM   1469  OD1 ASN A  89     -18.480  18.727  16.512  1.00 37.26           O  
ATOM   1470  N   ARG A  90     -15.805  14.827  14.131  1.00 35.50           N  
ATOM   1471  H   ARG A  90     -16.681  14.330  14.208  1.00 35.50           H  
ATOM   1472  CA  ARG A  90     -14.621  14.048  13.761  1.00 35.50           C  
ATOM   1473  HA  ARG A  90     -13.922  14.693  13.227  1.00 35.50           H  
ATOM   1474  C   ARG A  90     -14.977  12.865  12.825  1.00 35.50           C  
ATOM   1475  CB  ARG A  90     -13.977  13.612  15.097  1.00 35.50           C  
ATOM   1476  HB2 ARG A  90     -13.412  12.691  14.952  1.00 35.50           H  
ATOM   1477  HB3 ARG A  90     -14.755  13.375  15.822  1.00 35.50           H  
ATOM   1478  O   ARG A  90     -15.774  12.013  13.207  1.00 35.50           O  
ATOM   1479  CG  ARG A  90     -13.033  14.672  15.698  1.00 35.50           C  
ATOM   1480  HG2 ARG A  90     -12.301  14.969  14.947  1.00 35.50           H  
ATOM   1481  HG3 ARG A  90     -13.611  15.546  15.998  1.00 35.50           H  
ATOM   1482  CD  ARG A  90     -12.290  14.175  16.942  1.00 35.50           C  
ATOM   1483  HD2 ARG A  90     -13.016  13.766  17.645  1.00 35.50           H  
ATOM   1484  HD3 ARG A  90     -11.589  13.393  16.650  1.00 35.50           H  
ATOM   1485  NE  ARG A  90     -11.558  15.278  17.592  1.00 35.50           N  
ATOM   1486  HE  ARG A  90     -11.665  16.194  17.179  1.00 35.50           H  
ATOM   1487  NH1 ARG A  90     -10.425  14.053  19.177  1.00 35.50           N  
ATOM   1488 HH11 ARG A  90      -9.789  14.029  19.961  1.00 35.50           H  
ATOM   1489 HH12 ARG A  90     -10.763  13.199  18.757  1.00 35.50           H  
ATOM   1490  NH2 ARG A  90     -10.217  16.269  19.147  1.00 35.50           N  
ATOM   1491 HH21 ARG A  90      -9.573  16.209  19.923  1.00 35.50           H  
ATOM   1492 HH22 ARG A  90     -10.393  17.174  18.734  1.00 35.50           H  
ATOM   1493  CZ  ARG A  90     -10.740  15.195  18.630  1.00 35.50           C  
ATOM   1494  N   ILE A  91     -14.362  12.802  11.640  1.00 42.60           N  
ATOM   1495  H   ILE A  91     -13.725  13.561  11.440  1.00 42.60           H  
ATOM   1496  CA  ILE A  91     -14.504  11.827  10.537  1.00 42.60           C  
ATOM   1497  HA  ILE A  91     -15.394  11.217  10.688  1.00 42.60           H  
ATOM   1498  C   ILE A  91     -13.263  10.925  10.510  1.00 42.60           C  
ATOM   1499  CB  ILE A  91     -14.622  12.577   9.179  1.00 42.60           C  
ATOM   1500  HB  ILE A  91     -13.728  13.188   9.050  1.00 42.60           H  
ATOM   1501  O   ILE A  91     -12.153  11.431  10.418  1.00 42.60           O  
ATOM   1502  CG1 ILE A  91     -15.844  13.525   9.159  1.00 42.60           C  
ATOM   1503 HG12 ILE A  91     -15.795  14.198  10.015  1.00 42.60           H  
ATOM   1504 HG13 ILE A  91     -16.758  12.938   9.246  1.00 42.60           H  
ATOM   1505  CG2 ILE A  91     -14.685  11.587   7.997  1.00 42.60           C  
ATOM   1506 HG21 ILE A  91     -15.582  10.971   8.063  1.00 42.60           H  
ATOM   1507 HG22 ILE A  91     -13.805  10.944   7.971  1.00 42.60           H  
ATOM   1508 HG23 ILE A  91     -14.699  12.131   7.053  1.00 42.60           H  
ATOM   1509  CD1 ILE A  91     -15.942  14.410   7.910  1.00 42.60           C  
ATOM   1510 HD11 ILE A  91     -16.155  13.803   7.030  1.00 42.60           H  
ATOM   1511 HD12 ILE A  91     -16.764  15.115   8.037  1.00 42.60           H  
ATOM   1512 HD13 ILE A  91     -15.014  14.963   7.767  1.00 42.60           H  
ATOM   1513  N   LYS A  92     -13.397   9.599  10.582  1.00 39.47           N  
ATOM   1514  H   LYS A  92     -14.323   9.199  10.530  1.00 39.47           H  
ATOM   1515  CA  LYS A  92     -12.238   8.693  10.485  1.00 39.47           C  
ATOM   1516  HA  LYS A  92     -11.348   9.195  10.866  1.00 39.47           H  
ATOM   1517  C   LYS A  92     -11.961   8.349   9.017  1.00 39.47           C  
ATOM   1518  CB  LYS A  92     -12.485   7.451  11.354  1.00 39.47           C  
ATOM   1519  HB2 LYS A  92     -12.867   7.767  12.324  1.00 39.47           H  
ATOM   1520  HB3 LYS A  92     -13.241   6.829  10.875  1.00 39.47           H  
ATOM   1521  O   LYS A  92     -12.878   7.923   8.317  1.00 39.47           O  
ATOM   1522  CG  LYS A  92     -11.208   6.627  11.581  1.00 39.47           C  
ATOM   1523  HG2 LYS A  92     -10.477   7.223  12.126  1.00 39.47           H  
ATOM   1524  HG3 LYS A  92     -10.785   6.339  10.618  1.00 39.47           H  
ATOM   1525  CD  LYS A  92     -11.542   5.360  12.378  1.00 39.47           C  
ATOM   1526  HD2 LYS A  92     -12.309   4.813  11.830  1.00 39.47           H  
ATOM   1527  HD3 LYS A  92     -11.932   5.626  13.361  1.00 39.47           H  
ATOM   1528  CE  LYS A  92     -10.306   4.468  12.534  1.00 39.47           C  
ATOM   1529  HE2 LYS A  92      -9.785   4.454  11.576  1.00 39.47           H  
ATOM   1530  HE3 LYS A  92      -9.631   4.891  13.277  1.00 39.47           H  
ATOM   1531  NZ  LYS A  92     -10.698   3.080  12.878  1.00 39.47           N  
ATOM   1532  HZ1 LYS A  92     -11.339   2.745  12.173  1.00 39.47           H  
ATOM   1533  HZ2 LYS A  92      -9.908   2.451  12.841  1.00 39.47           H  
ATOM   1534  HZ3 LYS A  92     -11.172   3.008  13.767  1.00 39.47           H  
ATOM   1535  N   ILE A  93     -10.715   8.524   8.572  1.00 39.52           N  
ATOM   1536  H   ILE A  93     -10.020   8.889   9.207  1.00 39.52           H  
ATOM   1537  CA  ILE A  93     -10.235   8.018   7.278  1.00 39.52           C  
ATOM   1538  HA  ILE A  93     -11.083   7.826   6.620  1.00 39.52           H  
ATOM   1539  C   ILE A  93      -9.532   6.683   7.549  1.00 39.52           C  
ATOM   1540  CB  ILE A  93      -9.320   9.047   6.564  1.00 39.52           C  
ATOM   1541  HB  ILE A  93      -8.447   9.238   7.188  1.00 39.52           H  
ATOM   1542  O   ILE A  93      -8.477   6.661   8.178  1.00 39.52           O  
ATOM   1543  CG1 ILE A  93     -10.070  10.387   6.355  1.00 39.52           C  
ATOM   1544 HG12 ILE A  93     -11.053  10.183   5.932  1.00 39.52           H  
ATOM   1545 HG13 ILE A  93     -10.213  10.866   7.324  1.00 39.52           H  
ATOM   1546  CG2 ILE A  93      -8.832   8.463   5.223  1.00 39.52           C  
ATOM   1547 HG21 ILE A  93      -8.108   9.130   4.755  1.00 39.52           H  
ATOM   1548 HG22 ILE A  93      -9.673   8.309   4.546  1.00 39.52           H  
ATOM   1549 HG23 ILE A  93      -8.321   7.512   5.378  1.00 39.52           H  
ATOM   1550  CD1 ILE A  93      -9.358  11.386   5.431  1.00 39.52           C  
ATOM   1551 HD11 ILE A  93      -8.323  11.527   5.742  1.00 39.52           H  
ATOM   1552 HD12 ILE A  93      -9.893  12.336   5.433  1.00 39.52           H  
ATOM   1553 HD13 ILE A  93      -9.369  11.016   4.405  1.00 39.52           H  
ATOM   1554  N   GLU A  94     -10.130   5.562   7.134  1.00 35.08           N  
ATOM   1555  H   GLU A  94     -11.043   5.624   6.705  1.00 35.08           H  
ATOM   1556  CA  GLU A  94      -9.528   4.226   7.328  1.00 35.08           C  
ATOM   1557  HA  GLU A  94      -8.838   4.262   8.170  1.00 35.08           H  
ATOM   1558  C   GLU A  94      -8.670   3.769   6.150  1.00 35.08           C  
ATOM   1559  CB  GLU A  94     -10.589   3.165   7.661  1.00 35.08           C  
ATOM   1560  HB2 GLU A  94     -10.140   2.175   7.575  1.00 35.08           H  
ATOM   1561  HB3 GLU A  94     -11.405   3.236   6.942  1.00 35.08           H  
ATOM   1562  O   GLU A  94      -7.804   2.919   6.326  1.00 35.08           O  
ATOM   1563  CG  GLU A  94     -11.076   3.341   9.107  1.00 35.08           C  
ATOM   1564  HG2 GLU A  94     -11.499   4.339   9.230  1.00 35.08           H  
ATOM   1565  HG3 GLU A  94     -10.198   3.308   9.751  1.00 35.08           H  
ATOM   1566  CD  GLU A  94     -12.061   2.278   9.628  1.00 35.08           C  
ATOM   1567  OE1 GLU A  94     -12.356   2.378  10.849  1.00 35.08           O  
ATOM   1568  OE2 GLU A  94     -12.428   1.331   8.904  1.00 35.08           O  
ATOM   1569  N   SER A  95      -8.855   4.340   4.960  1.00 30.50           N  
ATOM   1570  H   SER A  95      -9.561   5.054   4.852  1.00 30.50           H  
ATOM   1571  CA  SER A  95      -7.930   4.115   3.854  1.00 30.50           C  
ATOM   1572  HA  SER A  95      -6.917   4.097   4.257  1.00 30.50           H  
ATOM   1573  C   SER A  95      -8.004   5.241   2.834  1.00 30.50           C  
ATOM   1574  CB  SER A  95      -8.180   2.757   3.185  1.00 30.50           C  
ATOM   1575  HB2 SER A  95      -8.048   1.959   3.915  1.00 30.50           H  
ATOM   1576  HB3 SER A  95      -7.453   2.613   2.386  1.00 30.50           H  
ATOM   1577  O   SER A  95      -9.075   5.753   2.511  1.00 30.50           O  
ATOM   1578  OG  SER A  95      -9.478   2.682   2.637  1.00 30.50           O  
ATOM   1579  HG  SER A  95     -10.102   2.927   3.325  1.00 30.50           H  
ATOM   1580  N   PHE A  96      -6.844   5.606   2.304  1.00 33.27           N  
ATOM   1581  H   PHE A  96      -5.994   5.182   2.646  1.00 33.27           H  
ATOM   1582  CA  PHE A  96      -6.736   6.391   1.091  1.00 33.27           C  
ATOM   1583  HA  PHE A  96      -7.722   6.551   0.656  1.00 33.27           H  
ATOM   1584  C   PHE A  96      -5.898   5.583   0.112  1.00 33.27           C  
ATOM   1585  CB  PHE A  96      -6.128   7.757   1.397  1.00 33.27           C  
ATOM   1586  HB2 PHE A  96      -5.117   7.613   1.778  1.00 33.27           H  
ATOM   1587  HB3 PHE A  96      -6.714   8.239   2.180  1.00 33.27           H  
ATOM   1588  O   PHE A  96      -4.719   5.325   0.345  1.00 33.27           O  
ATOM   1589  CG  PHE A  96      -6.102   8.668   0.187  1.00 33.27           C  
ATOM   1590  CD1 PHE A  96      -4.908   8.886  -0.528  1.00 33.27           C  
ATOM   1591  HD1 PHE A  96      -3.995   8.389  -0.235  1.00 33.27           H  
ATOM   1592  CD2 PHE A  96      -7.290   9.296  -0.228  1.00 33.27           C  
ATOM   1593  HD2 PHE A  96      -8.213   9.118   0.304  1.00 33.27           H  
ATOM   1594  CE1 PHE A  96      -4.906   9.749  -1.636  1.00 33.27           C  
ATOM   1595  HE1 PHE A  96      -3.998   9.951  -2.184  1.00 33.27           H  
ATOM   1596  CE2 PHE A  96      -7.288  10.129  -1.358  1.00 33.27           C  
ATOM   1597  HE2 PHE A  96      -8.206  10.574  -1.713  1.00 33.27           H  
ATOM   1598  CZ  PHE A  96      -6.100  10.336  -2.070  1.00 33.27           C  
ATOM   1599  HZ  PHE A  96      -6.109  10.915  -2.982  1.00 33.27           H  
ATOM   1600  N   LEU A  97      -6.520   5.148  -0.976  1.00 30.61           N  
ATOM   1601  H   LEU A  97      -7.481   5.427  -1.115  1.00 30.61           H  
ATOM   1602  CA  LEU A  97      -5.766   4.759  -2.153  1.00 30.61           C  
ATOM   1603  HA  LEU A  97      -4.838   4.263  -1.870  1.00 30.61           H  
ATOM   1604  C   LEU A  97      -5.408   6.060  -2.865  1.00 30.61           C  
ATOM   1605  CB  LEU A  97      -6.617   3.804  -3.012  1.00 30.61           C  
ATOM   1606  HB2 LEU A  97      -7.671   4.058  -2.899  1.00 30.61           H  
ATOM   1607  HB3 LEU A  97      -6.370   3.958  -4.063  1.00 30.61           H  
ATOM   1608  O   LEU A  97      -6.315   6.787  -3.259  1.00 30.61           O  
ATOM   1609  CG  LEU A  97      -6.374   2.325  -2.644  1.00 30.61           C  
ATOM   1610  HG  LEU A  97      -5.847   2.257  -1.692  1.00 30.61           H  
ATOM   1611  CD1 LEU A  97      -7.681   1.544  -2.505  1.00 30.61           C  
ATOM   1612 HD11 LEU A  97      -8.268   1.625  -3.419  1.00 30.61           H  
ATOM   1613 HD12 LEU A  97      -7.468   0.496  -2.294  1.00 30.61           H  
ATOM   1614 HD13 LEU A  97      -8.257   1.955  -1.676  1.00 30.61           H  
ATOM   1615  CD2 LEU A  97      -5.529   1.637  -3.720  1.00 30.61           C  
ATOM   1616 HD21 LEU A  97      -5.274   0.627  -3.400  1.00 30.61           H  
ATOM   1617 HD22 LEU A  97      -4.604   2.196  -3.860  1.00 30.61           H  
ATOM   1618 HD23 LEU A  97      -6.072   1.602  -4.664  1.00 30.61           H  
ATOM   1619  N   ILE A  98      -4.111   6.334  -3.054  1.00 30.18           N  
ATOM   1620  H   ILE A  98      -3.422   5.739  -2.618  1.00 30.18           H  
ATOM   1621  CA  ILE A  98      -3.641   7.335  -4.022  1.00 30.18           C  
ATOM   1622  HA  ILE A  98      -4.168   8.271  -3.839  1.00 30.18           H  
ATOM   1623  C   ILE A  98      -4.057   6.824  -5.409  1.00 30.18           C  
ATOM   1624  CB  ILE A  98      -2.121   7.617  -3.911  1.00 30.18           C  
ATOM   1625  HB  ILE A  98      -1.584   6.697  -4.142  1.00 30.18           H  
ATOM   1626  O   ILE A  98      -3.340   6.119  -6.110  1.00 30.18           O  
ATOM   1627  CG1 ILE A  98      -1.705   8.074  -2.490  1.00 30.18           C  
ATOM   1628 HG12 ILE A  98      -2.125   9.057  -2.276  1.00 30.18           H  
ATOM   1629 HG13 ILE A  98      -2.086   7.368  -1.753  1.00 30.18           H  
ATOM   1630  CG2 ILE A  98      -1.719   8.693  -4.941  1.00 30.18           C  
ATOM   1631 HG21 ILE A  98      -2.214   9.638  -4.716  1.00 30.18           H  
ATOM   1632 HG22 ILE A  98      -0.639   8.845  -4.927  1.00 30.18           H  
ATOM   1633 HG23 ILE A  98      -1.980   8.382  -5.953  1.00 30.18           H  
ATOM   1634  CD1 ILE A  98      -0.188   8.173  -2.283  1.00 30.18           C  
ATOM   1635 HD11 ILE A  98       0.024   8.354  -1.230  1.00 30.18           H  
ATOM   1636 HD12 ILE A  98       0.228   8.998  -2.862  1.00 30.18           H  
ATOM   1637 HD13 ILE A  98       0.290   7.240  -2.581  1.00 30.18           H  
ATOM   1638  N   SER A  99      -5.304   7.102  -5.746  1.00 28.76           N  
ATOM   1639  H   SER A  99      -5.864   7.556  -5.038  1.00 28.76           H  
ATOM   1640  CA  SER A  99      -5.975   6.831  -7.000  1.00 28.76           C  
ATOM   1641  HA  SER A  99      -5.236   6.685  -7.787  1.00 28.76           H  
ATOM   1642  C   SER A  99      -6.846   8.064  -7.222  1.00 28.76           C  
ATOM   1643  CB  SER A  99      -6.828   5.566  -6.878  1.00 28.76           C  
ATOM   1644  HB2 SER A  99      -7.542   5.696  -6.065  1.00 28.76           H  
ATOM   1645  HB3 SER A  99      -6.182   4.721  -6.644  1.00 28.76           H  
ATOM   1646  O   SER A  99      -7.572   8.422  -6.293  1.00 28.76           O  
ATOM   1647  OG  SER A  99      -7.530   5.301  -8.081  1.00 28.76           O  
ATOM   1648  HG  SER A  99      -8.224   4.673  -7.865  1.00 28.76           H  
ATOM   1649  N   PRO A 100      -6.806   8.727  -8.391  1.00 29.35           N  
ATOM   1650  CA  PRO A 100      -7.523   9.985  -8.662  1.00 29.35           C  
ATOM   1651  HA  PRO A 100      -7.122  10.755  -8.002  1.00 29.35           H  
ATOM   1652  C   PRO A 100      -9.053   9.972  -8.477  1.00 29.35           C  
ATOM   1653  CB  PRO A 100      -7.189  10.337 -10.117  1.00 29.35           C  
ATOM   1654  HB2 PRO A 100      -7.058  11.411 -10.247  1.00 29.35           H  
ATOM   1655  HB3 PRO A 100      -7.987   9.993 -10.775  1.00 29.35           H  
ATOM   1656  O   PRO A 100      -9.724  10.907  -8.901  1.00 29.35           O  
ATOM   1657  CG  PRO A 100      -5.912   9.571 -10.437  1.00 29.35           C  
ATOM   1658  HG2 PRO A 100      -5.879   9.256 -11.480  1.00 29.35           H  
ATOM   1659  HG3 PRO A 100      -5.054  10.204 -10.212  1.00 29.35           H  
ATOM   1660  CD  PRO A 100      -5.914   8.384  -9.485  1.00 29.35           C  
ATOM   1661  HD2 PRO A 100      -4.896   8.226  -9.129  1.00 29.35           H  
ATOM   1662  HD3 PRO A 100      -6.275   7.488  -9.990  1.00 29.35           H  
ATOM   1663  N   PHE A 101      -9.621   8.901  -7.930  1.00 32.07           N  
ATOM   1664  H   PHE A 101      -9.011   8.256  -7.449  1.00 32.07           H  
ATOM   1665  CA  PHE A 101     -10.980   8.471  -8.205  1.00 32.07           C  
ATOM   1666  HA  PHE A 101     -11.532   9.286  -8.673  1.00 32.07           H  
ATOM   1667  C   PHE A 101     -11.790   8.087  -6.958  1.00 32.07           C  
ATOM   1668  CB  PHE A 101     -10.885   7.320  -9.226  1.00 32.07           C  
ATOM   1669  HB2 PHE A 101     -10.372   6.479  -8.760  1.00 32.07           H  
ATOM   1670  HB3 PHE A 101     -11.894   6.999  -9.482  1.00 32.07           H  
ATOM   1671  O   PHE A 101     -12.993   7.915  -7.101  1.00 32.07           O  
ATOM   1672  CG  PHE A 101     -10.158   7.679 -10.515  1.00 32.07           C  
ATOM   1673  CD1 PHE A 101     -10.744   8.588 -11.413  1.00 32.07           C  
ATOM   1674  HD1 PHE A 101     -11.719   9.002 -11.202  1.00 32.07           H  
ATOM   1675  CD2 PHE A 101      -8.886   7.145 -10.806  1.00 32.07           C  
ATOM   1676  HD2 PHE A 101      -8.423   6.463 -10.108  1.00 32.07           H  
ATOM   1677  CE1 PHE A 101     -10.058   8.975 -12.577  1.00 32.07           C  
ATOM   1678  HE1 PHE A 101     -10.509   9.694 -13.246  1.00 32.07           H  
ATOM   1679  CE2 PHE A 101      -8.203   7.523 -11.978  1.00 32.07           C  
ATOM   1680  HE2 PHE A 101      -7.212   7.141 -12.174  1.00 32.07           H  
ATOM   1681  CZ  PHE A 101      -8.787   8.447 -12.861  1.00 32.07           C  
ATOM   1682  HZ  PHE A 101      -8.259   8.776 -13.744  1.00 32.07           H  
ATOM   1683  N   TYR A 102     -11.192   7.960  -5.758  1.00 34.03           N  
ATOM   1684  H   TYR A 102     -10.212   8.180  -5.656  1.00 34.03           H  
ATOM   1685  CA  TYR A 102     -11.924   7.480  -4.570  1.00 34.03           C  
ATOM   1686  HA  TYR A 102     -12.966   7.791  -4.650  1.00 34.03           H  
ATOM   1687  C   TYR A 102     -11.378   8.030  -3.245  1.00 34.03           C  
ATOM   1688  CB  TYR A 102     -11.906   5.940  -4.530  1.00 34.03           C  
ATOM   1689  HB2 TYR A 102     -10.874   5.597  -4.452  1.00 34.03           H  
ATOM   1690  HB3 TYR A 102     -12.427   5.609  -3.632  1.00 34.03           H  
ATOM   1691  O   TYR A 102     -10.177   7.974  -2.985  1.00 34.03           O  
ATOM   1692  CG  TYR A 102     -12.560   5.285  -5.731  1.00 34.03           C  
ATOM   1693  CD1 TYR A 102     -13.946   5.048  -5.732  1.00 34.03           C  
ATOM   1694  HD1 TYR A 102     -14.543   5.280  -4.862  1.00 34.03           H  
ATOM   1695  CD2 TYR A 102     -11.792   4.975  -6.872  1.00 34.03           C  
ATOM   1696  HD2 TYR A 102     -10.728   5.161  -6.859  1.00 34.03           H  
ATOM   1697  CE1 TYR A 102     -14.560   4.506  -6.873  1.00 34.03           C  
ATOM   1698  HE1 TYR A 102     -15.612   4.263  -6.874  1.00 34.03           H  
ATOM   1699  CE2 TYR A 102     -12.419   4.496  -8.039  1.00 34.03           C  
ATOM   1700  HE2 TYR A 102     -11.851   4.295  -8.936  1.00 34.03           H  
ATOM   1701  OH  TYR A 102     -14.430   3.777  -9.135  1.00 34.03           O  
ATOM   1702  HH  TYR A 102     -13.917   3.761  -9.947  1.00 34.03           H  
ATOM   1703  CZ  TYR A 102     -13.809   4.266  -8.037  1.00 34.03           C  
ATOM   1704  N   VAL A 103     -12.280   8.482  -2.367  1.00 35.93           N  
ATOM   1705  H   VAL A 103     -13.248   8.477  -2.653  1.00 35.93           H  
ATOM   1706  CA  VAL A 103     -12.016   8.725  -0.938  1.00 35.93           C  
ATOM   1707  HA  VAL A 103     -10.981   8.469  -0.711  1.00 35.93           H  
ATOM   1708  C   VAL A 103     -12.932   7.800  -0.144  1.00 35.93           C  
ATOM   1709  CB  VAL A 103     -12.244  10.199  -0.533  1.00 35.93           C  
ATOM   1710  HB  VAL A 103     -13.292  10.459  -0.684  1.00 35.93           H  
ATOM   1711  O   VAL A 103     -14.152   7.853  -0.303  1.00 35.93           O  
ATOM   1712  CG1 VAL A 103     -11.887  10.426   0.944  1.00 35.93           C  
ATOM   1713 HG11 VAL A 103     -10.855  10.129   1.134  1.00 35.93           H  
ATOM   1714 HG12 VAL A 103     -12.007  11.479   1.197  1.00 35.93           H  
ATOM   1715 HG13 VAL A 103     -12.551   9.848   1.587  1.00 35.93           H  
ATOM   1716  CG2 VAL A 103     -11.388  11.165  -1.362  1.00 35.93           C  
ATOM   1717 HG21 VAL A 103     -10.333  10.926  -1.233  1.00 35.93           H  
ATOM   1718 HG22 VAL A 103     -11.570  12.191  -1.042  1.00 35.93           H  
ATOM   1719 HG23 VAL A 103     -11.648  11.084  -2.417  1.00 35.93           H  
ATOM   1720  N   PHE A 104     -12.360   6.943   0.701  1.00 35.82           N  
ATOM   1721  H   PHE A 104     -11.356   6.947   0.817  1.00 35.82           H  
ATOM   1722  CA  PHE A 104     -13.138   6.063   1.571  1.00 35.82           C  
ATOM   1723  HA  PHE A 104     -14.099   5.854   1.103  1.00 35.82           H  
ATOM   1724  C   PHE A 104     -13.401   6.764   2.902  1.00 35.82           C  
ATOM   1725  CB  PHE A 104     -12.429   4.716   1.764  1.00 35.82           C  
ATOM   1726  HB2 PHE A 104     -11.448   4.883   2.209  1.00 35.82           H  
ATOM   1727  HB3 PHE A 104     -13.006   4.120   2.471  1.00 35.82           H  
ATOM   1728  O   PHE A 104     -12.468   7.159   3.604  1.00 35.82           O  
ATOM   1729  CG  PHE A 104     -12.269   3.918   0.484  1.00 35.82           C  
ATOM   1730  CD1 PHE A 104     -13.280   3.026   0.079  1.00 35.82           C  
ATOM   1731  HD1 PHE A 104     -14.163   2.893   0.687  1.00 35.82           H  
ATOM   1732  CD2 PHE A 104     -11.125   4.088  -0.319  1.00 35.82           C  
ATOM   1733  HD2 PHE A 104     -10.347   4.769  -0.007  1.00 35.82           H  
ATOM   1734  CE1 PHE A 104     -13.150   2.312  -1.125  1.00 35.82           C  
ATOM   1735  HE1 PHE A 104     -13.934   1.639  -1.440  1.00 35.82           H  
ATOM   1736  CE2 PHE A 104     -11.002   3.384  -1.531  1.00 35.82           C  
ATOM   1737  HE2 PHE A 104     -10.137   3.538  -2.160  1.00 35.82           H  
ATOM   1738  CZ  PHE A 104     -12.014   2.495  -1.933  1.00 35.82           C  
ATOM   1739  HZ  PHE A 104     -11.932   1.963  -2.869  1.00 35.82           H  
ATOM   1740  N   PHE A 105     -14.675   6.884   3.270  1.00 38.97           N  
ATOM   1741  H   PHE A 105     -15.400   6.526   2.664  1.00 38.97           H  
ATOM   1742  CA  PHE A 105     -15.084   7.338   4.593  1.00 38.97           C  
ATOM   1743  HA  PHE A 105     -14.218   7.712   5.140  1.00 38.97           H  
ATOM   1744  C   PHE A 105     -15.663   6.161   5.363  1.00 38.97           C  
ATOM   1745  CB  PHE A 105     -16.095   8.480   4.492  1.00 38.97           C  
ATOM   1746  HB2 PHE A 105     -16.331   8.801   5.507  1.00 38.97           H  
ATOM   1747  HB3 PHE A 105     -17.013   8.106   4.038  1.00 38.97           H  
ATOM   1748  O   PHE A 105     -16.444   5.376   4.831  1.00 38.97           O  
ATOM   1749  CG  PHE A 105     -15.607   9.681   3.710  1.00 38.97           C  
ATOM   1750  CD1 PHE A 105     -14.777  10.636   4.326  1.00 38.97           C  
ATOM   1751  HD1 PHE A 105     -14.475  10.501   5.353  1.00 38.97           H  
ATOM   1752  CD2 PHE A 105     -15.967   9.834   2.359  1.00 38.97           C  
ATOM   1753  HD2 PHE A 105     -16.586   9.095   1.874  1.00 38.97           H  
ATOM   1754  CE1 PHE A 105     -14.330  11.756   3.602  1.00 38.97           C  
ATOM   1755  HE1 PHE A 105     -13.692  12.488   4.075  1.00 38.97           H  
ATOM   1756  CE2 PHE A 105     -15.510  10.946   1.634  1.00 38.97           C  
ATOM   1757  HE2 PHE A 105     -15.776  11.051   0.592  1.00 38.97           H  
ATOM   1758  CZ  PHE A 105     -14.702  11.914   2.256  1.00 38.97           C  
ATOM   1759  HZ  PHE A 105     -14.355  12.767   1.692  1.00 38.97           H  
ATOM   1760  N   THR A 106     -15.301   6.038   6.634  1.00 36.46           N  
ATOM   1761  H   THR A 106     -14.612   6.665   7.024  1.00 36.46           H  
ATOM   1762  CA  THR A 106     -15.858   4.991   7.494  1.00 36.46           C  
ATOM   1763  HA  THR A 106     -16.459   4.301   6.901  1.00 36.46           H  
ATOM   1764  C   THR A 106     -16.796   5.606   8.503  1.00 36.46           C  
ATOM   1765  CB  THR A 106     -14.754   4.154   8.129  1.00 36.46           C  
ATOM   1766  HB  THR A 106     -15.185   3.432   8.823  1.00 36.46           H  
ATOM   1767  O   THR A 106     -16.391   6.450   9.309  1.00 36.46           O  
ATOM   1768  CG2 THR A 106     -14.065   3.433   6.969  1.00 36.46           C  
ATOM   1769 HG21 THR A 106     -13.380   4.111   6.461  1.00 36.46           H  
ATOM   1770 HG22 THR A 106     -14.796   3.081   6.242  1.00 36.46           H  
ATOM   1771 HG23 THR A 106     -13.530   2.550   7.317  1.00 36.46           H  
ATOM   1772  OG1 THR A 106     -13.854   5.017   8.792  1.00 36.46           O  
ATOM   1773  HG1 THR A 106     -14.384   5.730   9.155  1.00 36.46           H  
ATOM   1774  N   GLU A 107     -18.061   5.199   8.438  1.00 37.37           N  
ATOM   1775  H   GLU A 107     -18.330   4.515   7.745  1.00 37.37           H  
ATOM   1776  CA  GLU A 107     -19.090   5.674   9.347  1.00 37.37           C  
ATOM   1777  HA  GLU A 107     -18.923   6.740   9.500  1.00 37.37           H  
ATOM   1778  C   GLU A 107     -19.022   4.940  10.694  1.00 37.37           C  
ATOM   1779  CB  GLU A 107     -20.492   5.522   8.747  1.00 37.37           C  
ATOM   1780  HB2 GLU A 107     -21.213   5.712   9.542  1.00 37.37           H  
ATOM   1781  HB3 GLU A 107     -20.629   4.503   8.386  1.00 37.37           H  
ATOM   1782  O   GLU A 107     -18.946   3.709  10.748  1.00 37.37           O  
ATOM   1783  CG  GLU A 107     -20.752   6.523   7.613  1.00 37.37           C  
ATOM   1784  HG2 GLU A 107     -20.466   7.517   7.957  1.00 37.37           H  
ATOM   1785  HG3 GLU A 107     -20.123   6.268   6.760  1.00 37.37           H  
ATOM   1786  CD  GLU A 107     -22.224   6.552   7.176  1.00 37.37           C  
ATOM   1787  OE1 GLU A 107     -22.574   7.517   6.460  1.00 37.37           O  
ATOM   1788  OE2 GLU A 107     -22.982   5.642   7.584  1.00 37.37           O  
ATOM   1789  N   PRO A 108     -19.116   5.662  11.822  1.00 33.08           N  
ATOM   1790  CA  PRO A 108     -19.406   5.036  13.100  1.00 33.08           C  
ATOM   1791  HA  PRO A 108     -18.755   4.174  13.250  1.00 33.08           H  
ATOM   1792  C   PRO A 108     -20.874   4.570  13.125  1.00 33.08           C  
ATOM   1793  CB  PRO A 108     -19.063   6.100  14.147  1.00 33.08           C  
ATOM   1794  HB2 PRO A 108     -19.706   6.035  15.024  1.00 33.08           H  
ATOM   1795  HB3 PRO A 108     -18.019   5.987  14.438  1.00 33.08           H  
ATOM   1796  O   PRO A 108     -21.785   5.390  13.228  1.00 33.08           O  
ATOM   1797  CG  PRO A 108     -19.236   7.431  13.412  1.00 33.08           C  
ATOM   1798  HG2 PRO A 108     -18.537   8.182  13.778  1.00 33.08           H  
ATOM   1799  HG3 PRO A 108     -20.263   7.777  13.529  1.00 33.08           H  
ATOM   1800  CD  PRO A 108     -18.982   7.104  11.945  1.00 33.08           C  
ATOM   1801  HD2 PRO A 108     -19.713   7.622  11.323  1.00 33.08           H  
ATOM   1802  HD3 PRO A 108     -17.971   7.400  11.666  1.00 33.08           H  
ATOM   1803  N   LYS A 109     -21.078   3.247  13.031  1.00 33.82           N  
ATOM   1804  H   LYS A 109     -20.261   2.724  12.750  1.00 33.82           H  
ATOM   1805  CA  LYS A 109     -22.326   2.467  13.219  1.00 33.82           C  
ATOM   1806  HA  LYS A 109     -22.495   1.889  12.311  1.00 33.82           H  
ATOM   1807  C   LYS A 109     -23.617   3.277  13.473  1.00 33.82           C  
ATOM   1808  CB  LYS A 109     -22.136   1.473  14.391  1.00 33.82           C  
ATOM   1809  HB2 LYS A 109     -23.107   1.033  14.622  1.00 33.82           H  
ATOM   1810  HB3 LYS A 109     -21.800   2.016  15.274  1.00 33.82           H  
ATOM   1811  O   LYS A 109     -23.828   3.768  14.582  1.00 33.82           O  
ATOM   1812  CG  LYS A 109     -21.160   0.320  14.098  1.00 33.82           C  
ATOM   1813  HG2 LYS A 109     -20.157   0.719  13.950  1.00 33.82           H  
ATOM   1814  HG3 LYS A 109     -21.475  -0.185  13.185  1.00 33.82           H  
ATOM   1815  CD  LYS A 109     -21.140  -0.700  15.252  1.00 33.82           C  
ATOM   1816  HD2 LYS A 109     -20.783  -0.210  16.158  1.00 33.82           H  
ATOM   1817  HD3 LYS A 109     -22.154  -1.062  15.422  1.00 33.82           H  
ATOM   1818  CE  LYS A 109     -20.229  -1.890  14.910  1.00 33.82           C  
ATOM   1819  HE2 LYS A 109     -20.562  -2.319  13.965  1.00 33.82           H  
ATOM   1820  HE3 LYS A 109     -19.214  -1.522  14.758  1.00 33.82           H  
ATOM   1821  NZ  LYS A 109     -20.244  -2.935  15.969  1.00 33.82           N  
ATOM   1822  HZ1 LYS A 109     -19.919  -2.568  16.852  1.00 33.82           H  
ATOM   1823  HZ2 LYS A 109     -19.647  -3.706  15.706  1.00 33.82           H  
ATOM   1824  HZ3 LYS A 109     -21.176  -3.303  16.093  1.00 33.82           H  
ATOM   1825  N   GLY A 110     -24.557   3.262  12.518  1.00 28.19           N  
ATOM   1826  H   GLY A 110     -24.289   2.916  11.608  1.00 28.19           H  
ATOM   1827  CA  GLY A 110     -26.000   3.353  12.810  1.00 28.19           C  
ATOM   1828  HA2 GLY A 110     -26.487   2.527  12.291  1.00 28.19           H  
ATOM   1829  HA3 GLY A 110     -26.171   3.196  13.875  1.00 28.19           H  
ATOM   1830  C   GLY A 110     -26.755   4.621  12.398  1.00 28.19           C  
ATOM   1831  O   GLY A 110     -27.824   4.872  12.956  1.00 28.19           O  
ATOM   1832  N   CYS A 111     -26.253   5.443  11.477  1.00 26.58           N  
ATOM   1833  H   CYS A 111     -25.404   5.207  10.985  1.00 26.58           H  
ATOM   1834  CA  CYS A 111     -26.979   6.636  11.051  1.00 26.58           C  
ATOM   1835  HA  CYS A 111     -27.918   6.716  11.598  1.00 26.58           H  
ATOM   1836  C   CYS A 111     -27.371   6.544   9.587  1.00 26.58           C  
ATOM   1837  CB  CYS A 111     -26.147   7.887  11.367  1.00 26.58           C  
ATOM   1838  HB2 CYS A 111     -25.715   8.322  10.465  1.00 26.58           H  
ATOM   1839  HB3 CYS A 111     -25.333   7.639  12.048  1.00 26.58           H  
ATOM   1840  O   CYS A 111     -26.551   6.869   8.756  1.00 26.58           O  
ATOM   1841  SG  CYS A 111     -27.284   9.050  12.153  1.00 26.58           S  
ATOM   1842  HG  CYS A 111     -27.775   9.593  11.035  1.00 26.58           H  
ATOM   1843  N   ILE A 112     -28.595   6.096   9.301  1.00 28.34           N  
ATOM   1844  H   ILE A 112     -29.055   5.557  10.021  1.00 28.34           H  
ATOM   1845  CA  ILE A 112     -29.498   6.660   8.287  1.00 28.34           C  
ATOM   1846  HA  ILE A 112     -29.744   7.675   8.600  1.00 28.34           H  
ATOM   1847  C   ILE A 112     -30.811   5.869   8.312  1.00 28.34           C  
ATOM   1848  CB  ILE A 112     -28.854   6.766   6.880  1.00 28.34           C  
ATOM   1849  HB  ILE A 112     -28.153   5.942   6.752  1.00 28.34           H  
ATOM   1850  O   ILE A 112     -30.856   4.657   8.118  1.00 28.34           O  
ATOM   1851  CG1 ILE A 112     -28.134   8.133   6.752  1.00 28.34           C  
ATOM   1852 HG12 ILE A 112     -27.967   8.598   7.724  1.00 28.34           H  
ATOM   1853 HG13 ILE A 112     -28.767   8.837   6.211  1.00 28.34           H  
ATOM   1854  CG2 ILE A 112     -29.867   6.722   5.732  1.00 28.34           C  
ATOM   1855 HG21 ILE A 112     -29.358   6.855   4.777  1.00 28.34           H  
ATOM   1856 HG22 ILE A 112     -30.328   5.734   5.713  1.00 28.34           H  
ATOM   1857 HG23 ILE A 112     -30.632   7.488   5.853  1.00 28.34           H  
ATOM   1858  CD1 ILE A 112     -26.793   8.052   6.037  1.00 28.34           C  
ATOM   1859 HD11 ILE A 112     -25.963   8.050   6.744  1.00 28.34           H  
ATOM   1860 HD12 ILE A 112     -26.696   8.957   5.437  1.00 28.34           H  
ATOM   1861 HD13 ILE A 112     -26.736   7.140   5.442  1.00 28.34           H  
ATOM   1862  N   LYS A 113     -31.892   6.600   8.602  1.00 23.89           N  
ATOM   1863  H   LYS A 113     -31.734   7.586   8.754  1.00 23.89           H  
ATOM   1864  CA  LYS A 113     -33.270   6.210   8.317  1.00 23.89           C  
ATOM   1865  HA  LYS A 113     -33.435   5.162   8.566  1.00 23.89           H  
ATOM   1866  C   LYS A 113     -33.491   6.390   6.812  1.00 23.89           C  
ATOM   1867  CB  LYS A 113     -34.252   7.110   9.101  1.00 23.89           C  
ATOM   1868  HB2 LYS A 113     -35.203   7.110   8.569  1.00 23.89           H  
ATOM   1869  HB3 LYS A 113     -33.881   8.135   9.097  1.00 23.89           H  
ATOM   1870  O   LYS A 113     -33.829   7.482   6.372  1.00 23.89           O  
ATOM   1871  CG  LYS A 113     -34.555   6.679  10.543  1.00 23.89           C  
ATOM   1872  HG2 LYS A 113     -35.024   5.695  10.527  1.00 23.89           H  
ATOM   1873  HG3 LYS A 113     -33.630   6.627  11.117  1.00 23.89           H  
ATOM   1874  CD  LYS A 113     -35.512   7.699  11.187  1.00 23.89           C  
ATOM   1875  HD2 LYS A 113     -34.991   8.650  11.296  1.00 23.89           H  
ATOM   1876  HD3 LYS A 113     -36.368   7.845  10.528  1.00 23.89           H  
ATOM   1877  CE  LYS A 113     -36.020   7.226  12.555  1.00 23.89           C  
ATOM   1878  HE2 LYS A 113     -36.534   6.274  12.419  1.00 23.89           H  
ATOM   1879  HE3 LYS A 113     -35.164   7.050  13.206  1.00 23.89           H  
ATOM   1880  NZ  LYS A 113     -36.941   8.217  13.172  1.00 23.89           N  
ATOM   1881  HZ1 LYS A 113     -37.313   7.865  14.043  1.00 23.89           H  
ATOM   1882  HZ2 LYS A 113     -37.721   8.404  12.558  1.00 23.89           H  
ATOM   1883  HZ3 LYS A 113     -36.466   9.088  13.357  1.00 23.89           H  
ATOM   1884  N   THR A 114     -33.320   5.328   6.041  1.00 25.69           N  
ATOM   1885  H   THR A 114     -32.815   4.535   6.409  1.00 25.69           H  
ATOM   1886  CA  THR A 114     -33.881   5.191   4.689  1.00 25.69           C  
ATOM   1887  HA  THR A 114     -34.624   5.968   4.508  1.00 25.69           H  
ATOM   1888  C   THR A 114     -34.599   3.849   4.634  1.00 25.69           C  
ATOM   1889  CB  THR A 114     -32.814   5.297   3.574  1.00 25.69           C  
ATOM   1890  HB  THR A 114     -33.201   4.837   2.665  1.00 25.69           H  
ATOM   1891  O   THR A 114     -33.990   2.859   4.276  1.00 25.69           O  
ATOM   1892  CG2 THR A 114     -32.471   6.752   3.256  1.00 25.69           C  
ATOM   1893 HG21 THR A 114     -33.345   7.248   2.832  1.00 25.69           H  
ATOM   1894 HG22 THR A 114     -31.659   6.787   2.531  1.00 25.69           H  
ATOM   1895 HG23 THR A 114     -32.172   7.278   4.163  1.00 25.69           H  
ATOM   1896  OG1 THR A 114     -31.625   4.643   3.945  1.00 25.69           O  
ATOM   1897  HG1 THR A 114     -31.121   4.419   3.158  1.00 25.69           H  
ATOM   1898  N   ASN A 115     -35.860   3.796   5.089  1.00 22.05           N  
ATOM   1899  H   ASN A 115     -36.241   4.658   5.454  1.00 22.05           H  
ATOM   1900  CA  ASN A 115     -36.861   2.724   4.891  1.00 22.05           C  
ATOM   1901  HA  ASN A 115     -37.387   2.618   5.840  1.00 22.05           H  
ATOM   1902  C   ASN A 115     -36.373   1.282   4.603  1.00 22.05           C  
ATOM   1903  CB  ASN A 115     -37.901   3.212   3.859  1.00 22.05           C  
ATOM   1904  HB2 ASN A 115     -38.561   2.392   3.574  1.00 22.05           H  
ATOM   1905  HB3 ASN A 115     -37.393   3.558   2.959  1.00 22.05           H  
ATOM   1906  O   ASN A 115     -36.959   0.589   3.778  1.00 22.05           O  
ATOM   1907  CG  ASN A 115     -38.810   4.301   4.391  1.00 22.05           C  
ATOM   1908  ND2 ASN A 115     -39.580   4.922   3.531  1.00 22.05           N  
ATOM   1909 HD21 ASN A 115     -39.597   4.639   2.562  1.00 22.05           H  
ATOM   1910 HD22 ASN A 115     -40.212   5.616   3.906  1.00 22.05           H  
ATOM   1911  OD1 ASN A 115     -38.837   4.614   5.570  1.00 22.05           O  
ATOM   1912  N   PHE A 116     -35.349   0.795   5.301  1.00 22.25           N  
ATOM   1913  H   PHE A 116     -34.792   1.438   5.845  1.00 22.25           H  
ATOM   1914  CA  PHE A 116     -34.848  -0.565   5.152  1.00 22.25           C  
ATOM   1915  HA  PHE A 116     -35.632  -1.180   4.710  1.00 22.25           H  
ATOM   1916  C   PHE A 116     -34.548  -1.152   6.526  1.00 22.25           C  
ATOM   1917  CB  PHE A 116     -33.652  -0.622   4.186  1.00 22.25           C  
ATOM   1918  HB2 PHE A 116     -32.993  -1.435   4.491  1.00 22.25           H  
ATOM   1919  HB3 PHE A 116     -33.072   0.300   4.247  1.00 22.25           H  
ATOM   1920  O   PHE A 116     -33.758  -0.627   7.311  1.00 22.25           O  
ATOM   1921  CG  PHE A 116     -34.074  -0.879   2.749  1.00 22.25           C  
ATOM   1922  CD1 PHE A 116     -34.200  -2.203   2.284  1.00 22.25           C  
ATOM   1923  HD1 PHE A 116     -33.969  -3.031   2.938  1.00 22.25           H  
ATOM   1924  CD2 PHE A 116     -34.386   0.190   1.887  1.00 22.25           C  
ATOM   1925  HD2 PHE A 116     -34.299   1.207   2.239  1.00 22.25           H  
ATOM   1926  CE1 PHE A 116     -34.634  -2.457   0.971  1.00 22.25           C  
ATOM   1927  HE1 PHE A 116     -34.732  -3.473   0.618  1.00 22.25           H  
ATOM   1928  CE2 PHE A 116     -34.826  -0.064   0.574  1.00 22.25           C  
ATOM   1929  HE2 PHE A 116     -35.069   0.759  -0.081  1.00 22.25           H  
ATOM   1930  CZ  PHE A 116     -34.949  -1.387   0.115  1.00 22.25           C  
ATOM   1931  HZ  PHE A 116     -35.286  -1.581  -0.892  1.00 22.25           H  
ATOM   1932  N   ILE A 117     -35.232  -2.258   6.807  1.00 20.88           N  
ATOM   1933  H   ILE A 117     -35.868  -2.589   6.095  1.00 20.88           H  
ATOM   1934  CA  ILE A 117     -35.054  -3.125   7.968  1.00 20.88           C  
ATOM   1935  HA  ILE A 117     -35.099  -2.531   8.881  1.00 20.88           H  
ATOM   1936  C   ILE A 117     -33.652  -3.747   7.848  1.00 20.88           C  
ATOM   1937  CB  ILE A 117     -36.207  -4.165   7.985  1.00 20.88           C  
ATOM   1938  HB  ILE A 117     -36.182  -4.715   7.044  1.00 20.88           H  
ATOM   1939  O   ILE A 117     -33.455  -4.759   7.183  1.00 20.88           O  
ATOM   1940  CG1 ILE A 117     -37.585  -3.460   8.098  1.00 20.88           C  
ATOM   1941 HG12 ILE A 117     -37.678  -3.001   9.083  1.00 20.88           H  
ATOM   1942 HG13 ILE A 117     -37.661  -2.666   7.356  1.00 20.88           H  
ATOM   1943  CG2 ILE A 117     -36.034  -5.177   9.132  1.00 20.88           C  
ATOM   1944 HG21 ILE A 117     -35.075  -5.690   9.051  1.00 20.88           H  
ATOM   1945 HG22 ILE A 117     -36.811  -5.939   9.083  1.00 20.88           H  
ATOM   1946 HG23 ILE A 117     -36.090  -4.670  10.095  1.00 20.88           H  
ATOM   1947  CD1 ILE A 117     -38.788  -4.384   7.862  1.00 20.88           C  
ATOM   1948 HD11 ILE A 117     -38.872  -5.117   8.664  1.00 20.88           H  
ATOM   1949 HD12 ILE A 117     -39.700  -3.787   7.845  1.00 20.88           H  
ATOM   1950 HD13 ILE A 117     -38.682  -4.896   6.906  1.00 20.88           H  
ATOM   1951  N   GLY A 118     -32.649  -3.082   8.421  1.00 23.85           N  
ATOM   1952  H   GLY A 118     -32.861  -2.178   8.817  1.00 23.85           H  
ATOM   1953  CA  GLY A 118     -31.251  -3.508   8.416  1.00 23.85           C  
ATOM   1954  HA2 GLY A 118     -31.098  -4.321   7.706  1.00 23.85           H  
ATOM   1955  HA3 GLY A 118     -30.626  -2.670   8.108  1.00 23.85           H  
ATOM   1956  C   GLY A 118     -30.810  -3.943   9.810  1.00 23.85           C  
ATOM   1957  O   GLY A 118     -30.757  -3.127  10.726  1.00 23.85           O  
ATOM   1958  N   ASN A 119     -30.504  -5.234   9.954  1.00 25.51           N  
ATOM   1959  H   ASN A 119     -30.658  -5.821   9.147  1.00 25.51           H  
ATOM   1960  CA  ASN A 119     -30.096  -5.898  11.196  1.00 25.51           C  
ATOM   1961  HA  ASN A 119     -31.001  -6.015  11.791  1.00 25.51           H  
ATOM   1962  C   ASN A 119     -29.050  -5.099  12.013  1.00 25.51           C  
ATOM   1963  CB  ASN A 119     -29.523  -7.291  10.829  1.00 25.51           C  
ATOM   1964  HB2 ASN A 119     -28.593  -7.458  11.373  1.00 25.51           H  
ATOM   1965  HB3 ASN A 119     -29.288  -7.340   9.765  1.00 25.51           H  
ATOM   1966  O   ASN A 119     -27.999  -4.748  11.459  1.00 25.51           O  
ATOM   1967  CG  ASN A 119     -30.437  -8.446  11.195  1.00 25.51           C  
ATOM   1968  ND2 ASN A 119     -30.323  -9.572  10.531  1.00 25.51           N  
ATOM   1969 HD21 ASN A 119     -30.949 -10.305  10.832  1.00 25.51           H  
ATOM   1970 HD22 ASN A 119     -29.645  -9.700   9.793  1.00 25.51           H  
ATOM   1971  OD1 ASN A 119     -31.245  -8.367  12.097  1.00 25.51           O  
ATOM   1972  N   PRO A 120     -29.260  -4.886  13.330  1.00 26.49           N  
ATOM   1973  CA  PRO A 120     -28.253  -4.315  14.220  1.00 26.49           C  
ATOM   1974  HA  PRO A 120     -27.916  -3.354  13.833  1.00 26.49           H  
ATOM   1975  C   PRO A 120     -27.057  -5.275  14.304  1.00 26.49           C  
ATOM   1976  CB  PRO A 120     -28.968  -4.094  15.562  1.00 26.49           C  
ATOM   1977  HB2 PRO A 120     -29.410  -3.098  15.571  1.00 26.49           H  
ATOM   1978  HB3 PRO A 120     -28.300  -4.216  16.414  1.00 26.49           H  
ATOM   1979  O   PRO A 120     -27.068  -6.257  15.035  1.00 26.49           O  
ATOM   1980  CG  PRO A 120     -30.086  -5.135  15.562  1.00 26.49           C  
ATOM   1981  HG2 PRO A 120     -30.942  -4.811  16.154  1.00 26.49           H  
ATOM   1982  HG3 PRO A 120     -29.702  -6.084  15.937  1.00 26.49           H  
ATOM   1983  CD  PRO A 120     -30.443  -5.280  14.086  1.00 26.49           C  
ATOM   1984  HD2 PRO A 120     -31.268  -4.612  13.839  1.00 26.49           H  
ATOM   1985  HD3 PRO A 120     -30.723  -6.314  13.887  1.00 26.49           H  
ATOM   1986  N   GLY A 121     -26.032  -5.026  13.486  1.00 31.56           N  
ATOM   1987  H   GLY A 121     -26.146  -4.265  12.832  1.00 31.56           H  
ATOM   1988  CA  GLY A 121     -24.864  -5.905  13.372  1.00 31.56           C  
ATOM   1989  HA2 GLY A 121     -25.201  -6.941  13.401  1.00 31.56           H  
ATOM   1990  HA3 GLY A 121     -24.213  -5.743  14.231  1.00 31.56           H  
ATOM   1991  C   GLY A 121     -24.034  -5.735  12.098  1.00 31.56           C  
ATOM   1992  O   GLY A 121     -22.874  -6.136  12.089  1.00 31.56           O  
ATOM   1993  N   LYS A 122     -24.571  -5.104  11.044  1.00 36.32           N  
ATOM   1994  H   LYS A 122     -25.535  -4.805  11.095  1.00 36.32           H  
ATOM   1995  CA  LYS A 122     -23.843  -4.852   9.787  1.00 36.32           C  
ATOM   1996  HA  LYS A 122     -22.974  -5.508   9.741  1.00 36.32           H  
ATOM   1997  C   LYS A 122     -23.305  -3.415   9.728  1.00 36.32           C  
ATOM   1998  CB  LYS A 122     -24.738  -5.206   8.587  1.00 36.32           C  
ATOM   1999  HB2 LYS A 122     -25.674  -4.650   8.650  1.00 36.32           H  
ATOM   2000  HB3 LYS A 122     -24.225  -4.904   7.674  1.00 36.32           H  
ATOM   2001  O   LYS A 122     -24.044  -2.461   9.960  1.00 36.32           O  
ATOM   2002  CG  LYS A 122     -25.029  -6.719   8.520  1.00 36.32           C  
ATOM   2003  HG2 LYS A 122     -25.606  -7.019   9.395  1.00 36.32           H  
ATOM   2004  HG3 LYS A 122     -24.083  -7.261   8.521  1.00 36.32           H  
ATOM   2005  CD  LYS A 122     -25.812  -7.092   7.254  1.00 36.32           C  
ATOM   2006  HD2 LYS A 122     -26.765  -6.563   7.256  1.00 36.32           H  
ATOM   2007  HD3 LYS A 122     -25.238  -6.778   6.383  1.00 36.32           H  
ATOM   2008  CE  LYS A 122     -26.055  -8.608   7.194  1.00 36.32           C  
ATOM   2009  HE2 LYS A 122     -25.090  -9.112   7.250  1.00 36.32           H  
ATOM   2010  HE3 LYS A 122     -26.635  -8.905   8.067  1.00 36.32           H  
ATOM   2011  NZ  LYS A 122     -26.758  -9.006   5.945  1.00 36.32           N  
ATOM   2012  HZ1 LYS A 122     -27.659  -8.555   5.873  1.00 36.32           H  
ATOM   2013  HZ2 LYS A 122     -26.217  -8.741   5.135  1.00 36.32           H  
ATOM   2014  HZ3 LYS A 122     -26.896 -10.006   5.906  1.00 36.32           H  
ATOM   2015  N   THR A 123     -22.005  -3.259   9.467  1.00 40.45           N  
ATOM   2016  H   THR A 123     -21.440  -4.082   9.313  1.00 40.45           H  
ATOM   2017  CA  THR A 123     -21.366  -1.952   9.245  1.00 40.45           C  
ATOM   2018  HA  THR A 123     -21.809  -1.219   9.919  1.00 40.45           H  
ATOM   2019  C   THR A 123     -21.643  -1.534   7.804  1.00 40.45           C  
ATOM   2020  CB  THR A 123     -19.844  -1.989   9.501  1.00 40.45           C  
ATOM   2021  HB  THR A 123     -19.330  -2.380   8.622  1.00 40.45           H  
ATOM   2022  O   THR A 123     -21.080  -2.117   6.880  1.00 40.45           O  
ATOM   2023  CG2 THR A 123     -19.287  -0.607   9.843  1.00 40.45           C  
ATOM   2024 HG21 THR A 123     -18.208  -0.671   9.987  1.00 40.45           H  
ATOM   2025 HG22 THR A 123     -19.479   0.077   9.017  1.00 40.45           H  
ATOM   2026 HG23 THR A 123     -19.756  -0.221  10.748  1.00 40.45           H  
ATOM   2027  OG1 THR A 123     -19.518  -2.826  10.591  1.00 40.45           O  
ATOM   2028  HG1 THR A 123     -18.624  -3.133  10.425  1.00 40.45           H  
ATOM   2029  N   ASN A 124     -22.524  -0.554   7.611  1.00 43.74           N  
ATOM   2030  H   ASN A 124     -23.010  -0.154   8.400  1.00 43.74           H  
ATOM   2031  CA  ASN A 124     -22.743   0.036   6.296  1.00 43.74           C  
ATOM   2032  HA  ASN A 124     -22.748  -0.762   5.553  1.00 43.74           H  
ATOM   2033  C   ASN A 124     -21.580   0.983   5.983  1.00 43.74           C  
ATOM   2034  CB  ASN A 124     -24.107   0.745   6.245  1.00 43.74           C  
ATOM   2035  HB2 ASN A 124     -24.198   1.267   5.293  1.00 43.74           H  
ATOM   2036  HB3 ASN A 124     -24.160   1.489   7.039  1.00 43.74           H  
ATOM   2037  O   ASN A 124     -21.242   1.838   6.802  1.00 43.74           O  
ATOM   2038  CG  ASN A 124     -25.289  -0.205   6.357  1.00 43.74           C  
ATOM   2039  ND2 ASN A 124     -26.446   0.305   6.703  1.00 43.74           N  
ATOM   2040 HD21 ASN A 124     -27.234  -0.326   6.668  1.00 43.74           H  
ATOM   2041 HD22 ASN A 124     -26.564   1.308   6.740  1.00 43.74           H  
ATOM   2042  OD1 ASN A 124     -25.205  -1.403   6.141  1.00 43.74           O  
ATOM   2043  N   TYR A 125     -20.961   0.826   4.817  1.00 39.59           N  
ATOM   2044  H   TYR A 125     -21.304   0.116   4.185  1.00 39.59           H  
ATOM   2045  CA  TYR A 125     -19.939   1.741   4.326  1.00 39.59           C  
ATOM   2046  HA  TYR A 125     -19.644   2.427   5.120  1.00 39.59           H  
ATOM   2047  C   TYR A 125     -20.507   2.563   3.183  1.00 39.59           C  
ATOM   2048  CB  TYR A 125     -18.684   0.993   3.885  1.00 39.59           C  
ATOM   2049  HB2 TYR A 125     -18.025   1.689   3.367  1.00 39.59           H  
ATOM   2050  HB3 TYR A 125     -18.965   0.221   3.168  1.00 39.59           H  
ATOM   2051  O   TYR A 125     -21.162   2.028   2.286  1.00 39.59           O  
ATOM   2052  CG  TYR A 125     -17.912   0.334   5.004  1.00 39.59           C  
ATOM   2053  CD1 TYR A 125     -16.732   0.934   5.481  1.00 39.59           C  
ATOM   2054  HD1 TYR A 125     -16.419   1.889   5.086  1.00 39.59           H  
ATOM   2055  CD2 TYR A 125     -18.316  -0.924   5.495  1.00 39.59           C  
ATOM   2056  HD2 TYR A 125     -19.224  -1.377   5.127  1.00 39.59           H  
ATOM   2057  CE1 TYR A 125     -15.940   0.265   6.433  1.00 39.59           C  
ATOM   2058  HE1 TYR A 125     -15.023   0.709   6.793  1.00 39.59           H  
ATOM   2059  CE2 TYR A 125     -17.515  -1.605   6.430  1.00 39.59           C  
ATOM   2060  HE2 TYR A 125     -17.803  -2.578   6.800  1.00 39.59           H  
ATOM   2061  OH  TYR A 125     -15.563  -1.653   7.818  1.00 39.59           O  
ATOM   2062  HH  TYR A 125     -14.767  -1.155   8.019  1.00 39.59           H  
ATOM   2063  CZ  TYR A 125     -16.327  -1.008   6.900  1.00 39.59           C  
ATOM   2064  N   ARG A 126     -20.203   3.860   3.202  1.00 44.01           N  
ATOM   2065  H   ARG A 126     -19.650   4.214   3.969  1.00 44.01           H  
ATOM   2066  CA  ARG A 126     -20.425   4.751   2.071  1.00 44.01           C  
ATOM   2067  HA  ARG A 126     -21.052   4.245   1.336  1.00 44.01           H  
ATOM   2068  C   ARG A 126     -19.097   5.047   1.401  1.00 44.01           C  
ATOM   2069  CB  ARG A 126     -21.161   6.018   2.514  1.00 44.01           C  
ATOM   2070  HB2 ARG A 126     -21.062   6.771   1.732  1.00 44.01           H  
ATOM   2071  HB3 ARG A 126     -20.719   6.407   3.431  1.00 44.01           H  
ATOM   2072  O   ARG A 126     -18.171   5.528   2.052  1.00 44.01           O  
ATOM   2073  CG  ARG A 126     -22.653   5.729   2.724  1.00 44.01           C  
ATOM   2074  HG2 ARG A 126     -22.793   4.976   3.500  1.00 44.01           H  
ATOM   2075  HG3 ARG A 126     -23.075   5.372   1.785  1.00 44.01           H  
ATOM   2076  CD  ARG A 126     -23.356   7.019   3.132  1.00 44.01           C  
ATOM   2077  HD2 ARG A 126     -23.023   7.301   4.131  1.00 44.01           H  
ATOM   2078  HD3 ARG A 126     -23.064   7.802   2.433  1.00 44.01           H  
ATOM   2079  NE  ARG A 126     -24.822   6.894   3.114  1.00 44.01           N  
ATOM   2080  HE  ARG A 126     -25.244   5.993   2.942  1.00 44.01           H  
ATOM   2081  NH1 ARG A 126     -25.222   9.126   3.393  1.00 44.01           N  
ATOM   2082 HH11 ARG A 126     -24.254   9.220   3.666  1.00 44.01           H  
ATOM   2083 HH12 ARG A 126     -25.870   9.899   3.446  1.00 44.01           H  
ATOM   2084  NH2 ARG A 126     -26.924   7.731   2.994  1.00 44.01           N  
ATOM   2085 HH21 ARG A 126     -27.225   6.800   2.744  1.00 44.01           H  
ATOM   2086 HH22 ARG A 126     -27.586   8.494   2.978  1.00 44.01           H  
ATOM   2087  CZ  ARG A 126     -25.650   7.913   3.169  1.00 44.01           C  
ATOM   2088  N   TYR A 127     -19.008   4.783   0.105  1.00 45.81           N  
ATOM   2089  H   TYR A 127     -19.815   4.403  -0.369  1.00 45.81           H  
ATOM   2090  CA  TYR A 127     -17.905   5.276  -0.714  1.00 45.81           C  
ATOM   2091  HA  TYR A 127     -17.233   5.861  -0.087  1.00 45.81           H  
ATOM   2092  C   TYR A 127     -18.442   6.242  -1.768  1.00 45.81           C  
ATOM   2093  CB  TYR A 127     -17.056   4.123  -1.270  1.00 45.81           C  
ATOM   2094  HB2 TYR A 127     -16.141   4.548  -1.684  1.00 45.81           H  
ATOM   2095  HB3 TYR A 127     -16.755   3.482  -0.441  1.00 45.81           H  
ATOM   2096  O   TYR A 127     -19.595   6.145  -2.194  1.00 45.81           O  
ATOM   2097  CG  TYR A 127     -17.705   3.268  -2.339  1.00 45.81           C  
ATOM   2098  CD1 TYR A 127     -18.423   2.105  -1.989  1.00 45.81           C  
ATOM   2099  HD1 TYR A 127     -18.547   1.828  -0.953  1.00 45.81           H  
ATOM   2100  CD2 TYR A 127     -17.544   3.610  -3.697  1.00 45.81           C  
ATOM   2101  HD2 TYR A 127     -16.995   4.495  -3.981  1.00 45.81           H  
ATOM   2102  CE1 TYR A 127     -18.973   1.295  -3.004  1.00 45.81           C  
ATOM   2103  HE1 TYR A 127     -19.526   0.395  -2.779  1.00 45.81           H  
ATOM   2104  CE2 TYR A 127     -18.106   2.801  -4.702  1.00 45.81           C  
ATOM   2105  HE2 TYR A 127     -18.000   3.052  -5.748  1.00 45.81           H  
ATOM   2106  OH  TYR A 127     -19.414   0.901  -5.330  1.00 45.81           O  
ATOM   2107  HH  TYR A 127     -19.275   1.302  -6.192  1.00 45.81           H  
ATOM   2108  CZ  TYR A 127     -18.829   1.647  -4.359  1.00 45.81           C  
ATOM   2109  N   LEU A 128     -17.615   7.219  -2.134  1.00 42.74           N  
ATOM   2110  H   LEU A 128     -16.680   7.231  -1.753  1.00 42.74           H  
ATOM   2111  CA  LEU A 128     -17.877   8.103  -3.262  1.00 42.74           C  
ATOM   2112  HA  LEU A 128     -18.932   8.066  -3.532  1.00 42.74           H  
ATOM   2113  C   LEU A 128     -17.081   7.583  -4.456  1.00 42.74           C  
ATOM   2114  CB  LEU A 128     -17.512   9.555  -2.906  1.00 42.74           C  
ATOM   2115  HB2 LEU A 128     -16.478   9.577  -2.563  1.00 42.74           H  
ATOM   2116  HB3 LEU A 128     -17.573  10.158  -3.812  1.00 42.74           H  
ATOM   2117  O   LEU A 128     -15.862   7.433  -4.369  1.00 42.74           O  
ATOM   2118  CG  LEU A 128     -18.409  10.222  -1.850  1.00 42.74           C  
ATOM   2119  HG  LEU A 128     -18.394   9.633  -0.932  1.00 42.74           H  
ATOM   2120  CD1 LEU A 128     -17.873  11.620  -1.541  1.00 42.74           C  
ATOM   2121 HD11 LEU A 128     -18.413  12.042  -0.694  1.00 42.74           H  
ATOM   2122 HD12 LEU A 128     -16.811  11.566  -1.299  1.00 42.74           H  
ATOM   2123 HD13 LEU A 128     -17.999  12.266  -2.410  1.00 42.74           H  
ATOM   2124  CD2 LEU A 128     -19.854  10.382  -2.326  1.00 42.74           C  
ATOM   2125 HD21 LEU A 128     -19.885  10.921  -3.273  1.00 42.74           H  
ATOM   2126 HD22 LEU A 128     -20.432  10.931  -1.582  1.00 42.74           H  
ATOM   2127 HD23 LEU A 128     -20.306   9.399  -2.457  1.00 42.74           H  
ATOM   2128  N   GLU A 129     -17.783   7.316  -5.548  1.00 42.64           N  
ATOM   2129  H   GLU A 129     -18.786   7.436  -5.518  1.00 42.64           H  
ATOM   2130  CA  GLU A 129     -17.225   6.989  -6.857  1.00 42.64           C  
ATOM   2131  HA  GLU A 129     -16.151   6.821  -6.783  1.00 42.64           H  
ATOM   2132  C   GLU A 129     -17.478   8.156  -7.797  1.00 42.64           C  
ATOM   2133  CB  GLU A 129     -17.893   5.716  -7.386  1.00 42.64           C  
ATOM   2134  HB2 GLU A 129     -18.970   5.876  -7.423  1.00 42.64           H  
ATOM   2135  HB3 GLU A 129     -17.681   4.928  -6.662  1.00 42.64           H  
ATOM   2136  O   GLU A 129     -18.572   8.716  -7.809  1.00 42.64           O  
ATOM   2137  CG  GLU A 129     -17.411   5.304  -8.789  1.00 42.64           C  
ATOM   2138  HG2 GLU A 129     -16.348   5.530  -8.869  1.00 42.64           H  
ATOM   2139  HG3 GLU A 129     -17.922   5.927  -9.523  1.00 42.64           H  
ATOM   2140  CD  GLU A 129     -17.645   3.817  -9.137  1.00 42.64           C  
ATOM   2141  OE1 GLU A 129     -17.256   3.426 -10.263  1.00 42.64           O  
ATOM   2142  OE2 GLU A 129     -18.125   3.049  -8.269  1.00 42.64           O  
ATOM   2143  N   PHE A 130     -16.489   8.554  -8.589  1.00 41.15           N  
ATOM   2144  H   PHE A 130     -15.603   8.070  -8.565  1.00 41.15           H  
ATOM   2145  CA  PHE A 130     -16.761   9.473  -9.683  1.00 41.15           C  
ATOM   2146  HA  PHE A 130     -17.548  10.168  -9.388  1.00 41.15           H  
ATOM   2147  C   PHE A 130     -17.274   8.676 -10.882  1.00 41.15           C  
ATOM   2148  CB  PHE A 130     -15.531  10.319  -9.998  1.00 41.15           C  
ATOM   2149  HB2 PHE A 130     -15.152  10.753  -9.072  1.00 41.15           H  
ATOM   2150  HB3 PHE A 130     -14.747   9.689 -10.416  1.00 41.15           H  
ATOM   2151  O   PHE A 130     -16.508   7.976 -11.544  1.00 41.15           O  
ATOM   2152  CG  PHE A 130     -15.858  11.446 -10.954  1.00 41.15           C  
ATOM   2153  CD1 PHE A 130     -15.580  11.315 -12.326  1.00 41.15           C  
ATOM   2154  HD1 PHE A 130     -15.139  10.403 -12.700  1.00 41.15           H  
ATOM   2155  CD2 PHE A 130     -16.480  12.613 -10.473  1.00 41.15           C  
ATOM   2156  HD2 PHE A 130     -16.720  12.696  -9.423  1.00 41.15           H  
ATOM   2157  CE1 PHE A 130     -15.886  12.368 -13.207  1.00 41.15           C  
ATOM   2158  HE1 PHE A 130     -15.660  12.279 -14.259  1.00 41.15           H  
ATOM   2159  CE2 PHE A 130     -16.791  13.664 -11.354  1.00 41.15           C  
ATOM   2160  HE2 PHE A 130     -17.261  14.564 -10.985  1.00 41.15           H  
ATOM   2161  CZ  PHE A 130     -16.483  13.545 -12.721  1.00 41.15           C  
ATOM   2162  HZ  PHE A 130     -16.704  14.355 -13.399  1.00 41.15           H  
ATOM   2163  N   ASP A 131     -18.570   8.790 -11.165  1.00 44.22           N  
ATOM   2164  H   ASP A 131     -19.148   9.401 -10.607  1.00 44.22           H  
ATOM   2165  CA  ASP A 131     -19.176   8.138 -12.318  1.00 44.22           C  
ATOM   2166  HA  ASP A 131     -18.754   7.138 -12.412  1.00 44.22           H  
ATOM   2167  C   ASP A 131     -18.839   8.934 -13.584  1.00 44.22           C  
ATOM   2168  CB  ASP A 131     -20.678   7.960 -12.092  1.00 44.22           C  
ATOM   2169  HB2 ASP A 131     -21.149   8.939 -11.997  1.00 44.22           H  
ATOM   2170  HB3 ASP A 131     -20.813   7.419 -11.156  1.00 44.22           H  
ATOM   2171  O   ASP A 131     -19.343  10.038 -13.823  1.00 44.22           O  
ATOM   2172  CG  ASP A 131     -21.366   7.170 -13.208  1.00 44.22           C  
ATOM   2173  OD1 ASP A 131     -20.913   7.249 -14.378  1.00 44.22           O  
ATOM   2174  OD2 ASP A 131     -22.402   6.548 -12.916  1.00 44.22           O  
ATOM   2175  N   HIS A 132     -17.971   8.350 -14.410  1.00 35.93           N  
ATOM   2176  H   HIS A 132     -17.569   7.474 -14.106  1.00 35.93           H  
ATOM   2177  CA  HIS A 132     -17.513   8.939 -15.665  1.00 35.93           C  
ATOM   2178  HA  HIS A 132     -17.143   9.943 -15.460  1.00 35.93           H  
ATOM   2179  C   HIS A 132     -18.620   9.082 -16.720  1.00 35.93           C  
ATOM   2180  CB  HIS A 132     -16.361   8.089 -16.216  1.00 35.93           C  
ATOM   2181  HB2 HIS A 132     -16.653   7.039 -16.228  1.00 35.93           H  
ATOM   2182  HB3 HIS A 132     -16.165   8.389 -17.246  1.00 35.93           H  
ATOM   2183  O   HIS A 132     -18.513   9.952 -17.584  1.00 35.93           O  
ATOM   2184  CG  HIS A 132     -15.078   8.253 -15.444  1.00 35.93           C  
ATOM   2185  CD2 HIS A 132     -14.482   7.341 -14.613  1.00 35.93           C  
ATOM   2186  HD2 HIS A 132     -14.866   6.363 -14.363  1.00 35.93           H  
ATOM   2187  ND1 HIS A 132     -14.277   9.370 -15.463  1.00 35.93           N  
ATOM   2188  HD1 HIS A 132     -14.482  10.239 -15.936  1.00 35.93           H  
ATOM   2189  CE1 HIS A 132     -13.222   9.138 -14.669  1.00 35.93           C  
ATOM   2190  HE1 HIS A 132     -12.439   9.853 -14.466  1.00 35.93           H  
ATOM   2191  NE2 HIS A 132     -13.281   7.901 -14.152  1.00 35.93           N  
ATOM   2192  N   SER A 133     -19.676   8.267 -16.660  1.00 41.24           N  
ATOM   2193  H   SER A 133     -19.779   7.668 -15.853  1.00 41.24           H  
ATOM   2194  CA  SER A 133     -20.827   8.374 -17.563  1.00 41.24           C  
ATOM   2195  HA  SER A 133     -20.464   8.603 -18.565  1.00 41.24           H  
ATOM   2196  C   SER A 133     -21.759   9.514 -17.149  1.00 41.24           C  
ATOM   2197  CB  SER A 133     -21.566   7.032 -17.639  1.00 41.24           C  
ATOM   2198  HB2 SER A 133     -22.242   7.060 -18.494  1.00 41.24           H  
ATOM   2199  HB3 SER A 133     -20.844   6.232 -17.806  1.00 41.24           H  
ATOM   2200  O   SER A 133     -22.259  10.252 -17.999  1.00 41.24           O  
ATOM   2201  OG  SER A 133     -22.329   6.737 -16.488  1.00 41.24           O  
ATOM   2202  HG  SER A 133     -21.801   6.790 -15.688  1.00 41.24           H  
ATOM   2203  N   LEU A 134     -21.925   9.716 -15.839  1.00 39.89           N  
ATOM   2204  H   LEU A 134     -21.514   9.033 -15.218  1.00 39.89           H  
ATOM   2205  CA  LEU A 134     -22.828  10.718 -15.271  1.00 39.89           C  
ATOM   2206  HA  LEU A 134     -23.596  10.951 -16.009  1.00 39.89           H  
ATOM   2207  C   LEU A 134     -22.152  12.058 -14.945  1.00 39.89           C  
ATOM   2208  CB  LEU A 134     -23.522  10.132 -14.030  1.00 39.89           C  
ATOM   2209  HB2 LEU A 134     -22.759   9.914 -13.282  1.00 39.89           H  
ATOM   2210  HB3 LEU A 134     -24.189  10.895 -13.629  1.00 39.89           H  
ATOM   2211  O   LEU A 134     -22.847  13.006 -14.577  1.00 39.89           O  
ATOM   2212  CG  LEU A 134     -24.350   8.857 -14.273  1.00 39.89           C  
ATOM   2213  HG  LEU A 134     -23.709   8.067 -14.664  1.00 39.89           H  
ATOM   2214  CD1 LEU A 134     -24.967   8.385 -12.955  1.00 39.89           C  
ATOM   2215 HD11 LEU A 134     -25.347   7.373 -13.101  1.00 39.89           H  
ATOM   2216 HD12 LEU A 134     -25.785   9.036 -12.648  1.00 39.89           H  
ATOM   2217 HD13 LEU A 134     -24.197   8.329 -12.186  1.00 39.89           H  
ATOM   2218  CD2 LEU A 134     -25.495   9.100 -15.258  1.00 39.89           C  
ATOM   2219 HD21 LEU A 134     -26.113   9.940 -14.940  1.00 39.89           H  
ATOM   2220 HD22 LEU A 134     -26.103   8.198 -15.329  1.00 39.89           H  
ATOM   2221 HD23 LEU A 134     -25.086   9.296 -16.249  1.00 39.89           H  
ATOM   2222  N   LYS A 135     -20.820  12.149 -15.057  1.00 39.29           N  
ATOM   2223  H   LYS A 135     -20.330  11.287 -15.250  1.00 39.29           H  
ATOM   2224  CA  LYS A 135     -20.015  13.342 -14.728  1.00 39.29           C  
ATOM   2225  HA  LYS A 135     -18.970  13.032 -14.706  1.00 39.29           H  
ATOM   2226  C   LYS A 135     -20.298  13.895 -13.324  1.00 39.29           C  
ATOM   2227  CB  LYS A 135     -20.167  14.423 -15.811  1.00 39.29           C  
ATOM   2228  HB2 LYS A 135     -21.203  14.760 -15.838  1.00 39.29           H  
ATOM   2229  HB3 LYS A 135     -19.541  15.273 -15.540  1.00 39.29           H  
ATOM   2230  O   LYS A 135     -20.350  15.108 -13.118  1.00 39.29           O  
ATOM   2231  CG  LYS A 135     -19.748  13.953 -17.206  1.00 39.29           C  
ATOM   2232  HG2 LYS A 135     -20.389  13.135 -17.534  1.00 39.29           H  
ATOM   2233  HG3 LYS A 135     -18.714  13.612 -17.180  1.00 39.29           H  
ATOM   2234  CD  LYS A 135     -19.881  15.124 -18.183  1.00 39.29           C  
ATOM   2235  HD2 LYS A 135     -19.251  15.946 -17.843  1.00 39.29           H  
ATOM   2236  HD3 LYS A 135     -20.921  15.451 -18.208  1.00 39.29           H  
ATOM   2237  CE  LYS A 135     -19.441  14.679 -19.575  1.00 39.29           C  
ATOM   2238  HE2 LYS A 135     -18.409  14.334 -19.515  1.00 39.29           H  
ATOM   2239  HE3 LYS A 135     -20.058  13.833 -19.880  1.00 39.29           H  
ATOM   2240  NZ  LYS A 135     -19.560  15.790 -20.547  1.00 39.29           N  
ATOM   2241  HZ1 LYS A 135     -18.980  16.563 -20.252  1.00 39.29           H  
ATOM   2242  HZ2 LYS A 135     -20.520  16.099 -20.602  1.00 39.29           H  
ATOM   2243  HZ3 LYS A 135     -19.262  15.484 -21.462  1.00 39.29           H  
ATOM   2244  N   LYS A 136     -20.509  13.012 -12.347  1.00 40.84           N  
ATOM   2245  H   LYS A 136     -20.393  12.034 -12.570  1.00 40.84           H  
ATOM   2246  CA  LYS A 136     -20.796  13.382 -10.955  1.00 40.84           C  
ATOM   2247  HA  LYS A 136     -20.284  14.321 -10.742  1.00 40.84           H  
ATOM   2248  C   LYS A 136     -20.241  12.343  -9.991  1.00 40.84           C  
ATOM   2249  CB  LYS A 136     -22.309  13.608 -10.758  1.00 40.84           C  
ATOM   2250  HB2 LYS A 136     -22.475  14.027  -9.765  1.00 40.84           H  
ATOM   2251  HB3 LYS A 136     -22.652  14.337 -11.492  1.00 40.84           H  
ATOM   2252  O   LYS A 136     -20.065  11.183 -10.351  1.00 40.84           O  
ATOM   2253  CG  LYS A 136     -23.143  12.325 -10.895  1.00 40.84           C  
ATOM   2254  HG2 LYS A 136     -22.939  11.867 -11.863  1.00 40.84           H  
ATOM   2255  HG3 LYS A 136     -22.860  11.623 -10.110  1.00 40.84           H  
ATOM   2256  CD  LYS A 136     -24.645  12.612 -10.781  1.00 40.84           C  
ATOM   2257  HD2 LYS A 136     -24.944  13.272 -11.596  1.00 40.84           H  
ATOM   2258  HD3 LYS A 136     -24.848  13.093  -9.824  1.00 40.84           H  
ATOM   2259  CE  LYS A 136     -25.405  11.286 -10.871  1.00 40.84           C  
ATOM   2260  HE2 LYS A 136     -25.068  10.638 -10.062  1.00 40.84           H  
ATOM   2261  HE3 LYS A 136     -25.132  10.800 -11.807  1.00 40.84           H  
ATOM   2262  NZ  LYS A 136     -26.875  11.473 -10.802  1.00 40.84           N  
ATOM   2263  HZ1 LYS A 136     -27.337  10.578 -10.876  1.00 40.84           H  
ATOM   2264  HZ2 LYS A 136     -27.135  11.898  -9.923  1.00 40.84           H  
ATOM   2265  HZ3 LYS A 136     -27.189  12.058 -11.563  1.00 40.84           H  
ATOM   2266  N   TRP A 137     -20.020  12.757  -8.749  1.00 43.75           N  
ATOM   2267  H   TRP A 137     -20.249  13.710  -8.504  1.00 43.75           H  
ATOM   2268  CA  TRP A 137     -19.794  11.810  -7.665  1.00 43.75           C  
ATOM   2269  HA  TRP A 137     -19.077  11.060  -7.998  1.00 43.75           H  
ATOM   2270  C   TRP A 137     -21.106  11.094  -7.336  1.00 43.75           C  
ATOM   2271  CB  TRP A 137     -19.183  12.518  -6.454  1.00 43.75           C  
ATOM   2272  HB2 TRP A 137     -19.190  11.825  -5.613  1.00 43.75           H  
ATOM   2273  HB3 TRP A 137     -19.800  13.373  -6.180  1.00 43.75           H  
ATOM   2274  O   TRP A 137     -22.146  11.728  -7.149  1.00 43.75           O  
ATOM   2275  CG  TRP A 137     -17.767  12.962  -6.666  1.00 43.75           C  
ATOM   2276  CD1 TRP A 137     -17.362  14.186  -7.077  1.00 43.75           C  
ATOM   2277  HD1 TRP A 137     -18.025  15.008  -7.301  1.00 43.75           H  
ATOM   2278  CD2 TRP A 137     -16.547  12.175  -6.505  1.00 43.75           C  
ATOM   2279  CE2 TRP A 137     -15.427  12.999  -6.821  1.00 43.75           C  
ATOM   2280  CE3 TRP A 137     -16.277  10.842  -6.140  1.00 43.75           C  
ATOM   2281  HE3 TRP A 137     -17.104  10.173  -5.950  1.00 43.75           H  
ATOM   2282  NE1 TRP A 137     -15.983  14.210  -7.176  1.00 43.75           N  
ATOM   2283  HE1 TRP A 137     -15.453  15.007  -7.500  1.00 43.75           H  
ATOM   2284  CH2 TRP A 137     -13.873  11.203  -6.366  1.00 43.75           C  
ATOM   2285  HH2 TRP A 137     -12.865  10.817  -6.326  1.00 43.75           H  
ATOM   2286  CZ2 TRP A 137     -14.106  12.533  -6.757  1.00 43.75           C  
ATOM   2287  HZ2 TRP A 137     -13.282  13.179  -7.020  1.00 43.75           H  
ATOM   2288  CZ3 TRP A 137     -14.956  10.362  -6.060  1.00 43.75           C  
ATOM   2289  HZ3 TRP A 137     -14.776   9.330  -5.797  1.00 43.75           H  
ATOM   2290  N   VAL A 138     -21.053   9.772  -7.293  1.00 45.16           N  
ATOM   2291  H   VAL A 138     -20.169   9.326  -7.493  1.00 45.16           H  
ATOM   2292  CA  VAL A 138     -22.139   8.883  -6.905  1.00 45.16           C  
ATOM   2293  HA  VAL A 138     -23.054   9.462  -6.785  1.00 45.16           H  
ATOM   2294  C   VAL A 138     -21.766   8.284  -5.557  1.00 45.16           C  
ATOM   2295  CB  VAL A 138     -22.398   7.812  -7.983  1.00 45.16           C  
ATOM   2296  HB  VAL A 138     -21.510   7.194  -8.109  1.00 45.16           H  
ATOM   2297  O   VAL A 138     -20.658   7.785  -5.356  1.00 45.16           O  
ATOM   2298  CG1 VAL A 138     -23.590   6.927  -7.599  1.00 45.16           C  
ATOM   2299 HG11 VAL A 138     -24.487   7.526  -7.442  1.00 45.16           H  
ATOM   2300 HG12 VAL A 138     -23.770   6.202  -8.393  1.00 45.16           H  
ATOM   2301 HG13 VAL A 138     -23.360   6.365  -6.694  1.00 45.16           H  
ATOM   2302  CG2 VAL A 138     -22.740   8.478  -9.324  1.00 45.16           C  
ATOM   2303 HG21 VAL A 138     -22.946   7.707 -10.067  1.00 45.16           H  
ATOM   2304 HG22 VAL A 138     -23.613   9.121  -9.214  1.00 45.16           H  
ATOM   2305 HG23 VAL A 138     -21.893   9.069  -9.674  1.00 45.16           H  
ATOM   2306  N   SER A 139     -22.679   8.397  -4.595  1.00 46.61           N  
ATOM   2307  H   SER A 139     -23.585   8.776  -4.832  1.00 46.61           H  
ATOM   2308  CA  SER A 139     -22.533   7.722  -3.312  1.00 46.61           C  
ATOM   2309  HA  SER A 139     -21.474   7.654  -3.065  1.00 46.61           H  
ATOM   2310  C   SER A 139     -23.083   6.314  -3.438  1.00 46.61           C  
ATOM   2311  CB  SER A 139     -23.229   8.496  -2.192  1.00 46.61           C  
ATOM   2312  HB2 SER A 139     -22.841   9.514  -2.166  1.00 46.61           H  
ATOM   2313  HB3 SER A 139     -24.302   8.531  -2.378  1.00 46.61           H  
ATOM   2314  O   SER A 139     -24.222   6.122  -3.860  1.00 46.61           O  
ATOM   2315  OG  SER A 139     -22.986   7.875  -0.943  1.00 46.61           O  
ATOM   2316  HG  SER A 139     -22.079   7.559  -0.928  1.00 46.61           H  
ATOM   2317  N   HIS A 140     -22.268   5.345  -3.053  1.00 50.82           N  
ATOM   2318  H   HIS A 140     -21.326   5.577  -2.773  1.00 50.82           H  
ATOM   2319  CA  HIS A 140     -22.657   3.950  -2.986  1.00 50.82           C  
ATOM   2320  HA  HIS A 140     -23.622   3.801  -3.470  1.00 50.82           H  
ATOM   2321  C   HIS A 140     -22.772   3.543  -1.524  1.00 50.82           C  
ATOM   2322  CB  HIS A 140     -21.622   3.114  -3.729  1.00 50.82           C  
ATOM   2323  HB2 HIS A 140     -21.845   2.055  -3.595  1.00 50.82           H  
ATOM   2324  HB3 HIS A 140     -20.648   3.329  -3.290  1.00 50.82           H  
ATOM   2325  O   HIS A 140     -21.854   3.778  -0.736  1.00 50.82           O  
ATOM   2326  CG  HIS A 140     -21.565   3.423  -5.201  1.00 50.82           C  
ATOM   2327  CD2 HIS A 140     -20.861   4.438  -5.789  1.00 50.82           C  
ATOM   2328  HD2 HIS A 140     -20.232   5.155  -5.282  1.00 50.82           H  
ATOM   2329  ND1 HIS A 140     -22.228   2.754  -6.203  1.00 50.82           N  
ATOM   2330  HD1 HIS A 140     -22.771   1.908  -6.100  1.00 50.82           H  
ATOM   2331  CE1 HIS A 140     -21.930   3.353  -7.368  1.00 50.82           C  
ATOM   2332  HE1 HIS A 140     -22.270   3.036  -8.343  1.00 50.82           H  
ATOM   2333  NE2 HIS A 140     -21.127   4.402  -7.157  1.00 50.82           N  
ATOM   2334  N   GLU A 141     -23.892   2.921  -1.167  1.00 50.60           N  
ATOM   2335  H   GLU A 141     -24.601   2.759  -1.867  1.00 50.60           H  
ATOM   2336  CA  GLU A 141     -24.070   2.254   0.119  1.00 50.60           C  
ATOM   2337  HA  GLU A 141     -23.397   2.690   0.857  1.00 50.60           H  
ATOM   2338  C   GLU A 141     -23.709   0.780  -0.040  1.00 50.60           C  
ATOM   2339  CB  GLU A 141     -25.507   2.419   0.636  1.00 50.60           C  
ATOM   2340  HB2 GLU A 141     -26.212   2.082  -0.124  1.00 50.60           H  
ATOM   2341  HB3 GLU A 141     -25.624   1.800   1.525  1.00 50.60           H  
ATOM   2342  O   GLU A 141     -24.236   0.084  -0.905  1.00 50.60           O  
ATOM   2343  CG  GLU A 141     -25.802   3.877   1.009  1.00 50.60           C  
ATOM   2344  HG2 GLU A 141     -25.040   4.205   1.717  1.00 50.60           H  
ATOM   2345  HG3 GLU A 141     -25.727   4.502   0.119  1.00 50.60           H  
ATOM   2346  CD  GLU A 141     -27.176   4.094   1.655  1.00 50.60           C  
ATOM   2347  OE1 GLU A 141     -27.360   5.219   2.181  1.00 50.60           O  
ATOM   2348  OE2 GLU A 141     -28.011   3.167   1.676  1.00 50.60           O  
ATOM   2349  N   THR A 142     -22.806   0.288   0.801  1.00 49.84           N  
ATOM   2350  H   THR A 142     -22.395   0.908   1.484  1.00 49.84           H  
ATOM   2351  CA  THR A 142     -22.442  -1.129   0.843  1.00 49.84           C  
ATOM   2352  HA  THR A 142     -23.055  -1.680   0.130  1.00 49.84           H  
ATOM   2353  C   THR A 142     -22.738  -1.694   2.218  1.00 49.84           C  
ATOM   2354  CB  THR A 142     -20.987  -1.372   0.442  1.00 49.84           C  
ATOM   2355  HB  THR A 142     -20.753  -2.419   0.632  1.00 49.84           H  
ATOM   2356  O   THR A 142     -22.355  -1.120   3.235  1.00 49.84           O  
ATOM   2357  CG2 THR A 142     -20.769  -1.057  -1.031  1.00 49.84           C  
ATOM   2358 HG21 THR A 142     -21.381  -1.716  -1.646  1.00 49.84           H  
ATOM   2359 HG22 THR A 142     -21.049  -0.023  -1.235  1.00 49.84           H  
ATOM   2360 HG23 THR A 142     -19.720  -1.212  -1.281  1.00 49.84           H  
ATOM   2361  OG1 THR A 142     -20.098  -0.578   1.178  1.00 49.84           O  
ATOM   2362  HG1 THR A 142     -20.453   0.314   1.187  1.00 49.84           H  
ATOM   2363  N   GLY A 143     -23.438  -2.829   2.254  1.00 41.30           N  
ATOM   2364  H   GLY A 143     -23.761  -3.214   1.378  1.00 41.30           H  
ATOM   2365  CA  GLY A 143     -23.901  -3.461   3.494  1.00 41.30           C  
ATOM   2366  HA2 GLY A 143     -24.710  -4.151   3.254  1.00 41.30           H  
ATOM   2367  HA3 GLY A 143     -24.300  -2.691   4.154  1.00 41.30           H  
ATOM   2368  C   GLY A 143     -22.834  -4.237   4.275  1.00 41.30           C  
ATOM   2369  O   GLY A 143     -23.153  -4.763   5.341  1.00 41.30           O  
ATOM   2370  N   ASN A 144     -21.608  -4.364   3.747  1.00 44.17           N  
ATOM   2371  H   ASN A 144     -21.455  -3.954   2.837  1.00 44.17           H  
ATOM   2372  CA  ASN A 144     -20.423  -4.917   4.418  1.00 44.17           C  
ATOM   2373  HA  ASN A 144     -20.234  -4.345   5.326  1.00 44.17           H  
ATOM   2374  C   ASN A 144     -19.209  -4.819   3.468  1.00 44.17           C  
ATOM   2375  CB  ASN A 144     -20.678  -6.411   4.758  1.00 44.17           C  
ATOM   2376  HB2 ASN A 144     -21.739  -6.619   4.894  1.00 44.17           H  
ATOM   2377  HB3 ASN A 144     -20.347  -7.050   3.939  1.00 44.17           H  
ATOM   2378  O   ASN A 144     -19.267  -5.404   2.397  1.00 44.17           O  
ATOM   2379  CG  ASN A 144     -19.970  -6.880   6.005  1.00 44.17           C  
ATOM   2380  ND2 ASN A 144     -20.370  -8.014   6.531  1.00 44.17           N  
ATOM   2381 HD21 ASN A 144     -21.062  -8.573   6.052  1.00 44.17           H  
ATOM   2382 HD22 ASN A 144     -19.847  -8.347   7.328  1.00 44.17           H  
ATOM   2383  OD1 ASN A 144     -19.048  -6.264   6.512  1.00 44.17           O  
ATOM   2384  N   VAL A 145     -18.093  -4.166   3.815  1.00 38.80           N  
ATOM   2385  H   VAL A 145     -18.061  -3.669   4.693  1.00 38.80           H  
ATOM   2386  CA  VAL A 145     -16.897  -4.114   2.921  1.00 38.80           C  
ATOM   2387  HA  VAL A 145     -17.233  -3.870   1.914  1.00 38.80           H  
ATOM   2388  C   VAL A 145     -16.195  -5.470   2.784  1.00 38.80           C  
ATOM   2389  CB  VAL A 145     -15.932  -2.995   3.365  1.00 38.80           C  
ATOM   2390  HB  VAL A 145     -15.802  -3.041   4.446  1.00 38.80           H  
ATOM   2391  O   VAL A 145     -15.438  -5.689   1.845  1.00 38.80           O  
ATOM   2392  CG1 VAL A 145     -14.552  -2.970   2.698  1.00 38.80           C  
ATOM   2393 HG11 VAL A 145     -13.972  -3.834   3.025  1.00 38.80           H  
ATOM   2394 HG12 VAL A 145     -14.008  -2.071   2.987  1.00 38.80           H  
ATOM   2395 HG13 VAL A 145     -14.652  -3.005   1.614  1.00 38.80           H  
ATOM   2396  CG2 VAL A 145     -16.562  -1.663   2.978  1.00 38.80           C  
ATOM   2397 HG21 VAL A 145     -16.050  -0.851   3.494  1.00 38.80           H  
ATOM   2398 HG22 VAL A 145     -17.630  -1.662   3.198  1.00 38.80           H  
ATOM   2399 HG23 VAL A 145     -16.472  -1.504   1.904  1.00 38.80           H  
ATOM   2400  N   ASN A 146     -16.517  -6.414   3.668  1.00 39.28           N  
ATOM   2401  H   ASN A 146     -17.161  -6.165   4.406  1.00 39.28           H  
ATOM   2402  CA  ASN A 146     -15.990  -7.774   3.639  1.00 39.28           C  
ATOM   2403  HA  ASN A 146     -15.032  -7.768   3.119  1.00 39.28           H  
ATOM   2404  C   ASN A 146     -16.872  -8.753   2.856  1.00 39.28           C  
ATOM   2405  CB  ASN A 146     -15.742  -8.236   5.083  1.00 39.28           C  
ATOM   2406  HB2 ASN A 146     -15.449  -9.286   5.085  1.00 39.28           H  
ATOM   2407  HB3 ASN A 146     -16.659  -8.134   5.663  1.00 39.28           H  
ATOM   2408  O   ASN A 146     -16.739  -9.962   3.050  1.00 39.28           O  
ATOM   2409  CG  ASN A 146     -14.623  -7.473   5.762  1.00 39.28           C  
ATOM   2410  ND2 ASN A 146     -14.546  -7.548   7.068  1.00 39.28           N  
ATOM   2411 HD21 ASN A 146     -13.769  -7.052   7.480  1.00 39.28           H  
ATOM   2412 HD22 ASN A 146     -15.188  -8.128   7.589  1.00 39.28           H  
ATOM   2413  OD1 ASN A 146     -13.802  -6.808   5.160  1.00 39.28           O  
ATOM   2414  N   THR A 147     -17.800  -8.285   2.010  1.00 43.70           N  
ATOM   2415  H   THR A 147     -17.882  -7.297   1.817  1.00 43.70           H  
ATOM   2416  CA  THR A 147     -18.448  -9.241   1.112  1.00 43.70           C  
ATOM   2417  HA  THR A 147     -18.709 -10.102   1.728  1.00 43.70           H  
ATOM   2418  C   THR A 147     -17.465  -9.709   0.032  1.00 43.70           C  
ATOM   2419  CB  THR A 147     -19.780  -8.806   0.505  1.00 43.70           C  
ATOM   2420  HB  THR A 147     -20.192  -9.716   0.069  1.00 43.70           H  
ATOM   2421  O   THR A 147     -16.598  -8.934  -0.407  1.00 43.70           O  
ATOM   2422  CG2 THR A 147     -20.820  -8.335   1.514  1.00 43.70           C  
ATOM   2423 HG21 THR A 147     -21.809  -8.448   1.068  1.00 43.70           H  
ATOM   2424 HG22 THR A 147     -20.765  -8.938   2.419  1.00 43.70           H  
ATOM   2425 HG23 THR A 147     -20.664  -7.279   1.737  1.00 43.70           H  
ATOM   2426  OG1 THR A 147     -19.636  -7.848  -0.510  1.00 43.70           O  
ATOM   2427  HG1 THR A 147     -20.153  -8.228  -1.224  1.00 43.70           H  
ATOM   2428  N   PRO A 148     -17.564 -10.977  -0.403  1.00 45.06           N  
ATOM   2429  CA  PRO A 148     -16.770 -11.491  -1.511  1.00 45.06           C  
ATOM   2430  HA  PRO A 148     -15.728 -11.553  -1.199  1.00 45.06           H  
ATOM   2431  C   PRO A 148     -16.869 -10.606  -2.756  1.00 45.06           C  
ATOM   2432  CB  PRO A 148     -17.305 -12.901  -1.779  1.00 45.06           C  
ATOM   2433  HB2 PRO A 148     -16.518 -13.572  -2.122  1.00 45.06           H  
ATOM   2434  HB3 PRO A 148     -18.115 -12.865  -2.508  1.00 45.06           H  
ATOM   2435  O   PRO A 148     -15.857 -10.409  -3.418  1.00 45.06           O  
ATOM   2436  CG  PRO A 148     -17.867 -13.329  -0.427  1.00 45.06           C  
ATOM   2437  HG2 PRO A 148     -17.059 -13.694   0.207  1.00 45.06           H  
ATOM   2438  HG3 PRO A 148     -18.647 -14.084  -0.532  1.00 45.06           H  
ATOM   2439  CD  PRO A 148     -18.414 -12.026   0.140  1.00 45.06           C  
ATOM   2440  HD2 PRO A 148     -19.439 -11.879  -0.202  1.00 45.06           H  
ATOM   2441  HD3 PRO A 148     -18.372 -12.066   1.228  1.00 45.06           H  
ATOM   2442  N   GLU A 149     -18.028  -9.992  -3.031  1.00 42.17           N  
ATOM   2443  H   GLU A 149     -18.837 -10.159  -2.451  1.00 42.17           H  
ATOM   2444  CA  GLU A 149     -18.219  -9.175  -4.236  1.00 42.17           C  
ATOM   2445  HA  GLU A 149     -17.850  -9.743  -5.090  1.00 42.17           H  
ATOM   2446  C   GLU A 149     -17.427  -7.862  -4.197  1.00 42.17           C  
ATOM   2447  CB  GLU A 149     -19.703  -8.863  -4.500  1.00 42.17           C  
ATOM   2448  HB2 GLU A 149     -20.052  -8.091  -3.814  1.00 42.17           H  
ATOM   2449  HB3 GLU A 149     -19.758  -8.428  -5.498  1.00 42.17           H  
ATOM   2450  O   GLU A 149     -16.803  -7.500  -5.191  1.00 42.17           O  
ATOM   2451  CG  GLU A 149     -20.654 -10.077  -4.478  1.00 42.17           C  
ATOM   2452  HG2 GLU A 149     -21.504  -9.846  -5.119  1.00 42.17           H  
ATOM   2453  HG3 GLU A 149     -20.143 -10.939  -4.906  1.00 42.17           H  
ATOM   2454  CD  GLU A 149     -21.192 -10.420  -3.080  1.00 42.17           C  
ATOM   2455  OE1 GLU A 149     -21.891 -11.444  -2.945  1.00 42.17           O  
ATOM   2456  OE2 GLU A 149     -20.867  -9.671  -2.126  1.00 42.17           O  
ATOM   2457  N   ILE A 150     -17.385  -7.158  -3.057  1.00 41.91           N  
ATOM   2458  H   ILE A 150     -17.900  -7.501  -2.259  1.00 41.91           H  
ATOM   2459  CA  ILE A 150     -16.592  -5.919  -2.924  1.00 41.91           C  
ATOM   2460  HA  ILE A 150     -16.770  -5.293  -3.798  1.00 41.91           H  
ATOM   2461  C   ILE A 150     -15.107  -6.247  -2.905  1.00 41.91           C  
ATOM   2462  CB  ILE A 150     -17.003  -5.123  -1.670  1.00 41.91           C  
ATOM   2463  HB  ILE A 150     -17.000  -5.797  -0.813  1.00 41.91           H  
ATOM   2464  O   ILE A 150     -14.309  -5.559  -3.540  1.00 41.91           O  
ATOM   2465  CG1 ILE A 150     -18.431  -4.595  -1.898  1.00 41.91           C  
ATOM   2466 HG12 ILE A 150     -19.084  -5.417  -2.193  1.00 41.91           H  
ATOM   2467 HG13 ILE A 150     -18.434  -3.855  -2.698  1.00 41.91           H  
ATOM   2468  CG2 ILE A 150     -16.037  -3.955  -1.374  1.00 41.91           C  
ATOM   2469 HG21 ILE A 150     -15.039  -4.332  -1.149  1.00 41.91           H  
ATOM   2470 HG22 ILE A 150     -16.366  -3.400  -0.496  1.00 41.91           H  
ATOM   2471 HG23 ILE A 150     -15.988  -3.282  -2.230  1.00 41.91           H  
ATOM   2472  CD1 ILE A 150     -19.035  -3.981  -0.645  1.00 41.91           C  
ATOM   2473 HD11 ILE A 150     -20.103  -3.850  -0.813  1.00 41.91           H  
ATOM   2474 HD12 ILE A 150     -18.567  -3.025  -0.410  1.00 41.91           H  
ATOM   2475 HD13 ILE A 150     -18.890  -4.677   0.182  1.00 41.91           H  
ATOM   2476  N   THR A 151     -14.733  -7.330  -2.227  1.00 45.49           N  
ATOM   2477  H   THR A 151     -15.443  -7.857  -1.740  1.00 45.49           H  
ATOM   2478  CA  THR A 151     -13.348  -7.807  -2.209  1.00 45.49           C  
ATOM   2479  HA  THR A 151     -12.708  -7.010  -1.830  1.00 45.49           H  
ATOM   2480  C   THR A 151     -12.889  -8.153  -3.626  1.00 45.49           C  
ATOM   2481  CB  THR A 151     -13.205  -9.022  -1.284  1.00 45.49           C  
ATOM   2482  HB  THR A 151     -13.756  -9.868  -1.696  1.00 45.49           H  
ATOM   2483  O   THR A 151     -11.809  -7.733  -4.046  1.00 45.49           O  
ATOM   2484  CG2 THR A 151     -11.741  -9.417  -1.095  1.00 45.49           C  
ATOM   2485 HG21 THR A 151     -11.681 -10.228  -0.369  1.00 45.49           H  
ATOM   2486 HG22 THR A 151     -11.168  -8.567  -0.726  1.00 45.49           H  
ATOM   2487 HG23 THR A 151     -11.320  -9.766  -2.038  1.00 45.49           H  
ATOM   2488  OG1 THR A 151     -13.721  -8.723  -0.008  1.00 45.49           O  
ATOM   2489  HG1 THR A 151     -14.680  -8.739  -0.061  1.00 45.49           H  
ATOM   2490  N   GLN A 152     -13.727  -8.847  -4.398  1.00 47.43           N  
ATOM   2491  H   GLN A 152     -14.593  -9.180  -3.997  1.00 47.43           H  
ATOM   2492  CA  GLN A 152     -13.475  -9.195  -5.792  1.00 47.43           C  
ATOM   2493  HA  GLN A 152     -12.498  -9.674  -5.855  1.00 47.43           H  
ATOM   2494  C   GLN A 152     -13.441  -7.953  -6.689  1.00 47.43           C  
ATOM   2495  CB  GLN A 152     -14.531 -10.213  -6.239  1.00 47.43           C  
ATOM   2496  HB2 GLN A 152     -14.522 -11.044  -5.533  1.00 47.43           H  
ATOM   2497  HB3 GLN A 152     -15.519  -9.753  -6.224  1.00 47.43           H  
ATOM   2498  O   GLN A 152     -12.503  -7.811  -7.470  1.00 47.43           O  
ATOM   2499  CG  GLN A 152     -14.256 -10.788  -7.634  1.00 47.43           C  
ATOM   2500  HG2 GLN A 152     -14.324  -9.996  -8.380  1.00 47.43           H  
ATOM   2501  HG3 GLN A 152     -13.248 -11.202  -7.661  1.00 47.43           H  
ATOM   2502  CD  GLN A 152     -15.237 -11.894  -8.014  1.00 47.43           C  
ATOM   2503  NE2 GLN A 152     -15.066 -12.498  -9.168  1.00 47.43           N  
ATOM   2504 HE21 GLN A 152     -15.759 -13.195  -9.403  1.00 47.43           H  
ATOM   2505 HE22 GLN A 152     -14.403 -12.143  -9.842  1.00 47.43           H  
ATOM   2506  OE1 GLN A 152     -16.162 -12.237  -7.299  1.00 47.43           O  
ATOM   2507  N   TYR A 153     -14.374  -7.011  -6.528  1.00 44.56           N  
ATOM   2508  H   TYR A 153     -15.148  -7.204  -5.909  1.00 44.56           H  
ATOM   2509  CA  TYR A 153     -14.395  -5.750  -7.273  1.00 44.56           C  
ATOM   2510  HA  TYR A 153     -14.436  -5.976  -8.339  1.00 44.56           H  
ATOM   2511  C   TYR A 153     -13.133  -4.916  -7.023  1.00 44.56           C  
ATOM   2512  CB  TYR A 153     -15.650  -4.947  -6.902  1.00 44.56           C  
ATOM   2513  HB2 TYR A 153     -15.640  -4.729  -5.834  1.00 44.56           H  
ATOM   2514  HB3 TYR A 153     -16.530  -5.557  -7.103  1.00 44.56           H  
ATOM   2515  O   TYR A 153     -12.468  -4.491  -7.965  1.00 44.56           O  
ATOM   2516  CG  TYR A 153     -15.781  -3.649  -7.676  1.00 44.56           C  
ATOM   2517  CD1 TYR A 153     -15.435  -2.415  -7.087  1.00 44.56           C  
ATOM   2518  HD1 TYR A 153     -15.093  -2.383  -6.064  1.00 44.56           H  
ATOM   2519  CD2 TYR A 153     -16.247  -3.686  -9.003  1.00 44.56           C  
ATOM   2520  HD2 TYR A 153     -16.524  -4.628  -9.453  1.00 44.56           H  
ATOM   2521  CE1 TYR A 153     -15.573  -1.216  -7.820  1.00 44.56           C  
ATOM   2522  HE1 TYR A 153     -15.343  -0.263  -7.366  1.00 44.56           H  
ATOM   2523  CE2 TYR A 153     -16.365  -2.494  -9.742  1.00 44.56           C  
ATOM   2524  HE2 TYR A 153     -16.740  -2.509 -10.755  1.00 44.56           H  
ATOM   2525  OH  TYR A 153     -16.183  -0.122  -9.893  1.00 44.56           O  
ATOM   2526  HH  TYR A 153     -16.269   0.690  -9.387  1.00 44.56           H  
ATOM   2527  CZ  TYR A 153     -16.040  -1.255  -9.153  1.00 44.56           C  
ATOM   2528  N   VAL A 154     -12.739  -4.739  -5.757  1.00 44.78           N  
ATOM   2529  H   VAL A 154     -13.327  -5.114  -5.026  1.00 44.78           H  
ATOM   2530  CA  VAL A 154     -11.508  -4.029  -5.376  1.00 44.78           C  
ATOM   2531  HA  VAL A 154     -11.526  -3.038  -5.831  1.00 44.78           H  
ATOM   2532  C   VAL A 154     -10.275  -4.754  -5.917  1.00 44.78           C  
ATOM   2533  CB  VAL A 154     -11.431  -3.858  -3.843  1.00 44.78           C  
ATOM   2534  HB  VAL A 154     -11.586  -4.825  -3.364  1.00 44.78           H  
ATOM   2535  O   VAL A 154      -9.344  -4.104  -6.398  1.00 44.78           O  
ATOM   2536  CG1 VAL A 154     -10.075  -3.304  -3.375  1.00 44.78           C  
ATOM   2537 HG11 VAL A 154     -10.114  -3.111  -2.303  1.00 44.78           H  
ATOM   2538 HG12 VAL A 154      -9.293  -4.042  -3.558  1.00 44.78           H  
ATOM   2539 HG13 VAL A 154      -9.849  -2.380  -3.906  1.00 44.78           H  
ATOM   2540  CG2 VAL A 154     -12.502  -2.876  -3.352  1.00 44.78           C  
ATOM   2541 HG21 VAL A 154     -12.314  -1.878  -3.748  1.00 44.78           H  
ATOM   2542 HG22 VAL A 154     -12.504  -2.842  -2.262  1.00 44.78           H  
ATOM   2543 HG23 VAL A 154     -13.492  -3.193  -3.679  1.00 44.78           H  
ATOM   2544  N   THR A 155     -10.260  -6.087  -5.875  1.00 47.89           N  
ATOM   2545  H   THR A 155     -11.050  -6.561  -5.461  1.00 47.89           H  
ATOM   2546  CA  THR A 155      -9.154  -6.905  -6.395  1.00 47.89           C  
ATOM   2547  HA  THR A 155      -8.222  -6.543  -5.960  1.00 47.89           H  
ATOM   2548  C   THR A 155      -9.026  -6.781  -7.912  1.00 47.89           C  
ATOM   2549  CB  THR A 155      -9.312  -8.374  -5.976  1.00 47.89           C  
ATOM   2550  HB  THR A 155     -10.251  -8.777  -6.355  1.00 47.89           H  
ATOM   2551  O   THR A 155      -7.938  -6.482  -8.409  1.00 47.89           O  
ATOM   2552  CG2 THR A 155      -8.152  -9.249  -6.447  1.00 47.89           C  
ATOM   2553 HG21 THR A 155      -7.206  -8.834  -6.100  1.00 47.89           H  
ATOM   2554 HG22 THR A 155      -8.148  -9.319  -7.535  1.00 47.89           H  
ATOM   2555 HG23 THR A 155      -8.273 -10.253  -6.038  1.00 47.89           H  
ATOM   2556  OG1 THR A 155      -9.300  -8.437  -4.572  1.00 47.89           O  
ATOM   2557  HG1 THR A 155     -10.192  -8.246  -4.275  1.00 47.89           H  
ATOM   2558  N   GLU A 156     -10.123  -6.927  -8.658  1.00 48.61           N  
ATOM   2559  H   GLU A 156     -10.994  -7.165  -8.205  1.00 48.61           H  
ATOM   2560  CA  GLU A 156     -10.143  -6.741 -10.110  1.00 48.61           C  
ATOM   2561  HA  GLU A 156      -9.405  -7.398 -10.570  1.00 48.61           H  
ATOM   2562  C   GLU A 156      -9.786  -5.311 -10.510  1.00 48.61           C  
ATOM   2563  CB  GLU A 156     -11.521  -7.054 -10.701  1.00 48.61           C  
ATOM   2564  HB2 GLU A 156     -11.552  -6.559 -11.672  1.00 48.61           H  
ATOM   2565  HB3 GLU A 156     -12.311  -6.630 -10.080  1.00 48.61           H  
ATOM   2566  O   GLU A 156      -9.000  -5.103 -11.433  1.00 48.61           O  
ATOM   2567  CG  GLU A 156     -11.757  -8.553 -10.917  1.00 48.61           C  
ATOM   2568  HG2 GLU A 156     -10.849  -8.990 -11.332  1.00 48.61           H  
ATOM   2569  HG3 GLU A 156     -11.951  -9.028  -9.955  1.00 48.61           H  
ATOM   2570  CD  GLU A 156     -12.911  -8.832 -11.895  1.00 48.61           C  
ATOM   2571  OE1 GLU A 156     -13.298 -10.015 -11.973  1.00 48.61           O  
ATOM   2572  OE2 GLU A 156     -13.318  -7.896 -12.635  1.00 48.61           O  
ATOM   2573  N   PHE A 157     -10.313  -4.312  -9.804  1.00 44.94           N  
ATOM   2574  H   PHE A 157     -11.002  -4.527  -9.098  1.00 44.94           H  
ATOM   2575  CA  PHE A 157     -10.002  -2.913 -10.067  1.00 44.94           C  
ATOM   2576  HA  PHE A 157     -10.242  -2.691 -11.107  1.00 44.94           H  
ATOM   2577  C   PHE A 157      -8.511  -2.626  -9.860  1.00 44.94           C  
ATOM   2578  CB  PHE A 157     -10.872  -2.029  -9.171  1.00 44.94           C  
ATOM   2579  HB2 PHE A 157     -11.922  -2.230  -9.385  1.00 44.94           H  
ATOM   2580  HB3 PHE A 157     -10.695  -2.283  -8.126  1.00 44.94           H  
ATOM   2581  O   PHE A 157      -7.866  -2.026 -10.725  1.00 44.94           O  
ATOM   2582  CG  PHE A 157     -10.607  -0.555  -9.375  1.00 44.94           C  
ATOM   2583  CD1 PHE A 157      -9.674   0.115  -8.563  1.00 44.94           C  
ATOM   2584  HD1 PHE A 157      -9.165  -0.419  -7.775  1.00 44.94           H  
ATOM   2585  CD2 PHE A 157     -11.284   0.144 -10.390  1.00 44.94           C  
ATOM   2586  HD2 PHE A 157     -12.027  -0.361 -10.989  1.00 44.94           H  
ATOM   2587  CE1 PHE A 157      -9.422   1.484  -8.763  1.00 44.94           C  
ATOM   2588  HE1 PHE A 157      -8.723   1.999  -8.120  1.00 44.94           H  
ATOM   2589  CE2 PHE A 157     -11.035   1.513 -10.589  1.00 44.94           C  
ATOM   2590  HE2 PHE A 157     -11.602   2.053 -11.333  1.00 44.94           H  
ATOM   2591  CZ  PHE A 157     -10.104   2.183  -9.774  1.00 44.94           C  
ATOM   2592  HZ  PHE A 157      -9.944   3.244  -9.898  1.00 44.94           H  
ATOM   2593  N   ARG A 158      -7.928  -3.106  -8.750  1.00 43.40           N  
ATOM   2594  H   ARG A 158      -8.515  -3.599  -8.093  1.00 43.40           H  
ATOM   2595  CA  ARG A 158      -6.482  -3.013  -8.483  1.00 43.40           C  
ATOM   2596  HA  ARG A 158      -6.179  -1.966  -8.497  1.00 43.40           H  
ATOM   2597  C   ARG A 158      -5.672  -3.705  -9.575  1.00 43.40           C  
ATOM   2598  CB  ARG A 158      -6.151  -3.627  -7.114  1.00 43.40           C  
ATOM   2599  HB2 ARG A 158      -6.668  -4.582  -7.014  1.00 43.40           H  
ATOM   2600  HB3 ARG A 158      -5.079  -3.822  -7.063  1.00 43.40           H  
ATOM   2601  O   ARG A 158      -4.675  -3.139 -10.019  1.00 43.40           O  
ATOM   2602  CG  ARG A 158      -6.520  -2.711  -5.939  1.00 43.40           C  
ATOM   2603  HG2 ARG A 158      -7.555  -2.377  -6.025  1.00 43.40           H  
ATOM   2604  HG3 ARG A 158      -5.871  -1.836  -5.948  1.00 43.40           H  
ATOM   2605  CD  ARG A 158      -6.335  -3.476  -4.623  1.00 43.40           C  
ATOM   2606  HD2 ARG A 158      -6.996  -4.342  -4.636  1.00 43.40           H  
ATOM   2607  HD3 ARG A 158      -5.304  -3.824  -4.559  1.00 43.40           H  
ATOM   2608  NE  ARG A 158      -6.647  -2.645  -3.445  1.00 43.40           N  
ATOM   2609  HE  ARG A 158      -6.992  -1.711  -3.618  1.00 43.40           H  
ATOM   2610  NH1 ARG A 158      -6.247  -4.254  -1.849  1.00 43.40           N  
ATOM   2611 HH11 ARG A 158      -6.069  -4.940  -2.569  1.00 43.40           H  
ATOM   2612 HH12 ARG A 158      -6.265  -4.556  -0.885  1.00 43.40           H  
ATOM   2613  NH2 ARG A 158      -6.950  -2.238  -1.220  1.00 43.40           N  
ATOM   2614 HH21 ARG A 158      -6.941  -2.569  -0.266  1.00 43.40           H  
ATOM   2615 HH22 ARG A 158      -7.302  -1.312  -1.415  1.00 43.40           H  
ATOM   2616  CZ  ARG A 158      -6.611  -3.047  -2.184  1.00 43.40           C  
ATOM   2617  N   LYS A 159      -6.108  -4.882 -10.036  1.00 48.69           N  
ATOM   2618  H   LYS A 159      -6.920  -5.290  -9.595  1.00 48.69           H  
ATOM   2619  CA  LYS A 159      -5.479  -5.611 -11.145  1.00 48.69           C  
ATOM   2620  HA  LYS A 159      -4.428  -5.777 -10.906  1.00 48.69           H  
ATOM   2621  C   LYS A 159      -5.495  -4.785 -12.437  1.00 48.69           C  
ATOM   2622  CB  LYS A 159      -6.152  -6.986 -11.295  1.00 48.69           C  
ATOM   2623  HB2 LYS A 159      -6.103  -7.514 -10.343  1.00 48.69           H  
ATOM   2624  HB3 LYS A 159      -7.201  -6.858 -11.563  1.00 48.69           H  
ATOM   2625  O   LYS A 159      -4.427  -4.469 -12.955  1.00 48.69           O  
ATOM   2626  CG  LYS A 159      -5.469  -7.837 -12.371  1.00 48.69           C  
ATOM   2627  HG2 LYS A 159      -4.426  -7.999 -12.098  1.00 48.69           H  
ATOM   2628  HG3 LYS A 159      -5.507  -7.306 -13.322  1.00 48.69           H  
ATOM   2629  CD  LYS A 159      -6.169  -9.189 -12.543  1.00 48.69           C  
ATOM   2630  HD2 LYS A 159      -6.096  -9.763 -11.619  1.00 48.69           H  
ATOM   2631  HD3 LYS A 159      -7.218  -9.020 -12.785  1.00 48.69           H  
ATOM   2632  CE  LYS A 159      -5.494  -9.947 -13.691  1.00 48.69           C  
ATOM   2633  HE2 LYS A 159      -5.499  -9.308 -14.574  1.00 48.69           H  
ATOM   2634  HE3 LYS A 159      -4.448 -10.120 -13.438  1.00 48.69           H  
ATOM   2635  NZ  LYS A 159      -6.178 -11.228 -13.991  1.00 48.69           N  
ATOM   2636  HZ1 LYS A 159      -7.135 -11.057 -14.263  1.00 48.69           H  
ATOM   2637  HZ2 LYS A 159      -6.164 -11.846 -13.192  1.00 48.69           H  
ATOM   2638  HZ3 LYS A 159      -5.715 -11.684 -14.764  1.00 48.69           H  
ATOM   2639  N   ARG A 160      -6.668  -4.316 -12.881  1.00 46.61           N  
ATOM   2640  H   ARG A 160      -7.498  -4.604 -12.382  1.00 46.61           H  
ATOM   2641  CA  ARG A 160      -6.820  -3.489 -14.096  1.00 46.61           C  
ATOM   2642  HA  ARG A 160      -6.436  -4.045 -14.951  1.00 46.61           H  
ATOM   2643  C   ARG A 160      -6.012  -2.192 -14.020  1.00 46.61           C  
ATOM   2644  CB  ARG A 160      -8.305  -3.161 -14.335  1.00 46.61           C  
ATOM   2645  HB2 ARG A 160      -8.717  -2.706 -13.433  1.00 46.61           H  
ATOM   2646  HB3 ARG A 160      -8.374  -2.433 -15.144  1.00 46.61           H  
ATOM   2647  O   ARG A 160      -5.420  -1.769 -15.008  1.00 46.61           O  
ATOM   2648  CG  ARG A 160      -9.157  -4.382 -14.721  1.00 46.61           C  
ATOM   2649  HG2 ARG A 160      -8.778  -4.818 -15.646  1.00 46.61           H  
ATOM   2650  HG3 ARG A 160      -9.095  -5.137 -13.938  1.00 46.61           H  
ATOM   2651  CD  ARG A 160     -10.625  -3.969 -14.915  1.00 46.61           C  
ATOM   2652  HD2 ARG A 160     -10.907  -3.289 -14.111  1.00 46.61           H  
ATOM   2653  HD3 ARG A 160     -10.719  -3.448 -15.867  1.00 46.61           H  
ATOM   2654  NE  ARG A 160     -11.542  -5.126 -14.874  1.00 46.61           N  
ATOM   2655  HE  ARG A 160     -11.181  -6.002 -14.524  1.00 46.61           H  
ATOM   2656  NH1 ARG A 160     -13.457  -4.074 -15.587  1.00 46.61           N  
ATOM   2657 HH11 ARG A 160     -14.456  -4.110 -15.731  1.00 46.61           H  
ATOM   2658 HH12 ARG A 160     -12.929  -3.235 -15.778  1.00 46.61           H  
ATOM   2659  NH2 ARG A 160     -13.564  -6.184 -14.876  1.00 46.61           N  
ATOM   2660 HH21 ARG A 160     -13.260  -6.885 -14.215  1.00 46.61           H  
ATOM   2661 HH22 ARG A 160     -14.558  -6.200 -15.056  1.00 46.61           H  
ATOM   2662  CZ  ARG A 160     -12.843  -5.127 -15.119  1.00 46.61           C  
ATOM   2663  N   LYS A 161      -5.955  -1.543 -12.851  1.00 46.43           N  
ATOM   2664  H   LYS A 161      -6.509  -1.900 -12.086  1.00 46.43           H  
ATOM   2665  CA  LYS A 161      -5.159  -0.319 -12.659  1.00 46.43           C  
ATOM   2666  HA  LYS A 161      -5.314   0.326 -13.523  1.00 46.43           H  
ATOM   2667  C   LYS A 161      -3.660  -0.582 -12.665  1.00 46.43           C  
ATOM   2668  CB  LYS A 161      -5.581   0.424 -11.381  1.00 46.43           C  
ATOM   2669  HB2 LYS A 161      -4.825   1.170 -11.137  1.00 46.43           H  
ATOM   2670  HB3 LYS A 161      -5.624  -0.284 -10.553  1.00 46.43           H  
ATOM   2671  O   LYS A 161      -2.941   0.216 -13.258  1.00 46.43           O  
ATOM   2672  CG  LYS A 161      -6.936   1.139 -11.501  1.00 46.43           C  
ATOM   2673  HG2 LYS A 161      -7.183   1.562 -10.527  1.00 46.43           H  
ATOM   2674  HG3 LYS A 161      -7.708   0.417 -11.766  1.00 46.43           H  
ATOM   2675  CD  LYS A 161      -6.925   2.272 -12.539  1.00 46.43           C  
ATOM   2676  HD2 LYS A 161      -6.163   3.005 -12.272  1.00 46.43           H  
ATOM   2677  HD3 LYS A 161      -6.700   1.864 -13.524  1.00 46.43           H  
ATOM   2678  CE  LYS A 161      -8.297   2.944 -12.605  1.00 46.43           C  
ATOM   2679  HE2 LYS A 161      -8.491   3.457 -11.663  1.00 46.43           H  
ATOM   2680  HE3 LYS A 161      -9.052   2.166 -12.719  1.00 46.43           H  
ATOM   2681  NZ  LYS A 161      -8.372   3.889 -13.745  1.00 46.43           N  
ATOM   2682  HZ1 LYS A 161      -9.313   4.239 -13.851  1.00 46.43           H  
ATOM   2683  HZ2 LYS A 161      -7.758   4.677 -13.593  1.00 46.43           H  
ATOM   2684  HZ3 LYS A 161      -8.094   3.421 -14.596  1.00 46.43           H  
ATOM   2685  N   ARG A 162      -3.188  -1.683 -12.071  1.00 41.92           N  
ATOM   2686  H   ARG A 162      -3.841  -2.290 -11.597  1.00 41.92           H  
ATOM   2687  CA  ARG A 162      -1.782  -2.106 -12.178  1.00 41.92           C  
ATOM   2688  HA  ARG A 162      -1.126  -1.294 -11.863  1.00 41.92           H  
ATOM   2689  C   ARG A 162      -1.404  -2.405 -13.621  1.00 41.92           C  
ATOM   2690  CB  ARG A 162      -1.509  -3.338 -11.308  1.00 41.92           C  
ATOM   2691  HB2 ARG A 162      -2.306  -4.069 -11.447  1.00 41.92           H  
ATOM   2692  HB3 ARG A 162      -0.574  -3.795 -11.632  1.00 41.92           H  
ATOM   2693  O   ARG A 162      -0.352  -1.961 -14.053  1.00 41.92           O  
ATOM   2694  CG  ARG A 162      -1.372  -2.989  -9.822  1.00 41.92           C  
ATOM   2695  HG2 ARG A 162      -2.274  -2.492  -9.466  1.00 41.92           H  
ATOM   2696  HG3 ARG A 162      -0.520  -2.322  -9.682  1.00 41.92           H  
ATOM   2697  CD  ARG A 162      -1.146  -4.282  -9.035  1.00 41.92           C  
ATOM   2698  HD2 ARG A 162      -1.968  -4.964  -9.251  1.00 41.92           H  
ATOM   2699  HD3 ARG A 162      -0.214  -4.739  -9.370  1.00 41.92           H  
ATOM   2700  NE  ARG A 162      -1.082  -4.043  -7.583  1.00 41.92           N  
ATOM   2701  HE  ARG A 162      -1.058  -3.081  -7.277  1.00 41.92           H  
ATOM   2702  NH1 ARG A 162      -0.957  -6.250  -6.950  1.00 41.92           N  
ATOM   2703 HH11 ARG A 162      -0.857  -6.956  -6.234  1.00 41.92           H  
ATOM   2704 HH12 ARG A 162      -0.919  -6.528  -7.920  1.00 41.92           H  
ATOM   2705  NH2 ARG A 162      -0.975  -4.656  -5.391  1.00 41.92           N  
ATOM   2706 HH21 ARG A 162      -0.862  -5.382  -4.698  1.00 41.92           H  
ATOM   2707 HH22 ARG A 162      -0.895  -3.688  -5.115  1.00 41.92           H  
ATOM   2708  CZ  ARG A 162      -1.006  -4.981  -6.653  1.00 41.92           C  
ATOM   2709  N   GLU A 163      -2.268  -3.074 -14.376  1.00 45.04           N  
ATOM   2710  H   GLU A 163      -3.081  -3.482 -13.937  1.00 45.04           H  
ATOM   2711  CA  GLU A 163      -2.055  -3.337 -15.804  1.00 45.04           C  
ATOM   2712  HA  GLU A 163      -1.093  -3.831 -15.945  1.00 45.04           H  
ATOM   2713  C   GLU A 163      -2.011  -2.030 -16.615  1.00 45.04           C  
ATOM   2714  CB  GLU A 163      -3.156  -4.277 -16.316  1.00 45.04           C  
ATOM   2715  HB2 GLU A 163      -4.120  -3.863 -16.017  1.00 45.04           H  
ATOM   2716  HB3 GLU A 163      -3.120  -4.315 -17.404  1.00 45.04           H  
ATOM   2717  O   GLU A 163      -1.092  -1.831 -17.407  1.00 45.04           O  
ATOM   2718  CG  GLU A 163      -3.001  -5.711 -15.769  1.00 45.04           C  
ATOM   2719  HG2 GLU A 163      -2.146  -6.174 -16.261  1.00 45.04           H  
ATOM   2720  HG3 GLU A 163      -2.779  -5.671 -14.703  1.00 45.04           H  
ATOM   2721  CD  GLU A 163      -4.250  -6.589 -15.967  1.00 45.04           C  
ATOM   2722  OE1 GLU A 163      -4.183  -7.783 -15.585  1.00 45.04           O  
ATOM   2723  OE2 GLU A 163      -5.292  -6.061 -16.417  1.00 45.04           O  
ATOM   2724  N   GLN A 164      -2.929  -1.088 -16.359  1.00 42.55           N  
ATOM   2725  H   GLN A 164      -3.692  -1.330 -15.743  1.00 42.55           H  
ATOM   2726  CA  GLN A 164      -2.925   0.238 -16.994  1.00 42.55           C  
ATOM   2727  HA  GLN A 164      -2.904   0.107 -18.076  1.00 42.55           H  
ATOM   2728  C   GLN A 164      -1.688   1.068 -16.628  1.00 42.55           C  
ATOM   2729  CB  GLN A 164      -4.189   1.026 -16.611  1.00 42.55           C  
ATOM   2730  HB2 GLN A 164      -4.034   2.077 -16.852  1.00 42.55           H  
ATOM   2731  HB3 GLN A 164      -4.359   0.947 -15.537  1.00 42.55           H  
ATOM   2732  O   GLN A 164      -1.116   1.714 -17.502  1.00 42.55           O  
ATOM   2733  CG  GLN A 164      -5.432   0.551 -17.372  1.00 42.55           C  
ATOM   2734  HG2 GLN A 164      -5.593  -0.513 -17.194  1.00 42.55           H  
ATOM   2735  HG3 GLN A 164      -5.256   0.676 -18.441  1.00 42.55           H  
ATOM   2736  CD  GLN A 164      -6.712   1.306 -17.007  1.00 42.55           C  
ATOM   2737  NE2 GLN A 164      -7.809   0.957 -17.643  1.00 42.55           N  
ATOM   2738 HE21 GLN A 164      -8.670   1.439 -17.431  1.00 42.55           H  
ATOM   2739 HE22 GLN A 164      -7.778   0.196 -18.308  1.00 42.55           H  
ATOM   2740  OE1 GLN A 164      -6.771   2.219 -16.182  1.00 42.55           O  
ATOM   2741  N   LEU A 165      -1.273   1.068 -15.358  1.00 38.91           N  
ATOM   2742  H   LEU A 165      -1.800   0.534 -14.682  1.00 38.91           H  
ATOM   2743  CA  LEU A 165      -0.057   1.745 -14.904  1.00 38.91           C  
ATOM   2744  HA  LEU A 165      -0.067   2.774 -15.265  1.00 38.91           H  
ATOM   2745  C   LEU A 165       1.181   1.091 -15.511  1.00 38.91           C  
ATOM   2746  CB  LEU A 165       0.017   1.749 -13.365  1.00 38.91           C  
ATOM   2747  HB2 LEU A 165      -0.352   0.793 -12.993  1.00 38.91           H  
ATOM   2748  HB3 LEU A 165       1.058   1.832 -13.052  1.00 38.91           H  
ATOM   2749  O   LEU A 165       2.025   1.806 -16.022  1.00 38.91           O  
ATOM   2750  CG  LEU A 165      -0.772   2.905 -12.728  1.00 38.91           C  
ATOM   2751  HG  LEU A 165      -1.712   3.045 -13.263  1.00 38.91           H  
ATOM   2752  CD1 LEU A 165      -1.096   2.596 -11.267  1.00 38.91           C  
ATOM   2753 HD11 LEU A 165      -1.696   1.688 -11.208  1.00 38.91           H  
ATOM   2754 HD12 LEU A 165      -0.174   2.454 -10.704  1.00 38.91           H  
ATOM   2755 HD13 LEU A 165      -1.657   3.421 -10.829  1.00 38.91           H  
ATOM   2756  CD2 LEU A 165       0.027   4.211 -12.767  1.00 38.91           C  
ATOM   2757 HD21 LEU A 165       0.310   4.457 -13.791  1.00 38.91           H  
ATOM   2758 HD22 LEU A 165       0.931   4.110 -12.166  1.00 38.91           H  
ATOM   2759 HD23 LEU A 165      -0.571   5.025 -12.359  1.00 38.91           H  
ATOM   2760  N   ALA A 166       1.274  -0.237 -15.530  1.00 36.99           N  
ATOM   2761  H   ALA A 166       0.549  -0.785 -15.088  1.00 36.99           H  
ATOM   2762  CA  ALA A 166       2.395  -0.956 -16.128  1.00 36.99           C  
ATOM   2763  HA  ALA A 166       3.319  -0.600 -15.673  1.00 36.99           H  
ATOM   2764  C   ALA A 166       2.503  -0.712 -17.641  1.00 36.99           C  
ATOM   2765  CB  ALA A 166       2.244  -2.448 -15.813  1.00 36.99           C  
ATOM   2766  HB1 ALA A 166       2.235  -2.598 -14.734  1.00 36.99           H  
ATOM   2767  HB2 ALA A 166       1.316  -2.830 -16.238  1.00 36.99           H  
ATOM   2768  HB3 ALA A 166       3.086  -2.997 -16.236  1.00 36.99           H  
ATOM   2769  O   ALA A 166       3.610  -0.549 -18.148  1.00 36.99           O  
ATOM   2770  N   LEU A 167       1.377  -0.637 -18.360  1.00 37.23           N  
ATOM   2771  H   LEU A 167       0.502  -0.853 -17.905  1.00 37.23           H  
ATOM   2772  CA  LEU A 167       1.347  -0.236 -19.770  1.00 37.23           C  
ATOM   2773  HA  LEU A 167       2.047  -0.854 -20.333  1.00 37.23           H  
ATOM   2774  C   LEU A 167       1.811   1.217 -19.952  1.00 37.23           C  
ATOM   2775  CB  LEU A 167      -0.074  -0.443 -20.329  1.00 37.23           C  
ATOM   2776  HB2 LEU A 167      -0.191   0.149 -21.237  1.00 37.23           H  
ATOM   2777  HB3 LEU A 167      -0.792  -0.066 -19.601  1.00 37.23           H  
ATOM   2778  O   LEU A 167       2.608   1.488 -20.842  1.00 37.23           O  
ATOM   2779  CG  LEU A 167      -0.400  -1.912 -20.662  1.00 37.23           C  
ATOM   2780  HG  LEU A 167      -0.025  -2.562 -19.871  1.00 37.23           H  
ATOM   2781  CD1 LEU A 167      -1.913  -2.107 -20.770  1.00 37.23           C  
ATOM   2782 HD11 LEU A 167      -2.133  -3.149 -21.002  1.00 37.23           H  
ATOM   2783 HD12 LEU A 167      -2.318  -1.471 -21.557  1.00 37.23           H  
ATOM   2784 HD13 LEU A 167      -2.384  -1.859 -19.819  1.00 37.23           H  
ATOM   2785  CD2 LEU A 167       0.230  -2.335 -21.993  1.00 37.23           C  
ATOM   2786 HD21 LEU A 167      -0.018  -3.376 -22.201  1.00 37.23           H  
ATOM   2787 HD22 LEU A 167      -0.150  -1.714 -22.803  1.00 37.23           H  
ATOM   2788 HD23 LEU A 167       1.314  -2.236 -21.947  1.00 37.23           H  
ATOM   2789  N   HIS A 168       1.377   2.134 -19.080  1.00 35.76           N  
ATOM   2790  H   HIS A 168       0.709   1.847 -18.379  1.00 35.76           H  
ATOM   2791  CA  HIS A 168       1.760   3.552 -19.139  1.00 35.76           C  
ATOM   2792  HA  HIS A 168       1.647   3.890 -20.169  1.00 35.76           H  
ATOM   2793  C   HIS A 168       3.236   3.780 -18.771  1.00 35.76           C  
ATOM   2794  CB  HIS A 168       0.802   4.376 -18.255  1.00 35.76           C  
ATOM   2795  HB2 HIS A 168       1.179   4.419 -17.233  1.00 35.76           H  
ATOM   2796  HB3 HIS A 168      -0.175   3.894 -18.238  1.00 35.76           H  
ATOM   2797  O   HIS A 168       3.928   4.536 -19.441  1.00 35.76           O  
ATOM   2798  CG  HIS A 168       0.565   5.766 -18.786  1.00 35.76           C  
ATOM   2799  CD2 HIS A 168       0.994   6.937 -18.234  1.00 35.76           C  
ATOM   2800  HD2 HIS A 168       1.582   7.037 -17.334  1.00 35.76           H  
ATOM   2801  ND1 HIS A 168      -0.026   6.038 -20.018  1.00 35.76           N  
ATOM   2802  CE1 HIS A 168       0.185   7.341 -20.248  1.00 35.76           C  
ATOM   2803  HE1 HIS A 168      -0.026   7.845 -21.179  1.00 35.76           H  
ATOM   2804  NE2 HIS A 168       0.735   7.921 -19.167  1.00 35.76           N  
ATOM   2805  HE2 HIS A 168       1.093   8.865 -19.162  1.00 35.76           H  
ATOM   2806  N   TYR A 169       3.747   3.074 -17.759  1.00 31.26           N  
ATOM   2807  H   TYR A 169       3.115   2.492 -17.227  1.00 31.26           H  
ATOM   2808  CA  TYR A 169       5.160   3.073 -17.363  1.00 31.26           C  
ATOM   2809  HA  TYR A 169       5.502   4.103 -17.264  1.00 31.26           H  
ATOM   2810  C   TYR A 169       6.065   2.413 -18.411  1.00 31.26           C  
ATOM   2811  CB  TYR A 169       5.334   2.364 -16.006  1.00 31.26           C  
ATOM   2812  HB2 TYR A 169       6.317   1.892 -15.985  1.00 31.26           H  
ATOM   2813  HB3 TYR A 169       4.608   1.557 -15.905  1.00 31.26           H  
ATOM   2814  O   TYR A 169       7.218   2.810 -18.543  1.00 31.26           O  
ATOM   2815  CG  TYR A 169       5.271   3.284 -14.802  1.00 31.26           C  
ATOM   2816  CD1 TYR A 169       6.402   4.056 -14.470  1.00 31.26           C  
ATOM   2817  HD1 TYR A 169       7.287   4.007 -15.087  1.00 31.26           H  
ATOM   2818  CD2 TYR A 169       4.117   3.358 -13.998  1.00 31.26           C  
ATOM   2819  HD2 TYR A 169       3.253   2.752 -14.226  1.00 31.26           H  
ATOM   2820  CE1 TYR A 169       6.383   4.899 -13.343  1.00 31.26           C  
ATOM   2821  HE1 TYR A 169       7.251   5.492 -13.095  1.00 31.26           H  
ATOM   2822  CE2 TYR A 169       4.090   4.207 -12.876  1.00 31.26           C  
ATOM   2823  HE2 TYR A 169       3.217   4.269 -12.243  1.00 31.26           H  
ATOM   2824  OH  TYR A 169       5.178   5.787 -11.457  1.00 31.26           O  
ATOM   2825  HH  TYR A 169       6.007   6.249 -11.311  1.00 31.26           H  
ATOM   2826  CZ  TYR A 169       5.221   4.978 -12.545  1.00 31.26           C  
ATOM   2827  N   LYS A 170       5.562   1.423 -19.162  1.00 39.50           N  
ATOM   2828  H   LYS A 170       4.635   1.085 -18.951  1.00 39.50           H  
ATOM   2829  CA  LYS A 170       6.272   0.848 -20.316  1.00 39.50           C  
ATOM   2830  HA  LYS A 170       7.321   0.700 -20.060  1.00 39.50           H  
ATOM   2831  C   LYS A 170       6.289   1.786 -21.523  1.00 39.50           C  
ATOM   2832  CB  LYS A 170       5.653  -0.499 -20.717  1.00 39.50           C  
ATOM   2833  HB2 LYS A 170       4.567  -0.444 -20.637  1.00 39.50           H  
ATOM   2834  HB3 LYS A 170       5.898  -0.696 -21.761  1.00 39.50           H  
ATOM   2835  O   LYS A 170       7.264   1.765 -22.259  1.00 39.50           O  
ATOM   2836  CG  LYS A 170       6.194  -1.670 -19.886  1.00 39.50           C  
ATOM   2837  HG2 LYS A 170       6.022  -1.487 -18.826  1.00 39.50           H  
ATOM   2838  HG3 LYS A 170       7.266  -1.765 -20.059  1.00 39.50           H  
ATOM   2839  CD  LYS A 170       5.491  -2.966 -20.308  1.00 39.50           C  
ATOM   2840  HD2 LYS A 170       4.432  -2.877 -20.065  1.00 39.50           H  
ATOM   2841  HD3 LYS A 170       5.598  -3.098 -21.384  1.00 39.50           H  
ATOM   2842  CE  LYS A 170       6.091  -4.174 -19.584  1.00 39.50           C  
ATOM   2843  HE2 LYS A 170       7.135  -4.272 -19.881  1.00 39.50           H  
ATOM   2844  HE3 LYS A 170       6.068  -3.979 -18.512  1.00 39.50           H  
ATOM   2845  NZ  LYS A 170       5.335  -5.416 -19.896  1.00 39.50           N  
ATOM   2846  HZ1 LYS A 170       5.739  -6.212 -19.423  1.00 39.50           H  
ATOM   2847  HZ2 LYS A 170       5.313  -5.589 -20.890  1.00 39.50           H  
ATOM   2848  HZ3 LYS A 170       4.378  -5.325 -19.586  1.00 39.50           H  
ATOM   2849  N   ALA A 171       5.232   2.572 -21.731  1.00 35.40           N  
ATOM   2850  H   ALA A 171       4.428   2.470 -21.129  1.00 35.40           H  
ATOM   2851  CA  ALA A 171       5.118   3.481 -22.872  1.00 35.40           C  
ATOM   2852  HA  ALA A 171       5.558   3.006 -23.749  1.00 35.40           H  
ATOM   2853  C   ALA A 171       5.864   4.813 -22.671  1.00 35.40           C  
ATOM   2854  CB  ALA A 171       3.628   3.706 -23.154  1.00 35.40           C  
ATOM   2855  HB1 ALA A 171       3.155   4.189 -22.299  1.00 35.40           H  
ATOM   2856  HB2 ALA A 171       3.522   4.353 -24.025  1.00 35.40           H  
ATOM   2857  HB3 ALA A 171       3.137   2.754 -23.356  1.00 35.40           H  
ATOM   2858  O   ALA A 171       6.392   5.353 -23.634  1.00 35.40           O  
ATOM   2859  N   ASN A 172       5.936   5.316 -21.433  1.00 31.48           N  
ATOM   2860  H   ASN A 172       5.425   4.838 -20.705  1.00 31.48           H  
ATOM   2861  CA  ASN A 172       6.468   6.648 -21.117  1.00 31.48           C  
ATOM   2862  HA  ASN A 172       6.789   7.131 -22.039  1.00 31.48           H  
ATOM   2863  C   ASN A 172       7.716   6.607 -20.225  1.00 31.48           C  
ATOM   2864  CB  ASN A 172       5.351   7.516 -20.502  1.00 31.48           C  
ATOM   2865  HB2 ASN A 172       4.911   7.000 -19.648  1.00 31.48           H  
ATOM   2866  HB3 ASN A 172       5.780   8.453 -20.149  1.00 31.48           H  
ATOM   2867  O   ASN A 172       7.960   7.547 -19.468  1.00 31.48           O  
ATOM   2868  CG  ASN A 172       4.256   7.898 -21.474  1.00 31.48           C  
ATOM   2869  ND2 ASN A 172       3.266   8.626 -21.021  1.00 31.48           N  
ATOM   2870 HD21 ASN A 172       3.350   9.061 -20.113  1.00 31.48           H  
ATOM   2871 HD22 ASN A 172       2.682   9.002 -21.755  1.00 31.48           H  
ATOM   2872  OD1 ASN A 172       4.259   7.604 -22.651  1.00 31.48           O  
ATOM   2873  N   ARG A 173       8.495   5.522 -20.258  1.00 30.07           N  
ATOM   2874  H   ARG A 173       8.292   4.807 -20.942  1.00 30.07           H  
ATOM   2875  CA  ARG A 173       9.806   5.520 -19.604  1.00 30.07           C  
ATOM   2876  HA  ARG A 173       9.708   6.014 -18.637  1.00 30.07           H  
ATOM   2877  C   ARG A 173      10.765   6.346 -20.472  1.00 30.07           C  
ATOM   2878  CB  ARG A 173      10.314   4.078 -19.376  1.00 30.07           C  
ATOM   2879  HB2 ARG A 173      11.213   3.905 -19.967  1.00 30.07           H  
ATOM   2880  HB3 ARG A 173       9.563   3.358 -19.699  1.00 30.07           H  
ATOM   2881  O   ARG A 173      11.014   5.918 -21.599  1.00 30.07           O  
ATOM   2882  CG  ARG A 173      10.642   3.834 -17.896  1.00 30.07           C  
ATOM   2883  HG2 ARG A 173       9.732   3.943 -17.305  1.00 30.07           H  
ATOM   2884  HG3 ARG A 173      11.372   4.572 -17.566  1.00 30.07           H  
ATOM   2885  CD  ARG A 173      11.220   2.430 -17.689  1.00 30.07           C  
ATOM   2886  HD2 ARG A 173      10.484   1.699 -18.023  1.00 30.07           H  
ATOM   2887  HD3 ARG A 173      12.117   2.336 -18.301  1.00 30.07           H  
ATOM   2888  NE  ARG A 173      11.563   2.187 -16.272  1.00 30.07           N  
ATOM   2889  HE  ARG A 173      11.467   2.976 -15.649  1.00 30.07           H  
ATOM   2890  NH1 ARG A 173      12.334   0.038 -16.512  1.00 30.07           N  
ATOM   2891 HH11 ARG A 173      12.822  -0.760 -16.131  1.00 30.07           H  
ATOM   2892 HH12 ARG A 173      12.223   0.132 -17.512  1.00 30.07           H  
ATOM   2893  NH2 ARG A 173      12.342   0.989 -14.494  1.00 30.07           N  
ATOM   2894 HH21 ARG A 173      12.237   1.800 -13.902  1.00 30.07           H  
ATOM   2895 HH22 ARG A 173      12.803   0.168 -14.128  1.00 30.07           H  
ATOM   2896  CZ  ARG A 173      12.073   1.076 -15.767  1.00 30.07           C  
ATOM   2897  N   PRO A 174      11.356   7.449 -19.968  1.00 24.85           N  
ATOM   2898  CA  PRO A 174      12.714   7.769 -20.386  1.00 24.85           C  
ATOM   2899  HA  PRO A 174      12.747   8.030 -21.444  1.00 24.85           H  
ATOM   2900  C   PRO A 174      13.506   6.497 -20.112  1.00 24.85           C  
ATOM   2901  CB  PRO A 174      13.207   8.937 -19.523  1.00 24.85           C  
ATOM   2902  HB2 PRO A 174      14.001   8.611 -18.850  1.00 24.85           H  
ATOM   2903  HB3 PRO A 174      13.563   9.759 -20.143  1.00 24.85           H  
ATOM   2904  O   PRO A 174      13.340   5.885 -19.042  1.00 24.85           O  
ATOM   2905  CG  PRO A 174      11.981   9.357 -18.712  1.00 24.85           C  
ATOM   2906  HG2 PRO A 174      11.471  10.169 -19.231  1.00 24.85           H  
ATOM   2907  HG3 PRO A 174      12.251   9.663 -17.701  1.00 24.85           H  
ATOM   2908  CD  PRO A 174      11.086   8.122 -18.709  1.00 24.85           C  
ATOM   2909  HD2 PRO A 174      10.043   8.427 -18.622  1.00 24.85           H  
ATOM   2910  HD3 PRO A 174      11.365   7.472 -17.880  1.00 24.85           H  
ATOM   2911  N   SER A 175      14.248   6.015 -21.100  1.00 24.68           N  
ATOM   2912  H   SER A 175      14.460   6.591 -21.902  1.00 24.68           H  
ATOM   2913  CA  SER A 175      15.042   4.828 -20.869  1.00 24.68           C  
ATOM   2914  HA  SER A 175      14.369   4.009 -20.616  1.00 24.68           H  
ATOM   2915  C   SER A 175      15.935   5.135 -19.658  1.00 24.68           C  
ATOM   2916  CB  SER A 175      15.797   4.440 -22.144  1.00 24.68           C  
ATOM   2917  HB2 SER A 175      15.157   4.556 -23.018  1.00 24.68           H  
ATOM   2918  HB3 SER A 175      16.093   3.394 -22.067  1.00 24.68           H  
ATOM   2919  O   SER A 175      16.554   6.190 -19.572  1.00 24.68           O  
ATOM   2920  OG  SER A 175      16.952   5.209 -22.292  1.00 24.68           O  
ATOM   2921  HG  SER A 175      16.772   6.058 -22.704  1.00 24.68           H  
ATOM   2922  N   ILE A 176      16.022   4.215 -18.696  1.00 26.66           N  
ATOM   2923  H   ILE A 176      15.485   3.366 -18.799  1.00 26.66           H  
ATOM   2924  CA  ILE A 176      17.091   4.245 -17.676  1.00 26.66           C  
ATOM   2925  HA  ILE A 176      17.220   5.277 -17.350  1.00 26.66           H  
ATOM   2926  C   ILE A 176      18.448   3.887 -18.344  1.00 26.66           C  
ATOM   2927  CB  ILE A 176      16.640   3.432 -16.426  1.00 26.66           C  
ATOM   2928  HB  ILE A 176      16.211   2.492 -16.772  1.00 26.66           H  
ATOM   2929  O   ILE A 176      19.415   3.535 -17.686  1.00 26.66           O  
ATOM   2930  CG1 ILE A 176      15.530   4.237 -15.697  1.00 26.66           C  
ATOM   2931 HG12 ILE A 176      14.751   4.495 -16.415  1.00 26.66           H  
ATOM   2932 HG13 ILE A 176      15.948   5.169 -15.318  1.00 26.66           H  
ATOM   2933  CG2 ILE A 176      17.752   3.075 -15.423  1.00 26.66           C  
ATOM   2934 HG21 ILE A 176      17.356   2.620 -14.515  1.00 26.66           H  
ATOM   2935 HG22 ILE A 176      18.321   3.967 -15.160  1.00 26.66           H  
ATOM   2936 HG23 ILE A 176      18.431   2.342 -15.858  1.00 26.66           H  
ATOM   2937  CD1 ILE A 176      14.847   3.496 -14.539  1.00 26.66           C  
ATOM   2938 HD11 ILE A 176      14.610   2.478 -14.845  1.00 26.66           H  
ATOM   2939 HD12 ILE A 176      13.930   4.019 -14.269  1.00 26.66           H  
ATOM   2940 HD13 ILE A 176      15.498   3.475 -13.664  1.00 26.66           H  
ATOM   2941  N   VAL A 177      18.513   4.005 -19.675  1.00 26.27           N  
ATOM   2942  H   VAL A 177      17.700   4.367 -20.152  1.00 26.27           H  
ATOM   2943  CA  VAL A 177      19.703   3.997 -20.519  1.00 26.27           C  
ATOM   2944  HA  VAL A 177      20.539   3.589 -19.951  1.00 26.27           H  
ATOM   2945  C   VAL A 177      20.097   5.446 -20.891  1.00 26.27           C  
ATOM   2946  CB  VAL A 177      19.478   3.071 -21.740  1.00 26.27           C  
ATOM   2947  HB  VAL A 177      18.775   3.532 -22.434  1.00 26.27           H  
ATOM   2948  O   VAL A 177      21.270   5.704 -21.086  1.00 26.27           O  
ATOM   2949  CG1 VAL A 177      20.773   2.807 -22.504  1.00 26.27           C  
ATOM   2950 HG11 VAL A 177      21.517   2.352 -21.850  1.00 26.27           H  
ATOM   2951 HG12 VAL A 177      20.589   2.155 -23.358  1.00 26.27           H  
ATOM   2952 HG13 VAL A 177      21.179   3.746 -22.882  1.00 26.27           H  
ATOM   2953  CG2 VAL A 177      18.901   1.700 -21.326  1.00 26.27           C  
ATOM   2954 HG21 VAL A 177      19.555   1.242 -20.583  1.00 26.27           H  
ATOM   2955 HG22 VAL A 177      18.844   1.051 -22.199  1.00 26.27           H  
ATOM   2956 HG23 VAL A 177      17.897   1.815 -20.917  1.00 26.27           H  
ATOM   2957  N   ASP A 178      19.196   6.440 -20.806  1.00 26.47           N  
ATOM   2958  H   ASP A 178      18.223   6.203 -20.678  1.00 26.47           H  
ATOM   2959  CA  ASP A 178      19.494   7.867 -21.072  1.00 26.47           C  
ATOM   2960  HA  ASP A 178      20.269   7.918 -21.837  1.00 26.47           H  
ATOM   2961  C   ASP A 178      20.044   8.637 -19.845  1.00 26.47           C  
ATOM   2962  CB  ASP A 178      18.247   8.572 -21.641  1.00 26.47           C  
ATOM   2963  HB2 ASP A 178      17.430   8.481 -20.925  1.00 26.47           H  
ATOM   2964  HB3 ASP A 178      18.460   9.634 -21.763  1.00 26.47           H  
ATOM   2965  O   ASP A 178      20.284   9.840 -19.907  1.00 26.47           O  
ATOM   2966  CG  ASP A 178      17.804   8.035 -23.005  1.00 26.47           C  
ATOM   2967  OD1 ASP A 178      18.639   7.961 -23.924  1.00 26.47           O  
ATOM   2968  OD2 ASP A 178      16.606   7.658 -23.114  1.00 26.47           O  
ATOM   2969  N   LEU A 179      20.244   7.961 -18.706  1.00 24.99           N  
ATOM   2970  H   LEU A 179      20.042   6.972 -18.736  1.00 24.99           H  
ATOM   2971  CA  LEU A 179      20.856   8.526 -17.486  1.00 24.99           C  
ATOM   2972  HA  LEU A 179      21.207   9.532 -17.713  1.00 24.99           H  
ATOM   2973  C   LEU A 179      22.138   7.785 -17.059  1.00 24.99           C  
ATOM   2974  CB  LEU A 179      19.795   8.632 -16.367  1.00 24.99           C  
ATOM   2975  HB2 LEU A 179      20.289   8.739 -15.401  1.00 24.99           H  
ATOM   2976  HB3 LEU A 179      19.230   7.700 -16.343  1.00 24.99           H  
ATOM   2977  O   LEU A 179      22.637   8.013 -15.958  1.00 24.99           O  
ATOM   2978  CG  LEU A 179      18.827   9.820 -16.537  1.00 24.99           C  
ATOM   2979  HG  LEU A 179      18.435   9.837 -17.554  1.00 24.99           H  
ATOM   2980  CD1 LEU A 179      17.645   9.667 -15.575  1.00 24.99           C  
ATOM   2981 HD11 LEU A 179      16.958  10.503 -15.709  1.00 24.99           H  
ATOM   2982 HD12 LEU A 179      18.005   9.648 -14.547  1.00 24.99           H  
ATOM   2983 HD13 LEU A 179      17.118   8.739 -15.799  1.00 24.99           H  
ATOM   2984  CD2 LEU A 179      19.497  11.163 -16.227  1.00 24.99           C  
ATOM   2985 HD21 LEU A 179      19.925  11.154 -15.224  1.00 24.99           H  
ATOM   2986 HD22 LEU A 179      20.289  11.353 -16.952  1.00 24.99           H  
ATOM   2987 HD23 LEU A 179      18.769  11.970 -16.312  1.00 24.99           H  
ATOM   2988  N   VAL A 180      22.676   6.917 -17.927  1.00 25.00           N  
ATOM   2989  H   VAL A 180      22.227   6.796 -18.824  1.00 25.00           H  
ATOM   2990  CA  VAL A 180      23.923   6.157 -17.700  1.00 25.00           C  
ATOM   2991  HA  VAL A 180      24.424   6.592 -16.835  1.00 25.00           H  
ATOM   2992  C   VAL A 180      24.933   6.344 -18.853  1.00 25.00           C  
ATOM   2993  CB  VAL A 180      23.633   4.676 -17.328  1.00 25.00           C  
ATOM   2994  HB  VAL A 180      23.235   4.157 -18.200  1.00 25.00           H  
ATOM   2995  O   VAL A 180      25.935   5.656 -18.891  1.00 25.00           O  
ATOM   2996  CG1 VAL A 180      24.854   3.901 -16.798  1.00 25.00           C  
ATOM   2997 HG11 VAL A 180      25.550   3.682 -17.608  1.00 25.00           H  
ATOM   2998 HG12 VAL A 180      25.369   4.484 -16.035  1.00 25.00           H  
ATOM   2999 HG13 VAL A 180      24.553   2.939 -16.382  1.00 25.00           H  
ATOM   3000  CG2 VAL A 180      22.588   4.584 -16.196  1.00 25.00           C  
ATOM   3001 HG21 VAL A 180      22.430   3.543 -15.915  1.00 25.00           H  
ATOM   3002 HG22 VAL A 180      21.631   4.977 -16.537  1.00 25.00           H  
ATOM   3003 HG23 VAL A 180      22.929   5.150 -15.330  1.00 25.00           H  
ATOM   3004  N   ASP A 181      24.747   7.349 -19.719  1.00 25.12           N  
ATOM   3005  H   ASP A 181      23.864   7.839 -19.714  1.00 25.12           H  
ATOM   3006  CA  ASP A 181      25.752   7.785 -20.720  1.00 25.12           C  
ATOM   3007  HA  ASP A 181      26.508   7.005 -20.812  1.00 25.12           H  
ATOM   3008  C   ASP A 181      26.564   9.022 -20.264  1.00 25.12           C  
ATOM   3009  CB  ASP A 181      25.097   7.948 -22.110  1.00 25.12           C  
ATOM   3010  HB2 ASP A 181      24.063   8.269 -21.986  1.00 25.12           H  
ATOM   3011  HB3 ASP A 181      25.607   8.733 -22.668  1.00 25.12           H  
ATOM   3012  O   ASP A 181      27.182   9.736 -21.052  1.00 25.12           O  
ATOM   3013  CG  ASP A 181      25.141   6.688 -22.992  1.00 25.12           C  
ATOM   3014  OD1 ASP A 181      25.779   5.688 -22.602  1.00 25.12           O  
ATOM   3015  OD2 ASP A 181      24.534   6.753 -24.085  1.00 25.12           O  
ATOM   3016  N   ILE A 182      26.597   9.282 -18.951  1.00 24.89           N  
ATOM   3017  H   ILE A 182      26.091   8.639 -18.359  1.00 24.89           H  
ATOM   3018  CA  ILE A 182      27.518  10.245 -18.317  1.00 24.89           C  
ATOM   3019  HA  ILE A 182      28.206  10.599 -19.085  1.00 24.89           H  
ATOM   3020  C   ILE A 182      28.393   9.505 -17.298  1.00 24.89           C  
ATOM   3021  CB  ILE A 182      26.812  11.499 -17.744  1.00 24.89           C  
ATOM   3022  HB  ILE A 182      26.355  11.232 -16.791  1.00 24.89           H  
ATOM   3023  O   ILE A 182      28.558   9.917 -16.156  1.00 24.89           O  
ATOM   3024  CG1 ILE A 182      25.693  12.024 -18.674  1.00 24.89           C  
ATOM   3025 HG12 ILE A 182      26.117  12.297 -19.640  1.00 24.89           H  
ATOM   3026 HG13 ILE A 182      24.961  11.233 -18.838  1.00 24.89           H  
ATOM   3027  CG2 ILE A 182      27.853  12.619 -17.508  1.00 24.89           C  
ATOM   3028 HG21 ILE A 182      28.697  12.253 -16.922  1.00 24.89           H  
ATOM   3029 HG22 ILE A 182      28.226  12.984 -18.465  1.00 24.89           H  
ATOM   3030 HG23 ILE A 182      27.403  13.442 -16.954  1.00 24.89           H  
ATOM   3031  CD1 ILE A 182      24.918  13.220 -18.106  1.00 24.89           C  
ATOM   3032 HD11 ILE A 182      25.549  14.109 -18.080  1.00 24.89           H  
ATOM   3033 HD12 ILE A 182      24.061  13.427 -18.747  1.00 24.89           H  
ATOM   3034 HD13 ILE A 182      24.561  12.990 -17.102  1.00 24.89           H  
ATOM   3035  N   ALA A 183      28.909   8.354 -17.701  1.00 22.60           N  
ATOM   3036  H   ALA A 183      28.590   7.969 -18.578  1.00 22.60           H  
ATOM   3037  CA  ALA A 183      30.086   7.720 -17.133  1.00 22.60           C  
ATOM   3038  HA  ALA A 183      30.887   8.452 -17.034  1.00 22.60           H  
ATOM   3039  C   ALA A 183      30.500   6.639 -18.132  1.00 22.60           C  
ATOM   3040  CB  ALA A 183      29.777   7.116 -15.752  1.00 22.60           C  
ATOM   3041  HB1 ALA A 183      29.559   7.899 -15.026  1.00 22.60           H  
ATOM   3042  HB2 ALA A 183      30.639   6.545 -15.406  1.00 22.60           H  
ATOM   3043  HB3 ALA A 183      28.923   6.443 -15.829  1.00 22.60           H  
ATOM   3044  O   ALA A 183      29.690   5.780 -18.438  1.00 22.60           O  
ATOM   3045  N   GLU A 184      31.748   6.686 -18.594  1.00 23.74           N  
ATOM   3046  H   GLU A 184      32.326   7.449 -18.272  1.00 23.74           H  
ATOM   3047  CA  GLU A 184      32.401   5.677 -19.447  1.00 23.74           C  
ATOM   3048  HA  GLU A 184      33.466   5.806 -19.251  1.00 23.74           H  
ATOM   3049  C   GLU A 184      32.292   5.889 -20.973  1.00 23.74           C  
ATOM   3050  CB  GLU A 184      32.169   4.228 -18.963  1.00 23.74           C  
ATOM   3051  HB2 GLU A 184      32.822   3.571 -19.537  1.00 23.74           H  
ATOM   3052  HB3 GLU A 184      31.141   3.915 -19.143  1.00 23.74           H  
ATOM   3053  O   GLU A 184      31.425   5.375 -21.661  1.00 23.74           O  
ATOM   3054  CG  GLU A 184      32.524   4.084 -17.467  1.00 23.74           C  
ATOM   3055  HG2 GLU A 184      33.556   4.409 -17.330  1.00 23.74           H  
ATOM   3056  HG3 GLU A 184      31.898   4.745 -16.867  1.00 23.74           H  
ATOM   3057  CD  GLU A 184      32.374   2.669 -16.892  1.00 23.74           C  
ATOM   3058  OE1 GLU A 184      32.752   2.513 -15.705  1.00 23.74           O  
ATOM   3059  OE2 GLU A 184      31.908   1.751 -17.602  1.00 23.74           O  
ATOM   3060  N   ASP A 185      33.294   6.629 -21.460  1.00 25.81           N  
ATOM   3061  H   ASP A 185      33.831   7.110 -20.752  1.00 25.81           H  
ATOM   3062  CA  ASP A 185      34.050   6.443 -22.709  1.00 25.81           C  
ATOM   3063  HA  ASP A 185      34.720   7.300 -22.643  1.00 25.81           H  
ATOM   3064  C   ASP A 185      33.359   6.579 -24.096  1.00 25.81           C  
ATOM   3065  CB  ASP A 185      34.942   5.182 -22.604  1.00 25.81           C  
ATOM   3066  HB2 ASP A 185      34.730   4.657 -21.672  1.00 25.81           H  
ATOM   3067  HB3 ASP A 185      34.683   4.500 -23.414  1.00 25.81           H  
ATOM   3068  O   ASP A 185      32.324   5.981 -24.383  1.00 25.81           O  
ATOM   3069  CG  ASP A 185      36.458   5.441 -22.657  1.00 25.81           C  
ATOM   3070  OD1 ASP A 185      36.879   6.597 -22.898  1.00 25.81           O  
ATOM   3071  OD2 ASP A 185      37.213   4.472 -22.433  1.00 25.81           O  
ATOM   3072  N   PRO A 186      33.956   7.342 -25.039  1.00 22.23           N  
ATOM   3073  CA  PRO A 186      33.326   7.728 -26.290  1.00 22.23           C  
ATOM   3074  HA  PRO A 186      32.259   7.899 -26.147  1.00 22.23           H  
ATOM   3075  C   PRO A 186      33.537   6.656 -27.362  1.00 22.23           C  
ATOM   3076  CB  PRO A 186      34.023   9.047 -26.654  1.00 22.23           C  
ATOM   3077  HB2 PRO A 186      33.983   9.255 -27.724  1.00 22.23           H  
ATOM   3078  HB3 PRO A 186      33.559   9.859 -26.095  1.00 22.23           H  
ATOM   3079  O   PRO A 186      34.612   6.569 -27.948  1.00 22.23           O  
ATOM   3080  CG  PRO A 186      35.459   8.852 -26.163  1.00 22.23           C  
ATOM   3081  HG2 PRO A 186      35.893   9.794 -25.831  1.00 22.23           H  
ATOM   3082  HG3 PRO A 186      36.077   8.413 -26.947  1.00 22.23           H  
ATOM   3083  CD  PRO A 186      35.314   7.870 -25.007  1.00 22.23           C  
ATOM   3084  HD2 PRO A 186      36.033   7.060 -25.132  1.00 22.23           H  
ATOM   3085  HD3 PRO A 186      35.505   8.414 -24.082  1.00 22.23           H  
ATOM   3086  N   SER A 187      32.508   5.884 -27.717  1.00 28.59           N  
ATOM   3087  H   SER A 187      31.695   5.839 -27.120  1.00 28.59           H  
ATOM   3088  CA  SER A 187      32.466   5.269 -29.052  1.00 28.59           C  
ATOM   3089  HA  SER A 187      32.767   6.041 -29.760  1.00 28.59           H  
ATOM   3090  C   SER A 187      31.070   4.795 -29.475  1.00 28.59           C  
ATOM   3091  CB  SER A 187      33.503   4.137 -29.210  1.00 28.59           C  
ATOM   3092  HB2 SER A 187      33.355   3.638 -30.168  1.00 28.59           H  
ATOM   3093  HB3 SER A 187      34.510   4.553 -29.222  1.00 28.59           H  
ATOM   3094  O   SER A 187      30.422   3.995 -28.816  1.00 28.59           O  
ATOM   3095  OG  SER A 187      33.431   3.181 -28.179  1.00 28.59           O  
ATOM   3096  HG  SER A 187      33.333   3.640 -27.341  1.00 28.59           H  
ATOM   3097  N   THR A 188      30.693   5.205 -30.690  1.00 30.00           N  
ATOM   3098  H   THR A 188      31.306   5.889 -31.111  1.00 30.00           H  
ATOM   3099  CA  THR A 188      29.795   4.498 -31.632  1.00 30.00           C  
ATOM   3100  HA  THR A 188      29.876   5.093 -32.541  1.00 30.00           H  
ATOM   3101  C   THR A 188      28.268   4.467 -31.402  1.00 30.00           C  
ATOM   3102  CB  THR A 188      30.354   3.119 -32.059  1.00 30.00           C  
ATOM   3103  HB  THR A 188      29.535   2.433 -32.275  1.00 30.00           H  
ATOM   3104  O   THR A 188      27.691   3.525 -30.884  1.00 30.00           O  
ATOM   3105  CG2 THR A 188      31.206   3.262 -33.322  1.00 30.00           C  
ATOM   3106 HG21 THR A 188      32.025   3.959 -33.144  1.00 30.00           H  
ATOM   3107 HG22 THR A 188      30.590   3.617 -34.148  1.00 30.00           H  
ATOM   3108 HG23 THR A 188      31.617   2.288 -33.588  1.00 30.00           H  
ATOM   3109  OG1 THR A 188      31.218   2.525 -31.119  1.00 30.00           O  
ATOM   3110  HG1 THR A 188      30.786   2.555 -30.262  1.00 30.00           H  
ATOM   3111  N   SER A 189      27.616   5.480 -31.989  1.00 28.40           N  
ATOM   3112  H   SER A 189      28.180   6.314 -32.062  1.00 28.40           H  
ATOM   3113  CA  SER A 189      26.577   5.395 -33.044  1.00 28.40           C  
ATOM   3114  HA  SER A 189      26.178   6.408 -33.109  1.00 28.40           H  
ATOM   3115  C   SER A 189      25.339   4.474 -32.913  1.00 28.40           C  
ATOM   3116  CB  SER A 189      27.242   5.159 -34.411  1.00 28.40           C  
ATOM   3117  HB2 SER A 189      27.977   5.942 -34.598  1.00 28.40           H  
ATOM   3118  HB3 SER A 189      26.488   5.200 -35.197  1.00 28.40           H  
ATOM   3119  O   SER A 189      25.393   3.278 -33.178  1.00 28.40           O  
ATOM   3120  OG  SER A 189      27.885   3.904 -34.445  1.00 28.40           O  
ATOM   3121  HG  SER A 189      27.260   3.256 -34.112  1.00 28.40           H  
ATOM   3122  N   SER A 190      24.188   5.159 -32.816  1.00 30.93           N  
ATOM   3123  H   SER A 190      24.288   6.051 -32.355  1.00 30.93           H  
ATOM   3124  CA  SER A 190      22.960   5.031 -33.638  1.00 30.93           C  
ATOM   3125  HA  SER A 190      22.341   5.872 -33.326  1.00 30.93           H  
ATOM   3126  C   SER A 190      22.042   3.798 -33.524  1.00 30.93           C  
ATOM   3127  CB  SER A 190      23.270   5.309 -35.121  1.00 30.93           C  
ATOM   3128  HB2 SER A 190      22.334   5.387 -35.674  1.00 30.93           H  
ATOM   3129  HB3 SER A 190      23.797   6.259 -35.209  1.00 30.93           H  
ATOM   3130  O   SER A 190      22.353   2.725 -34.028  1.00 30.93           O  
ATOM   3131  OG  SER A 190      24.057   4.289 -35.698  1.00 30.93           O  
ATOM   3132  HG  SER A 190      23.925   3.482 -35.194  1.00 30.93           H  
ATOM   3133  N   SER A 191      20.792   4.040 -33.098  1.00 29.53           N  
ATOM   3134  H   SER A 191      20.741   4.648 -32.293  1.00 29.53           H  
ATOM   3135  CA  SER A 191      19.565   4.074 -33.939  1.00 29.53           C  
ATOM   3136  HA  SER A 191      19.341   5.134 -34.060  1.00 29.53           H  
ATOM   3137  C   SER A 191      18.309   3.460 -33.278  1.00 29.53           C  
ATOM   3138  CB  SER A 191      19.735   3.544 -35.376  1.00 29.53           C  
ATOM   3139  HB2 SER A 191      20.511   4.115 -35.886  1.00 29.53           H  
ATOM   3140  HB3 SER A 191      18.801   3.684 -35.920  1.00 29.53           H  
ATOM   3141  O   SER A 191      18.342   2.425 -32.625  1.00 29.53           O  
ATOM   3142  OG  SER A 191      20.077   2.182 -35.414  1.00 29.53           O  
ATOM   3143  HG  SER A 191      20.872   2.061 -34.890  1.00 29.53           H  
ATOM   3144  N   SER A 192      17.185   4.163 -33.462  1.00 25.00           N  
ATOM   3145  H   SER A 192      17.286   4.998 -34.022  1.00 25.00           H  
ATOM   3146  CA  SER A 192      15.783   3.867 -33.087  1.00 25.00           C  
ATOM   3147  HA  SER A 192      15.729   3.590 -32.034  1.00 25.00           H  
ATOM   3148  C   SER A 192      15.162   2.737 -33.954  1.00 25.00           C  
ATOM   3149  CB  SER A 192      15.065   5.197 -33.326  1.00 25.00           C  
ATOM   3150  HB2 SER A 192      15.530   5.971 -32.716  1.00 25.00           H  
ATOM   3151  HB3 SER A 192      14.022   5.124 -33.018  1.00 25.00           H  
ATOM   3152  O   SER A 192      15.684   2.499 -35.032  1.00 25.00           O  
ATOM   3153  OG  SER A 192      15.178   5.559 -34.698  1.00 25.00           O  
ATOM   3154  HG  SER A 192      15.299   4.767 -35.227  1.00 25.00           H  
ATOM   3155  N   SER A 193      14.030   2.046 -33.719  1.00 26.44           N  
ATOM   3156  H   SER A 193      14.010   1.190 -34.254  1.00 26.44           H  
ATOM   3157  CA  SER A 193      12.689   2.386 -33.189  1.00 26.44           C  
ATOM   3158  HA  SER A 193      12.760   2.778 -32.174  1.00 26.44           H  
ATOM   3159  C   SER A 193      11.749   1.137 -33.217  1.00 26.44           C  
ATOM   3160  CB  SER A 193      12.028   3.421 -34.130  1.00 26.44           C  
ATOM   3161  HB2 SER A 193      10.988   3.572 -33.843  1.00 26.44           H  
ATOM   3162  HB3 SER A 193      12.528   4.387 -34.052  1.00 26.44           H  
ATOM   3163  O   SER A 193      12.035   0.181 -33.930  1.00 26.44           O  
ATOM   3164  OG  SER A 193      12.083   3.013 -35.482  1.00 26.44           O  
ATOM   3165  HG  SER A 193      12.967   2.700 -35.686  1.00 26.44           H  
ATOM   3166  N   SER A 194      10.573   1.232 -32.558  1.00 26.44           N  
ATOM   3167  H   SER A 194      10.513   2.011 -31.918  1.00 26.44           H  
ATOM   3168  CA  SER A 194       9.256   0.612 -32.907  1.00 26.44           C  
ATOM   3169  HA  SER A 194       8.546   1.392 -32.630  1.00 26.44           H  
ATOM   3170  C   SER A 194       8.714  -0.662 -32.190  1.00 26.44           C  
ATOM   3171  CB  SER A 194       9.055   0.517 -34.424  1.00 26.44           C  
ATOM   3172  HB2 SER A 194       9.653  -0.301 -34.824  1.00 26.44           H  
ATOM   3173  HB3 SER A 194       9.364   1.449 -34.897  1.00 26.44           H  
ATOM   3174  O   SER A 194       8.989  -1.791 -32.574  1.00 26.44           O  
ATOM   3175  OG  SER A 194       7.688   0.284 -34.701  1.00 26.44           O  
ATOM   3176  HG  SER A 194       7.618  -0.610 -35.045  1.00 26.44           H  
ATOM   3177  N   VAL A 195       7.833  -0.406 -31.200  1.00 25.53           N  
ATOM   3178  H   VAL A 195       7.916   0.550 -30.883  1.00 25.53           H  
ATOM   3179  CA  VAL A 195       6.492  -0.972 -30.844  1.00 25.53           C  
ATOM   3180  HA  VAL A 195       6.378  -0.765 -29.780  1.00 25.53           H  
ATOM   3181  C   VAL A 195       6.159  -2.477 -31.004  1.00 25.53           C  
ATOM   3182  CB  VAL A 195       5.381  -0.145 -31.552  1.00 25.53           C  
ATOM   3183  HB  VAL A 195       5.401  -0.355 -32.622  1.00 25.53           H  
ATOM   3184  O   VAL A 195       6.093  -2.978 -32.116  1.00 25.53           O  
ATOM   3185  CG1 VAL A 195       3.972  -0.462 -31.021  1.00 25.53           C  
ATOM   3186 HG11 VAL A 195       3.244   0.207 -31.479  1.00 25.53           H  
ATOM   3187 HG12 VAL A 195       3.693  -1.478 -31.303  1.00 25.53           H  
ATOM   3188 HG13 VAL A 195       3.938  -0.346 -29.938  1.00 25.53           H  
ATOM   3189  CG2 VAL A 195       5.576   1.370 -31.363  1.00 25.53           C  
ATOM   3190 HG21 VAL A 195       6.466   1.710 -31.893  1.00 25.53           H  
ATOM   3191 HG22 VAL A 195       5.657   1.616 -30.304  1.00 25.53           H  
ATOM   3192 HG23 VAL A 195       4.732   1.910 -31.792  1.00 25.53           H  
ATOM   3193  N   LEU A 196       5.732  -3.119 -29.890  1.00 25.41           N  
ATOM   3194  H   LEU A 196       6.160  -2.792 -29.036  1.00 25.41           H  
ATOM   3195  CA  LEU A 196       4.456  -3.870 -29.671  1.00 25.41           C  
ATOM   3196  HA  LEU A 196       3.627  -3.181 -29.826  1.00 25.41           H  
ATOM   3197  C   LEU A 196       4.377  -4.387 -28.196  1.00 25.41           C  
ATOM   3198  CB  LEU A 196       4.301  -5.058 -30.654  1.00 25.41           C  
ATOM   3199  HB2 LEU A 196       3.764  -5.866 -30.156  1.00 25.41           H  
ATOM   3200  HB3 LEU A 196       5.296  -5.438 -30.888  1.00 25.41           H  
ATOM   3201  O   LEU A 196       5.385  -4.867 -27.672  1.00 25.41           O  
ATOM   3202  CG  LEU A 196       3.553  -4.747 -31.975  1.00 25.41           C  
ATOM   3203  HG  LEU A 196       3.930  -3.837 -32.442  1.00 25.41           H  
ATOM   3204  CD1 LEU A 196       3.741  -5.902 -32.957  1.00 25.41           C  
ATOM   3205 HD11 LEU A 196       3.229  -5.679 -33.893  1.00 25.41           H  
ATOM   3206 HD12 LEU A 196       4.803  -6.021 -33.172  1.00 25.41           H  
ATOM   3207 HD13 LEU A 196       3.350  -6.829 -32.537  1.00 25.41           H  
ATOM   3208  CD2 LEU A 196       2.052  -4.534 -31.764  1.00 25.41           C  
ATOM   3209 HD21 LEU A 196       1.881  -3.658 -31.138  1.00 25.41           H  
ATOM   3210 HD22 LEU A 196       1.575  -4.363 -32.728  1.00 25.41           H  
ATOM   3211 HD23 LEU A 196       1.612  -5.416 -31.299  1.00 25.41           H  
ATOM   3212  N   PRO A 197       3.236  -4.312 -27.464  1.00 26.07           N  
ATOM   3213  CA  PRO A 197       3.159  -4.769 -26.070  1.00 26.07           C  
ATOM   3214  HA  PRO A 197       4.072  -4.487 -25.546  1.00 26.07           H  
ATOM   3215  C   PRO A 197       2.989  -6.299 -25.967  1.00 26.07           C  
ATOM   3216  CB  PRO A 197       1.998  -3.990 -25.442  1.00 26.07           C  
ATOM   3217  HB2 PRO A 197       1.512  -4.544 -24.640  1.00 26.07           H  
ATOM   3218  HB3 PRO A 197       2.363  -3.030 -25.076  1.00 26.07           H  
ATOM   3219  O   PRO A 197       1.957  -6.856 -26.327  1.00 26.07           O  
ATOM   3220  CG  PRO A 197       1.057  -3.754 -26.623  1.00 26.07           C  
ATOM   3221  HG2 PRO A 197       0.486  -2.833 -26.503  1.00 26.07           H  
ATOM   3222  HG3 PRO A 197       0.381  -4.604 -26.724  1.00 26.07           H  
ATOM   3223  CD  PRO A 197       1.976  -3.692 -27.850  1.00 26.07           C  
ATOM   3224  HD2 PRO A 197       1.523  -4.225 -28.687  1.00 26.07           H  
ATOM   3225  HD3 PRO A 197       2.151  -2.651 -28.120  1.00 26.07           H  
ATOM   3226  N   VAL A 198       4.019  -6.965 -25.434  1.00 24.70           N  
ATOM   3227  H   VAL A 198       4.857  -6.420 -25.292  1.00 24.70           H  
ATOM   3228  CA  VAL A 198       4.138  -8.432 -25.273  1.00 24.70           C  
ATOM   3229  HA  VAL A 198       3.599  -8.881 -26.107  1.00 24.70           H  
ATOM   3230  C   VAL A 198       3.520  -8.933 -23.938  1.00 24.70           C  
ATOM   3231  CB  VAL A 198       5.631  -8.820 -25.410  1.00 24.70           C  
ATOM   3232  HB  VAL A 198       6.193  -8.242 -24.676  1.00 24.70           H  
ATOM   3233  O   VAL A 198       3.628  -8.206 -22.939  1.00 24.70           O  
ATOM   3234  CG1 VAL A 198       5.976 -10.294 -25.177  1.00 24.70           C  
ATOM   3235 HG11 VAL A 198       5.665 -10.619 -24.185  1.00 24.70           H  
ATOM   3236 HG12 VAL A 198       7.054 -10.435 -25.252  1.00 24.70           H  
ATOM   3237 HG13 VAL A 198       5.510 -10.913 -25.944  1.00 24.70           H  
ATOM   3238  CG2 VAL A 198       6.162  -8.460 -26.804  1.00 24.70           C  
ATOM   3239 HG21 VAL A 198       5.595  -8.989 -27.570  1.00 24.70           H  
ATOM   3240 HG22 VAL A 198       6.086  -7.389 -26.993  1.00 24.70           H  
ATOM   3241 HG23 VAL A 198       7.211  -8.738 -26.895  1.00 24.70           H  
ATOM   3242  N   PRO A 199       2.924 -10.152 -23.882  1.00 25.00           N  
ATOM   3243  CA  PRO A 199       2.174 -10.701 -22.736  1.00 25.00           C  
ATOM   3244  HA  PRO A 199       1.331 -10.038 -22.541  1.00 25.00           H  
ATOM   3245  C   PRO A 199       2.988 -10.861 -21.438  1.00 25.00           C  
ATOM   3246  CB  PRO A 199       1.630 -12.066 -23.193  1.00 25.00           C  
ATOM   3247  HB2 PRO A 199       0.616 -12.238 -22.832  1.00 25.00           H  
ATOM   3248  HB3 PRO A 199       2.288 -12.864 -22.852  1.00 25.00           H  
ATOM   3249  O   PRO A 199       4.219 -10.893 -21.455  1.00 25.00           O  
ATOM   3250  CG  PRO A 199       1.679 -12.006 -24.713  1.00 25.00           C  
ATOM   3251  HG2 PRO A 199       0.786 -11.510 -25.093  1.00 25.00           H  
ATOM   3252  HG3 PRO A 199       1.790 -12.995 -25.158  1.00 25.00           H  
ATOM   3253  CD  PRO A 199       2.893 -11.133 -24.962  1.00 25.00           C  
ATOM   3254  HD2 PRO A 199       3.778 -11.768 -24.905  1.00 25.00           H  
ATOM   3255  HD3 PRO A 199       2.806 -10.689 -25.954  1.00 25.00           H  
ATOM   3256  N   LEU A 200       2.289 -10.963 -20.297  1.00 23.47           N  
ATOM   3257  H   LEU A 200       1.283 -11.012 -20.373  1.00 23.47           H  
ATOM   3258  CA  LEU A 200       2.873 -11.215 -18.969  1.00 23.47           C  
ATOM   3259  HA  LEU A 200       3.584 -10.416 -18.758  1.00 23.47           H  
ATOM   3260  C   LEU A 200       3.605 -12.577 -18.930  1.00 23.47           C  
ATOM   3261  CB  LEU A 200       1.755 -11.191 -17.904  1.00 23.47           C  
ATOM   3262  HB2 LEU A 200       0.902 -11.747 -18.294  1.00 23.47           H  
ATOM   3263  HB3 LEU A 200       2.097 -11.721 -17.015  1.00 23.47           H  
ATOM   3264  O   LEU A 200       3.012 -13.575 -19.340  1.00 23.47           O  
ATOM   3265  CG  LEU A 200       1.304  -9.779 -17.485  1.00 23.47           C  
ATOM   3266  HG  LEU A 200       1.268  -9.132 -18.361  1.00 23.47           H  
ATOM   3267  CD1 LEU A 200      -0.092  -9.820 -16.864  1.00 23.47           C  
ATOM   3268 HD11 LEU A 200      -0.093 -10.467 -15.987  1.00 23.47           H  
ATOM   3269 HD12 LEU A 200      -0.807 -10.204 -17.591  1.00 23.47           H  
ATOM   3270 HD13 LEU A 200      -0.403  -8.816 -16.573  1.00 23.47           H  
ATOM   3271  CD2 LEU A 200       2.264  -9.174 -16.455  1.00 23.47           C  
ATOM   3272 HD21 LEU A 200       1.928  -8.174 -16.182  1.00 23.47           H  
ATOM   3273 HD22 LEU A 200       2.291  -9.797 -15.561  1.00 23.47           H  
ATOM   3274 HD23 LEU A 200       3.270  -9.112 -16.872  1.00 23.47           H  
ATOM   3275  N   PRO A 201       4.854 -12.643 -18.429  1.00 26.62           N  
ATOM   3276  CA  PRO A 201       5.602 -13.891 -18.336  1.00 26.62           C  
ATOM   3277  HA  PRO A 201       5.536 -14.421 -19.286  1.00 26.62           H  
ATOM   3278  C   PRO A 201       5.054 -14.802 -17.230  1.00 26.62           C  
ATOM   3279  CB  PRO A 201       7.063 -13.490 -18.108  1.00 26.62           C  
ATOM   3280  HB2 PRO A 201       7.599 -14.213 -17.493  1.00 26.62           H  
ATOM   3281  HB3 PRO A 201       7.555 -13.380 -19.075  1.00 26.62           H  
ATOM   3282  O   PRO A 201       4.822 -14.375 -16.098  1.00 26.62           O  
ATOM   3283  CG  PRO A 201       6.964 -12.127 -17.428  1.00 26.62           C  
ATOM   3284  HG2 PRO A 201       7.830 -11.503 -17.650  1.00 26.62           H  
ATOM   3285  HG3 PRO A 201       6.868 -12.270 -16.351  1.00 26.62           H  
ATOM   3286  CD  PRO A 201       5.670 -11.527 -17.976  1.00 26.62           C  
ATOM   3287  HD2 PRO A 201       5.899 -10.884 -18.826  1.00 26.62           H  
ATOM   3288  HD3 PRO A 201       5.164 -10.963 -17.193  1.00 26.62           H  
ATOM   3289  N   VAL A 202       4.864 -16.072 -17.586  1.00 24.40           N  
ATOM   3290  H   VAL A 202       5.082 -16.317 -18.541  1.00 24.40           H  
ATOM   3291  CA  VAL A 202       4.624 -17.194 -16.672  1.00 24.40           C  
ATOM   3292  HA  VAL A 202       3.925 -16.891 -15.893  1.00 24.40           H  
ATOM   3293  C   VAL A 202       5.964 -17.561 -16.038  1.00 24.40           C  
ATOM   3294  CB  VAL A 202       4.032 -18.391 -17.452  1.00 24.40           C  
ATOM   3295  HB  VAL A 202       4.722 -18.672 -18.248  1.00 24.40           H  
ATOM   3296  O   VAL A 202       6.946 -17.743 -16.754  1.00 24.40           O  
ATOM   3297  CG1 VAL A 202       3.800 -19.620 -16.565  1.00 24.40           C  
ATOM   3298 HG11 VAL A 202       3.359 -20.424 -17.155  1.00 24.40           H  
ATOM   3299 HG12 VAL A 202       3.132 -19.373 -15.740  1.00 24.40           H  
ATOM   3300 HG13 VAL A 202       4.747 -19.983 -16.166  1.00 24.40           H  
ATOM   3301  CG2 VAL A 202       2.689 -18.016 -18.096  1.00 24.40           C  
ATOM   3302 HG21 VAL A 202       2.286 -18.875 -18.633  1.00 24.40           H  
ATOM   3303 HG22 VAL A 202       1.979 -17.709 -17.328  1.00 24.40           H  
ATOM   3304 HG23 VAL A 202       2.820 -17.202 -18.810  1.00 24.40           H  
ATOM   3305  N   ALA A 203       6.021 -17.666 -14.710  1.00 25.91           N  
ATOM   3306  H   ALA A 203       5.186 -17.501 -14.164  1.00 25.91           H  
ATOM   3307  CA  ALA A 203       7.202 -18.172 -14.022  1.00 25.91           C  
ATOM   3308  HA  ALA A 203       8.078 -17.624 -14.367  1.00 25.91           H  
ATOM   3309  C   ALA A 203       7.391 -19.656 -14.374  1.00 25.91           C  
ATOM   3310  CB  ALA A 203       7.051 -17.932 -12.513  1.00 25.91           C  
ATOM   3311  HB1 ALA A 203       6.956 -16.864 -12.316  1.00 25.91           H  
ATOM   3312  HB2 ALA A 203       7.932 -18.311 -11.996  1.00 25.91           H  
ATOM   3313  HB3 ALA A 203       6.171 -18.452 -12.135  1.00 25.91           H  
ATOM   3314  O   ALA A 203       6.683 -20.520 -13.860  1.00 25.91           O  
ATOM   3315  N   VAL A 204       8.327 -19.941 -15.278  1.00 24.27           N  
ATOM   3316  H   VAL A 204       8.799 -19.175 -15.736  1.00 24.27           H  
ATOM   3317  CA  VAL A 204       8.801 -21.296 -15.561  1.00 24.27           C  
ATOM   3318  HA  VAL A 204       8.074 -22.022 -15.196  1.00 24.27           H  
ATOM   3319  C   VAL A 204      10.096 -21.475 -14.779  1.00 24.27           C  
ATOM   3320  CB  VAL A 204       8.971 -21.545 -17.075  1.00 24.27           C  
ATOM   3321  HB  VAL A 204       9.749 -20.892 -17.472  1.00 24.27           H  
ATOM   3322  O   VAL A 204      11.126 -20.910 -15.139  1.00 24.27           O  
ATOM   3323  CG1 VAL A 204       9.357 -23.005 -17.348  1.00 24.27           C  
ATOM   3324 HG11 VAL A 204       8.592 -23.679 -16.963  1.00 24.27           H  
ATOM   3325 HG12 VAL A 204       9.468 -23.164 -18.420  1.00 24.27           H  
ATOM   3326 HG13 VAL A 204      10.310 -23.236 -16.872  1.00 24.27           H  
ATOM   3327  CG2 VAL A 204       7.667 -21.261 -17.836  1.00 24.27           C  
ATOM   3328 HG21 VAL A 204       6.858 -21.867 -17.429  1.00 24.27           H  
ATOM   3329 HG22 VAL A 204       7.797 -21.496 -18.892  1.00 24.27           H  
ATOM   3330 HG23 VAL A 204       7.404 -20.206 -17.752  1.00 24.27           H  
ATOM   3331  N   SER A 205      10.029 -22.219 -13.674  1.00 27.40           N  
ATOM   3332  H   SER A 205       9.137 -22.616 -13.417  1.00 27.40           H  
ATOM   3333  CA  SER A 205      11.221 -22.695 -12.970  1.00 27.40           C  
ATOM   3334  HA  SER A 205      11.893 -21.860 -12.775  1.00 27.40           H  
ATOM   3335  C   SER A 205      11.926 -23.710 -13.865  1.00 27.40           C  
ATOM   3336  CB  SER A 205      10.846 -23.335 -11.627  1.00 27.40           C  
ATOM   3337  HB2 SER A 205      10.168 -24.172 -11.793  1.00 27.40           H  
ATOM   3338  HB3 SER A 205      10.348 -22.595 -11.000  1.00 27.40           H  
ATOM   3339  O   SER A 205      11.491 -24.854 -13.990  1.00 27.40           O  
ATOM   3340  OG  SER A 205      12.004 -23.801 -10.967  1.00 27.40           O  
ATOM   3341  HG  SER A 205      11.969 -24.757 -10.880  1.00 27.40           H  
ATOM   3342  N   THR A 206      12.995 -23.287 -14.529  1.00 26.85           N  
ATOM   3343  H   THR A 206      13.237 -22.307 -14.501  1.00 26.85           H  
ATOM   3344  CA  THR A 206      13.961 -24.198 -15.138  1.00 26.85           C  
ATOM   3345  HA  THR A 206      13.444 -25.043 -15.593  1.00 26.85           H  
ATOM   3346  C   THR A 206      14.868 -24.727 -14.034  1.00 26.85           C  
ATOM   3347  CB  THR A 206      14.782 -23.492 -16.231  1.00 26.85           C  
ATOM   3348  HB  THR A 206      15.618 -24.131 -16.517  1.00 26.85           H  
ATOM   3349  O   THR A 206      15.824 -24.045 -13.675  1.00 26.85           O  
ATOM   3350  CG2 THR A 206      13.940 -23.210 -17.474  1.00 26.85           C  
ATOM   3351 HG21 THR A 206      14.562 -22.729 -18.228  1.00 26.85           H  
ATOM   3352 HG22 THR A 206      13.552 -24.146 -17.876  1.00 26.85           H  
ATOM   3353 HG23 THR A 206      13.109 -22.550 -17.222  1.00 26.85           H  
ATOM   3354  OG1 THR A 206      15.276 -22.260 -15.753  1.00 26.85           O  
ATOM   3355  HG1 THR A 206      15.820 -22.484 -14.995  1.00 26.85           H  
ATOM   3356  N   ASN A 207      14.495 -25.865 -13.438  1.00 27.97           N  
ATOM   3357  H   ASN A 207      13.534 -26.136 -13.587  1.00 27.97           H  
ATOM   3358  CA  ASN A 207      15.359 -26.945 -12.930  1.00 27.97           C  
ATOM   3359  HA  ASN A 207      15.783 -27.469 -13.787  1.00 27.97           H  
ATOM   3360  C   ASN A 207      14.487 -27.970 -12.169  1.00 27.97           C  
ATOM   3361  CB  ASN A 207      16.532 -26.425 -12.069  1.00 27.97           C  
ATOM   3362  HB2 ASN A 207      16.904 -27.237 -11.444  1.00 27.97           H  
ATOM   3363  HB3 ASN A 207      16.182 -25.627 -11.415  1.00 27.97           H  
ATOM   3364  O   ASN A 207      13.801 -27.616 -11.217  1.00 27.97           O  
ATOM   3365  CG  ASN A 207      17.708 -25.935 -12.913  1.00 27.97           C  
ATOM   3366  ND2 ASN A 207      18.555 -25.092 -12.369  1.00 27.97           N  
ATOM   3367 HD21 ASN A 207      18.398 -24.756 -11.429  1.00 27.97           H  
ATOM   3368 HD22 ASN A 207      19.300 -24.768 -12.969  1.00 27.97           H  
ATOM   3369  OD1 ASN A 207      17.884 -26.289 -14.070  1.00 27.97           O  
ATOM   3370  N   ASP A 208      14.513 -29.213 -12.661  1.00 26.19           N  
ATOM   3371  H   ASP A 208      15.169 -29.356 -13.416  1.00 26.19           H  
ATOM   3372  CA  ASP A 208      13.913 -30.468 -12.171  1.00 26.19           C  
ATOM   3373  HA  ASP A 208      14.037 -31.124 -13.033  1.00 26.19           H  
ATOM   3374  C   ASP A 208      12.398 -30.543 -11.834  1.00 26.19           C  
ATOM   3375  CB  ASP A 208      14.786 -31.104 -11.076  1.00 26.19           C  
ATOM   3376  HB2 ASP A 208      14.161 -31.725 -10.434  1.00 26.19           H  
ATOM   3377  HB3 ASP A 208      15.234 -30.328 -10.456  1.00 26.19           H  
ATOM   3378  O   ASP A 208      11.940 -30.066 -10.794  1.00 26.19           O  
ATOM   3379  CG  ASP A 208      15.867 -32.010 -11.677  1.00 26.19           C  
ATOM   3380  OD1 ASP A 208      15.511 -32.810 -12.575  1.00 26.19           O  
ATOM   3381  OD2 ASP A 208      17.030 -31.901 -11.241  1.00 26.19           O  
ATOM   3382  N   PRO A 209      11.586 -31.261 -12.645  1.00 27.42           N  
ATOM   3383  CA  PRO A 209      10.167 -31.478 -12.385  1.00 27.42           C  
ATOM   3384  HA  PRO A 209       9.718 -30.591 -11.938  1.00 27.42           H  
ATOM   3385  C   PRO A 209       9.970 -32.666 -11.431  1.00 27.42           C  
ATOM   3386  CB  PRO A 209       9.567 -31.713 -13.779  1.00 27.42           C  
ATOM   3387  HB2 PRO A 209       9.421 -30.751 -14.270  1.00 27.42           H  
ATOM   3388  HB3 PRO A 209       8.625 -32.261 -13.754  1.00 27.42           H  
ATOM   3389  O   PRO A 209       9.492 -33.709 -11.866  1.00 27.42           O  
ATOM   3390  CG  PRO A 209      10.671 -32.485 -14.502  1.00 27.42           C  
ATOM   3391  HG2 PRO A 209      10.633 -32.321 -15.579  1.00 27.42           H  
ATOM   3392  HG3 PRO A 209      10.594 -33.549 -14.278  1.00 27.42           H  
ATOM   3393  CD  PRO A 209      11.955 -31.923 -13.893  1.00 27.42           C  
ATOM   3394  HD2 PRO A 209      12.667 -32.728 -13.710  1.00 27.42           H  
ATOM   3395  HD3 PRO A 209      12.387 -31.191 -14.576  1.00 27.42           H  
ATOM   3396  N   LYS A 210      10.364 -32.566 -10.152  1.00 27.36           N  
ATOM   3397  H   LYS A 210      10.862 -31.733  -9.871  1.00 27.36           H  
ATOM   3398  CA  LYS A 210      10.163 -33.684  -9.201  1.00 27.36           C  
ATOM   3399  HA  LYS A 210       9.250 -34.191  -9.513  1.00 27.36           H  
ATOM   3400  C   LYS A 210       9.824 -33.356  -7.749  1.00 27.36           C  
ATOM   3401  CB  LYS A 210      11.311 -34.710  -9.317  1.00 27.36           C  
ATOM   3402  HB2 LYS A 210      12.169 -34.253  -9.811  1.00 27.36           H  
ATOM   3403  HB3 LYS A 210      11.638 -35.036  -8.330  1.00 27.36           H  
ATOM   3404  O   LYS A 210       9.623 -34.299  -6.992  1.00 27.36           O  
ATOM   3405  CG  LYS A 210      10.847 -35.939 -10.116  1.00 27.36           C  
ATOM   3406  HG2 LYS A 210      10.003 -36.404  -9.608  1.00 27.36           H  
ATOM   3407  HG3 LYS A 210      10.534 -35.642 -11.117  1.00 27.36           H  
ATOM   3408  CD  LYS A 210      11.951 -36.972 -10.295  1.00 27.36           C  
ATOM   3409  HD2 LYS A 210      12.846 -36.476 -10.671  1.00 27.36           H  
ATOM   3410  HD3 LYS A 210      12.171 -37.438  -9.334  1.00 27.36           H  
ATOM   3411  CE  LYS A 210      11.470 -38.010 -11.312  1.00 27.36           C  
ATOM   3412  HE2 LYS A 210      11.225 -37.493 -12.240  1.00 27.36           H  
ATOM   3413  HE3 LYS A 210      10.559 -38.471 -10.931  1.00 27.36           H  
ATOM   3414  NZ  LYS A 210      12.512 -39.033 -11.552  1.00 27.36           N  
ATOM   3415  HZ1 LYS A 210      12.197 -39.716 -12.226  1.00 27.36           H  
ATOM   3416  HZ2 LYS A 210      12.747 -39.499 -10.687  1.00 27.36           H  
ATOM   3417  HZ3 LYS A 210      13.348 -38.588 -11.903  1.00 27.36           H  
ATOM   3418  N   GLU A 211       9.618 -32.098  -7.371  1.00 27.37           N  
ATOM   3419  H   GLU A 211       9.813 -31.332  -8.001  1.00 27.37           H  
ATOM   3420  CA  GLU A 211       9.023 -31.796  -6.063  1.00 27.37           C  
ATOM   3421  HA  GLU A 211       8.675 -32.724  -5.610  1.00 27.37           H  
ATOM   3422  C   GLU A 211       7.803 -30.878  -6.209  1.00 27.37           C  
ATOM   3423  CB  GLU A 211      10.064 -31.271  -5.068  1.00 27.37           C  
ATOM   3424  HB2 GLU A 211      10.622 -30.443  -5.505  1.00 27.37           H  
ATOM   3425  HB3 GLU A 211       9.531 -30.917  -4.186  1.00 27.37           H  
ATOM   3426  O   GLU A 211       7.945 -29.721  -6.615  1.00 27.37           O  
ATOM   3427  CG  GLU A 211      11.019 -32.406  -4.652  1.00 27.37           C  
ATOM   3428  HG2 GLU A 211      11.676 -32.642  -5.489  1.00 27.37           H  
ATOM   3429  HG3 GLU A 211      10.429 -33.295  -4.427  1.00 27.37           H  
ATOM   3430  CD  GLU A 211      11.869 -32.081  -3.417  1.00 27.37           C  
ATOM   3431  OE1 GLU A 211      12.467 -33.040  -2.878  1.00 27.37           O  
ATOM   3432  OE2 GLU A 211      11.906 -30.898  -3.011  1.00 27.37           O  
ATOM   3433  N   PRO A 212       6.578 -31.368  -5.930  1.00 26.78           N  
ATOM   3434  CA  PRO A 212       5.437 -30.479  -5.793  1.00 26.78           C  
ATOM   3435  HA  PRO A 212       5.287 -29.918  -6.715  1.00 26.78           H  
ATOM   3436  C   PRO A 212       5.723 -29.510  -4.643  1.00 26.78           C  
ATOM   3437  CB  PRO A 212       4.225 -31.382  -5.535  1.00 26.78           C  
ATOM   3438  HB2 PRO A 212       3.503 -30.918  -4.863  1.00 26.78           H  
ATOM   3439  HB3 PRO A 212       3.753 -31.628  -6.486  1.00 26.78           H  
ATOM   3440  O   PRO A 212       6.064 -29.940  -3.541  1.00 26.78           O  
ATOM   3441  CG  PRO A 212       4.827 -32.649  -4.930  1.00 26.78           C  
ATOM   3442  HG2 PRO A 212       4.231 -33.532  -5.161  1.00 26.78           H  
ATOM   3443  HG3 PRO A 212       4.920 -32.525  -3.851  1.00 26.78           H  
ATOM   3444  CD  PRO A 212       6.219 -32.729  -5.549  1.00 26.78           C  
ATOM   3445  HD2 PRO A 212       6.900 -33.141  -4.805  1.00 26.78           H  
ATOM   3446  HD3 PRO A 212       6.199 -33.361  -6.437  1.00 26.78           H  
ATOM   3447  N   LEU A 213       5.566 -28.206  -4.904  1.00 27.71           N  
ATOM   3448  H   LEU A 213       5.373 -27.933  -5.857  1.00 27.71           H  
ATOM   3449  CA  LEU A 213       5.528 -27.184  -3.857  1.00 27.71           C  
ATOM   3450  HA  LEU A 213       6.543 -27.031  -3.491  1.00 27.71           H  
ATOM   3451  C   LEU A 213       4.625 -27.703  -2.724  1.00 27.71           C  
ATOM   3452  CB  LEU A 213       4.959 -25.870  -4.426  1.00 27.71           C  
ATOM   3453  HB2 LEU A 213       4.636 -25.236  -3.600  1.00 27.71           H  
ATOM   3454  HB3 LEU A 213       4.073 -26.110  -5.014  1.00 27.71           H  
ATOM   3455  O   LEU A 213       3.485 -28.088  -3.015  1.00 27.71           O  
ATOM   3456  CG  LEU A 213       5.950 -25.075  -5.293  1.00 27.71           C  
ATOM   3457  HG  LEU A 213       6.478 -25.753  -5.964  1.00 27.71           H  
ATOM   3458  CD1 LEU A 213       5.196 -24.051  -6.144  1.00 27.71           C  
ATOM   3459 HD11 LEU A 213       4.664 -23.349  -5.501  1.00 27.71           H  
ATOM   3460 HD12 LEU A 213       5.903 -23.507  -6.770  1.00 27.71           H  
ATOM   3461 HD13 LEU A 213       4.483 -24.564  -6.789  1.00 27.71           H  
ATOM   3462  CD2 LEU A 213       6.963 -24.320  -4.430  1.00 27.71           C  
ATOM   3463 HD21 LEU A 213       7.556 -25.028  -3.851  1.00 27.71           H  
ATOM   3464 HD22 LEU A 213       7.642 -23.756  -5.070  1.00 27.71           H  
ATOM   3465 HD23 LEU A 213       6.453 -23.637  -3.751  1.00 27.71           H  
ATOM   3466  N   PRO A 214       5.111 -27.766  -1.470  1.00 27.94           N  
ATOM   3467  CA  PRO A 214       4.372 -28.387  -0.383  1.00 27.94           C  
ATOM   3468  HA  PRO A 214       4.250 -29.449  -0.596  1.00 27.94           H  
ATOM   3469  C   PRO A 214       2.998 -27.732  -0.277  1.00 27.94           C  
ATOM   3470  CB  PRO A 214       5.236 -28.227   0.875  1.00 27.94           C  
ATOM   3471  HB2 PRO A 214       5.795 -29.148   1.045  1.00 27.94           H  
ATOM   3472  HB3 PRO A 214       4.643 -27.978   1.755  1.00 27.94           H  
ATOM   3473  O   PRO A 214       2.874 -26.511  -0.170  1.00 27.94           O  
ATOM   3474  CG  PRO A 214       6.212 -27.106   0.519  1.00 27.94           C  
ATOM   3475  HG2 PRO A 214       7.163 -27.214   1.041  1.00 27.94           H  
ATOM   3476  HG3 PRO A 214       5.756 -26.142   0.749  1.00 27.94           H  
ATOM   3477  CD  PRO A 214       6.376 -27.241  -0.991  1.00 27.94           C  
ATOM   3478  HD2 PRO A 214       6.601 -26.268  -1.427  1.00 27.94           H  
ATOM   3479  HD3 PRO A 214       7.171 -27.952  -1.217  1.00 27.94           H  
ATOM   3480  N   CYS A 215       1.949 -28.549  -0.376  1.00 24.20           N  
ATOM   3481  H   CYS A 215       2.113 -29.529  -0.558  1.00 24.20           H  
ATOM   3482  CA  CYS A 215       0.579 -28.095  -0.233  1.00 24.20           C  
ATOM   3483  HA  CYS A 215       0.396 -27.288  -0.942  1.00 24.20           H  
ATOM   3484  C   CYS A 215       0.407 -27.554   1.190  1.00 24.20           C  
ATOM   3485  CB  CYS A 215      -0.389 -29.249  -0.536  1.00 24.20           C  
ATOM   3486  HB2 CYS A 215      -0.289 -30.028   0.220  1.00 24.20           H  
ATOM   3487  HB3 CYS A 215      -1.409 -28.864  -0.509  1.00 24.20           H  
ATOM   3488  O   CYS A 215       0.290 -28.320   2.146  1.00 24.20           O  
ATOM   3489  SG  CYS A 215      -0.090 -29.963  -2.179  1.00 24.20           S  
ATOM   3490  HG  CYS A 215       0.551 -28.919  -2.713  1.00 24.20           H  
ATOM   3491  N   PHE A 216       0.420 -26.229   1.337  1.00 30.63           N  
ATOM   3492  H   PHE A 216       0.722 -25.673   0.551  1.00 30.63           H  
ATOM   3493  CA  PHE A 216       0.189 -25.556   2.609  1.00 30.63           C  
ATOM   3494  HA  PHE A 216       0.779 -26.051   3.380  1.00 30.63           H  
ATOM   3495  C   PHE A 216      -1.291 -25.686   3.000  1.00 30.63           C  
ATOM   3496  CB  PHE A 216       0.665 -24.103   2.530  1.00 30.63           C  
ATOM   3497  HB2 PHE A 216       0.155 -23.600   1.708  1.00 30.63           H  
ATOM   3498  HB3 PHE A 216       0.359 -23.610   3.453  1.00 30.63           H  
ATOM   3499  O   PHE A 216      -2.109 -24.796   2.777  1.00 30.63           O  
ATOM   3500  CG  PHE A 216       2.168 -23.926   2.376  1.00 30.63           C  
ATOM   3501  CD1 PHE A 216       3.002 -23.968   3.511  1.00 30.63           C  
ATOM   3502  HD1 PHE A 216       2.581 -24.151   4.488  1.00 30.63           H  
ATOM   3503  CD2 PHE A 216       2.731 -23.667   1.112  1.00 30.63           C  
ATOM   3504  HD2 PHE A 216       2.104 -23.641   0.233  1.00 30.63           H  
ATOM   3505  CE1 PHE A 216       4.388 -23.764   3.380  1.00 30.63           C  
ATOM   3506  HE1 PHE A 216       5.025 -23.798   4.252  1.00 30.63           H  
ATOM   3507  CE2 PHE A 216       4.118 -23.471   0.980  1.00 30.63           C  
ATOM   3508  HE2 PHE A 216       4.547 -23.303   0.003  1.00 30.63           H  
ATOM   3509  CZ  PHE A 216       4.947 -23.520   2.113  1.00 30.63           C  
ATOM   3510  HZ  PHE A 216       6.013 -23.379   2.013  1.00 30.63           H  
ATOM   3511  N   HIS A 217      -1.639 -26.841   3.563  1.00 29.33           N  
ATOM   3512  H   HIS A 217      -0.936 -27.566   3.577  1.00 29.33           H  
ATOM   3513  CA  HIS A 217      -2.940 -27.148   4.149  1.00 29.33           C  
ATOM   3514  HA  HIS A 217      -3.657 -26.388   3.838  1.00 29.33           H  
ATOM   3515  C   HIS A 217      -2.879 -27.078   5.675  1.00 29.33           C  
ATOM   3516  CB  HIS A 217      -3.454 -28.507   3.653  1.00 29.33           C  
ATOM   3517  HB2 HIS A 217      -2.688 -29.265   3.818  1.00 29.33           H  
ATOM   3518  HB3 HIS A 217      -4.336 -28.793   4.227  1.00 29.33           H  
ATOM   3519  O   HIS A 217      -3.309 -27.998   6.360  1.00 29.33           O  
ATOM   3520  CG  HIS A 217      -3.864 -28.509   2.211  1.00 29.33           C  
ATOM   3521  CD2 HIS A 217      -3.372 -29.322   1.230  1.00 29.33           C  
ATOM   3522  HD2 HIS A 217      -2.601 -30.068   1.352  1.00 29.33           H  
ATOM   3523  ND1 HIS A 217      -4.852 -27.736   1.647  1.00 29.33           N  
ATOM   3524  HD1 HIS A 217      -5.399 -27.030   2.120  1.00 29.33           H  
ATOM   3525  CE1 HIS A 217      -4.944 -28.066   0.350  1.00 29.33           C  
ATOM   3526  HE1 HIS A 217      -5.625 -27.623  -0.361  1.00 29.33           H  
ATOM   3527  NE2 HIS A 217      -4.058 -29.025   0.049  1.00 29.33           N  
ATOM   3528  N   THR A 218      -2.359 -25.994   6.238  1.00 35.78           N  
ATOM   3529  H   THR A 218      -1.914 -25.286   5.671  1.00 35.78           H  
ATOM   3530  CA  THR A 218      -2.491 -25.735   7.673  1.00 35.78           C  
ATOM   3531  HA  THR A 218      -3.393 -26.230   8.034  1.00 35.78           H  
ATOM   3532  C   THR A 218      -2.685 -24.246   7.898  1.00 35.78           C  
ATOM   3533  CB  THR A 218      -1.320 -26.300   8.500  1.00 35.78           C  
ATOM   3534  HB  THR A 218      -1.347 -25.852   9.493  1.00 35.78           H  
ATOM   3535  O   THR A 218      -1.960 -23.414   7.370  1.00 35.78           O  
ATOM   3536  CG2 THR A 218      -1.386 -27.821   8.655  1.00 35.78           C  
ATOM   3537 HG21 THR A 218      -2.378 -28.124   8.991  1.00 35.78           H  
ATOM   3538 HG22 THR A 218      -1.158 -28.309   7.707  1.00 35.78           H  
ATOM   3539 HG23 THR A 218      -0.652 -28.141   9.394  1.00 35.78           H  
ATOM   3540  OG1 THR A 218      -0.085 -26.015   7.894  1.00 35.78           O  
ATOM   3541  HG1 THR A 218       0.616 -26.222   8.517  1.00 35.78           H  
ATOM   3542  N   SER A 219      -3.733 -23.901   8.646  1.00 41.98           N  
ATOM   3543  H   SER A 219      -4.272 -24.649   9.058  1.00 41.98           H  
ATOM   3544  CA  SER A 219      -3.857 -22.573   9.240  1.00 41.98           C  
ATOM   3545  HA  SER A 219      -3.742 -21.829   8.452  1.00 41.98           H  
ATOM   3546  C   SER A 219      -2.751 -22.441  10.297  1.00 41.98           C  
ATOM   3547  CB  SER A 219      -5.243 -22.430   9.874  1.00 41.98           C  
ATOM   3548  HB2 SER A 219      -5.260 -22.935  10.840  1.00 41.98           H  
ATOM   3549  HB3 SER A 219      -5.981 -22.900   9.224  1.00 41.98           H  
ATOM   3550  O   SER A 219      -2.577 -23.387  11.070  1.00 41.98           O  
ATOM   3551  OG  SER A 219      -5.600 -21.071  10.030  1.00 41.98           O  
ATOM   3552  HG  SER A 219      -6.397 -21.038  10.565  1.00 41.98           H  
ATOM   3553  N   PRO A 220      -2.025 -21.317  10.384  1.00 52.38           N  
ATOM   3554  CA  PRO A 220      -2.251 -20.056   9.679  1.00 52.38           C  
ATOM   3555  HA  PRO A 220      -3.307 -19.791   9.733  1.00 52.38           H  
ATOM   3556  C   PRO A 220      -1.828 -20.083   8.202  1.00 52.38           C  
ATOM   3557  CB  PRO A 220      -1.451 -19.028  10.474  1.00 52.38           C  
ATOM   3558  HB2 PRO A 220      -1.110 -18.218   9.829  1.00 52.38           H  
ATOM   3559  HB3 PRO A 220      -2.064 -18.637  11.286  1.00 52.38           H  
ATOM   3560  O   PRO A 220      -0.846 -20.716   7.838  1.00 52.38           O  
ATOM   3561  CG  PRO A 220      -0.290 -19.838  11.057  1.00 52.38           C  
ATOM   3562  HG2 PRO A 220       0.096 -19.397  11.975  1.00 52.38           H  
ATOM   3563  HG3 PRO A 220       0.505 -19.936  10.318  1.00 52.38           H  
ATOM   3564  CD  PRO A 220      -0.903 -21.210  11.300  1.00 52.38           C  
ATOM   3565  HD2 PRO A 220      -0.167 -21.991  11.108  1.00 52.38           H  
ATOM   3566  HD3 PRO A 220      -1.263 -21.280  12.327  1.00 52.38           H  
ATOM   3567  N   LYS A 221      -2.589 -19.372   7.353  1.00 59.81           N  
ATOM   3568  H   LYS A 221      -3.361 -18.840   7.728  1.00 59.81           H  
ATOM   3569  CA  LYS A 221      -2.274 -19.236   5.926  1.00 59.81           C  
ATOM   3570  HA  LYS A 221      -2.291 -20.231   5.483  1.00 59.81           H  
ATOM   3571  C   LYS A 221      -0.875 -18.629   5.772  1.00 59.81           C  
ATOM   3572  CB  LYS A 221      -3.272 -18.334   5.192  1.00 59.81           C  
ATOM   3573  HB2 LYS A 221      -3.347 -17.377   5.709  1.00 59.81           H  
ATOM   3574  HB3 LYS A 221      -2.873 -18.138   4.197  1.00 59.81           H  
ATOM   3575  O   LYS A 221      -0.668 -17.511   6.267  1.00 59.81           O  
ATOM   3576  CG  LYS A 221      -4.667 -18.949   5.041  1.00 59.81           C  
ATOM   3577  HG2 LYS A 221      -5.133 -19.067   6.019  1.00 59.81           H  
ATOM   3578  HG3 LYS A 221      -4.592 -19.917   4.547  1.00 59.81           H  
ATOM   3579  CD  LYS A 221      -5.489 -17.990   4.180  1.00 59.81           C  
ATOM   3580  HD2 LYS A 221      -5.524 -17.014   4.664  1.00 59.81           H  
ATOM   3581  HD3 LYS A 221      -4.980 -17.871   3.224  1.00 59.81           H  
ATOM   3582  CE  LYS A 221      -6.905 -18.489   3.919  1.00 59.81           C  
ATOM   3583  HE2 LYS A 221      -7.445 -18.564   4.864  1.00 59.81           H  
ATOM   3584  HE3 LYS A 221      -6.844 -19.478   3.466  1.00 59.81           H  
ATOM   3585  NZ  LYS A 221      -7.562 -17.537   2.996  1.00 59.81           N  
ATOM   3586  HZ1 LYS A 221      -6.974 -17.421   2.183  1.00 59.81           H  
ATOM   3587  HZ2 LYS A 221      -7.614 -16.620   3.416  1.00 59.81           H  
ATOM   3588  HZ3 LYS A 221      -8.476 -17.853   2.706  1.00 59.81           H  
ATOM   3589  N   PRO A 222       0.050 -19.318   5.087  1.00 63.58           N  
ATOM   3590  CA  PRO A 222       1.377 -18.779   4.864  1.00 63.58           C  
ATOM   3591  HA  PRO A 222       1.854 -18.560   5.820  1.00 63.58           H  
ATOM   3592  C   PRO A 222       1.268 -17.494   4.044  1.00 63.58           C  
ATOM   3593  CB  PRO A 222       2.150 -19.886   4.149  1.00 63.58           C  
ATOM   3594  HB2 PRO A 222       2.948 -19.506   3.510  1.00 63.58           H  
ATOM   3595  HB3 PRO A 222       2.564 -20.573   4.887  1.00 63.58           H  
ATOM   3596  O   PRO A 222       0.310 -17.289   3.297  1.00 63.58           O  
ATOM   3597  CG  PRO A 222       1.047 -20.589   3.364  1.00 63.58           C  
ATOM   3598  HG2 PRO A 222       1.344 -21.604   3.101  1.00 63.58           H  
ATOM   3599  HG3 PRO A 222       0.793 -20.023   2.468  1.00 63.58           H  
ATOM   3600  CD  PRO A 222      -0.124 -20.557   4.340  1.00 63.58           C  
ATOM   3601  HD2 PRO A 222      -0.066 -21.404   5.024  1.00 63.58           H  
ATOM   3602  HD3 PRO A 222      -1.061 -20.572   3.784  1.00 63.58           H  
ATOM   3603  N   SER A 223       2.267 -16.627   4.152  1.00 65.47           N  
ATOM   3604  H   SER A 223       3.038 -16.859   4.763  1.00 65.47           H  
ATOM   3605  CA  SER A 223       2.313 -15.391   3.378  1.00 65.47           C  
ATOM   3606  HA  SER A 223       1.637 -15.481   2.527  1.00 65.47           H  
ATOM   3607  C   SER A 223       3.709 -15.139   2.832  1.00 65.47           C  
ATOM   3608  CB  SER A 223       1.834 -14.234   4.246  1.00 65.47           C  
ATOM   3609  HB2 SER A 223       0.956 -14.540   4.815  1.00 65.47           H  
ATOM   3610  HB3 SER A 223       2.621 -13.922   4.932  1.00 65.47           H  
ATOM   3611  O   SER A 223       4.679 -15.266   3.567  1.00 65.47           O  
ATOM   3612  OG  SER A 223       1.475 -13.185   3.382  1.00 65.47           O  
ATOM   3613  HG  SER A 223       0.801 -13.535   2.793  1.00 65.47           H  
ATOM   3614  N   GLY A 224       3.825 -14.784   1.550  1.00 64.33           N  
ATOM   3615  H   GLY A 224       2.982 -14.716   0.997  1.00 64.33           H  
ATOM   3616  CA  GLY A 224       5.117 -14.676   0.863  1.00 64.33           C  
ATOM   3617  HA2 GLY A 224       5.176 -15.439   0.087  1.00 64.33           H  
ATOM   3618  HA3 GLY A 224       5.919 -14.883   1.571  1.00 64.33           H  
ATOM   3619  C   GLY A 224       5.387 -13.315   0.217  1.00 64.33           C  
ATOM   3620  O   GLY A 224       4.466 -12.658  -0.282  1.00 64.33           O  
ATOM   3621  N   ILE A 225       6.663 -12.920   0.187  1.00 65.03           N  
ATOM   3622  H   ILE A 225       7.347 -13.526   0.617  1.00 65.03           H  
ATOM   3623  CA  ILE A 225       7.172 -11.711  -0.484  1.00 65.03           C  
ATOM   3624  HA  ILE A 225       6.388 -11.323  -1.135  1.00 65.03           H  
ATOM   3625  C   ILE A 225       8.374 -12.038  -1.373  1.00 65.03           C  
ATOM   3626  CB  ILE A 225       7.540 -10.592   0.519  1.00 65.03           C  
ATOM   3627  HB  ILE A 225       7.840  -9.713  -0.052  1.00 65.03           H  
ATOM   3628  O   ILE A 225       9.147 -12.946  -1.070  1.00 65.03           O  
ATOM   3629  CG1 ILE A 225       8.722 -11.008   1.415  1.00 65.03           C  
ATOM   3630 HG12 ILE A 225       9.601 -11.185   0.794  1.00 65.03           H  
ATOM   3631 HG13 ILE A 225       8.471 -11.946   1.910  1.00 65.03           H  
ATOM   3632  CG2 ILE A 225       6.310 -10.214   1.352  1.00 65.03           C  
ATOM   3633 HG21 ILE A 225       6.507  -9.321   1.945  1.00 65.03           H  
ATOM   3634 HG22 ILE A 225       5.467 -10.013   0.692  1.00 65.03           H  
ATOM   3635 HG23 ILE A 225       6.067 -11.042   2.019  1.00 65.03           H  
ATOM   3636  CD1 ILE A 225       9.129  -9.982   2.469  1.00 65.03           C  
ATOM   3637 HD11 ILE A 225       8.336  -9.839   3.203  1.00 65.03           H  
ATOM   3638 HD12 ILE A 225      10.010 -10.372   2.978  1.00 65.03           H  
ATOM   3639 HD13 ILE A 225       9.360  -9.029   1.994  1.00 65.03           H  
ATOM   3640  N   ILE A 226       8.556 -11.261  -2.443  1.00 68.24           N  
ATOM   3641  H   ILE A 226       7.863 -10.553  -2.638  1.00 68.24           H  
ATOM   3642  CA  ILE A 226       9.778 -11.279  -3.259  1.00 68.24           C  
ATOM   3643  HA  ILE A 226      10.368 -12.148  -2.969  1.00 68.24           H  
ATOM   3644  C   ILE A 226      10.610 -10.038  -2.961  1.00 68.24           C  
ATOM   3645  CB  ILE A 226       9.498 -11.422  -4.769  1.00 68.24           C  
ATOM   3646  HB  ILE A 226       8.951 -10.544  -5.112  1.00 68.24           H  
ATOM   3647  O   ILE A 226      10.098  -8.914  -2.983  1.00 68.24           O  
ATOM   3648  CG1 ILE A 226       8.622 -12.664  -4.997  1.00 68.24           C  
ATOM   3649 HG12 ILE A 226       7.664 -12.445  -4.524  1.00 68.24           H  
ATOM   3650 HG13 ILE A 226       9.079 -13.535  -4.529  1.00 68.24           H  
ATOM   3651  CG2 ILE A 226      10.820 -11.510  -5.551  1.00 68.24           C  
ATOM   3652 HG21 ILE A 226      10.639 -11.639  -6.618  1.00 68.24           H  
ATOM   3653 HG22 ILE A 226      11.399 -10.594  -5.434  1.00 68.24           H  
ATOM   3654 HG23 ILE A 226      11.410 -12.352  -5.188  1.00 68.24           H  
ATOM   3655  CD1 ILE A 226       8.295 -12.991  -6.449  1.00 68.24           C  
ATOM   3656 HD11 ILE A 226       7.481 -13.715  -6.500  1.00 68.24           H  
ATOM   3657 HD12 ILE A 226       7.987 -12.068  -6.939  1.00 68.24           H  
ATOM   3658 HD13 ILE A 226       9.164 -13.413  -6.954  1.00 68.24           H  
ATOM   3659  N   LEU A 227      11.897 -10.261  -2.724  1.00 67.04           N  
ATOM   3660  H   LEU A 227      12.214 -11.220  -2.753  1.00 67.04           H  
ATOM   3661  CA  LEU A 227      12.900  -9.251  -2.408  1.00 67.04           C  
ATOM   3662  HA  LEU A 227      12.465  -8.252  -2.443  1.00 67.04           H  
ATOM   3663  C   LEU A 227      14.042  -9.311  -3.420  1.00 67.04           C  
ATOM   3664  CB  LEU A 227      13.429  -9.531  -0.996  1.00 67.04           C  
ATOM   3665  HB2 LEU A 227      14.240  -8.842  -0.763  1.00 67.04           H  
ATOM   3666  HB3 LEU A 227      13.851 -10.536  -0.991  1.00 67.04           H  
ATOM   3667  O   LEU A 227      14.306 -10.364  -3.993  1.00 67.04           O  
ATOM   3668  CG  LEU A 227      12.378  -9.436   0.119  1.00 67.04           C  
ATOM   3669  HG  LEU A 227      11.570 -10.141  -0.075  1.00 67.04           H  
ATOM   3670  CD1 LEU A 227      13.046  -9.831   1.429  1.00 67.04           C  
ATOM   3671 HD11 LEU A 227      13.601 -10.760   1.299  1.00 67.04           H  
ATOM   3672 HD12 LEU A 227      13.733  -9.050   1.753  1.00 67.04           H  
ATOM   3673 HD13 LEU A 227      12.278  -9.998   2.184  1.00 67.04           H  
ATOM   3674  CD2 LEU A 227      11.794  -8.030   0.264  1.00 67.04           C  
ATOM   3675 HD21 LEU A 227      12.594  -7.297   0.367  1.00 67.04           H  
ATOM   3676 HD22 LEU A 227      11.153  -7.976   1.144  1.00 67.04           H  
ATOM   3677 HD23 LEU A 227      11.199  -7.790  -0.618  1.00 67.04           H  
ATOM   3678  N   ASN A 228      14.742  -8.197  -3.624  1.00 68.55           N  
ATOM   3679  H   ASN A 228      14.495  -7.376  -3.091  1.00 68.55           H  
ATOM   3680  CA  ASN A 228      16.027  -8.202  -4.320  1.00 68.55           C  
ATOM   3681  HA  ASN A 228      15.916  -8.732  -5.266  1.00 68.55           H  
ATOM   3682  C   ASN A 228      17.079  -8.957  -3.479  1.00 68.55           C  
ATOM   3683  CB  ASN A 228      16.421  -6.746  -4.628  1.00 68.55           C  
ATOM   3684  HB2 ASN A 228      15.561  -6.229  -5.053  1.00 68.55           H  
ATOM   3685  HB3 ASN A 228      16.710  -6.236  -3.709  1.00 68.55           H  
ATOM   3686  O   ASN A 228      17.227  -8.713  -2.285  1.00 68.55           O  
ATOM   3687  CG  ASN A 228      17.576  -6.639  -5.611  1.00 68.55           C  
ATOM   3688  ND2 ASN A 228      17.587  -5.619  -6.437  1.00 68.55           N  
ATOM   3689 HD21 ASN A 228      16.889  -4.891  -6.372  1.00 68.55           H  
ATOM   3690 HD22 ASN A 228      18.380  -5.565  -7.060  1.00 68.55           H  
ATOM   3691  OD1 ASN A 228      18.472  -7.463  -5.667  1.00 68.55           O  
ATOM   3692  N   SER A 229      17.837  -9.866  -4.087  1.00 70.43           N  
ATOM   3693  H   SER A 229      17.715  -9.988  -5.083  1.00 70.43           H  
ATOM   3694  CA  SER A 229      18.894 -10.641  -3.425  1.00 70.43           C  
ATOM   3695  HA  SER A 229      18.461 -11.195  -2.592  1.00 70.43           H  
ATOM   3696  C   SER A 229      20.029  -9.787  -2.863  1.00 70.43           C  
ATOM   3697  CB  SER A 229      19.520 -11.623  -4.412  1.00 70.43           C  
ATOM   3698  HB2 SER A 229      20.418 -12.065  -3.979  1.00 70.43           H  
ATOM   3699  HB3 SER A 229      19.800 -11.077  -5.313  1.00 70.43           H  
ATOM   3700  O   SER A 229      20.808 -10.304  -2.065  1.00 70.43           O  
ATOM   3701  OG  SER A 229      18.617 -12.659  -4.725  1.00 70.43           O  
ATOM   3702  HG  SER A 229      18.904 -13.083  -5.537  1.00 70.43           H  
ATOM   3703  N   SER A 230      20.143  -8.520  -3.273  1.00 68.31           N  
ATOM   3704  H   SER A 230      19.496  -8.169  -3.966  1.00 68.31           H  
ATOM   3705  CA  SER A 230      21.100  -7.562  -2.711  1.00 68.31           C  
ATOM   3706  HA  SER A 230      22.070  -8.051  -2.620  1.00 68.31           H  
ATOM   3707  C   SER A 230      20.724  -7.056  -1.313  1.00 68.31           C  
ATOM   3708  CB  SER A 230      21.261  -6.372  -3.660  1.00 68.31           C  
ATOM   3709  HB2 SER A 230      22.019  -5.699  -3.260  1.00 68.31           H  
ATOM   3710  HB3 SER A 230      21.590  -6.729  -4.636  1.00 68.31           H  
ATOM   3711  O   SER A 230      21.544  -6.415  -0.660  1.00 68.31           O  
ATOM   3712  OG  SER A 230      20.039  -5.668  -3.806  1.00 68.31           O  
ATOM   3713  HG  SER A 230      20.234  -4.831  -4.234  1.00 68.31           H  
ATOM   3714  N   ILE A 231      19.504  -7.326  -0.837  1.00 66.47           N  
ATOM   3715  H   ILE A 231      18.870  -7.870  -1.405  1.00 66.47           H  
ATOM   3716  CA  ILE A 231      19.054  -6.909   0.493  1.00 66.47           C  
ATOM   3717  HA  ILE A 231      19.348  -5.871   0.646  1.00 66.47           H  
ATOM   3718  C   ILE A 231      19.746  -7.760   1.554  1.00 66.47           C  
ATOM   3719  CB  ILE A 231      17.519  -6.984   0.600  1.00 66.47           C  
ATOM   3720  HB  ILE A 231      17.206  -7.990   0.318  1.00 66.47           H  
ATOM   3721  O   ILE A 231      19.636  -8.988   1.564  1.00 66.47           O  
ATOM   3722  CG1 ILE A 231      16.885  -5.955  -0.360  1.00 66.47           C  
ATOM   3723 HG12 ILE A 231      17.477  -5.847  -1.269  1.00 66.47           H  
ATOM   3724 HG13 ILE A 231      16.849  -4.981   0.127  1.00 66.47           H  
ATOM   3725  CG2 ILE A 231      17.025  -6.707   2.036  1.00 66.47           C  
ATOM   3726 HG21 ILE A 231      17.377  -5.734   2.378  1.00 66.47           H  
ATOM   3727 HG22 ILE A 231      17.386  -7.474   2.720  1.00 66.47           H  
ATOM   3728 HG23 ILE A 231      15.936  -6.718   2.074  1.00 66.47           H  
ATOM   3729  CD1 ILE A 231      15.484  -6.370  -0.787  1.00 66.47           C  
ATOM   3730 HD11 ILE A 231      15.031  -5.578  -1.383  1.00 66.47           H  
ATOM   3731 HD12 ILE A 231      15.555  -7.260  -1.413  1.00 66.47           H  
ATOM   3732 HD13 ILE A 231      14.872  -6.626   0.079  1.00 66.47           H  
ATOM   3733  N   VAL A 232      20.419  -7.089   2.488  1.00 66.87           N  
ATOM   3734  H   VAL A 232      20.487  -6.085   2.404  1.00 66.87           H  
ATOM   3735  CA  VAL A 232      20.966  -7.723   3.688  1.00 66.87           C  
ATOM   3736  HA  VAL A 232      21.494  -8.630   3.395  1.00 66.87           H  
ATOM   3737  C   VAL A 232      19.799  -8.105   4.594  1.00 66.87           C  
ATOM   3738  CB  VAL A 232      21.969  -6.802   4.408  1.00 66.87           C  
ATOM   3739  HB  VAL A 232      21.463  -5.894   4.736  1.00 66.87           H  
ATOM   3740  O   VAL A 232      19.117  -7.243   5.146  1.00 66.87           O  
ATOM   3741  CG1 VAL A 232      22.578  -7.502   5.630  1.00 66.87           C  
ATOM   3742 HG11 VAL A 232      23.077  -8.423   5.330  1.00 66.87           H  
ATOM   3743 HG12 VAL A 232      23.301  -6.842   6.109  1.00 66.87           H  
ATOM   3744 HG13 VAL A 232      21.801  -7.735   6.358  1.00 66.87           H  
ATOM   3745  CG2 VAL A 232      23.120  -6.404   3.472  1.00 66.87           C  
ATOM   3746 HG21 VAL A 232      23.629  -7.294   3.101  1.00 66.87           H  
ATOM   3747 HG22 VAL A 232      23.835  -5.782   4.011  1.00 66.87           H  
ATOM   3748 HG23 VAL A 232      22.744  -5.830   2.625  1.00 66.87           H  
ATOM   3749  N   LEU A 233      19.543  -9.406   4.713  1.00 69.14           N  
ATOM   3750  H   LEU A 233      20.124 -10.059   4.207  1.00 69.14           H  
ATOM   3751  CA  LEU A 233      18.499  -9.925   5.589  1.00 69.14           C  
ATOM   3752  HA  LEU A 233      17.638  -9.261   5.500  1.00 69.14           H  
ATOM   3753  C   LEU A 233      18.974  -9.896   7.051  1.00 69.14           C  
ATOM   3754  CB  LEU A 233      18.083 -11.339   5.146  1.00 69.14           C  
ATOM   3755  HB2 LEU A 233      18.966 -11.977   5.165  1.00 69.14           H  
ATOM   3756  HB3 LEU A 233      17.372 -11.740   5.868  1.00 69.14           H  
ATOM   3757  O   LEU A 233      20.152 -10.158   7.311  1.00 69.14           O  
ATOM   3758  CG  LEU A 233      17.451 -11.395   3.742  1.00 69.14           C  
ATOM   3759  HG  LEU A 233      18.127 -10.943   3.017  1.00 69.14           H  
ATOM   3760  CD1 LEU A 233      17.230 -12.849   3.326  1.00 69.14           C  
ATOM   3761 HD11 LEU A 233      16.531 -13.335   4.008  1.00 69.14           H  
ATOM   3762 HD12 LEU A 233      16.825 -12.881   2.315  1.00 69.14           H  
ATOM   3763 HD13 LEU A 233      18.180 -13.382   3.348  1.00 69.14           H  
ATOM   3764  CD2 LEU A 233      16.102 -10.674   3.678  1.00 69.14           C  
ATOM   3765 HD21 LEU A 233      15.416 -11.096   4.412  1.00 69.14           H  
ATOM   3766 HD22 LEU A 233      16.237  -9.609   3.866  1.00 69.14           H  
ATOM   3767 HD23 LEU A 233      15.678 -10.788   2.680  1.00 69.14           H  
ATOM   3768  N   PRO A 234      18.082  -9.606   8.014  1.00 65.09           N  
ATOM   3769  CA  PRO A 234      18.417  -9.706   9.427  1.00 65.09           C  
ATOM   3770  HA  PRO A 234      19.249  -9.039   9.653  1.00 65.09           H  
ATOM   3771  C   PRO A 234      18.822 -11.145   9.772  1.00 65.09           C  
ATOM   3772  CB  PRO A 234      17.168  -9.236  10.184  1.00 65.09           C  
ATOM   3773  HB2 PRO A 234      17.018  -9.784  11.114  1.00 65.09           H  
ATOM   3774  HB3 PRO A 234      17.252  -8.168  10.384  1.00 65.09           H  
ATOM   3775  O   PRO A 234      18.217 -12.103   9.296  1.00 65.09           O  
ATOM   3776  CG  PRO A 234      16.024  -9.474   9.198  1.00 65.09           C  
ATOM   3777  HG2 PRO A 234      15.201  -8.777   9.355  1.00 65.09           H  
ATOM   3778  HG3 PRO A 234      15.675 -10.503   9.292  1.00 65.09           H  
ATOM   3779  CD  PRO A 234      16.676  -9.282   7.833  1.00 65.09           C  
ATOM   3780  HD2 PRO A 234      16.583  -8.242   7.521  1.00 65.09           H  
ATOM   3781  HD3 PRO A 234      16.204  -9.941   7.104  1.00 65.09           H  
ATOM   3782  N   THR A 235      19.829 -11.302  10.632  1.00 60.78           N  
ATOM   3783  H   THR A 235      20.298 -10.489  11.003  1.00 60.78           H  
ATOM   3784  CA  THR A 235      20.341 -12.617  11.063  1.00 60.78           C  
ATOM   3785  HA  THR A 235      20.638 -13.188  10.183  1.00 60.78           H  
ATOM   3786  C   THR A 235      19.295 -13.460  11.795  1.00 60.78           C  
ATOM   3787  CB  THR A 235      21.565 -12.443  11.973  1.00 60.78           C  
ATOM   3788  HB  THR A 235      21.753 -13.370  12.515  1.00 60.78           H  
ATOM   3789  O   THR A 235      19.359 -14.683  11.749  1.00 60.78           O  
ATOM   3790  CG2 THR A 235      22.815 -12.081  11.172  1.00 60.78           C  
ATOM   3791 HG21 THR A 235      22.663 -11.142  10.638  1.00 60.78           H  
ATOM   3792 HG22 THR A 235      23.667 -11.982  11.844  1.00 60.78           H  
ATOM   3793 HG23 THR A 235      23.027 -12.871  10.451  1.00 60.78           H  
ATOM   3794  OG1 THR A 235      21.349 -11.391  12.894  1.00 60.78           O  
ATOM   3795  HG1 THR A 235      21.991 -11.501  13.600  1.00 60.78           H  
ATOM   3796  N   ASN A 236      18.302 -12.814  12.411  1.00 64.21           N  
ATOM   3797  H   ASN A 236      18.333 -11.805  12.384  1.00 64.21           H  
ATOM   3798  CA  ASN A 236      17.196 -13.450  13.131  1.00 64.21           C  
ATOM   3799  HA  ASN A 236      17.422 -14.508  13.269  1.00 64.21           H  
ATOM   3800  C   ASN A 236      15.892 -13.387  12.324  1.00 64.21           C  
ATOM   3801  CB  ASN A 236      17.070 -12.808  14.521  1.00 64.21           C  
ATOM   3802  HB2 ASN A 236      16.879 -11.741  14.408  1.00 64.21           H  
ATOM   3803  HB3 ASN A 236      16.223 -13.254  15.044  1.00 64.21           H  
ATOM   3804  O   ASN A 236      14.854 -12.957  12.831  1.00 64.21           O  
ATOM   3805  CG  ASN A 236      18.293 -13.010  15.393  1.00 64.21           C  
ATOM   3806  ND2 ASN A 236      18.465 -12.181  16.394  1.00 64.21           N  
ATOM   3807 HD21 ASN A 236      19.281 -12.356  16.964  1.00 64.21           H  
ATOM   3808 HD22 ASN A 236      17.801 -11.441  16.573  1.00 64.21           H  
ATOM   3809  OD1 ASN A 236      19.104 -13.898  15.214  1.00 64.21           O  
ATOM   3810  N   LEU A 237      15.961 -13.738  11.041  1.00 64.83           N  
ATOM   3811  H   LEU A 237      16.844 -14.059  10.671  1.00 64.83           H  
ATOM   3812  CA  LEU A 237      14.793 -13.765  10.173  1.00 64.83           C  
ATOM   3813  HA  LEU A 237      14.295 -12.798  10.254  1.00 64.83           H  
ATOM   3814  C   LEU A 237      13.812 -14.858  10.628  1.00 64.83           C  
ATOM   3815  CB  LEU A 237      15.265 -13.960   8.721  1.00 64.83           C  
ATOM   3816  HB2 LEU A 237      15.987 -13.183   8.472  1.00 64.83           H  
ATOM   3817  HB3 LEU A 237      15.767 -14.924   8.641  1.00 64.83           H  
ATOM   3818  O   LEU A 237      14.044 -16.041  10.399  1.00 64.83           O  
ATOM   3819  CG  LEU A 237      14.119 -13.917   7.701  1.00 64.83           C  
ATOM   3820  HG  LEU A 237      13.386 -14.687   7.940  1.00 64.83           H  
ATOM   3821  CD1 LEU A 237      13.424 -12.564   7.715  1.00 64.83           C  
ATOM   3822 HD11 LEU A 237      14.181 -11.780   7.706  1.00 64.83           H  
ATOM   3823 HD12 LEU A 237      12.767 -12.484   6.849  1.00 64.83           H  
ATOM   3824 HD13 LEU A 237      12.814 -12.477   8.614  1.00 64.83           H  
ATOM   3825  CD2 LEU A 237      14.658 -14.153   6.291  1.00 64.83           C  
ATOM   3826 HD21 LEU A 237      15.163 -15.119   6.258  1.00 64.83           H  
ATOM   3827 HD22 LEU A 237      13.834 -14.169   5.577  1.00 64.83           H  
ATOM   3828 HD23 LEU A 237      15.363 -13.365   6.029  1.00 64.83           H  
ATOM   3829  N   ASP A 238      12.703 -14.448  11.244  1.00 66.81           N  
ATOM   3830  H   ASP A 238      12.642 -13.476  11.510  1.00 66.81           H  
ATOM   3831  CA  ASP A 238      11.576 -15.325  11.587  1.00 66.81           C  
ATOM   3832  HA  ASP A 238      11.966 -16.285  11.925  1.00 66.81           H  
ATOM   3833  C   ASP A 238      10.726 -15.590  10.331  1.00 66.81           C  
ATOM   3834  CB  ASP A 238      10.784 -14.708  12.758  1.00 66.81           C  
ATOM   3835  HB2 ASP A 238      10.333 -13.770  12.435  1.00 66.81           H  
ATOM   3836  HB3 ASP A 238      11.480 -14.478  13.564  1.00 66.81           H  
ATOM   3837  O   ASP A 238       9.663 -14.997  10.133  1.00 66.81           O  
ATOM   3838  CG  ASP A 238       9.695 -15.631  13.327  1.00 66.81           C  
ATOM   3839  OD1 ASP A 238       9.826 -16.861  13.186  1.00 66.81           O  
ATOM   3840  OD2 ASP A 238       8.738 -15.094  13.942  1.00 66.81           O  
ATOM   3841  N   CYS A 239      11.264 -16.399   9.414  1.00 67.76           N  
ATOM   3842  H   CYS A 239      12.156 -16.820   9.631  1.00 67.76           H  
ATOM   3843  CA  CYS A 239      10.577 -16.864   8.212  1.00 67.76           C  
ATOM   3844  HA  CYS A 239       9.544 -16.517   8.251  1.00 67.76           H  
ATOM   3845  C   CYS A 239      10.527 -18.394   8.174  1.00 67.76           C  
ATOM   3846  CB  CYS A 239      11.218 -16.273   6.945  1.00 67.76           C  
ATOM   3847  HB2 CYS A 239      10.552 -16.445   6.099  1.00 67.76           H  
ATOM   3848  HB3 CYS A 239      11.340 -15.197   7.064  1.00 67.76           H  
ATOM   3849  O   CYS A 239      11.454 -19.068   8.615  1.00 67.76           O  
ATOM   3850  SG  CYS A 239      12.820 -17.051   6.565  1.00 67.76           S  
ATOM   3851  HG  CYS A 239      12.696 -18.092   7.394  1.00 67.76           H  
ATOM   3852  N   ASN A 240       9.474 -18.931   7.570  1.00 66.78           N  
ATOM   3853  H   ASN A 240       8.804 -18.310   7.139  1.00 66.78           H  
ATOM   3854  CA  ASN A 240       9.291 -20.362   7.361  1.00 66.78           C  
ATOM   3855  HA  ASN A 240       9.545 -20.896   8.276  1.00 66.78           H  
ATOM   3856  C   ASN A 240      10.204 -20.886   6.239  1.00 66.78           C  
ATOM   3857  CB  ASN A 240       7.800 -20.568   7.052  1.00 66.78           C  
ATOM   3858  HB2 ASN A 240       7.571 -20.231   6.042  1.00 66.78           H  
ATOM   3859  HB3 ASN A 240       7.216 -19.969   7.750  1.00 66.78           H  
ATOM   3860  O   ASN A 240      10.776 -21.967   6.327  1.00 66.78           O  
ATOM   3861  CG  ASN A 240       7.343 -22.009   7.195  1.00 66.78           C  
ATOM   3862  ND2 ASN A 240       6.059 -22.239   7.222  1.00 66.78           N  
ATOM   3863 HD21 ASN A 240       5.864 -23.205   7.440  1.00 66.78           H  
ATOM   3864 HD22 ASN A 240       5.574 -21.540   7.766  1.00 66.78           H  
ATOM   3865  OD1 ASN A 240       8.100 -22.953   7.276  1.00 66.78           O  
ATOM   3866  N   CYS A 241      10.378 -20.098   5.172  1.00 70.07           N  
ATOM   3867  H   CYS A 241       9.936 -19.190   5.165  1.00 70.07           H  
ATOM   3868  CA  CYS A 241      11.232 -20.478   4.052  1.00 70.07           C  
ATOM   3869  HA  CYS A 241      12.024 -21.128   4.424  1.00 70.07           H  
ATOM   3870  C   CYS A 241      11.897 -19.257   3.409  1.00 70.07           C  
ATOM   3871  CB  CYS A 241      10.390 -21.275   3.044  1.00 70.07           C  
ATOM   3872  HB2 CYS A 241       9.667 -20.614   2.567  1.00 70.07           H  
ATOM   3873  HB3 CYS A 241       9.856 -22.069   3.567  1.00 70.07           H  
ATOM   3874  O   CYS A 241      11.264 -18.216   3.225  1.00 70.07           O  
ATOM   3875  SG  CYS A 241      11.434 -22.014   1.759  1.00 70.07           S  
ATOM   3876  HG  CYS A 241      11.994 -22.956   2.523  1.00 70.07           H  
ATOM   3877  N   LEU A 242      13.160 -19.418   3.019  1.00 76.15           N  
ATOM   3878  H   LEU A 242      13.594 -20.315   3.187  1.00 76.15           H  
ATOM   3879  CA  LEU A 242      13.914 -18.479   2.197  1.00 76.15           C  
ATOM   3880  HA  LEU A 242      13.253 -17.678   1.866  1.00 76.15           H  
ATOM   3881  C   LEU A 242      14.440 -19.231   0.972  1.00 76.15           C  
ATOM   3882  CB  LEU A 242      15.048 -17.872   3.043  1.00 76.15           C  
ATOM   3883  HB2 LEU A 242      15.657 -18.687   3.436  1.00 76.15           H  
ATOM   3884  HB3 LEU A 242      14.612 -17.344   3.891  1.00 76.15           H  
ATOM   3885  O   LEU A 242      15.206 -20.182   1.118  1.00 76.15           O  
ATOM   3886  CG  LEU A 242      15.967 -16.910   2.268  1.00 76.15           C  
ATOM   3887  HG  LEU A 242      16.376 -17.409   1.389  1.00 76.15           H  
ATOM   3888  CD1 LEU A 242      15.237 -15.645   1.826  1.00 76.15           C  
ATOM   3889 HD11 LEU A 242      14.843 -15.137   2.707  1.00 76.15           H  
ATOM   3890 HD12 LEU A 242      14.421 -15.903   1.151  1.00 76.15           H  
ATOM   3891 HD13 LEU A 242      15.923 -14.982   1.300  1.00 76.15           H  
ATOM   3892  CD2 LEU A 242      17.139 -16.480   3.151  1.00 76.15           C  
ATOM   3893 HD21 LEU A 242      17.793 -15.800   2.605  1.00 76.15           H  
ATOM   3894 HD22 LEU A 242      16.766 -15.986   4.048  1.00 76.15           H  
ATOM   3895 HD23 LEU A 242      17.708 -17.360   3.447  1.00 76.15           H  
ATOM   3896  N   SER A 243      14.052 -18.809  -0.231  1.00 71.93           N  
ATOM   3897  H   SER A 243      13.421 -18.023  -0.296  1.00 71.93           H  
ATOM   3898  CA  SER A 243      14.565 -19.428  -1.455  1.00 71.93           C  
ATOM   3899  HA  SER A 243      14.542 -20.508  -1.311  1.00 71.93           H  
ATOM   3900  C   SER A 243      16.016 -19.033  -1.729  1.00 71.93           C  
ATOM   3901  CB  SER A 243      13.687 -19.121  -2.672  1.00 71.93           C  
ATOM   3902  HB2 SER A 243      13.901 -19.852  -3.452  1.00 71.93           H  
ATOM   3903  HB3 SER A 243      12.641 -19.235  -2.389  1.00 71.93           H  
ATOM   3904  O   SER A 243      16.489 -17.962  -1.329  1.00 71.93           O  
ATOM   3905  OG  SER A 243      13.934 -17.826  -3.200  1.00 71.93           O  
ATOM   3906  HG  SER A 243      14.760 -17.870  -3.688  1.00 71.93           H  
ATOM   3907  N   SER A 244      16.698 -19.850  -2.530  1.00 72.15           N  
ATOM   3908  H   SER A 244      16.273 -20.710  -2.846  1.00 72.15           H  
ATOM   3909  CA  SER A 244      17.899 -19.414  -3.238  1.00 72.15           C  
ATOM   3910  HA  SER A 244      18.638 -19.127  -2.491  1.00 72.15           H  
ATOM   3911  C   SER A 244      17.590 -18.208  -4.145  1.00 72.15           C  
ATOM   3912  CB  SER A 244      18.475 -20.573  -4.060  1.00 72.15           C  
ATOM   3913  HB2 SER A 244      18.804 -21.357  -3.377  1.00 72.15           H  
ATOM   3914  HB3 SER A 244      19.334 -20.234  -4.639  1.00 72.15           H  
ATOM   3915  O   SER A 244      16.438 -18.033  -4.569  1.00 72.15           O  
ATOM   3916  OG  SER A 244      17.495 -21.108  -4.926  1.00 72.15           O  
ATOM   3917  HG  SER A 244      17.489 -20.614  -5.750  1.00 72.15           H  
ATOM   3918  N   PRO A 245      18.596 -17.371  -4.461  1.00 77.56           N  
ATOM   3919  CA  PRO A 245      18.478 -16.355  -5.499  1.00 77.56           C  
ATOM   3920  HA  PRO A 245      17.809 -15.575  -5.136  1.00 77.56           H  
ATOM   3921  C   PRO A 245      17.962 -16.937  -6.822  1.00 77.56           C  
ATOM   3922  CB  PRO A 245      19.883 -15.768  -5.666  1.00 77.56           C  
ATOM   3923  HB2 PRO A 245      20.449 -16.327  -6.411  1.00 77.56           H  
ATOM   3924  HB3 PRO A 245      19.856 -14.712  -5.934  1.00 77.56           H  
ATOM   3925  O   PRO A 245      18.456 -17.964  -7.280  1.00 77.56           O  
ATOM   3926  CG  PRO A 245      20.517 -15.991  -4.299  1.00 77.56           C  
ATOM   3927  HG2 PRO A 245      21.605 -16.037  -4.361  1.00 77.56           H  
ATOM   3928  HG3 PRO A 245      20.198 -15.197  -3.623  1.00 77.56           H  
ATOM   3929  CD  PRO A 245      19.920 -17.324  -3.858  1.00 77.56           C  
ATOM   3930  HD2 PRO A 245      19.872 -17.364  -2.770  1.00 77.56           H  
ATOM   3931  HD3 PRO A 245      20.523 -18.146  -4.244  1.00 77.56           H  
ATOM   3932  N   PHE A 246      17.001 -16.266  -7.449  1.00 72.35           N  
ATOM   3933  H   PHE A 246      16.586 -15.481  -6.968  1.00 72.35           H  
ATOM   3934  CA  PHE A 246      16.488 -16.565  -8.786  1.00 72.35           C  
ATOM   3935  HA  PHE A 246      17.183 -17.235  -9.292  1.00 72.35           H  
ATOM   3936  C   PHE A 246      16.398 -15.283  -9.618  1.00 72.35           C  
ATOM   3937  CB  PHE A 246      15.134 -17.286  -8.684  1.00 72.35           C  
ATOM   3938  HB2 PHE A 246      15.265 -18.188  -8.086  1.00 72.35           H  
ATOM   3939  HB3 PHE A 246      14.839 -17.613  -9.681  1.00 72.35           H  
ATOM   3940  O   PHE A 246      16.501 -14.178  -9.090  1.00 72.35           O  
ATOM   3941  CG  PHE A 246      14.003 -16.465  -8.092  1.00 72.35           C  
ATOM   3942  CD1 PHE A 246      13.753 -16.512  -6.710  1.00 72.35           C  
ATOM   3943  HD1 PHE A 246      14.373 -17.124  -6.071  1.00 72.35           H  
ATOM   3944  CD2 PHE A 246      13.183 -15.674  -8.922  1.00 72.35           C  
ATOM   3945  HD2 PHE A 246      13.359 -15.646  -9.987  1.00 72.35           H  
ATOM   3946  CE1 PHE A 246      12.691 -15.776  -6.161  1.00 72.35           C  
ATOM   3947  HE1 PHE A 246      12.484 -15.847  -5.103  1.00 72.35           H  
ATOM   3948  CE2 PHE A 246      12.132 -14.922  -8.368  1.00 72.35           C  
ATOM   3949  HE2 PHE A 246      11.515 -14.309  -9.008  1.00 72.35           H  
ATOM   3950  CZ  PHE A 246      11.887 -14.974  -6.985  1.00 72.35           C  
ATOM   3951  HZ  PHE A 246      11.076 -14.408  -6.550  1.00 72.35           H  
ATOM   3952  N   GLN A 247      16.202 -15.403 -10.927  1.00 71.05           N  
ATOM   3953  H   GLN A 247      16.087 -16.324 -11.325  1.00 71.05           H  
ATOM   3954  CA  GLN A 247      15.997 -14.259 -11.817  1.00 71.05           C  
ATOM   3955  HA  GLN A 247      16.014 -13.328 -11.251  1.00 71.05           H  
ATOM   3956  C   GLN A 247      14.628 -14.370 -12.474  1.00 71.05           C  
ATOM   3957  CB  GLN A 247      17.118 -14.176 -12.858  1.00 71.05           C  
ATOM   3958  HB2 GLN A 247      17.151 -15.097 -13.439  1.00 71.05           H  
ATOM   3959  HB3 GLN A 247      16.911 -13.345 -13.533  1.00 71.05           H  
ATOM   3960  O   GLN A 247      14.191 -15.466 -12.821  1.00 71.05           O  
ATOM   3961  CG  GLN A 247      18.476 -13.940 -12.186  1.00 71.05           C  
ATOM   3962  HG2 GLN A 247      18.749 -14.803 -11.580  1.00 71.05           H  
ATOM   3963  HG3 GLN A 247      18.408 -13.073 -11.529  1.00 71.05           H  
ATOM   3964  CD  GLN A 247      19.574 -13.729 -13.213  1.00 71.05           C  
ATOM   3965  NE2 GLN A 247      20.332 -12.662 -13.124  1.00 71.05           N  
ATOM   3966 HE21 GLN A 247      20.026 -11.898 -12.539  1.00 71.05           H  
ATOM   3967 HE22 GLN A 247      20.962 -12.539 -13.903  1.00 71.05           H  
ATOM   3968  OE1 GLN A 247      19.765 -14.535 -14.101  1.00 71.05           O  
ATOM   3969  N   PHE A 248      13.941 -13.241 -12.651  1.00 62.64           N  
ATOM   3970  H   PHE A 248      14.362 -12.359 -12.396  1.00 62.64           H  
ATOM   3971  CA  PHE A 248      12.768 -13.237 -13.517  1.00 62.64           C  
ATOM   3972  HA  PHE A 248      12.163 -14.116 -13.298  1.00 62.64           H  
ATOM   3973  C   PHE A 248      13.231 -13.334 -14.962  1.00 62.64           C  
ATOM   3974  CB  PHE A 248      11.901 -11.993 -13.307  1.00 62.64           C  
ATOM   3975  HB2 PHE A 248      12.512 -11.100 -13.432  1.00 62.64           H  
ATOM   3976  HB3 PHE A 248      11.130 -11.974 -14.077  1.00 62.64           H  
ATOM   3977  O   PHE A 248      14.129 -12.607 -15.376  1.00 62.64           O  
ATOM   3978  CG  PHE A 248      11.212 -11.951 -11.964  1.00 62.64           C  
ATOM   3979  CD1 PHE A 248      10.239 -12.913 -11.638  1.00 62.64           C  
ATOM   3980  HD1 PHE A 248       9.983 -13.689 -12.345  1.00 62.64           H  
ATOM   3981  CD2 PHE A 248      11.531 -10.938 -11.046  1.00 62.64           C  
ATOM   3982  HD2 PHE A 248      12.229 -10.162 -11.322  1.00 62.64           H  
ATOM   3983  CE1 PHE A 248       9.596 -12.863 -10.390  1.00 62.64           C  
ATOM   3984  HE1 PHE A 248       8.847 -13.599 -10.138  1.00 62.64           H  
ATOM   3985  CE2 PHE A 248      10.924 -10.910  -9.783  1.00 62.64           C  
ATOM   3986  HE2 PHE A 248      11.190 -10.140  -9.074  1.00 62.64           H  
ATOM   3987  CZ  PHE A 248       9.946 -11.863  -9.467  1.00 62.64           C  
ATOM   3988  HZ  PHE A 248       9.447 -11.807  -8.512  1.00 62.64           H  
ATOM   3989  N   THR A 249      12.590 -14.192 -15.739  1.00 54.15           N  
ATOM   3990  H   THR A 249      11.907 -14.825 -15.347  1.00 54.15           H  
ATOM   3991  CA  THR A 249      12.792 -14.264 -17.182  1.00 54.15           C  
ATOM   3992  HA  THR A 249      13.611 -13.604 -17.469  1.00 54.15           H  
ATOM   3993  C   THR A 249      11.543 -13.769 -17.895  1.00 54.15           C  
ATOM   3994  CB  THR A 249      13.189 -15.676 -17.628  1.00 54.15           C  
ATOM   3995  HB  THR A 249      13.224 -15.716 -18.717  1.00 54.15           H  
ATOM   3996  O   THR A 249      10.412 -13.931 -17.426  1.00 54.15           O  
ATOM   3997  CG2 THR A 249      14.560 -16.065 -17.074  1.00 54.15           C  
ATOM   3998 HG21 THR A 249      14.538 -16.100 -15.985  1.00 54.15           H  
ATOM   3999 HG22 THR A 249      14.847 -17.043 -17.459  1.00 54.15           H  
ATOM   4000 HG23 THR A 249      15.301 -15.333 -17.397  1.00 54.15           H  
ATOM   4001  OG1 THR A 249      12.256 -16.616 -17.150  1.00 54.15           O  
ATOM   4002  HG1 THR A 249      12.612 -17.489 -17.329  1.00 54.15           H  
ATOM   4003  N   LYS A 250      11.738 -13.128 -19.044  1.00 51.15           N  
ATOM   4004  H   LYS A 250      12.692 -12.973 -19.338  1.00 51.15           H  
ATOM   4005  CA  LYS A 250      10.666 -12.785 -19.973  1.00 51.15           C  
ATOM   4006  HA  LYS A 250       9.754 -13.300 -19.672  1.00 51.15           H  
ATOM   4007  C   LYS A 250      11.059 -13.303 -21.352  1.00 51.15           C  
ATOM   4008  CB  LYS A 250      10.412 -11.274 -19.922  1.00 51.15           C  
ATOM   4009  HB2 LYS A 250      10.272 -10.964 -18.886  1.00 51.15           H  
ATOM   4010  HB3 LYS A 250      11.280 -10.751 -20.325  1.00 51.15           H  
ATOM   4011  O   LYS A 250      11.778 -12.646 -22.093  1.00 51.15           O  
ATOM   4012  CG  LYS A 250       9.155 -10.920 -20.725  1.00 51.15           C  
ATOM   4013  HG2 LYS A 250       9.224 -11.360 -21.720  1.00 51.15           H  
ATOM   4014  HG3 LYS A 250       8.270 -11.315 -20.225  1.00 51.15           H  
ATOM   4015  CD  LYS A 250       9.033  -9.406 -20.873  1.00 51.15           C  
ATOM   4016  HD2 LYS A 250       8.869  -8.944 -19.899  1.00 51.15           H  
ATOM   4017  HD3 LYS A 250       9.974  -9.040 -21.284  1.00 51.15           H  
ATOM   4018  CE  LYS A 250       7.884  -9.079 -21.830  1.00 51.15           C  
ATOM   4019  HE2 LYS A 250       7.755  -9.922 -22.508  1.00 51.15           H  
ATOM   4020  HE3 LYS A 250       6.955  -8.965 -21.270  1.00 51.15           H  
ATOM   4021  NZ  LYS A 250       8.219  -7.873 -22.621  1.00 51.15           N  
ATOM   4022  HZ1 LYS A 250       9.051  -8.073 -23.158  1.00 51.15           H  
ATOM   4023  HZ2 LYS A 250       7.496  -7.648 -23.289  1.00 51.15           H  
ATOM   4024  HZ3 LYS A 250       8.462  -7.085 -22.038  1.00 51.15           H  
ATOM   4025  N   GLY A 251      10.593 -14.505 -21.689  1.00 64.64           N  
ATOM   4026  H   GLY A 251      10.104 -15.039 -20.984  1.00 64.64           H  
ATOM   4027  CA  GLY A 251      11.112 -15.228 -22.852  1.00 64.64           C  
ATOM   4028  HA2 GLY A 251      10.515 -16.121 -23.035  1.00 64.64           H  
ATOM   4029  HA3 GLY A 251      11.070 -14.589 -23.735  1.00 64.64           H  
ATOM   4030  C   GLY A 251      12.558 -15.657 -22.600  1.00 64.64           C  
ATOM   4031  O   GLY A 251      12.838 -16.260 -21.568  1.00 64.64           O  
ATOM   4032  N   SER A 252      13.467 -15.324 -23.518  1.00 62.13           N  
ATOM   4033  H   SER A 252      13.180 -14.828 -24.349  1.00 62.13           H  
ATOM   4034  CA  SER A 252      14.913 -15.548 -23.375  1.00 62.13           C  
ATOM   4035  HA  SER A 252      15.080 -16.474 -22.826  1.00 62.13           H  
ATOM   4036  C   SER A 252      15.642 -14.438 -22.607  1.00 62.13           C  
ATOM   4037  CB  SER A 252      15.534 -15.706 -24.767  1.00 62.13           C  
ATOM   4038  HB2 SER A 252      15.159 -16.626 -25.216  1.00 62.13           H  
ATOM   4039  HB3 SER A 252      16.619 -15.774 -24.692  1.00 62.13           H  
ATOM   4040  O   SER A 252      16.818 -14.592 -22.293  1.00 62.13           O  
ATOM   4041  OG  SER A 252      15.168 -14.614 -25.595  1.00 62.13           O  
ATOM   4042  HG  SER A 252      15.834 -13.927 -25.518  1.00 62.13           H  
ATOM   4043  N   GLU A 253      14.977 -13.317 -22.314  1.00 49.62           N  
ATOM   4044  H   GLU A 253      14.004 -13.233 -22.574  1.00 49.62           H  
ATOM   4045  CA  GLU A 253      15.588 -12.186 -21.614  1.00 49.62           C  
ATOM   4046  HA  GLU A 253      16.630 -12.099 -21.922  1.00 49.62           H  
ATOM   4047  C   GLU A 253      15.558 -12.400 -20.098  1.00 49.62           C  
ATOM   4048  CB  GLU A 253      14.889 -10.869 -21.982  1.00 49.62           C  
ATOM   4049  HB2 GLU A 253      13.827 -10.958 -21.753  1.00 49.62           H  
ATOM   4050  HB3 GLU A 253      15.306 -10.073 -21.365  1.00 49.62           H  
ATOM   4051  O   GLU A 253      14.504 -12.676 -19.515  1.00 49.62           O  
ATOM   4052  CG  GLU A 253      15.072 -10.487 -23.459  1.00 49.62           C  
ATOM   4053  HG2 GLU A 253      16.138 -10.383 -23.660  1.00 49.62           H  
ATOM   4054  HG3 GLU A 253      14.687 -11.292 -24.084  1.00 49.62           H  
ATOM   4055  CD  GLU A 253      14.347  -9.182 -23.838  1.00 49.62           C  
ATOM   4056  OE1 GLU A 253      14.565  -8.723 -24.978  1.00 49.62           O  
ATOM   4057  OE2 GLU A 253      13.525  -8.676 -23.030  1.00 49.62           O  
ATOM   4058  N   GLN A 254      16.710 -12.234 -19.448  1.00 62.45           N  
ATOM   4059  H   GLN A 254      17.534 -11.995 -19.979  1.00 62.45           H  
ATOM   4060  CA  GLN A 254      16.815 -12.180 -17.991  1.00 62.45           C  
ATOM   4061  HA  GLN A 254      16.060 -12.827 -17.547  1.00 62.45           H  
ATOM   4062  C   GLN A 254      16.554 -10.748 -17.515  1.00 62.45           C  
ATOM   4063  CB  GLN A 254      18.194 -12.680 -17.536  1.00 62.45           C  
ATOM   4064  HB2 GLN A 254      18.969 -12.129 -18.069  1.00 62.45           H  
ATOM   4065  HB3 GLN A 254      18.304 -12.484 -16.469  1.00 62.45           H  
ATOM   4066  O   GLN A 254      17.152  -9.793 -18.009  1.00 62.45           O  
ATOM   4067  CG  GLN A 254      18.374 -14.188 -17.774  1.00 62.45           C  
ATOM   4068  HG2 GLN A 254      18.226 -14.417 -18.829  1.00 62.45           H  
ATOM   4069  HG3 GLN A 254      17.627 -14.730 -17.194  1.00 62.45           H  
ATOM   4070  CD  GLN A 254      19.756 -14.696 -17.372  1.00 62.45           C  
ATOM   4071  NE2 GLN A 254      19.975 -15.992 -17.402  1.00 62.45           N  
ATOM   4072 HE21 GLN A 254      20.892 -16.275 -17.087  1.00 62.45           H  
ATOM   4073 HE22 GLN A 254      19.246 -16.642 -17.658  1.00 62.45           H  
ATOM   4074  OE1 GLN A 254      20.670 -13.953 -17.054  1.00 62.45           O  
ATOM   4075  N   ALA A 255      15.656 -10.588 -16.544  1.00 60.12           N  
ATOM   4076  H   ALA A 255      15.210 -11.406 -16.154  1.00 60.12           H  
ATOM   4077  CA  ALA A 255      15.450  -9.313 -15.878  1.00 60.12           C  
ATOM   4078  HA  ALA A 255      15.274  -8.566 -16.652  1.00 60.12           H  
ATOM   4079  C   ALA A 255      16.708  -8.939 -15.073  1.00 60.12           C  
ATOM   4080  CB  ALA A 255      14.216  -9.392 -14.975  1.00 60.12           C  
ATOM   4081  HB1 ALA A 255      14.019  -8.415 -14.532  1.00 60.12           H  
ATOM   4082  HB2 ALA A 255      14.409 -10.107 -14.176  1.00 60.12           H  
ATOM   4083  HB3 ALA A 255      13.350  -9.712 -15.555  1.00 60.12           H  
ATOM   4084  O   ALA A 255      17.318  -9.814 -14.452  1.00 60.12           O  
ATOM   4085  N   PRO A 256      17.086  -7.650 -15.038  1.00 64.63           N  
ATOM   4086  CA  PRO A 256      18.234  -7.212 -14.262  1.00 64.63           C  
ATOM   4087  HA  PRO A 256      19.117  -7.767 -14.579  1.00 64.63           H  
ATOM   4088  C   PRO A 256      18.003  -7.447 -12.764  1.00 64.63           C  
ATOM   4089  CB  PRO A 256      18.426  -5.732 -14.610  1.00 64.63           C  
ATOM   4090  HB2 PRO A 256      18.795  -5.152 -13.764  1.00 64.63           H  
ATOM   4091  HB3 PRO A 256      19.113  -5.648 -15.452  1.00 64.63           H  
ATOM   4092  O   PRO A 256      16.981  -7.044 -12.205  1.00 64.63           O  
ATOM   4093  CG  PRO A 256      17.034  -5.278 -15.047  1.00 64.63           C  
ATOM   4094  HG2 PRO A 256      16.442  -5.017 -14.169  1.00 64.63           H  
ATOM   4095  HG3 PRO A 256      17.081  -4.440 -15.742  1.00 64.63           H  
ATOM   4096  CD  PRO A 256      16.449  -6.526 -15.704  1.00 64.63           C  
ATOM   4097  HD2 PRO A 256      16.708  -6.543 -16.763  1.00 64.63           H  
ATOM   4098  HD3 PRO A 256      15.367  -6.542 -15.575  1.00 64.63           H  
ATOM   4099  N   GLY A 257      18.996  -8.057 -12.116  1.00 69.62           N  
ATOM   4100  H   GLY A 257      19.757  -8.417 -12.673  1.00 69.62           H  
ATOM   4101  CA  GLY A 257      18.995  -8.362 -10.686  1.00 69.62           C  
ATOM   4102  HA2 GLY A 257      18.229  -7.777 -10.177  1.00 69.62           H  
ATOM   4103  HA3 GLY A 257      19.961  -8.077 -10.270  1.00 69.62           H  
ATOM   4104  C   GLY A 257      18.751  -9.838 -10.370  1.00 69.62           C  
ATOM   4105  O   GLY A 257      18.423 -10.647 -11.233  1.00 69.62           O  
ATOM   4106  N   GLN A 258      18.952 -10.190  -9.105  1.00 72.15           N  
ATOM   4107  H   GLN A 258      19.178  -9.463  -8.441  1.00 72.15           H  
ATOM   4108  CA  GLN A 258      18.561 -11.477  -8.539  1.00 72.15           C  
ATOM   4109  HA  GLN A 258      18.094 -12.100  -9.302  1.00 72.15           H  
ATOM   4110  C   GLN A 258      17.520 -11.227  -7.451  1.00 72.15           C  
ATOM   4111  CB  GLN A 258      19.780 -12.218  -7.979  1.00 72.15           C  
ATOM   4112  HB2 GLN A 258      20.336 -11.551  -7.319  1.00 72.15           H  
ATOM   4113  HB3 GLN A 258      19.414 -13.067  -7.402  1.00 72.15           H  
ATOM   4114  O   GLN A 258      17.514 -10.169  -6.827  1.00 72.15           O  
ATOM   4115  CG  GLN A 258      20.737 -12.757  -9.048  1.00 72.15           C  
ATOM   4116  HG2 GLN A 258      21.200 -11.929  -9.586  1.00 72.15           H  
ATOM   4117  HG3 GLN A 258      20.172 -13.359  -9.760  1.00 72.15           H  
ATOM   4118  CD  GLN A 258      21.835 -13.629  -8.442  1.00 72.15           C  
ATOM   4119  NE2 GLN A 258      22.522 -14.413  -9.242  1.00 72.15           N  
ATOM   4120 HE21 GLN A 258      22.354 -14.422 -10.238  1.00 72.15           H  
ATOM   4121 HE22 GLN A 258      23.249 -14.969  -8.816  1.00 72.15           H  
ATOM   4122  OE1 GLN A 258      22.075 -13.642  -7.243  1.00 72.15           O  
ATOM   4123  N   TYR A 259      16.661 -12.204  -7.201  1.00 71.71           N  
ATOM   4124  H   TYR A 259      16.703 -13.037  -7.771  1.00 71.71           H  
ATOM   4125  CA  TYR A 259      15.529 -12.099  -6.292  1.00 71.71           C  
ATOM   4126  HA  TYR A 259      15.654 -11.202  -5.686  1.00 71.71           H  
ATOM   4127  C   TYR A 259      15.455 -13.301  -5.359  1.00 71.71           C  
ATOM   4128  CB  TYR A 259      14.243 -11.971  -7.112  1.00 71.71           C  
ATOM   4129  HB2 TYR A 259      14.051 -12.920  -7.614  1.00 71.71           H  
ATOM   4130  HB3 TYR A 259      13.413 -11.779  -6.432  1.00 71.71           H  
ATOM   4131  O   TYR A 259      15.911 -14.383  -5.713  1.00 71.71           O  
ATOM   4132  CG  TYR A 259      14.292 -10.867  -8.146  1.00 71.71           C  
ATOM   4133  CD1 TYR A 259      14.231  -9.529  -7.733  1.00 71.71           C  
ATOM   4134  HD1 TYR A 259      14.180  -9.321  -6.675  1.00 71.71           H  
ATOM   4135  CD2 TYR A 259      14.487 -11.173  -9.503  1.00 71.71           C  
ATOM   4136  HD2 TYR A 259      14.591 -12.204  -9.808  1.00 71.71           H  
ATOM   4137  CE1 TYR A 259      14.258  -8.487  -8.682  1.00 71.71           C  
ATOM   4138  HE1 TYR A 259      14.189  -7.455  -8.372  1.00 71.71           H  
ATOM   4139  CE2 TYR A 259      14.558 -10.136 -10.452  1.00 71.71           C  
ATOM   4140  HE2 TYR A 259      14.726 -10.349 -11.498  1.00 71.71           H  
ATOM   4141  OH  TYR A 259      14.350  -7.820 -10.989  1.00 71.71           O  
ATOM   4142  HH  TYR A 259      14.575  -6.955 -10.638  1.00 71.71           H  
ATOM   4143  CZ  TYR A 259      14.390  -8.797 -10.050  1.00 71.71           C  
ATOM   4144  N   ARG A 260      14.859 -13.137  -4.179  1.00 64.98           N  
ATOM   4145  H   ARG A 260      14.512 -12.215  -3.957  1.00 64.98           H  
ATOM   4146  CA  ARG A 260      14.574 -14.233  -3.242  1.00 64.98           C  
ATOM   4147  HA  ARG A 260      14.745 -15.185  -3.742  1.00 64.98           H  
ATOM   4148  C   ARG A 260      13.117 -14.200  -2.824  1.00 64.98           C  
ATOM   4149  CB  ARG A 260      15.475 -14.183  -1.999  1.00 64.98           C  
ATOM   4150  HB2 ARG A 260      15.277 -15.068  -1.394  1.00 64.98           H  
ATOM   4151  HB3 ARG A 260      15.230 -13.301  -1.408  1.00 64.98           H  
ATOM   4152  O   ARG A 260      12.529 -13.128  -2.689  1.00 64.98           O  
ATOM   4153  CG  ARG A 260      16.961 -14.146  -2.353  1.00 64.98           C  
ATOM   4154  HG2 ARG A 260      17.196 -14.952  -3.049  1.00 64.98           H  
ATOM   4155  HG3 ARG A 260      17.168 -13.179  -2.811  1.00 64.98           H  
ATOM   4156  CD  ARG A 260      17.831 -14.284  -1.106  1.00 64.98           C  
ATOM   4157  HD2 ARG A 260      17.530 -13.531  -0.377  1.00 64.98           H  
ATOM   4158  HD3 ARG A 260      17.662 -15.275  -0.685  1.00 64.98           H  
ATOM   4159  NE  ARG A 260      19.256 -14.100  -1.433  1.00 64.98           N  
ATOM   4160  HE  ARG A 260      19.459 -13.614  -2.295  1.00 64.98           H  
ATOM   4161  NH1 ARG A 260      20.112 -15.103   0.443  1.00 64.98           N  
ATOM   4162 HH11 ARG A 260      20.902 -15.391   1.003  1.00 64.98           H  
ATOM   4163 HH12 ARG A 260      19.170 -15.301   0.749  1.00 64.98           H  
ATOM   4164  NH2 ARG A 260      21.503 -14.275  -1.092  1.00 64.98           N  
ATOM   4165 HH21 ARG A 260      22.280 -14.548  -0.508  1.00 64.98           H  
ATOM   4166 HH22 ARG A 260      21.673 -13.696  -1.902  1.00 64.98           H  
ATOM   4167  CZ  ARG A 260      20.280 -14.491  -0.696  1.00 64.98           C  
ATOM   4168  N   LEU A 261      12.559 -15.378  -2.592  1.00 74.80           N  
ATOM   4169  H   LEU A 261      13.131 -16.202  -2.715  1.00 74.80           H  
ATOM   4170  CA  LEU A 261      11.249 -15.584  -2.003  1.00 74.80           C  
ATOM   4171  HA  LEU A 261      10.621 -14.711  -2.183  1.00 74.80           H  
ATOM   4172  C   LEU A 261      11.424 -15.767  -0.498  1.00 74.80           C  
ATOM   4173  CB  LEU A 261      10.604 -16.809  -2.676  1.00 74.80           C  
ATOM   4174  HB2 LEU A 261      11.322 -17.629  -2.673  1.00 74.80           H  
ATOM   4175  HB3 LEU A 261      10.390 -16.564  -3.716  1.00 74.80           H  
ATOM   4176  O   LEU A 261      12.160 -16.655  -0.075  1.00 74.80           O  
ATOM   4177  CG  LEU A 261       9.327 -17.327  -1.995  1.00 74.80           C  
ATOM   4178  HG  LEU A 261       9.548 -17.660  -0.980  1.00 74.80           H  
ATOM   4179  CD1 LEU A 261       8.279 -16.232  -1.955  1.00 74.80           C  
ATOM   4180 HD11 LEU A 261       8.298 -15.771  -2.943  1.00 74.80           H  
ATOM   4181 HD12 LEU A 261       7.299 -16.651  -1.728  1.00 74.80           H  
ATOM   4182 HD13 LEU A 261       8.525 -15.492  -1.193  1.00 74.80           H  
ATOM   4183  CD2 LEU A 261       8.753 -18.501  -2.784  1.00 74.80           C  
ATOM   4184 HD21 LEU A 261       7.870 -18.891  -2.278  1.00 74.80           H  
ATOM   4185 HD22 LEU A 261       9.494 -19.299  -2.840  1.00 74.80           H  
ATOM   4186 HD23 LEU A 261       8.487 -18.189  -3.794  1.00 74.80           H  
ATOM   4187  N   VAL A 262      10.729 -14.955   0.293  1.00 69.89           N  
ATOM   4188  H   VAL A 262      10.160 -14.240  -0.137  1.00 69.89           H  
ATOM   4189  CA  VAL A 262      10.611 -15.134   1.744  1.00 69.89           C  
ATOM   4190  HA  VAL A 262      11.263 -15.948   2.060  1.00 69.89           H  
ATOM   4191  C   VAL A 262       9.175 -15.519   2.063  1.00 69.89           C  
ATOM   4192  CB  VAL A 262      11.021 -13.878   2.533  1.00 69.89           C  
ATOM   4193  HB  VAL A 262      10.244 -13.119   2.447  1.00 69.89           H  
ATOM   4194  O   VAL A 262       8.249 -14.793   1.701  1.00 69.89           O  
ATOM   4195  CG1 VAL A 262      11.190 -14.218   4.017  1.00 69.89           C  
ATOM   4196 HG11 VAL A 262      11.942 -14.997   4.140  1.00 69.89           H  
ATOM   4197 HG12 VAL A 262      11.499 -13.332   4.571  1.00 69.89           H  
ATOM   4198 HG13 VAL A 262      10.245 -14.568   4.433  1.00 69.89           H  
ATOM   4199  CG2 VAL A 262      12.323 -13.262   2.015  1.00 69.89           C  
ATOM   4200 HG21 VAL A 262      12.159 -12.820   1.032  1.00 69.89           H  
ATOM   4201 HG22 VAL A 262      12.664 -12.485   2.700  1.00 69.89           H  
ATOM   4202 HG23 VAL A 262      13.087 -14.036   1.936  1.00 69.89           H  
ATOM   4203  N   VAL A 263       8.988 -16.654   2.728  1.00 74.82           N  
ATOM   4204  H   VAL A 263       9.807 -17.184   2.991  1.00 74.82           H  
ATOM   4205  CA  VAL A 263       7.690 -17.166   3.174  1.00 74.82           C  
ATOM   4206  HA  VAL A 263       6.894 -16.547   2.761  1.00 74.82           H  
ATOM   4207  C   VAL A 263       7.621 -17.084   4.691  1.00 74.82           C  
ATOM   4208  CB  VAL A 263       7.449 -18.613   2.705  1.00 74.82           C  
ATOM   4209  HB  VAL A 263       8.164 -19.269   3.201  1.00 74.82           H  
ATOM   4210  O   VAL A 263       8.518 -17.551   5.382  1.00 74.82           O  
ATOM   4211  CG1 VAL A 263       6.037 -19.088   3.073  1.00 74.82           C  
ATOM   4212 HG11 VAL A 263       5.289 -18.406   2.669  1.00 74.82           H  
ATOM   4213 HG12 VAL A 263       5.867 -20.090   2.680  1.00 74.82           H  
ATOM   4214 HG13 VAL A 263       5.925 -19.137   4.156  1.00 74.82           H  
ATOM   4215  CG2 VAL A 263       7.623 -18.752   1.186  1.00 74.82           C  
ATOM   4216 HG21 VAL A 263       8.668 -18.585   0.925  1.00 74.82           H  
ATOM   4217 HG22 VAL A 263       6.994 -18.029   0.666  1.00 74.82           H  
ATOM   4218 HG23 VAL A 263       7.358 -19.761   0.872  1.00 74.82           H  
ATOM   4219  N   PHE A 264       6.540 -16.518   5.203  1.00 74.54           N  
ATOM   4220  H   PHE A 264       5.843 -16.174   4.558  1.00 74.54           H  
ATOM   4221  CA  PHE A 264       6.210 -16.408   6.620  1.00 74.54           C  
ATOM   4222  HA  PHE A 264       7.068 -16.689   7.231  1.00 74.54           H  
ATOM   4223  C   PHE A 264       5.052 -17.346   6.953  1.00 74.54           C  
ATOM   4224  CB  PHE A 264       5.838 -14.954   6.932  1.00 74.54           C  
ATOM   4225  HB2 PHE A 264       5.642 -14.873   8.001  1.00 74.54           H  
ATOM   4226  HB3 PHE A 264       4.915 -14.702   6.409  1.00 74.54           H  
ATOM   4227  O   PHE A 264       4.206 -17.605   6.093  1.00 74.54           O  
ATOM   4228  CG  PHE A 264       6.912 -13.957   6.553  1.00 74.54           C  
ATOM   4229  CD1 PHE A 264       7.990 -13.718   7.422  1.00 74.54           C  
ATOM   4230  HD1 PHE A 264       8.052 -14.236   8.368  1.00 74.54           H  
ATOM   4231  CD2 PHE A 264       6.870 -13.317   5.302  1.00 74.54           C  
ATOM   4232  HD2 PHE A 264       6.061 -13.516   4.616  1.00 74.54           H  
ATOM   4233  CE1 PHE A 264       9.024 -12.846   7.042  1.00 74.54           C  
ATOM   4234  HE1 PHE A 264       9.866 -12.696   7.702  1.00 74.54           H  
ATOM   4235  CE2 PHE A 264       7.898 -12.442   4.926  1.00 74.54           C  
ATOM   4236  HE2 PHE A 264       7.868 -11.970   3.955  1.00 74.54           H  
ATOM   4237  CZ  PHE A 264       8.981 -12.214   5.788  1.00 74.54           C  
ATOM   4238  HZ  PHE A 264       9.800 -11.586   5.471  1.00 74.54           H  
ATOM   4239  N   ASP A 265       4.956 -17.788   8.205  1.00 71.51           N  
ATOM   4240  H   ASP A 265       5.643 -17.520   8.896  1.00 71.51           H  
ATOM   4241  CA  ASP A 265       3.845 -18.633   8.662  1.00 71.51           C  
ATOM   4242  HA  ASP A 265       3.780 -19.525   8.038  1.00 71.51           H  
ATOM   4243  C   ASP A 265       2.512 -17.898   8.588  1.00 71.51           C  
ATOM   4244  CB  ASP A 265       4.047 -19.058  10.124  1.00 71.51           C  
ATOM   4245  HB2 ASP A 265       3.208 -19.688  10.420  1.00 71.51           H  
ATOM   4246  HB3 ASP A 265       4.034 -18.183  10.774  1.00 71.51           H  
ATOM   4247  O   ASP A 265       1.454 -18.502   8.450  1.00 71.51           O  
ATOM   4248  CG  ASP A 265       5.325 -19.854  10.330  1.00 71.51           C  
ATOM   4249  OD1 ASP A 265       5.593 -20.693   9.443  1.00 71.51           O  
ATOM   4250  OD2 ASP A 265       5.981 -19.619  11.366  1.00 71.51           O  
ATOM   4251  N   ASN A 266       2.545 -16.574   8.737  1.00 76.48           N  
ATOM   4252  H   ASN A 266       3.450 -16.139   8.843  1.00 76.48           H  
ATOM   4253  CA  ASN A 266       1.345 -15.761   8.771  1.00 76.48           C  
ATOM   4254  HA  ASN A 266       0.638 -16.174   8.051  1.00 76.48           H  
ATOM   4255  C   ASN A 266       1.605 -14.304   8.372  1.00 76.48           C  
ATOM   4256  CB  ASN A 266       0.732 -15.880  10.181  1.00 76.48           C  
ATOM   4257  HB2 ASN A 266       0.518 -16.930  10.381  1.00 76.48           H  
ATOM   4258  HB3 ASN A 266      -0.207 -15.330  10.233  1.00 76.48           H  
ATOM   4259  O   ASN A 266       2.731 -13.803   8.336  1.00 76.48           O  
ATOM   4260  CG  ASN A 266       1.657 -15.381  11.268  1.00 76.48           C  
ATOM   4261  ND2 ASN A 266       2.188 -16.255  12.090  1.00 76.48           N  
ATOM   4262 HD21 ASN A 266       2.130 -17.237  11.863  1.00 76.48           H  
ATOM   4263 HD22 ASN A 266       2.940 -15.946  12.689  1.00 76.48           H  
ATOM   4264  OD1 ASN A 266       1.884 -14.188  11.390  1.00 76.48           O  
ATOM   4265  N   LEU A 267       0.506 -13.585   8.141  1.00 73.28           N  
ATOM   4266  H   LEU A 267      -0.371 -14.084   8.099  1.00 73.28           H  
ATOM   4267  CA  LEU A 267       0.508 -12.167   7.789  1.00 73.28           C  
ATOM   4268  HA  LEU A 267       1.049 -12.058   6.849  1.00 73.28           H  
ATOM   4269  C   LEU A 267       1.199 -11.270   8.837  1.00 73.28           C  
ATOM   4270  CB  LEU A 267      -0.964 -11.756   7.587  1.00 73.28           C  
ATOM   4271  HB2 LEU A 267      -1.428 -12.442   6.879  1.00 73.28           H  
ATOM   4272  HB3 LEU A 267      -1.484 -11.859   8.540  1.00 73.28           H  
ATOM   4273  O   LEU A 267       1.790 -10.258   8.464  1.00 73.28           O  
ATOM   4274  CG  LEU A 267      -1.165 -10.320   7.073  1.00 73.28           C  
ATOM   4275  HG  LEU A 267      -0.664  -9.613   7.734  1.00 73.28           H  
ATOM   4276  CD1 LEU A 267      -0.628 -10.159   5.660  1.00 73.28           C  
ATOM   4277 HD11 LEU A 267      -0.876  -9.158   5.309  1.00 73.28           H  
ATOM   4278 HD12 LEU A 267       0.455 -10.287   5.663  1.00 73.28           H  
ATOM   4279 HD13 LEU A 267      -1.086 -10.892   4.996  1.00 73.28           H  
ATOM   4280  CD2 LEU A 267      -2.650  -9.965   7.055  1.00 73.28           C  
ATOM   4281 HD21 LEU A 267      -3.186 -10.635   6.383  1.00 73.28           H  
ATOM   4282 HD22 LEU A 267      -2.784  -8.939   6.712  1.00 73.28           H  
ATOM   4283 HD23 LEU A 267      -3.064 -10.056   8.059  1.00 73.28           H  
ATOM   4284  N   LYS A 268       1.141 -11.612  10.136  1.00 78.33           N  
ATOM   4285  H   LYS A 268       0.807 -12.536  10.368  1.00 78.33           H  
ATOM   4286  CA  LYS A 268       1.752 -10.792  11.201  1.00 78.33           C  
ATOM   4287  HA  LYS A 268       1.483  -9.749  11.039  1.00 78.33           H  
ATOM   4288  C   LYS A 268       3.276 -10.841  11.134  1.00 78.33           C  
ATOM   4289  CB  LYS A 268       1.291 -11.206  12.608  1.00 78.33           C  
ATOM   4290  HB2 LYS A 268       1.875 -10.632  13.328  1.00 78.33           H  
ATOM   4291  HB3 LYS A 268       1.518 -12.258  12.784  1.00 78.33           H  
ATOM   4292  O   LYS A 268       3.900  -9.789  11.227  1.00 78.33           O  
ATOM   4293  CG  LYS A 268      -0.193 -10.949  12.897  1.00 78.33           C  
ATOM   4294  HG2 LYS A 268      -0.810 -11.490  12.180  1.00 78.33           H  
ATOM   4295  HG3 LYS A 268      -0.396  -9.881  12.817  1.00 78.33           H  
ATOM   4296  CD  LYS A 268      -0.512 -11.435  14.319  1.00 78.33           C  
ATOM   4297  HD2 LYS A 268      -0.350 -12.512  14.361  1.00 78.33           H  
ATOM   4298  HD3 LYS A 268       0.165 -10.951  15.022  1.00 78.33           H  
ATOM   4299  CE  LYS A 268      -1.959 -11.120  14.708  1.00 78.33           C  
ATOM   4300  HE2 LYS A 268      -2.622 -11.574  13.971  1.00 78.33           H  
ATOM   4301  HE3 LYS A 268      -2.103 -10.041  14.672  1.00 78.33           H  
ATOM   4302  NZ  LYS A 268      -2.267 -11.638  16.065  1.00 78.33           N  
ATOM   4303  HZ1 LYS A 268      -2.082 -12.630  16.110  1.00 78.33           H  
ATOM   4304  HZ2 LYS A 268      -3.237 -11.485  16.301  1.00 78.33           H  
ATOM   4305  HZ3 LYS A 268      -1.689 -11.185  16.759  1.00 78.33           H  
ATOM   4306  N   GLN A 269       3.859 -12.023  10.934  1.00 75.23           N  
ATOM   4307  H   GLN A 269       3.276 -12.847  10.883  1.00 75.23           H  
ATOM   4308  CA  GLN A 269       5.300 -12.181  10.712  1.00 75.23           C  
ATOM   4309  HA  GLN A 269       5.856 -11.770  11.555  1.00 75.23           H  
ATOM   4310  C   GLN A 269       5.749 -11.428   9.454  1.00 75.23           C  
ATOM   4311  CB  GLN A 269       5.642 -13.664  10.575  1.00 75.23           C  
ATOM   4312  HB2 GLN A 269       6.585 -13.753  10.035  1.00 75.23           H  
ATOM   4313  HB3 GLN A 269       4.859 -14.136   9.981  1.00 75.23           H  
ATOM   4314  O   GLN A 269       6.692 -10.642   9.528  1.00 75.23           O  
ATOM   4315  CG  GLN A 269       5.814 -14.428  11.899  1.00 75.23           C  
ATOM   4316  HG2 GLN A 269       6.674 -14.031  12.438  1.00 75.23           H  
ATOM   4317  HG3 GLN A 269       4.923 -14.313  12.516  1.00 75.23           H  
ATOM   4318  CD  GLN A 269       6.036 -15.916  11.630  1.00 75.23           C  
ATOM   4319  NE2 GLN A 269       6.452 -16.700  12.594  1.00 75.23           N  
ATOM   4320 HE21 GLN A 269       7.101 -16.321  13.268  1.00 75.23           H  
ATOM   4321 HE22 GLN A 269       6.590 -17.662  12.320  1.00 75.23           H  
ATOM   4322  OE1 GLN A 269       5.756 -16.389  10.541  1.00 75.23           O  
ATOM   4323  N   ARG A 270       5.011 -11.556   8.336  1.00 74.65           N  
ATOM   4324  H   ARG A 270       4.288 -12.262   8.325  1.00 74.65           H  
ATOM   4325  CA  ARG A 270       5.286 -10.787   7.108  1.00 74.65           C  
ATOM   4326  HA  ARG A 270       6.292 -11.038   6.769  1.00 74.65           H  
ATOM   4327  C   ARG A 270       5.283  -9.283   7.367  1.00 74.65           C  
ATOM   4328  CB  ARG A 270       4.275 -11.146   6.000  1.00 74.65           C  
ATOM   4329  HB2 ARG A 270       3.274 -10.849   6.310  1.00 74.65           H  
ATOM   4330  HB3 ARG A 270       4.276 -12.225   5.847  1.00 74.65           H  
ATOM   4331  O   ARG A 270       6.196  -8.582   6.947  1.00 74.65           O  
ATOM   4332  CG  ARG A 270       4.624 -10.450   4.670  1.00 74.65           C  
ATOM   4333  HG2 ARG A 270       5.598 -10.812   4.341  1.00 74.65           H  
ATOM   4334  HG3 ARG A 270       4.698  -9.372   4.810  1.00 74.65           H  
ATOM   4335  CD  ARG A 270       3.602 -10.719   3.556  1.00 74.65           C  
ATOM   4336  HD2 ARG A 270       4.052 -10.457   2.598  1.00 74.65           H  
ATOM   4337  HD3 ARG A 270       3.387 -11.787   3.538  1.00 74.65           H  
ATOM   4338  NE  ARG A 270       2.367  -9.910   3.685  1.00 74.65           N  
ATOM   4339  HE  ARG A 270       2.365  -9.197   4.400  1.00 74.65           H  
ATOM   4340  NH1 ARG A 270       1.194 -10.821   1.917  1.00 74.65           N  
ATOM   4341 HH11 ARG A 270       0.310 -10.894   1.435  1.00 74.65           H  
ATOM   4342 HH12 ARG A 270       1.788 -11.636   1.970  1.00 74.65           H  
ATOM   4343  NH2 ARG A 270       0.351  -9.081   2.985  1.00 74.65           N  
ATOM   4344 HH21 ARG A 270      -0.510  -9.193   2.468  1.00 74.65           H  
ATOM   4345 HH22 ARG A 270       0.362  -8.399   3.731  1.00 74.65           H  
ATOM   4346  CZ  ARG A 270       1.321  -9.944   2.867  1.00 74.65           C  
ATOM   4347  N   GLN A 271       4.254  -8.772   8.044  1.00 74.57           N  
ATOM   4348  H   GLN A 271       3.512  -9.392   8.337  1.00 74.57           H  
ATOM   4349  CA  GLN A 271       4.135  -7.339   8.306  1.00 74.57           C  
ATOM   4350  HA  GLN A 271       4.260  -6.818   7.356  1.00 74.57           H  
ATOM   4351  C   GLN A 271       5.233  -6.838   9.245  1.00 74.57           C  
ATOM   4352  CB  GLN A 271       2.744  -7.019   8.870  1.00 74.57           C  
ATOM   4353  HB2 GLN A 271       1.985  -7.474   8.233  1.00 74.57           H  
ATOM   4354  HB3 GLN A 271       2.648  -7.443   9.870  1.00 74.57           H  
ATOM   4355  O   GLN A 271       5.766  -5.756   9.022  1.00 74.57           O  
ATOM   4356  CG  GLN A 271       2.490  -5.503   8.934  1.00 74.57           C  
ATOM   4357  HG2 GLN A 271       1.496  -5.327   9.345  1.00 74.57           H  
ATOM   4358  HG3 GLN A 271       3.213  -5.031   9.600  1.00 74.57           H  
ATOM   4359  CD  GLN A 271       2.554  -4.852   7.554  1.00 74.57           C  
ATOM   4360  NE2 GLN A 271       3.330  -3.808   7.364  1.00 74.57           N  
ATOM   4361 HE21 GLN A 271       3.386  -3.445   6.423  1.00 74.57           H  
ATOM   4362 HE22 GLN A 271       3.988  -3.484   8.059  1.00 74.57           H  
ATOM   4363  OE1 GLN A 271       1.911  -5.296   6.615  1.00 74.57           O  
ATOM   4364  N   LYS A 272       5.590  -7.628  10.265  1.00 78.57           N  
ATOM   4365  H   LYS A 272       5.102  -8.502  10.394  1.00 78.57           H  
ATOM   4366  CA  LYS A 272       6.726  -7.335  11.141  1.00 78.57           C  
ATOM   4367  HA  LYS A 272       6.579  -6.361  11.609  1.00 78.57           H  
ATOM   4368  C   LYS A 272       8.014  -7.221  10.324  1.00 78.57           C  
ATOM   4369  CB  LYS A 272       6.813  -8.406  12.236  1.00 78.57           C  
ATOM   4370  HB2 LYS A 272       7.021  -9.375  11.782  1.00 78.57           H  
ATOM   4371  HB3 LYS A 272       5.859  -8.464  12.760  1.00 78.57           H  
ATOM   4372  O   LYS A 272       8.672  -6.195  10.398  1.00 78.57           O  
ATOM   4373  CG  LYS A 272       7.915  -8.075  13.249  1.00 78.57           C  
ATOM   4374  HG2 LYS A 272       8.861  -7.949  12.722  1.00 78.57           H  
ATOM   4375  HG3 LYS A 272       7.672  -7.146  13.765  1.00 78.57           H  
ATOM   4376  CD  LYS A 272       8.079  -9.206  14.265  1.00 78.57           C  
ATOM   4377  HD2 LYS A 272       8.260 -10.136  13.727  1.00 78.57           H  
ATOM   4378  HD3 LYS A 272       7.178  -9.302  14.870  1.00 78.57           H  
ATOM   4379  CE  LYS A 272       9.287  -8.890  15.151  1.00 78.57           C  
ATOM   4380  HE2 LYS A 272       9.056  -8.033  15.784  1.00 78.57           H  
ATOM   4381  HE3 LYS A 272      10.111  -8.593  14.502  1.00 78.57           H  
ATOM   4382  NZ  LYS A 272       9.683 -10.069  15.960  1.00 78.57           N  
ATOM   4383  HZ1 LYS A 272       8.943 -10.362  16.582  1.00 78.57           H  
ATOM   4384  HZ2 LYS A 272      10.515  -9.857  16.492  1.00 78.57           H  
ATOM   4385  HZ3 LYS A 272       9.911 -10.838  15.347  1.00 78.57           H  
ATOM   4386  N   PHE A 273       8.297  -8.195   9.459  1.00 74.67           N  
ATOM   4387  H   PHE A 273       7.715  -9.021   9.445  1.00 74.67           H  
ATOM   4388  CA  PHE A 273       9.460  -8.151   8.573  1.00 74.67           C  
ATOM   4389  HA  PHE A 273      10.362  -8.093   9.182  1.00 74.67           H  
ATOM   4390  C   PHE A 273       9.467  -6.925   7.646  1.00 74.67           C  
ATOM   4391  CB  PHE A 273       9.511  -9.443   7.755  1.00 74.67           C  
ATOM   4392  HB2 PHE A 273       8.565  -9.588   7.233  1.00 74.67           H  
ATOM   4393  HB3 PHE A 273       9.648 -10.285   8.433  1.00 74.67           H  
ATOM   4394  O   PHE A 273      10.494  -6.267   7.512  1.00 74.67           O  
ATOM   4395  CG  PHE A 273      10.630  -9.433   6.739  1.00 74.67           C  
ATOM   4396  CD1 PHE A 273      10.403  -8.946   5.439  1.00 74.67           C  
ATOM   4397  HD1 PHE A 273       9.423  -8.592   5.158  1.00 74.67           H  
ATOM   4398  CD2 PHE A 273      11.922  -9.829   7.118  1.00 74.67           C  
ATOM   4399  HD2 PHE A 273      12.113 -10.147   8.133  1.00 74.67           H  
ATOM   4400  CE1 PHE A 273      11.464  -8.869   4.523  1.00 74.67           C  
ATOM   4401  HE1 PHE A 273      11.303  -8.435   3.547  1.00 74.67           H  
ATOM   4402  CE2 PHE A 273      12.970  -9.788   6.183  1.00 74.67           C  
ATOM   4403  HE2 PHE A 273      13.975 -10.061   6.471  1.00 74.67           H  
ATOM   4404  CZ  PHE A 273      12.739  -9.327   4.882  1.00 74.67           C  
ATOM   4405  HZ  PHE A 273      13.560  -9.258   4.183  1.00 74.67           H  
ATOM   4406  N   ILE A 274       8.332  -6.586   7.022  1.00 69.81           N  
ATOM   4407  H   ILE A 274       7.529  -7.188   7.138  1.00 69.81           H  
ATOM   4408  CA  ILE A 274       8.219  -5.398   6.157  1.00 69.81           C  
ATOM   4409  HA  ILE A 274       8.982  -5.457   5.380  1.00 69.81           H  
ATOM   4410  C   ILE A 274       8.500  -4.114   6.945  1.00 69.81           C  
ATOM   4411  CB  ILE A 274       6.828  -5.349   5.480  1.00 69.81           C  
ATOM   4412  HB  ILE A 274       6.066  -5.502   6.243  1.00 69.81           H  
ATOM   4413  O   ILE A 274       9.149  -3.210   6.423  1.00 69.81           O  
ATOM   4414  CG1 ILE A 274       6.714  -6.472   4.424  1.00 69.81           C  
ATOM   4415 HG12 ILE A 274       7.388  -6.256   3.595  1.00 69.81           H  
ATOM   4416 HG13 ILE A 274       7.034  -7.419   4.858  1.00 69.81           H  
ATOM   4417  CG2 ILE A 274       6.565  -3.985   4.811  1.00 69.81           C  
ATOM   4418 HG21 ILE A 274       6.535  -3.193   5.559  1.00 69.81           H  
ATOM   4419 HG22 ILE A 274       7.355  -3.763   4.094  1.00 69.81           H  
ATOM   4420 HG23 ILE A 274       5.601  -3.972   4.304  1.00 69.81           H  
ATOM   4421  CD1 ILE A 274       5.291  -6.670   3.880  1.00 69.81           C  
ATOM   4422 HD11 ILE A 274       5.272  -7.554   3.243  1.00 69.81           H  
ATOM   4423 HD12 ILE A 274       4.594  -6.811   4.705  1.00 69.81           H  
ATOM   4424 HD13 ILE A 274       4.982  -5.814   3.279  1.00 69.81           H  
ATOM   4425  N   ASN A 275       8.030  -4.033   8.191  1.00 68.96           N  
ATOM   4426  H   ASN A 275       7.507  -4.811   8.567  1.00 68.96           H  
ATOM   4427  CA  ASN A 275       8.293  -2.888   9.058  1.00 68.96           C  
ATOM   4428  HA  ASN A 275       8.072  -1.970   8.514  1.00 68.96           H  
ATOM   4429  C   ASN A 275       9.771  -2.814   9.476  1.00 68.96           C  
ATOM   4430  CB  ASN A 275       7.382  -2.966  10.291  1.00 68.96           C  
ATOM   4431  HB2 ASN A 275       7.563  -3.909  10.808  1.00 68.96           H  
ATOM   4432  HB3 ASN A 275       7.662  -2.163  10.972  1.00 68.96           H  
ATOM   4433  O   ASN A 275      10.310  -1.715   9.553  1.00 68.96           O  
ATOM   4434  CG  ASN A 275       5.894  -2.832  10.012  1.00 68.96           C  
ATOM   4435  ND2 ASN A 275       5.085  -3.118  11.005  1.00 68.96           N  
ATOM   4436 HD21 ASN A 275       5.488  -3.409  11.884  1.00 68.96           H  
ATOM   4437 HD22 ASN A 275       4.100  -2.953  10.852  1.00 68.96           H  
ATOM   4438  OD1 ASN A 275       5.409  -2.458   8.954  1.00 68.96           O  
ATOM   4439  N   ASP A 276      10.414  -3.961   9.715  1.00 67.32           N  
ATOM   4440  H   ASP A 276       9.875  -4.815   9.733  1.00 67.32           H  
ATOM   4441  CA  ASP A 276      11.808  -4.041  10.165  1.00 67.32           C  
ATOM   4442  HA  ASP A 276      11.976  -3.284  10.932  1.00 67.32           H  
ATOM   4443  C   ASP A 276      12.807  -3.760   9.024  1.00 67.32           C  
ATOM   4444  CB  ASP A 276      12.072  -5.427  10.796  1.00 67.32           C  
ATOM   4445  HB2 ASP A 276      13.140  -5.510  10.997  1.00 67.32           H  
ATOM   4446  HB3 ASP A 276      11.816  -6.199  10.071  1.00 67.32           H  
ATOM   4447  O   ASP A 276      13.809  -3.079   9.231  1.00 67.32           O  
ATOM   4448  CG  ASP A 276      11.327  -5.710  12.117  1.00 67.32           C  
ATOM   4449  OD1 ASP A 276      10.797  -4.764  12.743  1.00 67.32           O  
ATOM   4450  OD2 ASP A 276      11.293  -6.899  12.525  1.00 67.32           O  
ATOM   4451  N   VAL A 277      12.542  -4.263   7.812  1.00 62.67           N  
ATOM   4452  H   VAL A 277      11.728  -4.856   7.727  1.00 62.67           H  
ATOM   4453  CA  VAL A 277      13.425  -4.102   6.637  1.00 62.67           C  
ATOM   4454  HA  VAL A 277      14.448  -3.970   6.989  1.00 62.67           H  
ATOM   4455  C   VAL A 277      13.099  -2.841   5.832  1.00 62.67           C  
ATOM   4456  CB  VAL A 277      13.394  -5.382   5.773  1.00 62.67           C  
ATOM   4457  HB  VAL A 277      12.365  -5.617   5.503  1.00 62.67           H  
ATOM   4458  O   VAL A 277      13.992  -2.237   5.242  1.00 62.67           O  
ATOM   4459  CG1 VAL A 277      14.207  -5.277   4.474  1.00 62.67           C  
ATOM   4460 HG11 VAL A 277      15.229  -4.971   4.696  1.00 62.67           H  
ATOM   4461 HG12 VAL A 277      14.219  -6.239   3.961  1.00 62.67           H  
ATOM   4462 HG13 VAL A 277      13.746  -4.548   3.809  1.00 62.67           H  
ATOM   4463  CG2 VAL A 277      13.976  -6.547   6.586  1.00 62.67           C  
ATOM   4464 HG21 VAL A 277      13.275  -6.842   7.367  1.00 62.67           H  
ATOM   4465 HG22 VAL A 277      14.919  -6.247   7.044  1.00 62.67           H  
ATOM   4466 HG23 VAL A 277      14.170  -7.402   5.939  1.00 62.67           H  
ATOM   4467  N   GLY A 278      11.838  -2.406   5.830  1.00 52.63           N  
ATOM   4468  H   GLY A 278      11.163  -2.921   6.377  1.00 52.63           H  
ATOM   4469  CA  GLY A 278      11.346  -1.250   5.084  1.00 52.63           C  
ATOM   4470  HA2 GLY A 278      12.160  -0.551   4.894  1.00 52.63           H  
ATOM   4471  HA3 GLY A 278      10.609  -0.742   5.706  1.00 52.63           H  
ATOM   4472  C   GLY A 278      10.697  -1.619   3.743  1.00 52.63           C  
ATOM   4473  O   GLY A 278      11.198  -2.437   2.971  1.00 52.63           O  
ATOM   4474  N   CYS A 279       9.577  -0.961   3.425  1.00 51.52           N  
ATOM   4475  H   CYS A 279       9.176  -0.358   4.130  1.00 51.52           H  
ATOM   4476  CA  CYS A 279       8.767  -1.226   2.226  1.00 51.52           C  
ATOM   4477  HA  CYS A 279       8.450  -2.269   2.239  1.00 51.52           H  
ATOM   4478  C   CYS A 279       9.497  -0.996   0.892  1.00 51.52           C  
ATOM   4479  CB  CYS A 279       7.525  -0.324   2.263  1.00 51.52           C  
ATOM   4480  HB2 CYS A 279       7.834   0.718   2.346  1.00 51.52           H  
ATOM   4481  HB3 CYS A 279       6.968  -0.446   1.334  1.00 51.52           H  
ATOM   4482  O   CYS A 279       9.097  -1.565  -0.121  1.00 51.52           O  
ATOM   4483  SG  CYS A 279       6.447  -0.756   3.656  1.00 51.52           S  
ATOM   4484  HG  CYS A 279       5.638   0.304   3.574  1.00 51.52           H  
ATOM   4485  N   GLN A 280      10.553  -0.176   0.875  1.00 41.33           N  
ATOM   4486  H   GLN A 280      10.837   0.247   1.747  1.00 41.33           H  
ATOM   4487  CA  GLN A 280      11.309   0.186  -0.336  1.00 41.33           C  
ATOM   4488  HA  GLN A 280      10.609   0.597  -1.063  1.00 41.33           H  
ATOM   4489  C   GLN A 280      12.003  -1.004  -1.018  1.00 41.33           C  
ATOM   4490  CB  GLN A 280      12.310   1.292   0.030  1.00 41.33           C  
ATOM   4491  HB2 GLN A 280      12.760   1.681  -0.884  1.00 41.33           H  
ATOM   4492  HB3 GLN A 280      11.746   2.102   0.491  1.00 41.33           H  
ATOM   4493  O   GLN A 280      12.397  -0.928  -2.177  1.00 41.33           O  
ATOM   4494  CG  GLN A 280      13.439   0.844   0.981  1.00 41.33           C  
ATOM   4495  HG2 GLN A 280      14.142   0.220   0.430  1.00 41.33           H  
ATOM   4496  HG3 GLN A 280      13.031   0.253   1.802  1.00 41.33           H  
ATOM   4497  CD  GLN A 280      14.198   2.021   1.591  1.00 41.33           C  
ATOM   4498  NE2 GLN A 280      15.352   1.802   2.172  1.00 41.33           N  
ATOM   4499 HE21 GLN A 280      15.793   0.895   2.107  1.00 41.33           H  
ATOM   4500 HE22 GLN A 280      15.825   2.620   2.529  1.00 41.33           H  
ATOM   4501  OE1 GLN A 280      13.766   3.159   1.581  1.00 41.33           O  
ATOM   4502  N   TYR A 281      12.126  -2.111  -0.295  1.00 48.16           N  
ATOM   4503  H   TYR A 281      11.804  -2.083   0.662  1.00 48.16           H  
ATOM   4504  CA  TYR A 281      12.812  -3.322  -0.719  1.00 48.16           C  
ATOM   4505  HA  TYR A 281      13.513  -3.089  -1.521  1.00 48.16           H  
ATOM   4506  C   TYR A 281      11.866  -4.409  -1.254  1.00 48.16           C  
ATOM   4507  CB  TYR A 281      13.592  -3.766   0.513  1.00 48.16           C  
ATOM   4508  HB2 TYR A 281      12.894  -3.873   1.344  1.00 48.16           H  
ATOM   4509  HB3 TYR A 281      14.007  -4.763   0.367  1.00 48.16           H  
ATOM   4510  O   TYR A 281      12.316  -5.452  -1.734  1.00 48.16           O  
ATOM   4511  CG  TYR A 281      14.707  -2.816   0.904  1.00 48.16           C  
ATOM   4512  CD1 TYR A 281      15.751  -2.490   0.013  1.00 48.16           C  
ATOM   4513  HD1 TYR A 281      15.776  -2.921  -0.977  1.00 48.16           H  
ATOM   4514  CD2 TYR A 281      14.676  -2.236   2.180  1.00 48.16           C  
ATOM   4515  HD2 TYR A 281      13.863  -2.468   2.853  1.00 48.16           H  
ATOM   4516  CE1 TYR A 281      16.766  -1.599   0.416  1.00 48.16           C  
ATOM   4517  HE1 TYR A 281      17.571  -1.338  -0.255  1.00 48.16           H  
ATOM   4518  CE2 TYR A 281      15.700  -1.374   2.600  1.00 48.16           C  
ATOM   4519  HE2 TYR A 281      15.675  -0.971   3.602  1.00 48.16           H  
ATOM   4520  OH  TYR A 281      17.721  -0.197   2.114  1.00 48.16           O  
ATOM   4521  HH  TYR A 281      17.706  -0.039   3.060  1.00 48.16           H  
ATOM   4522  CZ  TYR A 281      16.751  -1.058   1.718  1.00 48.16           C  
ATOM   4523  N   LEU A 282      10.552  -4.173  -1.178  1.00 52.15           N  
ATOM   4524  H   LEU A 282      10.249  -3.265  -0.856  1.00 52.15           H  
ATOM   4525  CA  LEU A 282       9.522  -5.129  -1.560  1.00 52.15           C  
ATOM   4526  HA  LEU A 282       9.897  -6.135  -1.369  1.00 52.15           H  
ATOM   4527  C   LEU A 282       9.186  -5.013  -3.050  1.00 52.15           C  
ATOM   4528  CB  LEU A 282       8.293  -4.902  -0.665  1.00 52.15           C  
ATOM   4529  HB2 LEU A 282       7.840  -3.945  -0.924  1.00 52.15           H  
ATOM   4530  HB3 LEU A 282       8.628  -4.827   0.369  1.00 52.15           H  
ATOM   4531  O   LEU A 282       8.694  -3.985  -3.508  1.00 52.15           O  
ATOM   4532  CG  LEU A 282       7.258  -6.038  -0.794  1.00 52.15           C  
ATOM   4533  HG  LEU A 282       7.588  -6.771  -1.530  1.00 52.15           H  
ATOM   4534  CD1 LEU A 282       7.082  -6.752   0.541  1.00 52.15           C  
ATOM   4535 HD11 LEU A 282       8.028  -7.201   0.846  1.00 52.15           H  
ATOM   4536 HD12 LEU A 282       6.755  -6.042   1.301  1.00 52.15           H  
ATOM   4537 HD13 LEU A 282       6.330  -7.533   0.434  1.00 52.15           H  
ATOM   4538  CD2 LEU A 282       5.893  -5.508  -1.233  1.00 52.15           C  
ATOM   4539 HD21 LEU A 282       5.996  -5.012  -2.198  1.00 52.15           H  
ATOM   4540 HD22 LEU A 282       5.521  -4.794  -0.498  1.00 52.15           H  
ATOM   4541 HD23 LEU A 282       5.192  -6.337  -1.325  1.00 52.15           H  
ATOM   4542  N   LEU A 283       9.391  -6.095  -3.803  1.00 49.11           N  
ATOM   4543  H   LEU A 283       9.819  -6.907  -3.382  1.00 49.11           H  
ATOM   4544  CA  LEU A 283       9.051  -6.132  -5.229  1.00 49.11           C  
ATOM   4545  HA  LEU A 283       9.136  -5.132  -5.655  1.00 49.11           H  
ATOM   4546  C   LEU A 283       7.617  -6.594  -5.470  1.00 49.11           C  
ATOM   4547  CB  LEU A 283      10.032  -7.056  -5.951  1.00 49.11           C  
ATOM   4548  HB2 LEU A 283      10.098  -7.993  -5.398  1.00 49.11           H  
ATOM   4549  HB3 LEU A 283       9.649  -7.295  -6.943  1.00 49.11           H  
ATOM   4550  O   LEU A 283       6.929  -6.055  -6.335  1.00 49.11           O  
ATOM   4551  CG  LEU A 283      11.417  -6.408  -6.091  1.00 49.11           C  
ATOM   4552  HG  LEU A 283      11.630  -5.750  -5.249  1.00 49.11           H  
ATOM   4553  CD1 LEU A 283      12.438  -7.521  -6.094  1.00 49.11           C  
ATOM   4554 HD11 LEU A 283      12.382  -8.060  -5.148  1.00 49.11           H  
ATOM   4555 HD12 LEU A 283      13.439  -7.102  -6.206  1.00 49.11           H  
ATOM   4556 HD13 LEU A 283      12.196  -8.205  -6.907  1.00 49.11           H  
ATOM   4557  CD2 LEU A 283      11.535  -5.622  -7.399  1.00 49.11           C  
ATOM   4558 HD21 LEU A 283      11.388  -6.282  -8.254  1.00 49.11           H  
ATOM   4559 HD22 LEU A 283      12.523  -5.166  -7.460  1.00 49.11           H  
ATOM   4560 HD23 LEU A 283      10.785  -4.831  -7.415  1.00 49.11           H  
ATOM   4561  N   MET A 284       7.162  -7.615  -4.736  1.00 47.88           N  
ATOM   4562  H   MET A 284       7.774  -8.022  -4.043  1.00 47.88           H  
ATOM   4563  CA  MET A 284       5.852  -8.223  -4.972  1.00 47.88           C  
ATOM   4564  HA  MET A 284       5.148  -7.422  -5.197  1.00 47.88           H  
ATOM   4565  C   MET A 284       5.334  -8.989  -3.746  1.00 47.88           C  
ATOM   4566  CB  MET A 284       5.956  -9.141  -6.208  1.00 47.88           C  
ATOM   4567  HB2 MET A 284       6.456  -8.604  -7.014  1.00 47.88           H  
ATOM   4568  HB3 MET A 284       6.550 -10.023  -5.967  1.00 47.88           H  
ATOM   4569  O   MET A 284       6.074  -9.757  -3.135  1.00 47.88           O  
ATOM   4570  CG  MET A 284       4.581  -9.572  -6.725  1.00 47.88           C  
ATOM   4571  HG2 MET A 284       3.919  -8.706  -6.705  1.00 47.88           H  
ATOM   4572  HG3 MET A 284       4.173 -10.325  -6.050  1.00 47.88           H  
ATOM   4573  SD  MET A 284       4.543 -10.234  -8.414  1.00 47.88           S  
ATOM   4574  CE  MET A 284       5.626 -11.676  -8.255  1.00 47.88           C  
ATOM   4575  HE1 MET A 284       5.471 -12.159  -7.290  1.00 47.88           H  
ATOM   4576  HE2 MET A 284       6.659 -11.345  -8.361  1.00 47.88           H  
ATOM   4577  HE3 MET A 284       5.404 -12.385  -9.052  1.00 47.88           H  
ATOM   4578  N   ASN A 285       4.041  -8.823  -3.439  1.00 48.27           N  
ATOM   4579  H   ASN A 285       3.507  -8.184  -4.012  1.00 48.27           H  
ATOM   4580  CA  ASN A 285       3.277  -9.734  -2.577  1.00 48.27           C  
ATOM   4581  HA  ASN A 285       3.921 -10.144  -1.799  1.00 48.27           H  
ATOM   4582  C   ASN A 285       2.750 -10.887  -3.434  1.00 48.27           C  
ATOM   4583  CB  ASN A 285       2.090  -8.995  -1.924  1.00 48.27           C  
ATOM   4584  HB2 ASN A 285       1.409  -9.731  -1.498  1.00 48.27           H  
ATOM   4585  HB3 ASN A 285       1.548  -8.434  -2.685  1.00 48.27           H  
ATOM   4586  O   ASN A 285       2.116 -10.624  -4.457  1.00 48.27           O  
ATOM   4587  CG  ASN A 285       2.493  -8.069  -0.795  1.00 48.27           C  
ATOM   4588  ND2 ASN A 285       1.716  -7.046  -0.526  1.00 48.27           N  
ATOM   4589 HD21 ASN A 285       2.015  -6.489   0.262  1.00 48.27           H  
ATOM   4590 HD22 ASN A 285       0.803  -6.965  -0.948  1.00 48.27           H  
ATOM   4591  OD1 ASN A 285       3.484  -8.254  -0.119  1.00 48.27           O  
ATOM   4592  N   ILE A 286       2.991 -12.133  -3.023  1.00 37.91           N  
ATOM   4593  H   ILE A 286       3.518 -12.275  -2.173  1.00 37.91           H  
ATOM   4594  CA  ILE A 286       2.648 -13.304  -3.846  1.00 37.91           C  
ATOM   4595  HA  ILE A 286       2.517 -12.983  -4.880  1.00 37.91           H  
ATOM   4596  C   ILE A 286       1.318 -13.929  -3.414  1.00 37.91           C  
ATOM   4597  CB  ILE A 286       3.788 -14.338  -3.847  1.00 37.91           C  
ATOM   4598  HB  ILE A 286       3.827 -14.790  -2.856  1.00 37.91           H  
ATOM   4599  O   ILE A 286       0.516 -14.270  -4.277  1.00 37.91           O  
ATOM   4600  CG1 ILE A 286       5.149 -13.681  -4.136  1.00 37.91           C  
ATOM   4601 HG12 ILE A 286       5.339 -12.876  -3.426  1.00 37.91           H  
ATOM   4602 HG13 ILE A 286       5.174 -13.267  -5.144  1.00 37.91           H  
ATOM   4603  CG2 ILE A 286       3.543 -15.440  -4.901  1.00 37.91           C  
ATOM   4604 HG21 ILE A 286       3.673 -15.034  -5.904  1.00 37.91           H  
ATOM   4605 HG22 ILE A 286       2.530 -15.839  -4.839  1.00 37.91           H  
ATOM   4606 HG23 ILE A 286       4.236 -16.269  -4.764  1.00 37.91           H  
ATOM   4607  CD1 ILE A 286       6.268 -14.695  -3.960  1.00 37.91           C  
ATOM   4608 HD11 ILE A 286       7.092 -14.184  -3.463  1.00 37.91           H  
ATOM   4609 HD12 ILE A 286       6.579 -15.106  -4.921  1.00 37.91           H  
ATOM   4610 HD13 ILE A 286       5.950 -15.508  -3.308  1.00 37.91           H  
ATOM   4611  N   PHE A 287       1.058 -14.058  -2.105  1.00 44.18           N  
ATOM   4612  H   PHE A 287       1.750 -13.764  -1.430  1.00 44.18           H  
ATOM   4613  CA  PHE A 287      -0.167 -14.685  -1.585  1.00 44.18           C  
ATOM   4614  HA  PHE A 287      -1.000 -14.368  -2.212  1.00 44.18           H  
ATOM   4615  C   PHE A 287      -0.526 -14.262  -0.143  1.00 44.18           C  
ATOM   4616  CB  PHE A 287      -0.061 -16.217  -1.720  1.00 44.18           C  
ATOM   4617  HB2 PHE A 287      -0.954 -16.671  -1.291  1.00 44.18           H  
ATOM   4618  HB3 PHE A 287      -0.063 -16.474  -2.779  1.00 44.18           H  
ATOM   4619  O   PHE A 287       0.335 -13.820   0.632  1.00 44.18           O  
ATOM   4620  CG  PHE A 287       1.164 -16.846  -1.082  1.00 44.18           C  
ATOM   4621  CD1 PHE A 287       2.355 -16.990  -1.815  1.00 44.18           C  
ATOM   4622  HD1 PHE A 287       2.379 -16.683  -2.850  1.00 44.18           H  
ATOM   4623  CD2 PHE A 287       1.106 -17.327   0.234  1.00 44.18           C  
ATOM   4624  HD2 PHE A 287       0.189 -17.255   0.799  1.00 44.18           H  
ATOM   4625  CE1 PHE A 287       3.499 -17.564  -1.233  1.00 44.18           C  
ATOM   4626  HE1 PHE A 287       4.405 -17.680  -1.809  1.00 44.18           H  
ATOM   4627  CE2 PHE A 287       2.240 -17.930   0.803  1.00 44.18           C  
ATOM   4628  HE2 PHE A 287       2.190 -18.336   1.803  1.00 44.18           H  
ATOM   4629  CZ  PHE A 287       3.438 -18.040   0.084  1.00 44.18           C  
ATOM   4630  HZ  PHE A 287       4.297 -18.521   0.528  1.00 44.18           H  
ATOM   4631  N   GLU A 288      -1.822 -14.391   0.179  1.00 38.33           N  
ATOM   4632  H   GLU A 288      -2.426 -14.844  -0.491  1.00 38.33           H  
ATOM   4633  CA  GLU A 288      -2.482 -14.201   1.489  1.00 38.33           C  
ATOM   4634  HA  GLU A 288      -1.747 -14.240   2.292  1.00 38.33           H  
ATOM   4635  C   GLU A 288      -3.474 -15.336   1.787  1.00 38.33           C  
ATOM   4636  CB  GLU A 288      -3.242 -12.857   1.553  1.00 38.33           C  
ATOM   4637  HB2 GLU A 288      -3.841 -12.843   2.464  1.00 38.33           H  
ATOM   4638  HB3 GLU A 288      -3.915 -12.780   0.699  1.00 38.33           H  
ATOM   4639  O   GLU A 288      -4.103 -15.854   0.833  1.00 38.33           O  
ATOM   4640  CG  GLU A 288      -2.309 -11.641   1.581  1.00 38.33           C  
ATOM   4641  HG2 GLU A 288      -1.596 -11.775   2.394  1.00 38.33           H  
ATOM   4642  HG3 GLU A 288      -1.735 -11.612   0.655  1.00 38.33           H  
ATOM   4643  CD  GLU A 288      -3.005 -10.277   1.766  1.00 38.33           C  
ATOM   4644  OE1 GLU A 288      -2.221  -9.295   1.868  1.00 38.33           O  
ATOM   4645  OE2 GLU A 288      -4.253 -10.184   1.795  1.00 38.33           O  
ATOM   4646  OXT GLU A 288      -3.636 -15.639   2.987  1.00 38.33           O  
TER    4647      GLU A 288                                                       
END   
